# Supplementary material for: AI-guided pipeline for protein–protein interaction drug discovery identifies a SARS-CoV-2 inhibitor
Source: Mol Syst Biol. 2024 Mar 11;20(4):428–57. doi: 10.1038/s44320-024-00019-8 (PMC10987651; doi:10.1038/s44320-024-00019-8)
Supplement: Supplementary file 12 — Source Data Fig. 2 [file 44320_2024_19_MOESM12_ESM.zip › Source Data Figure EV3-EV4/ColabFold/MAD2L1_MAD1L1_unrelaxed_rank_4_model_5.pdb]

MODEL     1                                                                     
ATOM      1  N   MET B   1     -51.244  29.082   5.985  1.00 25.34           N  
ATOM      2  CA  MET B   1     -51.498  27.651   6.127  1.00 25.34           C  
ATOM      3  C   MET B   1     -50.992  26.885   4.909  1.00 25.34           C  
ATOM      4  CB  MET B   1     -52.991  27.387   6.329  1.00 25.34           C  
ATOM      5  O   MET B   1     -51.056  25.655   4.873  1.00 25.34           O  
ATOM      6  CG  MET B   1     -53.374  27.104   7.773  1.00 25.34           C  
ATOM      7  SD  MET B   1     -55.110  26.533   7.940  1.00 25.34           S  
ATOM      8  CE  MET B   1     -55.108  26.008   9.677  1.00 25.34           C  
ATOM      9  N   ALA B   2     -50.911  27.618   3.794  1.00 29.41           N  
ATOM     10  CA  ALA B   2     -50.537  27.267   2.427  1.00 29.41           C  
ATOM     11  C   ALA B   2     -49.070  26.851   2.349  1.00 29.41           C  
ATOM     12  CB  ALA B   2     -50.805  28.437   1.484  1.00 29.41           C  
ATOM     13  O   ALA B   2     -48.670  26.133   1.430  1.00 29.41           O  
ATOM     14  N   LEU B   3     -48.240  27.596   3.261  1.00 29.01           N  
ATOM     15  CA  LEU B   3     -46.792  27.417   3.246  1.00 29.01           C  
ATOM     16  C   LEU B   3     -46.413  26.018   3.721  1.00 29.01           C  
ATOM     17  CB  LEU B   3     -46.112  28.469   4.127  1.00 29.01           C  
ATOM     18  O   LEU B   3     -45.274  25.582   3.536  1.00 29.01           O  
ATOM     19  CG  LEU B   3     -45.524  29.681   3.403  1.00 29.01           C  
ATOM     20  CD1 LEU B   3     -45.848  30.962   4.164  1.00 29.01           C  
ATOM     21  CD2 LEU B   3     -44.017  29.522   3.231  1.00 29.01           C  
ATOM     22  N   GLN B   4     -47.286  25.552   4.717  1.00 33.55           N  
ATOM     23  CA  GLN B   4     -46.951  24.307   5.400  1.00 33.55           C  
ATOM     24  C   GLN B   4     -47.107  23.109   4.467  1.00 33.55           C  
ATOM     25  CB  GLN B   4     -47.825  24.123   6.641  1.00 33.55           C  
ATOM     26  O   GLN B   4     -46.636  22.012   4.773  1.00 33.55           O  
ATOM     27  CG  GLN B   4     -47.045  24.130   7.949  1.00 33.55           C  
ATOM     28  CD  GLN B   4     -47.944  24.210   9.169  1.00 33.55           C  
ATOM     29  NE2 GLN B   4     -47.351  24.086  10.351  1.00 33.55           N  
ATOM     30  OE1 GLN B   4     -49.161  24.383   9.049  1.00 33.55           O  
ATOM     31  N   LEU B   5     -48.136  23.231   3.533  1.00 34.49           N  
ATOM     32  CA  LEU B   5     -48.537  22.066   2.752  1.00 34.49           C  
ATOM     33  C   LEU B   5     -47.424  21.641   1.799  1.00 34.49           C  
ATOM     34  CB  LEU B   5     -49.815  22.363   1.964  1.00 34.49           C  
ATOM     35  O   LEU B   5     -47.507  20.581   1.174  1.00 34.49           O  
ATOM     36  CG  LEU B   5     -51.101  21.726   2.492  1.00 34.49           C  
ATOM     37  CD1 LEU B   5     -52.096  22.805   2.905  1.00 34.49           C  
ATOM     38  CD2 LEU B   5     -51.711  20.802   1.443  1.00 34.49           C  
ATOM     39  N   SER B   6     -46.656  22.632   1.361  1.00 38.26           N  
ATOM     40  CA  SER B   6     -45.694  22.415   0.285  1.00 38.26           C  
ATOM     41  C   SER B   6     -44.566  21.491   0.732  1.00 38.26           C  
ATOM     42  CB  SER B   6     -45.114  23.747  -0.193  1.00 38.26           C  
ATOM     43  O   SER B   6     -43.684  21.152  -0.060  1.00 38.26           O  
ATOM     44  OG  SER B   6     -45.028  24.671   0.878  1.00 38.26           O  
ATOM     45  N   ARG B   7     -44.354  21.312   2.089  1.00 40.81           N  
ATOM     46  CA  ARG B   7     -43.191  20.668   2.692  1.00 40.81           C  
ATOM     47  C   ARG B   7     -43.223  19.160   2.468  1.00 40.81           C  
ATOM     48  CB  ARG B   7     -43.124  20.974   4.190  1.00 40.81           C  
ATOM     49  O   ARG B   7     -42.221  18.474   2.681  1.00 40.81           O  
ATOM     50  CG  ARG B   7     -42.336  22.230   4.527  1.00 40.81           C  
ATOM     51  CD  ARG B   7     -42.281  22.475   6.029  1.00 40.81           C  
ATOM     52  NE  ARG B   7     -41.529  23.684   6.351  1.00 40.81           N  
ATOM     53  NH1 ARG B   7     -41.780  23.480   8.638  1.00 40.81           N  
ATOM     54  NH2 ARG B   7     -40.609  25.246   7.761  1.00 40.81           N  
ATOM     55  CZ  ARG B   7     -41.307  24.134   7.583  1.00 40.81           C  
ATOM     56  N   GLU B   8     -44.466  18.638   2.364  1.00 43.79           N  
ATOM     57  CA  GLU B   8     -44.437  17.183   2.250  1.00 43.79           C  
ATOM     58  C   GLU B   8     -43.788  16.745   0.940  1.00 43.79           C  
ATOM     59  CB  GLU B   8     -45.852  16.607   2.355  1.00 43.79           C  
ATOM     60  O   GLU B   8     -43.448  15.572   0.772  1.00 43.79           O  
ATOM     61  CG  GLU B   8     -46.301  16.335   3.783  1.00 43.79           C  
ATOM     62  CD  GLU B   8     -47.637  15.614   3.865  1.00 43.79           C  
ATOM     63  OE1 GLU B   8     -48.035  15.198   4.977  1.00 43.79           O  
ATOM     64  OE2 GLU B   8     -48.290  15.462   2.808  1.00 43.79           O  
ATOM     65  N   GLN B   9     -43.841  17.484  -0.274  1.00 51.55           N  
ATOM     66  CA  GLN B   9     -43.433  17.147  -1.634  1.00 51.55           C  
ATOM     67  C   GLN B   9     -42.000  17.596  -1.906  1.00 51.55           C  
ATOM     68  CB  GLN B   9     -44.383  17.779  -2.652  1.00 51.55           C  
ATOM     69  O   GLN B   9     -41.677  18.778  -1.768  1.00 51.55           O  
ATOM     70  CG  GLN B   9     -45.586  16.910  -2.992  1.00 51.55           C  
ATOM     71  CD  GLN B   9     -46.524  17.568  -3.987  1.00 51.55           C  
ATOM     72  NE2 GLN B   9     -47.570  16.850  -4.380  1.00 51.55           N  
ATOM     73  OE1 GLN B   9     -46.310  18.713  -4.398  1.00 51.55           O  
ATOM     74  N   GLY B  10     -41.026  16.675  -2.009  1.00 63.10           N  
ATOM     75  CA  GLY B  10     -39.645  16.493  -2.429  1.00 63.10           C  
ATOM     76  C   GLY B  10     -38.701  17.522  -1.835  1.00 63.10           C  
ATOM     77  O   GLY B  10     -39.138  18.571  -1.358  1.00 63.10           O  
ATOM     78  N   ILE B  11     -37.681  17.269  -1.166  1.00 72.08           N  
ATOM     79  CA  ILE B  11     -36.670  18.076  -0.493  1.00 72.08           C  
ATOM     80  C   ILE B  11     -35.854  18.849  -1.527  1.00 72.08           C  
ATOM     81  CB  ILE B  11     -35.740  17.204   0.380  1.00 72.08           C  
ATOM     82  O   ILE B  11     -35.315  18.261  -2.467  1.00 72.08           O  
ATOM     83  CG1 ILE B  11     -36.478  16.730   1.637  1.00 72.08           C  
ATOM     84  CG2 ILE B  11     -34.468  17.972   0.749  1.00 72.08           C  
ATOM     85  CD1 ILE B  11     -35.891  15.472   2.262  1.00 72.08           C  
ATOM     86  N   THR B  12     -35.903  20.253  -1.515  1.00 77.79           N  
ATOM     87  CA  THR B  12     -35.080  21.120  -2.351  1.00 77.79           C  
ATOM     88  C   THR B  12     -33.674  21.252  -1.773  1.00 77.79           C  
ATOM     89  CB  THR B  12     -35.710  22.517  -2.498  1.00 77.79           C  
ATOM     90  O   THR B  12     -33.403  20.774  -0.670  1.00 77.79           O  
ATOM     91  CG2 THR B  12     -37.102  22.431  -3.115  1.00 77.79           C  
ATOM     92  OG1 THR B  12     -35.810  23.128  -1.206  1.00 77.79           O  
ATOM     93  N   LEU B  13     -32.760  21.780  -2.625  1.00 80.41           N  
ATOM     94  CA  LEU B  13     -31.391  22.016  -2.180  1.00 80.41           C  
ATOM     95  C   LEU B  13     -31.365  22.938  -0.965  1.00 80.41           C  
ATOM     96  CB  LEU B  13     -30.555  22.621  -3.311  1.00 80.41           C  
ATOM     97  O   LEU B  13     -30.653  22.672   0.006  1.00 80.41           O  
ATOM     98  CG  LEU B  13     -29.098  22.945  -2.980  1.00 80.41           C  
ATOM     99  CD1 LEU B  13     -28.329  21.666  -2.667  1.00 80.41           C  
ATOM    100  CD2 LEU B  13     -28.443  23.701  -4.130  1.00 80.41           C  
ATOM    101  N   ARG B  14     -32.112  23.927  -1.014  1.00 82.56           N  
ATOM    102  CA  ARG B  14     -32.193  24.864   0.101  1.00 82.56           C  
ATOM    103  C   ARG B  14     -32.776  24.192   1.340  1.00 82.56           C  
ATOM    104  CB  ARG B  14     -33.038  26.082  -0.280  1.00 82.56           C  
ATOM    105  O   ARG B  14     -32.304  24.418   2.456  1.00 82.56           O  
ATOM    106  CG  ARG B  14     -32.701  27.337   0.509  1.00 82.56           C  
ATOM    107  CD  ARG B  14     -33.490  28.542   0.017  1.00 82.56           C  
ATOM    108  NE  ARG B  14     -33.022  29.781   0.631  1.00 82.56           N  
ATOM    109  NH1 ARG B  14     -34.348  31.165  -0.658  1.00 82.56           N  
ATOM    110  NH2 ARG B  14     -32.947  32.058   0.921  1.00 82.56           N  
ATOM    111  CZ  ARG B  14     -33.440  30.998   0.297  1.00 82.56           C  
ATOM    112  N   GLY B  15     -33.787  23.415   1.133  1.00 85.26           N  
ATOM    113  CA  GLY B  15     -34.376  22.667   2.231  1.00 85.26           C  
ATOM    114  C   GLY B  15     -33.412  21.682   2.867  1.00 85.26           C  
ATOM    115  O   GLY B  15     -33.363  21.558   4.093  1.00 85.26           O  
ATOM    116  N   SER B  16     -32.662  20.915   2.029  1.00 86.33           N  
ATOM    117  CA  SER B  16     -31.664  19.971   2.522  1.00 86.33           C  
ATOM    118  C   SER B  16     -30.594  20.678   3.347  1.00 86.33           C  
ATOM    119  CB  SER B  16     -31.012  19.224   1.359  1.00 86.33           C  
ATOM    120  O   SER B  16     -30.223  20.210   4.425  1.00 86.33           O  
ATOM    121  OG  SER B  16     -29.935  18.423   1.815  1.00 86.33           O  
ATOM    122  N   ALA B  17     -30.079  21.860   2.803  1.00 89.60           N  
ATOM    123  CA  ALA B  17     -29.057  22.640   3.497  1.00 89.60           C  
ATOM    124  C   ALA B  17     -29.556  23.107   4.861  1.00 89.60           C  
ATOM    125  CB  ALA B  17     -28.636  23.838   2.649  1.00 89.60           C  
ATOM    126  O   ALA B  17     -28.815  23.069   5.846  1.00 89.60           O  
ATOM    127  N   GLU B  18     -30.788  23.435   4.958  1.00 89.77           N  
ATOM    128  CA  GLU B  18     -31.385  23.894   6.208  1.00 89.77           C  
ATOM    129  C   GLU B  18     -31.493  22.755   7.218  1.00 89.77           C  
ATOM    130  CB  GLU B  18     -32.765  24.504   5.953  1.00 89.77           C  
ATOM    131  O   GLU B  18     -31.225  22.944   8.406  1.00 89.77           O  
ATOM    132  CG  GLU B  18     -32.749  26.018   5.798  1.00 89.77           C  
ATOM    133  CD  GLU B  18     -34.109  26.599   5.444  1.00 89.77           C  
ATOM    134  OE1 GLU B  18     -34.204  27.827   5.218  1.00 89.77           O  
ATOM    135  OE2 GLU B  18     -35.087  25.820   5.393  1.00 89.77           O  
ATOM    136  N   ILE B  19     -31.833  21.608   6.769  1.00 90.51           N  
ATOM    137  CA  ILE B  19     -31.998  20.442   7.631  1.00 90.51           C  
ATOM    138  C   ILE B  19     -30.646  20.031   8.208  1.00 90.51           C  
ATOM    139  CB  ILE B  19     -32.637  19.260   6.866  1.00 90.51           C  
ATOM    140  O   ILE B  19     -30.527  19.779   9.409  1.00 90.51           O  
ATOM    141  CG1 ILE B  19     -34.084  19.591   6.485  1.00 90.51           C  
ATOM    142  CG2 ILE B  19     -32.569  17.978   7.701  1.00 90.51           C  
ATOM    143  CD1 ILE B  19     -34.746  18.542   5.602  1.00 90.51           C  
ATOM    144  N   VAL B  20     -29.669  19.980   7.324  1.00 92.70           N  
ATOM    145  CA  VAL B  20     -28.331  19.582   7.748  1.00 92.70           C  
ATOM    146  C   VAL B  20     -27.775  20.606   8.734  1.00 92.70           C  
ATOM    147  CB  VAL B  20     -27.376  19.429   6.543  1.00 92.70           C  
ATOM    148  O   VAL B  20     -27.188  20.240   9.755  1.00 92.70           O  
ATOM    149  CG1 VAL B  20     -25.959  19.105   7.015  1.00 92.70           C  
ATOM    150  CG2 VAL B  20     -27.886  18.347   5.593  1.00 92.70           C  
ATOM    151  N   ALA B  21     -27.963  21.883   8.411  1.00 93.42           N  
ATOM    152  CA  ALA B  21     -27.507  22.949   9.299  1.00 93.42           C  
ATOM    153  C   ALA B  21     -28.182  22.853  10.664  1.00 93.42           C  
ATOM    154  CB  ALA B  21     -27.775  24.315   8.671  1.00 93.42           C  
ATOM    155  O   ALA B  21     -27.535  23.033  11.698  1.00 93.42           O  
ATOM    156  N   GLU B  22     -29.418  22.585  10.649  1.00 92.13           N  
ATOM    157  CA  GLU B  22     -30.164  22.418  11.892  1.00 92.13           C  
ATOM    158  C   GLU B  22     -29.635  21.235  12.698  1.00 92.13           C  
ATOM    159  CB  GLU B  22     -31.656  22.233  11.604  1.00 92.13           C  
ATOM    160  O   GLU B  22     -29.516  21.315  13.923  1.00 92.13           O  
ATOM    161  CG  GLU B  22     -32.537  22.320  12.842  1.00 92.13           C  
ATOM    162  CD  GLU B  22     -34.019  22.179  12.535  1.00 92.13           C  
ATOM    163  OE1 GLU B  22     -34.832  22.948  13.097  1.00 92.13           O  
ATOM    164  OE2 GLU B  22     -34.371  21.291  11.726  1.00 92.13           O  
ATOM    165  N   PHE B  23     -29.330  20.176  12.066  1.00 93.83           N  
ATOM    166  CA  PHE B  23     -28.751  19.011  12.724  1.00 93.83           C  
ATOM    167  C   PHE B  23     -27.468  19.385  13.456  1.00 93.83           C  
ATOM    168  CB  PHE B  23     -28.471  17.900  11.707  1.00 93.83           C  
ATOM    169  O   PHE B  23     -27.271  19.002  14.611  1.00 93.83           O  
ATOM    170  CG  PHE B  23     -27.547  16.828  12.218  1.00 93.83           C  
ATOM    171  CD1 PHE B  23     -26.224  16.772  11.796  1.00 93.83           C  
ATOM    172  CD2 PHE B  23     -28.001  15.876  13.121  1.00 93.83           C  
ATOM    173  CE1 PHE B  23     -25.366  15.781  12.267  1.00 93.83           C  
ATOM    174  CE2 PHE B  23     -27.149  14.882  13.596  1.00 93.83           C  
ATOM    175  CZ  PHE B  23     -25.833  14.836  13.167  1.00 93.83           C  
ATOM    176  N   PHE B  24     -26.646  20.104  12.781  1.00 94.75           N  
ATOM    177  CA  PHE B  24     -25.361  20.467  13.366  1.00 94.75           C  
ATOM    178  C   PHE B  24     -25.553  21.363  14.584  1.00 94.75           C  
ATOM    179  CB  PHE B  24     -24.478  21.171  12.331  1.00 94.75           C  
ATOM    180  O   PHE B  24     -24.812  21.257  15.563  1.00 94.75           O  
ATOM    181  CG  PHE B  24     -23.630  20.232  11.517  1.00 94.75           C  
ATOM    182  CD1 PHE B  24     -22.654  19.450  12.123  1.00 94.75           C  
ATOM    183  CD2 PHE B  24     -23.809  20.130  10.143  1.00 94.75           C  
ATOM    184  CE1 PHE B  24     -21.868  18.580  11.372  1.00 94.75           C  
ATOM    185  CE2 PHE B  24     -23.027  19.262   9.386  1.00 94.75           C  
ATOM    186  CZ  PHE B  24     -22.057  18.489  10.002  1.00 94.75           C  
ATOM    187  N   SER B  25     -26.519  22.198  14.487  1.00 93.16           N  
ATOM    188  CA  SER B  25     -26.805  23.042  15.642  1.00 93.16           C  
ATOM    189  C   SER B  25     -27.164  22.204  16.864  1.00 93.16           C  
ATOM    190  CB  SER B  25     -27.944  24.013  15.328  1.00 93.16           C  
ATOM    191  O   SER B  25     -26.580  22.376  17.936  1.00 93.16           O  
ATOM    192  OG  SER B  25     -28.187  24.877  16.425  1.00 93.16           O  
ATOM    193  N   PHE B  26     -28.029  21.228  16.678  1.00 93.14           N  
ATOM    194  CA  PHE B  26     -28.457  20.377  17.782  1.00 93.14           C  
ATOM    195  C   PHE B  26     -27.398  19.327  18.098  1.00 93.14           C  
ATOM    196  CB  PHE B  26     -29.789  19.696  17.452  1.00 93.14           C  
ATOM    197  O   PHE B  26     -27.163  19.007  19.265  1.00 93.14           O  
ATOM    198  CG  PHE B  26     -30.972  20.625  17.496  1.00 93.14           C  
ATOM    199  CD1 PHE B  26     -31.397  21.175  18.699  1.00 93.14           C  
ATOM    200  CD2 PHE B  26     -31.660  20.948  16.334  1.00 93.14           C  
ATOM    201  CE1 PHE B  26     -32.492  22.035  18.743  1.00 93.14           C  
ATOM    202  CE2 PHE B  26     -32.755  21.806  16.369  1.00 93.14           C  
ATOM    203  CZ  PHE B  26     -33.170  22.348  17.575  1.00 93.14           C  
ATOM    204  N   GLY B  27     -26.784  18.823  17.086  1.00 93.47           N  
ATOM    205  CA  GLY B  27     -25.741  17.825  17.262  1.00 93.47           C  
ATOM    206  C   GLY B  27     -24.579  18.318  18.105  1.00 93.47           C  
ATOM    207  O   GLY B  27     -24.163  17.645  19.050  1.00 93.47           O  
ATOM    208  N   ILE B  28     -24.084  19.511  17.757  1.00 94.11           N  
ATOM    209  CA  ILE B  28     -22.947  20.094  18.461  1.00 94.11           C  
ATOM    210  C   ILE B  28     -23.321  20.357  19.918  1.00 94.11           C  
ATOM    211  CB  ILE B  28     -22.473  21.400  17.785  1.00 94.11           C  
ATOM    212  O   ILE B  28     -22.540  20.066  20.828  1.00 94.11           O  
ATOM    213  CG1 ILE B  28     -21.960  21.113  16.369  1.00 94.11           C  
ATOM    214  CG2 ILE B  28     -21.395  22.085  18.630  1.00 94.11           C  
ATOM    215  CD1 ILE B  28     -21.700  22.363  15.540  1.00 94.11           C  
ATOM    216  N   ASN B  29     -24.526  20.878  20.075  1.00 94.26           N  
ATOM    217  CA  ASN B  29     -24.999  21.121  21.433  1.00 94.26           C  
ATOM    218  C   ASN B  29     -25.085  19.826  22.237  1.00 94.26           C  
ATOM    219  CB  ASN B  29     -26.358  21.823  21.411  1.00 94.26           C  
ATOM    220  O   ASN B  29     -24.700  19.790  23.407  1.00 94.26           O  
ATOM    221  CG  ASN B  29     -26.234  23.333  21.352  1.00 94.26           C  
ATOM    222  ND2 ASN B  29     -26.591  23.914  20.213  1.00 94.26           N  
ATOM    223  OD1 ASN B  29     -25.820  23.973  22.323  1.00 94.26           O  
ATOM    224  N   SER B  30     -25.552  18.778  21.616  1.00 92.23           N  
ATOM    225  CA  SER B  30     -25.664  17.479  22.272  1.00 92.23           C  
ATOM    226  C   SER B  30     -24.294  16.948  22.682  1.00 92.23           C  
ATOM    227  CB  SER B  30     -26.356  16.472  21.353  1.00 92.23           C  
ATOM    228  O   SER B  30     -24.134  16.415  23.782  1.00 92.23           O  
ATOM    229  OG  SER B  30     -27.009  15.467  22.109  1.00 92.23           O  
ATOM    230  N   ILE B  31     -23.324  17.155  21.833  1.00 93.73           N  
ATOM    231  CA  ILE B  31     -21.961  16.706  22.095  1.00 93.73           C  
ATOM    232  C   ILE B  31     -21.378  17.489  23.269  1.00 93.73           C  
ATOM    233  CB  ILE B  31     -21.064  16.864  20.847  1.00 93.73           C  
ATOM    234  O   ILE B  31     -20.806  16.903  24.192  1.00 93.73           O  
ATOM    235  CG1 ILE B  31     -21.521  15.910  19.738  1.00 93.73           C  
ATOM    236  CG2 ILE B  31     -19.595  16.624  21.205  1.00 93.73           C  
ATOM    237  CD1 ILE B  31     -20.847  16.154  18.395  1.00 93.73           C  
ATOM    238  N   LEU B  32     -21.552  18.773  23.271  1.00 93.22           N  
ATOM    239  CA  LEU B  32     -21.005  19.647  24.303  1.00 93.22           C  
ATOM    240  C   LEU B  32     -21.613  19.327  25.664  1.00 93.22           C  
ATOM    241  CB  LEU B  32     -21.259  21.116  23.951  1.00 93.22           C  
ATOM    242  O   LEU B  32     -20.911  19.332  26.678  1.00 93.22           O  
ATOM    243  CG  LEU B  32     -20.536  21.651  22.713  1.00 93.22           C  
ATOM    244  CD1 LEU B  32     -20.950  23.093  22.440  1.00 93.22           C  
ATOM    245  CD2 LEU B  32     -19.025  21.547  22.889  1.00 93.22           C  
ATOM    246  N   TYR B  33     -22.863  19.012  25.648  1.00 90.80           N  
ATOM    247  CA  TYR B  33     -23.550  18.675  26.890  1.00 90.80           C  
ATOM    248  C   TYR B  33     -23.122  17.303  27.395  1.00 90.80           C  
ATOM    249  CB  TYR B  33     -25.068  18.708  26.691  1.00 90.80           C  
ATOM    250  O   TYR B  33     -22.751  17.151  28.561  1.00 90.80           O  
ATOM    251  CG  TYR B  33     -25.850  18.317  27.921  1.00 90.80           C  
ATOM    252  CD1 TYR B  33     -26.421  17.052  28.035  1.00 90.80           C  
ATOM    253  CD2 TYR B  33     -26.022  19.213  28.971  1.00 90.80           C  
ATOM    254  CE1 TYR B  33     -27.144  16.688  29.166  1.00 90.80           C  
ATOM    255  CE2 TYR B  33     -26.743  18.860  30.107  1.00 90.80           C  
ATOM    256  OH  TYR B  33     -28.014  17.242  31.317  1.00 90.80           O  
ATOM    257  CZ  TYR B  33     -27.299  17.597  30.195  1.00 90.80           C  
ATOM    258  N   GLN B  34     -23.062  16.224  26.557  1.00 87.73           N  
ATOM    259  CA  GLN B  34     -22.777  14.844  26.933  1.00 87.73           C  
ATOM    260  C   GLN B  34     -21.343  14.695  27.436  1.00 87.73           C  
ATOM    261  CB  GLN B  34     -23.018  13.904  25.751  1.00 87.73           C  
ATOM    262  O   GLN B  34     -21.082  13.926  28.364  1.00 87.73           O  
ATOM    263  CG  GLN B  34     -24.490  13.696  25.422  1.00 87.73           C  
ATOM    264  CD  GLN B  34     -25.255  13.029  26.549  1.00 87.73           C  
ATOM    265  NE2 GLN B  34     -26.572  12.936  26.399  1.00 87.73           N  
ATOM    266  OE1 GLN B  34     -24.668  12.599  27.547  1.00 87.73           O  
ATOM    267  N   ARG B  35     -20.385  15.536  26.927  1.00 89.46           N  
ATOM    268  CA  ARG B  35     -18.977  15.430  27.293  1.00 89.46           C  
ATOM    269  C   ARG B  35     -18.646  16.344  28.468  1.00 89.46           C  
ATOM    270  CB  ARG B  35     -18.083  15.768  26.098  1.00 89.46           C  
ATOM    271  O   ARG B  35     -17.533  16.305  28.998  1.00 89.46           O  
ATOM    272  CG  ARG B  35     -18.105  14.721  24.997  1.00 89.46           C  
ATOM    273  CD  ARG B  35     -17.862  13.321  25.544  1.00 89.46           C  
ATOM    274  NE  ARG B  35     -16.527  13.193  26.122  1.00 89.46           N  
ATOM    275  NH1 ARG B  35     -16.919  11.132  27.089  1.00 89.46           N  
ATOM    276  NH2 ARG B  35     -14.874  12.142  27.320  1.00 89.46           N  
ATOM    277  CZ  ARG B  35     -16.110  12.156  26.842  1.00 89.46           C  
ATOM    278  N   GLY B  36     -19.581  17.208  28.774  1.00 88.12           N  
ATOM    279  CA  GLY B  36     -19.441  18.031  29.965  1.00 88.12           C  
ATOM    280  C   GLY B  36     -18.431  19.151  29.800  1.00 88.12           C  
ATOM    281  O   GLY B  36     -17.675  19.454  30.726  1.00 88.12           O  
ATOM    282  N   ILE B  37     -18.356  19.792  28.622  1.00 88.34           N  
ATOM    283  CA  ILE B  37     -17.430  20.885  28.344  1.00 88.34           C  
ATOM    284  C   ILE B  37     -17.894  22.149  29.065  1.00 88.34           C  
ATOM    285  CB  ILE B  37     -17.305  21.147  26.827  1.00 88.34           C  
ATOM    286  O   ILE B  37     -17.072  22.945  29.525  1.00 88.34           O  
ATOM    287  CG1 ILE B  37     -16.823  19.884  26.104  1.00 88.34           C  
ATOM    288  CG2 ILE B  37     -16.364  22.325  26.559  1.00 88.34           C  
ATOM    289  CD1 ILE B  37     -16.483  20.103  24.636  1.00 88.34           C  
ATOM    290  N   TYR B  38     -19.236  22.311  29.084  1.00 89.50           N  
ATOM    291  CA  TYR B  38     -19.863  23.401  29.825  1.00 89.50           C  
ATOM    292  C   TYR B  38     -20.772  22.861  30.923  1.00 89.50           C  
ATOM    293  CB  TYR B  38     -20.664  24.302  28.880  1.00 89.50           C  
ATOM    294  O   TYR B  38     -21.223  21.715  30.858  1.00 89.50           O  
ATOM    295  CG  TYR B  38     -19.809  25.064  27.897  1.00 89.50           C  
ATOM    296  CD1 TYR B  38     -19.270  26.305  28.229  1.00 89.50           C  
ATOM    297  CD2 TYR B  38     -19.538  24.545  26.635  1.00 89.50           C  
ATOM    298  CE1 TYR B  38     -18.483  27.012  27.326  1.00 89.50           C  
ATOM    299  CE2 TYR B  38     -18.752  25.243  25.724  1.00 89.50           C  
ATOM    300  OH  TYR B  38     -17.451  27.169  25.181  1.00 89.50           O  
ATOM    301  CZ  TYR B  38     -18.229  26.473  26.079  1.00 89.50           C  
ATOM    302  N   PRO B  39     -20.937  23.645  32.038  1.00 85.85           N  
ATOM    303  CA  PRO B  39     -21.785  23.192  33.143  1.00 85.85           C  
ATOM    304  C   PRO B  39     -23.220  22.906  32.707  1.00 85.85           C  
ATOM    305  CB  PRO B  39     -21.737  24.364  34.127  1.00 85.85           C  
ATOM    306  O   PRO B  39     -23.753  23.595  31.834  1.00 85.85           O  
ATOM    307  CG  PRO B  39     -20.669  25.265  33.596  1.00 85.85           C  
ATOM    308  CD  PRO B  39     -20.329  24.831  32.199  1.00 85.85           C  
ATOM    309  N   SER B  40     -23.841  21.819  33.264  1.00 83.49           N  
ATOM    310  CA  SER B  40     -25.171  21.335  32.908  1.00 83.49           C  
ATOM    311  C   SER B  40     -26.221  22.427  33.081  1.00 83.49           C  
ATOM    312  CB  SER B  40     -25.544  20.118  33.756  1.00 83.49           C  
ATOM    313  O   SER B  40     -27.224  22.451  32.364  1.00 83.49           O  
ATOM    314  OG  SER B  40     -25.020  20.240  35.068  1.00 83.49           O  
ATOM    315  N   GLU B  41     -25.959  23.425  33.949  1.00 81.54           N  
ATOM    316  CA  GLU B  41     -26.905  24.489  34.269  1.00 81.54           C  
ATOM    317  C   GLU B  41     -27.027  25.484  33.119  1.00 81.54           C  
ATOM    318  CB  GLU B  41     -26.486  25.214  35.551  1.00 81.54           C  
ATOM    319  O   GLU B  41     -27.992  26.249  33.053  1.00 81.54           O  
ATOM    320  CG  GLU B  41     -26.036  24.281  36.666  1.00 81.54           C  
ATOM    321  CD  GLU B  41     -25.395  25.010  37.836  1.00 81.54           C  
ATOM    322  OE1 GLU B  41     -24.966  24.344  38.805  1.00 81.54           O  
ATOM    323  OE2 GLU B  41     -25.324  26.259  37.784  1.00 81.54           O  
ATOM    324  N   THR B  42     -26.057  25.464  32.270  1.00 86.38           N  
ATOM    325  CA  THR B  42     -26.047  26.411  31.160  1.00 86.38           C  
ATOM    326  C   THR B  42     -26.814  25.851  29.965  1.00 86.38           C  
ATOM    327  CB  THR B  42     -24.609  26.757  30.734  1.00 86.38           C  
ATOM    328  O   THR B  42     -26.735  26.393  28.861  1.00 86.38           O  
ATOM    329  CG2 THR B  42     -23.893  27.560  31.815  1.00 86.38           C  
ATOM    330  OG1 THR B  42     -23.882  25.546  30.494  1.00 86.38           O  
ATOM    331  N   PHE B  43     -27.504  24.753  30.118  1.00 89.49           N  
ATOM    332  CA  PHE B  43     -28.246  24.132  29.027  1.00 89.49           C  
ATOM    333  C   PHE B  43     -29.732  24.058  29.355  1.00 89.49           C  
ATOM    334  CB  PHE B  43     -27.703  22.729  28.736  1.00 89.49           C  
ATOM    335  O   PHE B  43     -30.112  24.001  30.527  1.00 89.49           O  
ATOM    336  CG  PHE B  43     -26.334  22.726  28.110  1.00 89.49           C  
ATOM    337  CD1 PHE B  43     -26.187  22.681  26.729  1.00 89.49           C  
ATOM    338  CD2 PHE B  43     -25.195  22.767  28.903  1.00 89.49           C  
ATOM    339  CE1 PHE B  43     -24.921  22.678  26.146  1.00 89.49           C  
ATOM    340  CE2 PHE B  43     -23.927  22.764  28.328  1.00 89.49           C  
ATOM    341  CZ  PHE B  43     -23.792  22.719  26.950  1.00 89.49           C  
ATOM    342  N   THR B  44     -30.595  24.195  28.354  1.00 91.10           N  
ATOM    343  CA  THR B  44     -32.041  24.090  28.509  1.00 91.10           C  
ATOM    344  C   THR B  44     -32.604  22.995  27.607  1.00 91.10           C  
ATOM    345  CB  THR B  44     -32.736  25.427  28.192  1.00 91.10           C  
ATOM    346  O   THR B  44     -32.030  22.691  26.559  1.00 91.10           O  
ATOM    347  CG2 THR B  44     -32.533  26.433  29.320  1.00 91.10           C  
ATOM    348  OG1 THR B  44     -32.190  25.967  26.982  1.00 91.10           O  
ATOM    349  N   ARG B  45     -33.786  22.436  28.039  1.00 89.55           N  
ATOM    350  CA  ARG B  45     -34.390  21.320  27.319  1.00 89.55           C  
ATOM    351  C   ARG B  45     -35.304  21.817  26.204  1.00 89.55           C  
ATOM    352  CB  ARG B  45     -35.174  20.422  28.278  1.00 89.55           C  
ATOM    353  O   ARG B  45     -36.081  22.753  26.403  1.00 89.55           O  
ATOM    354  CG  ARG B  45     -34.319  19.781  29.360  1.00 89.55           C  
ATOM    355  CD  ARG B  45     -35.150  18.912  30.294  1.00 89.55           C  
ATOM    356  NE  ARG B  45     -34.358  18.417  31.416  1.00 89.55           N  
ATOM    357  NH1 ARG B  45     -35.982  16.970  32.193  1.00 89.55           N  
ATOM    358  NH2 ARG B  45     -33.968  17.127  33.276  1.00 89.55           N  
ATOM    359  CZ  ARG B  45     -34.771  17.506  32.293  1.00 89.55           C  
ATOM    360  N   VAL B  46     -35.129  21.251  25.016  1.00 90.50           N  
ATOM    361  CA  VAL B  46     -35.964  21.560  23.859  1.00 90.50           C  
ATOM    362  C   VAL B  46     -36.429  20.264  23.197  1.00 90.50           C  
ATOM    363  CB  VAL B  46     -35.214  22.442  22.836  1.00 90.50           C  
ATOM    364  O   VAL B  46     -35.679  19.287  23.137  1.00 90.50           O  
ATOM    365  CG1 VAL B  46     -36.088  22.713  21.613  1.00 90.50           C  
ATOM    366  CG2 VAL B  46     -34.774  23.753  23.485  1.00 90.50           C  
ATOM    367  N   GLN B  47     -37.671  20.223  22.823  1.00 88.76           N  
ATOM    368  CA  GLN B  47     -38.209  19.038  22.163  1.00 88.76           C  
ATOM    369  C   GLN B  47     -38.064  19.139  20.647  1.00 88.76           C  
ATOM    370  CB  GLN B  47     -39.677  18.833  22.538  1.00 88.76           C  
ATOM    371  O   GLN B  47     -38.615  20.050  20.026  1.00 88.76           O  
ATOM    372  CG  GLN B  47     -39.881  17.967  23.774  1.00 88.76           C  
ATOM    373  CD  GLN B  47     -41.180  17.184  23.734  1.00 88.76           C  
ATOM    374  NE2 GLN B  47     -41.432  16.400  24.776  1.00 88.76           N  
ATOM    375  OE1 GLN B  47     -41.950  17.282  22.774  1.00 88.76           O  
ATOM    376  N   LYS B  48     -37.221  18.289  20.024  1.00 85.64           N  
ATOM    377  CA  LYS B  48     -37.017  18.214  18.580  1.00 85.64           C  
ATOM    378  C   LYS B  48     -36.796  16.772  18.131  1.00 85.64           C  
ATOM    379  CB  LYS B  48     -35.830  19.082  18.160  1.00 85.64           C  
ATOM    380  O   LYS B  48     -36.179  15.981  18.848  1.00 85.64           O  
ATOM    381  CG  LYS B  48     -36.218  20.309  17.348  1.00 85.64           C  
ATOM    382  CD  LYS B  48     -35.324  20.476  16.126  1.00 85.64           C  
ATOM    383  CE  LYS B  48     -35.626  21.771  15.384  1.00 85.64           C  
ATOM    384  NZ  LYS B  48     -34.731  21.954  14.202  1.00 85.64           N  
ATOM    385  N   TYR B  49     -37.273  16.306  17.042  1.00 85.07           N  
ATOM    386  CA  TYR B  49     -37.138  14.973  16.464  1.00 85.07           C  
ATOM    387  C   TYR B  49     -37.736  13.916  17.384  1.00 85.07           C  
ATOM    388  CB  TYR B  49     -35.666  14.654  16.188  1.00 85.07           C  
ATOM    389  O   TYR B  49     -37.231  12.793  17.461  1.00 85.07           O  
ATOM    390  CG  TYR B  49     -34.948  15.725  15.404  1.00 85.07           C  
ATOM    391  CD1 TYR B  49     -35.317  16.022  14.094  1.00 85.07           C  
ATOM    392  CD2 TYR B  49     -33.900  16.443  15.971  1.00 85.07           C  
ATOM    393  CE1 TYR B  49     -34.658  17.007  13.366  1.00 85.07           C  
ATOM    394  CE2 TYR B  49     -33.234  17.430  15.253  1.00 85.07           C  
ATOM    395  OH  TYR B  49     -32.963  18.682  13.238  1.00 85.07           O  
ATOM    396  CZ  TYR B  49     -33.619  17.705  13.954  1.00 85.07           C  
ATOM    397  N   GLY B  50     -38.689  14.276  18.224  1.00 81.13           N  
ATOM    398  CA  GLY B  50     -39.286  13.356  19.179  1.00 81.13           C  
ATOM    399  C   GLY B  50     -38.392  13.071  20.372  1.00 81.13           C  
ATOM    400  O   GLY B  50     -38.577  12.071  21.068  1.00 81.13           O  
ATOM    401  N   LEU B  51     -37.258  13.735  20.440  1.00 84.43           N  
ATOM    402  CA  LEU B  51     -36.304  13.571  21.532  1.00 84.43           C  
ATOM    403  C   LEU B  51     -36.158  14.865  22.325  1.00 84.43           C  
ATOM    404  CB  LEU B  51     -34.941  13.133  20.991  1.00 84.43           C  
ATOM    405  O   LEU B  51     -36.476  15.946  21.822  1.00 84.43           O  
ATOM    406  CG  LEU B  51     -34.899  11.789  20.264  1.00 84.43           C  
ATOM    407  CD1 LEU B  51     -33.698  11.731  19.325  1.00 84.43           C  
ATOM    408  CD2 LEU B  51     -34.858  10.639  21.265  1.00 84.43           C  
ATOM    409  N   THR B  52     -35.883  14.781  23.544  1.00 84.16           N  
ATOM    410  CA  THR B  52     -35.534  15.944  24.352  1.00 84.16           C  
ATOM    411  C   THR B  52     -34.054  16.282  24.202  1.00 84.16           C  
ATOM    412  CB  THR B  52     -35.862  15.709  25.838  1.00 84.16           C  
ATOM    413  O   THR B  52     -33.190  15.525  24.648  1.00 84.16           O  
ATOM    414  CG2 THR B  52     -36.039  17.031  26.578  1.00 84.16           C  
ATOM    415  OG1 THR B  52     -37.073  14.951  25.941  1.00 84.16           O  
ATOM    416  N   LEU B  53     -33.823  17.357  23.472  1.00 87.38           N  
ATOM    417  CA  LEU B  53     -32.442  17.769  23.244  1.00 87.38           C  
ATOM    418  C   LEU B  53     -32.068  18.939  24.148  1.00 87.38           C  
ATOM    419  CB  LEU B  53     -32.232  18.154  21.777  1.00 87.38           C  
ATOM    420  O   LEU B  53     -32.944  19.650  24.645  1.00 87.38           O  
ATOM    421  CG  LEU B  53     -32.381  17.029  20.753  1.00 87.38           C  
ATOM    422  CD1 LEU B  53     -32.747  17.600  19.387  1.00 87.38           C  
ATOM    423  CD2 LEU B  53     -31.098  16.209  20.669  1.00 87.38           C  
ATOM    424  N   LEU B  54     -30.788  19.080  24.518  1.00 87.84           N  
ATOM    425  CA  LEU B  54     -30.305  20.156  25.377  1.00 87.84           C  
ATOM    426  C   LEU B  54     -29.535  21.193  24.567  1.00 87.84           C  
ATOM    427  CB  LEU B  54     -29.414  19.595  26.488  1.00 87.84           C  
ATOM    428  O   LEU B  54     -28.581  20.855  23.863  1.00 87.84           O  
ATOM    429  CG  LEU B  54     -30.107  18.728  27.541  1.00 87.84           C  
ATOM    430  CD1 LEU B  54     -29.177  17.612  28.004  1.00 87.84           C  
ATOM    431  CD2 LEU B  54     -30.559  19.580  28.722  1.00 87.84           C  
ATOM    432  N   VAL B  55     -29.973  22.411  24.727  1.00 92.19           N  
ATOM    433  CA  VAL B  55     -29.344  23.503  23.990  1.00 92.19           C  
ATOM    434  C   VAL B  55     -28.754  24.515  24.970  1.00 92.19           C  
ATOM    435  CB  VAL B  55     -30.347  24.200  23.044  1.00 92.19           C  
ATOM    436  O   VAL B  55     -29.320  24.757  26.038  1.00 92.19           O  
ATOM    437  CG1 VAL B  55     -29.656  25.303  22.243  1.00 92.19           C  
ATOM    438  CG2 VAL B  55     -30.993  23.180  22.107  1.00 92.19           C  
ATOM    439  N   THR B  56     -27.699  25.087  24.671  1.00 90.91           N  
ATOM    440  CA  THR B  56     -26.951  25.986  25.543  1.00 90.91           C  
ATOM    441  C   THR B  56     -27.708  27.295  25.747  1.00 90.91           C  
ATOM    442  CB  THR B  56     -25.552  26.283  24.971  1.00 90.91           C  
ATOM    443  O   THR B  56     -28.400  27.766  24.842  1.00 90.91           O  
ATOM    444  CG2 THR B  56     -25.648  26.970  23.613  1.00 90.91           C  
ATOM    445  OG1 THR B  56     -24.844  27.138  25.878  1.00 90.91           O  
ATOM    446  N   THR B  57     -27.688  27.846  26.947  1.00 90.96           N  
ATOM    447  CA  THR B  57     -28.280  29.139  27.271  1.00 90.96           C  
ATOM    448  C   THR B  57     -27.202  30.211  27.402  1.00 90.96           C  
ATOM    449  CB  THR B  57     -29.099  29.069  28.574  1.00 90.96           C  
ATOM    450  O   THR B  57     -27.501  31.366  27.713  1.00 90.96           O  
ATOM    451  CG2 THR B  57     -30.383  28.272  28.374  1.00 90.96           C  
ATOM    452  OG1 THR B  57     -28.312  28.437  29.592  1.00 90.96           O  
ATOM    453  N   ASP B  58     -25.898  29.824  27.258  1.00 90.59           N  
ATOM    454  CA  ASP B  58     -24.776  30.756  27.307  1.00 90.59           C  
ATOM    455  C   ASP B  58     -24.769  31.671  26.084  1.00 90.59           C  
ATOM    456  CB  ASP B  58     -23.451  29.998  27.403  1.00 90.59           C  
ATOM    457  O   ASP B  58     -24.639  31.202  24.951  1.00 90.59           O  
ATOM    458  CG  ASP B  58     -22.263  30.909  27.658  1.00 90.59           C  
ATOM    459  OD1 ASP B  58     -22.123  31.938  26.963  1.00 90.59           O  
ATOM    460  OD2 ASP B  58     -21.458  30.593  28.561  1.00 90.59           O  
ATOM    461  N   LEU B  59     -24.895  32.973  26.308  1.00 90.56           N  
ATOM    462  CA  LEU B  59     -25.081  33.956  25.246  1.00 90.56           C  
ATOM    463  C   LEU B  59     -23.875  33.982  24.313  1.00 90.56           C  
ATOM    464  CB  LEU B  59     -25.313  35.348  25.838  1.00 90.56           C  
ATOM    465  O   LEU B  59     -24.031  34.052  23.091  1.00 90.56           O  
ATOM    466  CG  LEU B  59     -26.753  35.689  26.226  1.00 90.56           C  
ATOM    467  CD1 LEU B  59     -26.769  36.689  27.377  1.00 90.56           C  
ATOM    468  CD2 LEU B  59     -27.515  36.236  25.024  1.00 90.56           C  
ATOM    469  N   GLU B  60     -22.610  33.937  24.905  1.00 90.31           N  
ATOM    470  CA  GLU B  60     -21.397  33.973  24.093  1.00 90.31           C  
ATOM    471  C   GLU B  60     -21.298  32.746  23.192  1.00 90.31           C  
ATOM    472  CB  GLU B  60     -20.156  34.072  24.985  1.00 90.31           C  
ATOM    473  O   GLU B  60     -20.926  32.856  22.022  1.00 90.31           O  
ATOM    474  CG  GLU B  60     -19.884  35.475  25.507  1.00 90.31           C  
ATOM    475  CD  GLU B  60     -18.417  35.867  25.437  1.00 90.31           C  
ATOM    476  OE1 GLU B  60     -18.108  37.079  25.501  1.00 90.31           O  
ATOM    477  OE2 GLU B  60     -17.568  34.955  25.315  1.00 90.31           O  
ATOM    478  N   LEU B  61     -21.682  31.628  23.777  1.00 91.60           N  
ATOM    479  CA  LEU B  61     -21.636  30.379  23.024  1.00 91.60           C  
ATOM    480  C   LEU B  61     -22.717  30.352  21.949  1.00 91.60           C  
ATOM    481  CB  LEU B  61     -21.803  29.181  23.962  1.00 91.60           C  
ATOM    482  O   LEU B  61     -22.474  29.894  20.830  1.00 91.60           O  
ATOM    483  CG  LEU B  61     -21.311  27.833  23.434  1.00 91.60           C  
ATOM    484  CD1 LEU B  61     -19.794  27.734  23.562  1.00 91.60           C  
ATOM    485  CD2 LEU B  61     -21.991  26.687  24.176  1.00 91.60           C  
ATOM    486  N   ILE B  62     -23.895  30.836  22.265  1.00 92.97           N  
ATOM    487  CA  ILE B  62     -25.007  30.900  21.322  1.00 92.97           C  
ATOM    488  C   ILE B  62     -24.624  31.775  20.131  1.00 92.97           C  
ATOM    489  CB  ILE B  62     -26.288  31.441  21.995  1.00 92.97           C  
ATOM    490  O   ILE B  62     -24.873  31.411  18.979  1.00 92.97           O  
ATOM    491  CG1 ILE B  62     -26.785  30.461  23.064  1.00 92.97           C  
ATOM    492  CG2 ILE B  62     -27.375  31.708  20.950  1.00 92.97           C  
ATOM    493  CD1 ILE B  62     -27.960  30.979  23.881  1.00 92.97           C  
ATOM    494  N   LYS B  63     -24.017  32.876  20.431  1.00 93.22           N  
ATOM    495  CA  LYS B  63     -23.578  33.791  19.380  1.00 93.22           C  
ATOM    496  C   LYS B  63     -22.575  33.116  18.449  1.00 93.22           C  
ATOM    497  CB  LYS B  63     -22.963  35.052  19.989  1.00 93.22           C  
ATOM    498  O   LYS B  63     -22.688  33.220  17.226  1.00 93.22           O  
ATOM    499  CG  LYS B  63     -23.911  36.241  20.039  1.00 93.22           C  
ATOM    500  CD  LYS B  63     -23.229  37.475  20.616  1.00 93.22           C  
ATOM    501  CE  LYS B  63     -24.209  38.628  20.785  1.00 93.22           C  
ATOM    502  NZ  LYS B  63     -23.559  39.822  21.403  1.00 93.22           N  
ATOM    503  N   TYR B  64     -21.601  32.439  19.052  1.00 94.01           N  
ATOM    504  CA  TYR B  64     -20.579  31.740  18.281  1.00 94.01           C  
ATOM    505  C   TYR B  64     -21.203  30.669  17.394  1.00 94.01           C  
ATOM    506  CB  TYR B  64     -19.541  31.107  19.212  1.00 94.01           C  
ATOM    507  O   TYR B  64     -20.955  30.632  16.187  1.00 94.01           O  
ATOM    508  CG  TYR B  64     -18.575  30.186  18.507  1.00 94.01           C  
ATOM    509  CD1 TYR B  64     -18.685  28.803  18.629  1.00 94.01           C  
ATOM    510  CD2 TYR B  64     -17.549  30.697  17.720  1.00 94.01           C  
ATOM    511  CE1 TYR B  64     -17.796  27.951  17.983  1.00 94.01           C  
ATOM    512  CE2 TYR B  64     -16.654  29.855  17.069  1.00 94.01           C  
ATOM    513  OH  TYR B  64     -15.902  27.646  16.564  1.00 94.01           O  
ATOM    514  CZ  TYR B  64     -16.785  28.485  17.206  1.00 94.01           C  
ATOM    515  N   LEU B  65     -22.055  29.824  18.011  1.00 93.25           N  
ATOM    516  CA  LEU B  65     -22.664  28.709  17.295  1.00 93.25           C  
ATOM    517  C   LEU B  65     -23.580  29.211  16.184  1.00 93.25           C  
ATOM    518  CB  LEU B  65     -23.453  27.819  18.259  1.00 93.25           C  
ATOM    519  O   LEU B  65     -23.591  28.656  15.083  1.00 93.25           O  
ATOM    520  CG  LEU B  65     -22.637  26.819  19.081  1.00 93.25           C  
ATOM    521  CD1 LEU B  65     -23.469  26.284  20.242  1.00 93.25           C  
ATOM    522  CD2 LEU B  65     -22.144  25.678  18.198  1.00 93.25           C  
ATOM    523  N   ASN B  66     -24.335  30.249  16.406  1.00 92.64           N  
ATOM    524  CA  ASN B  66     -25.220  30.826  15.400  1.00 92.64           C  
ATOM    525  C   ASN B  66     -24.436  31.374  14.211  1.00 92.64           C  
ATOM    526  CB  ASN B  66     -26.088  31.925  16.016  1.00 92.64           C  
ATOM    527  O   ASN B  66     -24.847  31.209  13.062  1.00 92.64           O  
ATOM    528  CG  ASN B  66     -27.332  31.379  16.689  1.00 92.64           C  
ATOM    529  ND2 ASN B  66     -27.919  32.169  17.581  1.00 92.64           N  
ATOM    530  OD1 ASN B  66     -27.761  30.256  16.411  1.00 92.64           O  
ATOM    531  N   ASN B  67     -23.284  32.028  14.476  1.00 93.31           N  
ATOM    532  CA  ASN B  67     -22.429  32.550  13.415  1.00 93.31           C  
ATOM    533  C   ASN B  67     -21.883  31.431  12.533  1.00 93.31           C  
ATOM    534  CB  ASN B  67     -21.280  33.370  14.006  1.00 93.31           C  
ATOM    535  O   ASN B  67     -21.892  31.541  11.306  1.00 93.31           O  
ATOM    536  CG  ASN B  67     -21.681  34.797  14.320  1.00 93.31           C  
ATOM    537  ND2 ASN B  67     -20.869  35.480  15.117  1.00 93.31           N  
ATOM    538  OD1 ASN B  67     -22.714  35.282  13.851  1.00 93.31           O  
ATOM    539  N   VAL B  68     -21.481  30.358  13.190  1.00 93.53           N  
ATOM    540  CA  VAL B  68     -20.888  29.235  12.472  1.00 93.53           C  
ATOM    541  C   VAL B  68     -21.960  28.526  11.646  1.00 93.53           C  
ATOM    542  CB  VAL B  68     -20.213  28.235  13.438  1.00 93.53           C  
ATOM    543  O   VAL B  68     -21.753  28.239  10.464  1.00 93.53           O  
ATOM    544  CG1 VAL B  68     -19.765  26.980  12.690  1.00 93.53           C  
ATOM    545  CG2 VAL B  68     -19.027  28.893  14.142  1.00 93.53           C  
ATOM    546  N   VAL B  69     -23.099  28.270  12.239  1.00 92.21           N  
ATOM    547  CA  VAL B  69     -24.175  27.519  11.601  1.00 92.21           C  
ATOM    548  C   VAL B  69     -24.740  28.319  10.429  1.00 92.21           C  
ATOM    549  CB  VAL B  69     -25.300  27.176  12.604  1.00 92.21           C  
ATOM    550  O   VAL B  69     -25.061  27.754   9.382  1.00 92.21           O  
ATOM    551  CG1 VAL B  69     -26.480  26.521  11.888  1.00 92.21           C  
ATOM    552  CG2 VAL B  69     -24.769  26.266  13.710  1.00 92.21           C  
ATOM    553  N   GLU B  70     -24.883  29.582  10.585  1.00 91.96           N  
ATOM    554  CA  GLU B  70     -25.373  30.440   9.510  1.00 91.96           C  
ATOM    555  C   GLU B  70     -24.431  30.412   8.309  1.00 91.96           C  
ATOM    556  CB  GLU B  70     -25.550  31.877  10.007  1.00 91.96           C  
ATOM    557  O   GLU B  70     -24.879  30.324   7.164  1.00 91.96           O  
ATOM    558  CG  GLU B  70     -26.952  32.431   9.796  1.00 91.96           C  
ATOM    559  CD  GLU B  70     -27.035  33.938   9.985  1.00 91.96           C  
ATOM    560  OE1 GLU B  70     -28.102  34.527   9.698  1.00 91.96           O  
ATOM    561  OE2 GLU B  70     -26.026  34.533  10.423  1.00 91.96           O  
ATOM    562  N   GLN B  71     -23.109  30.575   8.515  1.00 92.95           N  
ATOM    563  CA  GLN B  71     -22.125  30.495   7.441  1.00 92.95           C  
ATOM    564  C   GLN B  71     -22.118  29.109   6.803  1.00 92.95           C  
ATOM    565  CB  GLN B  71     -20.729  30.839   7.964  1.00 92.95           C  
ATOM    566  O   GLN B  71     -22.008  28.982   5.582  1.00 92.95           O  
ATOM    567  CG  GLN B  71     -19.760  31.291   6.881  1.00 92.95           C  
ATOM    568  CD  GLN B  71     -20.105  32.656   6.316  1.00 92.95           C  
ATOM    569  NE2 GLN B  71     -19.636  32.932   5.104  1.00 92.95           N  
ATOM    570  OE1 GLN B  71     -20.788  33.456   6.963  1.00 92.95           O  
ATOM    571  N   LEU B  72     -22.249  28.075   7.671  1.00 92.71           N  
ATOM    572  CA  LEU B  72     -22.285  26.691   7.212  1.00 92.71           C  
ATOM    573  C   LEU B  72     -23.469  26.458   6.280  1.00 92.71           C  
ATOM    574  CB  LEU B  72     -22.362  25.732   8.404  1.00 92.71           C  
ATOM    575  O   LEU B  72     -23.334  25.788   5.253  1.00 92.71           O  
ATOM    576  CG  LEU B  72     -22.118  24.253   8.101  1.00 92.71           C  
ATOM    577  CD1 LEU B  72     -20.623  23.952   8.097  1.00 92.71           C  
ATOM    578  CD2 LEU B  72     -22.843  23.373   9.114  1.00 92.71           C  
ATOM    579  N   LYS B  73     -24.636  27.019   6.696  1.00 92.00           N  
ATOM    580  CA  LYS B  73     -25.836  26.911   5.871  1.00 92.00           C  
ATOM    581  C   LYS B  73     -25.578  27.420   4.456  1.00 92.00           C  
ATOM    582  CB  LYS B  73     -26.993  27.685   6.504  1.00 92.00           C  
ATOM    583  O   LYS B  73     -25.970  26.778   3.479  1.00 92.00           O  
ATOM    584  CG  LYS B  73     -28.368  27.118   6.180  1.00 92.00           C  
ATOM    585  CD  LYS B  73     -29.475  27.919   6.853  1.00 92.00           C  
ATOM    586  CE  LYS B  73     -30.855  27.418   6.445  1.00 92.00           C  
ATOM    587  NZ  LYS B  73     -31.943  28.154   7.156  1.00 92.00           N  
ATOM    588  N   ASP B  74     -24.861  28.531   4.354  1.00 92.06           N  
ATOM    589  CA  ASP B  74     -24.528  29.132   3.065  1.00 92.06           C  
ATOM    590  C   ASP B  74     -23.600  28.226   2.260  1.00 92.06           C  
ATOM    591  CB  ASP B  74     -23.881  30.504   3.264  1.00 92.06           C  
ATOM    592  O   ASP B  74     -23.824  27.999   1.069  1.00 92.06           O  
ATOM    593  CG  ASP B  74     -24.896  31.609   3.500  1.00 92.06           C  
ATOM    594  OD1 ASP B  74     -26.108  31.378   3.300  1.00 92.06           O  
ATOM    595  OD2 ASP B  74     -24.479  32.723   3.885  1.00 92.06           O  
ATOM    596  N   TRP B  75     -22.612  27.691   2.878  1.00 92.61           N  
ATOM    597  CA  TRP B  75     -21.642  26.828   2.212  1.00 92.61           C  
ATOM    598  C   TRP B  75     -22.284  25.509   1.793  1.00 92.61           C  
ATOM    599  CB  TRP B  75     -20.444  26.559   3.127  1.00 92.61           C  
ATOM    600  O   TRP B  75     -21.939  24.948   0.750  1.00 92.61           O  
ATOM    601  CG  TRP B  75     -19.571  27.756   3.354  1.00 92.61           C  
ATOM    602  CD1 TRP B  75     -19.492  28.878   2.577  1.00 92.61           C  
ATOM    603  CD2 TRP B  75     -18.647  27.948   4.430  1.00 92.61           C  
ATOM    604  CE2 TRP B  75     -18.043  29.211   4.243  1.00 92.61           C  
ATOM    605  CE3 TRP B  75     -18.273  27.174   5.537  1.00 92.61           C  
ATOM    606  NE1 TRP B  75     -18.575  29.757   3.106  1.00 92.61           N  
ATOM    607  CH2 TRP B  75     -16.735  28.940   6.196  1.00 92.61           C  
ATOM    608  CZ2 TRP B  75     -17.083  29.717   5.122  1.00 92.61           C  
ATOM    609  CZ3 TRP B  75     -17.317  27.680   6.411  1.00 92.61           C  
ATOM    610  N   LEU B  76     -23.215  25.018   2.562  1.00 91.44           N  
ATOM    611  CA  LEU B  76     -23.930  23.788   2.236  1.00 91.44           C  
ATOM    612  C   LEU B  76     -24.814  23.982   1.008  1.00 91.44           C  
ATOM    613  CB  LEU B  76     -24.780  23.331   3.424  1.00 91.44           C  
ATOM    614  O   LEU B  76     -24.952  23.073   0.187  1.00 91.44           O  
ATOM    615  CG  LEU B  76     -24.039  22.607   4.549  1.00 91.44           C  
ATOM    616  CD1 LEU B  76     -24.918  22.519   5.792  1.00 91.44           C  
ATOM    617  CD2 LEU B  76     -23.606  21.217   4.096  1.00 91.44           C  
ATOM    618  N   TYR B  77     -25.377  25.186   1.022  1.00 87.97           N  
ATOM    619  CA  TYR B  77     -26.206  25.528  -0.128  1.00 87.97           C  
ATOM    620  C   TYR B  77     -25.386  25.519  -1.413  1.00 87.97           C  
ATOM    621  CB  TYR B  77     -26.857  26.901   0.067  1.00 87.97           C  
ATOM    622  O   TYR B  77     -25.871  25.092  -2.463  1.00 87.97           O  
ATOM    623  CG  TYR B  77     -27.799  27.289  -1.047  1.00 87.97           C  
ATOM    624  CD1 TYR B  77     -27.439  28.253  -1.986  1.00 87.97           C  
ATOM    625  CD2 TYR B  77     -29.051  26.695  -1.161  1.00 87.97           C  
ATOM    626  CE1 TYR B  77     -28.304  28.616  -3.012  1.00 87.97           C  
ATOM    627  CE2 TYR B  77     -29.925  27.050  -2.184  1.00 87.97           C  
ATOM    628  OH  TYR B  77     -30.404  28.365  -4.117  1.00 87.97           O  
ATOM    629  CZ  TYR B  77     -29.543  28.009  -3.103  1.00 87.97           C  
ATOM    630  N   LYS B  78     -24.110  25.895  -1.334  1.00 87.80           N  
ATOM    631  CA  LYS B  78     -23.214  25.937  -2.486  1.00 87.80           C  
ATOM    632  C   LYS B  78     -22.524  24.591  -2.694  1.00 87.80           C  
ATOM    633  CB  LYS B  78     -22.169  27.040  -2.314  1.00 87.80           C  
ATOM    634  O   LYS B  78     -21.699  24.444  -3.598  1.00 87.80           O  
ATOM    635  CG  LYS B  78     -22.744  28.448  -2.350  1.00 87.80           C  
ATOM    636  CD  LYS B  78     -21.663  29.500  -2.139  1.00 87.80           C  
ATOM    637  CE  LYS B  78     -22.250  30.903  -2.080  1.00 87.80           C  
ATOM    638  NZ  LYS B  78     -21.206  31.929  -1.781  1.00 87.80           N  
ATOM    639  N   CYS B  79     -22.815  23.655  -1.925  1.00 88.88           N  
ATOM    640  CA  CYS B  79     -22.259  22.306  -1.965  1.00 88.88           C  
ATOM    641  C   CYS B  79     -20.737  22.341  -1.889  1.00 88.88           C  
ATOM    642  CB  CYS B  79     -22.699  21.583  -3.237  1.00 88.88           C  
ATOM    643  O   CYS B  79     -20.059  21.578  -2.579  1.00 88.88           O  
ATOM    644  SG  CYS B  79     -24.437  21.093  -3.232  1.00 88.88           S  
ATOM    645  N   SER B  80     -20.236  23.215  -1.078  1.00 89.47           N  
ATOM    646  CA  SER B  80     -18.791  23.407  -0.996  1.00 89.47           C  
ATOM    647  C   SER B  80     -18.217  22.753   0.256  1.00 89.47           C  
ATOM    648  CB  SER B  80     -18.447  24.896  -1.008  1.00 89.47           C  
ATOM    649  O   SER B  80     -16.998  22.671   0.416  1.00 89.47           O  
ATOM    650  OG  SER B  80     -19.624  25.685  -0.999  1.00 89.47           O  
ATOM    651  N   VAL B  81     -19.021  22.219   1.174  1.00 92.14           N  
ATOM    652  CA  VAL B  81     -18.552  21.666   2.440  1.00 92.14           C  
ATOM    653  C   VAL B  81     -18.323  20.163   2.296  1.00 92.14           C  
ATOM    654  CB  VAL B  81     -19.550  21.946   3.586  1.00 92.14           C  
ATOM    655  O   VAL B  81     -19.212  19.434   1.849  1.00 92.14           O  
ATOM    656  CG1 VAL B  81     -19.061  21.322   4.892  1.00 92.14           C  
ATOM    657  CG2 VAL B  81     -19.761  23.449   3.754  1.00 92.14           C  
ATOM    658  N   GLN B  82     -17.211  19.734   2.729  1.00 90.19           N  
ATOM    659  CA  GLN B  82     -16.876  18.317   2.637  1.00 90.19           C  
ATOM    660  C   GLN B  82     -16.987  17.636   3.998  1.00 90.19           C  
ATOM    661  CB  GLN B  82     -15.466  18.135   2.072  1.00 90.19           C  
ATOM    662  O   GLN B  82     -17.456  16.500   4.093  1.00 90.19           O  
ATOM    663  CG  GLN B  82     -15.312  18.615   0.635  1.00 90.19           C  
ATOM    664  CD  GLN B  82     -13.899  18.450   0.109  1.00 90.19           C  
ATOM    665  NE2 GLN B  82     -13.644  18.980  -1.082  1.00 90.19           N  
ATOM    666  OE1 GLN B  82     -13.043  17.851   0.768  1.00 90.19           O  
ATOM    667  N   LYS B  83     -16.477  18.390   5.010  1.00 91.31           N  
ATOM    668  CA  LYS B  83     -16.452  17.802   6.346  1.00 91.31           C  
ATOM    669  C   LYS B  83     -16.622  18.872   7.420  1.00 91.31           C  
ATOM    670  CB  LYS B  83     -15.148  17.036   6.571  1.00 91.31           C  
ATOM    671  O   LYS B  83     -16.163  20.004   7.254  1.00 91.31           O  
ATOM    672  CG  LYS B  83     -14.972  15.830   5.660  1.00 91.31           C  
ATOM    673  CD  LYS B  83     -13.640  15.134   5.904  1.00 91.31           C  
ATOM    674  CE  LYS B  83     -13.400  14.015   4.899  1.00 91.31           C  
ATOM    675  NZ  LYS B  83     -12.056  13.389   5.077  1.00 91.31           N  
ATOM    676  N   LEU B  84     -17.317  18.478   8.478  1.00 92.90           N  
ATOM    677  CA  LEU B  84     -17.358  19.283   9.695  1.00 92.90           C  
ATOM    678  C   LEU B  84     -16.799  18.505  10.881  1.00 92.90           C  
ATOM    679  CB  LEU B  84     -18.792  19.730   9.993  1.00 92.90           C  
ATOM    680  O   LEU B  84     -17.266  17.404  11.183  1.00 92.90           O  
ATOM    681  CG  LEU B  84     -18.978  20.653  11.198  1.00 92.90           C  
ATOM    682  CD1 LEU B  84     -19.421  22.039  10.741  1.00 92.90           C  
ATOM    683  CD2 LEU B  84     -19.985  20.060  12.177  1.00 92.90           C  
ATOM    684  N   VAL B  85     -15.844  19.167  11.548  1.00 92.82           N  
ATOM    685  CA  VAL B  85     -15.166  18.447  12.620  1.00 92.82           C  
ATOM    686  C   VAL B  85     -15.235  19.257  13.912  1.00 92.82           C  
ATOM    687  CB  VAL B  85     -13.694  18.145  12.258  1.00 92.82           C  
ATOM    688  O   VAL B  85     -14.907  20.446  13.925  1.00 92.82           O  
ATOM    689  CG1 VAL B  85     -12.988  17.438  13.415  1.00 92.82           C  
ATOM    690  CG2 VAL B  85     -13.620  17.301  10.987  1.00 92.82           C  
ATOM    691  N   VAL B  86     -15.679  18.595  14.931  1.00 93.49           N  
ATOM    692  CA  VAL B  86     -15.655  19.189  16.263  1.00 93.49           C  
ATOM    693  C   VAL B  86     -14.462  18.649  17.048  1.00 93.49           C  
ATOM    694  CB  VAL B  86     -16.967  18.915  17.031  1.00 93.49           C  
ATOM    695  O   VAL B  86     -14.404  17.457  17.360  1.00 93.49           O  
ATOM    696  CG1 VAL B  86     -16.945  19.596  18.398  1.00 93.49           C  
ATOM    697  CG2 VAL B  86     -18.170  19.387  16.216  1.00 93.49           C  
ATOM    698  N   VAL B  87     -13.554  19.563  17.422  1.00 93.01           N  
ATOM    699  CA  VAL B  87     -12.342  19.152  18.123  1.00 93.01           C  
ATOM    700  C   VAL B  87     -12.422  19.579  19.587  1.00 93.01           C  
ATOM    701  CB  VAL B  87     -11.076  19.745  17.464  1.00 93.01           C  
ATOM    702  O   VAL B  87     -12.637  20.756  19.886  1.00 93.01           O  
ATOM    703  CG1 VAL B  87      -9.818  19.278  18.193  1.00 93.01           C  
ATOM    704  CG2 VAL B  87     -11.015  19.361  15.987  1.00 93.01           C  
ATOM    705  N   ILE B  88     -12.261  18.595  20.429  1.00 92.83           N  
ATOM    706  CA  ILE B  88     -12.220  18.872  21.860  1.00 92.83           C  
ATOM    707  C   ILE B  88     -10.785  18.755  22.368  1.00 92.83           C  
ATOM    708  CB  ILE B  88     -13.147  17.919  22.647  1.00 92.83           C  
ATOM    709  O   ILE B  88     -10.171  17.690  22.271  1.00 92.83           O  
ATOM    710  CG1 ILE B  88     -14.591  18.044  22.147  1.00 92.83           C  
ATOM    711  CG2 ILE B  88     -13.062  18.202  24.150  1.00 92.83           C  
ATOM    712  CD1 ILE B  88     -15.551  17.041  22.770  1.00 92.83           C  
ATOM    713  N   SER B  89     -10.262  19.846  22.938  1.00 91.93           N  
ATOM    714  CA  SER B  89      -8.861  19.877  23.346  1.00 91.93           C  
ATOM    715  C   SER B  89      -8.719  20.303  24.803  1.00 91.93           C  
ATOM    716  CB  SER B  89      -8.063  20.825  22.449  1.00 91.93           C  
ATOM    717  O   SER B  89      -9.617  20.936  25.361  1.00 91.93           O  
ATOM    718  OG  SER B  89      -8.729  22.068  22.311  1.00 91.93           O  
ATOM    719  N   ASN B  90      -7.590  19.878  25.327  1.00 91.20           N  
ATOM    720  CA  ASN B  90      -7.194  20.335  26.654  1.00 91.20           C  
ATOM    721  C   ASN B  90      -6.728  21.788  26.631  1.00 91.20           C  
ATOM    722  CB  ASN B  90      -6.097  19.435  27.227  1.00 91.20           C  
ATOM    723  O   ASN B  90      -5.860  22.153  25.837  1.00 91.20           O  
ATOM    724  CG  ASN B  90      -5.752  19.776  28.663  1.00 91.20           C  
ATOM    725  ND2 ASN B  90      -5.343  18.771  29.430  1.00 91.20           N  
ATOM    726  OD1 ASN B  90      -5.853  20.932  29.081  1.00 91.20           O  
ATOM    727  N   ILE B  91      -7.284  22.613  27.464  1.00 87.86           N  
ATOM    728  CA  ILE B  91      -7.003  24.044  27.454  1.00 87.86           C  
ATOM    729  C   ILE B  91      -5.552  24.287  27.863  1.00 87.86           C  
ATOM    730  CB  ILE B  91      -7.960  24.815  28.390  1.00 87.86           C  
ATOM    731  O   ILE B  91      -4.859  25.110  27.259  1.00 87.86           O  
ATOM    732  CG1 ILE B  91      -9.415  24.602  27.959  1.00 87.86           C  
ATOM    733  CG2 ILE B  91      -7.608  26.306  28.413  1.00 87.86           C  
ATOM    734  CD1 ILE B  91     -10.439  25.132  28.953  1.00 87.86           C  
ATOM    735  N   GLU B  92      -4.965  23.565  28.876  1.00 85.28           N  
ATOM    736  CA  GLU B  92      -3.631  23.767  29.433  1.00 85.28           C  
ATOM    737  C   GLU B  92      -2.554  23.235  28.492  1.00 85.28           C  
ATOM    738  CB  GLU B  92      -3.512  23.095  30.803  1.00 85.28           C  
ATOM    739  O   GLU B  92      -1.647  23.971  28.099  1.00 85.28           O  
ATOM    740  CG  GLU B  92      -4.364  23.745  31.883  1.00 85.28           C  
ATOM    741  CD  GLU B  92      -4.230  23.071  33.240  1.00 85.28           C  
ATOM    742  OE1 GLU B  92      -4.910  23.499  34.200  1.00 85.28           O  
ATOM    743  OE2 GLU B  92      -3.437  22.109  33.344  1.00 85.28           O  
ATOM    744  N   SER B  93      -2.746  21.942  28.036  1.00 82.14           N  
ATOM    745  CA  SER B  93      -1.725  21.290  27.223  1.00 82.14           C  
ATOM    746  C   SER B  93      -1.931  21.578  25.740  1.00 82.14           C  
ATOM    747  CB  SER B  93      -1.731  19.780  27.463  1.00 82.14           C  
ATOM    748  O   SER B  93      -0.973  21.583  24.964  1.00 82.14           O  
ATOM    749  OG  SER B  93      -2.943  19.203  27.008  1.00 82.14           O  
ATOM    750  N   GLY B  94      -3.187  21.889  25.333  1.00 84.78           N  
ATOM    751  CA  GLY B  94      -3.509  22.085  23.929  1.00 84.78           C  
ATOM    752  C   GLY B  94      -3.646  20.784  23.161  1.00 84.78           C  
ATOM    753  O   GLY B  94      -3.756  20.790  21.933  1.00 84.78           O  
ATOM    754  N   GLU B  95      -3.661  19.701  23.852  1.00 88.05           N  
ATOM    755  CA  GLU B  95      -3.759  18.386  23.226  1.00 88.05           C  
ATOM    756  C   GLU B  95      -5.203  18.053  22.864  1.00 88.05           C  
ATOM    757  CB  GLU B  95      -3.186  17.307  24.150  1.00 88.05           C  
ATOM    758  O   GLU B  95      -6.116  18.274  23.662  1.00 88.05           O  
ATOM    759  CG  GLU B  95      -3.007  15.954  23.478  1.00 88.05           C  
ATOM    760  CD  GLU B  95      -2.476  14.883  24.417  1.00 88.05           C  
ATOM    761  OE1 GLU B  95      -2.117  13.782  23.941  1.00 88.05           O  
ATOM    762  OE2 GLU B  95      -2.418  15.147  25.639  1.00 88.05           O  
ATOM    763  N   VAL B  96      -5.343  17.489  21.706  1.00 89.54           N  
ATOM    764  CA  VAL B  96      -6.681  17.132  21.247  1.00 89.54           C  
ATOM    765  C   VAL B  96      -7.092  15.789  21.848  1.00 89.54           C  
ATOM    766  CB  VAL B  96      -6.755  17.071  19.705  1.00 89.54           C  
ATOM    767  O   VAL B  96      -6.399  14.784  21.669  1.00 89.54           O  
ATOM    768  CG1 VAL B  96      -8.172  16.733  19.245  1.00 89.54           C  
ATOM    769  CG2 VAL B  96      -6.294  18.394  19.097  1.00 89.54           C  
ATOM    770  N   LEU B  97      -8.191  15.716  22.489  1.00 89.80           N  
ATOM    771  CA  LEU B  97      -8.639  14.528  23.207  1.00 89.80           C  
ATOM    772  C   LEU B  97      -9.708  13.783  22.413  1.00 89.80           C  
ATOM    773  CB  LEU B  97      -9.184  14.909  24.586  1.00 89.80           C  
ATOM    774  O   LEU B  97      -9.727  12.551  22.395  1.00 89.80           O  
ATOM    775  CG  LEU B  97      -8.192  15.557  25.552  1.00 89.80           C  
ATOM    776  CD1 LEU B  97      -8.932  16.206  26.716  1.00 89.80           C  
ATOM    777  CD2 LEU B  97      -7.188  14.527  26.059  1.00 89.80           C  
ATOM    778  N   GLU B  98     -10.547  14.569  21.798  1.00 91.33           N  
ATOM    779  CA  GLU B  98     -11.621  13.980  21.005  1.00 91.33           C  
ATOM    780  C   GLU B  98     -11.808  14.727  19.687  1.00 91.33           C  
ATOM    781  CB  GLU B  98     -12.931  13.971  21.796  1.00 91.33           C  
ATOM    782  O   GLU B  98     -11.646  15.948  19.632  1.00 91.33           O  
ATOM    783  CG  GLU B  98     -12.877  13.137  23.067  1.00 91.33           C  
ATOM    784  CD  GLU B  98     -14.180  13.152  23.851  1.00 91.33           C  
ATOM    785  OE1 GLU B  98     -14.231  12.564  24.955  1.00 91.33           O  
ATOM    786  OE2 GLU B  98     -15.158  13.756  23.356  1.00 91.33           O  
ATOM    787  N   ARG B  99     -12.119  13.903  18.699  1.00 90.80           N  
ATOM    788  CA  ARG B  99     -12.384  14.469  17.380  1.00 90.80           C  
ATOM    789  C   ARG B  99     -13.651  13.875  16.774  1.00 90.80           C  
ATOM    790  CB  ARG B  99     -11.196  14.234  16.445  1.00 90.80           C  
ATOM    791  O   ARG B  99     -13.671  12.704  16.389  1.00 90.80           O  
ATOM    792  CG  ARG B  99     -11.293  14.983  15.126  1.00 90.80           C  
ATOM    793  CD  ARG B  99     -10.082  14.724  14.240  1.00 90.80           C  
ATOM    794  NE  ARG B  99     -10.301  15.198  12.876  1.00 90.80           N  
ATOM    795  NH1 ARG B  99      -8.065  15.560  12.423  1.00 90.80           N  
ATOM    796  NH2 ARG B  99      -9.649  15.998  10.825  1.00 90.80           N  
ATOM    797  CZ  ARG B  99      -9.338  15.584  12.044  1.00 90.80           C  
ATOM    798  N   TRP B 100     -14.665  14.764  16.669  1.00 92.25           N  
ATOM    799  CA  TRP B 100     -15.926  14.354  16.061  1.00 92.25           C  
ATOM    800  C   TRP B 100     -15.995  14.792  14.602  1.00 92.25           C  
ATOM    801  CB  TRP B 100     -17.112  14.934  16.838  1.00 92.25           C  
ATOM    802  O   TRP B 100     -16.015  15.989  14.307  1.00 92.25           O  
ATOM    803  CG  TRP B 100     -17.202  14.457  18.256  1.00 92.25           C  
ATOM    804  CD1 TRP B 100     -16.423  14.849  19.309  1.00 92.25           C  
ATOM    805  CD2 TRP B 100     -18.124  13.493  18.776  1.00 92.25           C  
ATOM    806  CE2 TRP B 100     -17.846  13.350  20.153  1.00 92.25           C  
ATOM    807  CE3 TRP B 100     -19.159  12.738  18.210  1.00 92.25           C  
ATOM    808  NE1 TRP B 100     -16.805  14.187  20.453  1.00 92.25           N  
ATOM    809  CH2 TRP B 100     -19.575  11.752  20.396  1.00 92.25           C  
ATOM    810  CZ2 TRP B 100     -18.567  12.480  20.974  1.00 92.25           C  
ATOM    811  CZ3 TRP B 100     -19.876  11.872  19.029  1.00 92.25           C  
ATOM    812  N   GLN B 101     -16.086  13.813  13.774  1.00 90.85           N  
ATOM    813  CA  GLN B 101     -16.014  14.115  12.348  1.00 90.85           C  
ATOM    814  C   GLN B 101     -17.330  13.785  11.649  1.00 90.85           C  
ATOM    815  CB  GLN B 101     -14.865  13.346  11.694  1.00 90.85           C  
ATOM    816  O   GLN B 101     -17.854  12.678  11.790  1.00 90.85           O  
ATOM    817  CG  GLN B 101     -14.670  13.671  10.219  1.00 90.85           C  
ATOM    818  CD  GLN B 101     -13.483  12.947   9.611  1.00 90.85           C  
ATOM    819  NE2 GLN B 101     -13.649  12.462   8.385  1.00 90.85           N  
ATOM    820  OE1 GLN B 101     -12.425  12.826  10.237  1.00 90.85           O  
ATOM    821  N   PHE B 102     -17.795  14.726  10.829  1.00 93.18           N  
ATOM    822  CA  PHE B 102     -18.991  14.549  10.014  1.00 93.18           C  
ATOM    823  C   PHE B 102     -18.675  14.757   8.537  1.00 93.18           C  
ATOM    824  CB  PHE B 102     -20.092  15.518  10.457  1.00 93.18           C  
ATOM    825  O   PHE B 102     -18.580  15.894   8.071  1.00 93.18           O  
ATOM    826  CG  PHE B 102     -20.477  15.378  11.905  1.00 93.18           C  
ATOM    827  CD1 PHE B 102     -21.434  14.450  12.298  1.00 93.18           C  
ATOM    828  CD2 PHE B 102     -19.882  16.175  12.874  1.00 93.18           C  
ATOM    829  CE1 PHE B 102     -21.792  14.319  13.637  1.00 93.18           C  
ATOM    830  CE2 PHE B 102     -20.234  16.050  14.214  1.00 93.18           C  
ATOM    831  CZ  PHE B 102     -21.191  15.122  14.594  1.00 93.18           C  
ATOM    832  N   ASP B 103     -18.625  13.688   7.790  1.00 91.50           N  
ATOM    833  CA  ASP B 103     -18.344  13.760   6.359  1.00 91.50           C  
ATOM    834  C   ASP B 103     -19.613  14.059   5.564  1.00 91.50           C  
ATOM    835  CB  ASP B 103     -17.712  12.455   5.870  1.00 91.50           C  
ATOM    836  O   ASP B 103     -20.614  13.352   5.694  1.00 91.50           O  
ATOM    837  CG  ASP B 103     -16.269  12.293   6.312  1.00 91.50           C  
ATOM    838  OD1 ASP B 103     -15.517  13.292   6.322  1.00 91.50           O  
ATOM    839  OD2 ASP B 103     -15.878  11.154   6.650  1.00 91.50           O  
ATOM    840  N   ILE B 104     -19.511  15.021   4.764  1.00 91.89           N  
ATOM    841  CA  ILE B 104     -20.691  15.447   4.022  1.00 91.89           C  
ATOM    842  C   ILE B 104     -20.460  15.247   2.525  1.00 91.89           C  
ATOM    843  CB  ILE B 104     -21.043  16.922   4.317  1.00 91.89           C  
ATOM    844  O   ILE B 104     -19.516  15.801   1.958  1.00 91.89           O  
ATOM    845  CG1 ILE B 104     -21.190  17.144   5.827  1.00 91.89           C  
ATOM    846  CG2 ILE B 104     -22.319  17.332   3.576  1.00 91.89           C  
ATOM    847  CD1 ILE B 104     -21.164  18.608   6.243  1.00 91.89           C  
ATOM    848  N   GLU B 105     -21.312  14.453   1.892  1.00 90.32           N  
ATOM    849  CA  GLU B 105     -21.299  14.256   0.446  1.00 90.32           C  
ATOM    850  C   GLU B 105     -22.503  14.923  -0.213  1.00 90.32           C  
ATOM    851  CB  GLU B 105     -21.273  12.764   0.107  1.00 90.32           C  
ATOM    852  O   GLU B 105     -23.648  14.650   0.153  1.00 90.32           O  
ATOM    853  CG  GLU B 105     -19.985  12.063   0.511  1.00 90.32           C  
ATOM    854  CD  GLU B 105     -19.990  10.574   0.205  1.00 90.32           C  
ATOM    855  OE1 GLU B 105     -19.022   9.873   0.580  1.00 90.32           O  
ATOM    856  OE2 GLU B 105     -20.969  10.103  -0.416  1.00 90.32           O  
ATOM    857  N   CYS B 106     -22.198  15.764  -1.108  1.00 88.41           N  
ATOM    858  CA  CYS B 106     -23.280  16.512  -1.738  1.00 88.41           C  
ATOM    859  C   CYS B 106     -23.429  16.125  -3.205  1.00 88.41           C  
ATOM    860  CB  CYS B 106     -23.031  18.016  -1.621  1.00 88.41           C  
ATOM    861  O   CYS B 106     -22.433  15.921  -3.901  1.00 88.41           O  
ATOM    862  SG  CYS B 106     -24.383  19.029  -2.260  1.00 88.41           S  
ATOM    863  N   ASP B 107     -24.573  15.892  -3.623  1.00 82.23           N  
ATOM    864  CA  ASP B 107     -24.851  15.678  -5.039  1.00 82.23           C  
ATOM    865  C   ASP B 107     -24.816  16.995  -5.811  1.00 82.23           C  
ATOM    866  CB  ASP B 107     -26.210  14.998  -5.223  1.00 82.23           C  
ATOM    867  O   ASP B 107     -25.731  17.814  -5.695  1.00 82.23           O  
ATOM    868  CG  ASP B 107     -26.408  14.436  -6.619  1.00 82.23           C  
ATOM    869  OD1 ASP B 107     -25.550  14.668  -7.498  1.00 82.23           O  
ATOM    870  OD2 ASP B 107     -27.433  13.757  -6.844  1.00 82.23           O  
ATOM    871  N   LYS B 108     -23.846  17.203  -6.599  1.00 75.13           N  
ATOM    872  CA  LYS B 108     -23.614  18.472  -7.281  1.00 75.13           C  
ATOM    873  C   LYS B 108     -24.604  18.671  -8.425  1.00 75.13           C  
ATOM    874  CB  LYS B 108     -22.181  18.543  -7.810  1.00 75.13           C  
ATOM    875  O   LYS B 108     -24.710  19.768  -8.978  1.00 75.13           O  
ATOM    876  CG  LYS B 108     -21.119  18.585  -6.721  1.00 75.13           C  
ATOM    877  CD  LYS B 108     -19.723  18.746  -7.307  1.00 75.13           C  
ATOM    878  CE  LYS B 108     -18.655  18.740  -6.220  1.00 75.13           C  
ATOM    879  NZ  LYS B 108     -17.283  18.890  -6.791  1.00 75.13           N  
ATOM    880  N   THR B 109     -25.324  17.595  -8.833  1.00 73.03           N  
ATOM    881  CA  THR B 109     -26.311  17.686  -9.903  1.00 73.03           C  
ATOM    882  C   THR B 109     -27.580  18.375  -9.410  1.00 73.03           C  
ATOM    883  CB  THR B 109     -26.662  16.294 -10.460  1.00 73.03           C  
ATOM    884  O   THR B 109     -28.411  18.805 -10.213  1.00 73.03           O  
ATOM    885  CG2 THR B 109     -25.493  15.703 -11.240  1.00 73.03           C  
ATOM    886  OG1 THR B 109     -26.987  15.419  -9.372  1.00 73.03           O  
ATOM    887  N   ALA B 110     -27.687  18.691  -8.213  1.00 67.64           N  
ATOM    888  CA  ALA B 110     -28.871  19.303  -7.617  1.00 67.64           C  
ATOM    889  C   ALA B 110     -28.794  20.825  -7.683  1.00 67.64           C  
ATOM    890  CB  ALA B 110     -29.036  18.844  -6.170  1.00 67.64           C  
ATOM    891  O   ALA B 110     -27.862  21.430  -7.149  1.00 67.64           O  
ATOM    892  N   LYS B 111     -29.438  21.347  -8.629  1.00 65.54           N  
ATOM    893  CA  LYS B 111     -29.547  22.799  -8.736  1.00 65.54           C  
ATOM    894  C   LYS B 111     -30.882  23.292  -8.186  1.00 65.54           C  
ATOM    895  CB  LYS B 111     -29.382  23.244 -10.190  1.00 65.54           C  
ATOM    896  O   LYS B 111     -31.781  22.494  -7.916  1.00 65.54           O  
ATOM    897  CG  LYS B 111     -27.987  23.015 -10.754  1.00 65.54           C  
ATOM    898  CD  LYS B 111     -27.854  23.579 -12.163  1.00 65.54           C  
ATOM    899  CE  LYS B 111     -26.467  23.328 -12.738  1.00 65.54           C  
ATOM    900  NZ  LYS B 111     -26.350  23.827 -14.140  1.00 65.54           N  
ATOM    901  N   ASP B 112     -30.946  24.467  -7.777  1.00 60.58           N  
ATOM    902  CA  ASP B 112     -32.125  25.058  -7.151  1.00 60.58           C  
ATOM    903  C   ASP B 112     -33.389  24.731  -7.942  1.00 60.58           C  
ATOM    904  CB  ASP B 112     -31.961  26.574  -7.024  1.00 60.58           C  
ATOM    905  O   ASP B 112     -34.465  24.568  -7.363  1.00 60.58           O  
ATOM    906  CG  ASP B 112     -31.569  27.013  -5.624  1.00 60.58           C  
ATOM    907  OD1 ASP B 112     -31.707  26.214  -4.673  1.00 60.58           O  
ATOM    908  OD2 ASP B 112     -31.120  28.170  -5.470  1.00 60.58           O  
ATOM    909  N   ASP B 113     -33.275  24.490  -9.275  1.00 56.92           N  
ATOM    910  CA  ASP B 113     -34.419  24.298 -10.161  1.00 56.92           C  
ATOM    911  C   ASP B 113     -34.723  22.814 -10.353  1.00 56.92           C  
ATOM    912  CB  ASP B 113     -34.166  24.963 -11.515  1.00 56.92           C  
ATOM    913  O   ASP B 113     -35.591  22.451 -11.149  1.00 56.92           O  
ATOM    914  CG  ASP B 113     -34.307  26.474 -11.470  1.00 56.92           C  
ATOM    915  OD1 ASP B 113     -35.069  26.991 -10.624  1.00 56.92           O  
ATOM    916  OD2 ASP B 113     -33.652  27.155 -12.289  1.00 56.92           O  
ATOM    917  N   SER B 114     -33.963  21.926  -9.702  1.00 57.83           N  
ATOM    918  CA  SER B 114     -34.153  20.493  -9.901  1.00 57.83           C  
ATOM    919  C   SER B 114     -35.351  19.979  -9.110  1.00 57.83           C  
ATOM    920  CB  SER B 114     -32.895  19.724  -9.496  1.00 57.83           C  
ATOM    921  O   SER B 114     -35.771  20.603  -8.134  1.00 57.83           O  
ATOM    922  OG  SER B 114     -31.745  20.545  -9.607  1.00 57.83           O  
ATOM    923  N   ALA B 115     -36.124  19.082  -9.623  1.00 57.24           N  
ATOM    924  CA  ALA B 115     -37.298  18.461  -9.015  1.00 57.24           C  
ATOM    925  C   ALA B 115     -36.973  17.913  -7.628  1.00 57.24           C  
ATOM    926  CB  ALA B 115     -37.835  17.348  -9.911  1.00 57.24           C  
ATOM    927  O   ALA B 115     -35.880  17.388  -7.402  1.00 57.24           O  
ATOM    928  N   PRO B 116     -37.781  18.353  -6.687  1.00 60.97           N  
ATOM    929  CA  PRO B 116     -37.631  17.820  -5.331  1.00 60.97           C  
ATOM    930  C   PRO B 116     -37.476  16.300  -5.308  1.00 60.97           C  
ATOM    931  CB  PRO B 116     -38.927  18.247  -4.638  1.00 60.97           C  
ATOM    932  O   PRO B 116     -38.036  15.607  -6.161  1.00 60.97           O  
ATOM    933  CG  PRO B 116     -39.716  18.943  -5.699  1.00 60.97           C  
ATOM    934  CD  PRO B 116     -38.922  18.924  -6.974  1.00 60.97           C  
ATOM    935  N   ARG B 117     -36.506  15.809  -4.659  1.00 65.23           N  
ATOM    936  CA  ARG B 117     -36.229  14.382  -4.531  1.00 65.23           C  
ATOM    937  C   ARG B 117     -37.229  13.711  -3.595  1.00 65.23           C  
ATOM    938  CB  ARG B 117     -34.803  14.154  -4.025  1.00 65.23           C  
ATOM    939  O   ARG B 117     -37.861  14.378  -2.773  1.00 65.23           O  
ATOM    940  CG  ARG B 117     -33.726  14.480  -5.048  1.00 65.23           C  
ATOM    941  CD  ARG B 117     -32.411  13.784  -4.724  1.00 65.23           C  
ATOM    942  NE  ARG B 117     -31.362  14.147  -5.672  1.00 65.23           N  
ATOM    943  NH1 ARG B 117     -29.719  12.880  -4.656  1.00 65.23           N  
ATOM    944  NH2 ARG B 117     -29.233  14.104  -6.533  1.00 65.23           N  
ATOM    945  CZ  ARG B 117     -30.107  13.710  -5.619  1.00 65.23           C  
ATOM    946  N   GLU B 118     -37.581  12.431  -3.757  1.00 66.33           N  
ATOM    947  CA  GLU B 118     -38.735  11.664  -3.298  1.00 66.33           C  
ATOM    948  C   GLU B 118     -38.584  11.265  -1.832  1.00 66.33           C  
ATOM    949  CB  GLU B 118     -38.932  10.418  -4.165  1.00 66.33           C  
ATOM    950  O   GLU B 118     -39.457  10.599  -1.272  1.00 66.33           O  
ATOM    951  CG  GLU B 118     -39.718  10.675  -5.442  1.00 66.33           C  
ATOM    952  CD  GLU B 118     -40.016   9.409  -6.229  1.00 66.33           C  
ATOM    953  OE1 GLU B 118     -40.760   9.479  -7.233  1.00 66.33           O  
ATOM    954  OE2 GLU B 118     -39.502   8.337  -5.837  1.00 66.33           O  
ATOM    955  N   LYS B 119     -37.586  11.721  -1.068  1.00 75.22           N  
ATOM    956  CA  LYS B 119     -37.526  11.211   0.299  1.00 75.22           C  
ATOM    957  C   LYS B 119     -38.342  12.084   1.248  1.00 75.22           C  
ATOM    958  CB  LYS B 119     -36.075  11.130   0.778  1.00 75.22           C  
ATOM    959  O   LYS B 119     -38.263  13.313   1.192  1.00 75.22           O  
ATOM    960  CG  LYS B 119     -35.831  10.062   1.834  1.00 75.22           C  
ATOM    961  CD  LYS B 119     -34.348   9.919   2.151  1.00 75.22           C  
ATOM    962  CE  LYS B 119     -34.099   8.824   3.180  1.00 75.22           C  
ATOM    963  NZ  LYS B 119     -32.642   8.640   3.451  1.00 75.22           N  
ATOM    964  N   SER B 120     -39.216  11.393   2.163  1.00 77.65           N  
ATOM    965  CA  SER B 120     -40.117  12.084   3.080  1.00 77.65           C  
ATOM    966  C   SER B 120     -39.350  12.719   4.235  1.00 77.65           C  
ATOM    967  CB  SER B 120     -41.170  11.119   3.626  1.00 77.65           C  
ATOM    968  O   SER B 120     -38.325  12.191   4.671  1.00 77.65           O  
ATOM    969  OG  SER B 120     -40.748  10.557   4.857  1.00 77.65           O  
ATOM    970  N   GLN B 121     -39.779  13.906   4.632  1.00 79.81           N  
ATOM    971  CA  GLN B 121     -39.217  14.624   5.771  1.00 79.81           C  
ATOM    972  C   GLN B 121     -39.228  13.758   7.027  1.00 79.81           C  
ATOM    973  CB  GLN B 121     -39.988  15.921   6.021  1.00 79.81           C  
ATOM    974  O   GLN B 121     -38.291  13.803   7.827  1.00 79.81           O  
ATOM    975  CG  GLN B 121     -39.144  17.029   6.636  1.00 79.81           C  
ATOM    976  CD  GLN B 121     -39.740  18.408   6.422  1.00 79.81           C  
ATOM    977  NE2 GLN B 121     -39.020  19.439   6.853  1.00 79.81           N  
ATOM    978  OE1 GLN B 121     -40.838  18.546   5.874  1.00 79.81           O  
ATOM    979  N   LYS B 122     -40.210  12.888   7.188  1.00 82.48           N  
ATOM    980  CA  LYS B 122     -40.318  11.993   8.337  1.00 82.48           C  
ATOM    981  C   LYS B 122     -39.196  10.959   8.336  1.00 82.48           C  
ATOM    982  CB  LYS B 122     -41.677  11.291   8.343  1.00 82.48           C  
ATOM    983  O   LYS B 122     -38.614  10.667   9.383  1.00 82.48           O  
ATOM    984  CG  LYS B 122     -42.211  10.989   9.736  1.00 82.48           C  
ATOM    985  CD  LYS B 122     -43.586  10.336   9.678  1.00 82.48           C  
ATOM    986  CE  LYS B 122     -44.089   9.966  11.067  1.00 82.48           C  
ATOM    987  NZ  LYS B 122     -45.459   9.373  11.020  1.00 82.48           N  
ATOM    988  N   ALA B 123     -38.963  10.474   7.221  1.00 86.89           N  
ATOM    989  CA  ALA B 123     -37.891   9.489   7.104  1.00 86.89           C  
ATOM    990  C   ALA B 123     -36.539  10.104   7.456  1.00 86.89           C  
ATOM    991  CB  ALA B 123     -37.856   8.906   5.694  1.00 86.89           C  
ATOM    992  O   ALA B 123     -35.729   9.484   8.148  1.00 86.89           O  
ATOM    993  N   ILE B 124     -36.319  11.319   7.000  1.00 88.37           N  
ATOM    994  CA  ILE B 124     -35.075  12.030   7.273  1.00 88.37           C  
ATOM    995  C   ILE B 124     -34.964  12.319   8.768  1.00 88.37           C  
ATOM    996  CB  ILE B 124     -34.986  13.344   6.465  1.00 88.37           C  
ATOM    997  O   ILE B 124     -33.911  12.101   9.373  1.00 88.37           O  
ATOM    998  CG1 ILE B 124     -35.013  13.048   4.961  1.00 88.37           C  
ATOM    999  CG2 ILE B 124     -33.728  14.128   6.847  1.00 88.37           C  
ATOM   1000  CD1 ILE B 124     -35.159  14.288   4.089  1.00 88.37           C  
ATOM   1001  N   GLN B 125     -35.974  12.702   9.355  1.00 89.34           N  
ATOM   1002  CA  GLN B 125     -36.008  13.008  10.781  1.00 89.34           C  
ATOM   1003  C   GLN B 125     -35.720  11.764  11.617  1.00 89.34           C  
ATOM   1004  CB  GLN B 125     -37.362  13.601  11.172  1.00 89.34           C  
ATOM   1005  O   GLN B 125     -35.042  11.843  12.644  1.00 89.34           O  
ATOM   1006  CG  GLN B 125     -37.515  15.073  10.815  1.00 89.34           C  
ATOM   1007  CD  GLN B 125     -38.833  15.658  11.285  1.00 89.34           C  
ATOM   1008  NE2 GLN B 125     -39.030  16.949  11.042  1.00 89.34           N  
ATOM   1009  OE1 GLN B 125     -39.669  14.955  11.862  1.00 89.34           O  
ATOM   1010  N   ASP B 126     -36.233  10.585  11.193  1.00 90.11           N  
ATOM   1011  CA  ASP B 126     -35.980   9.325  11.885  1.00 90.11           C  
ATOM   1012  C   ASP B 126     -34.497   8.964  11.844  1.00 90.11           C  
ATOM   1013  CB  ASP B 126     -36.813   8.198  11.270  1.00 90.11           C  
ATOM   1014  O   ASP B 126     -33.935   8.509  12.842  1.00 90.11           O  
ATOM   1015  CG  ASP B 126     -38.241   8.168  11.786  1.00 90.11           C  
ATOM   1016  OD1 ASP B 126     -38.535   8.827  12.806  1.00 90.11           O  
ATOM   1017  OD2 ASP B 126     -39.079   7.476  11.168  1.00 90.11           O  
ATOM   1018  N   GLU B 127     -33.932   9.218  10.656  1.00 90.93           N  
ATOM   1019  CA  GLU B 127     -32.504   8.948  10.514  1.00 90.93           C  
ATOM   1020  C   GLU B 127     -31.677   9.875  11.400  1.00 90.93           C  
ATOM   1021  CB  GLU B 127     -32.073   9.093   9.052  1.00 90.93           C  
ATOM   1022  O   GLU B 127     -30.710   9.440  12.030  1.00 90.93           O  
ATOM   1023  CG  GLU B 127     -32.610   8.000   8.141  1.00 90.93           C  
ATOM   1024  CD  GLU B 127     -32.227   8.193   6.682  1.00 90.93           C  
ATOM   1025  OE1 GLU B 127     -32.692   7.409   5.824  1.00 90.93           O  
ATOM   1026  OE2 GLU B 127     -31.455   9.135   6.395  1.00 90.93           O  
ATOM   1027  N   ILE B 128     -32.092  11.122  11.435  1.00 90.26           N  
ATOM   1028  CA  ILE B 128     -31.404  12.106  12.263  1.00 90.26           C  
ATOM   1029  C   ILE B 128     -31.554  11.735  13.737  1.00 90.26           C  
ATOM   1030  CB  ILE B 128     -31.943  13.533  12.012  1.00 90.26           C  
ATOM   1031  O   ILE B 128     -30.594  11.823  14.507  1.00 90.26           O  
ATOM   1032  CG1 ILE B 128     -31.590  13.995  10.594  1.00 90.26           C  
ATOM   1033  CG2 ILE B 128     -31.396  14.509  13.058  1.00 90.26           C  
ATOM   1034  CD1 ILE B 128     -32.191  15.341  10.214  1.00 90.26           C  
ATOM   1035  N   ARG B 129     -32.723  11.294  14.106  1.00 89.27           N  
ATOM   1036  CA  ARG B 129     -32.993  10.848  15.469  1.00 89.27           C  
ATOM   1037  C   ARG B 129     -32.050   9.719  15.874  1.00 89.27           C  
ATOM   1038  CB  ARG B 129     -34.447  10.390  15.606  1.00 89.27           C  
ATOM   1039  O   ARG B 129     -31.533   9.707  16.992  1.00 89.27           O  
ATOM   1040  CG  ARG B 129     -34.859  10.066  17.034  1.00 89.27           C  
ATOM   1041  CD  ARG B 129     -36.290   9.554  17.105  1.00 89.27           C  
ATOM   1042  NE  ARG B 129     -37.250  10.576  16.697  1.00 89.27           N  
ATOM   1043  NH1 ARG B 129     -38.877   9.076  16.033  1.00 89.27           N  
ATOM   1044  NH2 ARG B 129     -39.250  11.331  15.858  1.00 89.27           N  
ATOM   1045  CZ  ARG B 129     -38.457  10.325  16.197  1.00 89.27           C  
ATOM   1046  N   SER B 130     -31.724   8.786  15.011  1.00 89.43           N  
ATOM   1047  CA  SER B 130     -30.841   7.654  15.273  1.00 89.43           C  
ATOM   1048  C   SER B 130     -29.411   8.116  15.533  1.00 89.43           C  
ATOM   1049  CB  SER B 130     -30.864   6.673  14.101  1.00 89.43           C  
ATOM   1050  O   SER B 130     -28.743   7.606  16.435  1.00 89.43           O  
ATOM   1051  OG  SER B 130     -31.825   5.653  14.316  1.00 89.43           O  
ATOM   1052  N   VAL B 131     -29.014   9.125  14.777  1.00 91.37           N  
ATOM   1053  CA  VAL B 131     -27.657   9.641  14.924  1.00 91.37           C  
ATOM   1054  C   VAL B 131     -27.517  10.351  16.269  1.00 91.37           C  
ATOM   1055  CB  VAL B 131     -27.287  10.602  13.773  1.00 91.37           C  
ATOM   1056  O   VAL B 131     -26.544  10.133  16.995  1.00 91.37           O  
ATOM   1057  CG1 VAL B 131     -25.899  11.202  13.996  1.00 91.37           C  
ATOM   1058  CG2 VAL B 131     -27.348   9.875  12.431  1.00 91.37           C  
ATOM   1059  N   ILE B 132     -28.470  11.144  16.571  1.00 88.56           N  
ATOM   1060  CA  ILE B 132     -28.447  11.892  17.823  1.00 88.56           C  
ATOM   1061  C   ILE B 132     -28.478  10.924  19.004  1.00 88.56           C  
ATOM   1062  CB  ILE B 132     -29.628  12.884  17.912  1.00 88.56           C  
ATOM   1063  O   ILE B 132     -27.802  11.141  20.012  1.00 88.56           O  
ATOM   1064  CG1 ILE B 132     -29.436  14.034  16.917  1.00 88.56           C  
ATOM   1065  CG2 ILE B 132     -29.782  13.415  19.340  1.00 88.56           C  
ATOM   1066  CD1 ILE B 132     -30.367  15.216  17.150  1.00 88.56           C  
ATOM   1067  N   ARG B 133     -29.233   9.844  18.990  1.00 86.43           N  
ATOM   1068  CA  ARG B 133     -29.292   8.824  20.033  1.00 86.43           C  
ATOM   1069  C   ARG B 133     -27.924   8.188  20.254  1.00 86.43           C  
ATOM   1070  CB  ARG B 133     -30.319   7.748  19.675  1.00 86.43           C  
ATOM   1071  O   ARG B 133     -27.528   7.936  21.393  1.00 86.43           O  
ATOM   1072  CG  ARG B 133     -31.666   7.931  20.356  1.00 86.43           C  
ATOM   1073  CD  ARG B 133     -32.614   6.779  20.051  1.00 86.43           C  
ATOM   1074  NE  ARG B 133     -33.996   7.117  20.378  1.00 86.43           N  
ATOM   1075  NH1 ARG B 133     -34.932   5.649  18.860  1.00 86.43           N  
ATOM   1076  NH2 ARG B 133     -36.278   6.954  20.178  1.00 86.43           N  
ATOM   1077  CZ  ARG B 133     -35.065   6.573  19.805  1.00 86.43           C  
ATOM   1078  N   GLN B 134     -27.226   8.011  19.191  1.00 87.79           N  
ATOM   1079  CA  GLN B 134     -25.897   7.417  19.288  1.00 87.79           C  
ATOM   1080  C   GLN B 134     -24.905   8.388  19.921  1.00 87.79           C  
ATOM   1081  CB  GLN B 134     -25.399   6.985  17.907  1.00 87.79           C  
ATOM   1082  O   GLN B 134     -24.023   7.977  20.678  1.00 87.79           O  
ATOM   1083  CG  GLN B 134     -25.691   5.527  17.577  1.00 87.79           C  
ATOM   1084  CD  GLN B 134     -25.145   5.111  16.224  1.00 87.79           C  
ATOM   1085  NE2 GLN B 134     -25.151   3.810  15.957  1.00 87.79           N  
ATOM   1086  OE1 GLN B 134     -24.722   5.953  15.425  1.00 87.79           O  
ATOM   1087  N   ILE B 135     -25.109   9.636  19.506  1.00 88.44           N  
ATOM   1088  CA  ILE B 135     -24.260  10.659  20.105  1.00 88.44           C  
ATOM   1089  C   ILE B 135     -24.469  10.683  21.618  1.00 88.44           C  
ATOM   1090  CB  ILE B 135     -24.545  12.053  19.503  1.00 88.44           C  
ATOM   1091  O   ILE B 135     -23.503  10.712  22.384  1.00 88.44           O  
ATOM   1092  CG1 ILE B 135     -24.113  12.099  18.033  1.00 88.44           C  
ATOM   1093  CG2 ILE B 135     -23.843  13.146  20.314  1.00 88.44           C  
ATOM   1094  CD1 ILE B 135     -24.511  13.378  17.310  1.00 88.44           C  
ATOM   1095  N   THR B 136     -25.685  10.542  22.024  1.00 83.85           N  
ATOM   1096  CA  THR B 136     -26.030  10.545  23.441  1.00 83.85           C  
ATOM   1097  C   THR B 136     -25.490   9.295  24.131  1.00 83.85           C  
ATOM   1098  CB  THR B 136     -27.554  10.629  23.644  1.00 83.85           C  
ATOM   1099  O   THR B 136     -25.026   9.361  25.271  1.00 83.85           O  
ATOM   1100  CG2 THR B 136     -27.897  11.040  25.073  1.00 83.85           C  
ATOM   1101  OG1 THR B 136     -28.099  11.595  22.737  1.00 83.85           O  
ATOM   1102  N   ALA B 137     -25.413   8.197  23.431  1.00 80.65           N  
ATOM   1103  CA  ALA B 137     -24.979   6.915  23.980  1.00 80.65           C  
ATOM   1104  C   ALA B 137     -23.462   6.871  24.138  1.00 80.65           C  
ATOM   1105  CB  ALA B 137     -25.452   5.768  23.090  1.00 80.65           C  
ATOM   1106  O   ALA B 137     -22.929   6.003  24.833  1.00 80.65           O  
ATOM   1107  N   THR B 138     -22.746   7.788  23.509  1.00 79.42           N  
ATOM   1108  CA  THR B 138     -21.287   7.799  23.512  1.00 79.42           C  
ATOM   1109  C   THR B 138     -20.751   8.007  24.925  1.00 79.42           C  
ATOM   1110  CB  THR B 138     -20.735   8.897  22.584  1.00 79.42           C  
ATOM   1111  O   THR B 138     -19.617   7.628  25.227  1.00 79.42           O  
ATOM   1112  CG2 THR B 138     -21.018   8.574  21.120  1.00 79.42           C  
ATOM   1113  OG1 THR B 138     -21.351  10.148  22.913  1.00 79.42           O  
ATOM   1114  N   VAL B 139     -21.517   8.570  25.833  1.00 75.66           N  
ATOM   1115  CA  VAL B 139     -21.122   8.821  27.215  1.00 75.66           C  
ATOM   1116  C   VAL B 139     -20.809   7.499  27.912  1.00 75.66           C  
ATOM   1117  CB  VAL B 139     -22.220   9.585  27.989  1.00 75.66           C  
ATOM   1118  O   VAL B 139     -20.004   7.458  28.846  1.00 75.66           O  
ATOM   1119  CG1 VAL B 139     -21.853   9.707  29.467  1.00 75.66           C  
ATOM   1120  CG2 VAL B 139     -22.443  10.966  27.375  1.00 75.66           C  
ATOM   1121  N   THR B 140     -21.258   6.366  27.369  1.00 73.24           N  
ATOM   1122  CA  THR B 140     -21.116   5.053  27.987  1.00 73.24           C  
ATOM   1123  C   THR B 140     -19.768   4.431  27.633  1.00 73.24           C  
ATOM   1124  CB  THR B 140     -22.250   4.106  27.554  1.00 73.24           C  
ATOM   1125  O   THR B 140     -19.191   3.691  28.432  1.00 73.24           O  
ATOM   1126  CG2 THR B 140     -23.515   4.353  28.371  1.00 73.24           C  
ATOM   1127  OG1 THR B 140     -22.541   4.321  26.168  1.00 73.24           O  
ATOM   1128  N   PHE B 141     -19.104   4.838  26.524  1.00 76.36           N  
ATOM   1129  CA  PHE B 141     -17.883   4.143  26.134  1.00 76.36           C  
ATOM   1130  C   PHE B 141     -16.728   5.124  25.975  1.00 76.36           C  
ATOM   1131  CB  PHE B 141     -18.098   3.368  24.830  1.00 76.36           C  
ATOM   1132  O   PHE B 141     -15.562   4.726  25.995  1.00 76.36           O  
ATOM   1133  CG  PHE B 141     -18.515   4.233  23.672  1.00 76.36           C  
ATOM   1134  CD1 PHE B 141     -19.860   4.428  23.381  1.00 76.36           C  
ATOM   1135  CD2 PHE B 141     -17.562   4.853  22.874  1.00 76.36           C  
ATOM   1136  CE1 PHE B 141     -20.249   5.228  22.309  1.00 76.36           C  
ATOM   1137  CE2 PHE B 141     -17.943   5.654  21.801  1.00 76.36           C  
ATOM   1138  CZ  PHE B 141     -19.287   5.839  21.520  1.00 76.36           C  
ATOM   1139  N   LEU B 142     -16.962   6.419  25.864  1.00 85.05           N  
ATOM   1140  CA  LEU B 142     -15.877   7.388  25.769  1.00 85.05           C  
ATOM   1141  C   LEU B 142     -15.291   7.686  27.145  1.00 85.05           C  
ATOM   1142  CB  LEU B 142     -16.370   8.684  25.121  1.00 85.05           C  
ATOM   1143  O   LEU B 142     -16.021   7.733  28.138  1.00 85.05           O  
ATOM   1144  CG  LEU B 142     -16.501   8.673  23.597  1.00 85.05           C  
ATOM   1145  CD1 LEU B 142     -17.432   9.790  23.136  1.00 85.05           C  
ATOM   1146  CD2 LEU B 142     -15.130   8.808  22.942  1.00 85.05           C  
ATOM   1147  N   PRO B 143     -13.966   7.855  27.252  1.00 81.83           N  
ATOM   1148  CA  PRO B 143     -13.319   8.162  28.529  1.00 81.83           C  
ATOM   1149  C   PRO B 143     -13.772   9.498  29.113  1.00 81.83           C  
ATOM   1150  CB  PRO B 143     -11.831   8.200  28.170  1.00 81.83           C  
ATOM   1151  O   PRO B 143     -14.090  10.427  28.366  1.00 81.83           O  
ATOM   1152  CG  PRO B 143     -11.790   7.995  26.690  1.00 81.83           C  
ATOM   1153  CD  PRO B 143     -13.194   7.793  26.197  1.00 81.83           C  
ATOM   1154  N   LEU B 144     -13.914   9.553  30.443  1.00 81.70           N  
ATOM   1155  CA  LEU B 144     -14.303  10.780  31.130  1.00 81.70           C  
ATOM   1156  C   LEU B 144     -13.233  11.855  30.971  1.00 81.70           C  
ATOM   1157  CB  LEU B 144     -14.552  10.507  32.616  1.00 81.70           C  
ATOM   1158  O   LEU B 144     -12.040  11.573  31.102  1.00 81.70           O  
ATOM   1159  CG  LEU B 144     -15.947  10.846  33.143  1.00 81.70           C  
ATOM   1160  CD1 LEU B 144     -16.722   9.568  33.450  1.00 81.70           C  
ATOM   1161  CD2 LEU B 144     -15.851  11.729  34.382  1.00 81.70           C  
ATOM   1162  N   LEU B 145     -13.666  13.089  30.659  1.00 84.03           N  
ATOM   1163  CA  LEU B 145     -12.741  14.210  30.521  1.00 84.03           C  
ATOM   1164  C   LEU B 145     -12.482  14.870  31.871  1.00 84.03           C  
ATOM   1165  CB  LEU B 145     -13.293  15.241  29.533  1.00 84.03           C  
ATOM   1166  O   LEU B 145     -13.329  15.609  32.378  1.00 84.03           O  
ATOM   1167  CG  LEU B 145     -13.450  14.775  28.084  1.00 84.03           C  
ATOM   1168  CD1 LEU B 145     -14.320  15.755  27.304  1.00 84.03           C  
ATOM   1169  CD2 LEU B 145     -12.085  14.618  27.422  1.00 84.03           C  
ATOM   1170  N   GLU B 146     -11.355  14.641  32.521  1.00 75.16           N  
ATOM   1171  CA  GLU B 146     -11.051  15.121  33.866  1.00 75.16           C  
ATOM   1172  C   GLU B 146     -10.305  16.452  33.821  1.00 75.16           C  
ATOM   1173  CB  GLU B 146     -10.229  14.083  34.635  1.00 75.16           C  
ATOM   1174  O   GLU B 146     -10.078  17.077  34.859  1.00 75.16           O  
ATOM   1175  CG  GLU B 146     -10.977  12.786  34.907  1.00 75.16           C  
ATOM   1176  CD  GLU B 146     -10.160  11.778  35.701  1.00 75.16           C  
ATOM   1177  OE1 GLU B 146     -10.714  10.730  36.103  1.00 75.16           O  
ATOM   1178  OE2 GLU B 146      -8.957  12.039  35.922  1.00 75.16           O  
ATOM   1179  N   VAL B 147      -9.963  16.888  32.683  1.00 80.71           N  
ATOM   1180  CA  VAL B 147      -9.194  18.118  32.522  1.00 80.71           C  
ATOM   1181  C   VAL B 147     -10.086  19.213  31.942  1.00 80.71           C  
ATOM   1182  CB  VAL B 147      -7.960  17.901  31.618  1.00 80.71           C  
ATOM   1183  O   VAL B 147     -11.172  18.931  31.430  1.00 80.71           O  
ATOM   1184  CG1 VAL B 147      -6.679  18.304  32.347  1.00 80.71           C  
ATOM   1185  CG2 VAL B 147      -7.883  16.445  31.161  1.00 80.71           C  
ATOM   1186  N   SER B 148      -9.723  20.436  32.111  1.00 85.71           N  
ATOM   1187  CA  SER B 148     -10.469  21.544  31.524  1.00 85.71           C  
ATOM   1188  C   SER B 148     -10.338  21.554  30.004  1.00 85.71           C  
ATOM   1189  CB  SER B 148      -9.986  22.878  32.094  1.00 85.71           C  
ATOM   1190  O   SER B 148      -9.229  21.637  29.472  1.00 85.71           O  
ATOM   1191  OG  SER B 148     -10.292  22.975  33.474  1.00 85.71           O  
ATOM   1192  N   CYS B 149     -11.516  21.479  29.413  1.00 91.46           N  
ATOM   1193  CA  CYS B 149     -11.482  21.308  27.964  1.00 91.46           C  
ATOM   1194  C   CYS B 149     -12.279  22.404  27.267  1.00 91.46           C  
ATOM   1195  CB  CYS B 149     -12.033  19.937  27.573  1.00 91.46           C  
ATOM   1196  O   CYS B 149     -13.078  23.096  27.902  1.00 91.46           O  
ATOM   1197  SG  CYS B 149     -11.173  18.556  28.359  1.00 91.46           S  
ATOM   1198  N   SER B 150     -11.892  22.654  26.068  1.00 92.10           N  
ATOM   1199  CA  SER B 150     -12.634  23.522  25.160  1.00 92.10           C  
ATOM   1200  C   SER B 150     -12.775  22.887  23.781  1.00 92.10           C  
ATOM   1201  CB  SER B 150     -11.946  24.882  25.036  1.00 92.10           C  
ATOM   1202  O   SER B 150     -12.296  21.774  23.552  1.00 92.10           O  
ATOM   1203  OG  SER B 150     -12.154  25.436  23.748  1.00 92.10           O  
ATOM   1204  N   PHE B 151     -13.575  23.556  22.969  1.00 94.24           N  
ATOM   1205  CA  PHE B 151     -13.782  22.915  21.676  1.00 94.24           C  
ATOM   1206  C   PHE B 151     -13.579  23.909  20.539  1.00 94.24           C  
ATOM   1207  CB  PHE B 151     -15.186  22.306  21.596  1.00 94.24           C  
ATOM   1208  O   PHE B 151     -13.580  25.122  20.760  1.00 94.24           O  
ATOM   1209  CG  PHE B 151     -16.277  23.320  21.384  1.00 94.24           C  
ATOM   1210  CD1 PHE B 151     -16.812  24.020  22.458  1.00 94.24           C  
ATOM   1211  CD2 PHE B 151     -16.767  23.574  20.110  1.00 94.24           C  
ATOM   1212  CE1 PHE B 151     -17.822  24.960  22.265  1.00 94.24           C  
ATOM   1213  CE2 PHE B 151     -17.776  24.512  19.909  1.00 94.24           C  
ATOM   1214  CZ  PHE B 151     -18.303  25.203  20.988  1.00 94.24           C  
ATOM   1215  N   ASP B 152     -13.242  23.391  19.340  1.00 93.98           N  
ATOM   1216  CA  ASP B 152     -13.101  24.139  18.094  1.00 93.98           C  
ATOM   1217  C   ASP B 152     -13.819  23.434  16.946  1.00 93.98           C  
ATOM   1218  CB  ASP B 152     -11.623  24.334  17.750  1.00 93.98           C  
ATOM   1219  O   ASP B 152     -13.872  22.203  16.903  1.00 93.98           O  
ATOM   1220  CG  ASP B 152     -11.392  25.439  16.733  1.00 93.98           C  
ATOM   1221  OD1 ASP B 152     -12.363  26.124  16.346  1.00 93.98           O  
ATOM   1222  OD2 ASP B 152     -10.229  25.624  16.314  1.00 93.98           O  
ATOM   1223  N   LEU B 153     -14.366  24.217  16.092  1.00 94.83           N  
ATOM   1224  CA  LEU B 153     -15.055  23.654  14.936  1.00 94.83           C  
ATOM   1225  C   LEU B 153     -14.238  23.857  13.664  1.00 94.83           C  
ATOM   1226  CB  LEU B 153     -16.439  24.288  14.775  1.00 94.83           C  
ATOM   1227  O   LEU B 153     -13.906  24.990  13.309  1.00 94.83           O  
ATOM   1228  CG  LEU B 153     -17.499  23.869  15.794  1.00 94.83           C  
ATOM   1229  CD1 LEU B 153     -18.676  24.839  15.763  1.00 94.83           C  
ATOM   1230  CD2 LEU B 153     -17.967  22.443  15.525  1.00 94.83           C  
ATOM   1231  N   LEU B 154     -13.966  22.803  13.011  1.00 92.49           N  
ATOM   1232  CA  LEU B 154     -13.233  22.857  11.751  1.00 92.49           C  
ATOM   1233  C   LEU B 154     -14.140  22.495  10.579  1.00 92.49           C  
ATOM   1234  CB  LEU B 154     -12.030  21.911  11.790  1.00 92.49           C  
ATOM   1235  O   LEU B 154     -14.844  21.483  10.622  1.00 92.49           O  
ATOM   1236  CG  LEU B 154     -11.035  22.128  12.932  1.00 92.49           C  
ATOM   1237  CD1 LEU B 154     -10.134  20.908  13.088  1.00 92.49           C  
ATOM   1238  CD2 LEU B 154     -10.205  23.384  12.687  1.00 92.49           C  
ATOM   1239  N   ILE B 155     -14.067  23.279   9.542  1.00 92.72           N  
ATOM   1240  CA  ILE B 155     -14.872  23.008   8.356  1.00 92.72           C  
ATOM   1241  C   ILE B 155     -13.959  22.766   7.156  1.00 92.72           C  
ATOM   1242  CB  ILE B 155     -15.851  24.166   8.060  1.00 92.72           C  
ATOM   1243  O   ILE B 155     -13.181  23.643   6.773  1.00 92.72           O  
ATOM   1244  CG1 ILE B 155     -16.755  24.424   9.271  1.00 92.72           C  
ATOM   1245  CG2 ILE B 155     -16.683  23.864   6.810  1.00 92.72           C  
ATOM   1246  CD1 ILE B 155     -17.643  25.653   9.130  1.00 92.72           C  
ATOM   1247  N   TYR B 156     -14.110  21.616   6.654  1.00 91.08           N  
ATOM   1248  CA  TYR B 156     -13.364  21.291   5.443  1.00 91.08           C  
ATOM   1249  C   TYR B 156     -14.149  21.683   4.197  1.00 91.08           C  
ATOM   1250  CB  TYR B 156     -13.032  19.796   5.402  1.00 91.08           C  
ATOM   1251  O   TYR B 156     -15.257  21.191   3.973  1.00 91.08           O  
ATOM   1252  CG  TYR B 156     -11.969  19.383   6.391  1.00 91.08           C  
ATOM   1253  CD1 TYR B 156     -10.722  18.937   5.958  1.00 91.08           C  
ATOM   1254  CD2 TYR B 156     -12.209  19.437   7.760  1.00 91.08           C  
ATOM   1255  CE1 TYR B 156      -9.740  18.554   6.865  1.00 91.08           C  
ATOM   1256  CE2 TYR B 156     -11.235  19.056   8.676  1.00 91.08           C  
ATOM   1257  OH  TYR B 156      -9.037  18.238   9.123  1.00 91.08           O  
ATOM   1258  CZ  TYR B 156     -10.005  18.617   8.220  1.00 91.08           C  
ATOM   1259  N   THR B 157     -13.613  22.549   3.407  1.00 91.58           N  
ATOM   1260  CA  THR B 157     -14.289  23.059   2.220  1.00 91.58           C  
ATOM   1261  C   THR B 157     -13.436  22.837   0.974  1.00 91.58           C  
ATOM   1262  CB  THR B 157     -14.614  24.557   2.362  1.00 91.58           C  
ATOM   1263  O   THR B 157     -12.288  22.397   1.072  1.00 91.58           O  
ATOM   1264  CG2 THR B 157     -15.477  24.819   3.592  1.00 91.58           C  
ATOM   1265  OG1 THR B 157     -13.393  25.296   2.482  1.00 91.58           O  
ATOM   1266  N   ASP B 158     -14.039  23.159  -0.182  1.00 90.00           N  
ATOM   1267  CA  ASP B 158     -13.278  23.118  -1.428  1.00 90.00           C  
ATOM   1268  C   ASP B 158     -12.175  24.174  -1.432  1.00 90.00           C  
ATOM   1269  CB  ASP B 158     -14.204  23.319  -2.629  1.00 90.00           C  
ATOM   1270  O   ASP B 158     -12.322  25.235  -0.821  1.00 90.00           O  
ATOM   1271  CG  ASP B 158     -15.217  22.200  -2.791  1.00 90.00           C  
ATOM   1272  OD1 ASP B 158     -14.935  21.056  -2.372  1.00 90.00           O  
ATOM   1273  OD2 ASP B 158     -16.307  22.463  -3.344  1.00 90.00           O  
ATOM   1274  N   LYS B 159     -11.121  23.933  -2.112  1.00 85.33           N  
ATOM   1275  CA  LYS B 159      -9.942  24.795  -2.115  1.00 85.33           C  
ATOM   1276  C   LYS B 159     -10.264  26.164  -2.706  1.00 85.33           C  
ATOM   1277  CB  LYS B 159      -8.802  24.141  -2.897  1.00 85.33           C  
ATOM   1278  O   LYS B 159      -9.686  27.174  -2.296  1.00 85.33           O  
ATOM   1279  CG  LYS B 159      -7.447  24.801  -2.683  1.00 85.33           C  
ATOM   1280  CD  LYS B 159      -6.329  24.009  -3.347  1.00 85.33           C  
ATOM   1281  CE  LYS B 159      -4.978  24.688  -3.167  1.00 85.33           C  
ATOM   1282  NZ  LYS B 159      -3.870  23.886  -3.766  1.00 85.33           N  
ATOM   1283  N   ASP B 160     -11.199  26.224  -3.570  1.00 83.26           N  
ATOM   1284  CA  ASP B 160     -11.477  27.438  -4.331  1.00 83.26           C  
ATOM   1285  C   ASP B 160     -12.443  28.350  -3.578  1.00 83.26           C  
ATOM   1286  CB  ASP B 160     -12.047  27.090  -5.708  1.00 83.26           C  
ATOM   1287  O   ASP B 160     -12.746  29.454  -4.034  1.00 83.26           O  
ATOM   1288  CG  ASP B 160     -11.079  26.296  -6.567  1.00 83.26           C  
ATOM   1289  OD1 ASP B 160      -9.853  26.520  -6.471  1.00 83.26           O  
ATOM   1290  OD2 ASP B 160     -11.546  25.441  -7.350  1.00 83.26           O  
ATOM   1291  N   LEU B 161     -12.785  27.951  -2.358  1.00 86.21           N  
ATOM   1292  CA  LEU B 161     -13.748  28.751  -1.609  1.00 86.21           C  
ATOM   1293  C   LEU B 161     -13.086  29.997  -1.031  1.00 86.21           C  
ATOM   1294  CB  LEU B 161     -14.375  27.923  -0.485  1.00 86.21           C  
ATOM   1295  O   LEU B 161     -11.982  29.922  -0.487  1.00 86.21           O  
ATOM   1296  CG  LEU B 161     -15.600  28.529   0.202  1.00 86.21           C  
ATOM   1297  CD1 LEU B 161     -16.843  27.700  -0.103  1.00 86.21           C  
ATOM   1298  CD2 LEU B 161     -15.374  28.630   1.707  1.00 86.21           C  
ATOM   1299  N   VAL B 162     -13.753  31.138  -1.176  1.00 86.09           N  
ATOM   1300  CA  VAL B 162     -13.274  32.400  -0.621  1.00 86.09           C  
ATOM   1301  C   VAL B 162     -13.542  32.438   0.882  1.00 86.09           C  
ATOM   1302  CB  VAL B 162     -13.937  33.612  -1.312  1.00 86.09           C  
ATOM   1303  O   VAL B 162     -14.690  32.319   1.317  1.00 86.09           O  
ATOM   1304  CG1 VAL B 162     -13.417  34.921  -0.723  1.00 86.09           C  
ATOM   1305  CG2 VAL B 162     -13.692  33.566  -2.819  1.00 86.09           C  
ATOM   1306  N   VAL B 163     -12.563  32.651   1.627  1.00 85.66           N  
ATOM   1307  CA  VAL B 163     -12.635  32.584   3.082  1.00 85.66           C  
ATOM   1308  C   VAL B 163     -13.189  33.896   3.634  1.00 85.66           C  
ATOM   1309  CB  VAL B 163     -11.253  32.285   3.706  1.00 85.66           C  
ATOM   1310  O   VAL B 163     -12.589  34.957   3.447  1.00 85.66           O  
ATOM   1311  CG1 VAL B 163     -11.356  32.186   5.227  1.00 85.66           C  
ATOM   1312  CG2 VAL B 163     -10.672  30.999   3.122  1.00 85.66           C  
ATOM   1313  N   PRO B 164     -14.214  33.820   4.329  1.00 87.58           N  
ATOM   1314  CA  PRO B 164     -14.761  35.022   4.963  1.00 87.58           C  
ATOM   1315  C   PRO B 164     -13.818  35.622   6.003  1.00 87.58           C  
ATOM   1316  CB  PRO B 164     -16.049  34.518   5.621  1.00 87.58           C  
ATOM   1317  O   PRO B 164     -12.917  34.937   6.494  1.00 87.58           O  
ATOM   1318  CG  PRO B 164     -16.240  33.139   5.078  1.00 87.58           C  
ATOM   1319  CD  PRO B 164     -14.927  32.653   4.536  1.00 87.58           C  
ATOM   1320  N   GLU B 165     -13.958  36.924   6.338  1.00 84.91           N  
ATOM   1321  CA  GLU B 165     -13.065  37.701   7.191  1.00 84.91           C  
ATOM   1322  C   GLU B 165     -12.956  37.085   8.583  1.00 84.91           C  
ATOM   1323  CB  GLU B 165     -13.545  39.151   7.295  1.00 84.91           C  
ATOM   1324  O   GLU B 165     -11.866  37.019   9.155  1.00 84.91           O  
ATOM   1325  CG  GLU B 165     -12.961  40.070   6.231  1.00 84.91           C  
ATOM   1326  CD  GLU B 165     -13.398  41.518   6.384  1.00 84.91           C  
ATOM   1327  OE1 GLU B 165     -12.957  42.373   5.582  1.00 84.91           O  
ATOM   1328  OE2 GLU B 165     -14.186  41.801   7.313  1.00 84.91           O  
ATOM   1329  N   LYS B 166     -14.014  36.488   9.074  1.00 89.18           N  
ATOM   1330  CA  LYS B 166     -14.033  35.969  10.439  1.00 89.18           C  
ATOM   1331  C   LYS B 166     -13.435  34.567  10.503  1.00 89.18           C  
ATOM   1332  CB  LYS B 166     -15.460  35.955  10.988  1.00 89.18           C  
ATOM   1333  O   LYS B 166     -13.261  34.009  11.588  1.00 89.18           O  
ATOM   1334  CG  LYS B 166     -16.061  37.339  11.186  1.00 89.18           C  
ATOM   1335  CD  LYS B 166     -17.448  37.263  11.812  1.00 89.18           C  
ATOM   1336  CE  LYS B 166     -18.062  38.646  11.982  1.00 89.18           C  
ATOM   1337  NZ  LYS B 166     -19.429  38.575  12.580  1.00 89.18           N  
ATOM   1338  N   TRP B 167     -13.006  33.994   9.389  1.00 90.21           N  
ATOM   1339  CA  TRP B 167     -12.509  32.623   9.321  1.00 90.21           C  
ATOM   1340  C   TRP B 167     -11.037  32.597   8.923  1.00 90.21           C  
ATOM   1341  CB  TRP B 167     -13.335  31.800   8.328  1.00 90.21           C  
ATOM   1342  O   TRP B 167     -10.544  33.530   8.285  1.00 90.21           O  
ATOM   1343  CG  TRP B 167     -14.744  31.544   8.773  1.00 90.21           C  
ATOM   1344  CD1 TRP B 167     -15.774  32.442   8.804  1.00 90.21           C  
ATOM   1345  CD2 TRP B 167     -15.275  30.306   9.255  1.00 90.21           C  
ATOM   1346  CE2 TRP B 167     -16.637  30.527   9.560  1.00 90.21           C  
ATOM   1347  CE3 TRP B 167     -14.732  29.031   9.457  1.00 90.21           C  
ATOM   1348  NE1 TRP B 167     -16.915  31.837   9.276  1.00 90.21           N  
ATOM   1349  CH2 TRP B 167     -16.907  28.278  10.247  1.00 90.21           C  
ATOM   1350  CZ2 TRP B 167     -17.463  29.517  10.057  1.00 90.21           C  
ATOM   1351  CZ3 TRP B 167     -15.557  28.027   9.953  1.00 90.21           C  
ATOM   1352  N   GLU B 168     -10.260  31.657   9.428  1.00 90.24           N  
ATOM   1353  CA  GLU B 168      -8.850  31.471   9.099  1.00 90.24           C  
ATOM   1354  C   GLU B 168      -8.545  30.009   8.787  1.00 90.24           C  
ATOM   1355  CB  GLU B 168      -7.962  31.960  10.246  1.00 90.24           C  
ATOM   1356  O   GLU B 168      -9.317  29.117   9.147  1.00 90.24           O  
ATOM   1357  CG  GLU B 168      -8.143  31.181  11.540  1.00 90.24           C  
ATOM   1358  CD  GLU B 168      -7.298  31.716  12.686  1.00 90.24           C  
ATOM   1359  OE1 GLU B 168      -7.305  31.108  13.780  1.00 90.24           O  
ATOM   1360  OE2 GLU B 168      -6.624  32.751  12.487  1.00 90.24           O  
ATOM   1361  N   GLU B 169      -7.545  29.845   8.005  1.00 88.77           N  
ATOM   1362  CA  GLU B 169      -7.118  28.486   7.684  1.00 88.77           C  
ATOM   1363  C   GLU B 169      -6.446  27.821   8.881  1.00 88.77           C  
ATOM   1364  CB  GLU B 169      -6.170  28.491   6.482  1.00 88.77           C  
ATOM   1365  O   GLU B 169      -5.682  28.462   9.606  1.00 88.77           O  
ATOM   1366  CG  GLU B 169      -6.877  28.383   5.140  1.00 88.77           C  
ATOM   1367  CD  GLU B 169      -5.919  28.305   3.961  1.00 88.77           C  
ATOM   1368  OE1 GLU B 169      -6.377  28.397   2.800  1.00 88.77           O  
ATOM   1369  OE2 GLU B 169      -4.701  28.150   4.202  1.00 88.77           O  
ATOM   1370  N   SER B 170      -6.797  26.641   9.153  1.00 82.23           N  
ATOM   1371  CA  SER B 170      -6.256  25.897  10.286  1.00 82.23           C  
ATOM   1372  C   SER B 170      -5.698  24.548   9.847  1.00 82.23           C  
ATOM   1373  CB  SER B 170      -7.331  25.690  11.354  1.00 82.23           C  
ATOM   1374  O   SER B 170      -5.859  24.151   8.691  1.00 82.23           O  
ATOM   1375  OG  SER B 170      -6.909  24.737  12.314  1.00 82.23           O  
ATOM   1376  N   GLY B 171      -4.953  23.921  10.737  1.00 76.95           N  
ATOM   1377  CA  GLY B 171      -4.499  22.556  10.526  1.00 76.95           C  
ATOM   1378  C   GLY B 171      -5.556  21.518  10.850  1.00 76.95           C  
ATOM   1379  O   GLY B 171      -6.639  21.857  11.333  1.00 76.95           O  
ATOM   1380  N   PRO B 172      -5.475  20.268  10.548  1.00 76.63           N  
ATOM   1381  CA  PRO B 172      -6.441  19.186  10.747  1.00 76.63           C  
ATOM   1382  C   PRO B 172      -6.615  18.813  12.218  1.00 76.63           C  
ATOM   1383  CB  PRO B 172      -5.835  18.023   9.958  1.00 76.63           C  
ATOM   1384  O   PRO B 172      -7.647  18.255  12.599  1.00 76.63           O  
ATOM   1385  CG  PRO B 172      -4.420  18.431   9.703  1.00 76.63           C  
ATOM   1386  CD  PRO B 172      -4.302  19.910   9.931  1.00 76.63           C  
ATOM   1387  N   GLN B 173      -5.776  19.152  13.117  1.00 81.83           N  
ATOM   1388  CA  GLN B 173      -5.777  18.836  14.542  1.00 81.83           C  
ATOM   1389  C   GLN B 173      -6.036  17.350  14.775  1.00 81.83           C  
ATOM   1390  CB  GLN B 173      -6.823  19.673  15.278  1.00 81.83           C  
ATOM   1391  O   GLN B 173      -7.054  16.977  15.361  1.00 81.83           O  
ATOM   1392  CG  GLN B 173      -6.529  21.167  15.274  1.00 81.83           C  
ATOM   1393  CD  GLN B 173      -7.330  21.926  16.316  1.00 81.83           C  
ATOM   1394  NE2 GLN B 173      -7.338  23.250  16.210  1.00 81.83           N  
ATOM   1395  OE1 GLN B 173      -7.937  21.326  17.209  1.00 81.83           O  
ATOM   1396  N   PHE B 174      -5.114  16.464  14.554  1.00 77.96           N  
ATOM   1397  CA  PHE B 174      -5.269  15.017  14.652  1.00 77.96           C  
ATOM   1398  C   PHE B 174      -4.919  14.529  16.053  1.00 77.96           C  
ATOM   1399  CB  PHE B 174      -4.392  14.310  13.614  1.00 77.96           C  
ATOM   1400  O   PHE B 174      -4.256  15.236  16.815  1.00 77.96           O  
ATOM   1401  CG  PHE B 174      -2.989  14.847  13.538  1.00 77.96           C  
ATOM   1402  CD1 PHE B 174      -2.680  15.907  12.695  1.00 77.96           C  
ATOM   1403  CD2 PHE B 174      -1.977  14.292  14.311  1.00 77.96           C  
ATOM   1404  CE1 PHE B 174      -1.382  16.407  12.622  1.00 77.96           C  
ATOM   1405  CE2 PHE B 174      -0.677  14.785  14.244  1.00 77.96           C  
ATOM   1406  CZ  PHE B 174      -0.382  15.842  13.398  1.00 77.96           C  
ATOM   1407  N   ILE B 175      -5.436  13.318  16.304  1.00 79.70           N  
ATOM   1408  CA  ILE B 175      -5.150  12.697  17.592  1.00 79.70           C  
ATOM   1409  C   ILE B 175      -4.103  11.599  17.414  1.00 79.70           C  
ATOM   1410  CB  ILE B 175      -6.429  12.118  18.237  1.00 79.70           C  
ATOM   1411  O   ILE B 175      -4.274  10.697  16.590  1.00 79.70           O  
ATOM   1412  CG1 ILE B 175      -7.513  13.197  18.335  1.00 79.70           C  
ATOM   1413  CG2 ILE B 175      -6.118  11.526  19.615  1.00 79.70           C  
ATOM   1414  CD1 ILE B 175      -8.874  12.670  18.768  1.00 79.70           C  
ATOM   1415  N   THR B 176      -3.054  11.735  18.300  1.00 74.16           N  
ATOM   1416  CA  THR B 176      -2.063  10.665  18.286  1.00 74.16           C  
ATOM   1417  C   THR B 176      -2.556   9.461  19.083  1.00 74.16           C  
ATOM   1418  CB  THR B 176      -0.715  11.145  18.856  1.00 74.16           C  
ATOM   1419  O   THR B 176      -3.055   9.611  20.200  1.00 74.16           O  
ATOM   1420  CG2 THR B 176       0.382  11.082  17.799  1.00 74.16           C  
ATOM   1421  OG1 THR B 176      -0.849  12.497  19.310  1.00 74.16           O  
ATOM   1422  N   ASN B 177      -2.491   8.221  18.579  1.00 76.36           N  
ATOM   1423  CA  ASN B 177      -2.923   6.996  19.244  1.00 76.36           C  
ATOM   1424  C   ASN B 177      -4.410   7.036  19.583  1.00 76.36           C  
ATOM   1425  CB  ASN B 177      -2.096   6.750  20.508  1.00 76.36           C  
ATOM   1426  O   ASN B 177      -4.784   7.007  20.757  1.00 76.36           O  
ATOM   1427  CG  ASN B 177      -0.898   5.857  20.258  1.00 76.36           C  
ATOM   1428  ND2 ASN B 177      -0.006   5.771  21.238  1.00 76.36           N  
ATOM   1429  OD1 ASN B 177      -0.773   5.248  19.191  1.00 76.36           O  
ATOM   1430  N   SER B 178      -5.205   7.091  18.534  1.00 77.63           N  
ATOM   1431  CA  SER B 178      -6.639   7.277  18.727  1.00 77.63           C  
ATOM   1432  C   SER B 178      -7.416   6.020  18.348  1.00 77.63           C  
ATOM   1433  CB  SER B 178      -7.142   8.464  17.905  1.00 77.63           C  
ATOM   1434  O   SER B 178      -6.887   5.139  17.668  1.00 77.63           O  
ATOM   1435  OG  SER B 178      -6.977   8.221  16.518  1.00 77.63           O  
ATOM   1436  N   GLU B 179      -8.521   5.756  19.078  1.00 81.63           N  
ATOM   1437  CA  GLU B 179      -9.526   4.777  18.673  1.00 81.63           C  
ATOM   1438  C   GLU B 179     -10.708   5.452  17.983  1.00 81.63           C  
ATOM   1439  CB  GLU B 179     -10.011   3.972  19.881  1.00 81.63           C  
ATOM   1440  O   GLU B 179     -11.088   6.568  18.344  1.00 81.63           O  
ATOM   1441  CG  GLU B 179     -10.371   2.529  19.554  1.00 81.63           C  
ATOM   1442  CD  GLU B 179     -10.668   1.692  20.788  1.00 81.63           C  
ATOM   1443  OE1 GLU B 179     -11.102   0.526  20.640  1.00 81.63           O  
ATOM   1444  OE2 GLU B 179     -10.467   2.205  21.911  1.00 81.63           O  
ATOM   1445  N   GLU B 180     -11.211   4.777  16.927  1.00 82.78           N  
ATOM   1446  CA  GLU B 180     -12.262   5.404  16.130  1.00 82.78           C  
ATOM   1447  C   GLU B 180     -13.545   4.579  16.160  1.00 82.78           C  
ATOM   1448  CB  GLU B 180     -11.796   5.599  14.684  1.00 82.78           C  
ATOM   1449  O   GLU B 180     -13.498   3.347  16.125  1.00 82.78           O  
ATOM   1450  CG  GLU B 180     -10.546   6.457  14.552  1.00 82.78           C  
ATOM   1451  CD  GLU B 180      -9.986   6.486  13.138  1.00 82.78           C  
ATOM   1452  OE1 GLU B 180      -8.955   7.158  12.908  1.00 82.78           O  
ATOM   1453  OE2 GLU B 180     -10.584   5.834  12.254  1.00 82.78           O  
ATOM   1454  N   VAL B 181     -14.621   5.285  16.250  1.00 84.55           N  
ATOM   1455  CA  VAL B 181     -15.920   4.620  16.239  1.00 84.55           C  
ATOM   1456  C   VAL B 181     -16.835   5.290  15.215  1.00 84.55           C  
ATOM   1457  CB  VAL B 181     -16.580   4.639  17.636  1.00 84.55           C  
ATOM   1458  O   VAL B 181     -17.072   6.499  15.283  1.00 84.55           O  
ATOM   1459  CG1 VAL B 181     -17.942   3.949  17.599  1.00 84.55           C  
ATOM   1460  CG2 VAL B 181     -15.668   3.974  18.665  1.00 84.55           C  
ATOM   1461  N   ARG B 182     -17.377   4.456  14.315  1.00 85.96           N  
ATOM   1462  CA  ARG B 182     -18.293   4.960  13.298  1.00 85.96           C  
ATOM   1463  C   ARG B 182     -19.733   4.942  13.800  1.00 85.96           C  
ATOM   1464  CB  ARG B 182     -18.177   4.137  12.013  1.00 85.96           C  
ATOM   1465  O   ARG B 182     -20.176   3.957  14.395  1.00 85.96           O  
ATOM   1466  CG  ARG B 182     -17.056   4.590  11.090  1.00 85.96           C  
ATOM   1467  CD  ARG B 182     -17.168   3.953   9.712  1.00 85.96           C  
ATOM   1468  NE  ARG B 182     -16.089   4.386   8.829  1.00 85.96           N  
ATOM   1469  NH1 ARG B 182     -16.799   3.147   7.013  1.00 85.96           N  
ATOM   1470  NH2 ARG B 182     -14.919   4.449   6.854  1.00 85.96           N  
ATOM   1471  CZ  ARG B 182     -15.938   3.993   7.567  1.00 85.96           C  
ATOM   1472  N   LEU B 183     -20.357   6.035  13.576  1.00 86.71           N  
ATOM   1473  CA  LEU B 183     -21.759   6.140  13.965  1.00 86.71           C  
ATOM   1474  C   LEU B 183     -22.671   6.009  12.750  1.00 86.71           C  
ATOM   1475  CB  LEU B 183     -22.021   7.471  14.674  1.00 86.71           C  
ATOM   1476  O   LEU B 183     -22.194   5.836  11.626  1.00 86.71           O  
ATOM   1477  CG  LEU B 183     -21.152   7.770  15.897  1.00 86.71           C  
ATOM   1478  CD1 LEU B 183     -21.096   9.273  16.152  1.00 86.71           C  
ATOM   1479  CD2 LEU B 183     -21.683   7.034  17.123  1.00 86.71           C  
ATOM   1480  N   ARG B 184     -23.947   6.091  12.994  1.00 87.81           N  
ATOM   1481  CA  ARG B 184     -24.914   5.982  11.907  1.00 87.81           C  
ATOM   1482  C   ARG B 184     -24.883   7.222  11.020  1.00 87.81           C  
ATOM   1483  CB  ARG B 184     -26.324   5.769  12.461  1.00 87.81           C  
ATOM   1484  O   ARG B 184     -24.280   8.235  11.380  1.00 87.81           O  
ATOM   1485  CG  ARG B 184     -26.579   4.359  12.971  1.00 87.81           C  
ATOM   1486  CD  ARG B 184     -28.037   4.155  13.361  1.00 87.81           C  
ATOM   1487  NE  ARG B 184     -28.267   2.821  13.906  1.00 87.81           N  
ATOM   1488  NH1 ARG B 184     -30.442   2.660  13.144  1.00 87.81           N  
ATOM   1489  NH2 ARG B 184     -29.506   0.933  14.325  1.00 87.81           N  
ATOM   1490  CZ  ARG B 184     -29.405   2.141  13.791  1.00 87.81           C  
ATOM   1491  N   SER B 185     -25.445   7.120   9.789  1.00 90.67           N  
ATOM   1492  CA  SER B 185     -25.456   8.210   8.818  1.00 90.67           C  
ATOM   1493  C   SER B 185     -26.879   8.557   8.393  1.00 90.67           C  
ATOM   1494  CB  SER B 185     -24.623   7.841   7.590  1.00 90.67           C  
ATOM   1495  O   SER B 185     -27.821   7.824   8.700  1.00 90.67           O  
ATOM   1496  OG  SER B 185     -25.134   6.676   6.967  1.00 90.67           O  
ATOM   1497  N   PHE B 186     -26.993   9.726   7.951  1.00 90.98           N  
ATOM   1498  CA  PHE B 186     -28.289  10.092   7.393  1.00 90.98           C  
ATOM   1499  C   PHE B 186     -28.121  10.809   6.058  1.00 90.98           C  
ATOM   1500  CB  PHE B 186     -29.066  10.980   8.371  1.00 90.98           C  
ATOM   1501  O   PHE B 186     -27.048  11.339   5.763  1.00 90.98           O  
ATOM   1502  CG  PHE B 186     -28.535  12.385   8.468  1.00 90.98           C  
ATOM   1503  CD1 PHE B 186     -27.528  12.701   9.372  1.00 90.98           C  
ATOM   1504  CD2 PHE B 186     -29.043  13.390   7.656  1.00 90.98           C  
ATOM   1505  CE1 PHE B 186     -27.034  14.000   9.465  1.00 90.98           C  
ATOM   1506  CE2 PHE B 186     -28.555  14.690   7.743  1.00 90.98           C  
ATOM   1507  CZ  PHE B 186     -27.551  14.994   8.648  1.00 90.98           C  
ATOM   1508  N   THR B 187     -29.228  10.629   5.098  1.00 90.51           N  
ATOM   1509  CA  THR B 187     -29.146  11.236   3.774  1.00 90.51           C  
ATOM   1510  C   THR B 187     -30.441  11.967   3.433  1.00 90.51           C  
ATOM   1511  CB  THR B 187     -28.849  10.180   2.694  1.00 90.51           C  
ATOM   1512  O   THR B 187     -31.528  11.525   3.811  1.00 90.51           O  
ATOM   1513  CG2 THR B 187     -29.932   9.106   2.662  1.00 90.51           C  
ATOM   1514  OG1 THR B 187     -28.790  10.819   1.413  1.00 90.51           O  
ATOM   1515  N   THR B 188     -30.324  13.178   2.955  1.00 85.54           N  
ATOM   1516  CA  THR B 188     -31.459  13.917   2.413  1.00 85.54           C  
ATOM   1517  C   THR B 188     -31.581  13.693   0.908  1.00 85.54           C  
ATOM   1518  CB  THR B 188     -31.334  15.424   2.702  1.00 85.54           C  
ATOM   1519  O   THR B 188     -32.378  14.355   0.240  1.00 85.54           O  
ATOM   1520  CG2 THR B 188     -31.268  15.693   4.202  1.00 85.54           C  
ATOM   1521  OG1 THR B 188     -30.143  15.926   2.085  1.00 85.54           O  
ATOM   1522  N   THR B 189     -30.921  12.735   0.342  1.00 82.61           N  
ATOM   1523  CA  THR B 189     -30.810  12.421  -1.078  1.00 82.61           C  
ATOM   1524  C   THR B 189     -29.891  13.416  -1.781  1.00 82.61           C  
ATOM   1525  CB  THR B 189     -32.190  12.422  -1.761  1.00 82.61           C  
ATOM   1526  O   THR B 189     -29.304  13.101  -2.819  1.00 82.61           O  
ATOM   1527  CG2 THR B 189     -32.956  11.139  -1.454  1.00 82.61           C  
ATOM   1528  OG1 THR B 189     -32.949  13.542  -1.290  1.00 82.61           O  
ATOM   1529  N   ILE B 190     -29.839  14.702  -1.162  1.00 85.52           N  
ATOM   1530  CA  ILE B 190     -28.922  15.704  -1.695  1.00 85.52           C  
ATOM   1531  C   ILE B 190     -27.620  15.689  -0.897  1.00 85.52           C  
ATOM   1532  CB  ILE B 190     -29.551  17.115  -1.669  1.00 85.52           C  
ATOM   1533  O   ILE B 190     -26.531  15.652  -1.475  1.00 85.52           O  
ATOM   1534  CG1 ILE B 190     -30.827  17.147  -2.518  1.00 85.52           C  
ATOM   1535  CG2 ILE B 190     -28.545  18.163  -2.154  1.00 85.52           C  
ATOM   1536  CD1 ILE B 190     -31.597  18.457  -2.429  1.00 85.52           C  
ATOM   1537  N   HIS B 191     -27.747  15.719   0.386  1.00 89.83           N  
ATOM   1538  CA  HIS B 191     -26.588  15.654   1.269  1.00 89.83           C  
ATOM   1539  C   HIS B 191     -26.580  14.358   2.073  1.00 89.83           C  
ATOM   1540  CB  HIS B 191     -26.565  16.857   2.213  1.00 89.83           C  
ATOM   1541  O   HIS B 191     -27.565  14.030   2.740  1.00 89.83           O  
ATOM   1542  CG  HIS B 191     -26.372  18.165   1.513  1.00 89.83           C  
ATOM   1543  CD2 HIS B 191     -25.245  18.842   1.189  1.00 89.83           C  
ATOM   1544  ND1 HIS B 191     -27.426  18.931   1.063  1.00 89.83           N  
ATOM   1545  CE1 HIS B 191     -26.954  20.025   0.490  1.00 89.83           C  
ATOM   1546  NE2 HIS B 191     -25.634  19.996   0.553  1.00 89.83           N  
ATOM   1547  N   LYS B 192     -25.501  13.689   1.935  1.00 90.94           N  
ATOM   1548  CA  LYS B 192     -25.289  12.508   2.767  1.00 90.94           C  
ATOM   1549  C   LYS B 192     -24.260  12.783   3.860  1.00 90.94           C  
ATOM   1550  CB  LYS B 192     -24.840  11.322   1.912  1.00 90.94           C  
ATOM   1551  O   LYS B 192     -23.129  13.180   3.570  1.00 90.94           O  
ATOM   1552  CG  LYS B 192     -24.746  10.009   2.675  1.00 90.94           C  
ATOM   1553  CD  LYS B 192     -24.332   8.861   1.763  1.00 90.94           C  
ATOM   1554  CE  LYS B 192     -24.202   7.554   2.533  1.00 90.94           C  
ATOM   1555  NZ  LYS B 192     -23.828   6.419   1.637  1.00 90.94           N  
ATOM   1556  N   VAL B 193     -24.651  12.546   5.158  1.00 93.02           N  
ATOM   1557  CA  VAL B 193     -23.763  12.879   6.266  1.00 93.02           C  
ATOM   1558  C   VAL B 193     -23.352  11.605   7.000  1.00 93.02           C  
ATOM   1559  CB  VAL B 193     -24.428  13.869   7.249  1.00 93.02           C  
ATOM   1560  O   VAL B 193     -24.196  10.910   7.571  1.00 93.02           O  
ATOM   1561  CG1 VAL B 193     -23.480  14.207   8.399  1.00 93.02           C  
ATOM   1562  CG2 VAL B 193     -24.859  15.138   6.517  1.00 93.02           C  
ATOM   1563  N   ASN B 194     -22.050  11.319   6.995  1.00 91.32           N  
ATOM   1564  CA  ASN B 194     -21.475  10.213   7.752  1.00 91.32           C  
ATOM   1565  C   ASN B 194     -20.786  10.702   9.023  1.00 91.32           C  
ATOM   1566  CB  ASN B 194     -20.492   9.423   6.886  1.00 91.32           C  
ATOM   1567  O   ASN B 194     -19.956  11.612   8.973  1.00 91.32           O  
ATOM   1568  CG  ASN B 194     -21.171   8.715   5.730  1.00 91.32           C  
ATOM   1569  ND2 ASN B 194     -20.564   8.788   4.551  1.00 91.32           N  
ATOM   1570  OD1 ASN B 194     -22.232   8.109   5.894  1.00 91.32           O  
ATOM   1571  N   SER B 195     -21.026  10.059  10.123  1.00 89.84           N  
ATOM   1572  CA  SER B 195     -20.536  10.545  11.409  1.00 89.84           C  
ATOM   1573  C   SER B 195     -19.556   9.558  12.036  1.00 89.84           C  
ATOM   1574  CB  SER B 195     -21.701  10.797  12.366  1.00 89.84           C  
ATOM   1575  O   SER B 195     -19.743   8.343  11.938  1.00 89.84           O  
ATOM   1576  OG  SER B 195     -22.899  10.234  11.861  1.00 89.84           O  
ATOM   1577  N   MET B 196     -18.458  10.113  12.653  1.00 88.93           N  
ATOM   1578  CA  MET B 196     -17.450   9.295  13.323  1.00 88.93           C  
ATOM   1579  C   MET B 196     -16.796  10.065  14.465  1.00 88.93           C  
ATOM   1580  CB  MET B 196     -16.385   8.832  12.328  1.00 88.93           C  
ATOM   1581  O   MET B 196     -16.769  11.297  14.454  1.00 88.93           O  
ATOM   1582  CG  MET B 196     -14.960   9.054  12.807  1.00 88.93           C  
ATOM   1583  SD  MET B 196     -13.713   8.366  11.650  1.00 88.93           S  
ATOM   1584  CE  MET B 196     -12.601   9.791  11.493  1.00 88.93           C  
ATOM   1585  N   VAL B 197     -16.349   9.308  15.459  1.00 89.27           N  
ATOM   1586  CA  VAL B 197     -15.665   9.955  16.573  1.00 89.27           C  
ATOM   1587  C   VAL B 197     -14.338   9.249  16.846  1.00 89.27           C  
ATOM   1588  CB  VAL B 197     -16.537   9.961  17.849  1.00 89.27           C  
ATOM   1589  O   VAL B 197     -14.286   8.019  16.915  1.00 89.27           O  
ATOM   1590  CG1 VAL B 197     -15.953   9.026  18.907  1.00 89.27           C  
ATOM   1591  CG2 VAL B 197     -16.666  11.381  18.399  1.00 89.27           C  
ATOM   1592  N   ALA B 198     -13.314  10.052  16.930  1.00 87.89           N  
ATOM   1593  CA  ALA B 198     -11.992   9.570  17.322  1.00 87.89           C  
ATOM   1594  C   ALA B 198     -11.586  10.126  18.684  1.00 87.89           C  
ATOM   1595  CB  ALA B 198     -10.955   9.947  16.266  1.00 87.89           C  
ATOM   1596  O   ALA B 198     -11.786  11.311  18.962  1.00 87.89           O  
ATOM   1597  N   TYR B 199     -11.070   9.214  19.585  1.00 87.93           N  
ATOM   1598  CA  TYR B 199     -10.689   9.686  20.911  1.00 87.93           C  
ATOM   1599  C   TYR B 199      -9.363   9.076  21.348  1.00 87.93           C  
ATOM   1600  CB  TYR B 199     -11.779   9.352  21.935  1.00 87.93           C  
ATOM   1601  O   TYR B 199      -8.979   8.004  20.873  1.00 87.93           O  
ATOM   1602  CG  TYR B 199     -12.039   7.873  22.084  1.00 87.93           C  
ATOM   1603  CD1 TYR B 199     -12.913   7.209  21.226  1.00 87.93           C  
ATOM   1604  CD2 TYR B 199     -11.412   7.136  23.083  1.00 87.93           C  
ATOM   1605  CE1 TYR B 199     -13.157   5.847  21.361  1.00 87.93           C  
ATOM   1606  CE2 TYR B 199     -11.649   5.773  23.227  1.00 87.93           C  
ATOM   1607  OH  TYR B 199     -12.759   3.789  22.501  1.00 87.93           O  
ATOM   1608  CZ  TYR B 199     -12.521   5.138  22.363  1.00 87.93           C  
ATOM   1609  N   LYS B 200      -8.732   9.825  22.246  1.00 85.03           N  
ATOM   1610  CA  LYS B 200      -7.442   9.380  22.766  1.00 85.03           C  
ATOM   1611  C   LYS B 200      -7.621   8.306  23.835  1.00 85.03           C  
ATOM   1612  CB  LYS B 200      -6.657  10.562  23.338  1.00 85.03           C  
ATOM   1613  O   LYS B 200      -8.451   8.450  24.735  1.00 85.03           O  
ATOM   1614  CG  LYS B 200      -5.213  10.234  23.688  1.00 85.03           C  
ATOM   1615  CD  LYS B 200      -4.450  11.476  24.134  1.00 85.03           C  
ATOM   1616  CE  LYS B 200      -3.007  11.148  24.490  1.00 85.03           C  
ATOM   1617  NZ  LYS B 200      -2.226  12.377  24.823  1.00 85.03           N  
ATOM   1618  N   ILE B 201      -6.759   7.295  23.767  1.00 76.89           N  
ATOM   1619  CA  ILE B 201      -6.805   6.226  24.759  1.00 76.89           C  
ATOM   1620  C   ILE B 201      -6.065   6.661  26.021  1.00 76.89           C  
ATOM   1621  CB  ILE B 201      -6.199   4.916  24.206  1.00 76.89           C  
ATOM   1622  O   ILE B 201      -4.895   7.046  25.961  1.00 76.89           O  
ATOM   1623  CG1 ILE B 201      -6.884   4.524  22.892  1.00 76.89           C  
ATOM   1624  CG2 ILE B 201      -6.312   3.791  25.239  1.00 76.89           C  
ATOM   1625  CD1 ILE B 201      -6.207   3.373  22.161  1.00 76.89           C  
ATOM   1626  N   PRO B 202      -6.656   6.608  27.071  1.00 67.99           N  
ATOM   1627  CA  PRO B 202      -5.976   6.987  28.312  1.00 67.99           C  
ATOM   1628  C   PRO B 202      -4.839   6.036  28.676  1.00 67.99           C  
ATOM   1629  CB  PRO B 202      -7.093   6.928  29.357  1.00 67.99           C  
ATOM   1630  O   PRO B 202      -4.956   4.823  28.480  1.00 67.99           O  
ATOM   1631  CG  PRO B 202      -8.277   6.388  28.622  1.00 67.99           C  
ATOM   1632  CD  PRO B 202      -7.902   6.214  27.178  1.00 67.99           C  
ATOM   1633  N   VAL B 203      -3.510   6.527  28.709  1.00 58.65           N  
ATOM   1634  CA  VAL B 203      -2.394   5.686  29.129  1.00 58.65           C  
ATOM   1635  C   VAL B 203      -2.433   5.494  30.644  1.00 58.65           C  
ATOM   1636  CB  VAL B 203      -1.037   6.288  28.703  1.00 58.65           C  
ATOM   1637  O   VAL B 203      -2.558   6.464  31.395  1.00 58.65           O  
ATOM   1638  CG1 VAL B 203       0.104   5.321  29.013  1.00 58.65           C  
ATOM   1639  CG2 VAL B 203      -1.054   6.640  27.216  1.00 58.65           C  
ATOM   1640  N   ASN B 204      -2.773   4.274  31.125  1.00 47.90           N  
ATOM   1641  CA  ASN B 204      -2.673   4.017  32.558  1.00 47.90           C  
ATOM   1642  C   ASN B 204      -1.252   4.238  33.068  1.00 47.90           C  
ATOM   1643  CB  ASN B 204      -3.139   2.596  32.882  1.00 47.90           C  
ATOM   1644  O   ASN B 204      -0.308   3.613  32.582  1.00 47.90           O  
ATOM   1645  CG  ASN B 204      -4.637   2.508  33.098  1.00 47.90           C  
ATOM   1646  ND2 ASN B 204      -5.162   1.289  33.121  1.00 47.90           N  
ATOM   1647  OD1 ASN B 204      -5.317   3.527  33.243  1.00 47.90           O  
ATOM   1648  N   ASP B 205      -0.839   5.368  33.450  1.00 40.82           N  
ATOM   1649  CA  ASP B 205       0.424   5.369  34.181  1.00 40.82           C  
ATOM   1650  C   ASP B 205       0.394   4.366  35.332  1.00 40.82           C  
ATOM   1651  CB  ASP B 205       0.735   6.770  34.713  1.00 40.82           C  
ATOM   1652  O   ASP B 205      -0.620   4.232  36.019  1.00 40.82           O  
ATOM   1653  CG  ASP B 205       1.434   7.651  33.692  1.00 40.82           C  
ATOM   1654  OD1 ASP B 205       2.115   7.116  32.790  1.00 40.82           O  
ATOM   1655  OD2 ASP B 205       1.305   8.890  33.792  1.00 40.82           O  
TER    1656      ASP B 205                                                      
ATOM   1657  N   MET C   1       5.281-100.738  26.415  1.00 25.18           N  
ATOM   1658  CA  MET C   1       5.802-101.109  27.728  1.00 25.18           C  
ATOM   1659  C   MET C   1       4.874-100.628  28.838  1.00 25.18           C  
ATOM   1660  CB  MET C   1       7.205-100.534  27.932  1.00 25.18           C  
ATOM   1661  O   MET C   1       5.097-100.927  30.012  1.00 25.18           O  
ATOM   1662  CG  MET C   1       8.320-101.541  27.706  1.00 25.18           C  
ATOM   1663  SD  MET C   1       9.945-100.938  28.307  1.00 25.18           S  
ATOM   1664  CE  MET C   1      11.048-102.132  27.500  1.00 25.18           C  
ATOM   1665  N   GLU C   2       4.329 -99.470  28.833  1.00 16.92           N  
ATOM   1666  CA  GLU C   2       3.269 -98.994  29.717  1.00 16.92           C  
ATOM   1667  C   GLU C   2       2.097 -99.972  29.750  1.00 16.92           C  
ATOM   1668  CB  GLU C   2       2.786 -97.609  29.280  1.00 16.92           C  
ATOM   1669  O   GLU C   2       2.088-100.962  29.017  1.00 16.92           O  
ATOM   1670  CG  GLU C   2       3.496 -96.460  29.981  1.00 16.92           C  
ATOM   1671  CD  GLU C   2       3.025 -95.091  29.518  1.00 16.92           C  
ATOM   1672  OE1 GLU C   2       3.392 -94.076  30.152  1.00 16.92           O  
ATOM   1673  OE2 GLU C   2       2.281 -95.033  28.513  1.00 16.92           O  
ATOM   1674  N   ASP C   3       0.545 -99.529  29.378  1.00 20.04           N  
ATOM   1675  CA  ASP C   3      -0.694 -99.161  30.055  1.00 20.04           C  
ATOM   1676  C   ASP C   3      -1.809-100.157  29.739  1.00 20.04           C  
ATOM   1677  CB  ASP C   3      -1.124 -97.747  29.658  1.00 20.04           C  
ATOM   1678  O   ASP C   3      -2.529-100.596  30.638  1.00 20.04           O  
ATOM   1679  CG  ASP C   3      -1.304 -96.825  30.851  1.00 20.04           C  
ATOM   1680  OD1 ASP C   3      -1.144 -97.281  32.004  1.00 20.04           O  
ATOM   1681  OD2 ASP C   3      -1.613 -95.633  30.637  1.00 20.04           O  
ATOM   1682  N   LEU C   4      -2.449 -99.950  28.537  1.00 19.11           N  
ATOM   1683  CA  LEU C   4      -3.816-100.457  28.574  1.00 19.11           C  
ATOM   1684  C   LEU C   4      -3.832-101.982  28.527  1.00 19.11           C  
ATOM   1685  CB  LEU C   4      -4.630 -99.891  27.408  1.00 19.11           C  
ATOM   1686  O   LEU C   4      -2.823-102.607  28.193  1.00 19.11           O  
ATOM   1687  CG  LEU C   4      -5.510 -98.680  27.721  1.00 19.11           C  
ATOM   1688  CD1 LEU C   4      -5.173 -97.523  26.785  1.00 19.11           C  
ATOM   1689  CD2 LEU C   4      -6.986 -99.049  27.612  1.00 19.11           C  
ATOM   1690  N   GLY C   5      -5.138-102.429  28.110  1.00 21.72           N  
ATOM   1691  CA  GLY C   5      -5.991-103.546  28.481  1.00 21.72           C  
ATOM   1692  C   GLY C   5      -5.634-104.834  27.764  1.00 21.72           C  
ATOM   1693  O   GLY C   5      -5.690-105.916  28.353  1.00 21.72           O  
ATOM   1694  N   GLU C   6      -5.607-104.722  26.334  1.00 22.29           N  
ATOM   1695  CA  GLU C   6      -6.585-105.694  25.854  1.00 22.29           C  
ATOM   1696  C   GLU C   6      -6.017-107.110  25.882  1.00 22.29           C  
ATOM   1697  CB  GLU C   6      -7.045-105.340  24.438  1.00 22.29           C  
ATOM   1698  O   GLU C   6      -4.873-107.333  25.480  1.00 22.29           O  
ATOM   1699  CG  GLU C   6      -8.270-104.437  24.396  1.00 22.29           C  
ATOM   1700  CD  GLU C   6      -8.755-104.149  22.984  1.00 22.29           C  
ATOM   1701  OE1 GLU C   6      -9.843-103.550  22.827  1.00 22.29           O  
ATOM   1702  OE2 GLU C   6      -8.041-104.526  22.028  1.00 22.29           O  
ATOM   1703  N   ASN C   7      -6.893-107.934  26.483  1.00 21.75           N  
ATOM   1704  CA  ASN C   7      -7.007-109.158  27.269  1.00 21.75           C  
ATOM   1705  C   ASN C   7      -6.765-110.398  26.413  1.00 21.75           C  
ATOM   1706  CB  ASN C   7      -8.378-109.237  27.944  1.00 21.75           C  
ATOM   1707  O   ASN C   7      -7.697-110.934  25.812  1.00 21.75           O  
ATOM   1708  CG  ASN C   7      -8.340-108.803  29.396  1.00 21.75           C  
ATOM   1709  ND2 ASN C   7      -9.509-108.714  30.019  1.00 21.75           N  
ATOM   1710  OD1 ASN C   7      -7.269-108.547  29.953  1.00 21.75           O  
ATOM   1711  N   THR C   8      -5.664-110.431  25.743  1.00 20.26           N  
ATOM   1712  CA  THR C   8      -5.984-111.318  24.631  1.00 20.26           C  
ATOM   1713  C   THR C   8      -6.338-112.714  25.137  1.00 20.26           C  
ATOM   1714  CB  THR C   8      -4.812-111.412  23.636  1.00 20.26           C  
ATOM   1715  O   THR C   8      -6.722-113.585  24.353  1.00 20.26           O  
ATOM   1716  CG2 THR C   8      -5.122-110.658  22.348  1.00 20.26           C  
ATOM   1717  OG1 THR C   8      -3.638-110.850  24.236  1.00 20.26           O  
ATOM   1718  N   MET C   9      -6.020-112.884  26.655  1.00 20.84           N  
ATOM   1719  CA  MET C   9      -5.456-114.229  26.719  1.00 20.84           C  
ATOM   1720  C   MET C   9      -6.473-115.269  26.261  1.00 20.84           C  
ATOM   1721  CB  MET C   9      -4.985-114.548  28.139  1.00 20.84           C  
ATOM   1722  O   MET C   9      -7.681-115.037  26.338  1.00 20.84           O  
ATOM   1723  CG  MET C   9      -3.473-114.560  28.295  1.00 20.84           C  
ATOM   1724  SD  MET C   9      -2.939-115.231  29.918  1.00 20.84           S  
ATOM   1725  CE  MET C   9      -4.143-116.574  30.120  1.00 20.84           C  
ATOM   1726  N   VAL C  10      -6.035-116.393  25.794  1.00 22.84           N  
ATOM   1727  CA  VAL C  10      -6.267-117.685  25.156  1.00 22.84           C  
ATOM   1728  C   VAL C  10      -6.847-118.667  26.172  1.00 22.84           C  
ATOM   1729  CB  VAL C  10      -4.969-118.256  24.543  1.00 22.84           C  
ATOM   1730  O   VAL C  10      -7.849-119.332  25.900  1.00 22.84           O  
ATOM   1731  CG1 VAL C  10      -5.252-119.561  23.800  1.00 22.84           C  
ATOM   1732  CG2 VAL C  10      -4.326-117.234  23.608  1.00 22.84           C  
ATOM   1733  N   LEU C  11      -6.043-119.003  27.298  1.00 17.52           N  
ATOM   1734  CA  LEU C  11      -5.934-120.404  27.691  1.00 17.52           C  
ATOM   1735  C   LEU C  11      -7.023-120.774  28.692  1.00 17.52           C  
ATOM   1736  CB  LEU C  11      -4.555-120.686  28.292  1.00 17.52           C  
ATOM   1737  O   LEU C  11      -7.641-119.895  29.297  1.00 17.52           O  
ATOM   1738  CG  LEU C  11      -3.462-121.112  27.311  1.00 17.52           C  
ATOM   1739  CD1 LEU C  11      -2.104-120.592  27.771  1.00 17.52           C  
ATOM   1740  CD2 LEU C  11      -3.437-122.630  27.164  1.00 17.52           C  
ATOM   1741  N   SER C  12      -6.792-121.780  29.643  1.00 18.41           N  
ATOM   1742  CA  SER C  12      -7.140-123.142  30.033  1.00 18.41           C  
ATOM   1743  C   SER C  12      -7.437-123.231  31.526  1.00 18.41           C  
ATOM   1744  CB  SER C  12      -6.011-124.108  29.671  1.00 18.41           C  
ATOM   1745  O   SER C  12      -8.279-124.025  31.951  1.00 18.41           O  
ATOM   1746  OG  SER C  12      -6.234-125.382  30.250  1.00 18.41           O  
ATOM   1747  N   THR C  13      -6.652-122.652  32.670  1.00 15.40           N  
ATOM   1748  CA  THR C  13      -6.074-123.512  33.697  1.00 15.40           C  
ATOM   1749  C   THR C  13      -6.989-123.589  34.916  1.00 15.40           C  
ATOM   1750  CB  THR C  13      -4.682-123.012  34.127  1.00 15.40           C  
ATOM   1751  O   THR C  13      -7.229-124.673  35.451  1.00 15.40           O  
ATOM   1752  CG2 THR C  13      -3.594-123.554  33.206  1.00 15.40           C  
ATOM   1753  OG1 THR C  13      -4.661-121.580  34.081  1.00 15.40           O  
ATOM   1754  N   LEU C  14      -6.884-122.652  36.251  1.00 17.56           N  
ATOM   1755  CA  LEU C  14      -6.327-122.886  37.579  1.00 17.56           C  
ATOM   1756  C   LEU C  14      -7.432-123.195  38.584  1.00 17.56           C  
ATOM   1757  CB  LEU C  14      -5.523-121.669  38.044  1.00 17.56           C  
ATOM   1758  O   LEU C  14      -7.722-122.380  39.463  1.00 17.56           O  
ATOM   1759  CG  LEU C  14      -4.010-121.734  37.829  1.00 17.56           C  
ATOM   1760  CD1 LEU C  14      -3.439-120.332  37.648  1.00 17.56           C  
ATOM   1761  CD2 LEU C  14      -3.333-122.445  38.996  1.00 17.56           C  
ATOM   1762  N   ARG C  15      -8.552-123.979  38.601  1.00 23.48           N  
ATOM   1763  CA  ARG C  15      -9.376-124.083  39.800  1.00 23.48           C  
ATOM   1764  C   ARG C  15      -8.654-124.862  40.895  1.00 23.48           C  
ATOM   1765  CB  ARG C  15     -10.714-124.752  39.477  1.00 23.48           C  
ATOM   1766  O   ARG C  15      -8.542-126.087  40.821  1.00 23.48           O  
ATOM   1767  CG  ARG C  15     -11.862-123.773  39.289  1.00 23.48           C  
ATOM   1768  CD  ARG C  15     -13.190-124.491  39.095  1.00 23.48           C  
ATOM   1769  NE  ARG C  15     -14.281-123.552  38.851  1.00 23.48           N  
ATOM   1770  NH1 ARG C  15     -15.855-125.178  38.390  1.00 23.48           N  
ATOM   1771  NH2 ARG C  15     -16.437-122.962  38.323  1.00 23.48           N  
ATOM   1772  CZ  ARG C  15     -15.522-123.900  38.522  1.00 23.48           C  
ATOM   1773  N   SER C  16      -7.432-124.705  41.669  1.00 19.49           N  
ATOM   1774  CA  SER C  16      -7.325-125.698  42.733  1.00 19.49           C  
ATOM   1775  C   SER C  16      -8.325-125.420  43.851  1.00 19.49           C  
ATOM   1776  CB  SER C  16      -5.906-125.724  43.302  1.00 19.49           C  
ATOM   1777  O   SER C  16      -8.406-126.177  44.820  1.00 19.49           O  
ATOM   1778  OG  SER C  16      -5.926-126.007  44.691  1.00 19.49           O  
ATOM   1779  N   LEU C  17      -8.621-124.134  44.371  1.00 18.22           N  
ATOM   1780  CA  LEU C  17      -8.869-124.016  45.803  1.00 18.22           C  
ATOM   1781  C   LEU C  17      -9.719-125.178  46.305  1.00 18.22           C  
ATOM   1782  CB  LEU C  17      -9.562-122.688  46.120  1.00 18.22           C  
ATOM   1783  O   LEU C  17     -10.408-125.834  45.520  1.00 18.22           O  
ATOM   1784  CG  LEU C  17      -8.823-121.749  47.074  1.00 18.22           C  
ATOM   1785  CD1 LEU C  17      -8.611-120.387  46.420  1.00 18.22           C  
ATOM   1786  CD2 LEU C  17      -9.590-121.604  48.384  1.00 18.22           C  
ATOM   1787  N   ASN C  18     -10.714-124.950  47.465  1.00 17.34           N  
ATOM   1788  CA  ASN C  18     -11.119-125.086  48.860  1.00 17.34           C  
ATOM   1789  C   ASN C  18     -12.322-126.013  49.007  1.00 17.34           C  
ATOM   1790  CB  ASN C  18     -11.429-123.715  49.465  1.00 17.34           C  
ATOM   1791  O   ASN C  18     -13.171-126.081  48.116  1.00 17.34           O  
ATOM   1792  CG  ASN C  18     -10.336-123.225  50.394  1.00 17.34           C  
ATOM   1793  ND2 ASN C  18     -10.479-122.000  50.885  1.00 17.34           N  
ATOM   1794  OD1 ASN C  18      -9.369-123.942  50.666  1.00 17.34           O  
ATOM   1795  N   ASN C  19     -13.059-126.310  50.485  1.00 19.03           N  
ATOM   1796  CA  ASN C  19     -13.378-127.334  51.475  1.00 19.03           C  
ATOM   1797  C   ASN C  19     -14.881-127.430  51.717  1.00 19.03           C  
ATOM   1798  CB  ASN C  19     -12.645-127.056  52.790  1.00 19.03           C  
ATOM   1799  O   ASN C  19     -15.346-128.338  52.409  1.00 19.03           O  
ATOM   1800  CG  ASN C  19     -11.406-127.912  52.960  1.00 19.03           C  
ATOM   1801  ND2 ASN C  19     -10.732-127.762  54.094  1.00 19.03           N  
ATOM   1802  OD1 ASN C  19     -11.056-128.702  52.078  1.00 19.03           O  
ATOM   1803  N   PHE C  20     -15.807-126.217  52.018  1.00 17.53           N  
ATOM   1804  CA  PHE C  20     -16.833-126.578  52.989  1.00 17.53           C  
ATOM   1805  C   PHE C  20     -17.496-127.897  52.611  1.00 17.53           C  
ATOM   1806  CB  PHE C  20     -17.887-125.471  53.096  1.00 17.53           C  
ATOM   1807  O   PHE C  20     -17.332-128.381  51.489  1.00 17.53           O  
ATOM   1808  CG  PHE C  20     -18.206-125.071  54.511  1.00 17.53           C  
ATOM   1809  CD1 PHE C  20     -19.282-125.639  55.183  1.00 17.53           C  
ATOM   1810  CD2 PHE C  20     -17.430-124.127  55.170  1.00 17.53           C  
ATOM   1811  CE1 PHE C  20     -19.580-125.271  56.493  1.00 17.53           C  
ATOM   1812  CE2 PHE C  20     -17.722-123.754  56.479  1.00 17.53           C  
ATOM   1813  CZ  PHE C  20     -18.797-124.326  57.138  1.00 17.53           C  
ATOM   1814  N   ILE C  21     -18.928-127.591  52.325  1.00 21.55           N  
ATOM   1815  CA  ILE C  21     -19.887-128.233  53.217  1.00 21.55           C  
ATOM   1816  C   ILE C  21     -19.893-129.740  52.969  1.00 21.55           C  
ATOM   1817  CB  ILE C  21     -21.307-127.654  53.030  1.00 21.55           C  
ATOM   1818  O   ILE C  21     -19.546-130.198  51.878  1.00 21.55           O  
ATOM   1819  CG1 ILE C  21     -21.313-126.149  53.324  1.00 21.55           C  
ATOM   1820  CG2 ILE C  21     -22.312-128.390  53.922  1.00 21.55           C  
ATOM   1821  CD1 ILE C  21     -22.640-125.465  53.025  1.00 21.55           C  
ATOM   1822  N   SER C  22     -20.919-130.408  52.575  1.00 19.71           N  
ATOM   1823  CA  SER C  22     -22.191-130.524  53.281  1.00 19.71           C  
ATOM   1824  C   SER C  22     -22.904-131.824  52.925  1.00 19.71           C  
ATOM   1825  CB  SER C  22     -23.094-129.333  52.958  1.00 19.71           C  
ATOM   1826  O   SER C  22     -22.600-132.446  51.905  1.00 19.71           O  
ATOM   1827  OG  SER C  22     -22.392-128.112  53.117  1.00 19.71           O  
ATOM   1828  N   GLN C  23     -24.154-131.906  52.751  1.00 18.53           N  
ATOM   1829  CA  GLN C  23     -25.373-131.857  53.551  1.00 18.53           C  
ATOM   1830  C   GLN C  23     -26.377-132.908  53.088  1.00 18.53           C  
ATOM   1831  CB  GLN C  23     -26.003-130.464  53.487  1.00 18.53           C  
ATOM   1832  O   GLN C  23     -26.132-133.621  52.113  1.00 18.53           O  
ATOM   1833  CG  GLN C  23     -26.138-129.787  54.844  1.00 18.53           C  
ATOM   1834  CD  GLN C  23     -26.399-128.297  54.733  1.00 18.53           C  
ATOM   1835  NE2 GLN C  23     -26.272-127.587  55.849  1.00 18.53           N  
ATOM   1836  OE1 GLN C  23     -26.712-127.787  53.652  1.00 18.53           O  
ATOM   1837  N   ARG C  24     -27.494-132.718  52.601  1.00 15.81           N  
ATOM   1838  CA  ARG C  24     -28.936-132.697  52.823  1.00 15.81           C  
ATOM   1839  C   ARG C  24     -29.605-133.912  52.190  1.00 15.81           C  
ATOM   1840  CB  ARG C  24     -29.548-131.411  52.264  1.00 15.81           C  
ATOM   1841  O   ARG C  24     -29.034-134.550  51.304  1.00 15.81           O  
ATOM   1842  CG  ARG C  24     -30.518-130.726  53.213  1.00 15.81           C  
ATOM   1843  CD  ARG C  24     -30.898-129.335  52.725  1.00 15.81           C  
ATOM   1844  NE  ARG C  24     -31.650-128.596  53.736  1.00 15.81           N  
ATOM   1845  NH1 ARG C  24     -32.400-126.965  52.282  1.00 15.81           N  
ATOM   1846  NH2 ARG C  24     -32.993-126.895  54.495  1.00 15.81           N  
ATOM   1847  CZ  ARG C  24     -32.346-127.487  53.502  1.00 15.81           C  
ATOM   1848  N   VAL C  25     -30.662-133.851  51.223  1.00 13.89           N  
ATOM   1849  CA  VAL C  25     -32.095-134.117  51.303  1.00 13.89           C  
ATOM   1850  C   VAL C  25     -32.381-135.549  50.857  1.00 13.89           C  
ATOM   1851  CB  VAL C  25     -32.906-133.120  50.445  1.00 13.89           C  
ATOM   1852  O   VAL C  25     -31.561-136.169  50.176  1.00 13.89           O  
ATOM   1853  CG1 VAL C  25     -34.386-133.496  50.433  1.00 13.89           C  
ATOM   1854  CG2 VAL C  25     -32.718-131.695  50.964  1.00 13.89           C  
ATOM   1855  N   GLU C  26     -33.307-135.775  50.120  1.00 15.18           N  
ATOM   1856  CA  GLU C  26     -34.762-135.818  50.224  1.00 15.18           C  
ATOM   1857  C   GLU C  26     -35.284-137.245  50.079  1.00 15.18           C  
ATOM   1858  CB  GLU C  26     -35.404-134.914  49.168  1.00 15.18           C  
ATOM   1859  O   GLU C  26     -34.578-138.122  49.576  1.00 15.18           O  
ATOM   1860  CG  GLU C  26     -35.804-133.543  49.694  1.00 15.18           C  
ATOM   1861  CD  GLU C  26     -36.625-132.736  48.700  1.00 15.18           C  
ATOM   1862  OE1 GLU C  26     -37.153-131.666  49.077  1.00 15.18           O  
ATOM   1863  OE2 GLU C  26     -36.741-133.178  47.535  1.00 15.18           O  
ATOM   1864  N   GLY C  27     -36.470-137.666  48.886  1.00 12.96           N  
ATOM   1865  CA  GLY C  27     -37.874-137.985  48.680  1.00 12.96           C  
ATOM   1866  C   GLY C  27     -38.127-139.469  48.492  1.00 12.96           C  
ATOM   1867  O   GLY C  27     -37.188-140.245  48.300  1.00 12.96           O  
ATOM   1868  N   GLY C  28     -39.345-140.040  47.415  1.00 14.03           N  
ATOM   1869  CA  GLY C  28     -40.701-140.520  47.202  1.00 14.03           C  
ATOM   1870  C   GLY C  28     -40.779-142.023  47.012  1.00 14.03           C  
ATOM   1871  O   GLY C  28     -39.758-142.681  46.803  1.00 14.03           O  
ATOM   1872  N   SER C  29     -41.949-142.666  45.916  1.00 20.93           N  
ATOM   1873  CA  SER C  29     -43.296-143.227  45.888  1.00 20.93           C  
ATOM   1874  C   SER C  29     -43.258-144.751  45.833  1.00 20.93           C  
ATOM   1875  CB  SER C  29     -44.078-142.685  44.691  1.00 20.93           C  
ATOM   1876  O   SER C  29     -42.227-145.340  45.503  1.00 20.93           O  
ATOM   1877  OG  SER C  29     -45.411-142.375  45.060  1.00 20.93           O  
ATOM   1878  N   GLY C  30     -44.484-145.514  44.905  1.00 21.09           N  
ATOM   1879  CA  GLY C  30     -45.671-146.354  44.862  1.00 21.09           C  
ATOM   1880  C   GLY C  30     -45.377-147.780  44.436  1.00 21.09           C  
ATOM   1881  O   GLY C  30     -44.262-148.090  44.013  1.00 21.09           O  
ATOM   1882  N   LEU C  31     -46.534-148.476  43.479  1.00 21.17           N  
ATOM   1883  CA  LEU C  31     -47.563-149.504  43.372  1.00 21.17           C  
ATOM   1884  C   LEU C  31     -47.102-150.644  42.471  1.00 21.17           C  
ATOM   1885  CB  LEU C  31     -48.865-148.905  42.833  1.00 21.17           C  
ATOM   1886  O   LEU C  31     -46.156-150.484  41.695  1.00 21.17           O  
ATOM   1887  CG  LEU C  31     -49.758-148.196  43.851  1.00 21.17           C  
ATOM   1888  CD1 LEU C  31     -50.656-147.180  43.152  1.00 21.17           C  
ATOM   1889  CD2 LEU C  31     -50.592-149.209  44.629  1.00 21.17           C  
ATOM   1890  N   ASP C  32     -48.050-150.806  41.231  1.00 23.18           N  
ATOM   1891  CA  ASP C  32     -49.073-151.701  40.698  1.00 23.18           C  
ATOM   1892  C   ASP C  32     -48.460-152.735  39.756  1.00 23.18           C  
ATOM   1893  CB  ASP C  32     -50.157-150.904  39.971  1.00 23.18           C  
ATOM   1894  O   ASP C  32     -47.482-152.448  39.063  1.00 23.18           O  
ATOM   1895  CG  ASP C  32     -51.341-150.566  40.859  1.00 23.18           C  
ATOM   1896  OD1 ASP C  32     -51.578-151.280  41.858  1.00 23.18           O  
ATOM   1897  OD2 ASP C  32     -52.046-149.578  40.557  1.00 23.18           O  
ATOM   1898  N   ILE C  33     -49.274-153.721  38.810  1.00 25.90           N  
ATOM   1899  CA  ILE C  33     -49.741-155.102  38.861  1.00 25.90           C  
ATOM   1900  C   ILE C  33     -49.111-155.902  37.723  1.00 25.90           C  
ATOM   1901  CB  ILE C  33     -51.282-155.180  38.782  1.00 25.90           C  
ATOM   1902  O   ILE C  33     -48.512-156.955  37.954  1.00 25.90           O  
ATOM   1903  CG1 ILE C  33     -51.918-154.189  39.764  1.00 25.90           C  
ATOM   1904  CG2 ILE C  33     -51.765-156.608  39.056  1.00 25.90           C  
ATOM   1905  CD1 ILE C  33     -53.281-153.672  39.325  1.00 25.90           C  
ATOM   1906  N   SER C  34     -49.794-156.419  36.412  1.00 22.14           N  
ATOM   1907  CA  SER C  34     -50.225-157.790  36.160  1.00 22.14           C  
ATOM   1908  C   SER C  34     -49.518-158.377  34.943  1.00 22.14           C  
ATOM   1909  CB  SER C  34     -51.739-157.848  35.958  1.00 22.14           C  
ATOM   1910  O   SER C  34     -49.205-159.569  34.915  1.00 22.14           O  
ATOM   1911  OG  SER C  34     -52.323-158.825  36.803  1.00 22.14           O  
ATOM   1912  N   THR C  35     -49.611-158.081  33.866  1.00 18.82           N  
ATOM   1913  CA  THR C  35     -50.364-158.737  32.803  1.00 18.82           C  
ATOM   1914  C   THR C  35     -49.442-159.585  31.931  1.00 18.82           C  
ATOM   1915  CB  THR C  35     -51.101-157.708  31.925  1.00 18.82           C  
ATOM   1916  O   THR C  35     -49.883-160.559  31.317  1.00 18.82           O  
ATOM   1917  CG2 THR C  35     -52.490-157.409  32.479  1.00 18.82           C  
ATOM   1918  OG1 THR C  35     -50.343-156.493  31.884  1.00 18.82           O  
ATOM   1919  N   SER C  36     -48.556-159.229  30.879  1.00 17.83           N  
ATOM   1920  CA  SER C  36     -48.629-158.932  29.452  1.00 17.83           C  
ATOM   1921  C   SER C  36     -47.784-159.908  28.640  1.00 17.83           C  
ATOM   1922  CB  SER C  36     -48.172-157.499  29.178  1.00 17.83           C  
ATOM   1923  O   SER C  36     -47.649-159.757  27.424  1.00 17.83           O  
ATOM   1924  OG  SER C  36     -46.937-157.234  29.819  1.00 17.83           O  
ATOM   1925  N   ALA C  37     -46.714-161.247  28.790  1.00 23.02           N  
ATOM   1926  CA  ALA C  37     -45.423-160.968  28.166  1.00 23.02           C  
ATOM   1927  C   ALA C  37     -45.225-161.816  26.913  1.00 23.02           C  
ATOM   1928  CB  ALA C  37     -44.288-161.216  29.157  1.00 23.02           C  
ATOM   1929  O   ALA C  37     -45.658-162.969  26.861  1.00 23.02           O  
ATOM   1930  N   PRO C  38     -44.568-161.603  25.715  1.00 27.84           N  
ATOM   1931  CA  PRO C  38     -44.755-161.084  24.359  1.00 27.84           C  
ATOM   1932  C   PRO C  38     -44.208-162.023  23.286  1.00 27.84           C  
ATOM   1933  CB  PRO C  38     -43.979-159.764  24.376  1.00 27.84           C  
ATOM   1934  O   PRO C  38     -44.797-162.146  22.209  1.00 27.84           O  
ATOM   1935  CG  PRO C  38     -43.042-159.888  25.534  1.00 27.84           C  
ATOM   1936  CD  PRO C  38     -43.351-161.163  26.264  1.00 27.84           C  
ATOM   1937  N   GLY C  39     -42.699-163.048  23.034  1.00 20.48           N  
ATOM   1938  CA  GLY C  39     -41.402-162.936  22.388  1.00 20.48           C  
ATOM   1939  C   GLY C  39     -41.020-164.172  21.596  1.00 20.48           C  
ATOM   1940  O   GLY C  39     -40.618-164.073  20.435  1.00 20.48           O  
ATOM   1941  N   SER C  40     -40.298-165.635  21.733  1.00 22.65           N  
ATOM   1942  CA  SER C  40     -38.932-166.040  21.417  1.00 22.65           C  
ATOM   1943  C   SER C  40     -38.915-167.209  20.437  1.00 22.65           C  
ATOM   1944  CB  SER C  40     -38.177-166.421  22.691  1.00 22.65           C  
ATOM   1945  O   SER C  40     -39.184-168.350  20.819  1.00 22.65           O  
ATOM   1946  OG  SER C  40     -36.832-166.757  22.397  1.00 22.65           O  
ATOM   1947  N   LEU C  41     -38.811-167.382  19.036  1.00 23.03           N  
ATOM   1948  CA  LEU C  41     -39.736-168.272  18.343  1.00 23.03           C  
ATOM   1949  C   LEU C  41     -38.979-169.304  17.513  1.00 23.03           C  
ATOM   1950  CB  LEU C  41     -40.680-167.470  17.444  1.00 23.03           C  
ATOM   1951  O   LEU C  41     -39.577-170.011  16.699  1.00 23.03           O  
ATOM   1952  CG  LEU C  41     -42.101-167.258  17.970  1.00 23.03           C  
ATOM   1953  CD1 LEU C  41     -42.613-165.877  17.572  1.00 23.03           C  
ATOM   1954  CD2 LEU C  41     -43.032-168.349  17.452  1.00 23.03           C  
ATOM   1955  N   GLN C  42     -37.709-169.797  17.473  1.00 21.69           N  
ATOM   1956  CA  GLN C  42     -36.682-169.996  16.455  1.00 21.69           C  
ATOM   1957  C   GLN C  42     -36.352-171.476  16.289  1.00 21.69           C  
ATOM   1958  CB  GLN C  42     -35.417-169.212  16.808  1.00 21.69           C  
ATOM   1959  O   GLN C  42     -35.693-172.071  17.145  1.00 21.69           O  
ATOM   1960  CG  GLN C  42     -34.894-168.344  15.671  1.00 21.69           C  
ATOM   1961  CD  GLN C  42     -33.934-167.270  16.146  1.00 21.69           C  
ATOM   1962  NE2 GLN C  42     -33.385-166.508  15.207  1.00 21.69           N  
ATOM   1963  OE1 GLN C  42     -33.689-167.125  17.348  1.00 21.69           O  
ATOM   1964  N   MET C  43     -37.113-172.655  15.661  1.00 23.74           N  
ATOM   1965  CA  MET C  43     -37.161-174.081  15.974  1.00 23.74           C  
ATOM   1966  C   MET C  43     -36.012-174.825  15.301  1.00 23.74           C  
ATOM   1967  CB  MET C  43     -38.499-174.682  15.541  1.00 23.74           C  
ATOM   1968  O   MET C  43     -35.426-175.734  15.891  1.00 23.74           O  
ATOM   1969  CG  MET C  43     -39.377-175.125  16.700  1.00 23.74           C  
ATOM   1970  SD  MET C  43     -40.280-176.682  16.343  1.00 23.74           S  
ATOM   1971  CE  MET C  43     -41.974-176.168  16.743  1.00 23.74           C  
ATOM   1972  N   GLN C  44     -35.564-175.558  14.201  1.00 19.91           N  
ATOM   1973  CA  GLN C  44     -35.741-176.993  14.009  1.00 19.91           C  
ATOM   1974  C   GLN C  44     -34.428-177.742  14.215  1.00 19.91           C  
ATOM   1975  CB  GLN C  44     -36.299-177.284  12.615  1.00 19.91           C  
ATOM   1976  O   GLN C  44     -33.349-177.160  14.090  1.00 19.91           O  
ATOM   1977  CG  GLN C  44     -37.714-177.846  12.623  1.00 19.91           C  
ATOM   1978  CD  GLN C  44     -38.283-178.024  11.228  1.00 19.91           C  
ATOM   1979  NE2 GLN C  44     -39.484-178.586  11.145  1.00 19.91           N  
ATOM   1980  OE1 GLN C  44     -37.648-177.660  10.233  1.00 19.91           O  
ATOM   1981  N   TYR C  45     -33.809-179.284  13.530  1.00 24.83           N  
ATOM   1982  CA  TYR C  45     -33.778-180.705  13.859  1.00 24.83           C  
ATOM   1983  C   TYR C  45     -32.450-181.331  13.451  1.00 24.83           C  
ATOM   1984  CB  TYR C  45     -34.934-181.441  13.175  1.00 24.83           C  
ATOM   1985  O   TYR C  45     -31.841-182.072  14.227  1.00 24.83           O  
ATOM   1986  CG  TYR C  45     -35.473-182.602  13.975  1.00 24.83           C  
ATOM   1987  CD1 TYR C  45     -35.054-183.905  13.717  1.00 24.83           C  
ATOM   1988  CD2 TYR C  45     -36.403-182.398  14.989  1.00 24.83           C  
ATOM   1989  CE1 TYR C  45     -35.549-184.978  14.450  1.00 24.83           C  
ATOM   1990  CE2 TYR C  45     -36.905-183.464  15.728  1.00 24.83           C  
ATOM   1991  OH  TYR C  45     -36.966-185.807  16.181  1.00 24.83           O  
ATOM   1992  CZ  TYR C  45     -36.473-184.748  15.452  1.00 24.83           C  
ATOM   1993  N   GLN C  46     -31.593-182.051  11.929  1.00 21.90           N  
ATOM   1994  CA  GLN C  46     -31.454-183.425  11.459  1.00 21.90           C  
ATOM   1995  C   GLN C  46     -29.985-183.804  11.294  1.00 21.90           C  
ATOM   1996  CB  GLN C  46     -32.197-183.619  10.136  1.00 21.90           C  
ATOM   1997  O   GLN C  46     -29.660-184.975  11.087  1.00 21.90           O  
ATOM   1998  CG  GLN C  46     -33.378-184.577  10.229  1.00 21.90           C  
ATOM   1999  CD  GLN C  46     -34.252-184.552   8.989  1.00 21.90           C  
ATOM   2000  NE2 GLN C  46     -35.319-185.344   9.001  1.00 21.90           N  
ATOM   2001  OE1 GLN C  46     -33.972-183.826   8.030  1.00 21.90           O  
ATOM   2002  N   GLN C  47     -28.774-183.798  10.897  1.00 28.39           N  
ATOM   2003  CA  GLN C  47     -28.282-185.171  10.858  1.00 28.39           C  
ATOM   2004  C   GLN C  47     -28.294-185.800  12.248  1.00 28.39           C  
ATOM   2005  CB  GLN C  47     -26.870-185.219  10.272  1.00 28.39           C  
ATOM   2006  O   GLN C  47     -28.168-185.098  13.254  1.00 28.39           O  
ATOM   2007  CG  GLN C  47     -26.750-186.090   9.028  1.00 28.39           C  
ATOM   2008  CD  GLN C  47     -25.341-186.116   8.464  1.00 28.39           C  
ATOM   2009  NE2 GLN C  47     -25.193-186.666   7.264  1.00 28.39           N  
ATOM   2010  OE1 GLN C  47     -24.394-185.644   9.102  1.00 28.39           O  
ATOM   2011  N   SER C  48     -28.002-187.245  13.033  1.00 26.37           N  
ATOM   2012  CA  SER C  48     -27.825-188.662  13.336  1.00 26.37           C  
ATOM   2013  C   SER C  48     -26.533-188.905  14.108  1.00 26.37           C  
ATOM   2014  CB  SER C  48     -27.823-189.489  12.050  1.00 26.37           C  
ATOM   2015  O   SER C  48     -25.633-188.063  14.103  1.00 26.37           O  
ATOM   2016  OG  SER C  48     -27.629-190.864  12.336  1.00 26.37           O  
ATOM   2017  N   MET C  49     -25.190-189.753  14.791  1.00 34.40           N  
ATOM   2018  CA  MET C  49     -25.119-190.938  13.941  1.00 34.40           C  
ATOM   2019  C   MET C  49     -26.327-191.015  13.013  1.00 34.40           C  
ATOM   2020  CB  MET C  49     -25.033-192.206  14.792  1.00 34.40           C  
ATOM   2021  O   MET C  49     -27.445-190.689  13.414  1.00 34.40           O  
ATOM   2022  CG  MET C  49     -23.871-193.114  14.423  1.00 34.40           C  
ATOM   2023  SD  MET C  49     -24.149-194.854  14.936  1.00 34.40           S  
ATOM   2024  CE  MET C  49     -22.479-195.526  14.705  1.00 34.40           C  
ATOM   2025  N   GLN C  50     -26.757-192.358  12.191  1.00 33.49           N  
ATOM   2026  CA  GLN C  50     -25.689-193.348  12.289  1.00 33.49           C  
ATOM   2027  C   GLN C  50     -24.331-192.675  12.464  1.00 33.49           C  
ATOM   2028  CB  GLN C  50     -25.674-194.246  11.051  1.00 33.49           C  
ATOM   2029  O   GLN C  50     -23.906-191.890  11.614  1.00 33.49           O  
ATOM   2030  CG  GLN C  50     -26.433-195.554  11.232  1.00 33.49           C  
ATOM   2031  CD  GLN C  50     -26.411-196.422   9.988  1.00 33.49           C  
ATOM   2032  NE2 GLN C  50     -27.241-197.459   9.973  1.00 33.49           N  
ATOM   2033  OE1 GLN C  50     -25.653-196.163   9.047  1.00 33.49           O  
ATOM   2034  N   LEU C  51     -23.902-192.703  13.777  1.00 36.28           N  
ATOM   2035  CA  LEU C  51     -25.213-192.821  14.406  1.00 36.28           C  
ATOM   2036  C   LEU C  51     -26.065-191.588  14.122  1.00 36.28           C  
ATOM   2037  CB  LEU C  51     -25.067-193.018  15.917  1.00 36.28           C  
ATOM   2038  O   LEU C  51     -25.661-190.465  14.432  1.00 36.28           O  
ATOM   2039  CG  LEU C  51     -25.173-194.456  16.427  1.00 36.28           C  
ATOM   2040  CD1 LEU C  51     -24.326-194.637  17.683  1.00 36.28           C  
ATOM   2041  CD2 LEU C  51     -26.628-194.822  16.700  1.00 36.28           C  
ATOM   2042  N   GLU C  52     -26.812-191.582  13.308  1.00 30.90           N  
ATOM   2043  CA  GLU C  52     -27.596-190.547  12.640  1.00 30.90           C  
ATOM   2044  C   GLU C  52     -27.961-189.422  13.604  1.00 30.90           C  
ATOM   2045  CB  GLU C  52     -28.865-191.146  12.026  1.00 30.90           C  
ATOM   2046  O   GLU C  52     -27.861-188.244  13.258  1.00 30.90           O  
ATOM   2047  CG  GLU C  52     -29.051-190.813  10.553  1.00 30.90           C  
ATOM   2048  CD  GLU C  52     -30.024-191.743   9.846  1.00 30.90           C  
ATOM   2049  OE1 GLU C  52     -30.259-191.564   8.629  1.00 30.90           O  
ATOM   2050  OE2 GLU C  52     -30.555-192.658  10.514  1.00 30.90           O  
ATOM   2051  N   GLU C  53     -29.073-189.782  14.440  1.00 32.57           N  
ATOM   2052  CA  GLU C  53     -30.105-188.954  15.056  1.00 32.57           C  
ATOM   2053  C   GLU C  53     -29.583-188.265  16.314  1.00 32.57           C  
ATOM   2054  CB  GLU C  53     -31.340-189.795  15.391  1.00 32.57           C  
ATOM   2055  O   GLU C  53     -30.030-187.169  16.658  1.00 32.57           O  
ATOM   2056  CG  GLU C  53     -32.635-189.244  14.813  1.00 32.57           C  
ATOM   2057  CD  GLU C  53     -33.850-190.096  15.144  1.00 32.57           C  
ATOM   2058  OE1 GLU C  53     -34.986-189.689  14.810  1.00 32.57           O  
ATOM   2059  OE2 GLU C  53     -33.665-191.180  15.742  1.00 32.57           O  
ATOM   2060  N   ARG C  54     -29.209-188.997  17.260  1.00 35.21           N  
ATOM   2061  CA  ARG C  54     -28.946-189.104  18.691  1.00 35.21           C  
ATOM   2062  C   ARG C  54     -27.612-188.460  19.053  1.00 35.21           C  
ATOM   2063  CB  ARG C  54     -28.958-190.569  19.132  1.00 35.21           C  
ATOM   2064  O   ARG C  54     -27.385-188.097  20.208  1.00 35.21           O  
ATOM   2065  CG  ARG C  54     -30.234-190.988  19.845  1.00 35.21           C  
ATOM   2066  CD  ARG C  54     -30.148-192.417  20.362  1.00 35.21           C  
ATOM   2067  NE  ARG C  54     -31.384-192.826  21.024  1.00 35.21           N  
ATOM   2068  NH1 ARG C  54     -31.063-195.088  20.680  1.00 35.21           N  
ATOM   2069  NH2 ARG C  54     -32.932-194.344  21.780  1.00 35.21           N  
ATOM   2070  CZ  ARG C  54     -31.790-194.085  21.160  1.00 35.21           C  
ATOM   2071  N   ALA C  55     -26.482-189.445  18.372  1.00 40.20           N  
ATOM   2072  CA  ALA C  55     -25.429-189.935  17.485  1.00 40.20           C  
ATOM   2073  C   ALA C  55     -24.450-188.820  17.129  1.00 40.20           C  
ATOM   2074  CB  ALA C  55     -26.035-190.532  16.218  1.00 40.20           C  
ATOM   2075  O   ALA C  55     -23.309-189.087  16.743  1.00 40.20           O  
ATOM   2076  N   GLU C  56     -25.299-187.663  17.053  1.00 34.64           N  
ATOM   2077  CA  GLU C  56     -26.117-186.529  17.474  1.00 34.64           C  
ATOM   2078  C   GLU C  56     -25.258-185.293  17.726  1.00 34.64           C  
ATOM   2079  CB  GLU C  56     -26.916-186.879  18.731  1.00 34.64           C  
ATOM   2080  O   GLU C  56     -24.175-185.391  18.308  1.00 34.64           O  
ATOM   2081  CG  GLU C  56     -28.420-186.939  18.507  1.00 34.64           C  
ATOM   2082  CD  GLU C  56     -29.185-187.477  19.706  1.00 34.64           C  
ATOM   2083  OE1 GLU C  56     -30.432-187.570  19.639  1.00 34.64           O  
ATOM   2084  OE2 GLU C  56     -28.532-187.807  20.721  1.00 34.64           O  
ATOM   2085  N   GLN C  57     -26.359-184.317  18.433  1.00 35.58           N  
ATOM   2086  CA  GLN C  57     -27.585-183.622  18.810  1.00 35.58           C  
ATOM   2087  C   GLN C  57     -27.627-183.354  20.311  1.00 35.58           C  
ATOM   2088  CB  GLN C  57     -28.813-184.431  18.387  1.00 35.58           C  
ATOM   2089  O   GLN C  57     -28.527-182.668  20.800  1.00 35.58           O  
ATOM   2090  CG  GLN C  57     -29.630-183.776  17.281  1.00 35.58           C  
ATOM   2091  CD  GLN C  57     -30.761-184.657  16.786  1.00 35.58           C  
ATOM   2092  NE2 GLN C  57     -31.498-184.174  15.792  1.00 35.58           N  
ATOM   2093  OE1 GLN C  57     -30.971-185.764  17.293  1.00 35.58           O  
ATOM   2094  N   ILE C  58     -27.029-184.022  21.142  1.00 33.68           N  
ATOM   2095  CA  ILE C  58     -27.339-183.625  22.511  1.00 33.68           C  
ATOM   2096  C   ILE C  58     -26.675-182.286  22.823  1.00 33.68           C  
ATOM   2097  CB  ILE C  58     -26.886-184.698  23.527  1.00 33.68           C  
ATOM   2098  O   ILE C  58     -27.317-181.376  23.352  1.00 33.68           O  
ATOM   2099  CG1 ILE C  58     -27.680-185.994  23.326  1.00 33.68           C  
ATOM   2100  CG2 ILE C  58     -27.035-184.181  24.961  1.00 33.68           C  
ATOM   2101  CD1 ILE C  58     -27.185-187.160  24.169  1.00 33.68           C  
ATOM   2102  N   ARG C  59     -25.403-182.174  22.930  1.00 38.48           N  
ATOM   2103  CA  ARG C  59     -24.449-181.081  23.090  1.00 38.48           C  
ATOM   2104  C   ARG C  59     -23.927-180.608  21.738  1.00 38.48           C  
ATOM   2105  CB  ARG C  59     -23.282-181.513  23.981  1.00 38.48           C  
ATOM   2106  O   ARG C  59     -23.039-179.755  21.673  1.00 38.48           O  
ATOM   2107  CG  ARG C  59     -23.420-181.078  25.431  1.00 38.48           C  
ATOM   2108  CD  ARG C  59     -22.196-181.456  26.253  1.00 38.48           C  
ATOM   2109  NE  ARG C  59     -22.494-181.485  27.682  1.00 38.48           N  
ATOM   2110  NH1 ARG C  59     -20.423-182.296  28.307  1.00 38.48           N  
ATOM   2111  NH2 ARG C  59     -22.020-181.870  29.896  1.00 38.48           N  
ATOM   2112  CZ  ARG C  59     -21.645-181.884  28.625  1.00 38.48           C  
ATOM   2113  N   SER C  60     -24.539-180.631  20.509  1.00 36.58           N  
ATOM   2114  CA  SER C  60     -24.896-179.583  19.559  1.00 36.58           C  
ATOM   2115  C   SER C  60     -25.915-178.619  20.157  1.00 36.58           C  
ATOM   2116  CB  SER C  60     -25.452-180.192  18.272  1.00 36.58           C  
ATOM   2117  O   SER C  60     -26.070-177.494  19.677  1.00 36.58           O  
ATOM   2118  OG  SER C  60     -26.214-181.353  18.553  1.00 36.58           O  
ATOM   2119  N   LYS C  61     -26.791-179.072  21.249  1.00 37.19           N  
ATOM   2120  CA  LYS C  61     -27.719-178.183  21.942  1.00 37.19           C  
ATOM   2121  C   LYS C  61     -27.031-177.461  23.097  1.00 37.19           C  
ATOM   2122  CB  LYS C  61     -28.927-178.966  22.460  1.00 37.19           C  
ATOM   2123  O   LYS C  61     -27.632-176.602  23.745  1.00 37.19           O  
ATOM   2124  CG  LYS C  61     -30.243-178.582  21.799  1.00 37.19           C  
ATOM   2125  CD  LYS C  61     -31.387-179.466  22.277  1.00 37.19           C  
ATOM   2126  CE  LYS C  61     -32.701-179.097  21.601  1.00 37.19           C  
ATOM   2127  NZ  LYS C  61     -33.790-180.059  21.944  1.00 37.19           N  
ATOM   2128  N   SER C  62     -25.965-177.769  23.572  1.00 39.95           N  
ATOM   2129  CA  SER C  62     -24.986-176.987  24.320  1.00 39.95           C  
ATOM   2130  C   SER C  62     -24.863-175.574  23.761  1.00 39.95           C  
ATOM   2131  CB  SER C  62     -23.620-177.675  24.297  1.00 39.95           C  
ATOM   2132  O   SER C  62     -23.995-174.807  24.183  1.00 39.95           O  
ATOM   2133  OG  SER C  62     -22.778-177.087  23.320  1.00 39.95           O  
ATOM   2134  N   HIS C  63     -25.442-174.900  22.783  1.00 44.86           N  
ATOM   2135  CA  HIS C  63     -25.931-173.808  21.949  1.00 44.86           C  
ATOM   2136  C   HIS C  63     -26.808-172.852  22.751  1.00 44.86           C  
ATOM   2137  CB  HIS C  63     -26.711-174.356  20.752  1.00 44.86           C  
ATOM   2138  O   HIS C  63     -26.659-171.633  22.648  1.00 44.86           O  
ATOM   2139  CG  HIS C  63     -26.643-173.481  19.541  1.00 44.86           C  
ATOM   2140  CD2 HIS C  63     -27.565-173.211  18.587  1.00 44.86           C  
ATOM   2141  ND1 HIS C  63     -25.516-172.765  19.202  1.00 44.86           N  
ATOM   2142  CE1 HIS C  63     -25.749-172.089  18.090  1.00 44.86           C  
ATOM   2143  NE2 HIS C  63     -26.985-172.342  17.696  1.00 44.86           N  
ATOM   2144  N   LEU C  64     -28.345-173.185  23.159  1.00 43.84           N  
ATOM   2145  CA  LEU C  64     -29.542-172.351  23.195  1.00 43.84           C  
ATOM   2146  C   LEU C  64     -29.578-171.507  24.465  1.00 43.84           C  
ATOM   2147  CB  LEU C  64     -30.801-173.216  23.107  1.00 43.84           C  
ATOM   2148  O   LEU C  64     -29.931-170.327  24.421  1.00 43.84           O  
ATOM   2149  CG  LEU C  64     -31.933-172.678  22.230  1.00 43.84           C  
ATOM   2150  CD1 LEU C  64     -32.179-173.612  21.050  1.00 43.84           C  
ATOM   2151  CD2 LEU C  64     -33.206-172.499  23.050  1.00 43.84           C  
ATOM   2152  N   ILE C  65     -29.507-172.086  25.756  1.00 48.41           N  
ATOM   2153  CA  ILE C  65     -29.741-171.295  26.959  1.00 48.41           C  
ATOM   2154  C   ILE C  65     -28.696-170.186  27.059  1.00 48.41           C  
ATOM   2155  CB  ILE C  65     -29.712-172.175  28.229  1.00 48.41           C  
ATOM   2156  O   ILE C  65     -29.031-169.033  27.343  1.00 48.41           O  
ATOM   2157  CG1 ILE C  65     -30.861-173.190  28.201  1.00 48.41           C  
ATOM   2158  CG2 ILE C  65     -29.779-171.306  29.489  1.00 48.41           C  
ATOM   2159  CD1 ILE C  65     -30.837-174.182  29.356  1.00 48.41           C  
ATOM   2160  N   GLN C  66     -27.278-170.455  27.035  1.00 51.57           N  
ATOM   2161  CA  GLN C  66     -26.313-169.397  27.314  1.00 51.57           C  
ATOM   2162  C   GLN C  66     -26.229-168.408  26.154  1.00 51.57           C  
ATOM   2163  CB  GLN C  66     -24.932-169.991  27.597  1.00 51.57           C  
ATOM   2164  O   GLN C  66     -25.714-167.300  26.313  1.00 51.57           O  
ATOM   2165  CG  GLN C  66     -24.217-169.349  28.778  1.00 51.57           C  
ATOM   2166  CD  GLN C  66     -23.167-170.256  29.393  1.00 51.57           C  
ATOM   2167  NE2 GLN C  66     -22.515-169.778  30.447  1.00 51.57           N  
ATOM   2168  OE1 GLN C  66     -22.945-171.377  28.924  1.00 51.57           O  
ATOM   2169  N   VAL C  67     -26.914-168.742  24.908  1.00 51.43           N  
ATOM   2170  CA  VAL C  67     -27.213-167.814  23.822  1.00 51.43           C  
ATOM   2171  C   VAL C  67     -28.337-166.871  24.244  1.00 51.43           C  
ATOM   2172  CB  VAL C  67     -27.601-168.562  22.527  1.00 51.43           C  
ATOM   2173  O   VAL C  67     -28.283-165.669  23.971  1.00 51.43           O  
ATOM   2174  CG1 VAL C  67     -28.113-167.583  21.472  1.00 51.43           C  
ATOM   2175  CG2 VAL C  67     -26.410-169.355  21.992  1.00 51.43           C  
ATOM   2176  N   GLU C  68     -29.511-167.383  24.821  1.00 56.57           N  
ATOM   2177  CA  GLU C  68     -30.651-166.517  25.109  1.00 56.57           C  
ATOM   2178  C   GLU C  68     -30.277-165.426  26.108  1.00 56.57           C  
ATOM   2179  CB  GLU C  68     -31.829-167.336  25.641  1.00 56.57           C  
ATOM   2180  O   GLU C  68     -30.676-164.270  25.951  1.00 56.57           O  
ATOM   2181  CG  GLU C  68     -32.915-167.596  24.608  1.00 56.57           C  
ATOM   2182  CD  GLU C  68     -34.167-168.224  25.198  1.00 56.57           C  
ATOM   2183  OE1 GLU C  68     -35.191-168.322  24.484  1.00 56.57           O  
ATOM   2184  OE2 GLU C  68     -34.125-168.620  26.384  1.00 56.57           O  
ATOM   2185  N   ARG C  69     -29.564-165.717  27.421  1.00 57.03           N  
ATOM   2186  CA  ARG C  69     -29.221-164.710  28.420  1.00 57.03           C  
ATOM   2187  C   ARG C  69     -28.140-163.769  27.901  1.00 57.03           C  
ATOM   2188  CB  ARG C  69     -28.757-165.377  29.717  1.00 57.03           C  
ATOM   2189  O   ARG C  69     -28.221-162.554  28.096  1.00 57.03           O  
ATOM   2190  CG  ARG C  69     -29.794-165.349  30.829  1.00 57.03           C  
ATOM   2191  CD  ARG C  69     -29.261-165.969  32.113  1.00 57.03           C  
ATOM   2192  NE  ARG C  69     -30.330-166.221  33.075  1.00 57.03           N  
ATOM   2193  NH1 ARG C  69     -29.037-167.513  34.487  1.00 57.03           N  
ATOM   2194  NH2 ARG C  69     -31.238-167.114  34.986  1.00 57.03           N  
ATOM   2195  CZ  ARG C  69     -30.199-166.949  34.180  1.00 57.03           C  
ATOM   2196  N   GLU C  70     -27.042-164.536  27.192  1.00 58.22           N  
ATOM   2197  CA  GLU C  70     -25.971-163.678  26.695  1.00 58.22           C  
ATOM   2198  C   GLU C  70     -26.436-162.849  25.501  1.00 58.22           C  
ATOM   2199  CB  GLU C  70     -24.747-164.513  26.310  1.00 58.22           C  
ATOM   2200  O   GLU C  70     -25.996-161.712  25.318  1.00 58.22           O  
ATOM   2201  CG  GLU C  70     -23.699-164.610  27.409  1.00 58.22           C  
ATOM   2202  CD  GLU C  70     -22.499-165.459  27.020  1.00 58.22           C  
ATOM   2203  OE1 GLU C  70     -21.556-165.587  27.834  1.00 58.22           O  
ATOM   2204  OE2 GLU C  70     -22.501-166.001  25.892  1.00 58.22           O  
ATOM   2205  N   LYS C  71     -27.422-163.384  24.636  1.00 56.60           N  
ATOM   2206  CA  LYS C  71     -28.078-162.603  23.591  1.00 56.60           C  
ATOM   2207  C   LYS C  71     -28.845-161.425  24.185  1.00 56.60           C  
ATOM   2208  CB  LYS C  71     -29.023-163.486  22.774  1.00 56.60           C  
ATOM   2209  O   LYS C  71     -28.803-160.316  23.648  1.00 56.60           O  
ATOM   2210  CG  LYS C  71     -29.423-162.889  21.433  1.00 56.60           C  
ATOM   2211  CD  LYS C  71     -30.425-163.775  20.703  1.00 56.60           C  
ATOM   2212  CE  LYS C  71     -30.932-163.114  19.429  1.00 56.60           C  
ATOM   2213  NZ  LYS C  71     -31.878-163.998  18.684  1.00 56.60           N  
ATOM   2214  N   MET C  72     -29.780-161.644  25.392  1.00 63.20           N  
ATOM   2215  CA  MET C  72     -30.497-160.537  26.019  1.00 63.20           C  
ATOM   2216  C   MET C  72     -29.527-159.460  26.493  1.00 63.20           C  
ATOM   2217  CB  MET C  72     -31.338-161.037  27.195  1.00 63.20           C  
ATOM   2218  O   MET C  72     -29.781-158.268  26.312  1.00 63.20           O  
ATOM   2219  CG  MET C  72     -32.702-160.374  27.299  1.00 63.20           C  
ATOM   2220  SD  MET C  72     -33.627-160.900  28.794  1.00 63.20           S  
ATOM   2221  CE  MET C  72     -34.575-162.289  28.112  1.00 63.20           C  
ATOM   2222  N   GLN C  73     -28.323-160.025  27.265  1.00 58.75           N  
ATOM   2223  CA  GLN C  73     -27.324-159.069  27.732  1.00 58.75           C  
ATOM   2224  C   GLN C  73     -26.650-158.362  26.561  1.00 58.75           C  
ATOM   2225  CB  GLN C  73     -26.275-159.768  28.598  1.00 58.75           C  
ATOM   2226  O   GLN C  73     -26.397-157.157  26.619  1.00 58.75           O  
ATOM   2227  CG  GLN C  73     -26.016-159.076  29.929  1.00 58.75           C  
ATOM   2228  CD  GLN C  73     -25.250-159.949  30.906  1.00 58.75           C  
ATOM   2229  NE2 GLN C  73     -25.013-159.430  32.106  1.00 58.75           N  
ATOM   2230  OE1 GLN C  73     -24.876-161.081  30.585  1.00 58.75           O  
ATOM   2231  N   MET C  74     -26.347-159.275  25.351  1.00 59.41           N  
ATOM   2232  CA  MET C  74     -25.725-158.637  24.194  1.00 59.41           C  
ATOM   2233  C   MET C  74     -26.692-157.668  23.522  1.00 59.41           C  
ATOM   2234  CB  MET C  74     -25.255-159.689  23.188  1.00 59.41           C  
ATOM   2235  O   MET C  74     -26.292-156.588  23.085  1.00 59.41           O  
ATOM   2236  CG  MET C  74     -23.827-159.484  22.710  1.00 59.41           C  
ATOM   2237  SD  MET C  74     -23.329-160.710  21.438  1.00 59.41           S  
ATOM   2238  CE  MET C  74     -22.530-161.955  22.489  1.00 59.41           C  
ATOM   2239  N   GLU C  75     -27.896-158.053  23.262  1.00 64.01           N  
ATOM   2240  CA  GLU C  75     -28.859-157.151  22.637  1.00 64.01           C  
ATOM   2241  C   GLU C  75     -28.958-155.834  23.400  1.00 64.01           C  
ATOM   2242  CB  GLU C  75     -30.237-157.813  22.551  1.00 64.01           C  
ATOM   2243  O   GLU C  75     -29.032-154.763  22.794  1.00 64.01           O  
ATOM   2244  CG  GLU C  75     -30.559-158.386  21.178  1.00 64.01           C  
ATOM   2245  CD  GLU C  75     -31.933-159.033  21.105  1.00 64.01           C  
ATOM   2246  OE1 GLU C  75     -32.345-159.460  20.003  1.00 64.01           O  
ATOM   2247  OE2 GLU C  75     -32.603-159.113  22.159  1.00 64.01           O  
ATOM   2248  N   LEU C  76     -28.988-155.906  24.830  1.00 64.47           N  
ATOM   2249  CA  LEU C  76     -28.992-154.675  25.611  1.00 64.47           C  
ATOM   2250  C   LEU C  76     -27.697-153.896  25.406  1.00 64.47           C  
ATOM   2251  CB  LEU C  76     -29.185-154.984  27.098  1.00 64.47           C  
ATOM   2252  O   LEU C  76     -27.719-152.671  25.272  1.00 64.47           O  
ATOM   2253  CG  LEU C  76     -30.420-154.374  27.763  1.00 64.47           C  
ATOM   2254  CD1 LEU C  76     -31.169-155.434  28.563  1.00 64.47           C  
ATOM   2255  CD2 LEU C  76     -30.023-153.203  28.657  1.00 64.47           C  
ATOM   2256  N   SER C  77     -26.516-154.665  25.402  1.00 66.33           N  
ATOM   2257  CA  SER C  77     -25.241-154.008  25.131  1.00 66.33           C  
ATOM   2258  C   SER C  77     -25.194-153.459  23.709  1.00 66.33           C  
ATOM   2259  CB  SER C  77     -24.080-154.978  25.351  1.00 66.33           C  
ATOM   2260  O   SER C  77     -24.671-152.367  23.477  1.00 66.33           O  
ATOM   2261  OG  SER C  77     -22.962-154.612  24.561  1.00 66.33           O  
ATOM   2262  N   HIS C  78     -25.599-154.256  22.591  1.00 65.54           N  
ATOM   2263  CA  HIS C  78     -25.641-153.771  21.216  1.00 65.54           C  
ATOM   2264  C   HIS C  78     -26.524-152.533  21.095  1.00 65.54           C  
ATOM   2265  CB  HIS C  78     -26.142-154.868  20.276  1.00 65.54           C  
ATOM   2266  O   HIS C  78     -26.169-151.577  20.401  1.00 65.54           O  
ATOM   2267  CG  HIS C  78     -25.562-154.791  18.899  1.00 65.54           C  
ATOM   2268  CD2 HIS C  78     -24.422-155.308  18.385  1.00 65.54           C  
ATOM   2269  ND1 HIS C  78     -26.175-154.109  17.871  1.00 65.54           N  
ATOM   2270  CE1 HIS C  78     -25.435-154.212  16.779  1.00 65.54           C  
ATOM   2271  NE2 HIS C  78     -24.365-154.935  17.065  1.00 65.54           N  
ATOM   2272  N   LYS C  79     -27.650-152.625  21.666  1.00 64.09           N  
ATOM   2273  CA  LYS C  79     -28.481-151.425  21.615  1.00 64.09           C  
ATOM   2274  C   LYS C  79     -27.768-150.235  22.250  1.00 64.09           C  
ATOM   2275  CB  LYS C  79     -29.819-151.668  22.313  1.00 64.09           C  
ATOM   2276  O   LYS C  79     -27.836-149.117  21.735  1.00 64.09           O  
ATOM   2277  CG  LYS C  79     -30.992-151.846  21.360  1.00 64.09           C  
ATOM   2278  CD  LYS C  79     -32.295-152.082  22.114  1.00 64.09           C  
ATOM   2279  CE  LYS C  79     -33.448-152.369  21.162  1.00 64.09           C  
ATOM   2280  NZ  LYS C  79     -34.716-152.652  21.899  1.00 64.09           N  
ATOM   2281  N   ARG C  80     -27.122-150.489  23.455  1.00 65.81           N  
ATOM   2282  CA  ARG C  80     -26.319-149.444  24.082  1.00 65.81           C  
ATOM   2283  C   ARG C  80     -25.189-148.996  23.161  1.00 65.81           C  
ATOM   2284  CB  ARG C  80     -25.746-149.933  25.414  1.00 65.81           C  
ATOM   2285  O   ARG C  80     -24.912-147.800  23.046  1.00 65.81           O  
ATOM   2286  CG  ARG C  80     -26.365-149.266  26.632  1.00 65.81           C  
ATOM   2287  CD  ARG C  80     -25.781-149.807  27.930  1.00 65.81           C  
ATOM   2288  NE  ARG C  80     -26.438-149.229  29.099  1.00 65.81           N  
ATOM   2289  NH1 ARG C  80     -25.389-150.609  30.627  1.00 65.81           N  
ATOM   2290  NH2 ARG C  80     -26.887-149.028  31.342  1.00 65.81           N  
ATOM   2291  CZ  ARG C  80     -26.236-149.623  30.353  1.00 65.81           C  
ATOM   2292  N   ALA C  81     -24.527-150.010  22.576  1.00 71.71           N  
ATOM   2293  CA  ALA C  81     -23.450-149.664  21.652  1.00 71.71           C  
ATOM   2294  C   ALA C  81     -23.990-148.918  20.435  1.00 71.71           C  
ATOM   2295  CB  ALA C  81     -22.702-150.920  21.213  1.00 71.71           C  
ATOM   2296  O   ALA C  81     -23.369-147.965  19.957  1.00 71.71           O  
ATOM   2297  N   ARG C  82     -25.095-149.354  19.810  1.00 63.97           N  
ATOM   2298  CA  ARG C  82     -25.696-148.657  18.678  1.00 63.97           C  
ATOM   2299  C   ARG C  82     -26.009-147.206  19.030  1.00 63.97           C  
ATOM   2300  CB  ARG C  82     -26.970-149.371  18.221  1.00 63.97           C  
ATOM   2301  O   ARG C  82     -25.730-146.297  18.246  1.00 63.97           O  
ATOM   2302  CG  ARG C  82     -27.213-149.300  16.722  1.00 63.97           C  
ATOM   2303  CD  ARG C  82     -28.470-150.058  16.318  1.00 63.97           C  
ATOM   2304  NE  ARG C  82     -29.407-149.201  15.597  1.00 63.97           N  
ATOM   2305  NH1 ARG C  82     -30.870-150.906  15.056  1.00 63.97           N  
ATOM   2306  NH2 ARG C  82     -31.306-148.758  14.384  1.00 63.97           N  
ATOM   2307  CZ  ARG C  82     -30.526-149.624  15.014  1.00 63.97           C  
ATOM   2308  N   VAL C  83     -26.680-147.199  20.289  1.00 72.36           N  
ATOM   2309  CA  VAL C  83     -27.024-145.846  20.713  1.00 72.36           C  
ATOM   2310  C   VAL C  83     -25.751-145.024  20.902  1.00 72.36           C  
ATOM   2311  CB  VAL C  83     -27.852-145.853  22.018  1.00 72.36           C  
ATOM   2312  O   VAL C  83     -25.688-143.862  20.494  1.00 72.36           O  
ATOM   2313  CG1 VAL C  83     -28.043-144.432  22.544  1.00 72.36           C  
ATOM   2314  CG2 VAL C  83     -29.203-146.528  21.788  1.00 72.36           C  
ATOM   2315  N   GLU C  84     -24.700-145.573  21.559  1.00 71.16           N  
ATOM   2316  CA  GLU C  84     -23.431-144.878  21.753  1.00 71.16           C  
ATOM   2317  C   GLU C  84     -22.769-144.554  20.417  1.00 71.16           C  
ATOM   2318  CB  GLU C  84     -22.486-145.714  22.620  1.00 71.16           C  
ATOM   2319  O   GLU C  84     -22.197-143.475  20.247  1.00 71.16           O  
ATOM   2320  CG  GLU C  84     -22.090-145.040  23.925  1.00 71.16           C  
ATOM   2321  CD  GLU C  84     -21.408-145.982  24.904  1.00 71.16           C  
ATOM   2322  OE1 GLU C  84     -21.027-145.536  26.010  1.00 71.16           O  
ATOM   2323  OE2 GLU C  84     -21.252-147.175  24.562  1.00 71.16           O  
ATOM   2324  N   LEU C  85     -22.671-145.493  19.349  1.00 76.28           N  
ATOM   2325  CA  LEU C  85     -22.110-145.223  18.030  1.00 76.28           C  
ATOM   2326  C   LEU C  85     -22.910-144.142  17.310  1.00 76.28           C  
ATOM   2327  CB  LEU C  85     -22.083-146.501  17.187  1.00 76.28           C  
ATOM   2328  O   LEU C  85     -22.335-143.280  16.641  1.00 76.28           O  
ATOM   2329  CG  LEU C  85     -20.702-147.087  16.889  1.00 76.28           C  
ATOM   2330  CD1 LEU C  85     -20.799-148.595  16.684  1.00 76.28           C  
ATOM   2331  CD2 LEU C  85     -20.088-146.414  15.665  1.00 76.28           C  
ATOM   2332  N   GLU C  86     -24.249-144.257  17.364  1.00 74.53           N  
ATOM   2333  CA  GLU C  86     -25.062-143.224  16.729  1.00 74.53           C  
ATOM   2334  C   GLU C  86     -24.757-141.847  17.311  1.00 74.53           C  
ATOM   2335  CB  GLU C  86     -26.551-143.542  16.883  1.00 74.53           C  
ATOM   2336  O   GLU C  86     -24.679-140.860  16.576  1.00 74.53           O  
ATOM   2337  CG  GLU C  86     -27.400-143.097  15.700  1.00 74.53           C  
ATOM   2338  CD  GLU C  86     -28.833-143.600  15.768  1.00 74.53           C  
ATOM   2339  OE1 GLU C  86     -29.642-143.251  14.878  1.00 74.53           O  
ATOM   2340  OE2 GLU C  86     -29.150-144.350  16.718  1.00 74.53           O  
ATOM   2341  N   ARG C  87     -24.461-141.797  18.581  1.00 72.78           N  
ATOM   2342  CA  ARG C  87     -24.093-140.546  19.236  1.00 72.78           C  
ATOM   2343  C   ARG C  87     -22.717-140.073  18.778  1.00 72.78           C  
ATOM   2344  CB  ARG C  87     -24.112-140.708  20.757  1.00 72.78           C  
ATOM   2345  O   ARG C  87     -22.513-138.882  18.537  1.00 72.78           O  
ATOM   2346  CG  ARG C  87     -25.160-139.855  21.454  1.00 72.78           C  
ATOM   2347  CD  ARG C  87     -25.095-140.007  22.968  1.00 72.78           C  
ATOM   2348  NE  ARG C  87     -26.283-139.459  23.616  1.00 72.78           N  
ATOM   2349  NH1 ARG C  87     -26.579-141.245  25.050  1.00 72.78           N  
ATOM   2350  NH2 ARG C  87     -28.028-139.470  25.109  1.00 72.78           N  
ATOM   2351  CZ  ARG C  87     -26.961-140.059  24.590  1.00 72.78           C  
ATOM   2352  N   ALA C  88     -21.828-140.980  18.702  1.00 83.18           N  
ATOM   2353  CA  ALA C  88     -20.484-140.644  18.239  1.00 83.18           C  
ATOM   2354  C   ALA C  88     -20.502-140.193  16.782  1.00 83.18           C  
ATOM   2355  CB  ALA C  88     -19.549-141.839  18.412  1.00 83.18           C  
ATOM   2356  O   ALA C  88     -19.790-139.258  16.406  1.00 83.18           O  
ATOM   2357  N   ALA C  89     -21.256-140.911  15.933  1.00 79.60           N  
ATOM   2358  CA  ALA C  89     -21.380-140.523  14.531  1.00 79.60           C  
ATOM   2359  C   ALA C  89     -22.009-139.139  14.398  1.00 79.60           C  
ATOM   2360  CB  ALA C  89     -22.204-141.554  13.764  1.00 79.60           C  
ATOM   2361  O   ALA C  89     -21.579-138.331  13.572  1.00 79.60           O  
ATOM   2362  N   SER C  90     -23.133-138.964  15.339  1.00 80.29           N  
ATOM   2363  CA  SER C  90     -23.783-137.658  15.298  1.00 80.29           C  
ATOM   2364  C   SER C  90     -22.834-136.554  15.753  1.00 80.29           C  
ATOM   2365  CB  SER C  90     -25.038-137.655  16.172  1.00 80.29           C  
ATOM   2366  O   SER C  90     -22.803-135.472  15.163  1.00 80.29           O  
ATOM   2367  OG  SER C  90     -26.081-136.923  15.551  1.00 80.29           O  
ATOM   2368  N   THR C  91     -21.938-136.760  16.713  1.00 81.79           N  
ATOM   2369  CA  THR C  91     -20.960-135.785  17.183  1.00 81.79           C  
ATOM   2370  C   THR C  91     -19.887-135.543  16.126  1.00 81.79           C  
ATOM   2371  CB  THR C  91     -20.298-136.245  18.495  1.00 81.79           C  
ATOM   2372  O   THR C  91     -19.463-134.405  15.913  1.00 81.79           O  
ATOM   2373  CG2 THR C  91     -20.957-135.588  19.704  1.00 81.79           C  
ATOM   2374  OG1 THR C  91     -20.422-137.668  18.612  1.00 81.79           O  
ATOM   2375  N   SER C  92     -19.342-136.582  15.532  1.00 83.37           N  
ATOM   2376  CA  SER C  92     -18.342-136.451  14.477  1.00 83.37           C  
ATOM   2377  C   SER C  92     -18.896-135.683  13.282  1.00 83.37           C  
ATOM   2378  CB  SER C  92     -17.853-137.828  14.027  1.00 83.37           C  
ATOM   2379  O   SER C  92     -18.195-134.861  12.686  1.00 83.37           O  
ATOM   2380  OG  SER C  92     -16.845-137.706  13.039  1.00 83.37           O  
ATOM   2381  N   ALA C  93     -20.171-136.009  12.809  1.00 82.28           N  
ATOM   2382  CA  ALA C  93     -20.811-135.283  11.715  1.00 82.28           C  
ATOM   2383  C   ALA C  93     -20.911-133.793  12.029  1.00 82.28           C  
ATOM   2384  CB  ALA C  93     -22.197-135.858  11.433  1.00 82.28           C  
ATOM   2385  O   ALA C  93     -20.656-132.951  11.165  1.00 82.28           O  
ATOM   2386  N   ARG C  94     -21.209-133.456  13.267  1.00 82.58           N  
ATOM   2387  CA  ARG C  94     -21.289-132.060  13.683  1.00 82.58           C  
ATOM   2388  C   ARG C  94     -19.914-131.399  13.651  1.00 82.58           C  
ATOM   2389  CB  ARG C  94     -21.890-131.950  15.086  1.00 82.58           C  
ATOM   2390  O   ARG C  94     -19.785-130.242  13.246  1.00 82.58           O  
ATOM   2391  CG  ARG C  94     -23.392-131.713  15.095  1.00 82.58           C  
ATOM   2392  CD  ARG C  94     -23.923-131.513  16.508  1.00 82.58           C  
ATOM   2393  NE  ARG C  94     -25.382-131.538  16.544  1.00 82.58           N  
ATOM   2394  NH1 ARG C  94     -25.525-131.918  18.818  1.00 82.58           N  
ATOM   2395  NH2 ARG C  94     -27.432-131.735  17.560  1.00 82.58           N  
ATOM   2396  CZ  ARG C  94     -26.110-131.730  17.641  1.00 82.58           C  
ATOM   2397  N   ASN C  95     -18.934-132.137  14.084  1.00 82.69           N  
ATOM   2398  CA  ASN C  95     -17.570-131.620  14.047  1.00 82.69           C  
ATOM   2399  C   ASN C  95     -17.113-131.347  12.617  1.00 82.69           C  
ATOM   2400  CB  ASN C  95     -16.609-132.591  14.736  1.00 82.69           C  
ATOM   2401  O   ASN C  95     -16.462-130.335  12.351  1.00 82.69           O  
ATOM   2402  CG  ASN C  95     -16.575-132.411  16.241  1.00 82.69           C  
ATOM   2403  ND2 ASN C  95     -16.020-133.391  16.943  1.00 82.69           N  
ATOM   2404  OD1 ASN C  95     -17.045-131.399  16.768  1.00 82.69           O  
ATOM   2405  N   TYR C  96     -17.269-132.202  11.654  1.00 84.93           N  
ATOM   2406  CA  TYR C  96     -16.916-132.006  10.252  1.00 84.93           C  
ATOM   2407  C   TYR C  96     -17.645-130.800   9.670  1.00 84.93           C  
ATOM   2408  CB  TYR C  96     -17.243-133.259   9.434  1.00 84.93           C  
ATOM   2409  O   TYR C  96     -17.065-130.027   8.904  1.00 84.93           O  
ATOM   2410  CG  TYR C  96     -16.023-133.987   8.925  1.00 84.93           C  
ATOM   2411  CD1 TYR C  96     -15.397-133.596   7.744  1.00 84.93           C  
ATOM   2412  CD2 TYR C  96     -15.494-135.067   9.624  1.00 84.93           C  
ATOM   2413  CE1 TYR C  96     -14.273-134.266   7.270  1.00 84.93           C  
ATOM   2414  CE2 TYR C  96     -14.371-135.743   9.159  1.00 84.93           C  
ATOM   2415  OH  TYR C  96     -12.656-136.002   7.519  1.00 84.93           O  
ATOM   2416  CZ  TYR C  96     -13.768-135.336   7.984  1.00 84.93           C  
ATOM   2417  N   GLU C  97     -19.069-130.728   9.994  1.00 83.23           N  
ATOM   2418  CA  GLU C  97     -19.825-129.569   9.531  1.00 83.23           C  
ATOM   2419  C   GLU C  97     -19.214-128.269  10.047  1.00 83.23           C  
ATOM   2420  CB  GLU C  97     -21.289-129.672   9.969  1.00 83.23           C  
ATOM   2421  O   GLU C  97     -19.136-127.280   9.315  1.00 83.23           O  
ATOM   2422  CG  GLU C  97     -22.266-129.835   8.814  1.00 83.23           C  
ATOM   2423  CD  GLU C  97     -23.701-130.053   9.268  1.00 83.23           C  
ATOM   2424  OE1 GLU C  97     -24.585-130.263   8.407  1.00 83.23           O  
ATOM   2425  OE2 GLU C  97     -23.942-130.013  10.495  1.00 83.23           O  
ATOM   2426  N   ARG C  98     -18.623-128.103  11.242  1.00 84.95           N  
ATOM   2427  CA  ARG C  98     -17.974-126.928  11.816  1.00 84.95           C  
ATOM   2428  C   ARG C  98     -16.650-126.637  11.116  1.00 84.95           C  
ATOM   2429  CB  ARG C  98     -17.743-127.121  13.316  1.00 84.95           C  
ATOM   2430  O   ARG C  98     -16.316-125.478  10.867  1.00 84.95           O  
ATOM   2431  CG  ARG C  98     -18.888-126.625  14.184  1.00 84.95           C  
ATOM   2432  CD  ARG C  98     -18.553-126.718  15.666  1.00 84.95           C  
ATOM   2433  NE  ARG C  98     -19.755-126.674  16.494  1.00 84.95           N  
ATOM   2434  NH1 ARG C  98     -18.733-127.519  18.386  1.00 84.95           N  
ATOM   2435  NH2 ARG C  98     -20.959-126.974  18.427  1.00 84.95           N  
ATOM   2436  CZ  ARG C  98     -19.813-127.056  17.767  1.00 84.95           C  
ATOM   2437  N   GLU C  99     -15.971-127.717  10.902  1.00 85.33           N  
ATOM   2438  CA  GLU C  99     -14.695-127.558  10.210  1.00 85.33           C  
ATOM   2439  C   GLU C  99     -14.897-127.015   8.799  1.00 85.33           C  
ATOM   2440  CB  GLU C  99     -13.942-128.890  10.159  1.00 85.33           C  
ATOM   2441  O   GLU C  99     -14.118-126.182   8.331  1.00 85.33           O  
ATOM   2442  CG  GLU C  99     -12.508-128.805  10.663  1.00 85.33           C  
ATOM   2443  CD  GLU C  99     -11.889-130.165  10.941  1.00 85.33           C  
ATOM   2444  OE1 GLU C  99     -10.706-130.222  11.349  1.00 85.33           O  
ATOM   2445  OE2 GLU C  99     -12.592-131.183  10.750  1.00 85.33           O  
ATOM   2446  N   VAL C 100     -15.930-127.520   8.072  1.00 86.36           N  
ATOM   2447  CA  VAL C 100     -16.257-127.019   6.742  1.00 86.36           C  
ATOM   2448  C   VAL C 100     -16.641-125.544   6.825  1.00 86.36           C  
ATOM   2449  CB  VAL C 100     -17.401-127.832   6.094  1.00 86.36           C  
ATOM   2450  O   VAL C 100     -16.217-124.738   5.993  1.00 86.36           O  
ATOM   2451  CG1 VAL C 100     -17.880-127.161   4.809  1.00 86.36           C  
ATOM   2452  CG2 VAL C 100     -16.945-129.264   5.816  1.00 86.36           C  
ATOM   2453  N   ASP C 101     -17.467-125.247   7.820  1.00 86.67           N  
ATOM   2454  CA  ASP C 101     -17.840-123.848   8.006  1.00 86.67           C  
ATOM   2455  C   ASP C 101     -16.611-122.985   8.284  1.00 86.67           C  
ATOM   2456  CB  ASP C 101     -18.850-123.709   9.146  1.00 86.67           C  
ATOM   2457  O   ASP C 101     -16.487-121.881   7.750  1.00 86.67           O  
ATOM   2458  CG  ASP C 101     -20.284-123.930   8.699  1.00 86.67           C  
ATOM   2459  OD1 ASP C 101     -20.558-123.876   7.480  1.00 86.67           O  
ATOM   2460  OD2 ASP C 101     -21.149-124.156   9.572  1.00 86.67           O  
ATOM   2461  N   ARG C 102     -15.706-123.388   9.044  1.00 84.87           N  
ATOM   2462  CA  ARG C 102     -14.475-122.667   9.352  1.00 84.87           C  
ATOM   2463  C   ARG C 102     -13.613-122.500   8.105  1.00 84.87           C  
ATOM   2464  CB  ARG C 102     -13.685-123.393  10.442  1.00 84.87           C  
ATOM   2465  O   ARG C 102     -13.025-121.438   7.888  1.00 84.87           O  
ATOM   2466  CG  ARG C 102     -13.541-122.599  11.731  1.00 84.87           C  
ATOM   2467  CD  ARG C 102     -12.919-123.434  12.841  1.00 84.87           C  
ATOM   2468  NE  ARG C 102     -12.894-122.711  14.110  1.00 84.87           N  
ATOM   2469  NH1 ARG C 102     -12.615-124.596  15.416  1.00 84.87           N  
ATOM   2470  NH2 ARG C 102     -12.741-122.527  16.394  1.00 84.87           N  
ATOM   2471  CZ  ARG C 102     -12.750-123.280  15.304  1.00 84.87           C  
ATOM   2472  N   ASN C 103     -13.415-123.612   7.392  1.00 85.61           N  
ATOM   2473  CA  ASN C 103     -12.636-123.557   6.160  1.00 85.61           C  
ATOM   2474  C   ASN C 103     -13.239-122.576   5.159  1.00 85.61           C  
ATOM   2475  CB  ASN C 103     -12.520-124.949   5.535  1.00 85.61           C  
ATOM   2476  O   ASN C 103     -12.511-121.865   4.464  1.00 85.61           O  
ATOM   2477  CG  ASN C 103     -11.290-125.700   6.005  1.00 85.61           C  
ATOM   2478  ND2 ASN C 103     -11.362-127.026   5.988  1.00 85.61           N  
ATOM   2479  OD1 ASN C 103     -10.284-125.094   6.380  1.00 85.61           O  
ATOM   2480  N   GLN C 104     -14.632-122.518   5.000  1.00 84.17           N  
ATOM   2481  CA  GLN C 104     -15.295-121.552   4.130  1.00 84.17           C  
ATOM   2482  C   GLN C 104     -15.034-120.122   4.596  1.00 84.17           C  
ATOM   2483  CB  GLN C 104     -16.799-121.820   4.076  1.00 84.17           C  
ATOM   2484  O   GLN C 104     -14.818-119.226   3.777  1.00 84.17           O  
ATOM   2485  CG  GLN C 104     -17.303-122.225   2.697  1.00 84.17           C  
ATOM   2486  CD  GLN C 104     -18.663-122.896   2.742  1.00 84.17           C  
ATOM   2487  NE2 GLN C 104     -19.233-123.161   1.571  1.00 84.17           N  
ATOM   2488  OE1 GLN C 104     -19.196-123.176   3.820  1.00 84.17           O  
ATOM   2489  N   GLU C 105     -15.056-119.935   5.914  1.00 85.94           N  
ATOM   2490  CA  GLU C 105     -14.744-118.624   6.475  1.00 85.94           C  
ATOM   2491  C   GLU C 105     -13.302-118.224   6.177  1.00 85.94           C  
ATOM   2492  CB  GLU C 105     -14.992-118.613   7.985  1.00 85.94           C  
ATOM   2493  O   GLU C 105     -13.028-117.069   5.846  1.00 85.94           O  
ATOM   2494  CG  GLU C 105     -15.712-117.367   8.481  1.00 85.94           C  
ATOM   2495  CD  GLU C 105     -16.058-117.423   9.960  1.00 85.94           C  
ATOM   2496  OE1 GLU C 105     -16.686-116.469  10.473  1.00 85.94           O  
ATOM   2497  OE2 GLU C 105     -15.699-118.429  10.612  1.00 85.94           O  
ATOM   2498  N   LEU C 106     -12.341-119.113   6.381  1.00 84.60           N  
ATOM   2499  CA  LEU C 106     -10.935-118.843   6.098  1.00 84.60           C  
ATOM   2500  C   LEU C 106     -10.730-118.516   4.623  1.00 84.60           C  
ATOM   2501  CB  LEU C 106     -10.069-120.042   6.493  1.00 84.60           C  
ATOM   2502  O   LEU C 106      -9.947-117.627   4.283  1.00 84.60           O  
ATOM   2503  CG  LEU C 106      -9.557-120.063   7.934  1.00 84.60           C  
ATOM   2504  CD1 LEU C 106      -9.158-121.480   8.334  1.00 84.60           C  
ATOM   2505  CD2 LEU C 106      -8.382-119.105   8.098  1.00 84.60           C  
ATOM   2506  N   LEU C 107     -11.385-119.264   3.650  1.00 86.39           N  
ATOM   2507  CA  LEU C 107     -11.295-118.984   2.221  1.00 86.39           C  
ATOM   2508  C   LEU C 107     -11.803-117.581   1.910  1.00 86.39           C  
ATOM   2509  CB  LEU C 107     -12.093-120.018   1.421  1.00 86.39           C  
ATOM   2510  O   LEU C 107     -11.226-116.878   1.077  1.00 86.39           O  
ATOM   2511  CG  LEU C 107     -11.290-121.161   0.800  1.00 86.39           C  
ATOM   2512  CD1 LEU C 107     -12.163-122.404   0.655  1.00 86.39           C  
ATOM   2513  CD2 LEU C 107     -10.718-120.742  -0.550  1.00 86.39           C  
ATOM   2514  N   THR C 108     -12.926-117.170   2.539  1.00 86.64           N  
ATOM   2515  CA  THR C 108     -13.431-115.810   2.377  1.00 86.64           C  
ATOM   2516  C   THR C 108     -12.403-114.791   2.861  1.00 86.64           C  
ATOM   2517  CB  THR C 108     -14.753-115.611   3.140  1.00 86.64           C  
ATOM   2518  O   THR C 108     -12.202-113.755   2.224  1.00 86.64           O  
ATOM   2519  CG2 THR C 108     -15.937-116.141   2.336  1.00 86.64           C  
ATOM   2520  OG1 THR C 108     -14.688-116.309   4.390  1.00 86.64           O  
ATOM   2521  N   ARG C 109     -11.766-114.951   3.934  1.00 85.45           N  
ATOM   2522  CA  ARG C 109     -10.752-114.049   4.468  1.00 85.45           C  
ATOM   2523  C   ARG C 109      -9.550-113.961   3.534  1.00 85.45           C  
ATOM   2524  CB  ARG C 109     -10.303-114.507   5.858  1.00 85.45           C  
ATOM   2525  O   ARG C 109      -8.986-112.882   3.339  1.00 85.45           O  
ATOM   2526  CG  ARG C 109     -10.100-113.369   6.846  1.00 85.45           C  
ATOM   2527  CD  ARG C 109     -10.817-113.632   8.163  1.00 85.45           C  
ATOM   2528  NE  ARG C 109     -10.634-112.531   9.104  1.00 85.45           N  
ATOM   2529  NH1 ARG C 109     -12.051-113.397  10.711  1.00 85.45           N  
ATOM   2530  NH2 ARG C 109     -10.988-111.398  11.071  1.00 85.45           N  
ATOM   2531  CZ  ARG C 109     -11.225-112.445  10.293  1.00 85.45           C  
ATOM   2532  N   ILE C 110      -9.083-115.071   3.017  1.00 84.62           N  
ATOM   2533  CA  ILE C 110      -7.965-115.099   2.080  1.00 84.62           C  
ATOM   2534  C   ILE C 110      -8.327-114.316   0.820  1.00 84.62           C  
ATOM   2535  CB  ILE C 110      -7.570-116.548   1.715  1.00 84.62           C  
ATOM   2536  O   ILE C 110      -7.499-113.577   0.281  1.00 84.62           O  
ATOM   2537  CG1 ILE C 110      -6.935-117.248   2.921  1.00 84.62           C  
ATOM   2538  CG2 ILE C 110      -6.624-116.563   0.511  1.00 84.62           C  
ATOM   2539  CD1 ILE C 110      -6.629-118.722   2.691  1.00 84.62           C  
ATOM   2540  N   ARG C 111      -9.641-114.447   0.301  1.00 84.29           N  
ATOM   2541  CA  ARG C 111     -10.107-113.665  -0.839  1.00 84.29           C  
ATOM   2542  C   ARG C 111     -10.083-112.173  -0.526  1.00 84.29           C  
ATOM   2543  CB  ARG C 111     -11.520-114.093  -1.243  1.00 84.29           C  
ATOM   2544  O   ARG C 111      -9.693-111.362  -1.369  1.00 84.29           O  
ATOM   2545  CG  ARG C 111     -11.567-114.967  -2.487  1.00 84.29           C  
ATOM   2546  CD  ARG C 111     -12.997-115.251  -2.922  1.00 84.29           C  
ATOM   2547  NE  ARG C 111     -13.097-116.512  -3.653  1.00 84.29           N  
ATOM   2548  NH1 ARG C 111     -15.308-116.894  -3.101  1.00 84.29           N  
ATOM   2549  NH2 ARG C 111     -14.174-118.392  -4.414  1.00 84.29           N  
ATOM   2550  CZ  ARG C 111     -14.193-117.263  -3.721  1.00 84.29           C  
ATOM   2551  N   GLN C 112     -10.459-111.717   0.672  1.00 86.78           N  
ATOM   2552  CA  GLN C 112     -10.434-110.323   1.101  1.00 86.78           C  
ATOM   2553  C   GLN C 112      -9.004-109.796   1.177  1.00 86.78           C  
ATOM   2554  CB  GLN C 112     -11.124-110.164   2.456  1.00 86.78           C  
ATOM   2555  O   GLN C 112      -8.731-108.664   0.774  1.00 86.78           O  
ATOM   2556  CG  GLN C 112     -12.591-109.767   2.357  1.00 86.78           C  
ATOM   2557  CD  GLN C 112     -13.277-109.713   3.709  1.00 86.78           C  
ATOM   2558  NE2 GLN C 112     -14.563-109.377   3.708  1.00 86.78           N  
ATOM   2559  OE1 GLN C 112     -12.658-109.971   4.745  1.00 86.78           O  
ATOM   2560  N   LEU C 113      -8.136-110.655   1.762  1.00 86.40           N  
ATOM   2561  CA  LEU C 113      -6.740-110.247   1.868  1.00 86.40           C  
ATOM   2562  C   LEU C 113      -6.109-110.102   0.487  1.00 86.40           C  
ATOM   2563  CB  LEU C 113      -5.947-111.258   2.700  1.00 86.40           C  
ATOM   2564  O   LEU C 113      -5.311-109.191   0.257  1.00 86.40           O  
ATOM   2565  CG  LEU C 113      -6.049-111.115   4.219  1.00 86.40           C  
ATOM   2566  CD1 LEU C 113      -5.464-112.343   4.908  1.00 86.40           C  
ATOM   2567  CD2 LEU C 113      -5.343-109.846   4.685  1.00 86.40           C  
ATOM   2568  N   GLN C 114      -6.340-110.967  -0.552  1.00 86.09           N  
ATOM   2569  CA  GLN C 114      -5.846-110.861  -1.921  1.00 86.09           C  
ATOM   2570  C   GLN C 114      -6.347-109.583  -2.589  1.00 86.09           C  
ATOM   2571  CB  GLN C 114      -6.267-112.081  -2.741  1.00 86.09           C  
ATOM   2572  O   GLN C 114      -5.604-108.926  -3.321  1.00 86.09           O  
ATOM   2573  CG  GLN C 114      -5.247-113.212  -2.729  1.00 86.09           C  
ATOM   2574  CD  GLN C 114      -5.712-114.430  -3.504  1.00 86.09           C  
ATOM   2575  NE2 GLN C 114      -4.785-115.335  -3.800  1.00 86.09           N  
ATOM   2576  OE1 GLN C 114      -6.895-114.558  -3.835  1.00 86.09           O  
ATOM   2577  N   GLU C 115      -7.685-109.215  -2.298  1.00 86.10           N  
ATOM   2578  CA  GLU C 115      -8.240-107.966  -2.812  1.00 86.10           C  
ATOM   2579  C   GLU C 115      -7.535-106.757  -2.203  1.00 86.10           C  
ATOM   2580  CB  GLU C 115      -9.744-107.892  -2.536  1.00 86.10           C  
ATOM   2581  O   GLU C 115      -7.273-105.771  -2.895  1.00 86.10           O  
ATOM   2582  CG  GLU C 115     -10.607-108.100  -3.772  1.00 86.10           C  
ATOM   2583  CD  GLU C 115     -12.097-108.105  -3.469  1.00 86.10           C  
ATOM   2584  OE1 GLU C 115     -12.907-108.272  -4.410  1.00 86.10           O  
ATOM   2585  OE2 GLU C 115     -12.458-107.940  -2.283  1.00 86.10           O  
ATOM   2586  N   ARG C 116      -7.169-106.727  -0.968  1.00 86.05           N  
ATOM   2587  CA  ARG C 116      -6.450-105.638  -0.312  1.00 86.05           C  
ATOM   2588  C   ARG C 116      -5.033-105.509  -0.861  1.00 86.05           C  
ATOM   2589  CB  ARG C 116      -6.408-105.856   1.202  1.00 86.05           C  
ATOM   2590  O   ARG C 116      -4.528-104.398  -1.035  1.00 86.05           O  
ATOM   2591  CG  ARG C 116      -7.606-105.281   1.940  1.00 86.05           C  
ATOM   2592  CD  ARG C 116      -7.408-105.317   3.449  1.00 86.05           C  
ATOM   2593  NE  ARG C 116      -8.607-104.882   4.160  1.00 86.05           N  
ATOM   2594  NH1 ARG C 116      -8.208-106.164   6.041  1.00 86.05           N  
ATOM   2595  NH2 ARG C 116     -10.072-104.834   5.929  1.00 86.05           N  
ATOM   2596  CZ  ARG C 116      -8.959-105.294   5.375  1.00 86.05           C  
ATOM   2597  N   GLU C 117      -4.417-106.735  -1.008  1.00 86.05           N  
ATOM   2598  CA  GLU C 117      -3.079-106.718  -1.591  1.00 86.05           C  
ATOM   2599  C   GLU C 117      -3.099-106.136  -3.002  1.00 86.05           C  
ATOM   2600  CB  GLU C 117      -2.484-108.129  -1.613  1.00 86.05           C  
ATOM   2601  O   GLU C 117      -2.215-105.362  -3.372  1.00 86.05           O  
ATOM   2602  CG  GLU C 117      -0.965-108.154  -1.698  1.00 86.05           C  
ATOM   2603  CD  GLU C 117      -0.396-109.556  -1.847  1.00 86.05           C  
ATOM   2604  OE1 GLU C 117       0.830-109.694  -2.059  1.00 86.05           O  
ATOM   2605  OE2 GLU C 117      -1.183-110.525  -1.752  1.00 86.05           O  
ATOM   2606  N   ALA C 118      -4.044-106.526  -3.803  1.00 87.41           N  
ATOM   2607  CA  ALA C 118      -4.182-105.968  -5.146  1.00 87.41           C  
ATOM   2608  C   ALA C 118      -4.456-104.468  -5.091  1.00 87.41           C  
ATOM   2609  CB  ALA C 118      -5.298-106.682  -5.906  1.00 87.41           C  
ATOM   2610  O   ALA C 118      -3.911-103.702  -5.889  1.00 87.41           O  
ATOM   2611  N   GLY C 119      -5.322-104.075  -4.130  1.00 85.62           N  
ATOM   2612  CA  GLY C 119      -5.573-102.657  -3.932  1.00 85.62           C  
ATOM   2613  C   GLY C 119      -4.336-101.884  -3.514  1.00 85.62           C  
ATOM   2614  O   GLY C 119      -4.093-100.779  -4.003  1.00 85.62           O  
ATOM   2615  N   ALA C 120      -3.562-102.367  -2.618  1.00 86.53           N  
ATOM   2616  CA  ALA C 120      -2.336-101.733  -2.140  1.00 86.53           C  
ATOM   2617  C   ALA C 120      -1.298-101.638  -3.255  1.00 86.53           C  
ATOM   2618  CB  ALA C 120      -1.767-102.503  -0.952  1.00 86.53           C  
ATOM   2619  O   ALA C 120      -0.581-100.640  -3.360  1.00 86.53           O  
ATOM   2620  N   GLU C 121      -1.153-102.716  -4.090  1.00 86.53           N  
ATOM   2621  CA  GLU C 121      -0.240-102.691  -5.229  1.00 86.53           C  
ATOM   2622  C   GLU C 121      -0.639-101.613  -6.233  1.00 86.53           C  
ATOM   2623  CB  GLU C 121      -0.197-104.058  -5.915  1.00 86.53           C  
ATOM   2624  O   GLU C 121       0.221-100.943  -6.807  1.00 86.53           O  
ATOM   2625  CG  GLU C 121       1.103-104.818  -5.691  1.00 86.53           C  
ATOM   2626  CD  GLU C 121       1.062-106.244  -6.216  1.00 86.53           C  
ATOM   2627  OE1 GLU C 121       2.055-106.985  -6.037  1.00 86.53           O  
ATOM   2628  OE2 GLU C 121       0.029-106.624  -6.811  1.00 86.53           O  
ATOM   2629  N   GLU C 122      -1.925-101.458  -6.473  1.00 86.29           N  
ATOM   2630  CA  GLU C 122      -2.417-100.395  -7.345  1.00 86.29           C  
ATOM   2631  C   GLU C 122      -2.089 -99.018  -6.776  1.00 86.29           C  
ATOM   2632  CB  GLU C 122      -3.927-100.530  -7.558  1.00 86.29           C  
ATOM   2633  O   GLU C 122      -1.688 -98.115  -7.513  1.00 86.29           O  
ATOM   2634  CG  GLU C 122      -4.420 -99.922  -8.863  1.00 86.29           C  
ATOM   2635  CD  GLU C 122      -5.922-100.057  -9.058  1.00 86.29           C  
ATOM   2636  OE1 GLU C 122      -6.454 -99.528 -10.060  1.00 86.29           O  
ATOM   2637  OE2 GLU C 122      -6.572-100.695  -8.200  1.00 86.29           O  
ATOM   2638  N   LYS C 123      -2.252 -98.830  -5.545  1.00 85.66           N  
ATOM   2639  CA  LYS C 123      -1.927 -97.559  -4.905  1.00 85.66           C  
ATOM   2640  C   LYS C 123      -0.429 -97.276  -4.973  1.00 85.66           C  
ATOM   2641  CB  LYS C 123      -2.395 -97.556  -3.449  1.00 85.66           C  
ATOM   2642  O   LYS C 123      -0.016 -96.132  -5.173  1.00 85.66           O  
ATOM   2643  CG  LYS C 123      -3.836 -97.106  -3.263  1.00 85.66           C  
ATOM   2644  CD  LYS C 123      -4.216 -97.041  -1.789  1.00 85.66           C  
ATOM   2645  CE  LYS C 123      -5.691 -96.712  -1.605  1.00 85.66           C  
ATOM   2646  NZ  LYS C 123      -6.082 -96.709  -0.163  1.00 85.66           N  
ATOM   2647  N   MET C 124       0.408 -98.201  -4.702  1.00 86.22           N  
ATOM   2648  CA  MET C 124       1.857 -98.051  -4.788  1.00 86.22           C  
ATOM   2649  C   MET C 124       2.282 -97.674  -6.203  1.00 86.22           C  
ATOM   2650  CB  MET C 124       2.559 -99.340  -4.356  1.00 86.22           C  
ATOM   2651  O   MET C 124       3.154 -96.823  -6.388  1.00 86.22           O  
ATOM   2652  CG  MET C 124       4.001 -99.137  -3.920  1.00 86.22           C  
ATOM   2653  SD  MET C 124       5.050-100.603  -4.257  1.00 86.22           S  
ATOM   2654  CE  MET C 124       6.352-100.357  -3.017  1.00 86.22           C  
ATOM   2655  N   GLN C 125       1.703 -98.391  -7.224  1.00 87.32           N  
ATOM   2656  CA  GLN C 125       2.009 -98.039  -8.607  1.00 87.32           C  
ATOM   2657  C   GLN C 125       1.609 -96.598  -8.910  1.00 87.32           C  
ATOM   2658  CB  GLN C 125       1.304 -98.994  -9.572  1.00 87.32           C  
ATOM   2659  O   GLN C 125       2.327 -95.883  -9.611  1.00 87.32           O  
ATOM   2660  CG  GLN C 125       2.240 -99.655 -10.575  1.00 87.32           C  
ATOM   2661  CD  GLN C 125       1.671-100.938 -11.151  1.00 87.32           C  
ATOM   2662  NE2 GLN C 125       2.441-101.594 -12.012  1.00 87.32           N  
ATOM   2663  OE1 GLN C 125       0.549-101.338 -10.823  1.00 87.32           O  
ATOM   2664  N   GLU C 126       0.451 -96.172  -8.413  1.00 87.01           N  
ATOM   2665  CA  GLU C 126       0.014 -94.786  -8.559  1.00 87.01           C  
ATOM   2666  C   GLU C 126       1.006 -93.824  -7.912  1.00 87.01           C  
ATOM   2667  CB  GLU C 126      -1.378 -94.595  -7.951  1.00 87.01           C  
ATOM   2668  O   GLU C 126       1.311 -92.769  -8.472  1.00 87.01           O  
ATOM   2669  CG  GLU C 126      -2.366 -93.908  -8.882  1.00 87.01           C  
ATOM   2670  CD  GLU C 126      -3.765 -93.798  -8.296  1.00 87.01           C  
ATOM   2671  OE1 GLU C 126      -4.658 -93.223  -8.960  1.00 87.01           O  
ATOM   2672  OE2 GLU C 126      -3.970 -94.290  -7.164  1.00 87.01           O  
ATOM   2673  N   GLN C 127       1.517 -94.092  -6.770  1.00 85.27           N  
ATOM   2674  CA  GLN C 127       2.480 -93.248  -6.070  1.00 85.27           C  
ATOM   2675  C   GLN C 127       3.807 -93.188  -6.821  1.00 85.27           C  
ATOM   2676  CB  GLN C 127       2.705 -93.757  -4.646  1.00 85.27           C  
ATOM   2677  O   GLN C 127       4.445 -92.135  -6.883  1.00 85.27           O  
ATOM   2678  CG  GLN C 127       2.894 -92.648  -3.619  1.00 85.27           C  
ATOM   2679  CD  GLN C 127       1.932 -92.759  -2.451  1.00 85.27           C  
ATOM   2680  NE2 GLN C 127       2.033 -91.828  -1.508  1.00 85.27           N  
ATOM   2681  OE1 GLN C 127       1.103 -93.674  -2.397  1.00 85.27           O  
ATOM   2682  N   LEU C 128       4.242 -94.322  -7.313  1.00 88.66           N  
ATOM   2683  CA  LEU C 128       5.469 -94.352  -8.101  1.00 88.66           C  
ATOM   2684  C   LEU C 128       5.343 -93.469  -9.338  1.00 88.66           C  
ATOM   2685  CB  LEU C 128       5.805 -95.787  -8.516  1.00 88.66           C  
ATOM   2686  O   LEU C 128       6.287 -92.763  -9.701  1.00 88.66           O  
ATOM   2687  CG  LEU C 128       6.834 -96.519  -7.653  1.00 88.66           C  
ATOM   2688  CD1 LEU C 128       6.649 -98.028  -7.773  1.00 88.66           C  
ATOM   2689  CD2 LEU C 128       8.250 -96.116  -8.052  1.00 88.66           C  
ATOM   2690  N   GLU C 129       4.119 -93.598  -9.961  1.00 88.35           N  
ATOM   2691  CA  GLU C 129       3.873 -92.725 -11.105  1.00 88.35           C  
ATOM   2692  C   GLU C 129       3.877 -91.256 -10.690  1.00 88.35           C  
ATOM   2693  CB  GLU C 129       2.542 -93.079 -11.775  1.00 88.35           C  
ATOM   2694  O   GLU C 129       4.403 -90.404 -11.408  1.00 88.35           O  
ATOM   2695  CG  GLU C 129       2.696 -93.816 -13.097  1.00 88.35           C  
ATOM   2696  CD  GLU C 129       1.367 -94.187 -13.735  1.00 88.35           C  
ATOM   2697  OE1 GLU C 129       1.368 -94.762 -14.848  1.00 88.35           O  
ATOM   2698  OE2 GLU C 129       0.317 -93.901 -13.118  1.00 88.35           O  
ATOM   2699  N   ARG C 130       3.346 -90.837  -9.605  1.00 86.52           N  
ATOM   2700  CA  ARG C 130       3.384 -89.472  -9.089  1.00 86.52           C  
ATOM   2701  C   ARG C 130       4.816 -89.035  -8.800  1.00 86.52           C  
ATOM   2702  CB  ARG C 130       2.534 -89.353  -7.822  1.00 86.52           C  
ATOM   2703  O   ARG C 130       5.186 -87.889  -9.063  1.00 86.52           O  
ATOM   2704  CG  ARG C 130       1.099 -88.922  -8.081  1.00 86.52           C  
ATOM   2705  CD  ARG C 130       0.344 -88.668  -6.784  1.00 86.52           C  
ATOM   2706  NE  ARG C 130      -1.096 -88.578  -7.008  1.00 86.52           N  
ATOM   2707  NH1 ARG C 130      -1.670 -88.906  -4.794  1.00 86.52           N  
ATOM   2708  NH2 ARG C 130      -3.303 -88.595  -6.372  1.00 86.52           N  
ATOM   2709  CZ  ARG C 130      -2.020 -88.693  -6.058  1.00 86.52           C  
ATOM   2710  N   ASN C 131       5.555 -89.843  -8.203  1.00 86.93           N  
ATOM   2711  CA  ASN C 131       6.952 -89.544  -7.905  1.00 86.93           C  
ATOM   2712  C   ASN C 131       7.763 -89.328  -9.179  1.00 86.93           C  
ATOM   2713  CB  ASN C 131       7.572 -90.661  -7.063  1.00 86.93           C  
ATOM   2714  O   ASN C 131       8.625 -88.449  -9.229  1.00 86.93           O  
ATOM   2715  CG  ASN C 131       8.025 -90.181  -5.698  1.00 86.93           C  
ATOM   2716  ND2 ASN C 131       8.078 -91.095  -4.736  1.00 86.93           N  
ATOM   2717  OD1 ASN C 131       8.323 -88.999  -5.509  1.00 86.93           O  
ATOM   2718  N   ARG C 132       7.500 -90.113 -10.186  1.00 86.29           N  
ATOM   2719  CA  ARG C 132       8.177 -89.933 -11.466  1.00 86.29           C  
ATOM   2720  C   ARG C 132       7.824 -88.587 -12.088  1.00 86.29           C  
ATOM   2721  CB  ARG C 132       7.817 -91.066 -12.429  1.00 86.29           C  
ATOM   2722  O   ARG C 132       8.693 -87.898 -12.626  1.00 86.29           O  
ATOM   2723  CG  ARG C 132       8.888 -92.139 -12.548  1.00 86.29           C  
ATOM   2724  CD  ARG C 132       8.512 -93.200 -13.572  1.00 86.29           C  
ATOM   2725  NE  ARG C 132       9.436 -94.330 -13.541  1.00 86.29           N  
ATOM   2726  NH1 ARG C 132       8.087 -95.734 -14.785  1.00 86.29           N  
ATOM   2727  NH2 ARG C 132      10.123 -96.467 -14.027  1.00 86.29           N  
ATOM   2728  CZ  ARG C 132       9.213 -95.508 -14.118  1.00 86.29           C  
ATOM   2729  N   GLN C 133       6.517 -88.240 -12.031  1.00 86.26           N  
ATOM   2730  CA  GLN C 133       6.064 -86.947 -12.532  1.00 86.26           C  
ATOM   2731  C   GLN C 133       6.709 -85.801 -11.758  1.00 86.26           C  
ATOM   2732  CB  GLN C 133       4.540 -86.843 -12.452  1.00 86.26           C  
ATOM   2733  O   GLN C 133       7.103 -84.792 -12.347  1.00 86.26           O  
ATOM   2734  CG  GLN C 133       3.851 -86.855 -13.810  1.00 86.26           C  
ATOM   2735  CD  GLN C 133       2.380 -87.217 -13.718  1.00 86.26           C  
ATOM   2736  NE2 GLN C 133       1.707 -87.254 -14.863  1.00 86.26           N  
ATOM   2737  OE1 GLN C 133       1.855 -87.462 -12.628  1.00 86.26           O  
ATOM   2738  N   CYS C 134       6.782 -85.827 -10.489  1.00 85.29           N  
ATOM   2739  CA  CYS C 134       7.409 -84.802  -9.662  1.00 85.29           C  
ATOM   2740  C   CYS C 134       8.888 -84.656 -10.002  1.00 85.29           C  
ATOM   2741  CB  CYS C 134       7.249 -85.137  -8.179  1.00 85.29           C  
ATOM   2742  O   CYS C 134       9.410 -83.541 -10.057  1.00 85.29           O  
ATOM   2743  SG  CYS C 134       6.309 -83.904  -7.252  1.00 85.29           S  
ATOM   2744  N   GLN C 135       9.620 -85.724 -10.218  1.00 86.81           N  
ATOM   2745  CA  GLN C 135      11.033 -85.689 -10.582  1.00 86.81           C  
ATOM   2746  C   GLN C 135      11.236 -85.008 -11.932  1.00 86.81           C  
ATOM   2747  CB  GLN C 135      11.614 -87.103 -10.614  1.00 86.81           C  
ATOM   2748  O   GLN C 135      12.178 -84.233 -12.106  1.00 86.81           O  
ATOM   2749  CG  GLN C 135      12.934 -87.243  -9.866  1.00 86.81           C  
ATOM   2750  CD  GLN C 135      13.130 -88.627  -9.275  1.00 86.81           C  
ATOM   2751  NE2 GLN C 135      14.161 -88.779  -8.451  1.00 86.81           N  
ATOM   2752  OE1 GLN C 135      12.360 -89.551  -9.556  1.00 86.81           O  
ATOM   2753  N   GLN C 136      10.344 -85.326 -12.881  1.00 87.64           N  
ATOM   2754  CA  GLN C 136      10.405 -84.670 -14.183  1.00 87.64           C  
ATOM   2755  C   GLN C 136      10.160 -83.169 -14.054  1.00 87.64           C  
ATOM   2756  CB  GLN C 136       9.389 -85.287 -15.145  1.00 87.64           C  
ATOM   2757  O   GLN C 136      10.831 -82.367 -14.707  1.00 87.64           O  
ATOM   2758  CG  GLN C 136       9.928 -86.476 -15.928  1.00 87.64           C  
ATOM   2759  CD  GLN C 136       8.883 -87.107 -16.830  1.00 87.64           C  
ATOM   2760  NE2 GLN C 136       9.248 -88.206 -17.481  1.00 87.64           N  
ATOM   2761  OE1 GLN C 136       7.757 -86.611 -16.939  1.00 87.64           O  
ATOM   2762  N   ASN C 137       9.181 -82.813 -13.228  1.00 87.35           N  
ATOM   2763  CA  ASN C 137       8.910 -81.400 -12.984  1.00 87.35           C  
ATOM   2764  C   ASN C 137      10.099 -80.707 -12.325  1.00 87.35           C  
ATOM   2765  CB  ASN C 137       7.655 -81.235 -12.124  1.00 87.35           C  
ATOM   2766  O   ASN C 137      10.415 -79.562 -12.653  1.00 87.35           O  
ATOM   2767  CG  ASN C 137       6.376 -81.456 -12.908  1.00 87.35           C  
ATOM   2768  ND2 ASN C 137       5.256 -81.546 -12.201  1.00 87.35           N  
ATOM   2769  OD1 ASN C 137       6.396 -81.545 -14.138  1.00 87.35           O  
ATOM   2770  N   LEU C 138      10.745 -81.194 -11.449  1.00 85.04           N  
ATOM   2771  CA  LEU C 138      11.913 -80.632 -10.779  1.00 85.04           C  
ATOM   2772  C   LEU C 138      13.074 -80.471 -11.755  1.00 85.04           C  
ATOM   2773  CB  LEU C 138      12.336 -81.519  -9.605  1.00 85.04           C  
ATOM   2774  O   LEU C 138      13.785 -79.465 -11.719  1.00 85.04           O  
ATOM   2775  CG  LEU C 138      12.678 -80.798  -8.300  1.00 85.04           C  
ATOM   2776  CD1 LEU C 138      12.105 -81.559  -7.109  1.00 85.04           C  
ATOM   2777  CD2 LEU C 138      14.188 -80.633  -8.160  1.00 85.04           C  
ATOM   2778  N   ASP C 139      13.218 -81.504 -12.606  1.00 87.90           N  
ATOM   2779  CA  ASP C 139      14.262 -81.404 -13.621  1.00 87.90           C  
ATOM   2780  C   ASP C 139      13.983 -80.252 -14.585  1.00 87.90           C  
ATOM   2781  CB  ASP C 139      14.386 -82.718 -14.395  1.00 87.90           C  
ATOM   2782  O   ASP C 139      14.897 -79.515 -14.960  1.00 87.90           O  
ATOM   2783  CG  ASP C 139      15.359 -83.693 -13.755  1.00 87.90           C  
ATOM   2784  OD1 ASP C 139      16.146 -83.281 -12.876  1.00 87.90           O  
ATOM   2785  OD2 ASP C 139      15.341 -84.883 -14.136  1.00 87.90           O  
ATOM   2786  N   ALA C 140      12.761 -80.075 -15.014  1.00 90.17           N  
ATOM   2787  CA  ALA C 140      12.369 -78.966 -15.879  1.00 90.17           C  
ATOM   2788  C   ALA C 140      12.575 -77.625 -15.181  1.00 90.17           C  
ATOM   2789  CB  ALA C 140      10.912 -79.118 -16.312  1.00 90.17           C  
ATOM   2790  O   ALA C 140      13.062 -76.670 -15.790  1.00 90.17           O  
ATOM   2791  N   ALA C 141      12.237 -77.434 -13.991  1.00 86.69           N  
ATOM   2792  CA  ALA C 141      12.440 -76.214 -13.214  1.00 86.69           C  
ATOM   2793  C   ALA C 141      13.926 -75.908 -13.049  1.00 86.69           C  
ATOM   2794  CB  ALA C 141      11.770 -76.336 -11.847  1.00 86.69           C  
ATOM   2795  O   ALA C 141      14.338 -74.747 -13.110  1.00 86.69           O  
ATOM   2796  N   SER C 142      14.681 -76.831 -12.790  1.00 89.00           N  
ATOM   2797  CA  SER C 142      16.125 -76.665 -12.663  1.00 89.00           C  
ATOM   2798  C   SER C 142      16.740 -76.161 -13.964  1.00 89.00           C  
ATOM   2799  CB  SER C 142      16.783 -77.985 -12.256  1.00 89.00           C  
ATOM   2800  O   SER C 142      17.633 -75.310 -13.945  1.00 89.00           O  
ATOM   2801  OG  SER C 142      17.948 -77.749 -11.485  1.00 89.00           O  
ATOM   2802  N   LYS C 143      16.315 -76.665 -15.096  1.00 86.40           N  
ATOM   2803  CA  LYS C 143      16.770 -76.180 -16.396  1.00 86.40           C  
ATOM   2804  C   LYS C 143      16.382 -74.719 -16.604  1.00 86.40           C  
ATOM   2805  CB  LYS C 143      16.195 -77.041 -17.522  1.00 86.40           C  
ATOM   2806  O   LYS C 143      17.184 -73.922 -17.094  1.00 86.40           O  
ATOM   2807  CG  LYS C 143      17.154 -77.264 -18.682  1.00 86.40           C  
ATOM   2808  CD  LYS C 143      16.537 -78.151 -19.755  1.00 86.40           C  
ATOM   2809  CE  LYS C 143      17.479 -78.339 -20.936  1.00 86.40           C  
ATOM   2810  NZ  LYS C 143      16.873 -79.199 -21.997  1.00 86.40           N  
ATOM   2811  N   ARG C 144      15.173 -74.348 -16.234  1.00 88.06           N  
ATOM   2812  CA  ARG C 144      14.721 -72.964 -16.340  1.00 88.06           C  
ATOM   2813  C   ARG C 144      15.560 -72.045 -15.459  1.00 88.06           C  
ATOM   2814  CB  ARG C 144      13.243 -72.851 -15.959  1.00 88.06           C  
ATOM   2815  O   ARG C 144      15.884 -70.923 -15.855  1.00 88.06           O  
ATOM   2816  CG  ARG C 144      12.288 -73.112 -17.113  1.00 88.06           C  
ATOM   2817  CD  ARG C 144      10.841 -72.847 -16.718  1.00 88.06           C  
ATOM   2818  NE  ARG C 144       9.912 -73.270 -17.762  1.00 88.06           N  
ATOM   2819  NH1 ARG C 144       8.018 -73.027 -16.461  1.00 88.06           N  
ATOM   2820  NH2 ARG C 144       7.840 -73.743 -18.632  1.00 88.06           N  
ATOM   2821  CZ  ARG C 144       8.592 -73.346 -17.616  1.00 88.06           C  
ATOM   2822  N   LEU C 145      15.884 -72.390 -14.347  1.00 84.59           N  
ATOM   2823  CA  LEU C 145      16.712 -71.611 -13.432  1.00 84.59           C  
ATOM   2824  C   LEU C 145      18.116 -71.423 -13.995  1.00 84.59           C  
ATOM   2825  CB  LEU C 145      16.785 -72.292 -12.063  1.00 84.59           C  
ATOM   2826  O   LEU C 145      18.696 -70.341 -13.881  1.00 84.59           O  
ATOM   2827  CG  LEU C 145      16.286 -71.475 -10.871  1.00 84.59           C  
ATOM   2828  CD1 LEU C 145      15.645 -72.389  -9.832  1.00 84.59           C  
ATOM   2829  CD2 LEU C 145      17.428 -70.675 -10.255  1.00 84.59           C  
ATOM   2830  N   ARG C 146      18.663 -72.405 -14.630  1.00 87.18           N  
ATOM   2831  CA  ARG C 146      19.981 -72.291 -15.246  1.00 87.18           C  
ATOM   2832  C   ARG C 146      19.959 -71.302 -16.406  1.00 87.18           C  
ATOM   2833  CB  ARG C 146      20.468 -73.658 -15.732  1.00 87.18           C  
ATOM   2834  O   ARG C 146      20.895 -70.518 -16.578  1.00 87.18           O  
ATOM   2835  CG  ARG C 146      21.330 -74.399 -14.723  1.00 87.18           C  
ATOM   2836  CD  ARG C 146      21.849 -75.716 -15.284  1.00 87.18           C  
ATOM   2837  NE  ARG C 146      21.989 -76.728 -14.241  1.00 87.18           N  
ATOM   2838  NH1 ARG C 146      22.385 -78.474 -15.701  1.00 87.18           N  
ATOM   2839  NH2 ARG C 146      22.349 -78.850 -13.440  1.00 87.18           N  
ATOM   2840  CZ  ARG C 146      22.241 -78.015 -14.463  1.00 87.18           C  
ATOM   2841  N   GLU C 147      18.918 -71.342 -17.162  1.00 88.05           N  
ATOM   2842  CA  GLU C 147      18.758 -70.390 -18.257  1.00 88.05           C  
ATOM   2843  C   GLU C 147      18.667 -68.959 -17.735  1.00 88.05           C  
ATOM   2844  CB  GLU C 147      17.516 -70.727 -19.086  1.00 88.05           C  
ATOM   2845  O   GLU C 147      19.257 -68.043 -18.312  1.00 88.05           O  
ATOM   2846  CG  GLU C 147      17.720 -71.880 -20.057  1.00 88.05           C  
ATOM   2847  CD  GLU C 147      16.458 -72.251 -20.821  1.00 88.05           C  
ATOM   2848  OE1 GLU C 147      16.515 -73.158 -21.682  1.00 88.05           O  
ATOM   2849  OE2 GLU C 147      15.405 -71.630 -20.556  1.00 88.05           O  
ATOM   2850  N   LYS C 148      17.982 -68.707 -16.673  1.00 86.25           N  
ATOM   2851  CA  LYS C 148      17.879 -67.379 -16.073  1.00 86.25           C  
ATOM   2852  C   LYS C 148      19.226 -66.916 -15.528  1.00 86.25           C  
ATOM   2853  CB  LYS C 148      16.832 -67.374 -14.958  1.00 86.25           C  
ATOM   2854  O   LYS C 148      19.584 -65.743 -15.657  1.00 86.25           O  
ATOM   2855  CG  LYS C 148      15.406 -67.175 -15.449  1.00 86.25           C  
ATOM   2856  CD  LYS C 148      14.648 -66.182 -14.578  1.00 86.25           C  
ATOM   2857  CE  LYS C 148      13.216 -65.993 -15.059  1.00 86.25           C  
ATOM   2858  NZ  LYS C 148      12.433 -65.115 -14.138  1.00 86.25           N  
ATOM   2859  N   GLU C 149      19.878 -67.721 -14.968  1.00 86.09           N  
ATOM   2860  CA  GLU C 149      21.197 -67.390 -14.440  1.00 86.09           C  
ATOM   2861  C   GLU C 149      22.162 -67.012 -15.560  1.00 86.09           C  
ATOM   2862  CB  GLU C 149      21.762 -68.562 -13.632  1.00 86.09           C  
ATOM   2863  O   GLU C 149      22.969 -66.092 -15.408  1.00 86.09           O  
ATOM   2864  CG  GLU C 149      21.553 -68.431 -12.130  1.00 86.09           C  
ATOM   2865  CD  GLU C 149      22.076 -69.624 -11.346  1.00 86.09           C  
ATOM   2866  OE1 GLU C 149      22.015 -69.602 -10.096  1.00 86.09           O  
ATOM   2867  OE2 GLU C 149      22.552 -70.587 -11.987  1.00 86.09           O  
ATOM   2868  N   ASP C 150      22.065 -67.753 -16.633  1.00 87.30           N  
ATOM   2869  CA  ASP C 150      22.895 -67.432 -17.791  1.00 87.30           C  
ATOM   2870  C   ASP C 150      22.534 -66.063 -18.362  1.00 87.30           C  
ATOM   2871  CB  ASP C 150      22.750 -68.507 -18.870  1.00 87.30           C  
ATOM   2872  O   ASP C 150      23.416 -65.294 -18.750  1.00 87.30           O  
ATOM   2873  CG  ASP C 150      23.610 -69.730 -18.608  1.00 87.30           C  
ATOM   2874  OD1 ASP C 150      24.529 -69.661 -17.763  1.00 87.30           O  
ATOM   2875  OD2 ASP C 150      23.369 -70.773 -19.254  1.00 87.30           O  
ATOM   2876  N   SER C 151      21.263 -65.742 -18.385  1.00 88.06           N  
ATOM   2877  CA  SER C 151      20.815 -64.438 -18.866  1.00 88.06           C  
ATOM   2878  C   SER C 151      21.289 -63.318 -17.947  1.00 88.06           C  
ATOM   2879  CB  SER C 151      19.291 -64.404 -18.981  1.00 88.06           C  
ATOM   2880  O   SER C 151      21.709 -62.258 -18.417  1.00 88.06           O  
ATOM   2881  OG  SER C 151      18.857 -63.179 -19.548  1.00 88.06           O  
ATOM   2882  N   LEU C 152      21.297 -63.423 -16.722  1.00 83.28           N  
ATOM   2883  CA  LEU C 152      21.763 -62.436 -15.754  1.00 83.28           C  
ATOM   2884  C   LEU C 152      23.268 -62.224 -15.876  1.00 83.28           C  
ATOM   2885  CB  LEU C 152      21.411 -62.873 -14.330  1.00 83.28           C  
ATOM   2886  O   LEU C 152      23.753 -61.097 -15.755  1.00 83.28           O  
ATOM   2887  CG  LEU C 152      20.118 -62.302 -13.745  1.00 83.28           C  
ATOM   2888  CD1 LEU C 152      19.615 -63.185 -12.608  1.00 83.28           C  
ATOM   2889  CD2 LEU C 152      20.335 -60.872 -13.263  1.00 83.28           C  
ATOM   2890  N   ALA C 153      23.960 -63.291 -16.147  1.00 89.37           N  
ATOM   2891  CA  ALA C 153      25.405 -63.191 -16.332  1.00 89.37           C  
ATOM   2892  C   ALA C 153      25.743 -62.380 -17.580  1.00 89.37           C  
ATOM   2893  CB  ALA C 153      26.027 -64.582 -16.421  1.00 89.37           C  
ATOM   2894  O   ALA C 153      26.653 -61.548 -17.560  1.00 89.37           O  
ATOM   2895  N   GLN C 154      25.028 -62.627 -18.584  1.00 86.98           N  
ATOM   2896  CA  GLN C 154      25.207 -61.852 -19.807  1.00 86.98           C  
ATOM   2897  C   GLN C 154      24.883 -60.379 -19.578  1.00 86.98           C  
ATOM   2898  CB  GLN C 154      24.334 -62.413 -20.931  1.00 86.98           C  
ATOM   2899  O   GLN C 154      25.581 -59.498 -20.086  1.00 86.98           O  
ATOM   2900  CG  GLN C 154      25.101 -62.722 -22.209  1.00 86.98           C  
ATOM   2901  CD  GLN C 154      24.366 -63.692 -23.115  1.00 86.98           C  
ATOM   2902  NE2 GLN C 154      24.992 -64.053 -24.230  1.00 86.98           N  
ATOM   2903  OE1 GLN C 154      23.245 -64.115 -22.814  1.00 86.98           O  
ATOM   2904  N   ALA C 155      23.874 -60.070 -18.885  1.00 86.54           N  
ATOM   2905  CA  ALA C 155      23.522 -58.695 -18.541  1.00 86.54           C  
ATOM   2906  C   ALA C 155      24.617 -58.041 -17.703  1.00 86.54           C  
ATOM   2907  CB  ALA C 155      22.191 -58.658 -17.794  1.00 86.54           C  
ATOM   2908  O   ALA C 155      24.937 -56.866 -17.897  1.00 86.54           O  
ATOM   2909  N   GLY C 156      25.091 -58.657 -16.854  1.00 87.49           N  
ATOM   2910  CA  GLY C 156      26.186 -58.158 -16.037  1.00 87.49           C  
ATOM   2911  C   GLY C 156      27.412 -57.783 -16.847  1.00 87.49           C  
ATOM   2912  O   GLY C 156      28.055 -56.767 -16.576  1.00 87.49           O  
ATOM   2913  N   GLU C 157      27.728 -58.536 -17.846  1.00 86.37           N  
ATOM   2914  CA  GLU C 157      28.847 -58.241 -18.736  1.00 86.37           C  
ATOM   2915  C   GLU C 157      28.588 -56.975 -19.549  1.00 86.37           C  
ATOM   2916  CB  GLU C 157      29.115 -59.421 -19.673  1.00 86.37           C  
ATOM   2917  O   GLU C 157      29.494 -56.165 -19.752  1.00 86.37           O  
ATOM   2918  CG  GLU C 157      30.487 -60.054 -19.489  1.00 86.37           C  
ATOM   2919  CD  GLU C 157      30.735 -61.230 -20.420  1.00 86.37           C  
ATOM   2920  OE1 GLU C 157      31.852 -61.794 -20.401  1.00 86.37           O  
ATOM   2921  OE2 GLU C 157      29.804 -61.591 -21.175  1.00 86.37           O  
ATOM   2922  N   THR C 158      27.371 -56.888 -19.959  1.00 90.40           N  
ATOM   2923  CA  THR C 158      27.011 -55.679 -20.692  1.00 90.40           C  
ATOM   2924  C   THR C 158      27.138 -54.447 -19.799  1.00 90.40           C  
ATOM   2925  CB  THR C 158      25.578 -55.768 -21.247  1.00 90.40           C  
ATOM   2926  O   THR C 158      27.616 -53.400 -20.241  1.00 90.40           O  
ATOM   2927  CG2 THR C 158      25.500 -56.748 -22.413  1.00 90.40           C  
ATOM   2928  OG1 THR C 158      24.695 -56.208 -20.207  1.00 90.40           O  
ATOM   2929  N   ILE C 159      26.754 -54.399 -18.673  1.00 83.31           N  
ATOM   2930  CA  ILE C 159      26.833 -53.299 -17.718  1.00 83.31           C  
ATOM   2931  C   ILE C 159      28.295 -52.932 -17.473  1.00 83.31           C  
ATOM   2932  CB  ILE C 159      26.141 -53.659 -16.384  1.00 83.31           C  
ATOM   2933  O   ILE C 159      28.649 -51.751 -17.445  1.00 83.31           O  
ATOM   2934  CG1 ILE C 159      24.621 -53.732 -16.574  1.00 83.31           C  
ATOM   2935  CG2 ILE C 159      26.508 -52.647 -15.295  1.00 83.31           C  
ATOM   2936  CD1 ILE C 159      23.870 -54.255 -15.358  1.00 83.31           C  
ATOM   2937  N   ASN C 160      29.078 -53.891 -17.341  1.00 85.58           N  
ATOM   2938  CA  ASN C 160      30.500 -53.640 -17.129  1.00 85.58           C  
ATOM   2939  C   ASN C 160      31.138 -52.972 -18.344  1.00 85.58           C  
ATOM   2940  CB  ASN C 160      31.231 -54.941 -16.793  1.00 85.58           C  
ATOM   2941  O   ASN C 160      31.976 -52.080 -18.199  1.00 85.58           O  
ATOM   2942  CG  ASN C 160      31.146 -55.295 -15.322  1.00 85.58           C  
ATOM   2943  ND2 ASN C 160      31.372 -56.565 -15.003  1.00 85.58           N  
ATOM   2944  OD1 ASN C 160      30.879 -54.436 -14.478  1.00 85.58           O  
ATOM   2945  N   ALA C 161      30.725 -53.348 -19.471  1.00 89.16           N  
ATOM   2946  CA  ALA C 161      31.206 -52.728 -20.704  1.00 89.16           C  
ATOM   2947  C   ALA C 161      30.773 -51.267 -20.787  1.00 89.16           C  
ATOM   2948  CB  ALA C 161      30.701 -53.500 -21.920  1.00 89.16           C  
ATOM   2949  O   ALA C 161      31.561 -50.400 -21.173  1.00 89.16           O  
ATOM   2950  N   LEU C 162      29.603 -50.952 -20.430  1.00 83.13           N  
ATOM   2951  CA  LEU C 162      29.091 -49.586 -20.444  1.00 83.13           C  
ATOM   2952  C   LEU C 162      29.811 -48.725 -19.411  1.00 83.13           C  
ATOM   2953  CB  LEU C 162      27.584 -49.574 -20.173  1.00 83.13           C  
ATOM   2954  O   LEU C 162      30.114 -47.558 -19.672  1.00 83.13           O  
ATOM   2955  CG  LEU C 162      26.684 -50.002 -21.334  1.00 83.13           C  
ATOM   2956  CD1 LEU C 162      25.252 -50.198 -20.848  1.00 83.13           C  
ATOM   2957  CD2 LEU C 162      26.737 -48.974 -22.459  1.00 83.13           C  
ATOM   2958  N   LYS C 163      30.025 -49.191 -18.375  1.00 86.04           N  
ATOM   2959  CA  LYS C 163      30.787 -48.477 -17.354  1.00 86.04           C  
ATOM   2960  C   LYS C 163      32.181 -48.119 -17.859  1.00 86.04           C  
ATOM   2961  CB  LYS C 163      30.890 -49.313 -16.078  1.00 86.04           C  
ATOM   2962  O   LYS C 163      32.686 -47.028 -17.585  1.00 86.04           O  
ATOM   2963  CG  LYS C 163      29.733 -49.111 -15.110  1.00 86.04           C  
ATOM   2964  CD  LYS C 163      29.936 -49.901 -13.824  1.00 86.04           C  
ATOM   2965  CE  LYS C 163      28.771 -49.712 -12.861  1.00 86.04           C  
ATOM   2966  NZ  LYS C 163      28.916 -50.563 -11.643  1.00 86.04           N  
ATOM   2967  N   GLY C 164      32.705 -48.947 -18.554  1.00 89.58           N  
ATOM   2968  CA  GLY C 164      33.987 -48.664 -19.178  1.00 89.58           C  
ATOM   2969  C   GLY C 164      33.922 -47.538 -20.192  1.00 89.58           C  
ATOM   2970  O   GLY C 164      34.794 -46.667 -20.218  1.00 89.58           O  
ATOM   2971  N   ARG C 165      32.962 -47.491 -20.906  1.00 87.83           N  
ATOM   2972  CA  ARG C 165      32.771 -46.438 -21.898  1.00 87.83           C  
ATOM   2973  C   ARG C 165      32.526 -45.091 -21.227  1.00 87.83           C  
ATOM   2974  CB  ARG C 165      31.605 -46.780 -22.828  1.00 87.83           C  
ATOM   2975  O   ARG C 165      33.026 -44.062 -21.687  1.00 87.83           O  
ATOM   2976  CG  ARG C 165      31.794 -46.294 -24.257  1.00 87.83           C  
ATOM   2977  CD  ARG C 165      32.012 -47.451 -25.221  1.00 87.83           C  
ATOM   2978  NE  ARG C 165      32.147 -46.986 -26.599  1.00 87.83           N  
ATOM   2979  NH1 ARG C 165      32.956 -48.991 -27.415  1.00 87.83           N  
ATOM   2980  NH2 ARG C 165      32.674 -47.205 -28.824  1.00 87.83           N  
ATOM   2981  CZ  ARG C 165      32.592 -47.728 -27.609  1.00 87.83           C  
ATOM   2982  N   ILE C 166      31.818 -45.016 -20.269  1.00 81.09           N  
ATOM   2983  CA  ILE C 166      31.554 -43.797 -19.514  1.00 81.09           C  
ATOM   2984  C   ILE C 166      32.860 -43.252 -18.940  1.00 81.09           C  
ATOM   2985  CB  ILE C 166      30.532 -44.044 -18.381  1.00 81.09           C  
ATOM   2986  O   ILE C 166      33.109 -42.045 -18.983  1.00 81.09           O  
ATOM   2987  CG1 ILE C 166      29.136 -44.287 -18.965  1.00 81.09           C  
ATOM   2988  CG2 ILE C 166      30.518 -42.868 -17.400  1.00 81.09           C  
ATOM   2989  CD1 ILE C 166      28.097 -44.704 -17.933  1.00 81.09           C  
ATOM   2990  N   SER C 167      33.629 -44.055 -18.494  1.00 87.00           N  
ATOM   2991  CA  SER C 167      34.919 -43.636 -17.956  1.00 87.00           C  
ATOM   2992  C   SER C 167      35.810 -43.052 -19.047  1.00 87.00           C  
ATOM   2993  CB  SER C 167      35.628 -44.812 -17.282  1.00 87.00           C  
ATOM   2994  O   SER C 167      36.485 -42.043 -18.832  1.00 87.00           O  
ATOM   2995  OG  SER C 167      34.925 -45.226 -16.123  1.00 87.00           O  
ATOM   2996  N   GLU C 168      35.760 -43.592 -20.176  1.00 87.47           N  
ATOM   2997  CA  GLU C 168      36.521 -43.084 -21.313  1.00 87.47           C  
ATOM   2998  C   GLU C 168      36.026 -41.704 -21.736  1.00 87.47           C  
ATOM   2999  CB  GLU C 168      36.439 -44.057 -22.492  1.00 87.47           C  
ATOM   3000  O   GLU C 168      36.828 -40.814 -22.026  1.00 87.47           O  
ATOM   3001  CG  GLU C 168      37.475 -45.171 -22.444  1.00 87.47           C  
ATOM   3002  CD  GLU C 168      37.319 -46.184 -23.567  1.00 87.47           C  
ATOM   3003  OE1 GLU C 168      38.039 -47.209 -23.564  1.00 87.47           O  
ATOM   3004  OE2 GLU C 168      36.472 -45.950 -24.458  1.00 87.47           O  
ATOM   3005  N   LEU C 169      34.767 -41.538 -21.764  1.00 80.96           N  
ATOM   3006  CA  LEU C 169      34.181 -40.255 -22.133  1.00 80.96           C  
ATOM   3007  C   LEU C 169      34.506 -39.189 -21.091  1.00 80.96           C  
ATOM   3008  CB  LEU C 169      32.664 -40.384 -22.292  1.00 80.96           C  
ATOM   3009  O   LEU C 169      34.775 -38.037 -21.438  1.00 80.96           O  
ATOM   3010  CG  LEU C 169      32.168 -40.951 -23.623  1.00 80.96           C  
ATOM   3011  CD1 LEU C 169      30.684 -41.293 -23.533  1.00 80.96           C  
ATOM   3012  CD2 LEU C 169      32.427 -39.964 -24.756  1.00 80.96           C  
ATOM   3013  N   GLN C 170      34.514 -39.453 -19.954  1.00 85.91           N  
ATOM   3014  CA  GLN C 170      34.869 -38.527 -18.884  1.00 85.91           C  
ATOM   3015  C   GLN C 170      36.312 -38.052 -19.022  1.00 85.91           C  
ATOM   3016  CB  GLN C 170      34.659 -39.180 -17.517  1.00 85.91           C  
ATOM   3017  O   GLN C 170      36.605 -36.871 -18.826  1.00 85.91           O  
ATOM   3018  CG  GLN C 170      33.313 -38.859 -16.882  1.00 85.91           C  
ATOM   3019  CD  GLN C 170      33.092 -39.592 -15.572  1.00 85.91           C  
ATOM   3020  NE2 GLN C 170      32.155 -39.100 -14.768  1.00 85.91           N  
ATOM   3021  OE1 GLN C 170      33.758 -40.592 -15.285  1.00 85.91           O  
ATOM   3022  N   TRP C 171      37.117 -38.878 -19.400  1.00 85.64           N  
ATOM   3023  CA  TRP C 171      38.516 -38.524 -19.613  1.00 85.64           C  
ATOM   3024  C   TRP C 171      38.668 -37.616 -20.829  1.00 85.64           C  
ATOM   3025  CB  TRP C 171      39.369 -39.783 -19.790  1.00 85.64           C  
ATOM   3026  O   TRP C 171      39.440 -36.655 -20.801  1.00 85.64           O  
ATOM   3027  CG  TRP C 171      40.020 -40.260 -18.527  1.00 85.64           C  
ATOM   3028  CD1 TRP C 171      39.534 -41.189 -17.649  1.00 85.64           C  
ATOM   3029  CD2 TRP C 171      41.277 -39.827 -17.998  1.00 85.64           C  
ATOM   3030  CE2 TRP C 171      41.491 -40.537 -16.795  1.00 85.64           C  
ATOM   3031  CE3 TRP C 171      42.245 -38.908 -18.425  1.00 85.64           C  
ATOM   3032  NE1 TRP C 171      40.414 -41.360 -16.606  1.00 85.64           N  
ATOM   3033  CH2 TRP C 171      43.566 -39.449 -16.455  1.00 85.64           C  
ATOM   3034  CZ2 TRP C 171      42.635 -40.355 -16.014  1.00 85.64           C  
ATOM   3035  CZ3 TRP C 171      43.383 -38.728 -17.646  1.00 85.64           C  
ATOM   3036  N   SER C 172      37.893 -37.914 -21.768  1.00 87.41           N  
ATOM   3037  CA  SER C 172      37.920 -37.091 -22.973  1.00 87.41           C  
ATOM   3038  C   SER C 172      37.435 -35.673 -22.685  1.00 87.41           C  
ATOM   3039  CB  SER C 172      37.060 -37.719 -24.071  1.00 87.41           C  
ATOM   3040  O   SER C 172      38.011 -34.702 -23.181  1.00 87.41           O  
ATOM   3041  OG  SER C 172      36.997 -36.873 -25.206  1.00 87.41           O  
ATOM   3042  N   VAL C 173      36.479 -35.468 -21.961  1.00 84.67           N  
ATOM   3043  CA  VAL C 173      35.946 -34.164 -21.579  1.00 84.67           C  
ATOM   3044  C   VAL C 173      36.973 -33.414 -20.734  1.00 84.67           C  
ATOM   3045  CB  VAL C 173      34.615 -34.299 -20.806  1.00 84.67           C  
ATOM   3046  O   VAL C 173      37.175 -32.210 -20.915  1.00 84.67           O  
ATOM   3047  CG1 VAL C 173      34.222 -32.966 -20.171  1.00 84.67           C  
ATOM   3048  CG2 VAL C 173      33.509 -34.799 -21.733  1.00 84.67           C  
ATOM   3049  N   MET C 174      37.567 -34.094 -19.890  1.00 87.20           N  
ATOM   3050  CA  MET C 174      38.609 -33.476 -19.075  1.00 87.20           C  
ATOM   3051  C   MET C 174      39.764 -32.992 -19.945  1.00 87.20           C  
ATOM   3052  CB  MET C 174      39.123 -34.459 -18.022  1.00 87.20           C  
ATOM   3053  O   MET C 174      40.284 -31.893 -19.739  1.00 87.20           O  
ATOM   3054  CG  MET C 174      39.629 -33.790 -16.754  1.00 87.20           C  
ATOM   3055  SD  MET C 174      40.318 -34.992 -15.552  1.00 87.20           S  
ATOM   3056  CE  MET C 174      41.842 -35.469 -16.413  1.00 87.20           C  
ATOM   3057  N   ASP C 175      40.095 -33.723 -20.916  1.00 87.46           N  
ATOM   3058  CA  ASP C 175      41.145 -33.354 -21.861  1.00 87.46           C  
ATOM   3059  C   ASP C 175      40.746 -32.123 -22.671  1.00 87.46           C  
ATOM   3060  CB  ASP C 175      41.457 -34.522 -22.798  1.00 87.46           C  
ATOM   3061  O   ASP C 175      41.562 -31.224 -22.886  1.00 87.46           O  
ATOM   3062  CG  ASP C 175      42.767 -34.348 -23.547  1.00 87.46           C  
ATOM   3063  OD1 ASP C 175      43.817 -34.146 -22.900  1.00 87.46           O  
ATOM   3064  OD2 ASP C 175      42.748 -34.411 -24.795  1.00 87.46           O  
ATOM   3065  N   GLN C 176      39.574 -32.027 -23.057  1.00 82.40           N  
ATOM   3066  CA  GLN C 176      39.075 -30.884 -23.815  1.00 82.40           C  
ATOM   3067  C   GLN C 176      39.037 -29.626 -22.953  1.00 82.40           C  
ATOM   3068  CB  GLN C 176      37.684 -31.178 -24.377  1.00 82.40           C  
ATOM   3069  O   GLN C 176      39.346 -28.531 -23.428  1.00 82.40           O  
ATOM   3070  CG  GLN C 176      37.701 -31.880 -25.728  1.00 82.40           C  
ATOM   3071  CD  GLN C 176      36.310 -32.117 -26.285  1.00 82.40           C  
ATOM   3072  NE2 GLN C 176      36.210 -32.223 -27.605  1.00 82.40           N  
ATOM   3073  OE1 GLN C 176      35.333 -32.205 -25.534  1.00 82.40           O  
ATOM   3074  N   GLU C 177      38.703 -29.665 -21.810  1.00 84.45           N  
ATOM   3075  CA  GLU C 177      38.690 -28.548 -20.871  1.00 84.45           C  
ATOM   3076  C   GLU C 177      40.092 -27.983 -20.666  1.00 84.45           C  
ATOM   3077  CB  GLU C 177      38.095 -28.981 -19.528  1.00 84.45           C  
ATOM   3078  O   GLU C 177      40.271 -26.766 -20.585  1.00 84.45           O  
ATOM   3079  CG  GLU C 177      36.588 -28.793 -19.434  1.00 84.45           C  
ATOM   3080  CD  GLU C 177      36.009 -29.251 -18.105  1.00 84.45           C  
ATOM   3081  OE1 GLU C 177      34.793 -29.062 -17.875  1.00 84.45           O  
ATOM   3082  OE2 GLU C 177      36.777 -29.803 -17.286  1.00 84.45           O  
ATOM   3083  N   MET C 178      41.004 -28.758 -20.559  1.00 88.99           N  
ATOM   3084  CA  MET C 178      42.392 -28.327 -20.413  1.00 88.99           C  
ATOM   3085  C   MET C 178      42.873 -27.605 -21.667  1.00 88.99           C  
ATOM   3086  CB  MET C 178      43.298 -29.524 -20.118  1.00 88.99           C  
ATOM   3087  O   MET C 178      43.586 -26.605 -21.577  1.00 88.99           O  
ATOM   3088  CG  MET C 178      43.417 -29.853 -18.639  1.00 88.99           C  
ATOM   3089  SD  MET C 178      44.457 -28.645 -17.730  1.00 88.99           S  
ATOM   3090  CE  MET C 178      46.110 -29.230 -18.199  1.00 88.99           C  
ATOM   3091  N   ARG C 179      42.419 -28.028 -22.774  1.00 86.49           N  
ATOM   3092  CA  ARG C 179      42.774 -27.395 -24.040  1.00 86.49           C  
ATOM   3093  C   ARG C 179      42.158 -26.004 -24.149  1.00 86.49           C  
ATOM   3094  CB  ARG C 179      42.324 -28.261 -25.219  1.00 86.49           C  
ATOM   3095  O   ARG C 179      42.806 -25.068 -24.621  1.00 86.49           O  
ATOM   3096  CG  ARG C 179      43.386 -29.231 -25.711  1.00 86.49           C  
ATOM   3097  CD  ARG C 179      42.864 -30.119 -26.832  1.00 86.49           C  
ATOM   3098  NE  ARG C 179      43.852 -31.113 -27.238  1.00 86.49           N  
ATOM   3099  NH1 ARG C 179      42.462 -32.186 -28.739  1.00 86.49           N  
ATOM   3100  NH2 ARG C 179      44.609 -32.925 -28.429  1.00 86.49           N  
ATOM   3101  CZ  ARG C 179      43.639 -32.073 -28.134  1.00 86.49           C  
ATOM   3102  N   VAL C 180      40.964 -25.817 -23.747  1.00 86.62           N  
ATOM   3103  CA  VAL C 180      40.261 -24.539 -23.784  1.00 86.62           C  
ATOM   3104  C   VAL C 180      40.935 -23.550 -22.835  1.00 86.62           C  
ATOM   3105  CB  VAL C 180      38.770 -24.700 -23.415  1.00 86.62           C  
ATOM   3106  O   VAL C 180      41.114 -22.378 -23.174  1.00 86.62           O  
ATOM   3107  CG1 VAL C 180      38.112 -23.335 -23.217  1.00 86.62           C  
ATOM   3108  CG2 VAL C 180      38.037 -25.499 -24.491  1.00 86.62           C  
ATOM   3109  N   LYS C 181      41.368 -23.901 -21.730  1.00 85.16           N  
ATOM   3110  CA  LYS C 181      42.071 -23.044 -20.781  1.00 85.16           C  
ATOM   3111  C   LYS C 181      43.413 -22.586 -21.344  1.00 85.16           C  
ATOM   3112  CB  LYS C 181      42.282 -23.772 -19.452  1.00 85.16           C  
ATOM   3113  O   LYS C 181      43.815 -21.437 -21.148  1.00 85.16           O  
ATOM   3114  CG  LYS C 181      41.182 -23.525 -18.430  1.00 85.16           C  
ATOM   3115  CD  LYS C 181      41.483 -24.219 -17.107  1.00 85.16           C  
ATOM   3116  CE  LYS C 181      40.349 -24.034 -16.108  1.00 85.16           C  
ATOM   3117  NZ  LYS C 181      40.592 -24.796 -14.847  1.00 85.16           N  
ATOM   3118  N   ARG C 182      44.035 -23.387 -22.047  1.00 85.94           N  
ATOM   3119  CA  ARG C 182      45.299 -23.056 -22.698  1.00 85.94           C  
ATOM   3120  C   ARG C 182      45.095 -22.011 -23.789  1.00 85.94           C  
ATOM   3121  CB  ARG C 182      45.945 -24.312 -23.288  1.00 85.94           C  
ATOM   3122  O   ARG C 182      45.872 -21.061 -23.899  1.00 85.94           O  
ATOM   3123  CG  ARG C 182      47.457 -24.223 -23.419  1.00 85.94           C  
ATOM   3124  CD  ARG C 182      48.046 -25.491 -24.021  1.00 85.94           C  
ATOM   3125  NE  ARG C 182      49.472 -25.612 -23.735  1.00 85.94           N  
ATOM   3126  NH1 ARG C 182      49.649 -27.791 -24.481  1.00 85.94           N  
ATOM   3127  NH2 ARG C 182      51.492 -26.702 -23.661  1.00 85.94           N  
ATOM   3128  CZ  ARG C 182      50.202 -26.701 -23.960  1.00 85.94           C  
ATOM   3129  N   LEU C 183      44.033 -22.214 -24.551  1.00 80.59           N  
ATOM   3130  CA  LEU C 183      43.726 -21.275 -25.624  1.00 80.59           C  
ATOM   3131  C   LEU C 183      43.338 -19.912 -25.060  1.00 80.59           C  
ATOM   3132  CB  LEU C 183      42.596 -21.816 -26.504  1.00 80.59           C  
ATOM   3133  O   LEU C 183      43.701 -18.877 -25.622  1.00 80.59           O  
ATOM   3134  CG  LEU C 183      42.988 -22.874 -27.537  1.00 80.59           C  
ATOM   3135  CD1 LEU C 183      41.744 -23.557 -28.095  1.00 80.59           C  
ATOM   3136  CD2 LEU C 183      43.809 -22.247 -28.659  1.00 80.59           C  
ATOM   3137  N   GLU C 184      42.688 -19.783 -24.006  1.00 86.48           N  
ATOM   3138  CA  GLU C 184      42.313 -18.543 -23.333  1.00 86.48           C  
ATOM   3139  C   GLU C 184      43.545 -17.788 -22.841  1.00 86.48           C  
ATOM   3140  CB  GLU C 184      41.370 -18.830 -22.162  1.00 86.48           C  
ATOM   3141  O   GLU C 184      43.610 -16.561 -22.946  1.00 86.48           O  
ATOM   3142  CG  GLU C 184      39.895 -18.688 -22.511  1.00 86.48           C  
ATOM   3143  CD  GLU C 184      38.969 -19.067 -21.367  1.00 86.48           C  
ATOM   3144  OE1 GLU C 184      37.733 -18.934 -21.517  1.00 86.48           O  
ATOM   3145  OE2 GLU C 184      39.483 -19.501 -20.312  1.00 86.48           O  
ATOM   3146  N   SER C 185      44.375 -18.457 -22.329  1.00 87.80           N  
ATOM   3147  CA  SER C 185      45.620 -17.841 -21.885  1.00 87.80           C  
ATOM   3148  C   SER C 185      46.415 -17.289 -23.063  1.00 87.80           C  
ATOM   3149  CB  SER C 185      46.472 -18.849 -21.112  1.00 87.80           C  
ATOM   3150  O   SER C 185      47.000 -16.207 -22.973  1.00 87.80           O  
ATOM   3151  OG  SER C 185      47.661 -19.151 -21.822  1.00 87.80           O  
ATOM   3152  N   GLU C 186      46.388 -17.954 -24.123  1.00 85.19           N  
ATOM   3153  CA  GLU C 186      47.064 -17.501 -25.335  1.00 85.19           C  
ATOM   3154  C   GLU C 186      46.389 -16.260 -25.912  1.00 85.19           C  
ATOM   3155  CB  GLU C 186      47.095 -18.618 -26.382  1.00 85.19           C  
ATOM   3156  O   GLU C 186      47.064 -15.344 -26.386  1.00 85.19           O  
ATOM   3157  CG  GLU C 186      48.468 -18.843 -27.000  1.00 85.19           C  
ATOM   3158  CD  GLU C 186      48.501 -20.003 -27.981  1.00 85.19           C  
ATOM   3159  OE1 GLU C 186      49.580 -20.286 -28.551  1.00 85.19           O  
ATOM   3160  OE2 GLU C 186      47.440 -20.635 -28.182  1.00 85.19           O  
ATOM   3161  N   LYS C 187      45.070 -16.224 -25.906  1.00 82.92           N  
ATOM   3162  CA  LYS C 187      44.311 -15.066 -26.369  1.00 82.92           C  
ATOM   3163  C   LYS C 187      44.620 -13.833 -25.524  1.00 82.92           C  
ATOM   3164  CB  LYS C 187      42.811 -15.360 -26.339  1.00 82.92           C  
ATOM   3165  O   LYS C 187      44.797 -12.736 -26.059  1.00 82.92           O  
ATOM   3166  CG  LYS C 187      41.954 -14.272 -26.969  1.00 82.92           C  
ATOM   3167  CD  LYS C 187      40.473 -14.491 -26.686  1.00 82.92           C  
ATOM   3168  CE  LYS C 187      39.641 -13.282 -27.088  1.00 82.92           C  
ATOM   3169  NZ  LYS C 187      38.179 -13.528 -26.902  1.00 82.92           N  
ATOM   3170  N   GLN C 188      44.830 -13.827 -24.251  1.00 84.06           N  
ATOM   3171  CA  GLN C 188      45.172 -12.732 -23.350  1.00 84.06           C  
ATOM   3172  C   GLN C 188      46.572 -12.198 -23.640  1.00 84.06           C  
ATOM   3173  CB  GLN C 188      45.075 -13.185 -21.892  1.00 84.06           C  
ATOM   3174  O   GLN C 188      46.796 -10.986 -23.619  1.00 84.06           O  
ATOM   3175  CG  GLN C 188      44.369 -12.187 -20.984  1.00 84.06           C  
ATOM   3176  CD  GLN C 188      43.900 -12.809 -19.682  1.00 84.06           C  
ATOM   3177  NE2 GLN C 188      43.288 -11.998 -18.824  1.00 84.06           N  
ATOM   3178  OE1 GLN C 188      44.085 -14.007 -19.448  1.00 84.06           O  
ATOM   3179  N   GLU C 189      47.439 -13.057 -23.919  1.00 87.14           N  
ATOM   3180  CA  GLU C 189      48.810 -12.679 -24.245  1.00 87.14           C  
ATOM   3181  C   GLU C 189      48.872 -11.911 -25.563  1.00 87.14           C  
ATOM   3182  CB  GLU C 189      49.708 -13.917 -24.316  1.00 87.14           C  
ATOM   3183  O   GLU C 189      49.588 -10.913 -25.672  1.00 87.14           O  
ATOM   3184  CG  GLU C 189      50.879 -13.884 -23.345  1.00 87.14           C  
ATOM   3185  CD  GLU C 189      51.681 -15.176 -23.329  1.00 87.14           C  
ATOM   3186  OE1 GLU C 189      52.618 -15.298 -22.507  1.00 87.14           O  
ATOM   3187  OE2 GLU C 189      51.372 -16.072 -24.145  1.00 87.14           O  
ATOM   3188  N   LEU C 190      48.083 -12.268 -26.503  1.00 83.55           N  
ATOM   3189  CA  LEU C 190      48.060 -11.599 -27.799  1.00 83.55           C  
ATOM   3190  C   LEU C 190      47.400 -10.228 -27.691  1.00 83.55           C  
ATOM   3191  CB  LEU C 190      47.320 -12.454 -28.831  1.00 83.55           C  
ATOM   3192  O   LEU C 190      47.841  -9.270 -28.331  1.00 83.55           O  
ATOM   3193  CG  LEU C 190      48.150 -13.518 -29.550  1.00 83.55           C  
ATOM   3194  CD1 LEU C 190      47.242 -14.598 -30.127  1.00 83.55           C  
ATOM   3195  CD2 LEU C 190      48.998 -12.883 -30.648  1.00 83.55           C  
ATOM   3196  N   GLN C 191      46.453 -10.044 -26.875  1.00 86.86           N  
ATOM   3197  CA  GLN C 191      45.785  -8.767 -26.649  1.00 86.86           C  
ATOM   3198  C   GLN C 191      46.725  -7.764 -25.986  1.00 86.86           C  
ATOM   3199  CB  GLN C 191      44.533  -8.959 -25.792  1.00 86.86           C  
ATOM   3200  O   GLN C 191      46.728  -6.582 -26.336  1.00 86.86           O  
ATOM   3201  CG  GLN C 191      43.355  -8.094 -26.222  1.00 86.86           C  
ATOM   3202  CD  GLN C 191      42.168  -8.911 -26.694  1.00 86.86           C  
ATOM   3203  NE2 GLN C 191      41.188  -8.243 -27.293  1.00 86.86           N  
ATOM   3204  OE1 GLN C 191      42.132 -10.134 -26.523  1.00 86.86           O  
ATOM   3205  N   GLU C 192      47.483  -8.175 -25.181  1.00 88.15           N  
ATOM   3206  CA  GLU C 192      48.479  -7.332 -24.526  1.00 88.15           C  
ATOM   3207  C   GLU C 192      49.540  -6.860 -25.517  1.00 88.15           C  
ATOM   3208  CB  GLU C 192      49.139  -8.081 -23.366  1.00 88.15           C  
ATOM   3209  O   GLU C 192      49.950  -5.698 -25.488  1.00 88.15           O  
ATOM   3210  CG  GLU C 192      48.309  -8.095 -22.091  1.00 88.15           C  
ATOM   3211  CD  GLU C 192      48.941  -8.907 -20.972  1.00 88.15           C  
ATOM   3212  OE1 GLU C 192      48.331  -9.020 -19.884  1.00 88.15           O  
ATOM   3213  OE2 GLU C 192      50.056  -9.435 -21.184  1.00 88.15           O  
ATOM   3214  N   GLN C 193      49.918  -7.741 -26.382  1.00 86.82           N  
ATOM   3215  CA  GLN C 193      50.901  -7.405 -27.407  1.00 86.82           C  
ATOM   3216  C   GLN C 193      50.334  -6.399 -28.404  1.00 86.82           C  
ATOM   3217  CB  GLN C 193      51.366  -8.665 -28.139  1.00 86.82           C  
ATOM   3218  O   GLN C 193      51.042  -5.498 -28.856  1.00 86.82           O  
ATOM   3219  CG  GLN C 193      52.782  -9.097 -27.780  1.00 86.82           C  
ATOM   3220  CD  GLN C 193      53.158 -10.436 -28.387  1.00 86.82           C  
ATOM   3221  NE2 GLN C 193      54.418 -10.827 -28.225  1.00 86.82           N  
ATOM   3222  OE1 GLN C 193      52.324 -11.113 -28.995  1.00 86.82           O  
ATOM   3223  N   LEU C 194      49.073  -6.468 -28.684  1.00 83.72           N  
ATOM   3224  CA  LEU C 194      48.400  -5.534 -29.580  1.00 83.72           C  
ATOM   3225  C   LEU C 194      48.304  -4.149 -28.949  1.00 83.72           C  
ATOM   3226  CB  LEU C 194      47.001  -6.045 -29.934  1.00 83.72           C  
ATOM   3227  O   LEU C 194      48.513  -3.139 -29.625  1.00 83.72           O  
ATOM   3228  CG  LEU C 194      46.430  -5.584 -31.276  1.00 83.72           C  
ATOM   3229  CD1 LEU C 194      45.816  -6.763 -32.024  1.00 83.72           C  
ATOM   3230  CD2 LEU C 194      45.399  -4.480 -31.069  1.00 83.72           C  
ATOM   3231  N   ASP C 195      48.192  -3.981 -27.752  1.00 86.71           N  
ATOM   3232  CA  ASP C 195      48.144  -2.714 -27.027  1.00 86.71           C  
ATOM   3233  C   ASP C 195      49.504  -2.020 -27.045  1.00 86.71           C  
ATOM   3234  CB  ASP C 195      47.687  -2.938 -25.585  1.00 86.71           C  
ATOM   3235  O   ASP C 195      49.582  -0.801 -27.211  1.00 86.71           O  
ATOM   3236  CG  ASP C 195      46.191  -3.171 -25.466  1.00 86.71           C  
ATOM   3237  OD1 ASP C 195      45.442  -2.814 -26.402  1.00 86.71           O  
ATOM   3238  OD2 ASP C 195      45.757  -3.713 -24.427  1.00 86.71           O  
ATOM   3239  N   LEU C 196      50.420  -2.736 -26.895  1.00 87.84           N  
ATOM   3240  CA  LEU C 196      51.773  -2.192 -26.924  1.00 87.84           C  
ATOM   3241  C   LEU C 196      52.116  -1.661 -28.311  1.00 87.84           C  
ATOM   3242  CB  LEU C 196      52.789  -3.259 -26.507  1.00 87.84           C  
ATOM   3243  O   LEU C 196      52.703  -0.584 -28.441  1.00 87.84           O  
ATOM   3244  CG  LEU C 196      54.062  -2.754 -25.825  1.00 87.84           C  
ATOM   3245  CD1 LEU C 196      53.963  -2.940 -24.315  1.00 87.84           C  
ATOM   3246  CD2 LEU C 196      55.287  -3.473 -26.379  1.00 87.84           C  
ATOM   3247  N   GLN C 197      51.623  -2.338 -29.348  1.00 84.83           N  
ATOM   3248  CA  GLN C 197      51.888  -1.904 -30.716  1.00 84.83           C  
ATOM   3249  C   GLN C 197      51.090  -0.649 -31.059  1.00 84.83           C  
ATOM   3250  CB  GLN C 197      51.562  -3.021 -31.708  1.00 84.83           C  
ATOM   3251  O   GLN C 197      51.585   0.235 -31.762  1.00 84.83           O  
ATOM   3252  CG  GLN C 197      52.706  -4.001 -31.929  1.00 84.83           C  
ATOM   3253  CD  GLN C 197      53.834  -3.410 -32.754  1.00 84.83           C  
ATOM   3254  NE2 GLN C 197      55.030  -3.970 -32.610  1.00 84.83           N  
ATOM   3255  OE1 GLN C 197      53.631  -2.459 -33.516  1.00 84.83           O  
ATOM   3256  N   HIS C 198      49.956  -0.476 -30.563  1.00 84.78           N  
ATOM   3257  CA  HIS C 198      49.126   0.705 -30.771  1.00 84.78           C  
ATOM   3258  C   HIS C 198      49.747   1.936 -30.118  1.00 84.78           C  
ATOM   3259  CB  HIS C 198      47.717   0.474 -30.222  1.00 84.78           C  
ATOM   3260  O   HIS C 198      49.731   3.025 -30.696  1.00 84.78           O  
ATOM   3261  CG  HIS C 198      46.681   0.294 -31.286  1.00 84.78           C  
ATOM   3262  CD2 HIS C 198      45.904  -0.769 -31.599  1.00 84.78           C  
ATOM   3263  ND1 HIS C 198      46.352   1.290 -32.179  1.00 84.78           N  
ATOM   3264  CE1 HIS C 198      45.413   0.846 -32.998  1.00 84.78           C  
ATOM   3265  NE2 HIS C 198      45.123  -0.401 -32.667  1.00 84.78           N  
ATOM   3266  N   LYS C 199      50.416   1.843 -29.063  1.00 86.03           N  
ATOM   3267  CA  LYS C 199      51.135   2.920 -28.390  1.00 86.03           C  
ATOM   3268  C   LYS C 199      52.349   3.362 -29.203  1.00 86.03           C  
ATOM   3269  CB  LYS C 199      51.573   2.482 -26.991  1.00 86.03           C  
ATOM   3270  O   LYS C 199      52.619   4.559 -29.324  1.00 86.03           O  
ATOM   3271  CG  LYS C 199      50.756   3.100 -25.866  1.00 86.03           C  
ATOM   3272  CD  LYS C 199      51.243   2.633 -24.500  1.00 86.03           C  
ATOM   3273  CE  LYS C 199      50.358   3.161 -23.379  1.00 86.03           C  
ATOM   3274  NZ  LYS C 199      50.773   2.627 -22.048  1.00 86.03           N  
ATOM   3275  N   LYS C 200      53.008   2.444 -29.757  1.00 86.27           N  
ATOM   3276  CA  LYS C 200      54.178   2.733 -30.581  1.00 86.27           C  
ATOM   3277  C   LYS C 200      53.782   3.455 -31.865  1.00 86.27           C  
ATOM   3278  CB  LYS C 200      54.932   1.445 -30.915  1.00 86.27           C  
ATOM   3279  O   LYS C 200      54.477   4.371 -32.309  1.00 86.27           O  
ATOM   3280  CG  LYS C 200      55.864   0.968 -29.811  1.00 86.27           C  
ATOM   3281  CD  LYS C 200      56.677  -0.243 -30.249  1.00 86.27           C  
ATOM   3282  CE  LYS C 200      57.576  -0.749 -29.129  1.00 86.27           C  
ATOM   3283  NZ  LYS C 200      58.299  -1.996 -29.520  1.00 86.27           N  
ATOM   3284  N   CYS C 201      52.619   3.247 -32.411  1.00 87.23           N  
ATOM   3285  CA  CYS C 201      52.104   3.875 -33.622  1.00 87.23           C  
ATOM   3286  C   CYS C 201      51.674   5.312 -33.352  1.00 87.23           C  
ATOM   3287  CB  CYS C 201      50.925   3.077 -34.180  1.00 87.23           C  
ATOM   3288  O   CYS C 201      51.929   6.203 -34.163  1.00 87.23           O  
ATOM   3289  SG  CYS C 201      50.829   3.084 -35.983  1.00 87.23           S  
ATOM   3290  N   GLN C 202      51.341   5.663 -32.181  1.00 83.26           N  
ATOM   3291  CA  GLN C 202      50.951   7.014 -31.795  1.00 83.26           C  
ATOM   3292  C   GLN C 202      52.173   7.911 -31.616  1.00 83.26           C  
ATOM   3293  CB  GLN C 202      50.126   6.988 -30.507  1.00 83.26           C  
ATOM   3294  O   GLN C 202      52.170   9.066 -32.047  1.00 83.26           O  
ATOM   3295  CG  GLN C 202      48.622   7.043 -30.738  1.00 83.26           C  
ATOM   3296  CD  GLN C 202      47.827   6.989 -29.447  1.00 83.26           C  
ATOM   3297  NE2 GLN C 202      46.511   7.130 -29.555  1.00 83.26           N  
ATOM   3298  OE1 GLN C 202      48.392   6.820 -28.361  1.00 83.26           O  
ATOM   3299  N   GLU C 203      53.013   7.392 -31.023  1.00 89.70           N  
ATOM   3300  CA  GLU C 203      54.248   8.143 -30.823  1.00 89.70           C  
ATOM   3301  C   GLU C 203      54.929   8.451 -32.154  1.00 89.70           C  
ATOM   3302  CB  GLU C 203      55.205   7.372 -29.909  1.00 89.70           C  
ATOM   3303  O   GLU C 203      55.437   9.555 -32.357  1.00 89.70           O  
ATOM   3304  CG  GLU C 203      54.873   7.494 -28.429  1.00 89.70           C  
ATOM   3305  CD  GLU C 203      55.771   6.648 -27.541  1.00 89.70           C  
ATOM   3306  OE1 GLU C 203      55.563   6.631 -26.307  1.00 89.70           O  
ATOM   3307  OE2 GLU C 203      56.692   5.997 -28.084  1.00 89.70           O  
ATOM   3308  N   ALA C 204      54.879   7.532 -33.091  1.00 86.19           N  
ATOM   3309  CA  ALA C 204      55.464   7.726 -34.415  1.00 86.19           C  
ATOM   3310  C   ALA C 204      54.683   8.765 -35.213  1.00 86.19           C  
ATOM   3311  CB  ALA C 204      55.512   6.402 -35.174  1.00 86.19           C  
ATOM   3312  O   ALA C 204      55.273   9.600 -35.903  1.00 86.19           O  
ATOM   3313  N   ASN C 205      53.441   8.863 -35.030  1.00 85.98           N  
ATOM   3314  CA  ASN C 205      52.597   9.830 -35.726  1.00 85.98           C  
ATOM   3315  C   ASN C 205      52.831  11.248 -35.215  1.00 85.98           C  
ATOM   3316  CB  ASN C 205      51.121   9.452 -35.587  1.00 85.98           C  
ATOM   3317  O   ASN C 205      52.828  12.202 -35.995  1.00 85.98           O  
ATOM   3318  CG  ASN C 205      50.631   8.583 -36.728  1.00 85.98           C  
ATOM   3319  ND2 ASN C 205      49.513   7.899 -36.514  1.00 85.98           N  
ATOM   3320  OD1 ASN C 205      51.252   8.525 -37.792  1.00 85.98           O  
ATOM   3321  N   GLN C 206      53.226  11.449 -34.027  1.00 86.37           N  
ATOM   3322  CA  GLN C 206      53.583  12.732 -33.432  1.00 86.37           C  
ATOM   3323  C   GLN C 206      54.910  13.245 -33.985  1.00 86.37           C  
ATOM   3324  CB  GLN C 206      53.658  12.616 -31.909  1.00 86.37           C  
ATOM   3325  O   GLN C 206      55.045  14.432 -34.289  1.00 86.37           O  
ATOM   3326  CG  GLN C 206      52.867  13.688 -31.171  1.00 86.37           C  
ATOM   3327  CD  GLN C 206      52.710  13.387 -29.692  1.00 86.37           C  
ATOM   3328  NE2 GLN C 206      51.921  14.203 -29.002  1.00 86.37           N  
ATOM   3329  OE1 GLN C 206      53.293  12.429 -29.175  1.00 86.37           O  
ATOM   3330  N   LYS C 207      55.786  12.375 -34.148  1.00 87.16           N  
ATOM   3331  CA  LYS C 207      57.102  12.736 -34.668  1.00 87.16           C  
ATOM   3332  C   LYS C 207      57.020  13.143 -36.137  1.00 87.16           C  
ATOM   3333  CB  LYS C 207      58.083  11.574 -34.500  1.00 87.16           C  
ATOM   3334  O   LYS C 207      57.711  14.068 -36.569  1.00 87.16           O  
ATOM   3335  CG  LYS C 207      58.827  11.579 -33.173  1.00 87.16           C  
ATOM   3336  CD  LYS C 207      59.781  10.397 -33.063  1.00 87.16           C  
ATOM   3337  CE  LYS C 207      60.466  10.355 -31.703  1.00 87.16           C  
ATOM   3338  NZ  LYS C 207      61.331   9.147 -31.556  1.00 87.16           N  
ATOM   3339  N   ILE C 208      56.040  12.744 -36.910  1.00 86.55           N  
ATOM   3340  CA  ILE C 208      55.823  13.079 -38.314  1.00 86.55           C  
ATOM   3341  C   ILE C 208      55.192  14.465 -38.423  1.00 86.55           C  
ATOM   3342  CB  ILE C 208      54.933  12.028 -39.015  1.00 86.55           C  
ATOM   3343  O   ILE C 208      55.578  15.264 -39.279  1.00 86.55           O  
ATOM   3344  CG1 ILE C 208      55.682  10.698 -39.149  1.00 86.55           C  
ATOM   3345  CG2 ILE C 208      54.472  12.538 -40.383  1.00 86.55           C  
ATOM   3346  CD1 ILE C 208      54.832   9.562 -39.701  1.00 86.55           C  
ATOM   3347  N   GLN C 209      54.507  14.741 -37.443  1.00 84.35           N  
ATOM   3348  CA  GLN C 209      53.882  16.059 -37.442  1.00 84.35           C  
ATOM   3349  C   GLN C 209      54.898  17.149 -37.114  1.00 84.35           C  
ATOM   3350  CB  GLN C 209      52.724  16.104 -36.444  1.00 84.35           C  
ATOM   3351  O   GLN C 209      54.880  18.224 -37.718  1.00 84.35           O  
ATOM   3352  CG  GLN C 209      51.349  16.028 -37.093  1.00 84.35           C  
ATOM   3353  CD  GLN C 209      50.224  15.942 -36.079  1.00 84.35           C  
ATOM   3354  NE2 GLN C 209      48.993  15.835 -36.566  1.00 84.35           N  
ATOM   3355  OE1 GLN C 209      50.460  15.969 -34.866  1.00 84.35           O  
ATOM   3356  N   GLU C 210      55.676  16.946 -36.288  1.00 89.45           N  
ATOM   3357  CA  GLU C 210      56.724  17.885 -35.900  1.00 89.45           C  
ATOM   3358  C   GLU C 210      57.705  18.121 -37.045  1.00 89.45           C  
ATOM   3359  CB  GLU C 210      57.470  17.377 -34.664  1.00 89.45           C  
ATOM   3360  O   GLU C 210      58.134  19.253 -37.278  1.00 89.45           O  
ATOM   3361  CG  GLU C 210      56.739  17.636 -33.354  1.00 89.45           C  
ATOM   3362  CD  GLU C 210      57.436  17.029 -32.147  1.00 89.45           C  
ATOM   3363  OE1 GLU C 210      56.896  17.127 -31.022  1.00 89.45           O  
ATOM   3364  OE2 GLU C 210      58.531  16.451 -32.329  1.00 89.45           O  
ATOM   3365  N   LEU C 211      58.011  17.057 -37.867  1.00 85.54           N  
ATOM   3366  CA  LEU C 211      58.930  17.155 -38.995  1.00 85.54           C  
ATOM   3367  C   LEU C 211      58.300  17.940 -40.142  1.00 85.54           C  
ATOM   3368  CB  LEU C 211      59.337  15.761 -39.479  1.00 85.54           C  
ATOM   3369  O   LEU C 211      58.973  18.739 -40.796  1.00 85.54           O  
ATOM   3370  CG  LEU C 211      60.631  15.192 -38.893  1.00 85.54           C  
ATOM   3371  CD1 LEU C 211      60.679  13.680 -39.086  1.00 85.54           C  
ATOM   3372  CD2 LEU C 211      61.845  15.857 -39.532  1.00 85.54           C  
ATOM   3373  N   GLN C 212      57.071  17.824 -40.259  1.00 86.89           N  
ATOM   3374  CA  GLN C 212      56.351  18.558 -41.294  1.00 86.89           C  
ATOM   3375  C   GLN C 212      56.294  20.049 -40.973  1.00 86.89           C  
ATOM   3376  CB  GLN C 212      54.936  18.003 -41.462  1.00 86.89           C  
ATOM   3377  O   GLN C 212      56.447  20.888 -41.863  1.00 86.89           O  
ATOM   3378  CG  GLN C 212      54.812  16.955 -42.560  1.00 86.89           C  
ATOM   3379  CD  GLN C 212      53.419  16.361 -42.650  1.00 86.89           C  
ATOM   3380  NE2 GLN C 212      53.150  15.643 -43.735  1.00 86.89           N  
ATOM   3381  OE1 GLN C 212      52.592  16.545 -41.752  1.00 86.89           O  
ATOM   3382  N   ALA C 213      56.276  20.390 -39.748  1.00 88.84           N  
ATOM   3383  CA  ALA C 213      56.295  21.781 -39.302  1.00 88.84           C  
ATOM   3384  C   ALA C 213      57.668  22.409 -39.523  1.00 88.84           C  
ATOM   3385  CB  ALA C 213      55.903  21.872 -37.829  1.00 88.84           C  
ATOM   3386  O   ALA C 213      57.769  23.564 -39.945  1.00 88.84           O  
ATOM   3387  N   SER C 214      58.636  21.615 -39.231  1.00 87.05           N  
ATOM   3388  CA  SER C 214      60.000  22.106 -39.395  1.00 87.05           C  
ATOM   3389  C   SER C 214      60.346  22.297 -40.868  1.00 87.05           C  
ATOM   3390  CB  SER C 214      60.999  21.145 -38.749  1.00 87.05           C  
ATOM   3391  O   SER C 214      61.031  23.255 -41.232  1.00 87.05           O  
ATOM   3392  OG  SER C 214      62.304  21.697 -38.754  1.00 87.05           O  
ATOM   3393  N   GLN C 215      59.772  21.619 -41.831  1.00 84.83           N  
ATOM   3394  CA  GLN C 215      59.959  21.753 -43.271  1.00 84.83           C  
ATOM   3395  C   GLN C 215      59.253  22.997 -43.804  1.00 84.83           C  
ATOM   3396  CB  GLN C 215      59.449  20.508 -43.998  1.00 84.83           C  
ATOM   3397  O   GLN C 215      59.777  23.687 -44.682  1.00 84.83           O  
ATOM   3398  CG  GLN C 215      60.556  19.640 -44.582  1.00 84.83           C  
ATOM   3399  CD  GLN C 215      60.028  18.381 -45.244  1.00 84.83           C  
ATOM   3400  NE2 GLN C 215      60.925  17.601 -45.836  1.00 84.83           N  
ATOM   3401  OE1 GLN C 215      58.823  18.111 -45.221  1.00 84.83           O  
ATOM   3402  N   GLU C 216      58.251  23.268 -43.156  1.00 84.94           N  
ATOM   3403  CA  GLU C 216      57.518  24.466 -43.556  1.00 84.94           C  
ATOM   3404  C   GLU C 216      58.257  25.732 -43.133  1.00 84.94           C  
ATOM   3405  CB  GLU C 216      56.107  24.457 -42.962  1.00 84.94           C  
ATOM   3406  O   GLU C 216      58.322  26.702 -43.891  1.00 84.94           O  
ATOM   3407  CG  GLU C 216      55.093  23.688 -43.798  1.00 84.94           C  
ATOM   3408  CD  GLU C 216      53.717  23.618 -43.155  1.00 84.94           C  
ATOM   3409  OE1 GLU C 216      52.811  22.972 -43.730  1.00 84.94           O  
ATOM   3410  OE2 GLU C 216      53.543  24.213 -42.069  1.00 84.94           O  
ATOM   3411  N   ALA C 217      58.737  25.828 -42.075  1.00 88.33           N  
ATOM   3412  CA  ALA C 217      59.513  26.958 -41.571  1.00 88.33           C  
ATOM   3413  C   ALA C 217      60.765  27.183 -42.414  1.00 88.33           C  
ATOM   3414  CB  ALA C 217      59.892  26.733 -40.110  1.00 88.33           C  
ATOM   3415  O   ALA C 217      61.129  28.325 -42.704  1.00 88.33           O  
ATOM   3416  N   ARG C 218      61.415  26.157 -43.002  1.00 86.04           N  
ATOM   3417  CA  ARG C 218      62.597  26.200 -43.857  1.00 86.04           C  
ATOM   3418  C   ARG C 218      62.257  26.759 -45.234  1.00 86.04           C  
ATOM   3419  CB  ARG C 218      63.212  24.806 -43.995  1.00 86.04           C  
ATOM   3420  O   ARG C 218      63.038  27.516 -45.813  1.00 86.04           O  
ATOM   3421  CG  ARG C 218      64.595  24.678 -43.377  1.00 86.04           C  
ATOM   3422  CD  ARG C 218      65.170  23.281 -43.564  1.00 86.04           C  
ATOM   3423  NE  ARG C 218      66.328  23.290 -44.454  1.00 86.04           N  
ATOM   3424  NH1 ARG C 218      67.430  21.570 -43.374  1.00 86.04           N  
ATOM   3425  NH2 ARG C 218      68.375  22.571 -45.208  1.00 86.04           N  
ATOM   3426  CZ  ARG C 218      67.375  22.477 -44.343  1.00 86.04           C  
ATOM   3427  N   ALA C 219      61.073  26.559 -45.723  1.00 85.74           N  
ATOM   3428  CA  ALA C 219      60.603  27.078 -47.005  1.00 85.74           C  
ATOM   3429  C   ALA C 219      60.349  28.580 -46.928  1.00 85.74           C  
ATOM   3430  CB  ALA C 219      59.335  26.348 -47.441  1.00 85.74           C  
ATOM   3431  O   ALA C 219      60.675  29.320 -47.860  1.00 85.74           O  
ATOM   3432  N   ASP C 220      59.958  28.956 -45.761  1.00 84.57           N  
ATOM   3433  CA  ASP C 220      59.731  30.381 -45.539  1.00 84.57           C  
ATOM   3434  C   ASP C 220      61.052  31.144 -45.481  1.00 84.57           C  
ATOM   3435  CB  ASP C 220      58.937  30.604 -44.250  1.00 84.57           C  
ATOM   3436  O   ASP C 220      61.177  32.225 -46.061  1.00 84.57           O  
ATOM   3437  CG  ASP C 220      57.435  30.528 -44.459  1.00 84.57           C  
ATOM   3438  OD1 ASP C 220      56.977  30.584 -45.620  1.00 84.57           O  
ATOM   3439  OD2 ASP C 220      56.703  30.414 -43.452  1.00 84.57           O  
ATOM   3440  N   HIS C 221      61.938  30.564 -44.813  1.00 84.15           N  
ATOM   3441  CA  HIS C 221      63.229  31.229 -44.676  1.00 84.15           C  
ATOM   3442  C   HIS C 221      63.958  31.299 -46.013  1.00 84.15           C  
ATOM   3443  CB  HIS C 221      64.096  30.508 -43.642  1.00 84.15           C  
ATOM   3444  O   HIS C 221      64.598  32.306 -46.324  1.00 84.15           O  
ATOM   3445  CG  HIS C 221      63.645  30.715 -42.231  1.00 84.15           C  
ATOM   3446  CD2 HIS C 221      63.619  29.871 -41.173  1.00 84.15           C  
ATOM   3447  ND1 HIS C 221      63.141  31.916 -41.779  1.00 84.15           N  
ATOM   3448  CE1 HIS C 221      62.826  31.801 -40.500  1.00 84.15           C  
ATOM   3449  NE2 HIS C 221      63.106  30.570 -40.108  1.00 84.15           N  
ATOM   3450  N   GLU C 222      63.716  30.339 -46.945  1.00 86.75           N  
ATOM   3451  CA  GLU C 222      64.315  30.312 -48.276  1.00 86.75           C  
ATOM   3452  C   GLU C 222      63.709  31.384 -49.176  1.00 86.75           C  
ATOM   3453  CB  GLU C 222      64.143  28.931 -48.915  1.00 86.75           C  
ATOM   3454  O   GLU C 222      64.416  32.008 -49.971  1.00 86.75           O  
ATOM   3455  CG  GLU C 222      65.456  28.206 -49.174  1.00 86.75           C  
ATOM   3456  CD  GLU C 222      65.268  26.754 -49.586  1.00 86.75           C  
ATOM   3457  OE1 GLU C 222      66.280  26.040 -49.769  1.00 86.75           O  
ATOM   3458  OE2 GLU C 222      64.100  26.329 -49.728  1.00 86.75           O  
ATOM   3459  N   GLN C 223      62.583  31.705 -49.047  1.00 83.71           N  
ATOM   3460  CA  GLN C 223      61.924  32.738 -49.839  1.00 83.71           C  
ATOM   3461  C   GLN C 223      62.368  34.132 -49.403  1.00 83.71           C  
ATOM   3462  CB  GLN C 223      60.404  32.613 -49.729  1.00 83.71           C  
ATOM   3463  O   GLN C 223      62.586  35.010 -50.240  1.00 83.71           O  
ATOM   3464  CG  GLN C 223      59.666  32.923 -51.024  1.00 83.71           C  
ATOM   3465  CD  GLN C 223      58.631  31.871 -51.376  1.00 83.71           C  
ATOM   3466  NE2 GLN C 223      57.987  32.034 -52.527  1.00 83.71           N  
ATOM   3467  OE1 GLN C 223      58.412  30.919 -50.620  1.00 83.71           O  
ATOM   3468  N   GLN C 224      62.516  34.318 -48.081  1.00 85.63           N  
ATOM   3469  CA  GLN C 224      62.988  35.590 -47.545  1.00 85.63           C  
ATOM   3470  C   GLN C 224      64.400  35.902 -48.032  1.00 85.63           C  
ATOM   3471  CB  GLN C 224      62.950  35.577 -46.016  1.00 85.63           C  
ATOM   3472  O   GLN C 224      64.716  37.053 -48.341  1.00 85.63           O  
ATOM   3473  CG  GLN C 224      61.830  36.420 -45.421  1.00 85.63           C  
ATOM   3474  CD  GLN C 224      61.686  36.231 -43.923  1.00 85.63           C  
ATOM   3475  NE2 GLN C 224      60.643  36.819 -43.348  1.00 85.63           N  
ATOM   3476  OE1 GLN C 224      62.506  35.562 -43.286  1.00 85.63           O  
ATOM   3477  N   ILE C 225      65.189  34.863 -48.341  1.00 86.25           N  
ATOM   3478  CA  ILE C 225      66.568  34.977 -48.802  1.00 86.25           C  
ATOM   3479  C   ILE C 225      66.589  35.358 -50.280  1.00 86.25           C  
ATOM   3480  CB  ILE C 225      67.350  33.663 -48.576  1.00 86.25           C  
ATOM   3481  O   ILE C 225      67.393  36.192 -50.701  1.00 86.25           O  
ATOM   3482  CG1 ILE C 225      67.552  33.412 -47.078  1.00 86.25           C  
ATOM   3483  CG2 ILE C 225      68.692  33.700 -49.312  1.00 86.25           C  
ATOM   3484  CD1 ILE C 225      68.224  32.084 -46.757  1.00 86.25           C  
ATOM   3485  N   LYS C 226      65.560  35.143 -51.056  1.00 83.04           N  
ATOM   3486  CA  LYS C 226      65.422  35.513 -52.462  1.00 83.04           C  
ATOM   3487  C   LYS C 226      64.973  36.964 -52.607  1.00 83.04           C  
ATOM   3488  CB  LYS C 226      64.432  34.584 -53.167  1.00 83.04           C  
ATOM   3489  O   LYS C 226      65.462  37.686 -53.478  1.00 83.04           O  
ATOM   3490  CG  LYS C 226      65.086  33.419 -53.894  1.00 83.04           C  
ATOM   3491  CD  LYS C 226      64.056  32.566 -54.624  1.00 83.04           C  
ATOM   3492  CE  LYS C 226      64.689  31.322 -55.231  1.00 83.04           C  
ATOM   3493  NZ  LYS C 226      63.669  30.438 -55.871  1.00 83.04           N  
ATOM   3494  N   ASP C 227      64.263  37.281 -51.808  1.00 77.64           N  
ATOM   3495  CA  ASP C 227      63.778  38.657 -51.844  1.00 77.64           C  
ATOM   3496  C   ASP C 227      64.887  39.640 -51.477  1.00 77.64           C  
ATOM   3497  CB  ASP C 227      62.587  38.831 -50.900  1.00 77.64           C  
ATOM   3498  O   ASP C 227      65.042  40.679 -52.123  1.00 77.64           O  
ATOM   3499  CG  ASP C 227      61.271  38.388 -51.516  1.00 77.64           C  
ATOM   3500  OD1 ASP C 227      61.220  38.158 -52.743  1.00 77.64           O  
ATOM   3501  OD2 ASP C 227      60.276  38.272 -50.768  1.00 77.64           O  
ATOM   3502  N   LEU C 228      65.442  39.371 -50.366  1.00 78.53           N  
ATOM   3503  CA  LEU C 228      66.474  40.299 -49.916  1.00 78.53           C  
ATOM   3504  C   LEU C 228      67.605  40.389 -50.935  1.00 78.53           C  
ATOM   3505  CB  LEU C 228      67.029  39.864 -48.557  1.00 78.53           C  
ATOM   3506  O   LEU C 228      68.172  41.464 -51.145  1.00 78.53           O  
ATOM   3507  CG  LEU C 228      66.228  40.297 -47.328  1.00 78.53           C  
ATOM   3508  CD1 LEU C 228      66.618  39.455 -46.118  1.00 78.53           C  
ATOM   3509  CD2 LEU C 228      66.443  41.780 -47.044  1.00 78.53           C  
ATOM   3510  N   GLU C 229      67.704  39.301 -51.767  1.00 86.81           N  
ATOM   3511  CA  GLU C 229      68.719  39.228 -52.813  1.00 86.81           C  
ATOM   3512  C   GLU C 229      68.343  40.099 -54.008  1.00 86.81           C  
ATOM   3513  CB  GLU C 229      68.926  37.779 -53.262  1.00 86.81           C  
ATOM   3514  O   GLU C 229      69.204  40.746 -54.607  1.00 86.81           O  
ATOM   3515  CG  GLU C 229      69.866  36.986 -52.366  1.00 86.81           C  
ATOM   3516  CD  GLU C 229      70.057  35.548 -52.820  1.00 86.81           C  
ATOM   3517  OE1 GLU C 229      70.943  34.851 -52.274  1.00 86.81           O  
ATOM   3518  OE2 GLU C 229      69.315  35.114 -53.730  1.00 86.81           O  
ATOM   3519  N   GLN C 230      67.140  40.332 -54.209  1.00 82.08           N  
ATOM   3520  CA  GLN C 230      66.623  41.206 -55.257  1.00 82.08           C  
ATOM   3521  C   GLN C 230      66.734  42.674 -54.853  1.00 82.08           C  
ATOM   3522  CB  GLN C 230      65.169  40.859 -55.578  1.00 82.08           C  
ATOM   3523  O   GLN C 230      67.113  43.520 -55.666  1.00 82.08           O  
ATOM   3524  CG  GLN C 230      64.935  40.475 -57.033  1.00 82.08           C  
ATOM   3525  CD  GLN C 230      63.512  40.021 -57.299  1.00 82.08           C  
ATOM   3526  NE2 GLN C 230      63.240  39.615 -58.534  1.00 82.08           N  
ATOM   3527  OE1 GLN C 230      62.664  40.035 -56.401  1.00 82.08           O  
ATOM   3528  N   LYS C 231      66.405  42.892 -53.686  1.00 72.74           N  
ATOM   3529  CA  LYS C 231      66.520  44.263 -53.197  1.00 72.74           C  
ATOM   3530  C   LYS C 231      67.969  44.739 -53.229  1.00 72.74           C  
ATOM   3531  CB  LYS C 231      65.963  44.374 -51.777  1.00 72.74           C  
ATOM   3532  O   LYS C 231      68.242  45.893 -53.566  1.00 72.74           O  
ATOM   3533  CG  LYS C 231      64.809  45.356 -51.639  1.00 72.74           C  
ATOM   3534  CD  LYS C 231      64.209  45.322 -50.240  1.00 72.74           C  
ATOM   3535  CE  LYS C 231      63.023  46.269 -50.115  1.00 72.74           C  
ATOM   3536  NZ  LYS C 231      62.354  46.146 -48.786  1.00 72.74           N  
ATOM   3537  N   LEU C 232      68.801  43.819 -52.952  1.00 79.99           N  
ATOM   3538  CA  LEU C 232      70.225  44.129 -52.996  1.00 79.99           C  
ATOM   3539  C   LEU C 232      70.676  44.415 -54.424  1.00 79.99           C  
ATOM   3540  CB  LEU C 232      71.044  42.974 -52.412  1.00 79.99           C  
ATOM   3541  O   LEU C 232      71.480  45.321 -54.656  1.00 79.99           O  
ATOM   3542  CG  LEU C 232      72.240  43.363 -51.542  1.00 79.99           C  
ATOM   3543  CD1 LEU C 232      72.277  42.509 -50.279  1.00 79.99           C  
ATOM   3544  CD2 LEU C 232      73.540  43.223 -52.326  1.00 79.99           C  
ATOM   3545  N   SER C 233      69.814  44.080 -55.434  1.00 79.89           N  
ATOM   3546  CA  SER C 233      70.037  44.321 -56.856  1.00 79.89           C  
ATOM   3547  C   SER C 233      69.490  45.680 -57.278  1.00 79.89           C  
ATOM   3548  CB  SER C 233      69.389  43.219 -57.695  1.00 79.89           C  
ATOM   3549  O   SER C 233      70.123  46.396 -58.057  1.00 79.89           O  
ATOM   3550  OG  SER C 233      69.286  43.614 -59.052  1.00 79.89           O  
ATOM   3551  N   LEU C 234      68.551  46.267 -56.769  1.00 69.86           N  
ATOM   3552  CA  LEU C 234      67.978  47.561 -57.124  1.00 69.86           C  
ATOM   3553  C   LEU C 234      68.792  48.701 -56.521  1.00 69.86           C  
ATOM   3554  CB  LEU C 234      66.524  47.651 -56.652  1.00 69.86           C  
ATOM   3555  O   LEU C 234      69.054  49.704 -57.188  1.00 69.86           O  
ATOM   3556  CG  LEU C 234      65.453  47.305 -57.687  1.00 69.86           C  
ATOM   3557  CD1 LEU C 234      64.329  46.504 -57.038  1.00 69.86           C  
ATOM   3558  CD2 LEU C 234      64.907  48.572 -58.336  1.00 69.86           C  
ATOM   3559  N   GLN C 235      68.860  48.724 -55.160  1.00 69.58           N  
ATOM   3560  CA  GLN C 235      69.589  49.808 -54.509  1.00 69.58           C  
ATOM   3561  C   GLN C 235      70.914  50.082 -55.215  1.00 69.58           C  
ATOM   3562  CB  GLN C 235      69.838  49.479 -53.036  1.00 69.58           C  
ATOM   3563  O   GLN C 235      71.343  51.233 -55.315  1.00 69.58           O  
ATOM   3564  CG  GLN C 235      68.941  50.247 -52.074  1.00 69.58           C  
ATOM   3565  CD  GLN C 235      69.193  49.888 -50.622  1.00 69.58           C  
ATOM   3566  NE2 GLN C 235      68.640  50.680 -49.710  1.00 69.58           N  
ATOM   3567  OE1 GLN C 235      69.880  48.906 -50.322  1.00 69.58           O  
ATOM   3568  N   GLU C 236      71.268  49.113 -55.960  1.00 77.38           N  
ATOM   3569  CA  GLU C 236      72.495  49.173 -56.750  1.00 77.38           C  
ATOM   3570  C   GLU C 236      72.279  49.948 -58.047  1.00 77.38           C  
ATOM   3571  CB  GLU C 236      73.004  47.763 -57.059  1.00 77.38           C  
ATOM   3572  O   GLU C 236      73.151  50.709 -58.473  1.00 77.38           O  
ATOM   3573  CG  GLU C 236      73.997  47.229 -56.037  1.00 77.38           C  
ATOM   3574  CD  GLU C 236      74.482  45.823 -56.349  1.00 77.38           C  
ATOM   3575  OE1 GLU C 236      75.374  45.315 -55.631  1.00 77.38           O  
ATOM   3576  OE2 GLU C 236      73.967  45.223 -57.319  1.00 77.38           O  
ATOM   3577  N   GLN C 237      70.743  50.515 -58.402  1.00 66.20           N  
ATOM   3578  CA  GLN C 237      70.345  51.252 -59.597  1.00 66.20           C  
ATOM   3579  C   GLN C 237      70.015  52.704 -59.263  1.00 66.20           C  
ATOM   3580  CB  GLN C 237      69.145  50.582 -60.268  1.00 66.20           C  
ATOM   3581  O   GLN C 237      70.399  53.618 -59.996  1.00 66.20           O  
ATOM   3582  CG  GLN C 237      69.525  49.601 -61.369  1.00 66.20           C  
ATOM   3583  CD  GLN C 237      68.324  48.880 -61.952  1.00 66.20           C  
ATOM   3584  NE2 GLN C 237      68.562  48.057 -62.967  1.00 66.20           N  
ATOM   3585  OE1 GLN C 237      67.192  49.060 -61.493  1.00 66.20           O  
ATOM   3586  N   ASP C 238      69.261  53.273 -58.358  1.00 58.64           N  
ATOM   3587  CA  ASP C 238      68.893  54.641 -58.004  1.00 58.64           C  
ATOM   3588  C   ASP C 238      70.126  55.462 -57.631  1.00 58.64           C  
ATOM   3589  CB  ASP C 238      67.890  54.645 -56.849  1.00 58.64           C  
ATOM   3590  O   ASP C 238      70.147  56.680 -57.820  1.00 58.64           O  
ATOM   3591  CG  ASP C 238      66.482  54.278 -57.285  1.00 58.64           C  
ATOM   3592  OD1 ASP C 238      66.204  54.269 -58.504  1.00 58.64           O  
ATOM   3593  OD2 ASP C 238      65.643  53.997 -56.402  1.00 58.64           O  
ATOM   3594  N   ALA C 239      71.073  55.249 -57.041  1.00 63.92           N  
ATOM   3595  CA  ALA C 239      72.319  55.998 -56.902  1.00 63.92           C  
ATOM   3596  C   ALA C 239      72.700  56.677 -58.214  1.00 63.92           C  
ATOM   3597  CB  ALA C 239      73.444  55.077 -56.436  1.00 63.92           C  
ATOM   3598  O   ALA C 239      73.210  57.800 -58.214  1.00 63.92           O  
ATOM   3599  N   ALA C 240      71.651  56.635 -59.423  1.00 57.90           N  
ATOM   3600  CA  ALA C 240      71.951  57.134 -60.762  1.00 57.90           C  
ATOM   3601  C   ALA C 240      70.985  58.246 -61.162  1.00 57.90           C  
ATOM   3602  CB  ALA C 240      71.897  55.996 -61.779  1.00 57.90           C  
ATOM   3603  O   ALA C 240      71.394  59.251 -61.748  1.00 57.90           O  
ATOM   3604  N   ILE C 241      69.198  59.101 -60.750  1.00 50.36           N  
ATOM   3605  CA  ILE C 241      68.274  60.044 -61.371  1.00 50.36           C  
ATOM   3606  C   ILE C 241      67.990  61.196 -60.410  1.00 50.36           C  
ATOM   3607  CB  ILE C 241      66.956  59.353 -61.785  1.00 50.36           C  
ATOM   3608  O   ILE C 241      67.199  62.090 -60.721  1.00 50.36           O  
ATOM   3609  CG1 ILE C 241      67.221  58.304 -62.872  1.00 50.36           C  
ATOM   3610  CG2 ILE C 241      65.931  60.387 -62.261  1.00 50.36           C  
ATOM   3611  CD1 ILE C 241      66.016  57.432 -63.197  1.00 50.36           C  
ATOM   3612  N   VAL C 242      67.623  62.131 -59.361  1.00 54.52           N  
ATOM   3613  CA  VAL C 242      67.464  63.357 -58.586  1.00 54.52           C  
ATOM   3614  C   VAL C 242      68.075  64.532 -59.347  1.00 54.52           C  
ATOM   3615  CB  VAL C 242      68.112  63.233 -57.189  1.00 54.52           C  
ATOM   3616  O   VAL C 242      68.078  65.664 -58.856  1.00 54.52           O  
ATOM   3617  CG1 VAL C 242      67.983  64.544 -56.416  1.00 54.52           C  
ATOM   3618  CG2 VAL C 242      67.477  62.084 -56.408  1.00 54.52           C  
ATOM   3619  N   LYS C 243      68.261  64.989 -60.721  1.00 51.41           N  
ATOM   3620  CA  LYS C 243      68.803  65.919 -61.707  1.00 51.41           C  
ATOM   3621  C   LYS C 243      67.692  66.737 -62.360  1.00 51.41           C  
ATOM   3622  CB  LYS C 243      69.597  65.167 -62.776  1.00 51.41           C  
ATOM   3623  O   LYS C 243      67.837  67.946 -62.556  1.00 51.41           O  
ATOM   3624  CG  LYS C 243      70.939  65.800 -63.111  1.00 51.41           C  
ATOM   3625  CD  LYS C 243      71.690  64.996 -64.164  1.00 51.41           C  
ATOM   3626  CE  LYS C 243      73.032  65.632 -64.503  1.00 51.41           C  
ATOM   3627  NZ  LYS C 243      73.799  64.813 -65.488  1.00 51.41           N  
ATOM   3628  N   ASN C 244      65.783  67.115 -62.576  1.00 46.08           N  
ATOM   3629  CA  ASN C 244      64.955  67.761 -63.589  1.00 46.08           C  
ATOM   3630  C   ASN C 244      64.028  68.805 -62.973  1.00 46.08           C  
ATOM   3631  CB  ASN C 244      64.143  66.720 -64.363  1.00 46.08           C  
ATOM   3632  O   ASN C 244      63.218  68.484 -62.101  1.00 46.08           O  
ATOM   3633  CG  ASN C 244      64.571  66.605 -65.812  1.00 46.08           C  
ATOM   3634  ND2 ASN C 244      63.911  65.726 -66.557  1.00 46.08           N  
ATOM   3635  OD1 ASN C 244      65.488  67.300 -66.259  1.00 46.08           O  
ATOM   3636  N   MET C 245      63.568  71.046 -62.521  1.00 48.22           N  
ATOM   3637  CA  MET C 245      63.827  72.472 -62.341  1.00 48.22           C  
ATOM   3638  C   MET C 245      62.940  73.305 -63.260  1.00 48.22           C  
ATOM   3639  CB  MET C 245      65.299  72.790 -62.605  1.00 48.22           C  
ATOM   3640  O   MET C 245      62.704  74.486 -62.998  1.00 48.22           O  
ATOM   3641  CG  MET C 245      66.093  73.108 -61.348  1.00 48.22           C  
ATOM   3642  SD  MET C 245      67.861  73.451 -61.701  1.00 48.22           S  
ATOM   3643  CE  MET C 245      67.818  75.261 -61.815  1.00 48.22           C  
ATOM   3644  N   LYS C 246      61.515  74.907 -63.739  1.00 37.45           N  
ATOM   3645  CA  LYS C 246      61.238  76.245 -64.254  1.00 37.45           C  
ATOM   3646  C   LYS C 246      59.858  76.728 -63.817  1.00 37.45           C  
ATOM   3647  CB  LYS C 246      61.341  76.265 -65.780  1.00 37.45           C  
ATOM   3648  O   LYS C 246      59.003  75.923 -63.441  1.00 37.45           O  
ATOM   3649  CG  LYS C 246      62.227  77.375 -66.326  1.00 37.45           C  
ATOM   3650  CD  LYS C 246      62.345  77.301 -67.843  1.00 37.45           C  
ATOM   3651  CE  LYS C 246      63.235  78.409 -68.390  1.00 37.45           C  
ATOM   3652  NZ  LYS C 246      63.488  78.244 -69.853  1.00 37.45           N  
ATOM   3653  N   SER C 247      57.879  79.289 -64.567  1.00 51.82           N  
ATOM   3654  CA  SER C 247      57.551  80.553 -65.219  1.00 51.82           C  
ATOM   3655  C   SER C 247      56.044  80.715 -65.383  1.00 51.82           C  
ATOM   3656  CB  SER C 247      58.234  80.645 -66.584  1.00 51.82           C  
ATOM   3657  O   SER C 247      55.508  81.810 -65.197  1.00 51.82           O  
ATOM   3658  OG  SER C 247      57.694  79.691 -67.482  1.00 51.82           O  
ATOM   3659  N   GLU C 248      54.379  81.645 -66.396  1.00 44.28           N  
ATOM   3660  CA  GLU C 248      53.302  82.022 -67.307  1.00 44.28           C  
ATOM   3661  C   GLU C 248      52.075  82.507 -66.540  1.00 44.28           C  
ATOM   3662  CB  GLU C 248      52.926  80.845 -68.211  1.00 44.28           C  
ATOM   3663  O   GLU C 248      51.799  82.032 -65.436  1.00 44.28           O  
ATOM   3664  CG  GLU C 248      53.622  80.862 -69.564  1.00 44.28           C  
ATOM   3665  CD  GLU C 248      52.713  81.302 -70.701  1.00 44.28           C  
ATOM   3666  OE1 GLU C 248      53.202  81.951 -71.653  1.00 44.28           O  
ATOM   3667  OE2 GLU C 248      51.501  80.995 -70.638  1.00 44.28           O  
ATOM   3668  N   LEU C 249      50.081  83.972 -67.010  1.00 41.14           N  
ATOM   3669  CA  LEU C 249      49.067  84.597 -67.853  1.00 41.14           C  
ATOM   3670  C   LEU C 249      47.889  85.084 -67.015  1.00 41.14           C  
ATOM   3671  CB  LEU C 249      48.577  83.615 -68.920  1.00 41.14           C  
ATOM   3672  O   LEU C 249      47.367  84.343 -66.180  1.00 41.14           O  
ATOM   3673  CG  LEU C 249      48.767  84.045 -70.376  1.00 41.14           C  
ATOM   3674  CD1 LEU C 249      49.316  82.887 -71.203  1.00 41.14           C  
ATOM   3675  CD2 LEU C 249      47.453  84.551 -70.960  1.00 41.14           C  
ATOM   3676  N   VAL C 250      46.315  87.516 -67.062  1.00 52.10           N  
ATOM   3677  CA  VAL C 250      45.818  88.875 -67.245  1.00 52.10           C  
ATOM   3678  C   VAL C 250      44.300  88.896 -67.080  1.00 52.10           C  
ATOM   3679  CB  VAL C 250      46.211  89.442 -68.628  1.00 52.10           C  
ATOM   3680  O   VAL C 250      43.747  89.824 -66.485  1.00 52.10           O  
ATOM   3681  CG1 VAL C 250      45.596  90.824 -68.840  1.00 52.10           C  
ATOM   3682  CG2 VAL C 250      47.731  89.504 -68.765  1.00 52.10           C  
ATOM   3683  N   ARG C 251      42.432  89.736 -68.285  1.00 45.70           N  
ATOM   3684  CA  ARG C 251      41.065  89.998 -68.725  1.00 45.70           C  
ATOM   3685  C   ARG C 251      40.068  89.735 -67.601  1.00 45.70           C  
ATOM   3686  CB  ARG C 251      40.719  89.140 -69.943  1.00 45.70           C  
ATOM   3687  O   ARG C 251      39.136  90.516 -67.397  1.00 45.70           O  
ATOM   3688  CG  ARG C 251      40.803  89.885 -71.266  1.00 45.70           C  
ATOM   3689  CD  ARG C 251      40.447  88.988 -72.443  1.00 45.70           C  
ATOM   3690  NE  ARG C 251      40.538  89.703 -73.712  1.00 45.70           N  
ATOM   3691  NH1 ARG C 251      39.893  87.903 -75.009  1.00 45.70           N  
ATOM   3692  NH2 ARG C 251      40.387  89.913 -75.995  1.00 45.70           N  
ATOM   3693  CZ  ARG C 251      40.272  89.171 -74.903  1.00 45.70           C  
ATOM   3694  N   LEU C 252      39.194  88.884 -67.404  1.00 44.09           N  
ATOM   3695  CA  LEU C 252      38.157  87.869 -67.253  1.00 44.09           C  
ATOM   3696  C   LEU C 252      37.642  87.827 -65.819  1.00 44.09           C  
ATOM   3697  CB  LEU C 252      38.693  86.492 -67.656  1.00 44.09           C  
ATOM   3698  O   LEU C 252      36.707  87.083 -65.512  1.00 44.09           O  
ATOM   3699  CG  LEU C 252      38.182  85.928 -68.983  1.00 44.09           C  
ATOM   3700  CD1 LEU C 252      39.084  84.794 -69.458  1.00 44.09           C  
ATOM   3701  CD2 LEU C 252      36.741  85.449 -68.841  1.00 44.09           C  
ATOM   3702  N   PRO C 253      37.094  88.740 -65.473  1.00 50.49           N  
ATOM   3703  CA  PRO C 253      37.024  88.673 -64.011  1.00 50.49           C  
ATOM   3704  C   PRO C 253      35.608  88.877 -63.478  1.00 50.49           C  
ATOM   3705  CB  PRO C 253      37.947  89.808 -63.562  1.00 50.49           C  
ATOM   3706  O   PRO C 253      35.141  88.100 -62.642  1.00 50.49           O  
ATOM   3707  CG  PRO C 253      38.357  90.491 -64.827  1.00 50.49           C  
ATOM   3708  CD  PRO C 253      37.723  89.773 -65.983  1.00 50.49           C  
ATOM   3709  N   ARG C 254      34.743  89.963 -63.400  1.00 51.07           N  
ATOM   3710  CA  ARG C 254      33.859  90.157 -62.256  1.00 51.07           C  
ATOM   3711  C   ARG C 254      32.428  89.752 -62.595  1.00 51.07           C  
ATOM   3712  CB  ARG C 254      33.894  91.613 -61.788  1.00 51.07           C  
ATOM   3713  O   ARG C 254      31.730  89.166 -61.765  1.00 51.07           O  
ATOM   3714  CG  ARG C 254      34.783  91.850 -60.577  1.00 51.07           C  
ATOM   3715  CD  ARG C 254      34.725  93.297 -60.109  1.00 51.07           C  
ATOM   3716  NE  ARG C 254      35.595  93.528 -58.960  1.00 51.07           N  
ATOM   3717  NH1 ARG C 254      35.214  95.804 -58.865  1.00 51.07           N  
ATOM   3718  NH2 ARG C 254      36.620  94.809 -57.353  1.00 51.07           N  
ATOM   3719  CZ  ARG C 254      35.807  94.713 -58.395  1.00 51.07           C  
ATOM   3720  N   LEU C 255      31.745  90.758 -63.176  1.00 55.81           N  
ATOM   3721  CA  LEU C 255      30.401  90.444 -63.649  1.00 55.81           C  
ATOM   3722  C   LEU C 255      30.228  88.941 -63.840  1.00 55.81           C  
ATOM   3723  CB  LEU C 255      30.111  91.174 -64.964  1.00 55.81           C  
ATOM   3724  O   LEU C 255      29.107  88.431 -63.799  1.00 55.81           O  
ATOM   3725  CG  LEU C 255      29.505  92.573 -64.843  1.00 55.81           C  
ATOM   3726  CD1 LEU C 255      29.683  93.342 -66.148  1.00 55.81           C  
ATOM   3727  CD2 LEU C 255      28.030  92.486 -64.465  1.00 55.81           C  
ATOM   3728  N   GLU C 256      31.346  88.499 -64.210  1.00 45.66           N  
ATOM   3729  CA  GLU C 256      31.572  87.085 -63.926  1.00 45.66           C  
ATOM   3730  C   GLU C 256      31.093  86.720 -62.524  1.00 45.66           C  
ATOM   3731  CB  GLU C 256      33.054  86.735 -64.083  1.00 45.66           C  
ATOM   3732  O   GLU C 256      31.003  85.539 -62.181  1.00 45.66           O  
ATOM   3733  CG  GLU C 256      33.406  86.145 -65.442  1.00 45.66           C  
ATOM   3734  CD  GLU C 256      34.872  85.763 -65.568  1.00 45.66           C  
ATOM   3735  OE1 GLU C 256      35.263  85.192 -66.612  1.00 45.66           O  
ATOM   3736  OE2 GLU C 256      35.636  86.036 -64.615  1.00 45.66           O  
ATOM   3737  N   ARG C 257      31.329  87.402 -61.788  1.00 48.14           N  
ATOM   3738  CA  ARG C 257      30.138  87.553 -60.959  1.00 48.14           C  
ATOM   3739  C   ARG C 257      29.061  86.551 -61.360  1.00 48.14           C  
ATOM   3740  CB  ARG C 257      29.590  88.979 -61.059  1.00 48.14           C  
ATOM   3741  O   ARG C 257      28.843  86.307 -62.549  1.00 48.14           O  
ATOM   3742  CG  ARG C 257      30.157  89.931 -60.019  1.00 48.14           C  
ATOM   3743  CD  ARG C 257      29.501  91.303 -60.092  1.00 48.14           C  
ATOM   3744  NE  ARG C 257      30.304  92.321 -59.421  1.00 48.14           N  
ATOM   3745  NH1 ARG C 257      29.298  94.109 -60.482  1.00 48.14           N  
ATOM   3746  NH2 ARG C 257      30.971  94.469 -58.956  1.00 48.14           N  
ATOM   3747  CZ  ARG C 257      30.189  93.631 -59.621  1.00 48.14           C  
ATOM   3748  N   GLU C 258      28.496  86.918 -61.712  1.00 52.48           N  
ATOM   3749  CA  GLU C 258      27.153  86.726 -61.172  1.00 52.48           C  
ATOM   3750  C   GLU C 258      26.420  85.603 -61.900  1.00 52.48           C  
ATOM   3751  CB  GLU C 258      26.347  88.025 -61.261  1.00 52.48           C  
ATOM   3752  O   GLU C 258      25.621  84.883 -61.298  1.00 52.48           O  
ATOM   3753  CG  GLU C 258      26.471  88.911 -60.029  1.00 52.48           C  
ATOM   3754  CD  GLU C 258      25.642  90.183 -60.120  1.00 52.48           C  
ATOM   3755  OE1 GLU C 258      25.641  90.976 -59.152  1.00 52.48           O  
ATOM   3756  OE2 GLU C 258      24.989  90.387 -61.168  1.00 52.48           O  
ATOM   3757  N   LEU C 259      26.462  86.061 -63.154  1.00 57.56           N  
ATOM   3758  CA  LEU C 259      26.061  84.839 -63.841  1.00 57.56           C  
ATOM   3759  C   LEU C 259      26.586  83.607 -63.112  1.00 57.56           C  
ATOM   3760  CB  LEU C 259      26.567  84.846 -65.286  1.00 57.56           C  
ATOM   3761  O   LEU C 259      25.850  82.639 -62.910  1.00 57.56           O  
ATOM   3762  CG  LEU C 259      25.501  84.957 -66.377  1.00 57.56           C  
ATOM   3763  CD1 LEU C 259      26.138  85.364 -67.702  1.00 57.56           C  
ATOM   3764  CD2 LEU C 259      24.745  83.641 -66.524  1.00 57.56           C  
ATOM   3765  N   LYS C 260      27.716  83.467 -63.309  1.00 48.18           N  
ATOM   3766  CA  LYS C 260      28.113  82.174 -62.758  1.00 48.18           C  
ATOM   3767  C   LYS C 260      27.603  82.005 -61.330  1.00 48.18           C  
ATOM   3768  CB  LYS C 260      29.634  82.020 -62.793  1.00 48.18           C  
ATOM   3769  O   LYS C 260      27.516  80.884 -60.825  1.00 48.18           O  
ATOM   3770  CG  LYS C 260      30.107  80.611 -63.117  1.00 48.18           C  
ATOM   3771  CD  LYS C 260      31.626  80.535 -63.194  1.00 48.18           C  
ATOM   3772  CE  LYS C 260      32.101  79.119 -63.494  1.00 48.18           C  
ATOM   3773  NZ  LYS C 260      33.590  79.042 -63.585  1.00 48.18           N  
ATOM   3774  N   GLN C 261      27.843  82.511 -60.781  1.00 53.01           N  
ATOM   3775  CA  GLN C 261      27.524  82.188 -59.395  1.00 53.01           C  
ATOM   3776  C   GLN C 261      26.079  81.716 -59.259  1.00 53.01           C  
ATOM   3777  CB  GLN C 261      27.767  83.399 -58.492  1.00 53.01           C  
ATOM   3778  O   GLN C 261      25.801  80.750 -58.545  1.00 53.01           O  
ATOM   3779  CG  GLN C 261      28.867  83.186 -57.461  1.00 53.01           C  
ATOM   3780  CD  GLN C 261      29.187  84.444 -56.676  1.00 53.01           C  
ATOM   3781  NE2 GLN C 261      30.126  84.337 -55.742  1.00 53.01           N  
ATOM   3782  OE1 GLN C 261      28.596  85.503 -56.907  1.00 53.01           O  
ATOM   3783  N   LEU C 262      25.665  81.995 -59.875  1.00 61.31           N  
ATOM   3784  CA  LEU C 262      24.238  81.691 -59.893  1.00 61.31           C  
ATOM   3785  C   LEU C 262      23.967  80.397 -60.652  1.00 61.31           C  
ATOM   3786  CB  LEU C 262      23.453  82.842 -60.527  1.00 61.31           C  
ATOM   3787  O   LEU C 262      23.096  79.615 -60.264  1.00 61.31           O  
ATOM   3788  CG  LEU C 262      22.714  83.772 -59.563  1.00 61.31           C  
ATOM   3789  CD1 LEU C 262      22.695  85.196 -60.110  1.00 61.31           C  
ATOM   3790  CD2 LEU C 262      21.296  83.269 -59.317  1.00 61.31           C  
ATOM   3791  N   ARG C 263      24.782  80.601 -61.655  1.00 61.59           N  
ATOM   3792  CA  ARG C 263      24.923  79.281 -62.259  1.00 61.59           C  
ATOM   3793  C   ARG C 263      25.318  78.241 -61.216  1.00 61.59           C  
ATOM   3794  CB  ARG C 263      25.957  79.312 -63.386  1.00 61.59           C  
ATOM   3795  O   ARG C 263      24.810  77.117 -61.229  1.00 61.59           O  
ATOM   3796  CG  ARG C 263      25.362  79.560 -64.763  1.00 61.59           C  
ATOM   3797  CD  ARG C 263      26.418  79.484 -65.857  1.00 61.59           C  
ATOM   3798  NE  ARG C 263      25.866  79.829 -67.164  1.00 61.59           N  
ATOM   3799  NH1 ARG C 263      27.918  80.031 -68.206  1.00 61.59           N  
ATOM   3800  NH2 ARG C 263      25.986  80.386 -69.388  1.00 61.59           N  
ATOM   3801  CZ  ARG C 263      26.591  80.081 -68.250  1.00 61.59           C  
ATOM   3802  N   GLU C 264      26.239  78.604 -60.382  1.00 58.56           N  
ATOM   3803  CA  GLU C 264      26.628  77.775 -59.245  1.00 58.56           C  
ATOM   3804  C   GLU C 264      25.420  77.418 -58.384  1.00 58.56           C  
ATOM   3805  CB  GLU C 264      27.686  78.487 -58.398  1.00 58.56           C  
ATOM   3806  O   GLU C 264      25.265  76.267 -57.971  1.00 58.56           O  
ATOM   3807  CG  GLU C 264      29.110  78.288 -58.896  1.00 58.56           C  
ATOM   3808  CD  GLU C 264      30.142  79.057 -58.087  1.00 58.56           C  
ATOM   3809  OE1 GLU C 264      31.351  78.959 -58.396  1.00 58.56           O  
ATOM   3810  OE2 GLU C 264      29.738  79.763 -57.136  1.00 58.56           O  
ATOM   3811  N   GLU C 265      24.471  78.393 -58.190  1.00 54.39           N  
ATOM   3812  CA  GLU C 265      23.484  78.111 -57.153  1.00 54.39           C  
ATOM   3813  C   GLU C 265      22.257  77.414 -57.734  1.00 54.39           C  
ATOM   3814  CB  GLU C 265      23.067  79.401 -56.441  1.00 54.39           C  
ATOM   3815  O   GLU C 265      21.452  76.843 -56.994  1.00 54.39           O  
ATOM   3816  CG  GLU C 265      23.915  79.731 -55.221  1.00 54.39           C  
ATOM   3817  CD  GLU C 265      23.534  81.049 -54.565  1.00 54.39           C  
ATOM   3818  OE1 GLU C 265      24.181  81.439 -53.567  1.00 54.39           O  
ATOM   3819  OE2 GLU C 265      22.580  81.695 -55.052  1.00 54.39           O  
ATOM   3820  N   SER C 266      21.937  77.801 -59.205  1.00 61.39           N  
ATOM   3821  CA  SER C 266      21.119  76.877 -59.984  1.00 61.39           C  
ATOM   3822  C   SER C 266      21.670  75.456 -59.911  1.00 61.39           C  
ATOM   3823  CB  SER C 266      21.041  77.328 -61.443  1.00 61.39           C  
ATOM   3824  O   SER C 266      20.910  74.497 -59.769  1.00 61.39           O  
ATOM   3825  OG  SER C 266      20.299  76.401 -62.217  1.00 61.39           O  
ATOM   3826  N   ALA C 267      22.878  75.233 -60.126  1.00 61.59           N  
ATOM   3827  CA  ALA C 267      23.536  73.931 -60.049  1.00 61.59           C  
ATOM   3828  C   ALA C 267      23.319  73.287 -58.683  1.00 61.59           C  
ATOM   3829  CB  ALA C 267      25.029  74.071 -60.336  1.00 61.59           C  
ATOM   3830  O   ALA C 267      23.024  72.093 -58.593  1.00 61.59           O  
ATOM   3831  N   HIS C 268      23.508  74.386 -57.604  1.00 60.49           N  
ATOM   3832  CA  HIS C 268      23.365  73.807 -56.273  1.00 60.49           C  
ATOM   3833  C   HIS C 268      21.938  73.323 -56.034  1.00 60.49           C  
ATOM   3834  CB  HIS C 268      23.761  74.823 -55.201  1.00 60.49           C  
ATOM   3835  O   HIS C 268      21.730  72.238 -55.486  1.00 60.49           O  
ATOM   3836  CG  HIS C 268      24.452  74.214 -54.023  1.00 60.49           C  
ATOM   3837  CD2 HIS C 268      24.955  74.777 -52.899  1.00 60.49           C  
ATOM   3838  ND1 HIS C 268      24.694  72.862 -53.920  1.00 60.49           N  
ATOM   3839  CE1 HIS C 268      25.317  72.618 -52.779  1.00 60.49           C  
ATOM   3840  NE2 HIS C 268      25.488  73.763 -52.141  1.00 60.49           N  
ATOM   3841  N   LEU C 269      21.289  73.806 -56.416  1.00 68.23           N  
ATOM   3842  CA  LEU C 269      19.875  73.498 -56.235  1.00 68.23           C  
ATOM   3843  C   LEU C 269      19.457  72.325 -57.115  1.00 68.23           C  
ATOM   3844  CB  LEU C 269      19.014  74.723 -56.555  1.00 68.23           C  
ATOM   3845  O   LEU C 269      18.670  71.475 -56.691  1.00 68.23           O  
ATOM   3846  CG  LEU C 269      18.851  75.749 -55.433  1.00 68.23           C  
ATOM   3847  CD1 LEU C 269      18.321  77.066 -55.992  1.00 68.23           C  
ATOM   3848  CD2 LEU C 269      17.925  75.212 -54.347  1.00 68.23           C  
ATOM   3849  N   ARG C 270      19.770  72.578 -58.228  1.00 68.21           N  
ATOM   3850  CA  ARG C 270      19.474  71.430 -59.080  1.00 68.21           C  
ATOM   3851  C   ARG C 270      20.075  70.152 -58.505  1.00 68.21           C  
ATOM   3852  CB  ARG C 270      19.999  71.664 -60.499  1.00 68.21           C  
ATOM   3853  O   ARG C 270      19.436  69.098 -58.521  1.00 68.21           O  
ATOM   3854  CG  ARG C 270      18.952  72.201 -61.462  1.00 68.21           C  
ATOM   3855  CD  ARG C 270      19.492  72.306 -62.881  1.00 68.21           C  
ATOM   3856  NE  ARG C 270      18.883  73.415 -63.609  1.00 68.21           N  
ATOM   3857  NH1 ARG C 270      20.379  73.353 -65.369  1.00 68.21           N  
ATOM   3858  NH2 ARG C 270      18.689  74.901 -65.349  1.00 68.21           N  
ATOM   3859  CZ  ARG C 270      19.318  73.887 -64.774  1.00 68.21           C  
ATOM   3860  N   GLU C 271      21.287  70.175 -58.108  1.00 62.29           N  
ATOM   3861  CA  GLU C 271      21.908  69.010 -57.484  1.00 62.29           C  
ATOM   3862  C   GLU C 271      21.104  68.537 -56.276  1.00 62.29           C  
ATOM   3863  CB  GLU C 271      23.347  69.327 -57.066  1.00 62.29           C  
ATOM   3864  O   GLU C 271      20.892  67.336 -56.098  1.00 62.29           O  
ATOM   3865  CG  GLU C 271      24.299  68.147 -57.196  1.00 62.29           C  
ATOM   3866  CD  GLU C 271      25.729  68.484 -56.805  1.00 62.29           C  
ATOM   3867  OE1 GLU C 271      26.603  67.590 -56.871  1.00 62.29           O  
ATOM   3868  OE2 GLU C 271      25.977  69.651 -56.429  1.00 62.29           O  
ATOM   3869  N   MET C 272      20.646  69.609 -55.518  1.00 65.45           N  
ATOM   3870  CA  MET C 272      19.959  69.220 -54.291  1.00 65.45           C  
ATOM   3871  C   MET C 272      18.615  68.570 -54.602  1.00 65.45           C  
ATOM   3872  CB  MET C 272      19.756  70.431 -53.379  1.00 65.45           C  
ATOM   3873  O   MET C 272      18.222  67.602 -53.949  1.00 65.45           O  
ATOM   3874  CG  MET C 272      20.835  70.589 -52.320  1.00 65.45           C  
ATOM   3875  SD  MET C 272      20.385  69.784 -50.734  1.00 65.45           S  
ATOM   3876  CE  MET C 272      21.624  70.527 -49.635  1.00 65.45           C  
ATOM   3877  N   ARG C 273      18.188  69.106 -55.411  1.00 69.19           N  
ATOM   3878  CA  ARG C 273      16.878  68.588 -55.790  1.00 69.19           C  
ATOM   3879  C   ARG C 273      16.992  67.181 -56.367  1.00 69.19           C  
ATOM   3880  CB  ARG C 273      16.205  69.516 -56.803  1.00 69.19           C  
ATOM   3881  O   ARG C 273      16.160  66.317 -56.081  1.00 69.19           O  
ATOM   3882  CG  ARG C 273      14.988  70.246 -56.256  1.00 69.19           C  
ATOM   3883  CD  ARG C 273      14.297  71.074 -57.330  1.00 69.19           C  
ATOM   3884  NE  ARG C 273      13.318  71.993 -56.756  1.00 69.19           N  
ATOM   3885  NH1 ARG C 273      13.044  73.234 -58.686  1.00 69.19           N  
ATOM   3886  NH2 ARG C 273      11.868  73.773 -56.794  1.00 69.19           N  
ATOM   3887  CZ  ARG C 273      12.746  72.998 -57.413  1.00 69.19           C  
ATOM   3888  N   GLU C 274      17.932  67.327 -57.228  1.00 70.98           N  
ATOM   3889  CA  GLU C 274      18.157  66.001 -57.796  1.00 70.98           C  
ATOM   3890  C   GLU C 274      18.519  64.991 -56.711  1.00 70.98           C  
ATOM   3891  CB  GLU C 274      19.260  66.050 -58.857  1.00 70.98           C  
ATOM   3892  O   GLU C 274      18.025  63.861 -56.718  1.00 70.98           O  
ATOM   3893  CG  GLU C 274      18.837  65.494 -60.209  1.00 70.98           C  
ATOM   3894  CD  GLU C 274      19.928  65.587 -61.264  1.00 70.98           C  
ATOM   3895  OE1 GLU C 274      19.718  65.101 -62.398  1.00 70.98           O  
ATOM   3896  OE2 GLU C 274      21.001  66.150 -60.953  1.00 70.98           O  
ATOM   3897  N   THR C 275      19.422  65.412 -55.691  1.00 74.32           N  
ATOM   3898  CA  THR C 275      19.746  64.533 -54.573  1.00 74.32           C  
ATOM   3899  C   THR C 275      18.496  64.205 -53.762  1.00 74.32           C  
ATOM   3900  CB  THR C 275      20.805  65.168 -53.653  1.00 74.32           C  
ATOM   3901  O   THR C 275      18.327  63.075 -53.301  1.00 74.32           O  
ATOM   3902  CG2 THR C 275      22.216  64.871 -54.151  1.00 74.32           C  
ATOM   3903  OG1 THR C 275      20.612  66.588 -53.619  1.00 74.32           O  
ATOM   3904  N   ASN C 276      17.835  65.152 -53.762  1.00 70.68           N  
ATOM   3905  CA  ASN C 276      16.600  64.921 -53.022  1.00 70.68           C  
ATOM   3906  C   ASN C 276      15.699  63.916 -53.734  1.00 70.68           C  
ATOM   3907  CB  ASN C 276      15.853  66.238 -52.799  1.00 70.68           C  
ATOM   3908  O   ASN C 276      15.064  63.079 -53.089  1.00 70.68           O  
ATOM   3909  CG  ASN C 276      15.905  66.702 -51.357  1.00 70.68           C  
ATOM   3910  ND2 ASN C 276      15.730  68.001 -51.145  1.00 70.68           N  
ATOM   3911  OD1 ASN C 276      16.101  65.900 -50.440  1.00 70.68           O  
ATOM   3912  N   GLY C 277      15.670  64.316 -54.885  1.00 79.96           N  
ATOM   3913  CA  GLY C 277      14.872  63.358 -55.634  1.00 79.96           C  
ATOM   3914  C   GLY C 277      15.359  61.929 -55.486  1.00 79.96           C  
ATOM   3915  O   GLY C 277      14.557  61.009 -55.317  1.00 79.96           O  
ATOM   3916  N   LEU C 278      16.696  61.606 -55.650  1.00 70.98           N  
ATOM   3917  CA  LEU C 278      17.277  60.276 -55.500  1.00 70.98           C  
ATOM   3918  C   LEU C 278      17.056  59.742 -54.089  1.00 70.98           C  
ATOM   3919  CB  LEU C 278      18.774  60.305 -55.819  1.00 70.98           C  
ATOM   3920  O   LEU C 278      16.717  58.570 -53.910  1.00 70.98           O  
ATOM   3921  CG  LEU C 278      19.161  60.072 -57.280  1.00 70.98           C  
ATOM   3922  CD1 LEU C 278      20.492  60.747 -57.590  1.00 70.98           C  
ATOM   3923  CD2 LEU C 278      19.229  58.579 -57.584  1.00 70.98           C  
ATOM   3924  N   LEU C 279      17.306  60.786 -53.166  1.00 68.47           N  
ATOM   3925  CA  LEU C 279      17.110  60.325 -51.796  1.00 68.47           C  
ATOM   3926  C   LEU C 279      15.668  59.879 -51.574  1.00 68.47           C  
ATOM   3927  CB  LEU C 279      17.474  61.430 -50.801  1.00 68.47           C  
ATOM   3928  O   LEU C 279      15.420  58.882 -50.893  1.00 68.47           O  
ATOM   3929  CG  LEU C 279      18.900  61.401 -50.248  1.00 68.47           C  
ATOM   3930  CD1 LEU C 279      19.364  62.813 -49.907  1.00 68.47           C  
ATOM   3931  CD2 LEU C 279      18.981  60.495 -49.024  1.00 68.47           C  
ATOM   3932  N   GLN C 280      14.929  60.421 -52.081  1.00 74.35           N  
ATOM   3933  CA  GLN C 280      13.513  60.095 -51.945  1.00 74.35           C  
ATOM   3934  C   GLN C 280      13.188  58.762 -52.613  1.00 74.35           C  
ATOM   3935  CB  GLN C 280      12.647  61.206 -52.542  1.00 74.35           C  
ATOM   3936  O   GLN C 280      12.403  57.973 -52.085  1.00 74.35           O  
ATOM   3937  CG  GLN C 280      11.970  62.085 -51.499  1.00 74.35           C  
ATOM   3938  CD  GLN C 280      11.253  63.275 -52.110  1.00 74.35           C  
ATOM   3939  NE2 GLN C 280      10.476  63.981 -51.296  1.00 74.35           N  
ATOM   3940  OE1 GLN C 280      11.397  63.557 -53.304  1.00 74.35           O  
ATOM   3941  N   GLU C 281      13.663  58.873 -53.755  1.00 82.93           N  
ATOM   3942  CA  GLU C 281      13.484  57.600 -54.448  1.00 82.93           C  
ATOM   3943  C   GLU C 281      14.108  56.451 -53.662  1.00 82.93           C  
ATOM   3944  CB  GLU C 281      14.086  57.664 -55.854  1.00 82.93           C  
ATOM   3945  O   GLU C 281      13.533  55.364 -53.580  1.00 82.93           O  
ATOM   3946  CG  GLU C 281      13.182  57.093 -56.936  1.00 82.93           C  
ATOM   3947  CD  GLU C 281      13.784  57.182 -58.330  1.00 82.93           C  
ATOM   3948  OE1 GLU C 281      13.172  56.660 -59.290  1.00 82.93           O  
ATOM   3949  OE2 GLU C 281      14.876  57.779 -58.462  1.00 82.93           O  
ATOM   3950  N   GLU C 282      15.263  56.534 -53.141  1.00 73.05           N  
ATOM   3951  CA  GLU C 282      15.880  55.501 -52.315  1.00 73.05           C  
ATOM   3952  C   GLU C 282      15.036  55.207 -51.077  1.00 73.05           C  
ATOM   3953  CB  GLU C 282      17.294  55.916 -51.901  1.00 73.05           C  
ATOM   3954  O   GLU C 282      14.890  54.049 -50.680  1.00 73.05           O  
ATOM   3955  CG  GLU C 282      18.395  55.127 -52.595  1.00 73.05           C  
ATOM   3956  CD  GLU C 282      19.763  55.322 -51.961  1.00 73.05           C  
ATOM   3957  OE1 GLU C 282      20.715  54.602 -52.340  1.00 73.05           O  
ATOM   3958  OE2 GLU C 282      19.884  56.200 -51.078  1.00 73.05           O  
ATOM   3959  N   LEU C 283      14.577  56.409 -50.649  1.00 80.49           N  
ATOM   3960  CA  LEU C 283      13.755  56.216 -49.459  1.00 80.49           C  
ATOM   3961  C   LEU C 283      12.517  55.387 -49.782  1.00 80.49           C  
ATOM   3962  CB  LEU C 283      13.339  57.567 -48.870  1.00 80.49           C  
ATOM   3963  O   LEU C 283      12.146  54.494 -49.017  1.00 80.49           O  
ATOM   3964  CG  LEU C 283      14.200  58.100 -47.723  1.00 80.49           C  
ATOM   3965  CD1 LEU C 283      13.845  59.553 -47.426  1.00 80.49           C  
ATOM   3966  CD2 LEU C 283      14.028  57.237 -46.478  1.00 80.49           C  
ATOM   3967  N   GLU C 284      11.923  55.740 -50.767  1.00 83.21           N  
ATOM   3968  CA  GLU C 284      10.757  54.974 -51.196  1.00 83.21           C  
ATOM   3969  C   GLU C 284      11.128  53.523 -51.491  1.00 83.21           C  
ATOM   3970  CB  GLU C 284      10.117  55.614 -52.431  1.00 83.21           C  
ATOM   3971  O   GLU C 284      10.376  52.605 -51.159  1.00 83.21           O  
ATOM   3972  CG  GLU C 284       9.009  56.605 -52.105  1.00 83.21           C  
ATOM   3973  CD  GLU C 284       8.417  57.269 -53.338  1.00 83.21           C  
ATOM   3974  OE1 GLU C 284       7.530  58.141 -53.190  1.00 83.21           O  
ATOM   3975  OE2 GLU C 284       8.842  56.915 -54.460  1.00 83.21           O  
ATOM   3976  N   GLY C 285      12.229  53.335 -52.128  1.00 86.77           N  
ATOM   3977  CA  GLY C 285      12.713  51.988 -52.384  1.00 86.77           C  
ATOM   3978  C   GLY C 285      12.996  51.205 -51.116  1.00 86.77           C  
ATOM   3979  O   GLY C 285      12.609  50.040 -50.999  1.00 86.77           O  
ATOM   3980  N   LEU C 286      13.737  52.001 -50.288  1.00 79.43           N  
ATOM   3981  CA  LEU C 286      14.046  51.323 -49.034  1.00 79.43           C  
ATOM   3982  C   LEU C 286      12.771  50.996 -48.263  1.00 79.43           C  
ATOM   3983  CB  LEU C 286      14.971  52.186 -48.171  1.00 79.43           C  
ATOM   3984  O   LEU C 286      12.670  49.936 -47.641  1.00 79.43           O  
ATOM   3985  CG  LEU C 286      16.470  51.917 -48.307  1.00 79.43           C  
ATOM   3986  CD1 LEU C 286      17.267  53.172 -47.962  1.00 79.43           C  
ATOM   3987  CD2 LEU C 286      16.888  50.751 -47.417  1.00 79.43           C  
ATOM   3988  N   GLN C 287      11.907  51.752 -48.399  1.00 80.39           N  
ATOM   3989  CA  GLN C 287      10.630  51.524 -47.731  1.00 80.39           C  
ATOM   3990  C   GLN C 287       9.922  50.299 -48.302  1.00 80.39           C  
ATOM   3991  CB  GLN C 287       9.732  52.755 -47.852  1.00 80.39           C  
ATOM   3992  O   GLN C 287       9.322  49.520 -47.559  1.00 80.39           O  
ATOM   3993  CG  GLN C 287       9.710  53.627 -46.604  1.00 80.39           C  
ATOM   3994  CD  GLN C 287       8.833  54.854 -46.760  1.00 80.39           C  
ATOM   3995  NE2 GLN C 287       8.578  55.546 -45.655  1.00 80.39           N  
ATOM   3996  OE1 GLN C 287       8.388  55.179 -47.866  1.00 80.39           O  
ATOM   3997  N   ARG C 288       9.990  50.299 -49.400  1.00 86.98           N  
ATOM   3998  CA  ARG C 288       9.400  49.128 -50.040  1.00 86.98           C  
ATOM   3999  C   ARG C 288      10.124  47.852 -49.621  1.00 86.98           C  
ATOM   4000  CB  ARG C 288       9.433  49.273 -51.563  1.00 86.98           C  
ATOM   4001  O   ARG C 288       9.487  46.835 -49.341  1.00 86.98           O  
ATOM   4002  CG  ARG C 288       8.281  50.087 -52.129  1.00 86.98           C  
ATOM   4003  CD  ARG C 288       8.303  50.112 -53.651  1.00 86.98           C  
ATOM   4004  NE  ARG C 288       7.494  51.205 -54.183  1.00 86.98           N  
ATOM   4005  NH1 ARG C 288       8.712  51.432 -56.133  1.00 86.98           N  
ATOM   4006  NH2 ARG C 288       6.909  52.791 -55.738  1.00 86.98           N  
ATOM   4007  CZ  ARG C 288       7.707  51.807 -55.350  1.00 86.98           C  
ATOM   4008  N   LYS C 289      11.382  47.766 -49.752  1.00 75.23           N  
ATOM   4009  CA  LYS C 289      12.157  46.599 -49.342  1.00 75.23           C  
ATOM   4010  C   LYS C 289      11.917  46.269 -47.871  1.00 75.23           C  
ATOM   4011  CB  LYS C 289      13.649  46.832 -49.590  1.00 75.23           C  
ATOM   4012  O   LYS C 289      11.804  45.098 -47.504  1.00 75.23           O  
ATOM   4013  CG  LYS C 289      14.110  46.450 -50.988  1.00 75.23           C  
ATOM   4014  CD  LYS C 289      15.613  46.635 -51.151  1.00 75.23           C  
ATOM   4015  CE  LYS C 289      16.063  46.343 -52.576  1.00 75.23           C  
ATOM   4016  NZ  LYS C 289      17.525  46.585 -52.757  1.00 75.23           N  
ATOM   4017  N   LEU C 290      11.942  47.535 -47.207  1.00 78.90           N  
ATOM   4018  CA  LEU C 290      11.655  47.302 -45.796  1.00 78.90           C  
ATOM   4019  C   LEU C 290      10.298  46.628 -45.621  1.00 78.90           C  
ATOM   4020  CB  LEU C 290      11.687  48.620 -45.018  1.00 78.90           C  
ATOM   4021  O   LEU C 290      10.151  45.724 -44.794  1.00 78.90           O  
ATOM   4022  CG  LEU C 290      11.965  48.515 -43.517  1.00 78.90           C  
ATOM   4023  CD1 LEU C 290      13.171  49.370 -43.141  1.00 78.90           C  
ATOM   4024  CD2 LEU C 290      10.737  48.931 -42.715  1.00 78.90           C  
ATOM   4025  N   GLY C 291       9.470  47.065 -46.269  1.00 83.41           N  
ATOM   4026  CA  GLY C 291       8.145  46.469 -46.209  1.00 83.41           C  
ATOM   4027  C   GLY C 291       8.134  44.999 -46.585  1.00 83.41           C  
ATOM   4028  O   GLY C 291       7.472  44.191 -45.931  1.00 83.41           O  
ATOM   4029  N   ARG C 292       8.787  44.712 -47.518  1.00 89.53           N  
ATOM   4030  CA  ARG C 292       8.885  43.325 -47.961  1.00 89.53           C  
ATOM   4031  C   ARG C 292       9.578  42.462 -46.912  1.00 89.53           C  
ATOM   4032  CB  ARG C 292       9.637  43.237 -49.291  1.00 89.53           C  
ATOM   4033  O   ARG C 292       9.152  41.336 -46.646  1.00 89.53           O  
ATOM   4034  CG  ARG C 292       8.801  43.631 -50.498  1.00 89.53           C  
ATOM   4035  CD  ARG C 292       9.575  43.467 -51.799  1.00 89.53           C  
ATOM   4036  NE  ARG C 292       9.242  44.513 -52.761  1.00 89.53           N  
ATOM   4037  NH1 ARG C 292      10.825  43.874 -54.317  1.00 89.53           N  
ATOM   4038  NH2 ARG C 292       9.460  45.668 -54.734  1.00 89.53           N  
ATOM   4039  CZ  ARG C 292       9.843  44.682 -53.935  1.00 89.53           C  
ATOM   4040  N   GLN C 293      10.692  43.002 -46.520  1.00 75.82           N  
ATOM   4041  CA  GLN C 293      11.440  42.264 -45.508  1.00 75.82           C  
ATOM   4042  C   GLN C 293      10.608  42.065 -44.245  1.00 75.82           C  
ATOM   4043  CB  GLN C 293      12.744  42.988 -45.169  1.00 75.82           C  
ATOM   4044  O   GLN C 293      10.664  41.005 -43.619  1.00 75.82           O  
ATOM   4045  CG  GLN C 293      13.996  42.229 -45.589  1.00 75.82           C  
ATOM   4046  CD  GLN C 293      14.911  41.914 -44.420  1.00 75.82           C  
ATOM   4047  NE2 GLN C 293      15.706  40.859 -44.558  1.00 75.82           N  
ATOM   4048  OE1 GLN C 293      14.903  42.614 -43.403  1.00 75.82           O  
ATOM   4049  N   GLU C 294       9.881  43.136 -43.930  1.00 82.85           N  
ATOM   4050  CA  GLU C 294       9.006  42.997 -42.770  1.00 82.85           C  
ATOM   4051  C   GLU C 294       7.971  41.897 -42.987  1.00 82.85           C  
ATOM   4052  CB  GLU C 294       8.307  44.324 -42.462  1.00 82.85           C  
ATOM   4053  O   GLU C 294       7.692  41.112 -42.079  1.00 82.85           O  
ATOM   4054  CG  GLU C 294       9.135  45.273 -41.609  1.00 82.85           C  
ATOM   4055  CD  GLU C 294       8.447  46.603 -41.349  1.00 82.85           C  
ATOM   4056  OE1 GLU C 294       8.961  47.404 -40.536  1.00 82.85           O  
ATOM   4057  OE2 GLU C 294       7.384  46.846 -41.963  1.00 82.85           O  
ATOM   4058  N   LYS C 295       7.454  41.895 -43.926  1.00 86.04           N  
ATOM   4059  CA  LYS C 295       6.490  40.847 -44.249  1.00 86.04           C  
ATOM   4060  C   LYS C 295       7.154  39.474 -44.264  1.00 86.04           C  
ATOM   4061  CB  LYS C 295       5.828  41.124 -45.600  1.00 86.04           C  
ATOM   4062  O   LYS C 295       6.575  38.493 -43.794  1.00 86.04           O  
ATOM   4063  CG  LYS C 295       4.510  41.877 -45.501  1.00 86.04           C  
ATOM   4064  CD  LYS C 295       3.877  42.079 -46.872  1.00 86.04           C  
ATOM   4065  CE  LYS C 295       2.617  42.930 -46.787  1.00 86.04           C  
ATOM   4066  NZ  LYS C 295       2.034  43.192 -48.137  1.00 86.04           N  
ATOM   4067  N   MET C 296       8.190  39.368 -44.782  1.00 83.19           N  
ATOM   4068  CA  MET C 296       8.952  38.123 -44.812  1.00 83.19           C  
ATOM   4069  C   MET C 296       9.299  37.663 -43.400  1.00 83.19           C  
ATOM   4070  CB  MET C 296      10.231  38.295 -45.634  1.00 83.19           C  
ATOM   4071  O   MET C 296       9.216  36.473 -43.092  1.00 83.19           O  
ATOM   4072  CG  MET C 296      10.698  37.018 -46.315  1.00 83.19           C  
ATOM   4073  SD  MET C 296      11.464  37.334 -47.952  1.00 83.19           S  
ATOM   4074  CE  MET C 296      13.148  37.770 -47.438  1.00 83.19           C  
ATOM   4075  N   GLN C 297       9.733  38.722 -42.620  1.00 80.07           N  
ATOM   4076  CA  GLN C 297      10.023  38.389 -41.229  1.00 80.07           C  
ATOM   4077  C   GLN C 297       8.797  37.798 -40.539  1.00 80.07           C  
ATOM   4078  CB  GLN C 297      10.508  39.625 -40.471  1.00 80.07           C  
ATOM   4079  O   GLN C 297       8.913  36.849 -39.761  1.00 80.07           O  
ATOM   4080  CG  GLN C 297      11.895  39.469 -39.863  1.00 80.07           C  
ATOM   4081  CD  GLN C 297      12.490  40.789 -39.409  1.00 80.07           C  
ATOM   4082  NE2 GLN C 297      13.683  40.733 -38.829  1.00 80.07           N  
ATOM   4083  OE1 GLN C 297      11.881  41.850 -39.580  1.00 80.07           O  
ATOM   4084  N   GLU C 298       7.784  38.318 -40.682  1.00 85.03           N  
ATOM   4085  CA  GLU C 298       6.533  37.825 -40.113  1.00 85.03           C  
ATOM   4086  C   GLU C 298       6.235  36.405 -40.584  1.00 85.03           C  
ATOM   4087  CB  GLU C 298       5.373  38.755 -40.478  1.00 85.03           C  
ATOM   4088  O   GLU C 298       5.817  35.558 -39.791  1.00 85.03           O  
ATOM   4089  CG  GLU C 298       4.641  39.327 -39.272  1.00 85.03           C  
ATOM   4090  CD  GLU C 298       3.579  40.349 -39.645  1.00 85.03           C  
ATOM   4091  OE1 GLU C 298       2.922  40.902 -38.734  1.00 85.03           O  
ATOM   4092  OE2 GLU C 298       3.403  40.600 -40.858  1.00 85.03           O  
ATOM   4093  N   THR C 299       6.426  36.241 -41.759  1.00 88.25           N  
ATOM   4094  CA  THR C 299       6.194  34.919 -42.331  1.00 88.25           C  
ATOM   4095  C   THR C 299       7.190  33.906 -41.774  1.00 88.25           C  
ATOM   4096  CB  THR C 299       6.293  34.950 -43.868  1.00 88.25           C  
ATOM   4097  O   THR C 299       6.827  32.762 -41.492  1.00 88.25           O  
ATOM   4098  CG2 THR C 299       5.064  35.608 -44.486  1.00 88.25           C  
ATOM   4099  OG1 THR C 299       7.460  35.688 -44.250  1.00 88.25           O  
ATOM   4100  N   LEU C 300       8.474  34.286 -41.701  1.00 78.17           N  
ATOM   4101  CA  LEU C 300       9.493  33.406 -41.141  1.00 78.17           C  
ATOM   4102  C   LEU C 300       9.158  33.035 -39.700  1.00 78.17           C  
ATOM   4103  CB  LEU C 300      10.870  34.073 -41.202  1.00 78.17           C  
ATOM   4104  O   LEU C 300       9.289  31.873 -39.308  1.00 78.17           O  
ATOM   4105  CG  LEU C 300      12.066  33.142 -41.403  1.00 78.17           C  
ATOM   4106  CD1 LEU C 300      12.956  33.658 -42.528  1.00 78.17           C  
ATOM   4107  CD2 LEU C 300      12.859  33.003 -40.108  1.00 78.17           C  
ATOM   4108  N   VAL C 301       8.713  34.044 -38.936  1.00 89.22           N  
ATOM   4109  CA  VAL C 301       8.325  33.746 -37.561  1.00 89.22           C  
ATOM   4110  C   VAL C 301       7.177  32.739 -37.555  1.00 89.22           C  
ATOM   4111  CB  VAL C 301       7.915  35.026 -36.798  1.00 89.22           C  
ATOM   4112  O   VAL C 301       7.177  31.794 -36.762  1.00 89.22           O  
ATOM   4113  CG1 VAL C 301       7.369  34.677 -35.414  1.00 89.22           C  
ATOM   4114  CG2 VAL C 301       9.102  35.981 -36.683  1.00 89.22           C  
ATOM   4115  N   GLY C 302       6.338  32.961 -38.249  1.00 84.44           N  
ATOM   4116  CA  GLY C 302       5.232  32.025 -38.370  1.00 84.44           C  
ATOM   4117  C   GLY C 302       5.675  30.625 -38.754  1.00 84.44           C  
ATOM   4118  O   GLY C 302       5.200  29.640 -38.184  1.00 84.44           O  
ATOM   4119  N   LEU C 303       6.545  30.486 -39.638  1.00 86.53           N  
ATOM   4120  CA  LEU C 303       7.060  29.200 -40.096  1.00 86.53           C  
ATOM   4121  C   LEU C 303       7.889  28.528 -39.007  1.00 86.53           C  
ATOM   4122  CB  LEU C 303       7.906  29.381 -41.359  1.00 86.53           C  
ATOM   4123  O   LEU C 303       7.818  27.309 -38.829  1.00 86.53           O  
ATOM   4124  CG  LEU C 303       7.142  29.456 -42.682  1.00 86.53           C  
ATOM   4125  CD1 LEU C 303       8.023  30.062 -43.769  1.00 86.53           C  
ATOM   4126  CD2 LEU C 303       6.650  28.073 -43.094  1.00 86.53           C  
ATOM   4127  N   GLU C 304       8.632  29.308 -38.315  1.00 82.74           N  
ATOM   4128  CA  GLU C 304       9.402  28.774 -37.195  1.00 82.74           C  
ATOM   4129  C   GLU C 304       8.487  28.163 -36.138  1.00 82.74           C  
ATOM   4130  CB  GLU C 304      10.271  29.868 -36.570  1.00 82.74           C  
ATOM   4131  O   GLU C 304       8.789  27.102 -35.586  1.00 82.74           O  
ATOM   4132  CG  GLU C 304      11.649  29.997 -37.204  1.00 82.74           C  
ATOM   4133  CD  GLU C 304      12.498  31.091 -36.576  1.00 82.74           C  
ATOM   4134  OE1 GLU C 304      13.688  31.222 -36.943  1.00 82.74           O  
ATOM   4135  OE2 GLU C 304      11.969  31.824 -35.710  1.00 82.74           O  
ATOM   4136  N   LEU C 305       7.554  28.712 -35.871  1.00 86.33           N  
ATOM   4137  CA  LEU C 305       6.578  28.187 -34.922  1.00 86.33           C  
ATOM   4138  C   LEU C 305       5.958  26.893 -35.440  1.00 86.33           C  
ATOM   4139  CB  LEU C 305       5.482  29.221 -34.654  1.00 86.33           C  
ATOM   4140  O   LEU C 305       5.805  25.929 -34.687  1.00 86.33           O  
ATOM   4141  CG  LEU C 305       4.772  29.121 -33.302  1.00 86.33           C  
ATOM   4142  CD1 LEU C 305       5.280  30.204 -32.356  1.00 86.33           C  
ATOM   4143  CD2 LEU C 305       3.262  29.226 -33.482  1.00 86.33           C  
ATOM   4144  N   GLU C 306       5.594  26.984 -36.521  1.00 81.97           N  
ATOM   4145  CA  GLU C 306       5.012  25.793 -37.133  1.00 81.97           C  
ATOM   4146  C   GLU C 306       6.015  24.644 -37.167  1.00 81.97           C  
ATOM   4147  CB  GLU C 306       4.519  26.103 -38.549  1.00 81.97           C  
ATOM   4148  O   GLU C 306       5.653  23.490 -36.927  1.00 81.97           O  
ATOM   4149  CG  GLU C 306       3.297  25.298 -38.965  1.00 81.97           C  
ATOM   4150  CD  GLU C 306       2.077  26.161 -39.248  1.00 81.97           C  
ATOM   4151  OE1 GLU C 306       0.970  25.606 -39.428  1.00 81.97           O  
ATOM   4152  OE2 GLU C 306       2.231  27.402 -39.290  1.00 81.97           O  
ATOM   4153  N   ASN C 307       7.238  24.937 -37.482  1.00 81.48           N  
ATOM   4154  CA  ASN C 307       8.301  23.938 -37.463  1.00 81.48           C  
ATOM   4155  C   ASN C 307       8.491  23.348 -36.068  1.00 81.48           C  
ATOM   4156  CB  ASN C 307       9.614  24.541 -37.967  1.00 81.48           C  
ATOM   4157  O   ASN C 307       8.680  22.139 -35.921  1.00 81.48           O  
ATOM   4158  CG  ASN C 307      10.391  23.589 -38.855  1.00 81.48           C  
ATOM   4159  ND2 ASN C 307      10.884  24.095 -39.979  1.00 81.48           N  
ATOM   4160  OD1 ASN C 307      10.546  22.408 -38.533  1.00 81.48           O  
ATOM   4161  N   GLU C 308       8.432  24.154 -35.123  1.00 81.74           N  
ATOM   4162  CA  GLU C 308       8.529  23.686 -33.743  1.00 81.74           C  
ATOM   4163  C   GLU C 308       7.388  22.731 -33.403  1.00 81.74           C  
ATOM   4164  CB  GLU C 308       8.531  24.870 -32.773  1.00 81.74           C  
ATOM   4165  O   GLU C 308       7.596  21.723 -32.726  1.00 81.74           O  
ATOM   4166  CG  GLU C 308       9.695  24.859 -31.792  1.00 81.74           C  
ATOM   4167  CD  GLU C 308       9.701  26.055 -30.855  1.00 81.74           C  
ATOM   4168  OE1 GLU C 308      10.589  26.133 -29.975  1.00 81.74           O  
ATOM   4169  OE2 GLU C 308       8.811  26.923 -31.000  1.00 81.74           O  
ATOM   4170  N   ARG C 309       6.359  23.000 -33.752  1.00 84.55           N  
ATOM   4171  CA  ARG C 309       5.183  22.164 -33.533  1.00 84.55           C  
ATOM   4172  C   ARG C 309       5.324  20.823 -34.247  1.00 84.55           C  
ATOM   4173  CB  ARG C 309       3.918  22.880 -34.008  1.00 84.55           C  
ATOM   4174  O   ARG C 309       5.007  19.776 -33.679  1.00 84.55           O  
ATOM   4175  CG  ARG C 309       3.124  23.537 -32.890  1.00 84.55           C  
ATOM   4176  CD  ARG C 309       1.847  24.182 -33.408  1.00 84.55           C  
ATOM   4177  NE  ARG C 309       1.057  24.761 -32.325  1.00 84.55           N  
ATOM   4178  NH1 ARG C 309      -0.311  26.005 -33.709  1.00 84.55           N  
ATOM   4179  NH2 ARG C 309      -0.600  26.079 -31.436  1.00 84.55           N  
ATOM   4180  CZ  ARG C 309       0.050  25.614 -32.492  1.00 84.55           C  
ATOM   4181  N   LEU C 310       5.721  20.978 -35.434  1.00 78.23           N  
ATOM   4182  CA  LEU C 310       5.864  19.762 -36.226  1.00 78.23           C  
ATOM   4183  C   LEU C 310       6.982  18.883 -35.675  1.00 78.23           C  
ATOM   4184  CB  LEU C 310       6.144  20.106 -37.691  1.00 78.23           C  
ATOM   4185  O   LEU C 310       6.849  17.658 -35.631  1.00 78.23           O  
ATOM   4186  CG  LEU C 310       4.935  20.516 -38.534  1.00 78.23           C  
ATOM   4187  CD1 LEU C 310       5.393  21.140 -39.849  1.00 78.23           C  
ATOM   4188  CD2 LEU C 310       4.031  19.315 -38.793  1.00 78.23           C  
ATOM   4189  N   LEU C 311       8.014  19.465 -35.270  1.00 76.95           N  
ATOM   4190  CA  LEU C 311       9.106  18.726 -34.646  1.00 76.95           C  
ATOM   4191  C   LEU C 311       8.638  18.042 -33.366  1.00 76.95           C  
ATOM   4192  CB  LEU C 311      10.279  19.661 -34.340  1.00 76.95           C  
ATOM   4193  O   LEU C 311       9.027  16.905 -33.088  1.00 76.95           O  
ATOM   4194  CG  LEU C 311      11.308  19.846 -35.456  1.00 76.95           C  
ATOM   4195  CD1 LEU C 311      12.137  21.102 -35.209  1.00 76.95           C  
ATOM   4196  CD2 LEU C 311      12.206  18.619 -35.565  1.00 76.95           C  
ATOM   4197  N   ALA C 312       7.910  18.677 -32.616  1.00 78.75           N  
ATOM   4198  CA  ALA C 312       7.341  18.073 -31.415  1.00 78.75           C  
ATOM   4199  C   ALA C 312       6.487  16.858 -31.763  1.00 78.75           C  
ATOM   4200  CB  ALA C 312       6.512  19.099 -30.646  1.00 78.75           C  
ATOM   4201  O   ALA C 312       6.554  15.829 -31.086  1.00 78.75           O  
ATOM   4202  N   LYS C 313       5.806  17.117 -32.691  1.00 73.59           N  
ATOM   4203  CA  LYS C 313       4.972  16.012 -33.157  1.00 73.59           C  
ATOM   4204  C   LYS C 313       5.827  14.858 -33.674  1.00 73.59           C  
ATOM   4205  CB  LYS C 313       4.016  16.487 -34.252  1.00 73.59           C  
ATOM   4206  O   LYS C 313       5.531  13.692 -33.407  1.00 73.59           O  
ATOM   4207  CG  LYS C 313       2.708  17.060 -33.726  1.00 73.59           C  
ATOM   4208  CD  LYS C 313       1.791  17.496 -34.861  1.00 73.59           C  
ATOM   4209  CE  LYS C 313       0.524  18.157 -34.336  1.00 73.59           C  
ATOM   4210  NZ  LYS C 313      -0.356  18.628 -35.447  1.00 73.59           N  
ATOM   4211  N   LEU C 314       6.861  15.205 -34.414  1.00 73.40           N  
ATOM   4212  CA  LEU C 314       7.779  14.199 -34.936  1.00 73.40           C  
ATOM   4213  C   LEU C 314       8.514  13.493 -33.802  1.00 73.40           C  
ATOM   4214  CB  LEU C 314       8.787  14.839 -35.894  1.00 73.40           C  
ATOM   4215  O   LEU C 314       8.704  12.275 -33.842  1.00 73.40           O  
ATOM   4216  CG  LEU C 314       8.937  14.175 -37.264  1.00 73.40           C  
ATOM   4217  CD1 LEU C 314       9.274  15.218 -38.324  1.00 73.40           C  
ATOM   4218  CD2 LEU C 314      10.006  13.088 -37.217  1.00 73.40           C  
ATOM   4219  N   GLN C 315       8.839  14.212 -32.796  1.00 72.23           N  
ATOM   4220  CA  GLN C 315       9.470  13.634 -31.614  1.00 72.23           C  
ATOM   4221  C   GLN C 315       8.530  12.662 -30.907  1.00 72.23           C  
ATOM   4222  CB  GLN C 315       9.911  14.735 -30.648  1.00 72.23           C  
ATOM   4223  O   GLN C 315       8.963  11.620 -30.411  1.00 72.23           O  
ATOM   4224  CG  GLN C 315      11.379  15.116 -30.779  1.00 72.23           C  
ATOM   4225  CD  GLN C 315      11.773  16.259 -29.862  1.00 72.23           C  
ATOM   4226  NE2 GLN C 315      13.061  16.586 -29.841  1.00 72.23           N  
ATOM   4227  OE1 GLN C 315      10.927  16.843 -29.178  1.00 72.23           O  
ATOM   4228  N   SER C 316       7.461  12.953 -30.841  1.00 71.78           N  
ATOM   4229  CA  SER C 316       6.453  12.068 -30.266  1.00 71.78           C  
ATOM   4230  C   SER C 316       6.351  10.764 -31.049  1.00 71.78           C  
ATOM   4231  CB  SER C 316       5.089  12.759 -30.230  1.00 71.78           C  
ATOM   4232  O   SER C 316       6.214   9.689 -30.461  1.00 71.78           O  
ATOM   4233  OG  SER C 316       4.587  12.947 -31.542  1.00 71.78           O  
ATOM   4234  N   TRP C 317       6.480  10.905 -32.197  1.00 65.11           N  
ATOM   4235  CA  TRP C 317       6.408   9.722 -33.048  1.00 65.11           C  
ATOM   4236  C   TRP C 317       7.685   8.897 -32.942  1.00 65.11           C  
ATOM   4237  CB  TRP C 317       6.163  10.122 -34.506  1.00 65.11           C  
ATOM   4238  O   TRP C 317       7.636   7.664 -32.921  1.00 65.11           O  
ATOM   4239  CG  TRP C 317       4.733  10.449 -34.816  1.00 65.11           C  
ATOM   4240  CD1 TRP C 317       4.174  11.693 -34.912  1.00 65.11           C  
ATOM   4241  CD2 TRP C 317       3.679   9.514 -35.066  1.00 65.11           C  
ATOM   4242  CE2 TRP C 317       2.506  10.263 -35.308  1.00 65.11           C  
ATOM   4243  CE3 TRP C 317       3.612   8.115 -35.110  1.00 65.11           C  
ATOM   4244  NE1 TRP C 317       2.835  11.588 -35.208  1.00 65.11           N  
ATOM   4245  CH2 TRP C 317       1.241   8.288 -35.627  1.00 65.11           C  
ATOM   4246  CZ2 TRP C 317       1.279   9.658 -35.590  1.00 65.11           C  
ATOM   4247  CZ3 TRP C 317       2.390   7.515 -35.391  1.00 65.11           C  
ATOM   4248  N   GLU C 318       8.718   9.552 -32.775  1.00 65.94           N  
ATOM   4249  CA  GLU C 318      10.014   8.899 -32.614  1.00 65.94           C  
ATOM   4250  C   GLU C 318      10.105   8.175 -31.274  1.00 65.94           C  
ATOM   4251  CB  GLU C 318      11.149   9.918 -32.740  1.00 65.94           C  
ATOM   4252  O   GLU C 318      10.730   7.118 -31.175  1.00 65.94           O  
ATOM   4253  CG  GLU C 318      11.582  10.183 -34.174  1.00 65.94           C  
ATOM   4254  CD  GLU C 318      12.677  11.233 -34.287  1.00 65.94           C  
ATOM   4255  OE1 GLU C 318      13.156  11.492 -35.414  1.00 65.94           O  
ATOM   4256  OE2 GLU C 318      13.058  11.800 -33.239  1.00 65.94           O  
ATOM   4257  N   ARG C 319       9.546   8.607 -30.391  1.00 66.13           N  
ATOM   4258  CA  ARG C 319       9.510   7.941 -29.093  1.00 66.13           C  
ATOM   4259  C   ARG C 319       8.724   6.636 -29.170  1.00 66.13           C  
ATOM   4260  CB  ARG C 319       8.898   8.860 -28.034  1.00 66.13           C  
ATOM   4261  O   ARG C 319       9.051   5.667 -28.482  1.00 66.13           O  
ATOM   4262  CG  ARG C 319       9.915   9.727 -27.309  1.00 66.13           C  
ATOM   4263  CD  ARG C 319       9.274  10.531 -26.186  1.00 66.13           C  
ATOM   4264  NE  ARG C 319      10.074  11.700 -25.836  1.00 66.13           N  
ATOM   4265  NH1 ARG C 319       8.370  12.788 -24.717  1.00 66.13           N  
ATOM   4266  NH2 ARG C 319      10.441  13.757 -24.882  1.00 66.13           N  
ATOM   4267  CZ  ARG C 319       9.627  12.746 -25.146  1.00 66.13           C  
ATOM   4268  N   LEU C 320       7.865   6.571 -29.952  1.00 64.21           N  
ATOM   4269  CA  LEU C 320       7.091   5.351 -30.151  1.00 64.21           C  
ATOM   4270  C   LEU C 320       7.939   4.271 -30.814  1.00 64.21           C  
ATOM   4271  CB  LEU C 320       5.850   5.635 -31.002  1.00 64.21           C  
ATOM   4272  O   LEU C 320       7.798   3.086 -30.502  1.00 64.21           O  
ATOM   4273  CG  LEU C 320       4.497   5.420 -30.321  1.00 64.21           C  
ATOM   4274  CD1 LEU C 320       3.632   6.668 -30.457  1.00 64.21           C  
ATOM   4275  CD2 LEU C 320       3.789   4.205 -30.911  1.00 64.21           C  
ATOM   4276  N   ASP C 321       8.836   4.720 -31.581  1.00 61.55           N  
ATOM   4277  CA  ASP C 321       9.772   3.827 -32.256  1.00 61.55           C  
ATOM   4278  C   ASP C 321      10.708   3.154 -31.254  1.00 61.55           C  
ATOM   4279  CB  ASP C 321      10.584   4.592 -33.303  1.00 61.55           C  
ATOM   4280  O   ASP C 321      10.977   1.955 -31.357  1.00 61.55           O  
ATOM   4281  CG  ASP C 321      11.283   3.678 -34.294  1.00 61.55           C  
ATOM   4282  OD1 ASP C 321      10.753   2.588 -34.598  1.00 61.55           O  
ATOM   4283  OD2 ASP C 321      12.376   4.051 -34.774  1.00 61.55           O  
ATOM   4284  N   GLN C 322      11.109   3.837 -30.257  1.00 61.32           N  
ATOM   4285  CA  GLN C 322      12.043   3.333 -29.256  1.00 61.32           C  
ATOM   4286  C   GLN C 322      11.357   2.354 -28.307  1.00 61.32           C  
ATOM   4287  CB  GLN C 322      12.657   4.488 -28.464  1.00 61.32           C  
ATOM   4288  O   GLN C 322      11.942   1.338 -27.926  1.00 61.32           O  
ATOM   4289  CG  GLN C 322      13.941   5.037 -29.072  1.00 61.32           C  
ATOM   4290  CD  GLN C 322      14.474   6.245 -28.325  1.00 61.32           C  
ATOM   4291  NE2 GLN C 322      15.542   6.841 -28.846  1.00 61.32           N  
ATOM   4292  OE1 GLN C 322      13.931   6.641 -27.289  1.00 61.32           O  
ATOM   4293  N   THR C 323      10.113   2.585 -28.094  1.00 59.76           N  
ATOM   4294  CA  THR C 323       9.394   1.740 -27.147  1.00 59.76           C  
ATOM   4295  C   THR C 323       8.889   0.472 -27.829  1.00 59.76           C  
ATOM   4296  CB  THR C 323       8.208   2.493 -26.516  1.00 59.76           C  
ATOM   4297  O   THR C 323       8.968  -0.619 -27.259  1.00 59.76           O  
ATOM   4298  CG2 THR C 323       8.283   2.460 -24.993  1.00 59.76           C  
ATOM   4299  OG1 THR C 323       8.228   3.857 -26.955  1.00 59.76           O  
ATOM   4300  N   MET C 324       8.553   0.635 -29.184  1.00 60.18           N  
ATOM   4301  CA  MET C 324       7.901  -0.492 -29.844  1.00 60.18           C  
ATOM   4302  C   MET C 324       8.845  -1.161 -30.837  1.00 60.18           C  
ATOM   4303  CB  MET C 324       6.629  -0.035 -30.559  1.00 60.18           C  
ATOM   4304  O   MET C 324       8.587  -2.278 -31.289  1.00 60.18           O  
ATOM   4305  CG  MET C 324       5.501   0.352 -29.616  1.00 60.18           C  
ATOM   4306  SD  MET C 324       4.364  -1.046 -29.270  1.00 60.18           S  
ATOM   4307  CE  MET C 324       3.442  -1.104 -30.831  1.00 60.18           C  
ATOM   4308  N   GLY C 325      10.045  -0.787 -30.898  1.00 61.63           N  
ATOM   4309  CA  GLY C 325      11.020  -1.342 -31.824  1.00 61.63           C  
ATOM   4310  C   GLY C 325      10.555  -1.314 -33.268  1.00 61.63           C  
ATOM   4311  O   GLY C 325      10.957  -2.158 -34.071  1.00 61.63           O  
ATOM   4312  N   LEU C 326       9.531  -0.470 -33.441  1.00 58.22           N  
ATOM   4313  CA  LEU C 326       8.888  -0.450 -34.750  1.00 58.22           C  
ATOM   4314  C   LEU C 326       9.398   0.717 -35.589  1.00 58.22           C  
ATOM   4315  CB  LEU C 326       7.368  -0.360 -34.600  1.00 58.22           C  
ATOM   4316  O   LEU C 326       9.713   1.782 -35.052  1.00 58.22           O  
ATOM   4317  CG  LEU C 326       6.659  -1.623 -34.109  1.00 58.22           C  
ATOM   4318  CD1 LEU C 326       5.474  -1.256 -33.222  1.00 58.22           C  
ATOM   4319  CD2 LEU C 326       6.205  -2.475 -35.289  1.00 58.22           C  
ATOM   4320  N   SER C 327      10.536   0.560 -36.450  1.00 64.92           N  
ATOM   4321  CA  SER C 327      11.136   1.536 -37.354  1.00 64.92           C  
ATOM   4322  C   SER C 327      10.090   2.506 -37.893  1.00 64.92           C  
ATOM   4323  CB  SER C 327      11.837   0.831 -38.516  1.00 64.92           C  
ATOM   4324  O   SER C 327       9.864   2.573 -39.103  1.00 64.92           O  
ATOM   4325  OG  SER C 327      12.627   1.746 -39.256  1.00 64.92           O  
ATOM   4326  N   ILE C 328       9.246   3.074 -36.957  1.00 64.04           N  
ATOM   4327  CA  ILE C 328       8.167   3.971 -37.357  1.00 64.04           C  
ATOM   4328  C   ILE C 328       8.664   5.415 -37.341  1.00 64.04           C  
ATOM   4329  CB  ILE C 328       6.934   3.818 -36.439  1.00 64.04           C  
ATOM   4330  O   ILE C 328       8.894   5.987 -36.273  1.00 64.04           O  
ATOM   4331  CG1 ILE C 328       6.478   2.355 -36.397  1.00 64.04           C  
ATOM   4332  CG2 ILE C 328       5.798   4.733 -36.903  1.00 64.04           C  
ATOM   4333  CD1 ILE C 328       5.465   2.053 -35.301  1.00 64.04           C  
ATOM   4334  N   ARG C 329       9.232   6.028 -38.458  1.00 62.13           N  
ATOM   4335  CA  ARG C 329       9.846   7.350 -38.527  1.00 62.13           C  
ATOM   4336  C   ARG C 329       8.828   8.405 -38.946  1.00 62.13           C  
ATOM   4337  CB  ARG C 329      11.027   7.344 -39.500  1.00 62.13           C  
ATOM   4338  O   ARG C 329       8.888   9.548 -38.490  1.00 62.13           O  
ATOM   4339  CG  ARG C 329      12.261   6.634 -38.967  1.00 62.13           C  
ATOM   4340  CD  ARG C 329      13.484   6.904 -39.833  1.00 62.13           C  
ATOM   4341  NE  ARG C 329      14.653   6.169 -39.357  1.00 62.13           N  
ATOM   4342  NH1 ARG C 329      16.115   7.095 -40.888  1.00 62.13           N  
ATOM   4343  NH2 ARG C 329      16.868   5.562 -39.359  1.00 62.13           N  
ATOM   4344  CZ  ARG C 329      15.876   6.277 -39.869  1.00 62.13           C  
ATOM   4345  N   THR C 330       7.743   8.032 -39.760  1.00 68.17           N  
ATOM   4346  CA  THR C 330       6.740   8.934 -40.315  1.00 68.17           C  
ATOM   4347  C   THR C 330       5.337   8.361 -40.132  1.00 68.17           C  
ATOM   4348  CB  THR C 330       6.996   9.202 -41.810  1.00 68.17           C  
ATOM   4349  O   THR C 330       5.171   7.150 -39.974  1.00 68.17           O  
ATOM   4350  CG2 THR C 330       8.078  10.260 -42.001  1.00 68.17           C  
ATOM   4351  OG1 THR C 330       7.415   7.986 -42.442  1.00 68.17           O  
ATOM   4352  N   PRO C 331       4.240   9.360 -39.861  1.00 66.84           N  
ATOM   4353  CA  PRO C 331       2.859   8.880 -39.781  1.00 66.84           C  
ATOM   4354  C   PRO C 331       2.479   7.978 -40.953  1.00 66.84           C  
ATOM   4355  CB  PRO C 331       2.035  10.170 -39.795  1.00 66.84           C  
ATOM   4356  O   PRO C 331       1.666   7.064 -40.795  1.00 66.84           O  
ATOM   4357  CG  PRO C 331       3.039  11.262 -39.980  1.00 66.84           C  
ATOM   4358  CD  PRO C 331       4.412  10.653 -39.981  1.00 66.84           C  
ATOM   4359  N   GLU C 332       3.141   8.345 -42.025  1.00 72.59           N  
ATOM   4360  CA  GLU C 332       2.887   7.510 -43.196  1.00 72.59           C  
ATOM   4361  C   GLU C 332       3.428   6.097 -42.994  1.00 72.59           C  
ATOM   4362  CB  GLU C 332       3.507   8.137 -44.447  1.00 72.59           C  
ATOM   4363  O   GLU C 332       2.803   5.122 -43.414  1.00 72.59           O  
ATOM   4364  CG  GLU C 332       2.604   9.147 -45.141  1.00 72.59           C  
ATOM   4365  CD  GLU C 332       3.253  10.511 -45.315  1.00 72.59           C  
ATOM   4366  OE1 GLU C 332       2.568  11.455 -45.769  1.00 72.59           O  
ATOM   4367  OE2 GLU C 332       4.456  10.636 -44.996  1.00 72.59           O  
ATOM   4368  N   ASP C 333       4.514   6.078 -42.273  1.00 74.20           N  
ATOM   4369  CA  ASP C 333       5.095   4.776 -41.960  1.00 74.20           C  
ATOM   4370  C   ASP C 333       4.191   3.983 -41.019  1.00 74.20           C  
ATOM   4371  CB  ASP C 333       6.483   4.944 -41.338  1.00 74.20           C  
ATOM   4372  O   ASP C 333       4.036   2.770 -41.175  1.00 74.20           O  
ATOM   4373  CG  ASP C 333       7.523   5.430 -42.332  1.00 74.20           C  
ATOM   4374  OD1 ASP C 333       7.317   5.277 -43.555  1.00 74.20           O  
ATOM   4375  OD2 ASP C 333       8.561   5.968 -41.888  1.00 74.20           O  
ATOM   4376  N   LEU C 334       3.586   4.682 -40.094  1.00 68.03           N  
ATOM   4377  CA  LEU C 334       2.672   4.025 -39.166  1.00 68.03           C  
ATOM   4378  C   LEU C 334       1.442   3.497 -39.897  1.00 68.03           C  
ATOM   4379  CB  LEU C 334       2.245   4.992 -38.058  1.00 68.03           C  
ATOM   4380  O   LEU C 334       1.001   2.373 -39.648  1.00 68.03           O  
ATOM   4381  CG  LEU C 334       1.741   4.358 -36.761  1.00 68.03           C  
ATOM   4382  CD1 LEU C 334       2.868   4.282 -35.736  1.00 68.03           C  
ATOM   4383  CD2 LEU C 334       0.557   5.142 -36.206  1.00 68.03           C  
ATOM   4384  N   SER C 335       0.910   4.399 -40.726  1.00 75.42           N  
ATOM   4385  CA  SER C 335      -0.253   3.979 -41.501  1.00 75.42           C  
ATOM   4386  C   SER C 335       0.070   2.769 -42.372  1.00 75.42           C  
ATOM   4387  CB  SER C 335      -0.757   5.127 -42.376  1.00 75.42           C  
ATOM   4388  O   SER C 335      -0.735   1.842 -42.479  1.00 75.42           O  
ATOM   4389  OG  SER C 335      -1.410   6.110 -41.590  1.00 75.42           O  
ATOM   4390  N   ARG C 336       1.291   3.042 -42.989  1.00 76.02           N  
ATOM   4391  CA  ARG C 336       1.739   1.913 -43.798  1.00 76.02           C  
ATOM   4392  C   ARG C 336       1.891   0.656 -42.949  1.00 76.02           C  
ATOM   4393  CB  ARG C 336       3.063   2.240 -44.491  1.00 76.02           C  
ATOM   4394  O   ARG C 336       1.512  -0.437 -43.375  1.00 76.02           O  
ATOM   4395  CG  ARG C 336       2.904   2.758 -45.912  1.00 76.02           C  
ATOM   4396  CD  ARG C 336       4.248   2.924 -46.606  1.00 76.02           C  
ATOM   4397  NE  ARG C 336       4.440   4.288 -47.090  1.00 76.02           N  
ATOM   4398  NH1 ARG C 336       6.648   3.983 -47.696  1.00 76.02           N  
ATOM   4399  NH2 ARG C 336       5.640   6.018 -48.008  1.00 76.02           N  
ATOM   4400  CZ  ARG C 336       5.576   4.760 -47.597  1.00 76.02           C  
ATOM   4401  N   PHE C 337       2.396   0.878 -41.803  1.00 73.61           N  
ATOM   4402  CA  PHE C 337       2.585  -0.243 -40.891  1.00 73.61           C  
ATOM   4403  C   PHE C 337       1.243  -0.824 -40.462  1.00 73.61           C  
ATOM   4404  CB  PHE C 337       3.386   0.193 -39.660  1.00 73.61           C  
ATOM   4405  O   PHE C 337       1.077  -2.044 -40.410  1.00 73.61           O  
ATOM   4406  CG  PHE C 337       3.755  -0.942 -38.743  1.00 73.61           C  
ATOM   4407  CD1 PHE C 337       3.040  -1.168 -37.573  1.00 73.61           C  
ATOM   4408  CD2 PHE C 337       4.817  -1.782 -39.050  1.00 73.61           C  
ATOM   4409  CE1 PHE C 337       3.379  -2.218 -36.722  1.00 73.61           C  
ATOM   4410  CE2 PHE C 337       5.162  -2.832 -38.204  1.00 73.61           C  
ATOM   4411  CZ  PHE C 337       4.442  -3.048 -37.040  1.00 73.61           C  
ATOM   4412  N   VAL C 338       0.310   0.017 -40.203  1.00 76.86           N  
ATOM   4413  CA  VAL C 338      -1.019  -0.418 -39.790  1.00 76.86           C  
ATOM   4414  C   VAL C 338      -1.688  -1.189 -40.927  1.00 76.86           C  
ATOM   4415  CB  VAL C 338      -1.902   0.777 -39.365  1.00 76.86           C  
ATOM   4416  O   VAL C 338      -2.317  -2.224 -40.697  1.00 76.86           O  
ATOM   4417  CG1 VAL C 338      -3.347   0.331 -39.151  1.00 76.86           C  
ATOM   4418  CG2 VAL C 338      -1.347   1.425 -38.098  1.00 76.86           C  
ATOM   4419  N   VAL C 339      -1.457  -0.607 -42.063  1.00 83.46           N  
ATOM   4420  CA  VAL C 339      -2.032  -1.271 -43.228  1.00 83.46           C  
ATOM   4421  C   VAL C 339      -1.368  -2.631 -43.427  1.00 83.46           C  
ATOM   4422  CB  VAL C 339      -1.882  -0.412 -44.503  1.00 83.46           C  
ATOM   4423  O   VAL C 339      -2.045  -3.625 -43.702  1.00 83.46           O  
ATOM   4424  CG1 VAL C 339      -2.323  -1.196 -45.738  1.00 83.46           C  
ATOM   4425  CG2 VAL C 339      -2.684   0.882 -44.372  1.00 83.46           C  
ATOM   4426  N   GLU C 340      -0.131  -2.603 -43.249  1.00 83.02           N  
ATOM   4427  CA  GLU C 340       0.615  -3.852 -43.369  1.00 83.02           C  
ATOM   4428  C   GLU C 340       0.174  -4.862 -42.314  1.00 83.02           C  
ATOM   4429  CB  GLU C 340       2.120  -3.594 -43.254  1.00 83.02           C  
ATOM   4430  O   GLU C 340       0.037  -6.052 -42.605  1.00 83.02           O  
ATOM   4431  CG  GLU C 340       2.921  -4.082 -44.452  1.00 83.02           C  
ATOM   4432  CD  GLU C 340       4.399  -3.737 -44.366  1.00 83.02           C  
ATOM   4433  OE1 GLU C 340       5.161  -4.096 -45.293  1.00 83.02           O  
ATOM   4434  OE2 GLU C 340       4.799  -3.103 -43.364  1.00 83.02           O  
ATOM   4435  N   LEU C 341      -0.025  -4.413 -41.170  1.00 76.21           N  
ATOM   4436  CA  LEU C 341      -0.468  -5.278 -40.083  1.00 76.21           C  
ATOM   4437  C   LEU C 341      -1.871  -5.811 -40.350  1.00 76.21           C  
ATOM   4438  CB  LEU C 341      -0.441  -4.522 -38.752  1.00 76.21           C  
ATOM   4439  O   LEU C 341      -2.147  -6.990 -40.114  1.00 76.21           O  
ATOM   4440  CG  LEU C 341       0.265  -5.221 -37.589  1.00 76.21           C  
ATOM   4441  CD1 LEU C 341       1.127  -4.228 -36.817  1.00 76.21           C  
ATOM   4442  CD2 LEU C 341      -0.752  -5.884 -36.666  1.00 76.21           C  
ATOM   4443  N   GLN C 342      -2.754  -4.952 -40.754  1.00 81.37           N  
ATOM   4444  CA  GLN C 342      -4.121  -5.342 -41.081  1.00 81.37           C  
ATOM   4445  C   GLN C 342      -4.145  -6.369 -42.210  1.00 81.37           C  
ATOM   4446  CB  GLN C 342      -4.952  -4.117 -41.469  1.00 81.37           C  
ATOM   4447  O   GLN C 342      -4.915  -7.331 -42.164  1.00 81.37           O  
ATOM   4448  CG  GLN C 342      -5.593  -3.409 -40.284  1.00 81.37           C  
ATOM   4449  CD  GLN C 342      -6.428  -2.211 -40.697  1.00 81.37           C  
ATOM   4450  NE2 GLN C 342      -7.311  -1.769 -39.808  1.00 81.37           N  
ATOM   4451  OE1 GLN C 342      -6.279  -1.687 -41.805  1.00 81.37           O  
ATOM   4452  N   GLN C 343      -3.235  -6.109 -43.166  1.00 86.55           N  
ATOM   4453  CA  GLN C 343      -3.135  -7.039 -44.286  1.00 86.55           C  
ATOM   4454  C   GLN C 343      -2.608  -8.396 -43.829  1.00 86.55           C  
ATOM   4455  CB  GLN C 343      -2.234  -6.468 -45.381  1.00 86.55           C  
ATOM   4456  O   GLN C 343      -3.086  -9.439 -44.281  1.00 86.55           O  
ATOM   4457  CG  GLN C 343      -2.996  -5.825 -46.532  1.00 86.55           C  
ATOM   4458  CD  GLN C 343      -2.096  -5.040 -47.467  1.00 86.55           C  
ATOM   4459  NE2 GLN C 343      -2.680  -4.478 -48.520  1.00 86.55           N  
ATOM   4460  OE1 GLN C 343      -0.885  -4.938 -47.245  1.00 86.55           O  
ATOM   4461  N   ARG C 344      -1.691  -8.366 -42.951  1.00 82.39           N  
ATOM   4462  CA  ARG C 344      -1.146  -9.601 -42.396  1.00 82.39           C  
ATOM   4463  C   ARG C 344      -2.202 -10.353 -41.593  1.00 82.39           C  
ATOM   4464  CB  ARG C 344       0.070  -9.305 -41.516  1.00 82.39           C  
ATOM   4465  O   ARG C 344      -2.287 -11.581 -41.665  1.00 82.39           O  
ATOM   4466  CG  ARG C 344       1.403  -9.517 -42.215  1.00 82.39           C  
ATOM   4467  CD  ARG C 344       2.577  -9.265 -41.279  1.00 82.39           C  
ATOM   4468  NE  ARG C 344       3.821  -9.065 -42.017  1.00 82.39           N  
ATOM   4469  NH1 ARG C 344       4.474  -7.201 -40.819  1.00 82.39           N  
ATOM   4470  NH2 ARG C 344       5.795  -8.000 -42.514  1.00 82.39           N  
ATOM   4471  CZ  ARG C 344       4.694  -8.089 -41.782  1.00 82.39           C  
ATOM   4472  N   GLU C 345      -2.904  -9.607 -40.836  1.00 83.40           N  
ATOM   4473  CA  GLU C 345      -3.975 -10.212 -40.050  1.00 83.40           C  
ATOM   4474  C   GLU C 345      -5.017 -10.869 -40.951  1.00 83.40           C  
ATOM   4475  CB  GLU C 345      -4.640  -9.165 -39.153  1.00 83.40           C  
ATOM   4476  O   GLU C 345      -5.494 -11.967 -40.658  1.00 83.40           O  
ATOM   4477  CG  GLU C 345      -5.224  -9.738 -37.869  1.00 83.40           C  
ATOM   4478  CD  GLU C 345      -5.922  -8.695 -37.010  1.00 83.40           C  
ATOM   4479  OE1 GLU C 345      -6.612  -9.074 -36.037  1.00 83.40           O  
ATOM   4480  OE2 GLU C 345      -5.778  -7.490 -37.314  1.00 83.40           O  
ATOM   4481  N   LEU C 346      -5.319 -10.175 -41.997  1.00 85.22           N  
ATOM   4482  CA  LEU C 346      -6.301 -10.712 -42.932  1.00 85.22           C  
ATOM   4483  C   LEU C 346      -5.769 -11.966 -43.618  1.00 85.22           C  
ATOM   4484  CB  LEU C 346      -6.673  -9.661 -43.982  1.00 85.22           C  
ATOM   4485  O   LEU C 346      -6.503 -12.942 -43.792  1.00 85.22           O  
ATOM   4486  CG  LEU C 346      -8.002  -8.934 -43.771  1.00 85.22           C  
ATOM   4487  CD1 LEU C 346      -7.896  -7.489 -44.246  1.00 85.22           C  
ATOM   4488  CD2 LEU C 346      -9.129  -9.660 -44.497  1.00 85.22           C  
ATOM   4489  N   ALA C 347      -4.501 -11.884 -43.931  1.00 90.08           N  
ATOM   4490  CA  ALA C 347      -3.857 -13.026 -44.575  1.00 90.08           C  
ATOM   4491  C   ALA C 347      -3.812 -14.230 -43.640  1.00 90.08           C  
ATOM   4492  CB  ALA C 347      -2.447 -12.655 -45.029  1.00 90.08           C  
ATOM   4493  O   ALA C 347      -4.075 -15.360 -44.060  1.00 90.08           O  
ATOM   4494  N   LEU C 348      -3.579 -13.987 -42.407  1.00 83.44           N  
ATOM   4495  CA  LEU C 348      -3.519 -15.060 -41.421  1.00 83.44           C  
ATOM   4496  C   LEU C 348      -4.902 -15.655 -41.179  1.00 83.44           C  
ATOM   4497  CB  LEU C 348      -2.935 -14.545 -40.103  1.00 83.44           C  
ATOM   4498  O   LEU C 348      -5.043 -16.872 -41.035  1.00 83.44           O  
ATOM   4499  CG  LEU C 348      -1.409 -14.473 -40.019  1.00 83.44           C  
ATOM   4500  CD1 LEU C 348      -0.983 -13.674 -38.792  1.00 83.44           C  
ATOM   4501  CD2 LEU C 348      -0.809 -15.874 -39.988  1.00 83.44           C  
ATOM   4502  N   LYS C 349      -5.843 -14.799 -41.115  1.00 83.59           N  
ATOM   4503  CA  LYS C 349      -7.218 -15.261 -40.950  1.00 83.59           C  
ATOM   4504  C   LYS C 349      -7.651 -16.133 -42.125  1.00 83.59           C  
ATOM   4505  CB  LYS C 349      -8.169 -14.072 -40.802  1.00 83.59           C  
ATOM   4506  O   LYS C 349      -8.309 -17.158 -41.936  1.00 83.59           O  
ATOM   4507  CG  LYS C 349      -9.524 -14.433 -40.209  1.00 83.59           C  
ATOM   4508  CD  LYS C 349     -10.394 -13.199 -40.011  1.00 83.59           C  
ATOM   4509  CE  LYS C 349     -11.780 -13.567 -39.500  1.00 83.59           C  
ATOM   4510  NZ  LYS C 349     -12.596 -12.356 -39.189  1.00 83.59           N  
ATOM   4511  N   ASP C 350      -7.243 -15.821 -43.255  1.00 87.58           N  
ATOM   4512  CA  ASP C 350      -7.562 -16.579 -44.460  1.00 87.58           C  
ATOM   4513  C   ASP C 350      -6.857 -17.933 -44.460  1.00 87.58           C  
ATOM   4514  CB  ASP C 350      -7.178 -15.786 -45.711  1.00 87.58           C  
ATOM   4515  O   ASP C 350      -7.456 -18.951 -44.813  1.00 87.58           O  
ATOM   4516  CG  ASP C 350      -8.241 -14.785 -46.129  1.00 87.58           C  
ATOM   4517  OD1 ASP C 350      -9.395 -14.889 -45.658  1.00 87.58           O  
ATOM   4518  OD2 ASP C 350      -7.923 -13.887 -46.937  1.00 87.58           O  
ATOM   4519  N   LYS C 351      -5.695 -17.905 -44.097  1.00 84.83           N  
ATOM   4520  CA  LYS C 351      -4.934 -19.148 -44.018  1.00 84.83           C  
ATOM   4521  C   LYS C 351      -5.529 -20.092 -42.977  1.00 84.83           C  
ATOM   4522  CB  LYS C 351      -3.469 -18.860 -43.687  1.00 84.83           C  
ATOM   4523  O   LYS C 351      -5.616 -21.301 -43.205  1.00 84.83           O  
ATOM   4524  CG  LYS C 351      -2.494 -19.282 -44.776  1.00 84.83           C  
ATOM   4525  CD  LYS C 351      -1.065 -18.881 -44.434  1.00 84.83           C  
ATOM   4526  CE  LYS C 351      -0.089 -19.299 -45.525  1.00 84.83           C  
ATOM   4527  NZ  LYS C 351       1.305 -18.854 -45.222  1.00 84.83           N  
ATOM   4528  N   ASN C 352      -5.919 -19.474 -41.838  1.00 83.00           N  
ATOM   4529  CA  ASN C 352      -6.536 -20.274 -40.786  1.00 83.00           C  
ATOM   4530  C   ASN C 352      -7.844 -20.905 -41.255  1.00 83.00           C  
ATOM   4531  CB  ASN C 352      -6.775 -19.424 -39.536  1.00 83.00           C  
ATOM   4532  O   ASN C 352      -8.126 -22.063 -40.944  1.00 83.00           O  
ATOM   4533  CG  ASN C 352      -6.376 -20.138 -38.259  1.00 83.00           C  
ATOM   4534  ND2 ASN C 352      -5.994 -19.371 -37.245  1.00 83.00           N  
ATOM   4535  OD1 ASN C 352      -6.410 -21.369 -38.186  1.00 83.00           O  
ATOM   4536  N   SER C 353      -8.554 -20.234 -41.961  1.00 88.35           N  
ATOM   4537  CA  SER C 353      -9.814 -20.754 -42.481  1.00 88.35           C  
ATOM   4538  C   SER C 353      -9.576 -21.856 -43.509  1.00 88.35           C  
ATOM   4539  CB  SER C 353     -10.640 -19.631 -43.108  1.00 88.35           C  
ATOM   4540  O   SER C 353     -10.298 -22.854 -43.535  1.00 88.35           O  
ATOM   4541  OG  SER C 353     -10.780 -19.828 -44.505  1.00 88.35           O  
ATOM   4542  N   ALA C 354      -8.569 -21.685 -44.332  1.00 89.89           N  
ATOM   4543  CA  ALA C 354      -8.218 -22.670 -45.351  1.00 89.89           C  
ATOM   4544  C   ALA C 354      -7.723 -23.965 -44.715  1.00 89.89           C  
ATOM   4545  CB  ALA C 354      -7.159 -22.105 -46.295  1.00 89.89           C  
ATOM   4546  O   ALA C 354      -8.096 -25.059 -45.146  1.00 89.89           O  
ATOM   4547  N   VAL C 355      -6.903 -23.788 -43.671  1.00 84.52           N  
ATOM   4548  CA  VAL C 355      -6.362 -24.956 -42.984  1.00 84.52           C  
ATOM   4549  C   VAL C 355      -7.484 -25.695 -42.259  1.00 84.52           C  
ATOM   4550  CB  VAL C 355      -5.250 -24.564 -41.986  1.00 84.52           C  
ATOM   4551  O   VAL C 355      -7.536 -26.927 -42.274  1.00 84.52           O  
ATOM   4552  CG1 VAL C 355      -4.866 -25.755 -41.109  1.00 84.52           C  
ATOM   4553  CG2 VAL C 355      -4.028 -24.031 -42.732  1.00 84.52           C  
ATOM   4554  N   THR C 356      -8.401 -24.985 -41.631  1.00 84.94           N  
ATOM   4555  CA  THR C 356      -9.528 -25.593 -40.932  1.00 84.94           C  
ATOM   4556  C   THR C 356     -10.435 -26.334 -41.909  1.00 84.94           C  
ATOM   4557  CB  THR C 356     -10.347 -24.536 -40.168  1.00 84.94           C  
ATOM   4558  O   THR C 356     -10.915 -27.429 -41.610  1.00 84.94           O  
ATOM   4559  CG2 THR C 356     -10.233 -24.736 -38.660  1.00 84.94           C  
ATOM   4560  OG1 THR C 356      -9.862 -23.230 -40.504  1.00 84.94           O  
ATOM   4561  N   SER C 357     -10.672 -25.946 -43.034  1.00 88.55           N  
ATOM   4562  CA  SER C 357     -11.502 -26.577 -44.055  1.00 88.55           C  
ATOM   4563  C   SER C 357     -10.819 -27.811 -44.637  1.00 88.55           C  
ATOM   4564  CB  SER C 357     -11.822 -25.586 -45.175  1.00 88.55           C  
ATOM   4565  O   SER C 357     -11.462 -28.841 -44.848  1.00 88.55           O  
ATOM   4566  OG  SER C 357     -12.688 -26.170 -46.132  1.00 88.55           O  
ATOM   4567  N   SER C 358      -9.523 -27.654 -44.930  1.00 89.20           N  
ATOM   4568  CA  SER C 358      -8.748 -28.788 -45.423  1.00 89.20           C  
ATOM   4569  C   SER C 358      -8.715 -29.921 -44.403  1.00 89.20           C  
ATOM   4570  CB  SER C 358      -7.321 -28.356 -45.763  1.00 89.20           C  
ATOM   4571  O   SER C 358      -8.847 -31.093 -44.763  1.00 89.20           O  
ATOM   4572  OG  SER C 358      -6.570 -29.449 -46.265  1.00 89.20           O  
ATOM   4573  N   ALA C 359      -8.592 -29.475 -43.073  1.00 84.39           N  
ATOM   4574  CA  ALA C 359      -8.568 -30.468 -42.002  1.00 84.39           C  
ATOM   4575  C   ALA C 359      -9.902 -31.204 -41.906  1.00 84.39           C  
ATOM   4576  CB  ALA C 359      -8.233 -29.805 -40.668  1.00 84.39           C  
ATOM   4577  O   ALA C 359      -9.934 -32.423 -41.722  1.00 84.39           O  
ATOM   4578  N   ARG C 360     -10.978 -30.546 -42.098  1.00 88.18           N  
ATOM   4579  CA  ARG C 360     -12.309 -31.145 -42.074  1.00 88.18           C  
ATOM   4580  C   ARG C 360     -12.504 -32.093 -43.252  1.00 88.18           C  
ATOM   4581  CB  ARG C 360     -13.388 -30.060 -42.089  1.00 88.18           C  
ATOM   4582  O   ARG C 360     -13.089 -33.168 -43.101  1.00 88.18           O  
ATOM   4583  CG  ARG C 360     -13.811 -29.592 -40.706  1.00 88.18           C  
ATOM   4584  CD  ARG C 360     -14.936 -28.570 -40.776  1.00 88.18           C  
ATOM   4585  NE  ARG C 360     -14.975 -27.728 -39.584  1.00 88.18           N  
ATOM   4586  NH1 ARG C 360     -16.198 -26.033 -40.568  1.00 88.18           N  
ATOM   4587  NH2 ARG C 360     -15.548 -25.860 -38.377  1.00 88.18           N  
ATOM   4588  CZ  ARG C 360     -15.574 -26.542 -39.512  1.00 88.18           C  
ATOM   4589  N   GLY C 361     -12.026 -31.778 -44.411  1.00 88.83           N  
ATOM   4590  CA  GLY C 361     -12.088 -32.623 -45.593  1.00 88.83           C  
ATOM   4591  C   GLY C 361     -11.296 -33.909 -45.450  1.00 88.83           C  
ATOM   4592  O   GLY C 361     -11.768 -34.981 -45.832  1.00 88.83           O  
ATOM   4593  N   LEU C 362     -10.102 -33.720 -44.916  1.00 82.17           N  
ATOM   4594  CA  LEU C 362      -9.261 -34.896 -44.719  1.00 82.17           C  
ATOM   4595  C   LEU C 362      -9.872 -35.833 -43.682  1.00 82.17           C  
ATOM   4596  CB  LEU C 362      -7.853 -34.482 -44.284  1.00 82.17           C  
ATOM   4597  O   LEU C 362      -9.796 -37.056 -43.823  1.00 82.17           O  
ATOM   4598  CG  LEU C 362      -6.903 -34.037 -45.397  1.00 82.17           C  
ATOM   4599  CD1 LEU C 362      -5.710 -33.292 -44.809  1.00 82.17           C  
ATOM   4600  CD2 LEU C 362      -6.440 -35.236 -46.218  1.00 82.17           C  
ATOM   4601  N   GLU C 363     -10.442 -35.330 -42.602  1.00 83.10           N  
ATOM   4602  CA  GLU C 363     -11.122 -36.134 -41.592  1.00 83.10           C  
ATOM   4603  C   GLU C 363     -12.284 -36.916 -42.198  1.00 83.10           C  
ATOM   4604  CB  GLU C 363     -11.624 -35.249 -40.448  1.00 83.10           C  
ATOM   4605  O   GLU C 363     -12.473 -38.095 -41.890  1.00 83.10           O  
ATOM   4606  CG  GLU C 363     -11.810 -35.991 -39.132  1.00 83.10           C  
ATOM   4607  CD  GLU C 363     -10.497 -36.347 -38.453  1.00 83.10           C  
ATOM   4608  OE1 GLU C 363     -10.510 -37.145 -37.488  1.00 83.10           O  
ATOM   4609  OE2 GLU C 363      -9.448 -35.823 -38.888  1.00 83.10           O  
ATOM   4610  N   LYS C 364     -13.020 -36.310 -43.042  1.00 89.44           N  
ATOM   4611  CA  LYS C 364     -14.134 -36.970 -43.718  1.00 89.44           C  
ATOM   4612  C   LYS C 364     -13.638 -38.083 -44.636  1.00 89.44           C  
ATOM   4613  CB  LYS C 364     -14.953 -35.956 -44.518  1.00 89.44           C  
ATOM   4614  O   LYS C 364     -14.234 -39.160 -44.693  1.00 89.44           O  
ATOM   4615  CG  LYS C 364     -16.395 -35.820 -44.053  1.00 89.44           C  
ATOM   4616  CD  LYS C 364     -17.152 -34.783 -44.872  1.00 89.44           C  
ATOM   4617  CE  LYS C 364     -18.597 -34.650 -44.411  1.00 89.44           C  
ATOM   4618  NZ  LYS C 364     -19.342 -33.632 -45.210  1.00 89.44           N  
ATOM   4619  N   ALA C 365     -12.602 -37.857 -45.381  1.00 88.88           N  
ATOM   4620  CA  ALA C 365     -12.018 -38.854 -46.275  1.00 88.88           C  
ATOM   4621  C   ALA C 365     -11.483 -40.048 -45.490  1.00 88.88           C  
ATOM   4622  CB  ALA C 365     -10.904 -38.229 -47.112  1.00 88.88           C  
ATOM   4623  O   ALA C 365     -11.644 -41.197 -45.910  1.00 88.88           O  
ATOM   4624  N   ARG C 366     -10.844 -39.690 -44.340  1.00 84.58           N  
ATOM   4625  CA  ARG C 366     -10.346 -40.756 -43.477  1.00 84.58           C  
ATOM   4626  C   ARG C 366     -11.488 -41.634 -42.977  1.00 84.58           C  
ATOM   4627  CB  ARG C 366      -9.575 -40.172 -42.291  1.00 84.58           C  
ATOM   4628  O   ARG C 366     -11.375 -42.862 -42.967  1.00 84.58           O  
ATOM   4629  CG  ARG C 366      -8.794 -41.205 -41.495  1.00 84.58           C  
ATOM   4630  CD  ARG C 366      -8.340 -40.655 -40.150  1.00 84.58           C  
ATOM   4631  NE  ARG C 366      -9.446 -40.573 -39.200  1.00 84.58           N  
ATOM   4632  NH1 ARG C 366      -9.105 -42.675 -38.304  1.00 84.58           N  
ATOM   4633  NH2 ARG C 366     -10.809 -41.354 -37.524  1.00 84.58           N  
ATOM   4634  CZ  ARG C 366      -9.784 -41.534 -38.345  1.00 84.58           C  
ATOM   4635  N   GLN C 367     -12.576 -41.092 -42.504  1.00 87.82           N  
ATOM   4636  CA  GLN C 367     -13.743 -41.830 -42.032  1.00 87.82           C  
ATOM   4637  C   GLN C 367     -14.318 -42.715 -43.135  1.00 87.82           C  
ATOM   4638  CB  GLN C 367     -14.815 -40.868 -41.518  1.00 87.82           C  
ATOM   4639  O   GLN C 367     -14.700 -43.859 -42.883  1.00 87.82           O  
ATOM   4640  CG  GLN C 367     -14.712 -40.570 -40.028  1.00 87.82           C  
ATOM   4641  CD  GLN C 367     -15.753 -39.573 -39.555  1.00 87.82           C  
ATOM   4642  NE2 GLN C 367     -15.750 -39.284 -38.259  1.00 87.82           N  
ATOM   4643  OE1 GLN C 367     -16.552 -39.067 -40.349  1.00 87.82           O  
ATOM   4644  N   GLN C 368     -14.344 -42.235 -44.330  1.00 88.73           N  
ATOM   4645  CA  GLN C 368     -14.854 -42.983 -45.474  1.00 88.73           C  
ATOM   4646  C   GLN C 368     -13.956 -44.173 -45.798  1.00 88.73           C  
ATOM   4647  CB  GLN C 368     -14.981 -42.073 -46.697  1.00 88.73           C  
ATOM   4648  O   GLN C 368     -14.446 -45.270 -46.077  1.00 88.73           O  
ATOM   4649  CG  GLN C 368     -16.412 -41.653 -47.004  1.00 88.73           C  
ATOM   4650  CD  GLN C 368     -16.488 -40.522 -48.013  1.00 88.73           C  
ATOM   4651  NE2 GLN C 368     -17.705 -40.149 -48.395  1.00 88.73           N  
ATOM   4652  OE1 GLN C 368     -15.462 -39.988 -48.445  1.00 88.73           O  
ATOM   4653  N   LEU C 369     -12.626 -43.916 -45.809  1.00 81.52           N  
ATOM   4654  CA  LEU C 369     -11.678 -44.989 -46.090  1.00 81.52           C  
ATOM   4655  C   LEU C 369     -11.742 -46.067 -45.013  1.00 81.52           C  
ATOM   4656  CB  LEU C 369     -10.254 -44.434 -46.188  1.00 81.52           C  
ATOM   4657  O   LEU C 369     -11.648 -47.259 -45.315  1.00 81.52           O  
ATOM   4658  CG  LEU C 369      -9.554 -44.598 -47.538  1.00 81.52           C  
ATOM   4659  CD1 LEU C 369      -9.009 -43.258 -48.019  1.00 81.52           C  
ATOM   4660  CD2 LEU C 369      -8.437 -45.631 -47.438  1.00 81.52           C  
ATOM   4661  N   GLN C 370     -11.851 -45.632 -43.700  1.00 84.43           N  
ATOM   4662  CA  GLN C 370     -11.982 -46.584 -42.602  1.00 84.43           C  
ATOM   4663  C   GLN C 370     -13.219 -47.460 -42.778  1.00 84.43           C  
ATOM   4664  CB  GLN C 370     -12.045 -45.851 -41.261  1.00 84.43           C  
ATOM   4665  O   GLN C 370     -13.180 -48.661 -42.501  1.00 84.43           O  
ATOM   4666  CG  GLN C 370     -11.219 -46.507 -40.162  1.00 84.43           C  
ATOM   4667  CD  GLN C 370     -11.104 -45.644 -38.920  1.00 84.43           C  
ATOM   4668  NE2 GLN C 370     -10.464 -46.177 -37.885  1.00 84.43           N  
ATOM   4669  OE1 GLN C 370     -11.586 -44.507 -38.891  1.00 84.43           O  
ATOM   4670  N   GLU C 371     -14.267 -46.936 -43.248  1.00 89.16           N  
ATOM   4671  CA  GLU C 371     -15.495 -47.681 -43.506  1.00 89.16           C  
ATOM   4672  C   GLU C 371     -15.314 -48.662 -44.661  1.00 89.16           C  
ATOM   4673  CB  GLU C 371     -16.652 -46.724 -43.806  1.00 89.16           C  
ATOM   4674  O   GLU C 371     -15.769 -49.806 -44.589  1.00 89.16           O  
ATOM   4675  CG  GLU C 371     -18.027 -47.361 -43.672  1.00 89.16           C  
ATOM   4676  CD  GLU C 371     -18.263 -48.001 -42.313  1.00 89.16           C  
ATOM   4677  OE1 GLU C 371     -19.223 -48.792 -42.173  1.00 89.16           O  
ATOM   4678  OE2 GLU C 371     -17.481 -47.708 -41.381  1.00 89.16           O  
ATOM   4679  N   GLU C 372     -14.662 -48.226 -45.705  1.00 87.25           N  
ATOM   4680  CA  GLU C 372     -14.382 -49.089 -46.848  1.00 87.25           C  
ATOM   4681  C   GLU C 372     -13.468 -50.246 -46.456  1.00 87.25           C  
ATOM   4682  CB  GLU C 372     -13.754 -48.285 -47.989  1.00 87.25           C  
ATOM   4683  O   GLU C 372     -13.656 -51.376 -46.912  1.00 87.25           O  
ATOM   4684  CG  GLU C 372     -14.757 -47.470 -48.792  1.00 87.25           C  
ATOM   4685  CD  GLU C 372     -14.127 -46.722 -49.957  1.00 87.25           C  
ATOM   4686  OE1 GLU C 372     -14.859 -46.035 -50.704  1.00 87.25           O  
ATOM   4687  OE2 GLU C 372     -12.891 -46.825 -50.124  1.00 87.25           O  
ATOM   4688  N   LEU C 373     -12.453 -49.881 -45.643  1.00 84.07           N  
ATOM   4689  CA  LEU C 373     -11.554 -50.925 -45.162  1.00 84.07           C  
ATOM   4690  C   LEU C 373     -12.317 -51.971 -44.357  1.00 84.07           C  
ATOM   4691  CB  LEU C 373     -10.438 -50.319 -44.307  1.00 84.07           C  
ATOM   4692  O   LEU C 373     -12.042 -53.168 -44.469  1.00 84.07           O  
ATOM   4693  CG  LEU C 373      -9.005 -50.638 -44.737  1.00 84.07           C  
ATOM   4694  CD1 LEU C 373      -8.061 -49.522 -44.304  1.00 84.07           C  
ATOM   4695  CD2 LEU C 373      -8.559 -51.977 -44.159  1.00 84.07           C  
ATOM   4696  N   ARG C 374     -13.255 -51.500 -43.527  1.00 87.16           N  
ATOM   4697  CA  ARG C 374     -14.076 -52.415 -42.742  1.00 87.16           C  
ATOM   4698  C   ARG C 374     -14.903 -53.323 -43.646  1.00 87.16           C  
ATOM   4699  CB  ARG C 374     -14.996 -51.638 -41.797  1.00 87.16           C  
ATOM   4700  O   ARG C 374     -15.012 -54.525 -43.395  1.00 87.16           O  
ATOM   4701  CG  ARG C 374     -15.652 -52.499 -40.729  1.00 87.16           C  
ATOM   4702  CD  ARG C 374     -16.667 -51.710 -39.914  1.00 87.16           C  
ATOM   4703  NE  ARG C 374     -17.943 -51.589 -40.615  1.00 87.16           N  
ATOM   4704  NH1 ARG C 374     -18.899 -53.444 -39.624  1.00 87.16           N  
ATOM   4705  NH2 ARG C 374     -20.088 -52.212 -41.148  1.00 87.16           N  
ATOM   4706  CZ  ARG C 374     -18.973 -52.415 -40.461  1.00 87.16           C  
ATOM   4707  N   GLN C 375     -15.435 -52.768 -44.684  1.00 88.27           N  
ATOM   4708  CA  GLN C 375     -16.258 -53.515 -45.630  1.00 88.27           C  
ATOM   4709  C   GLN C 375     -15.425 -54.542 -46.392  1.00 88.27           C  
ATOM   4710  CB  GLN C 375     -16.945 -52.564 -46.612  1.00 88.27           C  
ATOM   4711  O   GLN C 375     -15.834 -55.696 -46.536  1.00 88.27           O  
ATOM   4712  CG  GLN C 375     -18.312 -52.081 -46.145  1.00 88.27           C  
ATOM   4713  CD  GLN C 375     -18.960 -51.120 -47.125  1.00 88.27           C  
ATOM   4714  NE2 GLN C 375     -20.180 -50.693 -46.816  1.00 88.27           N  
ATOM   4715  OE1 GLN C 375     -18.370 -50.765 -48.149  1.00 88.27           O  
ATOM   4716  N   VAL C 376     -14.263 -54.107 -46.948  1.00 85.45           N  
ATOM   4717  CA  VAL C 376     -13.404 -54.991 -47.730  1.00 85.45           C  
ATOM   4718  C   VAL C 376     -12.837 -56.088 -46.832  1.00 85.45           C  
ATOM   4719  CB  VAL C 376     -12.256 -54.212 -48.409  1.00 85.45           C  
ATOM   4720  O   VAL C 376     -12.733 -57.245 -47.245  1.00 85.45           O  
ATOM   4721  CG1 VAL C 376     -11.246 -55.174 -49.033  1.00 85.45           C  
ATOM   4722  CG2 VAL C 376     -12.811 -53.257 -49.465  1.00 85.45           C  
ATOM   4723  N   SER C 377     -12.454 -55.708 -45.577  1.00 86.28           N  
ATOM   4724  CA  SER C 377     -11.968 -56.691 -44.614  1.00 86.28           C  
ATOM   4725  C   SER C 377     -13.025 -57.752 -44.326  1.00 86.28           C  
ATOM   4726  CB  SER C 377     -11.554 -56.006 -43.311  1.00 86.28           C  
ATOM   4727  O   SER C 377     -12.708 -58.938 -44.219  1.00 86.28           O  
ATOM   4728  OG  SER C 377     -11.011 -56.946 -42.399  1.00 86.28           O  
ATOM   4729  N   GLY C 378     -14.203 -57.283 -44.250  1.00 89.11           N  
ATOM   4730  CA  GLY C 378     -15.301 -58.216 -44.054  1.00 89.11           C  
ATOM   4731  C   GLY C 378     -15.504 -59.155 -45.228  1.00 89.11           C  
ATOM   4732  O   GLY C 378     -15.733 -60.352 -45.040  1.00 89.11           O  
ATOM   4733  N   GLN C 379     -15.398 -58.608 -46.455  1.00 86.16           N  
ATOM   4734  CA  GLN C 379     -15.551 -59.392 -47.676  1.00 86.16           C  
ATOM   4735  C   GLN C 379     -14.412 -60.396 -47.831  1.00 86.16           C  
ATOM   4736  CB  GLN C 379     -15.613 -58.476 -48.899  1.00 86.16           C  
ATOM   4737  O   GLN C 379     -14.632 -61.531 -48.259  1.00 86.16           O  
ATOM   4738  CG  GLN C 379     -16.950 -57.767 -49.069  1.00 86.16           C  
ATOM   4739  CD  GLN C 379     -16.971 -56.832 -50.264  1.00 86.16           C  
ATOM   4740  NE2 GLN C 379     -18.123 -56.223 -50.520  1.00 86.16           N  
ATOM   4741  OE1 GLN C 379     -15.959 -56.659 -50.951  1.00 86.16           O  
ATOM   4742  N   LEU C 380     -13.209 -59.934 -47.452  1.00 84.38           N  
ATOM   4743  CA  LEU C 380     -12.048 -60.814 -47.510  1.00 84.38           C  
ATOM   4744  C   LEU C 380     -12.215 -61.998 -46.563  1.00 84.38           C  
ATOM   4745  CB  LEU C 380     -10.772 -60.043 -47.161  1.00 84.38           C  
ATOM   4746  O   LEU C 380     -11.863 -63.129 -46.908  1.00 84.38           O  
ATOM   4747  CG  LEU C 380      -9.485 -60.520 -47.836  1.00 84.38           C  
ATOM   4748  CD1 LEU C 380      -8.761 -59.346 -48.485  1.00 84.38           C  
ATOM   4749  CD2 LEU C 380      -8.581 -61.221 -46.828  1.00 84.38           C  
ATOM   4750  N   LEU C 381     -12.717 -61.747 -45.430  1.00 86.81           N  
ATOM   4751  CA  LEU C 381     -12.958 -62.820 -44.471  1.00 86.81           C  
ATOM   4752  C   LEU C 381     -13.959 -63.828 -45.024  1.00 86.81           C  
ATOM   4753  CB  LEU C 381     -13.468 -62.249 -43.146  1.00 86.81           C  
ATOM   4754  O   LEU C 381     -13.772 -65.038 -44.879  1.00 86.81           O  
ATOM   4755  CG  LEU C 381     -13.028 -62.983 -41.878  1.00 86.81           C  
ATOM   4756  CD1 LEU C 381     -12.102 -62.100 -41.049  1.00 86.81           C  
ATOM   4757  CD2 LEU C 381     -14.242 -63.410 -41.059  1.00 86.81           C  
ATOM   4758  N   GLU C 382     -14.998 -63.311 -45.629  1.00 88.04           N  
ATOM   4759  CA  GLU C 382     -16.014 -64.178 -46.219  1.00 88.04           C  
ATOM   4760  C   GLU C 382     -15.437 -65.001 -47.368  1.00 88.04           C  
ATOM   4761  CB  GLU C 382     -17.207 -63.354 -46.709  1.00 88.04           C  
ATOM   4762  O   GLU C 382     -15.733 -66.190 -47.496  1.00 88.04           O  
ATOM   4763  CG  GLU C 382     -18.354 -63.281 -45.712  1.00 88.04           C  
ATOM   4764  CD  GLU C 382     -19.655 -62.794 -46.330  1.00 88.04           C  
ATOM   4765  OE1 GLU C 382     -20.694 -62.786 -45.631  1.00 88.04           O  
ATOM   4766  OE2 GLU C 382     -19.636 -62.418 -47.524  1.00 88.04           O  
ATOM   4767  N   GLU C 383     -14.636 -64.377 -48.105  1.00 84.54           N  
ATOM   4768  CA  GLU C 383     -14.024 -65.067 -49.237  1.00 84.54           C  
ATOM   4769  C   GLU C 383     -13.023 -66.119 -48.767  1.00 84.54           C  
ATOM   4770  CB  GLU C 383     -13.337 -64.067 -50.170  1.00 84.54           C  
ATOM   4771  O   GLU C 383     -12.901 -67.184 -49.375  1.00 84.54           O  
ATOM   4772  CG  GLU C 383     -14.232 -63.555 -51.289  1.00 84.54           C  
ATOM   4773  CD  GLU C 383     -14.468 -64.582 -52.386  1.00 84.54           C  
ATOM   4774  OE1 GLU C 383     -15.444 -64.435 -53.156  1.00 84.54           O  
ATOM   4775  OE2 GLU C 383     -13.670 -65.542 -52.475  1.00 84.54           O  
ATOM   4776  N   ARG C 384     -12.245 -65.841 -47.728  1.00 83.76           N  
ATOM   4777  CA  ARG C 384     -11.323 -66.799 -47.127  1.00 83.76           C  
ATOM   4778  C   ARG C 384     -12.065 -68.038 -46.636  1.00 83.76           C  
ATOM   4779  CB  ARG C 384     -10.555 -66.156 -45.971  1.00 83.76           C  
ATOM   4780  O   ARG C 384     -11.588 -69.162 -46.806  1.00 83.76           O  
ATOM   4781  CG  ARG C 384      -9.058 -66.044 -46.213  1.00 83.76           C  
ATOM   4782  CD  ARG C 384      -8.332 -65.473 -45.003  1.00 83.76           C  
ATOM   4783  NE  ARG C 384      -6.902 -65.319 -45.255  1.00 83.76           N  
ATOM   4784  NH1 ARG C 384      -6.407 -64.514 -43.147  1.00 83.76           N  
ATOM   4785  NH2 ARG C 384      -4.742 -64.767 -44.703  1.00 83.76           N  
ATOM   4786  CZ  ARG C 384      -6.020 -64.867 -44.368  1.00 83.76           C  
ATOM   4787  N   LYS C 385     -13.225 -67.706 -46.088  1.00 88.40           N  
ATOM   4788  CA  LYS C 385     -14.038 -68.818 -45.604  1.00 88.40           C  
ATOM   4789  C   LYS C 385     -14.521 -69.690 -46.759  1.00 88.40           C  
ATOM   4790  CB  LYS C 385     -15.233 -68.300 -44.802  1.00 88.40           C  
ATOM   4791  O   LYS C 385     -14.495 -70.919 -46.669  1.00 88.40           O  
ATOM   4792  CG  LYS C 385     -14.896 -67.910 -43.371  1.00 88.40           C  
ATOM   4793  CD  LYS C 385     -16.135 -67.459 -42.608  1.00 88.40           C  
ATOM   4794  CE  LYS C 385     -15.783 -66.962 -41.212  1.00 88.40           C  
ATOM   4795  NZ  LYS C 385     -16.983 -66.444 -40.490  1.00 88.40           N  
ATOM   4796  N   LYS C 386     -14.885 -69.070 -47.833  1.00 85.98           N  
ATOM   4797  CA  LYS C 386     -15.351 -69.801 -49.007  1.00 85.98           C  
ATOM   4798  C   LYS C 386     -14.215 -70.595 -49.647  1.00 85.98           C  
ATOM   4799  CB  LYS C 386     -15.961 -68.842 -50.030  1.00 85.98           C  
ATOM   4800  O   LYS C 386     -14.407 -71.741 -50.059  1.00 85.98           O  
ATOM   4801  CG  LYS C 386     -17.357 -68.357 -49.669  1.00 85.98           C  
ATOM   4802  CD  LYS C 386     -17.933 -67.454 -50.752  1.00 85.98           C  
ATOM   4803  CE  LYS C 386     -19.276 -66.868 -50.337  1.00 85.98           C  
ATOM   4804  NZ  LYS C 386     -19.811 -65.926 -51.365  1.00 85.98           N  
ATOM   4805  N   ARG C 387     -13.064 -70.057 -49.668  1.00 82.99           N  
ATOM   4806  CA  ARG C 387     -11.889 -70.719 -50.225  1.00 82.99           C  
ATOM   4807  C   ARG C 387     -11.518 -71.953 -49.410  1.00 82.99           C  
ATOM   4808  CB  ARG C 387     -10.704 -69.753 -50.281  1.00 82.99           C  
ATOM   4809  O   ARG C 387     -11.178 -72.996 -49.973  1.00 82.99           O  
ATOM   4810  CG  ARG C 387      -9.602 -70.184 -51.237  1.00 82.99           C  
ATOM   4811  CD  ARG C 387      -8.420 -69.225 -51.204  1.00 82.99           C  
ATOM   4812  NE  ARG C 387      -7.185 -69.878 -51.630  1.00 82.99           N  
ATOM   4813  NH1 ARG C 387      -5.997 -67.915 -51.900  1.00 82.99           N  
ATOM   4814  NH2 ARG C 387      -4.997 -69.934 -52.324  1.00 82.99           N  
ATOM   4815  CZ  ARG C 387      -6.063 -69.241 -51.950  1.00 82.99           C  
ATOM   4816  N   GLU C 388     -11.593 -71.792 -48.136  1.00 84.91           N  
ATOM   4817  CA  GLU C 388     -11.295 -72.912 -47.249  1.00 84.91           C  
ATOM   4818  C   GLU C 388     -12.247 -74.079 -47.493  1.00 84.91           C  
ATOM   4819  CB  GLU C 388     -11.366 -72.472 -45.785  1.00 84.91           C  
ATOM   4820  O   GLU C 388     -11.829 -75.239 -47.497  1.00 84.91           O  
ATOM   4821  CG  GLU C 388     -10.127 -72.825 -44.975  1.00 84.91           C  
ATOM   4822  CD  GLU C 388     -10.172 -72.299 -43.549  1.00 84.91           C  
ATOM   4823  OE1 GLU C 388      -9.219 -72.555 -42.778  1.00 84.91           O  
ATOM   4824  OE2 GLU C 388     -11.167 -71.626 -43.201  1.00 84.91           O  
ATOM   4825  N   THR C 389     -13.432 -73.773 -47.822  1.00 88.04           N  
ATOM   4826  CA  THR C 389     -14.431 -74.802 -48.091  1.00 88.04           C  
ATOM   4827  C   THR C 389     -14.172 -75.468 -49.439  1.00 88.04           C  
ATOM   4828  CB  THR C 389     -15.855 -74.216 -48.070  1.00 88.04           C  
ATOM   4829  O   THR C 389     -14.267 -76.691 -49.562  1.00 88.04           O  
ATOM   4830  CG2 THR C 389     -16.225 -73.719 -46.677  1.00 88.04           C  
ATOM   4831  OG1 THR C 389     -15.929 -73.121 -48.991  1.00 88.04           O  
ATOM   4832  N   HIS C 390     -13.779 -74.630 -50.395  1.00 83.77           N  
ATOM   4833  CA  HIS C 390     -13.519 -75.154 -51.732  1.00 83.77           C  
ATOM   4834  C   HIS C 390     -12.246 -75.993 -51.757  1.00 83.77           C  
ATOM   4835  CB  HIS C 390     -13.415 -74.011 -52.744  1.00 83.77           C  
ATOM   4836  O   HIS C 390     -12.184 -77.014 -52.445  1.00 83.77           O  
ATOM   4837  CG  HIS C 390     -14.736 -73.415 -53.114  1.00 83.77           C  
ATOM   4838  CD2 HIS C 390     -15.171 -72.133 -53.087  1.00 83.77           C  
ATOM   4839  ND1 HIS C 390     -15.791 -74.172 -53.575  1.00 83.77           N  
ATOM   4840  CE1 HIS C 390     -16.821 -73.379 -53.817  1.00 83.77           C  
ATOM   4841  NE2 HIS C 390     -16.471 -72.137 -53.529  1.00 83.77           N  
ATOM   4842  N   GLU C 391     -11.255 -75.620 -51.020  1.00 83.00           N  
ATOM   4843  CA  GLU C 391     -10.019 -76.387 -50.898  1.00 83.00           C  
ATOM   4844  C   GLU C 391     -10.274 -77.749 -50.260  1.00 83.00           C  
ATOM   4845  CB  GLU C 391      -8.983 -75.610 -50.082  1.00 83.00           C  
ATOM   4846  O   GLU C 391      -9.686 -78.752 -50.670  1.00 83.00           O  
ATOM   4847  CG  GLU C 391      -7.659 -75.404 -50.803  1.00 83.00           C  
ATOM   4848  CD  GLU C 391      -6.672 -74.557 -50.016  1.00 83.00           C  
ATOM   4849  OE1 GLU C 391      -5.530 -74.357 -50.491  1.00 83.00           O  
ATOM   4850  OE2 GLU C 391      -7.042 -74.091 -48.916  1.00 83.00           O  
ATOM   4851  N   ALA C 392     -11.138 -77.739 -49.326  1.00 88.16           N  
ATOM   4852  CA  ALA C 392     -11.514 -78.986 -48.666  1.00 88.16           C  
ATOM   4853  C   ALA C 392     -12.235 -79.922 -49.632  1.00 88.16           C  
ATOM   4854  CB  ALA C 392     -12.393 -78.702 -47.451  1.00 88.16           C  
ATOM   4855  O   ALA C 392     -11.972 -81.127 -49.652  1.00 88.16           O  
ATOM   4856  N   LEU C 393     -13.054 -79.343 -50.423  1.00 85.82           N  
ATOM   4857  CA  LEU C 393     -13.800 -80.129 -51.399  1.00 85.82           C  
ATOM   4858  C   LEU C 393     -12.878 -80.656 -52.493  1.00 85.82           C  
ATOM   4859  CB  LEU C 393     -14.920 -79.289 -52.020  1.00 85.82           C  
ATOM   4860  O   LEU C 393     -13.003 -81.809 -52.914  1.00 85.82           O  
ATOM   4861  CG  LEU C 393     -16.265 -79.308 -51.293  1.00 85.82           C  
ATOM   4862  CD1 LEU C 393     -17.082 -78.073 -51.657  1.00 85.82           C  
ATOM   4863  CD2 LEU C 393     -17.035 -80.582 -51.625  1.00 85.82           C  
ATOM   4864  N   ALA C 394     -11.923 -79.861 -52.899  1.00 83.42           N  
ATOM   4865  CA  ALA C 394     -10.953 -80.257 -53.916  1.00 83.42           C  
ATOM   4866  C   ALA C 394     -10.076 -81.404 -53.421  1.00 83.42           C  
ATOM   4867  CB  ALA C 394     -10.087 -79.065 -54.318  1.00 83.42           C  
ATOM   4868  O   ALA C 394      -9.788 -82.340 -54.170  1.00 83.42           O  
ATOM   4869  N   ARG C 395      -9.693 -81.291 -52.150  1.00 84.22           N  
ATOM   4870  CA  ARG C 395      -8.900 -82.361 -51.554  1.00 84.22           C  
ATOM   4871  C   ARG C 395      -9.677 -83.673 -51.535  1.00 84.22           C  
ATOM   4872  CB  ARG C 395      -8.470 -81.986 -50.134  1.00 84.22           C  
ATOM   4873  O   ARG C 395      -9.120 -84.735 -51.824  1.00 84.22           O  
ATOM   4874  CG  ARG C 395      -7.164 -81.210 -50.070  1.00 84.22           C  
ATOM   4875  CD  ARG C 395      -6.724 -80.965 -48.634  1.00 84.22           C  
ATOM   4876  NE  ARG C 395      -5.924 -79.749 -48.515  1.00 84.22           N  
ATOM   4877  NH1 ARG C 395      -6.270 -79.496 -46.245  1.00 84.22           N  
ATOM   4878  NH2 ARG C 395      -4.982 -77.984 -47.388  1.00 84.22           N  
ATOM   4879  CZ  ARG C 395      -5.727 -79.079 -47.383  1.00 84.22           C  
ATOM   4880  N   ARG C 396     -10.923 -83.539 -51.267  1.00 84.73           N  
ATOM   4881  CA  ARG C 396     -11.792 -84.710 -51.223  1.00 84.73           C  
ATOM   4882  C   ARG C 396     -11.959 -85.320 -52.611  1.00 84.73           C  
ATOM   4883  CB  ARG C 396     -13.160 -84.344 -50.644  1.00 84.73           C  
ATOM   4884  O   ARG C 396     -11.941 -86.543 -52.763  1.00 84.73           O  
ATOM   4885  CG  ARG C 396     -13.467 -85.018 -49.316  1.00 84.73           C  
ATOM   4886  CD  ARG C 396     -14.806 -84.566 -48.750  1.00 84.73           C  
ATOM   4887  NE  ARG C 396     -15.005 -85.048 -47.386  1.00 84.73           N  
ATOM   4888  NH1 ARG C 396     -16.982 -83.901 -47.049  1.00 84.73           N  
ATOM   4889  NH2 ARG C 396     -16.117 -85.218 -45.384  1.00 84.73           N  
ATOM   4890  CZ  ARG C 396     -16.034 -84.721 -46.609  1.00 84.73           C  
ATOM   4891  N   LEU C 397     -12.041 -84.481 -53.532  1.00 82.81           N  
ATOM   4892  CA  LEU C 397     -12.229 -84.936 -54.905  1.00 82.81           C  
ATOM   4893  C   LEU C 397     -10.944 -85.541 -55.458  1.00 82.81           C  
ATOM   4894  CB  LEU C 397     -12.686 -83.777 -55.796  1.00 82.81           C  
ATOM   4895  O   LEU C 397     -10.984 -86.537 -56.184  1.00 82.81           O  
ATOM   4896  CG  LEU C 397     -14.197 -83.573 -55.920  1.00 82.81           C  
ATOM   4897  CD1 LEU C 397     -14.503 -82.153 -56.384  1.00 82.81           C  
ATOM   4898  CD2 LEU C 397     -14.798 -84.595 -56.879  1.00 82.81           C  
ATOM   4899  N   GLN C 398      -9.778 -84.925 -55.147  1.00 82.13           N  
ATOM   4900  CA  GLN C 398      -8.480 -85.458 -55.546  1.00 82.13           C  
ATOM   4901  C   GLN C 398      -8.279 -86.873 -55.011  1.00 82.13           C  
ATOM   4902  CB  GLN C 398      -7.352 -84.548 -55.059  1.00 82.13           C  
ATOM   4903  O   GLN C 398      -7.768 -87.743 -55.720  1.00 82.13           O  
ATOM   4904  CG  GLN C 398      -6.321 -84.218 -56.130  1.00 82.13           C  
ATOM   4905  CD  GLN C 398      -5.360 -83.124 -55.704  1.00 82.13           C  
ATOM   4906  NE2 GLN C 398      -4.429 -82.776 -56.585  1.00 82.13           N  
ATOM   4907  OE1 GLN C 398      -5.455 -82.596 -54.592  1.00 82.13           O  
ATOM   4908  N   LYS C 399      -8.698 -87.045 -53.737  1.00 81.97           N  
ATOM   4909  CA  LYS C 399      -8.617 -88.370 -53.130  1.00 81.97           C  
ATOM   4910  C   LYS C 399      -9.511 -89.366 -53.862  1.00 81.97           C  
ATOM   4911  CB  LYS C 399      -9.003 -88.308 -51.651  1.00 81.97           C  
ATOM   4912  O   LYS C 399      -9.116 -90.510 -54.094  1.00 81.97           O  
ATOM   4913  CG  LYS C 399      -7.817 -88.179 -50.707  1.00 81.97           C  
ATOM   4914  CD  LYS C 399      -8.264 -88.128 -49.252  1.00 81.97           C  
ATOM   4915  CE  LYS C 399      -7.091 -87.876 -48.314  1.00 81.97           C  
ATOM   4916  NZ  LYS C 399      -7.535 -87.752 -46.893  1.00 81.97           N  
ATOM   4917  N   ARG C 400     -10.669 -89.001 -54.316  1.00 80.81           N  
ATOM   4918  CA  ARG C 400     -11.631 -89.852 -55.011  1.00 80.81           C  
ATOM   4919  C   ARG C 400     -11.134 -90.212 -56.407  1.00 80.81           C  
ATOM   4920  CB  ARG C 400     -12.993 -89.161 -55.101  1.00 80.81           C  
ATOM   4921  O   ARG C 400     -11.302 -91.348 -56.857  1.00 80.81           O  
ATOM   4922  CG  ARG C 400     -14.173 -90.098 -54.898  1.00 80.81           C  
ATOM   4923  CD  ARG C 400     -15.396 -89.360 -54.372  1.00 80.81           C  
ATOM   4924  NE  ARG C 400     -16.623 -90.118 -54.599  1.00 80.81           N  
ATOM   4925  NH1 ARG C 400     -17.971 -88.703 -53.367  1.00 80.81           N  
ATOM   4926  NH2 ARG C 400     -18.868 -90.551 -54.384  1.00 80.81           N  
ATOM   4927  CZ  ARG C 400     -17.818 -89.789 -54.116  1.00 80.81           C  
ATOM   4928  N   VAL C 401     -10.450 -89.294 -57.040  1.00 80.28           N  
ATOM   4929  CA  VAL C 401      -9.911 -89.520 -58.378  1.00 80.28           C  
ATOM   4930  C   VAL C 401      -8.744 -90.503 -58.305  1.00 80.28           C  
ATOM   4931  CB  VAL C 401      -9.455 -88.199 -59.037  1.00 80.28           C  
ATOM   4932  O   VAL C 401      -8.611 -91.382 -59.159  1.00 80.28           O  
ATOM   4933  CG1 VAL C 401      -8.636 -88.479 -60.296  1.00 80.28           C  
ATOM   4934  CG2 VAL C 401     -10.663 -87.323 -59.364  1.00 80.28           C  
ATOM   4935  N   LEU C 402      -7.965 -90.366 -57.208  1.00 81.87           N  
ATOM   4936  CA  LEU C 402      -6.853 -91.290 -57.012  1.00 81.87           C  
ATOM   4937  C   LEU C 402      -7.358 -92.719 -56.838  1.00 81.87           C
[truncated: 204,931 more chars]
