# Supplementary material for: AI-guided pipeline for protein–protein interaction drug discovery identifies a SARS-CoV-2 inhibitor
Source: Mol Syst Biol. 2024 Mar 11;20(4):428–57. doi: 10.1038/s44320-024-00019-8 (PMC10987651; doi:10.1038/s44320-024-00019-8)
Supplement: Supplementary file 12 — Source Data Fig. 2 [file 44320_2024_19_MOESM12_ESM.zip › Source Data Figure EV3-EV4/ColabFold/AKT1_PDPK1_unrelaxed_rank_4_model_1.pdb]

MODEL     1                                                                     
ATOM      1  N   MET B   1      33.639 -29.314 -19.482  1.00 28.42           N  
ATOM      2  CA  MET B   1      33.561 -28.894 -18.085  1.00 28.42           C  
ATOM      3  C   MET B   1      34.555 -27.774 -17.798  1.00 28.42           C  
ATOM      4  CB  MET B   1      33.824 -30.078 -17.152  1.00 28.42           C  
ATOM      5  O   MET B   1      35.767 -27.980 -17.868  1.00 28.42           O  
ATOM      6  CG  MET B   1      32.565 -30.819 -16.734  1.00 28.42           C  
ATOM      7  SD  MET B   1      32.862 -31.981 -15.345  1.00 28.42           S  
ATOM      8  CE  MET B   1      31.313 -32.925 -15.380  1.00 28.42           C  
ATOM      9  N   SER B   2      34.296 -26.581 -18.190  1.00 42.11           N  
ATOM     10  CA  SER B   2      35.173 -25.429 -18.006  1.00 42.11           C  
ATOM     11  C   SER B   2      35.694 -25.355 -16.574  1.00 42.11           C  
ATOM     12  CB  SER B   2      34.438 -24.135 -18.358  1.00 42.11           C  
ATOM     13  O   SER B   2      34.936 -25.546 -15.621  1.00 42.11           O  
ATOM     14  OG  SER B   2      33.099 -24.175 -17.896  1.00 42.11           O  
ATOM     15  N   ASP B   3      36.926 -25.796 -16.353  1.00 63.60           N  
ATOM     16  CA  ASP B   3      37.611 -25.850 -15.065  1.00 63.60           C  
ATOM     17  C   ASP B   3      37.406 -24.557 -14.279  1.00 63.60           C  
ATOM     18  CB  ASP B   3      39.105 -26.116 -15.262  1.00 63.60           C  
ATOM     19  O   ASP B   3      37.724 -23.471 -14.768  1.00 63.60           O  
ATOM     20  CG  ASP B   3      39.483 -27.570 -15.042  1.00 63.60           C  
ATOM     21  OD1 ASP B   3      38.686 -28.323 -14.440  1.00 63.60           O  
ATOM     22  OD2 ASP B   3      40.588 -27.966 -15.471  1.00 63.60           O  
ATOM     23  N   VAL B   4      36.425 -24.449 -13.457  1.00 72.34           N  
ATOM     24  CA  VAL B   4      36.185 -23.353 -12.524  1.00 72.34           C  
ATOM     25  C   VAL B   4      37.478 -23.008 -11.789  1.00 72.34           C  
ATOM     26  CB  VAL B   4      35.073 -23.704 -11.511  1.00 72.34           C  
ATOM     27  O   VAL B   4      38.041 -23.848 -11.083  1.00 72.34           O  
ATOM     28  CG1 VAL B   4      34.829 -22.539 -10.552  1.00 72.34           C  
ATOM     29  CG2 VAL B   4      33.784 -24.077 -12.242  1.00 72.34           C  
ATOM     30  N   ALA B   5      38.078 -21.865 -12.245  1.00 86.61           N  
ATOM     31  CA  ALA B   5      39.342 -21.431 -11.656  1.00 86.61           C  
ATOM     32  C   ALA B   5      39.149 -20.180 -10.804  1.00 86.61           C  
ATOM     33  CB  ALA B   5      40.377 -21.173 -12.748  1.00 86.61           C  
ATOM     34  O   ALA B   5      38.247 -19.379 -11.061  1.00 86.61           O  
ATOM     35  N   ILE B   6      39.875 -20.064  -9.746  1.00 88.94           N  
ATOM     36  CA  ILE B   6      39.850 -18.902  -8.865  1.00 88.94           C  
ATOM     37  C   ILE B   6      40.568 -17.732  -9.534  1.00 88.94           C  
ATOM     38  CB  ILE B   6      40.498 -19.216  -7.497  1.00 88.94           C  
ATOM     39  O   ILE B   6      41.737 -17.845  -9.908  1.00 88.94           O  
ATOM     40  CG1 ILE B   6      39.731 -20.339  -6.789  1.00 88.94           C  
ATOM     41  CG2 ILE B   6      40.556 -17.959  -6.626  1.00 88.94           C  
ATOM     42  CD1 ILE B   6      40.389 -20.824  -5.505  1.00 88.94           C  
ATOM     43  N   VAL B   7      39.886 -16.647  -9.721  1.00 91.50           N  
ATOM     44  CA  VAL B   7      40.414 -15.459 -10.382  1.00 91.50           C  
ATOM     45  C   VAL B   7      41.117 -14.568  -9.360  1.00 91.50           C  
ATOM     46  CB  VAL B   7      39.299 -14.667 -11.102  1.00 91.50           C  
ATOM     47  O   VAL B   7      42.158 -13.976  -9.656  1.00 91.50           O  
ATOM     48  CG1 VAL B   7      39.877 -13.443 -11.810  1.00 91.50           C  
ATOM     49  CG2 VAL B   7      38.564 -15.565 -12.094  1.00 91.50           C  
ATOM     50  N   LYS B   8      40.505 -14.452  -8.251  1.00 93.97           N  
ATOM     51  CA  LYS B   8      41.068 -13.644  -7.173  1.00 93.97           C  
ATOM     52  C   LYS B   8      40.615 -14.155  -5.808  1.00 93.97           C  
ATOM     53  CB  LYS B   8      40.673 -12.176  -7.341  1.00 93.97           C  
ATOM     54  O   LYS B   8      39.497 -14.656  -5.667  1.00 93.97           O  
ATOM     55  CG  LYS B   8      41.333 -11.239  -6.340  1.00 93.97           C  
ATOM     56  CD  LYS B   8      41.041  -9.779  -6.663  1.00 93.97           C  
ATOM     57  CE  LYS B   8      41.681  -8.842  -5.649  1.00 93.97           C  
ATOM     58  NZ  LYS B   8      43.156  -8.729  -5.854  1.00 93.97           N  
ATOM     59  N   GLU B   9      41.478 -14.069  -4.869  1.00 93.32           N  
ATOM     60  CA  GLU B   9      41.149 -14.438  -3.495  1.00 93.32           C  
ATOM     61  C   GLU B   9      41.854 -13.526  -2.495  1.00 93.32           C  
ATOM     62  CB  GLU B   9      41.520 -15.899  -3.227  1.00 93.32           C  
ATOM     63  O   GLU B   9      42.917 -12.977  -2.789  1.00 93.32           O  
ATOM     64  CG  GLU B   9      43.014 -16.177  -3.298  1.00 93.32           C  
ATOM     65  CD  GLU B   9      43.368 -17.628  -3.016  1.00 93.32           C  
ATOM     66  OE1 GLU B   9      44.573 -17.970  -3.012  1.00 93.32           O  
ATOM     67  OE2 GLU B   9      42.433 -18.431  -2.797  1.00 93.32           O  
ATOM     68  N   GLY B  10      41.240 -13.284  -1.350  1.00 93.51           N  
ATOM     69  CA  GLY B  10      41.866 -12.464  -0.326  1.00 93.51           C  
ATOM     70  C   GLY B  10      40.902 -12.028   0.762  1.00 93.51           C  
ATOM     71  O   GLY B  10      39.725 -12.394   0.738  1.00 93.51           O  
ATOM     72  N   TRP B  11      41.473 -11.266   1.669  1.00 92.78           N  
ATOM     73  CA  TRP B  11      40.696 -10.780   2.805  1.00 92.78           C  
ATOM     74  C   TRP B  11      39.946  -9.502   2.444  1.00 92.78           C  
ATOM     75  CB  TRP B  11      41.605 -10.532   4.012  1.00 92.78           C  
ATOM     76  O   TRP B  11      40.509  -8.601   1.819  1.00 92.78           O  
ATOM     77  CG  TRP B  11      42.067 -11.784   4.695  1.00 92.78           C  
ATOM     78  CD1 TRP B  11      43.265 -12.420   4.526  1.00 92.78           C  
ATOM     79  CD2 TRP B  11      41.334 -12.554   5.652  1.00 92.78           C  
ATOM     80  CE2 TRP B  11      42.150 -13.646   6.023  1.00 92.78           C  
ATOM     81  CE3 TRP B  11      40.065 -12.428   6.233  1.00 92.78           C  
ATOM     82  NE1 TRP B  11      43.322 -13.540   5.323  1.00 92.78           N  
ATOM     83  CH2 TRP B  11      40.492 -14.458   7.504  1.00 92.78           C  
ATOM     84  CZ2 TRP B  11      41.738 -14.605   6.951  1.00 92.78           C  
ATOM     85  CZ3 TRP B  11      39.657 -13.384   7.156  1.00 92.78           C  
ATOM     86  N   LEU B  12      38.661  -9.420   2.712  1.00 92.90           N  
ATOM     87  CA  LEU B  12      37.815  -8.237   2.606  1.00 92.90           C  
ATOM     88  C   LEU B  12      37.080  -7.975   3.917  1.00 92.90           C  
ATOM     89  CB  LEU B  12      36.806  -8.398   1.466  1.00 92.90           C  
ATOM     90  O   LEU B  12      36.712  -8.915   4.626  1.00 92.90           O  
ATOM     91  CG  LEU B  12      37.380  -8.397   0.048  1.00 92.90           C  
ATOM     92  CD1 LEU B  12      36.359  -8.956  -0.937  1.00 92.90           C  
ATOM     93  CD2 LEU B  12      37.806  -6.989  -0.356  1.00 92.90           C  
ATOM     94  N   HIS B  13      37.019  -6.765   4.330  1.00 91.46           N  
ATOM     95  CA  HIS B  13      36.127  -6.426   5.432  1.00 91.46           C  
ATOM     96  C   HIS B  13      34.699  -6.214   4.940  1.00 91.46           C  
ATOM     97  CB  HIS B  13      36.623  -5.175   6.158  1.00 91.46           C  
ATOM     98  O   HIS B  13      34.436  -5.293   4.164  1.00 91.46           O  
ATOM     99  CG  HIS B  13      37.831  -5.413   7.007  1.00 91.46           C  
ATOM    100  CD2 HIS B  13      37.961  -5.564   8.346  1.00 91.46           C  
ATOM    101  ND1 HIS B  13      39.101  -5.517   6.481  1.00 91.46           N  
ATOM    102  CE1 HIS B  13      39.962  -5.724   7.464  1.00 91.46           C  
ATOM    103  NE2 HIS B  13      39.296  -5.756   8.605  1.00 91.46           N  
ATOM    104  N   LYS B  14      33.811  -7.068   5.283  1.00 87.79           N  
ATOM    105  CA  LYS B  14      32.412  -6.998   4.870  1.00 87.79           C  
ATOM    106  C   LYS B  14      31.552  -6.346   5.949  1.00 87.79           C  
ATOM    107  CB  LYS B  14      31.877  -8.394   4.547  1.00 87.79           C  
ATOM    108  O   LYS B  14      31.652  -6.697   7.126  1.00 87.79           O  
ATOM    109  CG  LYS B  14      30.437  -8.408   4.057  1.00 87.79           C  
ATOM    110  CD  LYS B  14      29.933  -9.829   3.840  1.00 87.79           C  
ATOM    111  CE  LYS B  14      28.433  -9.858   3.581  1.00 87.79           C  
ATOM    112  NZ  LYS B  14      27.660 -10.114   4.832  1.00 87.79           N  
ATOM    113  N   ARG B  15      30.760  -5.436   5.595  1.00 79.78           N  
ATOM    114  CA  ARG B  15      29.884  -4.769   6.554  1.00 79.78           C  
ATOM    115  C   ARG B  15      28.582  -5.541   6.734  1.00 79.78           C  
ATOM    116  CB  ARG B  15      29.587  -3.337   6.105  1.00 79.78           C  
ATOM    117  O   ARG B  15      27.977  -5.986   5.757  1.00 79.78           O  
ATOM    118  CG  ARG B  15      28.955  -2.472   7.184  1.00 79.78           C  
ATOM    119  CD  ARG B  15      28.754  -1.039   6.712  1.00 79.78           C  
ATOM    120  NE  ARG B  15      27.887  -0.290   7.618  1.00 79.78           N  
ATOM    121  NH1 ARG B  15      27.549   1.476   6.166  1.00 79.78           N  
ATOM    122  NH2 ARG B  15      26.563   1.482   8.236  1.00 79.78           N  
ATOM    123  CZ  ARG B  15      27.335   0.888   7.338  1.00 79.78           C  
ATOM    124  N   GLY B  16      28.269  -5.736   8.006  1.00 68.18           N  
ATOM    125  CA  GLY B  16      26.999  -6.397   8.261  1.00 68.18           C  
ATOM    126  C   GLY B  16      25.803  -5.596   7.783  1.00 68.18           C  
ATOM    127  O   GLY B  16      25.830  -4.364   7.794  1.00 68.18           O  
ATOM    128  N   GLU B  17      24.720  -6.275   7.304  1.00 50.51           N  
ATOM    129  CA  GLU B  17      23.535  -5.609   6.772  1.00 50.51           C  
ATOM    130  C   GLU B  17      22.672  -5.038   7.893  1.00 50.51           C  
ATOM    131  CB  GLU B  17      22.714  -6.577   5.916  1.00 50.51           C  
ATOM    132  O   GLU B  17      22.210  -3.898   7.808  1.00 50.51           O  
ATOM    133  CG  GLU B  17      22.146  -5.950   4.651  1.00 50.51           C  
ATOM    134  CD  GLU B  17      21.553  -6.969   3.691  1.00 50.51           C  
ATOM    135  OE1 GLU B  17      21.037  -6.568   2.623  1.00 50.51           O  
ATOM    136  OE2 GLU B  17      21.603  -8.178   4.010  1.00 50.51           O  
ATOM    137  N   TYR B  18      22.524  -5.843   9.056  1.00 42.31           N  
ATOM    138  CA  TYR B  18      21.656  -5.462  10.165  1.00 42.31           C  
ATOM    139  C   TYR B  18      22.456  -4.807  11.284  1.00 42.31           C  
ATOM    140  CB  TYR B  18      20.906  -6.684  10.705  1.00 42.31           C  
ATOM    141  O   TYR B  18      22.052  -3.772  11.820  1.00 42.31           O  
ATOM    142  CG  TYR B  18      19.885  -7.243   9.745  1.00 42.31           C  
ATOM    143  CD1 TYR B  18      18.632  -6.649   9.606  1.00 42.31           C  
ATOM    144  CD2 TYR B  18      20.169  -8.367   8.976  1.00 42.31           C  
ATOM    145  CE1 TYR B  18      17.687  -7.163   8.724  1.00 42.31           C  
ATOM    146  CE2 TYR B  18      19.232  -8.888   8.091  1.00 42.31           C  
ATOM    147  OH  TYR B  18      17.064  -8.792   7.096  1.00 42.31           O  
ATOM    148  CZ  TYR B  18      17.996  -8.280   7.971  1.00 42.31           C  
ATOM    149  N   ILE B  19      23.563  -5.534  11.596  1.00 43.17           N  
ATOM    150  CA  ILE B  19      24.517  -4.954  12.536  1.00 43.17           C  
ATOM    151  C   ILE B  19      25.715  -4.392  11.774  1.00 43.17           C  
ATOM    152  CB  ILE B  19      24.985  -5.993  13.580  1.00 43.17           C  
ATOM    153  O   ILE B  19      26.486  -5.146  11.174  1.00 43.17           O  
ATOM    154  CG1 ILE B  19      23.779  -6.600  14.306  1.00 43.17           C  
ATOM    155  CG2 ILE B  19      25.960  -5.357  14.575  1.00 43.17           C  
ATOM    156  CD1 ILE B  19      24.128  -7.775  15.210  1.00 43.17           C  
ATOM    157  N   LYS B  20      25.790  -3.130  11.588  1.00 59.04           N  
ATOM    158  CA  LYS B  20      26.714  -2.420  10.707  1.00 59.04           C  
ATOM    159  C   LYS B  20      28.143  -2.491  11.237  1.00 59.04           C  
ATOM    160  CB  LYS B  20      26.287  -0.960  10.546  1.00 59.04           C  
ATOM    161  O   LYS B  20      28.845  -1.479  11.282  1.00 59.04           O  
ATOM    162  CG  LYS B  20      24.954  -0.780   9.834  1.00 59.04           C  
ATOM    163  CD  LYS B  20      24.814   0.621   9.255  1.00 59.04           C  
ATOM    164  CE  LYS B  20      23.505   0.785   8.493  1.00 59.04           C  
ATOM    165  NZ  LYS B  20      23.340   2.173   7.968  1.00 59.04           N  
ATOM    166  N   THR B  21      28.591  -3.684  11.751  1.00 66.41           N  
ATOM    167  CA  THR B  21      29.972  -3.913  12.162  1.00 66.41           C  
ATOM    168  C   THR B  21      30.780  -4.531  11.025  1.00 66.41           C  
ATOM    169  CB  THR B  21      30.042  -4.826  13.401  1.00 66.41           C  
ATOM    170  O   THR B  21      30.230  -5.243  10.182  1.00 66.41           O  
ATOM    171  CG2 THR B  21      29.560  -4.096  14.650  1.00 66.41           C  
ATOM    172  OG1 THR B  21      29.218  -5.978  13.185  1.00 66.41           O  
ATOM    173  N   TRP B  22      32.007  -4.152  10.891  1.00 80.16           N  
ATOM    174  CA  TRP B  22      32.907  -4.679   9.870  1.00 80.16           C  
ATOM    175  C   TRP B  22      33.547  -5.984  10.329  1.00 80.16           C  
ATOM    176  CB  TRP B  22      33.993  -3.654   9.530  1.00 80.16           C  
ATOM    177  O   TRP B  22      34.072  -6.067  11.442  1.00 80.16           O  
ATOM    178  CG  TRP B  22      33.476  -2.421   8.852  1.00 80.16           C  
ATOM    179  CD1 TRP B  22      33.090  -1.253   9.450  1.00 80.16           C  
ATOM    180  CD2 TRP B  22      33.285  -2.235   7.447  1.00 80.16           C  
ATOM    181  CE2 TRP B  22      32.779  -0.929   7.263  1.00 80.16           C  
ATOM    182  CE3 TRP B  22      33.492  -3.047   6.323  1.00 80.16           C  
ATOM    183  NE1 TRP B  22      32.670  -0.352   8.499  1.00 80.16           N  
ATOM    184  CH2 TRP B  22      32.690  -1.231   4.917  1.00 80.16           C  
ATOM    185  CZ2 TRP B  22      32.478  -0.416   5.999  1.00 80.16           C  
ATOM    186  CZ3 TRP B  22      33.192  -2.534   5.066  1.00 80.16           C  
ATOM    187  N   ARG B  23      33.476  -6.998   9.547  1.00 78.57           N  
ATOM    188  CA  ARG B  23      34.089  -8.285   9.860  1.00 78.57           C  
ATOM    189  C   ARG B  23      34.983  -8.758   8.718  1.00 78.57           C  
ATOM    190  CB  ARG B  23      33.017  -9.335  10.155  1.00 78.57           C  
ATOM    191  O   ARG B  23      34.569  -8.756   7.557  1.00 78.57           O  
ATOM    192  CG  ARG B  23      32.119  -8.985  11.331  1.00 78.57           C  
ATOM    193  CD  ARG B  23      31.248 -10.163  11.746  1.00 78.57           C  
ATOM    194  NE  ARG B  23      30.327  -9.801  12.820  1.00 78.57           N  
ATOM    195  NH1 ARG B  23      30.643 -11.745  14.027  1.00 78.57           N  
ATOM    196  NH2 ARG B  23      29.207 -10.133  14.797  1.00 78.57           N  
ATOM    197  CZ  ARG B  23      30.061 -10.560  13.879  1.00 78.57           C  
ATOM    198  N   PRO B  24      36.137  -9.219   9.100  1.00 87.66           N  
ATOM    199  CA  PRO B  24      37.009  -9.739   8.044  1.00 87.66           C  
ATOM    200  C   PRO B  24      36.547 -11.093   7.511  1.00 87.66           C  
ATOM    201  CB  PRO B  24      38.369  -9.860   8.737  1.00 87.66           C  
ATOM    202  O   PRO B  24      36.183 -11.977   8.292  1.00 87.66           O  
ATOM    203  CG  PRO B  24      38.054  -9.864  10.198  1.00 87.66           C  
ATOM    204  CD  PRO B  24      36.692  -9.261  10.394  1.00 87.66           C  
ATOM    205  N   ARG B  25      36.489 -11.227   6.234  1.00 87.36           N  
ATOM    206  CA  ARG B  25      36.162 -12.486   5.573  1.00 87.36           C  
ATOM    207  C   ARG B  25      37.125 -12.768   4.425  1.00 87.36           C  
ATOM    208  CB  ARG B  25      34.722 -12.464   5.055  1.00 87.36           C  
ATOM    209  O   ARG B  25      37.608 -11.841   3.771  1.00 87.36           O  
ATOM    210  CG  ARG B  25      33.678 -12.285   6.146  1.00 87.36           C  
ATOM    211  CD  ARG B  25      33.512 -13.548   6.980  1.00 87.36           C  
ATOM    212  NE  ARG B  25      32.406 -13.428   7.926  1.00 87.36           N  
ATOM    213  NH1 ARG B  25      33.745 -12.972   9.752  1.00 87.36           N  
ATOM    214  NH2 ARG B  25      31.467 -13.071   9.991  1.00 87.36           N  
ATOM    215  CZ  ARG B  25      32.542 -13.157   9.221  1.00 87.36           C  
ATOM    216  N   TYR B  26      37.391 -14.046   4.337  1.00 89.59           N  
ATOM    217  CA  TYR B  26      38.218 -14.428   3.198  1.00 89.59           C  
ATOM    218  C   TYR B  26      37.356 -14.776   1.990  1.00 89.59           C  
ATOM    219  CB  TYR B  26      39.115 -15.616   3.559  1.00 89.59           C  
ATOM    220  O   TYR B  26      36.585 -15.738   2.026  1.00 89.59           O  
ATOM    221  CG  TYR B  26      40.251 -15.835   2.591  1.00 89.59           C  
ATOM    222  CD1 TYR B  26      40.134 -16.745   1.543  1.00 89.59           C  
ATOM    223  CD2 TYR B  26      41.445 -15.133   2.721  1.00 89.59           C  
ATOM    224  CE1 TYR B  26      41.179 -16.952   0.649  1.00 89.59           C  
ATOM    225  CE2 TYR B  26      42.497 -15.332   1.833  1.00 89.59           C  
ATOM    226  OH  TYR B  26      43.393 -16.442  -0.080  1.00 89.59           O  
ATOM    227  CZ  TYR B  26      42.355 -16.241   0.802  1.00 89.59           C  
ATOM    228  N   PHE B  27      37.506 -14.031   0.853  1.00 91.75           N  
ATOM    229  CA  PHE B  27      36.616 -14.195  -0.290  1.00 91.75           C  
ATOM    230  C   PHE B  27      37.347 -14.852  -1.455  1.00 91.75           C  
ATOM    231  CB  PHE B  27      36.042 -12.843  -0.726  1.00 91.75           C  
ATOM    232  O   PHE B  27      38.534 -14.597  -1.673  1.00 91.75           O  
ATOM    233  CG  PHE B  27      34.716 -12.515  -0.095  1.00 91.75           C  
ATOM    234  CD1 PHE B  27      33.527 -12.830  -0.741  1.00 91.75           C  
ATOM    235  CD2 PHE B  27      34.659 -11.892   1.145  1.00 91.75           C  
ATOM    236  CE1 PHE B  27      32.297 -12.527  -0.159  1.00 91.75           C  
ATOM    237  CE2 PHE B  27      33.434 -11.586   1.732  1.00 91.75           C  
ATOM    238  CZ  PHE B  27      32.255 -11.904   1.078  1.00 91.75           C  
ATOM    239  N   LEU B  28      36.671 -15.766  -2.110  1.00 90.10           N  
ATOM    240  CA  LEU B  28      37.135 -16.362  -3.358  1.00 90.10           C  
ATOM    241  C   LEU B  28      36.243 -15.948  -4.523  1.00 90.10           C  
ATOM    242  CB  LEU B  28      37.168 -17.888  -3.243  1.00 90.10           C  
ATOM    243  O   LEU B  28      35.029 -16.160  -4.487  1.00 90.10           O  
ATOM    244  CG  LEU B  28      37.999 -18.464  -2.095  1.00 90.10           C  
ATOM    245  CD1 LEU B  28      37.523 -19.871  -1.749  1.00 90.10           C  
ATOM    246  CD2 LEU B  28      39.480 -18.468  -2.457  1.00 90.10           C  
ATOM    247  N   LEU B  29      36.845 -15.340  -5.543  1.00 93.13           N  
ATOM    248  CA  LEU B  29      36.135 -15.028  -6.778  1.00 93.13           C  
ATOM    249  C   LEU B  29      36.481 -16.032  -7.873  1.00 93.13           C  
ATOM    250  CB  LEU B  29      36.470 -13.610  -7.246  1.00 93.13           C  
ATOM    251  O   LEU B  29      37.644 -16.151  -8.267  1.00 93.13           O  
ATOM    252  CG  LEU B  29      35.827 -13.159  -8.559  1.00 93.13           C  
ATOM    253  CD1 LEU B  29      34.314 -13.054  -8.399  1.00 93.13           C  
ATOM    254  CD2 LEU B  29      36.415 -11.828  -9.014  1.00 93.13           C  
ATOM    255  N   LYS B  30      35.493 -16.751  -8.354  1.00 89.58           N  
ATOM    256  CA  LYS B  30      35.724 -17.756  -9.388  1.00 89.58           C  
ATOM    257  C   LYS B  30      35.316 -17.233 -10.763  1.00 89.58           C  
ATOM    258  CB  LYS B  30      34.959 -19.041  -9.068  1.00 89.58           C  
ATOM    259  O   LYS B  30      34.530 -16.289 -10.866  1.00 89.58           O  
ATOM    260  CG  LYS B  30      35.383 -19.706  -7.767  1.00 89.58           C  
ATOM    261  CD  LYS B  30      34.627 -21.007  -7.531  1.00 89.58           C  
ATOM    262  CE  LYS B  30      35.010 -21.645  -6.203  1.00 89.58           C  
ATOM    263  NZ  LYS B  30      34.265 -22.917  -5.964  1.00 89.58           N  
ATOM    264  N   ASN B  31      35.782 -17.927 -11.811  1.00 88.03           N  
ATOM    265  CA  ASN B  31      35.559 -17.451 -13.172  1.00 88.03           C  
ATOM    266  C   ASN B  31      34.123 -17.700 -13.625  1.00 88.03           C  
ATOM    267  CB  ASN B  31      36.542 -18.112 -14.140  1.00 88.03           C  
ATOM    268  O   ASN B  31      33.671 -17.125 -14.617  1.00 88.03           O  
ATOM    269  CG  ASN B  31      36.432 -19.624 -14.143  1.00 88.03           C  
ATOM    270  ND2 ASN B  31      37.105 -20.265 -15.091  1.00 88.03           N  
ATOM    271  OD1 ASN B  31      35.748 -20.210 -13.300  1.00 88.03           O  
ATOM    272  N   ASP B  32      33.472 -18.460 -12.877  1.00 83.23           N  
ATOM    273  CA  ASP B  32      32.077 -18.718 -13.223  1.00 83.23           C  
ATOM    274  C   ASP B  32      31.150 -17.700 -12.561  1.00 83.23           C  
ATOM    275  CB  ASP B  32      31.677 -20.137 -12.815  1.00 83.23           C  
ATOM    276  O   ASP B  32      29.929 -17.774 -12.714  1.00 83.23           O  
ATOM    277  CG  ASP B  32      31.677 -20.344 -11.311  1.00 83.23           C  
ATOM    278  OD1 ASP B  32      32.151 -19.454 -10.573  1.00 83.23           O  
ATOM    279  OD2 ASP B  32      31.202 -21.409 -10.860  1.00 83.23           O  
ATOM    280  N   GLY B  33      31.641 -16.746 -11.874  1.00 86.55           N  
ATOM    281  CA  GLY B  33      30.870 -15.670 -11.271  1.00 86.55           C  
ATOM    282  C   GLY B  33      30.604 -15.882  -9.793  1.00 86.55           C  
ATOM    283  O   GLY B  33      30.086 -14.992  -9.115  1.00 86.55           O  
ATOM    284  N   THR B  34      30.993 -17.025  -9.302  1.00 83.42           N  
ATOM    285  CA  THR B  34      30.787 -17.339  -7.893  1.00 83.42           C  
ATOM    286  C   THR B  34      31.732 -16.525  -7.014  1.00 83.42           C  
ATOM    287  CB  THR B  34      30.992 -18.840  -7.618  1.00 83.42           C  
ATOM    288  O   THR B  34      32.939 -16.484  -7.262  1.00 83.42           O  
ATOM    289  CG2 THR B  34      30.256 -19.273  -6.355  1.00 83.42           C  
ATOM    290  OG1 THR B  34      30.494 -19.595  -8.730  1.00 83.42           O  
ATOM    291  N   PHE B  35      31.183 -15.763  -6.044  1.00 89.76           N  
ATOM    292  CA  PHE B  35      31.881 -14.947  -5.058  1.00 89.76           C  
ATOM    293  C   PHE B  35      31.567 -15.420  -3.644  1.00 89.76           C  
ATOM    294  CB  PHE B  35      31.503 -13.471  -5.214  1.00 89.76           C  
ATOM    295  O   PHE B  35      30.558 -15.019  -3.059  1.00 89.76           O  
ATOM    296  CG  PHE B  35      32.392 -12.532  -4.444  1.00 89.76           C  
ATOM    297  CD1 PHE B  35      31.847 -11.556  -3.619  1.00 89.76           C  
ATOM    298  CD2 PHE B  35      33.774 -12.626  -4.546  1.00 89.76           C  
ATOM    299  CE1 PHE B  35      32.667 -10.685  -2.906  1.00 89.76           C  
ATOM    300  CE2 PHE B  35      34.600 -11.759  -3.835  1.00 89.76           C  
ATOM    301  CZ  PHE B  35      34.045 -10.789  -3.017  1.00 89.76           C  
ATOM    302  N   ILE B  36      32.491 -16.259  -3.125  1.00 86.49           N  
ATOM    303  CA  ILE B  36      32.198 -16.986  -1.894  1.00 86.49           C  
ATOM    304  C   ILE B  36      33.091 -16.472  -0.767  1.00 86.49           C  
ATOM    305  CB  ILE B  36      32.388 -18.508  -2.078  1.00 86.49           C  
ATOM    306  O   ILE B  36      34.285 -16.240  -0.969  1.00 86.49           O  
ATOM    307  CG1 ILE B  36      31.685 -18.984  -3.354  1.00 86.49           C  
ATOM    308  CG2 ILE B  36      31.873 -19.268  -0.852  1.00 86.49           C  
ATOM    309  CD1 ILE B  36      32.021 -20.416  -3.749  1.00 86.49           C  
ATOM    310  N   GLY B  37      32.525 -16.296   0.416  1.00 87.13           N  
ATOM    311  CA  GLY B  37      33.249 -15.790   1.571  1.00 87.13           C  
ATOM    312  C   GLY B  37      33.314 -16.783   2.716  1.00 87.13           C  
ATOM    313  O   GLY B  37      32.345 -17.497   2.982  1.00 87.13           O  
ATOM    314  N   TYR B  38      34.522 -16.832   3.407  1.00 83.06           N  
ATOM    315  CA  TYR B  38      34.766 -17.726   4.533  1.00 83.06           C  
ATOM    316  C   TYR B  38      35.246 -16.949   5.753  1.00 83.06           C  
ATOM    317  CB  TYR B  38      35.796 -18.796   4.157  1.00 83.06           C  
ATOM    318  O   TYR B  38      35.776 -15.843   5.623  1.00 83.06           O  
ATOM    319  CG  TYR B  38      35.381 -19.652   2.986  1.00 83.06           C  
ATOM    320  CD1 TYR B  38      34.671 -20.835   3.179  1.00 83.06           C  
ATOM    321  CD2 TYR B  38      35.700 -19.282   1.684  1.00 83.06           C  
ATOM    322  CE1 TYR B  38      34.289 -21.629   2.103  1.00 83.06           C  
ATOM    323  CE2 TYR B  38      35.322 -20.068   0.600  1.00 83.06           C  
ATOM    324  OH  TYR B  38      34.242 -22.019  -0.250  1.00 83.06           O  
ATOM    325  CZ  TYR B  38      34.618 -21.237   0.819  1.00 83.06           C  
ATOM    326  N   LYS B  39      34.901 -17.528   6.865  1.00 80.20           N  
ATOM    327  CA  LYS B  39      35.416 -16.934   8.095  1.00 80.20           C  
ATOM    328  C   LYS B  39      36.940 -16.997   8.140  1.00 80.20           C  
ATOM    329  CB  LYS B  39      34.827 -17.637   9.319  1.00 80.20           C  
ATOM    330  O   LYS B  39      37.595 -16.036   8.550  1.00 80.20           O  
ATOM    331  CG  LYS B  39      34.990 -16.861  10.617  1.00 80.20           C  
ATOM    332  CD  LYS B  39      34.264 -17.542  11.770  1.00 80.20           C  
ATOM    333  CE  LYS B  39      34.452 -16.783  13.077  1.00 80.20           C  
ATOM    334  NZ  LYS B  39      33.689 -17.410  14.197  1.00 80.20           N  
ATOM    335  N   GLU B  40      37.581 -18.139   7.770  1.00 82.41           N  
ATOM    336  CA  GLU B  40      39.022 -18.352   7.675  1.00 82.41           C  
ATOM    337  C   GLU B  40      39.417 -18.844   6.286  1.00 82.41           C  
ATOM    338  CB  GLU B  40      39.489 -19.349   8.739  1.00 82.41           C  
ATOM    339  O   GLU B  40      38.570 -19.321   5.527  1.00 82.41           O  
ATOM    340  CG  GLU B  40      39.319 -18.850  10.166  1.00 82.41           C  
ATOM    341  CD  GLU B  40      40.193 -19.587  11.168  1.00 82.41           C  
ATOM    342  OE1 GLU B  40      40.266 -19.158  12.342  1.00 82.41           O  
ATOM    343  OE2 GLU B  40      40.810 -20.603  10.776  1.00 82.41           O  
ATOM    344  N   ARG B  41      40.694 -18.620   5.972  1.00 84.85           N  
ATOM    345  CA  ARG B  41      41.191 -19.099   4.686  1.00 84.85           C  
ATOM    346  C   ARG B  41      40.997 -20.606   4.551  1.00 84.85           C  
ATOM    347  CB  ARG B  41      42.669 -18.743   4.515  1.00 84.85           C  
ATOM    348  O   ARG B  41      41.439 -21.373   5.408  1.00 84.85           O  
ATOM    349  CG  ARG B  41      43.233 -19.096   3.147  1.00 84.85           C  
ATOM    350  CD  ARG B  41      44.697 -18.697   3.021  1.00 84.85           C  
ATOM    351  NE  ARG B  41      45.266 -19.130   1.748  1.00 84.85           N  
ATOM    352  NH1 ARG B  41      47.283 -18.044   2.043  1.00 84.85           N  
ATOM    353  NH2 ARG B  41      46.898 -19.260   0.138  1.00 84.85           N  
ATOM    354  CZ  ARG B  41      46.481 -18.810   1.312  1.00 84.85           C  
ATOM    355  N   PRO B  42      40.337 -21.031   3.547  1.00 76.47           N  
ATOM    356  CA  PRO B  42      40.092 -22.467   3.400  1.00 76.47           C  
ATOM    357  C   PRO B  42      41.365 -23.255   3.097  1.00 76.47           C  
ATOM    358  CB  PRO B  42      39.112 -22.540   2.227  1.00 76.47           C  
ATOM    359  O   PRO B  42      42.212 -22.793   2.328  1.00 76.47           O  
ATOM    360  CG  PRO B  42      38.957 -21.125   1.771  1.00 76.47           C  
ATOM    361  CD  PRO B  42      39.812 -20.247   2.640  1.00 76.47           C  
ATOM    362  N   GLN B  43      41.877 -24.190   3.959  1.00 70.18           N  
ATOM    363  CA  GLN B  43      43.093 -24.980   3.798  1.00 70.18           C  
ATOM    364  C   GLN B  43      42.994 -25.900   2.585  1.00 70.18           C  
ATOM    365  CB  GLN B  43      43.371 -25.801   5.058  1.00 70.18           C  
ATOM    366  O   GLN B  43      43.969 -26.074   1.850  1.00 70.18           O  
ATOM    367  CG  GLN B  43      44.013 -25.002   6.184  1.00 70.18           C  
ATOM    368  CD  GLN B  43      44.542 -25.882   7.301  1.00 70.18           C  
ATOM    369  NE2 GLN B  43      45.219 -25.271   8.268  1.00 70.18           N  
ATOM    370  OE1 GLN B  43      44.342 -27.101   7.297  1.00 70.18           O  
ATOM    371  N   ASP B  44      41.892 -26.641   2.332  1.00 58.62           N  
ATOM    372  CA  ASP B  44      41.610 -27.515   1.198  1.00 58.62           C  
ATOM    373  C   ASP B  44      40.317 -27.106   0.496  1.00 58.62           C  
ATOM    374  CB  ASP B  44      41.523 -28.973   1.653  1.00 58.62           C  
ATOM    375  O   ASP B  44      39.263 -27.015   1.130  1.00 58.62           O  
ATOM    376  CG  ASP B  44      42.832 -29.725   1.489  1.00 58.62           C  
ATOM    377  OD1 ASP B  44      43.667 -29.321   0.651  1.00 58.62           O  
ATOM    378  OD2 ASP B  44      43.030 -30.732   2.203  1.00 58.62           O  
ATOM    379  N   VAL B  45      40.543 -26.472  -0.621  1.00 47.98           N  
ATOM    380  CA  VAL B  45      39.374 -25.963  -1.331  1.00 47.98           C  
ATOM    381  C   VAL B  45      38.266 -27.014  -1.323  1.00 47.98           C  
ATOM    382  CB  VAL B  45      39.720 -25.565  -2.783  1.00 47.98           C  
ATOM    383  O   VAL B  45      37.082 -26.676  -1.252  1.00 47.98           O  
ATOM    384  CG1 VAL B  45      38.489 -25.011  -3.499  1.00 47.98           C  
ATOM    385  CG2 VAL B  45      40.856 -24.544  -2.799  1.00 47.98           C  
ATOM    386  N   ASP B  46      38.606 -28.335  -1.297  1.00 44.34           N  
ATOM    387  CA  ASP B  46      37.613 -29.406  -1.303  1.00 44.34           C  
ATOM    388  C   ASP B  46      36.996 -29.590   0.081  1.00 44.34           C  
ATOM    389  CB  ASP B  46      38.242 -30.718  -1.777  1.00 44.34           C  
ATOM    390  O   ASP B  46      36.114 -30.431   0.267  1.00 44.34           O  
ATOM    391  CG  ASP B  46      38.432 -30.774  -3.283  1.00 44.34           C  
ATOM    392  OD1 ASP B  46      37.655 -30.130  -4.020  1.00 44.34           O  
ATOM    393  OD2 ASP B  46      39.365 -31.471  -3.736  1.00 44.34           O  
ATOM    394  N   GLN B  47      37.647 -28.975   1.094  1.00 45.35           N  
ATOM    395  CA  GLN B  47      37.178 -29.200   2.457  1.00 45.35           C  
ATOM    396  C   GLN B  47      35.846 -28.497   2.704  1.00 45.35           C  
ATOM    397  CB  GLN B  47      38.220 -28.722   3.470  1.00 45.35           C  
ATOM    398  O   GLN B  47      35.510 -27.532   2.015  1.00 45.35           O  
ATOM    399  CG  GLN B  47      39.230 -29.791   3.864  1.00 45.35           C  
ATOM    400  CD  GLN B  47      40.237 -29.299   4.887  1.00 45.35           C  
ATOM    401  NE2 GLN B  47      41.269 -30.098   5.135  1.00 45.35           N  
ATOM    402  OE1 GLN B  47      40.088 -28.209   5.449  1.00 45.35           O  
ATOM    403  N   ARG B  48      34.870 -29.216   3.414  1.00 46.99           N  
ATOM    404  CA  ARG B  48      33.472 -29.211   3.832  1.00 46.99           C  
ATOM    405  C   ARG B  48      33.141 -27.949   4.622  1.00 46.99           C  
ATOM    406  CB  ARG B  48      33.156 -30.452   4.670  1.00 46.99           C  
ATOM    407  O   ARG B  48      32.139 -27.904   5.339  1.00 46.99           O  
ATOM    408  CG  ARG B  48      32.912 -31.706   3.846  1.00 46.99           C  
ATOM    409  CD  ARG B  48      32.515 -32.887   4.720  1.00 46.99           C  
ATOM    410  NE  ARG B  48      32.273 -34.088   3.926  1.00 46.99           N  
ATOM    411  NH1 ARG B  48      31.781 -35.437   5.736  1.00 46.99           N  
ATOM    412  NH2 ARG B  48      31.735 -36.299   3.613  1.00 46.99           N  
ATOM    413  CZ  ARG B  48      31.930 -35.272   4.427  1.00 46.99           C  
ATOM    414  N   GLU B  49      34.110 -26.903   4.587  1.00 52.99           N  
ATOM    415  CA  GLU B  49      33.531 -25.820   5.376  1.00 52.99           C  
ATOM    416  C   GLU B  49      32.498 -25.039   4.569  1.00 52.99           C  
ATOM    417  CB  GLU B  49      34.626 -24.876   5.881  1.00 52.99           C  
ATOM    418  O   GLU B  49      32.725 -24.726   3.398  1.00 52.99           O  
ATOM    419  CG  GLU B  49      35.158 -25.235   7.261  1.00 52.99           C  
ATOM    420  CD  GLU B  49      36.175 -24.236   7.789  1.00 52.99           C  
ATOM    421  OE1 GLU B  49      36.646 -24.399   8.938  1.00 52.99           O  
ATOM    422  OE2 GLU B  49      36.504 -23.282   7.049  1.00 52.99           O  
ATOM    423  N   ALA B  50      31.345 -24.945   5.103  1.00 60.83           N  
ATOM    424  CA  ALA B  50      30.241 -24.252   4.444  1.00 60.83           C  
ATOM    425  C   ALA B  50      30.521 -22.756   4.332  1.00 60.83           C  
ATOM    426  CB  ALA B  50      28.936 -24.491   5.199  1.00 60.83           C  
ATOM    427  O   ALA B  50      30.891 -22.112   5.317  1.00 60.83           O  
ATOM    428  N   PRO B  51      30.565 -22.254   3.154  1.00 70.83           N  
ATOM    429  CA  PRO B  51      30.800 -20.819   2.977  1.00 70.83           C  
ATOM    430  C   PRO B  51      29.803 -19.958   3.749  1.00 70.83           C  
ATOM    431  CB  PRO B  51      30.642 -20.619   1.468  1.00 70.83           C  
ATOM    432  O   PRO B  51      28.660 -20.373   3.963  1.00 70.83           O  
ATOM    433  CG  PRO B  51      29.963 -21.860   0.987  1.00 70.83           C  
ATOM    434  CD  PRO B  51      30.076 -22.910   2.055  1.00 70.83           C  
ATOM    435  N   LEU B  52      30.268 -18.876   4.373  1.00 71.40           N  
ATOM    436  CA  LEU B  52      29.383 -17.958   5.081  1.00 71.40           C  
ATOM    437  C   LEU B  52      28.626 -17.068   4.101  1.00 71.40           C  
ATOM    438  CB  LEU B  52      30.180 -17.094   6.062  1.00 71.40           C  
ATOM    439  O   LEU B  52      27.518 -16.614   4.397  1.00 71.40           O  
ATOM    440  CG  LEU B  52      30.674 -17.789   7.331  1.00 71.40           C  
ATOM    441  CD1 LEU B  52      31.813 -16.995   7.962  1.00 71.40           C  
ATOM    442  CD2 LEU B  52      29.530 -17.971   8.322  1.00 71.40           C  
ATOM    443  N   ASN B  53      29.186 -16.820   2.966  1.00 76.54           N  
ATOM    444  CA  ASN B  53      28.596 -16.004   1.910  1.00 76.54           C  
ATOM    445  C   ASN B  53      28.696 -16.689   0.550  1.00 76.54           C  
ATOM    446  CB  ASN B  53      29.262 -14.627   1.860  1.00 76.54           C  
ATOM    447  O   ASN B  53      29.714 -17.307   0.235  1.00 76.54           O  
ATOM    448  CG  ASN B  53      29.250 -13.924   3.204  1.00 76.54           C  
ATOM    449  ND2 ASN B  53      28.138 -13.271   3.522  1.00 76.54           N  
ATOM    450  OD1 ASN B  53      30.232 -13.965   3.949  1.00 76.54           O  
ATOM    451  N   ASN B  54      27.637 -16.633  -0.174  1.00 73.66           N  
ATOM    452  CA  ASN B  54      27.617 -17.180  -1.527  1.00 73.66           C  
ATOM    453  C   ASN B  54      26.878 -16.258  -2.493  1.00 73.66           C  
ATOM    454  CB  ASN B  54      26.985 -18.573  -1.534  1.00 73.66           C  
ATOM    455  O   ASN B  54      25.652 -16.316  -2.598  1.00 73.66           O  
ATOM    456  CG  ASN B  54      27.226 -19.318  -2.832  1.00 73.66           C  
ATOM    457  ND2 ASN B  54      26.887 -20.601  -2.851  1.00 73.66           N  
ATOM    458  OD1 ASN B  54      27.713 -18.744  -3.810  1.00 73.66           O  
ATOM    459  N   PHE B  55      27.658 -15.423  -3.207  1.00 80.29           N  
ATOM    460  CA  PHE B  55      27.093 -14.444  -4.128  1.00 80.29           C  
ATOM    461  C   PHE B  55      27.393 -14.824  -5.573  1.00 80.29           C  
ATOM    462  CB  PHE B  55      27.638 -13.044  -3.828  1.00 80.29           C  
ATOM    463  O   PHE B  55      28.307 -15.608  -5.837  1.00 80.29           O  
ATOM    464  CG  PHE B  55      27.622 -12.686  -2.367  1.00 80.29           C  
ATOM    465  CD1 PHE B  55      26.427 -12.659  -1.657  1.00 80.29           C  
ATOM    466  CD2 PHE B  55      28.801 -12.377  -1.702  1.00 80.29           C  
ATOM    467  CE1 PHE B  55      26.409 -12.327  -0.304  1.00 80.29           C  
ATOM    468  CE2 PHE B  55      28.791 -12.045  -0.350  1.00 80.29           C  
ATOM    469  CZ  PHE B  55      27.594 -12.020   0.346  1.00 80.29           C  
ATOM    470  N   SER B  56      26.585 -14.327  -6.531  1.00 79.39           N  
ATOM    471  CA  SER B  56      26.925 -14.368  -7.949  1.00 79.39           C  
ATOM    472  C   SER B  56      27.173 -12.967  -8.499  1.00 79.39           C  
ATOM    473  CB  SER B  56      25.812 -15.048  -8.748  1.00 79.39           C  
ATOM    474  O   SER B  56      26.339 -12.074  -8.336  1.00 79.39           O  
ATOM    475  OG  SER B  56      26.088 -14.999 -10.137  1.00 79.39           O  
ATOM    476  N   VAL B  57      28.286 -12.813  -9.244  1.00 84.48           N  
ATOM    477  CA  VAL B  57      28.636 -11.479  -9.722  1.00 84.48           C  
ATOM    478  C   VAL B  57      28.284 -11.353 -11.203  1.00 84.48           C  
ATOM    479  CB  VAL B  57      30.134 -11.172  -9.502  1.00 84.48           C  
ATOM    480  O   VAL B  57      28.685 -10.391 -11.863  1.00 84.48           O  
ATOM    481  CG1 VAL B  57      30.441 -11.020  -8.014  1.00 84.48           C  
ATOM    482  CG2 VAL B  57      30.999 -12.270 -10.120  1.00 84.48           C  
ATOM    483  N   ALA B  58      27.753 -12.363 -11.923  1.00 69.43           N  
ATOM    484  CA  ALA B  58      27.455 -12.405 -13.352  1.00 69.43           C  
ATOM    485  C   ALA B  58      26.755 -11.126 -13.804  1.00 69.43           C  
ATOM    486  CB  ALA B  58      26.594 -13.622 -13.681  1.00 69.43           C  
ATOM    487  O   ALA B  58      27.060 -10.588 -14.871  1.00 69.43           O  
ATOM    488  N   GLN B  59      25.916 -10.364 -13.115  1.00 67.40           N  
ATOM    489  CA  GLN B  59      25.222  -9.123 -13.441  1.00 67.40           C  
ATOM    490  C   GLN B  59      25.281  -8.137 -12.278  1.00 67.40           C  
ATOM    491  CB  GLN B  59      23.766  -9.404 -13.817  1.00 67.40           C  
ATOM    492  O   GLN B  59      24.288  -7.477 -11.965  1.00 67.40           O  
ATOM    493  CG  GLN B  59      23.605 -10.181 -15.117  1.00 67.40           C  
ATOM    494  CD  GLN B  59      22.159 -10.287 -15.562  1.00 67.40           C  
ATOM    495  NE2 GLN B  59      21.952 -10.665 -16.819  1.00 67.40           N  
ATOM    496  OE1 GLN B  59      21.235 -10.033 -14.783  1.00 67.40           O  
ATOM    497  N   CYS B  60      26.502  -8.050 -11.913  1.00 79.39           N  
ATOM    498  CA  CYS B  60      26.629  -7.224 -10.718  1.00 79.39           C  
ATOM    499  C   CYS B  60      26.889  -5.768 -11.087  1.00 79.39           C  
ATOM    500  CB  CYS B  60      27.755  -7.743  -9.825  1.00 79.39           C  
ATOM    501  O   CYS B  60      27.191  -5.460 -12.241  1.00 79.39           O  
ATOM    502  SG  CYS B  60      29.408  -7.440 -10.487  1.00 79.39           S  
ATOM    503  N   GLN B  61      26.555  -4.806 -10.324  1.00 78.63           N  
ATOM    504  CA  GLN B  61      26.936  -3.399 -10.395  1.00 78.63           C  
ATOM    505  C   GLN B  61      27.887  -3.029  -9.260  1.00 78.63           C  
ATOM    506  CB  GLN B  61      25.697  -2.504 -10.356  1.00 78.63           C  
ATOM    507  O   GLN B  61      27.755  -3.534  -8.143  1.00 78.63           O  
ATOM    508  CG  GLN B  61      24.753  -2.709 -11.532  1.00 78.63           C  
ATOM    509  CD  GLN B  61      23.481  -1.890 -11.414  1.00 78.63           C  
ATOM    510  NE2 GLN B  61      22.856  -1.597 -12.549  1.00 78.63           N  
ATOM    511  OE1 GLN B  61      23.062  -1.526 -10.311  1.00 78.63           O  
ATOM    512  N   LEU B  62      28.922  -2.242  -9.639  1.00 85.87           N  
ATOM    513  CA  LEU B  62      29.926  -1.863  -8.651  1.00 85.87           C  
ATOM    514  C   LEU B  62      29.930  -0.353  -8.432  1.00 85.87           C  
ATOM    515  CB  LEU B  62      31.316  -2.329  -9.093  1.00 85.87           C  
ATOM    516  O   LEU B  62      29.747   0.416  -9.378  1.00 85.87           O  
ATOM    517  CG  LEU B  62      31.620  -3.817  -8.913  1.00 85.87           C  
ATOM    518  CD1 LEU B  62      32.722  -4.253  -9.874  1.00 85.87           C  
ATOM    519  CD2 LEU B  62      32.016  -4.111  -7.470  1.00 85.87           C  
ATOM    520  N   MET B  63      30.005   0.044  -7.133  1.00 82.69           N  
ATOM    521  CA  MET B  63      30.150   1.454  -6.782  1.00 82.69           C  
ATOM    522  C   MET B  63      31.278   1.651  -5.775  1.00 82.69           C  
ATOM    523  CB  MET B  63      28.840   2.005  -6.216  1.00 82.69           C  
ATOM    524  O   MET B  63      31.363   0.927  -4.782  1.00 82.69           O  
ATOM    525  CG  MET B  63      28.884   3.493  -5.906  1.00 82.69           C  
ATOM    526  SD  MET B  63      27.314   4.107  -5.182  1.00 82.69           S  
ATOM    527  CE  MET B  63      26.476   2.532  -4.853  1.00 82.69           C  
ATOM    528  N   LYS B  64      32.197   2.598  -6.047  1.00 84.83           N  
ATOM    529  CA  LYS B  64      33.277   2.947  -5.128  1.00 84.83           C  
ATOM    530  C   LYS B  64      32.918   4.178  -4.301  1.00 84.83           C  
ATOM    531  CB  LYS B  64      34.577   3.193  -5.896  1.00 84.83           C  
ATOM    532  O   LYS B  64      32.343   5.136  -4.821  1.00 84.83           O  
ATOM    533  CG  LYS B  64      35.025   2.015  -6.748  1.00 84.83           C  
ATOM    534  CD  LYS B  64      36.224   2.376  -7.615  1.00 84.83           C  
ATOM    535  CE  LYS B  64      36.529   1.283  -8.631  1.00 84.83           C  
ATOM    536  NZ  LYS B  64      37.658   1.665  -9.532  1.00 84.83           N  
ATOM    537  N   THR B  65      33.256   4.131  -3.048  1.00 79.25           N  
ATOM    538  CA  THR B  65      32.974   5.269  -2.180  1.00 79.25           C  
ATOM    539  C   THR B  65      34.012   5.370  -1.066  1.00 79.25           C  
ATOM    540  CB  THR B  65      31.565   5.167  -1.565  1.00 79.25           C  
ATOM    541  O   THR B  65      34.715   4.400  -0.776  1.00 79.25           O  
ATOM    542  CG2 THR B  65      31.393   3.861  -0.798  1.00 79.25           C  
ATOM    543  OG1 THR B  65      31.362   6.266  -0.668  1.00 79.25           O  
ATOM    544  N   GLU B  66      34.213   6.560  -0.533  1.00 80.50           N  
ATOM    545  CA  GLU B  66      35.171   6.770   0.548  1.00 80.50           C  
ATOM    546  C   GLU B  66      34.473   6.809   1.904  1.00 80.50           C  
ATOM    547  CB  GLU B  66      35.959   8.063   0.325  1.00 80.50           C  
ATOM    548  O   GLU B  66      35.126   6.937   2.942  1.00 80.50           O  
ATOM    549  CG  GLU B  66      36.834   8.044  -0.920  1.00 80.50           C  
ATOM    550  CD  GLU B  66      37.924   6.985  -0.871  1.00 80.50           C  
ATOM    551  OE1 GLU B  66      38.304   6.455  -1.940  1.00 80.50           O  
ATOM    552  OE2 GLU B  66      38.400   6.681   0.245  1.00 80.50           O  
ATOM    553  N   ARG B  67      33.200   6.748   1.971  1.00 75.52           N  
ATOM    554  CA  ARG B  67      32.389   6.655   3.181  1.00 75.52           C  
ATOM    555  C   ARG B  67      31.587   5.358   3.203  1.00 75.52           C  
ATOM    556  CB  ARG B  67      31.448   7.856   3.291  1.00 75.52           C  
ATOM    557  O   ARG B  67      31.182   4.854   2.153  1.00 75.52           O  
ATOM    558  CG  ARG B  67      32.162   9.179   3.516  1.00 75.52           C  
ATOM    559  CD  ARG B  67      31.191  10.283   3.914  1.00 75.52           C  
ATOM    560  NE  ARG B  67      31.878  11.555   4.122  1.00 75.52           N  
ATOM    561  NH1 ARG B  67      29.944  12.795   4.366  1.00 75.52           N  
ATOM    562  NH2 ARG B  67      31.991  13.816   4.510  1.00 75.52           N  
ATOM    563  CZ  ARG B  67      31.270  12.719   4.332  1.00 75.52           C  
ATOM    564  N   PRO B  68      31.467   4.720   4.318  1.00 72.14           N  
ATOM    565  CA  PRO B  68      31.836   5.153   5.667  1.00 72.14           C  
ATOM    566  C   PRO B  68      33.324   4.968   5.960  1.00 72.14           C  
ATOM    567  CB  PRO B  68      30.986   4.257   6.571  1.00 72.14           C  
ATOM    568  O   PRO B  68      33.855   5.581   6.890  1.00 72.14           O  
ATOM    569  CG  PRO B  68      30.459   3.191   5.665  1.00 72.14           C  
ATOM    570  CD  PRO B  68      30.719   3.602   4.244  1.00 72.14           C  
ATOM    571  N   ARG B  69      34.086   4.133   5.351  1.00 80.18           N  
ATOM    572  CA  ARG B  69      35.530   3.962   5.481  1.00 80.18           C  
ATOM    573  C   ARG B  69      36.232   4.207   4.150  1.00 80.18           C  
ATOM    574  CB  ARG B  69      35.861   2.561   5.999  1.00 80.18           C  
ATOM    575  O   ARG B  69      35.630   4.047   3.086  1.00 80.18           O  
ATOM    576  CG  ARG B  69      35.639   2.388   7.493  1.00 80.18           C  
ATOM    577  CD  ARG B  69      36.397   1.187   8.040  1.00 80.18           C  
ATOM    578  NE  ARG B  69      36.227   1.054   9.484  1.00 80.18           N  
ATOM    579  NH1 ARG B  69      37.840  -0.581   9.733  1.00 80.18           N  
ATOM    580  NH2 ARG B  69      36.680   0.178  11.558  1.00 80.18           N  
ATOM    581  CZ  ARG B  69      36.916   0.217  10.255  1.00 80.18           C  
ATOM    582  N   PRO B  70      37.438   4.701   4.280  1.00 84.87           N  
ATOM    583  CA  PRO B  70      38.177   4.878   3.028  1.00 84.87           C  
ATOM    584  C   PRO B  70      38.344   3.573   2.252  1.00 84.87           C  
ATOM    585  CB  PRO B  70      39.533   5.414   3.492  1.00 84.87           C  
ATOM    586  O   PRO B  70      38.402   2.497   2.853  1.00 84.87           O  
ATOM    587  CG  PRO B  70      39.335   5.758   4.933  1.00 84.87           C  
ATOM    588  CD  PRO B  70      38.081   5.088   5.416  1.00 84.87           C  
ATOM    589  N   ASN B  71      38.297   3.625   0.965  1.00 89.99           N  
ATOM    590  CA  ASN B  71      38.541   2.509   0.058  1.00 89.99           C  
ATOM    591  C   ASN B  71      37.414   1.481   0.118  1.00 89.99           C  
ATOM    592  CB  ASN B  71      39.883   1.845   0.373  1.00 89.99           C  
ATOM    593  O   ASN B  71      37.669   0.276   0.162  1.00 89.99           O  
ATOM    594  CG  ASN B  71      41.025   2.839   0.439  1.00 89.99           C  
ATOM    595  ND2 ASN B  71      41.891   2.682   1.433  1.00 89.99           N  
ATOM    596  OD1 ASN B  71      41.128   3.741  -0.396  1.00 89.99           O  
ATOM    597  N   THR B  72      36.237   2.026   0.315  1.00 89.11           N  
ATOM    598  CA  THR B  72      35.037   1.199   0.372  1.00 89.11           C  
ATOM    599  C   THR B  72      34.463   0.982  -1.026  1.00 89.11           C  
ATOM    600  CB  THR B  72      33.964   1.833   1.277  1.00 89.11           C  
ATOM    601  O   THR B  72      34.575   1.853  -1.891  1.00 89.11           O  
ATOM    602  CG2 THR B  72      32.713   0.964   1.339  1.00 89.11           C  
ATOM    603  OG1 THR B  72      34.492   1.986   2.600  1.00 89.11           O  
ATOM    604  N   PHE B  73      33.947  -0.293  -1.344  1.00 90.51           N  
ATOM    605  CA  PHE B  73      33.176  -0.519  -2.561  1.00 90.51           C  
ATOM    606  C   PHE B  73      31.916  -1.322  -2.262  1.00 90.51           C  
ATOM    607  CB  PHE B  73      34.025  -1.245  -3.610  1.00 90.51           C  
ATOM    608  O   PHE B  73      31.887  -2.113  -1.317  1.00 90.51           O  
ATOM    609  CG  PHE B  73      34.425  -2.639  -3.208  1.00 90.51           C  
ATOM    610  CD1 PHE B  73      35.561  -2.856  -2.438  1.00 90.51           C  
ATOM    611  CD2 PHE B  73      33.665  -3.733  -3.601  1.00 90.51           C  
ATOM    612  CE1 PHE B  73      35.933  -4.146  -2.064  1.00 90.51           C  
ATOM    613  CE2 PHE B  73      34.031  -5.024  -3.232  1.00 90.51           C  
ATOM    614  CZ  PHE B  73      35.166  -5.228  -2.465  1.00 90.51           C  
ATOM    615  N   ILE B  74      30.859  -0.988  -2.953  1.00 87.24           N  
ATOM    616  CA  ILE B  74      29.570  -1.647  -2.775  1.00 87.24           C  
ATOM    617  C   ILE B  74      29.237  -2.475  -4.014  1.00 87.24           C  
ATOM    618  CB  ILE B  74      28.446  -0.623  -2.497  1.00 87.24           C  
ATOM    619  O   ILE B  74      29.446  -2.025  -5.143  1.00 87.24           O  
ATOM    620  CG1 ILE B  74      28.834   0.293  -1.332  1.00 87.24           C  
ATOM    621  CG2 ILE B  74      27.122  -1.339  -2.214  1.00 87.24           C  
ATOM    622  CD1 ILE B  74      27.893   1.474  -1.132  1.00 87.24           C  
ATOM    623  N   ILE B  75      28.752  -3.707  -3.797  1.00 86.83           N  
ATOM    624  CA  ILE B  75      28.375  -4.570  -4.912  1.00 86.83           C  
ATOM    625  C   ILE B  75      26.881  -4.875  -4.846  1.00 86.83           C  
ATOM    626  CB  ILE B  75      29.191  -5.882  -4.911  1.00 86.83           C  
ATOM    627  O   ILE B  75      26.351  -5.189  -3.778  1.00 86.83           O  
ATOM    628  CG1 ILE B  75      30.620  -5.623  -5.400  1.00 86.83           C  
ATOM    629  CG2 ILE B  75      28.502  -6.946  -5.771  1.00 86.83           C  
ATOM    630  CD1 ILE B  75      31.550  -6.820  -5.259  1.00 86.83           C  
ATOM    631  N   ARG B  76      26.269  -4.604  -5.881  1.00 79.48           N  
ATOM    632  CA  ARG B  76      24.907  -5.091  -6.069  1.00 79.48           C  
ATOM    633  C   ARG B  76      24.891  -6.368  -6.903  1.00 79.48           C  
ATOM    634  CB  ARG B  76      24.040  -4.020  -6.734  1.00 79.48           C  
ATOM    635  O   ARG B  76      25.227  -6.345  -8.089  1.00 79.48           O  
ATOM    636  CG  ARG B  76      22.553  -4.340  -6.729  1.00 79.48           C  
ATOM    637  CD  ARG B  76      21.730  -3.206  -7.323  1.00 79.48           C  
ATOM    638  NE  ARG B  76      20.298  -3.479  -7.241  1.00 79.48           N  
ATOM    639  NH1 ARG B  76      19.711  -2.007  -8.923  1.00 79.48           N  
ATOM    640  NH2 ARG B  76      18.096  -3.225  -7.843  1.00 79.48           N  
ATOM    641  CZ  ARG B  76      19.372  -2.903  -8.002  1.00 79.48           C  
ATOM    642  N   CYS B  77      24.551  -7.485  -6.287  1.00 73.24           N  
ATOM    643  CA  CYS B  77      24.698  -8.779  -6.944  1.00 73.24           C  
ATOM    644  C   CYS B  77      23.573  -9.725  -6.544  1.00 73.24           C  
ATOM    645  CB  CYS B  77      26.050  -9.405  -6.600  1.00 73.24           C  
ATOM    646  O   CYS B  77      22.598  -9.307  -5.917  1.00 73.24           O  
ATOM    647  SG  CYS B  77      26.300  -9.667  -4.831  1.00 73.24           S  
ATOM    648  N   LEU B  78      23.720 -10.981  -7.021  1.00 65.79           N  
ATOM    649  CA  LEU B  78      22.703 -11.992  -6.757  1.00 65.79           C  
ATOM    650  C   LEU B  78      23.139 -12.922  -5.631  1.00 65.79           C  
ATOM    651  CB  LEU B  78      22.414 -12.804  -8.022  1.00 65.79           C  
ATOM    652  O   LEU B  78      24.294 -13.354  -5.589  1.00 65.79           O  
ATOM    653  CG  LEU B  78      21.442 -12.177  -9.024  1.00 65.79           C  
ATOM    654  CD1 LEU B  78      21.795 -12.607 -10.444  1.00 65.79           C  
ATOM    655  CD2 LEU B  78      20.005 -12.558  -8.685  1.00 65.79           C  
ATOM    656  N   GLN B  79      22.335 -13.047  -4.644  1.00 60.17           N  
ATOM    657  CA  GLN B  79      22.425 -14.141  -3.683  1.00 60.17           C  
ATOM    658  C   GLN B  79      21.275 -15.128  -3.863  1.00 60.17           C  
ATOM    659  CB  GLN B  79      22.434 -13.601  -2.253  1.00 60.17           C  
ATOM    660  O   GLN B  79      20.126 -14.814  -3.545  1.00 60.17           O  
ATOM    661  CG  GLN B  79      22.731 -14.657  -1.197  1.00 60.17           C  
ATOM    662  CD  GLN B  79      22.867 -14.073   0.196  1.00 60.17           C  
ATOM    663  NE2 GLN B  79      23.536 -14.803   1.082  1.00 60.17           N  
ATOM    664  OE1 GLN B  79      22.376 -12.975   0.474  1.00 60.17           O  
ATOM    665  N   TRP B  80      21.682 -16.140  -4.391  1.00 43.84           N  
ATOM    666  CA  TRP B  80      20.671 -17.103  -4.817  1.00 43.84           C  
ATOM    667  C   TRP B  80      19.747 -16.493  -5.866  1.00 43.84           C  
ATOM    668  CB  TRP B  80      19.853 -17.589  -3.618  1.00 43.84           C  
ATOM    669  O   TRP B  80      20.167 -16.231  -6.995  1.00 43.84           O  
ATOM    670  CG  TRP B  80      20.683 -18.132  -2.494  1.00 43.84           C  
ATOM    671  CD1 TRP B  80      21.446 -17.416  -1.612  1.00 43.84           C  
ATOM    672  CD2 TRP B  80      20.839 -19.508  -2.133  1.00 43.84           C  
ATOM    673  CE2 TRP B  80      21.710 -19.553  -1.022  1.00 43.84           C  
ATOM    674  CE3 TRP B  80      20.324 -20.708  -2.642  1.00 43.84           C  
ATOM    675  NE1 TRP B  80      22.065 -18.266  -0.725  1.00 43.84           N  
ATOM    676  CH2 TRP B  80      21.561 -21.914  -0.929  1.00 43.84           C  
ATOM    677  CZ2 TRP B  80      22.078 -20.754  -0.411  1.00 43.84           C  
ATOM    678  CZ3 TRP B  80      20.692 -21.902  -2.032  1.00 43.84           C  
ATOM    679  N   THR B  81      18.573 -16.139  -5.448  1.00 40.36           N  
ATOM    680  CA  THR B  81      17.642 -15.592  -6.428  1.00 40.36           C  
ATOM    681  C   THR B  81      17.263 -14.157  -6.072  1.00 40.36           C  
ATOM    682  CB  THR B  81      16.368 -16.452  -6.529  1.00 40.36           C  
ATOM    683  O   THR B  81      16.402 -13.558  -6.720  1.00 40.36           O  
ATOM    684  CG2 THR B  81      16.687 -17.846  -7.058  1.00 40.36           C  
ATOM    685  OG1 THR B  81      15.775 -16.570  -5.230  1.00 40.36           O  
ATOM    686  N   THR B  82      17.914 -13.572  -5.098  1.00 42.67           N  
ATOM    687  CA  THR B  82      17.568 -12.233  -4.633  1.00 42.67           C  
ATOM    688  C   THR B  82      18.697 -11.250  -4.929  1.00 42.67           C  
ATOM    689  CB  THR B  82      17.262 -12.228  -3.124  1.00 42.67           C  
ATOM    690  O   THR B  82      19.872 -11.572  -4.745  1.00 42.67           O  
ATOM    691  CG2 THR B  82      16.585 -10.927  -2.705  1.00 42.67           C  
ATOM    692  OG1 THR B  82      16.395 -13.326  -2.815  1.00 42.67           O  
ATOM    693  N   VAL B  83      18.344 -10.131  -5.518  1.00 54.27           N  
ATOM    694  CA  VAL B  83      19.325  -9.067  -5.709  1.00 54.27           C  
ATOM    695  C   VAL B  83      19.606  -8.377  -4.376  1.00 54.27           C  
ATOM    696  CB  VAL B  83      18.845  -8.034  -6.753  1.00 54.27           C  
ATOM    697  O   VAL B  83      18.682  -7.921  -3.699  1.00 54.27           O  
ATOM    698  CG1 VAL B  83      19.849  -6.890  -6.881  1.00 54.27           C  
ATOM    699  CG2 VAL B  83      18.622  -8.707  -8.106  1.00 54.27           C  
ATOM    700  N   ILE B  84      20.849  -8.407  -3.959  1.00 64.15           N  
ATOM    701  CA  ILE B  84      21.209  -7.804  -2.681  1.00 64.15           C  
ATOM    702  C   ILE B  84      22.374  -6.837  -2.877  1.00 64.15           C  
ATOM    703  CB  ILE B  84      21.576  -8.879  -1.633  1.00 64.15           C  
ATOM    704  O   ILE B  84      23.071  -6.892  -3.894  1.00 64.15           O  
ATOM    705  CG1 ILE B  84      22.767  -9.714  -2.117  1.00 64.15           C  
ATOM    706  CG2 ILE B  84      20.368  -9.771  -1.329  1.00 64.15           C  
ATOM    707  CD1 ILE B  84      23.397 -10.579  -1.035  1.00 64.15           C  
ATOM    708  N   GLU B  85      22.547  -5.877  -2.003  1.00 72.87           N  
ATOM    709  CA  GLU B  85      23.706  -4.991  -1.953  1.00 72.87           C  
ATOM    710  C   GLU B  85      24.615  -5.337  -0.778  1.00 72.87           C  
ATOM    711  CB  GLU B  85      23.261  -3.529  -1.862  1.00 72.87           C  
ATOM    712  O   GLU B  85      24.141  -5.534   0.343  1.00 72.87           O  
ATOM    713  CG  GLU B  85      22.627  -2.998  -3.139  1.00 72.87           C  
ATOM    714  CD  GLU B  85      22.256  -1.525  -3.058  1.00 72.87           C  
ATOM    715  OE1 GLU B  85      21.698  -0.985  -4.039  1.00 72.87           O  
ATOM    716  OE2 GLU B  85      22.526  -0.907  -2.004  1.00 72.87           O  
ATOM    717  N   ARG B  86      25.898  -5.462  -1.043  1.00 81.27           N  
ATOM    718  CA  ARG B  86      26.870  -5.713   0.016  1.00 81.27           C  
ATOM    719  C   ARG B  86      27.998  -4.688  -0.022  1.00 81.27           C  
ATOM    720  CB  ARG B  86      27.442  -7.127  -0.104  1.00 81.27           C  
ATOM    721  O   ARG B  86      28.452  -4.295  -1.099  1.00 81.27           O  
ATOM    722  CG  ARG B  86      26.426  -8.228   0.158  1.00 81.27           C  
ATOM    723  CD  ARG B  86      26.032  -8.293   1.627  1.00 81.27           C  
ATOM    724  NE  ARG B  86      25.130  -9.410   1.894  1.00 81.27           N  
ATOM    725  NH1 ARG B  86      23.198  -8.149   1.770  1.00 81.27           N  
ATOM    726  NH2 ARG B  86      23.080 -10.397   2.205  1.00 81.27           N  
ATOM    727  CZ  ARG B  86      23.805  -9.316   1.956  1.00 81.27           C  
ATOM    728  N   THR B  87      28.387  -4.270   1.100  1.00 85.93           N  
ATOM    729  CA  THR B  87      29.414  -3.243   1.230  1.00 85.93           C  
ATOM    730  C   THR B  87      30.724  -3.847   1.728  1.00 85.93           C  
ATOM    731  CB  THR B  87      28.966  -2.122   2.186  1.00 85.93           C  
ATOM    732  O   THR B  87      30.737  -4.583   2.717  1.00 85.93           O  
ATOM    733  CG2 THR B  87      29.940  -0.949   2.153  1.00 85.93           C  
ATOM    734  OG1 THR B  87      27.667  -1.661   1.797  1.00 85.93           O  
ATOM    735  N   PHE B  88      31.798  -3.562   1.024  1.00 91.05           N  
ATOM    736  CA  PHE B  88      33.115  -4.083   1.371  1.00 91.05           C  
ATOM    737  C   PHE B  88      34.113  -2.948   1.566  1.00 91.05           C  
ATOM    738  CB  PHE B  88      33.617  -5.044   0.289  1.00 91.05           C  
ATOM    739  O   PHE B  88      33.946  -1.864   1.003  1.00 91.05           O  
ATOM    740  CG  PHE B  88      32.736  -6.248   0.089  1.00 91.05           C  
ATOM    741  CD1 PHE B  88      32.901  -7.384   0.871  1.00 91.05           C  
ATOM    742  CD2 PHE B  88      31.742  -6.242  -0.881  1.00 91.05           C  
ATOM    743  CE1 PHE B  88      32.087  -8.500   0.688  1.00 91.05           C  
ATOM    744  CE2 PHE B  88      30.925  -7.353  -1.069  1.00 91.05           C  
ATOM    745  CZ  PHE B  88      31.100  -8.481  -0.284  1.00 91.05           C  
ATOM    746  N   HIS B  89      35.060  -3.222   2.342  1.00 92.02           N  
ATOM    747  CA  HIS B  89      36.151  -2.284   2.580  1.00 92.02           C  
ATOM    748  C   HIS B  89      37.504  -2.986   2.522  1.00 92.02           C  
ATOM    749  CB  HIS B  89      35.977  -1.591   3.933  1.00 92.02           C  
ATOM    750  O   HIS B  89      37.631  -4.134   2.953  1.00 92.02           O  
ATOM    751  CG  HIS B  89      37.217  -0.914   4.424  1.00 92.02           C  
ATOM    752  CD2 HIS B  89      38.106  -1.272   5.380  1.00 92.02           C  
ATOM    753  ND1 HIS B  89      37.659   0.288   3.916  1.00 92.02           N  
ATOM    754  CE1 HIS B  89      38.771   0.641   4.540  1.00 92.02           C  
ATOM    755  NE2 HIS B  89      39.063  -0.289   5.433  1.00 92.02           N  
ATOM    756  N   VAL B  90      38.560  -2.285   1.940  1.00 93.14           N  
ATOM    757  CA  VAL B  90      39.934  -2.777   1.940  1.00 93.14           C  
ATOM    758  C   VAL B  90      40.869  -1.697   2.480  1.00 93.14           C  
ATOM    759  CB  VAL B  90      40.381  -3.212   0.527  1.00 93.14           C  
ATOM    760  O   VAL B  90      40.456  -0.552   2.680  1.00 93.14           O  
ATOM    761  CG1 VAL B  90      39.639  -4.474   0.090  1.00 93.14           C  
ATOM    762  CG2 VAL B  90      40.156  -2.082  -0.475  1.00 93.14           C  
ATOM    763  N   GLU B  91      42.116  -1.977   2.742  1.00 90.81           N  
ATOM    764  CA  GLU B  91      43.056  -1.101   3.435  1.00 90.81           C  
ATOM    765  C   GLU B  91      43.625  -0.046   2.492  1.00 90.81           C  
ATOM    766  CB  GLU B  91      44.191  -1.917   4.059  1.00 90.81           C  
ATOM    767  O   GLU B  91      43.829   1.104   2.889  1.00 90.81           O  
ATOM    768  CG  GLU B  91      43.754  -2.780   5.234  1.00 90.81           C  
ATOM    769  CD  GLU B  91      44.788  -2.847   6.346  1.00 90.81           C  
ATOM    770  OE1 GLU B  91      44.455  -3.319   7.457  1.00 90.81           O  
ATOM    771  OE2 GLU B  91      45.941  -2.423   6.106  1.00 90.81           O  
ATOM    772  N   THR B  92      43.831  -0.386   1.231  1.00 93.27           N  
ATOM    773  CA  THR B  92      44.483   0.535   0.307  1.00 93.27           C  
ATOM    774  C   THR B  92      43.633   0.739  -0.944  1.00 93.27           C  
ATOM    775  CB  THR B  92      45.880   0.027  -0.096  1.00 93.27           C  
ATOM    776  O   THR B  92      42.854  -0.138  -1.321  1.00 93.27           O  
ATOM    777  CG2 THR B  92      46.767  -0.172   1.129  1.00 93.27           C  
ATOM    778  OG1 THR B  92      45.747  -1.223  -0.783  1.00 93.27           O  
ATOM    779  N   PRO B  93      43.786   1.888  -1.604  1.00 91.68           N  
ATOM    780  CA  PRO B  93      43.073   2.150  -2.856  1.00 91.68           C  
ATOM    781  C   PRO B  93      43.444   1.166  -3.963  1.00 91.68           C  
ATOM    782  CB  PRO B  93      43.509   3.572  -3.219  1.00 91.68           C  
ATOM    783  O   PRO B  93      42.600   0.818  -4.793  1.00 91.68           O  
ATOM    784  CG  PRO B  93      44.546   3.925  -2.203  1.00 91.68           C  
ATOM    785  CD  PRO B  93      44.584   2.842  -1.163  1.00 91.68           C  
ATOM    786  N   GLU B  94      44.716   0.739  -3.960  1.00 92.33           N  
ATOM    787  CA  GLU B  94      45.176  -0.219  -4.961  1.00 92.33           C  
ATOM    788  C   GLU B  94      44.439  -1.549  -4.832  1.00 92.33           C  
ATOM    789  CB  GLU B  94      46.686  -0.440  -4.839  1.00 92.33           C  
ATOM    790  O   GLU B  94      44.022  -2.133  -5.834  1.00 92.33           O  
ATOM    791  CG  GLU B  94      47.517   0.793  -5.162  1.00 92.33           C  
ATOM    792  CD  GLU B  94      47.581   1.790  -4.016  1.00 92.33           C  
ATOM    793  OE1 GLU B  94      47.820   2.993  -4.271  1.00 92.33           O  
ATOM    794  OE2 GLU B  94      47.392   1.365  -2.855  1.00 92.33           O  
ATOM    795  N   GLU B  95      44.289  -1.909  -3.608  1.00 93.69           N  
ATOM    796  CA  GLU B  95      43.579  -3.159  -3.358  1.00 93.69           C  
ATOM    797  C   GLU B  95      42.122  -3.065  -3.801  1.00 93.69           C  
ATOM    798  CB  GLU B  95      43.655  -3.535  -1.876  1.00 93.69           C  
ATOM    799  O   GLU B  95      41.576  -4.015  -4.365  1.00 93.69           O  
ATOM    800  CG  GLU B  95      43.661  -5.035  -1.621  1.00 93.69           C  
ATOM    801  CD  GLU B  95      43.819  -5.393  -0.152  1.00 93.69           C  
ATOM    802  OE1 GLU B  95      43.830  -6.600   0.181  1.00 93.69           O  
ATOM    803  OE2 GLU B  95      43.931  -4.459   0.673  1.00 93.69           O  
ATOM    804  N   ARG B  96      41.525  -1.954  -3.476  1.00 93.22           N  
ATOM    805  CA  ARG B  96      40.147  -1.730  -3.903  1.00 93.22           C  
ATOM    806  C   ARG B  96      40.017  -1.853  -5.418  1.00 93.22           C  
ATOM    807  CB  ARG B  96      39.659  -0.355  -3.444  1.00 93.22           C  
ATOM    808  O   ARG B  96      39.100  -2.510  -5.916  1.00 93.22           O  
ATOM    809  CG  ARG B  96      38.203  -0.074  -3.782  1.00 93.22           C  
ATOM    810  CD  ARG B  96      37.764   1.298  -3.290  1.00 93.22           C  
ATOM    811  NE  ARG B  96      38.419   2.372  -4.031  1.00 93.22           N  
ATOM    812  NH1 ARG B  96      37.327   4.081  -2.925  1.00 93.22           N  
ATOM    813  NH2 ARG B  96      38.847   4.563  -4.572  1.00 93.22           N  
ATOM    814  CZ  ARG B  96      38.196   3.669  -3.841  1.00 93.22           C  
ATOM    815  N   GLU B  97      40.968  -1.230  -6.106  1.00 92.82           N  
ATOM    816  CA  GLU B  97      40.950  -1.273  -7.565  1.00 92.82           C  
ATOM    817  C   GLU B  97      41.150  -2.696  -8.078  1.00 92.82           C  
ATOM    818  CB  GLU B  97      42.026  -0.350  -8.144  1.00 92.82           C  
ATOM    819  O   GLU B  97      40.504  -3.111  -9.043  1.00 92.82           O  
ATOM    820  CG  GLU B  97      41.639   0.290  -9.469  1.00 92.82           C  
ATOM    821  CD  GLU B  97      40.316   1.037  -9.412  1.00 92.82           C  
ATOM    822  OE1 GLU B  97      39.743   1.340 -10.483  1.00 92.82           O  
ATOM    823  OE2 GLU B  97      39.849   1.322  -8.287  1.00 92.82           O  
ATOM    824  N   GLU B  98      41.945  -3.454  -7.451  1.00 93.87           N  
ATOM    825  CA  GLU B  98      42.203  -4.837  -7.842  1.00 93.87           C  
ATOM    826  C   GLU B  98      40.939  -5.685  -7.735  1.00 93.87           C  
ATOM    827  CB  GLU B  98      43.316  -5.440  -6.983  1.00 93.87           C  
ATOM    828  O   GLU B  98      40.602  -6.427  -8.660  1.00 93.87           O  
ATOM    829  CG  GLU B  98      44.712  -4.967  -7.363  1.00 93.87           C  
ATOM    830  CD  GLU B  98      45.799  -5.513  -6.451  1.00 93.87           C  
ATOM    831  OE1 GLU B  98      46.967  -5.076  -6.570  1.00 93.87           O  
ATOM    832  OE2 GLU B  98      45.482  -6.386  -5.613  1.00 93.87           O  
ATOM    833  N   TRP B  99      40.306  -5.525  -6.650  1.00 94.53           N  
ATOM    834  CA  TRP B  99      39.087  -6.298  -6.434  1.00 94.53           C  
ATOM    835  C   TRP B  99      37.994  -5.876  -7.409  1.00 94.53           C  
ATOM    836  CB  TRP B  99      38.595  -6.135  -4.993  1.00 94.53           C  
ATOM    837  O   TRP B  99      37.360  -6.722  -8.045  1.00 94.53           O  
ATOM    838  CG  TRP B  99      39.150  -7.151  -4.041  1.00 94.53           C  
ATOM    839  CD1 TRP B  99      40.080  -6.940  -3.061  1.00 94.53           C  
ATOM    840  CD2 TRP B  99      38.813  -8.541  -3.982  1.00 94.53           C  
ATOM    841  CE2 TRP B  99      39.576  -9.112  -2.940  1.00 94.53           C  
ATOM    842  CE3 TRP B  99      37.937  -9.358  -4.709  1.00 94.53           C  
ATOM    843  NE1 TRP B  99      40.340  -8.116  -2.395  1.00 94.53           N  
ATOM    844  CH2 TRP B  99      38.626 -11.244  -3.335  1.00 94.53           C  
ATOM    845  CZ2 TRP B  99      39.490 -10.466  -2.608  1.00 94.53           C  
ATOM    846  CZ3 TRP B  99      37.853 -10.705  -4.377  1.00 94.53           C  
ATOM    847  N   THR B 100      37.733  -4.580  -7.505  1.00 93.00           N  
ATOM    848  CA  THR B 100      36.657  -4.074  -8.351  1.00 93.00           C  
ATOM    849  C   THR B 100      36.902  -4.437  -9.813  1.00 93.00           C  
ATOM    850  CB  THR B 100      36.511  -2.548  -8.215  1.00 93.00           C  
ATOM    851  O   THR B 100      35.973  -4.819 -10.527  1.00 93.00           O  
ATOM    852  CG2 THR B 100      35.789  -2.176  -6.924  1.00 93.00           C  
ATOM    853  OG1 THR B 100      37.813  -1.948  -8.211  1.00 93.00           O  
ATOM    854  N   THR B 101      38.155  -4.411 -10.209  1.00 93.01           N  
ATOM    855  CA  THR B 101      38.508  -4.773 -11.577  1.00 93.01           C  
ATOM    856  C   THR B 101      38.305  -6.267 -11.811  1.00 93.01           C  
ATOM    857  CB  THR B 101      39.967  -4.394 -11.895  1.00 93.01           C  
ATOM    858  O   THR B 101      37.760  -6.671 -12.840  1.00 93.01           O  
ATOM    859  CG2 THR B 101      40.284  -4.620 -13.370  1.00 93.01           C  
ATOM    860  OG1 THR B 101      40.175  -3.012 -11.579  1.00 93.01           O  
ATOM    861  N   ALA B 102      38.743  -7.032 -10.845  1.00 93.79           N  
ATOM    862  CA  ALA B 102      38.583  -8.479 -10.960  1.00 93.79           C  
ATOM    863  C   ALA B 102      37.110  -8.861 -11.074  1.00 93.79           C  
ATOM    864  CB  ALA B 102      39.221  -9.182  -9.765  1.00 93.79           C  
ATOM    865  O   ALA B 102      36.734  -9.658 -11.936  1.00 93.79           O  
ATOM    866  N   ILE B 103      36.354  -8.263 -10.247  1.00 92.95           N  
ATOM    867  CA  ILE B 103      34.926  -8.559 -10.227  1.00 92.95           C  
ATOM    868  C   ILE B 103      34.290  -8.123 -11.544  1.00 92.95           C  
ATOM    869  CB  ILE B 103      34.223  -7.869  -9.037  1.00 92.95           C  
ATOM    870  O   ILE B 103      33.530  -8.879 -12.154  1.00 92.95           O  
ATOM    871  CG1 ILE B 103      34.670  -8.499  -7.713  1.00 92.95           C  
ATOM    872  CG2 ILE B 103      32.701  -7.943  -9.192  1.00 92.95           C  
ATOM    873  CD1 ILE B 103      34.203  -7.742  -6.478  1.00 92.95           C  
ATOM    874  N   GLN B 104      34.616  -6.986 -11.981  1.00 89.19           N  
ATOM    875  CA  GLN B 104      34.071  -6.452 -13.225  1.00 89.19           C  
ATOM    876  C   GLN B 104      34.477  -7.314 -14.417  1.00 89.19           C  
ATOM    877  CB  GLN B 104      34.531  -5.010 -13.439  1.00 89.19           C  
ATOM    878  O   GLN B 104      33.667  -7.567 -15.312  1.00 89.19           O  
ATOM    879  CG  GLN B 104      33.785  -4.284 -14.549  1.00 89.19           C  
ATOM    880  CD  GLN B 104      32.301  -4.143 -14.264  1.00 89.19           C  
ATOM    881  NE2 GLN B 104      31.473  -4.534 -15.227  1.00 89.19           N  
ATOM    882  OE1 GLN B 104      31.903  -3.687 -13.188  1.00 89.19           O  
ATOM    883  N   THR B 105      35.730  -7.775 -14.417  1.00 90.26           N  
ATOM    884  CA  THR B 105      36.242  -8.611 -15.497  1.00 90.26           C  
ATOM    885  C   THR B 105      35.468  -9.924 -15.579  1.00 90.26           C  
ATOM    886  CB  THR B 105      37.742  -8.908 -15.311  1.00 90.26           C  
ATOM    887  O   THR B 105      35.081 -10.355 -16.668  1.00 90.26           O  
ATOM    888  CG2 THR B 105      38.302  -9.678 -16.502  1.00 90.26           C  
ATOM    889  OG1 THR B 105      38.454  -7.672 -15.177  1.00 90.26           O  
ATOM    890  N   VAL B 106      35.272 -10.498 -14.428  1.00 89.62           N  
ATOM    891  CA  VAL B 106      34.522 -11.750 -14.396  1.00 89.62           C  
ATOM    892  C   VAL B 106      33.087 -11.503 -14.854  1.00 89.62           C  
ATOM    893  CB  VAL B 106      34.531 -12.381 -12.986  1.00 89.62           C  
ATOM    894  O   VAL B 106      32.549 -12.261 -15.666  1.00 89.62           O  
ATOM    895  CG1 VAL B 106      33.577 -13.572 -12.922  1.00 89.62           C  
ATOM    896  CG2 VAL B 106      35.947 -12.806 -12.601  1.00 89.62           C  
ATOM    897  N   ALA B 107      32.522 -10.454 -14.357  1.00 85.88           N  
ATOM    898  CA  ALA B 107      31.149 -10.106 -14.712  1.00 85.88           C  
ATOM    899  C   ALA B 107      31.013  -9.871 -16.214  1.00 85.88           C  
ATOM    900  CB  ALA B 107      30.696  -8.870 -13.940  1.00 85.88           C  
ATOM    901  O   ALA B 107      30.084 -10.378 -16.846  1.00 85.88           O  
ATOM    902  N   ASP B 108      31.928  -9.161 -16.826  1.00 81.24           N  
ATOM    903  CA  ASP B 108      31.917  -8.858 -18.254  1.00 81.24           C  
ATOM    904  C   ASP B 108      32.126 -10.121 -19.086  1.00 81.24           C  
ATOM    905  CB  ASP B 108      32.992  -7.822 -18.591  1.00 81.24           C  
ATOM    906  O   ASP B 108      31.516 -10.282 -20.145  1.00 81.24           O  
ATOM    907  CG  ASP B 108      32.677  -6.441 -18.043  1.00 81.24           C  
ATOM    908  OD1 ASP B 108      31.504  -6.171 -17.706  1.00 81.24           O  
ATOM    909  OD2 ASP B 108      33.610  -5.615 -17.950  1.00 81.24           O  
ATOM    910  N   GLY B 109      33.073 -10.971 -18.572  1.00 80.85           N  
ATOM    911  CA  GLY B 109      33.315 -12.231 -19.257  1.00 80.85           C  
ATOM    912  C   GLY B 109      32.076 -13.100 -19.361  1.00 80.85           C  
ATOM    913  O   GLY B 109      31.820 -13.702 -20.406  1.00 80.85           O  
ATOM    914  N   LEU B 110      31.454 -13.111 -18.285  1.00 75.99           N  
ATOM    915  CA  LEU B 110      30.249 -13.932 -18.240  1.00 75.99           C  
ATOM    916  C   LEU B 110      29.156 -13.343 -19.126  1.00 75.99           C  
ATOM    917  CB  LEU B 110      29.741 -14.062 -16.802  1.00 75.99           C  
ATOM    918  O   LEU B 110      28.379 -14.082 -19.734  1.00 75.99           O  
ATOM    919  CG  LEU B 110      30.577 -14.935 -15.864  1.00 75.99           C  
ATOM    920  CD1 LEU B 110      30.127 -14.742 -14.420  1.00 75.99           C  
ATOM    921  CD2 LEU B 110      30.478 -16.402 -16.269  1.00 75.99           C  
ATOM    922  N   LYS B 111      29.127 -12.066 -19.185  1.00 68.03           N  
ATOM    923  CA  LYS B 111      28.184 -11.377 -20.061  1.00 68.03           C  
ATOM    924  C   LYS B 111      28.468 -11.688 -21.528  1.00 68.03           C  
ATOM    925  CB  LYS B 111      28.237  -9.867 -19.825  1.00 68.03           C  
ATOM    926  O   LYS B 111      27.543 -11.924 -22.308  1.00 68.03           O  
ATOM    927  CG  LYS B 111      26.924  -9.151 -20.101  1.00 68.03           C  
ATOM    928  CD  LYS B 111      27.020  -7.664 -19.782  1.00 68.03           C  
ATOM    929  CE  LYS B 111      25.718  -6.939 -20.095  1.00 68.03           C  
ATOM    930  NZ  LYS B 111      25.801  -5.485 -19.765  1.00 68.03           N  
ATOM    931  N   LYS B 112      29.746 -11.693 -21.930  1.00 64.40           N  
ATOM    932  CA  LYS B 112      30.178 -11.987 -23.294  1.00 64.40           C  
ATOM    933  C   LYS B 112      29.869 -13.433 -23.668  1.00 64.40           C  
ATOM    934  CB  LYS B 112      31.674 -11.711 -23.454  1.00 64.40           C  
ATOM    935  O   LYS B 112      29.461 -13.714 -24.797  1.00 64.40           O  
ATOM    936  CG  LYS B 112      31.999 -10.287 -23.880  1.00 64.40           C  
ATOM    937  CD  LYS B 112      33.496 -10.093 -24.083  1.00 64.40           C  
ATOM    938  CE  LYS B 112      33.835  -8.640 -24.387  1.00 64.40           C  
ATOM    939  NZ  LYS B 112      35.305  -8.440 -24.564  1.00 64.40           N  
ATOM    940  N   GLN B 113      30.201 -14.301 -22.728  1.00 57.97           N  
ATOM    941  CA  GLN B 113      29.932 -15.716 -22.960  1.00 57.97           C  
ATOM    942  C   GLN B 113      28.450 -15.956 -23.237  1.00 57.97           C  
ATOM    943  CB  GLN B 113      30.384 -16.553 -21.762  1.00 57.97           C  
ATOM    944  O   GLN B 113      28.097 -16.774 -24.089  1.00 57.97           O  
ATOM    945  CG  GLN B 113      31.793 -17.114 -21.901  1.00 57.97           C  
ATOM    946  CD  GLN B 113      32.204 -17.967 -20.715  1.00 57.97           C  
ATOM    947  NE2 GLN B 113      33.355 -18.620 -20.826  1.00 57.97           N  
ATOM    948  OE1 GLN B 113      31.493 -18.037 -19.708  1.00 57.97           O  
ATOM    949  N   GLU B 114      27.761 -15.203 -22.550  1.00 47.88           N  
ATOM    950  CA  GLU B 114      26.316 -15.301 -22.731  1.00 47.88           C  
ATOM    951  C   GLU B 114      25.894 -14.764 -24.096  1.00 47.88           C  
ATOM    952  CB  GLU B 114      25.582 -14.546 -21.620  1.00 47.88           C  
ATOM    953  O   GLU B 114      25.014 -15.331 -24.747  1.00 47.88           O  
ATOM    954  CG  GLU B 114      25.173 -15.425 -20.447  1.00 47.88           C  
ATOM    955  CD  GLU B 114      24.469 -14.658 -19.339  1.00 47.88           C  
ATOM    956  OE1 GLU B 114      24.052 -15.283 -18.338  1.00 47.88           O  
ATOM    957  OE2 GLU B 114      24.331 -13.422 -19.475  1.00 47.88           O  
ATOM    958  N   GLU B 115      26.553 -13.769 -24.554  1.00 42.64           N  
ATOM    959  CA  GLU B 115      26.275 -13.167 -25.855  1.00 42.64           C  
ATOM    960  C   GLU B 115      26.774 -14.055 -26.991  1.00 42.64           C  
ATOM    961  CB  GLU B 115      26.913 -11.779 -25.952  1.00 42.64           C  
ATOM    962  O   GLU B 115      26.114 -14.179 -28.025  1.00 42.64           O  
ATOM    963  CG  GLU B 115      26.117 -10.686 -25.255  1.00 42.64           C  
ATOM    964  CD  GLU B 115      26.786  -9.322 -25.319  1.00 42.64           C  
ATOM    965  OE1 GLU B 115      26.214  -8.340 -24.795  1.00 42.64           O  
ATOM    966  OE2 GLU B 115      27.891  -9.235 -25.900  1.00 42.64           O  
ATOM    967  N   GLU B 116      28.037 -14.704 -26.900  1.00 39.91           N  
ATOM    968  CA  GLU B 116      28.628 -15.572 -27.914  1.00 39.91           C  
ATOM    969  C   GLU B 116      27.856 -16.882 -28.039  1.00 39.91           C  
ATOM    970  CB  GLU B 116      30.097 -15.856 -27.589  1.00 39.91           C  
ATOM    971  O   GLU B 116      27.696 -17.412 -29.140  1.00 39.91           O  
ATOM    972  CG  GLU B 116      31.046 -14.742 -28.006  1.00 39.91           C  
ATOM    973  CD  GLU B 116      32.498 -15.030 -27.660  1.00 39.91           C  
ATOM    974  OE1 GLU B 116      33.377 -14.201 -27.989  1.00 39.91           O  
ATOM    975  OE2 GLU B 116      32.760 -16.094 -27.055  1.00 39.91           O  
ATOM    976  N   GLU B 117      27.606 -17.486 -26.929  1.00 34.33           N  
ATOM    977  CA  GLU B 117      26.810 -18.709 -26.959  1.00 34.33           C  
ATOM    978  C   GLU B 117      25.505 -18.499 -27.723  1.00 34.33           C  
ATOM    979  CB  GLU B 117      26.515 -19.194 -25.538  1.00 34.33           C  
ATOM    980  O   GLU B 117      25.031 -19.404 -28.413  1.00 34.33           O  
ATOM    981  CG  GLU B 117      27.465 -20.278 -25.048  1.00 34.33           C  
ATOM    982  CD  GLU B 117      27.159 -20.751 -23.636  1.00 34.33           C  
ATOM    983  OE1 GLU B 117      27.872 -21.645 -23.128  1.00 34.33           O  
ATOM    984  OE2 GLU B 117      26.197 -20.223 -23.034  1.00 34.33           O  
ATOM    985  N   MET B 118      25.097 -17.347 -27.832  1.00 25.92           N  
ATOM    986  CA  MET B 118      23.912 -17.026 -28.622  1.00 25.92           C  
ATOM    987  C   MET B 118      24.239 -17.006 -30.111  1.00 25.92           C  
ATOM    988  CB  MET B 118      23.331 -15.676 -28.196  1.00 25.92           C  
ATOM    989  O   MET B 118      23.419 -17.412 -30.937  1.00 25.92           O  
ATOM    990  CG  MET B 118      22.170 -15.789 -27.221  1.00 25.92           C  
ATOM    991  SD  MET B 118      21.136 -14.273 -27.180  1.00 25.92           S  
ATOM    992  CE  MET B 118      21.622 -13.598 -25.568  1.00 25.92           C  
ATOM    993  N   ASP B 119      25.572 -16.649 -30.490  1.00 27.35           N  
ATOM    994  CA  ASP B 119      25.941 -16.519 -31.896  1.00 27.35           C  
ATOM    995  C   ASP B 119      26.292 -17.877 -32.499  1.00 27.35           C  
ATOM    996  CB  ASP B 119      27.117 -15.553 -32.055  1.00 27.35           C  
ATOM    997  O   ASP B 119      26.036 -18.123 -33.680  1.00 27.35           O  
ATOM    998  CG  ASP B 119      26.747 -14.287 -32.807  1.00 27.35           C  
ATOM    999  OD1 ASP B 119      25.610 -14.192 -33.320  1.00 27.35           O  
ATOM   1000  OD2 ASP B 119      27.599 -13.377 -32.891  1.00 27.35           O  
ATOM   1001  N   PHE B 120      27.269 -18.714 -31.899  1.00 26.38           N  
ATOM   1002  CA  PHE B 120      27.951 -19.848 -32.510  1.00 26.38           C  
ATOM   1003  C   PHE B 120      26.953 -20.929 -32.909  1.00 26.38           C  
ATOM   1004  CB  PHE B 120      28.997 -20.428 -31.552  1.00 26.38           C  
ATOM   1005  O   PHE B 120      27.341 -21.975 -33.433  1.00 26.38           O  
ATOM   1006  CG  PHE B 120      30.413 -20.062 -31.905  1.00 26.38           C  
ATOM   1007  CD1 PHE B 120      31.157 -20.860 -32.766  1.00 26.38           C  
ATOM   1008  CD2 PHE B 120      31.000 -18.920 -31.377  1.00 26.38           C  
ATOM   1009  CE1 PHE B 120      32.468 -20.524 -33.095  1.00 26.38           C  
ATOM   1010  CE2 PHE B 120      32.310 -18.578 -31.702  1.00 26.38           C  
ATOM   1011  CZ  PHE B 120      33.042 -19.381 -32.560  1.00 26.38           C  
ATOM   1012  N   ARG B 121      25.788 -20.975 -32.477  1.00 24.44           N  
ATOM   1013  CA  ARG B 121      25.045 -22.192 -32.789  1.00 24.44           C  
ATOM   1014  C   ARG B 121      24.891 -22.368 -34.296  1.00 24.44           C  
ATOM   1015  CB  ARG B 121      23.669 -22.168 -32.121  1.00 24.44           C  
ATOM   1016  O   ARG B 121      24.159 -23.249 -34.752  1.00 24.44           O  
ATOM   1017  CG  ARG B 121      23.679 -22.628 -30.672  1.00 24.44           C  
ATOM   1018  CD  ARG B 121      22.270 -22.752 -30.109  1.00 24.44           C  
ATOM   1019  NE  ARG B 121      22.283 -23.177 -28.713  1.00 24.44           N  
ATOM   1020  NH1 ARG B 121      19.984 -23.239 -28.495  1.00 24.44           N  
ATOM   1021  NH2 ARG B 121      21.323 -23.782 -26.716  1.00 24.44           N  
ATOM   1022  CZ  ARG B 121      21.197 -23.398 -27.978  1.00 24.44           C  
ATOM   1023  N   SER B 122      25.550 -21.495 -35.154  1.00 23.37           N  
ATOM   1024  CA  SER B 122      25.220 -21.657 -36.566  1.00 23.37           C  
ATOM   1025  C   SER B 122      26.100 -22.716 -37.222  1.00 23.37           C  
ATOM   1026  CB  SER B 122      25.368 -20.329 -37.308  1.00 23.37           C  
ATOM   1027  O   SER B 122      26.102 -22.859 -38.446  1.00 23.37           O  
ATOM   1028  OG  SER B 122      26.586 -19.692 -36.961  1.00 23.37           O  
ATOM   1029  N   GLY B 123      27.208 -23.228 -36.600  1.00 21.31           N  
ATOM   1030  CA  GLY B 123      28.205 -23.866 -37.446  1.00 21.31           C  
ATOM   1031  C   GLY B 123      27.696 -25.125 -38.122  1.00 21.31           C  
ATOM   1032  O   GLY B 123      26.729 -25.735 -37.661  1.00 21.31           O  
ATOM   1033  N   SER B 124      28.081 -25.300 -39.448  1.00 22.16           N  
ATOM   1034  CA  SER B 124      27.791 -26.208 -40.553  1.00 22.16           C  
ATOM   1035  C   SER B 124      28.380 -27.591 -40.301  1.00 22.16           C  
ATOM   1036  CB  SER B 124      28.335 -25.644 -41.866  1.00 22.16           C  
ATOM   1037  O   SER B 124      29.525 -27.714 -39.859  1.00 22.16           O  
ATOM   1038  OG  SER B 124      28.203 -24.234 -41.902  1.00 22.16           O  
ATOM   1039  N   PRO B 125      27.599 -28.695 -39.973  1.00 23.60           N  
ATOM   1040  CA  PRO B 125      27.969 -30.105 -39.833  1.00 23.60           C  
ATOM   1041  C   PRO B 125      28.821 -30.610 -40.995  1.00 23.60           C  
ATOM   1042  CB  PRO B 125      26.618 -30.823 -39.794  1.00 23.60           C  
ATOM   1043  O   PRO B 125      28.585 -30.236 -42.147  1.00 23.60           O  
ATOM   1044  CG  PRO B 125      25.604 -29.735 -39.945  1.00 23.60           C  
ATOM   1045  CD  PRO B 125      26.326 -28.431 -40.127  1.00 23.60           C  
ATOM   1046  N   SER B 126      30.088 -30.910 -40.755  1.00 21.91           N  
ATOM   1047  CA  SER B 126      31.095 -31.482 -41.643  1.00 21.91           C  
ATOM   1048  C   SER B 126      30.619 -32.802 -42.241  1.00 21.91           C  
ATOM   1049  CB  SER B 126      32.410 -31.699 -40.893  1.00 21.91           C  
ATOM   1050  O   SER B 126      29.714 -33.442 -41.703  1.00 21.91           O  
ATOM   1051  OG  SER B 126      32.287 -32.755 -39.956  1.00 21.91           O  
ATOM   1052  N   ASP B 127      31.156 -33.280 -43.460  1.00 23.36           N  
ATOM   1053  CA  ASP B 127      30.837 -34.127 -44.605  1.00 23.36           C  
ATOM   1054  C   ASP B 127      30.978 -35.606 -44.251  1.00 23.36           C  
ATOM   1055  CB  ASP B 127      31.737 -33.783 -45.794  1.00 23.36           C  
ATOM   1056  O   ASP B 127      30.953 -36.466 -45.134  1.00 23.36           O  
ATOM   1057  CG  ASP B 127      31.119 -32.757 -46.728  1.00 23.36           C  
ATOM   1058  OD1 ASP B 127      29.904 -32.487 -46.619  1.00 23.36           O  
ATOM   1059  OD2 ASP B 127      31.854 -32.215 -47.581  1.00 23.36           O  
ATOM   1060  N   ASN B 128      31.457 -36.131 -43.098  1.00 23.04           N  
ATOM   1061  CA  ASN B 128      32.299 -37.272 -43.441  1.00 23.04           C  
ATOM   1062  C   ASN B 128      31.472 -38.441 -43.969  1.00 23.04           C  
ATOM   1063  CB  ASN B 128      33.127 -37.711 -42.232  1.00 23.04           C  
ATOM   1064  O   ASN B 128      30.246 -38.449 -43.838  1.00 23.04           O  
ATOM   1065  CG  ASN B 128      34.548 -37.185 -42.275  1.00 23.04           C  
ATOM   1066  ND2 ASN B 128      35.277 -37.355 -41.178  1.00 23.04           N  
ATOM   1067  OD1 ASN B 128      34.987 -36.630 -43.285  1.00 23.04           O  
ATOM   1068  N   SER B 129      31.681 -39.771 -43.704  1.00 22.98           N  
ATOM   1069  CA  SER B 129      31.754 -41.044 -44.412  1.00 22.98           C  
ATOM   1070  C   SER B 129      30.371 -41.668 -44.571  1.00 22.98           C  
ATOM   1071  CB  SER B 129      32.679 -42.015 -43.677  1.00 22.98           C  
ATOM   1072  O   SER B 129      29.988 -42.070 -45.672  1.00 22.98           O  
ATOM   1073  OG  SER B 129      32.369 -42.056 -42.295  1.00 22.98           O  
ATOM   1074  N   GLY B 130      29.968 -42.747 -43.817  1.00 25.07           N  
ATOM   1075  CA  GLY B 130      29.003 -43.793 -44.117  1.00 25.07           C  
ATOM   1076  C   GLY B 130      27.577 -43.283 -44.199  1.00 25.07           C  
ATOM   1077  O   GLY B 130      27.010 -42.844 -43.196  1.00 25.07           O  
ATOM   1078  N   ALA B 131      27.037 -42.517 -45.294  1.00 22.99           N  
ATOM   1079  CA  ALA B 131      26.738 -41.092 -45.185  1.00 22.99           C  
ATOM   1080  C   ALA B 131      25.233 -40.854 -45.088  1.00 22.99           C  
ATOM   1081  CB  ALA B 131      27.318 -40.333 -46.375  1.00 22.99           C  
ATOM   1082  O   ALA B 131      24.739 -39.796 -45.486  1.00 22.99           O  
ATOM   1083  N   GLU B 132      24.417 -42.069 -44.888  1.00 21.22           N  
ATOM   1084  CA  GLU B 132      23.087 -41.740 -45.392  1.00 21.22           C  
ATOM   1085  C   GLU B 132      22.483 -40.564 -44.631  1.00 21.22           C  
ATOM   1086  CB  GLU B 132      22.162 -42.956 -45.301  1.00 21.22           C  
ATOM   1087  O   GLU B 132      22.402 -40.589 -43.401  1.00 21.22           O  
ATOM   1088  CG  GLU B 132      22.133 -43.804 -46.565  1.00 21.22           C  
ATOM   1089  CD  GLU B 132      21.073 -44.892 -46.534  1.00 21.22           C  
ATOM   1090  OE1 GLU B 132      20.874 -45.577 -47.563  1.00 21.22           O  
ATOM   1091  OE2 GLU B 132      20.434 -45.062 -45.471  1.00 21.22           O  
ATOM   1092  N   GLU B 133      22.460 -39.389 -45.210  1.00 21.58           N  
ATOM   1093  CA  GLU B 133      22.469 -37.994 -44.778  1.00 21.58           C  
ATOM   1094  C   GLU B 133      21.092 -37.562 -44.281  1.00 21.58           C  
ATOM   1095  CB  GLU B 133      22.927 -37.081 -45.918  1.00 21.58           C  
ATOM   1096  O   GLU B 133      20.109 -37.633 -45.021  1.00 21.58           O  
ATOM   1097  CG  GLU B 133      24.406 -36.724 -45.863  1.00 21.58           C  
ATOM   1098  CD  GLU B 133      24.834 -35.769 -46.966  1.00 21.58           C  
ATOM   1099  OE1 GLU B 133      26.024 -35.383 -47.006  1.00 21.58           O  
ATOM   1100  OE2 GLU B 133      23.972 -35.404 -47.797  1.00 21.58           O  
ATOM   1101  N   MET B 134      20.656 -38.035 -43.029  1.00 19.04           N  
ATOM   1102  CA  MET B 134      19.591 -37.515 -42.176  1.00 19.04           C  
ATOM   1103  C   MET B 134      19.471 -36.001 -42.318  1.00 19.04           C  
ATOM   1104  CB  MET B 134      19.842 -37.885 -40.714  1.00 19.04           C  
ATOM   1105  O   MET B 134      20.416 -35.269 -42.018  1.00 19.04           O  
ATOM   1106  CG  MET B 134      18.844 -38.887 -40.155  1.00 19.04           C  
ATOM   1107  SD  MET B 134      19.088 -39.198 -38.363  1.00 19.04           S  
ATOM   1108  CE  MET B 134      17.963 -40.601 -38.126  1.00 19.04           C  
ATOM   1109  N   GLU B 135      18.862 -35.649 -43.457  1.00 20.47           N  
ATOM   1110  CA  GLU B 135      18.782 -34.267 -43.923  1.00 20.47           C  
ATOM   1111  C   GLU B 135      18.216 -33.352 -42.841  1.00 20.47           C  
ATOM   1112  CB  GLU B 135      17.928 -34.176 -45.190  1.00 20.47           C  
ATOM   1113  O   GLU B 135      17.074 -33.524 -42.410  1.00 20.47           O  
ATOM   1114  CG  GLU B 135      18.739 -34.023 -46.469  1.00 20.47           C  
ATOM   1115  CD  GLU B 135      17.877 -33.875 -47.712  1.00 20.47           C  
ATOM   1116  OE1 GLU B 135      18.433 -33.690 -48.818  1.00 20.47           O  
ATOM   1117  OE2 GLU B 135      16.635 -33.944 -47.579  1.00 20.47           O  
ATOM   1118  N   VAL B 136      18.851 -33.318 -41.736  1.00 20.81           N  
ATOM   1119  CA  VAL B 136      18.780 -32.397 -40.607  1.00 20.81           C  
ATOM   1120  C   VAL B 136      18.574 -30.971 -41.114  1.00 20.81           C  
ATOM   1121  CB  VAL B 136      20.052 -32.472 -39.732  1.00 20.81           C  
ATOM   1122  O   VAL B 136      19.400 -30.447 -41.865  1.00 20.81           O  
ATOM   1123  CG1 VAL B 136      19.932 -31.545 -38.524  1.00 20.81           C  
ATOM   1124  CG2 VAL B 136      20.305 -33.910 -39.283  1.00 20.81           C  
ATOM   1125  N   SER B 137      17.368 -30.767 -41.601  1.00 20.41           N  
ATOM   1126  CA  SER B 137      17.006 -29.477 -42.180  1.00 20.41           C  
ATOM   1127  C   SER B 137      17.568 -28.324 -41.355  1.00 20.41           C  
ATOM   1128  CB  SER B 137      15.486 -29.345 -42.287  1.00 20.41           C  
ATOM   1129  O   SER B 137      17.759 -28.455 -40.144  1.00 20.41           O  
ATOM   1130  OG  SER B 137      14.839 -30.362 -41.541  1.00 20.41           O  
ATOM   1131  N   LEU B 138      18.269 -27.425 -41.883  1.00 21.02           N  
ATOM   1132  CA  LEU B 138      19.021 -26.200 -41.635  1.00 21.02           C  
ATOM   1133  C   LEU B 138      18.263 -25.279 -40.685  1.00 21.02           C  
ATOM   1134  CB  LEU B 138      19.306 -25.471 -42.951  1.00 21.02           C  
ATOM   1135  O   LEU B 138      17.037 -25.367 -40.574  1.00 21.02           O  
ATOM   1136  CG  LEU B 138      20.630 -25.807 -43.639  1.00 21.02           C  
ATOM   1137  CD1 LEU B 138      20.377 -26.310 -45.056  1.00 21.02           C  
ATOM   1138  CD2 LEU B 138      21.549 -24.590 -43.654  1.00 21.02           C  
ATOM   1139  N   ALA B 139      18.944 -24.645 -39.743  1.00 24.31           N  
ATOM   1140  CA  ALA B 139      18.891 -23.648 -38.677  1.00 24.31           C  
ATOM   1141  C   ALA B 139      18.040 -22.450 -39.088  1.00 24.31           C  
ATOM   1142  CB  ALA B 139      20.300 -23.192 -38.304  1.00 24.31           C  
ATOM   1143  O   ALA B 139      18.479 -21.610 -39.877  1.00 24.31           O  
ATOM   1144  N   LYS B 140      16.841 -22.708 -39.528  1.00 26.74           N  
ATOM   1145  CA  LYS B 140      16.224 -21.428 -39.865  1.00 26.74           C  
ATOM   1146  C   LYS B 140      16.365 -20.431 -38.719  1.00 26.74           C  
ATOM   1147  CB  LYS B 140      14.747 -21.620 -40.214  1.00 26.74           C  
ATOM   1148  O   LYS B 140      16.415 -20.822 -37.551  1.00 26.74           O  
ATOM   1149  CG  LYS B 140      14.495 -21.956 -41.677  1.00 26.74           C  
ATOM   1150  CD  LYS B 140      13.005 -22.023 -41.986  1.00 26.74           C  
ATOM   1151  CE  LYS B 140      12.751 -22.439 -43.428  1.00 26.74           C  
ATOM   1152  NZ  LYS B 140      11.291 -22.559 -43.721  1.00 26.74           N  
ATOM   1153  N   PRO B 141      16.823 -19.337 -38.882  1.00 27.97           N  
ATOM   1154  CA  PRO B 141      16.851 -18.258 -37.892  1.00 27.97           C  
ATOM   1155  C   PRO B 141      15.636 -18.274 -36.966  1.00 27.97           C  
ATOM   1156  CB  PRO B 141      16.866 -16.991 -38.751  1.00 27.97           C  
ATOM   1157  O   PRO B 141      14.522 -18.567 -37.409  1.00 27.97           O  
ATOM   1158  CG  PRO B 141      16.752 -17.482 -40.158  1.00 27.97           C  
ATOM   1159  CD  PRO B 141      16.681 -18.982 -40.135  1.00 27.97           C  
ATOM   1160  N   LYS B 142      15.724 -18.951 -35.680  1.00 34.27           N  
ATOM   1161  CA  LYS B 142      14.725 -18.882 -34.617  1.00 34.27           C  
ATOM   1162  C   LYS B 142      13.912 -17.594 -34.710  1.00 34.27           C  
ATOM   1163  CB  LYS B 142      15.393 -18.982 -33.245  1.00 34.27           C  
ATOM   1164  O   LYS B 142      14.462 -16.497 -34.598  1.00 34.27           O  
ATOM   1165  CG  LYS B 142      15.766 -20.400 -32.840  1.00 34.27           C  
ATOM   1166  CD  LYS B 142      16.268 -20.458 -31.403  1.00 34.27           C  
ATOM   1167  CE  LYS B 142      16.671 -21.872 -31.006  1.00 34.27           C  
ATOM   1168  NZ  LYS B 142      17.188 -21.928 -29.606  1.00 34.27           N  
ATOM   1169  N   HIS B 143      13.027 -17.546 -35.505  1.00 39.04           N  
ATOM   1170  CA  HIS B 143      12.123 -16.411 -35.661  1.00 39.04           C  
ATOM   1171  C   HIS B 143      11.542 -15.982 -34.318  1.00 39.04           C  
ATOM   1172  CB  HIS B 143      10.996 -16.754 -36.635  1.00 39.04           C  
ATOM   1173  O   HIS B 143      10.979 -16.802 -33.589  1.00 39.04           O  
ATOM   1174  CG  HIS B 143      10.775 -15.714 -37.688  1.00 39.04           C  
ATOM   1175  CD2 HIS B 143      10.329 -15.819 -38.961  1.00 39.04           C  
ATOM   1176  ND1 HIS B 143      11.027 -14.376 -37.475  1.00 39.04           N  
ATOM   1177  CE1 HIS B 143      10.743 -13.701 -38.577  1.00 39.04           C  
ATOM   1178  NE2 HIS B 143      10.317 -14.553 -39.493  1.00 39.04           N  
ATOM   1179  N   ARG B 144      12.127 -15.069 -33.551  1.00 49.47           N  
ATOM   1180  CA  ARG B 144      11.576 -14.403 -32.375  1.00 49.47           C  
ATOM   1181  C   ARG B 144      10.086 -14.130 -32.548  1.00 49.47           C  
ATOM   1182  CB  ARG B 144      12.321 -13.095 -32.099  1.00 49.47           C  
ATOM   1183  O   ARG B 144       9.678 -13.469 -33.506  1.00 49.47           O  
ATOM   1184  CG  ARG B 144      13.272 -13.166 -30.915  1.00 49.47           C  
ATOM   1185  CD  ARG B 144      13.936 -11.823 -30.644  1.00 49.47           C  
ATOM   1186  NE  ARG B 144      14.891 -11.907 -29.543  1.00 49.47           N  
ATOM   1187  NH1 ARG B 144      15.440  -9.663 -29.575  1.00 49.47           N  
ATOM   1188  NH2 ARG B 144      16.427 -11.067 -28.056  1.00 49.47           N  
ATOM   1189  CZ  ARG B 144      15.584 -10.879 -29.060  1.00 49.47           C  
ATOM   1190  N   VAL B 145       9.284 -15.049 -31.882  1.00 60.66           N  
ATOM   1191  CA  VAL B 145       7.839 -14.855 -31.947  1.00 60.66           C  
ATOM   1192  C   VAL B 145       7.472 -13.501 -31.344  1.00 60.66           C  
ATOM   1193  CB  VAL B 145       7.080 -15.986 -31.219  1.00 60.66           C  
ATOM   1194  O   VAL B 145       8.009 -13.112 -30.304  1.00 60.66           O  
ATOM   1195  CG1 VAL B 145       5.572 -15.756 -31.287  1.00 60.66           C  
ATOM   1196  CG2 VAL B 145       7.445 -17.344 -31.817  1.00 60.66           C  
ATOM   1197  N   THR B 146       6.932 -12.637 -32.007  1.00 66.04           N  
ATOM   1198  CA  THR B 146       6.424 -11.346 -31.555  1.00 66.04           C  
ATOM   1199  C   THR B 146       4.901 -11.302 -31.646  1.00 66.04           C  
ATOM   1200  CB  THR B 146       7.023 -10.191 -32.377  1.00 66.04           C  
ATOM   1201  O   THR B 146       4.275 -12.248 -32.130  1.00 66.04           O  
ATOM   1202  CG2 THR B 146       8.548 -10.229 -32.349  1.00 66.04           C  
ATOM   1203  OG1 THR B 146       6.578 -10.297 -33.735  1.00 66.04           O  
ATOM   1204  N   MET B 147       4.346 -10.399 -31.168  1.00 74.46           N  
ATOM   1205  CA  MET B 147       2.902 -10.188 -31.187  1.00 74.46           C  
ATOM   1206  C   MET B 147       2.375 -10.159 -32.618  1.00 74.46           C  
ATOM   1207  CB  MET B 147       2.538  -8.887 -30.469  1.00 74.46           C  
ATOM   1208  O   MET B 147       1.214 -10.491 -32.863  1.00 74.46           O  
ATOM   1209  CG  MET B 147       2.594  -8.987 -28.954  1.00 74.46           C  
ATOM   1210  SD  MET B 147       1.293  -7.986 -28.135  1.00 74.46           S  
ATOM   1211  CE  MET B 147       2.146  -7.551 -26.593  1.00 74.46           C  
ATOM   1212  N   ASN B 148       3.289  -9.858 -33.535  1.00 70.58           N  
ATOM   1213  CA  ASN B 148       2.896  -9.695 -34.930  1.00 70.58           C  
ATOM   1214  C   ASN B 148       2.597 -11.039 -35.589  1.00 70.58           C  
ATOM   1215  CB  ASN B 148       3.981  -8.951 -35.711  1.00 70.58           C  
ATOM   1216  O   ASN B 148       2.025 -11.087 -36.679  1.00 70.58           O  
ATOM   1217  CG  ASN B 148       4.127  -7.506 -35.276  1.00 70.58           C  
ATOM   1218  ND2 ASN B 148       5.298  -6.928 -35.519  1.00 70.58           N  
ATOM   1219  OD1 ASN B 148       3.195  -6.914 -34.725  1.00 70.58           O  
ATOM   1220  N   GLU B 149       2.938 -12.051 -34.908  1.00 76.39           N  
ATOM   1221  CA  GLU B 149       2.722 -13.389 -35.450  1.00 76.39           C  
ATOM   1222  C   GLU B 149       1.305 -13.879 -35.161  1.00 76.39           C  
ATOM   1223  CB  GLU B 149       3.745 -14.373 -34.877  1.00 76.39           C  
ATOM   1224  O   GLU B 149       0.912 -14.957 -35.611  1.00 76.39           O  
ATOM   1225  CG  GLU B 149       5.158 -14.166 -35.402  1.00 76.39           C  
ATOM   1226  CD  GLU B 149       5.919 -13.076 -34.664  1.00 76.39           C  
ATOM   1227  OE1 GLU B 149       6.965 -12.615 -35.174  1.00 76.39           O  
ATOM   1228  OE2 GLU B 149       5.465 -12.680 -33.568  1.00 76.39           O  
ATOM   1229  N   PHE B 150       0.547 -13.028 -34.462  1.00 81.01           N  
ATOM   1230  CA  PHE B 150      -0.775 -13.472 -34.037  1.00 81.01           C  
ATOM   1231  C   PHE B 150      -1.847 -12.482 -34.480  1.00 81.01           C  
ATOM   1232  CB  PHE B 150      -0.822 -13.649 -32.517  1.00 81.01           C  
ATOM   1233  O   PHE B 150      -1.605 -11.274 -34.520  1.00 81.01           O  
ATOM   1234  CG  PHE B 150       0.122 -14.701 -31.999  1.00 81.01           C  
ATOM   1235  CD1 PHE B 150      -0.275 -16.029 -31.913  1.00 81.01           C  
ATOM   1236  CD2 PHE B 150       1.408 -14.361 -31.599  1.00 81.01           C  
ATOM   1237  CE1 PHE B 150       0.596 -17.005 -31.434  1.00 81.01           C  
ATOM   1238  CE2 PHE B 150       2.285 -15.330 -31.120  1.00 81.01           C  
ATOM   1239  CZ  PHE B 150       1.877 -16.651 -31.038  1.00 81.01           C  
ATOM   1240  N   GLU B 151      -2.946 -13.017 -34.926  1.00 78.33           N  
ATOM   1241  CA  GLU B 151      -4.147 -12.220 -35.157  1.00 78.33           C  
ATOM   1242  C   GLU B 151      -5.033 -12.185 -33.915  1.00 78.33           C  
ATOM   1243  CB  GLU B 151      -4.935 -12.767 -36.350  1.00 78.33           C  
ATOM   1244  O   GLU B 151      -5.425 -13.233 -33.396  1.00 78.33           O  
ATOM   1245  CG  GLU B 151      -6.001 -11.815 -36.871  1.00 78.33           C  
ATOM   1246  CD  GLU B 151      -6.845 -12.412 -37.986  1.00 78.33           C  
ATOM   1247  OE1 GLU B 151      -7.856 -11.789 -38.383  1.00 78.33           O  
ATOM   1248  OE2 GLU B 151      -6.493 -13.512 -38.467  1.00 78.33           O  
ATOM   1249  N   TYR B 152      -5.306 -10.978 -33.408  1.00 79.71           N  
ATOM   1250  CA  TYR B 152      -6.139 -10.806 -32.224  1.00 79.71           C  
ATOM   1251  C   TYR B 152      -7.618 -10.911 -32.577  1.00 79.71           C  
ATOM   1252  CB  TYR B 152      -5.857  -9.455 -31.559  1.00 79.71           C  
ATOM   1253  O   TYR B 152      -8.112 -10.177 -33.436  1.00 79.71           O  
ATOM   1254  CG  TYR B 152      -4.411  -9.262 -31.169  1.00 79.71           C  
ATOM   1255  CD1 TYR B 152      -3.932  -9.723 -29.945  1.00 79.71           C  
ATOM   1256  CD2 TYR B 152      -3.523  -8.616 -32.022  1.00 79.71           C  
ATOM   1257  CE1 TYR B 152      -2.602  -9.545 -29.580  1.00 79.71           C  
ATOM   1258  CE2 TYR B 152      -2.190  -8.433 -31.667  1.00 79.71           C  
ATOM   1259  OH  TYR B 152      -0.421  -8.722 -30.091  1.00 79.71           O  
ATOM   1260  CZ  TYR B 152      -1.740  -8.900 -30.447  1.00 79.71           C  
ATOM   1261  N   LEU B 153      -8.340 -11.749 -31.999  1.00 77.67           N  
ATOM   1262  CA  LEU B 153      -9.717 -12.013 -32.400  1.00 77.67           C  
ATOM   1263  C   LEU B 153     -10.698 -11.449 -31.378  1.00 77.67           C  
ATOM   1264  CB  LEU B 153      -9.947 -13.517 -32.569  1.00 77.67           C  
ATOM   1265  O   LEU B 153     -11.444 -10.513 -31.678  1.00 77.67           O  
ATOM   1266  CG  LEU B 153      -9.099 -14.218 -33.632  1.00 77.67           C  
ATOM   1267  CD1 LEU B 153      -9.324 -15.725 -33.580  1.00 77.67           C  
ATOM   1268  CD2 LEU B 153      -9.421 -13.671 -35.018  1.00 77.67           C  
ATOM   1269  N   LYS B 154     -10.704 -11.988 -30.147  1.00 75.37           N  
ATOM   1270  CA  LYS B 154     -11.691 -11.568 -29.157  1.00 75.37           C  
ATOM   1271  C   LYS B 154     -11.079 -11.511 -27.760  1.00 75.37           C  
ATOM   1272  CB  LYS B 154     -12.894 -12.512 -29.164  1.00 75.37           C  
ATOM   1273  O   LYS B 154     -10.220 -12.327 -27.420  1.00 75.37           O  
ATOM   1274  CG  LYS B 154     -13.816 -12.331 -30.361  1.00 75.37           C  
ATOM   1275  CD  LYS B 154     -15.025 -13.254 -30.280  1.00 75.37           C  
ATOM   1276  CE  LYS B 154     -15.903 -13.137 -31.519  1.00 75.37           C  
ATOM   1277  NZ  LYS B 154     -17.083 -14.050 -31.450  1.00 75.37           N  
ATOM   1278  N   LEU B 155     -11.552 -10.579 -26.955  1.00 75.61           N  
ATOM   1279  CA  LEU B 155     -11.178 -10.517 -25.546  1.00 75.61           C  
ATOM   1280  C   LEU B 155     -11.868 -11.620 -24.751  1.00 75.61           C  
ATOM   1281  CB  LEU B 155     -11.533  -9.149 -24.957  1.00 75.61           C  
ATOM   1282  O   LEU B 155     -13.089 -11.778 -24.832  1.00 75.61           O  
ATOM   1283  CG  LEU B 155     -11.009  -8.861 -23.549  1.00 75.61           C  
ATOM   1284  CD1 LEU B 155      -9.490  -8.718 -23.568  1.00 75.61           C  
ATOM   1285  CD2 LEU B 155     -11.662  -7.605 -22.982  1.00 75.61           C  
ATOM   1286  N   LEU B 156     -11.155 -12.484 -24.090  1.00 75.34           N  
ATOM   1287  CA  LEU B 156     -11.718 -13.594 -23.328  1.00 75.34           C  
ATOM   1288  C   LEU B 156     -11.949 -13.194 -21.875  1.00 75.34           C  
ATOM   1289  CB  LEU B 156     -10.794 -14.812 -23.394  1.00 75.34           C  
ATOM   1290  O   LEU B 156     -12.877 -13.688 -21.231  1.00 75.34           O  
ATOM   1291  CG  LEU B 156     -10.617 -15.456 -24.770  1.00 75.34           C  
ATOM   1292  CD1 LEU B 156      -9.579 -16.571 -24.704  1.00 75.34           C  
ATOM   1293  CD2 LEU B 156     -11.949 -15.988 -25.287  1.00 75.34           C  
ATOM   1294  N   GLY B 157     -11.087 -12.322 -21.347  1.00 69.19           N  
ATOM   1295  CA  GLY B 157     -11.198 -11.889 -19.963  1.00 69.19           C  
ATOM   1296  C   GLY B 157     -10.219 -10.789 -19.602  1.00 69.19           C  
ATOM   1297  O   GLY B 157      -9.272 -10.524 -20.345  1.00 69.19           O  
ATOM   1298  N   LYS B 158     -10.546 -10.085 -18.434  1.00 62.84           N  
ATOM   1299  CA  LYS B 158      -9.675  -9.048 -17.889  1.00 62.84           C  
ATOM   1300  C   LYS B 158      -9.322  -9.336 -16.433  1.00 62.84           C  
ATOM   1301  CB  LYS B 158     -10.338  -7.675 -18.006  1.00 62.84           C  
ATOM   1302  O   LYS B 158     -10.187  -9.720 -15.643  1.00 62.84           O  
ATOM   1303  CG  LYS B 158     -10.011  -6.937 -19.296  1.00 62.84           C  
ATOM   1304  CD  LYS B 158     -10.647  -5.553 -19.325  1.00 62.84           C  
ATOM   1305  CE  LYS B 158     -10.376  -4.840 -20.643  1.00 62.84           C  
ATOM   1306  NZ  LYS B 158     -11.030  -3.498 -20.692  1.00 62.84           N  
ATOM   1307  N   GLY B 159      -7.992  -9.497 -16.193  1.00 49.53           N  
ATOM   1308  CA  GLY B 159      -7.567  -9.640 -14.810  1.00 49.53           C  
ATOM   1309  C   GLY B 159      -6.890  -8.398 -14.262  1.00 49.53           C  
ATOM   1310  O   GLY B 159      -6.877  -7.352 -14.915  1.00 49.53           O  
ATOM   1311  N   THR B 160      -6.503  -8.399 -13.000  1.00 47.93           N  
ATOM   1312  CA  THR B 160      -5.835  -7.298 -12.315  1.00 47.93           C  
ATOM   1313  C   THR B 160      -4.561  -6.896 -13.052  1.00 47.93           C  
ATOM   1314  CB  THR B 160      -5.494  -7.670 -10.860  1.00 47.93           C  
ATOM   1315  O   THR B 160      -4.229  -5.711 -13.128  1.00 47.93           O  
ATOM   1316  CG2 THR B 160      -6.401  -6.937  -9.877  1.00 47.93           C  
ATOM   1317  OG1 THR B 160      -5.659  -9.083 -10.683  1.00 47.93           O  
ATOM   1318  N   PHE B 161      -3.954  -7.966 -13.667  1.00 48.26           N  
ATOM   1319  CA  PHE B 161      -2.615  -7.719 -14.187  1.00 48.26           C  
ATOM   1320  C   PHE B 161      -2.633  -7.622 -15.708  1.00 48.26           C  
ATOM   1321  CB  PHE B 161      -1.652  -8.825 -13.743  1.00 48.26           C  
ATOM   1322  O   PHE B 161      -1.656  -7.187 -16.319  1.00 48.26           O  
ATOM   1323  CG  PHE B 161      -1.603  -9.025 -12.253  1.00 48.26           C  
ATOM   1324  CD1 PHE B 161      -0.972  -8.097 -11.433  1.00 48.26           C  
ATOM   1325  CD2 PHE B 161      -2.188 -10.142 -11.670  1.00 48.26           C  
ATOM   1326  CE1 PHE B 161      -0.925  -8.280 -10.053  1.00 48.26           C  
ATOM   1327  CE2 PHE B 161      -2.146 -10.331 -10.292  1.00 48.26           C  
ATOM   1328  CZ  PHE B 161      -1.513  -9.399  -9.485  1.00 48.26           C  
ATOM   1329  N   GLY B 162      -3.637  -7.961 -16.300  1.00 63.05           N  
ATOM   1330  CA  GLY B 162      -3.633  -7.899 -17.753  1.00 63.05           C  
ATOM   1331  C   GLY B 162      -4.896  -8.460 -18.379  1.00 63.05           C  
ATOM   1332  O   GLY B 162      -5.961  -8.447 -17.758  1.00 63.05           O  
ATOM   1333  N   LYS B 163      -4.800  -8.737 -19.619  1.00 72.26           N  
ATOM   1334  CA  LYS B 163      -5.945  -9.215 -20.388  1.00 72.26           C  
ATOM   1335  C   LYS B 163      -5.640 -10.553 -21.055  1.00 72.26           C  
ATOM   1336  CB  LYS B 163      -6.352  -8.184 -21.442  1.00 72.26           C  
ATOM   1337  O   LYS B 163      -4.475 -10.889 -21.279  1.00 72.26           O  
ATOM   1338  CG  LYS B 163      -6.756  -6.835 -20.866  1.00 72.26           C  
ATOM   1339  CD  LYS B 163      -7.114  -5.843 -21.965  1.00 72.26           C  
ATOM   1340  CE  LYS B 163      -7.496  -4.485 -21.391  1.00 72.26           C  
ATOM   1341  NZ  LYS B 163      -7.842  -3.507 -22.465  1.00 72.26           N  
ATOM   1342  N   VAL B 164      -6.663 -11.373 -21.223  1.00 78.17           N  
ATOM   1343  CA  VAL B 164      -6.547 -12.614 -21.981  1.00 78.17           C  
ATOM   1344  C   VAL B 164      -7.333 -12.500 -23.285  1.00 78.17           C  
ATOM   1345  CB  VAL B 164      -7.044 -13.827 -21.163  1.00 78.17           C  
ATOM   1346  O   VAL B 164      -8.525 -12.182 -23.272  1.00 78.17           O  
ATOM   1347  CG1 VAL B 164      -6.824 -15.126 -21.936  1.00 78.17           C  
ATOM   1348  CG2 VAL B 164      -6.340 -13.882 -19.809  1.00 78.17           C  
ATOM   1349  N   ILE B 165      -6.621 -12.742 -24.383  1.00 81.40           N  
ATOM   1350  CA  ILE B 165      -7.218 -12.536 -25.699  1.00 81.40           C  
ATOM   1351  C   ILE B 165      -7.171 -13.837 -26.496  1.00 81.40           C  
ATOM   1352  CB  ILE B 165      -6.503 -11.406 -26.473  1.00 81.40           C  
ATOM   1353  O   ILE B 165      -6.187 -14.578 -26.429  1.00 81.40           O  
ATOM   1354  CG1 ILE B 165      -6.446 -10.130 -25.625  1.00 81.40           C  
ATOM   1355  CG2 ILE B 165      -7.200 -11.144 -27.811  1.00 81.40           C  
ATOM   1356  CD1 ILE B 165      -5.588  -9.025 -26.226  1.00 81.40           C  
ATOM   1357  N   LEU B 166      -8.247 -14.093 -27.172  1.00 83.32           N  
ATOM   1358  CA  LEU B 166      -8.211 -15.162 -28.164  1.00 83.32           C  
ATOM   1359  C   LEU B 166      -7.425 -14.732 -29.398  1.00 83.32           C  
ATOM   1360  CB  LEU B 166      -9.631 -15.569 -28.565  1.00 83.32           C  
ATOM   1361  O   LEU B 166      -7.723 -13.698 -30.000  1.00 83.32           O  
ATOM   1362  CG  LEU B 166      -9.748 -16.680 -29.610  1.00 83.32           C  
ATOM   1363  CD1 LEU B 166      -9.181 -17.985 -29.062  1.00 83.32           C  
ATOM   1364  CD2 LEU B 166     -11.200 -16.860 -30.039  1.00 83.32           C  
ATOM   1365  N   VAL B 167      -6.446 -15.568 -29.788  1.00 84.49           N  
ATOM   1366  CA  VAL B 167      -5.596 -15.173 -30.906  1.00 84.49           C  
ATOM   1367  C   VAL B 167      -5.462 -16.334 -31.889  1.00 84.49           C  
ATOM   1368  CB  VAL B 167      -4.200 -14.719 -30.425  1.00 84.49           C  
ATOM   1369  O   VAL B 167      -5.675 -17.492 -31.523  1.00 84.49           O  
ATOM   1370  CG1 VAL B 167      -4.303 -13.436 -29.602  1.00 84.49           C  
ATOM   1371  CG2 VAL B 167      -3.529 -15.825 -29.613  1.00 84.49           C  
ATOM   1372  N   LYS B 168      -5.207 -16.037 -33.091  1.00 85.64           N  
ATOM   1373  CA  LYS B 168      -4.899 -17.011 -34.134  1.00 85.64           C  
ATOM   1374  C   LYS B 168      -3.465 -16.852 -34.630  1.00 85.64           C  
ATOM   1375  CB  LYS B 168      -5.877 -16.874 -35.302  1.00 85.64           C  
ATOM   1376  O   LYS B 168      -3.049 -15.751 -34.998  1.00 85.64           O  
ATOM   1377  CG  LYS B 168      -5.709 -17.937 -36.378  1.00 85.64           C  
ATOM   1378  CD  LYS B 168      -6.681 -17.723 -37.531  1.00 85.64           C  
ATOM   1379  CE  LYS B 168      -6.466 -18.744 -38.640  1.00 85.64           C  
ATOM   1380  NZ  LYS B 168      -7.404 -18.526 -39.783  1.00 85.64           N  
ATOM   1381  N   GLU B 169      -2.731 -17.918 -34.472  1.00 83.89           N  
ATOM   1382  CA  GLU B 169      -1.377 -17.875 -35.017  1.00 83.89           C  
ATOM   1383  C   GLU B 169      -1.397 -17.819 -36.542  1.00 83.89           C  
ATOM   1384  CB  GLU B 169      -0.569 -19.086 -34.545  1.00 83.89           C  
ATOM   1385  O   GLU B 169      -1.992 -18.682 -37.192  1.00 83.89           O  
ATOM   1386  CG  GLU B 169       0.915 -18.999 -34.871  1.00 83.89           C  
ATOM   1387  CD  GLU B 169       1.703 -20.215 -34.408  1.00 83.89           C  
ATOM   1388  OE1 GLU B 169       2.911 -20.077 -34.107  1.00 83.89           O  
ATOM   1389  OE2 GLU B 169       1.108 -21.314 -34.346  1.00 83.89           O  
ATOM   1390  N   LYS B 170      -0.751 -16.896 -37.147  1.00 79.98           N  
ATOM   1391  CA  LYS B 170      -0.819 -16.648 -38.585  1.00 79.98           C  
ATOM   1392  C   LYS B 170      -0.194 -17.797 -39.371  1.00 79.98           C  
ATOM   1393  CB  LYS B 170      -0.122 -15.333 -38.936  1.00 79.98           C  
ATOM   1394  O   LYS B 170      -0.747 -18.239 -40.380  1.00 79.98           O  
ATOM   1395  CG  LYS B 170      -0.850 -14.094 -38.437  1.00 79.98           C  
ATOM   1396  CD  LYS B 170      -0.123 -12.817 -38.839  1.00 79.98           C  
ATOM   1397  CE  LYS B 170      -0.808 -11.580 -38.275  1.00 79.98           C  
ATOM   1398  NZ  LYS B 170      -0.084 -10.328 -38.646  1.00 79.98           N  
ATOM   1399  N   ALA B 171       0.908 -18.280 -38.878  1.00 77.99           N  
ATOM   1400  CA  ALA B 171       1.669 -19.301 -39.594  1.00 77.99           C  
ATOM   1401  C   ALA B 171       0.918 -20.629 -39.617  1.00 77.99           C  
ATOM   1402  CB  ALA B 171       3.045 -19.482 -38.959  1.00 77.99           C  
ATOM   1403  O   ALA B 171       0.866 -21.302 -40.649  1.00 77.99           O  
ATOM   1404  N   THR B 172       0.217 -21.007 -38.568  1.00 78.90           N  
ATOM   1405  CA  THR B 172      -0.357 -22.341 -38.433  1.00 78.90           C  
ATOM   1406  C   THR B 172      -1.881 -22.284 -38.493  1.00 78.90           C  
ATOM   1407  CB  THR B 172       0.083 -23.008 -37.116  1.00 78.90           C  
ATOM   1408  O   THR B 172      -2.534 -23.288 -38.783  1.00 78.90           O  
ATOM   1409  CG2 THR B 172       1.602 -23.109 -37.032  1.00 78.90           C  
ATOM   1410  OG1 THR B 172      -0.396 -22.231 -36.011  1.00 78.90           O  
ATOM   1411  N   GLY B 173      -2.475 -21.142 -38.365  1.00 81.84           N  
ATOM   1412  CA  GLY B 173      -3.921 -20.996 -38.317  1.00 81.84           C  
ATOM   1413  C   GLY B 173      -4.534 -21.536 -37.038  1.00 81.84           C  
ATOM   1414  O   GLY B 173      -5.758 -21.561 -36.892  1.00 81.84           O  
ATOM   1415  N   ARG B 174      -3.698 -21.895 -36.048  1.00 84.10           N  
ATOM   1416  CA  ARG B 174      -4.174 -22.459 -34.789  1.00 84.10           C  
ATOM   1417  C   ARG B 174      -4.587 -21.359 -33.817  1.00 84.10           C  
ATOM   1418  CB  ARG B 174      -3.097 -23.342 -34.154  1.00 84.10           C  
ATOM   1419  O   ARG B 174      -3.996 -20.277 -33.808  1.00 84.10           O  
ATOM   1420  CG  ARG B 174      -3.014 -24.738 -34.750  1.00 84.10           C  
ATOM   1421  CD  ARG B 174      -2.082 -25.638 -33.952  1.00 84.10           C  
ATOM   1422  NE  ARG B 174      -2.001 -26.977 -34.528  1.00 84.10           N  
ATOM   1423  NH1 ARG B 174      -0.635 -27.832 -32.873  1.00 84.10           N  
ATOM   1424  NH2 ARG B 174      -1.310 -29.166 -34.610  1.00 84.10           N  
ATOM   1425  CZ  ARG B 174      -1.315 -27.988 -34.003  1.00 84.10           C  
ATOM   1426  N   TYR B 175      -5.593 -21.699 -32.942  1.00 85.50           N  
ATOM   1427  CA  TYR B 175      -6.120 -20.717 -32.001  1.00 85.50           C  
ATOM   1428  C   TYR B 175      -5.508 -20.904 -30.618  1.00 85.50           C  
ATOM   1429  CB  TYR B 175      -7.646 -20.819 -31.914  1.00 85.50           C  
ATOM   1430  O   TYR B 175      -5.266 -22.034 -30.187  1.00 85.50           O  
ATOM   1431  CG  TYR B 175      -8.350 -20.493 -33.209  1.00 85.50           C  
ATOM   1432  CD1 TYR B 175      -8.689 -19.180 -33.528  1.00 85.50           C  
ATOM   1433  CD2 TYR B 175      -8.679 -21.496 -34.114  1.00 85.50           C  
ATOM   1434  CE1 TYR B 175      -9.340 -18.874 -34.718  1.00 85.50           C  
ATOM   1435  CE2 TYR B 175      -9.330 -21.202 -35.308  1.00 85.50           C  
ATOM   1436  OH  TYR B 175     -10.300 -19.593 -36.781  1.00 85.50           O  
ATOM   1437  CZ  TYR B 175      -9.656 -19.890 -35.601  1.00 85.50           C  
ATOM   1438  N   TYR B 176      -5.194 -19.801 -29.974  1.00 85.66           N  
ATOM   1439  CA  TYR B 176      -4.620 -19.806 -28.633  1.00 85.66           C  
ATOM   1440  C   TYR B 176      -5.245 -18.718 -27.767  1.00 85.66           C  
ATOM   1441  CB  TYR B 176      -3.102 -19.614 -28.697  1.00 85.66           C  
ATOM   1442  O   TYR B 176      -5.933 -17.831 -28.276  1.00 85.66           O  
ATOM   1443  CG  TYR B 176      -2.377 -20.735 -29.402  1.00 85.66           C  
ATOM   1444  CD1 TYR B 176      -2.084 -21.925 -28.740  1.00 85.66           C  
ATOM   1445  CD2 TYR B 176      -1.984 -20.607 -30.729  1.00 85.66           C  
ATOM   1446  CE1 TYR B 176      -1.415 -22.960 -29.384  1.00 85.66           C  
ATOM   1447  CE2 TYR B 176      -1.314 -21.635 -31.384  1.00 85.66           C  
ATOM   1448  OH  TYR B 176      -0.372 -23.828 -31.347  1.00 85.66           O  
ATOM   1449  CZ  TYR B 176      -1.035 -22.807 -30.704  1.00 85.66           C  
ATOM   1450  N   ALA B 177      -5.126 -18.901 -26.454  1.00 84.44           N  
ATOM   1451  CA  ALA B 177      -5.396 -17.815 -25.515  1.00 84.44           C  
ATOM   1452  C   ALA B 177      -4.108 -17.103 -25.113  1.00 84.44           C  
ATOM   1453  CB  ALA B 177      -6.115 -18.347 -24.278  1.00 84.44           C  
ATOM   1454  O   ALA B 177      -3.166 -17.736 -24.630  1.00 84.44           O  
ATOM   1455  N   MET B 178      -4.041 -15.841 -25.334  1.00 82.36           N  
ATOM   1456  CA  MET B 178      -2.848 -15.070 -24.998  1.00 82.36           C  
ATOM   1457  C   MET B 178      -3.093 -14.192 -23.776  1.00 82.36           C  
ATOM   1458  CB  MET B 178      -2.414 -14.206 -26.184  1.00 82.36           C  
ATOM   1459  O   MET B 178      -3.965 -13.321 -23.796  1.00 82.36           O  
ATOM   1460  CG  MET B 178      -1.151 -13.400 -25.925  1.00 82.36           C  
ATOM   1461  SD  MET B 178      -0.666 -12.372 -27.366  1.00 82.36           S  
ATOM   1462  CE  MET B 178      -0.020 -13.657 -28.472  1.00 82.36           C  
ATOM   1463  N   LYS B 179      -2.358 -14.522 -22.741  1.00 77.96           N  
ATOM   1464  CA  LYS B 179      -2.389 -13.677 -21.551  1.00 77.96           C  
ATOM   1465  C   LYS B 179      -1.340 -12.572 -21.634  1.00 77.96           C  
ATOM   1466  CB  LYS B 179      -2.168 -14.515 -20.291  1.00 77.96           C  
ATOM   1467  O   LYS B 179      -0.145 -12.851 -21.758  1.00 77.96           O  
ATOM   1468  CG  LYS B 179      -2.390 -13.752 -18.993  1.00 77.96           C  
ATOM   1469  CD  LYS B 179      -2.310 -14.673 -17.783  1.00 77.96           C  
ATOM   1470  CE  LYS B 179      -2.602 -13.925 -16.489  1.00 77.96           C  
ATOM   1471  NZ  LYS B 179      -2.581 -14.835 -15.305  1.00 77.96           N  
ATOM   1472  N   ILE B 180      -1.764 -11.326 -21.569  1.00 73.44           N  
ATOM   1473  CA  ILE B 180      -0.879 -10.173 -21.696  1.00 73.44           C  
ATOM   1474  C   ILE B 180      -0.811  -9.425 -20.367  1.00 73.44           C  
ATOM   1475  CB  ILE B 180      -1.345  -9.224 -22.822  1.00 73.44           C  
ATOM   1476  O   ILE B 180      -1.826  -8.923 -19.877  1.00 73.44           O  
ATOM   1477  CG1 ILE B 180      -1.504  -9.993 -24.139  1.00 73.44           C  
ATOM   1478  CG2 ILE B 180      -0.367  -8.056 -22.984  1.00 73.44           C  
ATOM   1479  CD1 ILE B 180      -2.151  -9.184 -25.254  1.00 73.44           C  
ATOM   1480  N   LEU B 181       0.379  -9.376 -19.815  1.00 68.28           N  
ATOM   1481  CA  LEU B 181       0.589  -8.696 -18.542  1.00 68.28           C  
ATOM   1482  C   LEU B 181       1.439  -7.444 -18.728  1.00 68.28           C  
ATOM   1483  CB  LEU B 181       1.257  -9.636 -17.536  1.00 68.28           C  
ATOM   1484  O   LEU B 181       2.423  -7.461 -19.470  1.00 68.28           O  
ATOM   1485  CG  LEU B 181       0.527 -10.948 -17.245  1.00 68.28           C  
ATOM   1486  CD1 LEU B 181       1.446 -11.913 -16.503  1.00 68.28           C  
ATOM   1487  CD2 LEU B 181      -0.743 -10.688 -16.443  1.00 68.28           C  
ATOM   1488  N   LYS B 182       1.072  -6.379 -18.045  1.00 62.34           N  
ATOM   1489  CA  LYS B 182       1.867  -5.154 -18.082  1.00 62.34           C  
ATOM   1490  C   LYS B 182       3.042  -5.232 -17.113  1.00 62.34           C  
ATOM   1491  CB  LYS B 182       0.997  -3.940 -17.755  1.00 62.34           C  
ATOM   1492  O   LYS B 182       2.853  -5.467 -15.917  1.00 62.34           O  
ATOM   1493  CG  LYS B 182      -0.034  -3.610 -18.824  1.00 62.34           C  
ATOM   1494  CD  LYS B 182      -0.824  -2.356 -18.471  1.00 62.34           C  
ATOM   1495  CE  LYS B 182      -1.913  -2.073 -19.497  1.00 62.34           C  
ATOM   1496  NZ  LYS B 182      -2.715  -0.867 -19.135  1.00 62.34           N  
ATOM   1497  N   LYS B 183       4.264  -5.158 -17.633  1.00 57.07           N  
ATOM   1498  CA  LYS B 183       5.469  -5.264 -16.816  1.00 57.07           C  
ATOM   1499  C   LYS B 183       5.447  -4.257 -15.670  1.00 57.07           C  
ATOM   1500  CB  LYS B 183       6.719  -5.055 -17.673  1.00 57.07           C  
ATOM   1501  O   LYS B 183       5.857  -4.573 -14.551  1.00 57.07           O  
ATOM   1502  CG  LYS B 183       7.057  -6.235 -18.573  1.00 57.07           C  
ATOM   1503  CD  LYS B 183       8.356  -6.004 -19.334  1.00 57.07           C  
ATOM   1504  CE  LYS B 183       8.671  -7.163 -20.270  1.00 57.07           C  
ATOM   1505  NZ  LYS B 183       9.947  -6.943 -21.014  1.00 57.07           N  
ATOM   1506  N   GLU B 184       5.004  -2.979 -15.948  1.00 52.22           N  
ATOM   1507  CA  GLU B 184       4.976  -1.913 -14.951  1.00 52.22           C  
ATOM   1508  C   GLU B 184       4.143  -2.315 -13.737  1.00 52.22           C  
ATOM   1509  CB  GLU B 184       4.426  -0.621 -15.561  1.00 52.22           C  
ATOM   1510  O   GLU B 184       4.486  -1.974 -12.603  1.00 52.22           O  
ATOM   1511  CG  GLU B 184       2.985  -0.730 -16.038  1.00 52.22           C  
ATOM   1512  CD  GLU B 184       2.459   0.556 -16.655  1.00 52.22           C  
ATOM   1513  OE1 GLU B 184       1.275   0.593 -17.062  1.00 52.22           O  
ATOM   1514  OE2 GLU B 184       3.236   1.533 -16.734  1.00 52.22           O  
ATOM   1515  N   VAL B 185       3.102  -3.025 -14.053  1.00 48.22           N  
ATOM   1516  CA  VAL B 185       2.201  -3.427 -12.979  1.00 48.22           C  
ATOM   1517  C   VAL B 185       2.839  -4.547 -12.160  1.00 48.22           C  
ATOM   1518  CB  VAL B 185       0.830  -3.883 -13.528  1.00 48.22           C  
ATOM   1519  O   VAL B 185       2.730  -4.566 -10.932  1.00 48.22           O  
ATOM   1520  CG1 VAL B 185      -0.083  -4.337 -12.391  1.00 48.22           C  
ATOM   1521  CG2 VAL B 185       0.175  -2.758 -14.328  1.00 48.22           C  
ATOM   1522  N   ILE B 186       3.552  -5.355 -12.799  1.00 52.04           N  
ATOM   1523  CA  ILE B 186       4.193  -6.492 -12.148  1.00 52.04           C  
ATOM   1524  C   ILE B 186       5.279  -5.995 -11.196  1.00 52.04           C  
ATOM   1525  CB  ILE B 186       4.793  -7.471 -13.182  1.00 52.04           C  
ATOM   1526  O   ILE B 186       5.376  -6.461 -10.058  1.00 52.04           O  
ATOM   1527  CG1 ILE B 186       3.686  -8.059 -14.064  1.00 52.04           C  
ATOM   1528  CG2 ILE B 186       5.583  -8.580 -12.480  1.00 52.04           C  
ATOM   1529  CD1 ILE B 186       4.200  -8.935 -15.199  1.00 52.04           C  
ATOM   1530  N   VAL B 187       6.019  -5.096 -11.754  1.00 40.89           N  
ATOM   1531  CA  VAL B 187       7.135  -4.564 -10.978  1.00 40.89           C  
ATOM   1532  C   VAL B 187       6.604  -3.751  -9.799  1.00 40.89           C  
ATOM   1533  CB  VAL B 187       8.067  -3.692 -11.849  1.00 40.89           C  
ATOM   1534  O   VAL B 187       7.093  -3.885  -8.675  1.00 40.89           O  
ATOM   1535  CG1 VAL B 187       9.171  -3.065 -10.999  1.00 40.89           C  
ATOM   1536  CG2 VAL B 187       8.668  -4.523 -12.982  1.00 40.89           C  
ATOM   1537  N   ALA B 188       5.561  -3.001 -10.114  1.00 35.43           N  
ATOM   1538  CA  ALA B 188       4.981  -2.126  -9.098  1.00 35.43           C  
ATOM   1539  C   ALA B 188       4.385  -2.937  -7.951  1.00 35.43           C  
ATOM   1540  CB  ALA B 188       3.916  -1.224  -9.717  1.00 35.43           C  
ATOM   1541  O   ALA B 188       4.457  -2.528  -6.790  1.00 35.43           O  
ATOM   1542  N   LYS B 189       3.962  -4.144  -8.315  1.00 36.28           N  
ATOM   1543  CA  LYS B 189       3.310  -4.975  -7.307  1.00 36.28           C  
ATOM   1544  C   LYS B 189       4.275  -6.014  -6.743  1.00 36.28           C  
ATOM   1545  CB  LYS B 189       2.080  -5.668  -7.896  1.00 36.28           C  
ATOM   1546  O   LYS B 189       3.865  -6.916  -6.009  1.00 36.28           O  
ATOM   1547  CG  LYS B 189       0.892  -4.741  -8.113  1.00 36.28           C  
ATOM   1548  CD  LYS B 189      -0.407  -5.523  -8.261  1.00 36.28           C  
ATOM   1549  CE  LYS B 189      -1.608  -4.595  -8.379  1.00 36.28           C  
ATOM   1550  NZ  LYS B 189      -2.885  -5.357  -8.524  1.00 36.28           N  
ATOM   1551  N   ASP B 190       5.447  -5.837  -7.070  1.00 36.12           N  
ATOM   1552  CA  ASP B 190       6.506  -6.743  -6.637  1.00 36.12           C  
ATOM   1553  C   ASP B 190       6.140  -8.196  -6.933  1.00 36.12           C  
ATOM   1554  CB  ASP B 190       6.788  -6.565  -5.144  1.00 36.12           C  
ATOM   1555  O   ASP B 190       6.283  -9.065  -6.070  1.00 36.12           O  
ATOM   1556  CG  ASP B 190       8.249  -6.772  -4.788  1.00 36.12           C  
ATOM   1557  OD1 ASP B 190       9.102  -6.802  -5.701  1.00 36.12           O  
ATOM   1558  OD2 ASP B 190       8.551  -6.910  -3.582  1.00 36.12           O  
ATOM   1559  N   GLU B 191       5.510  -8.452  -8.094  1.00 40.56           N  
ATOM   1560  CA  GLU B 191       5.026  -9.779  -8.462  1.00 40.56           C  
ATOM   1561  C   GLU B 191       5.955 -10.445  -9.473  1.00 40.56           C  
ATOM   1562  CB  GLU B 191       3.606  -9.696  -9.028  1.00 40.56           C  
ATOM   1563  O   GLU B 191       5.523 -11.295 -10.255  1.00 40.56           O  
ATOM   1564  CG  GLU B 191       2.561  -9.270  -8.007  1.00 40.56           C  
ATOM   1565  CD  GLU B 191       2.135 -10.395  -7.078  1.00 40.56           C  
ATOM   1566  OE1 GLU B 191       1.578 -10.110  -5.994  1.00 40.56           O  
ATOM   1567  OE2 GLU B 191       2.363 -11.573  -7.436  1.00 40.56           O  
ATOM   1568  N   VAL B 192       7.158  -9.989  -9.580  1.00 38.83           N  
ATOM   1569  CA  VAL B 192       8.092 -10.509 -10.573  1.00 38.83           C  
ATOM   1570  C   VAL B 192       8.299 -12.006 -10.355  1.00 38.83           C  
ATOM   1571  CB  VAL B 192       9.449  -9.770 -10.518  1.00 38.83           C  
ATOM   1572  O   VAL B 192       8.190 -12.798 -11.294  1.00 38.83           O  
ATOM   1573  CG1 VAL B 192      10.442 -10.393 -11.497  1.00 38.83           C  
ATOM   1574  CG2 VAL B 192       9.259  -8.285 -10.817  1.00 38.83           C  
ATOM   1575  N   ALA B 193       8.519 -12.411  -9.168  1.00 38.33           N  
ATOM   1576  CA  ALA B 193       8.775 -13.813  -8.850  1.00 38.33           C  
ATOM   1577  C   ALA B 193       7.587 -14.690  -9.238  1.00 38.33           C  
ATOM   1578  CB  ALA B 193       9.087 -13.973  -7.364  1.00 38.33           C  
ATOM   1579  O   ALA B 193       7.764 -15.766  -9.813  1.00 38.33           O  
ATOM   1580  N   HIS B 194       6.463 -14.147  -9.024  1.00 42.53           N  
ATOM   1581  CA  HIS B 194       5.231 -14.863  -9.331  1.00 42.53           C  
ATOM   1582  C   HIS B 194       5.094 -15.107 -10.831  1.00 42.53           C  
ATOM   1583  CB  HIS B 194       4.018 -14.089  -8.812  1.00 42.53           C  
ATOM   1584  O   HIS B 194       4.747 -16.211 -11.255  1.00 42.53           O  
ATOM   1585  CG  HIS B 194       3.067 -14.926  -8.016  1.00 42.53           C  
ATOM   1586  CD2 HIS B 194       2.913 -16.269  -7.942  1.00 42.53           C  
ATOM   1587  ND1 HIS B 194       2.126 -14.381  -7.170  1.00 42.53           N  
ATOM   1588  CE1 HIS B 194       1.432 -15.357  -6.607  1.00 42.53           C  
ATOM   1589  NE2 HIS B 194       1.890 -16.512  -7.058  1.00 42.53           N  
ATOM   1590  N   THR B 195       5.333 -14.163 -11.511  1.00 44.01           N  
ATOM   1591  CA  THR B 195       5.226 -14.249 -12.963  1.00 44.01           C  
ATOM   1592  C   THR B 195       6.237 -15.245 -13.522  1.00 44.01           C  
ATOM   1593  CB  THR B 195       5.439 -12.873 -13.621  1.00 44.01           C  
ATOM   1594  O   THR B 195       5.910 -16.040 -14.406  1.00 44.01           O  
ATOM   1595  CG2 THR B 195       5.157 -12.930 -15.119  1.00 44.01           C  
ATOM   1596  OG1 THR B 195       4.558 -11.919 -13.016  1.00 44.01           O  
ATOM   1597  N   LEU B 196       7.421 -15.217 -12.902  1.00 45.06           N  
ATOM   1598  CA  LEU B 196       8.458 -16.140 -13.348  1.00 45.06           C  
ATOM   1599  C   LEU B 196       8.089 -17.580 -13.005  1.00 45.06           C  
ATOM   1600  CB  LEU B 196       9.804 -15.782 -12.714  1.00 45.06           C  
ATOM   1601  O   LEU B 196       8.338 -18.494 -13.794  1.00 45.06           O  
ATOM   1602  CG  LEU B 196      10.540 -14.584 -13.316  1.00 45.06           C  
ATOM   1603  CD1 LEU B 196      11.669 -14.137 -12.394  1.00 45.06           C  
ATOM   1604  CD2 LEU B 196      11.078 -14.928 -14.701  1.00 45.06           C  
ATOM   1605  N   THR B 197       7.429 -17.744 -11.896  1.00 47.51           N  
ATOM   1606  CA  THR B 197       6.997 -19.073 -11.478  1.00 47.51           C  
ATOM   1607  C   THR B 197       5.923 -19.614 -12.418  1.00 47.51           C  
ATOM   1608  CB  THR B 197       6.460 -19.058 -10.035  1.00 47.51           C  
ATOM   1609  O   THR B 197       5.963 -20.782 -12.808  1.00 47.51           O  
ATOM   1610  CG2 THR B 197       6.178 -20.472  -9.538  1.00 47.51           C  
ATOM   1611  OG1 THR B 197       7.431 -18.446  -9.177  1.00 47.51           O  
ATOM   1612  N   GLU B 198       4.986 -18.772 -12.701  1.00 53.02           N  
ATOM   1613  CA  GLU B 198       3.944 -19.169 -13.642  1.00 53.02           C  
ATOM   1614  C   GLU B 198       4.546 -19.710 -14.936  1.00 53.02           C  
ATOM   1615  CB  GLU B 198       3.015 -17.991 -13.946  1.00 53.02           C  
ATOM   1616  O   GLU B 198       4.126 -20.757 -15.433  1.00 53.02           O  
ATOM   1617  CG  GLU B 198       1.738 -18.386 -14.672  1.00 53.02           C  
ATOM   1618  CD  GLU B 198       0.751 -17.238 -14.818  1.00 53.02           C  
ATOM   1619  OE1 GLU B 198      -0.278 -17.407 -15.511  1.00 53.02           O  
ATOM   1620  OE2 GLU B 198       1.010 -16.161 -14.236  1.00 53.02           O  
ATOM   1621  N   ASN B 199       5.495 -18.945 -15.366  1.00 49.05           N  
ATOM   1622  CA  ASN B 199       6.153 -19.315 -16.615  1.00 49.05           C  
ATOM   1623  C   ASN B 199       6.877 -20.653 -16.492  1.00 49.05           C  
ATOM   1624  CB  ASN B 199       7.129 -18.221 -17.051  1.00 49.05           C  
ATOM   1625  O   ASN B 199       6.759 -21.510 -17.369  1.00 49.05           O  
ATOM   1626  CG  ASN B 199       7.540 -18.351 -18.505  1.00 49.05           C  
ATOM   1627  ND2 ASN B 199       8.004 -17.254 -19.091  1.00 49.05           N  
ATOM   1628  OD1 ASN B 199       7.440 -19.429 -19.097  1.00 49.05           O  
ATOM   1629  N   ARG B 200       7.541 -20.904 -15.444  1.00 49.80           N  
ATOM   1630  CA  ARG B 200       8.334 -22.114 -15.258  1.00 49.80           C  
ATOM   1631  C   ARG B 200       7.438 -23.339 -15.109  1.00 49.80           C  
ATOM   1632  CB  ARG B 200       9.244 -21.979 -14.035  1.00 49.80           C  
ATOM   1633  O   ARG B 200       7.713 -24.390 -15.691  1.00 49.80           O  
ATOM   1634  CG  ARG B 200      10.510 -22.817 -14.112  1.00 49.80           C  
ATOM   1635  CD  ARG B 200      11.398 -22.610 -12.893  1.00 49.80           C  
ATOM   1636  NE  ARG B 200      12.321 -21.495 -13.082  1.00 49.80           N  
ATOM   1637  NH1 ARG B 200      13.107 -21.508 -10.910  1.00 49.80           N  
ATOM   1638  NH2 ARG B 200      13.914 -19.980 -12.416  1.00 49.80           N  
ATOM   1639  CZ  ARG B 200      13.112 -20.997 -12.135  1.00 49.80           C  
ATOM   1640  N   VAL B 201       6.373 -23.129 -14.378  1.00 54.13           N  
ATOM   1641  CA  VAL B 201       5.477 -24.252 -14.126  1.00 54.13           C  
ATOM   1642  C   VAL B 201       4.751 -24.634 -15.414  1.00 54.13           C  
ATOM   1643  CB  VAL B 201       4.455 -23.925 -13.014  1.00 54.13           C  
ATOM   1644  O   VAL B 201       4.634 -25.817 -15.741  1.00 54.13           O  
ATOM   1645  CG1 VAL B 201       3.414 -25.037 -12.893  1.00 54.13           C  
ATOM   1646  CG2 VAL B 201       5.169 -23.710 -11.681  1.00 54.13           C  
ATOM   1647  N   LEU B 202       4.377 -23.620 -16.054  1.00 59.40           N  
ATOM   1648  CA  LEU B 202       3.611 -23.859 -17.271  1.00 59.40           C  
ATOM   1649  C   LEU B 202       4.486 -24.486 -18.351  1.00 59.40           C  
ATOM   1650  CB  LEU B 202       3.002 -22.552 -17.787  1.00 59.40           C  
ATOM   1651  O   LEU B 202       4.022 -25.332 -19.119  1.00 59.40           O  
ATOM   1652  CG  LEU B 202       1.707 -22.095 -17.114  1.00 59.40           C  
ATOM   1653  CD1 LEU B 202       1.423 -20.635 -17.449  1.00 59.40           C  
ATOM   1654  CD2 LEU B 202       0.542 -22.983 -17.538  1.00 59.40           C  
ATOM   1655  N   GLN B 203       5.722 -24.137 -18.308  1.00 52.25           N  
ATOM   1656  CA  GLN B 203       6.637 -24.621 -19.336  1.00 52.25           C  
ATOM   1657  C   GLN B 203       6.920 -26.111 -19.163  1.00 52.25           C  
ATOM   1658  CB  GLN B 203       7.947 -23.831 -19.304  1.00 52.25           C  
ATOM   1659  O   GLN B 203       7.086 -26.834 -20.148  1.00 52.25           O  
ATOM   1660  CG  GLN B 203       7.865 -22.477 -19.996  1.00 52.25           C  
ATOM   1661  CD  GLN B 203       9.187 -21.733 -19.987  1.00 52.25           C  
ATOM   1662  NE2 GLN B 203       9.203 -20.546 -20.583  1.00 52.25           N  
ATOM   1663  OE1 GLN B 203      10.186 -22.220 -19.447  1.00 52.25           O  
ATOM   1664  N   ASN B 204       6.825 -26.589 -17.941  1.00 57.98           N  
ATOM   1665  CA  ASN B 204       7.285 -27.948 -17.677  1.00 57.98           C  
ATOM   1666  C   ASN B 204       6.128 -28.866 -17.294  1.00 57.98           C  
ATOM   1667  CB  ASN B 204       8.350 -27.950 -16.578  1.00 57.98           C  
ATOM   1668  O   ASN B 204       6.346 -29.972 -16.795  1.00 57.98           O  
ATOM   1669  CG  ASN B 204       9.631 -27.260 -17.005  1.00 57.98           C  
ATOM   1670  ND2 ASN B 204      10.348 -26.692 -16.043  1.00 57.98           N  
ATOM   1671  OD1 ASN B 204       9.973 -27.237 -18.190  1.00 57.98           O  
ATOM   1672  N   SER B 205       4.930 -28.456 -17.558  1.00 63.02           N  
ATOM   1673  CA  SER B 205       3.809 -29.292 -17.144  1.00 63.02           C  
ATOM   1674  C   SER B 205       3.114 -29.922 -18.347  1.00 63.02           C  
ATOM   1675  CB  SER B 205       2.802 -28.476 -16.333  1.00 63.02           C  
ATOM   1676  O   SER B 205       2.779 -29.229 -19.310  1.00 63.02           O  
ATOM   1677  OG  SER B 205       3.446 -27.796 -15.269  1.00 63.02           O  
ATOM   1678  N   ARG B 206       3.138 -31.278 -18.323  1.00 77.75           N  
ATOM   1679  CA  ARG B 206       2.434 -32.006 -19.375  1.00 77.75           C  
ATOM   1680  C   ARG B 206       1.368 -32.924 -18.786  1.00 77.75           C  
ATOM   1681  CB  ARG B 206       3.419 -32.819 -20.217  1.00 77.75           C  
ATOM   1682  O   ARG B 206       1.666 -34.050 -18.382  1.00 77.75           O  
ATOM   1683  CG  ARG B 206       4.282 -31.975 -21.142  1.00 77.75           C  
ATOM   1684  CD  ARG B 206       5.050 -32.834 -22.137  1.00 77.75           C  
ATOM   1685  NE  ARG B 206       5.872 -32.022 -23.029  1.00 77.75           N  
ATOM   1686  NH1 ARG B 206       6.635 -33.803 -24.286  1.00 77.75           N  
ATOM   1687  NH2 ARG B 206       7.317 -31.671 -24.779  1.00 77.75           N  
ATOM   1688  CZ  ARG B 206       6.606 -32.500 -24.029  1.00 77.75           C  
ATOM   1689  N   HIS B 207       0.254 -32.386 -18.427  1.00 86.85           N  
ATOM   1690  CA  HIS B 207      -0.876 -33.153 -17.916  1.00 86.85           C  
ATOM   1691  C   HIS B 207      -2.167 -32.779 -18.637  1.00 86.85           C  
ATOM   1692  CB  HIS B 207      -1.034 -32.937 -16.410  1.00 86.85           C  
ATOM   1693  O   HIS B 207      -2.392 -31.607 -18.946  1.00 86.85           O  
ATOM   1694  CG  HIS B 207      -1.940 -33.929 -15.753  1.00 86.85           C  
ATOM   1695  CD2 HIS B 207      -1.667 -35.011 -14.986  1.00 86.85           C  
ATOM   1696  ND1 HIS B 207      -3.313 -33.865 -15.856  1.00 86.85           N  
ATOM   1697  CE1 HIS B 207      -3.846 -34.868 -15.178  1.00 86.85           C  
ATOM   1698  NE2 HIS B 207      -2.869 -35.578 -14.641  1.00 86.85           N  
ATOM   1699  N   PRO B 208      -2.949 -33.785 -18.963  1.00 90.52           N  
ATOM   1700  CA  PRO B 208      -4.140 -33.545 -19.782  1.00 90.52           C  
ATOM   1701  C   PRO B 208      -5.103 -32.547 -19.143  1.00 90.52           C  
ATOM   1702  CB  PRO B 208      -4.781 -34.931 -19.887  1.00 90.52           C  
ATOM   1703  O   PRO B 208      -5.916 -31.934 -19.840  1.00 90.52           O  
ATOM   1704  CG  PRO B 208      -4.142 -35.732 -18.799  1.00 90.52           C  
ATOM   1705  CD  PRO B 208      -2.828 -35.094 -18.447  1.00 90.52           C  
ATOM   1706  N   PHE B 209      -5.031 -32.346 -17.867  1.00 93.35           N  
ATOM   1707  CA  PHE B 209      -6.021 -31.498 -17.212  1.00 93.35           C  
ATOM   1708  C   PHE B 209      -5.394 -30.184 -16.760  1.00 93.35           C  
ATOM   1709  CB  PHE B 209      -6.643 -32.222 -16.015  1.00 93.35           C  
ATOM   1710  O   PHE B 209      -5.999 -29.434 -15.992  1.00 93.35           O  
ATOM   1711  CG  PHE B 209      -7.231 -33.565 -16.356  1.00 93.35           C  
ATOM   1712  CD1 PHE B 209      -8.131 -33.699 -17.406  1.00 93.35           C  
ATOM   1713  CD2 PHE B 209      -6.883 -34.694 -15.625  1.00 93.35           C  
ATOM   1714  CE1 PHE B 209      -8.677 -34.941 -17.724  1.00 93.35           C  
ATOM   1715  CE2 PHE B 209      -7.424 -35.938 -15.937  1.00 93.35           C  
ATOM   1716  CZ  PHE B 209      -8.321 -36.059 -16.986  1.00 93.35           C  
ATOM   1717  N   LEU B 210      -4.193 -29.903 -17.185  1.00 88.63           N  
ATOM   1718  CA  LEU B 210      -3.536 -28.613 -17.002  1.00 88.63           C  
ATOM   1719  C   LEU B 210      -3.422 -27.869 -18.328  1.00 88.63           C  
ATOM   1720  CB  LEU B 210      -2.146 -28.802 -16.388  1.00 88.63           C  
ATOM   1721  O   LEU B 210      -3.197 -28.484 -19.373  1.00 88.63           O  
ATOM   1722  CG  LEU B 210      -2.101 -29.408 -14.985  1.00 88.63           C  
ATOM   1723  CD1 LEU B 210      -0.660 -29.690 -14.575  1.00 88.63           C  
ATOM   1724  CD2 LEU B 210      -2.777 -28.481 -13.980  1.00 88.63           C  
ATOM   1725  N   THR B 211      -3.630 -26.570 -18.297  1.00 84.89           N  
ATOM   1726  CA  THR B 211      -3.457 -25.775 -19.507  1.00 84.89           C  
ATOM   1727  C   THR B 211      -1.994 -25.765 -19.944  1.00 84.89           C  
ATOM   1728  CB  THR B 211      -3.943 -24.329 -19.300  1.00 84.89           C  
ATOM   1729  O   THR B 211      -1.098 -25.557 -19.123  1.00 84.89           O  
ATOM   1730  CG2 THR B 211      -4.009 -23.575 -20.625  1.00 84.89           C  
ATOM   1731  OG1 THR B 211      -5.249 -24.349 -18.710  1.00 84.89           O  
ATOM   1732  N   ALA B 212      -1.759 -25.995 -21.195  1.00 78.31           N  
ATOM   1733  CA  ALA B 212      -0.402 -26.084 -21.729  1.00 78.31           C  
ATOM   1734  C   ALA B 212       0.083 -24.725 -22.225  1.00 78.31           C  
ATOM   1735  CB  ALA B 212      -0.340 -27.112 -22.856  1.00 78.31           C  
ATOM   1736  O   ALA B 212      -0.681 -23.970 -22.832  1.00 78.31           O  
ATOM   1737  N   LEU B 213       1.311 -24.410 -21.908  1.00 74.93           N  
ATOM   1738  CA  LEU B 213       1.947 -23.192 -22.399  1.00 74.93           C  
ATOM   1739  C   LEU B 213       2.661 -23.448 -23.722  1.00 74.93           C  
ATOM   1740  CB  LEU B 213       2.938 -22.651 -21.366  1.00 74.93           C  
ATOM   1741  O   LEU B 213       3.507 -24.341 -23.813  1.00 74.93           O  
ATOM   1742  CG  LEU B 213       3.609 -21.319 -21.704  1.00 74.93           C  
ATOM   1743  CD1 LEU B 213       2.598 -20.180 -21.621  1.00 74.93           C  
ATOM   1744  CD2 LEU B 213       4.788 -21.062 -20.771  1.00 74.93           C  
ATOM   1745  N   LYS B 214       2.314 -22.708 -24.763  1.00 71.59           N  
ATOM   1746  CA  LYS B 214       2.955 -22.880 -26.063  1.00 71.59           C  
ATOM   1747  C   LYS B 214       4.129 -21.919 -26.228  1.00 71.59           C  
ATOM   1748  CB  LYS B 214       1.944 -22.672 -27.192  1.00 71.59           C  
ATOM   1749  O   LYS B 214       5.222 -22.328 -26.624  1.00 71.59           O  
ATOM   1750  CG  LYS B 214       2.470 -23.046 -28.570  1.00 71.59           C  
ATOM   1751  CD  LYS B 214       2.623 -24.555 -28.719  1.00 71.59           C  
ATOM   1752  CE  LYS B 214       3.065 -24.937 -30.125  1.00 71.59           C  
ATOM   1753  NZ  LYS B 214       3.212 -26.415 -30.277  1.00 71.59           N  
ATOM   1754  N   TYR B 215       3.824 -20.605 -26.030  1.00 68.85           N  
ATOM   1755  CA  TYR B 215       4.843 -19.570 -26.166  1.00 68.85           C  
ATOM   1756  C   TYR B 215       4.845 -18.644 -24.956  1.00 68.85           C  
ATOM   1757  CB  TYR B 215       4.618 -18.758 -27.445  1.00 68.85           C  
ATOM   1758  O   TYR B 215       3.813 -18.460 -24.305  1.00 68.85           O  
ATOM   1759  CG  TYR B 215       4.461 -19.607 -28.683  1.00 68.85           C  
ATOM   1760  CD1 TYR B 215       5.568 -20.185 -29.300  1.00 68.85           C  
ATOM   1761  CD2 TYR B 215       3.206 -19.831 -29.239  1.00 68.85           C  
ATOM   1762  CE1 TYR B 215       5.429 -20.966 -30.442  1.00 68.85           C  
ATOM   1763  CE2 TYR B 215       3.055 -20.611 -30.381  1.00 68.85           C  
ATOM   1764  OH  TYR B 215       4.026 -21.946 -32.105  1.00 68.85           O  
ATOM   1765  CZ  TYR B 215       4.170 -21.173 -30.974  1.00 68.85           C  
ATOM   1766  N   SER B 216       6.052 -18.260 -24.591  1.00 68.97           N  
ATOM   1767  CA  SER B 216       6.192 -17.112 -23.700  1.00 68.97           C  
ATOM   1768  C   SER B 216       7.189 -16.101 -24.255  1.00 68.97           C  
ATOM   1769  CB  SER B 216       6.633 -17.565 -22.308  1.00 68.97           C  
ATOM   1770  O   SER B 216       8.279 -16.473 -24.695  1.00 68.97           O  
ATOM   1771  OG  SER B 216       8.007 -17.913 -22.304  1.00 68.97           O  
ATOM   1772  N   PHE B 217       6.738 -14.897 -24.513  1.00 64.56           N  
ATOM   1773  CA  PHE B 217       7.636 -13.869 -25.025  1.00 64.56           C  
ATOM   1774  C   PHE B 217       7.313 -12.513 -24.409  1.00 64.56           C  
ATOM   1775  CB  PHE B 217       7.548 -13.786 -26.552  1.00 64.56           C  
ATOM   1776  O   PHE B 217       6.319 -12.371 -23.694  1.00 64.56           O  
ATOM   1777  CG  PHE B 217       6.157 -13.534 -27.066  1.00 64.56           C  
ATOM   1778  CD1 PHE B 217       5.275 -14.587 -27.272  1.00 64.56           C  
ATOM   1779  CD2 PHE B 217       5.730 -12.241 -27.344  1.00 64.56           C  
ATOM   1780  CE1 PHE B 217       3.986 -14.356 -27.749  1.00 64.56           C  
ATOM   1781  CE2 PHE B 217       4.444 -12.003 -27.820  1.00 64.56           C  
ATOM   1782  CZ  PHE B 217       3.574 -13.062 -28.023  1.00 64.56           C  
ATOM   1783  N   GLN B 218       8.193 -11.621 -24.484  1.00 62.26           N  
ATOM   1784  CA  GLN B 218       7.978 -10.308 -23.885  1.00 62.26           C  
ATOM   1785  C   GLN B 218       8.173  -9.197 -24.913  1.00 62.26           C  
ATOM   1786  CB  GLN B 218       8.920 -10.096 -22.699  1.00 62.26           C  
ATOM   1787  O   GLN B 218       8.839  -9.395 -25.931  1.00 62.26           O  
ATOM   1788  CG  GLN B 218      10.396 -10.145 -23.069  1.00 62.26           C  
ATOM   1789  CD  GLN B 218      11.308  -9.943 -21.874  1.00 62.26           C  
ATOM   1790  NE2 GLN B 218      12.583 -10.281 -22.037  1.00 62.26           N  
ATOM   1791  OE1 GLN B 218      10.870  -9.487 -20.812  1.00 62.26           O  
ATOM   1792  N   THR B 219       7.481  -8.160 -24.880  1.00 60.95           N  
ATOM   1793  CA  THR B 219       7.723  -6.890 -25.556  1.00 60.95           C  
ATOM   1794  C   THR B 219       8.347  -5.878 -24.599  1.00 60.95           C  
ATOM   1795  CB  THR B 219       6.422  -6.312 -26.143  1.00 60.95           C  
ATOM   1796  O   THR B 219       8.736  -6.229 -23.483  1.00 60.95           O  
ATOM   1797  CG2 THR B 219       5.746  -7.314 -27.073  1.00 60.95           C  
ATOM   1798  OG1 THR B 219       5.525  -5.989 -25.074  1.00 60.95           O  
ATOM   1799  N   HIS B 220       8.550  -4.718 -25.016  1.00 51.85           N  
ATOM   1800  CA  HIS B 220       9.163  -3.685 -24.188  1.00 51.85           C  
ATOM   1801  C   HIS B 220       8.374  -3.471 -22.901  1.00 51.85           C  
ATOM   1802  CB  HIS B 220       9.269  -2.371 -24.963  1.00 51.85           C  
ATOM   1803  O   HIS B 220       8.960  -3.275 -21.834  1.00 51.85           O  
ATOM   1804  CG  HIS B 220       9.904  -1.264 -24.183  1.00 51.85           C  
ATOM   1805  CD2 HIS B 220       9.409  -0.076 -23.761  1.00 51.85           C  
ATOM   1806  ND1 HIS B 220      11.212  -1.313 -23.752  1.00 51.85           N  
ATOM   1807  CE1 HIS B 220      11.494  -0.200 -23.094  1.00 51.85           C  
ATOM   1808  NE2 HIS B 220      10.417   0.567 -23.086  1.00 51.85           N  
ATOM   1809  N   ASP B 221       7.064  -3.575 -22.910  1.00 55.36           N  
ATOM   1810  CA  ASP B 221       6.248  -3.186 -21.764  1.00 55.36           C  
ATOM   1811  C   ASP B 221       5.286  -4.304 -21.370  1.00 55.36           C  
ATOM   1812  CB  ASP B 221       5.469  -1.905 -22.070  1.00 55.36           C  
ATOM   1813  O   ASP B 221       4.513  -4.160 -20.420  1.00 55.36           O  
ATOM   1814  CG  ASP B 221       4.632  -2.007 -23.333  1.00 55.36           C  
ATOM   1815  OD1 ASP B 221       4.959  -2.829 -24.216  1.00 55.36           O  
ATOM   1816  OD2 ASP B 221       3.638  -1.257 -23.447  1.00 55.36           O  
ATOM   1817  N   ARG B 222       5.356  -5.421 -22.010  1.00 64.83           N  
ATOM   1818  CA  ARG B 222       4.361  -6.449 -21.723  1.00 64.83           C  
ATOM   1819  C   ARG B 222       5.001  -7.833 -21.675  1.00 64.83           C  
ATOM   1820  CB  ARG B 222       3.244  -6.424 -22.769  1.00 64.83           C  
ATOM   1821  O   ARG B 222       6.002  -8.083 -22.349  1.00 64.83           O  
ATOM   1822  CG  ARG B 222       2.494  -5.104 -22.838  1.00 64.83           C  
ATOM   1823  CD  ARG B 222       1.418  -5.122 -23.914  1.00 64.83           C  
ATOM   1824  NE  ARG B 222       0.800  -3.809 -24.082  1.00 64.83           N  
ATOM   1825  NH1 ARG B 222      -1.335  -4.517 -23.555  1.00 64.83           N  
ATOM   1826  NH2 ARG B 222      -0.949  -2.321 -24.086  1.00 64.83           N  
ATOM   1827  CZ  ARG B 222      -0.493  -3.552 -23.907  1.00 64.83           C  
ATOM   1828  N   LEU B 223       4.500  -8.648 -20.842  1.00 69.04           N  
ATOM   1829  CA  LEU B 223       4.780 -10.079 -20.869  1.00 69.04           C  
ATOM   1830  C   LEU B 223       3.621 -10.849 -21.492  1.00 69.04           C  
ATOM   1831  CB  LEU B 223       5.052 -10.598 -19.454  1.00 69.04           C  
ATOM   1832  O   LEU B 223       2.460 -10.619 -21.144  1.00 69.04           O  
ATOM   1833  CG  LEU B 223       6.275 -10.018 -18.742  1.00 69.04           C  
ATOM   1834  CD1 LEU B 223       6.267 -10.413 -17.269  1.00 69.04           C  
ATOM   1835  CD2 LEU B 223       7.559 -10.484 -19.419  1.00 69.04           C  
ATOM   1836  N   CYS B 224       3.906 -11.705 -22.383  1.00 72.27           N  
ATOM   1837  CA  CYS B 224       2.845 -12.421 -23.082  1.00 72.27           C  
ATOM   1838  C   CYS B 224       2.995 -13.927 -22.906  1.00 72.27           C  
ATOM   1839  CB  CYS B 224       2.851 -12.069 -24.570  1.00 72.27           C  
ATOM   1840  O   CYS B 224       4.074 -14.478 -23.130  1.00 72.27           O  
ATOM   1841  SG  CYS B 224       2.622 -10.309 -24.903  1.00 72.27           S  
ATOM   1842  N   PHE B 225       1.920 -14.544 -22.514  1.00 76.40           N  
ATOM   1843  CA  PHE B 225       1.844 -15.997 -22.409  1.00 76.40           C  
ATOM   1844  C   PHE B 225       0.798 -16.556 -23.366  1.00 76.40           C  
ATOM   1845  CB  PHE B 225       1.519 -16.416 -20.972  1.00 76.40           C  
ATOM   1846  O   PHE B 225      -0.386 -16.230 -23.258  1.00 76.40           O  
ATOM   1847  CG  PHE B 225       2.519 -15.934 -19.957  1.00 76.40           C  
ATOM   1848  CD1 PHE B 225       3.663 -16.673 -19.682  1.00 76.40           C  
ATOM   1849  CD2 PHE B 225       2.316 -14.740 -19.277  1.00 76.40           C  
ATOM   1850  CE1 PHE B 225       4.592 -16.228 -18.743  1.00 76.40           C  
ATOM   1851  CE2 PHE B 225       3.239 -14.289 -18.338  1.00 76.40           C  
ATOM   1852  CZ  PHE B 225       4.375 -15.035 -18.071  1.00 76.40           C  
ATOM   1853  N   VAL B 226       1.252 -17.317 -24.282  1.00 79.13           N  
ATOM   1854  CA  VAL B 226       0.333 -17.944 -25.226  1.00 79.13           C  
ATOM   1855  C   VAL B 226       0.047 -19.380 -24.792  1.00 79.13           C  
ATOM   1856  CB  VAL B 226       0.897 -17.925 -26.664  1.00 79.13           C  
ATOM   1857  O   VAL B 226       0.952 -20.217 -24.755  1.00 79.13           O  
ATOM   1858  CG1 VAL B 226      -0.111 -18.519 -27.647  1.00 79.13           C  
ATOM   1859  CG2 VAL B 226       1.269 -16.500 -27.072  1.00 79.13           C  
ATOM   1860  N   MET B 227      -1.215 -19.664 -24.496  1.00 82.24           N  
ATOM   1861  CA  MET B 227      -1.589 -20.957 -23.931  1.00 82.24           C  
ATOM   1862  C   MET B 227      -2.695 -21.610 -24.752  1.00 82.24           C  
ATOM   1863  CB  MET B 227      -2.040 -20.799 -22.478  1.00 82.24           C  
ATOM   1864  O   MET B 227      -3.285 -20.972 -25.626  1.00 82.24           O  
ATOM   1865  CG  MET B 227      -1.042 -20.059 -21.603  1.00 82.24           C  
ATOM   1866  SD  MET B 227      -1.735 -19.621 -19.961  1.00 82.24           S  
ATOM   1867  CE  MET B 227      -3.203 -18.685 -20.472  1.00 82.24           C  
ATOM   1868  N   GLU B 228      -2.875 -22.858 -24.387  1.00 83.78           N  
ATOM   1869  CA  GLU B 228      -3.968 -23.601 -25.006  1.00 83.78           C  
ATOM   1870  C   GLU B 228      -5.313 -22.932 -24.736  1.00 83.78           C  
ATOM   1871  CB  GLU B 228      -3.988 -25.046 -24.502  1.00 83.78           C  
ATOM   1872  O   GLU B 228      -5.555 -22.436 -23.633  1.00 83.78           O  
ATOM   1873  CG  GLU B 228      -5.124 -25.882 -25.075  1.00 83.78           C  
ATOM   1874  CD  GLU B 228      -5.214 -27.271 -24.465  1.00 83.78           C  
ATOM   1875  OE1 GLU B 228      -6.083 -28.066 -24.891  1.00 83.78           O  
ATOM   1876  OE2 GLU B 228      -4.409 -27.568 -23.554  1.00 83.78           O  
ATOM   1877  N   TYR B 229      -6.078 -22.822 -25.809  1.00 85.77           N  
ATOM   1878  CA  TYR B 229      -7.408 -22.235 -25.691  1.00 85.77           C  
ATOM   1879  C   TYR B 229      -8.438 -23.289 -25.304  1.00 85.77           C  
ATOM   1880  CB  TYR B 229      -7.818 -21.562 -27.005  1.00 85.77           C  
ATOM   1881  O   TYR B 229      -8.637 -24.267 -26.029  1.00 85.77           O  
ATOM   1882  CG  TYR B 229      -9.231 -21.032 -27.001  1.00 85.77           C  
ATOM   1883  CD1 TYR B 229     -10.146 -21.425 -27.975  1.00 85.77           C  
ATOM   1884  CD2 TYR B 229      -9.654 -20.137 -26.024  1.00 85.77           C  
ATOM   1885  CE1 TYR B 229     -11.449 -20.938 -27.976  1.00 85.77           C  
ATOM   1886  CE2 TYR B 229     -10.954 -19.643 -26.016  1.00 85.77           C  
ATOM   1887  OH  TYR B 229     -13.132 -19.563 -26.991  1.00 85.77           O  
ATOM   1888  CZ  TYR B 229     -11.843 -20.049 -26.994  1.00 85.77           C  
ATOM   1889  N   ALA B 230      -9.105 -23.110 -24.143  1.00 84.96           N  
ATOM   1890  CA  ALA B 230     -10.175 -23.996 -23.693  1.00 84.96           C  
ATOM   1891  C   ALA B 230     -11.546 -23.398 -23.995  1.00 84.96           C  
ATOM   1892  CB  ALA B 230     -10.038 -24.279 -22.199  1.00 84.96           C  
ATOM   1893  O   ALA B 230     -12.067 -22.598 -23.213  1.00 84.96           O  
ATOM   1894  N   ASN B 231     -12.149 -23.842 -25.021  1.00 79.92           N  
ATOM   1895  CA  ASN B 231     -13.334 -23.179 -25.555  1.00 79.92           C  
ATOM   1896  C   ASN B 231     -14.603 -23.644 -24.846  1.00 79.92           C  
ATOM   1897  CB  ASN B 231     -13.450 -23.419 -27.062  1.00 79.92           C  
ATOM   1898  O   ASN B 231     -15.703 -23.203 -25.182  1.00 79.92           O  
ATOM   1899  CG  ASN B 231     -13.426 -24.891 -27.423  1.00 79.92           C  
ATOM   1900  ND2 ASN B 231     -13.752 -25.200 -28.672  1.00 79.92           N  
ATOM   1901  OD1 ASN B 231     -13.119 -25.743 -26.586  1.00 79.92           O  
ATOM   1902  N   GLY B 232     -14.493 -24.506 -23.864  1.00 83.15           N  
ATOM   1903  CA  GLY B 232     -15.654 -24.932 -23.099  1.00 83.15           C  
ATOM   1904  C   GLY B 232     -16.029 -23.962 -21.994  1.00 83.15           C  
ATOM   1905  O   GLY B 232     -17.068 -24.120 -21.349  1.00 83.15           O  
ATOM   1906  N   GLY B 233     -15.220 -22.963 -21.779  1.00 78.13           N  
ATOM   1907  CA  GLY B 233     -15.489 -21.914 -20.810  1.00 78.13           C  
ATOM   1908  C   GLY B 233     -15.202 -22.334 -19.381  1.00 78.13           C  
ATOM   1909  O   GLY B 233     -14.750 -23.454 -19.136  1.00 78.13           O  
ATOM   1910  N   GLU B 234     -15.542 -21.469 -18.411  1.00 79.57           N  
ATOM   1911  CA  GLU B 234     -15.287 -21.703 -16.993  1.00 79.57           C  
ATOM   1912  C   GLU B 234     -16.327 -22.645 -16.394  1.00 79.57           C  
ATOM   1913  CB  GLU B 234     -15.271 -20.379 -16.224  1.00 79.57           C  
ATOM   1914  O   GLU B 234     -17.503 -22.593 -16.759  1.00 79.57           O  
ATOM   1915  CG  GLU B 234     -14.195 -19.410 -16.692  1.00 79.57           C  
ATOM   1916  CD  GLU B 234     -14.291 -18.044 -16.032  1.00 79.57           C  
ATOM   1917  OE1 GLU B 234     -13.464 -17.158 -16.346  1.00 79.57           O  
ATOM   1918  OE2 GLU B 234     -15.200 -17.858 -15.192  1.00 79.57           O  
ATOM   1919  N   LEU B 235     -15.831 -23.458 -15.523  1.00 84.48           N  
ATOM   1920  CA  LEU B 235     -16.742 -24.349 -14.812  1.00 84.48           C  
ATOM   1921  C   LEU B 235     -17.792 -23.554 -14.044  1.00 84.48           C  
ATOM   1922  CB  LEU B 235     -15.965 -25.253 -13.851  1.00 84.48           C  
ATOM   1923  O   LEU B 235     -18.942 -23.984 -13.929  1.00 84.48           O  
ATOM   1924  CG  LEU B 235     -16.727 -26.452 -13.283  1.00 84.48           C  
ATOM   1925  CD1 LEU B 235     -17.124 -27.406 -14.405  1.00 84.48           C  
ATOM   1926  CD2 LEU B 235     -15.886 -27.172 -12.235  1.00 84.48           C  
ATOM   1927  N   PHE B 236     -17.372 -22.399 -13.609  1.00 75.14           N  
ATOM   1928  CA  PHE B 236     -18.272 -21.523 -12.869  1.00 75.14           C  
ATOM   1929  C   PHE B 236     -19.496 -21.172 -13.707  1.00 75.14           C  
ATOM   1930  CB  PHE B 236     -17.547 -20.244 -12.439  1.00 75.14           C  
ATOM   1931  O   PHE B 236     -20.611 -21.099 -13.186  1.00 75.14           O  
ATOM   1932  CG  PHE B 236     -18.412 -19.286 -11.666  1.00 75.14           C  
ATOM   1933  CD1 PHE B 236     -18.904 -18.133 -12.265  1.00 75.14           C  
ATOM   1934  CD2 PHE B 236     -18.734 -19.539 -10.339  1.00 75.14           C  
ATOM   1935  CE1 PHE B 236     -19.705 -17.244 -11.552  1.00 75.14           C  
ATOM   1936  CE2 PHE B 236     -19.534 -18.655  -9.619  1.00 75.14           C  
ATOM   1937  CZ  PHE B 236     -20.018 -17.508 -10.228  1.00 75.14           C  
ATOM   1938  N   PHE B 237     -19.272 -20.929 -14.919  1.00 69.65           N  
ATOM   1939  CA  PHE B 237     -20.358 -20.590 -15.830  1.00 69.65           C  
ATOM   1940  C   PHE B 237     -21.387 -21.713 -15.888  1.00 69.65           C  
ATOM   1941  CB  PHE B 237     -19.814 -20.304 -17.234  1.00 69.65           C  
ATOM   1942  O   PHE B 237     -22.592 -21.463 -15.814  1.00 69.65           O  
ATOM   1943  CG  PHE B 237     -20.873 -19.903 -18.225  1.00 69.65           C  
ATOM   1944  CD1 PHE B 237     -21.454 -20.848 -19.062  1.00 69.65           C  
ATOM   1945  CD2 PHE B 237     -21.288 -18.581 -18.319  1.00 69.65           C  
ATOM   1946  CE1 PHE B 237     -22.434 -20.480 -19.981  1.00 69.65           C  
ATOM   1947  CE2 PHE B 237     -22.267 -18.206 -19.235  1.00 69.65           C  
ATOM   1948  CZ  PHE B 237     -22.838 -19.157 -20.065  1.00 69.65           C  
ATOM   1949  N   HIS B 238     -20.999 -22.861 -15.922  1.00 77.65           N  
ATOM   1950  CA  HIS B 238     -21.887 -24.015 -16.008  1.00 77.65           C  
ATOM   1951  C   HIS B 238     -22.620 -24.246 -14.691  1.00 77.65           C  
ATOM   1952  CB  HIS B 238     -21.101 -25.268 -16.398  1.00 77.65           C  
ATOM   1953  O   HIS B 238     -23.812 -24.561 -14.685  1.00 77.65           O  
ATOM   1954  CG  HIS B 238     -20.468 -25.182 -17.750  1.00 77.65           C  
ATOM   1955  CD2 HIS B 238     -19.177 -25.000 -18.117  1.00 77.65           C  
ATOM   1956  ND1 HIS B 238     -21.191 -25.284 -18.919  1.00 77.65           N  
ATOM   1957  CE1 HIS B 238     -20.370 -25.169 -19.949  1.00 77.65           C  
ATOM   1958  NE2 HIS B 238     -19.142 -24.996 -19.490  1.00 77.65           N  
ATOM   1959  N   LEU B 239     -21.936 -24.079 -13.665  1.00 78.78           N  
ATOM   1960  CA  LEU B 239     -22.556 -24.238 -12.355  1.00 78.78           C  
ATOM   1961  C   LEU B 239     -23.623 -23.173 -12.125  1.00 78.78           C  
ATOM   1962  CB  LEU B 239     -21.500 -24.166 -11.249  1.00 78.78           C  
ATOM   1963  O   LEU B 239     -24.677 -23.457 -11.550  1.00 78.78           O  
ATOM   1964  CG  LEU B 239     -21.990 -24.424  -9.824  1.00 78.78           C  
ATOM   1965  CD1 LEU B 239     -22.508 -25.853  -9.693  1.00 78.78           C  
ATOM   1966  CD2 LEU B 239     -20.876 -24.160  -8.818  1.00 78.78           C  
ATOM   1967  N   SER B 240     -23.356 -21.956 -12.558  1.00 67.57           N  
ATOM   1968  CA  SER B 240     -24.310 -20.864 -12.393  1.00 67.57           C  
ATOM   1969  C   SER B 240     -25.604 -21.141 -13.150  1.00 67.57           C  
ATOM   1970  CB  SER B 240     -23.702 -19.545 -12.870  1.00 67.57           C  
ATOM   1971  O   SER B 240     -26.688 -20.771 -12.694  1.00 67.57           O  
ATOM   1972  OG  SER B 240     -22.803 -19.764 -13.943  1.00 67.57           O  
ATOM   1973  N   ARG B 241     -25.481 -21.864 -14.209  1.00 65.21           N  
ATOM   1974  CA  ARG B 241     -26.643 -22.190 -15.030  1.00 65.21           C  
ATOM   1975  C   ARG B 241     -27.401 -23.383 -14.457  1.00 65.21           C  
ATOM   1976  CB  ARG B 241     -26.218 -22.482 -16.471  1.00 65.21           C  
ATOM   1977  O   ARG B 241     -28.632 -23.368 -14.389  1.00 65.21           O  
ATOM   1978  CG  ARG B 241     -27.015 -21.716 -17.515  1.00 65.21           C  
ATOM   1979  CD  ARG B 241     -26.631 -22.126 -18.930  1.00 65.21           C  
ATOM   1980  NE  ARG B 241     -27.803 -22.490 -19.722  1.00 65.21           N  
ATOM   1981  NH1 ARG B 241     -26.597 -23.191 -21.564  1.00 65.21           N  
ATOM   1982  NH2 ARG B 241     -28.887 -23.285 -21.584  1.00 65.21           N  
ATOM   1983  CZ  ARG B 241     -27.759 -22.988 -20.955  1.00 65.21           C  
ATOM   1984  N   GLU B 242     -26.682 -24.357 -14.008  1.00 71.98           N  
ATOM   1985  CA  GLU B 242     -27.296 -25.589 -13.520  1.00 71.98           C  
ATOM   1986  C   GLU B 242     -27.621 -25.492 -12.032  1.00 71.98           C  
ATOM   1987  CB  GLU B 242     -26.380 -26.787 -13.782  1.00 71.98           C  
ATOM   1988  O   GLU B 242     -28.406 -26.286 -11.510  1.00 71.98           O  
ATOM   1989  CG  GLU B 242     -26.372 -27.249 -15.232  1.00 71.98           C  
ATOM   1990  CD  GLU B 242     -25.972 -28.707 -15.394  1.00 71.98           C  
ATOM   1991  OE1 GLU B 242     -25.892 -29.190 -16.547  1.00 71.98           O  
ATOM   1992  OE2 GLU B 242     -25.738 -29.372 -14.360  1.00 71.98           O  
ATOM   1993  N   ARG B 243     -26.986 -24.506 -11.363  1.00 70.33           N  
ATOM   1994  CA  ARG B 243     -27.185 -24.206  -9.949  1.00 70.33           C  
ATOM   1995  C   ARG B 243     -26.509 -25.251  -9.068  1.00 70.33           C  
ATOM   1996  CB  ARG B 243     -28.677 -24.128  -9.619  1.00 70.33           C  
ATOM   1997  O   ARG B 243     -25.713 -24.910  -8.190  1.00 70.33           O  
ATOM   1998  CG  ARG B 243     -29.370 -22.901 -10.188  1.00 70.33           C  
ATOM   1999  CD  ARG B 243     -30.431 -22.361  -9.238  1.00 70.33           C  
ATOM   2000  NE  ARG B 243     -31.159 -21.240  -9.825  1.00 70.33           N  
ATOM   2001  NH1 ARG B 243     -32.486 -20.864  -7.971  1.00 70.33           N  
ATOM   2002  NH2 ARG B 243     -32.717 -19.552  -9.837  1.00 70.33           N  
ATOM   2003  CZ  ARG B 243     -32.119 -20.555  -9.210  1.00 70.33           C  
ATOM   2004  N   VAL B 244     -26.777 -26.561  -9.379  1.00 81.94           N  
ATOM   2005  CA  VAL B 244     -26.145 -27.633  -8.617  1.00 81.94           C  
ATOM   2006  C   VAL B 244     -25.749 -28.770  -9.556  1.00 81.94           C  
ATOM   2007  CB  VAL B 244     -27.075 -28.162  -7.503  1.00 81.94           C  
ATOM   2008  O   VAL B 244     -26.469 -29.076 -10.509  1.00 81.94           O  
ATOM   2009  CG1 VAL B 244     -26.374 -29.241  -6.680  1.00 81.94           C  
ATOM   2010  CG2 VAL B 244     -27.535 -27.015  -6.604  1.00 81.94           C  
ATOM   2011  N   PHE B 245     -24.553 -29.354  -9.341  1.00 89.58           N  
ATOM   2012  CA  PHE B 245     -24.162 -30.558 -10.064  1.00 89.58           C  
ATOM   2013  C   PHE B 245     -24.579 -31.808  -9.299  1.00 89.58           C  
ATOM   2014  CB  PHE B 245     -22.650 -30.572 -10.309  1.00 89.58           C  
ATOM   2015  O   PHE B 245     -24.607 -31.808  -8.067  1.00 89.58           O  
ATOM   2016  CG  PHE B 245     -22.191 -29.567 -11.330  1.00 89.58           C  
ATOM   2017  CD1 PHE B 245     -23.111 -28.883 -12.115  1.00 89.58           C  
ATOM   2018  CD2 PHE B 245     -20.838 -29.306 -11.506  1.00 89.58           C  
ATOM   2019  CE1 PHE B 245     -22.689 -27.952 -13.062  1.00 89.58           C  
ATOM   2020  CE2 PHE B 245     -20.409 -28.377 -12.449  1.00 89.58           C  
ATOM   2021  CZ  PHE B 245     -21.335 -27.702 -13.227  1.00 89.58           C  
ATOM   2022  N   SER B 246     -24.979 -32.825 -10.079  1.00 90.69           N  
ATOM   2023  CA  SER B 246     -25.205 -34.116  -9.437  1.00 90.69           C  
ATOM   2024  C   SER B 246     -23.919 -34.662  -8.826  1.00 90.69           C  
ATOM   2025  CB  SER B 246     -25.769 -35.122 -10.441  1.00 90.69           C  
ATOM   2026  O   SER B 246     -22.820 -34.257  -9.212  1.00 90.69           O  
ATOM   2027  OG  SER B 246     -24.810 -35.430 -11.439  1.00 90.69           O  
ATOM   2028  N   GLU B 247     -23.992 -35.519  -7.855  1.00 93.01           N  
ATOM   2029  CA  GLU B 247     -22.820 -36.118  -7.224  1.00 93.01           C  
ATOM   2030  C   GLU B 247     -21.954 -36.847  -8.248  1.00 93.01           C  
ATOM   2031  CB  GLU B 247     -23.241 -37.081  -6.111  1.00 93.01           C  
ATOM   2032  O   GLU B 247     -20.725 -36.831  -8.153  1.00 93.01           O  
ATOM   2033  CG  GLU B 247     -23.824 -36.390  -4.887  1.00 93.01           C  
ATOM   2034  CD  GLU B 247     -24.117 -37.345  -3.741  1.00 93.01           C  
ATOM   2035  OE1 GLU B 247     -24.802 -36.941  -2.774  1.00 93.01           O  
ATOM   2036  OE2 GLU B 247     -23.656 -38.506  -3.810  1.00 93.01           O  
ATOM   2037  N   ASP B 248     -22.623 -37.434  -9.249  1.00 92.88           N  
ATOM   2038  CA  ASP B 248     -21.882 -38.140 -10.289  1.00 92.88           C  
ATOM   2039  C   ASP B 248     -21.044 -37.171 -11.120  1.00 92.88           C  
ATOM   2040  CB  ASP B 248     -22.838 -38.919 -11.195  1.00 92.88           C  
ATOM   2041  O   ASP B 248     -19.885 -37.454 -11.431  1.00 92.88           O  
ATOM   2042  CG  ASP B 248     -23.406 -40.160 -10.530  1.00 92.88           C  
ATOM   2043  OD1 ASP B 248     -22.695 -40.802  -9.727  1.00 92.88           O  
ATOM   2044  OD2 ASP B 248     -24.575 -40.501 -10.813  1.00 92.88           O  
ATOM   2045  N   ARG B 249     -21.639 -36.058 -11.465  1.00 93.03           N  
ATOM   2046  CA  ARG B 249     -20.923 -35.032 -12.216  1.00 93.03           C  
ATOM   2047  C   ARG B 249     -19.780 -34.447 -11.393  1.00 93.03           C  
ATOM   2048  CB  ARG B 249     -21.879 -33.919 -12.651  1.00 93.03           C  
ATOM   2049  O   ARG B 249     -18.668 -34.280 -11.896  1.00 93.03           O  
ATOM   2050  CG  ARG B 249     -21.241 -32.879 -13.558  1.00 93.03           C  
ATOM   2051  CD  ARG B 249     -22.278 -31.934 -14.149  1.00 93.03           C  
ATOM   2052  NE  ARG B 249     -21.671 -30.973 -15.065  1.00 93.03           N  
ATOM   2053  NH1 ARG B 249     -23.664 -29.969 -15.661  1.00 93.03           N  
ATOM   2054  NH2 ARG B 249     -21.690 -29.235 -16.567  1.00 93.03           N  
ATOM   2055  CZ  ARG B 249     -22.343 -30.061 -15.763  1.00 93.03           C  
ATOM   2056  N   ALA B 250     -20.094 -34.160 -10.160  1.00 94.37           N  
ATOM   2057  CA  ALA B 250     -19.069 -33.636  -9.260  1.00 94.37           C  
ATOM   2058  C   ALA B 250     -17.934 -34.639  -9.080  1.00 94.37           C  
ATOM   2059  CB  ALA B 250     -19.680 -33.280  -7.907  1.00 94.37           C  
ATOM   2060  O   ALA B 250     -16.762 -34.258  -9.032  1.00 94.37           O  
ATOM   2061  N   ARG B 251     -18.247 -35.896  -9.044  1.00 95.82           N  
ATOM   2062  CA  ARG B 251     -17.258 -36.963  -8.920  1.00 95.82           C  
ATOM   2063  C   ARG B 251     -16.329 -36.991 -10.129  1.00 95.82           C  
ATOM   2064  CB  ARG B 251     -17.947 -38.319  -8.758  1.00 95.82           C  
ATOM   2065  O   ARG B 251     -15.111 -37.106  -9.980  1.00 95.82           O  
ATOM   2066  CG  ARG B 251     -16.989 -39.468  -8.484  1.00 95.82           C  
ATOM   2067  CD  ARG B 251     -17.719 -40.801  -8.394  1.00 95.82           C  
ATOM   2068  NE  ARG B 251     -18.801 -40.759  -7.415  1.00 95.82           N  
ATOM   2069  NH1 ARG B 251     -20.334 -41.850  -8.754  1.00 95.82           N  
ATOM   2070  NH2 ARG B 251     -20.927 -41.165  -6.649  1.00 95.82           N  
ATOM   2071  CZ  ARG B 251     -20.018 -41.258  -7.608  1.00 95.82           C  
ATOM   2072  N   PHE B 252     -16.900 -36.889 -11.271  1.00 95.74           N  
ATOM   2073  CA  PHE B 252     -16.137 -36.899 -12.513  1.00 95.74           C  
ATOM   2074  C   PHE B 252     -15.124 -35.760 -12.536  1.00 95.74           C  
ATOM   2075  CB  PHE B 252     -17.072 -36.794 -13.722  1.00 95.74           C  
ATOM   2076  O   PHE B 252     -13.925 -35.992 -12.700  1.00 95.74           O  
ATOM   2077  CG  PHE B 252     -16.354 -36.757 -15.044  1.00 95.74           C  
ATOM   2078  CD1 PHE B 252     -15.991 -35.546 -15.620  1.00 95.74           C  
ATOM   2079  CD2 PHE B 252     -16.042 -37.935 -15.711  1.00 95.74           C  
ATOM   2080  CE1 PHE B 252     -15.326 -35.508 -16.843  1.00 95.74           C  
ATOM   2081  CE2 PHE B 252     -15.378 -37.905 -16.934  1.00 95.74           C  
ATOM   2082  CZ  PHE B 252     -15.022 -36.691 -17.499  1.00 95.74           C  
ATOM   2083  N   TYR B 253     -15.608 -34.547 -12.335  1.00 95.94           N  
ATOM   2084  CA  TYR B 253     -14.724 -33.387 -12.372  1.00 95.94           C  
ATOM   2085  C   TYR B 253     -13.766 -33.393 -11.187  1.00 95.94           C  
ATOM   2086  CB  TYR B 253     -15.538 -32.090 -12.379  1.00 95.94           C  
ATOM   2087  O   TYR B 253     -12.600 -33.015 -11.322  1.00 95.94           O  
ATOM   2088  CG  TYR B 253     -16.260 -31.833 -13.679  1.00 95.94           C  
ATOM   2089  CD1 TYR B 253     -15.575 -31.840 -14.892  1.00 95.94           C  
ATOM   2090  CD2 TYR B 253     -17.627 -31.581 -13.698  1.00 95.94           C  
ATOM   2091  CE1 TYR B 253     -16.235 -31.602 -16.093  1.00 95.94           C  
ATOM   2092  CE2 TYR B 253     -18.298 -31.342 -14.892  1.00 95.94           C  
ATOM   2093  OH  TYR B 253     -18.254 -31.118 -17.268  1.00 95.94           O  
ATOM   2094  CZ  TYR B 253     -17.595 -31.354 -16.083  1.00 95.94           C  
ATOM   2095  N   GLY B 254     -14.284 -33.768 -10.026  1.00 97.04           N  
ATOM   2096  CA  GLY B 254     -13.404 -33.923  -8.879  1.00 97.04           C  
ATOM   2097  C   GLY B 254     -12.238 -34.856  -9.143  1.00 97.04           C  
ATOM   2098  O   GLY B 254     -11.103 -34.563  -8.762  1.00 97.04           O  
ATOM   2099  N   ALA B 255     -12.498 -35.950  -9.843  1.00 97.09           N  
ATOM   2100  CA  ALA B 255     -11.460 -36.925 -10.172  1.00 97.09           C  
ATOM   2101  C   ALA B 255     -10.405 -36.314 -11.089  1.00 97.09           C  
ATOM   2102  CB  ALA B 255     -12.078 -38.159 -10.824  1.00 97.09           C  
ATOM   2103  O   ALA B 255      -9.206 -36.518 -10.888  1.00 97.09           O  
ATOM   2104  N   GLU B 256     -10.830 -35.580 -12.018  1.00 96.80           N  
ATOM   2105  CA  GLU B 256      -9.899 -34.947 -12.947  1.00 96.80           C  
ATOM   2106  C   GLU B 256      -9.020 -33.922 -12.236  1.00 96.80           C  
ATOM   2107  CB  GLU B 256     -10.657 -34.281 -14.098  1.00 96.80           C  
ATOM   2108  O   GLU B 256      -7.814 -33.853 -12.482  1.00 96.80           O  
ATOM   2109  CG  GLU B 256     -11.292 -35.267 -15.068  1.00 96.80           C  
ATOM   2110  CD  GLU B 256     -11.902 -34.598 -16.290  1.00 96.80           C  
ATOM   2111  OE1 GLU B 256     -12.112 -35.284 -17.316  1.00 96.80           O  
ATOM   2112  OE2 GLU B 256     -12.172 -33.378 -16.220  1.00 96.80           O  
ATOM   2113  N   ILE B 257      -9.620 -33.183 -11.323  1.00 96.83           N  
ATOM   2114  CA  ILE B 257      -8.887 -32.172 -10.569  1.00 96.83           C  
ATOM   2115  C   ILE B 257      -7.864 -32.848  -9.659  1.00 96.83           C  
ATOM   2116  CB  ILE B 257      -9.840 -31.284  -9.738  1.00 96.83           C  
ATOM   2117  O   ILE B 257      -6.705 -32.431  -9.599  1.00 96.83           O  
ATOM   2118  CG1 ILE B 257     -10.802 -30.525 -10.660  1.00 96.83           C  
ATOM   2119  CG2 ILE B 257      -9.045 -30.315  -8.858  1.00 96.83           C  
ATOM   2120  CD1 ILE B 257     -11.939 -29.827  -9.927  1.00 96.83           C  
ATOM   2121  N   VAL B 258      -8.284 -33.905  -8.995  1.00 96.87           N  
ATOM   2122  CA  VAL B 258      -7.394 -34.645  -8.106  1.00 96.87           C  
ATOM   2123  C   VAL B 258      -6.208 -35.190  -8.898  1.00 96.87           C  
ATOM   2124  CB  VAL B 258      -8.135 -35.798  -7.393  1.00 96.87           C  
ATOM   2125  O   VAL B 258      -5.061 -35.091  -8.457  1.00 96.87           O  
ATOM   2126  CG1 VAL B 258      -7.143 -36.720  -6.684  1.00 96.87           C  
ATOM   2127  CG2 VAL B 258      -9.156 -35.244  -6.402  1.00 96.87           C  
ATOM   2128  N   SER B 259      -6.484 -35.721 -10.074  1.00 95.78           N  
ATOM   2129  CA  SER B 259      -5.430 -36.251 -10.932  1.00 95.78           C  
ATOM   2130  C   SER B 259      -4.411 -35.173 -11.286  1.00 95.78           C  
ATOM   2131  CB  SER B 259      -6.026 -36.841 -12.211  1.00 95.78           C  
ATOM   2132  O   SER B 259      -3.203 -35.406 -11.213  1.00 95.78           O  
ATOM   2133  OG  SER B 259      -5.007 -37.363 -13.046  1.00 95.78           O  
ATOM   2134  N   ALA B 260      -4.905 -34.001 -11.626  1.00 93.89           N  
ATOM   2135  CA  ALA B 260      -4.041 -32.881 -11.987  1.00 93.89           C  
ATOM   2136  C   ALA B 260      -3.216 -32.416 -10.790  1.00 93.89           C  
ATOM   2137  CB  ALA B 260      -4.871 -31.724 -12.539  1.00 93.89           C  
ATOM   2138  O   ALA B 260      -2.003 -32.222 -10.902  1.00 93.89           O  
ATOM   2139  N   LEU B 261      -3.841 -32.258  -9.636  1.00 93.54           N  
ATOM   2140  CA  LEU B 261      -3.147 -31.808  -8.434  1.00 93.54           C  
ATOM   2141  C   LEU B 261      -2.113 -32.836  -7.986  1.00 93.54           C  
ATOM   2142  CB  LEU B 261      -4.146 -31.545  -7.304  1.00 93.54           C  
ATOM   2143  O   LEU B 261      -1.033 -32.473  -7.515  1.00 93.54           O  
ATOM   2144  CG  LEU B 261      -5.035 -30.311  -7.459  1.00 93.54           C  
ATOM   2145  CD1 LEU B 261      -5.997 -30.200  -6.281  1.00 93.54           C  
ATOM   2146  CD2 LEU B 261      -4.185 -29.051  -7.582  1.00 93.54           C  
ATOM   2147  N   ASP B 262      -2.446 -34.118  -8.162  1.00 93.00           N  
ATOM   2148  CA  ASP B 262      -1.483 -35.172  -7.857  1.00 93.00           C  
ATOM   2149  C   ASP B 262      -0.206 -35.002  -8.677  1.00 93.00           C  
ATOM   2150  CB  ASP B 262      -2.095 -36.550  -8.117  1.00 93.00           C  
ATOM   2151  O   ASP B 262       0.900 -35.090  -8.139  1.00 93.00           O  
ATOM   2152  CG  ASP B 262      -1.152 -37.691  -7.778  1.00 93.00           C  
ATOM   2153  OD1 ASP B 262      -0.464 -37.625  -6.736  1.00 93.00           O  
ATOM   2154  OD2 ASP B 262      -1.094 -38.664  -8.560  1.00 93.00           O  
ATOM   2155  N   TYR B 263      -0.381 -34.754  -9.916  1.00 88.97           N  
ATOM   2156  CA  TYR B 263       0.752 -34.537 -10.808  1.00 88.97           C  
ATOM   2157  C   TYR B 263       1.578 -33.337 -10.359  1.00 88.97           C  
ATOM   2158  CB  TYR B 263       0.272 -34.332 -12.248  1.00 88.97           C  
ATOM   2159  O   TYR B 263       2.805 -33.418 -10.273  1.00 88.97           O  
ATOM   2160  CG  TYR B 263       1.367 -33.911 -13.199  1.00 88.97           C  
ATOM   2161  CD1 TYR B 263       1.477 -32.590 -13.624  1.00 88.97           C  
ATOM   2162  CD2 TYR B 263       2.292 -34.835 -13.674  1.00 88.97           C  
ATOM   2163  CE1 TYR B 263       2.483 -32.198 -14.502  1.00 88.97           C  
ATOM   2164  CE2 TYR B 263       3.302 -34.455 -14.551  1.00 88.97           C  
ATOM   2165  OH  TYR B 263       4.387 -32.755 -15.828  1.00 88.97           O  
ATOM   2166  CZ  TYR B 263       3.390 -33.136 -14.959  1.00 88.97           C  
ATOM   2167  N   LEU B 264       0.956 -32.258 -10.005  1.00 84.76           N  
ATOM   2168  CA  LEU B 264       1.651 -31.050  -9.576  1.00 84.76           C  
ATOM   2169  C   LEU B 264       2.435 -31.301  -8.292  1.00 84.76           C  
ATOM   2170  CB  LEU B 264       0.655 -29.906  -9.363  1.00 84.76           C  
ATOM   2171  O   LEU B 264       3.600 -30.909  -8.185  1.00 84.76           O  
ATOM   2172  CG  LEU B 264       0.077 -29.267 -10.627  1.00 84.76           C  
ATOM   2173  CD1 LEU B 264      -0.994 -28.245 -10.262  1.00 84.76           C  
ATOM   2174  CD2 LEU B 264       1.183 -28.619 -11.453  1.00 84.76           C  
ATOM   2175  N   HIS B 265       1.778 -31.945  -7.381  1.00 86.09           N  
ATOM   2176  CA  HIS B 265       2.396 -32.184  -6.081  1.00 86.09           C  
ATOM   2177  C   HIS B 265       3.520 -33.210  -6.186  1.00 86.09           C  
ATOM   2178  CB  HIS B 265       1.350 -32.652  -5.068  1.00 86.09           C  
ATOM   2179  O   HIS B 265       4.629 -32.973  -5.701  1.00 86.09           O  
ATOM   2180  CG  HIS B 265       0.363 -31.594  -4.692  1.00 86.09           C  
ATOM   2181  CD2 HIS B 265       0.235 -30.310  -5.104  1.00 86.09           C  
ATOM   2182  ND1 HIS B 265      -0.647 -31.809  -3.780  1.00 86.09           N  
ATOM   2183  CE1 HIS B 265      -1.356 -30.700  -3.648  1.00 86.09           C  
ATOM   2184  NE2 HIS B 265      -0.841 -29.776  -4.440  1.00 86.09           N  
ATOM   2185  N   SER B 266       3.302 -34.352  -6.768  1.00 84.35           N  
ATOM   2186  CA  SER B 266       4.197 -35.504  -6.719  1.00 84.35           C  
ATOM   2187  C   SER B 266       5.295 -35.396  -7.772  1.00 84.35           C  
ATOM   2188  CB  SER B 266       3.412 -36.801  -6.920  1.00 84.35           C  
ATOM   2189  O   SER B 266       6.457 -35.701  -7.498  1.00 84.35           O  
ATOM   2190  OG  SER B 266       2.650 -36.749  -8.114  1.00 84.35           O  
ATOM   2191  N   GLU B 267       4.968 -34.974  -8.933  1.00 76.67           N  
ATOM   2192  CA  GLU B 267       5.927 -34.983 -10.034  1.00 76.67           C  
ATOM   2193  C   GLU B 267       6.620 -33.631 -10.174  1.00 76.67           C  
ATOM   2194  CB  GLU B 267       5.235 -35.358 -11.347  1.00 76.67           C  
ATOM   2195  O   GLU B 267       7.814 -33.567 -10.473  1.00 76.67           O  
ATOM   2196  CG  GLU B 267       4.653 -36.764 -11.355  1.00 76.67           C  
ATOM   2197  CD  GLU B 267       5.692 -37.842 -11.621  1.00 76.67           C  
ATOM   2198  OE1 GLU B 267       5.357 -39.045 -11.523  1.00 76.67           O  
ATOM   2199  OE2 GLU B 267       6.849 -37.481 -11.929  1.00 76.67           O  
ATOM   2200  N   LYS B 268       5.931 -32.610  -9.856  1.00 72.43           N  
ATOM   2201  CA  LYS B 268       6.493 -31.287 -10.115  1.00 72.43           C  
ATOM   2202  C   LYS B 268       6.832 -30.570  -8.811  1.00 72.43           C  
ATOM   2203  CB  LYS B 268       5.522 -30.443 -10.940  1.00 72.43           C  
ATOM   2204  O   LYS B 268       7.469 -29.514  -8.825  1.00 72.43           O  
ATOM   2205  CG  LYS B 268       5.234 -31.006 -12.324  1.00 72.43           C  
ATOM   2206  CD  LYS B 268       6.481 -30.999 -13.200  1.00 72.43           C  
ATOM   2207  CE  LYS B 268       6.176 -31.484 -14.611  1.00 72.43           C  
ATOM   2208  NZ  LYS B 268       7.410 -31.559 -15.450  1.00 72.43           N  
ATOM   2209  N   ASN B 269       6.405 -31.126  -7.694  1.00 75.57           N  
ATOM   2210  CA  ASN B 269       6.620 -30.516  -6.386  1.00 75.57           C  
ATOM   2211  C   ASN B 269       6.131 -29.071  -6.355  1.00 75.57           C  
ATOM   2212  CB  ASN B 269       8.099 -30.585  -5.999  1.00 75.57           C  
ATOM   2213  O   ASN B 269       6.843 -28.180  -5.886  1.00 75.57           O  
ATOM   2214  CG  ASN B 269       8.303 -30.892  -4.528  1.00 75.57           C  
ATOM   2215  ND2 ASN B 269       9.544 -30.788  -4.068  1.00 75.57           N  
ATOM   2216  OD1 ASN B 269       7.354 -31.222  -3.813  1.00 75.57           O  
ATOM   2217  N   VAL B 270       4.929 -28.892  -6.906  1.00 74.53           N  
ATOM   2218  CA  VAL B 270       4.331 -27.564  -6.991  1.00 74.53           C  
ATOM   2219  C   VAL B 270       2.995 -27.551  -6.251  1.00 74.53           C  
ATOM   2220  CB  VAL B 270       4.132 -27.123  -8.458  1.00 74.53           C  
ATOM   2221  O   VAL B 270       2.193 -28.477  -6.390  1.00 74.53           O  
ATOM   2222  CG1 VAL B 270       3.330 -25.825  -8.528  1.00 74.53           C  
ATOM   2223  CG2 VAL B 270       5.483 -26.959  -9.153  1.00 74.53           C  
ATOM   2224  N   VAL B 271       2.799 -26.565  -5.379  1.00 79.15           N  
ATOM   2225  CA  VAL B 271       1.499 -26.300  -4.772  1.00 79.15           C  
ATOM   2226  C   VAL B 271       0.757 -25.237  -5.580  1.00 79.15           C  
ATOM   2227  CB  VAL B 271       1.640 -25.848  -3.301  1.00 79.15           C  
ATOM   2228  O   VAL B 271       1.265 -24.131  -5.776  1.00 79.15           O  
ATOM   2229  CG1 VAL B 271       0.267 -25.683  -2.652  1.00 79.15           C  
ATOM   2230  CG2 VAL B 271       2.489 -26.847  -2.517  1.00 79.15           C  
ATOM   2231  N   TYR B 272      -0.471 -25.485  -6.053  1.00 78.58           N  
ATOM   2232  CA  TYR B 272      -1.203 -24.592  -6.944  1.00 78.58           C  
ATOM   2233  C   TYR B 272      -1.622 -23.320  -6.218  1.00 78.58           C  
ATOM   2234  CB  TYR B 272      -2.436 -25.296  -7.518  1.00 78.58           C  
ATOM   2235  O   TYR B 272      -1.424 -22.213  -6.725  1.00 78.58           O  
ATOM   2236  CG  TYR B 272      -3.234 -24.442  -8.472  1.00 78.58           C  
ATOM   2237  CD1 TYR B 272      -4.504 -23.982  -8.131  1.00 78.58           C  
ATOM   2238  CD2 TYR B 272      -2.721 -24.094  -9.717  1.00 78.58           C  
ATOM   2239  CE1 TYR B 272      -5.244 -23.196  -9.008  1.00 78.58           C  
ATOM   2240  CE2 TYR B 272      -3.452 -23.309 -10.602  1.00 78.58           C  
ATOM   2241  OH  TYR B 272      -5.438 -22.087 -11.112  1.00 78.58           O  
ATOM   2242  CZ  TYR B 272      -4.710 -22.865 -10.239  1.00 78.58           C  
ATOM   2243  N   ARG B 273      -2.381 -23.418  -5.032  1.00 77.32           N  
ATOM   2244  CA  ARG B 273      -2.632 -22.379  -4.038  1.00 77.32           C  
ATOM   2245  C   ARG B 273      -3.834 -21.526  -4.429  1.00 77.32           C  
ATOM   2246  CB  ARG B 273      -1.396 -21.494  -3.862  1.00 77.32           C  
ATOM   2247  O   ARG B 273      -4.251 -20.647  -3.673  1.00 77.32           O  
ATOM   2248  CG  ARG B 273      -0.233 -22.190  -3.174  1.00 77.32           C  
ATOM   2249  CD  ARG B 273       0.857 -21.205  -2.774  1.00 77.32           C  
ATOM   2250  NE  ARG B 273       1.715 -20.861  -3.904  1.00 77.32           N  
ATOM   2251  NH1 ARG B 273       2.993 -19.333  -2.736  1.00 77.32           N  
ATOM   2252  NH2 ARG B 273       3.428 -19.744  -4.949  1.00 77.32           N  
ATOM   2253  CZ  ARG B 273       2.710 -19.980  -3.860  1.00 77.32           C  
ATOM   2254  N   ASP B 274      -4.363 -21.612  -5.571  1.00 74.53           N  
ATOM   2255  CA  ASP B 274      -5.456 -20.725  -5.955  1.00 74.53           C  
ATOM   2256  C   ASP B 274      -6.583 -21.504  -6.631  1.00 74.53           C  
ATOM   2257  CB  ASP B 274      -4.950 -19.620  -6.883  1.00 74.53           C  
ATOM   2258  O   ASP B 274      -7.167 -21.036  -7.611  1.00 74.53           O  
ATOM   2259  CG  ASP B 274      -5.899 -18.437  -6.970  1.00 74.53           C  
ATOM   2260  OD1 ASP B 274      -6.650 -18.185  -6.003  1.00 74.53           O  
ATOM   2261  OD2 ASP B 274      -5.898 -17.753  -8.017  1.00 74.53           O  
ATOM   2262  N   LEU B 275      -6.836 -22.675  -6.175  1.00 87.08           N  
ATOM   2263  CA  LEU B 275      -7.910 -23.479  -6.747  1.00 87.08           C  
ATOM   2264  C   LEU B 275      -9.271 -22.855  -6.455  1.00 87.08           C  
ATOM   2265  CB  LEU B 275      -7.862 -24.907  -6.198  1.00 87.08           C  
ATOM   2266  O   LEU B 275      -9.640 -22.678  -5.292  1.00 87.08           O  
ATOM   2267  CG  LEU B 275      -8.713 -25.945  -6.932  1.00 87.08           C  
ATOM   2268  CD1 LEU B 275      -8.132 -26.225  -8.314  1.00 87.08           C  
ATOM   2269  CD2 LEU B 275      -8.810 -27.230  -6.117  1.00 87.08           C  
ATOM   2270  N   LYS B 276     -10.031 -22.489  -7.473  1.00 85.11           N  
ATOM   2271  CA  LYS B 276     -11.388 -21.954  -7.426  1.00 85.11           C  
ATOM   2272  C   LYS B 276     -12.105 -22.155  -8.758  1.00 85.11           C  
ATOM   2273  CB  LYS B 276     -11.368 -20.468  -7.062  1.00 85.11           C  
ATOM   2274  O   LYS B 276     -11.474 -22.480  -9.766  1.00 85.11           O  
ATOM   2275  CG  LYS B 276     -10.507 -19.617  -7.983  1.00 85.11           C  
ATOM   2276  CD  LYS B 276     -10.401 -18.182  -7.482  1.00 85.11           C  
ATOM   2277  CE  LYS B 276      -9.534 -17.331  -8.399  1.00 85.11           C  
ATOM   2278  NZ  LYS B 276      -9.404 -15.930  -7.896  1.00 85.11           N  
ATOM   2279  N   LEU B 277     -13.411 -22.037  -8.762  1.00 84.18           N  
ATOM   2280  CA  LEU B 277     -14.207 -22.340  -9.947  1.00 84.18           C  
ATOM   2281  C   LEU B 277     -13.779 -21.472 -11.126  1.00 84.18           C  
ATOM   2282  CB  LEU B 277     -15.696 -22.133  -9.660  1.00 84.18           C  
ATOM   2283  O   LEU B 277     -13.771 -21.932 -12.270  1.00 84.18           O  
ATOM   2284  CG  LEU B 277     -16.367 -23.180  -8.770  1.00 84.18           C  
ATOM   2285  CD1 LEU B 277     -17.807 -22.777  -8.470  1.00 84.18           C  
ATOM   2286  CD2 LEU B 277     -16.317 -24.554  -9.429  1.00 84.18           C  
ATOM   2287  N   GLU B 278     -13.283 -20.290 -10.813  1.00 75.17           N  
ATOM   2288  CA  GLU B 278     -12.914 -19.337 -11.855  1.00 75.17           C  
ATOM   2289  C   GLU B 278     -11.650 -19.779 -12.586  1.00 75.17           C  
ATOM   2290  CB  GLU B 278     -12.716 -17.940 -11.260  1.00 75.17           C  
ATOM   2291  O   GLU B 278     -11.399 -19.354 -13.716  1.00 75.17           O  
ATOM   2292  CG  GLU B 278     -13.995 -17.313 -10.725  1.00 75.17           C  
ATOM   2293  CD  GLU B 278     -14.282 -17.677  -9.277  1.00 75.17           C  
ATOM   2294  OE1 GLU B 278     -15.131 -17.012  -8.641  1.00 75.17           O  
ATOM   2295  OE2 GLU B 278     -13.651 -18.633  -8.774  1.00 75.17           O  
ATOM   2296  N   ASN B 279     -10.831 -20.566 -11.896  1.00 80.96           N  
ATOM   2297  CA  ASN B 279      -9.586 -21.017 -12.508  1.00 80.96           C  
ATOM   2298  C   ASN B 279      -9.736 -22.403 -13.128  1.00 80.96           C  
ATOM   2299  CB  ASN B 279      -8.452 -21.015 -11.481  1.00 80.96           C  
ATOM   2300  O   ASN B 279      -8.750 -23.009 -13.551  1.00 80.96           O  
ATOM   2301  CG  ASN B 279      -7.958 -19.618 -11.160  1.00 80.96           C  
ATOM   2302  ND2 ASN B 279      -7.246 -19.482 -10.047  1.00 80.96           N  
ATOM   2303  OD1 ASN B 279      -8.215 -18.668 -11.905  1.00 80.96           O  
ATOM   2304  N   LEU B 280     -10.940 -22.960 -13.149  1.00 89.99           N  
ATOM   2305  CA  LEU B 280     -11.241 -24.246 -13.768  1.00 89.99           C  
ATOM   2306  C   LEU B 280     -12.049 -24.058 -15.047  1.00 89.99           C  
ATOM   2307  CB  LEU B 280     -12.007 -25.144 -12.793  1.00 89.99           C  
ATOM   2308  O   LEU B 280     -13.191 -23.595 -15.003  1.00 89.99           O  
ATOM   2309  CG  LEU B 280     -11.297 -25.484 -11.482  1.00 89.99           C  
ATOM   2310  CD1 LEU B 280     -12.257 -26.179 -10.523  1.00 89.99           C  
ATOM   2311  CD2 LEU B 280     -10.074 -26.355 -11.747  1.00 89.99           C  
ATOM   2312  N   MET B 281     -11.440 -24.486 -16.123  1.00 89.98           N  
ATOM   2313  CA  MET B 281     -12.105 -24.349 -17.416  1.00 89.98           C  
ATOM   2314  C   MET B 281     -12.412 -25.717 -18.017  1.00 89.98           C  
ATOM   2315  CB  MET B 281     -11.243 -23.535 -18.382  1.00 89.98           C  
ATOM   2316  O   MET B 281     -11.887 -26.733 -17.558  1.00 89.98           O  
ATOM   2317  CG  MET B 281     -10.920 -22.135 -17.884  1.00 89.98           C  
ATOM   2318  SD  MET B 281     -10.090 -21.110 -19.160  1.00 89.98           S  
ATOM   2319  CE  MET B 281     -11.429 -20.966 -20.376  1.00 89.98           C  
ATOM   2320  N   LEU B 282     -13.316 -25.720 -19.006  1.00 90.53           N  
ATOM   2321  CA  LEU B 282     -13.602 -26.936 -19.758  1.00 90.53           C  
ATOM   2322  C   LEU B 282     -13.075 -26.829 -21.186  1.00 90.53           C  
ATOM   2323  CB  LEU B 282     -15.107 -27.214 -19.777  1.00 90.53           C  
ATOM   2324  O   LEU B 282     -13.157 -25.764 -21.803  1.00 90.53           O  
ATOM   2325  CG  LEU B 282     -15.767 -27.464 -18.420  1.00 90.53           C  
ATOM   2326  CD1 LEU B 282     -17.269 -27.666 -18.590  1.00 90.53           C  
ATOM   2327  CD2 LEU B 282     -15.135 -28.670 -17.732  1.00 90.53           C  
ATOM   2328  N   ASP B 283     -12.510 -27.925 -21.662  1.00 88.08           N  
ATOM   2329  CA  ASP B 283     -12.106 -27.944 -23.065  1.00 88.08           C  
ATOM   2330  C   ASP B 283     -13.279 -28.314 -23.970  1.00 88.08           C  
ATOM   2331  CB  ASP B 283     -10.949 -28.924 -23.277  1.00 88.08           C  
ATOM   2332  O   ASP B 283     -14.418 -28.413 -23.509  1.00 88.08           O  
ATOM   2333  CG  ASP B 283     -11.350 -30.371 -23.054  1.00 88.08           C  
ATOM   2334  OD1 ASP B 283     -12.563 -30.669 -23.010  1.00 88.08           O  
ATOM   2335  OD2 ASP B 283     -10.444 -31.222 -22.918  1.00 88.08           O  
ATOM   2336  N   LYS B 284     -13.043 -28.523 -25.241  1.00 84.17           N  
ATOM   2337  CA  LYS B 284     -14.096 -28.750 -26.227  1.00 84.17           C  
ATOM   2338  C   LYS B 284     -14.803 -30.080 -25.979  1.00 84.17           C  
ATOM   2339  CB  LYS B 284     -13.521 -28.719 -27.643  1.00 84.17           C  
ATOM   2340  O   LYS B 284     -15.975 -30.239 -26.325  1.00 84.17           O  
ATOM   2341  CG  LYS B 284     -12.522 -29.831 -27.931  1.00 84.17           C  
ATOM   2342  CD  LYS B 284     -11.960 -29.727 -29.342  1.00 84.17           C  
ATOM   2343  CE  LYS B 284     -10.940 -30.822 -29.622  1.00 84.17           C  
ATOM   2344  NZ  LYS B 284     -11.548 -31.972 -30.354  1.00 84.17           N  
ATOM   2345  N   ASP B 285     -14.045 -31.041 -25.412  1.00 89.34           N  
ATOM   2346  CA  ASP B 285     -14.617 -32.362 -25.172  1.00 89.34           C  
ATOM   2347  C   ASP B 285     -15.245 -32.444 -23.782  1.00 89.34           C  
ATOM   2348  CB  ASP B 285     -13.550 -33.446 -25.332  1.00 89.34           C  
ATOM   2349  O   ASP B 285     -15.801 -33.479 -23.407  1.00 89.34           O  
ATOM   2350  CG  ASP B 285     -12.964 -33.499 -26.732  1.00 89.34           C  
ATOM   2351  OD1 ASP B 285     -13.732 -33.463 -27.717  1.00 89.34           O  
ATOM   2352  OD2 ASP B 285     -11.722 -33.581 -26.851  1.00 89.34           O  
ATOM   2353  N   GLY B 286     -15.156 -31.417 -22.989  1.00 91.45           N  
ATOM   2354  CA  GLY B 286     -15.821 -31.348 -21.698  1.00 91.45           C  
ATOM   2355  C   GLY B 286     -14.925 -31.754 -20.543  1.00 91.45           C  
ATOM   2356  O   GLY B 286     -15.410 -32.051 -19.449  1.00 91.45           O  
ATOM   2357  N   HIS B 287     -13.604 -31.755 -20.752  1.00 93.27           N  
ATOM   2358  CA  HIS B 287     -12.663 -32.106 -19.695  1.00 93.27           C  
ATOM   2359  C   HIS B 287     -12.093 -30.859 -19.027  1.00 93.27           C  
ATOM   2360  CB  HIS B 287     -11.528 -32.968 -20.252  1.00 93.27           C  
ATOM   2361  O   HIS B 287     -11.949 -29.817 -19.670  1.00 93.27           O  
ATOM   2362  CG  HIS B 287     -11.971 -34.323 -20.704  1.00 93.27           C  
ATOM   2363  CD2 HIS B 287     -12.184 -34.820 -21.945  1.00 93.27           C  
ATOM   2364  ND1 HIS B 287     -12.250 -35.346 -19.825  1.00 93.27           N  
ATOM   2365  CE1 HIS B 287     -12.617 -36.418 -20.508  1.00 93.27           C  
ATOM   2366  NE2 HIS B 287     -12.585 -36.125 -21.797  1.00 93.27           N  
ATOM   2367  N   ILE B 288     -11.681 -30.994 -17.784  1.00 92.75           N  
ATOM   2368  CA  ILE B 288     -11.188 -29.883 -16.976  1.00 92.75           C  
ATOM   2369  C   ILE B 288      -9.823 -29.436 -17.493  1.00 92.75           C  
ATOM   2370  CB  ILE B 288     -11.096 -30.268 -15.483  1.00 92.75           C  
ATOM   2371  O   ILE B 288      -9.015 -30.262 -17.926  1.00 92.75           O  
ATOM   2372  CG1 ILE B 288     -12.490 -30.267 -14.844  1.00 92.75           C  
ATOM   2373  CG2 ILE B 288     -10.151 -29.320 -14.738  1.00 92.75           C  
ATOM   2374  CD1 ILE B 288     -13.047 -28.875 -14.577  1.00 92.75           C  
ATOM   2375  N   LYS B 289      -9.607 -28.171 -17.481  1.00 90.63           N  
ATOM   2376  CA  LYS B 289      -8.295 -27.552 -17.645  1.00 90.63           C  
ATOM   2377  C   LYS B 289      -8.017 -26.547 -16.531  1.00 90.63           C  
ATOM   2378  CB  LYS B 289      -8.193 -26.865 -19.008  1.00 90.63           C  
ATOM   2379  O   LYS B 289      -8.658 -25.496 -16.462  1.00 90.63           O  
ATOM   2380  CG  LYS B 289      -8.160 -27.827 -20.186  1.00 90.63           C  
ATOM   2381  CD  LYS B 289      -6.814 -28.534 -20.292  1.00 90.63           C  
ATOM   2382  CE  LYS B 289      -6.717 -29.363 -21.566  1.00 90.63           C  
ATOM   2383  NZ  LYS B 289      -5.417 -30.093 -21.653  1.00 90.63           N  
ATOM   2384  N   ILE B 290      -7.080 -26.909 -15.671  1.00 89.55           N  
ATOM   2385  CA  ILE B 290      -6.718 -25.970 -14.614  1.00 89.55           C  
ATOM   2386  C   ILE B 290      -5.842 -24.860 -15.188  1.00 89.55           C  
ATOM   2387  CB  ILE B 290      -5.990 -26.681 -13.452  1.00 89.55           C  
ATOM   2388  O   ILE B 290      -4.873 -25.131 -15.903  1.00 89.55           O  
ATOM   2389  CG1 ILE B 290      -6.900 -27.739 -12.818  1.00 89.55           C  
ATOM   2390  CG2 ILE B 290      -5.521 -25.665 -12.406  1.00 89.55           C  
ATOM   2391  CD1 ILE B 290      -6.246 -28.523 -11.689  1.00 89.55           C  
ATOM   2392  N   THR B 291      -6.211 -23.625 -14.879  1.00 82.20           N  
ATOM   2393  CA  THR B 291      -5.497 -22.483 -15.439  1.00 82.20           C  
ATOM   2394  C   THR B 291      -4.976 -21.574 -14.329  1.00 82.20           C  
ATOM   2395  CB  THR B 291      -6.398 -21.672 -16.389  1.00 82.20           C  
ATOM   2396  O   THR B 291      -5.135 -21.878 -13.145  1.00 82.20           O  
ATOM   2397  CG2 THR B 291      -7.068 -22.577 -17.418  1.00 82.20           C  
ATOM   2398  OG1 THR B 291      -7.410 -21.005 -15.625  1.00 82.20           O  
ATOM   2399  N   ASP B 292      -4.243 -20.399 -14.696  1.00 67.63           N  
ATOM   2400  CA  ASP B 292      -3.780 -19.310 -13.842  1.00 67.63           C  
ATOM   2401  C   ASP B 292      -2.813 -19.821 -12.776  1.00 67.63           C  
ATOM   2402  CB  ASP B 292      -4.967 -18.605 -13.181  1.00 67.63           C  
ATOM   2403  O   ASP B 292      -3.159 -19.883 -11.594  1.00 67.63           O  
ATOM   2404  CG  ASP B 292      -4.681 -17.152 -12.845  1.00 67.63           C  
ATOM   2405  OD1 ASP B 292      -3.519 -16.712 -12.981  1.00 67.63           O  
ATOM   2406  OD2 ASP B 292      -5.626 -16.442 -12.439  1.00 67.63           O  
ATOM   2407  N   PHE B 293      -1.640 -20.199 -13.023  1.00 65.46           N  
ATOM   2408  CA  PHE B 293      -0.616 -20.679 -12.103  1.00 65.46           C  
ATOM   2409  C   PHE B 293       0.136 -19.512 -11.474  1.00 65.46           C  
ATOM   2410  CB  PHE B 293       0.364 -21.608 -12.825  1.00 65.46           C  
ATOM   2411  O   PHE B 293       1.224 -19.694 -10.923  1.00 65.46           O  
ATOM   2412  CG  PHE B 293      -0.242 -22.919 -13.249  1.00 65.46           C  
ATOM   2413  CD1 PHE B 293      -0.190 -24.027 -12.412  1.00 65.46           C  
ATOM   2414  CD2 PHE B 293      -0.863 -23.043 -14.485  1.00 65.46           C  
ATOM   2415  CE1 PHE B 293      -0.750 -25.241 -12.802  1.00 65.46           C  
ATOM   2416  CE2 PHE B 293      -1.425 -24.253 -14.881  1.00 65.46           C  
ATOM   2417  CZ  PHE B 293      -1.367 -25.351 -14.039  1.00 65.46           C  
ATOM   2418  N   GLY B 294      -0.428 -18.324 -11.577  1.00 55.66           N  
ATOM   2419  CA  GLY B 294       0.234 -17.105 -11.142  1.00 55.66           C  
ATOM   2420  C   GLY B 294       0.544 -17.091  -9.657  1.00 55.66           C  
ATOM   2421  O   GLY B 294       1.487 -16.428  -9.221  1.00 55.66           O  
ATOM   2422  N   LEU B 295      -0.021 -17.980  -8.843  1.00 47.24           N  
ATOM   2423  CA  LEU B 295       0.206 -18.003  -7.402  1.00 47.24           C  
ATOM   2424  C   LEU B 295       0.972 -19.256  -6.991  1.00 47.24           C  
ATOM   2425  CB  LEU B 295      -1.125 -17.934  -6.648  1.00 47.24           C  
ATOM   2426  O   LEU B 295       1.227 -19.472  -5.804  1.00 47.24           O  
ATOM   2427  CG  LEU B 295      -1.894 -16.616  -6.748  1.00 47.24           C  
ATOM   2428  CD1 LEU B 295      -3.301 -16.778  -6.182  1.00 47.24           C  
ATOM   2429  CD2 LEU B 295      -1.145 -15.504  -6.022  1.00 47.24           C  
ATOM   2430  N   CYS B 296       1.459 -20.006  -7.955  1.00 42.11           N  
ATOM   2431  CA  CYS B 296       2.051 -21.298  -7.628  1.00 42.11           C  
ATOM   2432  C   CYS B 296       3.438 -21.125  -7.021  1.00 42.11           C  
ATOM   2433  CB  CYS B 296       2.136 -22.180  -8.873  1.00 42.11           C  
ATOM   2434  O   CYS B 296       4.127 -20.144  -7.307  1.00 42.11           O  
ATOM   2435  SG  CYS B 296       0.529 -22.567  -9.602  1.00 42.11           S  
ATOM   2436  N   LYS B 297       3.761 -21.861  -5.971  1.00 44.33           N  
ATOM   2437  CA  LYS B 297       5.079 -21.861  -5.345  1.00 44.33           C  
ATOM   2438  C   LYS B 297       5.818 -23.168  -5.619  1.00 44.33           C  
ATOM   2439  CB  LYS B 297       4.958 -21.635  -3.837  1.00 44.33           C  
ATOM   2440  O   LYS B 297       5.247 -24.252  -5.476  1.00 44.33           O  
ATOM   2441  CG  LYS B 297       6.264 -21.240  -3.163  1.00 44.33           C  
ATOM   2442  CD  LYS B 297       6.048 -20.865  -1.702  1.00 44.33           C  
ATOM   2443  CE  LYS B 297       7.360 -20.505  -1.017  1.00 44.33           C  
ATOM   2444  NZ  LYS B 297       7.147 -20.084   0.400  1.00 44.33           N  
ATOM   2445  N   GLU B 298       7.103 -22.945  -6.209  1.00 39.15           N  
ATOM   2446  CA  GLU B 298       7.938 -24.110  -6.487  1.00 39.15           C  
ATOM   2447  C   GLU B 298       8.799 -24.473  -5.280  1.00 39.15           C  
ATOM   2448  CB  GLU B 298       8.825 -23.857  -7.709  1.00 39.15           C  
ATOM   2449  O   GLU B 298       9.177 -23.600  -4.496  1.00 39.15           O  
ATOM   2450  CG  GLU B 298       8.145 -24.163  -9.036  1.00 39.15           C  
ATOM   2451  CD  GLU B 298       9.067 -24.000 -10.234  1.00 39.15           C  
ATOM   2452  OE1 GLU B 298       8.658 -24.343 -11.366  1.00 39.15           O  
ATOM   2453  OE2 GLU B 298      10.209 -23.526 -10.038  1.00 39.15           O  
ATOM   2454  N   GLY B 299       9.147 -25.803  -5.006  1.00 41.29           N  
ATOM   2455  CA  GLY B 299      10.158 -26.277  -4.075  1.00 41.29           C  
ATOM   2456  C   GLY B 299       9.596 -26.625  -2.710  1.00 41.29           C  
ATOM   2457  O   GLY B 299      10.286 -26.493  -1.696  1.00 41.29           O  
ATOM   2458  N   ILE B 300       8.310 -26.914  -2.602  1.00 37.42           N  
ATOM   2459  CA  ILE B 300       7.814 -27.244  -1.270  1.00 37.42           C  
ATOM   2460  C   ILE B 300       8.079 -28.718  -0.971  1.00 37.42           C  
ATOM   2461  CB  ILE B 300       6.306 -26.933  -1.136  1.00 37.42           C  
ATOM   2462  O   ILE B 300       7.601 -29.599  -1.689  1.00 37.42           O  
ATOM   2463  CG1 ILE B 300       6.035 -25.459  -1.455  1.00 37.42           C  
ATOM   2464  CG2 ILE B 300       5.803 -27.292   0.265  1.00 37.42           C  
ATOM   2465  CD1 ILE B 300       4.556 -25.100  -1.514  1.00 37.42           C  
ATOM   2466  N   LYS B 301       9.331 -28.912  -0.781  1.00 36.41           N  
ATOM   2467  CA  LYS B 301       9.479 -30.244  -0.202  1.00 36.41           C  
ATOM   2468  C   LYS B 301       8.670 -30.378   1.084  1.00 36.41           C  
ATOM   2469  CB  LYS B 301      10.953 -30.549   0.072  1.00 36.41           C  
ATOM   2470  O   LYS B 301       8.452 -29.393   1.792  1.00 36.41           O  
ATOM   2471  CG  LYS B 301      11.748 -30.929  -1.169  1.00 36.41           C  
ATOM   2472  CD  LYS B 301      13.169 -31.349  -0.816  1.00 36.41           C  
ATOM   2473  CE  LYS B 301      13.976 -31.694  -2.060  1.00 36.41           C  
ATOM   2474  NZ  LYS B 301      15.375 -32.090  -1.719  1.00 36.41           N  
ATOM   2475  N   ASP B 302       8.186 -31.508   1.340  1.00 34.63           N  
ATOM   2476  CA  ASP B 302       7.461 -31.923   2.538  1.00 34.63           C  
ATOM   2477  C   ASP B 302       7.874 -31.087   3.747  1.00 34.63           C  
ATOM   2478  CB  ASP B 302       7.695 -33.408   2.820  1.00 34.63           C  
ATOM   2479  O   ASP B 302       9.052 -31.048   4.107  1.00 34.63           O  
ATOM   2480  CG  ASP B 302       6.686 -34.309   2.131  1.00 34.63           C  
ATOM   2481  OD1 ASP B 302       5.593 -33.830   1.761  1.00 34.63           O  
ATOM   2482  OD2 ASP B 302       6.986 -35.511   1.958  1.00 34.63           O  
ATOM   2483  N   GLY B 303       7.044 -30.139   4.162  1.00 34.13           N  
ATOM   2484  CA  GLY B 303       7.101 -29.373   5.396  1.00 34.13           C  
ATOM   2485  C   GLY B 303       7.411 -27.905   5.174  1.00 34.13           C  
ATOM   2486  O   GLY B 303       7.593 -27.151   6.132  1.00 34.13           O  
ATOM   2487  N   ALA B 304       7.772 -27.392   4.047  1.00 33.84           N  
ATOM   2488  CA  ALA B 304       8.182 -25.996   3.922  1.00 33.84           C  
ATOM   2489  C   ALA B 304       6.973 -25.083   3.740  1.00 33.84           C  
ATOM   2490  CB  ALA B 304       9.152 -25.828   2.755  1.00 33.84           C  
ATOM   2491  O   ALA B 304       6.042 -25.415   3.003  1.00 33.84           O  
ATOM   2492  N   THR B 305       6.709 -24.214   4.732  1.00 33.04           N  
ATOM   2493  CA  THR B 305       5.630 -23.249   4.906  1.00 33.04           C  
ATOM   2494  C   THR B 305       5.876 -22.004   4.060  1.00 33.04           C  
ATOM   2495  CB  THR B 305       5.474 -22.846   6.384  1.00 33.04           C  
ATOM   2496  O   THR B 305       7.020 -21.573   3.897  1.00 33.04           O  
ATOM   2497  CG2 THR B 305       4.188 -23.412   6.976  1.00 33.04           C  
ATOM   2498  OG1 THR B 305       6.591 -23.346   7.130  1.00 33.04           O  
ATOM   2499  N   MET B 306       5.017 -21.622   3.040  1.00 32.79           N  
ATOM   2500  CA  MET B 306       5.149 -20.458   2.169  1.00 32.79           C  
ATOM   2501  C   MET B 306       4.275 -19.309   2.660  1.00 32.79           C  
ATOM   2502  CB  MET B 306       4.778 -20.819   0.729  1.00 32.79           C  
ATOM   2503  O   MET B 306       3.199 -19.535   3.217  1.00 32.79           O  
ATOM   2504  CG  MET B 306       5.811 -21.686   0.029  1.00 32.79           C  
ATOM   2505  SD  MET B 306       5.714 -21.557  -1.799  1.00 32.79           S  
ATOM   2506  CE  MET B 306       5.430 -23.297  -2.228  1.00 32.79           C  
ATOM   2507  N   LYS B 307       4.737 -17.953   2.851  1.00 32.08           N  
ATOM   2508  CA  LYS B 307       4.168 -16.773   3.496  1.00 32.08           C  
ATOM   2509  C   LYS B 307       3.441 -15.891   2.485  1.00 32.08           C  
ATOM   2510  CB  LYS B 307       5.260 -15.968   4.203  1.00 32.08           C  
ATOM   2511  O   LYS B 307       2.849 -14.874   2.852  1.00 32.08           O  
ATOM   2512  CG  LYS B 307       5.646 -16.517   5.569  1.00 32.08           C  
ATOM   2513  CD  LYS B 307       6.660 -15.619   6.266  1.00 32.08           C  
ATOM   2514  CE  LYS B 307       7.094 -16.198   7.605  1.00 32.08           C  
ATOM   2515  NZ  LYS B 307       8.121 -15.343   8.272  1.00 32.08           N  
ATOM   2516  N   THR B 308       3.368 -16.057   1.225  1.00 32.71           N  
ATOM   2517  CA  THR B 308       2.813 -14.973   0.423  1.00 32.71           C  
ATOM   2518  C   THR B 308       1.323 -15.189   0.177  1.00 32.71           C  
ATOM   2519  CB  THR B 308       3.545 -14.844  -0.926  1.00 32.71           C  
ATOM   2520  O   THR B 308       0.879 -16.322  -0.022  1.00 32.71           O  
ATOM   2521  CG2 THR B 308       3.808 -13.382  -1.272  1.00 32.71           C  
ATOM   2522  OG1 THR B 308       4.796 -15.539  -0.852  1.00 32.71           O  
ATOM   2523  N   PHE B 309       0.354 -14.083   0.427  1.00 32.98           N  
ATOM   2524  CA  PHE B 309      -1.101 -14.166   0.479  1.00 32.98           C  
ATOM   2525  C   PHE B 309      -1.718 -13.696  -0.833  1.00 32.98           C  
ATOM   2526  CB  PHE B 309      -1.647 -13.333   1.643  1.00 32.98           C  
ATOM   2527  O   PHE B 309      -1.468 -12.572  -1.275  1.00 32.98           O  
ATOM   2528  CG  PHE B 309      -3.074 -13.649   1.999  1.00 32.98           C  
ATOM   2529  CD1 PHE B 309      -4.115 -12.862   1.522  1.00 32.98           C  
ATOM   2530  CD2 PHE B 309      -3.375 -14.734   2.812  1.00 32.98           C  
ATOM   2531  CE1 PHE B 309      -5.437 -13.153   1.850  1.00 32.98           C  
ATOM   2532  CE2 PHE B 309      -4.694 -15.031   3.144  1.00 32.98           C  
ATOM   2533  CZ  PHE B 309      -5.723 -14.238   2.663  1.00 32.98           C  
ATOM   2534  N   CYS B 310      -1.896 -14.318  -1.913  1.00 31.74           N  
ATOM   2535  CA  CYS B 310      -2.700 -13.866  -3.043  1.00 31.74           C  
ATOM   2536  C   CYS B 310      -3.869 -14.810  -3.294  1.00 31.74           C  
ATOM   2537  CB  CYS B 310      -1.841 -13.758  -4.303  1.00 31.74           C  
ATOM   2538  O   CYS B 310      -3.721 -16.030  -3.192  1.00 31.74           O  
ATOM   2539  SG  CYS B 310      -1.394 -12.063  -4.737  1.00 31.74           S  
ATOM   2540  N   GLY B 311      -5.391 -14.562  -2.768  1.00 41.84           N  
ATOM   2541  CA  GLY B 311      -6.480 -15.473  -3.085  1.00 41.84           C  
ATOM   2542  C   GLY B 311      -7.851 -14.854  -2.893  1.00 41.84           C  
ATOM   2543  O   GLY B 311      -7.965 -13.718  -2.427  1.00 41.84           O  
ATOM   2544  N   THR B 312      -8.800 -15.468  -3.613  1.00 55.98           N  
ATOM   2545  CA  THR B 312     -10.207 -15.169  -3.373  1.00 55.98           C  
ATOM   2546  C   THR B 312     -10.617 -15.591  -1.964  1.00 55.98           C  
ATOM   2547  CB  THR B 312     -11.111 -15.870  -4.404  1.00 55.98           C  
ATOM   2548  O   THR B 312     -10.575 -16.777  -1.629  1.00 55.98           O  
ATOM   2549  CG2 THR B 312     -12.549 -15.373  -4.302  1.00 55.98           C  
ATOM   2550  OG1 THR B 312     -10.617 -15.602  -5.723  1.00 55.98           O  
ATOM   2551  N   PRO B 313     -10.983 -14.773  -1.121  1.00 64.91           N  
ATOM   2552  CA  PRO B 313     -11.145 -14.955   0.323  1.00 64.91           C  
ATOM   2553  C   PRO B 313     -12.009 -16.166   0.672  1.00 64.91           C  
ATOM   2554  CB  PRO B 313     -11.821 -13.656   0.769  1.00 64.91           C  
ATOM   2555  O   PRO B 313     -11.715 -16.882   1.632  1.00 64.91           O  
ATOM   2556  CG  PRO B 313     -11.737 -12.755  -0.420  1.00 64.91           C  
ATOM   2557  CD  PRO B 313     -11.345 -13.576  -1.615  1.00 64.91           C  
ATOM   2558  N   GLU B 314     -12.939 -16.529  -0.208  1.00 73.70           N  
ATOM   2559  CA  GLU B 314     -13.888 -17.583   0.137  1.00 73.70           C  
ATOM   2560  C   GLU B 314     -13.246 -18.963   0.022  1.00 73.70           C  
ATOM   2561  CB  GLU B 314     -15.128 -17.504  -0.758  1.00 73.70           C  
ATOM   2562  O   GLU B 314     -13.748 -19.936   0.589  1.00 73.70           O  
ATOM   2563  CG  GLU B 314     -15.942 -16.232  -0.569  1.00 73.70           C  
ATOM   2564  CD  GLU B 314     -15.472 -15.083  -1.447  1.00 73.70           C  
ATOM   2565  OE1 GLU B 314     -16.164 -14.041  -1.506  1.00 73.70           O  
ATOM   2566  OE2 GLU B 314     -14.403 -15.226  -2.081  1.00 73.70           O  
ATOM   2567  N   TYR B 315     -12.121 -19.005  -0.638  1.00 80.64           N  
ATOM   2568  CA  TYR B 315     -11.473 -20.288  -0.881  1.00 80.64           C  
ATOM   2569  C   TYR B 315     -10.230 -20.445  -0.013  1.00 80.64           C  
ATOM   2570  CB  TYR B 315     -11.097 -20.430  -2.359  1.00 80.64           C  
ATOM   2571  O   TYR B 315      -9.582 -21.494  -0.028  1.00 80.64           O  
ATOM   2572  CG  TYR B 315     -12.277 -20.698  -3.262  1.00 80.64           C  
ATOM   2573  CD1 TYR B 315     -12.586 -21.994  -3.669  1.00 80.64           C  
ATOM   2574  CD2 TYR B 315     -13.084 -19.658  -3.710  1.00 80.64           C  
ATOM   2575  CE1 TYR B 315     -13.671 -22.246  -4.503  1.00 80.64           C  
ATOM   2576  CE2 TYR B 315     -14.171 -19.898  -4.543  1.00 80.64           C  
ATOM   2577  OH  TYR B 315     -15.532 -21.437  -5.758  1.00 80.64           O  
ATOM   2578  CZ  TYR B 315     -14.457 -21.194  -4.933  1.00 80.64           C  
ATOM   2579  N   LEU B 316      -9.959 -19.490   0.757  1.00 78.79           N  
ATOM   2580  CA  LEU B 316      -8.718 -19.498   1.524  1.00 78.79           C  
ATOM   2581  C   LEU B 316      -8.774 -20.536   2.640  1.00 78.79           C  
ATOM   2582  CB  LEU B 316      -8.444 -18.112   2.114  1.00 78.79           C  
ATOM   2583  O   LEU B 316      -9.761 -20.609   3.376  1.00 78.79           O  
ATOM   2584  CG  LEU B 316      -7.990 -17.033   1.130  1.00 78.79           C  
ATOM   2585  CD1 LEU B 316      -7.987 -15.666   1.805  1.00 78.79           C  
ATOM   2586  CD2 LEU B 316      -6.608 -17.364   0.575  1.00 78.79           C  
ATOM   2587  N   ALA B 317      -7.687 -21.233   2.702  1.00 83.29           N  
ATOM   2588  CA  ALA B 317      -7.578 -22.214   3.779  1.00 83.29           C  
ATOM   2589  C   ALA B 317      -7.320 -21.530   5.119  1.00 83.29           C  
ATOM   2590  CB  ALA B 317      -6.468 -23.217   3.475  1.00 83.29           C  
ATOM   2591  O   ALA B 317      -6.723 -20.452   5.168  1.00 83.29           O  
ATOM   2592  N   PRO B 318      -7.785 -22.102   6.189  1.00 80.27           N  
ATOM   2593  CA  PRO B 318      -7.609 -21.516   7.520  1.00 80.27           C  
ATOM   2594  C   PRO B 318      -6.147 -21.218   7.844  1.00 80.27           C  
ATOM   2595  CB  PRO B 318      -8.167 -22.592   8.456  1.00 80.27           C  
ATOM   2596  O   PRO B 318      -5.838 -20.165   8.409  1.00 80.27           O  
ATOM   2597  CG  PRO B 318      -8.897 -23.538   7.558  1.00 80.27           C  
ATOM   2598  CD  PRO B 318      -8.447 -23.298   6.145  1.00 80.27           C  
ATOM   2599  N   GLU B 319      -5.191 -22.141   7.421  1.00 71.15           N  
ATOM   2600  CA  GLU B 319      -3.781 -21.960   7.754  1.00 71.15           C  
ATOM   2601  C   GLU B 319      -3.178 -20.789   6.984  1.00 71.15           C  
ATOM   2602  CB  GLU B 319      -2.992 -23.240   7.468  1.00 71.15           C  
ATOM   2603  O   GLU B 319      -2.168 -20.219   7.401  1.00 71.15           O  
ATOM   2604  CG  GLU B 319      -3.047 -23.684   6.014  1.00 71.15           C  
ATOM   2605  CD  GLU B 319      -4.167 -24.671   5.729  1.00 71.15           C  
ATOM   2606  OE1 GLU B 319      -3.990 -25.558   4.863  1.00 71.15           O  
ATOM   2607  OE2 GLU B 319      -5.232 -24.557   6.377  1.00 71.15           O  
ATOM   2608  N   VAL B 320      -3.773 -20.513   5.849  1.00 67.38           N  
ATOM   2609  CA  VAL B 320      -3.323 -19.341   5.104  1.00 67.38           C  
ATOM   2610  C   VAL B 320      -3.732 -18.070   5.844  1.00 67.38           C  
ATOM   2611  CB  VAL B 320      -3.894 -19.329   3.668  1.00 67.38           C  
ATOM   2612  O   VAL B 320      -2.967 -17.104   5.901  1.00 67.38           O  
ATOM   2613  CG1 VAL B 320      -3.483 -18.053   2.935  1.00 67.38           C  
ATOM   2614  CG2 VAL B 320      -3.429 -20.564   2.899  1.00 67.38           C  
ATOM   2615  N   LEU B 321      -4.979 -18.067   6.428  1.00 65.25           N  
ATOM   2616  CA  LEU B 321      -5.502 -16.921   7.165  1.00 65.25           C  
ATOM   2617  C   LEU B 321      -4.711 -16.694   8.449  1.00 65.25           C  
ATOM   2618  CB  LEU B 321      -6.983 -17.125   7.493  1.00 65.25           C  
ATOM   2619  O   LEU B 321      -4.572 -15.557   8.905  1.00 65.25           O  
ATOM   2620  CG  LEU B 321      -7.948 -17.115   6.306  1.00 65.25           C  
ATOM   2621  CD1 LEU B 321      -9.354 -17.491   6.763  1.00 65.25           C  
ATOM   2622  CD2 LEU B 321      -7.948 -15.749   5.629  1.00 65.25           C  
ATOM   2623  N   GLU B 322      -4.198 -17.754   9.025  1.00 58.19           N  
ATOM   2624  CA  GLU B 322      -3.444 -17.675  10.272  1.00 58.19           C  
ATOM   2625  C   GLU B 322      -1.978 -17.340  10.010  1.00 58.19           C  
ATOM   2626  CB  GLU B 322      -3.552 -18.989  11.050  1.00 58.19           C  
ATOM   2627  O   GLU B 322      -1.167 -17.311  10.938  1.00 58.19           O  
ATOM   2628  CG  GLU B 322      -4.943 -19.263  11.604  1.00 58.19           C  
ATOM   2629  CD  GLU B 322      -5.055 -20.607  12.306  1.00 58.19           C  
ATOM   2630  OE1 GLU B 322      -6.041 -20.825  13.046  1.00 58.19           O  
ATOM   2631  OE2 GLU B 322      -4.149 -21.448  12.116  1.00 58.19           O  
ATOM   2632  N   ASP B 323      -1.676 -16.959   8.836  1.00 44.05           N  
ATOM   2633  CA  ASP B 323      -0.335 -16.583   8.400  1.00 44.05           C  
ATOM   2634  C   ASP B 323       0.682 -17.666   8.755  1.00 44.05           C  
ATOM   2635  CB  ASP B 323       0.078 -15.248   9.023  1.00 44.05           C  
ATOM   2636  O   ASP B 323       1.818 -17.360   9.125  1.00 44.05           O  
ATOM   2637  CG  ASP B 323       0.878 -14.373   8.075  1.00 44.05           C  
ATOM   2638  OD1 ASP B 323       1.008 -14.725   6.882  1.00 44.05           O  
ATOM   2639  OD2 ASP B 323       1.385 -13.322   8.524  1.00 44.05           O  
ATOM   2640  N   ASN B 324       0.199 -18.855   8.749  1.00 45.09           N  
ATOM   2641  CA  ASN B 324       1.082 -19.995   8.970  1.00 45.09           C  
ATOM   2642  C   ASN B 324       1.651 -20.525   7.657  1.00 45.09           C  
ATOM   2643  CB  ASN B 324       0.345 -21.108   9.717  1.00 45.09           C  
ATOM   2644  O   ASN B 324       1.124 -20.231   6.583  1.00 45.09           O  
ATOM   2645  CG  ASN B 324      -0.025 -20.715  11.134  1.00 45.09           C  
ATOM   2646  ND2 ASN B 324      -1.080 -21.324  11.662  1.00 45.09           N  
ATOM   2647  OD1 ASN B 324       0.631 -19.870  11.748  1.00 45.09           O  
ATOM   2648  N   ASP B 325       2.883 -21.107   7.795  1.00 50.15           N  
ATOM   2649  CA  ASP B 325       3.401 -21.826   6.635  1.00 50.15           C  
ATOM   2650  C   ASP B 325       2.405 -22.876   6.150  1.00 50.15           C  
ATOM   2651  CB  ASP B 325       4.741 -22.486   6.968  1.00 50.15           C  
ATOM   2652  O   ASP B 325       1.706 -23.496   6.954  1.00 50.15           O  
ATOM   2653  CG  ASP B 325       5.863 -21.482   7.170  1.00 50.15           C  
ATOM   2654  OD1 ASP B 325       5.784 -20.361   6.623  1.00 50.15           O  
ATOM   2655  OD2 ASP B 325       6.836 -21.816   7.880  1.00 50.15           O  
ATOM   2656  N   TYR B 326       2.080 -22.758   4.873  1.00 61.64           N  
ATOM   2657  CA  TYR B 326       1.125 -23.752   4.396  1.00 61.64           C  
ATOM   2658  C   TYR B 326       1.747 -24.635   3.321  1.00 61.64           C  
ATOM   2659  CB  TYR B 326      -0.132 -23.070   3.848  1.00 61.64           C  
ATOM   2660  O   TYR B 326       2.725 -24.246   2.679  1.00 61.64           O  
ATOM   2661  CG  TYR B 326       0.157 -21.989   2.834  1.00 61.64           C  
ATOM   2662  CD1 TYR B 326       0.327 -20.664   3.228  1.00 61.64           C  
ATOM   2663  CD2 TYR B 326       0.259 -22.291   1.480  1.00 61.64           C  
ATOM   2664  CE1 TYR B 326       0.592 -19.665   2.297  1.00 61.64           C  
ATOM   2665  CE2 TYR B 326       0.523 -21.300   0.540  1.00 61.64           C  
ATOM   2666  OH  TYR B 326       0.950 -19.007   0.032  1.00 61.64           O  
ATOM   2667  CZ  TYR B 326       0.688 -19.992   0.958  1.00 61.64           C  
ATOM   2668  N   GLY B 327       1.310 -25.938   3.286  1.00 73.66           N  
ATOM   2669  CA  GLY B 327       1.807 -26.948   2.365  1.00 73.66           C  
ATOM   2670  C   GLY B 327       0.782 -27.365   1.328  1.00 73.66           C  
ATOM   2671  O   GLY B 327      -0.054 -26.559   0.913  1.00 73.66           O  
ATOM   2672  N   ARG B 328       0.880 -28.552   0.866  1.00 84.35           N  
ATOM   2673  CA  ARG B 328       0.067 -29.126  -0.202  1.00 84.35           C  
ATOM   2674  C   ARG B 328      -1.400 -29.203   0.208  1.00 84.35           C  
ATOM   2675  CB  ARG B 328       0.580 -30.517  -0.580  1.00 84.35           C  
ATOM   2676  O   ARG B 328      -2.290 -29.165  -0.644  1.00 84.35           O  
ATOM   2677  CG  ARG B 328       1.971 -30.515  -1.192  1.00 84.35           C  
ATOM   2678  CD  ARG B 328       2.445 -31.925  -1.520  1.00 84.35           C  
ATOM   2679  NE  ARG B 328       3.856 -31.946  -1.894  1.00 84.35           N  
ATOM   2680  NH1 ARG B 328       3.875 -34.174  -2.502  1.00 84.35           N  
ATOM   2681  NH2 ARG B 328       5.788 -32.922  -2.663  1.00 84.35           N  
ATOM   2682  CZ  ARG B 328       4.503 -33.014  -2.352  1.00 84.35           C  
ATOM   2683  N   ALA B 329      -1.593 -29.194   1.519  1.00 88.42           N  
ATOM   2684  CA  ALA B 329      -2.937 -29.386   2.057  1.00 88.42           C  
ATOM   2685  C   ALA B 329      -3.854 -28.230   1.666  1.00 88.42           C  
ATOM   2686  CB  ALA B 329      -2.886 -29.530   3.576  1.00 88.42           C  
ATOM   2687  O   ALA B 329      -5.078 -28.377   1.656  1.00 88.42           O  
ATOM   2688  N   VAL B 330      -3.311 -27.059   1.334  1.00 86.16           N  
ATOM   2689  CA  VAL B 330      -4.099 -25.887   0.967  1.00 86.16           C  
ATOM   2690  C   VAL B 330      -4.895 -26.177  -0.304  1.00 86.16           C  
ATOM   2691  CB  VAL B 330      -3.204 -24.644   0.763  1.00 86.16           C  
ATOM   2692  O   VAL B 330      -6.039 -25.737  -0.441  1.00 86.16           O  
ATOM   2693  CG1 VAL B 330      -4.011 -23.490   0.170  1.00 86.16           C  
ATOM   2694  CG2 VAL B 330      -2.563 -24.227   2.086  1.00 86.16           C  
ATOM   2695  N   ASP B 331      -4.273 -26.919  -1.228  1.00 90.42           N  
ATOM   2696  CA  ASP B 331      -4.946 -27.269  -2.475  1.00 90.42           C  
ATOM   2697  C   ASP B 331      -6.142 -28.183  -2.216  1.00 90.42           C  
ATOM   2698  CB  ASP B 331      -3.970 -27.941  -3.443  1.00 90.42           C  
ATOM   2699  O   ASP B 331      -7.175 -28.065  -2.877  1.00 90.42           O  
ATOM   2700  CG  ASP B 331      -2.979 -26.968  -4.056  1.00 90.42           C  
ATOM   2701  OD1 ASP B 331      -3.240 -25.745  -4.049  1.00 90.42           O  
ATOM   2702  OD2 ASP B 331      -1.929 -27.427  -4.555  1.00 90.42           O  
ATOM   2703  N   TRP B 332      -6.077 -29.042  -1.298  1.00 95.67           N  
ATOM   2704  CA  TRP B 332      -7.171 -29.958  -0.989  1.00 95.67           C  
ATOM   2705  C   TRP B 332      -8.314 -29.226  -0.294  1.00 95.67           C  
ATOM   2706  CB  TRP B 332      -6.676 -31.110  -0.111  1.00 95.67           C  
ATOM   2707  O   TRP B 332      -9.483 -29.568  -0.481  1.00 95.67           O  
ATOM   2708  CG  TRP B 332      -5.496 -31.843  -0.675  1.00 95.67           C  
ATOM   2709  CD1 TRP B 332      -4.296 -32.070  -0.061  1.00 95.67           C  
ATOM   2710  CD2 TRP B 332      -5.403 -32.442  -1.971  1.00 95.67           C  
ATOM   2711  CE2 TRP B 332      -4.117 -33.016  -2.075  1.00 95.67           C  
ATOM   2712  CE3 TRP B 332      -6.284 -32.550  -3.056  1.00 95.67           C  
ATOM   2713  NE1 TRP B 332      -3.462 -32.775  -0.897  1.00 95.67           N  
ATOM   2714  CH2 TRP B 332      -4.571 -33.779  -4.269  1.00 95.67           C  
ATOM   2715  CZ2 TRP B 332      -3.689 -33.688  -3.223  1.00 95.67           C  
ATOM   2716  CZ3 TRP B 332      -5.857 -33.220  -4.197  1.00 95.67           C  
ATOM   2717  N   TRP B 333      -7.923 -28.227   0.555  1.00 92.53           N  
ATOM   2718  CA  TRP B 333      -8.968 -27.342   1.060  1.00 92.53           C  
ATOM   2719  C   TRP B 333      -9.732 -26.691  -0.088  1.00 92.53           C  
ATOM   2720  CB  TRP B 333      -8.368 -26.264   1.967  1.00 92.53           C  
ATOM   2721  O   TRP B 333     -10.964 -26.722  -0.119  1.00 92.53           O  
ATOM   2722  CG  TRP B 333      -9.357 -25.236   2.427  1.00 92.53           C  
ATOM   2723  CD1 TRP B 333      -9.692 -24.072   1.793  1.00 92.53           C  
ATOM   2724  CD2 TRP B 333     -10.137 -25.278   3.626  1.00 92.53           C  
ATOM   2725  CE2 TRP B 333     -10.925 -24.106   3.654  1.00 92.53           C  
ATOM   2726  CE3 TRP B 333     -10.248 -26.195   4.680  1.00 92.53           C  
ATOM   2727  NE1 TRP B 333     -10.635 -23.388   2.525  1.00 92.53           N  
ATOM   2728  CH2 TRP B 333     -11.900 -24.740   5.715  1.00 92.53           C  
ATOM   2729  CZ2 TRP B 333     -11.812 -23.827   4.697  1.00 92.53           C  
ATOM   2730  CZ3 TRP B 333     -11.131 -25.915   5.717  1.00 92.53           C  
ATOM   2731  N   GLY B 334      -8.932 -26.168  -1.012  1.00 92.36           N  
ATOM   2732  CA  GLY B 334      -9.551 -25.582  -2.189  1.00 92.36           C  
ATOM   2733  C   GLY B 334     -10.471 -26.541  -2.921  1.00 92.36           C  
ATOM   2734  O   GLY B 334     -11.571 -26.165  -3.329  1.00 92.36           O  
ATOM   2735  N   LEU B 335     -10.026 -27.776  -3.077  1.00 96.54           N  
ATOM   2736  CA  LEU B 335     -10.849 -28.806  -3.702  1.00 96.54           C  
ATOM   2737  C   LEU B 335     -12.147 -29.008  -2.926  1.00 96.54           C  
ATOM   2738  CB  LEU B 335     -10.082 -30.127  -3.789  1.00 96.54           C  
ATOM   2739  O   LEU B 335     -13.221 -29.114  -3.522  1.00 96.54           O  
ATOM   2740  CG  LEU B 335     -10.845 -31.318  -4.371  1.00 96.54           C  
ATOM   2741  CD1 LEU B 335     -11.159 -31.077  -5.844  1.00 96.54           C  
ATOM   2742  CD2 LEU B 335     -10.046 -32.604  -4.193  1.00 96.54           C  
ATOM   2743  N   GLY B 336     -12.020 -29.072  -1.641  1.00 96.90           N  
ATOM   2744  CA  GLY B 336     -13.205 -29.205  -0.808  1.00 96.90           C  
ATOM   2745  C   GLY B 336     -14.230 -28.113  -1.051  1.00 96.90           C  
ATOM   2746  O   GLY B 336     -15.423 -28.393  -1.188  1.00 96.90           O  
ATOM   2747  N   VAL B 337     -13.736 -26.913  -1.111  1.00 92.70           N  
ATOM   2748  CA  VAL B 337     -14.629 -25.778  -1.316  1.00 92.70           C  
ATOM   2749  C   VAL B 337     -15.271 -25.868  -2.699  1.00 92.70           C  
ATOM   2750  CB  VAL B 337     -13.882 -24.433  -1.162  1.00 92.70           C  
ATOM   2751  O   VAL B 337     -16.481 -25.679  -2.841  1.00 92.70           O  
ATOM   2752  CG1 VAL B 337     -14.820 -23.260  -1.440  1.00 92.70           C  
ATOM   2753  CG2 VAL B 337     -13.276 -24.318   0.235  1.00 92.70           C  
ATOM   2754  N   VAL B 338     -14.479 -26.194  -3.690  1.00 93.98           N  
ATOM   2755  CA  VAL B 338     -14.965 -26.306  -5.062  1.00 93.98           C  
ATOM   2756  C   VAL B 338     -16.012 -27.413  -5.150  1.00 93.98           C  
ATOM   2757  CB  VAL B 338     -13.811 -26.583  -6.051  1.00 93.98           C  
ATOM   2758  O   VAL B 338     -17.088 -27.214  -5.719  1.00 93.98           O  
ATOM   2759  CG1 VAL B 338     -14.356 -27.055  -7.398  1.00 93.98           C  
ATOM   2760  CG2 VAL B 338     -12.949 -25.334  -6.228  1.00 93.98           C  
ATOM   2761  N   MET B 339     -15.714 -28.521  -4.598  1.00 96.44           N  
ATOM   2762  CA  MET B 339     -16.641 -29.648  -4.655  1.00 96.44           C  
ATOM   2763  C   MET B 339     -17.913 -29.346  -3.871  1.00 96.44           C  
ATOM   2764  CB  MET B 339     -15.980 -30.916  -4.114  1.00 96.44           C  
ATOM   2765  O   MET B 339     -19.010 -29.721  -4.290  1.00 96.44           O  
ATOM   2766  CG  MET B 339     -14.890 -31.473  -5.015  1.00 96.44           C  
ATOM   2767  SD  MET B 339     -14.342 -33.148  -4.504  1.00 96.44           S  
ATOM   2768  CE  MET B 339     -15.754 -34.135  -5.076  1.00 96.44           C  
ATOM   2769  N   TYR B 340     -17.747 -28.676  -2.735  1.00 92.75           N  
ATOM   2770  CA  TYR B 340     -18.917 -28.247  -1.977  1.00 92.75           C  
ATOM   2771  C   TYR B 340     -19.819 -27.356  -2.824  1.00 92.75           C  
ATOM   2772  CB  TYR B 340     -18.492 -27.503  -0.707  1.00 92.75           C  
ATOM   2773  O   TYR B 340     -21.028 -27.586  -2.906  1.00 92.75           O  
ATOM   2774  CG  TYR B 340     -19.636 -27.197   0.228  1.00 92.75           C  
ATOM   2775  CD1 TYR B 340     -20.490 -26.123  -0.012  1.00 92.75           C  
ATOM   2776  CD2 TYR B 340     -19.866 -27.981   1.354  1.00 92.75           C  
ATOM   2777  CE1 TYR B 340     -21.545 -25.836   0.849  1.00 92.75           C  
ATOM   2778  CE2 TYR B 340     -20.917 -27.704   2.222  1.00 92.75           C  
ATOM   2779  OH  TYR B 340     -22.793 -26.352   2.816  1.00 92.75           O  
ATOM   2780  CZ  TYR B 340     -21.750 -26.631   1.961  1.00 92.75           C  
ATOM   2781  N   GLU B 341     -19.201 -26.435  -3.443  1.00 88.55           N  
ATOM   2782  CA  GLU B 341     -19.952 -25.496  -4.272  1.00 88.55           C  
ATOM   2783  C   GLU B 341     -20.647 -26.213  -5.426  1.00 88.55           C  
ATOM   2784  CB  GLU B 341     -19.031 -24.400  -4.813  1.00 88.55           C  
ATOM   2785  O   GLU B 341     -21.788 -25.891  -5.767  1.00 88.55           O  
ATOM   2786  CG  GLU B 341     -19.772 -23.213  -5.410  1.00 88.55           C  
ATOM   2787  CD  GLU B 341     -18.856 -22.057  -5.780  1.00 88.55           C  
ATOM   2788  OE1 GLU B 341     -19.362 -20.949  -6.067  1.00 88.55           O  
ATOM   2789  OE2 GLU B 341     -17.621 -22.262  -5.782  1.00 88.55           O  
ATOM   2790  N   MET B 342     -20.022 -27.201  -5.973  1.00 91.64           N  
ATOM   2791  CA  MET B 342     -20.605 -27.962  -7.074  1.00 91.64           C  
ATOM   2792  C   MET B 342     -21.843 -28.723  -6.614  1.00 91.64           C  
ATOM   2793  CB  MET B 342     -19.580 -28.935  -7.659  1.00 91.64           C  
ATOM   2794  O   MET B 342     -22.871 -28.715  -7.294  1.00 91.64           O  
ATOM   2795  CG  MET B 342     -18.495 -28.261  -8.484  1.00 91.64           C  
ATOM   2796  SD  MET B 342     -17.462 -29.465  -9.405  1.00 91.64           S  
ATOM   2797  CE  MET B 342     -16.318 -29.975  -8.093  1.00 91.64           C  
ATOM   2798  N   MET B 343     -21.716 -29.322  -5.490  1.00 91.40           N  
ATOM   2799  CA  MET B 343     -22.747 -30.256  -5.048  1.00 91.40           C  
ATOM   2800  C   MET B 343     -23.843 -29.530  -4.274  1.00 91.40           C  
ATOM   2801  CB  MET B 343     -22.138 -31.360  -4.181  1.00 91.40           C  
ATOM   2802  O   MET B 343     -24.990 -29.979  -4.245  1.00 91.40           O  
ATOM   2803  CG  MET B 343     -21.213 -32.296  -4.942  1.00 91.40           C  
ATOM   2804  SD  MET B 343     -20.574 -33.659  -3.892  1.00 91.40           S  
ATOM   2805  CE  MET B 343     -19.221 -32.800  -3.041  1.00 91.40           C  
ATOM   2806  N   CYS B 344     -23.499 -28.389  -3.665  1.00 84.46           N  
ATOM   2807  CA  CYS B 344     -24.471 -27.703  -2.821  1.00 84.46           C  
ATOM   2808  C   CYS B 344     -24.964 -26.424  -3.487  1.00 84.46           C  
ATOM   2809  CB  CYS B 344     -23.862 -27.377  -1.458  1.00 84.46           C  
ATOM   2810  O   CYS B 344     -25.998 -25.877  -3.101  1.00 84.46           O  
ATOM   2811  SG  CYS B 344     -23.312 -28.832  -0.540  1.00 84.46           S  
ATOM   2812  N   GLY B 345     -24.255 -25.988  -4.481  1.00 77.56           N  
ATOM   2813  CA  GLY B 345     -24.647 -24.789  -5.204  1.00 77.56           C  
ATOM   2814  C   GLY B 345     -24.315 -23.508  -4.461  1.00 77.56           C  
ATOM   2815  O   GLY B 345     -24.731 -22.422  -4.869  1.00 77.56           O  
ATOM   2816  N   ARG B 346     -23.663 -23.573  -3.347  1.00 78.33           N  
ATOM   2817  CA  ARG B 346     -23.215 -22.430  -2.557  1.00 78.33           C  
ATOM   2818  C   ARG B 346     -21.877 -22.720  -1.885  1.00 78.33           C  
ATOM   2819  CB  ARG B 346     -24.262 -22.061  -1.505  1.00 78.33           C  
ATOM   2820  O   ARG B 346     -21.466 -23.878  -1.783  1.00 78.33           O  
ATOM   2821  CG  ARG B 346     -24.610 -23.197  -0.556  1.00 78.33           C  
ATOM   2822  CD  ARG B 346     -25.705 -22.800   0.423  1.00 78.33           C  
ATOM   2823  NE  ARG B 346     -26.033 -23.890   1.338  1.00 78.33           N  
ATOM   2824  NH1 ARG B 346     -25.046 -22.913   3.184  1.00 78.33           N  
ATOM   2825  NH2 ARG B 346     -26.060 -24.961   3.369  1.00 78.33           N  
ATOM   2826  CZ  ARG B 346     -25.712 -23.919   2.628  1.00 78.33           C  
ATOM   2827  N   LEU B 347     -21.268 -21.640  -1.444  1.00 85.67           N  
ATOM   2828  CA  LEU B 347     -19.997 -21.789  -0.744  1.00 85.67           C  
ATOM   2829  C   LEU B 347     -20.217 -22.266   0.687  1.00 85.67           C  
ATOM   2830  CB  LEU B 347     -19.230 -20.464  -0.740  1.00 85.67           C  
ATOM   2831  O   LEU B 347     -21.256 -21.983   1.288  1.00 85.67           O  
ATOM   2832  CG  LEU B 347     -18.696 -19.986  -2.091  1.00 85.67           C  
ATOM   2833  CD1 LEU B 347     -18.384 -18.494  -2.040  1.00 85.67           C  
ATOM   2834  CD2 LEU B 347     -17.458 -20.782  -2.489  1.00 85.67           C  
ATOM   2835  N   PRO B 348     -19.302 -23.044   1.241  1.00 89.00           N  
ATOM   2836  CA  PRO B 348     -19.454 -23.494   2.627  1.00 89.00           C  
ATOM   2837  C   PRO B 348     -19.443 -22.339   3.626  1.00 89.00           C  
ATOM   2838  CB  PRO B 348     -18.244 -24.408   2.836  1.00 89.00           C  
ATOM   2839  O   PRO B 348     -20.090 -22.418   4.673  1.00 89.00           O  
ATOM   2840  CG  PRO B 348     -17.276 -24.011   1.769  1.00 89.00           C  
ATOM   2841  CD  PRO B 348     -18.048 -23.449   0.610  1.00 89.00           C  
ATOM   2842  N   PHE B 349     -18.647 -21.361   3.299  1.00 83.11           N  
ATOM   2843  CA  PHE B 349     -18.581 -20.163   4.127  1.00 83.11           C  
ATOM   2844  C   PHE B 349     -18.775 -18.909   3.282  1.00 83.11           C  
ATOM   2845  CB  PHE B 349     -17.242 -20.094   4.869  1.00 83.11           C  
ATOM   2846  O   PHE B 349     -18.133 -18.751   2.241  1.00 83.11           O  
ATOM   2847  CG  PHE B 349     -16.869 -21.373   5.568  1.00 83.11           C  
ATOM   2848  CD1 PHE B 349     -17.456 -21.716   6.780  1.00 83.11           C  
ATOM   2849  CD2 PHE B 349     -15.931 -22.233   5.013  1.00 83.11           C  
ATOM   2850  CE1 PHE B 349     -17.113 -22.899   7.429  1.00 83.11           C  
ATOM   2851  CE2 PHE B 349     -15.582 -23.417   5.656  1.00 83.11           C  
ATOM   2852  CZ  PHE B 349     -16.174 -23.748   6.864  1.00 83.11           C  
ATOM   2853  N   TYR B 350     -19.745 -18.053   3.770  1.00 71.90           N  
ATOM   2854  CA  TYR B 350     -19.954 -16.830   3.003  1.00 71.90           C  
ATOM   2855  C   TYR B 350     -20.389 -15.686   3.910  1.00 71.90           C  
ATOM   2856  CB  TYR B 350     -21.000 -17.055   1.907  1.00 71.90           C  
ATOM   2857  O   TYR B 350     -21.157 -15.890   4.853  1.00 71.90           O  
ATOM   2858  CG  TYR B 350     -21.256 -15.837   1.053  1.00 71.90           C  
ATOM   2859  CD1 TYR B 350     -22.345 -15.005   1.301  1.00 71.90           C  
ATOM   2860  CD2 TYR B 350     -20.409 -15.516  -0.003  1.00 71.90           C  
ATOM   2861  CE1 TYR B 350     -22.586 -13.883   0.515  1.00 71.90           C  
ATOM   2862  CE2 TYR B 350     -20.641 -14.397  -0.795  1.00 71.90           C  
ATOM   2863  OH  TYR B 350     -21.963 -12.477  -1.309  1.00 71.90           O  
ATOM   2864  CZ  TYR B 350     -21.730 -13.587  -0.528  1.00 71.90           C  
ATOM   2865  N   ASN B 351     -19.761 -14.631   3.719  1.00 68.30           N  
ATOM   2866  CA  ASN B 351     -20.183 -13.374   4.330  1.00 68.30           C  
ATOM   2867  C   ASN B 351     -19.675 -12.170   3.543  1.00 68.30           C  
ATOM   2868  CB  ASN B 351     -19.710 -13.297   5.783  1.00 68.30           C  
ATOM   2869  O   ASN B 351     -18.562 -12.194   3.013  1.00 68.30           O  
ATOM   2870  CG  ASN B 351     -20.480 -12.275   6.595  1.00 68.30           C  
ATOM   2871  ND2 ASN B 351     -21.299 -12.752   7.525  1.00 68.30           N  
ATOM   2872  OD1 ASN B 351     -20.342 -11.067   6.387  1.00 68.30           O  
ATOM   2873  N   GLN B 352     -20.530 -11.205   3.445  1.00 60.38           N  
ATOM   2874  CA  GLN B 352     -20.141 -10.010   2.703  1.00 60.38           C  
ATOM   2875  C   GLN B 352     -18.969  -9.301   3.376  1.00 60.38           C  
ATOM   2876  CB  GLN B 352     -21.326  -9.052   2.568  1.00 60.38           C  
ATOM   2877  O   GLN B 352     -18.111  -8.730   2.700  1.00 60.38           O  
ATOM   2878  CG  GLN B 352     -22.298  -9.430   1.458  1.00 60.38           C  
ATOM   2879  CD  GLN B 352     -23.393  -8.398   1.260  1.00 60.38           C  
ATOM   2880  NE2 GLN B 352     -24.168  -8.553   0.192  1.00 60.38           N  
ATOM   2881  OE1 GLN B 352     -23.541  -7.469   2.061  1.00 60.38           O  
ATOM   2882  N   ASP B 353     -18.907  -9.351   4.785  1.00 53.98           N  
ATOM   2883  CA  ASP B 353     -17.814  -8.795   5.576  1.00 53.98           C  
ATOM   2884  C   ASP B 353     -16.659  -9.787   5.692  1.00 53.98           C  
ATOM   2885  CB  ASP B 353     -18.308  -8.397   6.969  1.00 53.98           C  
ATOM   2886  O   ASP B 353     -16.825 -10.879   6.239  1.00 53.98           O  
ATOM   2887  CG  ASP B 353     -17.232  -7.735   7.812  1.00 53.98           C  
ATOM   2888  OD1 ASP B 353     -16.340  -7.066   7.248  1.00 53.98           O  
ATOM   2889  OD2 ASP B 353     -17.276  -7.887   9.052  1.00 53.98           O  
ATOM   2890  N   HIS B 354     -15.474  -9.536   5.049  1.00 53.74           N  
ATOM   2891  CA  HIS B 354     -14.330 -10.439   4.984  1.00 53.74           C  
ATOM   2892  C   HIS B 354     -13.889 -10.870   6.379  1.00 53.74           C  
ATOM   2893  CB  HIS B 354     -13.166  -9.776   4.246  1.00 53.74           C  
ATOM   2894  O   HIS B 354     -13.502 -12.023   6.583  1.00 53.74           O  
ATOM   2895  CG  HIS B 354     -13.357  -9.705   2.765  1.00 53.74           C  
ATOM   2896  CD2 HIS B 354     -14.228 -10.344   1.949  1.00 53.74           C  
ATOM   2897  ND1 HIS B 354     -12.589  -8.898   1.953  1.00 53.74           N  
ATOM   2898  CE1 HIS B 354     -12.982  -9.043   0.699  1.00 53.74           C  
ATOM   2899  NE2 HIS B 354     -13.975  -9.916   0.669  1.00 53.74           N  
ATOM   2900  N   GLU B 355     -14.039  -9.938   7.376  1.00 55.06           N  
ATOM   2901  CA  GLU B 355     -13.649 -10.292   8.738  1.00 55.06           C  
ATOM   2902  C   GLU B 355     -14.540 -11.398   9.297  1.00 55.06           C  
ATOM   2903  CB  GLU B 355     -13.700  -9.064   9.649  1.00 55.06           C  
ATOM   2904  O   GLU B 355     -14.046 -12.358   9.892  1.00 55.06           O  
ATOM   2905  CG  GLU B 355     -12.403  -8.269   9.684  1.00 55.06           C  
ATOM   2906  CD  GLU B 355     -12.442  -7.100  10.655  1.00 55.06           C  
ATOM   2907  OE1 GLU B 355     -11.430  -6.372  10.769  1.00 55.06           O  
ATOM   2908  OE2 GLU B 355     -13.492  -6.911  11.308  1.00 55.06           O  
ATOM   2909  N   LYS B 356     -15.836 -11.172   9.087  1.00 65.14           N  
ATOM   2910  CA  LYS B 356     -16.772 -12.197   9.538  1.00 65.14           C  
ATOM   2911  C   LYS B 356     -16.572 -13.501   8.770  1.00 65.14           C  
ATOM   2912  CB  LYS B 356     -18.214 -11.713   9.383  1.00 65.14           C  
ATOM   2913  O   LYS B 356     -16.643 -14.586   9.350  1.00 65.14           O  
ATOM   2914  CG  LYS B 356     -19.209 -12.434  10.280  1.00 65.14           C  
ATOM   2915  CD  LYS B 356     -20.156 -11.457  10.965  1.00 65.14           C  
ATOM   2916  CE  LYS B 356     -21.139 -12.175  11.878  1.00 65.14           C  
ATOM   2917  NZ  LYS B 356     -22.014 -11.215  12.615  1.00 65.14           N  
ATOM   2918  N   LEU B 357     -16.276 -13.406   7.429  1.00 71.73           N  
ATOM   2919  CA  LEU B 357     -16.020 -14.573   6.592  1.00 71.73           C  
ATOM   2920  C   LEU B 357     -14.834 -15.372   7.121  1.00 71.73           C  
ATOM   2921  CB  LEU B 357     -15.759 -14.148   5.144  1.00 71.73           C  
ATOM   2922  O   LEU B 357     -14.921 -16.593   7.274  1.00 71.73           O  
ATOM   2923  CG  LEU B 357     -15.339 -15.256   4.177  1.00 71.73           C  
ATOM   2924  CD1 LEU B 357     -16.454 -16.286   4.035  1.00 71.73           C  
ATOM   2925  CD2 LEU B 357     -14.969 -14.669   2.819  1.00 71.73           C  
ATOM   2926  N   PHE B 358     -13.758 -14.652   7.430  1.00 68.59           N  
ATOM   2927  CA  PHE B 358     -12.554 -15.310   7.925  1.00 68.59           C  
ATOM   2928  C   PHE B 358     -12.828 -16.016   9.248  1.00 68.59           C  
ATOM   2929  CB  PHE B 358     -11.418 -14.297   8.095  1.00 68.59           C  
ATOM   2930  O   PHE B 358     -12.337 -17.122   9.480  1.00 68.59           O  
ATOM   2931  CG  PHE B 358     -10.969 -13.666   6.805  1.00 68.59           C  
ATOM   2932  CD1 PHE B 358     -11.158 -14.318   5.593  1.00 68.59           C  
ATOM   2933  CD2 PHE B 358     -10.358 -12.419   6.804  1.00 68.59           C  
ATOM   2934  CE1 PHE B 358     -10.743 -13.736   4.397  1.00 68.59           C  
ATOM   2935  CE2 PHE B 358      -9.941 -11.831   5.614  1.00 68.59           C  
ATOM   2936  CZ  PHE B 358     -10.134 -12.491   4.411  1.00 68.59           C  
ATOM   2937  N   GLU B 359     -13.687 -15.360  10.110  1.00 70.49           N  
ATOM   2938  CA  GLU B 359     -14.076 -16.000  11.363  1.00 70.49           C  
ATOM   2939  C   GLU B 359     -14.842 -17.295  11.107  1.00 70.49           C  
ATOM   2940  CB  GLU B 359     -14.920 -15.048  12.214  1.00 70.49           C  
ATOM   2941  O   GLU B 359     -14.593 -18.310  11.760  1.00 70.49           O  
ATOM   2942  CG  GLU B 359     -14.099 -14.065  13.035  1.00 70.49           C  
ATOM   2943  CD  GLU B 359     -14.951 -13.077  13.815  1.00 70.49           C  
ATOM   2944  OE1 GLU B 359     -14.392 -12.116  14.391  1.00 70.49           O  
ATOM   2945  OE2 GLU B 359     -16.187 -13.266  13.853  1.00 70.49           O  
ATOM   2946  N   LEU B 360     -15.708 -17.227  10.131  1.00 78.78           N  
ATOM   2947  CA  LEU B 360     -16.494 -18.406   9.786  1.00 78.78           C  
ATOM   2948  C   LEU B 360     -15.594 -19.532   9.287  1.00 78.78           C  
ATOM   2949  CB  LEU B 360     -17.538 -18.061   8.720  1.00 78.78           C  
ATOM   2950  O   LEU B 360     -15.762 -20.688   9.682  1.00 78.78           O  
ATOM   2951  CG  LEU B 360     -18.676 -17.138   9.160  1.00 78.78           C  
ATOM   2952  CD1 LEU B 360     -19.547 -16.766   7.965  1.00 78.78           C  
ATOM   2953  CD2 LEU B 360     -19.510 -17.800  10.251  1.00 78.78           C  
ATOM   2954  N   ILE B 361     -14.620 -19.216   8.530  1.00 80.52           N  
ATOM   2955  CA  ILE B 361     -13.707 -20.198   7.956  1.00 80.52           C  
ATOM   2956  C   ILE B 361     -12.873 -20.838   9.063  1.00 80.52           C  
ATOM   2957  CB  ILE B 361     -12.785 -19.558   6.893  1.00 80.52           C  
ATOM   2958  O   ILE B 361     -12.645 -22.050   9.055  1.00 80.52           O  
ATOM   2959  CG1 ILE B 361     -13.595 -19.157   5.655  1.00 80.52           C  
ATOM   2960  CG2 ILE B 361     -11.649 -20.514   6.518  1.00 80.52           C  
ATOM   2961  CD1 ILE B 361     -12.805 -18.355   4.631  1.00 80.52           C  
ATOM   2962  N   LEU B 362     -12.508 -20.039  10.064  1.00 77.00           N  
ATOM   2963  CA  LEU B 362     -11.618 -20.503  11.124  1.00 77.00           C  
ATOM   2964  C   LEU B 362     -12.390 -21.297  12.172  1.00 77.00           C  
ATOM   2965  CB  LEU B 362     -10.908 -19.318  11.784  1.00 77.00           C  
ATOM   2966  O   LEU B 362     -11.880 -22.285  12.708  1.00 77.00           O  
ATOM   2967  CG  LEU B 362      -9.812 -18.640  10.960  1.00 77.00           C  
ATOM   2968  CD1 LEU B 362      -9.392 -17.329  11.615  1.00 77.00           C  
ATOM   2969  CD2 LEU B 362      -8.614 -19.569  10.796  1.00 77.00           C  
ATOM   2970  N   MET B 363     -13.713 -20.925  12.373  1.00 78.44           N  
ATOM   2971  CA  MET B 363     -14.329 -21.427  13.598  1.00 78.44           C  
ATOM   2972  C   MET B 363     -15.616 -22.185  13.290  1.00 78.44           C  
ATOM   2973  CB  MET B 363     -14.619 -20.278  14.565  1.00 78.44           C  
ATOM   2974  O   MET B 363     -15.972 -23.127  14.000  1.00 78.44           O  
ATOM   2975  CG  MET B 363     -13.373 -19.546  15.038  1.00 78.44           C  
ATOM   2976  SD  MET B 363     -13.477 -19.048  16.802  1.00 78.44           S  
ATOM   2977  CE  MET B 363     -12.774 -17.378  16.705  1.00 78.44           C  
ATOM   2978  N   GLU B 364     -16.356 -21.887  12.230  1.00 80.31           N  
ATOM   2979  CA  GLU B 364     -17.691 -22.427  11.993  1.00 80.31           C  
ATOM   2980  C   GLU B 364     -17.623 -23.846  11.438  1.00 80.31           C  
ATOM   2981  CB  GLU B 364     -18.474 -21.525  11.036  1.00 80.31           C  
ATOM   2982  O   GLU B 364     -16.787 -24.144  10.582  1.00 80.31           O  
ATOM   2983  CG  GLU B 364     -19.960 -21.846  10.964  1.00 80.31           C  
ATOM   2984  CD  GLU B 364     -20.831 -20.614  10.778  1.00 80.31           C  
ATOM   2985  OE1 GLU B 364     -22.076 -20.745  10.782  1.00 80.31           O  
ATOM   2986  OE2 GLU B 364     -20.264 -19.509  10.626  1.00 80.31           O  
ATOM   2987  N   GLU B 365     -18.475 -24.657  11.942  1.00 83.46           N  
ATOM   2988  CA  GLU B 365     -18.582 -26.016  11.422  1.00 83.46           C  
ATOM   2989  C   GLU B 365     -19.332 -26.042  10.093  1.00 83.46           C  
ATOM   2990  CB  GLU B 365     -19.278 -26.927  12.436  1.00 83.46           C  
ATOM   2991  O   GLU B 365     -20.213 -25.213   9.856  1.00 83.46           O  
ATOM   2992  CG  GLU B 365     -18.380 -27.371  13.582  1.00 83.46           C  
ATOM   2993  CD  GLU B 365     -18.904 -28.595  14.316  1.00 83.46           C  
ATOM   2994  OE1 GLU B 365     -18.184 -29.137  15.184  1.00 83.46           O  
ATOM   2995  OE2 GLU B 365     -20.045 -29.016  14.020  1.00 83.46           O  
ATOM   2996  N   ILE B 366     -18.986 -26.998   9.276  1.00 85.83           N  
ATOM   2997  CA  ILE B 366     -19.574 -27.097   7.945  1.00 85.83           C  
ATOM   2998  C   ILE B 366     -20.987 -27.667   8.046  1.00 85.83           C  
ATOM   2999  CB  ILE B 366     -18.710 -27.972   7.009  1.00 85.83           C  
ATOM   3000  O   ILE B 366     -21.220 -28.642   8.764  1.00 85.83           O  
ATOM   3001  CG1 ILE B 366     -17.295 -27.392   6.893  1.00 85.83           C  
ATOM   3002  CG2 ILE B 366     -19.365 -28.098   5.631  1.00 85.83           C  
ATOM   3003  CD1 ILE B 366     -16.269 -28.371   6.339  1.00 85.83           C  
ATOM   3004  N   ARG B 367     -21.946 -27.042   7.378  1.00 85.18           N  
ATOM   3005  CA  ARG B 367     -23.316 -27.538   7.302  1.00 85.18           C  
ATOM   3006  C   ARG B 367     -23.588 -28.193   5.952  1.00 85.18           C  
ATOM   3007  CB  ARG B 367     -24.313 -26.403   7.545  1.00 85.18           C  
ATOM   3008  O   ARG B 367     -23.163 -27.684   4.913  1.00 85.18           O  
ATOM   3009  CG  ARG B 367     -24.242 -25.809   8.942  1.00 85.18           C  
ATOM   3010  CD  ARG B 367     -25.339 -24.779   9.174  1.00 85.18           C  
ATOM   3011  NE  ARG B 367     -25.237 -24.171  10.498  1.00 85.18           N  
ATOM   3012  NH1 ARG B 367     -27.289 -23.114  10.397  1.00 85.18           N  
ATOM   3013  NH2 ARG B 367     -25.970 -22.893  12.259  1.00 85.18           N  
ATOM   3014  CZ  ARG B 367     -26.166 -23.394  11.048  1.00 85.18           C  
ATOM   3015  N   PHE B 368     -24.273 -29.297   6.044  1.00 85.51           N  
ATOM   3016  CA  PHE B 368     -24.569 -30.020   4.812  1.00 85.51           C  
ATOM   3017  C   PHE B 368     -26.071 -30.058   4.555  1.00 85.51           C  
ATOM   3018  CB  PHE B 368     -24.010 -31.445   4.876  1.00 85.51           C  
ATOM   3019  O   PHE B 368     -26.858 -30.274   5.478  1.00 85.51           O  
ATOM   3020  CG  PHE B 368     -22.512 -31.504   4.998  1.00 85.51           C  
ATOM   3021  CD1 PHE B 368     -21.702 -31.319   3.884  1.00 85.51           C  
ATOM   3022  CD2 PHE B 368     -21.913 -31.745   6.227  1.00 85.51           C  
ATOM   3023  CE1 PHE B 368     -20.314 -31.374   3.994  1.00 85.51           C  
ATOM   3024  CE2 PHE B 368     -20.527 -31.802   6.345  1.00 85.51           C  
ATOM   3025  CZ  PHE B 368     -19.729 -31.616   5.227  1.00 85.51           C  
ATOM   3026  N   PRO B 369     -26.455 -29.858   3.318  1.00 78.63           N  
ATOM   3027  CA  PRO B 369     -27.870 -30.074   3.007  1.00 78.63           C  
ATOM   3028  C   PRO B 369     -28.281 -31.541   3.120  1.00 78.63           C  
ATOM   3029  CB  PRO B 369     -27.992 -29.583   1.562  1.00 78.63           C  
ATOM   3030  O   PRO B 369     -27.436 -32.433   3.012  1.00 78.63           O  
ATOM   3031  CG  PRO B 369     -26.582 -29.440   1.087  1.00 78.63           C  
ATOM   3032  CD  PRO B 369     -25.666 -29.547   2.272  1.00 78.63           C  
ATOM   3033  N   ARG B 370     -29.586 -31.794   3.276  1.00 79.07           N  
ATOM   3034  CA  ARG B 370     -30.102 -33.149   3.442  1.00 79.07           C  
ATOM   3035  C   ARG B 370     -29.999 -33.937   2.141  1.00 79.07           C  
ATOM   3036  CB  ARG B 370     -31.555 -33.115   3.921  1.00 79.07           C  
ATOM   3037  O   ARG B 370     -29.921 -35.167   2.159  1.00 79.07           O  
ATOM   3038  CG  ARG B 370     -31.725 -32.589   5.337  1.00 79.07           C  
ATOM   3039  CD  ARG B 370     -33.171 -32.679   5.803  1.00 79.07           C  
ATOM   3040  NE  ARG B 370     -33.330 -32.184   7.167  1.00 79.07           N  
ATOM   3041  NH1 ARG B 370     -35.532 -32.851   7.374  1.00 79.07           N  
ATOM   3042  NH2 ARG B 370     -34.482 -31.793   9.115  1.00 79.07           N  
ATOM   3043  CZ  ARG B 370     -34.448 -32.277   7.882  1.00 79.07           C  
ATOM   3044  N   THR B 371     -29.880 -33.270   1.086  1.00 81.02           N  
ATOM   3045  CA  THR B 371     -29.901 -33.880  -0.239  1.00 81.02           C  
ATOM   3046  C   THR B 371     -28.561 -34.539  -0.552  1.00 81.02           C  
ATOM   3047  CB  THR B 371     -30.232 -32.842  -1.327  1.00 81.02           C  
ATOM   3048  O   THR B 371     -28.474 -35.388  -1.442  1.00 81.02           O  
ATOM   3049  CG2 THR B 371     -31.668 -32.343  -1.193  1.00 81.02           C  
ATOM   3050  OG1 THR B 371     -29.338 -31.729  -1.204  1.00 81.02           O  
ATOM   3051  N   LEU B 372     -27.513 -34.344   0.244  1.00 87.31           N  
ATOM   3052  CA  LEU B 372     -26.178 -34.866  -0.026  1.00 87.31           C  
ATOM   3053  C   LEU B 372     -26.049 -36.305   0.461  1.00 87.31           C  
ATOM   3054  CB  LEU B 372     -25.115 -33.991   0.642  1.00 87.31           C  
ATOM   3055  O   LEU B 372     -26.499 -36.636   1.561  1.00 87.31           O  
ATOM   3056  CG  LEU B 372     -24.308 -33.079  -0.284  1.00 87.31           C  
ATOM   3057  CD1 LEU B 372     -24.171 -31.689   0.329  1.00 87.31           C  
ATOM   3058  CD2 LEU B 372     -22.937 -33.682  -0.567  1.00 87.31           C  
ATOM   3059  N   GLY B 373     -25.471 -37.196  -0.349  1.00 91.50           N  
ATOM   3060  CA  GLY B 373     -25.252 -38.580   0.040  1.00 91.50           C  
ATOM   3061  C   GLY B 373     -24.211 -38.735   1.133  1.00 91.50           C  
ATOM   3062  O   GLY B 373     -23.440 -37.811   1.398  1.00 91.50           O  
ATOM   3063  N   PRO B 374     -24.243 -39.832   1.729  1.00 93.53           N  
ATOM   3064  CA  PRO B 374     -23.321 -40.065   2.842  1.00 93.53           C  
ATOM   3065  C   PRO B 374     -21.856 -40.023   2.414  1.00 93.53           C  
ATOM   3066  CB  PRO B 374     -23.706 -41.463   3.333  1.00 93.53           C  
ATOM   3067  O   PRO B 374     -21.008 -39.508   3.148  1.00 93.53           O  
ATOM   3068  CG  PRO B 374     -24.580 -42.018   2.255  1.00 93.53           C  
ATOM   3069  CD  PRO B 374     -25.076 -40.880   1.410  1.00 93.53           C  
ATOM   3070  N   GLU B 375     -21.601 -40.533   1.223  1.00 94.98           N  
ATOM   3071  CA  GLU B 375     -20.219 -40.549   0.751  1.00 94.98           C  
ATOM   3072  C   GLU B 375     -19.734 -39.141   0.416  1.00 94.98           C  
ATOM   3073  CB  GLU B 375     -20.079 -41.458  -0.472  1.00 94.98           C  
ATOM   3074  O   GLU B 375     -18.585 -38.792   0.695  1.00 94.98           O  
ATOM   3075  CG  GLU B 375     -20.343 -42.928  -0.179  1.00 94.98           C  
ATOM   3076  CD  GLU B 375     -21.819 -43.291  -0.212  1.00 94.98           C  
ATOM   3077  OE1 GLU B 375     -22.154 -44.485  -0.047  1.00 94.98           O  
ATOM   3078  OE2 GLU B 375     -22.647 -42.373  -0.406  1.00 94.98           O  
ATOM   3079  N   ALA B 376     -20.617 -38.392  -0.143  1.00 95.15           N  
ATOM   3080  CA  ALA B 376     -20.283 -37.005  -0.458  1.00 95.15           C  
ATOM   3081  C   ALA B 376     -20.029 -36.199   0.813  1.00 95.15           C  
ATOM   3082  CB  ALA B 376     -21.400 -36.362  -1.277  1.00 95.15           C  
ATOM   3083  O   ALA B 376     -19.048 -35.458   0.899  1.00 95.15           O  
ATOM   3084  N   LYS B 377     -20.882 -36.380   1.818  1.00 94.98           N  
ATOM   3085  CA  LYS B 377     -20.728 -35.695   3.098  1.00 94.98           C  
ATOM   3086  C   LYS B 377     -19.412 -36.076   3.770  1.00 94.98           C  
ATOM   3087  CB  LYS B 377     -21.902 -36.016   4.024  1.00 94.98           C  
ATOM   3088  O   LYS B 377     -18.704 -35.213   4.294  1.00 94.98           O  
ATOM   3089  CG  LYS B 377     -23.156 -35.203   3.737  1.00 94.98           C  
ATOM   3090  CD  LYS B 377     -24.266 -35.519   4.732  1.00 94.98           C  
ATOM   3091  CE  LYS B 377     -25.581 -34.864   4.330  1.00 94.98           C  
ATOM   3092  NZ  LYS B 377     -26.689 -35.230   5.262  1.00 94.98           N  
ATOM   3093  N   SER B 378     -19.110 -37.371   3.652  1.00 96.10           N  
ATOM   3094  CA  SER B 378     -17.882 -37.877   4.256  1.00 96.10           C  
ATOM   3095  C   SER B 378     -16.649 -37.287   3.580  1.00 96.10           C  
ATOM   3096  CB  SER B 378     -17.836 -39.403   4.179  1.00 96.10           C  
ATOM   3097  O   SER B 378     -15.699 -36.883   4.253  1.00 96.10           O  
ATOM   3098  OG  SER B 378     -16.609 -39.896   4.689  1.00 96.10           O  
ATOM   3099  N   LEU B 379     -16.650 -37.239   2.264  1.00 96.65           N  
ATOM   3100  CA  LEU B 379     -15.541 -36.671   1.505  1.00 96.65           C  
ATOM   3101  C   LEU B 379     -15.328 -35.205   1.869  1.00 96.65           C  
ATOM   3102  CB  LEU B 379     -15.797 -36.804   0.001  1.00 96.65           C  
ATOM   3103  O   LEU B 379     -14.216 -34.803   2.216  1.00 96.65           O  
ATOM   3104  CG  LEU B 379     -14.743 -36.192  -0.923  1.00 96.65           C  
ATOM   3105  CD1 LEU B 379     -13.478 -37.044  -0.920  1.00 96.65           C  
ATOM   3106  CD2 LEU B 379     -15.292 -36.045  -2.337  1.00 96.65           C  
ATOM   3107  N   LEU B 380     -16.445 -34.407   1.834  1.00 97.05           N  
ATOM   3108  CA  LEU B 380     -16.379 -32.971   2.085  1.00 97.05           C  
ATOM   3109  C   LEU B 380     -15.939 -32.689   3.517  1.00 97.05           C  
ATOM   3110  CB  LEU B 380     -17.738 -32.317   1.818  1.00 97.05           C  
ATOM   3111  O   LEU B 380     -15.128 -31.791   3.756  1.00 97.05           O  
ATOM   3112  CG  LEU B 380     -18.186 -32.257   0.357  1.00 97.05           C  
ATOM   3113  CD1 LEU B 380     -19.612 -31.725   0.261  1.00 97.05           C  
ATOM   3114  CD2 LEU B 380     -17.231 -31.392  -0.460  1.00 97.05           C  
ATOM   3115  N   SER B 381     -16.426 -33.472   4.486  1.00 95.78           N  
ATOM   3116  CA  SER B 381     -16.013 -33.317   5.877  1.00 95.78           C  
ATOM   3117  C   SER B 381     -14.514 -33.549   6.038  1.00 95.78           C  
ATOM   3118  CB  SER B 381     -16.786 -34.281   6.777  1.00 95.78           C  
ATOM   3119  O   SER B 381     -13.857 -32.871   6.830  1.00 95.78           O  
ATOM   3120  OG  SER B 381     -18.164 -33.951   6.802  1.00 95.78           O  
ATOM   3121  N   GLY B 382     -13.972 -34.488   5.241  1.00 96.22           N  
ATOM   3122  CA  GLY B 382     -12.546 -34.770   5.280  1.00 96.22           C  
ATOM   3123  C   GLY B 382     -11.705 -33.685   4.635  1.00 96.22           C  
ATOM   3124  O   GLY B 382     -10.678 -33.279   5.183  1.00 96.22           O  
ATOM   3125  N   LEU B 383     -12.156 -33.136   3.498  1.00 96.68           N  
ATOM   3126  CA  LEU B 383     -11.412 -32.133   2.745  1.00 96.68           C  
ATOM   3127  C   LEU B 383     -11.446 -30.784   3.457  1.00 96.68           C  
ATOM   3128  CB  LEU B 383     -11.981 -31.991   1.331  1.00 96.68           C  
ATOM   3129  O   LEU B 383     -10.532 -29.971   3.299  1.00 96.68           O  
ATOM   3130  CG  LEU B 383     -11.673 -33.131   0.359  1.00 96.68           C  
ATOM   3131  CD1 LEU B 383     -12.517 -32.993  -0.904  1.00 96.68           C  
ATOM   3132  CD2 LEU B 383     -10.188 -33.155   0.016  1.00 96.68           C  
ATOM   3133  N   LEU B 384     -12.531 -30.536   4.259  1.00 96.18           N  
ATOM   3134  CA  LEU B 384     -12.723 -29.222   4.862  1.00 96.18           C  
ATOM   3135  C   LEU B 384     -12.437 -29.263   6.359  1.00 96.18           C  
ATOM   3136  CB  LEU B 384     -14.149 -28.723   4.617  1.00 96.18           C  
ATOM   3137  O   LEU B 384     -13.068 -28.543   7.136  1.00 96.18           O  
ATOM   3138  CG  LEU B 384     -14.505 -28.369   3.172  1.00 96.18           C  
ATOM   3139  CD1 LEU B 384     -16.000 -28.096   3.046  1.00 96.18           C  
ATOM   3140  CD2 LEU B 384     -13.695 -27.167   2.700  1.00 96.18           C  
ATOM   3141  N   LYS B 385     -11.545 -30.157   6.706  1.00 94.67           N  
ATOM   3142  CA  LYS B 385     -11.012 -30.144   8.065  1.00 94.67           C  
ATOM   3143  C   LYS B 385     -10.075 -28.958   8.277  1.00 94.67           C  
ATOM   3144  CB  LYS B 385     -10.278 -31.452   8.367  1.00 94.67           C  
ATOM   3145  O   LYS B 385      -9.160 -28.733   7.483  1.00 94.67           O  
ATOM   3146  CG  LYS B 385     -11.170 -32.545   8.935  1.00 94.67           C  
ATOM   3147  CD  LYS B 385     -10.430 -33.394   9.961  1.00 94.67           C  
ATOM   3148  CE  LYS B 385     -11.311 -34.510  10.504  1.00 94.67           C  
ATOM   3149  NZ  LYS B 385     -10.591 -35.342  11.515  1.00 94.67           N  
ATOM   3150  N   LYS B 386     -10.233 -28.298   9.330  1.00 87.97           N  
ATOM   3151  CA  LYS B 386      -9.524 -27.044   9.571  1.00 87.97           C  
ATOM   3152  C   LYS B 386      -8.042 -27.294   9.839  1.00 87.97           C  
ATOM   3153  CB  LYS B 386     -10.149 -26.290  10.745  1.00 87.97           C  
ATOM   3154  O   LYS B 386      -7.189 -26.515   9.410  1.00 87.97           O  
ATOM   3155  CG  LYS B 386     -11.582 -25.841  10.500  1.00 87.97           C  
ATOM   3156  CD  LYS B 386     -12.046 -24.849  11.558  1.00 87.97           C  
ATOM   3157  CE  LYS B 386     -13.456 -24.348  11.276  1.00 87.97           C  
ATOM   3158  NZ  LYS B 386     -13.826 -23.204  12.163  1.00 87.97           N  
ATOM   3159  N   ASP B 387      -7.723 -28.399  10.547  1.00 85.85           N  
ATOM   3160  CA  ASP B 387      -6.329 -28.769  10.771  1.00 85.85           C  
ATOM   3161  C   ASP B 387      -5.741 -29.461   9.543  1.00 85.85           C  
ATOM   3162  CB  ASP B 387      -6.204 -29.677  11.996  1.00 85.85           C  
ATOM   3163  O   ASP B 387      -6.173 -30.555   9.174  1.00 85.85           O  
ATOM   3164  CG  ASP B 387      -4.763 -29.986  12.362  1.00 85.85           C  
ATOM   3165  OD1 ASP B 387      -3.841 -29.492  11.677  1.00 85.85           O  
ATOM   3166  OD2 ASP B 387      -4.548 -30.733  13.340  1.00 85.85           O  
ATOM   3167  N   PRO B 388      -4.710 -28.876   8.912  1.00 86.78           N  
ATOM   3168  CA  PRO B 388      -4.135 -29.429   7.683  1.00 86.78           C  
ATOM   3169  C   PRO B 388      -3.610 -30.851   7.865  1.00 86.78           C  
ATOM   3170  CB  PRO B 388      -2.992 -28.461   7.363  1.00 86.78           C  
ATOM   3171  O   PRO B 388      -3.654 -31.653   6.929  1.00 86.78           O  
ATOM   3172  CG  PRO B 388      -3.251 -27.267   8.223  1.00 86.78           C  
ATOM   3173  CD  PRO B 388      -4.206 -27.661   9.313  1.00 86.78           C  
ATOM   3174  N   LYS B 389      -3.133 -31.184   9.048  1.00 86.51           N  
ATOM   3175  CA  LYS B 389      -2.580 -32.508   9.315  1.00 86.51           C  
ATOM   3176  C   LYS B 389      -3.683 -33.560   9.384  1.00 86.51           C  
ATOM   3177  CB  LYS B 389      -1.778 -32.503  10.617  1.00 86.51           C  
ATOM   3178  O   LYS B 389      -3.438 -34.742   9.132  1.00 86.51           O  
ATOM   3179  CG  LYS B 389      -0.481 -31.712  10.542  1.00 86.51           C  
ATOM   3180  CD  LYS B 389       0.315 -31.819  11.837  1.00 86.51           C  
ATOM   3181  CE  LYS B 389       1.589 -30.988  11.781  1.00 86.51           C  
ATOM   3182  NZ  LYS B 389       2.361 -31.071  13.057  1.00 86.51           N  
ATOM   3183  N   GLN B 390      -4.896 -33.148   9.727  1.00 91.47           N  
ATOM   3184  CA  GLN B 390      -6.022 -34.069   9.839  1.00 91.47           C  
ATOM   3185  C   GLN B 390      -6.884 -34.040   8.580  1.00 91.47           C  
ATOM   3186  CB  GLN B 390      -6.872 -33.733  11.065  1.00 91.47           C  
ATOM   3187  O   GLN B 390      -7.831 -34.818   8.452  1.00 91.47           O  
ATOM   3188  CG  GLN B 390      -6.125 -33.864  12.386  1.00 91.47           C  
ATOM   3189  CD  GLN B 390      -5.807 -35.305  12.739  1.00 91.47           C  
ATOM   3190  NE2 GLN B 390      -4.900 -35.496  13.692  1.00 91.47           N  
ATOM   3191  OE1 GLN B 390      -6.372 -36.239  12.162  1.00 91.47           O  
ATOM   3192  N   ARG B 391      -6.502 -33.159   7.665  1.00 93.41           N  
ATOM   3193  CA  ARG B 391      -7.294 -32.975   6.453  1.00 93.41           C  
ATOM   3194  C   ARG B 391      -7.075 -34.126   5.476  1.00 93.41           C  
ATOM   3195  CB  ARG B 391      -6.948 -31.645   5.781  1.00 93.41           C  
ATOM   3196  O   ARG B 391      -5.959 -34.633   5.347  1.00 93.41           O  
ATOM   3197  CG  ARG B 391      -7.867 -31.281   4.625  1.00 93.41           C  
ATOM   3198  CD  ARG B 391      -7.486 -29.946   4.001  1.00 93.41           C  
ATOM   3199  NE  ARG B 391      -7.669 -28.841   4.938  1.00 93.41           N  
ATOM   3200  NH1 ARG B 391      -6.111 -27.461   3.936  1.00 93.41           N  
ATOM   3201  NH2 ARG B 391      -7.256 -26.748   5.790  1.00 93.41           N  
ATOM   3202  CZ  ARG B 391      -7.012 -27.686   4.886  1.00 93.41           C  
ATOM   3203  N   LEU B 392      -8.154 -34.584   4.872  1.00 95.59           N  
ATOM   3204  CA  LEU B 392      -8.010 -35.608   3.843  1.00 95.59           C  
ATOM   3205  C   LEU B 392      -7.028 -35.161   2.765  1.00 95.59           C  
ATOM   3206  CB  LEU B 392      -9.368 -35.927   3.211  1.00 95.59           C  
ATOM   3207  O   LEU B 392      -7.255 -34.154   2.091  1.00 95.59           O  
ATOM   3208  CG  LEU B 392      -9.407 -37.122   2.257  1.00 95.59           C  
ATOM   3209  CD1 LEU B 392      -9.141 -38.417   3.019  1.00 95.59           C  
ATOM   3210  CD2 LEU B 392     -10.749 -37.187   1.536  1.00 95.59           C  
ATOM   3211  N   GLY B 393      -5.940 -35.904   2.583  1.00 91.93           N  
ATOM   3212  CA  GLY B 393      -4.879 -35.538   1.658  1.00 91.93           C  
ATOM   3213  C   GLY B 393      -3.748 -34.774   2.320  1.00 91.93           C  
ATOM   3214  O   GLY B 393      -2.742 -34.464   1.678  1.00 91.93           O  
ATOM   3215  N   GLY B 394      -3.892 -34.458   3.586  1.00 88.68           N  
ATOM   3216  CA  GLY B 394      -2.904 -33.681   4.318  1.00 88.68           C  
ATOM   3217  C   GLY B 394      -1.770 -34.524   4.870  1.00 88.68           C  
ATOM   3218  O   GLY B 394      -0.768 -33.989   5.348  1.00 88.68           O  
ATOM   3219  N   GLY B 395      -1.865 -35.824   4.715  1.00 85.28           N  
ATOM   3220  CA  GLY B 395      -0.841 -36.738   5.195  1.00 85.28           C  
ATOM   3221  C   GLY B 395       0.253 -36.996   4.176  1.00 85.28           C  
ATOM   3222  O   GLY B 395       0.323 -36.319   3.148  1.00 85.28           O  
ATOM   3223  N   SER B 396       1.070 -37.992   4.463  1.00 83.07           N  
ATOM   3224  CA  SER B 396       2.221 -38.324   3.630  1.00 83.07           C  
ATOM   3225  C   SER B 396       1.784 -38.915   2.293  1.00 83.07           C  
ATOM   3226  CB  SER B 396       3.142 -39.307   4.354  1.00 83.07           C  
ATOM   3227  O   SER B 396       2.475 -38.760   1.285  1.00 83.07           O  
ATOM   3228  OG  SER B 396       2.429 -40.467   4.749  1.00 83.07           O  
ATOM   3229  N   GLU B 397       0.566 -39.527   2.306  1.00 90.13           N  
ATOM   3230  CA  GLU B 397       0.102 -40.158   1.074  1.00 90.13           C  
ATOM   3231  C   GLU B 397      -0.579 -39.145   0.158  1.00 90.13           C  
ATOM   3232  CB  GLU B 397      -0.854 -41.311   1.387  1.00 90.13           C  
ATOM   3233  O   GLU B 397      -0.915 -39.462  -0.985  1.00 90.13           O  
ATOM   3234  CG  GLU B 397      -0.179 -42.512   2.033  1.00 90.13           C  
ATOM   3235  CD  GLU B 397       0.733 -43.271   1.082  1.00 90.13           C  
ATOM   3236  OE1 GLU B 397       1.938 -43.419   1.386  1.00 90.13           O  
ATOM   3237  OE2 GLU B 397       0.238 -43.721   0.025  1.00 90.13           O  
ATOM   3238  N   ASP B 398      -0.769 -37.975   0.625  1.00 92.42           N  
ATOM   3239  CA  ASP B 398      -1.269 -36.837  -0.139  1.00 92.42           C  
ATOM   3240  C   ASP B 398      -2.458 -37.239  -1.009  1.00 92.42           C  
ATOM   3241  CB  ASP B 398      -0.158 -36.244  -1.008  1.00 92.42           C  
ATOM   3242  O   ASP B 398      -3.490 -37.676  -0.496  1.00 92.42           O  
ATOM   3243  CG  ASP B 398      -0.509 -34.878  -1.570  1.00 92.42           C  
ATOM   3244  OD1 ASP B 398      -1.060 -34.036  -0.828  1.00 92.42           O  
ATOM   3245  OD2 ASP B 398      -0.235 -34.642  -2.767  1.00 92.42           O  
ATOM   3246  N   ALA B 399      -2.402 -37.173  -2.313  1.00 93.94           N  
ATOM   3247  CA  ALA B 399      -3.493 -37.400  -3.258  1.00 93.94           C  
ATOM   3248  C   ALA B 399      -4.031 -38.823  -3.144  1.00 93.94           C  
ATOM   3249  CB  ALA B 399      -3.026 -37.124  -4.685  1.00 93.94           C  
ATOM   3250  O   ALA B 399      -5.230 -39.056  -3.314  1.00 93.94           O  
ATOM   3251  N   LYS B 400      -3.234 -39.810  -2.832  1.00 95.08           N  
ATOM   3252  CA  LYS B 400      -3.635 -41.212  -2.757  1.00 95.08           C  
ATOM   3253  C   LYS B 400      -4.724 -41.417  -1.709  1.00 95.08           C  
ATOM   3254  CB  LYS B 400      -2.430 -42.099  -2.441  1.00 95.08           C  
ATOM   3255  O   LYS B 400      -5.622 -42.242  -1.892  1.00 95.08           O  
ATOM   3256  CG  LYS B 400      -1.393 -42.154  -3.554  1.00 95.08           C  
ATOM   3257  CD  LYS B 400      -0.222 -43.055  -3.182  1.00 95.08           C  
ATOM   3258  CE  LYS B 400       0.835 -43.079  -4.278  1.00 95.08           C  
ATOM   3259  NZ  LYS B 400       2.018 -43.904  -3.888  1.00 95.08           N  
ATOM   3260  N   GLU B 401      -4.602 -40.674  -0.628  1.00 95.11           N  
ATOM   3261  CA  GLU B 401      -5.625 -40.749   0.411  1.00 95.11           C  
ATOM   3262  C   GLU B 401      -6.996 -40.363  -0.135  1.00 95.11           C  
ATOM   3263  CB  GLU B 401      -5.257 -39.848   1.593  1.00 95.11           C  
ATOM   3264  O   GLU B 401      -8.001 -41.000   0.188  1.00 95.11           O  
ATOM   3265  CG  GLU B 401      -4.045 -40.327   2.378  1.00 95.11           C  
ATOM   3266  CD  GLU B 401      -3.647 -39.384   3.503  1.00 95.11           C  
ATOM   3267  OE1 GLU B 401      -2.567 -39.579   4.105  1.00 95.11           O  
ATOM   3268  OE2 GLU B 401      -4.423 -38.444   3.785  1.00 95.11           O  
ATOM   3269  N   ILE B 402      -7.067 -39.386  -0.950  1.00 96.04           N  
ATOM   3270  CA  ILE B 402      -8.314 -38.904  -1.533  1.00 96.04           C  
ATOM   3271  C   ILE B 402      -8.808 -39.894  -2.585  1.00 96.04           C  
ATOM   3272  CB  ILE B 402      -8.141 -37.501  -2.157  1.00 96.04           C  
ATOM   3273  O   ILE B 402     -10.001 -40.204  -2.644  1.00 96.04           O  
ATOM   3274  CG1 ILE B 402      -7.691 -36.495  -1.092  1.00 96.04           C  
ATOM   3275  CG2 ILE B 402      -9.439 -37.044  -2.828  1.00 96.04           C  
ATOM   3276  CD1 ILE B 402      -7.296 -35.135  -1.653  1.00 96.04           C  
ATOM   3277  N   MET B 403      -7.889 -40.415  -3.385  1.00 96.49           N  
ATOM   3278  CA  MET B 403      -8.209 -41.341  -4.467  1.00 96.49           C  
ATOM   3279  C   MET B 403      -8.838 -42.619  -3.922  1.00 96.49           C  
ATOM   3280  CB  MET B 403      -6.956 -41.679  -5.276  1.00 96.49           C  
ATOM   3281  O   MET B 403      -9.661 -43.246  -4.591  1.00 96.49           O  
ATOM   3282  CG  MET B 403      -6.391 -40.500  -6.052  1.00 96.49           C  
ATOM   3283  SD  MET B 403      -4.892 -40.944  -7.012  1.00 96.49           S  
ATOM   3284  CE  MET B 403      -4.630 -39.401  -7.929  1.00 96.49           C  
ATOM   3285  N   GLN B 404      -8.549 -43.013  -2.709  1.00 95.32           N  
ATOM   3286  CA  GLN B 404      -9.037 -44.244  -2.096  1.00 95.32           C  
ATOM   3287  C   GLN B 404     -10.359 -44.011  -1.371  1.00 95.32           C  
ATOM   3288  CB  GLN B 404      -7.999 -44.809  -1.126  1.00 95.32           C  
ATOM   3289  O   GLN B 404     -10.990 -44.959  -0.899  1.00 95.32           O  
ATOM   3290  CG  GLN B 404      -6.766 -45.385  -1.810  1.00 95.32           C  
ATOM   3291  CD  GLN B 404      -5.672 -45.761  -0.829  1.00 95.32           C  
ATOM   3292  NE2 GLN B 404      -4.562 -46.275  -1.347  1.00 95.32           N  
ATOM   3293  OE1 GLN B 404      -5.822 -45.590   0.385  1.00 95.32           O  
ATOM   3294  N   HIS B 405     -10.814 -42.809  -1.258  1.00 96.45           N  
ATOM   3295  CA  HIS B 405     -12.072 -42.514  -0.582  1.00 96.45           C  
ATOM   3296  C   HIS B 405     -13.251 -43.149  -1.312  1.00 96.45           C  
ATOM   3297  CB  HIS B 405     -12.278 -41.003  -0.469  1.00 96.45           C  
ATOM   3298  O   HIS B 405     -13.259 -43.221  -2.543  1.00 96.45           O  
ATOM   3299  CG  HIS B 405     -13.383 -40.615   0.461  1.00 96.45           C  
ATOM   3300  CD2 HIS B 405     -13.357 -40.195   1.747  1.00 96.45           C  
ATOM   3301  ND1 HIS B 405     -14.711 -40.642   0.090  1.00 96.45           N  
ATOM   3302  CE1 HIS B 405     -15.455 -40.253   1.112  1.00 96.45           C  
ATOM   3303  NE2 HIS B 405     -14.658 -39.976   2.129  1.00 96.45           N  
ATOM   3304  N   ARG B 406     -14.281 -43.533  -0.597  1.00 95.40           N  
ATOM   3305  CA  ARG B 406     -15.428 -44.276  -1.108  1.00 95.40           C  
ATOM   3306  C   ARG B 406     -16.179 -43.469  -2.161  1.00 95.40           C  
ATOM   3307  CB  ARG B 406     -16.374 -44.656   0.033  1.00 95.40           C  
ATOM   3308  O   ARG B 406     -16.822 -44.039  -3.045  1.00 95.40           O  
ATOM   3309  CG  ARG B 406     -15.837 -45.754   0.939  1.00 95.40           C  
ATOM   3310  CD  ARG B 406     -16.883 -46.218   1.943  1.00 95.40           C  
ATOM   3311  NE  ARG B 406     -16.399 -47.336   2.747  1.00 95.40           N  
ATOM   3312  NH1 ARG B 406     -18.363 -47.601   3.935  1.00 95.40           N  
ATOM   3313  NH2 ARG B 406     -16.573 -48.973   4.349  1.00 95.40           N  
ATOM   3314  CZ  ARG B 406     -17.113 -47.967   3.675  1.00 95.40           C  
ATOM   3315  N   PHE B 407     -16.136 -42.172  -2.059  1.00 96.44           N  
ATOM   3316  CA  PHE B 407     -16.809 -41.313  -3.027  1.00 96.44           C  
ATOM   3317  C   PHE B 407     -16.280 -41.564  -4.434  1.00 96.44           C  
ATOM   3318  CB  PHE B 407     -16.631 -39.838  -2.654  1.00 96.44           C  
ATOM   3319  O   PHE B 407     -17.009 -41.406  -5.415  1.00 96.44           O  
ATOM   3320  CG  PHE B 407     -17.396 -38.892  -3.539  1.00 96.44           C  
ATOM   3321  CD1 PHE B 407     -16.752 -38.187  -4.548  1.00 96.44           C  
ATOM   3322  CD2 PHE B 407     -18.761 -38.707  -3.362  1.00 96.44           C  
ATOM   3323  CE1 PHE B 407     -17.457 -37.310  -5.369  1.00 96.44           C  
ATOM   3324  CE2 PHE B 407     -19.473 -37.833  -4.178  1.00 96.44           C  
ATOM   3325  CZ  PHE B 407     -18.819 -37.135  -5.181  1.00 96.44           C  
ATOM   3326  N   PHE B 408     -15.009 -42.056  -4.535  1.00 96.16           N  
ATOM   3327  CA  PHE B 408     -14.378 -42.289  -5.829  1.00 96.16           C  
ATOM   3328  C   PHE B 408     -14.231 -43.782  -6.099  1.00 96.16           C  
ATOM   3329  CB  PHE B 408     -13.008 -41.607  -5.891  1.00 96.16           C  
ATOM   3330  O   PHE B 408     -13.406 -44.191  -6.918  1.00 96.16           O  
ATOM   3331  CG  PHE B 408     -13.076 -40.104  -5.864  1.00 96.16           C  
ATOM   3332  CD1 PHE B 408     -13.515 -39.394  -6.976  1.00 96.16           C  
ATOM   3333  CD2 PHE B 408     -12.701 -39.400  -4.727  1.00 96.16           C  
ATOM   3334  CE1 PHE B 408     -13.579 -38.003  -6.954  1.00 96.16           C  
ATOM   3335  CE2 PHE B 408     -12.763 -38.010  -4.698  1.00 96.16           C  
ATOM   3336  CZ  PHE B 408     -13.201 -37.313  -5.813  1.00 96.16           C  
ATOM   3337  N   ALA B 409     -14.775 -44.735  -5.346  1.00 91.57           N  
ATOM   3338  CA  ALA B 409     -14.645 -46.187  -5.430  1.00 91.57           C  
ATOM   3339  C   ALA B 409     -14.856 -46.675  -6.861  1.00 91.57           C  
ATOM   3340  CB  ALA B 409     -15.637 -46.866  -4.489  1.00 91.57           C  
ATOM   3341  O   ALA B 409     -14.174 -47.597  -7.316  1.00 91.57           O  
ATOM   3342  N   GLY B 410     -15.548 -46.102  -7.717  1.00 86.98           N  
ATOM   3343  CA  GLY B 410     -15.855 -46.541  -9.070  1.00 86.98           C  
ATOM   3344  C   GLY B 410     -14.968 -45.900 -10.120  1.00 86.98           C  
ATOM   3345  O   GLY B 410     -15.059 -46.234 -11.304  1.00 86.98           O  
ATOM   3346  N   ILE B 411     -13.950 -45.260  -9.684  1.00 91.56           N  
ATOM   3347  CA  ILE B 411     -13.113 -44.520 -10.622  1.00 91.56           C  
ATOM   3348  C   ILE B 411     -11.811 -45.281 -10.862  1.00 91.56           C  
ATOM   3349  CB  ILE B 411     -12.813 -43.094 -10.108  1.00 91.56           C  
ATOM   3350  O   ILE B 411     -11.118 -45.653  -9.912  1.00 91.56           O  
ATOM   3351  CG1 ILE B 411     -14.102 -42.266 -10.047  1.00 91.56           C  
ATOM   3352  CG2 ILE B 411     -11.765 -42.411 -10.991  1.00 91.56           C  
ATOM   3353  CD1 ILE B 411     -14.627 -41.837 -11.411  1.00 91.56           C  
ATOM   3354  N   VAL B 412     -11.563 -45.655 -12.068  1.00 93.36           N  
ATOM   3355  CA  VAL B 412     -10.247 -46.152 -12.455  1.00 93.36           C  
ATOM   3356  C   VAL B 412      -9.348 -44.982 -12.848  1.00 93.36           C  
ATOM   3357  CB  VAL B 412     -10.342 -47.165 -13.618  1.00 93.36           C  
ATOM   3358  O   VAL B 412      -9.490 -44.420 -13.937  1.00 93.36           O  
ATOM   3359  CG1 VAL B 412      -8.962 -47.720 -13.965  1.00 93.36           C  
ATOM   3360  CG2 VAL B 412     -11.303 -48.297 -13.262  1.00 93.36           C  
ATOM   3361  N   TRP B 413      -8.401 -44.643 -12.079  1.00 92.30           N  
ATOM   3362  CA  TRP B 413      -7.647 -43.396 -12.156  1.00 92.30           C  
ATOM   3363  C   TRP B 413      -6.812 -43.343 -13.431  1.00 92.30           C  
ATOM   3364  CB  TRP B 413      -6.743 -43.237 -10.931  1.00 92.30           C  
ATOM   3365  O   TRP B 413      -6.608 -42.269 -14.003  1.00 92.30           O  
ATOM   3366  CG  TRP B 413      -7.482 -42.922  -9.665  1.00 92.30           C  
ATOM   3367  CD1 TRP B 413      -7.821 -43.796  -8.670  1.00 92.30           C  
ATOM   3368  CD2 TRP B 413      -7.977 -41.642  -9.261  1.00 92.30           C  
ATOM   3369  CE2 TRP B 413      -8.606 -41.813  -8.009  1.00 92.30           C  
ATOM   3370  CE3 TRP B 413      -7.948 -40.364  -9.837  1.00 92.30           C  
ATOM   3371  NE1 TRP B 413      -8.498 -43.135  -7.671  1.00 92.30           N  
ATOM   3372  CH2 TRP B 413      -9.161 -39.514  -7.908  1.00 92.30           C  
ATOM   3373  CZ2 TRP B 413      -9.203 -40.753  -7.322  1.00 92.30           C  
ATOM   3374  CZ3 TRP B 413      -8.543 -39.311  -9.152  1.00 92.30           C  
ATOM   3375  N   GLN B 414      -6.285 -44.513 -13.821  1.00 92.06           N  
ATOM   3376  CA  GLN B 414      -5.565 -44.541 -15.090  1.00 92.06           C  
ATOM   3377  C   GLN B 414      -6.469 -44.122 -16.245  1.00 92.06           C  
ATOM   3378  CB  GLN B 414      -4.991 -45.935 -15.351  1.00 92.06           C  
ATOM   3379  O   GLN B 414      -6.026 -43.441 -17.172  1.00 92.06           O  
ATOM   3380  CG  GLN B 414      -4.030 -45.993 -16.531  1.00 92.06           C  
ATOM   3381  CD  GLN B 414      -2.815 -45.105 -16.342  1.00 92.06           C  
ATOM   3382  NE2 GLN B 414      -2.159 -44.756 -17.443  1.00 92.06           N  
ATOM   3383  OE1 GLN B 414      -2.469 -44.735 -15.216  1.00 92.06           O  
ATOM   3384  N   HIS B 415      -7.737 -44.553 -16.222  1.00 92.75           N  
ATOM   3385  CA  HIS B 415      -8.701 -44.172 -17.248  1.00 92.75           C  
ATOM   3386  C   HIS B 415      -8.995 -42.677 -17.199  1.00 92.75           C  
ATOM   3387  CB  HIS B 415      -9.997 -44.968 -17.087  1.00 92.75           C  
ATOM   3388  O   HIS B 415      -9.249 -42.055 -18.233  1.00 92.75           O  
ATOM   3389  CG  HIS B 415      -9.853 -46.421 -17.411  1.00 92.75           C  
ATOM   3390  CD2 HIS B 415      -8.814 -47.118 -17.930  1.00 92.75           C  
ATOM   3391  ND1 HIS B 415     -10.866 -47.333 -17.206  1.00 92.75           N  
ATOM   3392  CE1 HIS B 415     -10.454 -48.532 -17.585  1.00 92.75           C  
ATOM   3393  NE2 HIS B 415      -9.212 -48.428 -18.027  1.00 92.75           N  
ATOM   3394  N   VAL B 416      -8.967 -42.081 -16.049  1.00 93.52           N  
ATOM   3395  CA  VAL B 416      -9.164 -40.642 -15.913  1.00 93.52           C  
ATOM   3396  C   VAL B 416      -8.043 -39.896 -16.633  1.00 93.52           C  
ATOM   3397  CB  VAL B 416      -9.221 -40.214 -14.429  1.00 93.52           C  
ATOM   3398  O   VAL B 416      -8.304 -39.045 -17.487  1.00 93.52           O  
ATOM   3399  CG1 VAL B 416      -9.310 -38.694 -14.308  1.00 93.52           C  
ATOM   3400  CG2 VAL B 416     -10.404 -40.879 -13.728  1.00 93.52           C  
ATOM   3401  N   TYR B 417      -6.857 -40.310 -16.299  1.00 90.48           N  
ATOM   3402  CA  TYR B 417      -5.677 -39.682 -16.882  1.00 90.48           C  
ATOM   3403  C   TYR B 417      -5.691 -39.798 -18.402  1.00 90.48           C  
ATOM   3404  CB  TYR B 417      -4.399 -40.314 -16.322  1.00 90.48           C  
ATOM   3405  O   TYR B 417      -5.348 -38.847 -19.107  1.00 90.48           O  
ATOM   3406  CG  TYR B 417      -3.131 -39.726 -16.891  1.00 90.48           C  
ATOM   3407  CD1 TYR B 417      -2.437 -40.372 -17.912  1.00 90.48           C  
ATOM   3408  CD2 TYR B 417      -2.623 -38.524 -16.409  1.00 90.48           C  
ATOM   3409  CE1 TYR B 417      -1.267 -39.834 -18.438  1.00 90.48           C  
ATOM   3410  CE2 TYR B 417      -1.454 -37.978 -16.927  1.00 90.48           C  
ATOM   3411  OH  TYR B 417       0.374 -38.102 -18.458  1.00 90.48           O  
ATOM   3412  CZ  TYR B 417      -0.784 -38.639 -17.941  1.00 90.48           C  
ATOM   3413  N   GLU B 418      -6.173 -40.991 -18.897  1.00 92.13           N  
ATOM   3414  CA  GLU B 418      -6.173 -41.266 -20.331  1.00 92.13           C  
ATOM   3415  C   GLU B 418      -7.431 -40.718 -20.998  1.00 92.13           C  
ATOM   3416  CB  GLU B 418      -6.054 -42.771 -20.589  1.00 92.13           C  
ATOM   3417  O   GLU B 418      -7.630 -40.896 -22.202  1.00 92.13           O  
ATOM   3418  CG  GLU B 418      -4.706 -43.357 -20.194  1.00 92.13           C  
ATOM   3419  CD  GLU B 418      -4.679 -44.877 -20.234  1.00 92.13           C  
ATOM   3420  OE1 GLU B 418      -3.616 -45.473 -19.946  1.00 92.13           O  
ATOM   3421  OE2 GLU B 418      -5.728 -45.477 -20.557  1.00 92.13           O  
ATOM   3422  N   LYS B 419      -8.251 -40.076 -20.240  1.00 92.38           N  
ATOM   3423  CA  LYS B 419      -9.490 -39.474 -20.724  1.00 92.38           C  
ATOM   3424  C   LYS B 419     -10.398 -40.521 -21.363  1.00 92.38           C  
ATOM   3425  CB  LYS B 419      -9.189 -38.359 -21.727  1.00 92.38           C  
ATOM   3426  O   LYS B 419     -10.995 -40.275 -22.413  1.00 92.38           O  
ATOM   3427  CG  LYS B 419      -8.498 -37.148 -21.118  1.00 92.38           C  
ATOM   3428  CD  LYS B 419      -8.308 -36.038 -22.144  1.00 92.38           C  
ATOM   3429  CE  LYS B 419      -7.649 -34.812 -21.527  1.00 92.38           C  
ATOM   3430  NZ  LYS B 419      -7.492 -33.709 -22.521  1.00 92.38           N  
ATOM   3431  N   LYS B 420     -10.510 -41.665 -20.763  1.00 90.32           N  
ATOM   3432  CA  LYS B 420     -11.350 -42.740 -21.283  1.00 90.32           C  
ATOM   3433  C   LYS B 420     -12.766 -42.651 -20.722  1.00 90.32           C  
ATOM   3434  CB  LYS B 420     -10.741 -44.104 -20.955  1.00 90.32           C  
ATOM   3435  O   LYS B 420     -13.696 -43.246 -21.271  1.00 90.32           O  
ATOM   3436  CG  LYS B 420      -9.505 -44.443 -21.776  1.00 90.32           C  
ATOM   3437  CD  LYS B 420      -9.006 -45.851 -21.479  1.00 90.32           C  
ATOM   3438  CE  LYS B 420      -7.775 -46.195 -22.305  1.00 90.32           C  
ATOM   3439  NZ  LYS B 420      -7.249 -47.554 -21.977  1.00 90.32           N  
ATOM   3440  N   LEU B 421     -12.908 -41.867 -19.667  1.00 90.57           N  
ATOM   3441  CA  LEU B 421     -14.238 -41.685 -19.098  1.00 90.57           C  
ATOM   3442  C   LEU B 421     -15.013 -40.613 -19.858  1.00 90.57           C  
ATOM   3443  CB  LEU B 421     -14.141 -41.307 -17.617  1.00 90.57           C  
ATOM   3444  O   LEU B 421     -14.454 -39.574 -20.215  1.00 90.57           O  
ATOM   3445  CG  LEU B 421     -13.401 -42.294 -16.713  1.00 90.57           C  
ATOM   3446  CD1 LEU B 421     -13.255 -41.718 -15.308  1.00 90.57           C  
ATOM   3447  CD2 LEU B 421     -14.128 -43.634 -16.675  1.00 90.57           C  
ATOM   3448  N   SER B 422     -16.269 -40.875 -20.151  1.00 88.40           N  
ATOM   3449  CA  SER B 422     -17.092 -39.919 -20.883  1.00 88.40           C  
ATOM   3450  C   SER B 422     -17.520 -38.759 -19.990  1.00 88.40           C  
ATOM   3451  CB  SER B 422     -18.328 -40.608 -21.463  1.00 88.40           C  
ATOM   3452  O   SER B 422     -18.125 -38.970 -18.937  1.00 88.40           O  
ATOM   3453  OG  SER B 422     -18.897 -39.830 -22.502  1.00 88.40           O  
ATOM   3454  N   PRO B 423     -17.228 -37.554 -20.407  1.00 87.27           N  
ATOM   3455  CA  PRO B 423     -17.614 -36.389 -19.608  1.00 87.27           C  
ATOM   3456  C   PRO B 423     -19.128 -36.220 -19.505  1.00 87.27           C  
ATOM   3457  CB  PRO B 423     -16.984 -35.218 -20.366  1.00 87.27           C  
ATOM   3458  O   PRO B 423     -19.854 -36.542 -20.449  1.00 87.27           O  
ATOM   3459  CG  PRO B 423     -15.928 -35.840 -21.221  1.00 87.27           C  
ATOM   3460  CD  PRO B 423     -16.337 -37.251 -21.532  1.00 87.27           C  
ATOM   3461  N   PRO B 424     -19.594 -35.811 -18.430  1.00 84.27           N  
ATOM   3462  CA  PRO B 424     -21.034 -35.619 -18.241  1.00 84.27           C  
ATOM   3463  C   PRO B 424     -21.590 -34.466 -19.072  1.00 84.27           C  
ATOM   3464  CB  PRO B 424     -21.157 -35.322 -16.744  1.00 84.27           C  
ATOM   3465  O   PRO B 424     -22.800 -34.395 -19.305  1.00 84.27           O  
ATOM   3466  CG  PRO B 424     -19.800 -34.844 -16.337  1.00 84.27           C  
ATOM   3467  CD  PRO B 424     -18.790 -35.402 -17.297  1.00 84.27           C  
ATOM   3468  N   PHE B 425     -20.783 -33.648 -19.447  1.00 83.49           N  
ATOM   3469  CA  PHE B 425     -21.212 -32.514 -20.257  1.00 83.49           C  
ATOM   3470  C   PHE B 425     -20.216 -32.242 -21.378  1.00 83.49           C  
ATOM   3471  CB  PHE B 425     -21.381 -31.264 -19.389  1.00 83.49           C  
ATOM   3472  O   PHE B 425     -19.010 -32.157 -21.137  1.00 83.49           O  
ATOM   3473  CG  PHE B 425     -21.685 -30.016 -20.174  1.00 83.49           C  
ATOM   3474  CD1 PHE B 425     -20.691 -29.080 -20.432  1.00 83.49           C  
ATOM   3475  CD2 PHE B 425     -22.967 -29.780 -20.654  1.00 83.49           C  
ATOM   3476  CE1 PHE B 425     -20.971 -27.925 -21.158  1.00 83.49           C  
ATOM   3477  CE2 PHE B 425     -23.254 -28.627 -21.380  1.00 83.49           C  
ATOM   3478  CZ  PHE B 425     -22.254 -27.701 -21.630  1.00 83.49           C  
ATOM   3479  N   LYS B 426     -20.753 -32.179 -22.544  1.00 80.40           N  
ATOM   3480  CA  LYS B 426     -19.940 -31.804 -23.697  1.00 80.40           C  
ATOM   3481  C   LYS B 426     -20.361 -30.444 -24.247  1.00 80.40           C  
ATOM   3482  CB  LYS B 426     -20.039 -32.866 -24.793  1.00 80.40           C  
ATOM   3483  O   LYS B 426     -21.476 -30.290 -24.749  1.00 80.40           O  
ATOM   3484  CG  LYS B 426     -19.009 -32.708 -25.902  1.00 80.40           C  
ATOM   3485  CD  LYS B 426     -19.080 -33.858 -26.898  1.00 80.40           C  
ATOM   3486  CE  LYS B 426     -18.065 -33.691 -28.020  1.00 80.40           C  
ATOM   3487  NZ  LYS B 426     -18.084 -34.849 -28.963  1.00 80.40           N  
ATOM   3488  N   PRO B 427     -19.526 -29.513 -24.106  1.00 76.72           N  
ATOM   3489  CA  PRO B 427     -19.862 -28.183 -24.620  1.00 76.72           C  
ATOM   3490  C   PRO B 427     -20.264 -28.204 -26.093  1.00 76.72           C  
ATOM   3491  CB  PRO B 427     -18.569 -27.390 -24.418  1.00 76.72           C  
ATOM   3492  O   PRO B 427     -19.718 -28.987 -26.875  1.00 76.72           O  
ATOM   3493  CG  PRO B 427     -17.776 -28.196 -23.440  1.00 76.72           C  
ATOM   3494  CD  PRO B 427     -18.253 -29.619 -23.496  1.00 76.72           C  
ATOM   3495  N   GLN B 428     -21.311 -27.558 -26.504  1.00 75.63           N  
ATOM   3496  CA  GLN B 428     -21.786 -27.480 -27.881  1.00 75.63           C  
ATOM   3497  C   GLN B 428     -21.051 -26.390 -28.656  1.00 75.63           C  
ATOM   3498  CB  GLN B 428     -23.293 -27.224 -27.917  1.00 75.63           C  
ATOM   3499  O   GLN B 428     -21.619 -25.334 -28.942  1.00 75.63           O  
ATOM   3500  CG  GLN B 428     -24.120 -28.327 -27.271  1.00 75.63           C  
ATOM   3501  CD  GLN B 428     -25.608 -28.166 -27.516  1.00 75.63           C  
ATOM   3502  NE2 GLN B 428     -26.375 -29.210 -27.220  1.00 75.63           N  
ATOM   3503  OE1 GLN B 428     -26.066 -27.111 -27.966  1.00 75.63           O  
ATOM   3504  N   VAL B 429     -19.771 -26.550 -28.912  1.00 71.73           N  
ATOM   3505  CA  VAL B 429     -18.958 -25.553 -29.600  1.00 71.73           C  
ATOM   3506  C   VAL B 429     -19.012 -25.792 -31.107  1.00 71.73           C  
ATOM   3507  CB  VAL B 429     -17.493 -25.578 -29.109  1.00 71.73           C  
ATOM   3508  O   VAL B 429     -18.919 -26.934 -31.564  1.00 71.73           O  
ATOM   3509  CG1 VAL B 429     -16.815 -24.232 -29.364  1.00 71.73           C  
ATOM   3510  CG2 VAL B 429     -17.434 -25.936 -27.625  1.00 71.73           C  
ATOM   3511  N   THR B 430     -19.439 -24.847 -31.887  1.00 69.24           N  
ATOM   3512  CA  THR B 430     -19.667 -24.971 -33.322  1.00 69.24           C  
ATOM   3513  C   THR B 430     -18.382 -24.698 -34.099  1.00 69.24           C  
ATOM   3514  CB  THR B 430     -20.772 -24.009 -33.797  1.00 69.24           C  
ATOM   3515  O   THR B 430     -18.207 -25.197 -35.213  1.00 69.24           O  
ATOM   3516  CG2 THR B 430     -22.150 -24.500 -33.367  1.00 69.24           C  
ATOM   3517  OG1 THR B 430     -20.542 -22.711 -33.235  1.00 69.24           O  
ATOM   3518  N   SER B 431     -17.549 -23.828 -33.580  1.00 68.80           N  
ATOM   3519  CA  SER B 431     -16.311 -23.471 -34.266  1.00 68.80           C  
ATOM   3520  C   SER B 431     -15.164 -23.292 -33.277  1.00 68.80           C  
ATOM   3521  CB  SER B 431     -16.499 -22.189 -35.078  1.00 68.80           C  
ATOM   3522  O   SER B 431     -15.386 -23.213 -32.067  1.00 68.80           O  
ATOM   3523  OG  SER B 431     -16.430 -21.048 -34.240  1.00 68.80           O  
ATOM   3524  N   GLU B 432     -14.004 -23.378 -33.747  1.00 66.35           N  
ATOM   3525  CA  GLU B 432     -12.805 -23.206 -32.931  1.00 66.35           C  
ATOM   3526  C   GLU B 432     -12.761 -21.816 -32.303  1.00 66.35           C  
ATOM   3527  CB  GLU B 432     -11.546 -23.445 -33.768  1.00 66.35           C  
ATOM   3528  O   GLU B 432     -12.091 -21.608 -31.289  1.00 66.35           O  
ATOM   3529  CG  GLU B 432     -11.293 -24.910 -34.093  1.00 66.35           C  
ATOM   3530  CD  GLU B 432      -9.890 -25.176 -34.614  1.00 66.35           C  
ATOM   3531  OE1 GLU B 432      -9.528 -26.359 -34.808  1.00 66.35           O  
ATOM   3532  OE2 GLU B 432      -9.146 -24.193 -34.829  1.00 66.35           O  
ATOM   3533  N   THR B 433     -13.502 -20.835 -32.805  1.00 70.24           N  
ATOM   3534  CA  THR B 433     -13.499 -19.461 -32.316  1.00 70.24           C  
ATOM   3535  C   THR B 433     -14.750 -19.178 -31.490  1.00 70.24           C  
ATOM   3536  CB  THR B 433     -13.409 -18.454 -33.479  1.00 70.24           C  
ATOM   3537  O   THR B 433     -15.036 -18.024 -31.162  1.00 70.24           O  
ATOM   3538  CG2 THR B 433     -12.040 -18.507 -34.148  1.00 70.24           C  
ATOM   3539  OG1 THR B 433     -14.416 -18.765 -34.450  1.00 70.24           O  
ATOM   3540  N   ASP B 434     -15.452 -20.246 -31.217  1.00 70.43           N  
ATOM   3541  CA  ASP B 434     -16.702 -20.085 -30.480  1.00 70.43           C  
ATOM   3542  C   ASP B 434     -16.440 -19.599 -29.056  1.00 70.43           C  
ATOM   3543  CB  ASP B 434     -17.481 -21.402 -30.452  1.00 70.43           C  
ATOM   3544  O   ASP B 434     -15.656 -20.204 -28.322  1.00 70.43           O  
ATOM   3545  CG  ASP B 434     -18.928 -21.225 -30.024  1.00 70.43           C  
ATOM   3546  OD1 ASP B 434     -19.245 -20.225 -29.344  1.00 70.43           O  
ATOM   3547  OD2 ASP B 434     -19.757 -22.095 -30.368  1.00 70.43           O  
ATOM   3548  N   THR B 435     -17.029 -18.555 -28.639  1.00 69.62           N  
ATOM   3549  CA  THR B 435     -16.828 -17.966 -27.320  1.00 69.62           C  
ATOM   3550  C   THR B 435     -18.148 -17.884 -26.557  1.00 69.62           C  
ATOM   3551  CB  THR B 435     -16.204 -16.562 -27.424  1.00 69.62           C  
ATOM   3552  O   THR B 435     -18.335 -16.995 -25.724  1.00 69.62           O  
ATOM   3553  CG2 THR B 435     -14.791 -16.630 -27.994  1.00 69.62           C  
ATOM   3554  OG1 THR B 435     -17.015 -15.748 -28.280  1.00 69.62           O  
ATOM   3555  N   ARG B 436     -19.160 -18.704 -26.891  1.00 67.00           N  
ATOM   3556  CA  ARG B 436     -20.502 -18.625 -26.324  1.00 67.00           C  
ATOM   3557  C   ARG B 436     -20.475 -18.864 -24.818  1.00 67.00           C  
ATOM   3558  CB  ARG B 436     -21.431 -19.637 -26.998  1.00 67.00           C  
ATOM   3559  O   ARG B 436     -21.387 -18.448 -24.102  1.00 67.00           O  
ATOM   3560  CG  ARG B 436     -21.063 -21.087 -26.728  1.00 67.00           C  
ATOM   3561  CD  ARG B 436     -21.957 -22.049 -27.497  1.00 67.00           C  
ATOM   3562  NE  ARG B 436     -21.893 -21.811 -28.936  1.00 67.00           N  
ATOM   3563  NH1 ARG B 436     -23.480 -23.400 -29.479  1.00 67.00           N  
ATOM   3564  NH2 ARG B 436     -22.481 -22.161 -31.128  1.00 67.00           N  
ATOM   3565  CZ  ARG B 436     -22.618 -22.458 -29.844  1.00 67.00           C  
ATOM   3566  N   TYR B 437     -19.458 -19.559 -24.437  1.00 68.66           N  
ATOM   3567  CA  TYR B 437     -19.412 -19.878 -23.014  1.00 68.66           C  
ATOM   3568  C   TYR B 437     -18.598 -18.841 -22.249  1.00 68.66           C  
ATOM   3569  CB  TYR B 437     -18.818 -21.273 -22.795  1.00 68.66           C  
ATOM   3570  O   TYR B 437     -18.239 -19.057 -21.089  1.00 68.66           O  
ATOM   3571  CG  TYR B 437     -19.644 -22.385 -23.395  1.00 68.66           C  
ATOM   3572  CD1 TYR B 437     -20.907 -22.689 -22.894  1.00 68.66           C  
ATOM   3573  CD2 TYR B 437     -19.162 -23.133 -24.463  1.00 68.66           C  
ATOM   3574  CE1 TYR B 437     -21.671 -23.714 -23.442  1.00 68.66           C  
ATOM   3575  CE2 TYR B 437     -19.917 -24.161 -25.020  1.00 68.66           C  
ATOM   3576  OH  TYR B 437     -21.920 -25.459 -25.050  1.00 68.66           O  
ATOM   3577  CZ  TYR B 437     -21.168 -24.443 -24.504  1.00 68.66           C  
ATOM   3578  N   PHE B 438     -18.211 -17.791 -22.905  1.00 66.19           N  
ATOM   3579  CA  PHE B 438     -17.543 -16.661 -22.271  1.00 66.19           C  
ATOM   3580  C   PHE B 438     -18.490 -15.474 -22.143  1.00 66.19           C  
ATOM   3581  CB  PHE B 438     -16.298 -16.256 -23.067  1.00 66.19           C  
ATOM   3582  O   PHE B 438     -19.452 -15.356 -22.904  1.00 66.19           O  
ATOM   3583  CG  PHE B 438     -15.193 -17.277 -23.026  1.00 66.19           C  
ATOM   3584  CD1 PHE B 438     -14.195 -17.204 -22.062  1.00 66.19           C  
ATOM   3585  CD2 PHE B 438     -15.152 -18.310 -23.953  1.00 66.19           C  
ATOM   3586  CE1 PHE B 438     -13.171 -18.147 -22.022  1.00 66.19           C  
ATOM   3587  CE2 PHE B 438     -14.132 -19.257 -23.920  1.00 66.19           C  
ATOM   3588  CZ  PHE B 438     -13.142 -19.173 -22.954  1.00 66.19           C  
ATOM   3589  N   ASP B 439     -18.299 -14.616 -21.089  1.00 60.72           N  
ATOM   3590  CA  ASP B 439     -19.178 -13.483 -20.816  1.00 60.72           C  
ATOM   3591  C   ASP B 439     -19.224 -12.525 -22.004  1.00 60.72           C  
ATOM   3592  CB  ASP B 439     -18.721 -12.740 -19.559  1.00 60.72           C  
ATOM   3593  O   ASP B 439     -18.185 -12.040 -22.458  1.00 60.72           O  
ATOM   3594  CG  ASP B 439     -19.794 -11.834 -18.983  1.00 60.72           C  
ATOM   3595  OD1 ASP B 439     -20.615 -11.292 -19.755  1.00 60.72           O  
ATOM   3596  OD2 ASP B 439     -19.818 -11.657 -17.745  1.00 60.72           O  
ATOM   3597  N   GLU B 440     -20.344 -12.328 -22.474  1.00 60.89           N  
ATOM   3598  CA  GLU B 440     -20.565 -11.455 -23.624  1.00 60.89           C  
ATOM   3599  C   GLU B 440     -20.042 -10.047 -23.356  1.00 60.89           C  
ATOM   3600  CB  GLU B 440     -22.052 -11.405 -23.983  1.00 60.89           C  
ATOM   3601  O   GLU B 440     -19.656  -9.335 -24.285  1.00 60.89           O  
ATOM   3602  CG  GLU B 440     -22.455 -12.386 -25.074  1.00 60.89           C  
ATOM   3603  CD  GLU B 440     -23.934 -12.328 -25.418  1.00 60.89           C  
ATOM   3604  OE1 GLU B 440     -24.388 -13.109 -26.285  1.00 60.89           O  
ATOM   3605  OE2 GLU B 440     -24.646 -11.493 -24.817  1.00 60.89           O  
ATOM   3606  N   GLU B 441     -20.008  -9.725 -21.998  1.00 52.57           N  
ATOM   3607  CA  GLU B 441     -19.482  -8.414 -21.631  1.00 52.57           C  
ATOM   3608  C   GLU B 441     -18.042  -8.243 -22.108  1.00 52.57           C  
ATOM   3609  CB  GLU B 441     -19.562  -8.207 -20.116  1.00 52.57           C  
ATOM   3610  O   GLU B 441     -17.630  -7.140 -22.473  1.00 52.57           O  
ATOM   3611  CG  GLU B 441     -19.505  -6.747 -19.691  1.00 52.57           C  
ATOM   3612  CD  GLU B 441     -19.558  -6.559 -18.183  1.00 52.57           C  
ATOM   3613  OE1 GLU B 441     -19.424  -5.407 -17.710  1.00 52.57           O  
ATOM   3614  OE2 GLU B 441     -19.732  -7.571 -17.469  1.00 52.57           O  
ATOM   3615  N   PHE B 442     -17.304  -9.297 -22.149  1.00 55.44           N  
ATOM   3616  CA  PHE B 442     -15.911  -9.241 -22.575  1.00 55.44           C  
ATOM   3617  C   PHE B 442     -15.793  -9.485 -24.075  1.00 55.44           C  
ATOM   3618  CB  PHE B 442     -15.071 -10.267 -21.808  1.00 55.44           C  
ATOM   3619  O   PHE B 442     -15.183  -8.689 -24.792  1.00 55.44           O  
ATOM   3620  CG  PHE B 442     -15.019 -10.023 -20.324  1.00 55.44           C  
ATOM   3621  CD1 PHE B 442     -14.327  -8.934 -19.809  1.00 55.44           C  
ATOM   3622  CD2 PHE B 442     -15.664 -10.882 -19.444  1.00 55.44           C  
ATOM   3623  CE1 PHE B 442     -14.277  -8.705 -18.436  1.00 55.44           C  
ATOM   3624  CE2 PHE B 442     -15.619 -10.660 -18.071  1.00 55.44           C  
ATOM   3625  CZ  PHE B 442     -14.924  -9.572 -17.569  1.00 55.44           C  
ATOM   3626  N   THR B 443     -16.490 -10.463 -24.606  1.00 60.75           N  
ATOM   3627  CA  THR B 443     -16.326 -10.903 -25.987  1.00 60.75           C  
ATOM   3628  C   THR B 443     -16.855  -9.850 -26.957  1.00 60.75           C  
ATOM   3629  CB  THR B 443     -17.047 -12.241 -26.236  1.00 60.75           C  
ATOM   3630  O   THR B 443     -16.427  -9.791 -28.111  1.00 60.75           O  
ATOM   3631  CG2 THR B 443     -16.342 -13.387 -25.518  1.00 60.75           C  
ATOM   3632  OG1 THR B 443     -18.394 -12.148 -25.756  1.00 60.75           O  
ATOM   3633  N   ALA B 444     -17.710  -8.951 -26.387  1.00 51.65           N  
ATOM   3634  CA  ALA B 444     -18.310  -7.912 -27.219  1.00 51.65           C  
ATOM   3635  C   ALA B 444     -17.423  -6.671 -27.272  1.00 51.65           C  
ATOM   3636  CB  ALA B 444     -19.698  -7.548 -26.697  1.00 51.65           C  
ATOM   3637  O   ALA B 444     -17.610  -5.803 -28.128  1.00 51.65           O  
ATOM   3638  N   GLN B 445     -16.454  -6.612 -26.388  1.00 52.24           N  
ATOM   3639  CA  GLN B 445     -15.592  -5.438 -26.293  1.00 52.24           C  
ATOM   3640  C   GLN B 445     -14.537  -5.440 -27.395  1.00 52.24           C  
ATOM   3641  CB  GLN B 445     -14.919  -5.374 -24.922  1.00 52.24           C  
ATOM   3642  O   GLN B 445     -14.086  -6.502 -27.828  1.00 52.24           O  
ATOM   3643  CG  GLN B 445     -15.792  -4.757 -23.836  1.00 52.24           C  
ATOM   3644  CD  GLN B 445     -15.078  -4.647 -22.502  1.00 52.24           C  
ATOM   3645  NE2 GLN B 445     -15.794  -4.183 -21.483  1.00 52.24           N  
ATOM   3646  OE1 GLN B 445     -13.894  -4.977 -22.387  1.00 52.24           O  
ATOM   3647  N   MET B 446     -14.275  -4.285 -27.929  1.00 46.03           N  
ATOM   3648  CA  MET B 446     -13.214  -4.110 -28.917  1.00 46.03           C  
ATOM   3649  C   MET B 446     -11.842  -4.308 -28.281  1.00 46.03           C  
ATOM   3650  CB  MET B 446     -13.298  -2.724 -29.558  1.00 46.03           C  
ATOM   3651  O   MET B 446     -11.618  -3.905 -27.139  1.00 46.03           O  
ATOM   3652  CG  MET B 446     -13.804  -2.742 -30.991  1.00 46.03           C  
ATOM   3653  SD  MET B 446     -13.493  -1.159 -31.866  1.00 46.03           S  
ATOM   3654  CE  MET B 446     -15.165  -0.455 -31.858  1.00 46.03           C  
ATOM   3655  N   ILE B 447     -11.099  -5.129 -28.883  1.00 37.60           N  
ATOM   3656  CA  ILE B 447      -9.761  -5.397 -28.369  1.00 37.60           C  
ATOM   3657  C   ILE B 447      -8.894  -4.148 -28.511  1.00 37.60           C  
ATOM   3658  CB  ILE B 447      -9.104  -6.591 -29.096  1.00 37.60           C  
ATOM   3659  O   ILE B 447      -8.736  -3.616 -29.613  1.00 37.60           O  
ATOM   3660  CG1 ILE B 447      -9.996  -7.834 -28.995  1.00 37.60           C  
ATOM   3661  CG2 ILE B 447      -7.710  -6.870 -28.527  1.00 37.60           C  
ATOM   3662  CD1 ILE B 447      -9.564  -8.981 -29.898  1.00 37.60           C  
ATOM   3663  N   THR B 448      -8.915  -3.252 -27.560  1.00 35.58           N  
ATOM   3664  CA  THR B 448      -8.010  -2.112 -27.649  1.00 35.58           C  
ATOM   3665  C   THR B 448      -6.697  -2.406 -26.930  1.00 35.58           C  
ATOM   3666  CB  THR B 448      -8.650  -0.843 -27.056  1.00 35.58           C  
ATOM   3667  O   THR B 448      -6.699  -2.880 -25.792  1.00 35.58           O  
ATOM   3668  CG2 THR B 448      -8.813   0.239 -28.119  1.00 35.58           C  
ATOM   3669  OG1 THR B 448      -9.939  -1.170 -26.522  1.00 35.58           O  
ATOM   3670  N   ILE B 449      -5.776  -2.786 -27.739  1.00 28.06           N  
ATOM   3671  CA  ILE B 449      -4.497  -2.848 -27.040  1.00 28.06           C  
ATOM   3672  C   ILE B 449      -4.010  -1.435 -26.728  1.00 28.06           C  
ATOM   3673  CB  ILE B 449      -3.437  -3.610 -27.867  1.00 28.06           C  
ATOM   3674  O   ILE B 449      -3.933  -0.587 -27.621  1.00 28.06           O  
ATOM   3675  CG1 ILE B 449      -3.933  -5.022 -28.201  1.00 28.06           C  
ATOM   3676  CG2 ILE B 449      -2.102  -3.662 -27.117  1.00 28.06           C  
ATOM   3677  CD1 ILE B 449      -3.036  -5.781 -29.168  1.00 28.06           C  
ATOM   3678  N   THR B 450      -4.602  -0.816 -25.676  1.00 26.27           N  
ATOM   3679  CA  THR B 450      -4.271   0.568 -25.354  1.00 26.27           C  
ATOM   3680  C   THR B 450      -2.851   0.902 -25.799  1.00 26.27           C  
ATOM   3681  CB  THR B 450      -4.417   0.840 -23.845  1.00 26.27           C  
ATOM   3682  O   THR B 450      -1.897   0.224 -25.412  1.00 26.27           O  
ATOM   3683  CG2 THR B 450      -4.703   2.314 -23.577  1.00 26.27           C  
ATOM   3684  OG1 THR B 450      -5.497   0.054 -23.326  1.00 26.27           O  
ATOM   3685  N   PRO B 451      -2.783   1.620 -26.986  1.00 24.48           N  
ATOM   3686  CA  PRO B 451      -1.439   2.088 -27.331  1.00 24.48           C  
ATOM   3687  C   PRO B 451      -0.738   2.782 -26.166  1.00 24.48           C  
ATOM   3688  CB  PRO B 451      -1.691   3.068 -28.479  1.00 24.48           C  
ATOM   3689  O   PRO B 451      -1.399   3.267 -25.244  1.00 24.48           O  
ATOM   3690  CG  PRO B 451      -3.177   3.097 -28.638  1.00 24.48           C  
ATOM   3691  CD  PRO B 451      -3.785   2.201 -27.598  1.00 24.48           C  
ATOM   3692  N   PRO B 452       0.479   2.507 -25.886  1.00 24.11           N  
ATOM   3693  CA  PRO B 452       1.054   3.410 -24.887  1.00 24.11           C  
ATOM   3694  C   PRO B 452       0.741   4.878 -25.168  1.00 24.11           C  
ATOM   3695  CB  PRO B 452       2.558   3.142 -24.993  1.00 24.11           C  
ATOM   3696  O   PRO B 452       0.349   5.226 -26.285  1.00 24.11           O  
ATOM   3697  CG  PRO B 452       2.701   2.235 -26.173  1.00 24.11           C  
ATOM   3698  CD  PRO B 452       1.332   1.925 -26.706  1.00 24.11           C  
ATOM   3699  N   ASP B 453       0.290   5.641 -24.269  1.00 20.47           N  
ATOM   3700  CA  ASP B 453       0.113   7.080 -24.444  1.00 20.47           C  
ATOM   3701  C   ASP B 453       1.160   7.651 -25.397  1.00 20.47           C  
ATOM   3702  CB  ASP B 453       0.184   7.797 -23.094  1.00 20.47           C  
ATOM   3703  O   ASP B 453       2.361   7.552 -25.139  1.00 20.47           O  
ATOM   3704  CG  ASP B 453      -1.143   7.806 -22.356  1.00 20.47           C  
ATOM   3705  OD1 ASP B 453      -2.202   7.656 -23.004  1.00 20.47           O  
ATOM   3706  OD2 ASP B 453      -1.131   7.967 -21.116  1.00 20.47           O  
ATOM   3707  N   GLN B 454       0.949   7.562 -26.702  1.00 24.42           N  
ATOM   3708  CA  GLN B 454       1.878   8.165 -27.651  1.00 24.42           C  
ATOM   3709  C   GLN B 454       2.045   9.658 -27.384  1.00 24.42           C  
ATOM   3710  CB  GLN B 454       1.403   7.939 -29.087  1.00 24.42           C  
ATOM   3711  O   GLN B 454       2.344  10.429 -28.299  1.00 24.42           O  
ATOM   3712  CG  GLN B 454       1.819   6.594 -29.667  1.00 24.42           C  
ATOM   3713  CD  GLN B 454       1.386   6.418 -31.111  1.00 24.42           C  
ATOM   3714  NE2 GLN B 454       1.546   5.208 -31.635  1.00 24.42           N  
ATOM   3715  OE1 GLN B 454       0.911   7.362 -31.749  1.00 24.42           O  
ATOM   3716  N   ASP B 455       1.501  10.393 -26.441  1.00 20.19           N  
ATOM   3717  CA  ASP B 455       1.695  11.821 -26.673  1.00 20.19           C  
ATOM   3718  C   ASP B 455       3.170  12.147 -26.893  1.00 20.19           C  
ATOM   3719  CB  ASP B 455       1.145  12.634 -25.499  1.00 20.19           C  
ATOM   3720  O   ASP B 455       3.506  13.230 -27.376  1.00 20.19           O  
ATOM   3721  CG  ASP B 455      -0.249  13.178 -25.756  1.00 20.19           C  
ATOM   3722  OD1 ASP B 455      -0.672  13.242 -26.930  1.00 20.19           O  
ATOM   3723  OD2 ASP B 455      -0.929  13.550 -24.775  1.00 20.19           O  
ATOM   3724  N   ASP B 456       4.121  11.783 -25.980  1.00 19.35           N  
ATOM   3725  CA  ASP B 456       5.366  12.543 -26.051  1.00 19.35           C  
ATOM   3726  C   ASP B 456       6.139  12.213 -27.326  1.00 19.35           C  
ATOM   3727  CB  ASP B 456       6.234  12.266 -24.822  1.00 19.35           C  
ATOM   3728  O   ASP B 456       6.454  11.049 -27.583  1.00 19.35           O  
ATOM   3729  CG  ASP B 456       6.126  13.348 -23.763  1.00 19.35           C  
ATOM   3730  OD1 ASP B 456       5.619  14.450 -24.066  1.00 19.35           O  
ATOM   3731  OD2 ASP B 456       6.553  13.098 -22.615  1.00 19.35           O  
ATOM   3732  N   SER B 457       5.950  12.944 -28.457  1.00 20.69           N  
ATOM   3733  CA  SER B 457       6.586  13.062 -29.765  1.00 20.69           C  
ATOM   3734  C   SER B 457       8.106  13.017 -29.646  1.00 20.69           C  
ATOM   3735  CB  SER B 457       6.159  14.359 -30.454  1.00 20.69           C  
ATOM   3736  O   SER B 457       8.818  13.283 -30.617  1.00 20.69           O  
ATOM   3737  OG  SER B 457       6.775  15.480 -29.843  1.00 20.69           O  
ATOM   3738  N   MET B 458       8.669  13.267 -28.455  1.00 17.92           N  
ATOM   3739  CA  MET B 458      10.082  13.579 -28.647  1.00 17.92           C  
ATOM   3740  C   MET B 458      10.807  12.425 -29.332  1.00 17.92           C  
ATOM   3741  CB  MET B 458      10.750  13.894 -27.307  1.00 17.92           C  
ATOM   3742  O   MET B 458      10.482  11.259 -29.102  1.00 17.92           O  
ATOM   3743  CG  MET B 458      10.809  15.379 -26.986  1.00 17.92           C  
ATOM   3744  SD  MET B 458      12.405  15.870 -26.224  1.00 17.92           S  
ATOM   3745  CE  MET B 458      11.917  17.432 -25.439  1.00 17.92           C  
ATOM   3746  N   GLU B 459      11.536  12.669 -30.454  1.00 19.39           N  
ATOM   3747  CA  GLU B 459      12.419  12.064 -31.446  1.00 19.39           C  
ATOM   3748  C   GLU B 459      13.453  11.157 -30.785  1.00 19.39           C  
ATOM   3749  CB  GLU B 459      13.120  13.145 -32.273  1.00 19.39           C  
ATOM   3750  O   GLU B 459      14.254  10.517 -31.470  1.00 19.39           O  
ATOM   3751  CG  GLU B 459      12.387  13.511 -33.555  1.00 19.39           C  
ATOM   3752  CD  GLU B 459      13.155  14.492 -34.427  1.00 19.39           C  
ATOM   3753  OE1 GLU B 459      12.670  14.833 -35.529  1.00 19.39           O  
ATOM   3754  OE2 GLU B 459      14.251  14.922 -34.004  1.00 19.39           O  
ATOM   3755  N   CYS B 460      13.773  11.392 -29.455  1.00 18.79           N  
ATOM   3756  CA  CYS B 460      15.159  11.015 -29.199  1.00 18.79           C  
ATOM   3757  C   CYS B 460      15.360   9.516 -29.389  1.00 18.79           C  
ATOM   3758  CB  CYS B 460      15.572  11.418 -27.783  1.00 18.79           C  
ATOM   3759  O   CYS B 460      14.436   8.729 -29.175  1.00 18.79           O  
ATOM   3760  SG  CYS B 460      16.110  13.137 -27.644  1.00 18.79           S  
ATOM   3761  N   VAL B 461      16.390   9.089 -30.109  1.00 20.81           N  
ATOM   3762  CA  VAL B 461      17.073   7.951 -30.715  1.00 20.81           C  
ATOM   3763  C   VAL B 461      17.427   6.927 -29.638  1.00 20.81           C  
ATOM   3764  CB  VAL B 461      18.346   8.391 -31.472  1.00 20.81           C  
ATOM   3765  O   VAL B 461      18.514   6.979 -29.057  1.00 20.81           O  
ATOM   3766  CG1 VAL B 461      18.883   7.250 -32.334  1.00 20.81           C  
ATOM   3767  CG2 VAL B 461      18.059   9.623 -32.328  1.00 20.81           C  
ATOM   3768  N   ASP B 462      16.499   6.671 -28.692  1.00 21.54           N  
ATOM   3769  CA  ASP B 462      16.853   5.930 -27.486  1.00 21.54           C  
ATOM   3770  C   ASP B 462      17.258   4.496 -27.821  1.00 21.54           C  
ATOM   3771  CB  ASP B 462      15.687   5.929 -26.495  1.00 21.54           C  
ATOM   3772  O   ASP B 462      16.445   3.717 -28.323  1.00 21.54           O  
ATOM   3773  CG  ASP B 462      16.019   6.627 -25.188  1.00 21.54           C  
ATOM   3774  OD1 ASP B 462      17.211   6.895 -24.925  1.00 21.54           O  
ATOM   3775  OD2 ASP B 462      15.080   6.908 -24.412  1.00 21.54           O  
ATOM   3776  N   SER B 463      18.561   4.234 -28.036  1.00 20.64           N  
ATOM   3777  CA  SER B 463      19.229   3.047 -28.558  1.00 20.64           C  
ATOM   3778  C   SER B 463      18.953   1.828 -27.684  1.00 20.64           C  
ATOM   3779  CB  SER B 463      20.737   3.281 -28.660  1.00 20.64           C  
ATOM   3780  O   SER B 463      18.610   0.758 -28.192  1.00 20.64           O  
ATOM   3781  OG  SER B 463      21.080   4.568 -28.177  1.00 20.64           O  
ATOM   3782  N   GLU B 464      19.569   1.795 -26.366  1.00 21.61           N  
ATOM   3783  CA  GLU B 464      20.231   0.613 -25.820  1.00 21.61           C  
ATOM   3784  C   GLU B 464      19.246  -0.270 -25.060  1.00 21.61           C  
ATOM   3785  CB  GLU B 464      21.388   1.020 -24.904  1.00 21.61           C  
ATOM   3786  O   GLU B 464      19.101  -0.142 -23.843  1.00 21.61           O  
ATOM   3787  CG  GLU B 464      22.702   1.248 -25.638  1.00 21.61           C  
ATOM   3788  CD  GLU B 464      23.895   1.382 -24.704  1.00 21.61           C  
ATOM   3789  OE1 GLU B 464      25.045   1.448 -25.194  1.00 21.61           O  
ATOM   3790  OE2 GLU B 464      23.677   1.420 -23.472  1.00 21.61           O  
ATOM   3791  N   ARG B 465      18.018  -0.241 -25.258  1.00 23.14           N  
ATOM   3792  CA  ARG B 465      16.941  -0.721 -24.398  1.00 23.14           C  
ATOM   3793  C   ARG B 465      16.986  -2.239 -24.260  1.00 23.14           C  
ATOM   3794  CB  ARG B 465      15.580  -0.285 -24.946  1.00 23.14           C  
ATOM   3795  O   ARG B 465      16.786  -2.963 -25.238  1.00 23.14           O  
ATOM   3796  CG  ARG B 465      15.125   1.078 -24.451  1.00 23.14           C  
ATOM   3797  CD  ARG B 465      13.732   1.427 -24.958  1.00 23.14           C  
ATOM   3798  NE  ARG B 465      13.319   2.758 -24.525  1.00 23.14           N  
ATOM   3799  NH1 ARG B 465      11.268   2.692 -25.587  1.00 23.14           N  
ATOM   3800  NH2 ARG B 465      11.883   4.545 -24.387  1.00 23.14           N  
ATOM   3801  CZ  ARG B 465      12.157   3.329 -24.834  1.00 23.14           C  
ATOM   3802  N   ARG B 466      17.990  -2.763 -23.313  1.00 23.17           N  
ATOM   3803  CA  ARG B 466      18.241  -4.200 -23.253  1.00 23.17           C  
ATOM   3804  C   ARG B 466      16.996  -4.955 -22.799  1.00 23.17           C  
ATOM   3805  CB  ARG B 466      19.410  -4.503 -22.313  1.00 23.17           C  
ATOM   3806  O   ARG B 466      16.301  -4.520 -21.878  1.00 23.17           O  
ATOM   3807  CG  ARG B 466      20.774  -4.413 -22.978  1.00 23.17           C  
ATOM   3808  CD  ARG B 466      21.895  -4.792 -22.019  1.00 23.17           C  
ATOM   3809  NE  ARG B 466      23.210  -4.544 -22.602  1.00 23.17           N  
ATOM   3810  NH1 ARG B 466      24.392  -5.168 -20.718  1.00 23.17           N  
ATOM   3811  NH2 ARG B 466      25.505  -4.471 -22.597  1.00 23.17           N  
ATOM   3812  CZ  ARG B 466      24.366  -4.728 -21.971  1.00 23.17           C  
ATOM   3813  N   PRO B 467      16.413  -5.836 -23.543  1.00 25.92           N  
ATOM   3814  CA  PRO B 467      15.111  -6.488 -23.388  1.00 25.92           C  
ATOM   3815  C   PRO B 467      14.966  -7.203 -22.047  1.00 25.92           C  
ATOM   3816  CB  PRO B 467      15.077  -7.488 -24.547  1.00 25.92           C  
ATOM   3817  O   PRO B 467      15.898  -7.873 -21.596  1.00 25.92           O  
ATOM   3818  CG  PRO B 467      16.459  -7.461 -25.115  1.00 25.92           C  
ATOM   3819  CD  PRO B 467      17.253  -6.412 -24.390  1.00 25.92           C  
ATOM   3820  N   HIS B 468      14.458  -6.463 -20.989  1.00 23.53           N  
ATOM   3821  CA  HIS B 468      14.003  -7.025 -19.722  1.00 23.53           C  
ATOM   3822  C   HIS B 468      12.978  -8.132 -19.947  1.00 23.53           C  
ATOM   3823  CB  HIS B 468      13.407  -5.931 -18.834  1.00 23.53           C  
ATOM   3824  O   HIS B 468      12.095  -8.003 -20.798  1.00 23.53           O  
ATOM   3825  CG  HIS B 468      14.418  -4.950 -18.331  1.00 23.53           C  
ATOM   3826  CD2 HIS B 468      14.616  -3.645 -18.631  1.00 23.53           C  
ATOM   3827  ND1 HIS B 468      15.379  -5.284 -17.402  1.00 23.53           N  
ATOM   3828  CE1 HIS B 468      16.127  -4.222 -17.151  1.00 23.53           C  
ATOM   3829  NE2 HIS B 468      15.685  -3.215 -17.885  1.00 23.53           N  
ATOM   3830  N   PHE B 469      13.233  -9.353 -19.789  1.00 24.23           N  
ATOM   3831  CA  PHE B 469      12.612 -10.669 -19.706  1.00 24.23           C  
ATOM   3832  C   PHE B 469      13.156 -11.593 -20.789  1.00 24.23           C  
ATOM   3833  CB  PHE B 469      11.089 -10.556 -19.828  1.00 24.23           C  
ATOM   3834  O   PHE B 469      12.424 -11.990 -21.698  1.00 24.23           O  
ATOM   3835  CG  PHE B 469      10.448  -9.770 -18.717  1.00 24.23           C  
ATOM   3836  CD1 PHE B 469      10.204 -10.358 -17.482  1.00 24.23           C  
ATOM   3837  CD2 PHE B 469      10.090  -8.442 -18.907  1.00 24.23           C  
ATOM   3838  CE1 PHE B 469       9.610  -9.633 -16.451  1.00 24.23           C  
ATOM   3839  CE2 PHE B 469       9.496  -7.711 -17.882  1.00 24.23           C  
ATOM   3840  CZ  PHE B 469       9.256  -8.309 -16.655  1.00 24.23           C  
ATOM   3841  N   PRO B 470      14.517 -11.496 -20.959  1.00 27.74           N  
ATOM   3842  CA  PRO B 470      15.100 -12.127 -22.145  1.00 27.74           C  
ATOM   3843  C   PRO B 470      14.656 -13.578 -22.319  1.00 27.74           C  
ATOM   3844  CB  PRO B 470      16.606 -12.045 -21.883  1.00 27.74           C  
ATOM   3845  O   PRO B 470      14.501 -14.049 -23.449  1.00 27.74           O  
ATOM   3846  CG  PRO B 470      16.723 -11.623 -20.454  1.00 27.74           C  
ATOM   3847  CD  PRO B 470      15.360 -11.234 -19.958  1.00 27.74           C  
ATOM   3848  N   GLN B 471      14.499 -14.241 -21.111  1.00 30.01           N  
ATOM   3849  CA  GLN B 471      14.325 -15.689 -21.168  1.00 30.01           C  
ATOM   3850  C   GLN B 471      12.854 -16.060 -21.334  1.00 30.01           C  
ATOM   3851  CB  GLN B 471      14.893 -16.348 -19.910  1.00 30.01           C  
ATOM   3852  O   GLN B 471      12.480 -17.224 -21.176  1.00 30.01           O  
ATOM   3853  CG  GLN B 471      16.415 -16.386 -19.870  1.00 30.01           C  
ATOM   3854  CD  GLN B 471      16.952 -17.208 -18.713  1.00 30.01           C  
ATOM   3855  NE2 GLN B 471      18.270 -17.367 -18.659  1.00 30.01           N  
ATOM   3856  OE1 GLN B 471      16.188 -17.696 -17.874  1.00 30.01           O  
ATOM   3857  N   PHE B 472      12.069 -15.063 -21.508  1.00 25.71           N  
ATOM   3858  CA  PHE B 472      10.638 -15.341 -21.477  1.00 25.71           C  
ATOM   3859  C   PHE B 472      10.194 -16.036 -22.759  1.00 25.71           C  
ATOM   3860  CB  PHE B 472       9.842 -14.048 -21.277  1.00 25.71           C  
ATOM   3861  O   PHE B 472       9.214 -16.784 -22.759  1.00 25.71           O  
ATOM   3862  CG  PHE B 472       8.447 -14.269 -20.758  1.00 25.71           C  
ATOM   3863  CD1 PHE B 472       7.359 -14.267 -21.623  1.00 25.71           C  
ATOM   3864  CD2 PHE B 472       8.223 -14.478 -19.403  1.00 25.71           C  
ATOM   3865  CE1 PHE B 472       6.067 -14.470 -21.144  1.00 25.71           C  
ATOM   3866  CE2 PHE B 472       6.934 -14.682 -18.918  1.00 25.71           C  
ATOM   3867  CZ  PHE B 472       5.858 -14.677 -19.790  1.00 25.71           C  
ATOM   3868  N   SER B 473      10.931 -15.931 -23.825  1.00 26.35           N  
ATOM   3869  CA  SER B 473      10.402 -16.456 -25.080  1.00 26.35           C  
ATOM   3870  C   SER B 473      10.574 -17.969 -25.162  1.00 26.35           C  
ATOM   3871  CB  SER B 473      11.090 -15.791 -26.272  1.00 26.35           C  
ATOM   3872  O   SER B 473      11.648 -18.494 -24.860  1.00 26.35           O  
ATOM   3873  OG  SER B 473      10.922 -14.384 -26.230  1.00 26.35           O  
ATOM   3874  N   TYR B 474       9.745 -18.724 -24.780  1.00 24.79           N  
ATOM   3875  CA  TYR B 474       9.771 -20.179 -24.877  1.00 24.79           C  
ATOM   3876  C   TYR B 474       8.864 -20.667 -26.001  1.00 24.79           C  
ATOM   3877  CB  TYR B 474       9.346 -20.815 -23.550  1.00 24.79           C  
ATOM   3878  O   TYR B 474       7.761 -20.147 -26.187  1.00 24.79           O  
ATOM   3879  CG  TYR B 474       9.279 -22.322 -23.593  1.00 24.79           C  
ATOM   3880  CD1 TYR B 474       8.068 -22.980 -23.798  1.00 24.79           C  
ATOM   3881  CD2 TYR B 474      10.426 -23.091 -23.428  1.00 24.79           C  
ATOM   3882  CE1 TYR B 474       8.001 -24.368 -23.837  1.00 24.79           C  
ATOM   3883  CE2 TYR B 474      10.371 -24.481 -23.465  1.00 24.79           C  
ATOM   3884  OH  TYR B 474       9.096 -26.484 -23.707  1.00 24.79           O  
ATOM   3885  CZ  TYR B 474       9.156 -25.109 -23.670  1.00 24.79           C  
ATOM   3886  N   SER B 475       9.393 -21.115 -27.078  1.00 24.73           N  
ATOM   3887  CA  SER B 475       8.527 -21.748 -28.067  1.00 24.73           C  
ATOM   3888  C   SER B 475       8.576 -23.268 -27.951  1.00 24.73           C  
ATOM   3889  CB  SER B 475       8.926 -21.323 -29.480  1.00 24.73           C  
ATOM   3890  O   SER B 475       9.656 -23.854 -27.854  1.00 24.73           O  
ATOM   3891  OG  SER B 475      10.179 -21.881 -29.839  1.00 24.73           O  
ATOM   3892  N   ALA B 476       7.562 -23.912 -27.463  1.00 24.40           N  
ATOM   3893  CA  ALA B 476       7.476 -25.360 -27.292  1.00 24.40           C  
ATOM   3894  C   ALA B 476       7.619 -26.080 -28.630  1.00 24.40           C  
ATOM   3895  CB  ALA B 476       6.156 -25.740 -26.625  1.00 24.40           C  
ATOM   3896  O   ALA B 476       7.215 -25.555 -29.671  1.00 24.40           O  
ATOM   3897  N   SER B 477       8.663 -26.816 -28.861  1.00 23.88           N  
ATOM   3898  CA  SER B 477       8.859 -27.673 -30.026  1.00 23.88           C  
ATOM   3899  C   SER B 477       7.632 -28.540 -30.288  1.00 23.88           C  
ATOM   3900  CB  SER B 477      10.089 -28.561 -29.838  1.00 23.88           C  
ATOM   3901  O   SER B 477       7.061 -29.114 -29.358  1.00 23.88           O  
ATOM   3902  OG  SER B 477      10.247 -28.920 -28.476  1.00 23.88           O  
ATOM   3903  N   GLY B 478       6.644 -28.097 -31.186  1.00 20.39           N  
ATOM   3904  CA  GLY B 478       5.412 -28.760 -31.583  1.00 20.39           C  
ATOM   3905  C   GLY B 478       5.629 -30.181 -32.068  1.00 20.39           C  
ATOM   3906  O   GLY B 478       6.313 -30.404 -33.068  1.00 20.39           O  
ATOM   3907  N   THR B 479       6.085 -31.195 -31.422  1.00 17.80           N  
ATOM   3908  CA  THR B 479       5.804 -32.452 -32.107  1.00 17.80           C  
ATOM   3909  C   THR B 479       4.299 -32.672 -32.236  1.00 17.80           C  
ATOM   3910  CB  THR B 479       6.439 -33.645 -31.369  1.00 17.80           C  
ATOM   3911  O   THR B 479       3.562 -32.546 -31.256  1.00 17.80           O  
ATOM   3912  CG2 THR B 479       7.680 -34.146 -32.100  1.00 17.80           C  
ATOM   3913  OG1 THR B 479       6.809 -33.239 -30.046  1.00 17.80           O  
ATOM   3914  N   ALA B 480       3.721 -32.509 -33.445  1.00 17.60           N  
ATOM   3915  CA  ALA B 480       2.637 -33.467 -33.641  1.00 17.60           C  
ATOM   3916  C   ALA B 480       3.111 -34.894 -33.382  1.00 17.60           C  
ATOM   3917  CB  ALA B 480       2.070 -33.347 -35.054  1.00 17.60           C  
ATOM   3918  O   ALA B 480       4.217 -35.269 -33.779  1.00 17.60           O  
TER    3919      ALA B 480                                                      
ATOM   3920  N   MET C   1     -48.633 -58.617   2.717  1.00 18.09           N  
ATOM   3921  CA  MET C   1     -48.586 -59.728   3.664  1.00 18.09           C  
ATOM   3922  C   MET C   1     -48.844 -59.242   5.086  1.00 18.09           C  
ATOM   3923  CB  MET C   1     -47.234 -60.439   3.592  1.00 18.09           C  
ATOM   3924  O   MET C   1     -48.531 -58.098   5.422  1.00 18.09           O  
ATOM   3925  CG  MET C   1     -47.210 -61.614   2.628  1.00 18.09           C  
ATOM   3926  SD  MET C   1     -45.769 -62.717   2.899  1.00 18.09           S  
ATOM   3927  CE  MET C   1     -46.069 -63.959   1.611  1.00 18.09           C  
ATOM   3928  N   ALA C   2     -49.368 -60.099   5.990  1.00 19.77           N  
ATOM   3929  CA  ALA C   2     -50.161 -59.909   7.201  1.00 19.77           C  
ATOM   3930  C   ALA C   2     -49.313 -59.323   8.326  1.00 19.77           C  
ATOM   3931  CB  ALA C   2     -50.785 -61.231   7.642  1.00 19.77           C  
ATOM   3932  O   ALA C   2     -49.826 -59.020   9.406  1.00 19.77           O  
ATOM   3933  N   ARG C   3     -48.040 -59.163   8.303  1.00 16.65           N  
ATOM   3934  CA  ARG C   3     -47.189 -60.007   9.135  1.00 16.65           C  
ATOM   3935  C   ARG C   3     -47.151 -59.498  10.572  1.00 16.65           C  
ATOM   3936  CB  ARG C   3     -45.771 -60.070   8.564  1.00 16.65           C  
ATOM   3937  O   ARG C   3     -47.319 -60.273  11.516  1.00 16.65           O  
ATOM   3938  CG  ARG C   3     -45.552 -61.212   7.584  1.00 16.65           C  
ATOM   3939  CD  ARG C   3     -44.091 -61.330   7.172  1.00 16.65           C  
ATOM   3940  NE  ARG C   3     -43.879 -62.438   6.245  1.00 16.65           N  
ATOM   3941  NH1 ARG C   3     -41.581 -62.212   6.175  1.00 16.65           N  
ATOM   3942  NH2 ARG C   3     -42.615 -63.853   4.952  1.00 16.65           N  
ATOM   3943  CZ  ARG C   3     -42.692 -62.832   5.793  1.00 16.65           C  
ATOM   3944  N   THR C   4     -46.120 -58.803  11.188  1.00 16.81           N  
ATOM   3945  CA  THR C   4     -45.109 -59.484  11.990  1.00 16.81           C  
ATOM   3946  C   THR C   4     -45.277 -59.149  13.469  1.00 16.81           C  
ATOM   3947  CB  THR C   4     -43.688 -59.107  11.534  1.00 16.81           C  
ATOM   3948  O   THR C   4     -45.940 -58.170  13.818  1.00 16.81           O  
ATOM   3949  CG2 THR C   4     -42.872 -60.350  11.194  1.00 16.81           C  
ATOM   3950  OG1 THR C   4     -43.771 -58.272  10.372  1.00 16.81           O  
ATOM   3951  N   THR C   5     -44.280 -58.631  14.256  1.00 16.99           N  
ATOM   3952  CA  THR C   5     -43.547 -59.289  15.333  1.00 16.99           C  
ATOM   3953  C   THR C   5     -44.063 -58.832  16.694  1.00 16.99           C  
ATOM   3954  CB  THR C   5     -42.036 -59.009  15.233  1.00 16.99           C  
ATOM   3955  O   THR C   5     -44.748 -57.812  16.795  1.00 16.99           O  
ATOM   3956  CG2 THR C   5     -41.340 -60.052  14.366  1.00 16.99           C  
ATOM   3957  OG1 THR C   5     -41.833 -57.712  14.657  1.00 16.99           O  
ATOM   3958  N   SER C   6     -43.197 -58.558  17.682  1.00 16.78           N  
ATOM   3959  CA  SER C   6     -43.037 -59.260  18.952  1.00 16.78           C  
ATOM   3960  C   SER C   6     -43.706 -58.499  20.092  1.00 16.78           C  
ATOM   3961  CB  SER C   6     -41.555 -59.468  19.267  1.00 16.78           C  
ATOM   3962  O   SER C   6     -44.229 -59.107  21.028  1.00 16.78           O  
ATOM   3963  OG  SER C   6     -40.760 -58.496  18.612  1.00 16.78           O  
ATOM   3964  N   GLN C   7     -43.441 -57.078  20.445  1.00 15.42           N  
ATOM   3965  CA  GLN C   7     -42.426 -57.102  21.494  1.00 15.42           C  
ATOM   3966  C   GLN C   7     -43.067 -57.080  22.879  1.00 15.42           C  
ATOM   3967  CB  GLN C   7     -41.467 -55.921  21.341  1.00 15.42           C  
ATOM   3968  O   GLN C   7     -44.216 -56.662  23.031  1.00 15.42           O  
ATOM   3969  CG  GLN C   7     -40.231 -56.236  20.510  1.00 15.42           C  
ATOM   3970  CD  GLN C   7     -39.201 -55.123  20.544  1.00 15.42           C  
ATOM   3971  NE2 GLN C   7     -38.073 -55.338  19.875  1.00 15.42           N  
ATOM   3972  OE1 GLN C   7     -39.417 -54.078  21.166  1.00 15.42           O  
ATOM   3973  N   LEU C   8     -42.348 -56.496  23.994  1.00 16.58           N  
ATOM   3974  CA  LEU C   8     -41.938 -57.083  25.265  1.00 16.58           C  
ATOM   3975  C   LEU C   8     -42.886 -56.671  26.386  1.00 16.58           C  
ATOM   3976  CB  LEU C   8     -40.506 -56.665  25.611  1.00 16.58           C  
ATOM   3977  O   LEU C   8     -43.339 -57.514  27.163  1.00 16.58           O  
ATOM   3978  CG  LEU C   8     -39.404 -57.667  25.264  1.00 16.58           C  
ATOM   3979  CD1 LEU C   8     -38.147 -56.935  24.806  1.00 16.58           C  
ATOM   3980  CD2 LEU C   8     -39.101 -58.564  26.460  1.00 16.58           C  
ATOM   3981  N   TYR C   9     -42.652 -55.379  27.096  1.00 14.23           N  
ATOM   3982  CA  TYR C   9     -42.004 -55.416  28.402  1.00 14.23           C  
ATOM   3983  C   TYR C   9     -43.026 -55.274  29.523  1.00 14.23           C  
ATOM   3984  CB  TYR C   9     -40.951 -54.309  28.513  1.00 14.23           C  
ATOM   3985  O   TYR C   9     -44.146 -54.810  29.295  1.00 14.23           O  
ATOM   3986  CG  TYR C   9     -39.589 -54.714  28.005  1.00 14.23           C  
ATOM   3987  CD1 TYR C   9     -38.688 -55.386  28.829  1.00 14.23           C  
ATOM   3988  CD2 TYR C   9     -39.198 -54.425  26.702  1.00 14.23           C  
ATOM   3989  CE1 TYR C   9     -37.431 -55.759  28.367  1.00 14.23           C  
ATOM   3990  CE2 TYR C   9     -37.943 -54.794  26.229  1.00 14.23           C  
ATOM   3991  OH  TYR C   9     -35.824 -55.827  26.604  1.00 14.23           O  
ATOM   3992  CZ  TYR C   9     -37.068 -55.459  27.067  1.00 14.23           C  
ATOM   3993  N   ASP C  10     -42.617 -54.518  30.683  1.00 15.84           N  
ATOM   3994  CA  ASP C  10     -42.302 -55.008  32.022  1.00 15.84           C  
ATOM   3995  C   ASP C  10     -43.403 -54.640  33.014  1.00 15.84           C  
ATOM   3996  CB  ASP C  10     -40.959 -54.449  32.495  1.00 15.84           C  
ATOM   3997  O   ASP C  10     -44.252 -53.795  32.722  1.00 15.84           O  
ATOM   3998  CG  ASP C  10     -39.819 -55.443  32.351  1.00 15.84           C  
ATOM   3999  OD1 ASP C  10     -40.082 -56.643  32.122  1.00 15.84           O  
ATOM   4000  OD2 ASP C  10     -38.648 -55.022  32.470  1.00 15.84           O  
ATOM   4001  N   ALA C  11     -42.948 -54.076  34.260  1.00 16.24           N  
ATOM   4002  CA  ALA C  11     -42.941 -54.517  35.653  1.00 16.24           C  
ATOM   4003  C   ALA C  11     -43.987 -53.765  36.471  1.00 16.24           C  
ATOM   4004  CB  ALA C  11     -41.555 -54.328  36.264  1.00 16.24           C  
ATOM   4005  O   ALA C  11     -44.828 -54.380  37.131  1.00 16.24           O  
ATOM   4006  N   VAL C  12     -43.480 -52.730  37.426  1.00 15.92           N  
ATOM   4007  CA  VAL C  12     -43.228 -52.972  38.843  1.00 15.92           C  
ATOM   4008  C   VAL C  12     -44.260 -52.225  39.686  1.00 15.92           C  
ATOM   4009  CB  VAL C  12     -41.800 -52.544  39.247  1.00 15.92           C  
ATOM   4010  O   VAL C  12     -44.912 -51.298  39.201  1.00 15.92           O  
ATOM   4011  CG1 VAL C  12     -41.465 -53.041  40.652  1.00 15.92           C  
ATOM   4012  CG2 VAL C  12     -40.781 -53.066  38.235  1.00 15.92           C  
ATOM   4013  N   PRO C  13     -43.756 -51.260  40.755  1.00 16.95           N  
ATOM   4014  CA  PRO C  13     -43.661 -51.438  42.205  1.00 16.95           C  
ATOM   4015  C   PRO C  13     -44.603 -50.517  42.976  1.00 16.95           C  
ATOM   4016  CB  PRO C  13     -42.199 -51.100  42.507  1.00 16.95           C  
ATOM   4017  O   PRO C  13     -45.267 -50.956  43.920  1.00 16.95           O  
ATOM   4018  CG  PRO C  13     -41.628 -50.670  41.194  1.00 16.95           C  
ATOM   4019  CD  PRO C  13     -42.720 -50.707  40.164  1.00 16.95           C  
ATOM   4020  N   ILE C  14     -44.318 -49.082  43.068  1.00 17.06           N  
ATOM   4021  CA  ILE C  14     -43.663 -48.720  44.320  1.00 17.06           C  
ATOM   4022  C   ILE C  14     -44.711 -48.304  45.350  1.00 17.06           C  
ATOM   4023  CB  ILE C  14     -42.636 -47.584  44.113  1.00 17.06           C  
ATOM   4024  O   ILE C  14     -45.775 -47.793  44.991  1.00 17.06           O  
ATOM   4025  CG1 ILE C  14     -41.534 -48.030  43.145  1.00 17.06           C  
ATOM   4026  CG2 ILE C  14     -42.042 -47.141  45.453  1.00 17.06           C  
ATOM   4027  CD1 ILE C  14     -40.591 -46.912  42.723  1.00 17.06           C  
ATOM   4028  N   GLN C  15     -44.195 -47.857  46.553  1.00 17.44           N  
ATOM   4029  CA  GLN C  15     -44.393 -48.231  47.949  1.00 17.44           C  
ATOM   4030  C   GLN C  15     -45.476 -47.375  48.600  1.00 17.44           C  
ATOM   4031  CB  GLN C  15     -43.084 -48.105  48.730  1.00 17.44           C  
ATOM   4032  O   GLN C  15     -46.352 -47.894  49.295  1.00 17.44           O  
ATOM   4033  CG  GLN C  15     -42.282 -49.398  48.798  1.00 17.44           C  
ATOM   4034  CD  GLN C  15     -41.201 -49.362  49.861  1.00 17.44           C  
ATOM   4035  NE2 GLN C  15     -40.833 -50.533  50.372  1.00 17.44           N  
ATOM   4036  OE1 GLN C  15     -40.700 -48.292  50.221  1.00 17.44           O  
ATOM   4037  N   SER C  16     -45.186 -45.978  48.860  1.00 16.04           N  
ATOM   4038  CA  SER C  16     -44.587 -45.659  50.152  1.00 16.04           C  
ATOM   4039  C   SER C  16     -45.634 -45.146  51.135  1.00 16.04           C  
ATOM   4040  CB  SER C  16     -43.478 -44.619  49.987  1.00 16.04           C  
ATOM   4041  O   SER C  16     -46.763 -44.841  50.745  1.00 16.04           O  
ATOM   4042  OG  SER C  16     -42.883 -44.718  48.704  1.00 16.04           O  
ATOM   4043  N   SER C  17     -45.411 -43.823  51.710  1.00 17.46           N  
ATOM   4044  CA  SER C  17     -44.882 -43.472  53.024  1.00 17.46           C  
ATOM   4045  C   SER C  17     -45.986 -42.965  53.946  1.00 17.46           C  
ATOM   4046  CB  SER C  17     -43.787 -42.413  52.896  1.00 17.46           C  
ATOM   4047  O   SER C  17     -47.090 -42.658  53.491  1.00 17.46           O  
ATOM   4048  OG  SER C  17     -44.326 -41.185  52.437  1.00 17.46           O  
ATOM   4049  N   VAL C  18     -45.607 -42.057  54.994  1.00 17.28           N  
ATOM   4050  CA  VAL C  18     -45.454 -42.020  56.445  1.00 17.28           C  
ATOM   4051  C   VAL C  18     -46.532 -41.128  57.056  1.00 17.28           C  
ATOM   4052  CB  VAL C  18     -44.051 -41.518  56.854  1.00 17.28           C  
ATOM   4053  O   VAL C  18     -47.195 -41.516  58.020  1.00 17.28           O  
ATOM   4054  CG1 VAL C  18     -43.893 -41.536  58.374  1.00 17.28           C  
ATOM   4055  CG2 VAL C  18     -42.967 -42.365  56.191  1.00 17.28           C  
ATOM   4056  N   VAL C  19     -46.434 -39.765  56.814  1.00 17.16           N  
ATOM   4057  CA  VAL C  19     -45.730 -39.029  57.859  1.00 17.16           C  
ATOM   4058  C   VAL C  19     -46.726 -38.544  58.910  1.00 17.16           C  
ATOM   4059  CB  VAL C  19     -44.943 -37.832  57.279  1.00 17.16           C  
ATOM   4060  O   VAL C  19     -47.923 -38.432  58.635  1.00 17.16           O  
ATOM   4061  CG1 VAL C  19     -44.174 -37.107  58.381  1.00 17.16           C  
ATOM   4062  CG2 VAL C  19     -43.991 -38.303  56.180  1.00 17.16           C  
ATOM   4063  N   LEU C  20     -46.460 -37.246  59.597  1.00 17.48           N  
ATOM   4064  CA  LEU C  20     -45.840 -36.738  60.816  1.00 17.48           C  
ATOM   4065  C   LEU C  20     -46.860 -36.004  61.679  1.00 17.48           C  
ATOM   4066  CB  LEU C  20     -44.676 -35.804  60.476  1.00 17.48           C  
ATOM   4067  O   LEU C  20     -47.928 -35.621  61.196  1.00 17.48           O  
ATOM   4068  CG  LEU C  20     -43.366 -36.476  60.062  1.00 17.48           C  
ATOM   4069  CD1 LEU C  20     -42.461 -35.478  59.347  1.00 17.48           C  
ATOM   4070  CD2 LEU C  20     -42.662 -37.069  61.278  1.00 17.48           C  
ATOM   4071  N   CYS C  21     -46.353 -35.265  62.787  1.00 17.30           N  
ATOM   4072  CA  CYS C  21     -46.373 -35.158  64.241  1.00 17.30           C  
ATOM   4073  C   CYS C  21     -47.249 -33.994  64.690  1.00 17.30           C  
ATOM   4074  CB  CYS C  21     -44.956 -34.981  64.786  1.00 17.30           C  
ATOM   4075  O   CYS C  21     -48.109 -34.157  65.557  1.00 17.30           O  
ATOM   4076  SG  CYS C  21     -44.112 -36.539  65.139  1.00 17.30           S  
ATOM   4077  N   SER C  22     -46.560 -32.722  64.696  1.00 16.90           N  
ATOM   4078  CA  SER C  22     -46.012 -31.936  65.797  1.00 16.90           C  
ATOM   4079  C   SER C  22     -47.014 -30.895  66.285  1.00 16.90           C  
ATOM   4080  CB  SER C  22     -44.715 -31.248  65.371  1.00 16.90           C  
ATOM   4081  O   SER C  22     -48.048 -30.676  65.651  1.00 16.90           O  
ATOM   4082  OG  SER C  22     -44.541 -31.326  63.967  1.00 16.90           O  
ATOM   4083  N   CYS C  23     -46.669 -29.504  66.138  1.00 16.01           N  
ATOM   4084  CA  CYS C  23     -45.831 -28.779  67.086  1.00 16.01           C  
ATOM   4085  C   CYS C  23     -46.608 -27.643  67.742  1.00 16.01           C  
ATOM   4086  CB  CYS C  23     -44.590 -28.224  66.389  1.00 16.01           C  
ATOM   4087  O   CYS C  23     -46.670 -27.556  68.969  1.00 16.01           O  
ATOM   4088  SG  CYS C  23     -43.510 -29.499  65.702  1.00 16.01           S  
ATOM   4089  N   PRO C  24     -46.397 -26.388  67.290  1.00 18.28           N  
ATOM   4090  CA  PRO C  24     -45.587 -25.384  67.984  1.00 18.28           C  
ATOM   4091  C   PRO C  24     -46.427 -24.424  68.822  1.00 18.28           C  
ATOM   4092  CB  PRO C  24     -44.889 -24.643  66.841  1.00 18.28           C  
ATOM   4093  O   PRO C  24     -47.644 -24.342  68.639  1.00 18.28           O  
ATOM   4094  CG  PRO C  24     -45.643 -25.039  65.612  1.00 18.28           C  
ATOM   4095  CD  PRO C  24     -46.630 -26.109  65.983  1.00 18.28           C  
ATOM   4096  N   SER C  25     -45.716 -23.335  69.500  1.00 16.26           N  
ATOM   4097  CA  SER C  25     -45.284 -22.512  70.625  1.00 16.26           C  
ATOM   4098  C   SER C  25     -45.895 -21.116  70.555  1.00 16.26           C  
ATOM   4099  CB  SER C  25     -43.759 -22.408  70.659  1.00 16.26           C  
ATOM   4100  O   SER C  25     -45.803 -20.344  71.512  1.00 16.26           O  
ATOM   4101  OG  SER C  25     -43.167 -23.696  70.673  1.00 16.26           O  
ATOM   4102  N   PRO C  26     -46.280 -20.537  69.492  1.00 17.60           N  
ATOM   4103  CA  PRO C  26     -45.175 -19.592  69.317  1.00 17.60           C  
ATOM   4104  C   PRO C  26     -45.095 -18.564  70.443  1.00 17.60           C  
ATOM   4105  CB  PRO C  26     -45.498 -18.915  67.982  1.00 17.60           C  
ATOM   4106  O   PRO C  26     -46.085 -18.326  71.139  1.00 17.60           O  
ATOM   4107  CG  PRO C  26     -46.905 -19.320  67.679  1.00 17.60           C  
ATOM   4108  CD  PRO C  26     -47.367 -20.272  68.745  1.00 17.60           C  
ATOM   4109  N   SER C  27     -44.300 -17.494  70.236  1.00 16.88           N  
ATOM   4110  CA  SER C  27     -43.225 -16.718  70.848  1.00 16.88           C  
ATOM   4111  C   SER C  27     -43.780 -15.606  71.731  1.00 16.88           C  
ATOM   4112  CB  SER C  27     -42.316 -16.121  69.773  1.00 16.88           C  
ATOM   4113  O   SER C  27     -44.928 -15.189  71.566  1.00 16.88           O  
ATOM   4114  OG  SER C  27     -41.213 -16.973  69.516  1.00 16.88           O  
ATOM   4115  N   MET C  28     -42.812 -14.701  72.293  1.00 16.58           N  
ATOM   4116  CA  MET C  28     -42.205 -14.202  73.524  1.00 16.58           C  
ATOM   4117  C   MET C  28     -42.682 -12.787  73.831  1.00 16.58           C  
ATOM   4118  CB  MET C  28     -40.679 -14.230  73.421  1.00 16.58           C  
ATOM   4119  O   MET C  28     -43.322 -12.148  72.995  1.00 16.58           O  
ATOM   4120  CG  MET C  28     -40.041 -15.438  74.087  1.00 16.58           C  
ATOM   4121  SD  MET C  28     -38.246 -15.207  74.391  1.00 16.58           S  
ATOM   4122  CE  MET C  28     -37.721 -16.937  74.537  1.00 16.58           C  
ATOM   4123  N   VAL C  29     -41.585 -11.785  73.913  1.00 15.93           N  
ATOM   4124  CA  VAL C  29     -41.106 -11.077  75.095  1.00 15.93           C  
ATOM   4125  C   VAL C  29     -41.641  -9.647  75.094  1.00 15.93           C  
ATOM   4126  CB  VAL C  29     -39.562 -11.069  75.166  1.00 15.93           C  
ATOM   4127  O   VAL C  29     -42.170  -9.174  76.102  1.00 15.93           O  
ATOM   4128  CG1 VAL C  29     -39.083 -10.355  76.428  1.00 15.93           C  
ATOM   4129  CG2 VAL C  29     -39.019 -12.495  75.115  1.00 15.93           C  
ATOM   4130  N   ARG C  30     -40.790  -8.720  74.432  1.00 16.72           N  
ATOM   4131  CA  ARG C  30     -39.860  -7.945  75.247  1.00 16.72           C  
ATOM   4132  C   ARG C  30     -40.521  -6.677  75.777  1.00 16.72           C  
ATOM   4133  CB  ARG C  30     -38.609  -7.586  74.441  1.00 16.72           C  
ATOM   4134  O   ARG C  30     -41.544  -6.237  75.248  1.00 16.72           O  
ATOM   4135  CG  ARG C  30     -37.500  -8.622  74.532  1.00 16.72           C  
ATOM   4136  CD  ARG C  30     -36.230  -8.150  73.837  1.00 16.72           C  
ATOM   4137  NE  ARG C  30     -35.121  -9.074  74.057  1.00 16.72           N  
ATOM   4138  NH1 ARG C  30     -33.668  -7.996  72.620  1.00 16.72           N  
ATOM   4139  NH2 ARG C  30     -32.991  -9.875  73.745  1.00 16.72           N  
ATOM   4140  CZ  ARG C  30     -33.929  -8.980  73.474  1.00 16.72           C  
ATOM   4141  N   THR C  31     -39.569  -5.539  76.045  1.00 16.83           N  
ATOM   4142  CA  THR C  31     -39.190  -4.774  77.228  1.00 16.83           C  
ATOM   4143  C   THR C  31     -39.898  -3.422  77.247  1.00 16.83           C  
ATOM   4144  CB  THR C  31     -37.667  -4.560  77.291  1.00 16.83           C  
ATOM   4145  O   THR C  31     -40.480  -3.034  78.263  1.00 16.83           O  
ATOM   4146  CG2 THR C  31     -36.973  -5.738  77.967  1.00 16.83           C  
ATOM   4147  OG1 THR C  31     -37.155  -4.418  75.960  1.00 16.83           O  
ATOM   4148  N   GLN C  32     -39.026  -2.302  76.900  1.00 17.70           N  
ATOM   4149  CA  GLN C  32     -38.402  -1.393  77.855  1.00 17.70           C  
ATOM   4150  C   GLN C  32     -39.217  -0.112  78.008  1.00 17.70           C  
ATOM   4151  CB  GLN C  32     -36.973  -1.058  77.424  1.00 17.70           C  
ATOM   4152  O   GLN C  32     -39.540   0.294  79.126  1.00 17.70           O  
ATOM   4153  CG  GLN C  32     -35.946  -2.105  77.833  1.00 17.70           C  
ATOM   4154  CD  GLN C  32     -34.531  -1.558  77.865  1.00 17.70           C  
ATOM   4155  NE2 GLN C  32     -33.583  -2.388  78.286  1.00 17.70           N  
ATOM   4156  OE1 GLN C  32     -34.292  -0.398  77.512  1.00 17.70           O  
ATOM   4157  N   THR C  33     -38.489   1.124  77.596  1.00 17.58           N  
ATOM   4158  CA  THR C  33     -37.889   2.168  78.419  1.00 17.58           C  
ATOM   4159  C   THR C  33     -38.796   3.393  78.485  1.00 17.58           C  
ATOM   4160  CB  THR C  33     -36.506   2.578  77.881  1.00 17.58           C  
ATOM   4161  O   THR C  33     -39.645   3.591  77.614  1.00 17.58           O  
ATOM   4162  CG2 THR C  33     -35.435   2.447  78.959  1.00 17.58           C  
ATOM   4163  OG1 THR C  33     -36.161   1.735  76.775  1.00 17.58           O  
ATOM   4164  N   GLU C  34     -38.152   4.551  79.138  1.00 17.24           N  
ATOM   4165  CA  GLU C  34     -38.506   5.555  80.137  1.00 17.24           C  
ATOM   4166  C   GLU C  34     -38.939   6.861  79.477  1.00 17.24           C  
ATOM   4167  CB  GLU C  34     -37.330   5.808  81.084  1.00 17.24           C  
ATOM   4168  O   GLU C  34     -39.198   7.852  80.163  1.00 17.24           O  
ATOM   4169  CG  GLU C  34     -37.289   4.867  82.279  1.00 17.24           C  
ATOM   4170  CD  GLU C  34     -36.336   5.326  83.372  1.00 17.24           C  
ATOM   4171  OE1 GLU C  34     -36.354   4.740  84.478  1.00 17.24           O  
ATOM   4172  OE2 GLU C  34     -35.565   6.278  83.119  1.00 17.24           O  
ATOM   4173  N   SER C  35     -38.843   7.021  78.281  1.00 17.61           N  
ATOM   4174  CA  SER C  35     -38.036   8.201  77.990  1.00 17.61           C  
ATOM   4175  C   SER C  35     -38.591   9.437  78.691  1.00 17.61           C  
ATOM   4176  CB  SER C  35     -37.970   8.447  76.482  1.00 17.61           C  
ATOM   4177  O   SER C  35     -39.805   9.567  78.861  1.00 17.61           O  
ATOM   4178  OG  SER C  35     -39.266   8.654  75.949  1.00 17.61           O  
ATOM   4179  N   SER C  36     -37.687  10.406  78.913  1.00 18.99           N  
ATOM   4180  CA  SER C  36     -37.543  11.434  79.938  1.00 18.99           C  
ATOM   4181  C   SER C  36     -38.637  12.490  79.820  1.00 18.99           C  
ATOM   4182  CB  SER C  36     -36.169  12.099  79.842  1.00 18.99           C  
ATOM   4183  O   SER C  36     -39.346  12.547  78.814  1.00 18.99           O  
ATOM   4184  OG  SER C  36     -35.873  12.451  78.501  1.00 18.99           O  
ATOM   4185  N   THR C  37     -38.133  13.778  80.133  1.00 17.83           N  
ATOM   4186  CA  THR C  37     -38.512  14.704  81.195  1.00 17.83           C  
ATOM   4187  C   THR C  37     -39.419  15.806  80.654  1.00 17.83           C  
ATOM   4188  CB  THR C  37     -37.271  15.335  81.854  1.00 17.83           C  
ATOM   4189  O   THR C  37     -40.458  16.107  81.246  1.00 17.83           O  
ATOM   4190  CG2 THR C  37     -37.334  15.215  83.373  1.00 17.83           C  
ATOM   4191  OG1 THR C  37     -36.095  14.668  81.381  1.00 17.83           O  
ATOM   4192  N   PRO C  38     -38.725  16.918  80.090  1.00 19.88           N  
ATOM   4193  CA  PRO C  38     -38.696  18.113  80.937  1.00 19.88           C  
ATOM   4194  C   PRO C  38     -39.881  19.043  80.687  1.00 19.88           C  
ATOM   4195  CB  PRO C  38     -37.379  18.789  80.548  1.00 19.88           C  
ATOM   4196  O   PRO C  38     -40.588  18.892  79.687  1.00 19.88           O  
ATOM   4197  CG  PRO C  38     -36.964  18.114  79.280  1.00 19.88           C  
ATOM   4198  CD  PRO C  38     -37.944  17.017  78.980  1.00 19.88           C  
ATOM   4199  N   PRO C  39     -39.480  20.439  80.458  1.00 19.46           N  
ATOM   4200  CA  PRO C  39     -39.862  21.565  81.313  1.00 19.46           C  
ATOM   4201  C   PRO C  39     -41.082  22.318  80.787  1.00 19.46           C  
ATOM   4202  CB  PRO C  39     -38.619  22.459  81.296  1.00 19.46           C  
ATOM   4203  O   PRO C  39     -41.483  22.124  79.637  1.00 19.46           O  
ATOM   4204  CG  PRO C  39     -37.810  21.965  80.141  1.00 19.46           C  
ATOM   4205  CD  PRO C  39     -38.489  20.755  79.565  1.00 19.46           C  
ATOM   4206  N   GLY C  40     -41.023  23.685  81.124  1.00 18.38           N  
ATOM   4207  CA  GLY C  40     -41.982  24.555  81.787  1.00 18.38           C  
ATOM   4208  C   GLY C  40     -42.848  25.336  80.817  1.00 18.38           C  
ATOM   4209  O   GLY C  40     -44.075  25.339  80.936  1.00 18.38           O  
ATOM   4210  N   ILE C  41     -42.259  26.503  80.338  1.00 17.98           N  
ATOM   4211  CA  ILE C  41     -42.763  27.743  80.918  1.00 17.98           C  
ATOM   4212  C   ILE C  41     -43.845  28.332  80.017  1.00 17.98           C  
ATOM   4213  CB  ILE C  41     -41.627  28.768  81.133  1.00 17.98           C  
ATOM   4214  O   ILE C  41     -43.927  27.996  78.833  1.00 17.98           O  
ATOM   4215  CG1 ILE C  41     -40.390  28.080  81.722  1.00 17.98           C  
ATOM   4216  CG2 ILE C  41     -42.097  29.914  82.034  1.00 17.98           C  
ATOM   4217  CD1 ILE C  41     -39.222  29.022  81.980  1.00 17.98           C  
ATOM   4218  N   PRO C  42     -43.801  29.739  79.875  1.00 18.91           N  
ATOM   4219  CA  PRO C  42     -44.852  30.628  80.376  1.00 18.91           C  
ATOM   4220  C   PRO C  42     -45.806  31.093  79.278  1.00 18.91           C  
ATOM   4221  CB  PRO C  42     -44.068  31.809  80.954  1.00 18.91           C  
ATOM   4222  O   PRO C  42     -47.022  30.928  79.402  1.00 18.91           O  
ATOM   4223  CG  PRO C  42     -42.685  31.653  80.410  1.00 18.91           C  
ATOM   4224  CD  PRO C  42     -42.634  30.395  79.591  1.00 18.91           C  
ATOM   4225  N   GLY C  43     -45.593  32.383  78.901  1.00 18.01           N  
ATOM   4226  CA  GLY C  43     -46.473  33.514  79.147  1.00 18.01           C  
ATOM   4227  C   GLY C  43     -47.220  33.969  77.908  1.00 18.01           C  
ATOM   4228  O   GLY C  43     -46.741  33.789  76.786  1.00 18.01           O  
ATOM   4229  N   GLY C  44     -48.501  34.294  78.155  1.00 18.53           N  
ATOM   4230  CA  GLY C  44     -49.679  34.514  77.331  1.00 18.53           C  
ATOM   4231  C   GLY C  44     -49.599  35.780  76.500  1.00 18.53           C  
ATOM   4232  O   GLY C  44     -50.618  36.280  76.020  1.00 18.53           O  
ATOM   4233  N   SER C  45     -48.303  36.075  76.183  1.00 17.85           N  
ATOM   4234  CA  SER C  45     -48.289  37.533  76.131  1.00 17.85           C  
ATOM   4235  C   SER C  45     -49.325  38.061  75.144  1.00 17.85           C  
ATOM   4236  CB  SER C  45     -46.899  38.042  75.745  1.00 17.85           C  
ATOM   4237  O   SER C  45     -49.507  37.495  74.065  1.00 17.85           O  
ATOM   4238  OG  SER C  45     -46.188  37.058  75.015  1.00 17.85           O  
ATOM   4239  N   ARG C  46     -50.006  39.124  75.596  1.00 17.56           N  
ATOM   4240  CA  ARG C  46     -51.338  39.701  75.446  1.00 17.56           C  
ATOM   4241  C   ARG C  46     -51.441  40.518  74.163  1.00 17.56           C  
ATOM   4242  CB  ARG C  46     -51.685  40.575  76.653  1.00 17.56           C  
ATOM   4243  O   ARG C  46     -52.461  41.161  73.910  1.00 17.56           O  
ATOM   4244  CG  ARG C  46     -52.454  39.845  77.742  1.00 17.56           C  
ATOM   4245  CD  ARG C  46     -52.889  40.788  78.856  1.00 17.56           C  
ATOM   4246  NE  ARG C  46     -53.655  40.091  79.885  1.00 17.56           N  
ATOM   4247  NH1 ARG C  46     -54.132  41.991  81.109  1.00 17.56           N  
ATOM   4248  NH2 ARG C  46     -54.901  39.948  81.808  1.00 17.56           N  
ATOM   4249  CZ  ARG C  46     -54.227  40.678  80.932  1.00 17.56           C  
ATOM   4250  N   GLN C  47     -50.307  40.574  73.406  1.00 17.96           N  
ATOM   4251  CA  GLN C  47     -50.181  41.989  73.069  1.00 17.96           C  
ATOM   4252  C   GLN C  47     -51.366  42.463  72.234  1.00 17.96           C  
ATOM   4253  CB  GLN C  47     -48.873  42.248  72.320  1.00 17.96           C  
ATOM   4254  O   GLN C  47     -51.781  41.783  71.293  1.00 17.96           O  
ATOM   4255  CG  GLN C  47     -47.702  42.597  73.230  1.00 17.96           C  
ATOM   4256  CD  GLN C  47     -46.497  43.110  72.464  1.00 17.96           C  
ATOM   4257  NE2 GLN C  47     -45.327  43.047  73.090  1.00 17.96           N  
ATOM   4258  OE1 GLN C  47     -46.616  43.558  71.319  1.00 17.96           O  
ATOM   4259  N   GLY C  48     -51.745  43.691  72.468  1.00 18.05           N  
ATOM   4260  CA  GLY C  48     -52.973  44.469  72.476  1.00 18.05           C  
ATOM   4261  C   GLY C  48     -53.469  44.816  71.085  1.00 18.05           C  
ATOM   4262  O   GLY C  48     -52.790  44.543  70.092  1.00 18.05           O  
ATOM   4263  N   PRO C  49     -54.091  45.982  70.938  1.00 19.20           N  
ATOM   4264  CA  PRO C  49     -55.452  46.348  70.540  1.00 19.20           C  
ATOM   4265  C   PRO C  49     -55.535  46.822  69.091  1.00 19.20           C  
ATOM   4266  CB  PRO C  49     -55.809  47.481  71.506  1.00 19.20           C  
ATOM   4267  O   PRO C  49     -56.431  46.406  68.352  1.00 19.20           O  
ATOM   4268  CG  PRO C  49     -54.493  48.010  71.977  1.00 19.20           C  
ATOM   4269  CD  PRO C  49     -53.402  47.144  71.415  1.00 19.20           C  
ATOM   4270  N   ALA C  50     -54.989  48.062  68.773  1.00 19.06           N  
ATOM   4271  CA  ALA C  50     -56.005  49.105  68.658  1.00 19.06           C  
ATOM   4272  C   ALA C  50     -56.417  49.312  67.203  1.00 19.06           C  
ATOM   4273  CB  ALA C  50     -55.494  50.414  69.254  1.00 19.06           C  
ATOM   4274  O   ALA C  50     -55.711  48.887  66.285  1.00 19.06           O  
ATOM   4275  N   MET C  51     -56.889  50.627  66.810  1.00 17.91           N  
ATOM   4276  CA  MET C  51     -58.141  51.121  66.244  1.00 17.91           C  
ATOM   4277  C   MET C  51     -57.988  51.410  64.755  1.00 17.91           C  
ATOM   4278  CB  MET C  51     -58.603  52.381  66.977  1.00 17.91           C  
ATOM   4279  O   MET C  51     -58.845  51.033  63.954  1.00 17.91           O  
ATOM   4280  CG  MET C  51     -59.313  52.100  68.292  1.00 17.91           C  
ATOM   4281  SD  MET C  51     -61.048  51.553  68.050  1.00 17.91           S  
ATOM   4282  CE  MET C  51     -61.873  53.162  67.899  1.00 17.91           C  
ATOM   4283  N   ASP C  52     -57.572  52.679  64.354  1.00 17.96           N  
ATOM   4284  CA  ASP C  52     -58.548  53.617  63.807  1.00 17.96           C  
ATOM   4285  C   ASP C  52     -58.531  53.599  62.280  1.00 17.96           C  
ATOM   4286  CB  ASP C  52     -58.278  55.033  64.320  1.00 17.96           C  
ATOM   4287  O   ASP C  52     -57.604  53.062  61.671  1.00 17.96           O  
ATOM   4288  CG  ASP C  52     -59.533  55.736  64.808  1.00 17.96           C  
ATOM   4289  OD1 ASP C  52     -60.643  55.182  64.651  1.00 17.96           O  
ATOM   4290  OD2 ASP C  52     -59.411  56.856  65.350  1.00 17.96           O  
ATOM   4291  N   GLY C  53     -58.421  54.891  61.609  1.00 18.98           N  
ATOM   4292  CA  GLY C  53     -59.354  55.621  60.766  1.00 18.98           C  
ATOM   4293  C   GLY C  53     -59.068  55.465  59.285  1.00 18.98           C  
ATOM   4294  O   GLY C  53     -58.081  54.834  58.901  1.00 18.98           O  
ATOM   4295  N   THR C  54     -59.122  56.689  58.472  1.00 18.64           N  
ATOM   4296  CA  THR C  54     -60.049  57.113  57.428  1.00 18.64           C  
ATOM   4297  C   THR C  54     -59.432  56.918  56.046  1.00 18.64           C  
ATOM   4298  CB  THR C  54     -60.456  58.587  57.608  1.00 18.64           C  
ATOM   4299  O   THR C  54     -60.059  56.339  55.157  1.00 18.64           O  
ATOM   4300  CG2 THR C  54     -61.950  58.778  57.366  1.00 18.64           C  
ATOM   4301  OG1 THR C  54     -60.143  59.004  58.943  1.00 18.64           O  
ATOM   4302  N   ALA C  55     -58.862  58.053  55.389  1.00 19.64           N  
ATOM   4303  CA  ALA C  55     -59.530  58.809  54.333  1.00 19.64           C  
ATOM   4304  C   ALA C  55     -58.998  58.419  52.958  1.00 19.64           C  
ATOM   4305  CB  ALA C  55     -59.357  60.309  54.562  1.00 19.64           C  
ATOM   4306  O   ALA C  55     -57.919  57.831  52.846  1.00 19.64           O  
ATOM   4307  N   ALA C  56     -59.155  59.396  51.885  1.00 19.28           N  
ATOM   4308  CA  ALA C  56     -59.866  59.427  50.610  1.00 19.28           C  
ATOM   4309  C   ALA C  56     -58.895  59.330  49.437  1.00 19.28           C  
ATOM   4310  CB  ALA C  56     -60.704  60.699  50.499  1.00 19.28           C  
ATOM   4311  O   ALA C  56     -59.234  58.781  48.386  1.00 19.28           O  
ATOM   4312  N   GLU C  57     -57.730  60.009  49.474  1.00 20.45           N  
ATOM   4313  CA  GLU C  57     -57.743  61.060  48.461  1.00 20.45           C  
ATOM   4314  C   GLU C  57     -57.462  60.492  47.073  1.00 20.45           C  
ATOM   4315  CB  GLU C  57     -56.720  62.147  48.801  1.00 20.45           C  
ATOM   4316  O   GLU C  57     -56.909  59.398  46.944  1.00 20.45           O  
ATOM   4317  CG  GLU C  57     -57.285  63.281  49.645  1.00 20.45           C  
ATOM   4318  CD  GLU C  57     -56.496  64.574  49.517  1.00 20.45           C  
ATOM   4319  OE1 GLU C  57     -57.027  65.648  49.883  1.00 20.45           O  
ATOM   4320  OE2 GLU C  57     -55.338  64.514  49.047  1.00 20.45           O  
ATOM   4321  N   PRO C  58     -56.961  61.419  46.124  1.00 21.50           N  
ATOM   4322  CA  PRO C  58     -57.306  61.813  44.756  1.00 21.50           C  
ATOM   4323  C   PRO C  58     -56.531  61.025  43.702  1.00 21.50           C  
ATOM   4324  CB  PRO C  58     -56.932  63.297  44.712  1.00 21.50           C  
ATOM   4325  O   PRO C  58     -55.415  60.569  43.964  1.00 21.50           O  
ATOM   4326  CG  PRO C  58     -56.029  63.498  45.886  1.00 21.50           C  
ATOM   4327  CD  PRO C  58     -55.970  62.217  46.668  1.00 21.50           C  
ATOM   4328  N   ARG C  59     -57.215  60.755  42.556  1.00 20.82           N  
ATOM   4329  CA  ARG C  59     -57.219  59.777  41.473  1.00 20.82           C  
ATOM   4330  C   ARG C  59     -56.210  60.151  40.393  1.00 20.82           C  
ATOM   4331  CB  ARG C  59     -58.618  59.654  40.864  1.00 20.82           C  
ATOM   4332  O   ARG C  59     -56.359  59.758  39.234  1.00 20.82           O  
ATOM   4333  CG  ARG C  59     -59.376  58.413  41.308  1.00 20.82           C  
ATOM   4334  CD  ARG C  59     -60.738  58.314  40.634  1.00 20.82           C  
ATOM   4335  NE  ARG C  59     -61.626  57.400  41.346  1.00 20.82           N  
ATOM   4336  NH1 ARG C  59     -63.372  57.598  39.846  1.00 20.82           N  
ATOM   4337  NH2 ARG C  59     -63.579  56.237  41.679  1.00 20.82           N  
ATOM   4338  CZ  ARG C  59     -62.857  57.080  40.956  1.00 20.82           C  
ATOM   4339  N   PRO C  60     -55.146  60.885  40.785  1.00 22.52           N  
ATOM   4340  CA  PRO C  60     -54.813  61.740  39.643  1.00 22.52           C  
ATOM   4341  C   PRO C  60     -54.467  60.941  38.389  1.00 22.52           C  
ATOM   4342  CB  PRO C  60     -53.600  62.532  40.138  1.00 22.52           C  
ATOM   4343  O   PRO C  60     -54.202  59.739  38.471  1.00 22.52           O  
ATOM   4344  CG  PRO C  60     -53.163  61.825  41.381  1.00 22.52           C  
ATOM   4345  CD  PRO C  60     -54.111  60.689  41.641  1.00 22.52           C  
ATOM   4346  N   GLY C  61     -53.778  61.623  37.396  1.00 20.69           N  
ATOM   4347  CA  GLY C  61     -53.865  61.835  35.960  1.00 20.69           C  
ATOM   4348  C   GLY C  61     -53.108  60.795  35.157  1.00 20.69           C  
ATOM   4349  O   GLY C  61     -52.133  60.217  35.642  1.00 20.69           O  
ATOM   4350  N   ALA C  62     -53.672  60.408  33.988  1.00 23.53           N  
ATOM   4351  CA  ALA C  62     -53.717  59.291  33.047  1.00 23.53           C  
ATOM   4352  C   ALA C  62     -52.532  59.334  32.087  1.00 23.53           C  
ATOM   4353  CB  ALA C  62     -55.030  59.306  32.268  1.00 23.53           C  
ATOM   4354  O   ALA C  62     -52.575  58.732  31.011  1.00 23.53           O  
ATOM   4355  N   GLY C  63     -51.453  60.000  32.452  1.00 23.66           N  
ATOM   4356  CA  GLY C  63     -50.724  60.437  31.272  1.00 23.66           C  
ATOM   4357  C   GLY C  63     -50.300  59.291  30.374  1.00 23.66           C  
ATOM   4358  O   GLY C  63     -50.221  58.143  30.818  1.00 23.66           O  
ATOM   4359  N   SER C  64     -50.223  59.544  29.026  1.00 24.84           N  
ATOM   4360  CA  SER C  64     -50.284  58.892  27.722  1.00 24.84           C  
ATOM   4361  C   SER C  64     -49.018  58.089  27.445  1.00 24.84           C  
ATOM   4362  CB  SER C  64     -50.494  59.926  26.615  1.00 24.84           C  
ATOM   4363  O   SER C  64     -47.907  58.610  27.564  1.00 24.84           O  
ATOM   4364  OG  SER C  64     -49.524  60.956  26.698  1.00 24.84           O  
ATOM   4365  N   LEU C  65     -49.084  56.822  27.613  1.00 26.75           N  
ATOM   4366  CA  LEU C  65     -48.120  55.729  27.550  1.00 26.75           C  
ATOM   4367  C   LEU C  65     -47.605  55.541  26.127  1.00 26.75           C  
ATOM   4368  CB  LEU C  65     -48.751  54.428  28.053  1.00 26.75           C  
ATOM   4369  O   LEU C  65     -48.349  55.104  25.245  1.00 26.75           O  
ATOM   4370  CG  LEU C  65     -49.000  54.334  29.559  1.00 26.75           C  
ATOM   4371  CD1 LEU C  65     -49.877  53.127  29.877  1.00 26.75           C  
ATOM   4372  CD2 LEU C  65     -47.679  54.255  30.316  1.00 26.75           C  
ATOM   4373  N   GLN C  66     -46.895  56.569  25.602  1.00 27.00           N  
ATOM   4374  CA  GLN C  66     -46.471  56.501  24.208  1.00 27.00           C  
ATOM   4375  C   GLN C  66     -45.688  55.221  23.932  1.00 27.00           C  
ATOM   4376  CB  GLN C  66     -45.625  57.723  23.843  1.00 27.00           C  
ATOM   4377  O   GLN C  66     -44.767  54.878  24.676  1.00 27.00           O  
ATOM   4378  CG  GLN C  66     -46.432  58.879  23.268  1.00 27.00           C  
ATOM   4379  CD  GLN C  66     -45.579  60.098  22.970  1.00 27.00           C  
ATOM   4380  NE2 GLN C  66     -46.214  61.164  22.495  1.00 27.00           N  
ATOM   4381  OE1 GLN C  66     -44.360  60.082  23.165  1.00 27.00           O  
ATOM   4382  N   HIS C  67     -46.256  54.286  23.155  1.00 28.51           N  
ATOM   4383  CA  HIS C  67     -46.013  52.913  22.728  1.00 28.51           C  
ATOM   4384  C   HIS C  67     -44.745  52.813  21.887  1.00 28.51           C  
ATOM   4385  CB  HIS C  67     -47.210  52.377  21.940  1.00 28.51           C  
ATOM   4386  O   HIS C  67     -44.665  53.399  20.805  1.00 28.51           O  
ATOM   4387  CG  HIS C  67     -48.133  51.528  22.754  1.00 28.51           C  
ATOM   4388  CD2 HIS C  67     -49.484  51.519  22.846  1.00 28.51           C  
ATOM   4389  ND1 HIS C  67     -47.682  50.545  23.608  1.00 28.51           N  
ATOM   4390  CE1 HIS C  67     -48.719  49.966  24.191  1.00 28.51           C  
ATOM   4391  NE2 HIS C  67     -49.824  50.539  23.745  1.00 28.51           N  
ATOM   4392  N   ALA C  68     -43.545  52.746  22.467  1.00 31.17           N  
ATOM   4393  CA  ALA C  68     -42.210  52.578  21.899  1.00 31.17           C  
ATOM   4394  C   ALA C  68     -42.159  51.372  20.966  1.00 31.17           C  
ATOM   4395  CB  ALA C  68     -41.174  52.432  23.010  1.00 31.17           C  
ATOM   4396  O   ALA C  68     -42.563  50.270  21.343  1.00 31.17           O  
ATOM   4397  N   GLN C  69     -42.251  51.490  19.566  1.00 35.11           N  
ATOM   4398  CA  GLN C  69     -42.290  50.569  18.434  1.00 35.11           C  
ATOM   4399  C   GLN C  69     -41.094  49.622  18.453  1.00 35.11           C  
ATOM   4400  CB  GLN C  69     -42.327  51.342  17.114  1.00 35.11           C  
ATOM   4401  O   GLN C  69     -39.961  50.049  18.684  1.00 35.11           O  
ATOM   4402  CG  GLN C  69     -43.701  51.896  16.764  1.00 35.11           C  
ATOM   4403  CD  GLN C  69     -44.122  51.568  15.344  1.00 35.11           C  
ATOM   4404  NE2 GLN C  69     -45.418  51.351  15.145  1.00 35.11           N  
ATOM   4405  OE1 GLN C  69     -43.290  51.511  14.433  1.00 35.11           O  
ATOM   4406  N   PRO C  70     -41.225  48.288  18.578  1.00 39.66           N  
ATOM   4407  CA  PRO C  70     -40.260  47.190  18.666  1.00 39.66           C  
ATOM   4408  C   PRO C  70     -39.275  47.175  17.499  1.00 39.66           C  
ATOM   4409  CB  PRO C  70     -41.144  45.941  18.651  1.00 39.66           C  
ATOM   4410  O   PRO C  70     -39.607  47.630  16.401  1.00 39.66           O  
ATOM   4411  CG  PRO C  70     -42.507  46.441  18.298  1.00 39.66           C  
ATOM   4412  CD  PRO C  70     -42.461  47.941  18.227  1.00 39.66           C  
ATOM   4413  N   PRO C  71     -37.917  47.103  17.626  1.00 39.61           N  
ATOM   4414  CA  PRO C  71     -36.841  47.064  16.633  1.00 39.61           C  
ATOM   4415  C   PRO C  71     -37.050  45.979  15.579  1.00 39.61           C  
ATOM   4416  CB  PRO C  71     -35.595  46.777  17.474  1.00 39.61           C  
ATOM   4417  O   PRO C  71     -37.698  44.965  15.852  1.00 39.61           O  
ATOM   4418  CG  PRO C  71     -36.123  46.363  18.810  1.00 39.61           C  
ATOM   4419  CD  PRO C  71     -37.608  46.584  18.825  1.00 39.61           C  
ATOM   4420  N   PRO C  72     -36.887  46.181  14.212  1.00 36.89           N  
ATOM   4421  CA  PRO C  72     -37.070  45.279  13.072  1.00 36.89           C  
ATOM   4422  C   PRO C  72     -36.261  43.991  13.204  1.00 36.89           C  
ATOM   4423  CB  PRO C  72     -36.583  46.111  11.883  1.00 36.89           C  
ATOM   4424  O   PRO C  72     -35.189  43.990  13.816  1.00 36.89           O  
ATOM   4425  CG  PRO C  72     -35.929  47.307  12.496  1.00 36.89           C  
ATOM   4426  CD  PRO C  72     -36.130  47.251  13.983  1.00 36.89           C  
ATOM   4427  N   GLN C  73     -36.793  42.708  13.252  1.00 40.78           N  
ATOM   4428  CA  GLN C  73     -36.242  41.357  13.213  1.00 40.78           C  
ATOM   4429  C   GLN C  73     -35.212  41.216  12.096  1.00 40.78           C  
ATOM   4430  CB  GLN C  73     -37.357  40.327  13.032  1.00 40.78           C  
ATOM   4431  O   GLN C  73     -35.459  41.630  10.961  1.00 40.78           O  
ATOM   4432  CG  GLN C  73     -37.815  39.682  14.333  1.00 40.78           C  
ATOM   4433  CD  GLN C  73     -38.692  38.464  14.108  1.00 40.78           C  
ATOM   4434  NE2 GLN C  73     -38.867  37.659  15.150  1.00 40.78           N  
ATOM   4435  OE1 GLN C  73     -39.207  38.249  13.006  1.00 40.78           O  
ATOM   4436  N   PRO C  74     -33.905  41.014  12.366  1.00 46.42           N  
ATOM   4437  CA  PRO C  74     -32.857  40.839  11.358  1.00 46.42           C  
ATOM   4438  C   PRO C  74     -33.285  39.921  10.215  1.00 46.42           C  
ATOM   4439  CB  PRO C  74     -31.704  40.220  12.152  1.00 46.42           C  
ATOM   4440  O   PRO C  74     -34.021  38.957  10.436  1.00 46.42           O  
ATOM   4441  CG  PRO C  74     -32.269  39.968  13.513  1.00 46.42           C  
ATOM   4442  CD  PRO C  74     -33.695  40.438  13.532  1.00 46.42           C  
ATOM   4443  N   ARG C  75     -33.300  40.385   8.935  1.00 54.21           N  
ATOM   4444  CA  ARG C  75     -33.615  39.704   7.683  1.00 54.21           C  
ATOM   4445  C   ARG C  75     -32.853  38.388   7.569  1.00 54.21           C  
ATOM   4446  CB  ARG C  75     -33.292  40.602   6.487  1.00 54.21           C  
ATOM   4447  O   ARG C  75     -31.684  38.306   7.953  1.00 54.21           O  
ATOM   4448  CG  ARG C  75     -33.956  40.164   5.191  1.00 54.21           C  
ATOM   4449  CD  ARG C  75     -33.489  41.000   4.008  1.00 54.21           C  
ATOM   4450  NE  ARG C  75     -33.928  40.429   2.738  1.00 54.21           N  
ATOM   4451  NH1 ARG C  75     -32.982  42.082   1.430  1.00 54.21           N  
ATOM   4452  NH2 ARG C  75     -34.124  40.353   0.451  1.00 54.21           N  
ATOM   4453  CZ  ARG C  75     -33.677  40.956   1.542  1.00 54.21           C  
ATOM   4454  N   LYS C  76     -33.487  37.187   7.364  1.00 66.65           N  
ATOM   4455  CA  LYS C  76     -32.954  35.848   7.136  1.00 66.65           C  
ATOM   4456  C   LYS C  76     -31.983  35.836   5.959  1.00 66.65           C  
ATOM   4457  CB  LYS C  76     -34.088  34.852   6.890  1.00 66.65           C  
ATOM   4458  O   LYS C  76     -32.261  36.426   4.913  1.00 66.65           O  
ATOM   4459  CG  LYS C  76     -34.655  34.233   8.159  1.00 66.65           C  
ATOM   4460  CD  LYS C  76     -35.716  33.186   7.845  1.00 66.65           C  
ATOM   4461  CE  LYS C  76     -36.356  32.638   9.113  1.00 66.65           C  
ATOM   4462  NZ  LYS C  76     -37.425  31.642   8.809  1.00 66.65           N  
ATOM   4463  N   LYS C  77     -30.749  35.344   6.136  1.00 76.62           N  
ATOM   4464  CA  LYS C  77     -29.728  35.259   5.095  1.00 76.62           C  
ATOM   4465  C   LYS C  77     -30.174  34.342   3.960  1.00 76.62           C  
ATOM   4466  CB  LYS C  77     -28.405  34.763   5.680  1.00 76.62           C  
ATOM   4467  O   LYS C  77     -30.963  33.419   4.175  1.00 76.62           O  
ATOM   4468  CG  LYS C  77     -27.736  35.751   6.624  1.00 76.62           C  
ATOM   4469  CD  LYS C  77     -26.221  35.596   6.614  1.00 76.62           C  
ATOM   4470  CE  LYS C  77     -25.546  36.629   7.506  1.00 76.62           C  
ATOM   4471  NZ  LYS C  77     -24.060  36.482   7.499  1.00 76.62           N  
ATOM   4472  N   ARG C  78     -29.809  34.664   2.757  1.00 80.75           N  
ATOM   4473  CA  ARG C  78     -30.077  33.894   1.547  1.00 80.75           C  
ATOM   4474  C   ARG C  78     -28.800  33.680   0.740  1.00 80.75           C  
ATOM   4475  CB  ARG C  78     -31.130  34.595   0.685  1.00 80.75           C  
ATOM   4476  O   ARG C  78     -27.835  34.432   0.885  1.00 80.75           O  
ATOM   4477  CG  ARG C  78     -32.489  34.721   1.355  1.00 80.75           C  
ATOM   4478  CD  ARG C  78     -33.513  35.369   0.434  1.00 80.75           C  
ATOM   4479  NE  ARG C  78     -34.779  35.609   1.120  1.00 80.75           N  
ATOM   4480  NH1 ARG C  78     -36.092  35.304  -0.756  1.00 80.75           N  
ATOM   4481  NH2 ARG C  78     -37.063  35.806   1.258  1.00 80.75           N  
ATOM   4482  CZ  ARG C  78     -35.975  35.572   0.539  1.00 80.75           C  
ATOM   4483  N   PRO C  79     -28.790  32.669  -0.035  1.00 81.83           N  
ATOM   4484  CA  PRO C  79     -27.614  32.390  -0.862  1.00 81.83           C  
ATOM   4485  C   PRO C  79     -27.184  33.591  -1.702  1.00 81.83           C  
ATOM   4486  CB  PRO C  79     -28.076  31.236  -1.755  1.00 81.83           C  
ATOM   4487  O   PRO C  79     -25.989  33.795  -1.928  1.00 81.83           O  
ATOM   4488  CG  PRO C  79     -29.257  30.655  -1.048  1.00 81.83           C  
ATOM   4489  CD  PRO C  79     -29.834  31.705  -0.141  1.00 81.83           C  
ATOM   4490  N   GLU C  80     -28.101  34.411  -2.041  1.00 84.85           N  
ATOM   4491  CA  GLU C  80     -27.843  35.571  -2.889  1.00 84.85           C  
ATOM   4492  C   GLU C  80     -27.037  36.631  -2.143  1.00 84.85           C  
ATOM   4493  CB  GLU C  80     -29.157  36.170  -3.397  1.00 84.85           C  
ATOM   4494  O   GLU C  80     -26.457  37.526  -2.761  1.00 84.85           O  
ATOM   4495  CG  GLU C  80     -30.036  35.178  -4.145  1.00 84.85           C  
ATOM   4496  CD  GLU C  80     -31.324  34.844  -3.409  1.00 84.85           C  
ATOM   4497  OE1 GLU C  80     -31.944  33.800  -3.714  1.00 84.85           O  
ATOM   4498  OE2 GLU C  80     -31.717  35.634  -2.522  1.00 84.85           O  
ATOM   4499  N   ASP C  81     -26.996  36.476  -0.921  1.00 86.80           N  
ATOM   4500  CA  ASP C  81     -26.267  37.436  -0.098  1.00 86.80           C  
ATOM   4501  C   ASP C  81     -24.762  37.180  -0.157  1.00 86.80           C  
ATOM   4502  CB  ASP C  81     -26.753  37.380   1.351  1.00 86.80           C  
ATOM   4503  O   ASP C  81     -23.972  37.969   0.363  1.00 86.80           O  
ATOM   4504  CG  ASP C  81     -28.198  37.820   1.509  1.00 86.80           C  
ATOM   4505  OD1 ASP C  81     -28.665  38.673   0.725  1.00 86.80           O  
ATOM   4506  OD2 ASP C  81     -28.875  37.310   2.429  1.00 86.80           O  
ATOM   4507  N   PHE C  82     -24.361  36.105  -0.825  1.00 85.32           N  
ATOM   4508  CA  PHE C  82     -22.961  35.699  -0.805  1.00 85.32           C  
ATOM   4509  C   PHE C  82     -22.432  35.509  -2.222  1.00 85.32           C  
ATOM   4510  CB  PHE C  82     -22.787  34.406  -0.002  1.00 85.32           C  
ATOM   4511  O   PHE C  82     -23.184  35.141  -3.127  1.00 85.32           O  
ATOM   4512  CG  PHE C  82     -23.161  34.537   1.449  1.00 85.32           C  
ATOM   4513  CD1 PHE C  82     -22.217  34.922   2.393  1.00 85.32           C  
ATOM   4514  CD2 PHE C  82     -24.459  34.277   1.870  1.00 85.32           C  
ATOM   4515  CE1 PHE C  82     -22.560  35.045   3.737  1.00 85.32           C  
ATOM   4516  CE2 PHE C  82     -24.810  34.397   3.212  1.00 85.32           C  
ATOM   4517  CZ  PHE C  82     -23.859  34.780   4.144  1.00 85.32           C  
ATOM   4518  N   LYS C  83     -21.201  35.883  -2.434  1.00 86.16           N  
ATOM   4519  CA  LYS C  83     -20.462  35.477  -3.626  1.00 86.16           C  
ATOM   4520  C   LYS C  83     -19.626  34.229  -3.357  1.00 86.16           C  
ATOM   4521  CB  LYS C  83     -19.563  36.614  -4.114  1.00 86.16           C  
ATOM   4522  O   LYS C  83     -18.629  34.287  -2.634  1.00 86.16           O  
ATOM   4523  CG  LYS C  83     -18.989  36.396  -5.506  1.00 86.16           C  
ATOM   4524  CD  LYS C  83     -18.176  37.597  -5.970  1.00 86.16           C  
ATOM   4525  CE  LYS C  83     -17.577  37.368  -7.352  1.00 86.16           C  
ATOM   4526  NZ  LYS C  83     -16.804  38.556  -7.824  1.00 86.16           N  
ATOM   4527  N   PHE C  84     -20.029  33.111  -3.920  1.00 82.26           N  
ATOM   4528  CA  PHE C  84     -19.378  31.829  -3.675  1.00 82.26           C  
ATOM   4529  C   PHE C  84     -18.089  31.714  -4.480  1.00 82.26           C  
ATOM   4530  CB  PHE C  84     -20.319  30.672  -4.022  1.00 82.26           C  
ATOM   4531  O   PHE C  84     -18.062  32.037  -5.669  1.00 82.26           O  
ATOM   4532  CG  PHE C  84     -21.492  30.542  -3.088  1.00 82.26           C  
ATOM   4533  CD1 PHE C  84     -21.330  30.002  -1.818  1.00 82.26           C  
ATOM   4534  CD2 PHE C  84     -22.757  30.960  -3.481  1.00 82.26           C  
ATOM   4535  CE1 PHE C  84     -22.414  29.881  -0.951  1.00 82.26           C  
ATOM   4536  CE2 PHE C  84     -23.845  30.842  -2.620  1.00 82.26           C  
ATOM   4537  CZ  PHE C  84     -23.671  30.301  -1.356  1.00 82.26           C  
ATOM   4538  N   GLY C  85     -16.960  31.429  -3.803  1.00 76.48           N  
ATOM   4539  CA  GLY C  85     -15.656  31.308  -4.435  1.00 76.48           C  
ATOM   4540  C   GLY C  85     -15.217  29.868  -4.625  1.00 76.48           C  
ATOM   4541  O   GLY C  85     -15.998  29.030  -5.080  1.00 76.48           O  
ATOM   4542  N   LYS C  86     -14.017  29.564  -4.345  1.00 74.15           N  
ATOM   4543  CA  LYS C  86     -13.406  28.264  -4.605  1.00 74.15           C  
ATOM   4544  C   LYS C  86     -13.910  27.212  -3.621  1.00 74.15           C  
ATOM   4545  CB  LYS C  86     -11.882  28.362  -4.531  1.00 74.15           C  
ATOM   4546  O   LYS C  86     -14.303  27.541  -2.500  1.00 74.15           O  
ATOM   4547  CG  LYS C  86     -11.349  28.676  -3.141  1.00 74.15           C  
ATOM   4548  CD  LYS C  86      -9.826  28.732  -3.125  1.00 74.15           C  
ATOM   4549  CE  LYS C  86      -9.293  29.081  -1.742  1.00 74.15           C  
ATOM   4550  NZ  LYS C  86      -7.800  29.115  -1.717  1.00 74.15           N  
ATOM   4551  N   ILE C  87     -13.904  25.943  -4.001  1.00 75.81           N  
ATOM   4552  CA  ILE C  87     -14.285  24.813  -3.161  1.00 75.81           C  
ATOM   4553  C   ILE C  87     -13.155  24.492  -2.185  1.00 75.81           C  
ATOM   4554  CB  ILE C  87     -14.630  23.568  -4.009  1.00 75.81           C  
ATOM   4555  O   ILE C  87     -12.006  24.311  -2.594  1.00 75.81           O  
ATOM   4556  CG1 ILE C  87     -15.858  23.843  -4.885  1.00 75.81           C  
ATOM   4557  CG2 ILE C  87     -14.860  22.349  -3.111  1.00 75.81           C  
ATOM   4558  CD1 ILE C  87     -16.193  22.716  -5.852  1.00 75.81           C  
ATOM   4559  N   LEU C  88     -13.358  24.516  -0.903  1.00 72.58           N  
ATOM   4560  CA  LEU C  88     -12.358  24.262   0.129  1.00 72.58           C  
ATOM   4561  C   LEU C  88     -12.286  22.776   0.462  1.00 72.58           C  
ATOM   4562  CB  LEU C  88     -12.676  25.065   1.393  1.00 72.58           C  
ATOM   4563  O   LEU C  88     -11.227  22.272   0.845  1.00 72.58           O  
ATOM   4564  CG  LEU C  88     -12.637  26.588   1.257  1.00 72.58           C  
ATOM   4565  CD1 LEU C  88     -13.137  27.248   2.538  1.00 72.58           C  
ATOM   4566  CD2 LEU C  88     -11.226  27.059   0.922  1.00 72.58           C  
ATOM   4567  N   GLY C  89     -13.409  22.107   0.366  1.00 66.16           N  
ATOM   4568  CA  GLY C  89     -13.469  20.684   0.660  1.00 66.16           C  
ATOM   4569  C   GLY C  89     -14.768  20.038   0.218  1.00 66.16           C  
ATOM   4570  O   GLY C  89     -15.795  20.711   0.103  1.00 66.16           O  
ATOM   4571  N   GLU C  90     -14.628  18.685  -0.154  1.00 63.88           N  
ATOM   4572  CA  GLU C  90     -15.817  17.935  -0.550  1.00 63.88           C  
ATOM   4573  C   GLU C  90     -16.012  16.704   0.330  1.00 63.88           C  
ATOM   4574  CB  GLU C  90     -15.726  17.521  -2.021  1.00 63.88           C  
ATOM   4575  O   GLU C  90     -15.060  15.966   0.593  1.00 63.88           O  
ATOM   4576  CG  GLU C  90     -16.166  18.606  -2.993  1.00 63.88           C  
ATOM   4577  CD  GLU C  90     -16.167  18.148  -4.443  1.00 63.88           C  
ATOM   4578  OE1 GLU C  90     -16.566  18.937  -5.329  1.00 63.88           O  
ATOM   4579  OE2 GLU C  90     -15.766  16.989  -4.695  1.00 63.88           O  
ATOM   4580  N   GLY C  91     -17.106  16.682   1.036  1.00 49.60           N  
ATOM   4581  CA  GLY C  91     -17.458  15.478   1.770  1.00 49.60           C  
ATOM   4582  C   GLY C  91     -18.507  14.636   1.069  1.00 49.60           C  
ATOM   4583  O   GLY C  91     -18.853  14.900  -0.085  1.00 49.60           O  
ATOM   4584  N   SER C  92     -18.952  13.471   1.643  1.00 49.51           N  
ATOM   4585  CA  SER C  92     -19.926  12.552   1.064  1.00 49.51           C  
ATOM   4586  C   SER C  92     -21.238  13.264   0.750  1.00 49.51           C  
ATOM   4587  CB  SER C  92     -20.187  11.380   2.010  1.00 49.51           C  
ATOM   4588  O   SER C  92     -21.855  13.011  -0.288  1.00 49.51           O  
ATOM   4589  OG  SER C  92     -19.750  11.687   3.323  1.00 49.51           O  
ATOM   4590  N   PHE C  93     -21.618  14.188   1.604  1.00 50.61           N  
ATOM   4591  CA  PHE C  93     -22.924  14.791   1.365  1.00 50.61           C  
ATOM   4592  C   PHE C  93     -22.850  16.308   1.484  1.00 50.61           C  
ATOM   4593  CB  PHE C  93     -23.961  14.238   2.349  1.00 50.61           C  
ATOM   4594  O   PHE C  93     -23.879  16.986   1.504  1.00 50.61           O  
ATOM   4595  CG  PHE C  93     -23.959  12.737   2.451  1.00 50.61           C  
ATOM   4596  CD1 PHE C  93     -24.575  11.959   1.478  1.00 50.61           C  
ATOM   4597  CD2 PHE C  93     -23.342  12.103   3.521  1.00 50.61           C  
ATOM   4598  CE1 PHE C  93     -24.576  10.569   1.571  1.00 50.61           C  
ATOM   4599  CE2 PHE C  93     -23.338  10.714   3.621  1.00 50.61           C  
ATOM   4600  CZ  PHE C  93     -23.957   9.949   2.645  1.00 50.61           C  
ATOM   4601  N   SER C  94     -21.660  16.782   1.570  1.00 69.44           N  
ATOM   4602  CA  SER C  94     -21.581  18.227   1.753  1.00 69.44           C  
ATOM   4603  C   SER C  94     -20.379  18.812   1.020  1.00 69.44           C  
ATOM   4604  CB  SER C  94     -21.500  18.576   3.240  1.00 69.44           C  
ATOM   4605  O   SER C  94     -19.453  18.084   0.654  1.00 69.44           O  
ATOM   4606  OG  SER C  94     -20.300  18.082   3.809  1.00 69.44           O  
ATOM   4607  N   THR C  95     -20.497  19.991   0.615  1.00 75.25           N  
ATOM   4608  CA  THR C  95     -19.408  20.750   0.010  1.00 75.25           C  
ATOM   4609  C   THR C  95     -19.132  22.025   0.803  1.00 75.25           C  
ATOM   4610  CB  THR C  95     -19.723  21.111  -1.453  1.00 75.25           C  
ATOM   4611  O   THR C  95     -20.060  22.660   1.309  1.00 75.25           O  
ATOM   4612  CG2 THR C  95     -18.463  21.534  -2.199  1.00 75.25           C  
ATOM   4613  OG1 THR C  95     -20.292  19.970  -2.108  1.00 75.25           O  
ATOM   4614  N   VAL C  96     -17.859  22.282   1.023  1.00 84.51           N  
ATOM   4615  CA  VAL C  96     -17.491  23.522   1.698  1.00 84.51           C  
ATOM   4616  C   VAL C  96     -16.857  24.486   0.698  1.00 84.51           C  
ATOM   4617  CB  VAL C  96     -16.525  23.263   2.875  1.00 84.51           C  
ATOM   4618  O   VAL C  96     -15.900  24.131   0.005  1.00 84.51           O  
ATOM   4619  CG1 VAL C  96     -16.241  24.556   3.636  1.00 84.51           C  
ATOM   4620  CG2 VAL C  96     -17.100  22.203   3.813  1.00 84.51           C  
ATOM   4621  N   VAL C  97     -17.381  25.689   0.649  1.00 83.76           N  
ATOM   4622  CA  VAL C  97     -16.894  26.664  -0.322  1.00 83.76           C  
ATOM   4623  C   VAL C  97     -16.499  27.953   0.394  1.00 83.76           C  
ATOM   4624  CB  VAL C  97     -17.952  26.960  -1.408  1.00 83.76           C  
ATOM   4625  O   VAL C  97     -17.059  28.285   1.442  1.00 83.76           O  
ATOM   4626  CG1 VAL C  97     -18.213  25.719  -2.261  1.00 83.76           C  
ATOM   4627  CG2 VAL C  97     -19.248  27.454  -0.769  1.00 83.76           C  
ATOM   4628  N   LEU C  98     -15.503  28.602  -0.096  1.00 83.77           N  
ATOM   4629  CA  LEU C  98     -15.186  29.947   0.371  1.00 83.77           C  
ATOM   4630  C   LEU C  98     -16.192  30.959  -0.167  1.00 83.77           C  
ATOM   4631  CB  LEU C  98     -13.770  30.343  -0.053  1.00 83.77           C  
ATOM   4632  O   LEU C  98     -16.479  30.978  -1.366  1.00 83.77           O  
ATOM   4633  CG  LEU C  98     -13.281  31.715   0.412  1.00 83.77           C  
ATOM   4634  CD1 LEU C  98     -13.129  31.738   1.930  1.00 83.77           C  
ATOM   4635  CD2 LEU C  98     -11.964  32.073  -0.267  1.00 83.77           C  
ATOM   4636  N   ALA C  99     -16.796  31.796   0.716  1.00 87.51           N  
ATOM   4637  CA  ALA C  99     -17.804  32.761   0.285  1.00 87.51           C  
ATOM   4638  C   ALA C  99     -17.576  34.121   0.938  1.00 87.51           C  
ATOM   4639  CB  ALA C  99     -19.205  32.247   0.607  1.00 87.51           C  
ATOM   4640  O   ALA C  99     -17.106  34.200   2.075  1.00 87.51           O  
ATOM   4641  N   ARG C 100     -17.844  35.095   0.187  1.00 86.97           N  
ATOM   4642  CA  ARG C 100     -17.758  36.466   0.680  1.00 86.97           C  
ATOM   4643  C   ARG C 100     -19.143  37.094   0.794  1.00 86.97           C  
ATOM   4644  CB  ARG C 100     -16.872  37.313  -0.236  1.00 86.97           C  
ATOM   4645  O   ARG C 100     -19.935  37.038  -0.149  1.00 86.97           O  
ATOM   4646  CG  ARG C 100     -16.625  38.722   0.277  1.00 86.97           C  
ATOM   4647  CD  ARG C 100     -15.735  39.518  -0.667  1.00 86.97           C  
ATOM   4648  NE  ARG C 100     -14.344  39.080  -0.594  1.00 86.97           N  
ATOM   4649  NH1 ARG C 100     -13.559  40.635  -2.111  1.00 86.97           N  
ATOM   4650  NH2 ARG C 100     -12.114  39.144  -1.140  1.00 86.97           N  
ATOM   4651  CZ  ARG C 100     -13.342  39.621  -1.282  1.00 86.97           C  
ATOM   4652  N   GLU C 101     -19.427  37.525   1.953  1.00 87.19           N  
ATOM   4653  CA  GLU C 101     -20.701  38.219   2.121  1.00 87.19           C  
ATOM   4654  C   GLU C 101     -20.695  39.564   1.400  1.00 87.19           C  
ATOM   4655  CB  GLU C 101     -21.012  38.419   3.606  1.00 87.19           C  
ATOM   4656  O   GLU C 101     -19.778  40.368   1.582  1.00 87.19           O  
ATOM   4657  CG  GLU C 101     -22.434  38.889   3.878  1.00 87.19           C  
ATOM   4658  CD  GLU C 101     -22.753  39.009   5.360  1.00 87.19           C  
ATOM   4659  OE1 GLU C 101     -23.951  39.048   5.722  1.00 87.19           O  
ATOM   4660  OE2 GLU C 101     -21.797  39.064   6.166  1.00 87.19           O  
ATOM   4661  N   LEU C 102     -21.711  39.879   0.639  1.00 86.46           N  
ATOM   4662  CA  LEU C 102     -21.754  41.059  -0.218  1.00 86.46           C  
ATOM   4663  C   LEU C 102     -21.880  42.331   0.613  1.00 86.46           C  
ATOM   4664  CB  LEU C 102     -22.922  40.962  -1.204  1.00 86.46           C  
ATOM   4665  O   LEU C 102     -21.216  43.331   0.330  1.00 86.46           O  
ATOM   4666  CG  LEU C 102     -22.814  39.879  -2.279  1.00 86.46           C  
ATOM   4667  CD1 LEU C 102     -24.142  39.727  -3.013  1.00 86.46           C  
ATOM   4668  CD2 LEU C 102     -21.691  40.206  -3.257  1.00 86.46           C  
ATOM   4669  N   ALA C 103     -22.670  42.285   1.663  1.00 85.86           N  
ATOM   4670  CA  ALA C 103     -22.944  43.469   2.474  1.00 85.86           C  
ATOM   4671  C   ALA C 103     -21.719  43.871   3.290  1.00 85.86           C  
ATOM   4672  CB  ALA C 103     -24.135  43.219   3.396  1.00 85.86           C  
ATOM   4673  O   ALA C 103     -21.389  45.056   3.384  1.00 85.86           O  
ATOM   4674  N   THR C 104     -20.944  42.939   3.816  1.00 84.93           N  
ATOM   4675  CA  THR C 104     -19.884  43.232   4.774  1.00 84.93           C  
ATOM   4676  C   THR C 104     -18.516  42.909   4.182  1.00 84.93           C  
ATOM   4677  CB  THR C 104     -20.080  42.444   6.082  1.00 84.93           C  
ATOM   4678  O   THR C 104     -17.487  43.330   4.716  1.00 84.93           O  
ATOM   4679  CG2 THR C 104     -21.415  42.787   6.737  1.00 84.93           C  
ATOM   4680  OG1 THR C 104     -20.048  41.040   5.797  1.00 84.93           O  
ATOM   4681  N   SER C 105     -18.456  42.314   3.039  1.00 87.33           N  
ATOM   4682  CA  SER C 105     -17.234  41.869   2.378  1.00 87.33           C  
ATOM   4683  C   SER C 105     -16.457  40.891   3.252  1.00 87.33           C  
ATOM   4684  CB  SER C 105     -16.349  43.065   2.025  1.00 87.33           C  
ATOM   4685  O   SER C 105     -15.271  40.648   3.019  1.00 87.33           O  
ATOM   4686  OG  SER C 105     -16.991  43.904   1.080  1.00 87.33           O  
ATOM   4687  N   ARG C 106     -17.110  40.376   4.271  1.00 86.41           N  
ATOM   4688  CA  ARG C 106     -16.485  39.388   5.144  1.00 86.41           C  
ATOM   4689  C   ARG C 106     -16.481  38.008   4.494  1.00 86.41           C  
ATOM   4690  CB  ARG C 106     -17.205  39.329   6.493  1.00 86.41           C  
ATOM   4691  O   ARG C 106     -17.434  37.637   3.806  1.00 86.41           O  
ATOM   4692  CG  ARG C 106     -16.340  38.813   7.631  1.00 86.41           C  
ATOM   4693  CD  ARG C 106     -17.058  38.902   8.971  1.00 86.41           C  
ATOM   4694  NE  ARG C 106     -16.283  38.280  10.040  1.00 86.41           N  
ATOM   4695  NH1 ARG C 106     -17.835  38.711  11.697  1.00 86.41           N  
ATOM   4696  NH2 ARG C 106     -15.886  37.615  12.202  1.00 86.41           N  
ATOM   4697  CZ  ARG C 106     -16.669  38.203  11.311  1.00 86.41           C  
ATOM   4698  N   GLU C 107     -15.328  37.230   4.725  1.00 88.37           N  
ATOM   4699  CA  GLU C 107     -15.195  35.909   4.118  1.00 88.37           C  
ATOM   4700  C   GLU C 107     -15.610  34.810   5.092  1.00 88.37           C  
ATOM   4701  CB  GLU C 107     -13.757  35.677   3.646  1.00 88.37           C  
ATOM   4702  O   GLU C 107     -15.332  34.896   6.289  1.00 88.37           O  
ATOM   4703  CG  GLU C 107     -13.339  36.571   2.487  1.00 88.37           C  
ATOM   4704  CD  GLU C 107     -11.927  36.294   1.995  1.00 88.37           C  
ATOM   4705  OE1 GLU C 107     -11.682  36.389   0.771  1.00 88.37           O  
ATOM   4706  OE2 GLU C 107     -11.060  35.978   2.840  1.00 88.37           O  
ATOM   4707  N   TYR C 108     -16.336  33.835   4.590  1.00 89.17           N  
ATOM   4708  CA  TYR C 108     -16.781  32.684   5.367  1.00 89.17           C  
ATOM   4709  C   TYR C 108     -16.511  31.384   4.620  1.00 89.17           C  
ATOM   4710  CB  TYR C 108     -18.274  32.799   5.691  1.00 89.17           C  
ATOM   4711  O   TYR C 108     -16.386  31.380   3.393  1.00 89.17           O  
ATOM   4712  CG  TYR C 108     -18.624  34.013   6.518  1.00 89.17           C  
ATOM   4713  CD1 TYR C 108     -18.536  33.982   7.908  1.00 89.17           C  
ATOM   4714  CD2 TYR C 108     -19.044  35.192   5.911  1.00 89.17           C  
ATOM   4715  CE1 TYR C 108     -18.859  35.097   8.674  1.00 89.17           C  
ATOM   4716  CE2 TYR C 108     -19.370  36.313   6.667  1.00 89.17           C  
ATOM   4717  OH  TYR C 108     -19.596  37.363   8.799  1.00 89.17           O  
ATOM   4718  CZ  TYR C 108     -19.274  36.256   8.045  1.00 89.17           C  
ATOM   4719  N   ALA C 109     -16.262  30.341   5.417  1.00 89.74           N  
ATOM   4720  CA  ALA C 109     -16.425  29.004   4.852  1.00 89.74           C  
ATOM   4721  C   ALA C 109     -17.872  28.533   4.966  1.00 89.74           C  
ATOM   4722  CB  ALA C 109     -15.490  28.016   5.545  1.00 89.74           C  
ATOM   4723  O   ALA C 109     -18.414  28.436   6.069  1.00 89.74           O  
ATOM   4724  N   ILE C 110     -18.523  28.258   3.827  1.00 89.48           N  
ATOM   4725  CA  ILE C 110     -19.928  27.864   3.852  1.00 89.48           C  
ATOM   4726  C   ILE C 110     -20.051  26.373   3.549  1.00 89.48           C  
ATOM   4727  CB  ILE C 110     -20.763  28.687   2.846  1.00 89.48           C  
ATOM   4728  O   ILE C 110     -19.693  25.923   2.458  1.00 89.48           O  
ATOM   4729  CG1 ILE C 110     -20.715  30.177   3.204  1.00 89.48           C  
ATOM   4730  CG2 ILE C 110     -22.208  28.181   2.802  1.00 89.48           C  
ATOM   4731  CD1 ILE C 110     -21.705  31.033   2.426  1.00 89.48           C  
ATOM   4732  N   LYS C 111     -20.473  25.653   4.551  1.00 87.51           N  
ATOM   4733  CA  LYS C 111     -20.759  24.234   4.362  1.00 87.51           C  
ATOM   4734  C   LYS C 111     -22.156  24.027   3.785  1.00 87.51           C  
ATOM   4735  CB  LYS C 111     -20.621  23.477   5.684  1.00 87.51           C  
ATOM   4736  O   LYS C 111     -23.151  24.426   4.394  1.00 87.51           O  
ATOM   4737  CG  LYS C 111     -20.712  21.965   5.545  1.00 87.51           C  
ATOM   4738  CD  LYS C 111     -20.436  21.264   6.869  1.00 87.51           C  
ATOM   4739  CE  LYS C 111     -20.453  19.749   6.715  1.00 87.51           C  
ATOM   4740  NZ  LYS C 111     -20.143  19.058   8.002  1.00 87.51           N  
ATOM   4741  N   ILE C 112     -22.271  23.414   2.611  1.00 85.21           N  
ATOM   4742  CA  ILE C 112     -23.533  23.231   1.901  1.00 85.21           C  
ATOM   4743  C   ILE C 112     -23.917  21.753   1.904  1.00 85.21           C  
ATOM   4744  CB  ILE C 112     -23.448  23.760   0.452  1.00 85.21           C  
ATOM   4745  O   ILE C 112     -23.169  20.910   1.403  1.00 85.21           O  
ATOM   4746  CG1 ILE C 112     -22.970  25.217   0.442  1.00 85.21           C  
ATOM   4747  CG2 ILE C 112     -24.801  23.624  -0.252  1.00 85.21           C  
ATOM   4748  CD1 ILE C 112     -22.627  25.746  -0.943  1.00 85.21           C  
ATOM   4749  N   LEU C 113     -25.078  21.410   2.440  1.00 80.49           N  
ATOM   4750  CA  LEU C 113     -25.576  20.041   2.506  1.00 80.49           C  
ATOM   4751  C   LEU C 113     -26.822  19.873   1.642  1.00 80.49           C  
ATOM   4752  CB  LEU C 113     -25.889  19.653   3.954  1.00 80.49           C  
ATOM   4753  O   LEU C 113     -27.728  20.708   1.683  1.00 80.49           O  
ATOM   4754  CG  LEU C 113     -24.711  19.670   4.930  1.00 80.49           C  
ATOM   4755  CD1 LEU C 113     -24.731  20.947   5.763  1.00 80.49           C  
ATOM   4756  CD2 LEU C 113     -24.744  18.439   5.829  1.00 80.49           C  
ATOM   4757  N   GLU C 114     -26.914  18.853   0.883  1.00 77.97           N  
ATOM   4758  CA  GLU C 114     -28.099  18.560   0.081  1.00 77.97           C  
ATOM   4759  C   GLU C 114     -29.164  17.849   0.910  1.00 77.97           C  
ATOM   4760  CB  GLU C 114     -27.726  17.712  -1.137  1.00 77.97           C  
ATOM   4761  O   GLU C 114     -28.938  16.742   1.404  1.00 77.97           O  
ATOM   4762  CG  GLU C 114     -26.892  18.453  -2.171  1.00 77.97           C  
ATOM   4763  CD  GLU C 114     -26.734  17.688  -3.476  1.00 77.97           C  
ATOM   4764  OE1 GLU C 114     -25.897  18.088  -4.317  1.00 77.97           O  
ATOM   4765  OE2 GLU C 114     -27.454  16.681  -3.659  1.00 77.97           O  
ATOM   4766  N   LYS C 115     -30.340  18.488   1.037  1.00 72.10           N  
ATOM   4767  CA  LYS C 115     -31.409  17.956   1.876  1.00 72.10           C  
ATOM   4768  C   LYS C 115     -31.813  16.554   1.429  1.00 72.10           C  
ATOM   4769  CB  LYS C 115     -32.624  18.884   1.851  1.00 72.10           C  
ATOM   4770  O   LYS C 115     -32.028  15.669   2.260  1.00 72.10           O  
ATOM   4771  CG  LYS C 115     -32.441  20.165   2.652  1.00 72.10           C  
ATOM   4772  CD  LYS C 115     -33.712  21.005   2.661  1.00 72.10           C  
ATOM   4773  CE  LYS C 115     -33.504  22.328   3.386  1.00 72.10           C  
ATOM   4774  NZ  LYS C 115     -34.747  23.155   3.398  1.00 72.10           N  
ATOM   4775  N   ARG C 116     -31.938  16.359   0.110  1.00 67.54           N  
ATOM   4776  CA  ARG C 116     -32.365  15.072  -0.429  1.00 67.54           C  
ATOM   4777  C   ARG C 116     -31.459  13.946   0.058  1.00 67.54           C  
ATOM   4778  CB  ARG C 116     -32.380  15.108  -1.959  1.00 67.54           C  
ATOM   4779  O   ARG C 116     -31.939  12.877   0.439  1.00 67.54           O  
ATOM   4780  CG  ARG C 116     -33.637  15.728  -2.548  1.00 67.54           C  
ATOM   4781  CD  ARG C 116     -33.645  15.652  -4.068  1.00 67.54           C  
ATOM   4782  NE  ARG C 116     -34.847  16.260  -4.632  1.00 67.54           N  
ATOM   4783  NH1 ARG C 116     -34.157  16.078  -6.830  1.00 67.54           N  
ATOM   4784  NH2 ARG C 116     -36.192  17.011  -6.336  1.00 67.54           N  
ATOM   4785  CZ  ARG C 116     -35.062  16.448  -5.931  1.00 67.54           C  
ATOM   4786  N   HIS C 117     -30.169  14.264   0.054  1.00 63.24           N  
ATOM   4787  CA  HIS C 117     -29.194  13.258   0.460  1.00 63.24           C  
ATOM   4788  C   HIS C 117     -29.264  12.997   1.961  1.00 63.24           C  
ATOM   4789  CB  HIS C 117     -27.781  13.694   0.068  1.00 63.24           C  
ATOM   4790  O   HIS C 117     -29.169  11.849   2.400  1.00 63.24           O  
ATOM   4791  CG  HIS C 117     -27.383  13.271  -1.310  1.00 63.24           C  
ATOM   4792  CD2 HIS C 117     -27.130  12.045  -1.826  1.00 63.24           C  
ATOM   4793  ND1 HIS C 117     -27.202  14.168  -2.340  1.00 63.24           N  
ATOM   4794  CE1 HIS C 117     -26.854  13.509  -3.433  1.00 63.24           C  
ATOM   4795  NE2 HIS C 117     -26.803  12.220  -3.148  1.00 63.24           N  
ATOM   4796  N   ILE C 118     -29.513  13.961   2.716  1.00 65.84           N  
ATOM   4797  CA  ILE C 118     -29.601  13.862   4.169  1.00 65.84           C  
ATOM   4798  C   ILE C 118     -30.794  12.992   4.555  1.00 65.84           C  
ATOM   4799  CB  ILE C 118     -29.720  15.256   4.824  1.00 65.84           C  
ATOM   4800  O   ILE C 118     -30.675  12.105   5.404  1.00 65.84           O  
ATOM   4801  CG1 ILE C 118     -28.458  16.084   4.553  1.00 65.84           C  
ATOM   4802  CG2 ILE C 118     -29.976  15.126   6.328  1.00 65.84           C  
ATOM   4803  CD1 ILE C 118     -28.551  17.528   5.025  1.00 65.84           C  
ATOM   4804  N   ILE C 119     -31.854  13.245   3.899  1.00 65.51           N  
ATOM   4805  CA  ILE C 119     -33.092  12.538   4.208  1.00 65.51           C  
ATOM   4806  C   ILE C 119     -32.978  11.080   3.770  1.00 65.51           C  
ATOM   4807  CB  ILE C 119     -34.309  13.207   3.529  1.00 65.51           C  
ATOM   4808  O   ILE C 119     -33.323  10.169   4.527  1.00 65.51           O  
ATOM   4809  CG1 ILE C 119     -34.507  14.628   4.069  1.00 65.51           C  
ATOM   4810  CG2 ILE C 119     -35.571  12.364   3.730  1.00 65.51           C  
ATOM   4811  CD1 ILE C 119     -35.559  15.434   3.320  1.00 65.51           C  
ATOM   4812  N   LYS C 120     -32.442  10.880   2.553  1.00 58.72           N  
ATOM   4813  CA  LYS C 120     -32.304   9.536   2.000  1.00 58.72           C  
ATOM   4814  C   LYS C 120     -31.423   8.663   2.889  1.00 58.72           C  
ATOM   4815  CB  LYS C 120     -31.727   9.594   0.585  1.00 58.72           C  
ATOM   4816  O   LYS C 120     -31.709   7.480   3.085  1.00 58.72           O  
ATOM   4817  CG  LYS C 120     -31.751   8.261  -0.149  1.00 58.72           C  
ATOM   4818  CD  LYS C 120     -31.190   8.390  -1.559  1.00 58.72           C  
ATOM   4819  CE  LYS C 120     -31.109   7.037  -2.255  1.00 58.72           C  
ATOM   4820  NZ  LYS C 120     -30.585   7.161  -3.648  1.00 58.72           N  
ATOM   4821  N   GLU C 121     -30.437   9.318   3.549  1.00 51.49           N  
ATOM   4822  CA  GLU C 121     -29.477   8.561   4.347  1.00 51.49           C  
ATOM   4823  C   GLU C 121     -29.819   8.629   5.833  1.00 51.49           C  
ATOM   4824  CB  GLU C 121     -28.055   9.077   4.111  1.00 51.49           C  
ATOM   4825  O   GLU C 121     -29.017   8.227   6.679  1.00 51.49           O  
ATOM   4826  CG  GLU C 121     -27.540   8.836   2.700  1.00 51.49           C  
ATOM   4827  CD  GLU C 121     -27.221   7.377   2.418  1.00 51.49           C  
ATOM   4828  OE1 GLU C 121     -27.292   6.956   1.242  1.00 51.49           O  
ATOM   4829  OE2 GLU C 121     -26.898   6.648   3.383  1.00 51.49           O  
ATOM   4830  N   ASN C 122     -30.981   9.071   6.125  1.00 59.61           N  
ATOM   4831  CA  ASN C 122     -31.475   9.205   7.491  1.00 59.61           C  
ATOM   4832  C   ASN C 122     -30.458   9.902   8.390  1.00 59.61           C  
ATOM   4833  CB  ASN C 122     -31.841   7.835   8.066  1.00 59.61           C  
ATOM   4834  O   ASN C 122     -30.166   9.428   9.489  1.00 59.61           O  
ATOM   4835  CG  ASN C 122     -33.337   7.650   8.230  1.00 59.61           C  
ATOM   4836  ND2 ASN C 122     -33.757   6.419   8.495  1.00 59.61           N  
ATOM   4837  OD1 ASN C 122     -34.108   8.606   8.117  1.00 59.61           O  
ATOM   4838  N   LYS C 123     -29.768  11.017   7.882  1.00 59.26           N  
ATOM   4839  CA  LYS C 123     -28.707  11.709   8.606  1.00 59.26           C  
ATOM   4840  C   LYS C 123     -29.210  13.025   9.193  1.00 59.26           C  
ATOM   4841  CB  LYS C 123     -27.511  11.968   7.688  1.00 59.26           C  
ATOM   4842  O   LYS C 123     -28.414  13.905   9.531  1.00 59.26           O  
ATOM   4843  CG  LYS C 123     -26.755  10.711   7.287  1.00 59.26           C  
ATOM   4844  CD  LYS C 123     -25.888  10.192   8.427  1.00 59.26           C  
ATOM   4845  CE  LYS C 123     -25.055   8.992   7.997  1.00 59.26           C  
ATOM   4846  NZ  LYS C 123     -24.237   8.453   9.124  1.00 59.26           N  
ATOM   4847  N   VAL C 124     -30.466  13.235   9.331  1.00 69.49           N  
ATOM   4848  CA  VAL C 124     -31.058  14.464   9.850  1.00 69.49           C  
ATOM   4849  C   VAL C 124     -30.553  14.723  11.267  1.00 69.49           C  
ATOM   4850  CB  VAL C 124     -32.601  14.399   9.837  1.00 69.49           C  
ATOM   4851  O   VAL C 124     -30.100  15.827  11.579  1.00 69.49           O  
ATOM   4852  CG1 VAL C 124     -33.198  15.614  10.545  1.00 69.49           C  
ATOM   4853  CG2 VAL C 124     -33.120  14.304   8.403  1.00 69.49           C  
ATOM   4854  N   PRO C 125     -30.531  13.682  12.100  1.00 66.23           N  
ATOM   4855  CA  PRO C 125     -30.042  13.916  13.461  1.00 66.23           C  
ATOM   4856  C   PRO C 125     -28.586  14.376  13.494  1.00 66.23           C  
ATOM   4857  CB  PRO C 125     -30.199  12.549  14.131  1.00 66.23           C  
ATOM   4858  O   PRO C 125     -28.207  15.174  14.355  1.00 66.23           O  
ATOM   4859  CG  PRO C 125     -31.180  11.814  13.276  1.00 66.23           C  
ATOM   4860  CD  PRO C 125     -31.170  12.428  11.905  1.00 66.23           C  
ATOM   4861  N   TYR C 126     -27.790  13.971  12.493  1.00 66.22           N  
ATOM   4862  CA  TYR C 126     -26.376  14.324  12.416  1.00 66.22           C  
ATOM   4863  C   TYR C 126     -26.200  15.811  12.133  1.00 66.22           C  
ATOM   4864  CB  TYR C 126     -25.674  13.500  11.333  1.00 66.22           C  
ATOM   4865  O   TYR C 126     -25.398  16.483  12.787  1.00 66.22           O  
ATOM   4866  CG  TYR C 126     -25.173  12.161  11.818  1.00 66.22           C  
ATOM   4867  CD1 TYR C 126     -23.902  12.031  12.373  1.00 66.22           C  
ATOM   4868  CD2 TYR C 126     -25.969  11.025  11.722  1.00 66.22           C  
ATOM   4869  CE1 TYR C 126     -23.436  10.799  12.820  1.00 66.22           C  
ATOM   4870  CE2 TYR C 126     -25.513   9.788  12.165  1.00 66.22           C  
ATOM   4871  OH  TYR C 126     -23.790   8.463  13.153  1.00 66.22           O  
ATOM   4872  CZ  TYR C 126     -24.247   9.685  12.712  1.00 66.22           C  
ATOM   4873  N   VAL C 127     -26.989  16.315  11.298  1.00 74.31           N  
ATOM   4874  CA  VAL C 127     -26.910  17.717  10.899  1.00 74.31           C  
ATOM   4875  C   VAL C 127     -27.365  18.609  12.052  1.00 74.31           C  
ATOM   4876  CB  VAL C 127     -27.761  17.997   9.640  1.00 74.31           C  
ATOM   4877  O   VAL C 127     -26.746  19.638  12.330  1.00 74.31           O  
ATOM   4878  CG1 VAL C 127     -27.761  19.488   9.309  1.00 74.31           C  
ATOM   4879  CG2 VAL C 127     -27.244  17.183   8.455  1.00 74.31           C  
ATOM   4880  N   THR C 128     -28.354  18.182  12.714  1.00 74.40           N  
ATOM   4881  CA  THR C 128     -28.872  18.939  13.848  1.00 74.40           C  
ATOM   4882  C   THR C 128     -27.863  18.955  14.993  1.00 74.40           C  
ATOM   4883  CB  THR C 128     -30.208  18.357  14.346  1.00 74.40           C  
ATOM   4884  O   THR C 128     -27.639  19.995  15.616  1.00 74.40           O  
ATOM   4885  CG2 THR C 128     -30.874  19.291  15.350  1.00 74.40           C  
ATOM   4886  OG1 THR C 128     -31.086  18.169  13.229  1.00 74.40           O  
ATOM   4887  N   ARG C 129     -27.263  17.852  15.183  1.00 72.76           N  
ATOM   4888  CA  ARG C 129     -26.254  17.732  16.232  1.00 72.76           C  
ATOM   4889  C   ARG C 129     -25.068  18.650  15.957  1.00 72.76           C  
ATOM   4890  CB  ARG C 129     -25.778  16.284  16.358  1.00 72.76           C  
ATOM   4891  O   ARG C 129     -24.590  19.342  16.858  1.00 72.76           O  
ATOM   4892  CG  ARG C 129     -24.944  16.015  17.600  1.00 72.76           C  
ATOM   4893  CD  ARG C 129     -24.605  14.538  17.743  1.00 72.76           C  
ATOM   4894  NE  ARG C 129     -25.782  13.746  18.091  1.00 72.76           N  
ATOM   4895  NH1 ARG C 129     -25.615  12.323  16.279  1.00 72.76           N  
ATOM   4896  NH2 ARG C 129     -27.315  12.062  17.795  1.00 72.76           N  
ATOM   4897  CZ  ARG C 129     -26.235  12.712  17.388  1.00 72.76           C  
ATOM   4898  N   GLU C 130     -24.646  18.570  14.739  1.00 77.70           N  
ATOM   4899  CA  GLU C 130     -23.524  19.420  14.350  1.00 77.70           C  
ATOM   4900  C   GLU C 130     -23.826  20.891  14.621  1.00 77.70           C  
ATOM   4901  CB  GLU C 130     -23.183  19.216  12.872  1.00 77.70           C  
ATOM   4902  O   GLU C 130     -23.005  21.600  15.207  1.00 77.70           O  
ATOM   4903  CG  GLU C 130     -21.897  19.905  12.437  1.00 77.70           C  
ATOM   4904  CD  GLU C 130     -21.418  19.469  11.062  1.00 77.70           C  
ATOM   4905  OE1 GLU C 130     -20.380  19.984  10.589  1.00 77.70           O  
ATOM   4906  OE2 GLU C 130     -22.088  18.606  10.451  1.00 77.70           O  
ATOM   4907  N   ARG C 131     -25.035  21.276  14.240  1.00 78.19           N  
ATOM   4908  CA  ARG C 131     -25.455  22.655  14.469  1.00 78.19           C  
ATOM   4909  C   ARG C 131     -25.516  22.969  15.960  1.00 78.19           C  
ATOM   4910  CB  ARG C 131     -26.817  22.917  13.822  1.00 78.19           C  
ATOM   4911  O   ARG C 131     -25.000  23.997  16.405  1.00 78.19           O  
ATOM   4912  CG  ARG C 131     -27.290  24.357  13.943  1.00 78.19           C  
ATOM   4913  CD  ARG C 131     -28.783  24.484  13.676  1.00 78.19           C  
ATOM   4914  NE  ARG C 131     -29.572  23.757  14.666  1.00 78.19           N  
ATOM   4915  NH1 ARG C 131     -31.556  23.896  13.491  1.00 78.19           N  
ATOM   4916  NH2 ARG C 131     -31.491  22.824  15.516  1.00 78.19           N  
ATOM   4917  CZ  ARG C 131     -30.871  23.494  14.555  1.00 78.19           C  
ATOM   4918  N   ASP C 132     -26.063  22.074  16.762  1.00 78.99           N  
ATOM   4919  CA  ASP C 132     -26.245  22.283  18.195  1.00 78.99           C  
ATOM   4920  C   ASP C 132     -24.901  22.353  18.916  1.00 78.99           C  
ATOM   4921  CB  ASP C 132     -27.106  21.170  18.795  1.00 78.99           C  
ATOM   4922  O   ASP C 132     -24.671  23.253  19.726  1.00 78.99           O  
ATOM   4923  CG  ASP C 132     -28.574  21.291  18.424  1.00 78.99           C  
ATOM   4924  OD1 ASP C 132     -28.988  22.352  17.911  1.00 78.99           O  
ATOM   4925  OD2 ASP C 132     -29.324  20.316  18.650  1.00 78.99           O  
ATOM   4926  N   VAL C 133     -24.037  21.450  18.540  1.00 81.79           N  
ATOM   4927  CA  VAL C 133     -22.734  21.386  19.193  1.00 81.79           C  
ATOM   4928  C   VAL C 133     -21.923  22.634  18.852  1.00 81.79           C  
ATOM   4929  CB  VAL C 133     -21.955  20.116  18.782  1.00 81.79           C  
ATOM   4930  O   VAL C 133     -21.366  23.283  19.741  1.00 81.79           O  
ATOM   4931  CG1 VAL C 133     -20.498  20.206  19.233  1.00 81.79           C  
ATOM   4932  CG2 VAL C 133     -22.621  18.871  19.363  1.00 81.79           C  
ATOM   4933  N   MET C 134     -21.951  22.978  17.634  1.00 85.19           N  
ATOM   4934  CA  MET C 134     -21.138  24.105  17.186  1.00 85.19           C  
ATOM   4935  C   MET C 134     -21.657  25.416  17.768  1.00 85.19           C  
ATOM   4936  CB  MET C 134     -21.121  24.182  15.658  1.00 85.19           C  
ATOM   4937  O   MET C 134     -20.877  26.328  18.046  1.00 85.19           O
[truncated: 278,398 more chars]
