# Supplementary material for: AI-guided pipeline for protein–protein interaction drug discovery identifies a SARS-CoV-2 inhibitor
Source: Mol Syst Biol. 2024 Mar 11;20(4):428–57. doi: 10.1038/s44320-024-00019-8 (PMC10987651; doi:10.1038/s44320-024-00019-8)
Supplement: Supplementary file 12 — Source Data Fig. 2 [file 44320_2024_19_MOESM12_ESM.zip › Source Data Figure EV3-EV4/ColabFold/CD34_SNX21_unrelaxed_rank_3_model_4.pdb]

MODEL     1                                                                     
ATOM      1  N   MET B   1      49.840   9.854  -2.466  1.00 23.57           N  
ATOM      2  CA  MET B   1      50.373  11.099  -1.920  1.00 23.57           C  
ATOM      3  C   MET B   1      50.211  12.243  -2.915  1.00 23.57           C  
ATOM      4  CB  MET B   1      51.847  10.936  -1.546  1.00 23.57           C  
ATOM      5  O   MET B   1      49.809  13.346  -2.540  1.00 23.57           O  
ATOM      6  CG  MET B   1      52.136  11.177  -0.074  1.00 23.57           C  
ATOM      7  SD  MET B   1      53.918  11.007   0.330  1.00 23.57           S  
ATOM      8  CE  MET B   1      54.006  12.028   1.827  1.00 23.57           C  
ATOM      9  N   LEU B   2      50.922  12.112  -4.040  1.00 20.42           N  
ATOM     10  CA  LEU B   2      51.929  13.012  -4.591  1.00 20.42           C  
ATOM     11  C   LEU B   2      51.288  14.052  -5.504  1.00 20.42           C  
ATOM     12  CB  LEU B   2      52.989  12.222  -5.363  1.00 20.42           C  
ATOM     13  O   LEU B   2      51.600  15.241  -5.412  1.00 20.42           O  
ATOM     14  CG  LEU B   2      54.099  11.581  -4.529  1.00 20.42           C  
ATOM     15  CD1 LEU B   2      54.859  10.552  -5.359  1.00 20.42           C  
ATOM     16  CD2 LEU B   2      55.047  12.646  -3.990  1.00 20.42           C  
ATOM     17  N   VAL B   3      50.785  13.551  -6.680  1.00 24.45           N  
ATOM     18  CA  VAL B   3      51.218  13.805  -8.050  1.00 24.45           C  
ATOM     19  C   VAL B   3      50.528  15.057  -8.587  1.00 24.45           C  
ATOM     20  CB  VAL B   3      50.923  12.599  -8.970  1.00 24.45           C  
ATOM     21  O   VAL B   3      49.302  15.170  -8.531  1.00 24.45           O  
ATOM     22  CG1 VAL B   3      51.271  12.928 -10.421  1.00 24.45           C  
ATOM     23  CG2 VAL B   3      51.695  11.368  -8.499  1.00 24.45           C  
ATOM     24  N   ARG B   4      51.198  16.184  -8.867  1.00 28.85           N  
ATOM     25  CA  ARG B   4      50.913  17.565  -8.493  1.00 28.85           C  
ATOM     26  C   ARG B   4      49.855  18.173  -9.407  1.00 28.85           C  
ATOM     27  CB  ARG B   4      52.189  18.409  -8.535  1.00 28.85           C  
ATOM     28  O   ARG B   4      49.546  19.362  -9.304  1.00 28.85           O  
ATOM     29  CG  ARG B   4      52.987  18.384  -7.241  1.00 28.85           C  
ATOM     30  CD  ARG B   4      54.133  19.385  -7.266  1.00 28.85           C  
ATOM     31  NE  ARG B   4      54.779  19.498  -5.962  1.00 28.85           N  
ATOM     32  NH1 ARG B   4      56.032  21.360  -6.512  1.00 28.85           N  
ATOM     33  NH2 ARG B   4      56.192  20.443  -4.417  1.00 28.85           N  
ATOM     34  CZ  ARG B   4      55.666  20.433  -5.633  1.00 28.85           C  
ATOM     35  N   ARG B   5      49.372  17.368 -10.520  1.00 23.19           N  
ATOM     36  CA  ARG B   5      49.620  17.828 -11.883  1.00 23.19           C  
ATOM     37  C   ARG B   5      48.636  18.924 -12.278  1.00 23.19           C  
ATOM     38  CB  ARG B   5      49.529  16.662 -12.869  1.00 23.19           C  
ATOM     39  O   ARG B   5      48.772  19.534 -13.341  1.00 23.19           O  
ATOM     40  CG  ARG B   5      50.824  16.385 -13.617  1.00 23.19           C  
ATOM     41  CD  ARG B   5      50.692  15.190 -14.551  1.00 23.19           C  
ATOM     42  NE  ARG B   5      51.937  14.922 -15.263  1.00 23.19           N  
ATOM     43  NH1 ARG B   5      51.079  13.198 -16.539  1.00 23.19           N  
ATOM     44  NH2 ARG B   5      53.271  13.824 -16.777  1.00 23.19           N  
ATOM     45  CZ  ARG B   5      52.093  13.982 -16.191  1.00 23.19           C  
ATOM     46  N   GLY B   6      47.324  19.070 -11.739  1.00 23.93           N  
ATOM     47  CA  GLY B   6      46.226  18.743 -12.634  1.00 23.93           C  
ATOM     48  C   GLY B   6      45.758  19.925 -13.462  1.00 23.93           C  
ATOM     49  O   GLY B   6      44.613  19.956 -13.917  1.00 23.93           O  
ATOM     50  N   ALA B   7      46.633  20.976 -13.922  1.00 25.34           N  
ATOM     51  CA  ALA B   7      46.394  22.411 -13.792  1.00 25.34           C  
ATOM     52  C   ALA B   7      45.528  22.928 -14.937  1.00 25.34           C  
ATOM     53  CB  ALA B   7      47.718  23.169 -13.746  1.00 25.34           C  
ATOM     54  O   ALA B   7      44.882  23.971 -14.813  1.00 25.34           O  
ATOM     55  N   ARG B   8      45.590  22.357 -16.180  1.00 22.73           N  
ATOM     56  CA  ARG B   8      45.932  23.349 -17.194  1.00 22.73           C  
ATOM     57  C   ARG B   8      44.764  24.294 -17.451  1.00 22.73           C  
ATOM     58  CB  ARG B   8      46.349  22.664 -18.498  1.00 22.73           C  
ATOM     59  O   ARG B   8      43.612  23.958 -17.168  1.00 22.73           O  
ATOM     60  CG  ARG B   8      47.852  22.502 -18.656  1.00 22.73           C  
ATOM     61  CD  ARG B   8      48.217  21.922 -20.015  1.00 22.73           C  
ATOM     62  NE  ARG B   8      49.456  21.151 -19.957  1.00 22.73           N  
ATOM     63  NH1 ARG B   8      49.200  20.193 -22.044  1.00 22.73           N  
ATOM     64  NH2 ARG B   8      51.035  19.692 -20.765  1.00 22.73           N  
ATOM     65  CZ  ARG B   8      49.894  20.347 -20.922  1.00 22.73           C  
ATOM     66  N   ALA B   9      44.941  25.397 -18.255  1.00 24.67           N  
ATOM     67  CA  ALA B   9      44.613  26.809 -18.439  1.00 24.67           C  
ATOM     68  C   ALA B   9      43.320  26.973 -19.232  1.00 24.67           C  
ATOM     69  CB  ALA B   9      45.759  27.534 -19.139  1.00 24.67           C  
ATOM     70  O   ALA B   9      42.898  26.056 -19.940  1.00 24.67           O  
ATOM     71  N   GLY B  10      42.558  28.118 -19.087  1.00 22.20           N  
ATOM     72  CA  GLY B  10      41.226  28.699 -19.129  1.00 22.20           C  
ATOM     73  C   GLY B  10      40.752  29.002 -20.538  1.00 22.20           C  
ATOM     74  O   GLY B  10      41.556  29.340 -21.410  1.00 22.20           O  
ATOM     75  N   PRO B  11      39.781  28.362 -21.101  1.00 24.67           N  
ATOM     76  CA  PRO B  11      39.383  28.128 -22.491  1.00 24.67           C  
ATOM     77  C   PRO B  11      38.946  29.407 -23.202  1.00 24.67           C  
ATOM     78  CB  PRO B  11      38.214  27.148 -22.362  1.00 24.67           C  
ATOM     79  O   PRO B  11      38.104  30.147 -22.688  1.00 24.67           O  
ATOM     80  CG  PRO B  11      37.791  27.243 -20.932  1.00 24.67           C  
ATOM     81  CD  PRO B  11      38.747  28.149 -20.211  1.00 24.67           C  
ATOM     82  N   ARG B  12      39.859  30.130 -23.949  1.00 23.71           N  
ATOM     83  CA  ARG B  12      39.870  31.465 -24.538  1.00 23.71           C  
ATOM     84  C   ARG B  12      38.798  31.597 -25.615  1.00 23.71           C  
ATOM     85  CB  ARG B  12      41.247  31.781 -25.127  1.00 23.71           C  
ATOM     86  O   ARG B  12      38.815  30.867 -26.608  1.00 23.71           O  
ATOM     87  CG  ARG B  12      42.057  32.769 -24.302  1.00 23.71           C  
ATOM     88  CD  ARG B  12      43.440  32.998 -24.896  1.00 23.71           C  
ATOM     89  NE  ARG B  12      44.163  34.051 -24.188  1.00 23.71           N  
ATOM     90  NH1 ARG B  12      45.780  32.645 -23.325  1.00 23.71           N  
ATOM     91  NH2 ARG B  12      45.836  34.888 -22.856  1.00 23.71           N  
ATOM     92  CZ  ARG B  12      45.258  33.859 -23.458  1.00 23.71           C  
ATOM     93  N   MET B  13      37.711  32.226 -25.240  1.00 21.51           N  
ATOM     94  CA  MET B  13      36.424  32.234 -25.929  1.00 21.51           C  
ATOM     95  C   MET B  13      36.504  33.037 -27.223  1.00 21.51           C  
ATOM     96  CB  MET B  13      35.333  32.809 -25.024  1.00 21.51           C  
ATOM     97  O   MET B  13      36.601  34.265 -27.191  1.00 21.51           O  
ATOM     98  CG  MET B  13      34.833  31.833 -23.971  1.00 21.51           C  
ATOM     99  SD  MET B  13      33.007  31.649 -23.993  1.00 21.51           S  
ATOM    100  CE  MET B  13      32.553  32.808 -22.674  1.00 21.51           C  
ATOM    101  N   PRO B  14      37.315  32.817 -28.193  1.00 23.48           N  
ATOM    102  CA  PRO B  14      37.796  34.019 -28.878  1.00 23.48           C  
ATOM    103  C   PRO B  14      36.662  34.858 -29.462  1.00 23.48           C  
ATOM    104  CB  PRO B  14      38.689  33.459 -29.988  1.00 23.48           C  
ATOM    105  O   PRO B  14      36.752  36.088 -29.492  1.00 23.48           O  
ATOM    106  CG  PRO B  14      38.255  32.038 -30.147  1.00 23.48           C  
ATOM    107  CD  PRO B  14      37.268  31.716 -29.061  1.00 23.48           C  
ATOM    108  N   ARG B  15      35.570  34.346 -30.120  1.00 20.51           N  
ATOM    109  CA  ARG B  15      35.602  34.353 -31.579  1.00 20.51           C  
ATOM    110  C   ARG B  15      34.967  35.624 -32.134  1.00 20.51           C  
ATOM    111  CB  ARG B  15      34.887  33.122 -32.139  1.00 20.51           C  
ATOM    112  O   ARG B  15      34.224  36.311 -31.431  1.00 20.51           O  
ATOM    113  CG  ARG B  15      35.781  31.900 -32.278  1.00 20.51           C  
ATOM    114  CD  ARG B  15      35.047  30.735 -32.928  1.00 20.51           C  
ATOM    115  NE  ARG B  15      35.931  29.593 -33.142  1.00 20.51           N  
ATOM    116  NH1 ARG B  15      34.696  28.131 -31.848  1.00 20.51           N  
ATOM    117  NH2 ARG B  15      36.612  27.415 -32.883  1.00 20.51           N  
ATOM    118  CZ  ARG B  15      35.744  28.382 -32.624  1.00 20.51           C  
ATOM    119  N   GLY B  16      34.229  35.631 -33.164  1.00 19.50           N  
ATOM    120  CA  GLY B  16      34.443  36.457 -34.342  1.00 19.50           C  
ATOM    121  C   GLY B  16      33.842  37.844 -34.215  1.00 19.50           C  
ATOM    122  O   GLY B  16      33.072  38.111 -33.291  1.00 19.50           O  
ATOM    123  N   TRP B  17      34.388  38.791 -34.921  1.00 21.37           N  
ATOM    124  CA  TRP B  17      34.212  40.166 -35.379  1.00 21.37           C  
ATOM    125  C   TRP B  17      32.902  40.322 -36.143  1.00 21.37           C  
ATOM    126  CB  TRP B  17      35.387  40.593 -36.264  1.00 21.37           C  
ATOM    127  O   TRP B  17      32.676  41.341 -36.799  1.00 21.37           O  
ATOM    128  CG  TRP B  17      36.400  41.446 -35.561  1.00 21.37           C  
ATOM    129  CD1 TRP B  17      36.739  41.402 -34.237  1.00 21.37           C  
ATOM    130  CD2 TRP B  17      37.202  42.476 -36.146  1.00 21.37           C  
ATOM    131  CE2 TRP B  17      38.006  43.015 -35.118  1.00 21.37           C  
ATOM    132  CE3 TRP B  17      37.319  42.996 -37.442  1.00 21.37           C  
ATOM    133  NE1 TRP B  17      37.705  42.343 -33.964  1.00 21.37           N  
ATOM    134  CH2 TRP B  17      39.012  44.540 -36.623  1.00 21.37           C  
ATOM    135  CZ2 TRP B  17      38.917  44.050 -35.346  1.00 21.37           C  
ATOM    136  CZ3 TRP B  17      38.226  44.026 -37.668  1.00 21.37           C  
ATOM    137  N   THR B  18      31.795  39.834 -35.676  1.00 22.55           N  
ATOM    138  CA  THR B  18      30.810  39.659 -36.737  1.00 22.55           C  
ATOM    139  C   THR B  18      30.561  40.975 -37.467  1.00 22.55           C  
ATOM    140  CB  THR B  18      29.480  39.118 -36.181  1.00 22.55           C  
ATOM    141  O   THR B  18      30.572  42.044 -36.852  1.00 22.55           O  
ATOM    142  CG2 THR B  18      29.650  37.710 -35.619  1.00 22.55           C  
ATOM    143  OG1 THR B  18      29.018  39.984 -35.137  1.00 22.55           O  
ATOM    144  N   ALA B  19      30.275  40.912 -38.740  1.00 20.17           N  
ATOM    145  CA  ALA B  19      30.443  41.720 -39.945  1.00 20.17           C  
ATOM    146  C   ALA B  19      29.465  42.892 -39.960  1.00 20.17           C  
ATOM    147  CB  ALA B  19      30.256  40.859 -41.192  1.00 20.17           C  
ATOM    148  O   ALA B  19      28.525  42.934 -39.164  1.00 20.17           O  
ATOM    149  N   LEU B  20      28.900  43.248 -41.124  1.00 19.65           N  
ATOM    150  CA  LEU B  20      29.008  44.458 -41.932  1.00 19.65           C  
ATOM    151  C   LEU B  20      27.729  45.284 -41.845  1.00 19.65           C  
ATOM    152  CB  LEU B  20      29.303  44.104 -43.392  1.00 19.65           C  
ATOM    153  O   LEU B  20      27.781  46.496 -41.623  1.00 19.65           O  
ATOM    154  CG  LEU B  20      30.701  44.451 -43.904  1.00 19.65           C  
ATOM    155  CD1 LEU B  20      31.209  43.360 -44.841  1.00 19.65           C  
ATOM    156  CD2 LEU B  20      30.692  45.805 -44.607  1.00 19.65           C  
ATOM    157  N   CYS B  21      26.586  44.905 -42.660  1.00 18.23           N  
ATOM    158  CA  CYS B  21      26.151  45.617 -43.855  1.00 18.23           C  
ATOM    159  C   CYS B  21      25.045  46.612 -43.525  1.00 18.23           C  
ATOM    160  CB  CYS B  21      25.665  44.633 -44.919  1.00 18.23           C  
ATOM    161  O   CYS B  21      24.456  46.555 -42.445  1.00 18.23           O  
ATOM    162  SG  CYS B  21      26.987  43.965 -45.952  1.00 18.23           S  
ATOM    163  N   LEU B  22      23.700  46.707 -44.473  1.00 17.40           N  
ATOM    164  CA  LEU B  22      23.176  47.655 -45.450  1.00 17.40           C  
ATOM    165  C   LEU B  22      21.861  48.259 -44.969  1.00 17.40           C  
ATOM    166  CB  LEU B  22      22.972  46.972 -46.805  1.00 17.40           C  
ATOM    167  O   LEU B  22      20.923  47.531 -44.637  1.00 17.40           O  
ATOM    168  CG  LEU B  22      24.228  46.755 -47.650  1.00 17.40           C  
ATOM    169  CD1 LEU B  22      23.919  45.845 -48.835  1.00 17.40           C  
ATOM    170  CD2 LEU B  22      24.789  48.090 -48.127  1.00 17.40           C  
ATOM    171  N   LEU B  23      21.620  49.531 -44.642  1.00 22.61           N  
ATOM    172  CA  LEU B  23      20.496  50.182 -43.978  1.00 22.61           C  
ATOM    173  C   LEU B  23      19.334  50.381 -44.945  1.00 22.61           C  
ATOM    174  CB  LEU B  23      20.926  51.531 -43.394  1.00 22.61           C  
ATOM    175  O   LEU B  23      18.378  51.096 -44.634  1.00 22.61           O  
ATOM    176  CG  LEU B  23      21.618  51.490 -42.031  1.00 22.61           C  
ATOM    177  CD1 LEU B  23      22.343  52.804 -41.765  1.00 22.61           C  
ATOM    178  CD2 LEU B  23      20.607  51.198 -40.927  1.00 22.61           C  
ATOM    179  N   SER B  24      19.044  49.789 -46.108  1.00 19.10           N  
ATOM    180  CA  SER B  24      18.646  50.748 -47.133  1.00 19.10           C  
ATOM    181  C   SER B  24      17.203  51.200 -46.937  1.00 19.10           C  
ATOM    182  CB  SER B  24      18.815  50.144 -48.527  1.00 19.10           C  
ATOM    183  O   SER B  24      16.923  52.400 -46.894  1.00 19.10           O  
ATOM    184  OG  SER B  24      18.832  48.728 -48.463  1.00 19.10           O  
ATOM    185  N   LEU B  25      15.950  50.672 -47.721  1.00 18.95           N  
ATOM    186  CA  LEU B  25      15.311  51.295 -48.875  1.00 18.95           C  
ATOM    187  C   LEU B  25      13.999  51.962 -48.476  1.00 18.95           C  
ATOM    188  CB  LEU B  25      15.056  50.258 -49.972  1.00 18.95           C  
ATOM    189  O   LEU B  25      13.490  51.733 -47.376  1.00 18.95           O  
ATOM    190  CG  LEU B  25      16.229  49.959 -50.908  1.00 18.95           C  
ATOM    191  CD1 LEU B  25      16.016  48.625 -51.615  1.00 18.95           C  
ATOM    192  CD2 LEU B  25      16.404  51.085 -51.922  1.00 18.95           C  
ATOM    193  N   LEU B  26      12.608  51.843 -49.406  1.00 18.46           N  
ATOM    194  CA  LEU B  26      11.751  52.650 -50.268  1.00 18.46           C  
ATOM    195  C   LEU B  26      10.354  52.786 -49.671  1.00 18.46           C  
ATOM    196  CB  LEU B  26      11.663  52.033 -51.666  1.00 18.46           C  
ATOM    197  O   LEU B  26       9.962  51.994 -48.811  1.00 18.46           O  
ATOM    198  CG  LEU B  26      12.867  52.258 -52.583  1.00 18.46           C  
ATOM    199  CD1 LEU B  26      12.858  51.250 -53.727  1.00 18.46           C  
ATOM    200  CD2 LEU B  26      12.871  53.685 -53.121  1.00 18.46           C  
ATOM    201  N   PRO B  27       9.151  53.631 -50.412  1.00 25.01           N  
ATOM    202  CA  PRO B  27       8.030  54.534 -50.140  1.00 25.01           C  
ATOM    203  C   PRO B  27       6.673  53.844 -50.262  1.00 25.01           C  
ATOM    204  CB  PRO B  27       8.187  55.622 -51.205  1.00 25.01           C  
ATOM    205  O   PRO B  27       6.420  53.143 -51.245  1.00 25.01           O  
ATOM    206  CG  PRO B  27       9.231  55.098 -52.136  1.00 25.01           C  
ATOM    207  CD  PRO B  27       9.597  53.706 -51.707  1.00 25.01           C  
ATOM    208  N   SER B  28       5.585  53.326 -49.436  1.00 26.21           N  
ATOM    209  CA  SER B  28       4.828  52.081 -49.366  1.00 26.21           C  
ATOM    210  C   SER B  28       3.420  52.258 -49.925  1.00 26.21           C  
ATOM    211  CB  SER B  28       4.753  51.579 -47.923  1.00 26.21           C  
ATOM    212  O   SER B  28       2.516  52.702 -49.214  1.00 26.21           O  
ATOM    213  OG  SER B  28       5.494  52.422 -47.058  1.00 26.21           O  
ATOM    214  N   GLY B  29       2.912  52.370 -51.231  1.00 21.47           N  
ATOM    215  CA  GLY B  29       1.811  53.194 -51.703  1.00 21.47           C  
ATOM    216  C   GLY B  29       0.457  52.532 -51.538  1.00 21.47           C  
ATOM    217  O   GLY B  29       0.367  51.308 -51.430  1.00 21.47           O  
ATOM    218  N   PHE B  30      -0.956  53.221 -51.420  1.00 24.19           N  
ATOM    219  CA  PHE B  30      -2.174  53.076 -50.632  1.00 24.19           C  
ATOM    220  C   PHE B  30      -3.259  52.370 -51.437  1.00 24.19           C  
ATOM    221  CB  PHE B  30      -2.677  54.444 -50.160  1.00 24.19           C  
ATOM    222  O   PHE B  30      -4.340  52.087 -50.917  1.00 24.19           O  
ATOM    223  CG  PHE B  30      -2.183  54.834 -48.793  1.00 24.19           C  
ATOM    224  CD1 PHE B  30      -2.850  54.410 -47.650  1.00 24.19           C  
ATOM    225  CD2 PHE B  30      -1.050  55.624 -48.651  1.00 24.19           C  
ATOM    226  CE1 PHE B  30      -2.395  54.769 -46.384  1.00 24.19           C  
ATOM    227  CE2 PHE B  30      -0.589  55.987 -47.389  1.00 24.19           C  
ATOM    228  CZ  PHE B  30      -1.263  55.560 -46.256  1.00 24.19           C  
ATOM    229  N   MET B  31      -3.349  52.100 -52.820  1.00 19.21           N  
ATOM    230  CA  MET B  31      -4.401  52.650 -53.671  1.00 19.21           C  
ATOM    231  C   MET B  31      -5.712  51.896 -53.471  1.00 19.21           C  
ATOM    232  CB  MET B  31      -3.986  52.598 -55.142  1.00 19.21           C  
ATOM    233  O   MET B  31      -5.738  50.849 -52.823  1.00 19.21           O  
ATOM    234  CG  MET B  31      -2.644  53.253 -55.424  1.00 19.21           C  
ATOM    235  SD  MET B  31      -2.775  54.636 -56.623  1.00 19.21           S  
ATOM    236  CE  MET B  31      -3.263  55.981 -55.508  1.00 19.21           C  
ATOM    237  N   SER B  32      -6.542  51.175 -54.585  1.00 20.18           N  
ATOM    238  CA  SER B  32      -7.619  51.644 -55.452  1.00 20.18           C  
ATOM    239  C   SER B  32      -8.912  50.879 -55.190  1.00 20.18           C  
ATOM    240  CB  SER B  32      -7.223  51.504 -56.922  1.00 20.18           C  
ATOM    241  O   SER B  32      -9.973  51.483 -55.021  1.00 20.18           O  
ATOM    242  OG  SER B  32      -8.299  51.867 -57.770  1.00 20.18           O  
ATOM    243  N   LEU B  33      -9.537  49.719 -56.016  1.00 19.38           N  
ATOM    244  CA  LEU B  33     -10.532  49.704 -57.083  1.00 19.38           C  
ATOM    245  C   LEU B  33     -11.774  48.928 -56.658  1.00 19.38           C  
ATOM    246  CB  LEU B  33      -9.944  49.090 -58.356  1.00 19.38           C  
ATOM    247  O   LEU B  33     -11.712  47.715 -56.448  1.00 19.38           O  
ATOM    248  CG  LEU B  33      -9.658  50.057 -59.506  1.00 19.38           C  
ATOM    249  CD1 LEU B  33      -8.156  50.172 -59.742  1.00 19.38           C  
ATOM    250  CD2 LEU B  33     -10.371  49.604 -60.775  1.00 19.38           C  
ATOM    251  N   ASP B  34     -12.877  49.460 -56.113  1.00 23.62           N  
ATOM    252  CA  ASP B  34     -13.971  48.771 -55.437  1.00 23.62           C  
ATOM    253  C   ASP B  34     -14.942  48.160 -56.444  1.00 23.62           C  
ATOM    254  CB  ASP B  34     -14.715  49.730 -54.505  1.00 23.62           C  
ATOM    255  O   ASP B  34     -15.535  47.110 -56.185  1.00 23.62           O  
ATOM    256  CG  ASP B  34     -14.028  49.905 -53.162  1.00 23.62           C  
ATOM    257  OD1 ASP B  34     -13.212  49.040 -52.777  1.00 23.62           O  
ATOM    258  OD2 ASP B  34     -14.308  50.915 -52.481  1.00 23.62           O  
ATOM    259  N   ASN B  35     -15.839  48.849 -57.477  1.00 23.79           N  
ATOM    260  CA  ASN B  35     -17.291  48.998 -57.450  1.00 23.79           C  
ATOM    261  C   ASN B  35     -17.980  47.935 -58.301  1.00 23.79           C  
ATOM    262  CB  ASN B  35     -17.695  50.397 -57.917  1.00 23.79           C  
ATOM    263  O   ASN B  35     -19.158  48.070 -58.636  1.00 23.79           O  
ATOM    264  CG  ASN B  35     -17.371  51.471 -56.897  1.00 23.79           C  
ATOM    265  ND2 ASN B  35     -17.168  52.695 -57.368  1.00 23.79           N  
ATOM    266  OD1 ASN B  35     -17.302  51.201 -55.695  1.00 23.79           O  
ATOM    267  N   ASN B  36     -17.799  46.947 -58.909  1.00 18.57           N  
ATOM    268  CA  ASN B  36     -18.369  46.628 -60.214  1.00 18.57           C  
ATOM    269  C   ASN B  36     -19.865  46.345 -60.118  1.00 18.57           C  
ATOM    270  CB  ASN B  36     -17.641  45.437 -60.841  1.00 18.57           C  
ATOM    271  O   ASN B  36     -20.383  46.083 -59.032  1.00 18.57           O  
ATOM    272  CG  ASN B  36     -16.406  45.850 -61.617  1.00 18.57           C  
ATOM    273  ND2 ASN B  36     -15.622  44.870 -62.050  1.00 18.57           N  
ATOM    274  OD1 ASN B  36     -16.158  47.041 -61.825  1.00 18.57           O  
ATOM    275  N   GLY B  37     -20.745  45.235 -60.913  1.00 18.47           N  
ATOM    276  CA  GLY B  37     -21.559  45.146 -62.114  1.00 18.47           C  
ATOM    277  C   GLY B  37     -23.021  44.861 -61.824  1.00 18.47           C  
ATOM    278  O   GLY B  37     -23.407  44.686 -60.667  1.00 18.47           O  
ATOM    279  N   THR B  38     -23.958  43.764 -62.468  1.00 18.84           N  
ATOM    280  CA  THR B  38     -24.860  43.756 -63.614  1.00 18.84           C  
ATOM    281  C   THR B  38     -26.286  43.429 -63.178  1.00 18.84           C  
ATOM    282  CB  THR B  38     -24.401  42.744 -64.680  1.00 18.84           C  
ATOM    283  O   THR B  38     -27.235  44.103 -63.584  1.00 18.84           O  
ATOM    284  CG2 THR B  38     -23.727  43.448 -65.853  1.00 18.84           C  
ATOM    285  OG1 THR B  38     -23.472  41.826 -64.089  1.00 18.84           O  
ATOM    286  N   ALA B  39     -27.086  42.140 -63.180  1.00 19.46           N  
ATOM    287  CA  ALA B  39     -27.892  41.759 -64.337  1.00 19.46           C  
ATOM    288  C   ALA B  39     -29.378  41.974 -64.065  1.00 19.46           C  
ATOM    289  CB  ALA B  39     -27.629  40.302 -64.712  1.00 19.46           C  
ATOM    290  O   ALA B  39     -29.786  42.154 -62.915  1.00 19.46           O  
ATOM    291  N   THR B  40     -30.589  40.929 -64.319  1.00 19.22           N  
ATOM    292  CA  THR B  40     -31.446  40.798 -65.492  1.00 19.22           C  
ATOM    293  C   THR B  40     -32.904  41.068 -65.129  1.00 19.22           C  
ATOM    294  CB  THR B  40     -31.322  39.398 -66.122  1.00 19.22           C  
ATOM    295  O   THR B  40     -33.591  41.824 -65.819  1.00 19.22           O  
ATOM    296  CG2 THR B  40     -31.885  39.381 -67.539  1.00 19.22           C  
ATOM    297  OG1 THR B  40     -29.940  39.021 -66.164  1.00 19.22           O  
ATOM    298  N   PRO B  41     -34.019  40.140 -64.633  1.00 20.48           N  
ATOM    299  CA  PRO B  41     -35.011  39.576 -65.552  1.00 20.48           C  
ATOM    300  C   PRO B  41     -36.349  40.310 -65.499  1.00 20.48           C  
ATOM    301  CB  PRO B  41     -35.161  38.132 -65.065  1.00 20.48           C  
ATOM    302  O   PRO B  41     -36.617  41.044 -64.544  1.00 20.48           O  
ATOM    303  CG  PRO B  41     -34.844  38.187 -63.605  1.00 20.48           C  
ATOM    304  CD  PRO B  41     -34.324  39.558 -63.280  1.00 20.48           C  
ATOM    305  N   GLU B  42     -37.670  39.737 -66.163  1.00 21.66           N  
ATOM    306  CA  GLU B  42     -38.609  40.034 -67.241  1.00 21.66           C  
ATOM    307  C   GLU B  42     -39.946  40.520 -66.690  1.00 21.66           C  
ATOM    308  CB  GLU B  42     -38.821  38.802 -68.124  1.00 21.66           C  
ATOM    309  O   GLU B  42     -40.453  41.563 -67.107  1.00 21.66           O  
ATOM    310  CG  GLU B  42     -37.996  38.813 -69.403  1.00 21.66           C  
ATOM    311  CD  GLU B  42     -38.594  37.960 -70.511  1.00 21.66           C  
ATOM    312  OE1 GLU B  42     -38.241  38.166 -71.694  1.00 21.66           O  
ATOM    313  OE2 GLU B  42     -39.424  37.078 -70.192  1.00 21.66           O  
ATOM    314  N   LEU B  43     -41.147  39.676 -66.580  1.00 19.40           N  
ATOM    315  CA  LEU B  43     -42.129  39.664 -67.659  1.00 19.40           C  
ATOM    316  C   LEU B  43     -43.391  40.419 -67.255  1.00 19.40           C  
ATOM    317  CB  LEU B  43     -42.483  38.226 -68.047  1.00 19.40           C  
ATOM    318  O   LEU B  43     -43.901  41.239 -68.021  1.00 19.40           O  
ATOM    319  CG  LEU B  43     -42.355  37.872 -69.529  1.00 19.40           C  
ATOM    320  CD1 LEU B  43     -40.940  37.395 -69.840  1.00 19.40           C  
ATOM    321  CD2 LEU B  43     -43.379  36.810 -69.916  1.00 19.40           C  
ATOM    322  N   PRO B  44     -44.639  39.852 -66.566  1.00 20.26           N  
ATOM    323  CA  PRO B  44     -45.781  39.430 -67.380  1.00 20.26           C  
ATOM    324  C   PRO B  44     -46.944  40.418 -67.324  1.00 20.26           C  
ATOM    325  CB  PRO B  44     -46.176  38.086 -66.763  1.00 20.26           C  
ATOM    326  O   PRO B  44     -47.663  40.587 -68.312  1.00 20.26           O  
ATOM    327  CG  PRO B  44     -45.706  38.163 -65.346  1.00 20.26           C  
ATOM    328  CD  PRO B  44     -44.936  39.441 -65.168  1.00 20.26           C  
ATOM    329  N   THR B  45     -47.629  40.939 -66.321  1.00 20.88           N  
ATOM    330  CA  THR B  45     -49.010  40.556 -66.047  1.00 20.88           C  
ATOM    331  C   THR B  45     -49.982  41.491 -66.759  1.00 20.88           C  
ATOM    332  CB  THR B  45     -49.301  40.562 -64.535  1.00 20.88           C  
ATOM    333  O   THR B  45     -49.931  42.709 -66.572  1.00 20.88           O  
ATOM    334  CG2 THR B  45     -50.530  39.719 -64.208  1.00 20.88           C  
ATOM    335  OG1 THR B  45     -48.170  40.030 -63.834  1.00 20.88           O  
ATOM    336  N   GLN B  46     -50.977  41.136 -67.613  1.00 20.58           N  
ATOM    337  CA  GLN B  46     -51.674  41.647 -68.789  1.00 20.58           C  
ATOM    338  C   GLN B  46     -52.884  42.487 -68.389  1.00 20.58           C  
ATOM    339  CB  GLN B  46     -52.110  40.497 -69.697  1.00 20.58           C  
ATOM    340  O   GLN B  46     -53.222  43.460 -69.066  1.00 20.58           O  
ATOM    341  CG  GLN B  46     -51.115  40.175 -70.804  1.00 20.58           C  
ATOM    342  CD  GLN B  46     -51.776  39.584 -72.034  1.00 20.58           C  
ATOM    343  NE2 GLN B  46     -51.028  39.507 -73.130  1.00 20.58           N  
ATOM    344  OE1 GLN B  46     -52.949  39.198 -72.000  1.00 20.58           O  
ATOM    345  N   GLY B  47     -53.875  41.989 -67.574  1.00 20.46           N  
ATOM    346  CA  GLY B  47     -55.197  41.686 -68.099  1.00 20.46           C  
ATOM    347  C   GLY B  47     -56.028  42.925 -68.374  1.00 20.46           C  
ATOM    348  O   GLY B  47     -55.556  44.049 -68.193  1.00 20.46           O  
ATOM    349  N   THR B  48     -57.355  43.008 -67.890  1.00 20.07           N  
ATOM    350  CA  THR B  48     -58.630  42.887 -68.588  1.00 20.07           C  
ATOM    351  C   THR B  48     -59.266  44.259 -68.796  1.00 20.07           C  
ATOM    352  CB  THR B  48     -59.605  41.978 -67.817  1.00 20.07           C  
ATOM    353  O   THR B  48     -59.704  44.585 -69.901  1.00 20.07           O  
ATOM    354  CG2 THR B  48     -59.218  40.510 -67.958  1.00 20.07           C  
ATOM    355  OG1 THR B  48     -59.585  42.334 -66.429  1.00 20.07           O  
ATOM    356  N   PHE B  49     -60.045  44.847 -67.767  1.00 18.36           N  
ATOM    357  CA  PHE B  49     -61.498  44.820 -67.886  1.00 18.36           C  
ATOM    358  C   PHE B  49     -62.013  46.111 -68.512  1.00 18.36           C  
ATOM    359  CB  PHE B  49     -62.147  44.607 -66.515  1.00 18.36           C  
ATOM    360  O   PHE B  49     -62.951  46.087 -69.313  1.00 18.36           O  
ATOM    361  CG  PHE B  49     -62.152  43.171 -66.063  1.00 18.36           C  
ATOM    362  CD1 PHE B  49     -63.123  42.288 -66.520  1.00 18.36           C  
ATOM    363  CD2 PHE B  49     -61.186  42.705 -65.182  1.00 18.36           C  
ATOM    364  CE1 PHE B  49     -63.131  40.959 -66.104  1.00 18.36           C  
ATOM    365  CE2 PHE B  49     -61.187  41.378 -64.761  1.00 18.36           C  
ATOM    366  CZ  PHE B  49     -62.161  40.507 -65.223  1.00 18.36           C  
ATOM    367  N   SER B  50     -61.744  47.454 -68.074  1.00 19.26           N  
ATOM    368  CA  SER B  50     -62.799  48.147 -67.341  1.00 19.26           C  
ATOM    369  C   SER B  50     -63.676  48.968 -68.280  1.00 19.26           C  
ATOM    370  CB  SER B  50     -62.198  49.054 -66.267  1.00 19.26           C  
ATOM    371  O   SER B  50     -63.293  49.235 -69.421  1.00 19.26           O  
ATOM    372  OG  SER B  50     -61.119  48.411 -65.611  1.00 19.26           O  
ATOM    373  N   ASN B  51     -64.483  50.010 -67.730  1.00 18.46           N  
ATOM    374  CA  ASN B  51     -65.880  50.400 -67.569  1.00 18.46           C  
ATOM    375  C   ASN B  51     -66.290  51.451 -68.596  1.00 18.46           C  
ATOM    376  CB  ASN B  51     -66.133  50.916 -66.150  1.00 18.46           C  
ATOM    377  O   ASN B  51     -65.459  51.921 -69.375  1.00 18.46           O  
ATOM    378  CG  ASN B  51     -66.916  49.933 -65.303  1.00 18.46           C  
ATOM    379  ND2 ASN B  51     -66.974  50.188 -64.001  1.00 18.46           N  
ATOM    380  OD1 ASN B  51     -67.464  48.953 -65.813  1.00 18.46           O  
ATOM    381  N   VAL B  52     -66.690  52.657 -68.112  1.00 19.43           N  
ATOM    382  CA  VAL B  52     -68.049  53.181 -68.025  1.00 19.43           C  
ATOM    383  C   VAL B  52     -68.217  54.347 -68.998  1.00 19.43           C  
ATOM    384  CB  VAL B  52     -68.393  53.632 -66.588  1.00 19.43           C  
ATOM    385  O   VAL B  52     -69.336  54.669 -69.402  1.00 19.43           O  
ATOM    386  CG1 VAL B  52     -69.783  54.265 -66.539  1.00 19.43           C  
ATOM    387  CG2 VAL B  52     -68.305  52.451 -65.623  1.00 19.43           C  
ATOM    388  N   SER B  53     -67.327  55.066 -69.742  1.00 20.28           N  
ATOM    389  CA  SER B  53     -67.259  56.435 -69.244  1.00 20.28           C  
ATOM    390  C   SER B  53     -68.285  57.327 -69.935  1.00 20.28           C  
ATOM    391  CB  SER B  53     -65.856  57.010 -69.444  1.00 20.28           C  
ATOM    392  O   SER B  53     -68.597  57.127 -71.111  1.00 20.28           O  
ATOM    393  OG  SER B  53     -65.550  57.956 -68.434  1.00 20.28           O  
ATOM    394  N   THR B  54     -68.229  58.677 -69.518  1.00 20.80           N  
ATOM    395  CA  THR B  54     -69.205  59.660 -69.061  1.00 20.80           C  
ATOM    396  C   THR B  54     -69.684  60.527 -70.222  1.00 20.80           C  
ATOM    397  CB  THR B  54     -68.619  60.557 -67.955  1.00 20.80           C  
ATOM    398  O   THR B  54     -70.888  60.721 -70.403  1.00 20.80           O  
ATOM    399  CG2 THR B  54     -68.730  59.890 -66.588  1.00 20.80           C  
ATOM    400  OG1 THR B  54     -67.237  60.813 -68.238  1.00 20.80           O  
ATOM    401  N   ASN B  55     -69.125  61.844 -70.421  1.00 19.23           N  
ATOM    402  CA  ASN B  55     -69.651  63.116 -69.937  1.00 19.23           C  
ATOM    403  C   ASN B  55     -70.258  63.939 -71.070  1.00 19.23           C  
ATOM    404  CB  ASN B  55     -68.556  63.916 -69.228  1.00 19.23           C  
ATOM    405  O   ASN B  55     -70.078  63.614 -72.245  1.00 19.23           O  
ATOM    406  CG  ASN B  55     -68.802  64.048 -67.738  1.00 19.23           C  
ATOM    407  ND2 ASN B  55     -67.757  64.391 -66.993  1.00 19.23           N  
ATOM    408  OD1 ASN B  55     -69.920  63.842 -67.260  1.00 19.23           O  
ATOM    409  N   VAL B  56     -69.893  65.383 -71.089  1.00 19.66           N  
ATOM    410  CA  VAL B  56     -70.638  66.602 -70.792  1.00 19.66           C  
ATOM    411  C   VAL B  56     -70.938  67.353 -72.087  1.00 19.66           C  
ATOM    412  CB  VAL B  56     -69.865  67.515 -69.813  1.00 19.66           C  
ATOM    413  O   VAL B  56     -72.077  67.761 -72.324  1.00 19.66           O  
ATOM    414  CG1 VAL B  56     -70.622  68.821 -69.582  1.00 19.66           C  
ATOM    415  CG2 VAL B  56     -69.623  66.793 -68.489  1.00 19.66           C  
ATOM    416  N   SER B  57     -70.090  68.396 -72.616  1.00 17.99           N  
ATOM    417  CA  SER B  57     -70.184  69.806 -72.251  1.00 17.99           C  
ATOM    418  C   SER B  57     -70.682  70.648 -73.421  1.00 17.99           C  
ATOM    419  CB  SER B  57     -68.827  70.328 -71.777  1.00 17.99           C  
ATOM    420  O   SER B  57     -70.977  70.117 -74.494  1.00 17.99           O  
ATOM    421  OG  SER B  57     -68.990  71.446 -70.922  1.00 17.99           O  
ATOM    422  N   TYR B  58     -69.902  71.736 -73.992  1.00 18.25           N  
ATOM    423  CA  TYR B  58     -69.875  73.161 -73.684  1.00 18.25           C  
ATOM    424  C   TYR B  58     -70.388  73.982 -74.861  1.00 18.25           C  
ATOM    425  CB  TYR B  58     -68.456  73.606 -73.317  1.00 18.25           C  
ATOM    426  O   TYR B  58     -70.507  73.472 -75.978  1.00 18.25           O  
ATOM    427  CG  TYR B  58     -68.164  73.541 -71.837  1.00 18.25           C  
ATOM    428  CD1 TYR B  58     -68.438  74.624 -71.005  1.00 18.25           C  
ATOM    429  CD2 TYR B  58     -67.614  72.397 -71.269  1.00 18.25           C  
ATOM    430  CE1 TYR B  58     -68.168  74.569 -69.641  1.00 18.25           C  
ATOM    431  CE2 TYR B  58     -67.340  72.331 -69.906  1.00 18.25           C  
ATOM    432  OH  TYR B  58     -67.352  73.361 -67.753  1.00 18.25           O  
ATOM    433  CZ  TYR B  58     -67.621  73.420 -69.102  1.00 18.25           C  
ATOM    434  N   GLN B  59     -69.613  75.254 -75.256  1.00 18.69           N  
ATOM    435  CA  GLN B  59     -69.793  76.672 -74.963  1.00 18.69           C  
ATOM    436  C   GLN B  59     -70.235  77.438 -76.207  1.00 18.69           C  
ATOM    437  CB  GLN B  59     -68.502  77.274 -74.407  1.00 18.69           C  
ATOM    438  O   GLN B  59     -70.153  76.921 -77.323  1.00 18.69           O  
ATOM    439  CG  GLN B  59     -68.280  76.994 -72.927  1.00 18.69           C  
ATOM    440  CD  GLN B  59     -67.594  78.140 -72.209  1.00 18.69           C  
ATOM    441  NE2 GLN B  59     -67.553  78.069 -70.882  1.00 18.69           N  
ATOM    442  OE1 GLN B  59     -67.104  79.082 -72.840  1.00 18.69           O  
ATOM    443  N   GLU B  60     -69.591  78.783 -76.353  1.00 19.22           N  
ATOM    444  CA  GLU B  60     -70.006  80.180 -76.265  1.00 19.22           C  
ATOM    445  C   GLU B  60     -70.112  80.812 -77.650  1.00 19.22           C  
ATOM    446  CB  GLU B  60     -69.031  80.978 -75.395  1.00 19.22           C  
ATOM    447  O   GLU B  60     -71.081  81.515 -77.944  1.00 19.22           O  
ATOM    448  CG  GLU B  60     -69.679  82.134 -74.648  1.00 19.22           C  
ATOM    449  CD  GLU B  60     -68.702  82.906 -73.774  1.00 19.22           C  
ATOM    450  OE1 GLU B  60     -69.084  83.965 -73.227  1.00 19.22           O  
ATOM    451  OE2 GLU B  60     -67.546  82.448 -73.637  1.00 19.22           O  
ATOM    452  N   THR B  61     -69.141  81.181 -78.394  1.00 18.18           N  
ATOM    453  CA  THR B  61     -68.541  82.511 -78.411  1.00 18.18           C  
ATOM    454  C   THR B  61     -69.024  83.307 -79.620  1.00 18.18           C  
ATOM    455  CB  THR B  61     -67.003  82.429 -78.428  1.00 18.18           C  
ATOM    456  O   THR B  61     -69.188  82.753 -80.709  1.00 18.18           O  
ATOM    457  CG2 THR B  61     -66.381  83.629 -77.721  1.00 18.18           C  
ATOM    458  OG1 THR B  61     -66.587  81.230 -77.764  1.00 18.18           O  
ATOM    459  N   THR B  62     -68.452  84.736 -79.560  1.00 18.41           N  
ATOM    460  CA  THR B  62     -68.908  86.105 -79.774  1.00 18.41           C  
ATOM    461  C   THR B  62     -68.718  86.516 -81.231  1.00 18.41           C  
ATOM    462  CB  THR B  62     -68.162  87.092 -78.858  1.00 18.41           C  
ATOM    463  O   THR B  62     -69.644  87.029 -81.863  1.00 18.41           O  
ATOM    464  CG2 THR B  62     -69.112  87.735 -77.853  1.00 18.41           C  
ATOM    465  OG1 THR B  62     -67.134  86.391 -78.146  1.00 18.41           O  
ATOM    466  N   THR B  63     -67.597  87.492 -81.434  1.00 17.70           N  
ATOM    467  CA  THR B  63     -67.769  88.919 -81.686  1.00 17.70           C  
ATOM    468  C   THR B  63     -67.638  89.225 -83.175  1.00 17.70           C  
ATOM    469  CB  THR B  63     -66.744  89.753 -80.895  1.00 17.70           C  
ATOM    470  O   THR B  63     -68.475  89.927 -83.746  1.00 17.70           O  
ATOM    471  CG2 THR B  63     -67.091  89.789 -79.411  1.00 17.70           C  
ATOM    472  OG1 THR B  63     -65.442  89.176 -81.056  1.00 17.70           O  
ATOM    473  N   PRO B  64     -66.376  89.611 -83.700  1.00 17.91           N  
ATOM    474  CA  PRO B  64     -65.944  91.007 -83.805  1.00 17.91           C  
ATOM    475  C   PRO B  64     -66.093  91.566 -85.218  1.00 17.91           C  
ATOM    476  CB  PRO B  64     -64.471  90.953 -83.392  1.00 17.91           C  
ATOM    477  O   PRO B  64     -66.182  90.802 -86.182  1.00 17.91           O  
ATOM    478  CG  PRO B  64     -64.044  89.550 -83.683  1.00 17.91           C  
ATOM    479  CD  PRO B  64     -65.252  88.761 -84.101  1.00 17.91           C  
ATOM    480  N   SER B  65     -65.430  92.930 -85.257  1.00 18.94           N  
ATOM    481  CA  SER B  65     -65.894  94.194 -85.820  1.00 18.94           C  
ATOM    482  C   SER B  65     -65.391  94.381 -87.247  1.00 18.94           C  
ATOM    483  CB  SER B  65     -65.436  95.367 -84.952  1.00 18.94           C  
ATOM    484  O   SER B  65     -66.165  94.720 -88.144  1.00 18.94           O  
ATOM    485  OG  SER B  65     -66.105  95.359 -83.702  1.00 18.94           O  
ATOM    486  N   THR B  66     -64.094  94.783 -87.461  1.00 18.41           N  
ATOM    487  CA  THR B  66     -63.648  96.166 -87.591  1.00 18.41           C  
ATOM    488  C   THR B  66     -63.330  96.496 -89.047  1.00 18.41           C  
ATOM    489  CB  THR B  66     -62.410  96.438 -86.718  1.00 18.41           C  
ATOM    490  O   THR B  66     -63.101  95.596 -89.858  1.00 18.41           O  
ATOM    491  CG2 THR B  66     -62.810  96.978 -85.349  1.00 18.41           C  
ATOM    492  OG1 THR B  66     -61.678  95.219 -86.543  1.00 18.41           O  
ATOM    493  N   LEU B  67     -62.166  97.274 -89.187  1.00 19.36           N  
ATOM    494  CA  LEU B  67     -62.100  98.707 -89.452  1.00 19.36           C  
ATOM    495  C   LEU B  67     -61.676  98.974 -90.892  1.00 19.36           C  
ATOM    496  CB  LEU B  67     -61.125  99.386 -88.486  1.00 19.36           C  
ATOM    497  O   LEU B  67     -61.199  98.070 -91.581  1.00 19.36           O  
ATOM    498  CG  LEU B  67     -61.690 100.533 -87.647  1.00 19.36           C  
ATOM    499  CD1 LEU B  67     -61.906 100.080 -86.207  1.00 19.36           C  
ATOM    500  CD2 LEU B  67     -60.762 101.742 -87.699  1.00 19.36           C  
ATOM    501  N   GLY B  68     -60.450  99.801 -91.029  1.00 21.12           N  
ATOM    502  CA  GLY B  68     -60.196 101.205 -91.309  1.00 21.12           C  
ATOM    503  C   GLY B  68     -59.579 101.439 -92.675  1.00 21.12           C  
ATOM    504  O   GLY B  68     -59.242 100.486 -93.381  1.00 21.12           O  
ATOM    505  N   SER B  69     -58.527 102.421 -92.761  1.00 20.10           N  
ATOM    506  CA  SER B  69     -58.383 103.794 -93.237  1.00 20.10           C  
ATOM    507  C   SER B  69     -57.438 103.869 -94.431  1.00 20.10           C  
ATOM    508  CB  SER B  69     -57.873 104.699 -92.115  1.00 20.10           C  
ATOM    509  O   SER B  69     -57.788 104.429 -95.472  1.00 20.10           O  
ATOM    510  OG  SER B  69     -58.579 105.928 -92.100  1.00 20.10           O  
ATOM    511  N   THR B  70     -56.315 104.635 -94.203  1.00 19.83           N  
ATOM    512  CA  THR B  70     -56.178 105.998 -94.705  1.00 19.83           C  
ATOM    513  C   THR B  70     -55.494 106.005 -96.069  1.00 19.83           C  
ATOM    514  CB  THR B  70     -55.381 106.877 -93.723  1.00 19.83           C  
ATOM    515  O   THR B  70     -54.998 104.973 -96.526  1.00 19.83           O  
ATOM    516  CG2 THR B  70     -56.299 107.516 -92.686  1.00 19.83           C  
ATOM    517  OG1 THR B  70     -54.407 106.069 -93.050  1.00 19.83           O  
ATOM    518  N   SER B  71     -54.217 106.742 -96.222  1.00 19.07           N  
ATOM    519  CA  SER B  71     -53.729 108.093 -96.477  1.00 19.07           C  
ATOM    520  C   SER B  71     -52.707 108.108 -97.608  1.00 19.07           C  
ATOM    521  CB  SER B  71     -53.109 108.687 -95.211  1.00 19.07           C  
ATOM    522  O   SER B  71     -52.201 107.058 -98.009  1.00 19.07           O  
ATOM    523  OG  SER B  71     -51.840 108.112 -94.955  1.00 19.07           O  
ATOM    524  N   LEU B  72     -51.380 108.576 -97.385  1.00 20.93           N  
ATOM    525  CA  LEU B  72     -50.828 109.903 -97.639  1.00 20.93           C  
ATOM    526  C   LEU B  72     -49.963 109.900 -98.895  1.00 20.93           C  
ATOM    527  CB  LEU B  72     -50.006 110.380 -96.439  1.00 20.93           C  
ATOM    528  O   LEU B  72     -49.503 108.844 -99.335  1.00 20.93           O  
ATOM    529  CG  LEU B  72     -50.679 111.398 -95.518  1.00 20.93           C  
ATOM    530  CD1 LEU B  72     -50.578 110.947 -94.065  1.00 20.93           C  
ATOM    531  CD2 LEU B  72     -50.054 112.778 -95.699  1.00 20.93           C  
ATOM    532  N   HIS B  73     -49.225 111.136 -99.212  1.00 20.50           N  
ATOM    533  CA  HIS B  73     -48.994 112.212-100.169  1.00 20.50           C  
ATOM    534  C   HIS B  73     -47.639 112.061-100.852  1.00 20.50           C  
ATOM    535  CB  HIS B  73     -49.085 113.574 -99.478  1.00 20.50           C  
ATOM    536  O   HIS B  73     -47.521 112.275-102.061  1.00 20.50           O  
ATOM    537  CG  HIS B  73     -50.486 114.073 -99.317  1.00 20.50           C  
ATOM    538  CD2 HIS B  73     -51.278 114.161 -98.223  1.00 20.50           C  
ATOM    539  ND1 HIS B  73     -51.229 114.555-100.372  1.00 20.50           N  
ATOM    540  CE1 HIS B  73     -52.422 114.920 -99.932  1.00 20.50           C  
ATOM    541  NE2 HIS B  73     -52.477 114.691 -98.631  1.00 20.50           N  
ATOM    542  N   PRO B  74     -46.458 111.875-100.205  1.00 21.98           N  
ATOM    543  CA  PRO B  74     -45.580 113.018 -99.941  1.00 21.98           C  
ATOM    544  C   PRO B  74     -44.613 113.295-101.090  1.00 21.98           C  
ATOM    545  CB  PRO B  74     -44.822 112.596 -98.680  1.00 21.98           C  
ATOM    546  O   PRO B  74     -44.292 112.390-101.864  1.00 21.98           O  
ATOM    547  CG  PRO B  74     -44.802 111.102 -98.727  1.00 21.98           C  
ATOM    548  CD  PRO B  74     -45.638 110.651 -99.890  1.00 21.98           C  
ATOM    549  N   VAL B  75     -43.956 114.517-101.260  1.00 21.57           N  
ATOM    550  CA  VAL B  75     -43.791 115.545-102.283  1.00 21.57           C  
ATOM    551  C   VAL B  75     -42.556 115.242-103.127  1.00 21.57           C  
ATOM    552  CB  VAL B  75     -43.677 116.954-101.658  1.00 21.57           C  
ATOM    553  O   VAL B  75     -42.627 115.221-104.358  1.00 21.57           O  
ATOM    554  CG1 VAL B  75     -43.129 117.953-102.675  1.00 21.57           C  
ATOM    555  CG2 VAL B  75     -45.035 117.414-101.130  1.00 21.57           C  
ATOM    556  N   SER B  76     -41.225 115.810-102.713  1.00 19.47           N  
ATOM    557  CA  SER B  76     -40.746 117.172-102.928  1.00 19.47           C  
ATOM    558  C   SER B  76     -39.511 117.188-103.822  1.00 19.47           C  
ATOM    559  CB  SER B  76     -40.427 117.845-101.592  1.00 19.47           C  
ATOM    560  O   SER B  76     -38.887 116.148-104.048  1.00 19.47           O  
ATOM    561  OG  SER B  76     -39.637 116.997-100.777  1.00 19.47           O  
ATOM    562  N   GLN B  77     -38.316 117.922-103.351  1.00 19.48           N  
ATOM    563  CA  GLN B  77     -37.696 119.209-103.647  1.00 19.48           C  
ATOM    564  C   GLN B  77     -36.370 119.026-104.380  1.00 19.48           C  
ATOM    565  CB  GLN B  77     -37.479 120.010-102.362  1.00 19.48           C  
ATOM    566  O   GLN B  77     -35.799 117.934-104.376  1.00 19.48           O  
ATOM    567  CG  GLN B  77     -38.609 120.980-102.044  1.00 19.48           C  
ATOM    568  CD  GLN B  77     -38.256 121.945-100.928  1.00 19.48           C  
ATOM    569  NE2 GLN B  77     -39.075 122.978-100.757  1.00 19.48           N  
ATOM    570  OE1 GLN B  77     -37.257 121.764-100.225  1.00 19.48           O  
ATOM    571  N   HIS B  78     -35.266 119.789-104.096  1.00 19.60           N  
ATOM    572  CA  HIS B  78     -34.672 120.931-104.781  1.00 19.60           C  
ATOM    573  C   HIS B  78     -33.318 120.570-105.383  1.00 19.60           C  
ATOM    574  CB  HIS B  78     -34.522 122.113-103.822  1.00 19.60           C  
ATOM    575  O   HIS B  78     -33.058 120.857-106.554  1.00 19.60           O  
ATOM    576  CG  HIS B  78     -34.994 123.413-104.392  1.00 19.60           C  
ATOM    577  CD2 HIS B  78     -34.353 124.592-104.567  1.00 19.60           C  
ATOM    578  ND1 HIS B  78     -36.278 123.598-104.860  1.00 19.60           N  
ATOM    579  CE1 HIS B  78     -36.405 124.838-105.299  1.00 19.60           C  
ATOM    580  NE2 HIS B  78     -35.252 125.463-105.133  1.00 19.60           N  
ATOM    581  N   GLY B  79     -32.056 120.349-104.634  1.00 18.62           N  
ATOM    582  CA  GLY B  79     -31.285 121.528-104.274  1.00 18.62           C  
ATOM    583  C   GLY B  79     -30.001 121.667-105.070  1.00 18.62           C  
ATOM    584  O   GLY B  79     -29.599 120.741-105.776  1.00 18.62           O  
ATOM    585  N   ASN B  80     -28.674 122.245-104.561  1.00 19.15           N  
ATOM    586  CA  ASN B  80     -28.022 123.537-104.747  1.00 19.15           C  
ATOM    587  C   ASN B  80     -26.718 123.399-105.528  1.00 19.15           C  
ATOM    588  CB  ASN B  80     -27.764 124.208-103.396  1.00 19.15           C  
ATOM    589  O   ASN B  80     -26.215 122.289-105.712  1.00 19.15           O  
ATOM    590  CG  ASN B  80     -28.893 125.128-102.976  1.00 19.15           C  
ATOM    591  ND2 ASN B  80     -28.789 125.684-101.775  1.00 19.15           N  
ATOM    592  OD1 ASN B  80     -29.851 125.338-103.725  1.00 19.15           O  
ATOM    593  N   GLU B  81     -25.274 123.992-104.976  1.00 18.70           N  
ATOM    594  CA  GLU B  81     -24.494 125.218-105.116  1.00 18.70           C  
ATOM    595  C   GLU B  81     -23.109 124.928-105.687  1.00 18.70           C  
ATOM    596  CB  GLU B  81     -24.369 125.932-103.768  1.00 18.70           C  
ATOM    597  O   GLU B  81     -22.657 123.781-105.684  1.00 18.70           O  
ATOM    598  CG  GLU B  81     -24.977 127.327-103.753  1.00 18.70           C  
ATOM    599  CD  GLU B  81     -24.662 128.105-102.485  1.00 18.70           C  
ATOM    600  OE1 GLU B  81     -24.852 129.342-102.469  1.00 18.70           O  
ATOM    601  OE2 GLU B  81     -24.222 127.472-101.499  1.00 18.70           O  
ATOM    602  N   ALA B  82     -21.799 125.334-104.903  1.00 20.20           N  
ATOM    603  CA  ALA B  82     -20.882 126.469-104.957  1.00 20.20           C  
ATOM    604  C   ALA B  82     -19.491 126.030-105.408  1.00 20.20           C  
ATOM    605  CB  ALA B  82     -20.804 127.157-103.596  1.00 20.20           C  
ATOM    606  O   ALA B  82     -19.169 124.840-105.377  1.00 20.20           O  
ATOM    607  N   THR B  83     -18.241 126.514-104.627  1.00 18.54           N  
ATOM    608  CA  THR B  83     -17.274 127.585-104.837  1.00 18.54           C  
ATOM    609  C   THR B  83     -15.891 127.014-105.138  1.00 18.54           C  
ATOM    610  CB  THR B  83     -17.193 128.513-103.610  1.00 18.54           C  
ATOM    611  O   THR B  83     -15.614 125.852-104.836  1.00 18.54           O  
ATOM    612  CG2 THR B  83     -17.185 129.979-104.029  1.00 18.54           C  
ATOM    613  OG1 THR B  83     -18.324 128.275-102.764  1.00 18.54           O  
ATOM    614  N   THR B  84     -14.830 126.980-104.079  1.00 20.29           N  
ATOM    615  CA  THR B  84     -13.825 128.036-104.027  1.00 20.29           C  
ATOM    616  C   THR B  84     -12.447 127.489-104.387  1.00 20.29           C  
ATOM    617  CB  THR B  84     -13.773 128.690-102.634  1.00 20.29           C  
ATOM    618  O   THR B  84     -12.220 126.279-104.335  1.00 20.29           O  
ATOM    619  CG2 THR B  84     -14.912 129.687-102.451  1.00 20.29           C  
ATOM    620  OG1 THR B  84     -13.879 127.672-101.631  1.00 20.29           O  
ATOM    621  N   ASN B  85     -11.378 127.840-103.605  1.00 20.22           N  
ATOM    622  CA  ASN B  85     -10.406 128.882-103.921  1.00 20.22           C  
ATOM    623  C   ASN B  85      -9.017 128.299-104.164  1.00 20.22           C  
ATOM    624  CB  ASN B  85     -10.356 129.926-102.803  1.00 20.22           C  
ATOM    625  O   ASN B  85      -8.782 127.116-103.908  1.00 20.22           O  
ATOM    626  CG  ASN B  85     -11.281 131.099-103.057  1.00 20.22           C  
ATOM    627  ND2 ASN B  85     -11.600 131.842-102.004  1.00 20.22           N  
ATOM    628  OD1 ASN B  85     -11.707 131.336-104.191  1.00 20.22           O  
ATOM    629  N   ILE B  86      -8.052 128.427-103.084  1.00 21.53           N  
ATOM    630  CA  ILE B  86      -7.001 129.439-103.091  1.00 21.53           C  
ATOM    631  C   ILE B  86      -5.640 128.769-103.263  1.00 21.53           C  
ATOM    632  CB  ILE B  86      -7.023 130.286-101.799  1.00 21.53           C  
ATOM    633  O   ILE B  86      -5.492 127.574-102.996  1.00 21.53           O  
ATOM    634  CG1 ILE B  86      -8.400 130.933-101.608  1.00 21.53           C  
ATOM    635  CG2 ILE B  86      -5.919 131.347-101.830  1.00 21.53           C  
ATOM    636  CD1 ILE B  86      -8.615 131.531-100.224  1.00 21.53           C  
ATOM    637  N   THR B  87      -4.535 129.022-102.479  1.00 19.82           N  
ATOM    638  CA  THR B  87      -3.359 129.867-102.302  1.00 19.82           C  
ATOM    639  C   THR B  87      -2.161 129.038-101.849  1.00 19.82           C  
ATOM    640  CB  THR B  87      -3.626 130.989-101.281  1.00 19.82           C  
ATOM    641  O   THR B  87      -2.326 127.974-101.249  1.00 19.82           O  
ATOM    642  CG2 THR B  87      -3.003 132.305-101.735  1.00 19.82           C  
ATOM    643  OG1 THR B  87      -5.040 131.168-101.135  1.00 19.82           O  
ATOM    644  N   GLU B  88      -1.800 129.208-100.733  1.00 22.10           N  
ATOM    645  CA  GLU B  88      -0.583 130.013-100.781  1.00 22.10           C  
ATOM    646  C   GLU B  88       0.650 129.169-100.470  1.00 22.10           C  
ATOM    647  CB  GLU B  88      -0.676 131.188 -99.805  1.00 22.10           C  
ATOM    648  O   GLU B  88       0.535 128.074 -99.916  1.00 22.10           O  
ATOM    649  CG  GLU B  88      -0.178 132.507-100.379  1.00 22.10           C  
ATOM    650  CD  GLU B  88      -0.274 133.664 -99.398  1.00 22.10           C  
ATOM    651  OE1 GLU B  88       0.212 134.772 -99.717  1.00 22.10           O  
ATOM    652  OE2 GLU B  88      -0.838 133.459 -98.300  1.00 22.10           O  
ATOM    653  N   THR B  89       1.378 129.145 -99.305  1.00 19.86           N  
ATOM    654  CA  THR B  89       2.639 129.837 -99.061  1.00 19.86           C  
ATOM    655  C   THR B  89       3.672 128.885 -98.463  1.00 19.86           C  
ATOM    656  CB  THR B  89       2.443 131.041 -98.121  1.00 19.86           C  
ATOM    657  O   THR B  89       4.830 128.872 -98.886  1.00 19.86           O  
ATOM    658  CG2 THR B  89       3.546 132.077 -98.316  1.00 19.86           C  
ATOM    659  OG1 THR B  89       1.176 131.652 -98.394  1.00 19.86           O  
ATOM    660  N   THR B  90       3.510 127.879 -97.352  1.00 19.63           N  
ATOM    661  CA  THR B  90       4.191 128.277 -96.125  1.00 19.63           C  
ATOM    662  C   THR B  90       5.611 127.719 -96.090  1.00 19.63           C  
ATOM    663  CB  THR B  90       3.420 127.805 -94.879  1.00 19.63           C  
ATOM    664  O   THR B  90       5.912 126.730 -96.761  1.00 19.63           O  
ATOM    665  CG2 THR B  90       3.594 128.782 -93.721  1.00 19.63           C  
ATOM    666  OG1 THR B  90       2.027 127.701 -95.197  1.00 19.63           O  
ATOM    667  N   VAL B  91       6.440 127.072 -94.701  1.00 16.86           N  
ATOM    668  CA  VAL B  91       7.364 127.515 -93.662  1.00 16.86           C  
ATOM    669  C   VAL B  91       8.299 126.370 -93.280  1.00 16.86           C  
ATOM    670  CB  VAL B  91       6.611 128.028 -92.415  1.00 16.86           C  
ATOM    671  O   VAL B  91       7.927 125.198 -93.376  1.00 16.86           O  
ATOM    672  CG1 VAL B  91       7.574 128.712 -91.446  1.00 16.86           C  
ATOM    673  CG2 VAL B  91       5.491 128.984 -92.823  1.00 16.86           C  
ATOM    674  N   LYS B  92       8.867 125.293 -92.732  1.00 21.90           N  
ATOM    675  CA  LYS B  92       9.457 125.726 -91.468  1.00 21.90           C  
ATOM    676  C   LYS B  92      10.792 126.430 -91.698  1.00 21.90           C  
ATOM    677  CB  LYS B  92       9.648 124.535 -90.529  1.00 21.90           C  
ATOM    678  O   LYS B  92      11.490 126.146 -92.673  1.00 21.90           O  
ATOM    679  CG  LYS B  92       8.550 124.387 -89.486  1.00 21.90           C  
ATOM    680  CD  LYS B  92       8.868 123.276 -88.492  1.00 21.90           C  
ATOM    681  CE  LYS B  92       7.767 123.123 -87.452  1.00 21.90           C  
ATOM    682  NZ  LYS B  92       8.100 122.074 -86.443  1.00 21.90           N  
ATOM    683  N   PHE B  93      11.199 127.767 -90.920  1.00 24.51           N  
ATOM    684  CA  PHE B  93      12.451 128.434 -90.580  1.00 24.51           C  
ATOM    685  C   PHE B  93      13.495 127.424 -90.119  1.00 24.51           C  
ATOM    686  CB  PHE B  93      12.222 129.486 -89.491  1.00 24.51           C  
ATOM    687  O   PHE B  93      13.156 126.296 -89.755  1.00 24.51           O  
ATOM    688  CG  PHE B  93      11.888 130.852 -90.027  1.00 24.51           C  
ATOM    689  CD1 PHE B  93      12.896 131.735 -90.396  1.00 24.51           C  
ATOM    690  CD2 PHE B  93      10.566 131.254 -90.163  1.00 24.51           C  
ATOM    691  CE1 PHE B  93      12.590 133.000 -90.892  1.00 24.51           C  
ATOM    692  CE2 PHE B  93      10.252 132.516 -90.658  1.00 24.51           C  
ATOM    693  CZ  PHE B  93      11.266 133.388 -91.021  1.00 24.51           C  
ATOM    694  N   THR B  94      13.618 127.246 -88.965  1.00 17.52           N  
ATOM    695  CA  THR B  94      13.963 128.036 -87.788  1.00 17.52           C  
ATOM    696  C   THR B  94      13.990 127.161 -86.538  1.00 17.52           C  
ATOM    697  CB  THR B  94      12.973 129.198 -87.584  1.00 17.52           C  
ATOM    698  O   THR B  94      12.982 126.544 -86.184  1.00 17.52           O  
ATOM    699  CG2 THR B  94      13.415 130.439 -88.352  1.00 17.52           C  
ATOM    700  OG1 THR B  94      11.677 128.799 -88.047  1.00 17.52           O  
ATOM    701  N   SER B  95      14.975 127.080 -86.205  1.00 17.67           N  
ATOM    702  CA  SER B  95      15.919 127.022 -85.093  1.00 17.67           C  
ATOM    703  C   SER B  95      16.071 128.384 -84.425  1.00 17.67           C  
ATOM    704  CB  SER B  95      17.284 126.526 -85.574  1.00 17.67           C  
ATOM    705  O   SER B  95      16.554 129.335 -85.043  1.00 17.67           O  
ATOM    706  OG  SER B  95      17.310 125.111 -85.641  1.00 17.67           O  
ATOM    707  N   THR B  96      15.521 129.249 -84.345  1.00 21.73           N  
ATOM    708  CA  THR B  96      15.650 130.099 -83.167  1.00 21.73           C  
ATOM    709  C   THR B  96      15.785 129.256 -81.903  1.00 21.73           C  
ATOM    710  CB  THR B  96      14.444 131.047 -83.029  1.00 21.73           C  
ATOM    711  O   THR B  96      15.397 128.086 -81.887  1.00 21.73           O  
ATOM    712  CG2 THR B  96      14.897 132.478 -82.761  1.00 21.73           C  
ATOM    713  OG1 THR B  96      13.679 131.019 -84.240  1.00 21.73           O  
ATOM    714  N   SER B  97      14.970 129.846 -80.485  1.00 19.80           N  
ATOM    715  CA  SER B  97      15.478 130.745 -79.453  1.00 19.80           C  
ATOM    716  C   SER B  97      15.598 130.033 -78.110  1.00 19.80           C  
ATOM    717  CB  SER B  97      14.571 131.967 -79.313  1.00 19.80           C  
ATOM    718  O   SER B  97      14.665 129.354 -77.676  1.00 19.80           O  
ATOM    719  OG  SER B  97      13.212 131.577 -79.220  1.00 19.80           O  
ATOM    720  N   VAL B  98      16.256 129.174 -77.126  1.00 24.44           N  
ATOM    721  CA  VAL B  98      15.864 128.990 -75.733  1.00 24.44           C  
ATOM    722  C   VAL B  98      15.618 130.350 -75.082  1.00 24.44           C  
ATOM    723  CB  VAL B  98      16.933 128.206 -74.940  1.00 24.44           C  
ATOM    724  O   VAL B  98      16.451 131.254 -75.184  1.00 24.44           O  
ATOM    725  CG1 VAL B  98      16.560 128.127 -73.461  1.00 24.44           C  
ATOM    726  CG2 VAL B  98      17.110 126.806 -75.526  1.00 24.44           C  
ATOM    727  N   ILE B  99      14.862 130.902 -74.672  1.00 16.31           N  
ATOM    728  CA  ILE B  99      14.664 131.954 -73.681  1.00 16.31           C  
ATOM    729  C   ILE B  99      14.894 131.394 -72.279  1.00 16.31           C  
ATOM    730  CB  ILE B  99      13.251 132.571 -73.787  1.00 16.31           C  
ATOM    731  O   ILE B  99      15.645 131.970 -71.489  1.00 16.31           O  
ATOM    732  CG1 ILE B  99      12.896 132.843 -75.253  1.00 16.31           C  
ATOM    733  CG2 ILE B  99      13.158 133.853 -72.954  1.00 16.31           C  
ATOM    734  CD1 ILE B  99      11.489 133.389 -75.458  1.00 16.31           C  
ATOM    735  N   THR B 100      13.819 130.694 -71.350  1.00 17.45           N  
ATOM    736  CA  THR B 100      13.212 131.011 -70.062  1.00 17.45           C  
ATOM    737  C   THR B 100      13.908 130.253 -68.936  1.00 17.45           C  
ATOM    738  CB  THR B 100      11.709 130.679 -70.057  1.00 17.45           C  
ATOM    739  O   THR B 100      14.339 129.113 -69.121  1.00 17.45           O  
ATOM    740  CG2 THR B 100      10.865 131.949 -70.090  1.00 17.45           C  
ATOM    741  OG1 THR B 100      11.397 129.882 -71.206  1.00 17.45           O  
ATOM    742  N   SER B 101      13.783 130.087 -67.319  1.00 13.80           N  
ATOM    743  CA  SER B 101      14.052 130.802 -66.075  1.00 13.80           C  
ATOM    744  C   SER B 101      13.786 129.918 -64.861  1.00 13.80           C  
ATOM    745  CB  SER B 101      13.199 132.069 -65.990  1.00 13.80           C  
ATOM    746  O   SER B 101      14.568 129.912 -63.908  1.00 13.80           O  
ATOM    747  OG  SER B 101      12.840 132.343 -64.647  1.00 13.80           O  
ATOM    748  N   VAL B 102      13.101 129.666 -63.897  1.00 20.81           N  
ATOM    749  CA  VAL B 102      13.464 130.347 -62.659  1.00 20.81           C  
ATOM    750  C   VAL B 102      14.271 129.404 -61.768  1.00 20.81           C  
ATOM    751  CB  VAL B 102      12.216 130.855 -61.903  1.00 20.81           C  
ATOM    752  O   VAL B 102      15.343 129.769 -61.278  1.00 20.81           O  
ATOM    753  CG1 VAL B 102      12.603 131.415 -60.536  1.00 20.81           C  
ATOM    754  CG2 VAL B 102      11.487 131.912 -62.730  1.00 20.81           C  
ATOM    755  N   TYR B 103      14.230 128.516 -60.094  1.00 15.62           N  
ATOM    756  CA  TYR B 103      14.326 129.224 -58.823  1.00 15.62           C  
ATOM    757  C   TYR B 103      15.235 128.480 -57.851  1.00 15.62           C  
ATOM    758  CB  TYR B 103      12.938 129.407 -58.202  1.00 15.62           C  
ATOM    759  O   TYR B 103      16.379 128.884 -57.629  1.00 15.62           O  
ATOM    760  CG  TYR B 103      12.274 130.711 -58.575  1.00 15.62           C  
ATOM    761  CD1 TYR B 103      12.512 131.871 -57.841  1.00 15.62           C  
ATOM    762  CD2 TYR B 103      11.407 130.785 -59.659  1.00 15.62           C  
ATOM    763  CE1 TYR B 103      11.901 133.074 -58.179  1.00 15.62           C  
ATOM    764  CE2 TYR B 103      10.790 131.983 -60.006  1.00 15.62           C  
ATOM    765  OH  TYR B 103      10.436 134.308 -59.601  1.00 15.62           O  
ATOM    766  CZ  TYR B 103      11.044 133.120 -59.262  1.00 15.62           C  
ATOM    767  N   GLY B 104      15.057 127.393 -56.528  1.00 14.40           N  
ATOM    768  CA  GLY B 104      15.172 127.720 -55.116  1.00 14.40           C  
ATOM    769  C   GLY B 104      16.093 126.781 -54.359  1.00 14.40           C  
ATOM    770  O   GLY B 104      17.086 127.216 -53.772  1.00 14.40           O  
ATOM    771  N   ASN B 105      15.614 125.301 -53.842  1.00 18.23           N  
ATOM    772  CA  ASN B 105      15.879 125.096 -52.422  1.00 18.23           C  
ATOM    773  C   ASN B 105      17.248 124.464 -52.192  1.00 18.23           C  
ATOM    774  CB  ASN B 105      14.783 124.234 -51.791  1.00 18.23           C  
ATOM    775  O   ASN B 105      17.714 123.668 -53.010  1.00 18.23           O  
ATOM    776  CG  ASN B 105      13.704 125.060 -51.119  1.00 18.23           C  
ATOM    777  ND2 ASN B 105      13.062 124.487 -50.108  1.00 18.23           N  
ATOM    778  OD1 ASN B 105      13.449 126.203 -51.507  1.00 18.23           O  
ATOM    779  N   THR B 106      18.006 124.087 -51.069  1.00 15.71           N  
ATOM    780  CA  THR B 106      18.794 124.295 -49.859  1.00 15.71           C  
ATOM    781  C   THR B 106      19.066 122.967 -49.156  1.00 15.71           C  
ATOM    782  CB  THR B 106      18.083 125.256 -48.888  1.00 15.71           C  
ATOM    783  O   THR B 106      18.163 122.141 -49.008  1.00 15.71           O  
ATOM    784  CG2 THR B 106      17.933 126.644 -49.501  1.00 15.71           C  
ATOM    785  OG1 THR B 106      16.783 124.739 -48.579  1.00 15.71           O  
ATOM    786  N   ASN B 107      19.347 121.575 -49.155  1.00 18.33           N  
ATOM    787  CA  ASN B 107      20.321 121.527 -48.070  1.00 18.33           C  
ATOM    788  C   ASN B 107      21.518 122.431 -48.350  1.00 18.33           C  
ATOM    789  CB  ASN B 107      20.786 120.089 -47.829  1.00 18.33           C  
ATOM    790  O   ASN B 107      22.076 123.033 -47.430  1.00 18.33           O  
ATOM    791  CG  ASN B 107      19.878 119.333 -46.880  1.00 18.33           C  
ATOM    792  ND2 ASN B 107      19.748 118.029 -47.096  1.00 18.33           N  
ATOM    793  OD1 ASN B 107      19.298 119.915 -45.960  1.00 18.33           O  
ATOM    794  N   SER B 108      23.331 122.216 -49.005  1.00 17.64           N  
ATOM    795  CA  SER B 108      24.439 122.104 -48.063  1.00 17.64           C  
ATOM    796  C   SER B 108      24.843 123.470 -47.519  1.00 17.64           C  
ATOM    797  CB  SER B 108      25.642 121.434 -48.727  1.00 17.64           C  
ATOM    798  O   SER B 108      25.521 124.240 -48.203  1.00 17.64           O  
ATOM    799  OG  SER B 108      26.214 120.462 -47.869  1.00 17.64           O  
ATOM    800  N   SER B 109      24.119 124.754 -46.776  1.00 17.40           N  
ATOM    801  CA  SER B 109      24.239 124.418 -45.362  1.00 17.40           C  
ATOM    802  C   SER B 109      23.111 123.494 -44.915  1.00 17.40           C  
ATOM    803  CB  SER B 109      24.239 125.686 -44.507  1.00 17.40           C  
ATOM    804  O   SER B 109      22.081 123.395 -45.585  1.00 17.40           O  
ATOM    805  OG  SER B 109      22.915 126.063 -44.166  1.00 17.40           O  
ATOM    806  N   VAL B 110      22.736 123.349 -43.678  1.00 22.96           N  
ATOM    807  CA  VAL B 110      21.708 123.525 -42.658  1.00 22.96           C  
ATOM    808  C   VAL B 110      20.959 124.834 -42.899  1.00 22.96           C  
ATOM    809  CB  VAL B 110      22.312 123.511 -41.236  1.00 22.96           C  
ATOM    810  O   VAL B 110      19.727 124.872 -42.838  1.00 22.96           O  
ATOM    811  CG1 VAL B 110      21.248 123.850 -40.193  1.00 22.96           C  
ATOM    812  CG2 VAL B 110      22.942 122.152 -40.938  1.00 22.96           C  
ATOM    813  N   GLN B 111      20.944 125.871 -43.111  1.00 14.53           N  
ATOM    814  CA  GLN B 111      20.439 126.225 -41.789  1.00 14.53           C  
ATOM    815  C   GLN B 111      18.915 126.157 -41.745  1.00 14.53           C  
ATOM    816  CB  GLN B 111      20.914 127.623 -41.390  1.00 14.53           C  
ATOM    817  O   GLN B 111      18.248 126.405 -42.752  1.00 14.53           O  
ATOM    818  CG  GLN B 111      21.930 127.628 -40.257  1.00 14.53           C  
ATOM    819  CD  GLN B 111      22.634 128.963 -40.104  1.00 14.53           C  
ATOM    820  NE2 GLN B 111      23.596 129.026 -39.190  1.00 14.53           N  
ATOM    821  OE1 GLN B 111      22.315 129.931 -40.802  1.00 14.53           O  
ATOM    822  N   SER B 112      18.008 126.578 -41.490  1.00 26.90           N  
ATOM    823  CA  SER B 112      18.127 127.013 -40.103  1.00 26.90           C  
ATOM    824  C   SER B 112      18.362 125.829 -39.170  1.00 26.90           C  
ATOM    825  CB  SER B 112      16.872 127.772 -39.669  1.00 26.90           C  
ATOM    826  O   SER B 112      18.041 124.689 -39.512  1.00 26.90           O  
ATOM    827  OG  SER B 112      15.784 127.478 -40.529  1.00 26.90           O  
ATOM    828  N   GLN B 113      17.904 126.051 -38.303  1.00 18.01           N  
ATOM    829  CA  GLN B 113      17.220 126.297 -37.038  1.00 18.01           C  
ATOM    830  C   GLN B 113      15.836 125.656 -37.026  1.00 18.01           C  
ATOM    831  CB  GLN B 113      17.105 127.799 -36.773  1.00 18.01           C  
ATOM    832  O   GLN B 113      15.285 125.374 -35.960  1.00 18.01           O  
ATOM    833  CG  GLN B 113      18.239 128.363 -35.927  1.00 18.01           C  
ATOM    834  CD  GLN B 113      18.038 129.826 -35.576  1.00 18.01           C  
ATOM    835  NE2 GLN B 113      18.731 130.288 -34.541  1.00 18.01           N  
ATOM    836  OE1 GLN B 113      17.266 130.534 -36.230  1.00 18.01           O  
ATOM    837  N   THR B 114      14.906 125.448 -37.771  1.00 19.10           N  
ATOM    838  CA  THR B 114      13.697 126.238 -37.562  1.00 19.10           C  
ATOM    839  C   THR B 114      12.775 125.559 -36.554  1.00 19.10           C  
ATOM    840  CB  THR B 114      12.941 126.462 -38.885  1.00 19.10           C  
ATOM    841  O   THR B 114      12.761 124.331 -36.446  1.00 19.10           O  
ATOM    842  CG2 THR B 114      12.193 127.791 -38.872  1.00 19.10           C  
ATOM    843  OG1 THR B 114      13.878 126.464 -39.970  1.00 19.10           O  
ATOM    844  N   SER B 115      11.432 126.056 -36.156  1.00 17.04           N  
ATOM    845  CA  SER B 115      10.452 126.831 -35.403  1.00 17.04           C  
ATOM    846  C   SER B 115       9.300 125.952 -34.927  1.00 17.04           C  
ATOM    847  CB  SER B 115       9.910 127.981 -36.253  1.00 17.04           C  
ATOM    848  O   SER B 115       8.899 126.021 -33.764  1.00 17.04           O  
ATOM    849  OG  SER B 115       8.910 127.519 -37.145  1.00 17.04           O  
ATOM    850  N   VAL B 116       8.141 125.440 -35.577  1.00 17.33           N  
ATOM    851  CA  VAL B 116       6.853 126.059 -35.280  1.00 17.33           C  
ATOM    852  C   VAL B 116       6.048 125.155 -34.349  1.00 17.33           C  
ATOM    853  CB  VAL B 116       6.050 126.345 -36.569  1.00 17.33           C  
ATOM    854  O   VAL B 116       6.107 123.928 -34.460  1.00 17.33           O  
ATOM    855  CG1 VAL B 116       4.825 127.205 -36.263  1.00 17.33           C  
ATOM    856  CG2 VAL B 116       6.938 127.026 -37.609  1.00 17.33           C  
ATOM    857  N   ILE B 117       4.797 125.541 -33.967  1.00 13.77           N  
ATOM    858  CA  ILE B 117       3.998 126.124 -32.896  1.00 13.77           C  
ATOM    859  C   ILE B 117       2.762 125.262 -32.646  1.00 13.77           C  
ATOM    860  CB  ILE B 117       3.582 127.575 -33.226  1.00 13.77           C  
ATOM    861  O   ILE B 117       2.041 124.914 -33.584  1.00 13.77           O  
ATOM    862  CG1 ILE B 117       4.788 128.374 -33.733  1.00 13.77           C  
ATOM    863  CG2 ILE B 117       2.953 128.248 -32.003  1.00 13.77           C  
ATOM    864  CD1 ILE B 117       4.430 129.736 -34.310  1.00 13.77           C  
ATOM    865  N   SER B 118       2.936 124.960 -31.458  1.00 49.93           N  
ATOM    866  CA  SER B 118       2.311 125.308 -30.186  1.00 49.93           C  
ATOM    867  C   SER B 118       2.172 126.819 -30.034  1.00 49.93           C  
ATOM    868  CB  SER B 118       3.121 124.742 -29.019  1.00 49.93           C  
ATOM    869  O   SER B 118       1.363 127.296 -29.235  1.00 49.93           O  
ATOM    870  OG  SER B 118       2.447 123.647 -28.423  1.00 49.93           O  
ATOM    871  N   THR B 119       1.223 127.789 -30.728  1.00 18.28           N  
ATOM    872  CA  THR B 119       0.511 128.299 -29.561  1.00 18.28           C  
ATOM    873  C   THR B 119      -0.634 127.367 -29.176  1.00 18.28           C  
ATOM    874  CB  THR B 119      -0.040 129.714 -29.818  1.00 18.28           C  
ATOM    875  O   THR B 119      -0.801 127.035 -28.000  1.00 18.28           O  
ATOM    876  CG2 THR B 119       0.529 130.716 -28.819  1.00 18.28           C  
ATOM    877  OG1 THR B 119       0.315 130.125 -31.144  1.00 18.28           O  
ATOM    878  N   VAL B 120      -2.036 127.813 -29.431  1.00 19.47           N  
ATOM    879  CA  VAL B 120      -2.826 128.322 -28.315  1.00 19.47           C  
ATOM    880  C   VAL B 120      -3.627 127.184 -27.687  1.00 19.47           C  
ATOM    881  CB  VAL B 120      -3.774 129.458 -28.761  1.00 19.47           C  
ATOM    882  O   VAL B 120      -3.611 127.005 -26.466  1.00 19.47           O  
ATOM    883  CG1 VAL B 120      -4.716 129.853 -27.625  1.00 19.47           C  
ATOM    884  CG2 VAL B 120      -2.970 130.666 -29.238  1.00 19.47           C  
ATOM    885  N   PHE B 121      -5.143 127.094 -27.837  1.00 17.14           N  
ATOM    886  CA  PHE B 121      -6.181 127.391 -26.856  1.00 17.14           C  
ATOM    887  C   PHE B 121      -6.878 126.115 -26.402  1.00 17.14           C  
ATOM    888  CB  PHE B 121      -7.205 128.371 -27.437  1.00 17.14           C  
ATOM    889  O   PHE B 121      -6.926 125.130 -27.142  1.00 17.14           O  
ATOM    890  CG  PHE B 121      -6.805 129.816 -27.304  1.00 17.14           C  
ATOM    891  CD1 PHE B 121      -6.992 130.497 -26.108  1.00 17.14           C  
ATOM    892  CD2 PHE B 121      -6.242 130.494 -28.378  1.00 17.14           C  
ATOM    893  CE1 PHE B 121      -6.623 131.834 -25.983  1.00 17.14           C  
ATOM    894  CE2 PHE B 121      -5.871 131.830 -28.260  1.00 17.14           C  
ATOM    895  CZ  PHE B 121      -6.063 132.499 -27.062  1.00 17.14           C  
ATOM    896  N   THR B 122      -7.843 126.105 -25.393  1.00 18.02           N  
ATOM    897  CA  THR B 122      -7.954 125.792 -23.973  1.00 18.02           C  
ATOM    898  C   THR B 122      -8.708 124.482 -23.765  1.00 18.02           C  
ATOM    899  CB  THR B 122      -8.663 126.923 -23.205  1.00 18.02           C  
ATOM    900  O   THR B 122      -8.314 123.657 -22.938  1.00 18.02           O  
ATOM    901  CG2 THR B 122      -7.716 128.091 -22.947  1.00 18.02           C  
ATOM    902  OG1 THR B 122      -9.778 127.389 -23.975  1.00 18.02           O  
ATOM    903  N   THR B 123     -10.105 124.370 -23.800  1.00 22.32           N  
ATOM    904  CA  THR B 123     -10.789 124.781 -22.579  1.00 22.32           C  
ATOM    905  C   THR B 123     -10.597 123.744 -21.476  1.00 22.32           C  
ATOM    906  CB  THR B 123     -12.294 124.998 -22.827  1.00 22.32           C  
ATOM    907  O   THR B 123     -10.309 122.579 -21.756  1.00 22.32           O  
ATOM    908  CG2 THR B 123     -12.581 126.437 -23.242  1.00 22.32           C  
ATOM    909  OG1 THR B 123     -12.732 124.116 -23.868  1.00 22.32           O  
ATOM    910  N   PRO B 124     -11.540 123.788 -20.382  1.00 18.36           N  
ATOM    911  CA  PRO B 124     -12.216 123.933 -19.090  1.00 18.36           C  
ATOM    912  C   PRO B 124     -13.096 122.733 -18.747  1.00 18.36           C  
ATOM    913  CB  PRO B 124     -13.062 125.195 -19.275  1.00 18.36           C  
ATOM    914  O   PRO B 124     -12.944 122.138 -17.677  1.00 18.36           O  
ATOM    915  CG  PRO B 124     -13.233 125.327 -20.754  1.00 18.36           C  
ATOM    916  CD  PRO B 124     -12.476 124.217 -21.423  1.00 18.36           C  
ATOM    917  N   ALA B 125     -14.453 122.990 -18.424  1.00 20.38           N  
ATOM    918  CA  ALA B 125     -14.986 123.120 -17.070  1.00 20.38           C  
ATOM    919  C   ALA B 125     -15.551 121.792 -16.574  1.00 20.38           C  
ATOM    920  CB  ALA B 125     -16.061 124.203 -17.023  1.00 20.38           C  
ATOM    921  O   ALA B 125     -15.620 120.818 -17.328  1.00 20.38           O  
ATOM    922  N   ASN B 126     -16.873 121.881 -16.069  1.00 19.73           N  
ATOM    923  CA  ASN B 126     -17.420 121.667 -14.734  1.00 19.73           C  
ATOM    924  C   ASN B 126     -17.973 120.254 -14.574  1.00 19.73           C  
ATOM    925  CB  ASN B 126     -18.507 122.700 -14.428  1.00 19.73           C  
ATOM    926  O   ASN B 126     -18.197 119.554 -15.564  1.00 19.73           O  
ATOM    927  CG  ASN B 126     -17.958 123.942 -13.754  1.00 19.73           C  
ATOM    928  ND2 ASN B 126     -18.727 125.024 -13.789  1.00 19.73           N  
ATOM    929  OD1 ASN B 126     -16.852 123.930 -13.208  1.00 19.73           O  
ATOM    930  N   VAL B 127     -19.146 120.220 -13.736  1.00 19.11           N  
ATOM    931  CA  VAL B 127     -19.604 119.781 -12.422  1.00 19.11           C  
ATOM    932  C   VAL B 127     -20.482 118.540 -12.569  1.00 19.11           C  
ATOM    933  CB  VAL B 127     -20.379 120.899 -11.689  1.00 19.11           C  
ATOM    934  O   VAL B 127     -20.298 117.553 -11.852  1.00 19.11           O  
ATOM    935  CG1 VAL B 127     -20.907 120.399 -10.345  1.00 19.11           C  
ATOM    936  CG2 VAL B 127     -19.489 122.125 -11.494  1.00 19.11           C  
ATOM    937  N   SER B 128     -21.929 118.763 -12.575  1.00 15.87           N  
ATOM    938  CA  SER B 128     -22.731 118.515 -11.381  1.00 15.87           C  
ATOM    939  C   SER B 128     -23.506 117.206 -11.497  1.00 15.87           C  
ATOM    940  CB  SER B 128     -23.701 119.671 -11.136  1.00 15.87           C  
ATOM    941  O   SER B 128     -23.593 116.443 -10.534  1.00 15.87           O  
ATOM    942  OG  SER B 128     -23.003 120.835 -10.728  1.00 15.87           O  
ATOM    943  N   THR B 129     -24.617 117.167 -12.304  1.00 18.74           N  
ATOM    944  CA  THR B 129     -25.887 117.283 -11.597  1.00 18.74           C  
ATOM    945  C   THR B 129     -26.361 115.918 -11.107  1.00 18.74           C  
ATOM    946  CB  THR B 129     -26.969 117.915 -12.492  1.00 18.74           C  
ATOM    947  O   THR B 129     -25.966 114.885 -11.653  1.00 18.74           O  
ATOM    948  CG2 THR B 129     -27.268 119.348 -12.065  1.00 18.74           C  
ATOM    949  OG1 THR B 129     -26.515 117.918 -13.851  1.00 18.74           O  
ATOM    950  N   PRO B 130     -27.733 115.790 -11.089  1.00 18.41           N  
ATOM    951  CA  PRO B 130     -28.796 115.782 -10.081  1.00 18.41           C  
ATOM    952  C   PRO B 130     -29.374 114.389  -9.844  1.00 18.41           C  
ATOM    953  CB  PRO B 130     -29.851 116.718 -10.675  1.00 18.41           C  
ATOM    954  O   PRO B 130     -29.027 113.443 -10.556  1.00 18.41           O  
ATOM    955  CG  PRO B 130     -29.599 116.694 -12.147  1.00 18.41           C  
ATOM    956  CD  PRO B 130     -28.327 115.937 -12.401  1.00 18.41           C  
ATOM    957  N   GLU B 131     -30.678 114.307 -10.114  1.00 16.68           N  
ATOM    958  CA  GLU B 131     -31.813 114.252  -9.198  1.00 16.68           C  
ATOM    959  C   GLU B 131     -32.429 112.856  -9.166  1.00 16.68           C  
ATOM    960  CB  GLU B 131     -32.872 115.285  -9.591  1.00 16.68           C  
ATOM    961  O   GLU B 131     -32.724 112.327  -8.092  1.00 16.68           O  
ATOM    962  CG  GLU B 131     -33.516 115.988  -8.404  1.00 16.68           C  
ATOM    963  CD  GLU B 131     -34.526 117.048  -8.811  1.00 16.68           C  
ATOM    964  OE1 GLU B 131     -35.198 117.619  -7.922  1.00 16.68           O  
ATOM    965  OE2 GLU B 131     -34.648 117.310 -10.029  1.00 16.68           O  
ATOM    966  N   THR B 132     -33.233 112.514 -10.192  1.00 16.76           N  
ATOM    967  CA  THR B 132     -34.635 112.655  -9.811  1.00 16.76           C  
ATOM    968  C   THR B 132     -35.155 111.368  -9.178  1.00 16.76           C  
ATOM    969  CB  THR B 132     -35.508 113.024 -11.024  1.00 16.76           C  
ATOM    970  O   THR B 132     -34.607 110.289  -9.412  1.00 16.76           O  
ATOM    971  CG2 THR B 132     -36.775 113.753 -10.588  1.00 16.76           C  
ATOM    972  OG1 THR B 132     -34.761 113.873 -11.904  1.00 16.76           O  
ATOM    973  N   THR B 133     -36.259 110.926  -9.696  1.00 16.34           N  
ATOM    974  CA  THR B 133     -37.599 110.964  -9.119  1.00 16.34           C  
ATOM    975  C   THR B 133     -38.026 109.575  -8.653  1.00 16.34           C  
ATOM    976  CB  THR B 133     -38.626 111.509 -10.127  1.00 16.34           C  
ATOM    977  O   THR B 133     -38.498 109.410  -7.527  1.00 16.34           O  
ATOM    978  CG2 THR B 133     -39.942 111.858  -9.439  1.00 16.34           C  
ATOM    979  OG1 THR B 133     -38.098 112.687 -10.749  1.00 16.34           O  
ATOM    980  N   LEU B 134     -38.859 109.009  -9.458  1.00 16.96           N  
ATOM    981  CA  LEU B 134     -40.249 109.062  -9.020  1.00 16.96           C  
ATOM    982  C   LEU B 134     -40.620 107.807  -8.237  1.00 16.96           C  
ATOM    983  CB  LEU B 134     -41.184 109.222 -10.221  1.00 16.96           C  
ATOM    984  O   LEU B 134     -39.918 106.795  -8.309  1.00 16.96           O  
ATOM    985  CG  LEU B 134     -41.571 110.655 -10.593  1.00 16.96           C  
ATOM    986  CD1 LEU B 134     -41.736 110.784 -12.103  1.00 16.96           C  
ATOM    987  CD2 LEU B 134     -42.849 111.068  -9.872  1.00 16.96           C  
ATOM    988  N   LYS B 135     -41.808 107.295  -8.605  1.00 19.06           N  
ATOM    989  CA  LYS B 135     -43.108 107.283  -7.940  1.00 19.06           C  
ATOM    990  C   LYS B 135     -43.453 105.886  -7.433  1.00 19.06           C  
ATOM    991  CB  LYS B 135     -44.200 107.781  -8.888  1.00 19.06           C  
ATOM    992  O   LYS B 135     -42.892 104.893  -7.902  1.00 19.06           O  
ATOM    993  CG  LYS B 135     -44.916 109.033  -8.402  1.00 19.06           C  
ATOM    994  CD  LYS B 135     -45.935 109.525  -9.422  1.00 19.06           C  
ATOM    995  CE  LYS B 135     -46.699 110.738  -8.910  1.00 19.06           C  
ATOM    996  NZ  LYS B 135     -47.335 111.504 -10.024  1.00 19.06           N  
ATOM    997  N   PRO B 136     -44.777 105.584  -7.630  1.00 18.51           N  
ATOM    998  CA  PRO B 136     -45.736 105.409  -6.536  1.00 18.51           C  
ATOM    999  C   PRO B 136     -46.004 103.940  -6.217  1.00 18.51           C  
ATOM   1000  CB  PRO B 136     -47.000 106.093  -7.063  1.00 18.51           C  
ATOM   1001  O   PRO B 136     -45.943 103.536  -5.053  1.00 18.51           O  
ATOM   1002  CG  PRO B 136     -46.832 106.115  -8.548  1.00 18.51           C  
ATOM   1003  CD  PRO B 136     -45.479 105.555  -8.883  1.00 18.51           C  
ATOM   1004  N   SER B 137     -47.077 103.388  -6.929  1.00 17.74           N  
ATOM   1005  CA  SER B 137     -48.353 103.291  -6.227  1.00 17.74           C  
ATOM   1006  C   SER B 137     -48.561 101.895  -5.650  1.00 17.74           C  
ATOM   1007  CB  SER B 137     -49.509 103.641  -7.165  1.00 17.74           C  
ATOM   1008  O   SER B 137     -47.809 100.969  -5.962  1.00 17.74           O  
ATOM   1009  OG  SER B 137     -49.655 102.656  -8.174  1.00 17.74           O  
ATOM   1010  N   LEU B 138     -49.744 101.237  -6.145  1.00 18.25           N  
ATOM   1011  CA  LEU B 138     -50.936 101.037  -5.327  1.00 18.25           C  
ATOM   1012  C   LEU B 138     -50.963  99.629  -4.742  1.00 18.25           C  
ATOM   1013  CB  LEU B 138     -52.200 101.284  -6.154  1.00 18.25           C  
ATOM   1014  O   LEU B 138     -50.256  98.740  -5.221  1.00 18.25           O  
ATOM   1015  CG  LEU B 138     -53.221 102.255  -5.557  1.00 18.25           C  
ATOM   1016  CD1 LEU B 138     -53.011 103.657  -6.120  1.00 18.25           C  
ATOM   1017  CD2 LEU B 138     -54.642 101.771  -5.830  1.00 18.25           C  
ATOM   1018  N   SER B 139     -52.310  98.995  -4.769  1.00 17.60           N  
ATOM   1019  CA  SER B 139     -53.120  98.588  -3.625  1.00 17.60           C  
ATOM   1020  C   SER B 139     -53.084  97.076  -3.432  1.00 17.60           C  
ATOM   1021  CB  SER B 139     -54.566  99.054  -3.799  1.00 17.60           C  
ATOM   1022  O   SER B 139     -52.637  96.589  -2.391  1.00 17.60           O  
ATOM   1023  OG  SER B 139     -54.652 100.070  -4.783  1.00 17.60           O  
ATOM   1024  N   PRO B 140     -54.262  96.461  -3.935  1.00 20.13           N  
ATOM   1025  CA  PRO B 140     -55.221  95.963  -2.946  1.00 20.13           C  
ATOM   1026  C   PRO B 140     -55.042  94.476  -2.647  1.00 20.13           C  
ATOM   1027  CB  PRO B 140     -56.577  96.228  -3.606  1.00 20.13           C  
ATOM   1028  O   PRO B 140     -54.929  94.086  -1.483  1.00 20.13           O  
ATOM   1029  CG  PRO B 140     -56.248  96.635  -5.006  1.00 20.13           C  
ATOM   1030  CD  PRO B 140     -54.767  96.491  -5.209  1.00 20.13           C  
ATOM   1031  N   GLY B 141     -55.949  93.668  -3.354  1.00 20.08           N  
ATOM   1032  CA  GLY B 141     -57.106  92.990  -2.793  1.00 20.08           C  
ATOM   1033  C   GLY B 141     -56.828  91.546  -2.419  1.00 20.08           C  
ATOM   1034  O   GLY B 141     -55.847  90.958  -2.878  1.00 20.08           O  
ATOM   1035  N   ASN B 142     -57.830  91.007  -1.634  1.00 21.17           N  
ATOM   1036  CA  ASN B 142     -57.667  90.064  -0.533  1.00 21.17           C  
ATOM   1037  C   ASN B 142     -57.543  88.629  -1.036  1.00 21.17           C  
ATOM   1038  CB  ASN B 142     -58.833  90.182   0.452  1.00 21.17           C  
ATOM   1039  O   ASN B 142     -57.768  88.360  -2.218  1.00 21.17           O  
ATOM   1040  CG  ASN B 142     -58.372  90.420   1.876  1.00 21.17           C  
ATOM   1041  ND2 ASN B 142     -59.315  90.719   2.762  1.00 21.17           N  
ATOM   1042  OD1 ASN B 142     -57.179  90.336   2.178  1.00 21.17           O  
ATOM   1043  N   VAL B 143     -58.300  87.742  -0.287  1.00 21.26           N  
ATOM   1044  CA  VAL B 143     -57.741  86.613   0.451  1.00 21.26           C  
ATOM   1045  C   VAL B 143     -57.989  85.318  -0.319  1.00 21.26           C  
ATOM   1046  CB  VAL B 143     -58.341  86.511   1.872  1.00 21.26           C  
ATOM   1047  O   VAL B 143     -57.052  84.569  -0.603  1.00 21.26           O  
ATOM   1048  CG1 VAL B 143     -57.260  86.149   2.889  1.00 21.26           C  
ATOM   1049  CG2 VAL B 143     -59.024  87.822   2.257  1.00 21.26           C  
ATOM   1050  N   SER B 144     -59.328  84.684  -0.119  1.00 20.30           N  
ATOM   1051  CA  SER B 144     -59.326  83.574   0.827  1.00 20.30           C  
ATOM   1052  C   SER B 144     -59.395  82.232   0.106  1.00 20.30           C  
ATOM   1053  CB  SER B 144     -60.498  83.698   1.802  1.00 20.30           C  
ATOM   1054  O   SER B 144     -58.551  81.360   0.324  1.00 20.30           O  
ATOM   1055  OG  SER B 144     -60.465  84.947   2.471  1.00 20.30           O  
ATOM   1056  N   ASP B 145     -60.807  81.790  -0.190  1.00 18.70           N  
ATOM   1057  CA  ASP B 145     -61.395  80.709   0.596  1.00 18.70           C  
ATOM   1058  C   ASP B 145     -61.443  79.411  -0.206  1.00 18.70           C  
ATOM   1059  CB  ASP B 145     -62.801  81.090   1.064  1.00 18.70           C  
ATOM   1060  O   ASP B 145     -62.073  78.438   0.215  1.00 18.70           O  
ATOM   1061  CG  ASP B 145     -62.815  81.725   2.444  1.00 18.70           C  
ATOM   1062  OD1 ASP B 145     -61.798  81.637   3.166  1.00 18.70           O  
ATOM   1063  OD2 ASP B 145     -63.853  82.316   2.813  1.00 18.70           O  
ATOM   1064  N   LEU B 146     -60.928  79.404  -1.299  1.00 18.80           N  
ATOM   1065  CA  LEU B 146     -61.844  78.693  -2.184  1.00 18.80           C  
ATOM   1066  C   LEU B 146     -62.170  77.310  -1.631  1.00 18.80           C  
ATOM   1067  CB  LEU B 146     -61.244  78.566  -3.586  1.00 18.80           C  
ATOM   1068  O   LEU B 146     -61.458  76.800  -0.763  1.00 18.80           O  
ATOM   1069  CG  LEU B 146     -62.240  78.471  -4.743  1.00 18.80           C  
ATOM   1070  CD1 LEU B 146     -62.911  79.820  -4.978  1.00 18.80           C  
ATOM   1071  CD2 LEU B 146     -61.543  77.988  -6.011  1.00 18.80           C  
ATOM   1072  N   SER B 147     -62.069  76.261  -2.487  1.00 17.40           N  
ATOM   1073  CA  SER B 147     -62.917  75.175  -2.967  1.00 17.40           C  
ATOM   1074  C   SER B 147     -62.703  73.904  -2.152  1.00 17.40           C  
ATOM   1075  CB  SER B 147     -62.644  74.894  -4.446  1.00 17.40           C  
ATOM   1076  O   SER B 147     -61.594  73.365  -2.113  1.00 17.40           O  
ATOM   1077  OG  SER B 147     -62.648  73.500  -4.702  1.00 17.40           O  
ATOM   1078  N   THR B 148     -63.545  73.695  -1.106  1.00 19.49           N  
ATOM   1079  CA  THR B 148     -63.355  72.841   0.061  1.00 19.49           C  
ATOM   1080  C   THR B 148     -63.248  71.376  -0.352  1.00 19.49           C  
ATOM   1081  CB  THR B 148     -64.506  73.010   1.070  1.00 19.49           C  
ATOM   1082  O   THR B 148     -62.309  70.681   0.044  1.00 19.49           O  
ATOM   1083  CG2 THR B 148     -63.973  73.201   2.486  1.00 19.49           C  
ATOM   1084  OG1 THR B 148     -65.287  74.155   0.707  1.00 19.49           O  
ATOM   1085  N   THR B 149     -64.406  70.648  -0.124  1.00 21.65           N  
ATOM   1086  CA  THR B 149     -64.481  69.595   0.882  1.00 21.65           C  
ATOM   1087  C   THR B 149     -64.244  68.226   0.251  1.00 21.65           C  
ATOM   1088  CB  THR B 149     -65.843  69.603   1.600  1.00 21.65           C  
ATOM   1089  O   THR B 149     -64.377  68.065  -0.964  1.00 21.65           O  
ATOM   1090  CG2 THR B 149     -65.797  70.463   2.859  1.00 21.65           C  
ATOM   1091  OG1 THR B 149     -66.840  70.126   0.714  1.00 21.65           O  
ATOM   1092  N   SER B 150     -64.763  67.059   0.967  1.00 20.51           N  
ATOM   1093  CA  SER B 150     -64.137  65.902   1.599  1.00 20.51           C  
ATOM   1094  C   SER B 150     -64.489  64.613   0.864  1.00 20.51           C  
ATOM   1095  CB  SER B 150     -64.563  65.796   3.064  1.00 20.51           C  
ATOM   1096  O   SER B 150     -65.607  64.109   0.985  1.00 20.51           O  
ATOM   1097  OG  SER B 150     -63.434  65.840   3.920  1.00 20.51           O  
ATOM   1098  N   THR B 151     -64.310  64.542  -0.404  1.00 22.70           N  
ATOM   1099  CA  THR B 151     -64.902  63.357  -1.015  1.00 22.70           C  
ATOM   1100  C   THR B 151     -64.403  62.089  -0.329  1.00 22.70           C  
ATOM   1101  CB  THR B 151     -64.586  63.288  -2.521  1.00 22.70           C  
ATOM   1102  O   THR B 151     -63.212  61.773  -0.385  1.00 22.70           O  
ATOM   1103  CG2 THR B 151     -65.470  62.262  -3.222  1.00 22.70           C  
ATOM   1104  OG1 THR B 151     -64.807  64.575  -3.109  1.00 22.70           O  
ATOM   1105  N   SER B 152     -64.912  61.771   0.877  1.00 20.79           N  
ATOM   1106  CA  SER B 152     -64.152  60.940   1.806  1.00 20.79           C  
ATOM   1107  C   SER B 152     -63.928  59.541   1.240  1.00 20.79           C  
ATOM   1108  CB  SER B 152     -64.871  60.845   3.152  1.00 20.79           C  
ATOM   1109  O   SER B 152     -62.794  59.062   1.186  1.00 20.79           O  
ATOM   1110  OG  SER B 152     -66.214  60.427   2.977  1.00 20.79           O  
ATOM   1111  N   LEU B 153     -64.931  58.539   1.472  1.00 19.40           N  
ATOM   1112  CA  LEU B 153     -64.636  57.566   2.518  1.00 19.40           C  
ATOM   1113  C   LEU B 153     -64.040  56.294   1.924  1.00 19.40           C  
ATOM   1114  CB  LEU B 153     -65.902  57.230   3.310  1.00 19.40           C  
ATOM   1115  O   LEU B 153     -62.995  55.823   2.377  1.00 19.40           O  
ATOM   1116  CG  LEU B 153     -65.755  57.175   4.832  1.00 19.40           C  
ATOM   1117  CD1 LEU B 153     -66.271  58.464   5.461  1.00 19.40           C  
ATOM   1118  CD2 LEU B 153     -66.491  55.965   5.397  1.00 19.40           C  
ATOM   1119  N   ALA B 154     -64.914  55.123   1.787  1.00 21.99           N  
ATOM   1120  CA  ALA B 154     -64.745  53.987   2.690  1.00 21.99           C  
ATOM   1121  C   ALA B 154     -63.880  52.903   2.052  1.00 21.99           C  
ATOM   1122  CB  ALA B 154     -66.104  53.415   3.086  1.00 21.99           C  
ATOM   1123  O   ALA B 154     -62.900  52.451   2.647  1.00 21.99           O  
ATOM   1124  N   THR B 155     -64.515  51.857   1.300  1.00 24.87           N  
ATOM   1125  CA  THR B 155     -64.581  50.490   1.805  1.00 24.87           C  
ATOM   1126  C   THR B 155     -63.429  49.654   1.257  1.00 24.87           C  
ATOM   1127  CB  THR B 155     -65.921  49.824   1.440  1.00 24.87           C  
ATOM   1128  O   THR B 155     -63.134  49.703   0.061  1.00 24.87           O  
ATOM   1129  CG2 THR B 155     -67.071  50.430   2.238  1.00 24.87           C  
ATOM   1130  OG1 THR B 155     -66.175  50.009   0.042  1.00 24.87           O  
ATOM   1131  N   SER B 156     -62.546  49.168   2.125  1.00 25.96           N  
ATOM   1132  CA  SER B 156     -61.199  48.615   2.024  1.00 25.96           C  
ATOM   1133  C   SER B 156     -61.223  47.206   1.441  1.00 25.96           C  
ATOM   1134  CB  SER B 156     -60.522  48.598   3.395  1.00 25.96           C  
ATOM   1135  O   SER B 156     -61.995  46.356   1.889  1.00 25.96           O  
ATOM   1136  OG  SER B 156     -61.233  47.767   4.297  1.00 25.96           O  
ATOM   1137  N   PRO B 157     -61.172  47.129   0.141  1.00 28.54           N  
ATOM   1138  CA  PRO B 157     -61.316  45.809  -0.477  1.00 28.54           C  
ATOM   1139  C   PRO B 157     -60.328  44.787   0.080  1.00 28.54           C  
ATOM   1140  CB  PRO B 157     -61.043  46.081  -1.958  1.00 28.54           C  
ATOM   1141  O   PRO B 157     -59.122  45.045   0.118  1.00 28.54           O  
ATOM   1142  CG  PRO B 157     -60.250  47.348  -1.974  1.00 28.54           C  
ATOM   1143  CD  PRO B 157     -60.209  47.903  -0.579  1.00 28.54           C  
ATOM   1144  N   THR B 158     -60.705  44.073   1.230  1.00 30.22           N  
ATOM   1145  CA  THR B 158     -59.808  43.305   2.086  1.00 30.22           C  
ATOM   1146  C   THR B 158     -59.280  42.076   1.351  1.00 30.22           C  
ATOM   1147  CB  THR B 158     -60.513  42.867   3.383  1.00 30.22           C  
ATOM   1148  O   THR B 158     -59.013  41.043   1.970  1.00 30.22           O  
ATOM   1149  CG2 THR B 158     -59.517  42.727   4.530  1.00 30.22           C  
ATOM   1150  OG1 THR B 158     -61.498  43.845   3.738  1.00 30.22           O  
ATOM   1151  N   LYS B 159     -59.087  41.985   0.040  1.00 28.47           N  
ATOM   1152  CA  LYS B 159     -59.015  40.594  -0.398  1.00 28.47           C  
ATOM   1153  C   LYS B 159     -57.866  39.860   0.288  1.00 28.47           C  
ATOM   1154  CB  LYS B 159     -58.854  40.517  -1.917  1.00 28.47           C  
ATOM   1155  O   LYS B 159     -56.725  40.327   0.268  1.00 28.47           O  
ATOM   1156  CG  LYS B 159     -59.999  39.809  -2.626  1.00 28.47           C  
ATOM   1157  CD  LYS B 159     -59.828  39.845  -4.139  1.00 28.47           C  
ATOM   1158  CE  LYS B 159     -61.053  39.293  -4.855  1.00 28.47           C  
ATOM   1159  NZ  LYS B 159     -60.958  39.473  -6.334  1.00 28.47           N  
ATOM   1160  N   PRO B 160     -58.216  38.937   1.249  1.00 29.49           N  
ATOM   1161  CA  PRO B 160     -57.321  38.256   2.187  1.00 29.49           C  
ATOM   1162  C   PRO B 160     -56.295  37.368   1.486  1.00 29.49           C  
ATOM   1163  CB  PRO B 160     -58.276  37.417   3.040  1.00 29.49           C  
ATOM   1164  O   PRO B 160     -56.651  36.590   0.597  1.00 29.49           O  
ATOM   1165  CG  PRO B 160     -59.520  37.303   2.220  1.00 29.49           C  
ATOM   1166  CD  PRO B 160     -59.382  38.192   1.018  1.00 29.49           C  
ATOM   1167  N   TYR B 161     -55.227  37.944   0.915  1.00 28.94           N  
ATOM   1168  CA  TYR B 161     -54.187  37.143   0.280  1.00 28.94           C  
ATOM   1169  C   TYR B 161     -53.657  36.080   1.235  1.00 28.94           C  
ATOM   1170  CB  TYR B 161     -53.037  38.035  -0.198  1.00 28.94           C  
ATOM   1171  O   TYR B 161     -53.240  36.393   2.353  1.00 28.94           O  
ATOM   1172  CG  TYR B 161     -53.393  38.903  -1.380  1.00 28.94           C  
ATOM   1173  CD1 TYR B 161     -53.313  38.410  -2.681  1.00 28.94           C  
ATOM   1174  CD2 TYR B 161     -53.809  40.217  -1.200  1.00 28.94           C  
ATOM   1175  CE1 TYR B 161     -53.638  39.206  -3.774  1.00 28.94           C  
ATOM   1176  CE2 TYR B 161     -54.137  41.023  -2.285  1.00 28.94           C  
ATOM   1177  OH  TYR B 161     -54.373  41.303  -4.644  1.00 28.94           O  
ATOM   1178  CZ  TYR B 161     -54.049  40.510  -3.566  1.00 28.94           C  
ATOM   1179  N   THR B 162     -54.357  34.885   1.342  1.00 30.31           N  
ATOM   1180  CA  THR B 162     -54.039  33.788   2.250  1.00 30.31           C  
ATOM   1181  C   THR B 162     -52.603  33.314   2.043  1.00 30.31           C  
ATOM   1182  CB  THR B 162     -55.006  32.605   2.057  1.00 30.31           C  
ATOM   1183  O   THR B 162     -52.245  32.860   0.954  1.00 30.31           O  
ATOM   1184  CG2 THR B 162     -55.335  31.942   3.391  1.00 30.31           C  
ATOM   1185  OG1 THR B 162     -56.219  33.079   1.460  1.00 30.31           O  
ATOM   1186  N   SER B 163     -51.605  34.182   2.288  1.00 31.47           N  
ATOM   1187  CA  SER B 163     -50.203  33.792   2.181  1.00 31.47           C  
ATOM   1188  C   SER B 163     -49.903  32.568   3.040  1.00 31.47           C  
ATOM   1189  CB  SER B 163     -49.291  34.949   2.592  1.00 31.47           C  
ATOM   1190  O   SER B 163     -50.145  32.577   4.249  1.00 31.47           O  
ATOM   1191  OG  SER B 163     -48.344  34.525   3.557  1.00 31.47           O  
ATOM   1192  N   SER B 164     -50.252  31.353   2.563  1.00 31.38           N  
ATOM   1193  CA  SER B 164     -49.993  30.118   3.296  1.00 31.38           C  
ATOM   1194  C   SER B 164     -48.542  30.045   3.760  1.00 31.38           C  
ATOM   1195  CB  SER B 164     -50.322  28.901   2.432  1.00 31.38           C  
ATOM   1196  O   SER B 164     -47.622  30.292   2.978  1.00 31.38           O  
ATOM   1197  OG  SER B 164     -49.464  28.836   1.306  1.00 31.38           O  
ATOM   1198  N   SER B 165     -48.243  30.700   4.857  1.00 33.10           N  
ATOM   1199  CA  SER B 165     -46.926  30.689   5.486  1.00 33.10           C  
ATOM   1200  C   SER B 165     -46.413  29.265   5.670  1.00 33.10           C  
ATOM   1201  CB  SER B 165     -46.971  31.402   6.838  1.00 33.10           C  
ATOM   1202  O   SER B 165     -47.095  28.426   6.263  1.00 33.10           O  
ATOM   1203  OG  SER B 165     -47.061  32.806   6.663  1.00 33.10           O  
ATOM   1204  N   PRO B 166     -45.676  28.722   4.713  1.00 35.61           N  
ATOM   1205  CA  PRO B 166     -45.178  27.372   4.986  1.00 35.61           C  
ATOM   1206  C   PRO B 166     -44.718  27.193   6.431  1.00 35.61           C  
ATOM   1207  CB  PRO B 166     -44.002  27.227   4.017  1.00 35.61           C  
ATOM   1208  O   PRO B 166     -44.400  28.174   7.107  1.00 35.61           O  
ATOM   1209  CG  PRO B 166     -43.698  28.622   3.574  1.00 35.61           C  
ATOM   1210  CD  PRO B 166     -44.795  29.526   4.059  1.00 35.61           C  
ATOM   1211  N   ILE B 167     -45.318  26.256   7.193  1.00 36.22           N  
ATOM   1212  CA  ILE B 167     -44.973  25.819   8.541  1.00 36.22           C  
ATOM   1213  C   ILE B 167     -43.455  25.734   8.683  1.00 36.22           C  
ATOM   1214  CB  ILE B 167     -45.619  24.456   8.876  1.00 36.22           C  
ATOM   1215  O   ILE B 167     -42.799  24.978   7.963  1.00 36.22           O  
ATOM   1216  CG1 ILE B 167     -47.143  24.535   8.723  1.00 36.22           C  
ATOM   1217  CG2 ILE B 167     -45.234  24.008  10.289  1.00 36.22           C  
ATOM   1218  CD1 ILE B 167     -47.837  23.181   8.734  1.00 36.22           C  
ATOM   1219  N   LEU B 168     -42.678  26.881   8.827  1.00 38.82           N  
ATOM   1220  CA  LEU B 168     -41.267  26.819   9.191  1.00 38.82           C  
ATOM   1221  C   LEU B 168     -41.055  25.905  10.393  1.00 38.82           C  
ATOM   1222  CB  LEU B 168     -40.730  28.219   9.499  1.00 38.82           C  
ATOM   1223  O   LEU B 168     -41.543  26.190  11.489  1.00 38.82           O  
ATOM   1224  CG  LEU B 168     -39.586  28.716   8.614  1.00 38.82           C  
ATOM   1225  CD1 LEU B 168     -40.114  29.120   7.241  1.00 38.82           C  
ATOM   1226  CD2 LEU B 168     -38.864  29.883   9.279  1.00 38.82           C  
ATOM   1227  N   SER B 169     -41.010  24.588  10.282  1.00 48.13           N  
ATOM   1228  CA  SER B 169     -40.611  23.708  11.375  1.00 48.13           C  
ATOM   1229  C   SER B 169     -39.463  24.310  12.179  1.00 48.13           C  
ATOM   1230  CB  SER B 169     -40.202  22.336  10.837  1.00 48.13           C  
ATOM   1231  O   SER B 169     -38.591  24.978  11.620  1.00 48.13           O  
ATOM   1232  OG  SER B 169     -40.042  22.375   9.429  1.00 48.13           O  
ATOM   1233  N   ASP B 170     -39.709  24.803  13.448  1.00 54.26           N  
ATOM   1234  CA  ASP B 170     -38.760  25.334  14.421  1.00 54.26           C  
ATOM   1235  C   ASP B 170     -37.485  24.494  14.461  1.00 54.26           C  
ATOM   1236  CB  ASP B 170     -39.394  25.394  15.812  1.00 54.26           C  
ATOM   1237  O   ASP B 170     -37.511  23.338  14.887  1.00 54.26           O  
ATOM   1238  CG  ASP B 170     -40.170  26.676  16.056  1.00 54.26           C  
ATOM   1239  OD1 ASP B 170     -39.893  27.694  15.386  1.00 54.26           O  
ATOM   1240  OD2 ASP B 170     -41.065  26.669  16.929  1.00 54.26           O  
ATOM   1241  N   ILE B 171     -36.623  24.545  13.568  1.00 59.01           N  
ATOM   1242  CA  ILE B 171     -35.313  23.906  13.644  1.00 59.01           C  
ATOM   1243  C   ILE B 171     -34.551  24.436  14.857  1.00 59.01           C  
ATOM   1244  CB  ILE B 171     -34.496  24.137  12.354  1.00 59.01           C  
ATOM   1245  O   ILE B 171     -34.409  25.650  15.027  1.00 59.01           O  
ATOM   1246  CG1 ILE B 171     -35.291  23.675  11.128  1.00 59.01           C  
ATOM   1247  CG2 ILE B 171     -33.146  23.418  12.434  1.00 59.01           C  
ATOM   1248  CD1 ILE B 171     -34.671  24.082   9.798  1.00 59.01           C  
ATOM   1249  N   LYS B 172     -34.375  23.548  15.832  1.00 72.42           N  
ATOM   1250  CA  LYS B 172     -33.470  23.905  16.920  1.00 72.42           C  
ATOM   1251  C   LYS B 172     -32.018  23.900  16.452  1.00 72.42           C  
ATOM   1252  CB  LYS B 172     -33.644  22.948  18.100  1.00 72.42           C  
ATOM   1253  O   LYS B 172     -31.527  22.888  15.947  1.00 72.42           O  
ATOM   1254  CG  LYS B 172     -34.237  23.597  19.342  1.00 72.42           C  
ATOM   1255  CD  LYS B 172     -34.349  22.604  20.492  1.00 72.42           C  
ATOM   1256  CE  LYS B 172     -34.983  23.240  21.721  1.00 72.42           C  
ATOM   1257  NZ  LYS B 172     -35.022  22.295  22.877  1.00 72.42           N  
ATOM   1258  N   ALA B 173     -31.491  25.046  16.334  1.00 76.73           N  
ATOM   1259  CA  ALA B 173     -30.120  25.187  15.850  1.00 76.73           C  
ATOM   1260  C   ALA B 173     -29.165  25.514  16.994  1.00 76.73           C  
ATOM   1261  CB  ALA B 173     -30.044  26.266  14.772  1.00 76.73           C  
ATOM   1262  O   ALA B 173     -29.488  26.320  17.870  1.00 76.73           O  
ATOM   1263  N   GLU B 174     -28.123  24.646  17.120  1.00 84.45           N  
ATOM   1264  CA  GLU B 174     -27.037  24.933  18.052  1.00 84.45           C  
ATOM   1265  C   GLU B 174     -25.779  25.382  17.313  1.00 84.45           C  
ATOM   1266  CB  GLU B 174     -26.730  23.705  18.914  1.00 84.45           C  
ATOM   1267  O   GLU B 174     -25.157  24.592  16.599  1.00 84.45           O  
ATOM   1268  CG  GLU B 174     -25.832  24.000  20.106  1.00 84.45           C  
ATOM   1269  CD  GLU B 174     -25.503  22.765  20.930  1.00 84.45           C  
ATOM   1270  OE1 GLU B 174     -24.715  22.872  21.897  1.00 84.45           O  
ATOM   1271  OE2 GLU B 174     -26.036  21.681  20.604  1.00 84.45           O  
ATOM   1272  N   ILE B 175     -25.461  26.659  17.431  1.00 88.95           N  
ATOM   1273  CA  ILE B 175     -24.268  27.215  16.801  1.00 88.95           C  
ATOM   1274  C   ILE B 175     -23.207  27.494  17.862  1.00 88.95           C  
ATOM   1275  CB  ILE B 175     -24.593  28.505  16.015  1.00 88.95           C  
ATOM   1276  O   ILE B 175     -23.457  28.226  18.823  1.00 88.95           O  
ATOM   1277  CG1 ILE B 175     -25.681  28.234  14.970  1.00 88.95           C  
ATOM   1278  CG2 ILE B 175     -23.330  29.068  15.357  1.00 88.95           C  
ATOM   1279  CD1 ILE B 175     -26.204  29.487  14.282  1.00 88.95           C  
ATOM   1280  N   LYS B 176     -22.062  26.927  17.728  1.00 89.70           N  
ATOM   1281  CA  LYS B 176     -20.939  27.133  18.637  1.00 89.70           C  
ATOM   1282  C   LYS B 176     -19.851  27.981  17.984  1.00 89.70           C  
ATOM   1283  CB  LYS B 176     -20.358  25.791  19.086  1.00 89.70           C  
ATOM   1284  O   LYS B 176     -19.489  27.753  16.828  1.00 89.70           O  
ATOM   1285  CG  LYS B 176     -19.493  25.877  20.335  1.00 89.70           C  
ATOM   1286  CD  LYS B 176     -18.972  24.507  20.750  1.00 89.70           C  
ATOM   1287  CE  LYS B 176     -17.986  24.610  21.906  1.00 89.70           C  
ATOM   1288  NZ  LYS B 176     -17.468  23.269  22.312  1.00 89.70           N  
ATOM   1289  N   CYS B 177     -19.342  29.001  18.674  1.00 93.84           N  
ATOM   1290  CA  CYS B 177     -18.219  29.824  18.238  1.00 93.84           C  
ATOM   1291  C   CYS B 177     -16.959  29.490  19.026  1.00 93.84           C  
ATOM   1292  CB  CYS B 177     -18.550  31.308  18.392  1.00 93.84           C  
ATOM   1293  O   CYS B 177     -16.962  29.532  20.258  1.00 93.84           O  
ATOM   1294  SG  CYS B 177     -19.704  31.930  17.150  1.00 93.84           S  
ATOM   1295  N   SER B 178     -15.908  29.106  18.298  1.00 89.53           N  
ATOM   1296  CA  SER B 178     -14.638  28.754  18.926  1.00 89.53           C  
ATOM   1297  C   SER B 178     -13.484  29.547  18.323  1.00 89.53           C  
ATOM   1298  CB  SER B 178     -14.367  27.255  18.783  1.00 89.53           C  
ATOM   1299  O   SER B 178     -13.574  30.018  17.187  1.00 89.53           O  
ATOM   1300  OG  SER B 178     -13.535  26.793  19.832  1.00 89.53           O  
ATOM   1301  N   GLY B 179     -12.550  29.813  19.151  1.00 90.33           N  
ATOM   1302  CA  GLY B 179     -11.314  30.342  18.597  1.00 90.33           C  
ATOM   1303  C   GLY B 179     -10.666  29.411  17.589  1.00 90.33           C  
ATOM   1304  O   GLY B 179     -10.810  28.190  17.681  1.00 90.33           O  
ATOM   1305  N   ILE B 180     -10.060  29.966  16.616  1.00 89.32           N  
ATOM   1306  CA  ILE B 180      -9.517  29.190  15.506  1.00 89.32           C  
ATOM   1307  C   ILE B 180      -8.459  28.219  16.024  1.00 89.32           C  
ATOM   1308  CB  ILE B 180      -8.917  30.106  14.416  1.00 89.32           C  
ATOM   1309  O   ILE B 180      -8.294  27.124  15.482  1.00 89.32           O  
ATOM   1310  CG1 ILE B 180      -8.700  29.320  13.118  1.00 89.32           C  
ATOM   1311  CG2 ILE B 180      -7.607  30.735  14.900  1.00 89.32           C  
ATOM   1312  CD1 ILE B 180      -9.982  29.027  12.350  1.00 89.32           C  
ATOM   1313  N   ARG B 181      -7.749  28.525  17.116  1.00 85.66           N  
ATOM   1314  CA  ARG B 181      -6.692  27.675  17.655  1.00 85.66           C  
ATOM   1315  C   ARG B 181      -7.277  26.497  18.426  1.00 85.66           C  
ATOM   1316  CB  ARG B 181      -5.761  28.484  18.561  1.00 85.66           C  
ATOM   1317  O   ARG B 181      -6.602  25.485  18.630  1.00 85.66           O  
ATOM   1318  CG  ARG B 181      -4.923  29.514  17.820  1.00 85.66           C  
ATOM   1319  CD  ARG B 181      -3.890  30.162  18.732  1.00 85.66           C  
ATOM   1320  NE  ARG B 181      -3.009  31.062  17.994  1.00 85.66           N  
ATOM   1321  NH1 ARG B 181      -1.173  30.712  19.352  1.00 85.66           N  
ATOM   1322  NH2 ARG B 181      -1.027  32.140  17.565  1.00 85.66           N  
ATOM   1323  CZ  ARG B 181      -1.738  31.303  18.305  1.00 85.66           C  
ATOM   1324  N   GLU B 182      -8.511  26.587  18.775  1.00 83.58           N  
ATOM   1325  CA  GLU B 182      -9.176  25.546  19.554  1.00 83.58           C  
ATOM   1326  C   GLU B 182      -9.828  24.508  18.645  1.00 83.58           C  
ATOM   1327  CB  GLU B 182     -10.223  26.159  20.488  1.00 83.58           C  
ATOM   1328  O   GLU B 182     -10.225  23.435  19.104  1.00 83.58           O  
ATOM   1329  CG  GLU B 182      -9.632  27.041  21.578  1.00 83.58           C  
ATOM   1330  CD  GLU B 182     -10.687  27.746  22.416  1.00 83.58           C  
ATOM   1331  OE1 GLU B 182     -10.320  28.550  23.303  1.00 83.58           O  
ATOM   1332  OE2 GLU B 182     -11.890  27.492  22.185  1.00 83.58           O  
ATOM   1333  N   VAL B 183      -9.804  24.815  17.336  1.00 84.17           N  
ATOM   1334  CA  VAL B 183     -10.455  23.924  16.382  1.00 84.17           C  
ATOM   1335  C   VAL B 183      -9.471  22.849  15.925  1.00 84.17           C  
ATOM   1336  CB  VAL B 183     -11.000  24.700  15.162  1.00 84.17           C  
ATOM   1337  O   VAL B 183      -8.371  23.160  15.463  1.00 84.17           O  
ATOM   1338  CG1 VAL B 183     -11.628  23.743  14.150  1.00 84.17           C  
ATOM   1339  CG2 VAL B 183     -12.014  25.751  15.608  1.00 84.17           C  
ATOM   1340  N   LYS B 184      -9.851  21.571  16.059  1.00 73.65           N  
ATOM   1341  CA  LYS B 184      -8.972  20.451  15.735  1.00 73.65           C  
ATOM   1342  C   LYS B 184      -9.164  20.002  14.289  1.00 73.65           C  
ATOM   1343  CB  LYS B 184      -9.222  19.279  16.685  1.00 73.65           C  
ATOM   1344  O   LYS B 184      -8.256  19.427  13.685  1.00 73.65           O  
ATOM   1345  CG  LYS B 184      -8.815  19.552  18.125  1.00 73.65           C  
ATOM   1346  CD  LYS B 184      -8.890  18.291  18.976  1.00 73.65           C  
ATOM   1347  CE  LYS B 184      -8.463  18.559  20.413  1.00 73.65           C  
ATOM   1348  NZ  LYS B 184      -8.515  17.321  21.247  1.00 73.65           N  
ATOM   1349  N   LEU B 185     -10.230  20.379  13.738  1.00 79.71           N  
ATOM   1350  CA  LEU B 185     -10.493  20.006  12.352  1.00 79.71           C  
ATOM   1351  C   LEU B 185      -9.694  20.881  11.392  1.00 79.71           C  
ATOM   1352  CB  LEU B 185     -11.988  20.119  12.040  1.00 79.71           C  
ATOM   1353  O   LEU B 185      -9.349  22.018  11.723  1.00 79.71           O  
ATOM   1354  CG  LEU B 185     -12.910  19.149  12.781  1.00 79.71           C  
ATOM   1355  CD1 LEU B 185     -14.187  19.861  13.217  1.00 79.71           C  
ATOM   1356  CD2 LEU B 185     -13.236  17.945  11.904  1.00 79.71           C  
ATOM   1357  N   THR B 186      -9.386  20.381  10.215  1.00 77.38           N  
ATOM   1358  CA  THR B 186      -8.399  21.031   9.362  1.00 77.38           C  
ATOM   1359  C   THR B 186      -9.077  21.745   8.196  1.00 77.38           C  
ATOM   1360  CB  THR B 186      -7.374  20.017   8.820  1.00 77.38           C  
ATOM   1361  O   THR B 186      -8.486  22.630   7.574  1.00 77.38           O  
ATOM   1362  CG2 THR B 186      -6.523  19.441   9.947  1.00 77.38           C  
ATOM   1363  OG1 THR B 186      -8.069  18.948   8.166  1.00 77.38           O  
ATOM   1364  N   GLN B 187     -10.325  21.402   7.978  1.00 83.85           N  
ATOM   1365  CA  GLN B 187     -10.968  21.961   6.794  1.00 83.85           C  
ATOM   1366  C   GLN B 187     -12.240  22.718   7.163  1.00 83.85           C  
ATOM   1367  CB  GLN B 187     -11.287  20.857   5.784  1.00 83.85           C  
ATOM   1368  O   GLN B 187     -12.889  22.401   8.163  1.00 83.85           O  
ATOM   1369  CG  GLN B 187     -10.057  20.259   5.116  1.00 83.85           C  
ATOM   1370  CD  GLN B 187     -10.386  19.068   4.237  1.00 83.85           C  
ATOM   1371  NE2 GLN B 187      -9.729  18.980   3.086  1.00 83.85           N  
ATOM   1372  OE1 GLN B 187     -11.224  18.232   4.590  1.00 83.85           O  
ATOM   1373  N   GLY B 188     -12.500  23.816   6.333  1.00 91.70           N  
ATOM   1374  CA  GLY B 188     -13.702  24.607   6.546  1.00 91.70           C  
ATOM   1375  C   GLY B 188     -14.044  25.500   5.369  1.00 91.70           C  
ATOM   1376  O   GLY B 188     -13.366  25.468   4.340  1.00 91.70           O  
ATOM   1377  N   ILE B 189     -15.217  26.149   5.507  1.00 95.78           N  
ATOM   1378  CA  ILE B 189     -15.662  27.104   4.498  1.00 95.78           C  
ATOM   1379  C   ILE B 189     -15.589  28.521   5.061  1.00 95.78           C  
ATOM   1380  CB  ILE B 189     -17.096  26.791   4.017  1.00 95.78           C  
ATOM   1381  O   ILE B 189     -16.156  28.805   6.120  1.00 95.78           O  
ATOM   1382  CG1 ILE B 189     -17.185  25.349   3.504  1.00 95.78           C  
ATOM   1383  CG2 ILE B 189     -17.533  27.785   2.936  1.00 95.78           C  
ATOM   1384  CD1 ILE B 189     -18.606  24.878   3.225  1.00 95.78           C  
ATOM   1385  N   CYS B 190     -14.860  29.319   4.293  1.00 96.95           N  
ATOM   1386  CA  CYS B 190     -14.769  30.716   4.701  1.00 96.95           C  
ATOM   1387  C   CYS B 190     -15.978  31.507   4.215  1.00 96.95           C  
ATOM   1388  CB  CYS B 190     -13.485  31.349   4.164  1.00 96.95           C  
ATOM   1389  O   CYS B 190     -16.199  31.632   3.009  1.00 96.95           O  
ATOM   1390  SG  CYS B 190     -13.279  33.082   4.627  1.00 96.95           S  
ATOM   1391  N   LEU B 191     -16.686  31.998   5.192  1.00 97.21           N  
ATOM   1392  CA  LEU B 191     -17.806  32.882   4.889  1.00 97.21           C  
ATOM   1393  C   LEU B 191     -17.369  34.343   4.914  1.00 97.21           C  
ATOM   1394  CB  LEU B 191     -18.947  32.662   5.887  1.00 97.21           C  
ATOM   1395  O   LEU B 191     -17.208  34.929   5.987  1.00 97.21           O  
ATOM   1396  CG  LEU B 191     -19.363  31.211   6.131  1.00 97.21           C  
ATOM   1397  CD1 LEU B 191     -20.274  31.119   7.351  1.00 97.21           C  
ATOM   1398  CD2 LEU B 191     -20.053  30.637   4.898  1.00 97.21           C  
ATOM   1399  N   GLU B 192     -17.286  34.948   3.745  1.00 96.47           N  
ATOM   1400  CA  GLU B 192     -16.833  36.333   3.652  1.00 96.47           C  
ATOM   1401  C   GLU B 192     -17.962  37.306   3.981  1.00 96.47           C  
ATOM   1402  CB  GLU B 192     -16.277  36.625   2.256  1.00 96.47           C  
ATOM   1403  O   GLU B 192     -18.936  37.410   3.232  1.00 96.47           O  
ATOM   1404  CG  GLU B 192     -14.822  36.214   2.076  1.00 96.47           C  
ATOM   1405  CD  GLU B 192     -14.097  37.026   1.015  1.00 96.47           C  
ATOM   1406  OE1 GLU B 192     -12.882  36.807   0.809  1.00 96.47           O  
ATOM   1407  OE2 GLU B 192     -14.749  37.889   0.385  1.00 96.47           O  
ATOM   1408  N   GLN B 193     -17.733  37.986   5.056  1.00 95.04           N  
ATOM   1409  CA  GLN B 193     -18.763  38.902   5.533  1.00 95.04           C  
ATOM   1410  C   GLN B 193     -18.530  40.315   5.006  1.00 95.04           C  
ATOM   1411  CB  GLN B 193     -18.805  38.912   7.062  1.00 95.04           C  
ATOM   1412  O   GLN B 193     -17.395  40.695   4.714  1.00 95.04           O  
ATOM   1413  CG  GLN B 193     -19.144  37.561   7.678  1.00 95.04           C  
ATOM   1414  CD  GLN B 193     -19.118  37.584   9.194  1.00 95.04           C  
ATOM   1415  NE2 GLN B 193     -19.388  36.438   9.809  1.00 95.04           N  
ATOM   1416  OE1 GLN B 193     -18.855  38.623   9.809  1.00 95.04           O  
ATOM   1417  N   ASN B 194     -19.576  41.053   4.835  1.00 90.03           N  
ATOM   1418  CA  ASN B 194     -19.485  42.432   4.368  1.00 90.03           C  
ATOM   1419  C   ASN B 194     -18.875  43.344   5.428  1.00 90.03           C  
ATOM   1420  CB  ASN B 194     -20.863  42.950   3.951  1.00 90.03           C  
ATOM   1421  O   ASN B 194     -18.165  44.297   5.100  1.00 90.03           O  
ATOM   1422  CG  ASN B 194     -21.854  42.962   5.098  1.00 90.03           C  
ATOM   1423  ND2 ASN B 194     -22.921  43.738   4.952  1.00 90.03           N  
ATOM   1424  OD1 ASN B 194     -21.661  42.279   6.108  1.00 90.03           O  
ATOM   1425  N   LYS B 195     -19.171  43.049   6.675  1.00 88.37           N  
ATOM   1426  CA  LYS B 195     -18.617  43.788   7.806  1.00 88.37           C  
ATOM   1427  C   LYS B 195     -17.908  42.851   8.781  1.00 88.37           C  
ATOM   1428  CB  LYS B 195     -19.717  44.564   8.532  1.00 88.37           C  
ATOM   1429  O   LYS B 195     -18.283  41.683   8.911  1.00 88.37           O  
ATOM   1430  CG  LYS B 195     -19.197  45.650   9.462  1.00 88.37           C  
ATOM   1431  CD  LYS B 195     -20.338  46.389  10.150  1.00 88.37           C  
ATOM   1432  CE  LYS B 195     -19.819  47.402  11.162  1.00 88.37           C  
ATOM   1433  NZ  LYS B 195     -20.933  48.145  11.823  1.00 88.37           N  
ATOM   1434  N   THR B 196     -16.930  43.382   9.345  1.00 85.85           N  
ATOM   1435  CA  THR B 196     -16.212  42.573  10.323  1.00 85.85           C  
ATOM   1436  C   THR B 196     -17.016  42.444  11.613  1.00 85.85           C  
ATOM   1437  CB  THR B 196     -14.828  43.172  10.635  1.00 85.85           C  
ATOM   1438  O   THR B 196     -17.439  43.448  12.190  1.00 85.85           O  
ATOM   1439  CG2 THR B 196     -13.900  43.070   9.430  1.00 85.85           C  
ATOM   1440  OG1 THR B 196     -14.981  44.552  10.991  1.00 85.85           O  
ATOM   1441  N   SER B 197     -17.386  41.253  11.844  1.00 89.29           N  
ATOM   1442  CA  SER B 197     -18.091  40.951  13.085  1.00 89.29           C  
ATOM   1443  C   SER B 197     -17.502  39.724  13.772  1.00 89.29           C  
ATOM   1444  CB  SER B 197     -19.580  40.728  12.814  1.00 89.29           C  
ATOM   1445  O   SER B 197     -16.939  38.847  13.113  1.00 89.29           O  
ATOM   1446  OG  SER B 197     -19.774  39.621  11.950  1.00 89.29           O  
ATOM   1447  N   SER B 198     -17.516  39.823  15.103  1.00 92.54           N  
ATOM   1448  CA  SER B 198     -17.058  38.655  15.849  1.00 92.54           C  
ATOM   1449  C   SER B 198     -17.995  37.468  15.646  1.00 92.54           C  
ATOM   1450  CB  SER B 198     -16.949  38.979  17.339  1.00 92.54           C  
ATOM   1451  O   SER B 198     -19.148  37.641  15.247  1.00 92.54           O  
ATOM   1452  OG  SER B 198     -18.234  39.089  17.926  1.00 92.54           O  
ATOM   1453  N   CYS B 199     -17.511  36.301  15.868  1.00 94.09           N  
ATOM   1454  CA  CYS B 199     -18.291  35.075  15.745  1.00 94.09           C  
ATOM   1455  C   CYS B 199     -19.530  35.126  16.630  1.00 94.09           C  
ATOM   1456  CB  CYS B 199     -17.440  33.859  16.112  1.00 94.09           C  
ATOM   1457  O   CYS B 199     -20.631  34.799  16.183  1.00 94.09           O  
ATOM   1458  SG  CYS B 199     -18.326  32.289  15.997  1.00 94.09           S  
ATOM   1459  N   ALA B 200     -19.394  35.613  17.868  1.00 94.19           N  
ATOM   1460  CA  ALA B 200     -20.494  35.681  18.827  1.00 94.19           C  
ATOM   1461  C   ALA B 200     -21.560  36.672  18.370  1.00 94.19           C  
ATOM   1462  CB  ALA B 200     -19.971  36.067  20.209  1.00 94.19           C  
ATOM   1463  O   ALA B 200     -22.758  36.409  18.499  1.00 94.19           O  
ATOM   1464  N   GLU B 201     -21.084  37.768  17.799  1.00 94.91           N  
ATOM   1465  CA  GLU B 201     -22.010  38.773  17.287  1.00 94.91           C  
ATOM   1466  C   GLU B 201     -22.787  38.246  16.084  1.00 94.91           C  
ATOM   1467  CB  GLU B 201     -21.259  40.053  16.908  1.00 94.91           C  
ATOM   1468  O   GLU B 201     -23.996  38.458  15.978  1.00 94.91           O  
ATOM   1469  CG  GLU B 201     -22.150  41.283  16.812  1.00 94.91           C  
ATOM   1470  CD  GLU B 201     -21.388  42.548  16.451  1.00 94.91           C  
ATOM   1471  OE1 GLU B 201     -22.029  43.602  16.236  1.00 94.91           O  
ATOM   1472  OE2 GLU B 201     -20.140  42.485  16.381  1.00 94.91           O  
ATOM   1473  N   PHE B 202     -22.092  37.560  15.217  1.00 94.26           N  
ATOM   1474  CA  PHE B 202     -22.738  36.976  14.048  1.00 94.26           C  
ATOM   1475  C   PHE B 202     -23.774  35.938  14.463  1.00 94.26           C  
ATOM   1476  CB  PHE B 202     -21.699  36.338  13.120  1.00 94.26           C  
ATOM   1477  O   PHE B 202     -24.885  35.914  13.929  1.00 94.26           O  
ATOM   1478  CG  PHE B 202     -22.283  35.763  11.858  1.00 94.26           C  
ATOM   1479  CD1 PHE B 202     -22.643  34.423  11.790  1.00 94.26           C  
ATOM   1480  CD2 PHE B 202     -22.473  36.564  10.740  1.00 94.26           C  
ATOM   1481  CE1 PHE B 202     -23.184  33.888  10.623  1.00 94.26           C  
ATOM   1482  CE2 PHE B 202     -23.013  36.037   9.570  1.00 94.26           C  
ATOM   1483  CZ  PHE B 202     -23.366  34.699   9.513  1.00 94.26           C  
ATOM   1484  N   LYS B 203     -23.399  35.119  15.366  1.00 92.96           N  
ATOM   1485  CA  LYS B 203     -24.302  34.094  15.881  1.00 92.96           C  
ATOM   1486  C   LYS B 203     -25.581  34.715  16.436  1.00 92.96           C  
ATOM   1487  CB  LYS B 203     -23.609  33.265  16.964  1.00 92.96           C  
ATOM   1488  O   LYS B 203     -26.682  34.247  16.141  1.00 92.96           O  
ATOM   1489  CG  LYS B 203     -24.501  32.208  17.599  1.00 92.96           C  
ATOM   1490  CD  LYS B 203     -23.787  31.482  18.732  1.00 92.96           C  
ATOM   1491  CE  LYS B 203     -24.726  30.538  19.472  1.00 92.96           C  
ATOM   1492  NZ  LYS B 203     -24.028  29.818  20.579  1.00 92.96           N  
ATOM   1493  N   LYS B 204     -25.447  35.768  17.220  1.00 93.71           N  
ATOM   1494  CA  LYS B 204     -26.582  36.428  17.858  1.00 93.71           C  
ATOM   1495  C   LYS B 204     -27.500  37.068  16.821  1.00 93.71           C  
ATOM   1496  CB  LYS B 204     -26.099  37.484  18.854  1.00 93.71           C  
ATOM   1497  O   LYS B 204     -28.724  36.960  16.917  1.00 93.71           O  
ATOM   1498  CG  LYS B 204     -27.218  38.153  19.638  1.00 93.71           C  
ATOM   1499  CD  LYS B 204     -26.678  39.221  20.580  1.00 93.71           C  
ATOM   1500  CE  LYS B 204     -27.803  40.027  21.216  1.00 93.71           C  
ATOM   1501  NZ  LYS B 204     -27.287  40.997  22.228  1.00 93.71           N  
ATOM   1502  N   ASP B 205     -26.937  37.635  15.767  1.00 93.80           N  
ATOM   1503  CA  ASP B 205     -27.700  38.468  14.842  1.00 93.80           C  
ATOM   1504  C   ASP B 205     -28.206  37.650  13.656  1.00 93.80           C  
ATOM   1505  CB  ASP B 205     -26.849  39.639  14.348  1.00 93.80           C  
ATOM   1506  O   ASP B 205     -29.327  37.855  13.187  1.00 93.80           O  
ATOM   1507  CG  ASP B 205     -26.491  40.619  15.451  1.00 93.80           C  
ATOM   1508  OD1 ASP B 205     -27.185  40.647  16.491  1.00 93.80           O  
ATOM   1509  OD2 ASP B 205     -25.508  41.372  15.279  1.00 93.80           O  
ATOM   1510  N   ARG B 206     -27.380  36.737  13.236  1.00 92.33           N  
ATOM   1511  CA  ARG B 206     -27.668  36.137  11.937  1.00 92.33           C  
ATOM   1512  C   ARG B 206     -27.575  34.617  12.003  1.00 92.33           C  
ATOM   1513  CB  ARG B 206     -26.710  36.675  10.872  1.00 92.33           C  
ATOM   1514  O   ARG B 206     -27.733  33.935  10.988  1.00 92.33           O  
ATOM   1515  CG  ARG B 206     -26.714  38.191  10.748  1.00 92.33           C  
ATOM   1516  CD  ARG B 206     -25.971  38.657   9.504  1.00 92.33           C  
ATOM   1517  NE  ARG B 206     -25.692  40.090   9.549  1.00 92.33           N  
ATOM   1518  NH1 ARG B 206     -24.987  40.231   7.353  1.00 92.33           N  
ATOM   1519  NH2 ARG B 206     -25.012  42.103   8.676  1.00 92.33           N  
ATOM   1520  CZ  ARG B 206     -25.231  40.805   8.526  1.00 92.33           C  
ATOM   1521  N   GLY B 207     -27.333  34.127  13.157  1.00 91.96           N  
ATOM   1522  CA  GLY B 207     -27.120  32.699  13.329  1.00 91.96           C  
ATOM   1523  C   GLY B 207     -28.319  31.864  12.920  1.00 91.96           C  
ATOM   1524  O   GLY B 207     -28.168  30.828  12.270  1.00 91.96           O  
ATOM   1525  N   GLU B 208     -29.476  32.277  13.318  1.00 89.34           N  
ATOM   1526  CA  GLU B 208     -30.702  31.548  13.008  1.00 89.34           C  
ATOM   1527  C   GLU B 208     -30.947  31.497  11.502  1.00 89.34           C  
ATOM   1528  CB  GLU B 208     -31.901  32.186  13.715  1.00 89.34           C  
ATOM   1529  O   GLU B 208     -31.356  30.463  10.969  1.00 89.34           O  
ATOM   1530  CG  GLU B 208     -32.953  31.184  14.166  1.00 89.34           C  
ATOM   1531  CD  GLU B 208     -33.816  31.694  15.309  1.00 89.34           C  
ATOM   1532  OE1 GLU B 208     -34.668  30.929  15.815  1.00 89.34           O  
ATOM   1533  OE2 GLU B 208     -33.638  32.869  15.702  1.00 89.34           O  
ATOM   1534  N   GLY B 209     -30.726  32.588  10.844  1.00 91.16           N  
ATOM   1535  CA  GLY B 209     -30.849  32.638   9.396  1.00 91.16           C  
ATOM   1536  C   GLY B 209     -29.908  31.684   8.685  1.00 91.16           C  
ATOM   1537  O   GLY B 209     -30.304  31.005   7.735  1.00 91.16           O  
ATOM   1538  N   LEU B 210     -28.693  31.648   9.185  1.00 92.74           N  
ATOM   1539  CA  LEU B 210     -27.706  30.740   8.610  1.00 92.74           C  
ATOM   1540  C   LEU B 210     -28.129  29.287   8.798  1.00 92.74           C  
ATOM   1541  CB  LEU B 210     -26.332  30.970   9.245  1.00 92.74           C  
ATOM   1542  O   LEU B 210     -28.029  28.482   7.869  1.00 92.74           O  
ATOM   1543  CG  LEU B 210     -25.182  30.124   8.696  1.00 92.74           C  
ATOM   1544  CD1 LEU B 210     -24.907  30.484   7.240  1.00 92.74           C  
ATOM   1545  CD2 LEU B 210     -23.928  30.311   9.544  1.00 92.74           C  
ATOM   1546  N   ALA B 211     -28.619  28.935   9.978  1.00 88.66           N  
ATOM   1547  CA  ALA B 211     -29.047  27.575  10.296  1.00 88.66           C  
ATOM   1548  C   ALA B 211     -30.200  27.139   9.397  1.00 88.66           C  
ATOM   1549  CB  ALA B 211     -29.454  27.475  11.764  1.00 88.66           C  
ATOM   1550  O   ALA B 211     -30.253  25.987   8.959  1.00 88.66           O  
ATOM   1551  N   ARG B 212     -31.046  28.019   9.068  1.00 87.05           N  
ATOM   1552  CA  ARG B 212     -32.178  27.713   8.199  1.00 87.05           C  
ATOM   1553  C   ARG B 212     -31.707  27.336   6.799  1.00 87.05           C  
ATOM   1554  CB  ARG B 212     -33.138  28.902   8.127  1.00 87.05           C  
ATOM   1555  O   ARG B 212     -32.263  26.429   6.174  1.00 87.05           O  
ATOM   1556  CG  ARG B 212     -34.106  28.984   9.296  1.00 87.05           C  
ATOM   1557  CD  ARG B 212     -35.184  30.034   9.064  1.00 87.05           C  
ATOM   1558  NE  ARG B 212     -34.749  31.358   9.498  1.00 87.05           N  
ATOM   1559  NH1 ARG B 212     -36.456  31.644  11.028  1.00 87.05           N  
ATOM   1560  NH2 ARG B 212     -34.882  33.285  10.741  1.00 87.05           N  
ATOM   1561  CZ  ARG B 212     -35.363  32.093  10.422  1.00 87.05           C  
ATOM   1562  N   VAL B 213     -30.692  28.036   6.422  1.00 89.84           N  
ATOM   1563  CA  VAL B 213     -30.182  27.805   5.075  1.00 89.84           C  
ATOM   1564  C   VAL B 213     -29.384  26.503   5.040  1.00 89.84           C  
ATOM   1565  CB  VAL B 213     -29.304  28.981   4.591  1.00 89.84           C  
ATOM   1566  O   VAL B 213     -29.538  25.698   4.119  1.00 89.84           O  
ATOM   1567  CG1 VAL B 213     -28.599  28.626   3.283  1.00 89.84           C  
ATOM   1568  CG2 VAL B 213     -30.149  30.242   4.421  1.00 89.84           C  
ATOM   1569  N   LEU B 214     -28.647  26.281   6.068  1.00 89.35           N  
ATOM   1570  CA  LEU B 214     -27.689  25.182   6.046  1.00 89.35           C  
ATOM   1571  C   LEU B 214     -28.339  23.884   6.512  1.00 89.35           C  
ATOM   1572  CB  LEU B 214     -26.480  25.506   6.928  1.00 89.35           C  
ATOM   1573  O   LEU B 214     -27.902  22.795   6.133  1.00 89.35           O  
ATOM   1574  CG  LEU B 214     -25.517  26.568   6.395  1.00 89.35           C  
ATOM   1575  CD1 LEU B 214     -24.541  26.994   7.487  1.00 89.35           C  
ATOM   1576  CD2 LEU B 214     -24.767  26.046   5.174  1.00 89.35           C  
ATOM   1577  N   CYS B 215     -29.356  23.987   7.303  1.00 81.98           N  
ATOM   1578  CA  CYS B 215     -29.936  22.788   7.896  1.00 81.98           C  
ATOM   1579  C   CYS B 215     -31.355  22.559   7.387  1.00 81.98           C  
ATOM   1580  CB  CYS B 215     -29.942  22.893   9.420  1.00 81.98           C  
ATOM   1581  O   CYS B 215     -31.937  21.498   7.616  1.00 81.98           O  
ATOM   1582  SG  CYS B 215     -28.298  23.085  10.143  1.00 81.98           S  
ATOM   1583  N   GLY B 216     -32.071  23.504   6.780  1.00 73.19           N  
ATOM   1584  CA  GLY B 216     -33.476  23.463   6.408  1.00 73.19           C  
ATOM   1585  C   GLY B 216     -33.812  22.319   5.470  1.00 73.19           C  
ATOM   1586  O   GLY B 216     -34.819  21.633   5.656  1.00 73.19           O  
ATOM   1587  N   GLU B 217     -32.983  22.103   4.409  1.00 64.09           N  
ATOM   1588  CA  GLU B 217     -33.317  21.093   3.409  1.00 64.09           C  
ATOM   1589  C   GLU B 217     -32.989  19.690   3.911  1.00 64.09           C  
ATOM   1590  CB  GLU B 217     -32.575  21.369   2.099  1.00 64.09           C  
ATOM   1591  O   GLU B 217     -33.629  18.716   3.510  1.00 64.09           O  
ATOM   1592  CG  GLU B 217     -33.253  22.408   1.216  1.00 64.09           C  
ATOM   1593  CD  GLU B 217     -32.634  22.514  -0.168  1.00 64.09           C  
ATOM   1594  OE1 GLU B 217     -33.212  23.202  -1.040  1.00 64.09           O  
ATOM   1595  OE2 GLU B 217     -31.563  21.904  -0.383  1.00 64.09           O  
ATOM   1596  N   GLU B 218     -31.960  19.549   4.794  1.00 57.92           N  
ATOM   1597  CA  GLU B 218     -31.553  18.257   5.338  1.00 57.92           C  
ATOM   1598  C   GLU B 218     -32.642  17.665   6.228  1.00 57.92           C  
ATOM   1599  CB  GLU B 218     -30.247  18.392   6.125  1.00 57.92           C  
ATOM   1600  O   GLU B 218     -32.809  16.445   6.285  1.00 57.92           O  
ATOM   1601  CG  GLU B 218     -28.996  18.266   5.267  1.00 57.92           C  
ATOM   1602  CD  GLU B 218     -27.722  18.113   6.082  1.00 57.92           C  
ATOM   1603  OE1 GLU B 218     -26.667  17.771   5.501  1.00 57.92           O  
ATOM   1604  OE2 GLU B 218     -27.779  18.334   7.312  1.00 57.92           O  
ATOM   1605  N   GLN B 219     -33.442  18.434   6.835  1.00 51.84           N  
ATOM   1606  CA  GLN B 219     -34.462  18.004   7.786  1.00 51.84           C  
ATOM   1607  C   GLN B 219     -35.723  17.536   7.066  1.00 51.84           C  
ATOM   1608  CB  GLN B 219     -34.801  19.135   8.758  1.00 51.84           C  
ATOM   1609  O   GLN B 219     -36.529  16.795   7.632  1.00 51.84           O  
ATOM   1610  CG  GLN B 219     -33.981  19.111  10.040  1.00 51.84           C  
ATOM   1611  CD  GLN B 219     -34.119  20.386  10.850  1.00 51.84           C  
ATOM   1612  NE2 GLN B 219     -33.364  20.483  11.939  1.00 51.84           N  
ATOM   1613  OE1 GLN B 219     -34.898  21.278  10.499  1.00 51.84           O  
ATOM   1614  N   ALA B 220     -36.009  17.993   5.854  1.00 50.78           N  
ATOM   1615  CA  ALA B 220     -37.228  17.604   5.150  1.00 50.78           C  
ATOM   1616  C   ALA B 220     -37.221  16.113   4.822  1.00 50.78           C  
ATOM   1617  CB  ALA B 220     -37.391  18.425   3.873  1.00 50.78           C  
ATOM   1618  O   ALA B 220     -38.275  15.474   4.785  1.00 50.78           O  
ATOM   1619  N   ASP B 221     -36.079  15.477   4.621  1.00 45.77           N  
ATOM   1620  CA  ASP B 221     -36.020  14.060   4.278  1.00 45.77           C  
ATOM   1621  C   ASP B 221     -36.050  13.189   5.532  1.00 45.77           C  
ATOM   1622  CB  ASP B 221     -34.764  13.758   3.458  1.00 45.77           C  
ATOM   1623  O   ASP B 221     -36.317  11.988   5.454  1.00 45.77           O  
ATOM   1624  CG  ASP B 221     -34.783  14.403   2.083  1.00 45.77           C  
ATOM   1625  OD1 ASP B 221     -35.882  14.656   1.544  1.00 45.77           O  
ATOM   1626  OD2 ASP B 221     -33.690  14.657   1.533  1.00 45.77           O  
ATOM   1627  N   ALA B 222     -35.405  13.622   6.680  1.00 45.15           N  
ATOM   1628  CA  ALA B 222     -35.247  12.731   7.827  1.00 45.15           C  
ATOM   1629  C   ALA B 222     -36.553  12.604   8.606  1.00 45.15           C  
ATOM   1630  CB  ALA B 222     -34.132  13.233   8.741  1.00 45.15           C  
ATOM   1631  O   ALA B 222     -37.419  13.479   8.526  1.00 45.15           O  
ATOM   1632  N   ASP B 223     -37.025  11.485   9.077  1.00 46.20           N  
ATOM   1633  CA  ASP B 223     -38.153  11.244   9.971  1.00 46.20           C  
ATOM   1634  C   ASP B 223     -38.306  12.379  10.981  1.00 46.20           C  
ATOM   1635  CB  ASP B 223     -37.985   9.909  10.700  1.00 46.20           C  
ATOM   1636  O   ASP B 223     -37.341  13.087  11.278  1.00 46.20           O  
ATOM   1637  CG  ASP B 223     -38.363   8.714   9.843  1.00 46.20           C  
ATOM   1638  OD1 ASP B 223     -39.204   8.859   8.931  1.00 46.20           O  
ATOM   1639  OD2 ASP B 223     -37.816   7.616  10.085  1.00 46.20           O  
ATOM   1640  N   ALA B 224     -39.502  12.993  11.305  1.00 46.91           N  
ATOM   1641  CA  ALA B 224     -40.062  14.048  12.146  1.00 46.91           C  
ATOM   1642  C   ALA B 224     -39.256  14.210  13.432  1.00 46.91           C  
ATOM   1643  CB  ALA B 224     -41.523  13.749  12.473  1.00 46.91           C  
ATOM   1644  O   ALA B 224     -39.685  14.902  14.358  1.00 46.91           O  
ATOM   1645  N   GLY B 225     -38.325  13.317  13.764  1.00 45.83           N  
ATOM   1646  CA  GLY B 225     -37.807  13.675  15.075  1.00 45.83           C  
ATOM   1647  C   GLY B 225     -36.976  14.944  15.063  1.00 45.83           C  
ATOM   1648  O   GLY B 225     -36.597  15.434  13.996  1.00 45.83           O  
ATOM   1649  N   ALA B 226     -37.144  15.858  15.964  1.00 50.93           N  
ATOM   1650  CA  ALA B 226     -36.482  17.127  16.257  1.00 50.93           C  
ATOM   1651  C   ALA B 226     -34.976  17.026  16.028  1.00 50.93           C  
ATOM   1652  CB  ALA B 226     -36.771  17.559  17.692  1.00 50.93           C  
ATOM   1653  O   ALA B 226     -34.257  16.438  16.840  1.00 50.93           O  
ATOM   1654  N   GLN B 227     -34.528  16.958  14.702  1.00 54.26           N  
ATOM   1655  CA  GLN B 227     -33.079  16.947  14.527  1.00 54.26           C  
ATOM   1656  C   GLN B 227     -32.480  18.322  14.809  1.00 54.26           C  
ATOM   1657  CB  GLN B 227     -32.713  16.494  13.113  1.00 54.26           C  
ATOM   1658  O   GLN B 227     -33.092  19.346  14.500  1.00 54.26           O  
ATOM   1659  CG  GLN B 227     -31.790  15.283  13.074  1.00 54.26           C  
ATOM   1660  CD  GLN B 227     -31.690  14.665  11.692  1.00 54.26           C  
ATOM   1661  NE2 GLN B 227     -30.777  13.714  11.533  1.00 54.26           N  
ATOM   1662  OE1 GLN B 227     -32.429  15.039  10.775  1.00 54.26           O  
ATOM   1663  N   VAL B 228     -31.559  18.341  15.788  1.00 66.55           N  
ATOM   1664  CA  VAL B 228     -30.809  19.515  16.222  1.00 66.55           C  
ATOM   1665  C   VAL B 228     -29.716  19.835  15.205  1.00 66.55           C  
ATOM   1666  CB  VAL B 228     -30.190  19.308  17.622  1.00 66.55           C  
ATOM   1667  O   VAL B 228     -28.945  18.954  14.815  1.00 66.55           O  
ATOM   1668  CG1 VAL B 228     -29.427  20.555  18.065  1.00 66.55           C  
ATOM   1669  CG2 VAL B 228     -31.275  18.953  18.637  1.00 66.55           C  
ATOM   1670  N   CYS B 229     -29.799  20.930  14.547  1.00 77.54           N  
ATOM   1671  CA  CYS B 229     -28.784  21.474  13.652  1.00 77.54           C  
ATOM   1672  C   CYS B 229     -27.597  22.016  14.439  1.00 77.54           C  
ATOM   1673  CB  CYS B 229     -29.376  22.579  12.778  1.00 77.54           C  
ATOM   1674  O   CYS B 229     -27.744  22.955  15.224  1.00 77.54           O  
ATOM   1675  SG  CYS B 229     -28.213  23.257  11.575  1.00 77.54           S  
ATOM   1676  N   SER B 230     -26.431  21.296  14.286  1.00 79.77           N  
ATOM   1677  CA  SER B 230     -25.233  21.724  15.001  1.00 79.77           C  
ATOM   1678  C   SER B 230     -24.206  22.326  14.048  1.00 79.77           C  
ATOM   1679  CB  SER B 230     -24.612  20.548  15.757  1.00 79.77           C  
ATOM   1680  O   SER B 230     -23.761  21.665  13.108  1.00 79.77           O  
ATOM   1681  OG  SER B 230     -25.565  19.938  16.609  1.00 79.77           O  
ATOM   1682  N   LEU B 231     -23.790  23.590  14.220  1.00 89.19           N  
ATOM   1683  CA  LEU B 231     -22.811  24.293  13.398  1.00 89.19           C  
ATOM   1684  C   LEU B 231     -21.652  24.800  14.249  1.00 89.19           C  
ATOM   1685  CB  LEU B 231     -23.470  25.462  12.662  1.00 89.19           C  
ATOM   1686  O   LEU B 231     -21.862  25.317  15.348  1.00 89.19           O  
ATOM   1687  CG  LEU B 231     -24.620  25.108  11.718  1.00 89.19           C  
ATOM   1688  CD1 LEU B 231     -25.472  26.341  11.435  1.00 89.19           C  
ATOM   1689  CD2 LEU B 231     -24.084  24.513  10.421  1.00 89.19           C  
ATOM   1690  N   LEU B 232     -20.415  24.572  13.794  1.00 89.78           N  
ATOM   1691  CA  LEU B 232     -19.208  25.073  14.443  1.00 89.78           C  
ATOM   1692  C   LEU B 232     -18.570  26.186  13.619  1.00 89.78           C  
ATOM   1693  CB  LEU B 232     -18.203  23.938  14.655  1.00 89.78           C  
ATOM   1694  O   LEU B 232     -18.128  25.953  12.491  1.00 89.78           O  
ATOM   1695  CG  LEU B 232     -16.914  24.303  15.394  1.00 89.78           C  
ATOM   1696  CD1 LEU B 232     -17.212  24.616  16.857  1.00 89.78           C  
ATOM   1697  CD2 LEU B 232     -15.894  23.175  15.280  1.00 89.78           C  
ATOM   1698  N   LEU B 233     -18.523  27.362  14.201  1.00 94.92           N  
ATOM   1699  CA  LEU B 233     -17.924  28.520  13.547  1.00 94.92           C  
ATOM   1700  C   LEU B 233     -16.648  28.949  14.264  1.00 94.92           C  
ATOM   1701  CB  LEU B 233     -18.916  29.685  13.503  1.00 94.92           C  
ATOM   1702  O   LEU B 233     -16.536  28.800  15.483  1.00 94.92           O  
ATOM   1703  CG  LEU B 233     -20.199  29.452  12.704  1.00 94.92           C  
ATOM   1704  CD1 LEU B 233     -21.198  30.575  12.967  1.00 94.92           C  
ATOM   1705  CD2 LEU B 233     -19.890  29.343  11.215  1.00 94.92           C  
ATOM   1706  N   ALA B 234     -15.715  29.385  13.470  1.00 94.48           N  
ATOM   1707  CA  ALA B 234     -14.467  29.888  14.038  1.00 94.48           C  
ATOM   1708  C   ALA B 234     -14.057  31.204  13.385  1.00 94.48           C  
ATOM   1709  CB  ALA B 234     -13.357  28.851  13.883  1.00 94.48           C  
ATOM   1710  O   ALA B 234     -14.253  31.395  12.182  1.00 94.48           O  
ATOM   1711  N   GLN B 235     -13.519  31.999  14.205  1.00 92.95           N  
ATOM   1712  CA  GLN B 235     -13.073  33.304  13.731  1.00 92.95           C  
ATOM   1713  C   GLN B 235     -11.637  33.243  13.218  1.00 92.95           C  
ATOM   1714  CB  GLN B 235     -13.190  34.349  14.842  1.00 92.95           C  
ATOM   1715  O   GLN B 235     -10.749  32.735  13.905  1.00 92.95           O  
ATOM   1716  CG  GLN B 235     -12.883  35.769  14.386  1.00 92.95           C  
ATOM   1717  CD  GLN B 235     -14.025  36.395  13.607  1.00 92.95           C  
ATOM   1718  NE2 GLN B 235     -13.711  37.408  12.807  1.00 92.95           N  
ATOM   1719  OE1 GLN B 235     -15.179  35.970  13.722  1.00 92.95           O  
ATOM   1720  N   SER B 236     -11.443  33.824  11.963  1.00 94.00           N  
ATOM   1721  CA  SER B 236     -10.096  33.875  11.403  1.00 94.00           C  
ATOM   1722  C   SER B 236      -9.249  34.937  12.096  1.00 94.00           C  
ATOM   1723  CB  SER B 236     -10.150  34.154   9.900  1.00 94.00           C  
ATOM   1724  O   SER B 236      -9.706  36.062  12.306  1.00 94.00           O  
ATOM   1725  OG  SER B 236      -8.851  34.390   9.385  1.00 94.00           O  
ATOM   1726  N   GLU B 237      -8.052  34.609  12.475  1.00 90.20           N  
ATOM   1727  CA  GLU B 237      -7.121  35.552  13.089  1.00 90.20           C  
ATOM   1728  C   GLU B 237      -6.385  36.368  12.031  1.00 90.20           C  
ATOM   1729  CB  GLU B 237      -6.117  34.814  13.978  1.00 90.20           C  
ATOM   1730  O   GLU B 237      -5.928  37.480  12.304  1.00 90.20           O  
ATOM   1731  CG  GLU B 237      -6.717  34.275  15.268  1.00 90.20           C  
ATOM   1732  CD  GLU B 237      -5.699  33.583  16.160  1.00 90.20           C  
ATOM   1733  OE1 GLU B 237      -6.063  33.159  17.281  1.00 90.20           O  
ATOM   1734  OE2 GLU B 237      -4.527  33.466  15.736  1.00 90.20           O  
ATOM   1735  N   VAL B 238      -6.349  35.862  10.818  1.00 88.81           N  
ATOM   1736  CA  VAL B 238      -5.580  36.478   9.741  1.00 88.81           C  
ATOM   1737  C   VAL B 238      -6.492  37.366   8.897  1.00 88.81           C  
ATOM   1738  CB  VAL B 238      -4.899  35.415   8.850  1.00 88.81           C  
ATOM   1739  O   VAL B 238      -6.122  38.489   8.545  1.00 88.81           O  
ATOM   1740  CG1 VAL B 238      -4.045  36.080   7.773  1.00 88.81           C  
ATOM   1741  CG2 VAL B 238      -4.051  34.471   9.701  1.00 88.81           C  
ATOM   1742  N   ARG B 239      -7.703  36.875   8.644  1.00 91.26           N  
ATOM   1743  CA  ARG B 239      -8.688  37.625   7.871  1.00 91.26           C  
ATOM   1744  C   ARG B 239      -9.979  37.810   8.662  1.00 91.26           C  
ATOM   1745  CB  ARG B 239      -8.982  36.919   6.546  1.00 91.26           C  
ATOM   1746  O   ARG B 239     -10.896  36.992   8.563  1.00 91.26           O  
ATOM   1747  CG  ARG B 239      -7.814  36.925   5.572  1.00 91.26           C  
ATOM   1748  CD  ARG B 239      -8.163  36.222   4.268  1.00 91.26           C  
ATOM   1749  NE  ARG B 239      -9.038  37.040   3.432  1.00 91.26           N  
ATOM   1750  NH1 ARG B 239      -9.323  35.433   1.797  1.00 91.26           N  
ATOM   1751  NH2 ARG B 239     -10.352  37.471   1.599  1.00 91.26           N  
ATOM   1752  CZ  ARG B 239      -9.569  36.646   2.278  1.00 91.26           C  
ATOM   1753  N   PRO B 240     -10.094  38.933   9.307  1.00 91.62           N  
ATOM   1754  CA  PRO B 240     -11.221  39.172  10.212  1.00 91.62           C  
ATOM   1755  C   PRO B 240     -12.571  39.120   9.501  1.00 91.62           C  
ATOM   1756  CB  PRO B 240     -10.944  40.576  10.756  1.00 91.62           C  
ATOM   1757  O   PRO B 240     -13.601  38.889  10.139  1.00 91.62           O  
ATOM   1758  CG  PRO B 240      -9.848  41.111   9.892  1.00 91.62           C  
ATOM   1759  CD  PRO B 240      -9.247  39.970   9.123  1.00 91.62           C  
ATOM   1760  N   GLN B 241     -12.618  39.346   8.255  1.00 92.83           N  
ATOM   1761  CA  GLN B 241     -13.868  39.334   7.502  1.00 92.83           C  
ATOM   1762  C   GLN B 241     -14.300  37.907   7.175  1.00 92.83           C  
ATOM   1763  CB  GLN B 241     -13.727  40.148   6.215  1.00 92.83           C  
ATOM   1764  O   GLN B 241     -15.425  37.681   6.724  1.00 92.83           O  
ATOM   1765  CG  GLN B 241     -13.479  41.632   6.450  1.00 92.83           C  
ATOM   1766  CD  GLN B 241     -13.185  42.388   5.167  1.00 92.83           C  
ATOM   1767  NE2 GLN B 241     -13.110  43.711   5.263  1.00 92.83           N  
ATOM   1768  OE1 GLN B 241     -13.027  41.788   4.100  1.00 92.83           O  
ATOM   1769  N   CYS B 242     -13.449  36.991   7.491  1.00 94.80           N  
ATOM   1770  CA  CYS B 242     -13.748  35.599   7.171  1.00 94.80           C  
ATOM   1771  C   CYS B 242     -14.200  34.840   8.412  1.00 94.80           C  
ATOM   1772  CB  CYS B 242     -12.525  34.915   6.561  1.00 94.80           C  
ATOM   1773  O   CYS B 242     -13.455  34.736   9.388  1.00 94.80           O  
ATOM   1774  SG  CYS B 242     -12.839  33.227   6.001  1.00 94.80           S  
ATOM   1775  N   LEU B 243     -15.411  34.342   8.374  1.00 95.91           N  
ATOM   1776  CA  LEU B 243     -15.956  33.430   9.374  1.00 95.91           C  
ATOM   1777  C   LEU B 243     -15.944  31.993   8.863  1.00 95.91           C  
ATOM   1778  CB  LEU B 243     -17.383  33.839   9.751  1.00 95.91           C  
ATOM   1779  O   LEU B 243     -16.633  31.669   7.893  1.00 95.91           O  
ATOM   1780  CG  LEU B 243     -18.012  33.093  10.928  1.00 95.91           C  
ATOM   1781  CD1 LEU B 243     -17.303  33.459  12.228  1.00 95.91           C  
ATOM   1782  CD2 LEU B 243     -19.503  33.401  11.021  1.00 95.91           C  
ATOM   1783  N   LEU B 244     -15.195  31.169   9.549  1.00 95.95           N  
ATOM   1784  CA  LEU B 244     -14.964  29.816   9.056  1.00 95.95           C  
ATOM   1785  C   LEU B 244     -16.031  28.858   9.575  1.00 95.95           C  
ATOM   1786  CB  LEU B 244     -13.574  29.324   9.471  1.00 95.95           C  
ATOM   1787  O   LEU B 244     -16.238  28.750  10.786  1.00 95.95           O  
ATOM   1788  CG  LEU B 244     -12.453  29.519   8.450  1.00 95.95           C  
ATOM   1789  CD1 LEU B 244     -11.151  29.883   9.155  1.00 95.95           C  
ATOM   1790  CD2 LEU B 244     -12.275  28.262   7.604  1.00 95.95           C  
ATOM   1791  N   LEU B 245     -16.716  28.230   8.680  1.00 96.07           N  
ATOM   1792  CA  LEU B 245     -17.568  27.087   8.989  1.00 96.07           C  
ATOM   1793  C   LEU B 245     -16.772  25.787   8.938  1.00 96.07           C  
ATOM   1794  CB  LEU B 245     -18.745  27.016   8.013  1.00 96.07           C  
ATOM   1795  O   LEU B 245     -16.438  25.300   7.855  1.00 96.07           O  
ATOM   1796  CG  LEU B 245     -19.727  25.861   8.217  1.00 96.07           C  
ATOM   1797  CD1 LEU B 245     -20.454  26.014   9.549  1.00 96.07           C  
ATOM   1798  CD2 LEU B 245     -20.722  25.795   7.063  1.00 96.07           C  
ATOM   1799  N   VAL B 246     -16.546  25.210  10.103  1.00 93.06           N  
ATOM   1800  CA  VAL B 246     -15.652  24.063  10.212  1.00 93.06           C  
ATOM   1801  C   VAL B 246     -16.443  22.771  10.024  1.00 93.06           C  
ATOM   1802  CB  VAL B 246     -14.915  24.044  11.570  1.00 93.06           C  
ATOM   1803  O   VAL B 246     -17.469  22.563  10.677  1.00 93.06           O  
ATOM   1804  CG1 VAL B 246     -13.944  22.867  11.641  1.00 93.06           C  
ATOM   1805  CG2 VAL B 246     -14.179  25.363  11.796  1.00 93.06           C  
ATOM   1806  N   LEU B 247     -15.916  21.917   9.120  1.00 86.62           N  
ATOM   1807  CA  LEU B 247     -16.605  20.671   8.806  1.00 86.62           C  
ATOM   1808  C   LEU B 247     -15.657  19.481   8.917  1.00 86.62           C  
ATOM   1809  CB  LEU B 247     -17.205  20.730   7.398  1.00 86.62           C  
ATOM   1810  O   LEU B 247     -14.437  19.648   8.860  1.00 86.62           O  
ATOM   1811  CG  LEU B 247     -18.298  21.775   7.171  1.00 86.62           C  
ATOM   1812  CD1 LEU B 247     -18.351  22.175   5.700  1.00 86.62           C  
ATOM   1813  CD2 LEU B 247     -19.651  21.245   7.634  1.00 86.62           C  
ATOM   1814  N   ALA B 248     -16.208  18.249   9.084  1.00 70.88           N  
ATOM   1815  CA  ALA B 248     -15.457  17.048   9.442  1.00 70.88           C  
ATOM   1816  C   ALA B 248     -14.779  16.440   8.218  1.00 70.88           C  
ATOM   1817  CB  ALA B 248     -16.376  16.023  10.102  1.00 70.88           C  
ATOM   1818  O   ALA B 248     -13.672  15.905   8.315  1.00 70.88           O  
ATOM   1819  N   ASN B 249     -15.443  16.567   7.054  1.00 71.16           N  
ATOM   1820  CA  ASN B 249     -14.865  15.881   5.904  1.00 71.16           C  
ATOM   1821  C   ASN B 249     -15.197  16.597   4.598  1.00 71.16           C  
ATOM   1822  CB  ASN B 249     -15.342  14.428   5.850  1.00 71.16           C  
ATOM   1823  O   ASN B 249     -16.049  17.487   4.573  1.00 71.16           O  
ATOM   1824  CG  ASN B 249     -16.853  14.311   5.817  1.00 71.16           C  
ATOM   1825  ND2 ASN B 249     -17.399  13.441   6.659  1.00 71.16           N  
ATOM   1826  OD1 ASN B 249     -17.525  14.996   5.041  1.00 71.16           O  
ATOM   1827  N   ARG B 250     -14.615  16.208   3.535  1.00 70.59           N  
ATOM   1828  CA  ARG B 250     -14.710  16.838   2.222  1.00 70.59           C  
ATOM   1829  C   ARG B 250     -16.097  16.642   1.619  1.00 70.59           C  
ATOM   1830  CB  ARG B 250     -13.644  16.278   1.278  1.00 70.59           C  
ATOM   1831  O   ARG B 250     -16.598  17.512   0.904  1.00 70.59           O  
ATOM   1832  CG  ARG B 250     -12.281  16.935   1.429  1.00 70.59           C  
ATOM   1833  CD  ARG B 250     -11.330  16.523   0.314  1.00 70.59           C  
ATOM   1834  NE  ARG B 250     -10.001  17.099   0.499  1.00 70.59           N  
ATOM   1835  NH1 ARG B 250     -10.009  18.277  -1.488  1.00 70.59           N  
ATOM   1836  NH2 ARG B 250      -8.193  18.385  -0.094  1.00 70.59           N  
ATOM   1837  CZ  ARG B 250      -9.404  17.919  -0.361  1.00 70.59           C  
ATOM   1838  N   THR B 251     -16.692  15.459   1.985  1.00 67.45           N  
ATOM   1839  CA  THR B 251     -18.030  15.197   1.465  1.00 67.45           C  
ATOM   1840  C   THR B 251     -19.032  16.207   2.017  1.00 67.45           C  
ATOM   1841  CB  THR B 251     -18.493  13.769   1.810  1.00 67.45           C  
ATOM   1842  O   THR B 251     -19.877  16.718   1.279  1.00 67.45           O  
ATOM   1843  CG2 THR B 251     -17.705  12.730   1.020  1.00 67.45           C  
ATOM   1844  OG1 THR B 251     -18.299  13.536   3.211  1.00 67.45           O  
ATOM   1845  N   GLU B 252     -18.825  16.465   3.297  1.00 76.12           N  
ATOM   1846  CA  GLU B 252     -19.704  17.439   3.938  1.00 76.12           C  
ATOM   1847  C   GLU B 252     -19.463  18.844   3.393  1.00 76.12           C  
ATOM   1848  CB  GLU B 252     -19.509  17.423   5.456  1.00 76.12           C  
ATOM   1849  O   GLU B 252     -20.407  19.614   3.208  1.00 76.12           O  
ATOM   1850  CG  GLU B 252     -20.687  17.989   6.234  1.00 76.12           C  
ATOM   1851  CD  GLU B 252     -20.530  17.858   7.741  1.00 76.12           C  
ATOM   1852  OE1 GLU B 252     -21.420  18.325   8.487  1.00 76.12           O  
ATOM   1853  OE2 GLU B 252     -19.508  17.285   8.179  1.00 76.12           O  
ATOM   1854  N   ILE B 253     -18.219  19.174   3.039  1.00 85.31           N  
ATOM   1855  CA  ILE B 253     -17.863  20.476   2.488  1.00 85.31           C  
ATOM   1856  C   ILE B 253     -18.511  20.651   1.116  1.00 85.31           C  
ATOM   1857  CB  ILE B 253     -16.331  20.646   2.382  1.00 85.31           C  
ATOM   1858  O   ILE B 253     -19.152  21.671   0.850  1.00 85.31           O  
ATOM   1859  CG1 ILE B 253     -15.711  20.775   3.778  1.00 85.31           C  
ATOM   1860  CG2 ILE B 253     -15.980  21.857   1.513  1.00 85.31           C  
ATOM   1861  CD1 ILE B 253     -14.188  20.789   3.780  1.00 85.31           C  
ATOM   1862  N   SER B 254     -18.453  19.664   0.337  1.00 82.20           N  
ATOM   1863  CA  SER B 254     -19.014  19.726  -1.009  1.00 82.20           C  
ATOM   1864  C   SER B 254     -20.532  19.864  -0.968  1.00 82.20           C  
ATOM   1865  CB  SER B 254     -18.628  18.482  -1.809  1.00 82.20           C  
ATOM   1866  O   SER B 254     -21.109  20.660  -1.712  1.00 82.20           O  
ATOM   1867  OG  SER B 254     -19.254  18.487  -3.081  1.00 82.20           O  
ATOM   1868  N   SER B 255     -21.105  19.115  -0.069  1.00 82.34           N  
ATOM   1869  CA  SER B 255     -22.557  19.172   0.068  1.00 82.34           C  
ATOM   1870  C   SER B 255     -23.014  20.545   0.548  1.00 82.34           C  
ATOM   1871  CB  SER B 255     -23.047  18.095   1.037  1.00 82.34           C  
ATOM   1872  O   SER B 255     -23.982  21.101   0.025  1.00 82.34           O  
ATOM   1873  OG  SER B 255     -22.387  18.205   2.287  1.00 82.34           O  
ATOM   1874  N   LYS B 256     -22.231  21.103   1.502  1.00 89.75           N  
ATOM   1875  CA  LYS B 256     -22.599  22.407   2.047  1.00 89.75           C  
ATOM   1876  C   LYS B 256     -22.333  23.520   1.037  1.00 89.75           C  
ATOM   1877  CB  LYS B 256     -21.835  22.682   3.343  1.00 89.75           C  
ATOM   1878  O   LYS B 256     -23.100  24.481   0.948  1.00 89.75           O  
ATOM   1879  CG  LYS B 256     -22.397  21.959   4.558  1.00 89.75           C  
ATOM   1880  CD  LYS B 256     -23.760  22.509   4.955  1.00 89.75           C  
ATOM   1881  CE  LYS B 256     -24.319  21.793   6.178  1.00 89.75           C  
ATOM   1882  NZ  LYS B 256     -25.743  22.164   6.435  1.00 89.75           N  
ATOM   1883  N   LEU B 257     -21.329  23.386   0.298  1.00 92.16           N  
ATOM   1884  CA  LEU B 257     -21.020  24.368  -0.736  1.00 92.16           C  
ATOM   1885  C   LEU B 257     -22.103  24.387  -1.809  1.00 92.16           C  
ATOM   1886  CB  LEU B 257     -19.660  24.067  -1.372  1.00 92.16           C  
ATOM   1887  O   LEU B 257     -22.511  25.457  -2.267  1.00 92.16           O  
ATOM   1888  CG  LEU B 257     -18.901  25.263  -1.949  1.00 92.16           C  
ATOM   1889  CD1 LEU B 257     -18.377  26.150  -0.824  1.00 92.16           C  
ATOM   1890  CD2 LEU B 257     -17.759  24.792  -2.842  1.00 92.16           C  
ATOM   1891  N   GLN B 258     -22.587  23.222  -2.195  1.00 89.36           N  
ATOM   1892  CA  GLN B 258     -23.659  23.122  -3.180  1.00 89.36           C  
ATOM   1893  C   GLN B 258     -24.951  23.739  -2.652  1.00 89.36           C  
ATOM   1894  CB  GLN B 258     -23.895  21.662  -3.570  1.00 89.36           C  
ATOM   1895  O   GLN B 258     -25.647  24.452  -3.378  1.00 89.36           O  
ATOM   1896  CG  GLN B 258     -24.610  21.489  -4.903  1.00 89.36           C  
ATOM   1897  CD  GLN B 258     -24.823  20.033  -5.271  1.00 89.36           C  
ATOM   1898  NE2 GLN B 258     -25.489  19.796  -6.396  1.00 89.36           N  
ATOM   1899  OE1 GLN B 258     -24.391  19.127  -4.550  1.00 89.36           O  
ATOM   1900  N   LEU B 259     -25.160  23.479  -1.445  1.00 90.29           N  
ATOM   1901  CA  LEU B 259     -26.342  24.041  -0.800  1.00 90.29           C  
ATOM   1902  C   LEU B 259     -26.244  25.561  -0.716  1.00 90.29           C  
ATOM   1903  CB  LEU B 259     -26.519  23.451   0.602  1.00 90.29           C  
ATOM   1904  O   LEU B 259     -27.215  26.266  -0.999  1.00 90.29           O  
ATOM   1905  CG  LEU B 259     -27.754  23.908   1.379  1.00 90.29           C  
ATOM   1906  CD1 LEU B 259     -29.025  23.432   0.682  1.00 90.29           C  
ATOM   1907  CD2 LEU B 259     -27.702  23.399   2.815  1.00 90.29           C  
ATOM   1908  N   MET B 260     -25.121  26.080  -0.425  1.00 92.64           N  
ATOM   1909  CA  MET B 260     -24.904  27.516  -0.282  1.00 92.64           C  
ATOM   1910  C   MET B 260     -24.980  28.216  -1.635  1.00 92.64           C  
ATOM   1911  CB  MET B 260     -23.551  27.794   0.375  1.00 92.64           C  
ATOM   1912  O   MET B 260     -25.469  29.343  -1.729  1.00 92.64           O  
ATOM   1913  CG  MET B 260     -23.482  27.380   1.836  1.00 92.64           C  
ATOM   1914  SD  MET B 260     -21.838  27.706   2.582  1.00 92.64           S  
ATOM   1915  CE  MET B 260     -21.923  29.509   2.768  1.00 92.64           C  
ATOM   1916  N   LYS B 261     -24.598  27.546  -2.651  1.00 93.08           N  
ATOM   1917  CA  LYS B 261     -24.708  28.099  -3.998  1.00 93.08           C  
ATOM   1918  C   LYS B 261     -26.169  28.255  -4.410  1.00 93.08           C  
ATOM   1919  CB  LYS B 261     -23.972  27.213  -5.004  1.00 93.08           C  
ATOM   1920  O   LYS B 261     -26.539  29.249  -5.039  1.00 93.08           O  
ATOM   1921  CG  LYS B 261     -22.471  27.456  -5.061  1.00 93.08           C  
ATOM   1922  CD  LYS B 261     -21.798  26.560  -6.092  1.00 93.08           C  
ATOM   1923  CE  LYS B 261     -20.282  26.704  -6.056  1.00 93.08           C  
ATOM   1924  NZ  LYS B 261     -19.611  25.731  -6.969  1.00 93.08           N  
ATOM   1925  N   LYS B 262     -26.935  27.295  -3.936  1.00 93.12           N  
ATOM   1926  CA  LYS B 262     -28.363  27.333  -4.238  1.00 93.12           C  
ATOM   1927  C   LYS B 262     -29.058  28.452  -3.468  1.00 93.12           C  
ATOM   1928  CB  LYS B 262     -29.017  25.989  -3.913  1.00 93.12           C  
ATOM   1929  O   LYS B 262     -30.054  29.009  -3.936  1.00 93.12           O  
ATOM   1930  CG  LYS B 262     -30.495  25.918  -4.266  1.00 93.12           C  
ATOM   1931  CD  LYS B 262     -31.081  24.549  -3.947  1.00 93.12           C  
ATOM   1932  CE  LYS B 262     -32.584  24.513  -4.187  1.00 93.12           C  
ATOM   1933  NZ  LYS B 262     -33.135  23.131  -4.047  1.00 93.12           N  
ATOM   1934  N   HIS B 263     -28.478  28.792  -2.386  1.00 93.71           N  
ATOM   1935  CA  HIS B 263     -29.111  29.785  -1.526  1.00 93.71           C  
ATOM   1936  C   HIS B 263     -28.244  31.033  -1.394  1.00 93.71           C  
ATOM   1937  CB  HIS B 263     -29.394  29.194  -0.143  1.00 93.71           C  
ATOM   1938  O   HIS B 263     -28.170  31.632  -0.319  1.00 93.71           O  
ATOM   1939  CG  HIS B 263     -30.457  28.142  -0.147  1.00 93.71           C  
ATOM   1940  CD2 HIS B 263     -30.373  26.793  -0.078  1.00 93.71           C  
ATOM   1941  ND1 HIS B 263     -31.800  28.441  -0.231  1.00 93.71           N  
ATOM   1942  CE1 HIS B 263     -32.497  27.318  -0.214  1.00 93.71           C  
ATOM   1943  NE2 HIS B 263     -31.654  26.303  -0.122  1.00 93.71           N  
ATOM   1944  N   GLN B 264     -27.620  31.482  -2.515  1.00 92.85           N  
ATOM   1945  CA  GLN B 264     -26.682  32.599  -2.515  1.00 92.85           C  
ATOM   1946  C   GLN B 264     -27.386  33.908  -2.168  1.00 92.85           C  
ATOM   1947  CB  GLN B 264     -25.991  32.720  -3.874  1.00 92.85           C  
ATOM   1948  O   GLN B 264     -26.856  34.721  -1.408  1.00 92.85           O  
ATOM   1949  CG  GLN B 264     -24.908  33.790  -3.921  1.00 92.85           C  
ATOM   1950  CD  GLN B 264     -24.133  33.785  -5.225  1.00 92.85           C  
ATOM   1951  NE2 GLN B 264     -23.381  34.852  -5.473  1.00 92.85           N  
ATOM   1952  OE1 GLN B 264     -24.208  32.828  -6.003  1.00 92.85           O  
ATOM   1953  N   SER B 265     -28.569  34.095  -2.680  1.00 95.24           N  
ATOM   1954  CA  SER B 265     -29.328  35.317  -2.435  1.00 95.24           C  
ATOM   1955  C   SER B 265     -29.694  35.453  -0.961  1.00 95.24           C  
ATOM   1956  CB  SER B 265     -30.597  35.341  -3.288  1.00 95.24           C  
ATOM   1957  O   SER B 265     -29.608  36.544  -0.393  1.00 95.24           O  
ATOM   1958  OG  SER B 265     -31.500  34.330  -2.874  1.00 95.24           O  
ATOM   1959  N   ASP B 266     -30.122  34.342  -0.389  1.00 93.04           N  
ATOM   1960  CA  ASP B 266     -30.461  34.335   1.031  1.00 93.04           C  
ATOM   1961  C   ASP B 266     -29.231  34.613   1.892  1.00 93.04           C  
ATOM   1962  CB  ASP B 266     -31.088  32.996   1.426  1.00 93.04           C  
ATOM   1963  O   ASP B 266     -29.318  35.319   2.899  1.00 93.04           O  
ATOM   1964  CG  ASP B 266     -32.437  32.756   0.771  1.00 93.04           C  
ATOM   1965  OD1 ASP B 266     -33.123  33.736   0.411  1.00 93.04           O  
ATOM   1966  OD2 ASP B 266     -32.817  31.575   0.616  1.00 93.04           O  
ATOM   1967  N   LEU B 267     -28.081  34.169   1.503  1.00 95.18           N  
ATOM   1968  CA  LEU B 267     -26.841  34.362   2.246  1.00 95.18           C  
ATOM   1969  C   LEU B 267     -26.366  35.808   2.146  1.00 95.18           C  
ATOM   1970  CB  LEU B 267     -25.753  33.418   1.726  1.00 95.18           C  
ATOM   1971  O   LEU B 267     -25.851  36.365   3.118  1.00 95.18           O  
ATOM   1972  CG  LEU B 267     -25.744  32.005   2.312  1.00 95.18           C  
ATOM   1973  CD1 LEU B 267     -26.026  30.978   1.222  1.00 95.18           C  
ATOM   1974  CD2 LEU B 267     -24.411  31.717   2.994  1.00 95.18           C  
ATOM   1975  N   LYS B 268     -26.603  36.405   0.994  1.00 95.70           N  
ATOM   1976  CA  LYS B 268     -26.247  37.810   0.820  1.00 95.70           C  
ATOM   1977  C   LYS B 268     -27.064  38.704   1.748  1.00 95.70           C  
ATOM   1978  CB  LYS B 268     -26.450  38.240  -0.634  1.00 95.70           C  
ATOM   1979  O   LYS B 268     -26.549  39.688   2.282  1.00 95.70           O  
ATOM   1980  CG  LYS B 268     -25.226  38.041  -1.515  1.00 95.70           C  
ATOM   1981  CD  LYS B 268     -25.467  38.551  -2.930  1.00 95.70           C  
ATOM   1982  CE  LYS B 268     -24.305  38.210  -3.854  1.00 95.70           C  
ATOM   1983  NZ  LYS B 268     -24.544  38.695  -5.246  1.00 95.70           N  
ATOM   1984  N   LYS B 269     -28.267  38.306   1.928  1.00 94.21           N  
ATOM   1985  CA  LYS B 269     -29.143  39.048   2.830  1.00 94.21           C  
ATOM   1986  C   LYS B 269     -28.658  38.949   4.273  1.00 94.21           C  
ATOM   1987  CB  LYS B 269     -30.580  38.534   2.724  1.00 94.21           C  
ATOM   1988  O   LYS B 269     -28.915  39.842   5.082  1.00 94.21           O  
ATOM   1989  CG  LYS B 269     -31.297  38.958   1.450  1.00 94.21           C  
ATOM   1990  CD  LYS B 269     -32.718  38.411   1.400  1.00 94.21           C  
ATOM   1991  CE  LYS B 269     -33.383  38.704   0.062  1.00 94.21           C  
ATOM   1992  NZ  LYS B 269     -34.714  38.036  -0.053  1.00 94.21           N  
ATOM   1993  N   LEU B 270     -27.905  37.882   4.514  1.00 94.08           N  
ATOM   1994  CA  LEU B 270     -27.371  37.666   5.854  1.00 94.08           C  
ATOM   1995  C   LEU B 270     -26.015  38.345   6.015  1.00 94.08           C  
ATOM   1996  CB  LEU B 270     -27.242  36.168   6.145  1.00 94.08           C  
ATOM   1997  O   LEU B 270     -25.397  38.263   7.079  1.00 94.08           O  
ATOM   1998  CG  LEU B 270     -28.527  35.442   6.546  1.00 94.08           C  
ATOM   1999  CD1 LEU B 270     -28.676  34.150   5.750  1.00 94.08           C  
ATOM   2000  CD2 LEU B 270     -28.535  35.158   8.044  1.00 94.08           C  
ATOM   2001  N   GLY B 271     -25.527  38.963   4.929  1.00 94.47           N  
ATOM   2002  CA  GLY B 271     -24.259  39.672   4.992  1.00 94.47           C  
ATOM   2003  C   GLY B 271     -23.082  38.832   4.530  1.00 94.47           C  
ATOM   2004  O   GLY B 271     -21.926  39.205   4.740  1.00 94.47           O  
ATOM   2005  N   ILE B 272     -23.333  37.679   3.955  1.00 95.59           N  
ATOM   2006  CA  ILE B 272     -22.292  36.805   3.425  1.00 95.59           C  
ATOM   2007  C   ILE B 272     -22.143  37.032   1.922  1.00 95.59           C  
ATOM   2008  CB  ILE B 272     -22.599  35.319   3.715  1.00 95.59           C  
ATOM   2009  O   ILE B 272     -23.015  36.646   1.141  1.00 95.59           O  
ATOM   2010  CG1 ILE B 272     -22.746  35.089   5.224  1.00 95.59           C  
ATOM   2011  CG2 ILE B 272     -21.510  34.418   3.127  1.00 95.59           C  
ATOM   2012  CD1 ILE B 272     -23.275  33.709   5.590  1.00 95.59           C  
ATOM   2013  N   LEU B 273     -21.046  37.511   1.479  1.00 94.08           N  
ATOM   2014  CA  LEU B 273     -20.813  37.936   0.103  1.00 94.08           C  
ATOM   2015  C   LEU B 273     -20.296  36.777  -0.743  1.00 94.08           C  
ATOM   2016  CB  LEU B 273     -19.818  39.098   0.062  1.00 94.08           C  
ATOM   2017  O   LEU B 273     -20.631  36.668  -1.925  1.00 94.08           O  
ATOM   2018  CG  LEU B 273     -20.313  40.435   0.616  1.00 94.08           C  
ATOM   2019  CD1 LEU B 273     -19.257  41.056   1.524  1.00 94.08           C  
ATOM   2020  CD2 LEU B 273     -20.674  41.385  -0.521  1.00 94.08           C  
ATOM   2021  N   ASP B 274     -19.449  36.032  -0.124  1.00 95.23           N  
ATOM   2022  CA  ASP B 274     -18.835  34.909  -0.826  1.00 95.23           C  
ATOM   2023  C   ASP B 274     -18.476  33.786   0.145  1.00 95.23           C  
ATOM   2024  CB  ASP B 274     -17.587  35.367  -1.584  1.00 95.23           C  
ATOM   2025  O   ASP B 274     -18.475  33.986   1.361  1.00 95.23           O  
ATOM   2026  CG  ASP B 274     -17.258  34.482  -2.773  1.00 95.23           C  
ATOM   2027  OD1 ASP B 274     -18.086  33.620  -3.140  1.00 95.23           O  
ATOM   2028  OD2 ASP B 274     -16.160  34.645  -3.347  1.00 95.23           O  
ATOM   2029  N   PHE B 275     -18.277  32.591  -0.410  1.00 96.71           N  
ATOM   2030  CA  PHE B 275     -17.894  31.437   0.395  1.00 96.71           C  
ATOM   2031  C   PHE B 275     -16.953  30.523  -0.380  1.00 96.71           C  
ATOM   2032  CB  PHE B 275     -19.135  30.656   0.841  1.00 96.71           C  
ATOM   2033  O   PHE B 275     -17.240  30.150  -1.520  1.00 96.71           O  
ATOM   2034  CG  PHE B 275     -20.127  30.411  -0.263  1.00 96.71           C  
ATOM   2035  CD1 PHE B 275     -21.127  31.337  -0.535  1.00 96.71           C  
ATOM   2036  CD2 PHE B 275     -20.061  29.255  -1.030  1.00 96.71           C  
ATOM   2037  CE1 PHE B 275     -22.047  31.113  -1.557  1.00 96.71           C  
ATOM   2038  CE2 PHE B 275     -20.977  29.025  -2.052  1.00 96.71           C  
ATOM   2039  CZ  PHE B 275     -21.970  29.955  -2.313  1.00 96.71           C  
ATOM   2040  N   THR B 276     -15.827  30.191   0.254  1.00 94.50           N  
ATOM   2041  CA  THR B 276     -14.800  29.381  -0.392  1.00 94.50           C  
ATOM   2042  C   THR B 276     -14.203  28.379   0.592  1.00 94.50           C  
ATOM   2043  CB  THR B 276     -13.679  30.262  -0.974  1.00 94.50           C  
ATOM   2044  O   THR B 276     -14.087  28.666   1.785  1.00 94.50           O  
ATOM   2045  CG2 THR B 276     -14.198  31.129  -2.116  1.00 94.50           C  
ATOM   2046  OG1 THR B 276     -13.161  31.110   0.058  1.00 94.50           O  
ATOM   2047  N   GLU B 277     -13.890  27.281   0.065  1.00 93.27           N  
ATOM   2048  CA  GLU B 277     -13.228  26.266   0.880  1.00 93.27           C  
ATOM   2049  C   GLU B 277     -11.802  26.682   1.227  1.00 93.27           C  
ATOM   2050  CB  GLU B 277     -13.221  24.916   0.158  1.00 93.27           C  
ATOM   2051  O   GLU B 277     -11.027  27.060   0.346  1.00 93.27           O  
ATOM   2052  CG  GLU B 277     -12.578  23.794   0.959  1.00 93.27           C  
ATOM   2053  CD  GLU B 277     -12.504  22.480   0.197  1.00 93.27           C  
ATOM   2054  OE1 GLU B 277     -11.896  21.514   0.711  1.00 93.27           O  
ATOM   2055  OE2 GLU B 277     -13.057  22.416  -0.923  1.00 93.27           O  
ATOM   2056  N   GLN B 278     -11.399  26.598   2.548  1.00 91.86           N  
ATOM   2057  CA  GLN B 278     -10.065  26.985   2.994  1.00 91.86           C  
ATOM   2058  C   GLN B 278      -9.603  26.120   4.163  1.00 91.86           C  
ATOM   2059  CB  GLN B 278     -10.039  28.462   3.392  1.00 91.86           C  
ATOM   2060  O   GLN B 278     -10.420  25.482   4.831  1.00 91.86           O  
ATOM   2061  CG  GLN B 278     -10.180  29.418   2.215  1.00 91.86           C  
ATOM   2062  CD  GLN B 278     -10.001  30.871   2.615  1.00 91.86           C  
ATOM   2063  NE2 GLN B 278     -10.030  31.764   1.632  1.00 91.86           N  
ATOM   2064  OE1 GLN B 278      -9.839  31.188   3.798  1.00 91.86           O  
ATOM   2065  N   ASP B 279      -8.289  26.078   4.274  1.00 87.62           N  
ATOM   2066  CA  ASP B 279      -7.688  25.361   5.394  1.00 87.62           C  
ATOM   2067  C   ASP B 279      -7.735  26.198   6.671  1.00 87.62           C  
ATOM   2068  CB  ASP B 279      -6.242  24.976   5.071  1.00 87.62           C  
ATOM   2069  O   ASP B 279      -7.458  27.399   6.643  1.00 87.62           O  
ATOM   2070  CG  ASP B 279      -6.141  23.826   4.086  1.00 87.62           C  
ATOM   2071  OD1 ASP B 279      -7.042  22.959   4.066  1.00 87.62           O  
ATOM   2072  OD2 ASP B 279      -5.151  23.784   3.324  1.00 87.62           O  
ATOM   2073  N   VAL B 280      -8.033  25.555   7.781  1.00 88.02           N  
ATOM   2074  CA  VAL B 280      -8.144  26.227   9.072  1.00 88.02           C  
ATOM   2075  C   VAL B 280      -6.788  26.801   9.475  1.00 88.02           C  
ATOM   2076  CB  VAL B 280      -8.664  25.268  10.167  1.00 88.02           C  
ATOM   2077  O   VAL B 280      -6.712  27.899  10.029  1.00 88.02           O  
ATOM   2078  CG1 VAL B 280      -8.688  25.965  11.526  1.00 88.02           C  
ATOM   2079  CG2 VAL B 280     -10.054  24.749   9.804  1.00 88.02           C  
ATOM   2080  N   ALA B 281      -5.686  26.183   9.124  1.00 82.32           N  
ATOM   2081  CA  ALA B 281      -4.330  26.572   9.505  1.00 82.32           C  
ATOM   2082  C   ALA B 281      -3.953  27.918   8.892  1.00 82.32           C  
ATOM   2083  CB  ALA B 281      -3.330  25.499   9.081  1.00 82.32           C  
ATOM   2084  O   ALA B 281      -3.189  28.684   9.483  1.00 82.32           O  
ATOM   2085  N   SER B 282      -4.571  28.162   7.716  1.00 88.48           N  
ATOM   2086  CA  SER B 282      -4.259  29.406   7.020  1.00 88.48           C  
ATOM   2087  C   SER B 282      -4.903  30.603   7.711  1.00 88.48           C  
ATOM   2088  CB  SER B 282      -4.723  29.337   5.565  1.00 88.48           C  
ATOM   2089  O   SER B 282      -4.588  31.753   7.395  1.00 88.48           O  
ATOM   2090  OG  SER B 282      -6.135  29.244   5.491  1.00 88.48           O  
ATOM   2091  N   HIS B 283      -5.679  30.303   8.729  1.00 91.48           N  
ATOM   2092  CA  HIS B 283      -6.408  31.372   9.402  1.00 91.48           C  
ATOM   2093  C   HIS B 283      -5.896  31.577  10.824  1.00 91.48           C  
ATOM   2094  CB  HIS B 283      -7.907  31.068   9.422  1.00 91.48           C  
ATOM   2095  O   HIS B 283      -6.483  32.338  11.596  1.00 91.48           O  
ATOM   2096  CG  HIS B 283      -8.570  31.229   8.092  1.00 91.48           C  
ATOM   2097  CD2 HIS B 283      -8.860  30.324   7.127  1.00 91.48           C  
ATOM   2098  ND1 HIS B 283      -9.015  32.447   7.625  1.00 91.48           N  
ATOM   2099  CE1 HIS B 283      -9.553  32.283   6.428  1.00 91.48           C  
ATOM   2100  NE2 HIS B 283      -9.471  31.005   6.103  1.00 91.48           N  
ATOM   2101  N   GLN B 284      -4.822  30.903  11.120  1.00 85.13           N  
ATOM   2102  CA  GLN B 284      -4.140  31.074  12.399  1.00 85.13           C  
ATOM   2103  C   GLN B 284      -2.938  32.004  12.261  1.00 85.13           C  
ATOM   2104  CB  GLN B 284      -3.695  29.720  12.956  1.00 85.13           C  
ATOM   2105  O   GLN B 284      -2.164  31.889  11.309  1.00 85.13           O  
ATOM   2106  CG  GLN B 284      -4.848  28.776  13.270  1.00 85.13           C  
ATOM   2107  CD  GLN B 284      -4.378  27.405  13.719  1.00 85.13           C  
ATOM   2108  NE2 GLN B 284      -5.325  26.524  14.022  1.00 85.13           N  
ATOM   2109  OE1 GLN B 284      -3.174  27.140  13.792  1.00 85.13           O  
ATOM   2110  N   SER B 285      -2.947  33.092  13.033  1.00 80.40           N  
ATOM   2111  CA  SER B 285      -1.810  34.006  13.003  1.00 80.40           C  
ATOM   2112  C   SER B 285      -0.590  33.393  13.683  1.00 80.40           C  
ATOM   2113  CB  SER B 285      -2.168  35.330  13.678  1.00 80.40           C  
ATOM   2114  O   SER B 285      -0.693  32.857  14.789  1.00 80.40           O  
ATOM   2115  OG  SER B 285      -2.328  35.155  15.076  1.00 80.40           O  
ATOM   2116  N   TYR B 286       0.328  33.146  12.900  1.00 71.86           N  
ATOM   2117  CA  TYR B 286       1.603  32.758  13.494  1.00 71.86           C  
ATOM   2118  C   TYR B 286       2.509  33.969  13.681  1.00 71.86           C  
ATOM   2119  CB  TYR B 286       2.305  31.710  12.625  1.00 71.86           C  
ATOM   2120  O   TYR B 286       2.520  34.878  12.847  1.00 71.86           O  
ATOM   2121  CG  TYR B 286       1.537  30.417  12.494  1.00 71.86           C  
ATOM   2122  CD1 TYR B 286       1.592  29.447  13.493  1.00 71.86           C  
ATOM   2123  CD2 TYR B 286       0.755  30.162  11.372  1.00 71.86           C  
ATOM   2124  CE1 TYR B 286       0.888  28.253  13.376  1.00 71.86           C  
ATOM   2125  CE2 TYR B 286       0.047  28.972  11.245  1.00 71.86           C  
ATOM   2126  OH  TYR B 286      -0.580  26.845  12.129  1.00 71.86           O  
ATOM   2127  CZ  TYR B 286       0.119  28.025  12.250  1.00 71.86           C  
ATOM   2128  N   SER B 287       2.642  34.416  14.960  1.00 61.76           N  
ATOM   2129  CA  SER B 287       3.369  35.641  15.273  1.00 61.76           C  
ATOM   2130  C   SER B 287       4.736  35.661  14.598  1.00 61.76           C  
ATOM   2131  CB  SER B 287       3.536  35.794  16.786  1.00 61.76           C  
ATOM   2132  O   SER B 287       5.488  34.687  14.678  1.00 61.76           O  
ATOM   2133  OG  SER B 287       4.905  35.914  17.131  1.00 61.76           O  
ATOM   2134  N   GLN B 288       4.814  36.711  13.610  1.00 60.15           N  
ATOM   2135  CA  GLN B 288       6.126  37.046  13.065  1.00 60.15           C  
ATOM   2136  C   GLN B 288       7.104  37.420  14.175  1.00 60.15           C  
ATOM   2137  CB  GLN B 288       6.012  38.192  12.058  1.00 60.15           C  
ATOM   2138  O   GLN B 288       8.319  37.420  13.965  1.00 60.15           O  
ATOM   2139  CG  GLN B 288       5.386  37.785  10.731  1.00 60.15           C  
ATOM   2140  CD  GLN B 288       5.229  38.952   9.774  1.00 60.15           C  
ATOM   2141  NE2 GLN B 288       5.428  38.693   8.486  1.00 60.15           N  
ATOM   2142  OE1 GLN B 288       4.931  40.076  10.188  1.00 60.15           O  
ATOM   2143  N   LYS B 289       6.436  37.552  15.313  1.00 65.27           N  
ATOM   2144  CA  LYS B 289       7.266  38.017  16.420  1.00 65.27           C  
ATOM   2145  C   LYS B 289       8.275  36.951  16.837  1.00 65.27           C  
ATOM   2146  CB  LYS B 289       6.396  38.411  17.614  1.00 65.27           C  
ATOM   2147  O   LYS B 289       9.433  37.263  17.125  1.00 65.27           O  
ATOM   2148  CG  LYS B 289       5.594  39.687  17.402  1.00 65.27           C  
ATOM   2149  CD  LYS B 289       4.800  40.061  18.647  1.00 65.27           C  
ATOM   2150  CE  LYS B 289       3.920  41.279  18.404  1.00 65.27           C  
ATOM   2151  NZ  LYS B 289       2.960  41.502  19.526  1.00 65.27           N  
ATOM   2152  N   THR B 290       7.750  35.727  16.731  1.00 71.44           N  
ATOM   2153  CA  THR B 290       8.674  34.657  17.091  1.00 71.44           C  
ATOM   2154  C   THR B 290       9.775  34.518  16.044  1.00 71.44           C  
ATOM   2155  CB  THR B 290       7.938  33.313  17.248  1.00 71.44           C  
ATOM   2156  O   THR B 290      10.942  34.318  16.386  1.00 71.44           O  
ATOM   2157  CG2 THR B 290       7.223  33.231  18.593  1.00 71.44           C  
ATOM   2158  OG1 THR B 290       6.973  33.177  16.197  1.00 71.44           O  
ATOM   2159  N   LEU B 291       9.318  34.616  14.837  1.00 76.92           N  
ATOM   2160  CA  LEU B 291      10.314  34.547  13.774  1.00 76.92           C  
ATOM   2161  C   LEU B 291      11.280  35.724  13.856  1.00 76.92           C  
ATOM   2162  CB  LEU B 291       9.633  34.526  12.402  1.00 76.92           C  
ATOM   2163  O   LEU B 291      12.492  35.549  13.716  1.00 76.92           O  
ATOM   2164  CG  LEU B 291       9.825  33.256  11.571  1.00 76.92           C  
ATOM   2165  CD1 LEU B 291       8.647  33.063  10.620  1.00 76.92           C  
ATOM   2166  CD2 LEU B 291      11.138  33.316  10.798  1.00 76.92           C  
ATOM   2167  N   ILE B 292      10.658  36.837  14.095  1.00 78.22           N  
ATOM   2168  CA  ILE B 292      11.490  38.030  14.208  1.00 78.22           C  
ATOM   2169  C   ILE B 292      12.438  37.887  15.396  1.00 78.22           C  
ATOM   2170  CB  ILE B 292      10.631  39.306  14.358  1.00 78.22           C  
ATOM   2171  O   ILE B 292      13.623  38.213  15.295  1.00 78.22           O  
ATOM   2172  CG1 ILE B 292       9.891  39.608  13.050  1.00 78.22           C  
ATOM   2173  CG2 ILE B 292      11.498  40.494  14.784  1.00 78.22           C  
ATOM   2174  CD1 ILE B 292       8.722  40.571  13.208  1.00 78.22           C  
ATOM   2175  N   ALA B 293      11.970  37.344  16.487  1.00 84.06           N  
ATOM   2176  CA  ALA B 293      12.792  37.147  17.678  1.00 84.06           C  
ATOM   2177  C   ALA B 293      13.905  36.136  17.416  1.00 84.06           C  
ATOM   2178  CB  ALA B 293      11.928  36.689  18.851  1.00 84.06           C  
ATOM   2179  O   ALA B 293      15.051  36.348  17.817  1.00 84.06           O  
ATOM   2180  N   LEU B 294      13.568  35.123  16.637  1.00 84.64           N  
ATOM   2181  CA  LEU B 294      14.550  34.091  16.323  1.00 84.64           C  
ATOM   2182  C   LEU B 294      15.627  34.632  15.389  1.00 84.64           C  
ATOM   2183  CB  LEU B 294      13.867  32.877  15.686  1.00 84.64           C  
ATOM   2184  O   LEU B 294      16.817  34.388  15.600  1.00 84.64           O  
ATOM   2185  CG  LEU B 294      13.296  31.837  16.651  1.00 84.64           C  
ATOM   2186  CD1 LEU B 294      12.384  30.868  15.906  1.00 84.64           C  
ATOM   2187  CD2 LEU B 294      14.420  31.087  17.356  1.00 84.64           C  
ATOM   2188  N   VAL B 295      15.123  35.413  14.442  1.00 86.58           N  
ATOM   2189  CA  VAL B 295      16.059  35.975  13.474  1.00 86.58           C  
ATOM   2190  C   VAL B 295      16.930  37.031  14.150  1.00 86.58           C  
ATOM   2191  CB  VAL B 295      15.322  36.588  12.262  1.00 86.58           C  
ATOM   2192  O   VAL B 295      18.144  37.073  13.936  1.00 86.58           O  
ATOM   2193  CG1 VAL B 295      16.298  37.346  11.364  1.00 86.58           C  
ATOM   2194  CG2 VAL B 295      14.598  35.500  11.472  1.00 86.58           C  
ATOM   2195  N   THR B 296      16.342  37.884  14.960  1.00 89.92           N  
ATOM   2196  CA  THR B 296      17.101  38.917  15.657  1.00 89.92           C  
ATOM   2197  C   THR B 296      18.088  38.293  16.640  1.00 89.92           C  
ATOM   2198  CB  THR B 296      16.168  39.885  16.408  1.00 89.92           C  
ATOM   2199  O   THR B 296      19.243  38.715  16.721  1.00 89.92           O  
ATOM   2200  CG2 THR B 296      15.407  40.780  15.436  1.00 89.92           C  
ATOM   2201  OG1 THR B 296      15.227  39.129  17.180  1.00 89.92           O  
ATOM   2202  N   SER B 297      17.771  37.280  17.296  1.00 89.30           N  
ATOM   2203  CA  SER B 297      18.650  36.595  18.238  1.00 89.30           C  
ATOM   2204  C   SER B 297      19.800  35.899  17.517  1.00 89.30           C  
ATOM   2205  CB  SER B 297      17.863  35.575  19.062  1.00 89.30           C  
ATOM   2206  O   SER B 297      20.945  35.950  17.970  1.00 89.30           O  
ATOM   2207  OG  SER B 297      18.572  34.352  19.159  1.00 89.30           O  
ATOM   2208  N   GLY B 298      19.431  35.338  16.400  1.00 92.48           N  
ATOM   2209  CA  GLY B 298      20.465  34.710  15.593  1.00 92.48           C  
ATOM   2210  C   GLY B 298      21.471  35.700  15.037  1.00 92.48           C  
ATOM   2211  O   GLY B 298      22.678  35.454  15.076  1.00 92.48           O  
ATOM   2212  N   ALA B 299      20.943  36.840  14.621  1.00 92.00           N  
ATOM   2213  CA  ALA B 299      21.805  37.885  14.076  1.00 92.00           C  
ATOM   2214  C   ALA B 299      22.723  38.457  15.153  1.00 92.00           C  
ATOM   2215  CB  ALA B 299      20.966  38.997  13.451  1.00 92.00           C  
ATOM   2216  O   ALA B 299      23.911  38.682  14.909  1.00 92.00           O  
ATOM   2217  N   LEU B 300      22.259  38.612  16.300  1.00 93.09           N  
ATOM   2218  CA  LEU B 300      23.050  39.129  17.411  1.00 93.09           C  
ATOM   2219  C   LEU B 300      24.149  38.146  17.801  1.00 93.09           C  
ATOM   2220  CB  LEU B 300      22.154  39.416  18.619  1.00 93.09           C  
ATOM   2221  O   LEU B 300      25.290  38.547  18.037  1.00 93.09           O  
ATOM   2222  CG  LEU B 300      21.437  40.767  18.626  1.00 93.09           C  
ATOM   2223  CD1 LEU B 300      20.225  40.719  19.551  1.00 93.09           C  
ATOM   2224  CD2 LEU B 300      22.393  41.878  19.047  1.00 93.09           C  
ATOM   2225  N   LEU B 301      23.795  36.891  17.727  1.00 92.44           N  
ATOM   2226  CA  LEU B 301      24.772  35.851  18.030  1.00 92.44           C  
ATOM   2227  C   LEU B 301      25.870  35.811  16.973  1.00 92.44           C  
ATOM   2228  CB  LEU B 301      24.088  34.484  18.124  1.00 92.44           C  
ATOM   2229  O   LEU B 301      27.045  35.624  17.299  1.00 92.44           O  
ATOM   2230  CG  LEU B 301      23.533  34.096  19.495  1.00 92.44           C  
ATOM   2231  CD1 LEU B 301      22.575  32.917  19.365  1.00 92.44           C  
ATOM   2232  CD2 LEU B 301      24.668  33.766  20.458  1.00 92.44           C  
ATOM   2233  N   ALA B 302      25.340  36.055  15.771  1.00 93.84           N  
ATOM   2234  CA  ALA B 302      26.299  36.063  14.670  1.00 93.84           C  
ATOM   2235  C   ALA B 302      27.270  37.234  14.796  1.00 93.84           C  
ATOM   2236  CB  ALA B 302      25.570  36.124  13.330  1.00 93.84           C  
ATOM   2237  O   ALA B 302      28.479  37.068  14.617  1.00 93.84           O  
ATOM   2238  N   VAL B 303      26.783  38.388  15.167  1.00 92.94           N  
ATOM   2239  CA  VAL B 303      27.592  39.593  15.320  1.00 92.94           C  
ATOM   2240  C   VAL B 303      28.576  39.412  16.474  1.00 92.94           C  
ATOM   2241  CB  VAL B 303      26.713  40.841  15.559  1.00 92.94           C  
ATOM   2242  O   VAL B 303      29.754  39.756  16.353  1.00 92.94           O  
ATOM   2243  CG1 VAL B 303      27.579  42.061  15.867  1.00 92.94           C  
ATOM   2244  CG2 VAL B 303      25.822  41.106  14.347  1.00 92.94           C  
ATOM   2245  N   LEU B 304      28.155  38.796  17.565  1.00 91.74           N  
ATOM   2246  CA  LEU B 304      29.011  38.541  18.719  1.00 91.74           C  
ATOM   2247  C   LEU B 304      30.119  37.554  18.366  1.00 91.74           C  
ATOM   2248  CB  LEU B 304      28.185  38.002  19.890  1.00 91.74           C  
ATOM   2249  O   LEU B 304      31.266  37.727  18.784  1.00 91.74           O  
ATOM   2250  CG  LEU B 304      27.474  39.044  20.755  1.00 91.74           C  
ATOM   2251  CD1 LEU B 304      26.410  38.377  21.621  1.00 91.74           C  
ATOM   2252  CD2 LEU B 304      28.480  39.797  21.619  1.00 91.74           C  
ATOM   2253  N   GLY B 305      29.662  36.636  17.562  1.00 91.22           N  
ATOM   2254  CA  GLY B 305      30.649  35.658  17.133  1.00 91.22           C  
ATOM   2255  C   GLY B 305      31.737  36.252  16.258  1.00 91.22           C  
ATOM   2256  O   GLY B 305      32.923  35.996  16.474  1.00 91.22           O  
ATOM   2257  N   ILE B 306      31.258  37.108  15.319  1.00 89.94           N  
ATOM   2258  CA  ILE B 306      32.188  37.739  14.388  1.00 89.94           C  
ATOM   2259  C   ILE B 306      33.081  38.724  15.139  1.00 89.94           C  
ATOM   2260  CB  ILE B 306      31.440  38.459  13.243  1.00 89.94           C  
ATOM   2261  O   ILE B 306      34.287  38.793  14.888  1.00 89.94           O  
ATOM   2262  CG1 ILE B 306      30.617  37.455  12.429  1.00 89.94           C  
ATOM   2263  CG2 ILE B 306      32.425  39.214  12.346  1.00 89.94           C  
ATOM   2264  CD1 ILE B 306      29.603  38.100  11.493  1.00 89.94           C  
ATOM   2265  N   THR B 307      32.556  39.535  16.015  1.00 90.56           N  
ATOM   2266  CA  THR B 307      33.308  40.496  16.815  1.00 90.56           C  
ATOM   2267  C   THR B 307      34.327  39.784  17.700  1.00 90.56           C  
ATOM   2268  CB  THR B 307      32.371  41.348  17.690  1.00 90.56           C  
ATOM   2269  O   THR B 307      35.466  40.236  17.831  1.00 90.56           O  
ATOM   2270  CG2 THR B 307      31.711  42.455  16.874  1.00 90.56           C  
ATOM   2271  OG1 THR B 307      31.352  40.509  18.247  1.00 90.56           O  
ATOM   2272  N   GLY B 308      33.865  38.667  18.248  1.00 87.68           N  
ATOM   2273  CA  GLY B 308      34.772  37.861  19.050  1.00 87.68           C  
ATOM   2274  C   GLY B 308      35.936  37.303  18.253  1.00 87.68           C  
ATOM   2275  O   GLY B 308      37.081  37.339  18.708  1.00 87.68           O  
ATOM   2276  N   TYR B 309      35.636  36.897  17.037  1.00 85.91           N  
ATOM   2277  CA  TYR B 309      36.665  36.369  16.148  1.00 85.91           C  
ATOM   2278  C   TYR B 309      37.695  37.440  15.809  1.00 85.91           C  
ATOM   2279  CB  TYR B 309      36.037  35.823  14.862  1.00 85.91           C  
ATOM   2280  O   TYR B 309      38.901  37.185  15.848  1.00 85.91           O  
ATOM   2281  CG  TYR B 309      37.041  35.256  13.889  1.00 85.91           C  
ATOM   2282  CD1 TYR B 309      37.473  35.998  12.792  1.00 85.91           C  
ATOM   2283  CD2 TYR B 309      37.559  33.977  14.063  1.00 85.91           C  
ATOM   2284  CE1 TYR B 309      38.397  35.479  11.891  1.00 85.91           C  
ATOM   2285  CE2 TYR B 309      38.484  33.448  13.169  1.00 85.91           C  
ATOM   2286  OH  TYR B 309      39.812  33.686  11.200  1.00 85.91           O  
ATOM   2287  CZ  TYR B 309      38.897  34.205  12.088  1.00 85.91           C  
ATOM   2288  N   PHE B 310      37.271  38.702  15.531  1.00 80.72           N  
ATOM   2289  CA  PHE B 310      38.155  39.803  15.164  1.00 80.72           C  
ATOM   2290  C   PHE B 310      38.990  40.248  16.358  1.00 80.72           C  
ATOM   2291  CB  PHE B 310      37.346  40.984  14.620  1.00 80.72           C  
ATOM   2292  O   PHE B 310      40.169  40.576  16.210  1.00 80.72           O  
ATOM   2293  CG  PHE B 310      36.997  40.860  13.161  1.00 80.72           C  
ATOM   2294  CD1 PHE B 310      37.968  41.037  12.182  1.00 80.72           C  
ATOM   2295  CD2 PHE B 310      35.698  40.567  12.768  1.00 80.72           C  
ATOM   2296  CE1 PHE B 310      37.647  40.922  10.831  1.00 80.72           C  
ATOM   2297  CE2 PHE B 310      35.370  40.452  11.420  1.00 80.72           C  
ATOM   2298  CZ  PHE B 310      36.346  40.630  10.454  1.00 80.72           C  
ATOM   2299  N   LEU B 311      38.405  40.324  17.563  1.00 84.52           N  
ATOM   2300  CA  LEU B 311      39.122  40.741  18.764  1.00 84.52           C  
ATOM   2301  C   LEU B 311      40.195  39.725  19.137  1.00 84.52           C  
ATOM   2302  CB  LEU B 311      38.149  40.926  19.932  1.00 84.52           C  
ATOM   2303  O   LEU B 311      41.278  40.099  19.593  1.00 84.52           O  
ATOM   2304  CG  LEU B 311      38.110  42.316  20.568  1.00 84.52           C  
ATOM   2305  CD1 LEU B 311      36.757  42.975  20.321  1.00 84.52           C  
ATOM   2306  CD2 LEU B 311      38.403  42.228  22.062  1.00 84.52           C  
ATOM   2307  N   MET B 312      39.995  38.441  18.872  1.00 78.56           N  
ATOM   2308  CA  MET B 312      40.962  37.391  19.177  1.00 78.56           C  
ATOM   2309  C   MET B 312      42.115  37.407  18.179  1.00 78.56           C  
ATOM   2310  CB  MET B 312      40.286  36.019  19.172  1.00 78.56           C  
ATOM   2311  O   MET B 312      43.263  37.152  18.546  1.00 78.56           O  
ATOM   2312  CG  MET B 312      40.798  35.080  20.252  1.00 78.56           C  
ATOM   2313  SD  MET B 312      39.865  33.501  20.312  1.00 78.56           S  
ATOM   2314  CE  MET B 312      40.571  32.657  18.869  1.00 78.56           C  
ATOM   2315  N   ASN B 313      41.921  37.829  16.994  1.00 72.28           N  
ATOM   2316  CA  ASN B 313      42.944  37.833  15.954  1.00 72.28           C  
ATOM   2317  C   ASN B 313      43.734  39.139  15.950  1.00 72.28           C  
ATOM   2318  CB  ASN B 313      42.315  37.589  14.581  1.00 72.28           C  
ATOM   2319  O   ASN B 313      44.808  39.218  15.351  1.00 72.28           O  
ATOM   2320  CG  ASN B 313      42.661  36.226  14.014  1.00 72.28           C  
ATOM   2321  ND2 ASN B 313      42.668  36.119  12.690  1.00 72.28           N  
ATOM   2322  OD1 ASN B 313      42.919  35.278  14.759  1.00 72.28           O  
ATOM   2323  N   ARG B 314      43.291  40.220  16.568  1.00 64.01           N  
ATOM   2324  CA  ARG B 314      44.013  41.486  16.640  1.00 64.01           C  
ATOM   2325  C   ARG B 314      45.042  41.465  17.766  1.00 64.01           C  
ATOM   2326  CB  ARG B 314      43.040  42.649  16.841  1.00 64.01           C  
ATOM   2327  O   ARG B 314      45.825  42.406  17.915  1.00 64.01           O  
ATOM   2328  CG  ARG B 314      42.442  43.182  15.549  1.00 64.01           C  
ATOM   2329  CD  ARG B 314      41.825  44.560  15.739  1.00 64.01           C  
ATOM   2330  NE  ARG B 314      41.490  45.182  14.461  1.00 64.01           N  
ATOM   2331  NH1 ARG B 314      40.903  47.222  15.371  1.00 64.01           N  
ATOM   2332  NH2 ARG B 314      40.784  46.897  13.105  1.00 64.01           N  
ATOM   2333  CZ  ARG B 314      41.060  46.432  14.315  1.00 64.01           C  
ATOM   2334  N   ARG B 315      45.315  40.474  18.599  1.00 50.87           N  
ATOM   2335  CA  ARG B 315      46.207  40.625  19.744  1.00 50.87           C  
ATOM   2336  C   ARG B 315      47.639  40.888  19.291  1.00 50.87           C  
ATOM   2337  CB  ARG B 315      46.159  39.380  20.632  1.00 50.87           C  
ATOM   2338  O   ARG B 315      48.386  41.604  19.960  1.00 50.87           O  
ATOM   2339  CG  ARG B 315      44.926  39.302  21.518  1.00 50.87           C  
ATOM   2340  CD  ARG B 315      45.010  38.144  22.503  1.00 50.87           C  
ATOM   2341  NE  ARG B 315      43.843  38.095  23.378  1.00 50.87           N  
ATOM   2342  NH1 ARG B 315      44.627  36.345  24.667  1.00 50.87           N  
ATOM   2343  NH2 ARG B 315      42.585  37.284  25.120  1.00 50.87           N  
ATOM   2344  CZ  ARG B 315      43.688  37.242  24.387  1.00 50.87           C  
ATOM   2345  N   SER B 316      48.374  39.936  18.482  1.00 44.65           N  
ATOM   2346  CA  SER B 316      49.796  39.774  18.766  1.00 44.65           C  
ATOM   2347  C   SER B 316      50.601  40.966  18.261  1.00 44.65           C  
ATOM   2348  CB  SER B 316      50.325  38.486  18.133  1.00 44.65           C  
ATOM   2349  O   SER B 316      51.833  40.941  18.274  1.00 44.65           O  
ATOM   2350  OG  SER B 316      50.285  38.567  16.718  1.00 44.65           O  
ATOM   2351  N   TRP B 317      49.944  41.899  17.439  1.00 44.67           N  
ATOM   2352  CA  TRP B 317      50.959  42.691  16.752  1.00 44.67           C  
ATOM   2353  C   TRP B 317      51.671  43.625  17.725  1.00 44.67           C  
ATOM   2354  CB  TRP B 317      50.332  43.500  15.615  1.00 44.67           C  
ATOM   2355  O   TRP B 317      51.029  44.432  18.402  1.00 44.67           O  
ATOM   2356  CG  TRP B 317      51.304  43.910  14.550  1.00 44.67           C  
ATOM   2357  CD1 TRP B 317      51.949  43.092  13.664  1.00 44.67           C  
ATOM   2358  CD2 TRP B 317      51.746  45.240  14.263  1.00 44.67           C  
ATOM   2359  CE2 TRP B 317      52.659  45.155  13.189  1.00 44.67           C  
ATOM   2360  CE3 TRP B 317      51.457  46.498  14.809  1.00 44.67           C  
ATOM   2361  NE1 TRP B 317      52.766  43.835  12.843  1.00 44.67           N  
ATOM   2362  CH2 TRP B 317      52.986  47.499  13.204  1.00 44.67           C  
ATOM   2363  CZ2 TRP B 317      53.287  46.281  12.650  1.00 44.67           C  
ATOM   2364  CZ3 TRP B 317      52.082  47.617  14.272  1.00 44.67           C  
ATOM   2365  N   SER B 318      52.694  43.027  18.475  1.00 38.95           N  
ATOM   2366  CA  SER B 318      53.577  43.740  19.393  1.00 38.95           C  
ATOM   2367  C   SER B 318      54.354  44.836  18.672  1.00 38.95           C  
ATOM   2368  CB  SER B 318      54.550  42.769  20.063  1.00 38.95           C  
ATOM   2369  O   SER B 318      54.979  44.585  17.640  1.00 38.95           O  
ATOM   2370  OG  SER B 318      55.562  43.474  20.761  1.00 38.95           O  
ATOM   2371  N   PRO B 319      53.933  46.118  18.793  1.00 39.51           N  
ATOM   2372  CA  PRO B 319      54.705  47.179  18.141  1.00 39.51           C  
ATOM   2373  C   PRO B 319      56.176  47.176  18.551  1.00 39.51           C  
ATOM   2374  CB  PRO B 319      54.010  48.460  18.611  1.00 39.51           C  
ATOM   2375  O   PRO B 319      56.489  47.239  19.742  1.00 39.51           O  
ATOM   2376  CG  PRO B 319      53.106  48.020  19.717  1.00 39.51           C  
ATOM   2377  CD  PRO B 319      53.247  46.535  19.887  1.00 39.51           C  
ATOM   2378  N   THR B 320      56.935  46.106  18.283  1.00 34.67           N  
ATOM   2379  CA  THR B 320      58.311  46.236  18.748  1.00 34.67           C  
ATOM   2380  C   THR B 320      58.908  47.568  18.304  1.00 34.67           C  
ATOM   2381  CB  THR B 320      59.187  45.080  18.230  1.00 34.67           C  
ATOM   2382  O   THR B 320      58.788  47.950  17.138  1.00 34.67           O  
ATOM   2383  CG2 THR B 320      60.230  44.673  19.266  1.00 34.67           C  
ATOM   2384  OG1 THR B 320      58.355  43.951  17.938  1.00 34.67           O  
ATOM   2385  N   GLY B 321      59.086  48.461  19.318  1.00 34.49           N  
ATOM   2386  CA  GLY B 321      59.719  49.769  19.259  1.00 34.49           C  
ATOM   2387  C   GLY B 321      61.003  49.775  18.451  1.00 34.49           C  
ATOM   2388  O   GLY B 321      61.964  49.085  18.797  1.00 34.49           O  
ATOM   2389  N   GLU B 322      60.915  49.413  17.164  1.00 31.72           N  
ATOM   2390  CA  GLU B 322      62.220  49.520  16.517  1.00 31.72           C  
ATOM   2391  C   GLU B 322      62.920  50.821  16.900  1.00 31.72           C  
ATOM   2392  CB  GLU B 322      62.075  49.428  14.996  1.00 31.72           C  
ATOM   2393  O   GLU B 322      62.276  51.864  17.028  1.00 31.72           O  
ATOM   2394  CG  GLU B 322      63.082  48.496  14.338  1.00 31.72           C  
ATOM   2395  CD  GLU B 322      62.822  48.282  12.855  1.00 31.72           C  
ATOM   2396  OE1 GLU B 322      63.697  47.716  12.161  1.00 31.72           O  
ATOM   2397  OE2 GLU B 322      61.736  48.685  12.384  1.00 31.72           O  
ATOM   2398  N   ARG B 323      64.157  50.626  17.424  1.00 32.17           N  
ATOM   2399  CA  ARG B 323      65.170  51.574  17.876  1.00 32.17           C  
ATOM   2400  C   ARG B 323      65.467  52.612  16.799  1.00 32.17           C  
ATOM   2401  CB  ARG B 323      66.456  50.841  18.266  1.00 32.17           C  
ATOM   2402  O   ARG B 323      65.895  52.266  15.696  1.00 32.17           O  
ATOM   2403  CG  ARG B 323      66.520  50.448  19.733  1.00 32.17           C  
ATOM   2404  CD  ARG B 323      67.864  49.832  20.094  1.00 32.17           C  
ATOM   2405  NE  ARG B 323      68.011  49.665  21.537  1.00 32.17           N  
ATOM   2406  NH1 ARG B 323      70.321  49.624  21.506  1.00 32.17           N  
ATOM   2407  NH2 ARG B 323      69.193  49.421  23.491  1.00 32.17           N  
ATOM   2408  CZ  ARG B 323      69.175  49.570  22.175  1.00 32.17           C  
ATOM   2409  N   LEU B 324      64.525  53.484  16.568  1.00 30.19           N  
ATOM   2410  CA  LEU B 324      64.944  54.455  15.563  1.00 30.19           C  
ATOM   2411  C   LEU B 324      66.354  54.960  15.850  1.00 30.19           C  
ATOM   2412  CB  LEU B 324      63.967  55.634  15.516  1.00 30.19           C  
ATOM   2413  O   LEU B 324      66.632  55.447  16.949  1.00 30.19           O  
ATOM   2414  CG  LEU B 324      62.969  55.640  14.358  1.00 30.19           C  
ATOM   2415  CD1 LEU B 324      61.554  55.871  14.879  1.00 30.19           C  
ATOM   2416  CD2 LEU B 324      63.346  56.703  13.331  1.00 30.19           C  
ATOM   2417  N   GLY B 325      67.375  54.447  15.128  1.00 27.64           N  
ATOM   2418  CA  GLY B 325      68.791  54.775  15.086  1.00 27.64           C  
ATOM   2419  C   GLY B 325      69.056  56.267  15.016  1.00 27.64           C  
ATOM   2420  O   GLY B 325      68.201  57.035  14.569  1.00 27.64           O  
ATOM   2421  N   GLU B 326      69.906  56.720  16.003  1.00 30.83           N  
ATOM   2422  CA  GLU B 326      70.289  58.075  16.388  1.00 30.83           C  
ATOM   2423  C   GLU B 326      70.945  58.815  15.226  1.00 30.83           C  
ATOM   2424  CB  GLU B 326      71.233  58.046  17.593  1.00 30.83           C  
ATOM   2425  O   GLU B 326      71.457  59.923  15.398  1.00 30.83           O  
ATOM   2426  CG  GLU B 326      70.524  57.852  18.925  1.00 30.83           C  
ATOM   2427  CD  GLU B 326      71.470  57.868  20.116  1.00 30.83           C  
ATOM   2428  OE1 GLU B 326      70.991  57.948  21.270  1.00 30.83           O  
ATOM   2429  OE2 GLU B 326      72.699  57.802  19.892  1.00 30.83           O  
ATOM   2430  N   ASP B 327      70.818  58.325  14.014  1.00 27.54           N  
ATOM   2431  CA  ASP B 327      72.095  58.694  13.412  1.00 27.54           C  
ATOM   2432  C   ASP B 327      72.313  60.205  13.467  1.00 27.54           C  
ATOM   2433  CB  ASP B 327      72.167  58.206  11.964  1.00 27.54           C  
ATOM   2434  O   ASP B 327      71.404  60.980  13.161  1.00 27.54           O  
ATOM   2435  CG  ASP B 327      73.170  57.082  11.766  1.00 27.54           C  
ATOM   2436  OD1 ASP B 327      73.992  56.832  12.673  1.00 27.54           O  
ATOM   2437  OD2 ASP B 327      73.139  56.443  10.692  1.00 27.54           O  
ATOM   2438  N   PRO B 328      73.544  60.616  13.996  1.00 30.42           N  
ATOM   2439  CA  PRO B 328      74.054  61.970  14.223  1.00 30.42           C  
ATOM   2440  C   PRO B 328      74.268  62.745  12.925  1.00 30.42           C  
ATOM   2441  CB  PRO B 328      75.384  61.730  14.941  1.00 30.42           C  
ATOM   2442  O   PRO B 328      74.874  63.820  12.936  1.00 30.42           O  
ATOM   2443  CG  PRO B 328      75.749  60.320  14.609  1.00 30.42           C  
ATOM   2444  CD  PRO B 328      74.638  59.719  13.796  1.00 30.42           C  
ATOM   2445  N   TYR B 329      73.439  62.627  12.002  1.00 20.86           N  
ATOM   2446  CA  TYR B 329      74.233  63.063  10.859  1.00 20.86           C  
ATOM   2447  C   TYR B 329      74.873  64.420  11.125  1.00 20.86           C  
ATOM   2448  CB  TYR B 329      73.367  63.133   9.597  1.00 20.86           C  
ATOM   2449  O   TYR B 329      74.451  65.146  12.029  1.00 20.86           O  
ATOM   2450  CG  TYR B 329      73.307  61.835   8.829  1.00 20.86           C  
ATOM   2451  CD1 TYR B 329      74.235  61.551   7.830  1.00 20.86           C  
ATOM   2452  CD2 TYR B 329      72.323  60.891   9.101  1.00 20.86           C  
ATOM   2453  CE1 TYR B 329      74.182  60.357   7.118  1.00 20.86           C  
ATOM   2454  CE2 TYR B 329      72.261  59.693   8.396  1.00 20.86           C  
ATOM   2455  OH  TYR B 329      73.137  58.252   6.707  1.00 20.86           O  
ATOM   2456  CZ  TYR B 329      73.194  59.435   7.408  1.00 20.86           C  
ATOM   2457  N   TYR B 330      75.387  65.169   9.982  1.00 21.57           N  
ATOM   2458  CA  TYR B 330      76.639  65.773   9.541  1.00 21.57           C  
ATOM   2459  C   TYR B 330      76.688  67.253   9.902  1.00 21.57           C  
ATOM   2460  CB  TYR B 330      76.817  65.599   8.029  1.00 21.57           C  
ATOM   2461  O   TYR B 330      77.649  67.716  10.521  1.00 21.57           O  
ATOM   2462  CG  TYR B 330      77.436  64.279   7.639  1.00 21.57           C  
ATOM   2463  CD1 TYR B 330      78.819  64.125   7.586  1.00 21.57           C  
ATOM   2464  CD2 TYR B 330      76.640  63.184   7.321  1.00 21.57           C  
ATOM   2465  CE1 TYR B 330      79.395  62.911   7.225  1.00 21.57           C  
ATOM   2466  CE2 TYR B 330      77.204  61.966   6.958  1.00 21.57           C  
ATOM   2467  OH  TYR B 330      79.144  60.635   6.556  1.00 21.57           O  
ATOM   2468  CZ  TYR B 330      78.580  61.839   6.914  1.00 21.57           C  
ATOM   2469  N   THR B 331      76.274  68.301   8.990  1.00 21.84           N  
ATOM   2470  CA  THR B 331      77.180  68.969   8.062  1.00 21.84           C  
ATOM   2471  C   THR B 331      77.568  70.349   8.585  1.00 21.84           C  
ATOM   2472  CB  THR B 331      76.549  69.105   6.664  1.00 21.84           C  
ATOM   2473  O   THR B 331      76.977  70.843   9.547  1.00 21.84           O  
ATOM   2474  CG2 THR B 331      76.316  67.738   6.030  1.00 21.84           C  
ATOM   2475  OG1 THR B 331      75.293  69.787   6.778  1.00 21.84           O  
ATOM   2476  N   GLU B 332      77.565  71.485   7.635  1.00 20.57           N  
ATOM   2477  CA  GLU B 332      78.562  72.398   7.084  1.00 20.57           C  
ATOM   2478  C   GLU B 332      78.584  73.718   7.848  1.00 20.57           C  
ATOM   2479  CB  GLU B 332      78.293  72.654   5.598  1.00 20.57           C  
ATOM   2480  O   GLU B 332      77.571  74.129   8.418  1.00 20.57           O  
ATOM   2481  CG  GLU B 332      79.523  73.095   4.818  1.00 20.57           C  
ATOM   2482  CD  GLU B 332      79.248  73.314   3.339  1.00 20.57           C  
ATOM   2483  OE1 GLU B 332      80.102  73.911   2.644  1.00 20.57           O  
ATOM   2484  OE2 GLU B 332      78.169  72.886   2.870  1.00 20.57           O  
ATOM   2485  N   ASN B 333      79.649  74.690   7.478  1.00 19.77           N  
ATOM   2486  CA  ASN B 333      80.519  75.747   7.983  1.00 19.77           C  
ATOM   2487  C   ASN B 333      79.798  77.091   8.031  1.00 19.77           C  
ATOM   2488  CB  ASN B 333      81.785  75.853   7.130  1.00 19.77           C  
ATOM   2489  O   ASN B 333      80.126  77.947   8.855  1.00 19.77           O  
ATOM   2490  CG  ASN B 333      83.017  75.339   7.847  1.00 19.77           C  
ATOM   2491  ND2 ASN B 333      84.156  75.368   7.165  1.00 19.77           N  
ATOM   2492  OD1 ASN B 333      82.946  74.918   9.005  1.00 19.77           O  
ATOM   2493  N   GLY B 334      79.086  77.619   6.950  1.00 17.87           N  
ATOM   2494  CA  GLY B 334      79.767  78.778   6.396  1.00 17.87           C  
ATOM   2495  C   GLY B 334      79.607  80.026   7.244  1.00 17.87           C  
ATOM   2496  O   GLY B 334      78.750  80.076   8.128  1.00 17.87           O  
ATOM   2497  N   GLY B 335      80.258  81.202   6.790  1.00 17.53           N  
ATOM   2498  CA  GLY B 335      81.023  82.359   7.226  1.00 17.53           C  
ATOM   2499  C   GLY B 335      80.154  83.550   7.581  1.00 17.53           C  
ATOM   2500  O   GLY B 335      80.369  84.197   8.608  1.00 17.53           O  
ATOM   2501  N   GLY B 336      79.438  84.223   6.607  1.00 17.94           N  
ATOM   2502  CA  GLY B 336      80.051  85.511   6.323  1.00 17.94           C  
ATOM   2503  C   GLY B 336      79.702  86.577   7.343  1.00 17.94           C  
ATOM   2504  O   GLY B 336      78.816  86.378   8.178  1.00 17.94           O  
ATOM   2505  N   GLN B 337      79.504  88.012   6.876  1.00 18.20           N  
ATOM   2506  CA  GLN B 337      80.160  89.305   7.039  1.00 18.20           C  
ATOM   2507  C   GLN B 337      79.311  90.250   7.886  1.00 18.20           C  
ATOM   2508  CB  GLN B 337      80.447  89.938   5.676  1.00 18.20           C  
ATOM   2509  O   GLN B 337      79.816  90.879   8.818  1.00 18.20           O  
ATOM   2510  CG  GLN B 337      81.786  89.527   5.078  1.00 18.20           C  
ATOM   2511  CD  GLN B 337      82.072  90.210   3.754  1.00 18.20           C  
ATOM   2512  NE2 GLN B 337      83.086  89.727   3.044  1.00 18.20           N  
ATOM   2513  OE1 GLN B 337      81.386  91.164   3.372  1.00 18.20           O  
ATOM   2514  N   GLY B 338      78.463  91.239   7.259  1.00 17.29           N  
ATOM   2515  CA  GLY B 338      78.885  92.631   7.232  1.00 17.29           C  
ATOM   2516  C   GLY B 338      78.357  93.437   8.403  1.00 17.29           C  
ATOM   2517  O   GLY B 338      77.522  92.954   9.171  1.00 17.29           O  
ATOM   2518  N   TYR B 339      78.058  94.883   8.196  1.00 18.97           N  
ATOM   2519  CA  TYR B 339      78.566  96.136   8.741  1.00 18.97           C  
ATOM   2520  C   TYR B 339      77.620  96.696   9.797  1.00 18.97           C  
ATOM   2521  CB  TYR B 339      78.769  97.165   7.625  1.00 18.97           C  
ATOM   2522  O   TYR B 339      76.481  96.240   9.922  1.00 18.97           O  
ATOM   2523  CG  TYR B 339      80.019  96.938   6.810  1.00 18.97           C  
ATOM   2524  CD1 TYR B 339      81.246  97.456   7.221  1.00 18.97           C  
ATOM   2525  CD2 TYR B 339      79.977  96.206   5.628  1.00 18.97           C  
ATOM   2526  CE1 TYR B 339      82.400  97.250   6.472  1.00 18.97           C  
ATOM   2527  CE2 TYR B 339      81.125  95.995   4.871  1.00 18.97           C  
ATOM   2528  OH  TYR B 339      83.469  96.313   4.556  1.00 18.97           O  
ATOM   2529  CZ  TYR B 339      82.330  96.520   5.301  1.00 18.97           C  
ATOM   2530  N   SER B 340      77.174  98.235   9.726  1.00 18.22           N  
ATOM   2531  CA  SER B 340      77.691  99.390  10.453  1.00 18.22           C  
ATOM   2532  C   SER B 340      76.678  99.900  11.472  1.00 18.22           C  
ATOM   2533  CB  SER B 340      78.060 100.513   9.483  1.00 18.22           C  
ATOM   2534  O   SER B 340      77.022 100.138  12.632  1.00 18.22           O  
ATOM   2535  OG  SER B 340      78.779 101.537  10.149  1.00 18.22           O  
ATOM   2536  N   SER B 341      75.779 101.055  11.177  1.00 20.22           N  
ATOM   2537  CA  SER B 341      76.078 102.423  11.590  1.00 20.22           C  
ATOM   2538  C   SER B 341      75.354 102.780  12.883  1.00 20.22           C  
ATOM   2539  CB  SER B 341      75.692 103.412  10.489  1.00 20.22           C  
ATOM   2540  O   SER B 341      74.394 102.110  13.269  1.00 20.22           O  
ATOM   2541  OG  SER B 341      75.526 102.746   9.249  1.00 20.22           O  
ATOM   2542  N   GLY B 342      75.308 104.345  13.296  1.00 19.83           N  
ATOM   2543  CA  GLY B 342      75.527 105.259  14.406  1.00 19.83           C  
ATOM   2544  C   GLY B 342      74.246 105.651  15.118  1.00 19.83           C  
ATOM   2545  O   GLY B 342      74.163 105.573  16.345  1.00 19.83           O  
ATOM   2546  N   PRO B 343      73.433 106.833  14.754  1.00 21.48           N  
ATOM   2547  CA  PRO B 343      73.524 108.171  15.343  1.00 21.48           C  
ATOM   2548  C   PRO B 343      72.543 108.378  16.494  1.00 21.48           C  
ATOM   2549  CB  PRO B 343      73.191 109.096  14.169  1.00 21.48           C  
ATOM   2550  O   PRO B 343      71.612 107.587  16.666  1.00 21.48           O  
ATOM   2551  CG  PRO B 343      72.477 108.225  13.187  1.00 21.48           C  
ATOM   2552  CD  PRO B 343      72.443 106.824  13.728  1.00 21.48           C  
ATOM   2553  N   GLY B 344      72.076 109.885  16.845  1.00 23.32           N  
ATOM   2554  CA  GLY B 344      72.109 110.886  17.900  1.00 23.32           C  
ATOM   2555  C   GLY B 344      70.802 110.993  18.662  1.00 23.32           C  
ATOM   2556  O   GLY B 344      69.854 110.255  18.385  1.00 23.32           O  
ATOM   2557  N   THR B 345      70.153 112.424  18.816  1.00 22.12           N  
ATOM   2558  CA  THR B 345      69.995 113.436  19.855  1.00 22.12           C  
ATOM   2559  C   THR B 345      68.551 113.485  20.347  1.00 22.12           C  
ATOM   2560  CB  THR B 345      70.414 114.828  19.348  1.00 22.12           C  
ATOM   2561  O   THR B 345      68.302 113.528  21.554  1.00 22.12           O  
ATOM   2562  CG2 THR B 345      71.900 114.864  19.006  1.00 22.12           C  
ATOM   2563  OG1 THR B 345      69.658 115.150  18.174  1.00 22.12           O  
ATOM   2564  N   SER B 346      67.515 114.347  19.620  1.00 21.15           N  
ATOM   2565  CA  SER B 346      67.087 115.717  19.881  1.00 21.15           C  
ATOM   2566  C   SER B 346      65.847 115.750  20.768  1.00 21.15           C  
ATOM   2567  CB  SER B 346      66.804 116.449  18.568  1.00 21.15           C  
ATOM   2568  O   SER B 346      65.122 114.758  20.867  1.00 21.15           O  
ATOM   2569  OG  SER B 346      68.014 116.796  17.915  1.00 21.15           O  
ATOM   2570  N   PRO B 347      65.116 117.085  20.899  1.00 23.30           N  
ATOM   2571  CA  PRO B 347      64.750 118.163  21.822  1.00 23.30           C  
ATOM   2572  C   PRO B 347      63.320 118.033  22.341  1.00 23.30           C  
ATOM   2573  CB  PRO B 347      64.910 119.425  20.971  1.00 23.30           C  
ATOM   2574  O   PRO B 347      63.075 118.213  23.537  1.00 23.30           O  
ATOM   2575  CG  PRO B 347      64.920 118.935  19.559  1.00 23.30           C  
ATOM   2576  CD  PRO B 347      64.807 117.438  19.572  1.00 23.30           C  
ATOM   2577  N   GLU B 348      62.218 118.584  21.492  1.00 19.04           N  
ATOM   2578  CA  GLU B 348      61.578 119.893  21.574  1.00 19.04           C  
ATOM   2579  C   GLU B 348      60.296 119.830  22.400  1.00 19.04           C  
ATOM   2580  CB  GLU B 348      61.275 120.433  20.174  1.00 19.04           C  
ATOM   2581  O   GLU B 348      60.064 120.682  23.261  1.00 19.04           O  
ATOM   2582  CG  GLU B 348      61.336 121.950  20.074  1.00 19.04           C  
ATOM   2583  CD  GLU B 348      61.102 122.468  18.663  1.00 19.04           C  
ATOM   2584  OE1 GLU B 348      61.021 123.703  18.476  1.00 19.04           O  
ATOM   2585  OE2 GLU B 348      60.999 121.632  17.738  1.00 19.04           O  
ATOM   2586  N   ALA B 349      59.059 120.022  21.700  1.00 20.60           N  
ATOM   2587  CA  ALA B 349      58.193 121.192  21.585  1.00 20.60           C  
ATOM   2588  C   ALA B 349      57.020 121.105  22.557  1.00 20.60           C  
ATOM   2589  CB  ALA B 349      57.683 121.338  20.153  1.00 20.60           C  
ATOM   2590  O   ALA B 349      56.655 120.014  23.002  1.00 20.60           O  
ATOM   2591  N   GLN B 350      56.055 122.113  22.422  1.00 20.70           N  
ATOM   2592  CA  GLN B 350      55.367 123.237  23.047  1.00 20.70           C  
ATOM   2593  C   GLN B 350      54.030 122.803  23.641  1.00 20.70           C  
ATOM   2594  CB  GLN B 350      55.151 124.364  22.036  1.00 20.70           C  
ATOM   2595  O   GLN B 350      53.686 123.190  24.760  1.00 20.70           O  
ATOM   2596  CG  GLN B 350      56.217 125.450  22.088  1.00 20.70           C  
ATOM   2597  CD  GLN B 350      56.024 126.514  21.025  1.00 20.70           C  
ATOM   2598  NE2 GLN B 350      56.158 127.777  21.417  1.00 20.70           N  
ATOM   2599  OE1 GLN B 350      55.758 126.205  19.859  1.00 20.70           O  
ATOM   2600  N   GLY B 351      53.006 122.621  22.608  1.00 18.75           N  
ATOM   2601  CA  GLY B 351      52.009 123.673  22.484  1.00 18.75           C  
ATOM   2602  C   GLY B 351      50.824 123.484  23.413  1.00 18.75           C  
ATOM   2603  O   GLY B 351      50.421 124.417  24.110  1.00 18.75           O  
ATOM   2604  N   LYS B 352      49.855 122.627  22.924  1.00 19.04           N  
ATOM   2605  CA  LYS B 352      48.619 123.259  22.473  1.00 19.04           C  
ATOM   2606  C   LYS B 352      47.613 123.375  23.615  1.00 19.04           C  
ATOM   2607  CB  LYS B 352      48.006 122.474  21.313  1.00 19.04           C  
ATOM   2608  O   LYS B 352      47.569 122.518  24.500  1.00 19.04           O  
ATOM   2609  CG  LYS B 352      48.051 123.204  19.979  1.00 19.04           C  
ATOM   2610  CD  LYS B 352      47.487 122.347  18.853  1.00 19.04           C  
ATOM   2611  CE  LYS B 352      47.417 123.119  17.543  1.00 19.04           C  
ATOM   2612  NZ  LYS B 352      47.132 122.220  16.384  1.00 19.04           N  
ATOM   2613  N   ALA B 353      46.816 124.364  23.490  1.00 21.67           N  
ATOM   2614  CA  ALA B 353      46.094 125.492  24.073  1.00 21.67           C  
ATOM   2615  C   ALA B 353      44.858 125.019  24.832  1.00 21.67           C  
ATOM   2616  CB  ALA B 353      45.698 126.489  22.987  1.00 21.67           C  
ATOM   2617  O   ALA B 353      44.602 125.463  25.954  1.00 21.67           O  
ATOM   2618  N   SER B 354      43.784 124.533  23.908  1.00 19.04           N  
ATOM   2619  CA  SER B 354      42.711 125.476  23.608  1.00 19.04           C  
ATOM   2620  C   SER B 354      41.590 125.383  24.637  1.00 19.04           C  
ATOM   2621  CB  SER B 354      42.151 125.223  22.208  1.00 19.04           C  
ATOM   2622  O   SER B 354      41.651 124.566  25.558  1.00 19.04           O  
ATOM   2623  OG  SER B 354      40.994 126.009  21.979  1.00 19.04           O  
ATOM   2624  N   VAL B 355      40.359 124.904  24.145  1.00 18.50           N  
ATOM   2625  CA  VAL B 355      39.235 125.757  23.777  1.00 18.50           C  
ATOM   2626  C   VAL B 355      38.130 125.639  24.824  1.00 18.50           C  
ATOM   2627  CB  VAL B 355      38.684 125.398  22.378  1.00 18.50           C  
ATOM   2628  O   VAL B 355      38.207 124.798  25.723  1.00 18.50           O  
ATOM   2629  CG1 VAL B 355      39.636 125.876  21.284  1.00 18.50           C  
ATOM   2630  CG2 VAL B 355      38.450 123.892  22.268  1.00 18.50           C  
ATOM   2631  N   ASN B 356      36.944 125.131  24.365  1.00 19.30           N  
ATOM   2632  CA  ASN B 356      35.747 125.878  23.993  1.00 19.30           C  
ATOM   2633  C   ASN B 356      34.658 125.756  25.055  1.00 19.30           C  
ATOM   2634  CB  ASN B 356      35.221 125.409  22.636  1.00 19.30           C  
ATOM   2635  O   ASN B 356      34.162 126.764  25.561  1.00 19.30           O  
ATOM   2636  CG  ASN B 356      35.708 126.273  21.489  1.00 19.30           C  
ATOM   2637  ND2 ASN B 356      35.698 125.719  20.283  1.00 19.30           N  
ATOM   2638  OD1 ASN B 356      36.093 127.428  21.687  1.00 19.30           O  
ATOM   2639  N   ARG B 357      33.546 124.860  24.852  1.00 17.34           N  
ATOM   2640  CA  ARG B 357      32.307 125.291  24.212  1.00 17.34           C  
ATOM   2641  C   ARG B 357      31.146 125.275  25.200  1.00 17.34           C  
ATOM   2642  CB  ARG B 357      31.985 124.401  23.010  1.00 17.34           C  
ATOM   2643  O   ARG B 357      30.363 126.225  25.263  1.00 17.34           O  
ATOM   2644  CG  ARG B 357      31.618 125.173  21.753  1.00 17.34           C  
ATOM   2645  CD  ARG B 357      31.388 124.244  20.568  1.00 17.34           C  
ATOM   2646  NE  ARG B 357      31.111 124.991  19.344  1.00 17.34           N  
ATOM   2647  NH1 ARG B 357      31.726 123.282  17.917  1.00 17.34           N  
ATOM   2648  NH2 ARG B 357      30.995 125.282  17.069  1.00 17.34           N  
ATOM   2649  CZ  ARG B 357      31.278 124.516  18.113  1.00 17.34           C  
ATOM   2650  N   GLY B 358      30.365 124.162  25.228  1.00 16.88           N  
ATOM   2651  CA  GLY B 358      29.111 124.177  24.491  1.00 16.88           C  
ATOM   2652  C   GLY B 358      27.900 124.385  25.380  1.00 16.88           C  
ATOM   2653  O   GLY B 358      28.031 124.500  26.600  1.00 16.88           O  
ATOM   2654  N   ALA B 359      27.032 123.382  25.459  1.00 17.19           N  
ATOM   2655  CA  ALA B 359      25.768 123.316  24.729  1.00 17.19           C  
ATOM   2656  C   ALA B 359      24.585 123.590  25.653  1.00 17.19           C  
ATOM   2657  CB  ALA B 359      25.612 121.953  24.059  1.00 17.19           C  
ATOM   2658  O   ALA B 359      23.745 124.444  25.359  1.00 17.19           O  
ATOM   2659  N   GLN B 360      23.708 122.552  25.826  1.00 16.38           N  
ATOM   2660  CA  GLN B 360      22.435 122.447  25.121  1.00 16.38           C  
ATOM   2661  C   GLN B 360      21.266 122.773  26.046  1.00 16.38           C  
ATOM   2662  CB  GLN B 360      22.262 121.047  24.529  1.00 16.38           C  
ATOM   2663  O   GLN B 360      20.377 123.546  25.683  1.00 16.38           O  
ATOM   2664  CG  GLN B 360      21.685 121.043  23.120  1.00 16.38           C  
ATOM   2665  CD  GLN B 360      21.770 119.681  22.456  1.00 16.38           C  
ATOM   2666  NE2 GLN B 360      20.672 119.251  21.843  1.00 16.38           N  
ATOM   2667  OE1 GLN B 360      22.814 119.022  22.492  1.00 16.38           O  
ATOM   2668  N   GLU B 361      20.507 121.711  26.468  1.00 16.10           N  
ATOM   2669  CA  GLU B 361      19.211 121.433  25.857  1.00 16.10           C  
ATOM   2670  C   GLU B 361      18.067 121.902  26.753  1.00 16.10           C  
ATOM   2671  CB  GLU B 361      19.066 119.939  25.559  1.00 16.10           C  
ATOM   2672  O   GLU B 361      18.273 122.181  27.936  1.00 16.10           O  
ATOM   2673  CG  GLU B 361      18.516 119.639  24.172  1.00 16.10           C  
ATOM   2674  CD  GLU B 361      18.322 118.154  23.911  1.00 16.10           C  
ATOM   2675  OE1 GLU B 361      17.771 117.791  22.847  1.00 16.10           O  
ATOM   2676  OE2 GLU B 361      18.723 117.346  24.779  1.00 16.10           O  
ATOM   2677  N   ASN B 362      17.134 120.862  27.120  1.00 15.17           N  
ATOM   2678  CA  ASN B 362      15.754 120.792  26.650  1.00 15.17           C  
ATOM   2679  C   ASN B 362      14.778 121.325  27.695  1.00 15.17           C  
ATOM   2680  CB  ASN B 362      15.391 119.355  26.268  1.00 15.17           C  
ATOM   2681  O   ASN B 362      14.058 122.292  27.442  1.00 15.17           O  
ATOM   2682  CG  ASN B 362      15.613 119.069  24.796  1.00 15.17           C  
ATOM   2683  ND2 ASN B 362      15.602 117.792  24.432  1.00 15.17           N  
ATOM   2684  OD1 ASN B 362      15.793 119.988  23.992  1.00 15.17           O  
ATOM   2685  N   GLY B 363      14.027 120.301  28.440  1.00 15.35           N  
ATOM   2686  CA  GLY B 363      12.625 120.007  28.187  1.00 15.35           C  
ATOM   2687  C   GLY B 363      11.689 120.649  29.193  1.00 15.35           C  
ATOM   2688  O   GLY B 363      12.138 121.291  30.145  1.00 15.35           O  
ATOM   2689  N   THR B 364      10.720 119.663  29.857  1.00 15.66           N  
ATOM   2690  CA  THR B 364       9.270 119.601  29.714  1.00 15.66           C  
ATOM   2691  C   THR B 364       8.579 120.249  30.911  1.00 15.66           C  
ATOM   2692  CB  THR B 364       8.784 118.148  29.562  1.00 15.66           C  
ATOM   2693  O   THR B 364       9.215 120.510  31.934  1.00 15.66           O  
ATOM   2694  CG2 THR B 364       8.846 117.697  28.106  1.00 15.66           C  
ATOM   2695  OG1 THR B 364       9.615 117.288  30.353  1.00 15.66           O  
ATOM   2696  N   GLY B 365       7.631 119.295  31.643  1.00 15.39           N  
ATOM   2697  CA  GLY B 365       6.184 119.435  31.653  1.00 15.39           C  
ATOM   2698  C   GLY B 365       5.651 120.043  32.937  1.00 15.39           C  
ATOM   2699  O   GLY B 365       6.423 120.370  33.841  1.00 15.39           O  
ATOM   2700  N   GLN B 366       4.715 119.046  33.620  1.00 15.67           N  
ATOM   2701  CA  GLN B 366       3.288 119.295  33.792  1.00 15.67           C  
ATOM   2702  C   GLN B 366       2.992 119.856  35.180  1.00 15.67           C  
ATOM   2703  CB  GLN B 366       2.487 118.013  33.561  1.00 15.67           C  
ATOM   2704  O   GLN B 366       3.846 119.813  36.068  1.00 15.67           O  
ATOM   2705  CG  GLN B 366       2.020 117.830  32.124  1.00 15.67           C  
ATOM   2706  CD  GLN B 366       1.000 116.717  31.975  1.00 15.67           C  
ATOM   2707  NE2 GLN B 366       0.242 116.749  30.884  1.00 15.67           N  
ATOM   2708  OE1 GLN B 366       0.896 115.834  32.833  1.00 15.67           O  
ATOM   2709  N   ALA B 367       1.988 119.026  35.924  1.00 15.97           N  
ATOM   2710  CA  ALA B 367       0.629 119.464  36.232  1.00 15.97           C  
ATOM   2711  C   ALA B 367       0.482 119.794  37.715  1.00 15.97           C  
ATOM   2712  CB  ALA B 367      -0.380 118.393  35.826  1.00 15.97           C  
ATOM   2713  O   ALA B 367       0.021 120.881  38.072  1.00 15.97           O  
ATOM   2714  N   THR B 368      -0.098 118.658  38.587  1.00 15.39           N  
ATOM   2715  CA  THR B 368      -1.507 118.762  38.947  1.00 15.39           C  
ATOM   2716  C   THR B 368      -1.663 119.188  40.405  1.00 15.39           C  
ATOM   2717  CB  THR B 368      -2.243 117.429  38.717  1.00 15.39           C  
ATOM   2718  O   THR B 368      -2.407 120.123  40.708  1.00 15.39           O  
ATOM   2719  CG2 THR B 368      -2.409 117.143  37.229  1.00 15.39           C  
ATOM   2720  OG1 THR B 368      -1.491 116.366  39.316  1.00 15.39           O  
ATOM   2721  N   SER B 369      -1.794 118.111  41.333  1.00 18.01           N  
ATOM   2722  CA  SER B 369      -3.092 117.785  41.917  1.00 18.01           C  
ATOM   2723  C   SER B 369      -3.224 118.357  43.325  1.00 18.01           C  
ATOM   2724  CB  SER B 369      -3.299 116.271  41.952  1.00 18.01           C  
ATOM   2725  O   SER B 369      -2.222 118.564  44.013  1.00 18.01           O  
ATOM   2726  OG  SER B 369      -4.129 115.901  43.040  1.00 18.01           O  
ATOM   2727  N   ARG B 370      -4.482 118.046  43.841  1.00 17.87           N  
ATOM   2728  CA  ARG B 370      -5.337 118.893  44.667  1.00 17.87           C  
ATOM   2729  C   ARG B 370      -5.043 118.688  46.149  1.00 17.87           C  
ATOM   2730  CB  ARG B 370      -6.813 118.608  44.382  1.00 17.87           C  
ATOM   2731  O   ARG B 370      -4.214 117.851  46.513  1.00 17.87           O  
ATOM   2732  CG  ARG B 370      -7.392 119.435  43.245  1.00 17.87           C  
ATOM   2733  CD  ARG B 370      -8.885 119.194  43.076  1.00 17.87           C  
ATOM   2734  NE  ARG B 370      -9.555 120.354  42.493  1.00 17.87           N  
ATOM   2735  NH1 ARG B 370     -11.526 119.241  42.030  1.00 17.87           N  
ATOM   2736  NH2 ARG B 370     -11.307 121.461  41.503  1.00 17.87           N  
ATOM   2737  CZ  ARG B 370     -10.794 120.349  42.010  1.00 17.87           C  
ATOM   2738  N   ASN B 371      -6.183 118.288  46.905  1.00 17.50           N  
ATOM   2739  CA  ASN B 371      -6.881 118.981  47.982  1.00 17.50           C  
ATOM   2740  C   ASN B 371      -6.600 118.337  49.337  1.00 17.50           C  
ATOM   2741  CB  ASN B 371      -8.386 119.016  47.712  1.00 17.50           C  
ATOM   2742  O   ASN B 371      -6.211 119.021  50.285  1.00 17.50           O  
ATOM   2743  CG  ASN B 371      -8.857 120.363  47.200  1.00 17.50           C  
ATOM   2744  ND2 ASN B 371     -10.102 120.422  46.744  1.00 17.50           N  
ATOM   2745  OD1 ASN B 371      -8.107 121.342  47.213  1.00 17.50           O  
ATOM   2746  N   GLY B 372      -7.314 117.198  49.638  1.00 19.10           N  
ATOM   2747  CA  GLY B 372      -8.419 117.444  50.551  1.00 19.10           C  
ATOM   2748  C   GLY B 372      -8.102 117.068  51.986  1.00 19.10           C  
ATOM   2749  O   GLY B 372      -8.269 117.880  52.898  1.00 19.10           O  
ATOM   2750  N   HIS B 373      -8.078 115.748  52.350  1.00 23.35           N  
ATOM   2751  CA  HIS B 373      -9.178 115.102  53.056  1.00 23.35           C  
ATOM   2752  C   HIS B 373      -8.892 115.003  54.550  1.00 23.35           C  
ATOM   2753  CB  HIS B 373      -9.441 113.709  52.479  1.00 23.35           C  
ATOM   2754  O   HIS B 373      -7.739 115.108  54.974  1.00 23.35           O  
ATOM   2755  CG  HIS B 373     -10.471 113.694  51.395  1.00 23.35           C  
ATOM   2756  CD2 HIS B 373     -10.353 113.506  50.059  1.00 23.35           C  
ATOM   2757  ND1 HIS B 373     -11.813 113.892  51.640  1.00 23.35           N  
ATOM   2758  CE1 HIS B 373     -12.477 113.826  50.498  1.00 23.35           C  
ATOM   2759  NE2 HIS B 373     -11.615 113.593  49.524  1.00 23.35           N  
ATOM   2760  N   SER B 374      -9.739 114.263  55.302  1.00 26.94           N  
ATOM   2761  CA  SER B 374     -10.533 114.493  56.504  1.00 26.94           C  
ATOM   2762  C   SER B 374      -9.889 113.844  57.724  1.00 26.94           C  
ATOM   2763  CB  SER B 374     -11.953 113.956  56.320  1.00 26.94           C  
ATOM   2764  O   SER B 374     -10.159 114.240  58.860  1.00 26.94           O  
ATOM   2765  OG  SER B 374     -12.787 114.932  55.721  1.00 26.94           O  
ATOM   2766  N   ALA B 375      -9.135 112.786  57.510  1.00 23.65           N  
ATOM   2767  CA  ALA B 375      -9.613 111.743  58.413  1.00 23.65           C  
ATOM   2768  C   ALA B 375      -9.293 112.084  59.865  1.00 23.65           C  
ATOM   2769  CB  ALA B 375      -9.002 110.395  58.039  1.00 23.65           C  
ATOM   2770  O   ALA B 375      -8.367 112.852  60.139  1.00 23.65           O  
ATOM   2771  N   ARG B 376      -9.878 111.489  60.759  1.00 24.01           N  
ATOM   2772  CA  ARG B 376     -10.513 111.835  62.026  1.00 24.01           C  
ATOM   2773  C   ARG B 376      -9.539 111.675  63.189  1.00 24.01           C  
ATOM   2774  CB  ARG B 376     -11.754 110.970  62.259  1.00 24.01           C  
ATOM   2775  O   ARG B 376      -9.681 112.337  64.219  1.00 24.01           O  
ATOM   2776  CG  ARG B 376     -13.048 111.608  61.780  1.00 24.01           C  
ATOM   2777  CD  ARG B 376     -14.265 110.783  62.178  1.00 24.01           C  
ATOM   2778  NE  ARG B 376     -15.511 111.449  61.812  1.00 24.01           N  
ATOM   2779  NH1 ARG B 376     -16.882 109.903  62.844  1.00 24.01           N  
ATOM   2780  NH2 ARG B 376     -17.793 111.701  61.751  1.00 24.01           N  
ATOM   2781  CZ  ARG B 376     -16.726 111.016  62.136  1.00 24.01           C  
ATOM   2782  N   GLN B 377      -8.446 110.648  63.346  1.00 25.20           N  
ATOM   2783  CA  GLN B 377      -8.558 109.747  64.487  1.00 25.20           C  
ATOM   2784  C   GLN B 377      -8.053 110.411  65.765  1.00 25.20           C  
ATOM   2785  CB  GLN B 377      -7.786 108.452  64.228  1.00 25.20           C  
ATOM   2786  O   GLN B 377      -6.843 110.506  65.985  1.00 25.20           O  
ATOM   2787  CG  GLN B 377      -8.630 107.346  63.610  1.00 25.20           C  
ATOM   2788  CD  GLN B 377      -7.841 106.074  63.364  1.00 25.20           C  
ATOM   2789  NE2 GLN B 377      -8.503 105.063  62.812  1.00 25.20           N  
ATOM   2790  OE1 GLN B 377      -6.646 106.000  63.666  1.00 25.20           O  
ATOM   2791  N   HIS B 378      -7.736 111.527  66.117  1.00 27.14           N  
ATOM   2792  CA  HIS B 378      -7.930 112.700  65.273  1.00 27.14           C  
ATOM   2793  C   HIS B 378      -7.185 112.557  63.950  1.00 27.14           C  
ATOM   2794  CB  HIS B 378      -7.470 113.965  66.000  1.00 27.14           C  
ATOM   2795  O   HIS B 378      -7.622 113.088  62.926  1.00 27.14           O  
ATOM   2796  CG  HIS B 378      -8.546 114.993  66.155  1.00 27.14           C  
ATOM   2797  CD2 HIS B 378      -9.390 115.247  67.183  1.00 27.14           C  
ATOM   2798  ND1 HIS B 378      -8.850 115.906  65.170  1.00 27.14           N  
ATOM   2799  CE1 HIS B 378      -9.838 116.681  65.586  1.00 27.14           C  
ATOM   2800  NE2 HIS B 378     -10.184 116.302  66.804  1.00 27.14           N  
ATOM   2801  N   VAL B 379      -5.997 111.661  63.596  1.00 23.70           N  
ATOM   2802  CA  VAL B 379      -5.762 110.619  64.589  1.00 23.70           C  
ATOM   2803  C   VAL B 379      -5.637 111.245  65.977  1.00 23.70           C  
ATOM   2804  CB  VAL B 379      -4.496 109.796  64.261  1.00 23.70           C  
ATOM   2805  O   VAL B 379      -5.034 112.309  66.132  1.00 23.70           O  
ATOM   2806  CG1 VAL B 379      -3.604 109.662  65.493  1.00 23.70           C  
ATOM   2807  CG2 VAL B 379      -4.880 108.419  63.722  1.00 23.70           C  
ATOM   2808  N   VAL B 380      -5.870 110.504  67.153  1.00 23.37           N  
ATOM   2809  CA  VAL B 380      -6.334 109.645  68.238  1.00 23.37           C  
ATOM   2810  C   VAL B 380      -5.143 108.945  68.889  1.00 23.37           C  
ATOM   2811  CB  VAL B 380      -7.357 108.601  67.737  1.00 23.37           C  
ATOM   2812  O   VAL B 380      -5.180 108.622  70.079  1.00 23.37           O  
ATOM   2813  CG1 VAL B 380      -7.584 107.519  68.790  1.00 23.37           C  
ATOM   2814  CG2 VAL B 380      -8.676 109.280  67.371  1.00 23.37           C  
ATOM   2815  N   ALA B 381      -4.073 108.554  68.616  1.00 26.65           N  
ATOM   2816  CA  ALA B 381      -3.771 107.523  69.606  1.00 26.65           C  
ATOM   2817  C   ALA B 381      -3.192 108.136  70.877  1.00 26.65           C  
ATOM   2818  CB  ALA B 381      -2.803 106.495  69.025  1.00 26.65           C  
ATOM   2819  O   ALA B 381      -2.217 108.889  70.822  1.00 26.65           O  
ATOM   2820  N   ASP B 382      -3.746 108.381  72.324  1.00 35.03           N  
ATOM   2821  CA  ASP B 382      -3.986 109.505  73.224  1.00 35.03           C  
ATOM   2822  C   ASP B 382      -2.833 109.673  74.212  1.00 35.03           C  
ATOM   2823  CB  ASP B 382      -5.303 109.315  73.980  1.00 35.03           C  
ATOM   2824  O   ASP B 382      -2.751 110.685  74.911  1.00 35.03           O  
ATOM   2825  CG  ASP B 382      -6.452 110.103  73.377  1.00 35.03           C  
ATOM   2826  OD1 ASP B 382      -6.206 110.984  72.525  1.00 35.03           O  
ATOM   2827  OD2 ASP B 382      -7.613 109.843  73.759  1.00 35.03           O  
ATOM   2828  N   THR B 383      -1.978 109.022  74.912  1.00 30.40           N  
ATOM   2829  CA  THR B 383      -2.172 108.964  76.356  1.00 30.40           C  
ATOM   2830  C   THR B 383      -2.102 110.360  76.968  1.00 30.40           C  
ATOM   2831  CB  THR B 383      -1.124 108.055  77.024  1.00 30.40           C  
ATOM   2832  O   THR B 383      -1.507 111.270  76.386  1.00 30.40           O  
ATOM   2833  CG2 THR B 383      -1.789 106.884  77.742  1.00 30.40           C  
ATOM   2834  OG1 THR B 383      -0.235 107.544  76.023  1.00 30.40           O  
ATOM   2835  N   GLU B 384      -2.555 110.804  78.624  1.00 35.32           N  
ATOM   2836  CA  GLU B 384      -3.156 111.561  79.719  1.00 35.32           C  
ATOM   2837  C   GLU B 384      -2.107 112.387  80.459  1.00 35.32           C  
ATOM   2838  CB  GLU B 384      -3.870 110.621  80.694  1.00 35.32           C  
ATOM   2839  O   GLU B 384      -2.314 113.574  80.717  1.00 35.32           O  
ATOM   2840  CG  GLU B 384      -5.368 110.867  80.799  1.00 35.32           C  
ATOM   2841  CD  GLU B 384      -6.039 110.031  81.878  1.00 35.32           C  
ATOM   2842  OE1 GLU B 384      -7.202 110.324  82.236  1.00 35.32           O  
ATOM   2843  OE2 GLU B 384      -5.395 109.078  82.370  1.00 35.32           O  
ATOM   2844  N   LEU B 385      -1.082 111.641  81.289  1.00 24.51           N  
ATOM   2845  CA  LEU B 385      -0.394 112.162  82.465  1.00 24.51           C  
ATOM   2846  C   LEU B 385       0.830 112.977  82.064  1.00 24.51           C  
ATOM   2847  CB  LEU B 385       0.022 111.017  83.393  1.00 24.51           C  
ATOM   2848  O   LEU B 385       1.593 112.568  81.185  1.00 24.51           O  
ATOM   2849  CG  LEU B 385      -0.837 110.808  84.641  1.00 24.51           C  
ATOM   2850  CD1 LEU B 385      -1.146 109.327  84.829  1.00 24.51           C  
ATOM   2851  CD2 LEU B 385      -0.139 111.375  85.872  1.00 24.51           C  
TER    2852      LEU B 385                                                      
ATOM   2853  N   MET C   1      43.991  20.028 -66.878  1.00 21.46           N  
ATOM   2854  CA  MET C   1      43.956  21.286 -67.619  1.00 21.46           C  
ATOM   2855  C   MET C   1      45.012  22.254 -67.099  1.00 21.46           C  
ATOM   2856  CB  MET C   1      42.569  21.925 -67.528  1.00 21.46           C  
ATOM   2857  O   MET C   1      45.573  22.048 -66.021  1.00 21.46           O  
ATOM   2858  CG  MET C   1      41.559  21.340 -68.501  1.00 21.46           C  
ATOM   2859  SD  MET C   1      39.934  22.190 -68.423  1.00 21.46           S  
ATOM   2860  CE  MET C   1      39.922  23.007 -70.043  1.00 21.46           C  
ATOM   2861  N   HIS C   2      44.716  23.320 -66.671  1.00 18.87           N  
ATOM   2862  CA  HIS C   2      45.234  24.681 -66.747  1.00 18.87           C  
ATOM   2863  C   HIS C   2      46.349  24.904 -65.731  1.00 18.87           C  
ATOM   2864  CB  HIS C   2      44.110  25.695 -66.525  1.00 18.87           C  
ATOM   2865  O   HIS C   2      46.406  24.221 -64.706  1.00 18.87           O  
ATOM   2866  CG  HIS C   2      43.605  26.318 -67.788  1.00 18.87           C  
ATOM   2867  CD2 HIS C   2      42.369  26.332 -68.339  1.00 18.87           C  
ATOM   2868  ND1 HIS C   2      44.418  27.029 -68.643  1.00 18.87           N  
ATOM   2869  CE1 HIS C   2      43.701  27.455 -69.670  1.00 18.87           C  
ATOM   2870  NE2 HIS C   2      42.454  27.046 -69.509  1.00 18.87           N  
ATOM   2871  N   ARG C   3      46.915  26.013 -65.524  1.00 25.06           N  
ATOM   2872  CA  ARG C   3      48.261  26.513 -65.782  1.00 25.06           C  
ATOM   2873  C   ARG C   3      49.082  26.567 -64.498  1.00 25.06           C  
ATOM   2874  CB  ARG C   3      48.205  27.900 -66.427  1.00 25.06           C  
ATOM   2875  O   ARG C   3      50.247  26.165 -64.482  1.00 25.06           O  
ATOM   2876  CG  ARG C   3      49.162  28.076 -67.595  1.00 25.06           C  
ATOM   2877  CD  ARG C   3      48.967  29.418 -68.286  1.00 25.06           C  
ATOM   2878  NE  ARG C   3      49.966  29.637 -69.329  1.00 25.06           N  
ATOM   2879  NH1 ARG C   3      48.953  31.526 -70.190  1.00 25.06           N  
ATOM   2880  NH2 ARG C   3      50.896  30.738 -71.117  1.00 25.06           N  
ATOM   2881  CZ  ARG C   3      49.936  30.633 -70.210  1.00 25.06           C  
ATOM   2882  N   GLY C   4      48.859  27.287 -63.445  1.00 21.34           N  
ATOM   2883  CA  GLY C   4      49.396  28.639 -63.433  1.00 21.34           C  
ATOM   2884  C   GLY C   4      50.543  28.816 -62.457  1.00 21.34           C  
ATOM   2885  O   GLY C   4      50.880  27.893 -61.713  1.00 21.34           O  
ATOM   2886  N   THR C   5      50.514  29.669 -61.464  1.00 21.20           N  
ATOM   2887  CA  THR C   5      51.148  30.980 -61.381  1.00 21.20           C  
ATOM   2888  C   THR C   5      52.316  30.954 -60.399  1.00 21.20           C  
ATOM   2889  CB  THR C   5      50.140  32.063 -60.956  1.00 21.20           C  
ATOM   2890  O   THR C   5      52.471  30.000 -59.635  1.00 21.20           O  
ATOM   2891  CG2 THR C   5      49.077  32.277 -62.029  1.00 21.20           C  
ATOM   2892  OG1 THR C   5      49.500  31.660 -59.739  1.00 21.20           O  
ATOM   2893  N   GLN C   6      52.277  31.609 -59.346  1.00 21.74           N  
ATOM   2894  CA  GLN C   6      52.970  32.880 -59.159  1.00 21.74           C  
ATOM   2895  C   GLN C   6      54.240  32.698 -58.333  1.00 21.74           C  
ATOM   2896  CB  GLN C   6      52.049  33.900 -58.487  1.00 21.74           C  
ATOM   2897  O   GLN C   6      54.400  31.688 -57.644  1.00 21.74           O  
ATOM   2898  CG  GLN C   6      52.073  35.275 -59.141  1.00 21.74           C  
ATOM   2899  CD  GLN C   6      51.061  36.230 -58.538  1.00 21.74           C  
ATOM   2900  NE2 GLN C   6      51.458  37.487 -58.371  1.00 21.74           N  
ATOM   2901  OE1 GLN C   6      49.931  35.842 -58.225  1.00 21.74           O  
ATOM   2902  N   GLU C   7      54.557  33.418 -57.318  1.00 22.45           N  
ATOM   2903  CA  GLU C   7      55.361  34.624 -57.139  1.00 22.45           C  
ATOM   2904  C   GLU C   7      56.489  34.392 -56.138  1.00 22.45           C  
ATOM   2905  CB  GLU C   7      54.483  35.792 -56.682  1.00 22.45           C  
ATOM   2906  O   GLU C   7      56.477  33.405 -55.399  1.00 22.45           O  
ATOM   2907  CG  GLU C   7      54.024  36.697 -57.816  1.00 22.45           C  
ATOM   2908  CD  GLU C   7      53.259  37.919 -57.335  1.00 22.45           C  
ATOM   2909  OE1 GLU C   7      53.115  38.890 -58.113  1.00 22.45           O  
ATOM   2910  OE2 GLU C   7      52.800  37.907 -56.171  1.00 22.45           O  
ATOM   2911  N   GLY C   8      56.623  35.104 -55.054  1.00 21.69           N  
ATOM   2912  CA  GLY C   8      57.493  36.229 -54.753  1.00 21.69           C  
ATOM   2913  C   GLY C   8      58.632  35.869 -53.818  1.00 21.69           C  
ATOM   2914  O   GLY C   8      58.689  34.751 -53.301  1.00 21.69           O  
ATOM   2915  N   ALA C   9      58.961  36.600 -52.792  1.00 21.09           N  
ATOM   2916  CA  ALA C   9      59.932  37.649 -52.490  1.00 21.09           C  
ATOM   2917  C   ALA C   9      60.930  37.184 -51.433  1.00 21.09           C  
ATOM   2918  CB  ALA C   9      59.219  38.916 -52.024  1.00 21.09           C  
ATOM   2919  O   ALA C   9      62.143  37.265 -51.638  1.00 21.09           O  
ATOM   2920  N   MET C  10      60.839  37.558 -50.165  1.00 17.31           N  
ATOM   2921  CA  MET C  10      61.661  38.605 -49.566  1.00 17.31           C  
ATOM   2922  C   MET C  10      62.736  38.006 -48.667  1.00 17.31           C  
ATOM   2923  CB  MET C  10      60.793  39.579 -48.766  1.00 17.31           C  
ATOM   2924  O   MET C  10      62.712  36.809 -48.376  1.00 17.31           O  
ATOM   2925  CG  MET C  10      60.245  40.731 -49.592  1.00 17.31           C  
ATOM   2926  SD  MET C  10      60.255  42.320 -48.674  1.00 17.31           S  
ATOM   2927  CE  MET C  10      58.494  42.749 -48.757  1.00 17.31           C  
ATOM   2928  N   ALA C  11      62.591  38.053 -47.253  1.00 18.93           N  
ATOM   2929  CA  ALA C  11      63.263  39.031 -46.402  1.00 18.93           C  
ATOM   2930  C   ALA C  11      64.450  38.404 -45.676  1.00 18.93           C  
ATOM   2931  CB  ALA C  11      62.280  39.624 -45.395  1.00 18.93           C  
ATOM   2932  O   ALA C  11      64.593  37.179 -45.651  1.00 18.93           O  
ATOM   2933  N   SER C  12      64.666  38.608 -44.257  1.00 18.41           N  
ATOM   2934  CA  SER C  12      65.453  39.506 -43.419  1.00 18.41           C  
ATOM   2935  C   SER C  12      66.435  38.730 -42.547  1.00 18.41           C  
ATOM   2936  CB  SER C  12      64.539  40.358 -42.537  1.00 18.41           C  
ATOM   2937  O   SER C  12      66.320  37.511 -42.408  1.00 18.41           O  
ATOM   2938  OG  SER C  12      63.182  39.987 -42.715  1.00 18.41           O  
ATOM   2939  N   ARG C  13      67.090  39.185 -41.451  1.00 19.45           N  
ATOM   2940  CA  ARG C  13      68.279  39.557 -40.691  1.00 19.45           C  
ATOM   2941  C   ARG C  13      68.469  38.639 -39.488  1.00 19.45           C  
ATOM   2942  CB  ARG C  13      68.189  41.013 -40.230  1.00 19.45           C  
ATOM   2943  O   ARG C  13      69.542  38.062 -39.304  1.00 19.45           O  
ATOM   2944  CG  ARG C  13      68.800  42.007 -41.205  1.00 19.45           C  
ATOM   2945  CD  ARG C  13      68.795  43.422 -40.645  1.00 19.45           C  
ATOM   2946  NE  ARG C  13      69.475  44.357 -41.537  1.00 19.45           N  
ATOM   2947  NH1 ARG C  13      69.234  46.184 -40.143  1.00 19.45           N  
ATOM   2948  NH2 ARG C  13      70.299  46.408 -42.161  1.00 19.45           N  
ATOM   2949  CZ  ARG C  13      69.668  45.648 -41.278  1.00 19.45           C  
ATOM   2950  N   LEU C  14      68.022  38.961 -38.216  1.00 19.42           N  
ATOM   2951  CA  LEU C  14      68.728  39.458 -37.041  1.00 19.42           C  
ATOM   2952  C   LEU C  14      68.846  38.371 -35.977  1.00 19.42           C  
ATOM   2953  CB  LEU C  14      68.011  40.680 -36.461  1.00 19.42           C  
ATOM   2954  O   LEU C  14      68.126  37.371 -36.024  1.00 19.42           O  
ATOM   2955  CG  LEU C  14      68.508  42.047 -36.935  1.00 19.42           C  
ATOM   2956  CD1 LEU C  14      67.392  43.081 -36.833  1.00 19.42           C  
ATOM   2957  CD2 LEU C  14      69.725  42.483 -36.126  1.00 19.42           C  
ATOM   2958  N   LEU C  15      69.285  38.595 -34.703  1.00 19.69           N  
ATOM   2959  CA  LEU C  15      70.317  38.442 -33.684  1.00 19.69           C  
ATOM   2960  C   LEU C  15      69.840  37.528 -32.560  1.00 19.69           C  
ATOM   2961  CB  LEU C  15      70.714  39.807 -33.114  1.00 19.69           C  
ATOM   2962  O   LEU C  15      70.564  36.623 -32.140  1.00 19.69           O  
ATOM   2963  CG  LEU C  15      71.736  40.607 -33.922  1.00 19.69           C  
ATOM   2964  CD1 LEU C  15      71.768  42.057 -33.448  1.00 19.69           C  
ATOM   2965  CD2 LEU C  15      73.119  39.973 -33.814  1.00 19.69           C  
ATOM   2966  N   HIS C  16      68.745  37.867 -31.834  1.00 19.26           N  
ATOM   2967  CA  HIS C  16      69.051  38.514 -30.563  1.00 19.26           C  
ATOM   2968  C   HIS C  16      69.158  37.493 -29.436  1.00 19.26           C  
ATOM   2969  CB  HIS C  16      67.988  39.561 -30.224  1.00 19.26           C  
ATOM   2970  O   HIS C  16      68.476  36.466 -29.457  1.00 19.26           O  
ATOM   2971  CG  HIS C  16      68.553  40.847 -29.713  1.00 19.26           C  
ATOM   2972  CD2 HIS C  16      68.492  42.105 -30.211  1.00 19.26           C  
ATOM   2973  ND1 HIS C  16      69.289  40.927 -28.551  1.00 19.26           N  
ATOM   2974  CE1 HIS C  16      69.656  42.183 -28.355  1.00 19.26           C  
ATOM   2975  NE2 HIS C  16      69.185  42.918 -29.348  1.00 19.26           N  
ATOM   2976  N   ARG C  17      69.667  37.875 -28.160  1.00 20.66           N  
ATOM   2977  CA  ARG C  17      70.351  37.795 -26.873  1.00 20.66           C  
ATOM   2978  C   ARG C  17      69.424  37.246 -25.794  1.00 20.66           C  
ATOM   2979  CB  ARG C  17      70.881  39.170 -26.459  1.00 20.66           C  
ATOM   2980  O   ARG C  17      69.819  36.381 -25.010  1.00 20.66           O  
ATOM   2981  CG  ARG C  17      72.395  39.293 -26.530  1.00 20.66           C  
ATOM   2982  CD  ARG C  17      72.876  40.641 -26.012  1.00 20.66           C  
ATOM   2983  NE  ARG C  17      74.333  40.728 -26.009  1.00 20.66           N  
ATOM   2984  NH1 ARG C  17      74.402  43.009 -25.650  1.00 20.66           N  
ATOM   2985  NH2 ARG C  17      76.350  41.817 -25.852  1.00 20.66           N  
ATOM   2986  CZ  ARG C  17      75.025  41.851 -25.837  1.00 20.66           C  
ATOM   2987  N   LEU C  18      68.570  37.998 -25.130  1.00 19.93           N  
ATOM   2988  CA  LEU C  18      68.725  38.645 -23.832  1.00 19.93           C  
ATOM   2989  C   LEU C  18      68.024  37.846 -22.739  1.00 19.93           C  
ATOM   2990  CB  LEU C  18      68.169  40.071 -23.875  1.00 19.93           C  
ATOM   2991  O   LEU C  18      67.178  36.998 -23.030  1.00 19.93           O  
ATOM   2992  CG  LEU C  18      69.164  41.176 -24.235  1.00 19.93           C  
ATOM   2993  CD1 LEU C  18      68.451  42.318 -24.952  1.00 19.93           C  
ATOM   2994  CD2 LEU C  18      69.875  41.684 -22.986  1.00 19.93           C  
ATOM   2995  N   ARG C  19      67.693  38.512 -21.467  1.00 19.79           N  
ATOM   2996  CA  ARG C  19      67.880  38.820 -20.053  1.00 19.79           C  
ATOM   2997  C   ARG C  19      66.726  38.276 -19.217  1.00 19.79           C  
ATOM   2998  CB  ARG C  19      68.010  40.331 -19.845  1.00 19.79           C  
ATOM   2999  O   ARG C  19      65.665  37.948 -19.752  1.00 19.79           O  
ATOM   3000  CG  ARG C  19      69.355  40.761 -19.281  1.00 19.79           C  
ATOM   3001  CD  ARG C  19      69.432  42.270 -19.094  1.00 19.79           C  
ATOM   3002  NE  ARG C  19      70.682  42.671 -18.454  1.00 19.79           N  
ATOM   3003  NH1 ARG C  19      70.544  44.884 -19.103  1.00 19.79           N  
ATOM   3004  NH2 ARG C  19      72.327  44.158 -17.858  1.00 19.79           N  
ATOM   3005  CZ  ARG C  19      71.181  43.903 -18.473  1.00 19.79           C  
ATOM   3006  N   HIS C  20      66.189  39.129 -18.140  1.00 18.68           N  
ATOM   3007  CA  HIS C  20      66.005  39.308 -16.704  1.00 18.68           C  
ATOM   3008  C   HIS C  20      64.560  39.041 -16.296  1.00 18.68           C  
ATOM   3009  CB  HIS C  20      66.417  40.720 -16.284  1.00 18.68           C  
ATOM   3010  O   HIS C  20      64.304  38.527 -15.205  1.00 18.68           O  
ATOM   3011  CG  HIS C  20      67.670  40.762 -15.468  1.00 18.68           C  
ATOM   3012  CD2 HIS C  20      68.907  41.227 -15.763  1.00 18.68           C  
ATOM   3013  ND1 HIS C  20      67.735  40.280 -14.179  1.00 18.68           N  
ATOM   3014  CE1 HIS C  20      68.962  40.449 -13.714  1.00 18.68           C  
ATOM   3015  NE2 HIS C  20      69.692  41.021 -14.656  1.00 18.68           N  
ATOM   3016  N   ALA C  21      63.390  39.568 -16.931  1.00 18.64           N  
ATOM   3017  CA  ALA C  21      62.801  40.817 -16.454  1.00 18.64           C  
ATOM   3018  C   ALA C  21      61.555  40.550 -15.614  1.00 18.64           C  
ATOM   3019  CB  ALA C  21      62.461  41.728 -17.631  1.00 18.64           C  
ATOM   3020  O   ALA C  21      60.943  39.485 -15.722  1.00 18.64           O  
ATOM   3021  N   LEU C  22      60.475  41.382 -15.708  1.00 18.62           N  
ATOM   3022  CA  LEU C  22      59.822  42.273 -14.755  1.00 18.62           C  
ATOM   3023  C   LEU C  22      58.686  41.558 -14.032  1.00 18.62           C  
ATOM   3024  CB  LEU C  22      59.285  43.518 -15.467  1.00 18.62           C  
ATOM   3025  O   LEU C  22      58.243  40.491 -14.464  1.00 18.62           O  
ATOM   3026  CG  LEU C  22      60.306  44.611 -15.785  1.00 18.62           C  
ATOM   3027  CD1 LEU C  22      59.778  45.528 -16.883  1.00 18.62           C  
ATOM   3028  CD2 LEU C  22      60.642  45.410 -14.530  1.00 18.62           C  
ATOM   3029  N   ALA C  23      57.681  42.319 -13.482  1.00 19.08           N  
ATOM   3030  CA  ALA C  23      57.083  42.846 -12.257  1.00 19.08           C  
ATOM   3031  C   ALA C  23      55.672  42.301 -12.057  1.00 19.08           C  
ATOM   3032  CB  ALA C  23      57.061  44.372 -12.290  1.00 19.08           C  
ATOM   3033  O   ALA C  23      55.292  41.938 -10.941  1.00 19.08           O  
ATOM   3034  N   GLY C  24      54.663  42.487 -12.979  1.00 17.92           N  
ATOM   3035  CA  GLY C  24      53.680  43.476 -12.568  1.00 17.92           C  
ATOM   3036  C   GLY C  24      52.512  42.877 -11.808  1.00 17.92           C  
ATOM   3037  O   GLY C  24      52.339  41.657 -11.786  1.00 17.92           O  
ATOM   3038  N   ASP C  25      51.375  43.686 -11.453  1.00 20.97           N  
ATOM   3039  CA  ASP C  25      50.604  44.324 -10.390  1.00 20.97           C  
ATOM   3040  C   ASP C  25      49.231  43.673 -10.242  1.00 20.97           C  
ATOM   3041  CB  ASP C  25      50.450  45.822 -10.664  1.00 20.97           C  
ATOM   3042  O   ASP C  25      48.847  43.265  -9.143  1.00 20.97           O  
ATOM   3043  CG  ASP C  25      51.350  46.679  -9.792  1.00 20.97           C  
ATOM   3044  OD1 ASP C  25      51.876  46.175  -8.776  1.00 20.97           O  
ATOM   3045  OD2 ASP C  25      51.532  47.871 -10.122  1.00 20.97           O  
ATOM   3046  N   GLY C  26      48.063  44.259 -10.733  1.00 18.51           N  
ATOM   3047  CA  GLY C  26      47.094  45.050  -9.991  1.00 18.51           C  
ATOM   3048  C   GLY C  26      45.795  44.311  -9.729  1.00 18.51           C  
ATOM   3049  O   GLY C  26      45.731  43.088  -9.872  1.00 18.51           O  
ATOM   3050  N   PRO C  27      44.520  44.718 -10.317  1.00 19.01           N  
ATOM   3051  CA  PRO C  27      43.451  45.472  -9.658  1.00 19.01           C  
ATOM   3052  C   PRO C  27      42.181  44.648  -9.464  1.00 19.01           C  
ATOM   3053  CB  PRO C  27      43.203  46.642 -10.614  1.00 19.01           C  
ATOM   3054  O   PRO C  27      41.495  44.793  -8.449  1.00 19.01           O  
ATOM   3055  CG  PRO C  27      43.709  46.167 -11.938  1.00 19.01           C  
ATOM   3056  CD  PRO C  27      44.306  44.801 -11.758  1.00 19.01           C  
ATOM   3057  N   GLY C  28      41.575  43.869 -10.349  1.00 16.74           N  
ATOM   3058  CA  GLY C  28      40.280  44.356 -10.799  1.00 16.74           C  
ATOM   3059  C   GLY C  28      39.131  43.891  -9.925  1.00 16.74           C  
ATOM   3060  O   GLY C  28      39.280  42.950  -9.143  1.00 16.74           O  
ATOM   3061  N   GLU C  29      37.849  44.369 -10.230  1.00 19.94           N  
ATOM   3062  CA  GLU C  29      36.678  45.048  -9.682  1.00 19.94           C  
ATOM   3063  C   GLU C  29      35.539  44.065  -9.427  1.00 19.94           C  
ATOM   3064  CB  GLU C  29      36.212  46.161 -10.623  1.00 19.94           C  
ATOM   3065  O   GLU C  29      34.816  44.187  -8.437  1.00 19.94           O  
ATOM   3066  CG  GLU C  29      35.329  47.204  -9.953  1.00 19.94           C  
ATOM   3067  CD  GLU C  29      35.186  48.480 -10.766  1.00 19.94           C  
ATOM   3068  OE1 GLU C  29      34.351  49.340 -10.404  1.00 19.94           O  
ATOM   3069  OE2 GLU C  29      35.914  48.622 -11.774  1.00 19.94           O  
ATOM   3070  N   ALA C  30      34.994  43.284 -10.280  1.00 17.06           N  
ATOM   3071  CA  ALA C  30      33.595  43.604 -10.549  1.00 17.06           C  
ATOM   3072  C   ALA C  30      32.685  43.041  -9.461  1.00 17.06           C  
ATOM   3073  CB  ALA C  30      33.179  43.067 -11.916  1.00 17.06           C  
ATOM   3074  O   ALA C  30      33.067  42.114  -8.742  1.00 17.06           O  
ATOM   3075  N   ALA C  31      31.241  43.004  -9.663  1.00 18.15           N  
ATOM   3076  CA  ALA C  31      29.953  43.531  -9.220  1.00 18.15           C  
ATOM   3077  C   ALA C  31      29.146  42.463  -8.487  1.00 18.15           C  
ATOM   3078  CB  ALA C  31      29.161  44.070 -10.409  1.00 18.15           C  
ATOM   3079  O   ALA C  31      28.661  42.695  -7.377  1.00 18.15           O  
ATOM   3080  N   ALA C  32      27.906  41.945  -8.999  1.00 18.18           N  
ATOM   3081  CA  ALA C  32      26.595  42.243  -8.428  1.00 18.18           C  
ATOM   3082  C   ALA C  32      26.142  41.131  -7.486  1.00 18.18           C  
ATOM   3083  CB  ALA C  32      25.566  42.450  -9.536  1.00 18.18           C  
ATOM   3084  O   ALA C  32      25.776  41.392  -6.338  1.00 18.18           O  
ATOM   3085  N   SER C  33      24.965  40.384  -7.800  1.00 17.17           N  
ATOM   3086  CA  SER C  33      23.701  40.376  -7.070  1.00 17.17           C  
ATOM   3087  C   SER C  33      23.653  39.233  -6.062  1.00 17.17           C  
ATOM   3088  CB  SER C  33      22.523  40.263  -8.038  1.00 17.17           C  
ATOM   3089  O   SER C  33      24.491  38.331  -6.097  1.00 17.17           O  
ATOM   3090  OG  SER C  33      22.192  41.531  -8.578  1.00 17.17           O  
ATOM   3091  N   PRO C  34      22.389  38.299  -5.968  1.00 18.85           N  
ATOM   3092  CA  PRO C  34      21.268  38.126  -5.041  1.00 18.85           C  
ATOM   3093  C   PRO C  34      21.365  36.835  -4.232  1.00 18.85           C  
ATOM   3094  CB  PRO C  34      20.048  38.101  -5.965  1.00 18.85           C  
ATOM   3095  O   PRO C  34      22.135  35.938  -4.584  1.00 18.85           O  
ATOM   3096  CG  PRO C  34      20.567  37.592  -7.270  1.00 18.85           C  
ATOM   3097  CD  PRO C  34      22.058  37.446  -7.166  1.00 18.85           C  
ATOM   3098  N   GLU C  35      20.260  36.431  -3.312  1.00 20.25           N  
ATOM   3099  CA  GLU C  35      20.270  35.934  -1.939  1.00 20.25           C  
ATOM   3100  C   GLU C  35      20.146  34.414  -1.902  1.00 20.25           C  
ATOM   3101  CB  GLU C  35      19.141  36.574  -1.127  1.00 20.25           C  
ATOM   3102  O   GLU C  35      19.921  33.830  -0.839  1.00 20.25           O  
ATOM   3103  CG  GLU C  35      19.580  37.780  -0.309  1.00 20.25           C  
ATOM   3104  CD  GLU C  35      18.469  38.355   0.555  1.00 20.25           C  
ATOM   3105  OE1 GLU C  35      18.749  39.242   1.394  1.00 20.25           O  
ATOM   3106  OE2 GLU C  35      17.309  37.915   0.392  1.00 20.25           O  
ATOM   3107  N   ALA C  36      20.199  33.660  -2.907  1.00 18.32           N  
ATOM   3108  CA  ALA C  36      19.329  32.495  -3.045  1.00 18.32           C  
ATOM   3109  C   ALA C  36      19.673  31.427  -2.011  1.00 18.32           C  
ATOM   3110  CB  ALA C  36      19.430  31.919  -4.455  1.00 18.32           C  
ATOM   3111  O   ALA C  36      19.155  30.310  -2.067  1.00 18.32           O  
ATOM   3112  N   GLU C  37      20.063  31.634  -0.689  1.00 19.39           N  
ATOM   3113  CA  GLU C  37      20.847  30.464  -0.306  1.00 19.39           C  
ATOM   3114  C   GLU C  37      19.944  29.278   0.024  1.00 19.39           C  
ATOM   3115  CB  GLU C  37      21.748  30.788   0.889  1.00 19.39           C  
ATOM   3116  O   GLU C  37      18.952  29.427   0.740  1.00 19.39           O  
ATOM   3117  CG  GLU C  37      22.948  31.654   0.537  1.00 19.39           C  
ATOM   3118  CD  GLU C  37      24.209  31.268   1.294  1.00 19.39           C  
ATOM   3119  OE1 GLU C  37      25.323  31.464   0.757  1.00 19.39           O  
ATOM   3120  OE2 GLU C  37      24.082  30.764   2.432  1.00 19.39           O  
ATOM   3121  N   GLN C  38      20.089  28.044  -0.505  1.00 19.71           N  
ATOM   3122  CA  GLN C  38      19.397  26.781  -0.740  1.00 19.71           C  
ATOM   3123  C   GLN C  38      19.361  25.929   0.526  1.00 19.71           C  
ATOM   3124  CB  GLN C  38      20.067  26.005  -1.876  1.00 19.71           C  
ATOM   3125  O   GLN C  38      18.726  24.873   0.552  1.00 19.71           O  
ATOM   3126  CG  GLN C  38      19.237  25.943  -3.151  1.00 19.71           C  
ATOM   3127  CD  GLN C  38      20.090  25.928  -4.406  1.00 19.71           C  
ATOM   3128  NE2 GLN C  38      19.500  26.326  -5.528  1.00 19.71           N  
ATOM   3129  OE1 GLN C  38      21.269  25.563  -4.367  1.00 19.71           O  
ATOM   3130  N   PHE C  39      20.059  26.214   1.724  1.00 20.38           N  
ATOM   3131  CA  PHE C  39      20.733  25.002   2.172  1.00 20.38           C  
ATOM   3132  C   PHE C  39      19.737  24.020   2.776  1.00 20.38           C  
ATOM   3133  CB  PHE C  39      21.825  25.338   3.192  1.00 20.38           C  
ATOM   3134  O   PHE C  39      18.598  24.385   3.071  1.00 20.38           O  
ATOM   3135  CG  PHE C  39      23.152  25.681   2.571  1.00 20.38           C  
ATOM   3136  CD1 PHE C  39      24.052  24.681   2.223  1.00 20.38           C  
ATOM   3137  CD2 PHE C  39      23.500  27.005   2.336  1.00 20.38           C  
ATOM   3138  CE1 PHE C  39      25.281  24.996   1.648  1.00 20.38           C  
ATOM   3139  CE2 PHE C  39      24.727  27.327   1.762  1.00 20.38           C  
ATOM   3140  CZ  PHE C  39      25.616  26.321   1.419  1.00 20.38           C  
ATOM   3141  N   PRO C  40      20.245  23.098   3.838  1.00 21.28           N  
ATOM   3142  CA  PRO C  40      20.315  21.708   4.295  1.00 21.28           C  
ATOM   3143  C   PRO C  40      19.323  21.405   5.415  1.00 21.28           C  
ATOM   3144  CB  PRO C  40      21.757  21.573   4.791  1.00 21.28           C  
ATOM   3145  O   PRO C  40      18.815  22.325   6.061  1.00 21.28           O  
ATOM   3146  CG  PRO C  40      22.179  22.968   5.124  1.00 21.28           C  
ATOM   3147  CD  PRO C  40      21.140  23.918   4.602  1.00 21.28           C  
ATOM   3148  N   GLU C  41      18.691  20.156   5.390  1.00 27.03           N  
ATOM   3149  CA  GLU C  41      17.730  19.446   6.227  1.00 27.03           C  
ATOM   3150  C   GLU C  41      18.204  19.379   7.676  1.00 27.03           C  
ATOM   3151  CB  GLU C  41      17.485  18.035   5.688  1.00 27.03           C  
ATOM   3152  O   GLU C  41      17.809  18.481   8.423  1.00 27.03           O  
ATOM   3153  CG  GLU C  41      16.050  17.785   5.247  1.00 27.03           C  
ATOM   3154  CD  GLU C  41      15.798  16.351   4.809  1.00 27.03           C  
ATOM   3155  OE1 GLU C  41      14.623  15.984   4.582  1.00 27.03           O  
ATOM   3156  OE2 GLU C  41      16.783  15.589   4.692  1.00 27.03           O  
ATOM   3157  N   SER C  42      18.880  20.361   8.208  1.00 26.64           N  
ATOM   3158  CA  SER C  42      19.825  20.086   9.285  1.00 26.64           C  
ATOM   3159  C   SER C  42      19.100  19.809  10.599  1.00 26.64           C  
ATOM   3160  CB  SER C  42      20.792  21.257   9.463  1.00 26.64           C  
ATOM   3161  O   SER C  42      19.724  19.775  11.662  1.00 26.64           O  
ATOM   3162  OG  SER C  42      20.101  22.493   9.405  1.00 26.64           O  
ATOM   3163  N   SER C  43      17.807  19.663  10.676  1.00 25.19           N  
ATOM   3164  CA  SER C  43      17.468  20.053  12.041  1.00 25.19           C  
ATOM   3165  C   SER C  43      18.208  19.194  13.061  1.00 25.19           C  
ATOM   3166  CB  SER C  43      15.960  19.947  12.271  1.00 25.19           C  
ATOM   3167  O   SER C  43      18.703  18.115  12.729  1.00 25.19           O  
ATOM   3168  OG  SER C  43      15.255  20.790  11.376  1.00 25.19           O  
ATOM   3169  N   GLU C  44      18.212  19.532  14.389  1.00 28.09           N  
ATOM   3170  CA  GLU C  44      19.068  19.445  15.568  1.00 28.09           C  
ATOM   3171  C   GLU C  44      19.169  18.008  16.072  1.00 28.09           C  
ATOM   3172  CB  GLU C  44      18.546  20.357  16.681  1.00 28.09           C  
ATOM   3173  O   GLU C  44      18.248  17.211  15.880  1.00 28.09           O  
ATOM   3174  CG  GLU C  44      18.971  21.811  16.535  1.00 28.09           C  
ATOM   3175  CD  GLU C  44      19.009  22.560  17.857  1.00 28.09           C  
ATOM   3176  OE1 GLU C  44      19.619  23.651  17.920  1.00 28.09           O  
ATOM   3177  OE2 GLU C  44      18.423  22.052  18.839  1.00 28.09           O  
ATOM   3178  N   LEU C  45      20.284  17.563  16.710  1.00 31.47           N  
ATOM   3179  CA  LEU C  45      21.167  16.491  17.156  1.00 31.47           C  
ATOM   3180  C   LEU C  45      20.642  15.854  18.439  1.00 31.47           C  
ATOM   3181  CB  LEU C  45      22.585  17.023  17.380  1.00 31.47           C  
ATOM   3182  O   LEU C  45      21.410  15.265  19.203  1.00 31.47           O  
ATOM   3183  CG  LEU C  45      23.546  16.907  16.196  1.00 31.47           C  
ATOM   3184  CD1 LEU C  45      24.401  18.165  16.083  1.00 31.47           C  
ATOM   3185  CD2 LEU C  45      24.425  15.669  16.338  1.00 31.47           C  
ATOM   3186  N   GLU C  46      19.466  16.105  19.022  1.00 34.30           N  
ATOM   3187  CA  GLU C  46      19.596  15.623  20.394  1.00 34.30           C  
ATOM   3188  C   GLU C  46      19.914  14.131  20.427  1.00 34.30           C  
ATOM   3189  CB  GLU C  46      18.317  15.907  21.187  1.00 34.30           C  
ATOM   3190  O   GLU C  46      19.554  13.394  19.506  1.00 34.30           O  
ATOM   3191  CG  GLU C  46      18.402  17.145  22.068  1.00 34.30           C  
ATOM   3192  CD  GLU C  46      17.056  17.573  22.631  1.00 34.30           C  
ATOM   3193  OE1 GLU C  46      17.006  18.559  23.401  1.00 34.30           O  
ATOM   3194  OE2 GLU C  46      16.043  16.917  22.300  1.00 34.30           O  
ATOM   3195  N   ASP C  47      20.786  13.584  21.405  1.00 37.67           N  
ATOM   3196  CA  ASP C  47      21.451  12.313  21.672  1.00 37.67           C  
ATOM   3197  C   ASP C  47      20.436  11.181  21.814  1.00 37.67           C  
ATOM   3198  CB  ASP C  47      22.310  12.411  22.935  1.00 37.67           C  
ATOM   3199  O   ASP C  47      19.640  11.169  22.755  1.00 37.67           O  
ATOM   3200  CG  ASP C  47      23.794  12.528  22.636  1.00 37.67           C  
ATOM   3201  OD1 ASP C  47      24.201  12.313  21.473  1.00 37.67           O  
ATOM   3202  OD2 ASP C  47      24.564  12.834  23.572  1.00 37.67           O  
ATOM   3203  N   ASP C  48      19.992  10.673  20.730  1.00 39.97           N  
ATOM   3204  CA  ASP C  48      19.287   9.396  20.689  1.00 39.97           C  
ATOM   3205  C   ASP C  48      20.139   8.279  21.287  1.00 39.97           C  
ATOM   3206  CB  ASP C  48      18.893   9.045  19.252  1.00 39.97           C  
ATOM   3207  O   ASP C  48      21.201   7.949  20.756  1.00 39.97           O  
ATOM   3208  CG  ASP C  48      17.474   9.461  18.908  1.00 39.97           C  
ATOM   3209  OD1 ASP C  48      16.687   9.766  19.830  1.00 39.97           O  
ATOM   3210  OD2 ASP C  48      17.139   9.482  17.704  1.00 39.97           O  
ATOM   3211  N   ASP C  49      20.333   8.109  22.646  1.00 35.24           N  
ATOM   3212  CA  ASP C  49      21.112   6.993  23.174  1.00 35.24           C  
ATOM   3213  C   ASP C  49      20.677   5.673  22.542  1.00 35.24           C  
ATOM   3214  CB  ASP C  49      20.978   6.917  24.696  1.00 35.24           C  
ATOM   3215  O   ASP C  49      19.600   5.157  22.848  1.00 35.24           O  
ATOM   3216  CG  ASP C  49      21.834   7.943  25.418  1.00 35.24           C  
ATOM   3217  OD1 ASP C  49      22.809   8.452  24.824  1.00 35.24           O  
ATOM   3218  OD2 ASP C  49      21.532   8.243  26.594  1.00 35.24           O  
ATOM   3219  N   ALA C  50      20.934   5.479  21.270  1.00 38.31           N  
ATOM   3220  CA  ALA C  50      20.522   4.253  20.590  1.00 38.31           C  
ATOM   3221  C   ALA C  50      21.385   3.071  21.019  1.00 38.31           C  
ATOM   3222  CB  ALA C  50      20.589   4.436  19.076  1.00 38.31           C  
ATOM   3223  O   ALA C  50      22.469   2.854  20.470  1.00 38.31           O  
ATOM   3224  N   GLU C  51      21.624   2.688  22.309  1.00 30.96           N  
ATOM   3225  CA  GLU C  51      22.598   1.603  22.380  1.00 30.96           C  
ATOM   3226  C   GLU C  51      22.216   0.456  21.449  1.00 30.96           C  
ATOM   3227  CB  GLU C  51      22.730   1.093  23.817  1.00 30.96           C  
ATOM   3228  O   GLU C  51      21.123   0.450  20.879  1.00 30.96           O  
ATOM   3229  CG  GLU C  51      23.684   1.911  24.676  1.00 30.96           C  
ATOM   3230  CD  GLU C  51      23.885   1.332  26.067  1.00 30.96           C  
ATOM   3231  OE1 GLU C  51      24.742   1.847  26.821  1.00 30.96           O  
ATOM   3232  OE2 GLU C  51      23.180   0.356  26.407  1.00 30.96           O  
ATOM   3233  N   GLY C  52      22.193  -0.910  22.053  1.00 28.75           N  
ATOM   3234  CA  GLY C  52      22.594  -2.224  21.574  1.00 28.75           C  
ATOM   3235  C   GLY C  52      21.629  -2.809  20.560  1.00 28.75           C  
ATOM   3236  O   GLY C  52      20.437  -2.493  20.575  1.00 28.75           O  
ATOM   3237  N   LEU C  53      22.073  -3.445  19.440  1.00 29.95           N  
ATOM   3238  CA  LEU C  53      21.782  -4.103  18.171  1.00 29.95           C  
ATOM   3239  C   LEU C  53      20.886  -5.319  18.383  1.00 29.95           C  
ATOM   3240  CB  LEU C  53      23.080  -4.526  17.477  1.00 29.95           C  
ATOM   3241  O   LEU C  53      20.550  -5.657  19.520  1.00 29.95           O  
ATOM   3242  CG  LEU C  53      23.821  -3.435  16.703  1.00 29.95           C  
ATOM   3243  CD1 LEU C  53      25.280  -3.829  16.499  1.00 29.95           C  
ATOM   3244  CD2 LEU C  53      23.141  -3.173  15.364  1.00 29.95           C  
ATOM   3245  N   SER C  54      21.537  -6.680  18.031  1.00 30.87           N  
ATOM   3246  CA  SER C  54      21.131  -7.923  17.384  1.00 30.87           C  
ATOM   3247  C   SER C  54      20.646  -8.946  18.406  1.00 30.87           C  
ATOM   3248  CB  SER C  54      22.289  -8.509  16.574  1.00 30.87           C  
ATOM   3249  O   SER C  54      20.614 -10.145  18.124  1.00 30.87           O  
ATOM   3250  OG  SER C  54      22.519  -7.747  15.401  1.00 30.87           O  
ATOM   3251  N   SER C  55      20.246  -8.820  19.521  1.00 27.72           N  
ATOM   3252  CA  SER C  55      20.323 -10.008  20.365  1.00 27.72           C  
ATOM   3253  C   SER C  55      19.490 -11.149  19.791  1.00 27.72           C  
ATOM   3254  CB  SER C  55      19.856  -9.688  21.786  1.00 27.72           C  
ATOM   3255  O   SER C  55      18.360 -10.936  19.347  1.00 27.72           O  
ATOM   3256  OG  SER C  55      20.067  -8.320  22.088  1.00 27.72           O  
ATOM   3257  N   ARG C  56      20.252 -12.355  19.378  1.00 30.37           N  
ATOM   3258  CA  ARG C  56      19.719 -13.639  18.935  1.00 30.37           C  
ATOM   3259  C   ARG C  56      18.784 -14.235  19.983  1.00 30.37           C  
ATOM   3260  CB  ARG C  56      20.856 -14.617  18.630  1.00 30.37           C  
ATOM   3261  O   ARG C  56      19.190 -14.467  21.124  1.00 30.37           O  
ATOM   3262  CG  ARG C  56      21.037 -14.908  17.149  1.00 30.37           C  
ATOM   3263  CD  ARG C  56      22.197 -15.862  16.899  1.00 30.37           C  
ATOM   3264  NE  ARG C  56      21.732 -17.227  16.672  1.00 30.37           N  
ATOM   3265  NH1 ARG C  56      23.638 -17.910  15.558  1.00 30.37           N  
ATOM   3266  NH2 ARG C  56      21.909 -19.379  15.889  1.00 30.37           N  
ATOM   3267  CZ  ARG C  56      22.427 -18.169  16.040  1.00 30.37           C  
ATOM   3268  N   LEU C  57      17.610 -13.974  20.196  1.00 28.74           N  
ATOM   3269  CA  LEU C  57      16.751 -14.485  21.258  1.00 28.74           C  
ATOM   3270  C   LEU C  57      16.748 -16.010  21.269  1.00 28.74           C  
ATOM   3271  CB  LEU C  57      15.322 -13.962  21.090  1.00 28.74           C  
ATOM   3272  O   LEU C  57      16.254 -16.641  20.331  1.00 28.74           O  
ATOM   3273  CG  LEU C  57      15.082 -12.505  21.487  1.00 28.74           C  
ATOM   3274  CD1 LEU C  57      13.809 -11.979  20.832  1.00 28.74           C  
ATOM   3275  CD2 LEU C  57      15.004 -12.370  23.004  1.00 28.74           C  
ATOM   3276  N   SER C  58      17.893 -16.810  21.781  1.00 23.74           N  
ATOM   3277  CA  SER C  58      18.217 -18.232  21.759  1.00 23.74           C  
ATOM   3278  C   SER C  58      17.096 -19.064  22.374  1.00 23.74           C  
ATOM   3279  CB  SER C  58      19.526 -18.496  22.504  1.00 23.74           C  
ATOM   3280  O   SER C  58      16.256 -18.538  23.107  1.00 23.74           O  
ATOM   3281  OG  SER C  58      20.442 -17.433  22.304  1.00 23.74           O  
ATOM   3282  N   GLY C  59      17.073 -20.494  22.031  1.00 24.10           N  
ATOM   3283  CA  GLY C  59      16.123 -21.581  22.206  1.00 24.10           C  
ATOM   3284  C   GLY C  59      15.865 -21.919  23.662  1.00 24.10           C  
ATOM   3285  O   GLY C  59      16.354 -21.231  24.561  1.00 24.10           O  
ATOM   3286  N   THR C  60      15.620 -23.323  23.986  1.00 24.55           N  
ATOM   3287  CA  THR C  60      14.942 -24.083  25.031  1.00 24.55           C  
ATOM   3288  C   THR C  60      15.852 -24.266  26.243  1.00 24.55           C  
ATOM   3289  CB  THR C  60      14.487 -25.460  24.515  1.00 24.55           C  
ATOM   3290  O   THR C  60      16.982 -24.739  26.111  1.00 24.55           O  
ATOM   3291  CG2 THR C  60      13.273 -25.331  23.600  1.00 24.55           C  
ATOM   3292  OG1 THR C  60      15.559 -26.068  23.784  1.00 24.55           O  
ATOM   3293  N   LEU C  61      16.124 -23.511  27.140  1.00 21.23           N  
ATOM   3294  CA  LEU C  61      17.148 -23.840  28.124  1.00 21.23           C  
ATOM   3295  C   LEU C  61      16.768 -25.092  28.908  1.00 21.23           C  
ATOM   3296  CB  LEU C  61      17.364 -22.668  29.086  1.00 21.23           C  
ATOM   3297  O   LEU C  61      15.710 -25.137  29.539  1.00 21.23           O  
ATOM   3298  CG  LEU C  61      18.240 -21.524  28.574  1.00 21.23           C  
ATOM   3299  CD1 LEU C  61      18.026 -20.273  29.421  1.00 21.23           C  
ATOM   3300  CD2 LEU C  61      19.709 -21.933  28.576  1.00 21.23           C  
ATOM   3301  N   SER C  62      17.181 -26.338  28.469  1.00 22.60           N  
ATOM   3302  CA  SER C  62      16.920 -27.657  29.036  1.00 22.60           C  
ATOM   3303  C   SER C  62      17.570 -27.808  30.407  1.00 22.60           C  
ATOM   3304  CB  SER C  62      17.427 -28.754  28.098  1.00 22.60           C  
ATOM   3305  O   SER C  62      18.736 -27.453  30.590  1.00 22.60           O  
ATOM   3306  OG  SER C  62      18.163 -28.196  27.023  1.00 22.60           O  
ATOM   3307  N   PHE C  63      16.959 -27.585  31.537  1.00 20.68           N  
ATOM   3308  CA  PHE C  63      17.606 -27.746  32.834  1.00 20.68           C  
ATOM   3309  C   PHE C  63      17.971 -29.205  33.080  1.00 20.68           C  
ATOM   3310  CB  PHE C  63      16.696 -27.236  33.956  1.00 20.68           C  
ATOM   3311  O   PHE C  63      17.099 -30.076  33.086  1.00 20.68           O  
ATOM   3312  CG  PHE C  63      16.618 -25.735  34.039  1.00 20.68           C  
ATOM   3313  CD1 PHE C  63      17.602 -25.009  34.699  1.00 20.68           C  
ATOM   3314  CD2 PHE C  63      15.559 -25.051  33.457  1.00 20.68           C  
ATOM   3315  CE1 PHE C  63      17.531 -23.620  34.777  1.00 20.68           C  
ATOM   3316  CE2 PHE C  63      15.481 -23.663  33.531  1.00 20.68           C  
ATOM   3317  CZ  PHE C  63      16.468 -22.950  34.192  1.00 20.68           C  
ATOM   3318  N   THR C  64      19.085 -29.618  32.578  1.00 23.08           N  
ATOM   3319  CA  THR C  64      19.535 -30.998  32.725  1.00 23.08           C  
ATOM   3320  C   THR C  64      19.798 -31.328  34.192  1.00 23.08           C  
ATOM   3321  CB  THR C  64      20.809 -31.260  31.900  1.00 23.08           C  
ATOM   3322  O   THR C  64      20.599 -30.660  34.849  1.00 23.08           O  
ATOM   3323  CG2 THR C  64      20.551 -31.055  30.411  1.00 23.08           C  
ATOM   3324  OG1 THR C  64      21.840 -30.360  32.324  1.00 23.08           O  
ATOM   3325  N   SER C  65      18.704 -31.545  34.949  1.00 21.99           N  
ATOM   3326  CA  SER C  65      18.992 -31.930  36.327  1.00 21.99           C  
ATOM   3327  C   SER C  65      19.948 -33.118  36.381  1.00 21.99           C  
ATOM   3328  CB  SER C  65      17.700 -32.271  37.071  1.00 21.99           C  
ATOM   3329  O   SER C  65      19.818 -34.061  35.598  1.00 21.99           O  
ATOM   3330  OG  SER C  65      17.633 -31.577  38.305  1.00 21.99           O  
ATOM   3331  N   ALA C  66      20.965 -33.073  37.181  1.00 20.16           N  
ATOM   3332  CA  ALA C  66      22.247 -33.771  37.233  1.00 20.16           C  
ATOM   3333  C   ALA C  66      22.056 -35.244  37.581  1.00 20.16           C  
ATOM   3334  CB  ALA C  66      23.175 -33.104  38.245  1.00 20.16           C  
ATOM   3335  O   ALA C  66      20.958 -35.664  37.953  1.00 20.16           O  
ATOM   3336  N   GLU C  67      22.969 -35.983  38.338  1.00 20.86           N  
ATOM   3337  CA  GLU C  67      23.893 -37.084  38.084  1.00 20.86           C  
ATOM   3338  C   GLU C  67      23.417 -38.371  38.753  1.00 20.86           C  
ATOM   3339  CB  GLU C  67      25.300 -36.729  38.569  1.00 20.86           C  
ATOM   3340  O   GLU C  67      23.377 -39.428  38.120  1.00 20.86           O  
ATOM   3341  CG  GLU C  67      25.935 -35.567  37.818  1.00 20.86           C  
ATOM   3342  CD  GLU C  67      27.368 -35.840  37.392  1.00 20.86           C  
ATOM   3343  OE1 GLU C  67      27.816 -35.272  36.370  1.00 20.86           O  
ATOM   3344  OE2 GLU C  67      28.049 -36.629  38.085  1.00 20.86           O  
ATOM   3345  N   ASP C  68      23.503 -38.711  40.145  1.00 20.19           N  
ATOM   3346  CA  ASP C  68      24.577 -39.608  40.564  1.00 20.19           C  
ATOM   3347  C   ASP C  68      24.099 -41.058  40.598  1.00 20.19           C  
ATOM   3348  CB  ASP C  68      25.113 -39.198  41.937  1.00 20.19           C  
ATOM   3349  O   ASP C  68      22.897 -41.322  40.541  1.00 20.19           O  
ATOM   3350  CG  ASP C  68      26.232 -38.175  41.856  1.00 20.19           C  
ATOM   3351  OD1 ASP C  68      26.835 -38.015  40.773  1.00 20.19           O  
ATOM   3352  OD2 ASP C  68      26.515 -37.524  42.885  1.00 20.19           O  
ATOM   3353  N   ASP C  69      24.524 -42.064  41.721  1.00 18.78           N  
ATOM   3354  CA  ASP C  69      25.329 -43.276  41.838  1.00 18.78           C  
ATOM   3355  C   ASP C  69      24.443 -44.511  41.984  1.00 18.78           C  
ATOM   3356  CB  ASP C  69      26.286 -43.172  43.028  1.00 18.78           C  
ATOM   3357  O   ASP C  69      23.232 -44.393  42.184  1.00 18.78           O  
ATOM   3358  CG  ASP C  69      27.556 -42.407  42.702  1.00 18.78           C  
ATOM   3359  OD1 ASP C  69      28.027 -42.470  41.546  1.00 18.78           O  
ATOM   3360  OD2 ASP C  69      28.092 -41.736  43.611  1.00 18.78           O  
ATOM   3361  N   GLU C  70      24.769 -45.650  43.003  1.00 19.39           N  
ATOM   3362  CA  GLU C  70      25.217 -47.037  42.919  1.00 19.39           C  
ATOM   3363  C   GLU C  70      24.072 -48.005  43.203  1.00 19.39           C  
ATOM   3364  CB  GLU C  70      26.372 -47.288  43.892  1.00 19.39           C  
ATOM   3365  O   GLU C  70      23.663 -48.765  42.323  1.00 19.39           O  
ATOM   3366  CG  GLU C  70      27.690 -46.665  43.456  1.00 19.39           C  
ATOM   3367  CD  GLU C  70      28.853 -47.644  43.480  1.00 19.39           C  
ATOM   3368  OE1 GLU C  70      29.948 -47.299  42.980  1.00 19.39           O  
ATOM   3369  OE2 GLU C  70      28.668 -48.766  44.002  1.00 19.39           O  
ATOM   3370  N   ASP C  71      23.953 -48.835  44.531  1.00 19.39           N  
ATOM   3371  CA  ASP C  71      24.277 -50.208  44.904  1.00 19.39           C  
ATOM   3372  C   ASP C  71      23.012 -51.049  45.056  1.00 19.39           C  
ATOM   3373  CB  ASP C  71      25.086 -50.234  46.203  1.00 19.39           C  
ATOM   3374  O   ASP C  71      21.912 -50.508  45.181  1.00 19.39           O  
ATOM   3375  CG  ASP C  71      26.573 -50.022  45.980  1.00 19.39           C  
ATOM   3376  OD1 ASP C  71      27.065 -50.282  44.861  1.00 19.39           O  
ATOM   3377  OD2 ASP C  71      27.259 -49.594  46.933  1.00 19.39           O  
ATOM   3378  N   ASP C  72      23.095 -52.431  45.739  1.00 20.84           N  
ATOM   3379  CA  ASP C  72      22.734 -53.840  45.612  1.00 20.84           C  
ATOM   3380  C   ASP C  72      21.502 -54.169  46.452  1.00 20.84           C  
ATOM   3381  CB  ASP C  72      23.905 -54.734  46.024  1.00 20.84           C  
ATOM   3382  O   ASP C  72      20.732 -55.069  46.108  1.00 20.84           O  
ATOM   3383  CG  ASP C  72      24.896 -54.970  44.898  1.00 20.84           C  
ATOM   3384  OD1 ASP C  72      24.483 -55.001  43.719  1.00 20.84           O  
ATOM   3385  OD2 ASP C  72      26.101 -55.129  45.193  1.00 20.84           O  
ATOM   3386  N   GLU C  73      21.419 -53.941  47.771  1.00 17.07           N  
ATOM   3387  CA  GLU C  73      21.336 -55.134  48.609  1.00 17.07           C  
ATOM   3388  C   GLU C  73      19.922 -55.707  48.614  1.00 17.07           C  
ATOM   3389  CB  GLU C  73      21.781 -54.818  50.039  1.00 17.07           C  
ATOM   3390  O   GLU C  73      19.736 -56.917  48.467  1.00 17.07           O  
ATOM   3391  CG  GLU C  73      23.291 -54.750  50.212  1.00 17.07           C  
ATOM   3392  CD  GLU C  73      23.788 -55.489  51.445  1.00 17.07           C  
ATOM   3393  OE1 GLU C  73      25.019 -55.661  51.595  1.00 17.07           O  
ATOM   3394  OE2 GLU C  73      22.938 -55.899  52.267  1.00 17.07           O  
ATOM   3395  N   ASP C  74      18.892 -55.162  49.292  1.00 17.22           N  
ATOM   3396  CA  ASP C  74      18.413 -55.847  50.488  1.00 17.22           C  
ATOM   3397  C   ASP C  74      17.312 -56.849  50.143  1.00 17.22           C  
ATOM   3398  CB  ASP C  74      17.901 -54.837  51.517  1.00 17.22           C  
ATOM   3399  O   ASP C  74      16.677 -56.743  49.092  1.00 17.22           O  
ATOM   3400  CG  ASP C  74      19.008 -54.258  52.381  1.00 17.22           C  
ATOM   3401  OD1 ASP C  74      20.045 -54.929  52.574  1.00 17.22           O  
ATOM   3402  OD2 ASP C  74      18.840 -53.122  52.875  1.00 17.22           O  
ATOM   3403  N   GLU C  75      16.555 -57.389  51.250  1.00 17.88           N  
ATOM   3404  CA  GLU C  75      16.196 -58.661  51.869  1.00 17.88           C  
ATOM   3405  C   GLU C  75      14.795 -59.102  51.453  1.00 17.88           C  
ATOM   3406  CB  GLU C  75      16.285 -58.562  53.394  1.00 17.88           C  
ATOM   3407  O   GLU C  75      14.605 -60.229  50.991  1.00 17.88           O  
ATOM   3408  CG  GLU C  75      17.708 -58.608  53.931  1.00 17.88           C  
ATOM   3409  CD  GLU C  75      17.896 -59.627  55.044  1.00 17.88           C  
ATOM   3410  OE1 GLU C  75      19.055 -59.885  55.441  1.00 17.88           O  
ATOM   3411  OE2 GLU C  75      16.876 -60.172  55.522  1.00 17.88           O  
ATOM   3412  N   ASP C  76      13.666 -58.806  52.261  1.00 17.80           N  
ATOM   3413  CA  ASP C  76      13.100 -59.854  53.106  1.00 17.80           C  
ATOM   3414  C   ASP C  76      11.828 -60.430  52.488  1.00 17.80           C  
ATOM   3415  CB  ASP C  76      12.806 -59.313  54.507  1.00 17.80           C  
ATOM   3416  O   ASP C  76      11.666 -61.649  52.410  1.00 17.80           O  
ATOM   3417  CG  ASP C  76      13.981 -59.458  55.457  1.00 17.80           C  
ATOM   3418  OD1 ASP C  76      14.866 -60.305  55.208  1.00 17.80           O  
ATOM   3419  OD2 ASP C  76      14.022 -58.721  56.466  1.00 17.80           O  
ATOM   3420  N   ASP C  77      10.610 -59.825  52.698  1.00 18.01           N  
ATOM   3421  CA  ASP C  77       9.679 -60.436  53.642  1.00 18.01           C  
ATOM   3422  C   ASP C  77       8.715 -61.382  52.929  1.00 18.01           C  
ATOM   3423  CB  ASP C  77       8.896 -59.359  54.396  1.00 18.01           C  
ATOM   3424  O   ASP C  77       8.577 -61.329  51.705  1.00 18.01           O  
ATOM   3425  CG  ASP C  77       9.537 -58.978  55.719  1.00 18.01           C  
ATOM   3426  OD1 ASP C  77      10.195 -59.835  56.347  1.00 18.01           O  
ATOM   3427  OD2 ASP C  77       9.380 -57.811  56.139  1.00 18.01           O  
ATOM   3428  N   GLU C  78       7.407 -61.487  53.534  1.00 18.33           N  
ATOM   3429  CA  GLU C  78       6.663 -62.571  54.169  1.00 18.33           C  
ATOM   3430  C   GLU C  78       5.653 -63.187  53.206  1.00 18.33           C  
ATOM   3431  CB  GLU C  78       5.951 -62.068  55.428  1.00 18.33           C  
ATOM   3432  O   GLU C  78       5.383 -62.628  52.140  1.00 18.33           O  
ATOM   3433  CG  GLU C  78       6.858 -61.953  56.644  1.00 18.33           C  
ATOM   3434  CD  GLU C  78       6.350 -62.731  57.847  1.00 18.33           C  
ATOM   3435  OE1 GLU C  78       7.124 -62.934  58.810  1.00 18.33           O  
ATOM   3436  OE2 GLU C  78       5.168 -63.141  57.827  1.00 18.33           O  
ATOM   3437  N   GLU C  79       4.363 -63.462  53.713  1.00 19.38           N  
ATOM   3438  CA  GLU C  79       3.753 -64.751  54.025  1.00 19.38           C  
ATOM   3439  C   GLU C  79       2.570 -65.039  53.105  1.00 19.38           C  
ATOM   3440  CB  GLU C  79       3.303 -64.794  55.488  1.00 19.38           C  
ATOM   3441  O   GLU C  79       2.260 -66.199  52.827  1.00 19.38           O  
ATOM   3442  CG  GLU C  79       3.916 -65.935  56.287  1.00 19.38           C  
ATOM   3443  CD  GLU C  79       3.574 -65.883  57.767  1.00 19.38           C  
ATOM   3444  OE1 GLU C  79       3.970 -66.806  58.514  1.00 19.38           O  
ATOM   3445  OE2 GLU C  79       2.903 -64.912  58.183  1.00 19.38           O  
ATOM   3446  N   ALA C  80       1.780 -64.126  52.674  1.00 20.62           N  
ATOM   3447  CA  ALA C  80       0.415 -64.385  53.124  1.00 20.62           C  
ATOM   3448  C   ALA C  80      -0.206 -65.548  52.354  1.00 20.62           C  
ATOM   3449  CB  ALA C  80      -0.443 -63.132  52.972  1.00 20.62           C  
ATOM   3450  O   ALA C  80       0.091 -65.747  51.174  1.00 20.62           O  
ATOM   3451  N   GLY C  81      -1.406 -66.011  52.880  1.00 19.56           N  
ATOM   3452  CA  GLY C  81      -1.935 -67.341  53.134  1.00 19.56           C  
ATOM   3453  C   GLY C  81      -2.731 -67.899  51.970  1.00 19.56           C  
ATOM   3454  O   GLY C  81      -2.161 -68.471  51.039  1.00 19.56           O  
ATOM   3455  N   PRO C  82      -4.118 -67.905  52.093  1.00 20.60           N  
ATOM   3456  CA  PRO C  82      -4.709 -69.222  52.339  1.00 20.60           C  
ATOM   3457  C   PRO C  82      -5.334 -69.832  51.086  1.00 20.60           C  
ATOM   3458  CB  PRO C  82      -5.777 -68.938  53.398  1.00 20.60           C  
ATOM   3459  O   PRO C  82      -5.122 -71.013  50.798  1.00 20.60           O  
ATOM   3460  CG  PRO C  82      -6.229 -67.541  53.119  1.00 20.60           C  
ATOM   3461  CD  PRO C  82      -5.370 -66.970  52.027  1.00 20.60           C  
ATOM   3462  N   ASP C  83      -6.508 -69.330  50.606  1.00 20.72           N  
ATOM   3463  CA  ASP C  83      -7.720 -70.088  50.902  1.00 20.72           C  
ATOM   3464  C   ASP C  83      -7.981 -71.145  49.831  1.00 20.72           C  
ATOM   3465  CB  ASP C  83      -8.923 -69.151  51.020  1.00 20.72           C  
ATOM   3466  O   ASP C  83      -7.419 -71.079  48.736  1.00 20.72           O  
ATOM   3467  CG  ASP C  83      -9.387 -68.960  52.454  1.00 20.72           C  
ATOM   3468  OD1 ASP C  83      -8.972 -69.739  53.338  1.00 20.72           O  
ATOM   3469  OD2 ASP C  83     -10.177 -68.022  52.700  1.00 20.72           O  
ATOM   3470  N   GLN C  84      -9.387 -71.529  49.640  1.00 20.00           N  
ATOM   3471  CA  GLN C  84     -10.011 -72.836  49.817  1.00 20.00           C  
ATOM   3472  C   GLN C  84     -10.177 -73.552  48.480  1.00 20.00           C  
ATOM   3473  CB  GLN C  84     -11.367 -72.695  50.509  1.00 20.00           C  
ATOM   3474  O   GLN C  84      -9.875 -72.988  47.426  1.00 20.00           O  
ATOM   3475  CG  GLN C  84     -11.315 -72.918  52.015  1.00 20.00           C  
ATOM   3476  CD  GLN C  84     -12.622 -72.573  52.705  1.00 20.00           C  
ATOM   3477  NE2 GLN C  84     -12.533 -72.125  53.952  1.00 20.00           N  
ATOM   3478  OE1 GLN C  84     -13.702 -72.707  52.120  1.00 20.00           O  
ATOM   3479  N   LEU C  85     -11.512 -73.721  47.987  1.00 19.92           N  
ATOM   3480  CA  LEU C  85     -12.196 -75.010  47.975  1.00 19.92           C  
ATOM   3481  C   LEU C  85     -12.146 -75.639  46.587  1.00 19.92           C  
ATOM   3482  CB  LEU C  85     -13.651 -74.849  48.423  1.00 19.92           C  
ATOM   3483  O   LEU C  85     -11.891 -74.949  45.597  1.00 19.92           O  
ATOM   3484  CG  LEU C  85     -13.872 -74.487  49.893  1.00 19.92           C  
ATOM   3485  CD1 LEU C  85     -15.320 -74.066  50.123  1.00 19.92           C  
ATOM   3486  CD2 LEU C  85     -13.500 -75.659  50.795  1.00 19.92           C  
ATOM   3487  N   PRO C  86     -13.025 -76.887  46.503  1.00 22.58           N  
ATOM   3488  CA  PRO C  86     -12.745 -78.160  45.835  1.00 22.58           C  
ATOM   3489  C   PRO C  86     -13.372 -78.247  44.445  1.00 22.58           C  
ATOM   3490  CB  PRO C  86     -13.362 -79.196  46.778  1.00 22.58           C  
ATOM   3491  O   PRO C  86     -13.388 -79.321  43.838  1.00 22.58           O  
ATOM   3492  CG  PRO C  86     -14.492 -78.481  47.445  1.00 22.58           C  
ATOM   3493  CD  PRO C  86     -14.475 -77.045  47.004  1.00 22.58           C  
ATOM   3494  N   LEU C  87     -13.752 -77.339  43.850  1.00 21.13           N  
ATOM   3495  CA  LEU C  87     -15.013 -77.596  43.162  1.00 21.13           C  
ATOM   3496  C   LEU C  87     -14.895 -78.810  42.247  1.00 21.13           C  
ATOM   3497  CB  LEU C  87     -15.440 -76.370  42.351  1.00 21.13           C  
ATOM   3498  O   LEU C  87     -13.877 -78.990  41.574  1.00 21.13           O  
ATOM   3499  CG  LEU C  87     -16.565 -75.522  42.946  1.00 21.13           C  
ATOM   3500  CD1 LEU C  87     -16.004 -74.222  43.514  1.00 21.13           C  
ATOM   3501  CD2 LEU C  87     -17.633 -75.236  41.896  1.00 21.13           C  
ATOM   3502  N   GLY C  88     -16.117 -79.426  42.075  1.00 20.11           N  
ATOM   3503  CA  GLY C  88     -16.362 -80.820  41.741  1.00 20.11           C  
ATOM   3504  C   GLY C  88     -16.085 -81.142  40.284  1.00 20.11           C  
ATOM   3505  O   GLY C  88     -15.831 -80.242  39.481  1.00 20.11           O  
ATOM   3506  N   ASP C  89     -16.906 -82.202  39.829  1.00 22.10           N  
ATOM   3507  CA  ASP C  89     -16.389 -83.372  39.127  1.00 22.10           C  
ATOM   3508  C   ASP C  89     -16.429 -83.167  37.614  1.00 22.10           C  
ATOM   3509  CB  ASP C  89     -17.183 -84.623  39.509  1.00 22.10           C  
ATOM   3510  O   ASP C  89     -15.424 -83.364  36.928  1.00 22.10           O  
ATOM   3511  CG  ASP C  89     -16.397 -85.908  39.312  1.00 22.10           C  
ATOM   3512  OD1 ASP C  89     -15.208 -85.843  38.933  1.00 22.10           O  
ATOM   3513  OD2 ASP C  89     -16.974 -86.994  39.536  1.00 22.10           O  
ATOM   3514  N   GLY C  90     -17.590 -83.738  36.900  1.00 20.54           N  
ATOM   3515  CA  GLY C  90     -17.357 -84.910  36.072  1.00 20.54           C  
ATOM   3516  C   GLY C  90     -17.150 -84.574  34.607  1.00 20.54           C  
ATOM   3517  O   GLY C  90     -17.236 -83.409  34.214  1.00 20.54           O  
ATOM   3518  N   THR C  91     -17.999 -85.366  33.714  1.00 21.59           N  
ATOM   3519  CA  THR C  91     -17.377 -86.234  32.720  1.00 21.59           C  
ATOM   3520  C   THR C  91     -17.392 -85.577  31.343  1.00 21.59           C  
ATOM   3521  CB  THR C  91     -18.088 -87.599  32.648  1.00 21.59           C  
ATOM   3522  O   THR C  91     -16.357 -85.494  30.678  1.00 21.59           O  
ATOM   3523  CG2 THR C  91     -17.824 -88.423  33.903  1.00 21.59           C  
ATOM   3524  OG1 THR C  91     -19.499 -87.389  32.514  1.00 21.59           O  
ATOM   3525  N   SER C  92     -18.483 -85.815  30.435  1.00 22.68           N  
ATOM   3526  CA  SER C  92     -18.270 -86.733  29.321  1.00 22.68           C  
ATOM   3527  C   SER C  92     -17.993 -85.977  28.026  1.00 22.68           C  
ATOM   3528  CB  SER C  92     -19.484 -87.645  29.138  1.00 22.68           C  
ATOM   3529  O   SER C  92     -18.256 -84.776  27.934  1.00 22.68           O  
ATOM   3530  OG  SER C  92     -19.651 -88.491  30.263  1.00 22.68           O  
ATOM   3531  N   GLY C  93     -18.298 -86.770  26.864  1.00 21.44           N  
ATOM   3532  CA  GLY C  93     -17.436 -86.949  25.708  1.00 21.44           C  
ATOM   3533  C   GLY C  93     -17.673 -85.917  24.621  1.00 21.44           C  
ATOM   3534  O   GLY C  93     -18.260 -84.864  24.875  1.00 21.44           O  
ATOM   3535  N   GLU C  94     -18.288 -86.404  23.426  1.00 23.92           N  
ATOM   3536  CA  GLU C  94     -17.498 -86.521  22.205  1.00 23.92           C  
ATOM   3537  C   GLU C  94     -17.867 -85.431  21.202  1.00 23.92           C  
ATOM   3538  CB  GLU C  94     -17.685 -87.902  21.572  1.00 23.92           C  
ATOM   3539  O   GLU C  94     -16.997 -84.887  20.519  1.00 23.92           O  
ATOM   3540  CG  GLU C  94     -16.463 -88.802  21.687  1.00 23.92           C  
ATOM   3541  CD  GLU C  94     -16.544 -90.039  20.807  1.00 23.92           C  
ATOM   3542  OE1 GLU C  94     -15.483 -90.564  20.400  1.00 23.92           O  
ATOM   3543  OE2 GLU C  94     -17.678 -90.486  20.522  1.00 23.92           O  
ATOM   3544  N   ASP C  95     -19.119 -85.200  20.926  1.00 25.99           N  
ATOM   3545  CA  ASP C  95     -19.547 -85.513  19.566  1.00 25.99           C  
ATOM   3546  C   ASP C  95     -19.189 -84.383  18.604  1.00 25.99           C  
ATOM   3547  CB  ASP C  95     -21.053 -85.782  19.525  1.00 25.99           C  
ATOM   3548  O   ASP C  95     -19.147 -83.215  18.997  1.00 25.99           O  
ATOM   3549  CG  ASP C  95     -21.392 -87.261  19.572  1.00 25.99           C  
ATOM   3550  OD1 ASP C  95     -20.507 -88.099  19.295  1.00 25.99           O  
ATOM   3551  OD2 ASP C  95     -22.556 -87.592  19.886  1.00 25.99           O  
ATOM   3552  N   ALA C  96     -19.400 -84.673  17.205  1.00 23.51           N  
ATOM   3553  CA  ALA C  96     -18.532 -84.403  16.062  1.00 23.51           C  
ATOM   3554  C   ALA C  96     -18.817 -83.025  15.470  1.00 23.51           C  
ATOM   3555  CB  ALA C  96     -18.704 -85.482  14.996  1.00 23.51           C  
ATOM   3556  O   ALA C  96     -17.894 -82.242  15.232  1.00 23.51           O  
ATOM   3557  N   GLU C  97     -19.926 -82.885  14.753  1.00 26.32           N  
ATOM   3558  CA  GLU C  97     -19.803 -82.782  13.302  1.00 26.32           C  
ATOM   3559  C   GLU C  97     -19.664 -81.328  12.861  1.00 26.32           C  
ATOM   3560  CB  GLU C  97     -21.008 -83.428  12.614  1.00 26.32           C  
ATOM   3561  O   GLU C  97     -19.883 -80.410  13.654  1.00 26.32           O  
ATOM   3562  CG  GLU C  97     -20.716 -84.800  12.023  1.00 26.32           C  
ATOM   3563  CD  GLU C  97     -21.924 -85.433  11.351  1.00 26.32           C  
ATOM   3564  OE1 GLU C  97     -21.752 -86.421  10.601  1.00 26.32           O  
ATOM   3565  OE2 GLU C  97     -23.050 -84.937  11.575  1.00 26.32           O  
ATOM   3566  N   ARG C  98     -20.627 -80.822  11.958  1.00 26.72           N  
ATOM   3567  CA  ARG C  98     -20.481 -80.362  10.581  1.00 26.72           C  
ATOM   3568  C   ARG C  98     -20.374 -78.842  10.519  1.00 26.72           C  
ATOM   3569  CB  ARG C  98     -21.658 -80.840   9.727  1.00 26.72           C  
ATOM   3570  O   ARG C  98     -21.047 -78.136  11.273  1.00 26.72           O  
ATOM   3571  CG  ARG C  98     -21.252 -81.379   8.365  1.00 26.72           C  
ATOM   3572  CD  ARG C  98     -22.444 -81.944   7.604  1.00 26.72           C  
ATOM   3573  NE  ARG C  98     -22.034 -82.578   6.354  1.00 26.72           N  
ATOM   3574  NH1 ARG C  98     -24.183 -82.896   5.570  1.00 26.72           N  
ATOM   3575  NH2 ARG C  98     -22.389 -83.578   4.317  1.00 26.72           N  
ATOM   3576  CZ  ARG C  98     -22.870 -83.016   5.417  1.00 26.72           C  
ATOM   3577  N   SER C  99     -19.629 -78.282   9.486  1.00 27.92           N  
ATOM   3578  CA  SER C  99     -18.848 -77.062   9.307  1.00 27.92           C  
ATOM   3579  C   SER C  99     -19.718 -75.920   8.794  1.00 27.92           C  
ATOM   3580  CB  SER C  99     -17.689 -77.305   8.340  1.00 27.92           C  
ATOM   3581  O   SER C  99     -19.957 -75.807   7.589  1.00 27.92           O  
ATOM   3582  OG  SER C  99     -16.794 -78.272   8.861  1.00 27.92           O  
ATOM   3583  N   PRO C 100     -20.793 -75.525   9.414  1.00 30.33           N  
ATOM   3584  CA  PRO C 100     -21.631 -74.665   8.576  1.00 30.33           C  
ATOM   3585  C   PRO C 100     -20.887 -73.432   8.067  1.00 30.33           C  
ATOM   3586  CB  PRO C 100     -22.774 -74.265   9.512  1.00 30.33           C  
ATOM   3587  O   PRO C 100     -19.897 -73.011   8.671  1.00 30.33           O  
ATOM   3588  CG  PRO C 100     -22.230 -74.472  10.889  1.00 30.33           C  
ATOM   3589  CD  PRO C 100     -20.870 -75.099  10.775  1.00 30.33           C  
ATOM   3590  N   PRO C 101     -21.273 -72.909   6.787  1.00 33.08           N  
ATOM   3591  CA  PRO C 101     -20.628 -72.023   5.815  1.00 33.08           C  
ATOM   3592  C   PRO C 101     -20.568 -70.572   6.289  1.00 33.08           C  
ATOM   3593  CB  PRO C 101     -21.516 -72.155   4.575  1.00 33.08           C  
ATOM   3594  O   PRO C 101     -21.435 -70.130   7.046  1.00 33.08           O  
ATOM   3595  CG  PRO C 101     -22.834 -72.630   5.097  1.00 33.08           C  
ATOM   3596  CD  PRO C 101     -22.684 -72.938   6.559  1.00 33.08           C  
ATOM   3597  N   PRO C 102     -19.326 -69.813   6.138  1.00 33.91           N  
ATOM   3598  CA  PRO C 102     -18.864 -68.569   6.758  1.00 33.91           C  
ATOM   3599  C   PRO C 102     -19.560 -67.333   6.192  1.00 33.91           C  
ATOM   3600  CB  PRO C 102     -17.368 -68.548   6.434  1.00 33.91           C  
ATOM   3601  O   PRO C 102     -19.564 -67.124   4.977  1.00 33.91           O  
ATOM   3602  CG  PRO C 102     -17.213 -69.490   5.284  1.00 33.91           C  
ATOM   3603  CD  PRO C 102     -18.545 -70.127   5.006  1.00 33.91           C  
ATOM   3604  N   ASP C 103     -20.843 -66.992   6.574  1.00 31.44           N  
ATOM   3605  CA  ASP C 103     -21.620 -65.871   6.053  1.00 31.44           C  
ATOM   3606  C   ASP C 103     -20.907 -64.545   6.303  1.00 31.44           C  
ATOM   3607  CB  ASP C 103     -23.014 -65.846   6.684  1.00 31.44           C  
ATOM   3608  O   ASP C 103     -20.850 -64.069   7.439  1.00 31.44           O  
ATOM   3609  CG  ASP C 103     -23.957 -66.872   6.080  1.00 31.44           C  
ATOM   3610  OD1 ASP C 103     -23.706 -67.339   4.948  1.00 31.44           O  
ATOM   3611  OD2 ASP C 103     -24.962 -67.213   6.740  1.00 31.44           O  
ATOM   3612  N   GLY C 104     -19.881 -64.128   5.464  1.00 28.62           N  
ATOM   3613  CA  GLY C 104     -18.841 -63.156   5.760  1.00 28.62           C  
ATOM   3614  C   GLY C 104     -19.378 -61.752   5.970  1.00 28.62           C  
ATOM   3615  O   GLY C 104     -20.591 -61.536   5.945  1.00 28.62           O  
ATOM   3616  N   GLN C 105     -18.840 -60.542   5.180  1.00 32.78           N  
ATOM   3617  CA  GLN C 105     -18.036 -59.352   5.433  1.00 32.78           C  
ATOM   3618  C   GLN C 105     -18.862 -58.081   5.255  1.00 32.78           C  
ATOM   3619  CB  GLN C 105     -16.818 -59.319   4.508  1.00 32.78           C  
ATOM   3620  O   GLN C 105     -18.309 -56.989   5.109  1.00 32.78           O  
ATOM   3621  CG  GLN C 105     -15.562 -59.922   5.123  1.00 32.78           C  
ATOM   3622  CD  GLN C 105     -14.407 -59.997   4.143  1.00 32.78           C  
ATOM   3623  NE2 GLN C 105     -13.355 -60.717   4.520  1.00 32.78           N  
ATOM   3624  OE1 GLN C 105     -14.458 -59.413   3.056  1.00 32.78           O  
ATOM   3625  N   TRP C 106     -20.200 -58.019   4.943  1.00 37.76           N  
ATOM   3626  CA  TRP C 106     -20.698 -56.906   4.142  1.00 37.76           C  
ATOM   3627  C   TRP C 106     -20.738 -55.620   4.961  1.00 37.76           C  
ATOM   3628  CB  TRP C 106     -22.093 -57.220   3.593  1.00 37.76           C  
ATOM   3629  O   TRP C 106     -21.046 -54.549   4.433  1.00 37.76           O  
ATOM   3630  CG  TRP C 106     -22.082 -57.962   2.291  1.00 37.76           C  
ATOM   3631  CD1 TRP C 106     -20.989 -58.289   1.537  1.00 37.76           C  
ATOM   3632  CD2 TRP C 106     -23.220 -58.466   1.585  1.00 37.76           C  
ATOM   3633  CE2 TRP C 106     -22.742 -59.089   0.411  1.00 37.76           C  
ATOM   3634  CE3 TRP C 106     -24.599 -58.453   1.833  1.00 37.76           C  
ATOM   3635  NE1 TRP C 106     -21.379 -58.967   0.406  1.00 37.76           N  
ATOM   3636  CH2 TRP C 106     -24.941 -59.666  -0.248  1.00 37.76           C  
ATOM   3637  CZ2 TRP C 106     -23.597 -59.693  -0.514  1.00 37.76           C  
ATOM   3638  CZ3 TRP C 106     -25.448 -59.054   0.911  1.00 37.76           C  
ATOM   3639  N   GLY C 107     -20.916 -55.513   6.281  1.00 38.71           N  
ATOM   3640  CA  GLY C 107     -21.475 -54.384   7.008  1.00 38.71           C  
ATOM   3641  C   GLY C 107     -20.518 -53.211   7.115  1.00 38.71           C  
ATOM   3642  O   GLY C 107     -20.913 -52.117   7.524  1.00 38.71           O  
ATOM   3643  N   SER C 108     -19.120 -53.342   7.017  1.00 44.91           N  
ATOM   3644  CA  SER C 108     -18.138 -52.368   7.483  1.00 44.91           C  
ATOM   3645  C   SER C 108     -17.985 -51.219   6.492  1.00 44.91           C  
ATOM   3646  CB  SER C 108     -16.783 -53.039   7.712  1.00 44.91           C  
ATOM   3647  O   SER C 108     -17.347 -50.210   6.797  1.00 44.91           O  
ATOM   3648  OG  SER C 108     -16.892 -54.080   8.667  1.00 44.91           O  
ATOM   3649  N   GLN C 109     -18.433 -51.332   5.177  1.00 44.95           N  
ATOM   3650  CA  GLN C 109     -18.056 -50.384   4.134  1.00 44.95           C  
ATOM   3651  C   GLN C 109     -18.899 -49.114   4.213  1.00 44.95           C  
ATOM   3652  CB  GLN C 109     -18.198 -51.023   2.751  1.00 44.95           C  
ATOM   3653  O   GLN C 109     -18.446 -48.037   3.821  1.00 44.95           O  
ATOM   3654  CG  GLN C 109     -16.941 -51.737   2.272  1.00 44.95           C  
ATOM   3655  CD  GLN C 109     -17.135 -52.433   0.938  1.00 44.95           C  
ATOM   3656  NE2 GLN C 109     -16.153 -53.235   0.540  1.00 44.95           N  
ATOM   3657  OE1 GLN C 109     -18.158 -52.252   0.270  1.00 44.95           O  
ATOM   3658  N   LEU C 110     -20.227 -49.145   4.722  1.00 50.07           N  
ATOM   3659  CA  LEU C 110     -21.104 -47.981   4.673  1.00 50.07           C  
ATOM   3660  C   LEU C 110     -20.694 -46.946   5.715  1.00 50.07           C  
ATOM   3661  CB  LEU C 110     -22.560 -48.397   4.897  1.00 50.07           C  
ATOM   3662  O   LEU C 110     -20.775 -45.741   5.465  1.00 50.07           O  
ATOM   3663  CG  LEU C 110     -23.282 -49.013   3.697  1.00 50.07           C  
ATOM   3664  CD1 LEU C 110     -24.613 -49.616   4.131  1.00 50.07           C  
ATOM   3665  CD2 LEU C 110     -23.492 -47.969   2.606  1.00 50.07           C  
ATOM   3666  N   LEU C 111     -20.190 -47.400   6.971  1.00 52.20           N  
ATOM   3667  CA  LEU C 111     -19.803 -46.466   8.022  1.00 52.20           C  
ATOM   3668  C   LEU C 111     -18.564 -45.675   7.617  1.00 52.20           C  
ATOM   3669  CB  LEU C 111     -19.540 -47.212   9.333  1.00 52.20           C  
ATOM   3670  O   LEU C 111     -18.481 -44.470   7.868  1.00 52.20           O  
ATOM   3671  CG  LEU C 111     -20.409 -46.813  10.527  1.00 52.20           C  
ATOM   3672  CD1 LEU C 111     -21.301 -47.976  10.946  1.00 52.20           C  
ATOM   3673  CD2 LEU C 111     -19.539 -46.353  11.692  1.00 52.20           C  
ATOM   3674  N   ALA C 112     -17.575 -46.313   6.844  1.00 55.69           N  
ATOM   3675  CA  ALA C 112     -16.325 -45.670   6.446  1.00 55.69           C  
ATOM   3676  C   ALA C 112     -16.577 -44.568   5.421  1.00 55.69           C  
ATOM   3677  CB  ALA C 112     -15.351 -46.702   5.884  1.00 55.69           C  
ATOM   3678  O   ALA C 112     -15.965 -43.499   5.486  1.00 55.69           O  
ATOM   3679  N   ARG C 113     -17.579 -44.737   4.589  1.00 58.59           N  
ATOM   3680  CA  ARG C 113     -17.894 -43.744   3.567  1.00 58.59           C  
ATOM   3681  C   ARG C 113     -18.578 -42.526   4.179  1.00 58.59           C  
ATOM   3682  CB  ARG C 113     -18.784 -44.354   2.481  1.00 58.59           C  
ATOM   3683  O   ARG C 113     -18.292 -41.390   3.797  1.00 58.59           O  
ATOM   3684  CG  ARG C 113     -18.777 -43.580   1.173  1.00 58.59           C  
ATOM   3685  CD  ARG C 113     -19.214 -44.448   0.001  1.00 58.59           C  
ATOM   3686  NE  ARG C 113     -19.868 -43.661  -1.040  1.00 58.59           N  
ATOM   3687  NH1 ARG C 113     -19.687 -45.286  -2.672  1.00 58.59           N  
ATOM   3688  NH2 ARG C 113     -20.683 -43.278  -3.152  1.00 58.59           N  
ATOM   3689  CZ  ARG C 113     -20.078 -44.076  -2.285  1.00 58.59           C  
ATOM   3690  N   GLN C 114     -19.427 -42.655   5.171  1.00 58.37           N  
ATOM   3691  CA  GLN C 114     -20.153 -41.562   5.809  1.00 58.37           C  
ATOM   3692  C   GLN C 114     -19.210 -40.671   6.613  1.00 58.37           C  
ATOM   3693  CB  GLN C 114     -21.258 -42.108   6.715  1.00 58.37           C  
ATOM   3694  O   GLN C 114     -19.337 -39.445   6.590  1.00 58.37           O  
ATOM   3695  CG  GLN C 114     -22.506 -41.235   6.755  1.00 58.37           C  
ATOM   3696  CD  GLN C 114     -23.720 -41.972   7.290  1.00 58.37           C  
ATOM   3697  NE2 GLN C 114     -24.747 -41.222   7.674  1.00 58.37           N  
ATOM   3698  OE1 GLN C 114     -23.735 -43.205   7.356  1.00 58.37           O  
ATOM   3699  N   LEU C 115     -18.212 -41.303   7.392  1.00 60.45           N  
ATOM   3700  CA  LEU C 115     -17.226 -40.545   8.155  1.00 60.45           C  
ATOM   3701  C   LEU C 115     -16.292 -39.777   7.226  1.00 60.45           C  
ATOM   3702  CB  LEU C 115     -16.413 -41.478   9.057  1.00 60.45           C  
ATOM   3703  O   LEU C 115     -15.943 -38.627   7.502  1.00 60.45           O  
ATOM   3704  CG  LEU C 115     -16.948 -41.686  10.474  1.00 60.45           C  
ATOM   3705  CD1 LEU C 115     -16.449 -43.012  11.040  1.00 60.45           C  
ATOM   3706  CD2 LEU C 115     -16.538 -40.527  11.376  1.00 60.45           C  
ATOM   3707  N   GLN C 116     -15.992 -40.425   5.998  1.00 56.95           N  
ATOM   3708  CA  GLN C 116     -15.143 -39.726   5.038  1.00 56.95           C  
ATOM   3709  C   GLN C 116     -15.861 -38.516   4.448  1.00 56.95           C  
ATOM   3710  CB  GLN C 116     -14.704 -40.672   3.920  1.00 56.95           C  
ATOM   3711  O   GLN C 116     -15.260 -37.454   4.276  1.00 56.95           O  
ATOM   3712  CG  GLN C 116     -13.352 -41.330   4.167  1.00 56.95           C  
ATOM   3713  CD  GLN C 116     -12.998 -42.359   3.109  1.00 56.95           C  
ATOM   3714  NE2 GLN C 116     -11.779 -42.883   3.176  1.00 56.95           N  
ATOM   3715  OE1 GLN C 116     -13.814 -42.680   2.240  1.00 56.95           O  
ATOM   3716  N   ASP C 117     -17.232 -38.646   4.185  1.00 55.88           N  
ATOM   3717  CA  ASP C 117     -18.025 -37.535   3.666  1.00 55.88           C  
ATOM   3718  C   ASP C 117     -18.186 -36.438   4.715  1.00 55.88           C  
ATOM   3719  CB  ASP C 117     -19.398 -38.027   3.204  1.00 55.88           C  
ATOM   3720  O   ASP C 117     -18.119 -35.250   4.394  1.00 55.88           O  
ATOM   3721  CG  ASP C 117     -19.401 -38.511   1.764  1.00 55.88           C  
ATOM   3722  OD1 ASP C 117     -18.429 -38.240   1.027  1.00 55.88           O  
ATOM   3723  OD2 ASP C 117     -20.386 -39.167   1.362  1.00 55.88           O  
ATOM   3724  N   PHE C 118     -18.466 -36.814   6.026  1.00 58.40           N  
ATOM   3725  CA  PHE C 118     -18.515 -35.856   7.124  1.00 58.40           C  
ATOM   3726  C   PHE C 118     -17.174 -35.150   7.287  1.00 58.40           C  
ATOM   3727  CB  PHE C 118     -18.903 -36.555   8.431  1.00 58.40           C  
ATOM   3728  O   PHE C 118     -17.126 -33.931   7.459  1.00 58.40           O  
ATOM   3729  CG  PHE C 118     -19.052 -35.618   9.599  1.00 58.40           C  
ATOM   3730  CD1 PHE C 118     -18.046 -35.505  10.551  1.00 58.40           C  
ATOM   3731  CD2 PHE C 118     -20.200 -34.849   9.745  1.00 58.40           C  
ATOM   3732  CE1 PHE C 118     -18.182 -34.638  11.633  1.00 58.40           C  
ATOM   3733  CE2 PHE C 118     -20.343 -33.981  10.823  1.00 58.40           C  
ATOM   3734  CZ  PHE C 118     -19.333 -33.878  11.767  1.00 58.40           C  
ATOM   3735  N   TRP C 119     -16.062 -35.936   7.193  1.00 49.74           N  
ATOM   3736  CA  TRP C 119     -14.730 -35.348   7.285  1.00 49.74           C  
ATOM   3737  C   TRP C 119     -14.438 -34.471   6.072  1.00 49.74           C  
ATOM   3738  CB  TRP C 119     -13.666 -36.442   7.408  1.00 49.74           C  
ATOM   3739  O   TRP C 119     -13.899 -33.370   6.210  1.00 49.74           O  
ATOM   3740  CG  TRP C 119     -12.870 -36.377   8.677  1.00 49.74           C  
ATOM   3741  CD1 TRP C 119     -13.263 -36.794   9.919  1.00 49.74           C  
ATOM   3742  CD2 TRP C 119     -11.545 -35.859   8.829  1.00 49.74           C  
ATOM   3743  CE2 TRP C 119     -11.196 -35.994  10.191  1.00 49.74           C  
ATOM   3744  CE3 TRP C 119     -10.617 -35.293   7.944  1.00 49.74           C  
ATOM   3745  NE1 TRP C 119     -12.261 -36.567  10.833  1.00 49.74           N  
ATOM   3746  CH2 TRP C 119      -9.068 -35.034   9.802  1.00 49.74           C  
ATOM   3747  CZ2 TRP C 119      -9.957 -35.584  10.689  1.00 49.74           C  
ATOM   3748  CZ3 TRP C 119      -9.385 -34.885   8.442  1.00 49.74           C  
ATOM   3749  N   LYS C 120     -14.890 -34.945   4.909  1.00 50.27           N  
ATOM   3750  CA  LYS C 120     -14.718 -34.126   3.713  1.00 50.27           C  
ATOM   3751  C   LYS C 120     -15.561 -32.856   3.790  1.00 50.27           C  
ATOM   3752  CB  LYS C 120     -15.084 -34.922   2.460  1.00 50.27           C  
ATOM   3753  O   LYS C 120     -15.105 -31.777   3.407  1.00 50.27           O  
ATOM   3754  CG  LYS C 120     -14.048 -34.840   1.349  1.00 50.27           C  
ATOM   3755  CD  LYS C 120     -14.430 -35.714   0.162  1.00 50.27           C  
ATOM   3756  CE  LYS C 120     -13.388 -35.640  -0.947  1.00 50.27           C  
ATOM   3757  NZ  LYS C 120     -13.715 -36.560  -2.077  1.00 50.27           N  
ATOM   3758  N   LYS C 121     -16.861 -32.957   4.207  1.00 52.54           N  
ATOM   3759  CA  LYS C 121     -17.758 -31.816   4.363  1.00 52.54           C  
ATOM   3760  C   LYS C 121     -17.308 -30.915   5.510  1.00 52.54           C  
ATOM   3761  CB  LYS C 121     -19.193 -32.291   4.601  1.00 52.54           C  
ATOM   3762  O   LYS C 121     -17.443 -29.692   5.435  1.00 52.54           O  
ATOM   3763  CG  LYS C 121     -20.133 -32.031   3.433  1.00 52.54           C  
ATOM   3764  CD  LYS C 121     -21.500 -32.662   3.665  1.00 52.54           C  
ATOM   3765  CE  LYS C 121     -22.396 -32.521   2.442  1.00 52.54           C  
ATOM   3766  NZ  LYS C 121     -23.559 -33.456   2.497  1.00 52.54           N  
ATOM   3767  N   SER C 122     -16.921 -31.435   6.711  1.00 50.11           N  
ATOM   3768  CA  SER C 122     -16.388 -30.647   7.818  1.00 50.11           C  
ATOM   3769  C   SER C 122     -15.098 -29.937   7.420  1.00 50.11           C  
ATOM   3770  CB  SER C 122     -16.135 -31.537   9.036  1.00 50.11           C  
ATOM   3771  O   SER C 122     -14.753 -28.901   7.992  1.00 50.11           O  
ATOM   3772  OG  SER C 122     -15.071 -32.440   8.787  1.00 50.11           O  
ATOM   3773  N   ARG C 123     -14.192 -30.596   6.544  1.00 41.71           N  
ATOM   3774  CA  ARG C 123     -12.998 -29.938   6.023  1.00 41.71           C  
ATOM   3775  C   ARG C 123     -13.368 -28.806   5.071  1.00 41.71           C  
ATOM   3776  CB  ARG C 123     -12.095 -30.947   5.311  1.00 41.71           C  
ATOM   3777  O   ARG C 123     -12.600 -27.857   4.898  1.00 41.71           O  
ATOM   3778  CG  ARG C 123     -11.319 -31.852   6.255  1.00 41.71           C  
ATOM   3779  CD  ARG C 123     -10.306 -32.710   5.509  1.00 41.71           C  
ATOM   3780  NE  ARG C 123      -9.273 -31.895   4.876  1.00 41.71           N  
ATOM   3781  NH1 ARG C 123      -8.061 -33.689   4.070  1.00 41.71           N  
ATOM   3782  NH2 ARG C 123      -7.349 -31.547   3.671  1.00 41.71           N  
ATOM   3783  CZ  ARG C 123      -8.230 -32.379   4.207  1.00 41.71           C  
ATOM   3784  N   ASN C 124     -14.586 -28.998   4.342  1.00 41.07           N  
ATOM   3785  CA  ASN C 124     -14.996 -27.909   3.463  1.00 41.07           C  
ATOM   3786  C   ASN C 124     -15.634 -26.766   4.247  1.00 41.07           C  
ATOM   3787  CB  ASN C 124     -15.960 -28.419   2.389  1.00 41.07           C  
ATOM   3788  O   ASN C 124     -15.983 -25.732   3.673  1.00 41.07           O  
ATOM   3789  CG  ASN C 124     -15.242 -28.967   1.172  1.00 41.07           C  
ATOM   3790  ND2 ASN C 124     -15.960 -29.722   0.349  1.00 41.07           N  
ATOM   3791  OD1 ASN C 124     -14.050 -28.716   0.974  1.00 41.07           O  
ATOM   3792  N   THR C 125     -16.497 -27.006   5.304  1.00 41.78           N  
ATOM   3793  CA  THR C 125     -16.796 -25.819   6.098  1.00 41.78           C  
ATOM   3794  C   THR C 125     -15.512 -25.178   6.617  1.00 41.78           C  
ATOM   3795  CB  THR C 125     -17.719 -26.158   7.283  1.00 41.78           C  
ATOM   3796  O   THR C 125     -14.911 -25.668   7.575  1.00 41.78           O  
ATOM   3797  CG2 THR C 125     -19.169 -26.294   6.830  1.00 41.78           C  
ATOM   3798  OG1 THR C 125     -17.297 -27.394   7.872  1.00 41.78           O  
ATOM   3799  N   LEU C 126     -14.553 -24.960   5.756  1.00 40.70           N  
ATOM   3800  CA  LEU C 126     -13.280 -24.304   6.036  1.00 40.70           C  
ATOM   3801  C   LEU C 126     -13.483 -23.081   6.924  1.00 40.70           C  
ATOM   3802  CB  LEU C 126     -12.590 -23.894   4.733  1.00 40.70           C  
ATOM   3803  O   LEU C 126     -14.147 -22.122   6.524  1.00 40.70           O  
ATOM   3804  CG  LEU C 126     -11.118 -24.285   4.593  1.00 40.70           C  
ATOM   3805  CD1 LEU C 126     -10.979 -25.528   3.720  1.00 40.70           C  
ATOM   3806  CD2 LEU C 126     -10.309 -23.127   4.016  1.00 40.70           C  
ATOM   3807  N   ALA C 127     -13.696 -23.164   8.242  1.00 45.15           N  
ATOM   3808  CA  ALA C 127     -13.401 -21.894   8.901  1.00 45.15           C  
ATOM   3809  C   ALA C 127     -12.312 -21.128   8.155  1.00 45.15           C  
ATOM   3810  CB  ALA C 127     -12.983 -22.131  10.350  1.00 45.15           C  
ATOM   3811  O   ALA C 127     -11.365 -21.728   7.640  1.00 45.15           O  
ATOM   3812  N   PRO C 128     -12.583 -19.938   7.522  1.00 52.78           N  
ATOM   3813  CA  PRO C 128     -11.428 -19.298   6.888  1.00 52.78           C  
ATOM   3814  C   PRO C 128     -10.115 -19.608   7.603  1.00 52.78           C  
ATOM   3815  CB  PRO C 128     -11.758 -17.806   6.978  1.00 52.78           C  
ATOM   3816  O   PRO C 128     -10.086 -19.713   8.831  1.00 52.78           O  
ATOM   3817  CG  PRO C 128     -12.952 -17.732   7.874  1.00 52.78           C  
ATOM   3818  CD  PRO C 128     -13.422 -19.130   8.158  1.00 52.78           C  
ATOM   3819  N   GLN C 129      -9.310 -20.401   7.110  1.00 61.63           N  
ATOM   3820  CA  GLN C 129      -7.984 -20.636   7.670  1.00 61.63           C  
ATOM   3821  C   GLN C 129      -7.325 -19.326   8.093  1.00 61.63           C  
ATOM   3822  CB  GLN C 129      -7.096 -21.368   6.662  1.00 61.63           C  
ATOM   3823  O   GLN C 129      -7.186 -18.406   7.285  1.00 61.63           O  
ATOM   3824  CG  GLN C 129      -7.190 -22.886   6.748  1.00 61.63           C  
ATOM   3825  CD  GLN C 129      -6.298 -23.587   5.741  1.00 61.63           C  
ATOM   3826  NE2 GLN C 129      -6.484 -24.894   5.593  1.00 61.63           N  
ATOM   3827  OE1 GLN C 129      -5.450 -22.958   5.099  1.00 61.63           O  
ATOM   3828  N   ARG C 130      -7.161 -19.139   9.383  1.00 78.19           N  
ATOM   3829  CA  ARG C 130      -6.713 -17.887   9.985  1.00 78.19           C  
ATOM   3830  C   ARG C 130      -5.219 -17.678   9.764  1.00 78.19           C  
ATOM   3831  CB  ARG C 130      -7.030 -17.867  11.482  1.00 78.19           C  
ATOM   3832  O   ARG C 130      -4.417 -18.581  10.013  1.00 78.19           O  
ATOM   3833  CG  ARG C 130      -8.023 -16.789  11.886  1.00 78.19           C  
ATOM   3834  CD  ARG C 130      -8.374 -16.872  13.365  1.00 78.19           C  
ATOM   3835  NE  ARG C 130      -8.617 -15.551  13.937  1.00 78.19           N  
ATOM   3836  NH1 ARG C 130      -9.944 -16.315  15.667  1.00 78.19           N  
ATOM   3837  NH2 ARG C 130      -9.512 -14.075  15.452  1.00 78.19           N  
ATOM   3838  CZ  ARG C 130      -9.357 -15.317  15.017  1.00 78.19           C  
ATOM   3839  N   LEU C 131      -4.918 -16.605   9.037  1.00 89.22           N  
ATOM   3840  CA  LEU C 131      -3.538 -16.158   8.884  1.00 89.22           C  
ATOM   3841  C   LEU C 131      -2.999 -15.599  10.197  1.00 89.22           C  
ATOM   3842  CB  LEU C 131      -3.437 -15.097   7.785  1.00 89.22           C  
ATOM   3843  O   LEU C 131      -3.733 -14.953  10.949  1.00 89.22           O  
ATOM   3844  CG  LEU C 131      -3.759 -15.561   6.363  1.00 89.22           C  
ATOM   3845  CD1 LEU C 131      -3.750 -14.376   5.404  1.00 89.22           C  
ATOM   3846  CD2 LEU C 131      -2.768 -16.629   5.912  1.00 89.22           C  
ATOM   3847  N   LEU C 132      -1.814 -16.008  10.499  1.00 92.14           N  
ATOM   3848  CA  LEU C 132      -1.104 -15.430  11.634  1.00 92.14           C  
ATOM   3849  C   LEU C 132      -0.010 -14.478  11.163  1.00 92.14           C  
ATOM   3850  CB  LEU C 132      -0.497 -16.533  12.505  1.00 92.14           C  
ATOM   3851  O   LEU C 132       0.653 -14.736  10.156  1.00 92.14           O  
ATOM   3852  CG  LEU C 132      -1.486 -17.431  13.249  1.00 92.14           C  
ATOM   3853  CD1 LEU C 132      -0.778 -18.673  13.781  1.00 92.14           C  
ATOM   3854  CD2 LEU C 132      -2.157 -16.664  14.383  1.00 92.14           C  
ATOM   3855  N   PHE C 133       0.110 -13.379  11.861  1.00 96.01           N  
ATOM   3856  CA  PHE C 133       1.116 -12.376  11.529  1.00 96.01           C  
ATOM   3857  C   PHE C 133       2.105 -12.202  12.675  1.00 96.01           C  
ATOM   3858  CB  PHE C 133       0.452 -11.035  11.200  1.00 96.01           C  
ATOM   3859  O   PHE C 133       1.704 -12.048  13.831  1.00 96.01           O  
ATOM   3860  CG  PHE C 133      -0.584 -11.121  10.112  1.00 96.01           C  
ATOM   3861  CD1 PHE C 133      -0.213 -11.070   8.774  1.00 96.01           C  
ATOM   3862  CD2 PHE C 133      -1.930 -11.254  10.428  1.00 96.01           C  
ATOM   3863  CE1 PHE C 133      -1.170 -11.150   7.765  1.00 96.01           C  
ATOM   3864  CE2 PHE C 133      -2.892 -11.334   9.425  1.00 96.01           C  
ATOM   3865  CZ  PHE C 133      -2.510 -11.281   8.094  1.00 96.01           C  
ATOM   3866  N   GLU C 134       3.384 -12.235  12.265  1.00 95.71           N  
ATOM   3867  CA  GLU C 134       4.431 -12.081  13.270  1.00 95.71           C  
ATOM   3868  C   GLU C 134       5.529 -11.138  12.785  1.00 95.71           C  
ATOM   3869  CB  GLU C 134       5.031 -13.441  13.636  1.00 95.71           C  
ATOM   3870  O   GLU C 134       6.085 -11.330  11.701  1.00 95.71           O  
ATOM   3871  CG  GLU C 134       6.069 -13.377  14.747  1.00 95.71           C  
ATOM   3872  CD  GLU C 134       6.702 -14.725  15.054  1.00 95.71           C  
ATOM   3873  OE1 GLU C 134       7.648 -14.779  15.873  1.00 95.71           O  
ATOM   3874  OE2 GLU C 134       6.250 -15.735  14.470  1.00 95.71           O  
ATOM   3875  N   VAL C 135       5.729 -10.118  13.576  1.00 96.52           N  
ATOM   3876  CA  VAL C 135       6.893  -9.287  13.286  1.00 96.52           C  
ATOM   3877  C   VAL C 135       8.168 -10.026  13.687  1.00 96.52           C  
ATOM   3878  CB  VAL C 135       6.815  -7.927  14.014  1.00 96.52           C  
ATOM   3879  O   VAL C 135       8.388 -10.303  14.868  1.00 96.52           O  
ATOM   3880  CG1 VAL C 135       8.075  -7.103  13.756  1.00 96.52           C  
ATOM   3881  CG2 VAL C 135       5.570  -7.158  13.574  1.00 96.52           C  
ATOM   3882  N   THR C 136       8.997 -10.331  12.739  1.00 94.43           N  
ATOM   3883  CA  THR C 136      10.180 -11.146  12.988  1.00 94.43           C  
ATOM   3884  C   THR C 136      11.399 -10.265  13.251  1.00 94.43           C  
ATOM   3885  CB  THR C 136      10.470 -12.087  11.804  1.00 94.43           C  
ATOM   3886  O   THR C 136      12.331 -10.677  13.945  1.00 94.43           O  
ATOM   3887  CG2 THR C 136       9.394 -13.160  11.678  1.00 94.43           C  
ATOM   3888  OG1 THR C 136      10.510 -11.322  10.592  1.00 94.43           O  
ATOM   3889  N   SER C 137      11.397  -9.106  12.659  1.00 94.27           N  
ATOM   3890  CA  SER C 137      12.487  -8.167  12.907  1.00 94.27           C  
ATOM   3891  C   SER C 137      12.033  -6.726  12.699  1.00 94.27           C  
ATOM   3892  CB  SER C 137      13.676  -8.472  11.995  1.00 94.27           C  
ATOM   3893  O   SER C 137      11.033  -6.476  12.023  1.00 94.27           O  
ATOM   3894  OG  SER C 137      13.372  -8.154  10.648  1.00 94.27           O  
ATOM   3895  N   ALA C 138      12.698  -5.810  13.373  1.00 94.59           N  
ATOM   3896  CA  ALA C 138      12.536  -4.365  13.230  1.00 94.59           C  
ATOM   3897  C   ALA C 138      13.890  -3.662  13.212  1.00 94.59           C  
ATOM   3898  CB  ALA C 138      11.668  -3.813  14.358  1.00 94.59           C  
ATOM   3899  O   ALA C 138      14.655  -3.747  14.176  1.00 94.59           O  
ATOM   3900  N   ASN C 139      14.131  -2.965  12.084  1.00 93.99           N  
ATOM   3901  CA  ASN C 139      15.426  -2.318  11.904  1.00 93.99           C  
ATOM   3902  C   ASN C 139      15.277  -0.817  11.673  1.00 93.99           C  
ATOM   3903  CB  ASN C 139      16.190  -2.960  10.743  1.00 93.99           C  
ATOM   3904  O   ASN C 139      14.417  -0.386  10.903  1.00 93.99           O  
ATOM   3905  CG  ASN C 139      16.431  -4.443  10.952  1.00 93.99           C  
ATOM   3906  ND2 ASN C 139      16.022  -5.252   9.982  1.00 93.99           N  
ATOM   3907  OD1 ASN C 139      16.980  -4.856  11.976  1.00 93.99           O  
ATOM   3908  N   VAL C 140      16.135  -0.115  12.397  1.00 89.41           N  
ATOM   3909  CA  VAL C 140      16.181   1.321  12.145  1.00 89.41           C  
ATOM   3910  C   VAL C 140      17.017   1.600  10.898  1.00 89.41           C  
ATOM   3911  CB  VAL C 140      16.757   2.091  13.355  1.00 89.41           C  
ATOM   3912  O   VAL C 140      18.173   1.182  10.811  1.00 89.41           O  
ATOM   3913  CG1 VAL C 140      16.828   3.588  13.058  1.00 89.41           C  
ATOM   3914  CG2 VAL C 140      15.915   1.830  14.602  1.00 89.41           C  
ATOM   3915  N   VAL C 141      16.418   2.172   9.963  1.00 86.35           N  
ATOM   3916  CA  VAL C 141      17.088   2.483   8.705  1.00 86.35           C  
ATOM   3917  C   VAL C 141      17.392   3.978   8.636  1.00 86.35           C  
ATOM   3918  CB  VAL C 141      16.238   2.056   7.487  1.00 86.35           C  
ATOM   3919  O   VAL C 141      16.503   4.808   8.841  1.00 86.35           O  
ATOM   3920  CG1 VAL C 141      16.938   2.431   6.182  1.00 86.35           C  
ATOM   3921  CG2 VAL C 141      15.957   0.555   7.534  1.00 86.35           C  
ATOM   3922  N   LYS C 142      18.657   4.269   8.396  1.00 82.09           N  
ATOM   3923  CA  LYS C 142      19.082   5.656   8.233  1.00 82.09           C  
ATOM   3924  C   LYS C 142      19.346   5.981   6.766  1.00 82.09           C  
ATOM   3925  CB  LYS C 142      20.334   5.936   9.065  1.00 82.09           C  
ATOM   3926  O   LYS C 142      20.283   5.450   6.165  1.00 82.09           O  
ATOM   3927  CG  LYS C 142      20.115   5.834  10.567  1.00 82.09           C  
ATOM   3928  CD  LYS C 142      21.390   6.143  11.341  1.00 82.09           C  
ATOM   3929  CE  LYS C 142      21.199   5.944  12.838  1.00 82.09           C  
ATOM   3930  NZ  LYS C 142      22.461   6.197  13.596  1.00 82.09           N  
ATOM   3931  N   ASP C 143      18.459   6.671   6.134  1.00 75.16           N  
ATOM   3932  CA  ASP C 143      18.575   7.161   4.763  1.00 75.16           C  
ATOM   3933  C   ASP C 143      18.423   8.679   4.708  1.00 75.16           C  
ATOM   3934  CB  ASP C 143      17.530   6.495   3.865  1.00 75.16           C  
ATOM   3935  O   ASP C 143      17.323   9.191   4.493  1.00 75.16           O  
ATOM   3936  CG  ASP C 143      17.771   6.746   2.387  1.00 75.16           C  
ATOM   3937  OD1 ASP C 143      18.863   7.232   2.022  1.00 75.16           O  
ATOM   3938  OD2 ASP C 143      16.860   6.459   1.581  1.00 75.16           O  
ATOM   3939  N   PRO C 144      19.512   9.302   4.951  1.00 66.69           N  
ATOM   3940  CA  PRO C 144      19.422  10.763   4.995  1.00 66.69           C  
ATOM   3941  C   PRO C 144      18.762  11.352   3.750  1.00 66.69           C  
ATOM   3942  CB  PRO C 144      20.884  11.204   5.098  1.00 66.69           C  
ATOM   3943  O   PRO C 144      19.008  10.881   2.636  1.00 66.69           O  
ATOM   3944  CG  PRO C 144      21.612   9.998   5.600  1.00 66.69           C  
ATOM   3945  CD  PRO C 144      20.810   8.777   5.250  1.00 66.69           C  
ATOM   3946  N   PRO C 145      17.723  12.222   4.028  1.00 75.16           N  
ATOM   3947  CA  PRO C 145      17.540  12.835   5.345  1.00 75.16           C  
ATOM   3948  C   PRO C 145      16.526  12.086   6.208  1.00 75.16           C  
ATOM   3949  CB  PRO C 145      17.040  14.243   5.013  1.00 75.16           C  
ATOM   3950  O   PRO C 145      16.206  12.528   7.314  1.00 75.16           O  
ATOM   3951  CG  PRO C 145      16.300  14.091   3.723  1.00 75.16           C  
ATOM   3952  CD  PRO C 145      16.920  12.965   2.947  1.00 75.16           C  
ATOM   3953  N   SER C 146      16.190  10.880   5.805  1.00 81.84           N  
ATOM   3954  CA  SER C 146      15.090  10.215   6.496  1.00 81.84           C  
ATOM   3955  C   SER C 146      15.600   9.093   7.395  1.00 81.84           C  
ATOM   3956  CB  SER C 146      14.084   9.655   5.490  1.00 81.84           C  
ATOM   3957  O   SER C 146      16.630   8.478   7.106  1.00 81.84           O  
ATOM   3958  OG  SER C 146      14.665   8.612   4.725  1.00 81.84           O  
ATOM   3959  N   LYS C 147      14.940   8.979   8.534  1.00 85.59           N  
ATOM   3960  CA  LYS C 147      15.140   7.893   9.490  1.00 85.59           C  
ATOM   3961  C   LYS C 147      13.816   7.229   9.854  1.00 85.59           C  
ATOM   3962  CB  LYS C 147      15.832   8.410  10.752  1.00 85.59           C  
ATOM   3963  O   LYS C 147      12.856   7.909  10.225  1.00 85.59           O  
ATOM   3964  CG  LYS C 147      16.223   7.316  11.736  1.00 85.59           C  
ATOM   3965  CD  LYS C 147      16.915   7.891  12.965  1.00 85.59           C  
ATOM   3966  CE  LYS C 147      17.326   6.796  13.940  1.00 85.59           C  
ATOM   3967  NZ  LYS C 147      18.038   7.352  15.129  1.00 85.59           N  
ATOM   3968  N   TYR C 148      13.860   5.855   9.681  1.00 92.65           N  
ATOM   3969  CA  TYR C 148      12.602   5.173   9.965  1.00 92.65           C  
ATOM   3970  C   TYR C 148      12.850   3.737  10.412  1.00 92.65           C  
ATOM   3971  CB  TYR C 148      11.693   5.187   8.733  1.00 92.65           C  
ATOM   3972  O   TYR C 148      13.968   3.229  10.301  1.00 92.65           O  
ATOM   3973  CG  TYR C 148      12.316   4.559   7.511  1.00 92.65           C  
ATOM   3974  CD1 TYR C 148      13.097   5.313   6.638  1.00 92.65           C  
ATOM   3975  CD2 TYR C 148      12.125   3.211   7.225  1.00 92.65           C  
ATOM   3976  CE1 TYR C 148      13.673   4.739   5.509  1.00 92.65           C  
ATOM   3977  CE2 TYR C 148      12.695   2.627   6.099  1.00 92.65           C  
ATOM   3978  OH  TYR C 148      14.034   2.823   4.133  1.00 92.65           O  
ATOM   3979  CZ  TYR C 148      13.467   3.397   5.249  1.00 92.65           C  
ATOM   3980  N   VAL C 149      11.781   3.153  10.948  1.00 94.15           N  
ATOM   3981  CA  VAL C 149      11.867   1.754  11.352  1.00 94.15           C  
ATOM   3982  C   VAL C 149      11.189   0.871  10.307  1.00 94.15           C  
ATOM   3983  CB  VAL C 149      11.228   1.524  12.740  1.00 94.15           C  
ATOM   3984  O   VAL C 149      10.049   1.129   9.913  1.00 94.15           O  
ATOM   3985  CG1 VAL C 149      11.359   0.061  13.160  1.00 94.15           C  
ATOM   3986  CG2 VAL C 149      11.868   2.441  13.781  1.00 94.15           C  
ATOM   3987  N   LEU C 150      11.930  -0.176   9.896  1.00 96.62           N  
ATOM   3988  CA  LEU C 150      11.389  -1.166   8.971  1.00 96.62           C  
ATOM   3989  C   LEU C 150      10.996  -2.442   9.708  1.00 96.62           C  
ATOM   3990  CB  LEU C 150      12.409  -1.490   7.875  1.00 96.62           C  
ATOM   3991  O   LEU C 150      11.852  -3.124  10.277  1.00 96.62           O  
ATOM   3992  CG  LEU C 150      11.866  -2.194   6.631  1.00 96.62           C  
ATOM   3993  CD1 LEU C 150      10.924  -1.270   5.867  1.00 96.62           C  
ATOM   3994  CD2 LEU C 150      13.011  -2.657   5.736  1.00 96.62           C  
ATOM   3995  N   TYR C 151       9.694  -2.696   9.654  1.00 97.79           N  
ATOM   3996  CA  TYR C 151       9.177  -3.888  10.317  1.00 97.79           C  
ATOM   3997  C   TYR C 151       9.051  -5.047   9.334  1.00 97.79           C  
ATOM   3998  CB  TYR C 151       7.817  -3.599  10.959  1.00 97.79           C  
ATOM   3999  O   TYR C 151       8.368  -4.933   8.314  1.00 97.79           O  
ATOM   4000  CG  TYR C 151       7.859  -2.513  12.006  1.00 97.79           C  
ATOM   4001  CD1 TYR C 151       8.064  -2.820  13.349  1.00 97.79           C  
ATOM   4002  CD2 TYR C 151       7.692  -1.177  11.655  1.00 97.79           C  
ATOM   4003  CE1 TYR C 151       8.102  -1.823  14.318  1.00 97.79           C  
ATOM   4004  CE2 TYR C 151       7.728  -0.172  12.615  1.00 97.79           C  
ATOM   4005  OH  TYR C 151       7.970   0.488  14.896  1.00 97.79           O  
ATOM   4006  CZ  TYR C 151       7.934  -0.503  13.942  1.00 97.79           C  
ATOM   4007  N   THR C 152       9.662  -6.155   9.664  1.00 97.10           N  
ATOM   4008  CA  THR C 152       9.532  -7.362   8.855  1.00 97.10           C  
ATOM   4009  C   THR C 152       8.521  -8.322   9.476  1.00 97.10           C  
ATOM   4010  CB  THR C 152      10.887  -8.074   8.692  1.00 97.10           C  
ATOM   4011  O   THR C 152       8.652  -8.702  10.642  1.00 97.10           O  
ATOM   4012  CG2 THR C 152      10.772  -9.266   7.748  1.00 97.10           C  
ATOM   4013  OG1 THR C 152      11.845  -7.150   8.163  1.00 97.10           O  
ATOM   4014  N   LEU C 153       7.624  -8.698   8.645  1.00 97.36           N  
ATOM   4015  CA  LEU C 153       6.531  -9.536   9.124  1.00 97.36           C  
ATOM   4016  C   LEU C 153       6.521 -10.881   8.405  1.00 97.36           C  
ATOM   4017  CB  LEU C 153       5.187  -8.829   8.927  1.00 97.36           C  
ATOM   4018  O   LEU C 153       6.728 -10.942   7.191  1.00 97.36           O  
ATOM   4019  CG  LEU C 153       4.988  -7.525   9.700  1.00 97.36           C  
ATOM   4020  CD1 LEU C 153       5.415  -6.334   8.848  1.00 97.36           C  
ATOM   4021  CD2 LEU C 153       3.535  -7.380  10.140  1.00 97.36           C  
ATOM   4022  N   ALA C 154       6.317 -11.917   9.199  1.00 95.52           N  
ATOM   4023  CA  ALA C 154       6.035 -13.230   8.625  1.00 95.52           C  
ATOM   4024  C   ALA C 154       4.532 -13.471   8.518  1.00 95.52           C  
ATOM   4025  CB  ALA C 154       6.688 -14.328   9.461  1.00 95.52           C  
ATOM   4026  O   ALA C 154       3.785 -13.202   9.462  1.00 95.52           O  
ATOM   4027  N   VAL C 155       4.145 -13.861   7.354  1.00 95.03           N  
ATOM   4028  CA  VAL C 155       2.756 -14.244   7.122  1.00 95.03           C  
ATOM   4029  C   VAL C 155       2.633 -15.766   7.122  1.00 95.03           C  
ATOM   4030  CB  VAL C 155       2.222 -13.665   5.793  1.00 95.03           C  
ATOM   4031  O   VAL C 155       3.079 -16.431   6.184  1.00 95.03           O  
ATOM   4032  CG1 VAL C 155       0.741 -13.996   5.616  1.00 95.03           C  
ATOM   4033  CG2 VAL C 155       2.445 -12.155   5.741  1.00 95.03           C  
ATOM   4034  N   ILE C 156       1.908 -16.231   8.128  1.00 90.01           N  
ATOM   4035  CA  ILE C 156       1.867 -17.675   8.330  1.00 90.01           C  
ATOM   4036  C   ILE C 156       0.455 -18.193   8.067  1.00 90.01           C  
ATOM   4037  CB  ILE C 156       2.321 -18.059   9.756  1.00 90.01           C  
ATOM   4038  O   ILE C 156      -0.498 -17.784   8.735  1.00 90.01           O  
ATOM   4039  CG1 ILE C 156       3.686 -17.434  10.068  1.00 90.01           C  
ATOM   4040  CG2 ILE C 156       2.368 -19.582   9.916  1.00 90.01           C  
ATOM   4041  CD1 ILE C 156       3.988 -17.319  11.556  1.00 90.01           C  
ATOM   4042  N   GLY C 157       0.314 -18.988   6.983  1.00 82.54           N  
ATOM   4043  CA  GLY C 157      -0.962 -19.588   6.627  1.00 82.54           C  
ATOM   4044  C   GLY C 157      -1.007 -21.084   6.872  1.00 82.54           C  
ATOM   4045  O   GLY C 157      -0.056 -21.660   7.404  1.00 82.54           O  
ATOM   4046  N   PRO C 158      -2.267 -21.524   6.485  1.00 73.72           N  
ATOM   4047  CA  PRO C 158      -2.385 -22.978   6.621  1.00 73.72           C  
ATOM   4048  C   PRO C 158      -1.521 -23.736   5.615  1.00 73.72           C  
ATOM   4049  CB  PRO C 158      -3.872 -23.237   6.368  1.00 73.72           C  
ATOM   4050  O   PRO C 158      -1.285 -23.248   4.507  1.00 73.72           O  
ATOM   4051  CG  PRO C 158      -4.372 -21.987   5.719  1.00 73.72           C  
ATOM   4052  CD  PRO C 158      -3.377 -20.890   5.966  1.00 73.72           C  
ATOM   4053  N   GLY C 159      -0.635 -24.568   5.934  1.00 63.83           N  
ATOM   4054  CA  GLY C 159       0.233 -25.339   5.059  1.00 63.83           C  
ATOM   4055  C   GLY C 159       1.284 -26.134   5.811  1.00 63.83           C  
ATOM   4056  O   GLY C 159       1.306 -26.134   7.043  1.00 63.83           O  
ATOM   4057  N   PRO C 160       1.961 -26.832   5.044  1.00 63.41           N  
ATOM   4058  CA  PRO C 160       2.980 -27.625   5.736  1.00 63.41           C  
ATOM   4059  C   PRO C 160       3.913 -26.769   6.589  1.00 63.41           C  
ATOM   4060  CB  PRO C 160       3.745 -28.293   4.591  1.00 63.41           C  
ATOM   4061  O   PRO C 160       4.273 -25.657   6.193  1.00 63.41           O  
ATOM   4062  CG  PRO C 160       3.240 -27.625   3.353  1.00 63.41           C  
ATOM   4063  CD  PRO C 160       2.093 -26.731   3.727  1.00 63.41           C  
ATOM   4064  N   PRO C 161       4.078 -27.127   7.853  1.00 60.82           N  
ATOM   4065  CA  PRO C 161       4.888 -26.364   8.805  1.00 60.82           C  
ATOM   4066  C   PRO C 161       6.318 -26.141   8.317  1.00 60.82           C  
ATOM   4067  CB  PRO C 161       4.870 -27.236  10.063  1.00 60.82           C  
ATOM   4068  O   PRO C 161       6.974 -25.183   8.734  1.00 60.82           O  
ATOM   4069  CG  PRO C 161       4.294 -28.540   9.615  1.00 60.82           C  
ATOM   4070  CD  PRO C 161       3.712 -28.358   8.242  1.00 60.82           C  
ATOM   4071  N   ASP C 162       6.745 -26.869   7.335  1.00 62.84           N  
ATOM   4072  CA  ASP C 162       8.155 -26.819   6.961  1.00 62.84           C  
ATOM   4073  C   ASP C 162       8.396 -25.783   5.865  1.00 62.84           C  
ATOM   4074  CB  ASP C 162       8.638 -28.195   6.500  1.00 62.84           C  
ATOM   4075  O   ASP C 162       9.543 -25.495   5.517  1.00 62.84           O  
ATOM   4076  CG  ASP C 162       8.766 -29.191   7.639  1.00 62.84           C  
ATOM   4077  OD1 ASP C 162       8.858 -28.769   8.811  1.00 62.84           O  
ATOM   4078  OD2 ASP C 162       8.778 -30.410   7.361  1.00 62.84           O  
ATOM   4079  N   CYS C 163       7.407 -25.084   5.497  1.00 72.10           N  
ATOM   4080  CA  CYS C 163       7.619 -24.091   4.450  1.00 72.10           C  
ATOM   4081  C   CYS C 163       7.934 -22.725   5.049  1.00 72.10           C  
ATOM   4082  CB  CYS C 163       6.388 -23.991   3.549  1.00 72.10           C  
ATOM   4083  O   CYS C 163       7.342 -22.334   6.057  1.00 72.10           O  
ATOM   4084  SG  CYS C 163       6.768 -24.081   1.785  1.00 72.10           S  
ATOM   4085  N   GLN C 164       9.023 -22.115   4.503  1.00 84.01           N  
ATOM   4086  CA  GLN C 164       9.353 -20.762   4.937  1.00 84.01           C  
ATOM   4087  C   GLN C 164       8.177 -19.813   4.722  1.00 84.01           C  
ATOM   4088  CB  GLN C 164      10.586 -20.245   4.194  1.00 84.01           C  
ATOM   4089  O   GLN C 164       7.612 -19.754   3.628  1.00 84.01           O  
ATOM   4090  CG  GLN C 164      11.892 -20.874   4.659  1.00 84.01           C  
ATOM   4091  CD  GLN C 164      13.110 -20.064   4.255  1.00 84.01           C  
ATOM   4092  NE2 GLN C 164      14.279 -20.467   4.742  1.00 84.01           N  
ATOM   4093  OE1 GLN C 164      13.002 -19.085   3.510  1.00 84.01           O  
ATOM   4094  N   PRO C 165       7.813 -19.212   5.751  1.00 91.30           N  
ATOM   4095  CA  PRO C 165       6.683 -18.291   5.611  1.00 91.30           C  
ATOM   4096  C   PRO C 165       6.992 -17.112   4.692  1.00 91.30           C  
ATOM   4097  CB  PRO C 165       6.437 -17.815   7.045  1.00 91.30           C  
ATOM   4098  O   PRO C 165       8.155 -16.726   4.546  1.00 91.30           O  
ATOM   4099  CG  PRO C 165       7.757 -17.964   7.729  1.00 91.30           C  
ATOM   4100  CD  PRO C 165       8.511 -19.085   7.073  1.00 91.30           C  
ATOM   4101  N   ALA C 166       5.941 -16.634   4.064  1.00 94.40           N  
ATOM   4102  CA  ALA C 166       6.110 -15.393   3.313  1.00 94.40           C  
ATOM   4103  C   ALA C 166       6.414 -14.224   4.246  1.00 94.40           C  
ATOM   4104  CB  ALA C 166       4.861 -15.098   2.486  1.00 94.40           C  
ATOM   4105  O   ALA C 166       5.928 -14.183   5.379  1.00 94.40           O  
ATOM   4106  N   GLN C 167       7.224 -13.259   3.696  1.00 95.04           N  
ATOM   4107  CA  GLN C 167       7.624 -12.132   4.531  1.00 95.04           C  
ATOM   4108  C   GLN C 167       7.423 -10.807   3.801  1.00 95.04           C  
ATOM   4109  CB  GLN C 167       9.084 -12.276   4.965  1.00 95.04           C  
ATOM   4110  O   GLN C 167       7.642 -10.720   2.591  1.00 95.04           O  
ATOM   4111  CG  GLN C 167       9.346 -13.487   5.850  1.00 95.04           C  
ATOM   4112  CD  GLN C 167      10.775 -13.548   6.354  1.00 95.04           C  
ATOM   4113  NE2 GLN C 167      10.969 -14.166   7.514  1.00 95.04           N  
ATOM   4114  OE1 GLN C 167      11.698 -13.044   5.706  1.00 95.04           O  
ATOM   4115  N   ILE C 168       7.079  -9.829   4.545  1.00 97.29           N  
ATOM   4116  CA  ILE C 168       6.993  -8.477   4.005  1.00 97.29           C  
ATOM   4117  C   ILE C 168       7.652  -7.493   4.968  1.00 97.29           C  
ATOM   4118  CB  ILE C 168       5.526  -8.066   3.741  1.00 97.29           C  
ATOM   4119  O   ILE C 168       7.763  -7.766   6.166  1.00 97.29           O  
ATOM   4120  CG1 ILE C 168       4.729  -8.060   5.050  1.00 97.29           C  
ATOM   4121  CG2 ILE C 168       4.882  -8.999   2.711  1.00 97.29           C  
ATOM   4122  CD1 ILE C 168       3.356  -7.413   4.935  1.00 97.29           C  
ATOM   4123  N   SER C 169       8.140  -6.383   4.403  1.00 97.33           N  
ATOM   4124  CA  SER C 169       8.705  -5.295   5.195  1.00 97.33           C  
ATOM   4125  C   SER C 169       7.934  -3.997   4.980  1.00 97.33           C  
ATOM   4126  CB  SER C 169      10.179  -5.087   4.845  1.00 97.33           C  
ATOM   4127  O   SER C 169       7.760  -3.554   3.843  1.00 97.33           O  
ATOM   4128  OG  SER C 169      10.932  -6.256   5.119  1.00 97.33           O  
ATOM   4129  N   ARG C 170       7.504  -3.419   6.098  1.00 98.23           N  
ATOM   4130  CA  ARG C 170       6.700  -2.204   6.019  1.00 98.23           C  
ATOM   4131  C   ARG C 170       7.125  -1.195   7.080  1.00 98.23           C  
ATOM   4132  CB  ARG C 170       5.213  -2.532   6.173  1.00 98.23           C  
ATOM   4133  O   ARG C 170       7.696  -1.570   8.107  1.00 98.23           O  
ATOM   4134  CG  ARG C 170       4.645  -3.365   5.035  1.00 98.23           C  
ATOM   4135  CD  ARG C 170       4.562  -2.569   3.740  1.00 98.23           C  
ATOM   4136  NE  ARG C 170       3.937  -3.342   2.671  1.00 98.23           N  
ATOM   4137  NH1 ARG C 170       5.907  -4.284   1.918  1.00 98.23           N  
ATOM   4138  NH2 ARG C 170       3.922  -4.796   0.894  1.00 98.23           N  
ATOM   4139  CZ  ARG C 170       4.590  -4.139   1.830  1.00 98.23           C  
ATOM   4140  N   ARG C 171       6.844   0.055   6.762  1.00 95.43           N  
ATOM   4141  CA  ARG C 171       7.062   1.141   7.713  1.00 95.43           C  
ATOM   4142  C   ARG C 171       5.775   1.484   8.457  1.00 95.43           C  
ATOM   4143  CB  ARG C 171       7.600   2.382   6.998  1.00 95.43           C  
ATOM   4144  O   ARG C 171       4.697   1.006   8.096  1.00 95.43           O  
ATOM   4145  CG  ARG C 171       8.851   2.125   6.173  1.00 95.43           C  
ATOM   4146  CD  ARG C 171       9.297   3.370   5.420  1.00 95.43           C  
ATOM   4147  NE  ARG C 171      10.407   3.085   4.516  1.00 95.43           N  
ATOM   4148  NH1 ARG C 171      10.608   5.254   3.746  1.00 95.43           N  
ATOM   4149  NH2 ARG C 171      12.007   3.618   2.957  1.00 95.43           N  
ATOM   4150  CZ  ARG C 171      11.005   3.986   3.742  1.00 95.43           C  
ATOM   4151  N   TYR C 172       5.923   2.242   9.522  1.00 97.08           N  
ATOM   4152  CA  TYR C 172       4.749   2.713  10.249  1.00 97.08           C  
ATOM   4153  C   TYR C 172       3.784   3.435   9.317  1.00 97.08           C  
ATOM   4154  CB  TYR C 172       5.163   3.643  11.393  1.00 97.08           C  
ATOM   4155  O   TYR C 172       2.576   3.191   9.354  1.00 97.08           O  
ATOM   4156  CG  TYR C 172       3.997   4.282  12.108  1.00 97.08           C  
ATOM   4157  CD1 TYR C 172       3.530   5.540  11.733  1.00 97.08           C  
ATOM   4158  CD2 TYR C 172       3.362   3.631  13.160  1.00 97.08           C  
ATOM   4159  CE1 TYR C 172       2.457   6.134  12.390  1.00 97.08           C  
ATOM   4160  CE2 TYR C 172       2.288   4.215  13.823  1.00 97.08           C  
ATOM   4161  OH  TYR C 172       0.781   6.048  14.085  1.00 97.08           O  
ATOM   4162  CZ  TYR C 172       1.844   5.465  13.432  1.00 97.08           C  
ATOM   4163  N   SER C 173       4.329   4.287   8.491  1.00 96.52           N  
ATOM   4164  CA  SER C 173       3.521   5.107   7.593  1.00 96.52           C  
ATOM   4165  C   SER C 173       2.706   4.242   6.638  1.00 96.52           C  
ATOM   4166  CB  SER C 173       4.410   6.063   6.797  1.00 96.52           C  
ATOM   4167  O   SER C 173       1.593   4.609   6.256  1.00 96.52           O  
ATOM   4168  OG  SER C 173       5.398   5.349   6.074  1.00 96.52           O  
ATOM   4169  N   ASP C 174       3.280   3.101   6.229  1.00 98.03           N  
ATOM   4170  CA  ASP C 174       2.543   2.172   5.378  1.00 98.03           C  
ATOM   4171  C   ASP C 174       1.315   1.622   6.100  1.00 98.03           C  
ATOM   4172  CB  ASP C 174       3.448   1.023   4.927  1.00 98.03           C  
ATOM   4173  O   ASP C 174       0.231   1.542   5.519  1.00 98.03           O  
ATOM   4174  CG  ASP C 174       4.594   1.482   4.044  1.00 98.03           C  
ATOM   4175  OD1 ASP C 174       4.392   2.383   3.201  1.00 98.03           O  
ATOM   4176  OD2 ASP C 174       5.709   0.936   4.190  1.00 98.03           O  
ATOM   4177  N   PHE C 175       1.439   1.288   7.314  1.00 98.48           N  
ATOM   4178  CA  PHE C 175       0.323   0.808   8.122  1.00 98.48           C  
ATOM   4179  C   PHE C 175      -0.720   1.903   8.308  1.00 98.48           C  
ATOM   4180  CB  PHE C 175       0.818   0.317   9.486  1.00 98.48           C  
ATOM   4181  O   PHE C 175      -1.922   1.647   8.207  1.00 98.48           O  
ATOM   4182  CG  PHE C 175       1.552  -0.995   9.428  1.00 98.48           C  
ATOM   4183  CD1 PHE C 175       0.857  -2.198   9.454  1.00 98.48           C  
ATOM   4184  CD2 PHE C 175       2.938  -1.026   9.349  1.00 98.48           C  
ATOM   4185  CE1 PHE C 175       1.534  -3.415   9.401  1.00 98.48           C  
ATOM   4186  CE2 PHE C 175       3.622  -2.237   9.296  1.00 98.48           C  
ATOM   4187  CZ  PHE C 175       2.918  -3.430   9.323  1.00 98.48           C  
ATOM   4188  N   GLU C 176      -0.197   3.015   8.547  1.00 97.34           N  
ATOM   4189  CA  GLU C 176      -1.083   4.157   8.756  1.00 97.34           C  
ATOM   4190  C   GLU C 176      -1.914   4.446   7.510  1.00 97.34           C  
ATOM   4191  CB  GLU C 176      -0.277   5.397   9.152  1.00 97.34           C  
ATOM   4192  O   GLU C 176      -3.116   4.703   7.604  1.00 97.34           O  
ATOM   4193  CG  GLU C 176      -1.138   6.584   9.560  1.00 97.34           C  
ATOM   4194  CD  GLU C 176      -0.325   7.787  10.013  1.00 97.34           C  
ATOM   4195  OE1 GLU C 176      -0.803   8.551  10.881  1.00 97.34           O  
ATOM   4196  OE2 GLU C 176       0.799   7.967   9.494  1.00 97.34           O  
ATOM   4197  N   ARG C 177      -1.256   4.428   6.411  1.00 97.30           N  
ATOM   4198  CA  ARG C 177      -1.955   4.643   5.148  1.00 97.30           C  
ATOM   4199  C   ARG C 177      -3.020   3.574   4.923  1.00 97.30           C  
ATOM   4200  CB  ARG C 177      -0.966   4.651   3.980  1.00 97.30           C  
ATOM   4201  O   ARG C 177      -4.135   3.882   4.496  1.00 97.30           O  
ATOM   4202  CG  ARG C 177      -1.595   5.004   2.642  1.00 97.30           C  
ATOM   4203  CD  ARG C 177      -0.544   5.198   1.558  1.00 97.30           C  
ATOM   4204  NE  ARG C 177       0.229   3.980   1.333  1.00 97.30           N  
ATOM   4205  NH1 ARG C 177       2.244   5.067   1.030  1.00 97.30           N  
ATOM   4206  NH2 ARG C 177       2.139   2.781   0.897  1.00 97.30           N  
ATOM   4207  CZ  ARG C 177       1.536   3.946   1.087  1.00 97.30           C  
ATOM   4208  N   LEU C 178      -2.707   2.365   5.211  1.00 97.87           N  
ATOM   4209  CA  LEU C 178      -3.679   1.282   5.108  1.00 97.87           C  
ATOM   4210  C   LEU C 178      -4.880   1.542   6.012  1.00 97.87           C  
ATOM   4211  CB  LEU C 178      -3.031  -0.056   5.472  1.00 97.87           C  
ATOM   4212  O   LEU C 178      -6.027   1.453   5.569  1.00 97.87           O  
ATOM   4213  CG  LEU C 178      -3.967  -1.263   5.555  1.00 97.87           C  
ATOM   4214  CD1 LEU C 178      -4.594  -1.542   4.193  1.00 97.87           C  
ATOM   4215  CD2 LEU C 178      -3.217  -2.488   6.065  1.00 97.87           C  
ATOM   4216  N   HIS C 179      -4.574   1.817   7.224  1.00 97.29           N  
ATOM   4217  CA  HIS C 179      -5.625   2.076   8.202  1.00 97.29           C  
ATOM   4218  C   HIS C 179      -6.540   3.206   7.741  1.00 97.29           C  
ATOM   4219  CB  HIS C 179      -5.017   2.417   9.564  1.00 97.29           C  
ATOM   4220  O   HIS C 179      -7.765   3.071   7.776  1.00 97.29           O  
ATOM   4221  CG  HIS C 179      -6.033   2.762  10.605  1.00 97.29           C  
ATOM   4222  CD2 HIS C 179      -6.322   3.939  11.209  1.00 97.29           C  
ATOM   4223  ND1 HIS C 179      -6.894   1.830  11.143  1.00 97.29           N  
ATOM   4224  CE1 HIS C 179      -7.671   2.421  12.035  1.00 97.29           C  
ATOM   4225  NE2 HIS C 179      -7.345   3.701  12.094  1.00 97.29           N  
ATOM   4226  N   ARG C 180      -5.954   4.274   7.269  1.00 96.34           N  
ATOM   4227  CA  ARG C 180      -6.715   5.437   6.824  1.00 96.34           C  
ATOM   4228  C   ARG C 180      -7.594   5.090   5.627  1.00 96.34           C  
ATOM   4229  CB  ARG C 180      -5.776   6.591   6.468  1.00 96.34           C  
ATOM   4230  O   ARG C 180      -8.764   5.476   5.578  1.00 96.34           O  
ATOM   4231  CG  ARG C 180      -5.205   7.316   7.676  1.00 96.34           C  
ATOM   4232  CD  ARG C 180      -4.552   8.635   7.287  1.00 96.34           C  
ATOM   4233  NE  ARG C 180      -3.398   8.428   6.416  1.00 96.34           N  
ATOM   4234  NH1 ARG C 180      -2.664  10.616   6.526  1.00 96.34           N  
ATOM   4235  NH2 ARG C 180      -1.512   9.077   5.277  1.00 96.34           N  
ATOM   4236  CZ  ARG C 180      -2.527   9.374   6.075  1.00 96.34           C  
ATOM   4237  N   ASN C 181      -7.022   4.346   4.699  1.00 95.46           N  
ATOM   4238  CA  ASN C 181      -7.770   3.955   3.509  1.00 95.46           C  
ATOM   4239  C   ASN C 181      -8.948   3.051   3.859  1.00 95.46           C  
ATOM   4240  CB  ASN C 181      -6.850   3.262   2.500  1.00 95.46           C  
ATOM   4241  O   ASN C 181     -10.048   3.224   3.332  1.00 95.46           O  
ATOM   4242  CG  ASN C 181      -5.846   4.212   1.877  1.00 95.46           C  
ATOM   4243  ND2 ASN C 181      -4.833   3.657   1.223  1.00 95.46           N  
ATOM   4244  OD1 ASN C 181      -5.980   5.434   1.984  1.00 95.46           O  
ATOM   4245  N   LEU C 182      -8.746   2.200   4.754  1.00 95.71           N  
ATOM   4246  CA  LEU C 182      -9.803   1.279   5.156  1.00 95.71           C  
ATOM   4247  C   LEU C 182     -10.875   2.001   5.965  1.00 95.71           C  
ATOM   4248  CB  LEU C 182      -9.223   0.121   5.972  1.00 95.71           C  
ATOM   4249  O   LEU C 182     -12.064   1.698   5.839  1.00 95.71           O  
ATOM   4250  CG  LEU C 182      -8.353  -0.878   5.209  1.00 95.71           C  
ATOM   4251  CD1 LEU C 182      -7.788  -1.926   6.162  1.00 95.71           C  
ATOM   4252  CD2 LEU C 182      -9.153  -1.540   4.092  1.00 95.71           C  
ATOM   4253  N   GLN C 183     -10.505   2.903   6.797  1.00 94.01           N  
ATOM   4254  CA  GLN C 183     -11.451   3.692   7.577  1.00 94.01           C  
ATOM   4255  C   GLN C 183     -12.371   4.505   6.669  1.00 94.01           C  
ATOM   4256  CB  GLN C 183     -10.710   4.621   8.540  1.00 94.01           C  
ATOM   4257  O   GLN C 183     -13.559   4.659   6.959  1.00 94.01           O  
ATOM   4258  CG  GLN C 183     -10.280   3.947   9.836  1.00 94.01           C  
ATOM   4259  CD  GLN C 183      -9.593   4.902  10.795  1.00 94.01           C  
ATOM   4260  NE2 GLN C 183      -9.481   4.497  12.055  1.00 94.01           N  
ATOM   4261  OE1 GLN C 183      -9.167   5.993  10.405  1.00 94.01           O  
ATOM   4262  N   ARG C 184     -11.764   5.001   5.587  1.00 90.82           N  
ATOM   4263  CA  ARG C 184     -12.533   5.805   4.643  1.00 90.82           C  
ATOM   4264  C   ARG C 184     -13.541   4.947   3.886  1.00 90.82           C  
ATOM   4265  CB  ARG C 184     -11.603   6.514   3.656  1.00 90.82           C  
ATOM   4266  O   ARG C 184     -14.681   5.363   3.669  1.00 90.82           O  
ATOM   4267  CG  ARG C 184     -10.866   7.704   4.250  1.00 90.82           C  
ATOM   4268  CD  ARG C 184     -10.084   8.469   3.192  1.00 90.82           C  
ATOM   4269  NE  ARG C 184      -8.876   9.074   3.746  1.00 90.82           N  
ATOM   4270  NH1 ARG C 184      -7.419   7.905   2.387  1.00 90.82           N  
ATOM   4271  NH2 ARG C 184      -6.610   9.401   3.924  1.00 90.82           N  
ATOM   4272  CZ  ARG C 184      -7.638   8.792   3.351  1.00 90.82           C  
ATOM   4273  N   GLN C 185     -13.210   3.686   3.608  1.00 88.04           N  
ATOM   4274  CA  GLN C 185     -14.014   2.829   2.744  1.00 88.04           C  
ATOM   4275  C   GLN C 185     -14.956   1.951   3.562  1.00 88.04           C  
ATOM   4276  CB  GLN C 185     -13.116   1.959   1.863  1.00 88.04           C  
ATOM   4277  O   GLN C 185     -16.057   1.625   3.113  1.00 88.04           O  
ATOM   4278  CG  GLN C 185     -12.383   2.733   0.777  1.00 88.04           C  
ATOM   4279  CD  GLN C 185     -11.426   1.865  -0.018  1.00 88.04           C  
ATOM   4280  NE2 GLN C 185     -10.347   2.467  -0.509  1.00 88.04           N  
ATOM   4281  OE1 GLN C 185     -11.653   0.663  -0.190  1.00 88.04           O  
ATOM   4282  N   PHE C 186     -14.464   1.612   4.750  1.00 87.68           N  
ATOM   4283  CA  PHE C 186     -15.218   0.675   5.574  1.00 87.68           C  
ATOM   4284  C   PHE C 186     -15.376   1.209   6.993  1.00 87.68           C  
ATOM   4285  CB  PHE C 186     -14.529  -0.693   5.602  1.00 87.68           C  
ATOM   4286  O   PHE C 186     -14.913   0.587   7.951  1.00 87.68           O  
ATOM   4287  CG  PHE C 186     -14.338  -1.304   4.240  1.00 87.68           C  
ATOM   4288  CD1 PHE C 186     -15.354  -2.041   3.645  1.00 87.68           C  
ATOM   4289  CD2 PHE C 186     -13.141  -1.142   3.555  1.00 87.68           C  
ATOM   4290  CE1 PHE C 186     -15.180  -2.608   2.385  1.00 87.68           C  
ATOM   4291  CE2 PHE C 186     -12.960  -1.705   2.295  1.00 87.68           C  
ATOM   4292  CZ  PHE C 186     -13.980  -2.439   1.712  1.00 87.68           C  
ATOM   4293  N   ARG C 187     -16.150   2.247   7.198  1.00 84.88           N  
ATOM   4294  CA  ARG C 187     -16.265   2.928   8.483  1.00 84.88           C  
ATOM   4295  C   ARG C 187     -16.813   1.990   9.553  1.00 84.88           C  
ATOM   4296  CB  ARG C 187     -17.162   4.162   8.359  1.00 84.88           C  
ATOM   4297  O   ARG C 187     -16.263   1.906  10.653  1.00 84.88           O  
ATOM   4298  CG  ARG C 187     -16.574   5.266   7.494  1.00 84.88           C  
ATOM   4299  CD  ARG C 187     -17.400   6.542   7.571  1.00 84.88           C  
ATOM   4300  NE  ARG C 187     -16.688   7.681   6.997  1.00 84.88           N  
ATOM   4301  NH1 ARG C 187     -18.359   9.213   7.438  1.00 84.88           N  
ATOM   4302  NH2 ARG C 187     -16.427   9.884   6.403  1.00 84.88           N  
ATOM   4303  CZ  ARG C 187     -17.160   8.923   6.948  1.00 84.88           C  
ATOM   4304  N   GLY C 188     -17.809   1.186   9.275  1.00 84.92           N  
ATOM   4305  CA  GLY C 188     -18.438   0.275  10.218  1.00 84.92           C  
ATOM   4306  C   GLY C 188     -17.502  -0.810  10.714  1.00 84.92           C  
ATOM   4307  O   GLY C 188     -17.040  -0.765  11.856  1.00 84.92           O  
ATOM   4308  N   PRO C 189     -16.997  -1.587   9.813  1.00 88.72           N  
ATOM   4309  CA  PRO C 189     -16.124  -2.698  10.199  1.00 88.72           C  
ATOM   4310  C   PRO C 189     -14.834  -2.230  10.868  1.00 88.72           C  
ATOM   4311  CB  PRO C 189     -15.828  -3.393   8.867  1.00 88.72           C  
ATOM   4312  O   PRO C 189     -14.244  -2.966  11.663  1.00 88.72           O  
ATOM   4313  CG  PRO C 189     -16.973  -3.024   7.981  1.00 88.72           C  
ATOM   4314  CD  PRO C 189     -17.427  -1.638   8.340  1.00 88.72           C  
ATOM   4315  N   MET C 190     -14.455  -1.027  10.592  1.00 92.75           N  
ATOM   4316  CA  MET C 190     -13.190  -0.517  11.113  1.00 92.75           C  
ATOM   4317  C   MET C 190     -13.382   0.109  12.490  1.00 92.75           C  
ATOM   4318  CB  MET C 190     -12.587   0.509  10.152  1.00 92.75           C  
ATOM   4319  O   MET C 190     -12.407   0.415  13.179  1.00 92.75           O  
ATOM   4320  CG  MET C 190     -11.877  -0.111   8.959  1.00 92.75           C  
ATOM   4321  SD  MET C 190     -10.403  -1.088   9.448  1.00 92.75           S  
ATOM   4322  CE  MET C 190      -9.343   0.235  10.095  1.00 92.75           C  
ATOM   4323  N   ALA C 191     -14.625   0.251  12.892  1.00 88.60           N  
ATOM   4324  CA  ALA C 191     -14.950   0.984  14.112  1.00 88.60           C  
ATOM   4325  C   ALA C 191     -14.331   0.313  15.336  1.00 88.60           C  
ATOM   4326  CB  ALA C 191     -16.464   1.096  14.279  1.00 88.60           C  
ATOM   4327  O   ALA C 191     -13.883   0.992  16.263  1.00 88.60           O  
ATOM   4328  N   ALA C 192     -14.181  -0.982  15.293  1.00 88.42           N  
ATOM   4329  CA  ALA C 192     -13.705  -1.724  16.459  1.00 88.42           C  
ATOM   4330  C   ALA C 192     -12.230  -2.088  16.312  1.00 88.42           C  
ATOM   4331  CB  ALA C 192     -14.543  -2.983  16.667  1.00 88.42           C  
ATOM   4332  O   ALA C 192     -11.663  -2.767  17.172  1.00 88.42           O  
ATOM   4333  N   ILE C 193     -11.638  -1.595  15.279  1.00 91.86           N  
ATOM   4334  CA  ILE C 193     -10.245  -1.959  15.046  1.00 91.86           C  
ATOM   4335  C   ILE C 193      -9.332  -0.818  15.490  1.00 91.86           C  
ATOM   4336  CB  ILE C 193      -9.991  -2.301  13.560  1.00 91.86           C  
ATOM   4337  O   ILE C 193      -9.462   0.311  15.011  1.00 91.86           O  
ATOM   4338  CG1 ILE C 193     -10.847  -3.499  13.135  1.00 91.86           C  
ATOM   4339  CG2 ILE C 193      -8.504  -2.575  13.316  1.00 91.86           C  
ATOM   4340  CD1 ILE C 193     -10.719  -3.859  11.661  1.00 91.86           C  
ATOM   4341  N   SER C 194      -8.379  -1.202  16.394  1.00 93.29           N  
ATOM   4342  CA  SER C 194      -7.463  -0.213  16.953  1.00 93.29           C  
ATOM   4343  C   SER C 194      -6.178  -0.126  16.137  1.00 93.29           C  
ATOM   4344  CB  SER C 194      -7.131  -0.552  18.407  1.00 93.29           C  
ATOM   4345  O   SER C 194      -5.720  -1.127  15.582  1.00 93.29           O  
ATOM   4346  OG  SER C 194      -8.311  -0.626  19.189  1.00 93.29           O  
ATOM   4347  N   PHE C 195      -5.704   1.087  16.057  1.00 95.33           N  
ATOM   4348  CA  PHE C 195      -4.433   1.341  15.388  1.00 95.33           C  
ATOM   4349  C   PHE C 195      -3.502   2.150  16.284  1.00 95.33           C  
ATOM   4350  CB  PHE C 195      -4.659   2.079  14.064  1.00 95.33           C  
ATOM   4351  O   PHE C 195      -3.935   3.097  16.944  1.00 95.33           O  
ATOM   4352  CG  PHE C 195      -3.411   2.238  13.238  1.00 95.33           C  
ATOM   4353  CD1 PHE C 195      -2.737   3.452  13.200  1.00 95.33           C  
ATOM   4354  CD2 PHE C 195      -2.912   1.173  12.500  1.00 95.33           C  
ATOM   4355  CE1 PHE C 195      -1.582   3.603  12.436  1.00 95.33           C  
ATOM   4356  CE2 PHE C 195      -1.759   1.316  11.734  1.00 95.33           C  
ATOM   4357  CZ  PHE C 195      -1.095   2.532  11.703  1.00 95.33           C  
ATOM   4358  N   PRO C 196      -2.235   1.726  16.330  1.00 92.29           N  
ATOM   4359  CA  PRO C 196      -1.288   2.466  17.167  1.00 92.29           C  
ATOM   4360  C   PRO C 196      -1.144   3.927  16.745  1.00 92.29           C  
ATOM   4361  CB  PRO C 196       0.026   1.708  16.967  1.00 92.29           C  
ATOM   4362  O   PRO C 196      -1.013   4.219  15.554  1.00 92.29           O  
ATOM   4363  CG  PRO C 196      -0.121   1.032  15.641  1.00 92.29           C  
ATOM   4364  CD  PRO C 196      -1.578   0.756  15.406  1.00 92.29           C  
ATOM   4365  N   ARG C 197      -1.039   4.762  17.660  1.00 89.89           N  
ATOM   4366  CA  ARG C 197      -0.997   6.200  17.415  1.00 89.89           C  
ATOM   4367  C   ARG C 197       0.383   6.634  16.933  1.00 89.89           C  
ATOM   4368  CB  ARG C 197      -1.378   6.973  18.679  1.00 89.89           C  
ATOM   4369  O   ARG C 197       1.395   6.044  17.319  1.00 89.89           O  
ATOM   4370  CG  ARG C 197      -2.825   6.784  19.104  1.00 89.89           C  
ATOM   4371  CD  ARG C 197      -3.173   7.637  20.316  1.00 89.89           C  
ATOM   4372  NE  ARG C 197      -4.605   7.608  20.602  1.00 89.89           N  
ATOM   4373  NH1 ARG C 197      -4.512   9.194  22.279  1.00 89.89           N  
ATOM   4374  NH2 ARG C 197      -6.517   8.242  21.706  1.00 89.89           N  
ATOM   4375  CZ  ARG C 197      -5.208   8.348  21.529  1.00 89.89           C  
ATOM   4376  N   LYS C 198       0.320   7.729  16.239  1.00 87.89           N  
ATOM   4377  CA  LYS C 198       1.572   8.323  15.779  1.00 87.89           C  
ATOM   4378  C   LYS C 198       2.298   9.030  16.921  1.00 87.89           C  
ATOM   4379  CB  LYS C 198       1.313   9.304  14.635  1.00 87.89           C  
ATOM   4380  O   LYS C 198       1.676   9.746  17.709  1.00 87.89           O  
ATOM   4381  CG  LYS C 198       2.577   9.827  13.969  1.00 87.89           C  
ATOM   4382  CD  LYS C 198       2.254  10.695  12.760  1.00 87.89           C  
ATOM   4383  CE  LYS C 198       3.518  11.152  12.044  1.00 87.89           C  
ATOM   4384  NZ  LYS C 198       3.205  11.959  10.827  1.00 87.89           N  
ATOM   4385  N   ARG C 199       3.601   8.815  17.032  1.00 86.49           N  
ATOM   4386  CA  ARG C 199       4.443   9.473  18.026  1.00 86.49           C  
ATOM   4387  C   ARG C 199       5.439  10.417  17.360  1.00 86.49           C  
ATOM   4388  CB  ARG C 199       5.187   8.438  18.872  1.00 86.49           C  
ATOM   4389  O   ARG C 199       6.076  10.057  16.368  1.00 86.49           O  
ATOM   4390  CG  ARG C 199       4.281   7.607  19.766  1.00 86.49           C  
ATOM   4391  CD  ARG C 199       5.075   6.824  20.802  1.00 86.49           C  
ATOM   4392  NE  ARG C 199       5.376   7.637  21.977  1.00 86.49           N  
ATOM   4393  NH1 ARG C 199       6.343   5.915  23.176  1.00 86.49           N  
ATOM   4394  NH2 ARG C 199       6.198   8.013  24.088  1.00 86.49           N  
ATOM   4395  CZ  ARG C 199       5.972   7.186  23.078  1.00 86.49           C  
ATOM   4396  N   LEU C 200       5.559  11.551  17.966  1.00 81.57           N  
ATOM   4397  CA  LEU C 200       6.460  12.534  17.375  1.00 81.57           C  
ATOM   4398  C   LEU C 200       7.866  12.396  17.950  1.00 81.57           C  
ATOM   4399  CB  LEU C 200       5.936  13.953  17.612  1.00 81.57           C  
ATOM   4400  O   LEU C 200       8.839  12.838  17.334  1.00 81.57           O  
ATOM   4401  CG  LEU C 200       4.615  14.310  16.930  1.00 81.57           C  
ATOM   4402  CD1 LEU C 200       4.061  15.613  17.497  1.00 81.57           C  
ATOM   4403  CD2 LEU C 200       4.804  14.416  15.420  1.00 81.57           C  
ATOM   4404  N   ARG C 201       8.029  11.800  19.040  1.00 84.21           N  
ATOM   4405  CA  ARG C 201       9.317  11.563  19.683  1.00 84.21           C  
ATOM   4406  C   ARG C 201       9.435  10.118  20.157  1.00 84.21           C  
ATOM   4407  CB  ARG C 201       9.514  12.519  20.862  1.00 84.21           C  
ATOM   4408  O   ARG C 201       8.437   9.396  20.219  1.00 84.21           O  
ATOM   4409  CG  ARG C 201       9.532  13.987  20.468  1.00 84.21           C  
ATOM   4410  CD  ARG C 201       9.778  14.890  21.668  1.00 84.21           C  
ATOM   4411  NE  ARG C 201       9.891  16.292  21.274  1.00 84.21           N  
ATOM   4412  NH1 ARG C 201      10.291  17.075  23.410  1.00 84.21           N  
ATOM   4413  NH2 ARG C 201      10.215  18.535  21.645  1.00 84.21           N  
ATOM   4414  CZ  ARG C 201      10.132  17.297  22.111  1.00 84.21           C  
ATOM   4415  N   ARG C 202      10.721   9.622  20.253  1.00 86.45           N  
ATOM   4416  CA  ARG C 202      11.056   8.321  20.825  1.00 86.45           C  
ATOM   4417  C   ARG C 202      10.543   7.187  19.944  1.00 86.45           C  
ATOM   4418  CB  ARG C 202      10.480   8.190  22.237  1.00 86.45           C  
ATOM   4419  O   ARG C 202      10.099   6.154  20.450  1.00 86.45           O  
ATOM   4420  CG  ARG C 202      11.080   9.162  23.240  1.00 86.45           C  
ATOM   4421  CD  ARG C 202      10.631   8.855  24.662  1.00 86.45           C  
ATOM   4422  NE  ARG C 202      11.138   9.840  25.612  1.00 86.45           N  
ATOM   4423  NH1 ARG C 202      10.436   8.694  27.491  1.00 86.45           N  
ATOM   4424  NH2 ARG C 202      11.531  10.696  27.707  1.00 86.45           N  
ATOM   4425  CZ  ARG C 202      11.034   9.741  26.935  1.00 86.45           C  
ATOM   4426  N   ASN C 203      10.475   7.502  18.685  1.00 88.92           N  
ATOM   4427  CA  ASN C 203       9.968   6.541  17.712  1.00 88.92           C  
ATOM   4428  C   ASN C 203      10.941   5.382  17.509  1.00 88.92           C  
ATOM   4429  CB  ASN C 203       9.678   7.230  16.377  1.00 88.92           C  
ATOM   4430  O   ASN C 203      10.552   4.316  17.030  1.00 88.92           O  
ATOM   4431  CG  ASN C 203       8.446   8.112  16.431  1.00 88.92           C  
ATOM   4432  ND2 ASN C 203       8.514   9.266  15.778  1.00 88.92           N  
ATOM   4433  OD1 ASN C 203       7.442   7.760  17.055  1.00 88.92           O  
ATOM   4434  N   PHE C 204      12.160   5.653  18.016  1.00 89.14           N  
ATOM   4435  CA  PHE C 204      13.174   4.668  17.659  1.00 89.14           C  
ATOM   4436  C   PHE C 204      13.628   3.889  18.888  1.00 89.14           C  
ATOM   4437  CB  PHE C 204      14.376   5.348  16.995  1.00 89.14           C  
ATOM   4438  O   PHE C 204      14.619   3.157  18.834  1.00 89.14           O  
ATOM   4439  CG  PHE C 204      14.019   6.159  15.779  1.00 89.14           C  
ATOM   4440  CD1 PHE C 204      13.740   5.536  14.568  1.00 89.14           C  
ATOM   4441  CD2 PHE C 204      13.962   7.545  15.847  1.00 89.14           C  
ATOM   4442  CE1 PHE C 204      13.409   6.285  13.441  1.00 89.14           C  
ATOM   4443  CE2 PHE C 204      13.632   8.299  14.724  1.00 89.14           C  
ATOM   4444  CZ  PHE C 204      13.357   7.667  13.522  1.00 89.14           C  
ATOM   4445  N   THR C 205      12.927   4.048  19.953  1.00 89.00           N  
ATOM   4446  CA  THR C 205      13.247   3.306  21.168  1.00 89.00           C  
ATOM   4447  C   THR C 205      12.781   1.857  21.055  1.00 89.00           C  
ATOM   4448  CB  THR C 205      12.607   3.959  22.407  1.00 89.00           C  
ATOM   4449  O   THR C 205      11.794   1.569  20.374  1.00 89.00           O  
ATOM   4450  CG2 THR C 205      13.023   5.421  22.534  1.00 89.00           C  
ATOM   4451  OG1 THR C 205      11.181   3.887  22.294  1.00 89.00           O  
ATOM   4452  N   ALA C 206      13.480   0.959  21.770  1.00 89.19           N  
ATOM   4453  CA  ALA C 206      13.150  -0.464  21.766  1.00 89.19           C  
ATOM   4454  C   ALA C 206      11.729  -0.699  22.271  1.00 89.19           C  
ATOM   4455  CB  ALA C 206      14.149  -1.244  22.616  1.00 89.19           C  
ATOM   4456  O   ALA C 206      11.016  -1.564  21.758  1.00 89.19           O  
ATOM   4457  N   GLU C 207      11.358   0.019  23.191  1.00 89.90           N  
ATOM   4458  CA  GLU C 207      10.032  -0.125  23.783  1.00 89.90           C  
ATOM   4459  C   GLU C 207       8.937   0.210  22.773  1.00 89.90           C  
ATOM   4460  CB  GLU C 207       9.896   0.766  25.021  1.00 89.90           C  
ATOM   4461  O   GLU C 207       7.977  -0.547  22.617  1.00 89.90           O  
ATOM   4462  CG  GLU C 207       8.562   0.622  25.738  1.00 89.90           C  
ATOM   4463  CD  GLU C 207       8.432   1.528  26.953  1.00 89.90           C  
ATOM   4464  OE1 GLU C 207       7.353   1.543  27.586  1.00 89.90           O  
ATOM   4465  OE2 GLU C 207       9.419   2.229  27.272  1.00 89.90           O  
ATOM   4466  N   THR C 208       9.114   1.359  22.147  1.00 92.55           N  
ATOM   4467  CA  THR C 208       8.125   1.780  21.161  1.00 92.55           C  
ATOM   4468  C   THR C 208       8.053   0.783  20.007  1.00 92.55           C  
ATOM   4469  CB  THR C 208       8.447   3.182  20.611  1.00 92.55           C  
ATOM   4470  O   THR C 208       6.962   0.419  19.563  1.00 92.55           O  
ATOM   4471  CG2 THR C 208       7.407   3.623  19.586  1.00 92.55           C  
ATOM   4472  OG1 THR C 208       8.462   4.121  21.693  1.00 92.55           O  
ATOM   4473  N   ILE C 209       9.171   0.337  19.602  1.00 93.91           N  
ATOM   4474  CA  ILE C 209       9.252  -0.594  18.482  1.00 93.91           C  
ATOM   4475  C   ILE C 209       8.568  -1.908  18.853  1.00 93.91           C  
ATOM   4476  CB  ILE C 209      10.718  -0.852  18.066  1.00 93.91           C  
ATOM   4477  O   ILE C 209       7.807  -2.465  18.059  1.00 93.91           O  
ATOM   4478  CG1 ILE C 209      11.344   0.427  17.497  1.00 93.91           C  
ATOM   4479  CG2 ILE C 209      10.798  -1.998  17.053  1.00 93.91           C  
ATOM   4480  CD1 ILE C 209      12.841   0.321  17.240  1.00 93.91           C  
ATOM   4481  N   ALA C 210       8.784  -2.368  20.061  1.00 94.11           N  
ATOM   4482  CA  ALA C 210       8.173  -3.607  20.536  1.00 94.11           C  
ATOM   4483  C   ALA C 210       6.656  -3.467  20.634  1.00 94.11           C  
ATOM   4484  CB  ALA C 210       8.756  -4.003  21.891  1.00 94.11           C  
ATOM   4485  O   ALA C 210       5.916  -4.359  20.213  1.00 94.11           O  
ATOM   4486  N   ARG C 211       6.208  -2.392  21.169  1.00 94.18           N  
ATOM   4487  CA  ARG C 211       4.776  -2.147  21.305  1.00 94.18           C  
ATOM   4488  C   ARG C 211       4.107  -2.039  19.939  1.00 94.18           C  
ATOM   4489  CB  ARG C 211       4.523  -0.873  22.114  1.00 94.18           C  
ATOM   4490  O   ARG C 211       3.030  -2.600  19.723  1.00 94.18           O  
ATOM   4491  CG  ARG C 211       3.083  -0.713  22.576  1.00 94.18           C  
ATOM   4492  CD  ARG C 211       2.888   0.564  23.382  1.00 94.18           C  
ATOM   4493  NE  ARG C 211       3.595   0.509  24.659  1.00 94.18           N  
ATOM   4494  NH1 ARG C 211       4.883   2.386  24.261  1.00 94.18           N  
ATOM   4495  NH2 ARG C 211       5.106   1.232  26.230  1.00 94.18           N  
ATOM   4496  CZ  ARG C 211       4.527   1.376  25.047  1.00 94.18           C  
ATOM   4497  N   ARG C 212       4.767  -1.340  19.114  1.00 96.15           N  
ATOM   4498  CA  ARG C 212       4.230  -1.205  17.764  1.00 96.15           C  
ATOM   4499  C   ARG C 212       4.195  -2.553  17.051  1.00 96.15           C  
ATOM   4500  CB  ARG C 212       5.056  -0.205  16.953  1.00 96.15           C  
ATOM   4501  O   ARG C 212       3.232  -2.866  16.348  1.00 96.15           O  
ATOM   4502  CG  ARG C 212       4.736   1.250  17.259  1.00 96.15           C  
ATOM   4503  CD  ARG C 212       5.566   2.201  16.408  1.00 96.15           C  
ATOM   4504  NE  ARG C 212       5.192   3.594  16.637  1.00 96.15           N  
ATOM   4505  NH1 ARG C 212       6.926   4.479  15.394  1.00 96.15           N  
ATOM   4506  NH2 ARG C 212       5.420   5.869  16.421  1.00 96.15           N  
ATOM   4507  CZ  ARG C 212       5.847   4.644  16.150  1.00 96.15           C  
ATOM   4508  N   SER C 213       5.277  -3.296  17.236  1.00 96.73           N  
ATOM   4509  CA  SER C 213       5.337  -4.615  16.614  1.00 96.73           C  
ATOM   4510  C   SER C 213       4.121  -5.457  16.987  1.00 96.73           C  
ATOM   4511  CB  SER C 213       6.617  -5.343  17.024  1.00 96.73           C  
ATOM   4512  O   SER C 213       3.461  -6.023  16.113  1.00 96.73           O  
ATOM   4513  OG  SER C 213       7.762  -4.651  16.556  1.00 96.73           O  
ATOM   4514  N   ARG C 214       3.782  -5.508  18.234  1.00 96.28           N  
ATOM   4515  CA  ARG C 214       2.628  -6.265  18.706  1.00 96.28           C  
ATOM   4516  C   ARG C 214       1.328  -5.667  18.179  1.00 96.28           C  
ATOM   4517  CB  ARG C 214       2.602  -6.309  20.236  1.00 96.28           C  
ATOM   4518  O   ARG C 214       0.415  -6.398  17.790  1.00 96.28           O  
ATOM   4519  CG  ARG C 214       3.666  -7.208  20.844  1.00 96.28           C  
ATOM   4520  CD  ARG C 214       3.560  -7.261  22.362  1.00 96.28           C  
ATOM   4521  NE  ARG C 214       4.783  -7.774  22.971  1.00 96.28           N  
ATOM   4522  NH1 ARG C 214       3.816  -8.240  25.016  1.00 96.28           N  
ATOM   4523  NH2 ARG C 214       6.041  -8.672  24.670  1.00 96.28           N  
ATOM   4524  CZ  ARG C 214       4.877  -8.227  24.218  1.00 96.28           C  
ATOM   4525  N   ALA C 215       1.280  -4.370  18.154  1.00 96.70           N  
ATOM   4526  CA  ALA C 215       0.084  -3.681  17.678  1.00 96.70           C  
ATOM   4527  C   ALA C 215      -0.161  -3.963  16.199  1.00 96.70           C  
ATOM   4528  CB  ALA C 215       0.205  -2.178  17.917  1.00 96.70           C  
ATOM   4529  O   ALA C 215      -1.307  -4.129  15.773  1.00 96.70           O  
ATOM   4530  N   PHE C 216       0.915  -4.053  15.426  1.00 97.93           N  
ATOM   4531  CA  PHE C 216       0.789  -4.343  14.002  1.00 97.93           C  
ATOM   4532  C   PHE C 216       0.271  -5.759  13.782  1.00 97.93           C  
ATOM   4533  CB  PHE C 216       2.135  -4.161  13.293  1.00 97.93           C  
ATOM   4534  O   PHE C 216      -0.597  -5.984  12.936  1.00 97.93           O  
ATOM   4535  CG  PHE C 216       2.586  -2.727  13.207  1.00 97.93           C  
ATOM   4536  CD1 PHE C 216       1.660  -1.691  13.211  1.00 97.93           C  
ATOM   4537  CD2 PHE C 216       3.937  -2.416  13.122  1.00 97.93           C  
ATOM   4538  CE1 PHE C 216       2.075  -0.364  13.131  1.00 97.93           C  
ATOM   4539  CE2 PHE C 216       4.359  -1.092  13.042  1.00 97.93           C  
ATOM   4540  CZ  PHE C 216       3.426  -0.068  13.045  1.00 97.93           C  
ATOM   4541  N   GLU C 217       0.802  -6.674  14.536  1.00 97.01           N  
ATOM   4542  CA  GLU C 217       0.341  -8.056  14.443  1.00 97.01           C  
ATOM   4543  C   GLU C 217      -1.151  -8.162  14.746  1.00 97.01           C  
ATOM   4544  CB  GLU C 217       1.136  -8.953  15.396  1.00 97.01           C  
ATOM   4545  O   GLU C 217      -1.896  -8.804  14.003  1.00 97.01           O  
ATOM   4546  CG  GLU C 217       2.610  -9.075  15.040  1.00 97.01           C  
ATOM   4547  CD  GLU C 217       3.413  -9.857  16.067  1.00 97.01           C  
ATOM   4548  OE1 GLU C 217       4.643 -10.007  15.890  1.00 97.01           O  
ATOM   4549  OE2 GLU C 217       2.807 -10.324  17.057  1.00 97.01           O  
ATOM   4550  N   GLN C 218      -1.565  -7.531  15.788  1.00 95.33           N  
ATOM   4551  CA  GLN C 218      -2.968  -7.549  16.189  1.00 95.33           C  
ATOM   4552  C   GLN C 218      -3.845  -6.853  15.152  1.00 95.33           C  
ATOM   4553  CB  GLN C 218      -3.145  -6.886  17.556  1.00 95.33           C  
ATOM   4554  O   GLN C 218      -4.920  -7.348  14.808  1.00 95.33           O  
ATOM   4555  CG  GLN C 218      -2.639  -7.730  18.718  1.00 95.33           C  
ATOM   4556  CD  GLN C 218      -2.718  -7.004  20.048  1.00 95.33           C  
ATOM   4557  NE2 GLN C 218      -2.243  -7.651  21.106  1.00 95.33           N  
ATOM   4558  OE1 GLN C 218      -3.202  -5.870  20.124  1.00 95.33           O  
ATOM   4559  N   PHE C 219      -3.303  -5.743  14.676  1.00 97.37           N  
ATOM   4560  CA  PHE C 219      -4.020  -4.972  13.666  1.00 97.37           C  
ATOM   4561  C   PHE C 219      -4.305  -5.824  12.436  1.00 97.37           C  
ATOM   4562  CB  PHE C 219      -3.218  -3.728  13.269  1.00 97.37           C  
ATOM   4563  O   PHE C 219      -5.456  -5.943  12.009  1.00 97.37           O  
ATOM   4564  CG  PHE C 219      -3.811  -2.967  12.114  1.00 97.37           C  
ATOM   4565  CD1 PHE C 219      -3.147  -2.899  10.895  1.00 97.37           C  
ATOM   4566  CD2 PHE C 219      -5.033  -2.321  12.247  1.00 97.37           C  
ATOM   4567  CE1 PHE C 219      -3.694  -2.195   9.824  1.00 97.37           C  
ATOM   4568  CE2 PHE C 219      -5.585  -1.616  11.182  1.00 97.37           C  
ATOM   4569  CZ  PHE C 219      -4.913  -1.553   9.971  1.00 97.37           C  
ATOM   4570  N   LEU C 220      -3.325  -6.485  11.934  1.00 97.23           N  
ATOM   4571  CA  LEU C 220      -3.474  -7.306  10.737  1.00 97.23           C  
ATOM   4572  C   LEU C 220      -4.330  -8.535  11.024  1.00 97.23           C  
ATOM   4573  CB  LEU C 220      -2.103  -7.736  10.208  1.00 97.23           C  
ATOM   4574  O   LEU C 220      -5.111  -8.964  10.172  1.00 97.23           O  
ATOM   4575  CG  LEU C 220      -1.214  -6.625   9.647  1.00 97.23           C  
ATOM   4576  CD1 LEU C 220       0.151  -7.184   9.260  1.00 97.23           C  
ATOM   4577  CD2 LEU C 220      -1.883  -5.958   8.450  1.00 97.23           C  
ATOM   4578  N   GLY C 221      -4.166  -9.075  12.195  1.00 94.64           N  
ATOM   4579  CA  GLY C 221      -5.011 -10.185  12.604  1.00 94.64           C  
ATOM   4580  C   GLY C 221      -6.486  -9.834  12.631  1.00 94.64           C  
ATOM   4581  O   GLY C 221      -7.322 -10.603  12.151  1.00 94.64           O  
ATOM   4582  N   HIS C 222      -6.738  -8.653  13.152  1.00 94.73           N  
ATOM   4583  CA  HIS C 222      -8.123  -8.202  13.237  1.00 94.73           C  
ATOM   4584  C   HIS C 222      -8.701  -7.931  11.852  1.00 94.73           C  
ATOM   4585  CB  HIS C 222      -8.224  -6.946  14.104  1.00 94.73           C  
ATOM   4586  O   HIS C 222      -9.862  -8.250  11.586  1.00 94.73           O  
ATOM   4587  CG  HIS C 222      -8.165  -7.223  15.572  1.00 94.73           C  
ATOM   4588  CD2 HIS C 222      -9.133  -7.582  16.449  1.00 94.73           C  
ATOM   4589  ND1 HIS C 222      -6.998  -7.138  16.299  1.00 94.73           N  
ATOM   4590  CE1 HIS C 222      -7.250  -7.434  17.563  1.00 94.73           C  
ATOM   4591  NE2 HIS C 222      -8.539  -7.707  17.681  1.00 94.73           N  
ATOM   4592  N   LEU C 223      -7.878  -7.347  11.050  1.00 95.28           N  
ATOM   4593  CA  LEU C 223      -8.336  -7.075   9.692  1.00 95.28           C  
ATOM   4594  C   LEU C 223      -8.706  -8.369   8.973  1.00 95.28           C  
ATOM   4595  CB  LEU C 223      -7.258  -6.329   8.901  1.00 95.28           C  
ATOM   4596  O   LEU C 223      -9.733  -8.435   8.295  1.00 95.28           O  
ATOM   4597  CG  LEU C 223      -6.973  -4.890   9.336  1.00 95.28           C  
ATOM   4598  CD1 LEU C 223      -5.844  -4.298   8.499  1.00 95.28           C  
ATOM   4599  CD2 LEU C 223      -8.233  -4.038   9.224  1.00 95.28           C  
ATOM   4600  N   GLN C 224      -7.935  -9.395   9.182  1.00 92.15           N  
ATOM   4601  CA  GLN C 224      -8.148 -10.672   8.509  1.00 92.15           C  
ATOM   4602  C   GLN C 224      -9.370 -11.393   9.071  1.00 92.15           C  
ATOM   4603  CB  GLN C 224      -6.909 -11.561   8.638  1.00 92.15           C  
ATOM   4604  O   GLN C 224      -9.979 -12.218   8.387  1.00 92.15           O  
ATOM   4605  CG  GLN C 224      -5.872 -11.332   7.547  1.00 92.15           C  
ATOM   4606  CD  GLN C 224      -6.383 -11.693   6.166  1.00 92.15           C  
ATOM   4607  NE2 GLN C 224      -5.475 -11.775   5.200  1.00 92.15           N  
ATOM   4608  OE1 GLN C 224      -7.585 -11.899   5.968  1.00 92.15           O  
ATOM   4609  N   ALA C 225      -9.768 -11.089  10.236  1.00 89.15           N  
ATOM   4610  CA  ALA C 225     -10.879 -11.759  10.907  1.00 89.15           C  
ATOM   4611  C   ALA C 225     -12.221 -11.229  10.409  1.00 89.15           C  
ATOM   4612  CB  ALA C 225     -10.771 -11.585  12.420  1.00 89.15           C  
ATOM   4613  O   ALA C 225     -13.253 -11.885  10.568  1.00 89.15           O  
ATOM   4614  N   VAL C 226     -12.135 -10.066   9.810  1.00 89.17           N  
ATOM   4615  CA  VAL C 226     -13.353  -9.447   9.296  1.00 89.17           C  
ATOM   4616  C   VAL C 226     -13.465  -9.698   7.794  1.00 89.17           C  
ATOM   4617  CB  VAL C 226     -13.385  -7.930   9.588  1.00 89.17           C  
ATOM   4618  O   VAL C 226     -12.722  -9.113   7.003  1.00 89.17           O  
ATOM   4619  CG1 VAL C 226     -14.691  -7.313   9.091  1.00 89.17           C  
ATOM   4620  CG2 VAL C 226     -13.202  -7.671  11.082  1.00 89.17           C  
ATOM   4621  N   PRO C 227     -14.427 -10.467   7.324  1.00 84.63           N  
ATOM   4622  CA  PRO C 227     -14.535 -10.910   5.932  1.00 84.63           C  
ATOM   4623  C   PRO C 227     -14.551  -9.747   4.942  1.00 84.63           C  
ATOM   4624  CB  PRO C 227     -15.864 -11.668   5.905  1.00 84.63           C  
ATOM   4625  O   PRO C 227     -13.865  -9.794   3.918  1.00 84.63           O  
ATOM   4626  CG  PRO C 227     -16.040 -12.179   7.299  1.00 84.63           C  
ATOM   4627  CD  PRO C 227     -15.472 -11.168   8.253  1.00 84.63           C  
ATOM   4628  N   GLU C 228     -15.306  -8.667   5.294  1.00 86.89           N  
ATOM   4629  CA  GLU C 228     -15.389  -7.521   4.393  1.00 86.89           C  
ATOM   4630  C   GLU C 228     -14.024  -6.868   4.203  1.00 86.89           C  
ATOM   4631  CB  GLU C 228     -16.395  -6.494   4.921  1.00 86.89           C  
ATOM   4632  O   GLU C 228     -13.708  -6.383   3.114  1.00 86.89           O  
ATOM   4633  CG  GLU C 228     -17.828  -7.005   4.969  1.00 86.89           C  
ATOM   4634  CD  GLU C 228     -18.179  -7.682   6.284  1.00 86.89           C  
ATOM   4635  OE1 GLU C 228     -19.357  -8.059   6.477  1.00 86.89           O  
ATOM   4636  OE2 GLU C 228     -17.270  -7.834   7.130  1.00 86.89           O  
ATOM   4637  N   LEU C 229     -13.197  -6.928   5.242  1.00 92.15           N  
ATOM   4638  CA  LEU C 229     -11.883  -6.296   5.195  1.00 92.15           C  
ATOM   4639  C   LEU C 229     -10.853  -7.229   4.566  1.00 92.15           C  
ATOM   4640  CB  LEU C 229     -11.432  -5.892   6.601  1.00 92.15           C  
ATOM   4641  O   LEU C 229      -9.917  -6.772   3.906  1.00 92.15           O  
ATOM   4642  CG  LEU C 229     -12.285  -4.840   7.312  1.00 92.15           C  
ATOM   4643  CD1 LEU C 229     -11.799  -4.642   8.743  1.00 92.15           C  
ATOM   4644  CD2 LEU C 229     -12.258  -3.523   6.545  1.00 92.15           C  
ATOM   4645  N   ARG C 230     -11.049  -8.433   4.725  1.00 89.52           N  
ATOM   4646  CA  ARG C 230     -10.109  -9.440   4.243  1.00 89.52           C  
ATOM   4647  C   ARG C 230      -9.956  -9.364   2.727  1.00 89.52           C  
ATOM   4648  CB  ARG C 230     -10.565 -10.842   4.654  1.00 89.52           C  
ATOM   4649  O   ARG C 230      -8.864  -9.582   2.197  1.00 89.52           O  
ATOM   4650  CG  ARG C 230      -9.610 -11.948   4.235  1.00 89.52           C  
ATOM   4651  CD  ARG C 230     -10.141 -13.324   4.609  1.00 89.52           C  
ATOM   4652  NE  ARG C 230     -10.374 -13.439   6.046  1.00 89.52           N  
ATOM   4653  NH1 ARG C 230     -12.287 -14.718   5.843  1.00 89.52           N  
ATOM   4654  NH2 ARG C 230     -11.504 -14.140   7.918  1.00 89.52           N  
ATOM   4655  CZ  ARG C 230     -11.388 -14.099   6.599  1.00 89.52           C  
ATOM   4656  N   HIS C 231     -10.989  -8.955   2.077  1.00 86.60           N  
ATOM   4657  CA  HIS C 231     -10.969  -8.965   0.618  1.00 86.60           C  
ATOM   4658  C   HIS C 231     -10.874  -7.550   0.059  1.00 86.60           C  
ATOM   4659  CB  HIS C 231     -12.214  -9.664   0.070  1.00 86.60           C  
ATOM   4660  O   HIS C 231     -11.031  -7.342  -1.147  1.00 86.60           O  
ATOM   4661  CG  HIS C 231     -12.286 -11.118   0.413  1.00 86.60           C  
ATOM   4662  CD2 HIS C 231     -11.696 -12.196  -0.156  1.00 86.60           C  
ATOM   4663  ND1 HIS C 231     -13.043 -11.599   1.459  1.00 86.60           N  
ATOM   4664  CE1 HIS C 231     -12.915 -12.914   1.520  1.00 86.60           C  
ATOM   4665  NE2 HIS C 231     -12.103 -13.301   0.551  1.00 86.60           N  
ATOM   4666  N   ALA C 232     -10.655  -6.658   1.014  1.00 92.28           N  
ATOM   4667  CA  ALA C 232     -10.492  -5.281   0.555  1.00 92.28           C  
ATOM   4668  C   ALA C 232      -9.246  -5.136  -0.314  1.00 92.28           C  
ATOM   4669  CB  ALA C 232     -10.419  -4.329   1.747  1.00 92.28           C  
ATOM   4670  O   ALA C 232      -8.171  -5.622   0.046  1.00 92.28           O  
ATOM   4671  N   PRO C 233      -9.369  -4.511  -1.460  1.00 92.83           N  
ATOM   4672  CA  PRO C 233      -8.233  -4.331  -2.367  1.00 92.83           C  
ATOM   4673  C   PRO C 233      -7.039  -3.659  -1.691  1.00 92.83           C  
ATOM   4674  CB  PRO C 233      -8.803  -3.443  -3.475  1.00 92.83           C  
ATOM   4675  O   PRO C 233      -5.890  -4.016  -1.964  1.00 92.83           O  
ATOM   4676  CG  PRO C 233     -10.277  -3.688  -3.440  1.00 92.83           C  
ATOM   4677  CD  PRO C 233     -10.675  -4.004  -2.027  1.00 92.83           C  
ATOM   4678  N   ASP C 234      -7.304  -2.707  -0.782  1.00 95.98           N  
ATOM   4679  CA  ASP C 234      -6.225  -1.989  -0.109  1.00 95.98           C  
ATOM   4680  C   ASP C 234      -5.419  -2.924   0.789  1.00 95.98           C  
ATOM   4681  CB  ASP C 234      -6.785  -0.824   0.711  1.00 95.98           C  
ATOM   4682  O   ASP C 234      -4.208  -2.754   0.944  1.00 95.98           O  
ATOM   4683  CG  ASP C 234      -7.279   0.324  -0.151  1.00 95.98           C  
ATOM   4684  OD1 ASP C 234      -6.546   0.760  -1.065  1.00 95.98           O  
ATOM   4685  OD2 ASP C 234      -8.410   0.801   0.089  1.00 95.98           O  
ATOM   4686  N   LEU C 235      -6.090  -3.816   1.397  1.00 96.04           N  
ATOM   4687  CA  LEU C 235      -5.384  -4.787   2.226  1.00 96.04           C  
ATOM   4688  C   LEU C 235      -4.561  -5.740   1.365  1.00 96.04           C  
ATOM   4689  CB  LEU C 235      -6.373  -5.580   3.084  1.00 96.04           C  
ATOM   4690  O   LEU C 235      -3.411  -6.043   1.692  1.00 96.04           O  
ATOM   4691  CG  LEU C 235      -5.766  -6.594   4.056  1.00 96.04           C  
ATOM   4692  CD1 LEU C 235      -4.817  -5.896   5.024  1.00 96.04           C  
ATOM   4693  CD2 LEU C 235      -6.864  -7.331   4.814  1.00 96.04           C  
ATOM   4694  N   GLN C 236      -5.107  -6.142   0.301  1.00 94.08           N  
ATOM   4695  CA  GLN C 236      -4.374  -6.994  -0.629  1.00 94.08           C  
ATOM   4696  C   GLN C 236      -3.124  -6.291  -1.150  1.00 94.08           C  
ATOM   4697  CB  GLN C 236      -5.269  -7.409  -1.798  1.00 94.08           C  
ATOM   4698  O   GLN C 236      -2.029  -6.858  -1.121  1.00 94.08           O  
ATOM   4699  CG  GLN C 236      -6.435  -8.301  -1.393  1.00 94.08           C  
ATOM   4700  CD  GLN C 236      -5.986  -9.644  -0.850  1.00 94.08           C  
ATOM   4701  NE2 GLN C 236      -6.734 -10.175   0.112  1.00 94.08           N  
ATOM   4702  OE1 GLN C 236      -4.975 -10.200  -1.291  1.00 94.08           O  
ATOM   4703  N   ASP C 237      -3.293  -5.052  -1.562  1.00 95.97           N  
ATOM   4704  CA  ASP C 237      -2.189  -4.263  -2.100  1.00 95.97           C  
ATOM   4705  C   ASP C 237      -1.115  -4.026  -1.040  1.00 95.97           C  
ATOM   4706  CB  ASP C 237      -2.699  -2.925  -2.640  1.00 95.97           C  
ATOM   4707  O   ASP C 237       0.074  -3.959  -1.358  1.00 95.97           O  
ATOM   4708  CG  ASP C 237      -3.391  -3.054  -3.986  1.00 95.97           C  
ATOM   4709  OD1 ASP C 237      -3.349  -4.147  -4.591  1.00 95.97           O  
ATOM   4710  OD2 ASP C 237      -3.981  -2.053  -4.446  1.00 95.97           O  
ATOM   4711  N   PHE C 238      -1.542  -3.953   0.148  1.00 97.66           N  
ATOM   4712  CA  PHE C 238      -0.607  -3.766   1.251  1.00 97.66           C  
ATOM   4713  C   PHE C 238       0.411  -4.900   1.296  1.00 97.66           C  
ATOM   4714  CB  PHE C 238      -1.356  -3.681   2.584  1.00 97.66           C  
ATOM   4715  O   PHE C 238       1.595  -4.668   1.549  1.00 97.66           O  
ATOM   4716  CG  PHE C 238      -0.453  -3.574   3.783  1.00 97.66           C  
ATOM   4717  CD1 PHE C 238      -0.114  -4.704   4.518  1.00 97.66           C  
ATOM   4718  CD2 PHE C 238       0.058  -2.344   4.175  1.00 97.66           C  
ATOM   4719  CE1 PHE C 238       0.722  -4.608   5.628  1.00 97.66           C  
ATOM   4720  CE2 PHE C 238       0.894  -2.240   5.283  1.00 97.66           C  
ATOM   4721  CZ  PHE C 238       1.224  -3.373   6.009  1.00 97.66           C  
ATOM   4722  N   PHE C 239      -0.044  -6.039   0.949  1.00 96.70           N  
ATOM   4723  CA  PHE C 239       0.810  -7.216   1.054  1.00 96.70           C  
ATOM   4724  C   PHE C 239       1.548  -7.469  -0.255  1.00 96.70           C  
ATOM   4725  CB  PHE C 239      -0.016  -8.448   1.438  1.00 96.70           C  
ATOM   4726  O   PHE C 239       2.739  -7.786  -0.251  1.00 96.70           O  
ATOM   4727  CG  PHE C 239      -0.446  -8.466   2.880  1.00 96.70           C  
ATOM   4728  CD1 PHE C 239       0.466  -8.759   3.887  1.00 96.70           C  
ATOM   4729  CD2 PHE C 239      -1.762  -8.191   3.228  1.00 96.70           C  
ATOM   4730  CE1 PHE C 239       0.071  -8.776   5.223  1.00 96.70           C  
ATOM   4731  CE2 PHE C 239      -2.164  -8.207   4.561  1.00 96.70           C  
ATOM   4732  CZ  PHE C 239      -1.246  -8.500   5.556  1.00 96.70           C  
ATOM   4733  N   VAL C 240       0.957  -7.230  -1.317  1.00 95.73           N  
ATOM   4734  CA  VAL C 240       1.442  -7.850  -2.546  1.00 95.73           C  
ATOM   4735  C   VAL C 240       2.052  -6.787  -3.456  1.00 95.73           C  
ATOM   4736  CB  VAL C 240       0.314  -8.603  -3.286  1.00 95.73           C  
ATOM   4737  O   VAL C 240       3.103  -7.007  -4.062  1.00 95.73           O  
ATOM   4738  CG1 VAL C 240       0.822  -9.171  -4.610  1.00 95.73           C  
ATOM   4739  CG2 VAL C 240      -0.252  -9.715  -2.405  1.00 95.73           C  
ATOM   4740  N   LEU C 241       1.484  -5.645  -3.549  1.00 96.74           N  
ATOM   4741  CA  LEU C 241       1.809  -4.651  -4.565  1.00 96.74           C  
ATOM   4742  C   LEU C 241       3.262  -4.204  -4.442  1.00 96.74           C  
ATOM   4743  CB  LEU C 241       0.879  -3.440  -4.448  1.00 96.74           C  
ATOM   4744  O   LEU C 241       4.004  -4.212  -5.426  1.00 96.74           O  
ATOM   4745  CG  LEU C 241       1.010  -2.377  -5.539  1.00 96.74           C  
ATOM   4746  CD1 LEU C 241       0.753  -2.991  -6.911  1.00 96.74           C  
ATOM   4747  CD2 LEU C 241       0.051  -1.221  -5.277  1.00 96.74           C  
ATOM   4748  N   PRO C 242       3.753  -3.817  -3.244  1.00 97.36           N  
ATOM   4749  CA  PRO C 242       5.155  -3.406  -3.138  1.00 97.36           C  
ATOM   4750  C   PRO C 242       6.126  -4.517  -3.534  1.00 97.36           C  
ATOM   4751  CB  PRO C 242       5.308  -3.049  -1.658  1.00 97.36           C  
ATOM   4752  O   PRO C 242       7.196  -4.240  -4.082  1.00 97.36           O  
ATOM   4753  CG  PRO C 242       3.936  -2.650  -1.218  1.00 97.36           C  
ATOM   4754  CD  PRO C 242       2.936  -3.511  -1.934  1.00 97.36           C  
ATOM   4755  N   GLU C 243       5.703  -5.726  -3.209  1.00 95.77           N  
ATOM   4756  CA  GLU C 243       6.529  -6.870  -3.583  1.00 95.77           C  
ATOM   4757  C   GLU C 243       6.599  -7.028  -5.099  1.00 95.77           C  
ATOM   4758  CB  GLU C 243       5.990  -8.153  -2.945  1.00 95.77           C  
ATOM   4759  O   GLU C 243       7.671  -7.282  -5.653  1.00 95.77           O  
ATOM   4760  CG  GLU C 243       6.039  -8.151  -1.424  1.00 95.77           C  
ATOM   4761  CD  GLU C 243       7.409  -7.798  -0.868  1.00 95.77           C  
ATOM   4762  OE1 GLU C 243       7.504  -6.872  -0.030  1.00 95.77           O  
ATOM   4763  OE2 GLU C 243       8.396  -8.451  -1.274  1.00 95.77           O  
ATOM   4764  N   LEU C 244       5.516  -6.854  -5.729  1.00 97.26           N  
ATOM   4765  CA  LEU C 244       5.469  -6.957  -7.183  1.00 97.26           C  
ATOM   4766  C   LEU C 244       6.284  -5.843  -7.834  1.00 97.26           C  
ATOM   4767  CB  LEU C 244       4.022  -6.902  -7.679  1.00 97.26           C  
ATOM   4768  O   LEU C 244       7.041  -6.091  -8.775  1.00 97.26           O  
ATOM   4769  CG  LEU C 244       3.133  -8.091  -7.308  1.00 97.26           C  
ATOM   4770  CD1 LEU C 244       1.731  -7.901  -7.876  1.00 97.26           C  
ATOM   4771  CD2 LEU C 244       3.747  -9.394  -7.809  1.00 97.26           C  
ATOM   4772  N   ARG C 245       6.187  -4.675  -7.361  1.00 97.22           N  
ATOM   4773  CA  ARG C 245       6.915  -3.533  -7.905  1.00 97.22           C  
ATOM   4774  C   ARG C 245       8.421  -3.725  -7.759  1.00 97.22           C  
ATOM   4775  CB  ARG C 245       6.482  -2.239  -7.212  1.00 97.22           C  
ATOM   4776  O   ARG C 245       9.177  -3.484  -8.703  1.00 97.22           O  
ATOM   4777  CG  ARG C 245       5.127  -1.722  -7.666  1.00 97.22           C  
ATOM   4778  CD  ARG C 245       4.715  -0.472  -6.900  1.00 97.22           C  
ATOM   4779  NE  ARG C 245       3.476   0.096  -7.422  1.00 97.22           N  
ATOM   4780  NH1 ARG C 245       2.988   1.311  -5.519  1.00 97.22           N  
ATOM   4781  NH2 ARG C 245       1.579   1.388  -7.326  1.00 97.22           N  
ATOM   4782  CZ  ARG C 245       2.684   0.931  -6.755  1.00 97.22           C  
ATOM   4783  N   ARG C 246       8.829  -4.113  -6.573  1.00 96.03           N  
ATOM   4784  CA  ARG C 246      10.250  -4.351  -6.337  1.00 96.03           C  
ATOM   4785  C   ARG C 246      10.768  -5.487  -7.212  1.00 96.03           C  
ATOM   4786  CB  ARG C 246      10.504  -4.669  -4.861  1.00 96.03           C  
ATOM   4787  O   ARG C 246      11.864  -5.397  -7.770  1.00 96.03           O  
ATOM   4788  CG  ARG C 246      10.459  -3.451  -3.952  1.00 96.03           C  
ATOM   4789  CD  ARG C 246      10.601  -3.836  -2.486  1.00 96.03           C  
ATOM   4790  NE  ARG C 246      11.781  -4.665  -2.259  1.00 96.03           N  
ATOM   4791  NH1 ARG C 246      12.532  -3.458  -0.438  1.00 96.03           N  
ATOM   4792  NH2 ARG C 246      13.709  -5.282  -1.174  1.00 96.03           N  
ATOM   4793  CZ  ARG C 246      12.671  -4.466  -1.291  1.00 96.03           C  
ATOM   4794  N   ALA C 247       9.932  -6.521  -7.337  1.00 97.75           N  
ATOM   4795  CA  ALA C 247      10.311  -7.653  -8.179  1.00 97.75           C  
ATOM   4796  C   ALA C 247      10.458  -7.227  -9.637  1.00 97.75           C  
ATOM   4797  CB  ALA C 247       9.283  -8.775  -8.056  1.00 97.75           C  
ATOM   4798  O   ALA C 247      11.418  -7.612 -10.309  1.00 97.75           O  
ATOM   4799  N   GLN C 248       9.493  -6.427 -10.118  1.00 97.27           N  
ATOM   4800  CA  GLN C 248       9.549  -5.928 -11.488  1.00 97.27           C  
ATOM   4801  C   GLN C 248      10.783  -5.057 -11.706  1.00 97.27           C  
ATOM   4802  CB  GLN C 248       8.283  -5.139 -11.825  1.00 97.27           C  
ATOM   4803  O   GLN C 248      11.465  -5.180 -12.725  1.00 97.27           O  
ATOM   4804  CG  GLN C 248       8.207  -4.689 -13.277  1.00 97.27           C  
ATOM   4805  CD  GLN C 248       7.021  -3.783 -13.550  1.00 97.27           C  
ATOM   4806  NE2 GLN C 248       6.233  -4.126 -14.563  1.00 97.27           N  
ATOM   4807  OE1 GLN C 248       6.813  -2.784 -12.854  1.00 97.27           O  
ATOM   4808  N   SER C 249      11.062  -4.207 -10.812  1.00 94.69           N  
ATOM   4809  CA  SER C 249      12.226  -3.331 -10.900  1.00 94.69           C  
ATOM   4810  C   SER C 249      13.518  -4.137 -10.985  1.00 94.69           C  
ATOM   4811  CB  SER C 249      12.281  -2.390  -9.695  1.00 94.69           C  
ATOM   4812  O   SER C 249      14.380  -3.849 -11.818  1.00 94.69           O  
ATOM   4813  OG  SER C 249      13.444  -1.581  -9.742  1.00 94.69           O  
ATOM   4814  N   LEU C 250      13.633  -5.137 -10.142  1.00 93.56           N  
ATOM   4815  CA  LEU C 250      14.823  -5.980 -10.144  1.00 93.56           C  
ATOM   4816  C   LEU C 250      14.932  -6.764 -11.447  1.00 93.56           C  
ATOM   4817  CB  LEU C 250      14.799  -6.945  -8.955  1.00 93.56           C  
ATOM   4818  O   LEU C 250      16.034  -6.972 -11.961  1.00 93.56           O  
ATOM   4819  CG  LEU C 250      15.057  -6.331  -7.578  1.00 93.56           C  
ATOM   4820  CD1 LEU C 250      14.841  -7.372  -6.485  1.00 93.56           C  
ATOM   4821  CD2 LEU C 250      16.467  -5.756  -7.504  1.00 93.56           C  
ATOM   4822  N   THR C 251      13.802  -7.215 -11.893  1.00 94.86           N  
ATOM   4823  CA  THR C 251      13.793  -7.928 -13.165  1.00 94.86           C  
ATOM   4824  C   THR C 251      14.269  -7.021 -14.296  1.00 94.86           C  
ATOM   4825  CB  THR C 251      12.388  -8.467 -13.493  1.00 94.86           C  
ATOM   4826  O   THR C 251      15.054  -7.442 -15.148  1.00 94.86           O  
ATOM   4827  CG2 THR C 251      12.403  -9.299 -14.771  1.00 94.86           C  
ATOM   4828  OG1 THR C 251      11.932  -9.286 -12.409  1.00 94.86           O  
ATOM   4829  N   CYS C 252      13.896  -5.755 -14.318  1.00 89.56           N  
ATOM   4830  CA  CYS C 252      14.260  -4.783 -15.343  1.00 89.56           C  
ATOM   4831  C   CYS C 252      15.755  -4.492 -15.313  1.00 89.56           C  
ATOM   4832  CB  CYS C 252      13.475  -3.485 -15.154  1.00 89.56           C  
ATOM   4833  O   CYS C 252      16.365  -4.245 -16.355  1.00 89.56           O  
ATOM   4834  SG  CYS C 252      11.721  -3.630 -15.559  1.00 89.56           S  
ATOM   4835  N   THR C 253      16.373  -4.643 -14.143  1.00 86.23           N  
ATOM   4836  CA  THR C 253      17.788  -4.326 -13.983  1.00 86.23           C  
ATOM   4837  C   THR C 253      18.648  -5.568 -14.195  1.00 86.23           C  
ATOM   4838  CB  THR C 253      18.073  -3.731 -12.592  1.00 86.23           C  
ATOM   4839  O   THR C 253      19.878  -5.494 -14.149  1.00 86.23           O  
ATOM   4840  CG2 THR C 253      17.290  -2.440 -12.375  1.00 86.23           C  
ATOM   4841  OG1 THR C 253      17.697  -4.680 -11.587  1.00 86.23           O  
ATOM   4842  N   GLY C 254      18.034  -6.715 -14.331  1.00 89.14           N  
ATOM   4843  CA  GLY C 254      18.747  -7.940 -14.657  1.00 89.14           C  
ATOM   4844  C   GLY C 254      19.171  -8.727 -13.432  1.00 89.14           C  
ATOM   4845  O   GLY C 254      19.927  -9.695 -13.540  1.00 89.14           O  
ATOM   4846  N   LEU C 255      18.824  -8.309 -12.207  1.00 92.71           N  
ATOM   4847  CA  LEU C 255      19.092  -9.065 -10.988  1.00 92.71           C  
ATOM   4848  C   LEU C 255      18.057 -10.168 -10.794  1.00 92.71           C  
ATOM   4849  CB  LEU C 255      19.100  -8.135  -9.772  1.00 92.71           C  
ATOM   4850  O   LEU C 255      17.250 -10.110  -9.863  1.00 92.71           O  
ATOM   4851  CG  LEU C 255      20.176  -7.048  -9.756  1.00 92.71           C  
ATOM   4852  CD1 LEU C 255      19.914  -6.059  -8.625  1.00 92.71           C  
ATOM   4853  CD2 LEU C 255      21.562  -7.669  -9.620  1.00 92.71           C  
ATOM   4854  N   TYR C 256      18.109 -11.228 -11.536  1.00 95.36           N  
ATOM   4855  CA  TYR C 256      17.069 -12.239 -11.687  1.00 95.36           C  
ATOM   4856  C   TYR C 256      16.992 -13.132 -10.455  1.00 95.36           C  
ATOM   4857  CB  TYR C 256      17.324 -13.091 -12.934  1.00 95.36           C  
ATOM   4858  O   TYR C 256      15.908 -13.575 -10.068  1.00 95.36           O  
ATOM   4859  CG  TYR C 256      17.227 -12.319 -14.227  1.00 95.36           C  
ATOM   4860  CD1 TYR C 256      16.007 -11.808 -14.666  1.00 95.36           C  
ATOM   4861  CD2 TYR C 256      18.353 -12.100 -15.014  1.00 95.36           C  
ATOM   4862  CE1 TYR C 256      15.912 -11.098 -15.858  1.00 95.36           C  
ATOM   4863  CE2 TYR C 256      18.270 -11.391 -16.207  1.00 95.36           C  
ATOM   4864  OH  TYR C 256      16.959 -10.192 -17.802  1.00 95.36           O  
ATOM   4865  CZ  TYR C 256      17.047 -10.894 -16.621  1.00 95.36           C  
ATOM   4866  N   ARG C 257      18.099 -13.407  -9.834  1.00 95.58           N  
ATOM   4867  CA  ARG C 257      18.068 -14.243  -8.639  1.00 95.58           C  
ATOM   4868  C   ARG C 257      17.300 -13.560  -7.512  1.00 95.58           C  
ATOM   4869  CB  ARG C 257      19.489 -14.576  -8.178  1.00 95.58           C  
ATOM   4870  O   ARG C 257      16.439 -14.174  -6.879  1.00 95.58           O  
ATOM   4871  CG  ARG C 257      19.559 -15.705  -7.162  1.00 95.58           C  
ATOM   4872  CD  ARG C 257      20.997 -16.067  -6.819  1.00 95.58           C  
ATOM   4873  NE  ARG C 257      21.638 -16.810  -7.900  1.00 95.58           N  
ATOM   4874  NH1 ARG C 257      20.712 -18.848  -7.328  1.00 95.58           N  
ATOM   4875  NH2 ARG C 257      22.118 -18.689  -9.131  1.00 95.58           N  
ATOM   4876  CZ  ARG C 257      21.488 -18.114  -8.117  1.00 95.58           C  
ATOM   4877  N   GLU C 258      17.637 -12.316  -7.305  1.00 94.36           N  
ATOM   4878  CA  GLU C 258      16.945 -11.540  -6.280  1.00 94.36           C  
ATOM   4879  C   GLU C 258      15.477 -11.335  -6.641  1.00 94.36           C  
ATOM   4880  CB  GLU C 258      17.630 -10.187  -6.075  1.00 94.36           C  
ATOM   4881  O   GLU C 258      14.604 -11.392  -5.772  1.00 94.36           O  
ATOM   4882  CG  GLU C 258      19.026 -10.289  -5.478  1.00 94.36           C  
ATOM   4883  CD  GLU C 258      20.111 -10.507  -6.521  1.00 94.36           C  
ATOM   4884  OE1 GLU C 258      21.311 -10.426  -6.175  1.00 94.36           O  
ATOM   4885  OE2 GLU C 258      19.757 -10.760  -7.694  1.00 94.36           O  
ATOM   4886  N   ALA C 259      15.259 -11.132  -7.884  1.00 96.94           N  
ATOM   4887  CA  ALA C 259      13.892 -10.939  -8.360  1.00 96.94           C  
ATOM   4888  C   ALA C 259      13.059 -12.203  -8.165  1.00 96.94           C  
ATOM   4889  CB  ALA C 259      13.893 -10.529  -9.831  1.00 96.94           C  
ATOM   4890  O   ALA C 259      11.891 -12.131  -7.775  1.00 96.94           O  
ATOM   4891  N   LEU C 260      13.659 -13.320  -8.434  1.00 98.32           N  
ATOM   4892  CA  LEU C 260      12.981 -14.605  -8.301  1.00 98.32           C  
ATOM   4893  C   LEU C 260      12.483 -14.811  -6.874  1.00 98.32           C  
ATOM   4894  CB  LEU C 260      13.916 -15.749  -8.698  1.00 98.32           C  
ATOM   4895  O   LEU C 260      11.360 -15.275  -6.665  1.00 98.32           O  
ATOM   4896  CG  LEU C 260      13.293 -17.145  -8.759  1.00 98.32           C  
ATOM   4897  CD1 LEU C 260      12.455 -17.296 -10.024  1.00 98.32           C  
ATOM   4898  CD2 LEU C 260      14.375 -18.217  -8.696  1.00 98.32           C  
ATOM   4899  N   ALA C 261      13.303 -14.455  -5.982  1.00 96.40           N  
ATOM   4900  CA  ALA C 261      12.920 -14.595  -4.580  1.00 96.40           C  
ATOM   4901  C   ALA C 261      11.698 -13.739  -4.257  1.00 96.40           C  
ATOM   4902  CB  ALA C 261      14.086 -14.216  -3.670  1.00 96.40           C  
ATOM   4903  O   ALA C 261      10.789 -14.186  -3.554  1.00 96.40           O  
ATOM   4904  N   LEU C 262      11.643 -12.578  -4.782  1.00 97.64           N  
ATOM   4905  CA  LEU C 262      10.538 -11.662  -4.524  1.00 97.64           C  
ATOM   4906  C   LEU C 262       9.270 -12.127  -5.234  1.00 97.64           C  
ATOM   4907  CB  LEU C 262      10.899 -10.245  -4.976  1.00 97.64           C  
ATOM   4908  O   LEU C 262       8.177 -12.060  -4.668  1.00 97.64           O  
ATOM   4909  CG  LEU C 262      11.923  -9.500  -4.117  1.00 97.64           C  
ATOM   4910  CD1 LEU C 262      12.241  -8.141  -4.731  1.00 97.64           C  
ATOM   4911  CD2 LEU C 262      11.411  -9.342  -2.690  1.00 97.64           C  
ATOM   4912  N   TRP C 263       9.437 -12.598  -6.461  1.00 98.43           N  
ATOM   4913  CA  TRP C 263       8.286 -13.142  -7.174  1.00 98.43           C  
ATOM   4914  C   TRP C 263       7.716 -14.354  -6.444  1.00 98.43           C  
ATOM   4915  CB  TRP C 263       8.671 -13.526  -8.605  1.00 98.43           C  
ATOM   4916  O   TRP C 263       6.498 -14.493  -6.315  1.00 98.43           O  
ATOM   4917  CG  TRP C 263       8.859 -12.354  -9.520  1.00 98.43           C  
ATOM   4918  CD1 TRP C 263      10.006 -11.992 -10.172  1.00 98.43           C  
ATOM   4919  CD2 TRP C 263       7.870 -11.386  -9.883  1.00 98.43           C  
ATOM   4920  CE2 TRP C 263       8.486 -10.465 -10.758  1.00 98.43           C  
ATOM   4921  CE3 TRP C 263       6.519 -11.208  -9.552  1.00 98.43           C  
ATOM   4922  NE1 TRP C 263       9.788 -10.857 -10.918  1.00 98.43           N  
ATOM   4923  CH2 TRP C 263       6.478  -9.231 -10.968  1.00 98.43           C  
ATOM   4924  CZ2 TRP C 263       7.798  -9.381 -11.308  1.00 98.43           C  
ATOM   4925  CZ3 TRP C 263       5.836 -10.129 -10.100  1.00 98.43           C  
ATOM   4926  N   ALA C 264       8.593 -15.216  -6.007  1.00 97.62           N  
ATOM   4927  CA  ALA C 264       8.168 -16.407  -5.277  1.00 97.62           C  
ATOM   4928  C   ALA C 264       7.433 -16.031  -3.994  1.00 97.62           C  
ATOM   4929  CB  ALA C 264       9.371 -17.292  -4.957  1.00 97.62           C  
ATOM   4930  O   ALA C 264       6.428 -16.653  -3.642  1.00 97.62           O  
ATOM   4931  N   ASN C 265       8.015 -15.046  -3.330  1.00 96.92           N  
ATOM   4932  CA  ASN C 265       7.353 -14.555  -2.126  1.00 96.92           C  
ATOM   4933  C   ASN C 265       5.960 -14.014  -2.434  1.00 96.92           C  
ATOM   4934  CB  ASN C 265       8.203 -13.479  -1.447  1.00 96.92           C  
ATOM   4935  O   ASN C 265       4.999 -14.325  -1.728  1.00 96.92           O  
ATOM   4936  CG  ASN C 265       7.656 -13.072  -0.092  1.00 96.92           C  
ATOM   4937  ND2 ASN C 265       7.364 -11.787   0.067  1.00 96.92           N
[truncated: 67,393 more chars]
