# Supplementary material for: AI-guided pipeline for protein–protein interaction drug discovery identifies a SARS-CoV-2 inhibitor
Source: Mol Syst Biol. 2024 Mar 11;20(4):428–57. doi: 10.1038/s44320-024-00019-8 (PMC10987651; doi:10.1038/s44320-024-00019-8)
Supplement: Supplementary file 12 — Source Data Fig. 2 [file 44320_2024_19_MOESM12_ESM.zip › Source Data Figure EV3-EV4/ColabFold/PDHB_ZC3HC1_unrelaxed_rank_2_model_5.pdb]

MODEL     1                                                                     
ATOM      1  N   MET B   1     -75.371  39.882 -60.179  1.00 24.50           N  
ATOM      2  CA  MET B   1     -75.201  41.051 -59.321  1.00 24.50           C  
ATOM      3  C   MET B   1     -73.861  41.729 -59.584  1.00 24.50           C  
ATOM      4  CB  MET B   1     -75.306  40.655 -57.847  1.00 24.50           C  
ATOM      5  O   MET B   1     -72.949  41.116 -60.142  1.00 24.50           O  
ATOM      6  CG  MET B   1     -76.708  40.788 -57.275  1.00 24.50           C  
ATOM      7  SD  MET B   1     -76.709  40.970 -55.449  1.00 24.50           S  
ATOM      8  CE  MET B   1     -78.494  40.933 -55.124  1.00 24.50           C  
ATOM      9  N   ALA B   2     -73.334  42.530 -58.624  1.00 24.47           N  
ATOM     10  CA  ALA B   2     -72.489  43.720 -58.562  1.00 24.47           C  
ATOM     11  C   ALA B   2     -71.046  43.388 -58.933  1.00 24.47           C  
ATOM     12  CB  ALA B   2     -72.547  44.342 -57.169  1.00 24.47           C  
ATOM     13  O   ALA B   2     -70.647  42.221 -58.915  1.00 24.47           O  
ATOM     14  N   ALA B   3     -70.079  44.327 -58.747  1.00 27.14           N  
ATOM     15  CA  ALA B   3     -68.983  45.110 -59.311  1.00 27.14           C  
ATOM     16  C   ALA B   3     -67.631  44.575 -58.847  1.00 27.14           C  
ATOM     17  CB  ALA B   3     -69.129  46.581 -58.932  1.00 27.14           C  
ATOM     18  O   ALA B   3     -66.606  44.819 -59.488  1.00 27.14           O  
ATOM     19  N   VAL B   4     -67.525  44.109 -57.585  1.00 22.78           N  
ATOM     20  CA  VAL B   4     -66.625  44.656 -56.575  1.00 22.78           C  
ATOM     21  C   VAL B   4     -65.239  44.035 -56.727  1.00 22.78           C  
ATOM     22  CB  VAL B   4     -67.162  44.417 -55.146  1.00 22.78           C  
ATOM     23  O   VAL B   4     -65.114  42.836 -56.989  1.00 22.78           O  
ATOM     24  CG1 VAL B   4     -66.734  45.547 -54.212  1.00 22.78           C  
ATOM     25  CG2 VAL B   4     -68.684  44.282 -55.164  1.00 22.78           C  
ATOM     26  N   SER B   5     -64.095  44.823 -56.589  1.00 23.89           N  
ATOM     27  CA  SER B   5     -62.793  44.986 -57.227  1.00 23.89           C  
ATOM     28  C   SER B   5     -61.762  44.033 -56.631  1.00 23.89           C  
ATOM     29  CB  SER B   5     -62.306  46.429 -57.090  1.00 23.89           C  
ATOM     30  O   SER B   5     -60.576  44.109 -56.958  1.00 23.89           O  
ATOM     31  OG  SER B   5     -63.212  47.327 -57.707  1.00 23.89           O  
ATOM     32  N   GLY B   6     -62.173  43.279 -55.522  1.00 22.36           N  
ATOM     33  CA  GLY B   6     -61.310  43.232 -54.353  1.00 22.36           C  
ATOM     34  C   GLY B   6     -60.030  42.452 -54.587  1.00 22.36           C  
ATOM     35  O   GLY B   6     -59.986  41.563 -55.440  1.00 22.36           O  
ATOM     36  N   LEU B   7     -58.783  42.620 -53.741  1.00 23.07           N  
ATOM     37  CA  LEU B   7     -57.470  43.250 -53.664  1.00 23.07           C  
ATOM     38  C   LEU B   7     -56.394  42.225 -53.321  1.00 23.07           C  
ATOM     39  CB  LEU B   7     -57.474  44.371 -52.621  1.00 23.07           C  
ATOM     40  O   LEU B   7     -56.384  41.676 -52.216  1.00 23.07           O  
ATOM     41  CG  LEU B   7     -57.564  45.799 -53.161  1.00 23.07           C  
ATOM     42  CD1 LEU B   7     -58.617  46.591 -52.393  1.00 23.07           C  
ATOM     43  CD2 LEU B   7     -56.206  46.488 -53.081  1.00 23.07           C  
ATOM     44  N   VAL B   8     -55.644  41.427 -54.190  1.00 20.94           N  
ATOM     45  CA  VAL B   8     -55.416  39.986 -54.168  1.00 20.94           C  
ATOM     46  C   VAL B   8     -54.202  39.668 -53.298  1.00 20.94           C  
ATOM     47  CB  VAL B   8     -55.214  39.421 -55.592  1.00 20.94           C  
ATOM     48  O   VAL B   8     -54.271  38.811 -52.414  1.00 20.94           O  
ATOM     49  CG1 VAL B   8     -54.891  37.929 -55.541  1.00 20.94           C  
ATOM     50  CG2 VAL B   8     -56.454  39.674 -56.447  1.00 20.94           C  
ATOM     51  N   ARG B   9     -52.881  39.822 -53.856  1.00 20.05           N  
ATOM     52  CA  ARG B   9     -52.096  38.602 -54.021  1.00 20.05           C  
ATOM     53  C   ARG B   9     -51.200  38.360 -52.811  1.00 20.05           C  
ATOM     54  CB  ARG B   9     -51.250  38.675 -55.294  1.00 20.05           C  
ATOM     55  O   ARG B   9     -51.163  37.252 -52.271  1.00 20.05           O  
ATOM     56  CG  ARG B   9     -51.953  38.144 -56.532  1.00 20.05           C  
ATOM     57  CD  ARG B   9     -50.998  38.013 -57.711  1.00 20.05           C  
ATOM     58  NE  ARG B   9     -51.682  37.536 -58.909  1.00 20.05           N  
ATOM     59  NH1 ARG B   9     -49.760  37.316 -60.171  1.00 20.05           N  
ATOM     60  NH2 ARG B   9     -51.798  36.793 -61.079  1.00 20.05           N  
ATOM     61  CZ  ARG B   9     -51.079  37.216 -60.050  1.00 20.05           C  
ATOM     62  N   ARG B  10     -50.053  39.222 -52.598  1.00 20.33           N  
ATOM     63  CA  ARG B  10     -48.781  38.534 -52.792  1.00 20.33           C  
ATOM     64  C   ARG B  10     -48.282  37.927 -51.485  1.00 20.33           C  
ATOM     65  CB  ARG B  10     -47.732  39.492 -53.360  1.00 20.33           C  
ATOM     66  O   ARG B  10     -47.932  36.746 -51.437  1.00 20.33           O  
ATOM     67  CG  ARG B  10     -47.688  39.528 -54.879  1.00 20.33           C  
ATOM     68  CD  ARG B  10     -46.517  40.357 -55.390  1.00 20.33           C  
ATOM     69  NE  ARG B  10     -46.405  40.292 -56.844  1.00 20.33           N  
ATOM     70  NH1 ARG B  10     -44.524  41.629 -56.965  1.00 20.33           N  
ATOM     71  NH2 ARG B  10     -45.453  40.773 -58.878  1.00 20.33           N  
ATOM     72  CZ  ARG B  10     -45.461  40.898 -57.559  1.00 20.33           C  
ATOM     73  N   PRO B  11     -47.509  38.816 -50.656  1.00 21.32           N  
ATOM     74  CA  PRO B  11     -46.092  38.494 -50.472  1.00 21.32           C  
ATOM     75  C   PRO B  11     -45.847  37.567 -49.284  1.00 21.32           C  
ATOM     76  CB  PRO B  11     -45.447  39.862 -50.239  1.00 21.32           C  
ATOM     77  O   PRO B  11     -45.157  36.553 -49.419  1.00 21.32           O  
ATOM     78  CG  PRO B  11     -46.596  40.802 -50.065  1.00 21.32           C  
ATOM     79  CD  PRO B  11     -47.873  40.032 -50.244  1.00 21.32           C  
ATOM     80  N   LEU B  12     -45.703  38.195 -48.078  1.00 22.64           N  
ATOM     81  CA  LEU B  12     -44.483  38.195 -47.279  1.00 22.64           C  
ATOM     82  C   LEU B  12     -44.563  37.155 -46.166  1.00 22.64           C  
ATOM     83  CB  LEU B  12     -44.232  39.582 -46.681  1.00 22.64           C  
ATOM     84  O   LEU B  12     -45.231  37.375 -45.153  1.00 22.64           O  
ATOM     85  CG  LEU B  12     -43.396  40.543 -47.526  1.00 22.64           C  
ATOM     86  CD1 LEU B  12     -43.760  41.988 -47.202  1.00 22.64           C  
ATOM     87  CD2 LEU B  12     -41.908  40.298 -47.300  1.00 22.64           C  
ATOM     88  N   ARG B  13     -45.016  36.027 -46.421  1.00 22.96           N  
ATOM     89  CA  ARG B  13     -45.532  35.374 -45.222  1.00 22.96           C  
ATOM     90  C   ARG B  13     -44.416  35.122 -44.214  1.00 22.96           C  
ATOM     91  CB  ARG B  13     -46.221  34.056 -45.582  1.00 22.96           C  
ATOM     92  O   ARG B  13     -44.648  34.526 -43.160  1.00 22.96           O  
ATOM     93  CG  ARG B  13     -47.724  34.181 -45.778  1.00 22.96           C  
ATOM     94  CD  ARG B  13     -48.378  32.824 -46.000  1.00 22.96           C  
ATOM     95  NE  ARG B  13     -49.827  32.940 -46.133  1.00 22.96           N  
ATOM     96  NH1 ARG B  13     -50.203  30.665 -46.276  1.00 22.96           N  
ATOM     97  NH2 ARG B  13     -51.963  32.130 -46.375  1.00 22.96           N  
ATOM     98  CZ  ARG B  13     -50.661  31.911 -46.261  1.00 22.96           C  
ATOM     99  N   GLU B  14     -43.149  35.225 -44.644  1.00 21.38           N  
ATOM    100  CA  GLU B  14     -42.361  34.053 -44.275  1.00 21.38           C  
ATOM    101  C   GLU B  14     -41.973  34.091 -42.799  1.00 21.38           C  
ATOM    102  CB  GLU B  14     -41.107  33.951 -45.146  1.00 21.38           C  
ATOM    103  O   GLU B  14     -41.532  33.084 -42.241  1.00 21.38           O  
ATOM    104  CG  GLU B  14     -41.214  32.921 -46.261  1.00 21.38           C  
ATOM    105  CD  GLU B  14     -39.946  32.802 -47.092  1.00 21.38           C  
ATOM    106  OE1 GLU B  14     -39.874  31.905 -47.963  1.00 21.38           O  
ATOM    107  OE2 GLU B  14     -39.018  33.610 -46.869  1.00 21.38           O  
ATOM    108  N   VAL B  15     -42.016  35.268 -42.150  1.00 21.74           N  
ATOM    109  CA  VAL B  15     -40.742  35.576 -41.509  1.00 21.74           C  
ATOM    110  C   VAL B  15     -40.541  34.671 -40.296  1.00 21.74           C  
ATOM    111  CB  VAL B  15     -40.664  37.060 -41.085  1.00 21.74           C  
ATOM    112  O   VAL B  15     -39.430  34.200 -40.042  1.00 21.74           O  
ATOM    113  CG1 VAL B  15     -39.212  37.486 -40.877  1.00 21.74           C  
ATOM    114  CG2 VAL B  15     -41.341  37.949 -42.127  1.00 21.74           C  
ATOM    115  N   SER B  16     -41.431  34.606 -39.272  1.00 21.11           N  
ATOM    116  CA  SER B  16     -40.925  34.908 -37.936  1.00 21.11           C  
ATOM    117  C   SER B  16     -40.394  33.654 -37.250  1.00 21.11           C  
ATOM    118  CB  SER B  16     -42.021  35.543 -37.079  1.00 21.11           C  
ATOM    119  O   SER B  16     -41.171  32.814 -36.792  1.00 21.11           O  
ATOM    120  OG  SER B  16     -42.416  36.794 -37.614  1.00 21.11           O  
ATOM    121  N   GLY B  17     -39.609  32.833 -37.878  1.00 23.78           N  
ATOM    122  CA  GLY B  17     -39.264  31.584 -37.218  1.00 23.78           C  
ATOM    123  C   GLY B  17     -38.596  31.785 -35.871  1.00 23.78           C  
ATOM    124  O   GLY B  17     -37.577  32.473 -35.774  1.00 23.78           O  
ATOM    125  N   LEU B  18     -39.359  32.058 -34.855  1.00 22.93           N  
ATOM    126  CA  LEU B  18     -38.857  32.384 -33.524  1.00 22.93           C  
ATOM    127  C   LEU B  18     -37.924  31.292 -33.012  1.00 22.93           C  
ATOM    128  CB  LEU B  18     -40.019  32.578 -32.546  1.00 22.93           C  
ATOM    129  O   LEU B  18     -38.317  30.128 -32.916  1.00 22.93           O  
ATOM    130  CG  LEU B  18     -40.441  34.023 -32.273  1.00 22.93           C  
ATOM    131  CD1 LEU B  18     -41.951  34.106 -32.075  1.00 22.93           C  
ATOM    132  CD2 LEU B  18     -39.706  34.573 -31.055  1.00 22.93           C  
ATOM    133  N   LEU B  19     -36.723  31.231 -33.512  1.00 21.67           N  
ATOM    134  CA  LEU B  19     -35.726  30.237 -33.130  1.00 21.67           C  
ATOM    135  C   LEU B  19     -35.515  30.231 -31.619  1.00 21.67           C  
ATOM    136  CB  LEU B  19     -34.398  30.508 -33.841  1.00 21.67           C  
ATOM    137  O   LEU B  19     -35.211  31.269 -31.027  1.00 21.67           O  
ATOM    138  CG  LEU B  19     -33.850  29.374 -34.709  1.00 21.67           C  
ATOM    139  CD1 LEU B  19     -33.874  29.775 -36.181  1.00 21.67           C  
ATOM    140  CD2 LEU B  19     -32.436  29.003 -34.274  1.00 21.67           C  
ATOM    141  N   LYS B  20     -36.331  29.478 -30.909  1.00 23.65           N  
ATOM    142  CA  LYS B  20     -36.147  29.341 -29.467  1.00 23.65           C  
ATOM    143  C   LYS B  20     -34.707  28.966 -29.130  1.00 23.65           C  
ATOM    144  CB  LYS B  20     -37.108  28.295 -28.901  1.00 23.65           C  
ATOM    145  O   LYS B  20     -34.180  27.978 -29.645  1.00 23.65           O  
ATOM    146  CG  LYS B  20     -38.435  28.866 -28.424  1.00 23.65           C  
ATOM    147  CD  LYS B  20     -39.287  27.804 -27.741  1.00 23.65           C  
ATOM    148  CE  LYS B  20     -40.624  28.370 -27.281  1.00 23.65           C  
ATOM    149  NZ  LYS B  20     -41.473  27.328 -26.630  1.00 23.65           N  
ATOM    150  N   ARG B  21     -33.824  29.910 -29.142  1.00 24.16           N  
ATOM    151  CA  ARG B  21     -32.414  29.712 -28.820  1.00 24.16           C  
ATOM    152  C   ARG B  21     -32.254  28.967 -27.499  1.00 24.16           C  
ATOM    153  CB  ARG B  21     -31.683  31.055 -28.757  1.00 24.16           C  
ATOM    154  O   ARG B  21     -32.813  29.375 -26.478  1.00 24.16           O  
ATOM    155  CG  ARG B  21     -31.063  31.481 -30.078  1.00 24.16           C  
ATOM    156  CD  ARG B  21     -30.257  32.764 -29.935  1.00 24.16           C  
ATOM    157  NE  ARG B  21     -29.691  33.191 -31.211  1.00 24.16           N  
ATOM    158  NH1 ARG B  21     -28.841  35.182 -30.405  1.00 24.16           N  
ATOM    159  NH2 ARG B  21     -28.558  34.619 -32.609  1.00 24.16           N  
ATOM    160  CZ  ARG B  21     -29.031  34.330 -31.405  1.00 24.16           C  
ATOM    161  N   ARG B  22     -32.358  27.637 -27.544  1.00 26.14           N  
ATOM    162  CA  ARG B  22     -32.033  26.806 -26.390  1.00 26.14           C  
ATOM    163  C   ARG B  22     -30.714  27.237 -25.759  1.00 26.14           C  
ATOM    164  CB  ARG B  22     -31.964  25.331 -26.792  1.00 26.14           C  
ATOM    165  O   ARG B  22     -29.678  27.262 -26.427  1.00 26.14           O  
ATOM    166  CG  ARG B  22     -33.308  24.620 -26.762  1.00 26.14           C  
ATOM    167  CD  ARG B  22     -33.156  23.118 -26.951  1.00 26.14           C  
ATOM    168  NE  ARG B  22     -34.445  22.434 -26.892  1.00 26.14           N  
ATOM    169  NH1 ARG B  22     -33.558  20.308 -27.065  1.00 26.14           N  
ATOM    170  NH2 ARG B  22     -35.825  20.598 -26.886  1.00 26.14           N  
ATOM    171  CZ  ARG B  22     -34.606  21.115 -26.948  1.00 26.14           C  
ATOM    172  N   PHE B  23     -30.756  28.323 -25.065  1.00 26.74           N  
ATOM    173  CA  PHE B  23     -29.591  28.822 -24.344  1.00 26.74           C  
ATOM    174  C   PHE B  23     -28.920  27.702 -23.558  1.00 26.74           C  
ATOM    175  CB  PHE B  23     -29.989  29.961 -23.400  1.00 26.74           C  
ATOM    176  O   PHE B  23     -29.584  26.968 -22.823  1.00 26.74           O  
ATOM    177  CG  PHE B  23     -30.008  31.315 -24.057  1.00 26.74           C  
ATOM    178  CD1 PHE B  23     -28.830  32.023 -24.256  1.00 26.74           C  
ATOM    179  CD2 PHE B  23     -31.206  31.880 -24.475  1.00 26.74           C  
ATOM    180  CE1 PHE B  23     -28.844  33.276 -24.864  1.00 26.74           C  
ATOM    181  CE2 PHE B  23     -31.229  33.132 -25.083  1.00 26.74           C  
ATOM    182  CZ  PHE B  23     -30.047  33.829 -25.275  1.00 26.74           C  
ATOM    183  N   HIS B  24     -28.076  26.920 -24.234  1.00 26.57           N  
ATOM    184  CA  HIS B  24     -27.168  25.983 -23.582  1.00 26.57           C  
ATOM    185  C   HIS B  24     -26.549  26.597 -22.331  1.00 26.57           C  
ATOM    186  CB  HIS B  24     -26.069  25.541 -24.550  1.00 26.57           C  
ATOM    187  O   HIS B  24     -25.924  27.658 -22.399  1.00 26.57           O  
ATOM    188  CG  HIS B  24     -26.372  24.258 -25.255  1.00 26.57           C  
ATOM    189  CD2 HIS B  24     -26.565  23.989 -26.568  1.00 26.57           C  
ATOM    190  ND1 HIS B  24     -26.510  23.058 -24.591  1.00 26.57           N  
ATOM    191  CE1 HIS B  24     -26.775  22.104 -25.468  1.00 26.57           C  
ATOM    192  NE2 HIS B  24     -26.814  22.643 -26.675  1.00 26.57           N  
ATOM    193  N   TRP B  25     -27.295  26.588 -21.281  1.00 27.91           N  
ATOM    194  CA  TRP B  25     -26.733  26.989 -19.995  1.00 27.91           C  
ATOM    195  C   TRP B  25     -25.359  26.361 -19.782  1.00 27.91           C  
ATOM    196  CB  TRP B  25     -27.672  26.594 -18.851  1.00 27.91           C  
ATOM    197  O   TRP B  25     -25.213  25.138 -19.836  1.00 27.91           O  
ATOM    198  CG  TRP B  25     -28.595  27.691 -18.415  1.00 27.91           C  
ATOM    199  CD1 TRP B  25     -29.467  28.395 -19.198  1.00 27.91           C  
ATOM    200  CD2 TRP B  25     -28.733  28.214 -17.090  1.00 27.91           C  
ATOM    201  CE2 TRP B  25     -29.709  29.234 -17.143  1.00 27.91           C  
ATOM    202  CE3 TRP B  25     -28.127  27.919 -15.862  1.00 27.91           C  
ATOM    203  NE1 TRP B  25     -30.140  29.324 -18.439  1.00 27.91           N  
ATOM    204  CH2 TRP B  25     -29.484  29.651 -14.824  1.00 27.91           C  
ATOM    205  CZ2 TRP B  25     -30.093  29.960 -16.013  1.00 27.91           C  
ATOM    206  CZ3 TRP B  25     -28.510  28.643 -14.738  1.00 27.91           C  
ATOM    207  N   THR B  26     -24.313  26.880 -20.477  1.00 32.57           N  
ATOM    208  CA  THR B  26     -22.971  26.445 -20.106  1.00 32.57           C  
ATOM    209  C   THR B  26     -22.841  26.324 -18.591  1.00 32.57           C  
ATOM    210  CB  THR B  26     -21.902  27.417 -20.639  1.00 32.57           C  
ATOM    211  O   THR B  26     -23.279  27.208 -17.852  1.00 32.57           O  
ATOM    212  CG2 THR B  26     -21.267  26.887 -21.920  1.00 32.57           C  
ATOM    213  OG1 THR B  26     -22.510  28.686 -20.911  1.00 32.57           O  
ATOM    214  N   ALA B  27     -22.795  25.140 -18.055  1.00 41.06           N  
ATOM    215  CA  ALA B  27     -22.496  24.921 -16.643  1.00 41.06           C  
ATOM    216  C   ALA B  27     -21.471  25.932 -16.136  1.00 41.06           C  
ATOM    217  CB  ALA B  27     -21.990  23.498 -16.420  1.00 41.06           C  
ATOM    218  O   ALA B  27     -20.581  26.349 -16.880  1.00 41.06           O  
ATOM    219  N   PRO B  28     -21.809  26.899 -15.352  1.00 42.42           N  
ATOM    220  CA  PRO B  28     -20.784  27.822 -14.858  1.00 42.42           C  
ATOM    221  C   PRO B  28     -19.410  27.166 -14.735  1.00 42.42           C  
ATOM    222  CB  PRO B  28     -21.316  28.237 -13.484  1.00 42.42           C  
ATOM    223  O   PRO B  28     -19.317  25.962 -14.485  1.00 42.42           O  
ATOM    224  CG  PRO B  28     -22.595  27.479 -13.325  1.00 42.42           C  
ATOM    225  CD  PRO B  28     -22.794  26.619 -14.540  1.00 42.42           C  
ATOM    226  N   ALA B  29     -18.401  27.522 -15.599  1.00 51.78           N  
ATOM    227  CA  ALA B  29     -17.009  27.131 -15.391  1.00 51.78           C  
ATOM    228  C   ALA B  29     -16.706  26.952 -13.906  1.00 51.78           C  
ATOM    229  CB  ALA B  29     -16.069  28.168 -16.001  1.00 51.78           C  
ATOM    230  O   ALA B  29     -17.109  27.774 -13.080  1.00 51.78           O  
ATOM    231  N   ALA B  30     -16.493  25.696 -13.485  1.00 64.92           N  
ATOM    232  CA  ALA B  30     -16.122  25.383 -12.107  1.00 64.92           C  
ATOM    233  C   ALA B  30     -15.003  26.298 -11.619  1.00 64.92           C  
ATOM    234  CB  ALA B  30     -15.698  23.921 -11.990  1.00 64.92           C  
ATOM    235  O   ALA B  30     -14.036  26.547 -12.342  1.00 64.92           O  
ATOM    236  N   LEU B  31     -15.212  27.178 -10.614  1.00 85.84           N  
ATOM    237  CA  LEU B  31     -14.264  28.090  -9.984  1.00 85.84           C  
ATOM    238  C   LEU B  31     -13.008  27.348  -9.542  1.00 85.84           C  
ATOM    239  CB  LEU B  31     -14.909  28.787  -8.783  1.00 85.84           C  
ATOM    240  O   LEU B  31     -13.095  26.280  -8.931  1.00 85.84           O  
ATOM    241  CG  LEU B  31     -14.043  29.811  -8.048  1.00 85.84           C  
ATOM    242  CD1 LEU B  31     -13.864  31.063  -8.901  1.00 85.84           C  
ATOM    243  CD2 LEU B  31     -14.659  30.162  -6.698  1.00 85.84           C  
ATOM    244  N   GLN B  32     -11.812  27.745 -10.086  1.00 92.11           N  
ATOM    245  CA  GLN B  32     -10.525  27.195  -9.673  1.00 92.11           C  
ATOM    246  C   GLN B  32      -9.900  28.034  -8.562  1.00 92.11           C  
ATOM    247  CB  GLN B  32      -9.571  27.107 -10.865  1.00 92.11           C  
ATOM    248  O   GLN B  32      -9.778  29.254  -8.692  1.00 92.11           O  
ATOM    249  CG  GLN B  32     -10.003  26.103 -11.926  1.00 92.11           C  
ATOM    250  CD  GLN B  32      -9.629  24.676 -11.571  1.00 92.11           C  
ATOM    251  NE2 GLN B  32     -10.298  23.715 -12.198  1.00 92.11           N  
ATOM    252  OE1 GLN B  32      -8.746  24.440 -10.740  1.00 92.11           O  
ATOM    253  N   VAL B  33      -9.499  27.390  -7.509  1.00 95.32           N  
ATOM    254  CA  VAL B  33      -8.899  28.059  -6.359  1.00 95.32           C  
ATOM    255  C   VAL B  33      -7.611  27.342  -5.960  1.00 95.32           C  
ATOM    256  CB  VAL B  33      -9.873  28.112  -5.161  1.00 95.32           C  
ATOM    257  O   VAL B  33      -7.566  26.111  -5.916  1.00 95.32           O  
ATOM    258  CG1 VAL B  33      -9.198  28.744  -3.945  1.00 95.32           C  
ATOM    259  CG2 VAL B  33     -11.137  28.883  -5.536  1.00 95.32           C  
ATOM    260  N   THR B  34      -6.598  28.129  -5.772  1.00 94.80           N  
ATOM    261  CA  THR B  34      -5.355  27.513  -5.322  1.00 94.80           C  
ATOM    262  C   THR B  34      -5.460  27.091  -3.859  1.00 94.80           C  
ATOM    263  CB  THR B  34      -4.161  28.468  -5.500  1.00 94.80           C  
ATOM    264  O   THR B  34      -6.294  27.611  -3.116  1.00 94.80           O  
ATOM    265  CG2 THR B  34      -4.055  28.953  -6.942  1.00 94.80           C  
ATOM    266  OG1 THR B  34      -4.330  29.600  -4.638  1.00 94.80           O  
ATOM    267  N   VAL B  35      -4.643  26.194  -3.443  1.00 97.46           N  
ATOM    268  CA  VAL B  35      -4.626  25.730  -2.060  1.00 97.46           C  
ATOM    269  C   VAL B  35      -4.315  26.897  -1.127  1.00 97.46           C  
ATOM    270  CB  VAL B  35      -3.598  24.594  -1.854  1.00 97.46           C  
ATOM    271  O   VAL B  35      -4.955  27.055  -0.085  1.00 97.46           O  
ATOM    272  CG1 VAL B  35      -3.457  24.256  -0.372  1.00 97.46           C  
ATOM    273  CG2 VAL B  35      -4.004  23.357  -2.652  1.00 97.46           C  
ATOM    274  N   ARG B  36      -3.398  27.732  -1.547  1.00 96.44           N  
ATOM    275  CA  ARG B  36      -3.027  28.910  -0.770  1.00 96.44           C  
ATOM    276  C   ARG B  36      -4.232  29.817  -0.541  1.00 96.44           C  
ATOM    277  CB  ARG B  36      -1.911  29.688  -1.470  1.00 96.44           C  
ATOM    278  O   ARG B  36      -4.519  30.202   0.595  1.00 96.44           O  
ATOM    279  CG  ARG B  36      -1.470  30.937  -0.726  1.00 96.44           C  
ATOM    280  CD  ARG B  36      -0.425  31.721  -1.508  1.00 96.44           C  
ATOM    281  NE  ARG B  36       0.710  30.882  -1.881  1.00 96.44           N  
ATOM    282  NH1 ARG B  36       0.498  31.247  -4.153  1.00 96.44           N  
ATOM    283  NH2 ARG B  36       2.168  29.893  -3.355  1.00 96.44           N  
ATOM    284  CZ  ARG B  36       1.123  30.676  -3.129  1.00 96.44           C  
ATOM    285  N   ASP B  37      -4.943  30.114  -1.606  1.00 96.68           N  
ATOM    286  CA  ASP B  37      -6.100  30.999  -1.522  1.00 96.68           C  
ATOM    287  C   ASP B  37      -7.216  30.367  -0.692  1.00 96.68           C  
ATOM    288  CB  ASP B  37      -6.616  31.343  -2.921  1.00 96.68           C  
ATOM    289  O   ASP B  37      -7.938  31.066   0.022  1.00 96.68           O  
ATOM    290  CG  ASP B  37      -5.708  32.304  -3.668  1.00 96.68           C  
ATOM    291  OD1 ASP B  37      -4.884  32.989  -3.025  1.00 96.68           O  
ATOM    292  OD2 ASP B  37      -5.821  32.379  -4.911  1.00 96.68           O  
ATOM    293  N   ALA B  38      -7.350  29.049  -0.768  1.00 98.34           N  
ATOM    294  CA  ALA B  38      -8.362  28.342   0.013  1.00 98.34           C  
ATOM    295  C   ALA B  38      -8.074  28.448   1.508  1.00 98.34           C  
ATOM    296  CB  ALA B  38      -8.432  26.877  -0.410  1.00 98.34           C  
ATOM    297  O   ALA B  38      -8.980  28.706   2.304  1.00 98.34           O  
ATOM    298  N   ILE B  39      -6.816  28.299   1.898  1.00 98.70           N  
ATOM    299  CA  ILE B  39      -6.434  28.432   3.300  1.00 98.70           C  
ATOM    300  C   ILE B  39      -6.672  29.867   3.766  1.00 98.70           C  
ATOM    301  CB  ILE B  39      -4.957  28.035   3.523  1.00 98.70           C  
ATOM    302  O   ILE B  39      -7.254  30.092   4.829  1.00 98.70           O  
ATOM    303  CG1 ILE B  39      -4.735  26.568   3.135  1.00 98.70           C  
ATOM    304  CG2 ILE B  39      -4.545  28.285   4.977  1.00 98.70           C  
ATOM    305  CD1 ILE B  39      -3.270  26.155   3.091  1.00 98.70           C  
ATOM    306  N   ASN B  40      -6.202  30.821   2.944  1.00 98.47           N  
ATOM    307  CA  ASN B  40      -6.378  32.238   3.246  1.00 98.47           C  
ATOM    308  C   ASN B  40      -7.851  32.593   3.430  1.00 98.47           C  
ATOM    309  CB  ASN B  40      -5.756  33.103   2.148  1.00 98.47           C  
ATOM    310  O   ASN B  40      -8.217  33.256   4.402  1.00 98.47           O  
ATOM    311  CG  ASN B  40      -5.869  34.586   2.439  1.00 98.47           C  
ATOM    312  ND2 ASN B  40      -4.863  35.137   3.107  1.00 98.47           N  
ATOM    313  OD1 ASN B  40      -6.852  35.232   2.066  1.00 98.47           O  
ATOM    314  N   GLN B  41      -8.670  32.094   2.507  1.00 98.23           N  
ATOM    315  CA  GLN B  41     -10.105  32.341   2.596  1.00 98.23           C  
ATOM    316  C   GLN B  41     -10.684  31.762   3.883  1.00 98.23           C  
ATOM    317  CB  GLN B  41     -10.828  31.752   1.383  1.00 98.23           C  
ATOM    318  O   GLN B  41     -11.497  32.406   4.549  1.00 98.23           O  
ATOM    319  CG  GLN B  41     -12.298  32.139   1.295  1.00 98.23           C  
ATOM    320  CD  GLN B  41     -12.998  31.519   0.101  1.00 98.23           C  
ATOM    321  NE2 GLN B  41     -14.258  31.887  -0.105  1.00 98.23           N  
ATOM    322  OE1 GLN B  41     -12.411  30.717  -0.632  1.00 98.23           O  
ATOM    323  N   GLY B  42     -10.303  30.536   4.255  1.00 98.62           N  
ATOM    324  CA  GLY B  42     -10.752  29.922   5.494  1.00 98.62           C  
ATOM    325  C   GLY B  42     -10.387  30.729   6.726  1.00 98.62           C  
ATOM    326  O   GLY B  42     -11.229  30.956   7.598  1.00 98.62           O  
ATOM    327  N   MET B  43      -9.154  31.249   6.766  1.00 98.75           N  
ATOM    328  CA  MET B  43      -8.707  32.059   7.896  1.00 98.75           C  
ATOM    329  C   MET B  43      -9.446  33.392   7.935  1.00 98.75           C  
ATOM    330  CB  MET B  43      -7.198  32.298   7.823  1.00 98.75           C  
ATOM    331  O   MET B  43      -9.884  33.833   8.999  1.00 98.75           O  
ATOM    332  CG  MET B  43      -6.366  31.061   8.119  1.00 98.75           C  
ATOM    333  SD  MET B  43      -4.591  31.452   8.373  1.00 98.75           S  
ATOM    334  CE  MET B  43      -4.120  31.914   6.683  1.00 98.75           C  
ATOM    335  N   ASP B  44      -9.600  33.985   6.793  1.00 98.43           N  
ATOM    336  CA  ASP B  44     -10.309  35.257   6.695  1.00 98.43           C  
ATOM    337  C   ASP B  44     -11.732  35.136   7.235  1.00 98.43           C  
ATOM    338  CB  ASP B  44     -10.336  35.746   5.246  1.00 98.43           C  
ATOM    339  O   ASP B  44     -12.160  35.946   8.059  1.00 98.43           O  
ATOM    340  CG  ASP B  44     -10.981  37.113   5.093  1.00 98.43           C  
ATOM    341  OD1 ASP B  44     -11.103  37.845   6.099  1.00 98.43           O  
ATOM    342  OD2 ASP B  44     -11.373  37.459   3.958  1.00 98.43           O  
ATOM    343  N   GLU B  45     -12.390  34.117   6.848  1.00 98.60           N  
ATOM    344  CA  GLU B  45     -13.772  33.899   7.267  1.00 98.60           C  
ATOM    345  C   GLU B  45     -13.864  33.679   8.774  1.00 98.60           C  
ATOM    346  CB  GLU B  45     -14.378  32.707   6.523  1.00 98.60           C  
ATOM    347  O   GLU B  45     -14.784  34.178   9.425  1.00 98.60           O  
ATOM    348  CG  GLU B  45     -14.606  32.958   5.040  1.00 98.60           C  
ATOM    349  CD  GLU B  45     -15.018  31.710   4.276  1.00 98.60           C  
ATOM    350  OE1 GLU B  45     -15.196  31.786   3.039  1.00 98.60           O  
ATOM    351  OE2 GLU B  45     -15.165  30.647   4.920  1.00 98.60           O  
ATOM    352  N   GLU B  46     -12.869  33.044   9.389  1.00 98.54           N  
ATOM    353  CA  GLU B  46     -12.903  32.768  10.822  1.00 98.54           C  
ATOM    354  C   GLU B  46     -12.476  33.991  11.630  1.00 98.54           C  
ATOM    355  CB  GLU B  46     -12.008  31.574  11.162  1.00 98.54           C  
ATOM    356  O   GLU B  46     -12.965  34.210  12.740  1.00 98.54           O  
ATOM    357  CG  GLU B  46     -12.506  30.252  10.599  1.00 98.54           C  
ATOM    358  CD  GLU B  46     -13.957  29.960  10.947  1.00 98.54           C  
ATOM    359  OE1 GLU B  46     -14.800  29.885  10.024  1.00 98.54           O  
ATOM    360  OE2 GLU B  46     -14.254  29.805  12.153  1.00 98.54           O  
ATOM    361  N   LEU B  47     -11.607  34.754  11.054  1.00 98.35           N  
ATOM    362  CA  LEU B  47     -11.263  36.029  11.675  1.00 98.35           C  
ATOM    363  C   LEU B  47     -12.468  36.963  11.702  1.00 98.35           C  
ATOM    364  CB  LEU B  47     -10.104  36.693  10.928  1.00 98.35           C  
ATOM    365  O   LEU B  47     -12.695  37.662  12.692  1.00 98.35           O  
ATOM    366  CG  LEU B  47      -8.708  36.132  11.205  1.00 98.35           C  
ATOM    367  CD1 LEU B  47      -7.748  36.522  10.086  1.00 98.35           C  
ATOM    368  CD2 LEU B  47      -8.192  36.621  12.554  1.00 98.35           C  
ATOM    369  N   GLU B  48     -13.263  36.948  10.673  1.00 97.95           N  
ATOM    370  CA  GLU B  48     -14.476  37.756  10.583  1.00 97.95           C  
ATOM    371  C   GLU B  48     -15.552  37.243  11.535  1.00 97.95           C  
ATOM    372  CB  GLU B  48     -15.007  37.772   9.148  1.00 97.95           C  
ATOM    373  O   GLU B  48     -16.227  38.031  12.201  1.00 97.95           O  
ATOM    374  CG  GLU B  48     -16.232  38.654   8.955  1.00 97.95           C  
ATOM    375  CD  GLU B  48     -16.713  38.706   7.514  1.00 97.95           C  
ATOM    376  OE1 GLU B  48     -17.497  39.618   7.168  1.00 97.95           O  
ATOM    377  OE2 GLU B  48     -16.304  37.825   6.724  1.00 97.95           O  
ATOM    378  N   ARG B  49     -15.682  36.030  11.670  1.00 97.58           N  
ATOM    379  CA  ARG B  49     -16.733  35.383  12.448  1.00 97.58           C  
ATOM    380  C   ARG B  49     -16.474  35.528  13.944  1.00 97.58           C  
ATOM    381  CB  ARG B  49     -16.844  33.903  12.077  1.00 97.58           C  
ATOM    382  O   ARG B  49     -17.401  35.777  14.719  1.00 97.58           O  
ATOM    383  CG  ARG B  49     -17.919  33.153  12.848  1.00 97.58           C  
ATOM    384  CD  ARG B  49     -17.873  31.657  12.570  1.00 97.58           C  
ATOM    385  NE  ARG B  49     -18.875  30.934  13.348  1.00 97.58           N  
ATOM    386  NH1 ARG B  49     -17.450  30.420  15.092  1.00 97.58           N  
ATOM    387  NH2 ARG B  49     -19.635  29.729  15.149  1.00 97.58           N  
ATOM    388  CZ  ARG B  49     -18.651  30.362  14.528  1.00 97.58           C  
ATOM    389  N   ASP B  50     -15.238  35.387  14.360  1.00 97.76           N  
ATOM    390  CA  ASP B  50     -14.896  35.287  15.776  1.00 97.76           C  
ATOM    391  C   ASP B  50     -13.786  36.269  16.143  1.00 97.76           C  
ATOM    392  CB  ASP B  50     -14.473  33.859  16.126  1.00 97.76           C  
ATOM    393  O   ASP B  50     -12.641  36.106  15.718  1.00 97.76           O  
ATOM    394  CG  ASP B  50     -14.283  33.645  17.617  1.00 97.76           C  
ATOM    395  OD1 ASP B  50     -14.297  34.634  18.382  1.00 97.76           O  
ATOM    396  OD2 ASP B  50     -14.116  32.478  18.031  1.00 97.76           O  
ATOM    397  N   GLU B  51     -14.159  37.202  16.984  1.00 97.30           N  
ATOM    398  CA  GLU B  51     -13.233  38.268  17.356  1.00 97.30           C  
ATOM    399  C   GLU B  51     -12.084  37.731  18.204  1.00 97.30           C  
ATOM    400  CB  GLU B  51     -13.968  39.380  18.109  1.00 97.30           C  
ATOM    401  O   GLU B  51     -11.070  38.408  18.386  1.00 97.30           O  
ATOM    402  CG  GLU B  51     -14.927  40.182  17.241  1.00 97.30           C  
ATOM    403  CD  GLU B  51     -15.606  41.318  17.988  1.00 97.30           C  
ATOM    404  OE1 GLU B  51     -16.332  42.115  17.352  1.00 97.30           O  
ATOM    405  OE2 GLU B  51     -15.411  41.412  19.221  1.00 97.30           O  
ATOM    406  N   LYS B  52     -12.211  36.553  18.682  1.00 97.91           N  
ATOM    407  CA  LYS B  52     -11.183  35.940  19.519  1.00 97.91           C  
ATOM    408  C   LYS B  52     -10.078  35.322  18.667  1.00 97.91           C  
ATOM    409  CB  LYS B  52     -11.797  34.879  20.433  1.00 97.91           C  
ATOM    410  O   LYS B  52      -9.010  34.980  19.180  1.00 97.91           O  
ATOM    411  CG  LYS B  52     -12.780  35.434  21.453  1.00 97.91           C  
ATOM    412  CD  LYS B  52     -13.390  34.326  22.302  1.00 97.91           C  
ATOM    413  CE  LYS B  52     -14.419  34.874  23.282  1.00 97.91           C  
ATOM    414  NZ  LYS B  52     -15.069  33.784  24.070  1.00 97.91           N  
ATOM    415  N   VAL B  53     -10.291  35.186  17.369  1.00 98.70           N  
ATOM    416  CA  VAL B  53      -9.334  34.554  16.467  1.00 98.70           C  
ATOM    417  C   VAL B  53      -8.297  35.579  16.013  1.00 98.70           C  
ATOM    418  CB  VAL B  53     -10.036  33.927  15.242  1.00 98.70           C  
ATOM    419  O   VAL B  53      -8.649  36.685  15.598  1.00 98.70           O  
ATOM    420  CG1 VAL B  53      -9.011  33.335  14.276  1.00 98.70           C  
ATOM    421  CG2 VAL B  53     -11.034  32.859  15.688  1.00 98.70           C  
ATOM    422  N   PHE B  54      -7.078  35.228  16.121  1.00 98.49           N  
ATOM    423  CA  PHE B  54      -6.009  36.066  15.590  1.00 98.49           C  
ATOM    424  C   PHE B  54      -4.852  35.212  15.085  1.00 98.49           C  
ATOM    425  CB  PHE B  54      -5.512  37.046  16.658  1.00 98.49           C  
ATOM    426  O   PHE B  54      -4.772  34.021  15.393  1.00 98.49           O  
ATOM    427  CG  PHE B  54      -4.715  36.394  17.756  1.00 98.49           C  
ATOM    428  CD1 PHE B  54      -5.353  35.741  18.803  1.00 98.49           C  
ATOM    429  CD2 PHE B  54      -3.327  36.435  17.740  1.00 98.49           C  
ATOM    430  CE1 PHE B  54      -4.619  35.137  19.821  1.00 98.49           C  
ATOM    431  CE2 PHE B  54      -2.586  35.834  18.754  1.00 98.49           C  
ATOM    432  CZ  PHE B  54      -3.234  35.186  19.793  1.00 98.49           C  
ATOM    433  N   LEU B  55      -4.031  35.802  14.228  1.00 98.52           N  
ATOM    434  CA  LEU B  55      -2.918  35.099  13.600  1.00 98.52           C  
ATOM    435  C   LEU B  55      -1.583  35.684  14.050  1.00 98.52           C  
ATOM    436  CB  LEU B  55      -3.031  35.170  12.075  1.00 98.52           C  
ATOM    437  O   LEU B  55      -1.412  36.904  14.076  1.00 98.52           O  
ATOM    438  CG  LEU B  55      -1.838  34.634  11.282  1.00 98.52           C  
ATOM    439  CD1 LEU B  55      -1.697  33.129  11.488  1.00 98.52           C  
ATOM    440  CD2 LEU B  55      -1.989  34.963   9.800  1.00 98.52           C  
ATOM    441  N   LEU B  56      -0.680  34.852  14.476  1.00 97.28           N  
ATOM    442  CA  LEU B  56       0.669  35.291  14.814  1.00 97.28           C  
ATOM    443  C   LEU B  56       1.712  34.357  14.210  1.00 97.28           C  
ATOM    444  CB  LEU B  56       0.846  35.358  16.334  1.00 97.28           C  
ATOM    445  O   LEU B  56       1.462  33.160  14.050  1.00 97.28           O  
ATOM    446  CG  LEU B  56       0.948  34.018  17.064  1.00 97.28           C  
ATOM    447  CD1 LEU B  56       1.896  34.133  18.253  1.00 97.28           C  
ATOM    448  CD2 LEU B  56      -0.431  33.549  17.516  1.00 97.28           C  
ATOM    449  N   GLY B  57       2.814  34.818  13.774  1.00 93.48           N  
ATOM    450  CA  GLY B  57       3.920  34.091  13.172  1.00 93.48           C  
ATOM    451  C   GLY B  57       4.954  34.999  12.534  1.00 93.48           C  
ATOM    452  O   GLY B  57       4.791  36.220  12.519  1.00 93.48           O  
ATOM    453  N   GLU B  58       5.939  34.368  12.037  1.00 88.05           N  
ATOM    454  CA  GLU B  58       6.997  35.156  11.411  1.00 88.05           C  
ATOM    455  C   GLU B  58       6.535  35.740  10.080  1.00 88.05           C  
ATOM    456  CB  GLU B  58       8.252  34.304  11.205  1.00 88.05           C  
ATOM    457  O   GLU B  58       6.167  35.000   9.165  1.00 88.05           O  
ATOM    458  CG  GLU B  58       8.890  33.825  12.502  1.00 88.05           C  
ATOM    459  CD  GLU B  58      10.028  32.842  12.283  1.00 88.05           C  
ATOM    460  OE1 GLU B  58      10.141  31.862  13.054  1.00 88.05           O  
ATOM    461  OE2 GLU B  58      10.814  33.053  11.332  1.00 88.05           O  
ATOM    462  N   GLU B  59       6.520  37.099   9.974  1.00 86.92           N  
ATOM    463  CA  GLU B  59       6.271  37.856   8.751  1.00 86.92           C  
ATOM    464  C   GLU B  59       4.860  37.608   8.226  1.00 86.92           C  
ATOM    465  CB  GLU B  59       7.302  37.498   7.677  1.00 86.92           C  
ATOM    466  O   GLU B  59       4.632  37.617   7.015  1.00 86.92           O  
ATOM    467  CG  GLU B  59       8.733  37.847   8.058  1.00 86.92           C  
ATOM    468  CD  GLU B  59       9.732  37.585   6.942  1.00 86.92           C  
ATOM    469  OE1 GLU B  59      10.789  38.255   6.904  1.00 86.92           O  
ATOM    470  OE2 GLU B  59       9.455  36.703   6.099  1.00 86.92           O  
ATOM    471  N   VAL B  60       3.902  37.280   9.112  1.00 91.32           N  
ATOM    472  CA  VAL B  60       2.549  36.951   8.676  1.00 91.32           C  
ATOM    473  C   VAL B  60       1.764  38.235   8.416  1.00 91.32           C  
ATOM    474  CB  VAL B  60       1.814  36.078   9.717  1.00 91.32           C  
ATOM    475  O   VAL B  60       0.723  38.210   7.755  1.00 91.32           O  
ATOM    476  CG1 VAL B  60       2.484  34.711   9.846  1.00 91.32           C  
ATOM    477  CG2 VAL B  60       1.771  36.785  11.071  1.00 91.32           C  
ATOM    478  N   ALA B  61       2.227  39.423   8.898  1.00 92.51           N  
ATOM    479  CA  ALA B  61       1.491  40.681   8.797  1.00 92.51           C  
ATOM    480  C   ALA B  61       1.979  41.508   7.611  1.00 92.51           C  
ATOM    481  CB  ALA B  61       1.624  41.480  10.090  1.00 92.51           C  
ATOM    482  O   ALA B  61       1.654  41.208   6.460  1.00 92.51           O  
ATOM    483  N   GLN B  62       2.992  42.262   7.791  1.00 84.89           N  
ATOM    484  CA  GLN B  62       3.439  43.232   6.797  1.00 84.89           C  
ATOM    485  C   GLN B  62       3.984  42.535   5.554  1.00 84.89           C  
ATOM    486  CB  GLN B  62       4.504  44.157   7.389  1.00 84.89           C  
ATOM    487  O   GLN B  62       3.815  43.025   4.436  1.00 84.89           O  
ATOM    488  CG  GLN B  62       3.960  45.145   8.412  1.00 84.89           C  
ATOM    489  CD  GLN B  62       5.033  46.058   8.975  1.00 84.89           C  
ATOM    490  NE2 GLN B  62       4.668  46.861   9.968  1.00 84.89           N  
ATOM    491  OE1 GLN B  62       6.182  46.040   8.521  1.00 84.89           O  
ATOM    492  N   TYR B  63       4.506  41.363   5.717  1.00 82.99           N  
ATOM    493  CA  TYR B  63       5.117  40.662   4.594  1.00 82.99           C  
ATOM    494  C   TYR B  63       4.187  39.584   4.052  1.00 82.99           C  
ATOM    495  CB  TYR B  63       6.452  40.039   5.012  1.00 82.99           C  
ATOM    496  O   TYR B  63       4.599  38.749   3.244  1.00 82.99           O  
ATOM    497  CG  TYR B  63       7.597  41.021   5.045  1.00 82.99           C  
ATOM    498  CD1 TYR B  63       8.270  41.378   3.879  1.00 82.99           C  
ATOM    499  CD2 TYR B  63       8.010  41.595   6.243  1.00 82.99           C  
ATOM    500  CE1 TYR B  63       9.327  42.281   3.905  1.00 82.99           C  
ATOM    501  CE2 TYR B  63       9.066  42.500   6.282  1.00 82.99           C  
ATOM    502  OH  TYR B  63      10.762  43.732   5.141  1.00 82.99           O  
ATOM    503  CZ  TYR B  63       9.716  42.837   5.109  1.00 82.99           C  
ATOM    504  N   ASP B  64       2.992  39.407   4.544  1.00 85.66           N  
ATOM    505  CA  ASP B  64       1.915  38.550   4.058  1.00 85.66           C  
ATOM    506  C   ASP B  64       2.275  37.074   4.212  1.00 85.66           C  
ATOM    507  CB  ASP B  64       1.598  38.864   2.594  1.00 85.66           C  
ATOM    508  O   ASP B  64       1.752  36.223   3.489  1.00 85.66           O  
ATOM    509  CG  ASP B  64       0.916  40.208   2.410  1.00 85.66           C  
ATOM    510  OD1 ASP B  64       0.230  40.677   3.344  1.00 85.66           O  
ATOM    511  OD2 ASP B  64       1.063  40.803   1.320  1.00 85.66           O  
ATOM    512  N   GLY B  65       3.229  36.768   5.100  1.00 85.22           N  
ATOM    513  CA  GLY B  65       3.658  35.395   5.307  1.00 85.22           C  
ATOM    514  C   GLY B  65       4.731  34.951   4.331  1.00 85.22           C  
ATOM    515  O   GLY B  65       4.786  35.435   3.199  1.00 85.22           O  
ATOM    516  N   ALA B  66       5.482  34.066   4.707  1.00 81.01           N  
ATOM    517  CA  ALA B  66       6.597  33.603   3.886  1.00 81.01           C  
ATOM    518  C   ALA B  66       6.102  33.026   2.563  1.00 81.01           C  
ATOM    519  CB  ALA B  66       7.419  32.562   4.642  1.00 81.01           C  
ATOM    520  O   ALA B  66       6.738  33.208   1.522  1.00 81.01           O  
ATOM    521  N   TYR B  67       4.959  32.457   2.608  1.00 86.89           N  
ATOM    522  CA  TYR B  67       4.430  31.826   1.405  1.00 86.89           C  
ATOM    523  C   TYR B  67       3.144  32.507   0.952  1.00 86.89           C  
ATOM    524  CB  TYR B  67       4.173  30.335   1.647  1.00 86.89           C  
ATOM    525  O   TYR B  67       2.356  31.925   0.203  1.00 86.89           O  
ATOM    526  CG  TYR B  67       5.416  29.555   1.999  1.00 86.89           C  
ATOM    527  CD1 TYR B  67       6.307  29.143   1.010  1.00 86.89           C  
ATOM    528  CD2 TYR B  67       5.702  29.227   3.320  1.00 86.89           C  
ATOM    529  CE1 TYR B  67       7.453  28.422   1.330  1.00 86.89           C  
ATOM    530  CE2 TYR B  67       6.845  28.506   3.651  1.00 86.89           C  
ATOM    531  OH  TYR B  67       8.845  27.395   2.972  1.00 86.89           O  
ATOM    532  CZ  TYR B  67       7.713  28.109   2.650  1.00 86.89           C  
ATOM    533  N   LYS B  68       2.890  33.593   1.525  1.00 89.95           N  
ATOM    534  CA  LYS B  68       1.825  34.512   1.135  1.00 89.95           C  
ATOM    535  C   LYS B  68       0.451  33.918   1.429  1.00 89.95           C  
ATOM    536  CB  LYS B  68       1.937  34.863  -0.350  1.00 89.95           C  
ATOM    537  O   LYS B  68      -0.530  34.247   0.760  1.00 89.95           O  
ATOM    538  CG  LYS B  68       3.289  35.434  -0.750  1.00 89.95           C  
ATOM    539  CD  LYS B  68       3.605  36.713   0.014  1.00 89.95           C  
ATOM    540  CE  LYS B  68       4.962  37.281  -0.379  1.00 89.95           C  
ATOM    541  NZ  LYS B  68       5.393  38.375   0.541  1.00 89.95           N  
ATOM    542  N   VAL B  69       0.425  32.988   2.330  1.00 95.85           N  
ATOM    543  CA  VAL B  69      -0.851  32.391   2.711  1.00 95.85           C  
ATOM    544  C   VAL B  69      -1.705  33.421   3.445  1.00 95.85           C  
ATOM    545  CB  VAL B  69      -0.651  31.138   3.593  1.00 95.85           C  
ATOM    546  O   VAL B  69      -2.933  33.412   3.333  1.00 95.85           O  
ATOM    547  CG1 VAL B  69      -1.984  30.666   4.171  1.00 95.85           C  
ATOM    548  CG2 VAL B  69       0.013  30.021   2.790  1.00 95.85           C  
ATOM    549  N   SER B  70      -1.069  34.360   4.175  1.00 96.11           N  
ATOM    550  CA  SER B  70      -1.783  35.340   4.986  1.00 96.11           C  
ATOM    551  C   SER B  70      -1.929  36.667   4.248  1.00 96.11           C  
ATOM    552  CB  SER B  70      -1.061  35.564   6.316  1.00 96.11           C  
ATOM    553  O   SER B  70      -2.203  37.699   4.865  1.00 96.11           O  
ATOM    554  OG  SER B  70       0.292  35.925   6.099  1.00 96.11           O  
ATOM    555  N   ARG B  71      -1.789  36.711   3.010  1.00 94.87           N  
ATOM    556  CA  ARG B  71      -1.819  37.929   2.206  1.00 94.87           C  
ATOM    557  C   ARG B  71      -3.129  38.684   2.404  1.00 94.87           C  
ATOM    558  CB  ARG B  71      -1.624  37.599   0.724  1.00 94.87           C  
ATOM    559  O   ARG B  71      -4.210  38.097   2.317  1.00 94.87           O  
ATOM    560  CG  ARG B  71      -1.571  38.823  -0.177  1.00 94.87           C  
ATOM    561  CD  ARG B  71      -1.446  38.437  -1.644  1.00 94.87           C  
ATOM    562  NE  ARG B  71      -1.416  36.988  -1.820  1.00 94.87           N  
ATOM    563  NH1 ARG B  71      -1.380  37.061  -4.129  1.00 94.87           N  
ATOM    564  NH2 ARG B  71      -1.360  35.044  -3.041  1.00 94.87           N  
ATOM    565  CZ  ARG B  71      -1.385  36.368  -2.996  1.00 94.87           C  
ATOM    566  N   GLY B  72      -2.989  39.992   2.753  1.00 94.60           N  
ATOM    567  CA  GLY B  72      -4.132  40.888   2.809  1.00 94.60           C  
ATOM    568  C   GLY B  72      -4.826  40.886   4.159  1.00 94.60           C  
ATOM    569  O   GLY B  72      -5.630  41.774   4.450  1.00 94.60           O  
ATOM    570  N   LEU B  73      -4.501  40.003   5.067  1.00 97.75           N  
ATOM    571  CA  LEU B  73      -5.220  39.871   6.330  1.00 97.75           C  
ATOM    572  C   LEU B  73      -4.839  40.991   7.292  1.00 97.75           C  
ATOM    573  CB  LEU B  73      -4.932  38.511   6.971  1.00 97.75           C  
ATOM    574  O   LEU B  73      -5.688  41.495   8.031  1.00 97.75           O  
ATOM    575  CG  LEU B  73      -5.477  37.285   6.235  1.00 97.75           C  
ATOM    576  CD1 LEU B  73      -5.173  36.016   7.023  1.00 97.75           C  
ATOM    577  CD2 LEU B  73      -6.977  37.427   5.998  1.00 97.75           C  
ATOM    578  N   TRP B  74      -3.599  41.396   7.188  1.00 95.49           N  
ATOM    579  CA  TRP B  74      -3.156  42.480   8.058  1.00 95.49           C  
ATOM    580  C   TRP B  74      -3.815  43.798   7.665  1.00 95.49           C  
ATOM    581  CB  TRP B  74      -1.632  42.622   8.008  1.00 95.49           C  
ATOM    582  O   TRP B  74      -4.279  44.548   8.527  1.00 95.49           O  
ATOM    583  CG  TRP B  74      -1.105  43.797   8.775  1.00 95.49           C  
ATOM    584  CD1 TRP B  74      -1.039  43.932  10.134  1.00 95.49           C  
ATOM    585  CD2 TRP B  74      -0.573  45.006   8.225  1.00 95.49           C  
ATOM    586  CE2 TRP B  74      -0.202  45.831   9.310  1.00 95.49           C  
ATOM    587  CE3 TRP B  74      -0.372  45.472   6.919  1.00 95.49           C  
ATOM    588  NE1 TRP B  74      -0.497  45.153  10.462  1.00 95.49           N  
ATOM    589  CH2 TRP B  74       0.544  47.529   7.840  1.00 95.49           C  
ATOM    590  CZ2 TRP B  74       0.358  47.098   9.128  1.00 95.49           C  
ATOM    591  CZ3 TRP B  74       0.186  46.733   6.740  1.00 95.49           C  
ATOM    592  N   LYS B  75      -3.873  44.095   6.378  1.00 95.83           N  
ATOM    593  CA  LYS B  75      -4.525  45.307   5.888  1.00 95.83           C  
ATOM    594  C   LYS B  75      -5.992  45.348   6.304  1.00 95.83           C  
ATOM    595  CB  LYS B  75      -4.409  45.401   4.366  1.00 95.83           C  
ATOM    596  O   LYS B  75      -6.517  46.411   6.645  1.00 95.83           O  
ATOM    597  CG  LYS B  75      -3.008  45.732   3.871  1.00 95.83           C  
ATOM    598  CD  LYS B  75      -2.961  45.829   2.352  1.00 95.83           C  
ATOM    599  CE  LYS B  75      -1.539  46.039   1.849  1.00 95.83           C  
ATOM    600  NZ  LYS B  75      -1.470  46.015   0.357  1.00 95.83           N  
ATOM    601  N   LYS B  76      -6.542  44.172   6.419  1.00 97.02           N  
ATOM    602  CA  LYS B  76      -7.970  44.068   6.708  1.00 97.02           C  
ATOM    603  C   LYS B  76      -8.231  44.111   8.211  1.00 97.02           C  
ATOM    604  CB  LYS B  76      -8.546  42.783   6.112  1.00 97.02           C  
ATOM    605  O   LYS B  76      -9.165  44.774   8.665  1.00 97.02           O  
ATOM    606  CG  LYS B  76     -10.059  42.670   6.232  1.00 97.02           C  
ATOM    607  CD  LYS B  76     -10.593  41.474   5.454  1.00 97.02           C  
ATOM    608  CE  LYS B  76     -12.103  41.341   5.598  1.00 97.02           C  
ATOM    609  NZ  LYS B  76     -12.638  40.202   4.794  1.00 97.02           N  
ATOM    610  N   TYR B  77      -7.419  43.447   9.100  1.00 97.19           N  
ATOM    611  CA  TYR B  77      -7.777  43.261  10.501  1.00 97.19           C  
ATOM    612  C   TYR B  77      -6.830  44.032  11.413  1.00 97.19           C  
ATOM    613  CB  TYR B  77      -7.759  41.774  10.868  1.00 97.19           C  
ATOM    614  O   TYR B  77      -7.122  44.234  12.594  1.00 97.19           O  
ATOM    615  CG  TYR B  77      -8.834  40.967  10.183  1.00 97.19           C  
ATOM    616  CD1 TYR B  77     -10.157  41.020  10.619  1.00 97.19           C  
ATOM    617  CD2 TYR B  77      -8.531  40.149   9.100  1.00 97.19           C  
ATOM    618  CE1 TYR B  77     -11.151  40.276   9.992  1.00 97.19           C  
ATOM    619  CE2 TYR B  77      -9.518  39.401   8.466  1.00 97.19           C  
ATOM    620  OH  TYR B  77     -11.803  38.733   8.293  1.00 97.19           O  
ATOM    621  CZ  TYR B  77     -10.822  39.471   8.918  1.00 97.19           C  
ATOM    622  N   GLY B  78      -5.638  44.424  10.966  1.00 94.82           N  
ATOM    623  CA  GLY B  78      -4.776  45.334  11.703  1.00 94.82           C  
ATOM    624  C   GLY B  78      -3.818  44.623  12.640  1.00 94.82           C  
ATOM    625  O   GLY B  78      -3.780  43.391  12.679  1.00 94.82           O  
ATOM    626  N   ASP B  79      -3.173  45.380  13.490  1.00 91.04           N  
ATOM    627  CA  ASP B  79      -2.043  44.942  14.303  1.00 91.04           C  
ATOM    628  C   ASP B  79      -2.514  44.133  15.509  1.00 91.04           C  
ATOM    629  CB  ASP B  79      -1.217  46.144  14.767  1.00 91.04           C  
ATOM    630  O   ASP B  79      -1.744  43.362  16.086  1.00 91.04           O  
ATOM    631  CG  ASP B  79      -0.423  46.787  13.644  1.00 91.04           C  
ATOM    632  OD1 ASP B  79      -0.083  46.092  12.662  1.00 91.04           O  
ATOM    633  OD2 ASP B  79      -0.130  47.998  13.743  1.00 91.04           O  
ATOM    634  N   LYS B  80      -3.766  44.247  15.794  1.00 92.59           N  
ATOM    635  CA  LYS B  80      -4.257  43.549  16.979  1.00 92.59           C  
ATOM    636  C   LYS B  80      -4.655  42.114  16.647  1.00 92.59           C  
ATOM    637  CB  LYS B  80      -5.445  44.295  17.588  1.00 92.59           C  
ATOM    638  O   LYS B  80      -4.683  41.252  17.528  1.00 92.59           O  
ATOM    639  CG  LYS B  80      -5.071  45.597  18.281  1.00 92.59           C  
ATOM    640  CD  LYS B  80      -6.266  46.214  18.995  1.00 92.59           C  
ATOM    641  CE  LYS B  80      -5.896  47.525  19.675  1.00 92.59           C  
ATOM    642  NZ  LYS B  80      -7.070  48.144  20.360  1.00 92.59           N  
ATOM    643  N   ARG B  81      -4.816  41.840  15.289  1.00 97.23           N  
ATOM    644  CA  ARG B  81      -5.340  40.528  14.922  1.00 97.23           C  
ATOM    645  C   ARG B  81      -4.328  39.748  14.090  1.00 97.23           C  
ATOM    646  CB  ARG B  81      -6.654  40.670  14.152  1.00 97.23           C  
ATOM    647  O   ARG B  81      -4.388  38.518  14.024  1.00 97.23           O  
ATOM    648  CG  ARG B  81      -7.783  41.281  14.967  1.00 97.23           C  
ATOM    649  CD  ARG B  81      -8.227  40.361  16.095  1.00 97.23           C  
ATOM    650  NE  ARG B  81      -8.681  39.068  15.588  1.00 97.23           N  
ATOM    651  NH1 ARG B  81     -10.756  39.829  14.915  1.00 97.23           N  
ATOM    652  NH2 ARG B  81     -10.182  37.630  14.612  1.00 97.23           N  
ATOM    653  CZ  ARG B  81      -9.872  38.845  15.039  1.00 97.23           C  
ATOM    654  N   ILE B  82      -3.484  40.468  13.433  1.00 97.56           N  
ATOM    655  CA  ILE B  82      -2.415  39.861  12.648  1.00 97.56           C  
ATOM    656  C   ILE B  82      -1.060  40.337  13.166  1.00 97.56           C  
ATOM    657  CB  ILE B  82      -2.560  40.190  11.145  1.00 97.56           C  
ATOM    658  O   ILE B  82      -0.659  41.476  12.917  1.00 97.56           O  
ATOM    659  CG1 ILE B  82      -4.002  39.950  10.682  1.00 97.56           C  
ATOM    660  CG2 ILE B  82      -1.574  39.364  10.314  1.00 97.56           C  
ATOM    661  CD1 ILE B  82      -4.487  38.521  10.884  1.00 97.56           C  
ATOM    662  N   ILE B  83      -0.249  39.403  13.782  1.00 95.46           N  
ATOM    663  CA  ILE B  83       0.874  39.851  14.598  1.00 95.46           C  
ATOM    664  C   ILE B  83       2.165  39.208  14.095  1.00 95.46           C  
ATOM    665  CB  ILE B  83       0.656  39.519  16.091  1.00 95.46           C  
ATOM    666  O   ILE B  83       2.304  37.982  14.115  1.00 95.46           O  
ATOM    667  CG1 ILE B  83      -0.657  40.135  16.588  1.00 95.46           C  
ATOM    668  CG2 ILE B  83       1.841  40.004  16.931  1.00 95.46           C  
ATOM    669  CD1 ILE B  83      -1.103  39.624  17.951  1.00 95.46           C  
ATOM    670  N   ASP B  84       3.069  40.039  13.683  1.00 91.98           N  
ATOM    671  CA  ASP B  84       4.412  39.564  13.365  1.00 91.98           C  
ATOM    672  C   ASP B  84       5.193  39.232  14.634  1.00 91.98           C  
ATOM    673  CB  ASP B  84       5.169  40.607  12.539  1.00 91.98           C  
ATOM    674  O   ASP B  84       5.139  39.977  15.615  1.00 91.98           O  
ATOM    675  CG  ASP B  84       4.797  40.581  11.067  1.00 91.98           C  
ATOM    676  OD1 ASP B  84       4.268  39.555  10.589  1.00 91.98           O  
ATOM    677  OD2 ASP B  84       5.038  41.597  10.378  1.00 91.98           O  
ATOM    678  N   THR B  85       5.935  38.114  14.556  1.00 88.94           N  
ATOM    679  CA  THR B  85       6.757  37.701  15.688  1.00 88.94           C  
ATOM    680  C   THR B  85       8.222  37.585  15.280  1.00 88.94           C  
ATOM    681  CB  THR B  85       6.274  36.358  16.267  1.00 88.94           C  
ATOM    682  O   THR B  85       8.534  37.469  14.093  1.00 88.94           O  
ATOM    683  CG2 THR B  85       4.779  36.392  16.563  1.00 88.94           C  
ATOM    684  OG1 THR B  85       6.539  35.314  15.321  1.00 88.94           O  
ATOM    685  N   PRO B  86       9.106  37.735  16.220  1.00 80.49           N  
ATOM    686  CA  PRO B  86      10.496  37.405  15.899  1.00 80.49           C  
ATOM    687  C   PRO B  86      10.689  35.927  15.566  1.00 80.49           C  
ATOM    688  CB  PRO B  86      11.252  37.780  17.176  1.00 80.49           C  
ATOM    689  O   PRO B  86       9.769  35.125  15.744  1.00 80.49           O  
ATOM    690  CG  PRO B  86      10.192  37.911  18.222  1.00 80.49           C  
ATOM    691  CD  PRO B  86       8.861  38.044  17.540  1.00 80.49           C  
ATOM    692  N   ILE B  87      11.898  35.619  15.036  1.00 82.14           N  
ATOM    693  CA  ILE B  87      12.229  34.235  14.712  1.00 82.14           C  
ATOM    694  C   ILE B  87      12.543  33.466  15.994  1.00 82.14           C  
ATOM    695  CB  ILE B  87      13.420  34.154  13.732  1.00 82.14           C  
ATOM    696  O   ILE B  87      13.707  33.177  16.282  1.00 82.14           O  
ATOM    697  CG1 ILE B  87      13.117  34.946  12.456  1.00 82.14           C  
ATOM    698  CG2 ILE B  87      13.752  32.695  13.405  1.00 82.14           C  
ATOM    699  CD1 ILE B  87      14.291  35.038  11.490  1.00 82.14           C  
ATOM    700  N   SER B  88      11.511  33.164  16.764  1.00 84.48           N  
ATOM    701  CA  SER B  88      11.585  32.439  18.028  1.00 84.48           C  
ATOM    702  C   SER B  88      10.378  31.527  18.214  1.00 84.48           C  
ATOM    703  CB  SER B  88      11.682  33.415  19.201  1.00 84.48           C  
ATOM    704  O   SER B  88       9.438  31.870  18.935  1.00 84.48           O  
ATOM    705  OG  SER B  88      11.671  32.720  20.436  1.00 84.48           O  
ATOM    706  N   GLU B  89      10.474  30.354  17.608  1.00 93.05           N  
ATOM    707  CA  GLU B  89       9.347  29.427  17.545  1.00 93.05           C  
ATOM    708  C   GLU B  89       8.829  29.093  18.941  1.00 93.05           C  
ATOM    709  CB  GLU B  89       9.746  28.145  16.810  1.00 93.05           C  
ATOM    710  O   GLU B  89       7.618  29.060  19.167  1.00 93.05           O  
ATOM    711  CG  GLU B  89       9.923  28.325  15.310  1.00 93.05           C  
ATOM    712  CD  GLU B  89      11.250  28.965  14.934  1.00 93.05           C  
ATOM    713  OE1 GLU B  89      11.457  29.276  13.739  1.00 93.05           O  
ATOM    714  OE2 GLU B  89      12.089  29.158  15.842  1.00 93.05           O  
ATOM    715  N   MET B  90       9.687  28.911  19.907  1.00 93.08           N  
ATOM    716  CA  MET B  90       9.268  28.596  21.270  1.00 93.08           C  
ATOM    717  C   MET B  90       8.522  29.770  21.894  1.00 93.08           C  
ATOM    718  CB  MET B  90      10.476  28.225  22.132  1.00 93.08           C  
ATOM    719  O   MET B  90       7.551  29.574  22.627  1.00 93.08           O  
ATOM    720  CG  MET B  90      11.442  29.377  22.361  1.00 93.08           C  
ATOM    721  SD  MET B  90      12.849  28.909  23.443  1.00 93.08           S  
ATOM    722  CE  MET B  90      14.192  29.822  22.633  1.00 93.08           C  
ATOM    723  N   GLY B  91       8.994  31.040  21.557  1.00 92.48           N  
ATOM    724  CA  GLY B  91       8.398  32.245  22.111  1.00 92.48           C  
ATOM    725  C   GLY B  91       6.968  32.467  21.656  1.00 92.48           C  
ATOM    726  O   GLY B  91       6.051  32.517  22.477  1.00 92.48           O  
ATOM    727  N   PHE B  92       6.769  32.449  20.327  1.00 94.11           N  
ATOM    728  CA  PHE B  92       5.428  32.791  19.870  1.00 94.11           C  
ATOM    729  C   PHE B  92       4.484  31.604  20.023  1.00 94.11           C  
ATOM    730  CB  PHE B  92       5.458  33.254  18.409  1.00 94.11           C  
ATOM    731  O   PHE B  92       3.271  31.782  20.152  1.00 94.11           O  
ATOM    732  CG  PHE B  92       6.057  32.246  17.466  1.00 94.11           C  
ATOM    733  CD1 PHE B  92       7.357  32.396  17.000  1.00 94.11           C  
ATOM    734  CD2 PHE B  92       5.319  31.147  17.045  1.00 94.11           C  
ATOM    735  CE1 PHE B  92       7.914  31.464  16.127  1.00 94.11           C  
ATOM    736  CE2 PHE B  92       5.868  30.212  16.172  1.00 94.11           C  
ATOM    737  CZ  PHE B  92       7.166  30.373  15.714  1.00 94.11           C  
ATOM    738  N   ALA B  93       5.005  30.335  20.069  1.00 96.50           N  
ATOM    739  CA  ALA B  93       4.148  29.200  20.400  1.00 96.50           C  
ATOM    740  C   ALA B  93       3.685  29.267  21.853  1.00 96.50           C  
ATOM    741  CB  ALA B  93       4.880  27.886  20.138  1.00 96.50           C  
ATOM    742  O   ALA B  93       2.524  28.983  22.154  1.00 96.50           O  
ATOM    743  N   GLY B  94       4.599  29.684  22.690  1.00 94.91           N  
ATOM    744  CA  GLY B  94       4.248  29.876  24.088  1.00 94.91           C  
ATOM    745  C   GLY B  94       3.210  30.962  24.298  1.00 94.91           C  
ATOM    746  O   GLY B  94       2.263  30.783  25.067  1.00 94.91           O  
ATOM    747  N   ILE B  95       3.372  32.074  23.606  1.00 94.19           N  
ATOM    748  CA  ILE B  95       2.411  33.170  23.674  1.00 94.19           C  
ATOM    749  C   ILE B  95       1.045  32.690  23.186  1.00 94.19           C  
ATOM    750  CB  ILE B  95       2.880  34.385  22.842  1.00 94.19           C  
ATOM    751  O   ILE B  95       0.023  32.958  23.821  1.00 94.19           O  
ATOM    752  CG1 ILE B  95       4.113  35.029  23.487  1.00 94.19           C  
ATOM    753  CG2 ILE B  95       1.747  35.404  22.689  1.00 94.19           C  
ATOM    754  CD1 ILE B  95       4.797  36.069  22.610  1.00 94.19           C  
ATOM    755  N   ALA B  96       1.043  31.910  22.154  1.00 97.19           N  
ATOM    756  CA  ALA B  96      -0.204  31.399  21.590  1.00 97.19           C  
ATOM    757  C   ALA B  96      -0.910  30.469  22.572  1.00 97.19           C  
ATOM    758  CB  ALA B  96       0.066  30.673  20.274  1.00 97.19           C  
ATOM    759  O   ALA B  96      -2.126  30.560  22.759  1.00 97.19           O  
ATOM    760  N   VAL B  97      -0.161  29.618  23.226  1.00 95.63           N  
ATOM    761  CA  VAL B  97      -0.720  28.695  24.208  1.00 95.63           C  
ATOM    762  C   VAL B  97      -1.337  29.480  25.363  1.00 95.63           C  
ATOM    763  CB  VAL B  97       0.349  27.715  24.740  1.00 95.63           C  
ATOM    764  O   VAL B  97      -2.474  29.220  25.762  1.00 95.63           O  
ATOM    765  CG1 VAL B  97      -0.180  26.940  25.946  1.00 95.63           C  
ATOM    766  CG2 VAL B  97       0.790  26.756  23.636  1.00 95.63           C  
ATOM    767  N   GLY B  98      -0.555  30.493  25.842  1.00 93.96           N  
ATOM    768  CA  GLY B  98      -1.080  31.345  26.897  1.00 93.96           C  
ATOM    769  C   GLY B  98      -2.347  32.079  26.497  1.00 93.96           C  
ATOM    770  O   GLY B  98      -3.309  32.131  27.267  1.00 93.96           O  
ATOM    771  N   ALA B  99      -2.374  32.582  25.314  1.00 95.05           N  
ATOM    772  CA  ALA B  99      -3.540  33.293  24.796  1.00 95.05           C  
ATOM    773  C   ALA B  99      -4.752  32.369  24.710  1.00 95.05           C  
ATOM    774  CB  ALA B  99      -3.233  33.890  23.425  1.00 95.05           C  
ATOM    775  O   ALA B  99      -5.860  32.753  25.091  1.00 95.05           O  
ATOM    776  N   ALA B 100      -4.565  31.149  24.275  1.00 96.04           N  
ATOM    777  CA  ALA B 100      -5.648  30.176  24.166  1.00 96.04           C  
ATOM    778  C   ALA B 100      -6.228  29.845  25.538  1.00 96.04           C  
ATOM    779  CB  ALA B 100      -5.155  28.905  23.479  1.00 96.04           C  
ATOM    780  O   ALA B 100      -7.449  29.786  25.705  1.00 96.04           O  
ATOM    781  N   MET B 101      -5.392  29.734  26.488  1.00 91.89           N  
ATOM    782  CA  MET B 101      -5.831  29.410  27.843  1.00 91.89           C  
ATOM    783  C   MET B 101      -6.597  30.576  28.459  1.00 91.89           C  
ATOM    784  CB  MET B 101      -4.635  29.046  28.724  1.00 91.89           C  
ATOM    785  O   MET B 101      -7.408  30.381  29.367  1.00 91.89           O  
ATOM    786  CG  MET B 101      -3.993  27.715  28.366  1.00 91.89           C  
ATOM    787  SD  MET B 101      -2.539  27.330  29.417  1.00 91.89           S  
ATOM    788  CE  MET B 101      -2.096  25.697  28.765  1.00 91.89           C  
ATOM    789  N   ALA B 102      -6.293  31.757  27.878  1.00 91.83           N  
ATOM    790  CA  ALA B 102      -6.943  32.960  28.392  1.00 91.83           C  
ATOM    791  C   ALA B 102      -8.235  33.252  27.634  1.00 91.83           C  
ATOM    792  CB  ALA B 102      -5.997  34.155  28.304  1.00 91.83           C  
ATOM    793  O   ALA B 102      -8.829  34.320  27.795  1.00 91.83           O  
ATOM    794  N   GLY B 103      -8.595  32.363  26.770  1.00 92.96           N  
ATOM    795  CA  GLY B 103      -9.917  32.454  26.170  1.00 92.96           C  
ATOM    796  C   GLY B 103      -9.886  32.912  24.724  1.00 92.96           C  
ATOM    797  O   GLY B 103     -10.934  33.069  24.094  1.00 92.96           O  
ATOM    798  N   LEU B 104      -8.654  33.104  24.120  1.00 96.69           N  
ATOM    799  CA  LEU B 104      -8.543  33.487  22.716  1.00 96.69           C  
ATOM    800  C   LEU B 104      -8.319  32.263  21.835  1.00 96.69           C  
ATOM    801  CB  LEU B 104      -7.400  34.486  22.522  1.00 96.69           C  
ATOM    802  O   LEU B 104      -8.209  31.142  22.338  1.00 96.69           O  
ATOM    803  CG  LEU B 104      -7.530  35.818  23.264  1.00 96.69           C  
ATOM    804  CD1 LEU B 104      -6.275  36.661  23.063  1.00 96.69           C  
ATOM    805  CD2 LEU B 104      -8.768  36.573  22.794  1.00 96.69           C  
ATOM    806  N   ARG B 105      -8.343  32.440  20.517  1.00 98.16           N  
ATOM    807  CA  ARG B 105      -8.190  31.342  19.569  1.00 98.16           C  
ATOM    808  C   ARG B 105      -7.115  31.657  18.535  1.00 98.16           C  
ATOM    809  CB  ARG B 105      -9.519  31.046  18.869  1.00 98.16           C  
ATOM    810  O   ARG B 105      -7.424  31.933  17.374  1.00 98.16           O  
ATOM    811  CG  ARG B 105     -10.652  30.697  19.821  1.00 98.16           C  
ATOM    812  CD  ARG B 105     -11.932  30.352  19.073  1.00 98.16           C  
ATOM    813  NE  ARG B 105     -11.983  28.937  18.717  1.00 98.16           N  
ATOM    814  NH1 ARG B 105     -12.819  28.241  20.755  1.00 98.16           N  
ATOM    815  NH2 ARG B 105     -12.408  26.712  19.097  1.00 98.16           N  
ATOM    816  CZ  ARG B 105     -12.403  27.967  19.524  1.00 98.16           C  
ATOM    817  N   PRO B 106      -5.887  31.501  18.968  1.00 98.61           N  
ATOM    818  CA  PRO B 106      -4.765  31.880  18.105  1.00 98.61           C  
ATOM    819  C   PRO B 106      -4.545  30.897  16.958  1.00 98.61           C  
ATOM    820  CB  PRO B 106      -3.569  31.880  19.061  1.00 98.61           C  
ATOM    821  O   PRO B 106      -4.762  29.693  17.121  1.00 98.61           O  
ATOM    822  CG  PRO B 106      -3.947  30.922  20.145  1.00 98.61           C  
ATOM    823  CD  PRO B 106      -5.440  30.942  20.300  1.00 98.61           C  
ATOM    824  N   ILE B 107      -4.201  31.416  15.822  1.00 98.78           N  
ATOM    825  CA  ILE B 107      -3.569  30.668  14.740  1.00 98.78           C  
ATOM    826  C   ILE B 107      -2.064  30.926  14.745  1.00 98.78           C  
ATOM    827  CB  ILE B 107      -4.172  31.040  13.368  1.00 98.78           C  
ATOM    828  O   ILE B 107      -1.615  32.025  14.410  1.00 98.78           O  
ATOM    829  CG1 ILE B 107      -5.696  30.872  13.391  1.00 98.78           C  
ATOM    830  CG2 ILE B 107      -3.544  30.196  12.255  1.00 98.78           C  
ATOM    831  CD1 ILE B 107      -6.406  31.494  12.196  1.00 98.78           C  
ATOM    832  N   CYS B 108      -1.375  29.913  15.146  1.00 98.31           N  
ATOM    833  CA  CYS B 108       0.079  30.009  15.222  1.00 98.31           C  
ATOM    834  C   CYS B 108       0.730  29.423  13.975  1.00 98.31           C  
ATOM    835  CB  CYS B 108       0.599  29.290  16.466  1.00 98.31           C  
ATOM    836  O   CYS B 108       0.776  28.203  13.809  1.00 98.31           O  
ATOM    837  SG  CYS B 108       2.383  29.444  16.703  1.00 98.31           S  
ATOM    838  N   GLU B 109       1.328  30.295  13.164  1.00 97.17           N  
ATOM    839  CA  GLU B 109       1.907  29.861  11.896  1.00 97.17           C  
ATOM    840  C   GLU B 109       3.418  29.682  12.011  1.00 97.17           C  
ATOM    841  CB  GLU B 109       1.580  30.862  10.784  1.00 97.17           C  
ATOM    842  O   GLU B 109       4.135  30.622  12.358  1.00 97.17           O  
ATOM    843  CG  GLU B 109       2.114  30.459   9.417  1.00 97.17           C  
ATOM    844  CD  GLU B 109       1.790  31.467   8.326  1.00 97.17           C  
ATOM    845  OE1 GLU B 109       2.637  31.685   7.431  1.00 97.17           O  
ATOM    846  OE2 GLU B 109       0.680  32.043   8.367  1.00 97.17           O  
ATOM    847  N   PHE B 110       3.895  28.466  11.756  1.00 95.69           N  
ATOM    848  CA  PHE B 110       5.322  28.212  11.597  1.00 95.69           C  
ATOM    849  C   PHE B 110       5.748  28.407  10.147  1.00 95.69           C  
ATOM    850  CB  PHE B 110       5.671  26.794  12.062  1.00 95.69           C  
ATOM    851  O   PHE B 110       5.023  28.027   9.225  1.00 95.69           O  
ATOM    852  CG  PHE B 110       5.397  26.549  13.521  1.00 95.69           C  
ATOM    853  CD1 PHE B 110       6.158  27.177  14.500  1.00 95.69           C  
ATOM    854  CD2 PHE B 110       4.379  25.690  13.914  1.00 95.69           C  
ATOM    855  CE1 PHE B 110       5.907  26.951  15.852  1.00 95.69           C  
ATOM    856  CE2 PHE B 110       4.123  25.459  15.262  1.00 95.69           C  
ATOM    857  CZ  PHE B 110       4.888  26.090  16.230  1.00 95.69           C  
ATOM    858  N   MET B 111       6.835  29.012   9.951  1.00 91.63           N  
ATOM    859  CA  MET B 111       7.327  29.135   8.582  1.00 91.63           C  
ATOM    860  C   MET B 111       7.447  27.766   7.921  1.00 91.63           C  
ATOM    861  CB  MET B 111       8.680  29.847   8.559  1.00 91.63           C  
ATOM    862  O   MET B 111       7.191  27.625   6.724  1.00 91.63           O  
ATOM    863  CG  MET B 111       9.129  30.266   7.168  1.00 91.63           C  
ATOM    864  SD  MET B 111      10.660  31.277   7.198  1.00 91.63           S  
ATOM    865  CE  MET B 111      10.011  32.820   7.898  1.00 91.63           C  
ATOM    866  N   THR B 112       7.913  26.845   8.628  1.00 91.91           N  
ATOM    867  CA  THR B 112       7.925  25.426   8.289  1.00 91.91           C  
ATOM    868  C   THR B 112       7.813  24.569   9.547  1.00 91.91           C  
ATOM    869  CB  THR B 112       9.203  25.047   7.519  1.00 91.91           C  
ATOM    870  O   THR B 112       8.285  24.961  10.616  1.00 91.91           O  
ATOM    871  CG2 THR B 112      10.453  25.384   8.326  1.00 91.91           C  
ATOM    872  OG1 THR B 112       9.190  23.641   7.245  1.00 91.91           O  
ATOM    873  N   PHE B 113       7.217  23.407   9.390  1.00 94.77           N  
ATOM    874  CA  PHE B 113       7.060  22.534  10.547  1.00 94.77           C  
ATOM    875  C   PHE B 113       8.404  21.957  10.975  1.00 94.77           C  
ATOM    876  CB  PHE B 113       6.077  21.401  10.239  1.00 94.77           C  
ATOM    877  O   PHE B 113       8.531  21.415  12.075  1.00 94.77           O  
ATOM    878  CG  PHE B 113       4.703  21.617  10.813  1.00 94.77           C  
ATOM    879  CD1 PHE B 113       4.385  21.156  12.084  1.00 94.77           C  
ATOM    880  CD2 PHE B 113       3.728  22.282  10.080  1.00 94.77           C  
ATOM    881  CE1 PHE B 113       3.114  21.354  12.618  1.00 94.77           C  
ATOM    882  CE2 PHE B 113       2.455  22.484  10.607  1.00 94.77           C  
ATOM    883  CZ  PHE B 113       2.150  22.019  11.876  1.00 94.77           C  
ATOM    884  N   ASN B 114       9.368  22.080  10.080  1.00 90.96           N  
ATOM    885  CA  ASN B 114      10.709  21.716  10.527  1.00 90.96           C  
ATOM    886  C   ASN B 114      11.155  22.568  11.711  1.00 90.96           C  
ATOM    887  CB  ASN B 114      11.710  21.839   9.376  1.00 90.96           C  
ATOM    888  O   ASN B 114      11.865  22.085  12.596  1.00 90.96           O  
ATOM    889  CG  ASN B 114      11.547  20.745   8.340  1.00 90.96           C  
ATOM    890  ND2 ASN B 114      11.045  21.110   7.166  1.00 90.96           N  
ATOM    891  OD1 ASN B 114      11.868  19.581   8.593  1.00 90.96           O  
ATOM    892  N   PHE B 115      10.690  23.788  11.864  1.00 91.33           N  
ATOM    893  CA  PHE B 115      11.073  24.705  12.931  1.00 91.33           C  
ATOM    894  C   PHE B 115      10.175  24.523  14.149  1.00 91.33           C  
ATOM    895  CB  PHE B 115      11.009  26.156  12.444  1.00 91.33           C  
ATOM    896  O   PHE B 115      10.487  25.016  15.236  1.00 91.33           O  
ATOM    897  CG  PHE B 115      12.021  26.483  11.378  1.00 91.33           C  
ATOM    898  CD1 PHE B 115      13.156  25.699  11.214  1.00 91.33           C  
ATOM    899  CD2 PHE B 115      11.836  27.576  10.541  1.00 91.33           C  
ATOM    900  CE1 PHE B 115      14.094  25.999  10.229  1.00 91.33           C  
ATOM    901  CE2 PHE B 115      12.769  27.882   9.555  1.00 91.33           C  
ATOM    902  CZ  PHE B 115      13.897  27.094   9.401  1.00 91.33           C  
ATOM    903  N   SER B 116       9.093  23.757  13.941  1.00 93.05           N  
ATOM    904  CA  SER B 116       8.166  23.543  15.047  1.00 93.05           C  
ATOM    905  C   SER B 116       8.812  22.722  16.159  1.00 93.05           C  
ATOM    906  CB  SER B 116       6.898  22.843  14.557  1.00 93.05           C  
ATOM    907  O   SER B 116       8.350  22.743  17.302  1.00 93.05           O  
ATOM    908  OG  SER B 116       7.155  21.481  14.266  1.00 93.05           O  
ATOM    909  N   MET B 117       9.856  22.035  15.782  1.00 91.09           N  
ATOM    910  CA  MET B 117      10.521  21.191  16.770  1.00 91.09           C  
ATOM    911  C   MET B 117      11.164  22.037  17.864  1.00 91.09           C  
ATOM    912  CB  MET B 117      11.579  20.311  16.101  1.00 91.09           C  
ATOM    913  O   MET B 117      11.349  21.569  18.989  1.00 91.09           O  
ATOM    914  CG  MET B 117      10.997  19.210  15.228  1.00 91.09           C  
ATOM    915  SD  MET B 117       9.944  18.044  16.176  1.00 91.09           S  
ATOM    916  CE  MET B 117       8.309  18.771  15.872  1.00 91.09           C  
ATOM    917  N   GLN B 118      11.500  23.249  17.557  1.00 91.97           N  
ATOM    918  CA  GLN B 118      12.022  24.176  18.556  1.00 91.97           C  
ATOM    919  C   GLN B 118      10.950  24.543  19.579  1.00 91.97           C  
ATOM    920  CB  GLN B 118      12.562  25.440  17.885  1.00 91.97           C  
ATOM    921  O   GLN B 118      11.267  24.989  20.684  1.00 91.97           O  
ATOM    922  CG  GLN B 118      13.771  25.194  16.992  1.00 91.97           C  
ATOM    923  CD  GLN B 118      14.325  26.471  16.389  1.00 91.97           C  
ATOM    924  NE2 GLN B 118      15.644  26.622  16.428  1.00 91.97           N  
ATOM    925  OE1 GLN B 118      13.573  27.315  15.890  1.00 91.97           O  
ATOM    926  N   ALA B 119       9.646  24.308  19.221  1.00 94.87           N  
ATOM    927  CA  ALA B 119       8.515  24.651  20.080  1.00 94.87           C  
ATOM    928  C   ALA B 119       7.771  23.397  20.534  1.00 94.87           C  
ATOM    929  CB  ALA B 119       7.563  25.598  19.354  1.00 94.87           C  
ATOM    930  O   ALA B 119       6.601  23.467  20.915  1.00 94.87           O  
ATOM    931  N   ILE B 120       8.430  22.263  20.513  1.00 94.07           N  
ATOM    932  CA  ILE B 120       7.763  20.982  20.722  1.00 94.07           C  
ATOM    933  C   ILE B 120       7.204  20.917  22.142  1.00 94.07           C  
ATOM    934  CB  ILE B 120       8.723  19.797  20.469  1.00 94.07           C  
ATOM    935  O   ILE B 120       6.130  20.353  22.367  1.00 94.07           O  
ATOM    936  CG1 ILE B 120       7.930  18.498  20.287  1.00 94.07           C  
ATOM    937  CG2 ILE B 120       9.733  19.667  21.613  1.00 94.07           C  
ATOM    938  CD1 ILE B 120       7.111  18.447  19.004  1.00 94.07           C  
ATOM    939  N   ASP B 121       7.855  21.461  23.135  1.00 93.60           N  
ATOM    940  CA  ASP B 121       7.353  21.471  24.506  1.00 93.60           C  
ATOM    941  C   ASP B 121       6.028  22.224  24.600  1.00 93.60           C  
ATOM    942  CB  ASP B 121       8.382  22.096  25.450  1.00 93.60           C  
ATOM    943  O   ASP B 121       5.078  21.744  25.222  1.00 93.60           O  
ATOM    944  CG  ASP B 121       8.045  21.889  26.916  1.00 93.60           C  
ATOM    945  OD1 ASP B 121       7.628  20.773  27.294  1.00 93.60           O  
ATOM    946  OD2 ASP B 121       8.194  22.851  27.699  1.00 93.60           O  
ATOM    947  N   GLN B 122       5.975  23.365  23.937  1.00 94.55           N  
ATOM    948  CA  GLN B 122       4.756  24.166  23.945  1.00 94.55           C  
ATOM    949  C   GLN B 122       3.619  23.445  23.227  1.00 94.55           C  
ATOM    950  CB  GLN B 122       5.004  25.530  23.299  1.00 94.55           C  
ATOM    951  O   GLN B 122       2.482  23.437  23.704  1.00 94.55           O  
ATOM    952  CG  GLN B 122       5.922  26.436  24.108  1.00 94.55           C  
ATOM    953  CD  GLN B 122       7.383  26.044  23.995  1.00 94.55           C  
ATOM    954  NE2 GLN B 122       8.227  26.655  24.819  1.00 94.55           N  
ATOM    955  OE1 GLN B 122       7.750  25.198  23.174  1.00 94.55           O  
ATOM    956  N   VAL B 123       3.912  22.738  22.177  1.00 95.38           N  
ATOM    957  CA  VAL B 123       2.892  22.077  21.369  1.00 95.38           C  
ATOM    958  C   VAL B 123       2.367  20.846  22.105  1.00 95.38           C  
ATOM    959  CB  VAL B 123       3.441  21.675  19.982  1.00 95.38           C  
ATOM    960  O   VAL B 123       1.154  20.648  22.208  1.00 95.38           O  
ATOM    961  CG1 VAL B 123       2.404  20.865  19.205  1.00 95.38           C  
ATOM    962  CG2 VAL B 123       3.855  22.915  19.192  1.00 95.38           C  
ATOM    963  N   ILE B 124       3.223  20.150  22.730  1.00 93.30           N  
ATOM    964  CA  ILE B 124       2.827  18.855  23.271  1.00 93.30           C  
ATOM    965  C   ILE B 124       2.491  18.995  24.754  1.00 93.30           C  
ATOM    966  CB  ILE B 124       3.934  17.796  23.070  1.00 93.30           C  
ATOM    967  O   ILE B 124       1.342  18.806  25.157  1.00 93.30           O  
ATOM    968  CG1 ILE B 124       4.187  17.564  21.576  1.00 93.30           C  
ATOM    969  CG2 ILE B 124       3.563  16.486  23.772  1.00 93.30           C  
ATOM    970  CD1 ILE B 124       5.262  16.527  21.283  1.00 93.30           C  
ATOM    971  N   ASN B 125       3.400  19.478  25.571  1.00 90.77           N  
ATOM    972  CA  ASN B 125       3.242  19.455  27.021  1.00 90.77           C  
ATOM    973  C   ASN B 125       2.343  20.590  27.505  1.00 90.77           C  
ATOM    974  CB  ASN B 125       4.605  19.527  27.711  1.00 90.77           C  
ATOM    975  O   ASN B 125       1.556  20.411  28.436  1.00 90.77           O  
ATOM    976  CG  ASN B 125       5.409  18.251  27.550  1.00 90.77           C  
ATOM    977  ND2 ASN B 125       6.710  18.394  27.329  1.00 90.77           N  
ATOM    978  OD1 ASN B 125       4.864  17.146  27.623  1.00 90.77           O  
ATOM    979  N   SER B 126       2.362  21.652  26.831  1.00 91.24           N  
ATOM    980  CA  SER B 126       1.577  22.794  27.288  1.00 91.24           C  
ATOM    981  C   SER B 126       0.201  22.819  26.629  1.00 91.24           C  
ATOM    982  CB  SER B 126       2.313  24.102  26.998  1.00 91.24           C  
ATOM    983  O   SER B 126      -0.816  22.964  27.310  1.00 91.24           O  
ATOM    984  OG  SER B 126       3.541  24.155  27.704  1.00 91.24           O  
ATOM    985  N   ALA B 127       0.147  22.527  25.372  1.00 93.08           N  
ATOM    986  CA  ALA B 127      -1.118  22.649  24.653  1.00 93.08           C  
ATOM    987  C   ALA B 127      -1.876  21.324  24.646  1.00 93.08           C  
ATOM    988  CB  ALA B 127      -0.874  23.126  23.223  1.00 93.08           C  
ATOM    989  O   ALA B 127      -2.957  21.217  25.230  1.00 93.08           O  
ATOM    990  N   ALA B 128      -1.311  20.270  24.187  1.00 91.09           N  
ATOM    991  CA  ALA B 128      -1.985  18.997  23.949  1.00 91.09           C  
ATOM    992  C   ALA B 128      -2.438  18.362  25.261  1.00 91.09           C  
ATOM    993  CB  ALA B 128      -1.067  18.042  23.189  1.00 91.09           C  
ATOM    994  O   ALA B 128      -3.573  17.893  25.372  1.00 91.09           O  
ATOM    995  N   LYS B 129      -1.694  18.371  26.288  1.00 88.33           N  
ATOM    996  CA  LYS B 129      -1.932  17.611  27.511  1.00 88.33           C  
ATOM    997  C   LYS B 129      -2.868  18.362  28.453  1.00 88.33           C  
ATOM    998  CB  LYS B 129      -0.611  17.305  28.219  1.00 88.33           C  
ATOM    999  O   LYS B 129      -3.580  17.748  29.250  1.00 88.33           O  
ATOM   1000  CG  LYS B 129       0.232  16.245  27.526  1.00 88.33           C  
ATOM   1001  CD  LYS B 129       1.505  15.945  28.308  1.00 88.33           C  
ATOM   1002  CE  LYS B 129       2.394  14.953  27.570  1.00 88.33           C  
ATOM   1003  NZ  LYS B 129       3.659  14.681  28.316  1.00 88.33           N  
ATOM   1004  N   THR B 130      -2.869  19.676  28.282  1.00 84.08           N  
ATOM   1005  CA  THR B 130      -3.622  20.481  29.237  1.00 84.08           C  
ATOM   1006  C   THR B 130      -5.120  20.227  29.095  1.00 84.08           C  
ATOM   1007  CB  THR B 130      -3.333  21.982  29.053  1.00 84.08           C  
ATOM   1008  O   THR B 130      -5.818  20.022  30.091  1.00 84.08           O  
ATOM   1009  CG2 THR B 130      -4.097  22.819  30.074  1.00 84.08           C  
ATOM   1010  OG1 THR B 130      -1.929  22.216  29.215  1.00 84.08           O  
ATOM   1011  N   TYR B 131      -5.591  20.205  27.927  1.00 80.28           N  
ATOM   1012  CA  TYR B 131      -7.015  19.969  27.714  1.00 80.28           C  
ATOM   1013  C   TYR B 131      -7.411  18.571  28.176  1.00 80.28           C  
ATOM   1014  CB  TYR B 131      -7.375  20.152  26.237  1.00 80.28           C  
ATOM   1015  O   TYR B 131      -8.399  18.406  28.896  1.00 80.28           O  
ATOM   1016  CG  TYR B 131      -8.861  20.154  25.970  1.00 80.28           C  
ATOM   1017  CD1 TYR B 131      -9.422  19.285  25.037  1.00 80.28           C  
ATOM   1018  CD2 TYR B 131      -9.706  21.024  26.650  1.00 80.28           C  
ATOM   1019  CE1 TYR B 131     -10.790  19.284  24.787  1.00 80.28           C  
ATOM   1020  CE2 TYR B 131     -11.076  21.032  26.407  1.00 80.28           C  
ATOM   1021  OH  TYR B 131     -12.963  20.163  25.232  1.00 80.28           O  
ATOM   1022  CZ  TYR B 131     -11.608  20.159  25.476  1.00 80.28           C  
ATOM   1023  N   TYR B 132      -6.552  17.663  27.817  1.00 74.96           N  
ATOM   1024  CA  TYR B 132      -6.788  16.268  28.173  1.00 74.96           C  
ATOM   1025  C   TYR B 132      -6.675  16.062  29.679  1.00 74.96           C  
ATOM   1026  CB  TYR B 132      -5.797  15.353  27.446  1.00 74.96           C  
ATOM   1027  O   TYR B 132      -7.566  15.477  30.300  1.00 74.96           O  
ATOM   1028  CG  TYR B 132      -6.008  13.885  27.726  1.00 74.96           C  
ATOM   1029  CD1 TYR B 132      -5.257  13.226  28.697  1.00 74.96           C  
ATOM   1030  CD2 TYR B 132      -6.957  13.154  27.021  1.00 74.96           C  
ATOM   1031  CE1 TYR B 132      -5.446  11.873  28.957  1.00 74.96           C  
ATOM   1032  CE2 TYR B 132      -7.155  11.800  27.273  1.00 74.96           C  
ATOM   1033  OH  TYR B 132      -6.588   9.830  28.496  1.00 74.96           O  
ATOM   1034  CZ  TYR B 132      -6.396  11.170  28.242  1.00 74.96           C  
ATOM   1035  N   MET B 133      -5.731  16.566  30.360  1.00 81.57           N  
ATOM   1036  CA  MET B 133      -5.434  16.342  31.772  1.00 81.57           C  
ATOM   1037  C   MET B 133      -6.453  17.046  32.661  1.00 81.57           C  
ATOM   1038  CB  MET B 133      -4.023  16.828  32.108  1.00 81.57           C  
ATOM   1039  O   MET B 133      -6.676  16.637  33.802  1.00 81.57           O  
ATOM   1040  CG  MET B 133      -2.922  15.912  31.600  1.00 81.57           C  
ATOM   1041  SD  MET B 133      -1.247  16.498  32.068  1.00 81.57           S  
ATOM   1042  CE  MET B 133      -1.315  16.258  33.865  1.00 81.57           C  
ATOM   1043  N   SER B 134      -7.159  18.045  32.085  1.00 78.88           N  
ATOM   1044  CA  SER B 134      -8.158  18.771  32.862  1.00 78.88           C  
ATOM   1045  C   SER B 134      -9.548  18.172  32.673  1.00 78.88           C  
ATOM   1046  CB  SER B 134      -8.173  20.249  32.469  1.00 78.88           C  
ATOM   1047  O   SER B 134     -10.542  18.739  33.133  1.00 78.88           O  
ATOM   1048  OG  SER B 134      -8.622  20.410  31.134  1.00 78.88           O  
ATOM   1049  N   GLY B 135      -9.651  17.080  31.938  1.00 74.54           N  
ATOM   1050  CA  GLY B 135     -10.931  16.445  31.667  1.00 74.54           C  
ATOM   1051  C   GLY B 135     -11.871  17.319  30.859  1.00 74.54           C  
ATOM   1052  O   GLY B 135     -13.087  17.284  31.060  1.00 74.54           O  
ATOM   1053  N   GLY B 136     -11.190  18.288  30.084  1.00 77.43           N  
ATOM   1054  CA  GLY B 136     -11.972  19.148  29.210  1.00 77.43           C  
ATOM   1055  C   GLY B 136     -12.334  20.476  29.848  1.00 77.43           C  
ATOM   1056  O   GLY B 136     -13.028  21.294  29.241  1.00 77.43           O  
ATOM   1057  N   LEU B 137     -11.858  20.767  31.037  1.00 78.10           N  
ATOM   1058  CA  LEU B 137     -12.219  21.965  31.787  1.00 78.10           C  
ATOM   1059  C   LEU B 137     -11.424  23.172  31.301  1.00 78.10           C  
ATOM   1060  CB  LEU B 137     -11.981  21.752  33.284  1.00 78.10           C  
ATOM   1061  O   LEU B 137     -11.886  24.310  31.409  1.00 78.10           O  
ATOM   1062  CG  LEU B 137     -12.925  20.776  33.989  1.00 78.10           C  
ATOM   1063  CD1 LEU B 137     -12.376  20.407  35.363  1.00 78.10           C  
ATOM   1064  CD2 LEU B 137     -14.322  21.374  34.107  1.00 78.10           C  
ATOM   1065  N   GLN B 138     -10.145  22.871  30.714  1.00 85.02           N  
ATOM   1066  CA  GLN B 138      -9.319  23.960  30.202  1.00 85.02           C  
ATOM   1067  C   GLN B 138      -9.041  23.785  28.711  1.00 85.02           C  
ATOM   1068  CB  GLN B 138      -8.002  24.044  30.975  1.00 85.02           C  
ATOM   1069  O   GLN B 138      -8.051  23.158  28.328  1.00 85.02           O  
ATOM   1070  CG  GLN B 138      -7.150  25.251  30.607  1.00 85.02           C  
ATOM   1071  CD  GLN B 138      -7.802  26.568  30.986  1.00 85.02           C  
ATOM   1072  NE2 GLN B 138      -7.739  27.542  30.084  1.00 85.02           N  
ATOM   1073  OE1 GLN B 138      -8.358  26.708  32.079  1.00 85.02           O  
ATOM   1074  N   PRO B 139      -9.965  24.447  27.966  1.00 87.33           N  
ATOM   1075  CA  PRO B 139      -9.734  24.322  26.525  1.00 87.33           C  
ATOM   1076  C   PRO B 139      -8.502  25.093  26.056  1.00 87.33           C  
ATOM   1077  CB  PRO B 139     -11.010  24.905  25.912  1.00 87.33           C  
ATOM   1078  O   PRO B 139      -8.180  26.146  26.611  1.00 87.33           O  
ATOM   1079  CG  PRO B 139     -11.616  25.729  27.002  1.00 87.33           C  
ATOM   1080  CD  PRO B 139     -11.069  25.254  28.318  1.00 87.33           C  
ATOM   1081  N   VAL B 140      -7.840  24.524  25.129  1.00 93.67           N  
ATOM   1082  CA  VAL B 140      -6.693  25.185  24.515  1.00 93.67           C  
ATOM   1083  C   VAL B 140      -6.870  25.225  22.999  1.00 93.67           C  
ATOM   1084  CB  VAL B 140      -5.368  24.478  24.878  1.00 93.67           C  
ATOM   1085  O   VAL B 140      -6.135  24.561  22.264  1.00 93.67           O  
ATOM   1086  CG1 VAL B 140      -4.170  25.319  24.443  1.00 93.67           C  
ATOM   1087  CG2 VAL B 140      -5.309  24.195  26.378  1.00 93.67           C  
ATOM   1088  N   PRO B 141      -7.891  26.055  22.573  1.00 96.46           N  
ATOM   1089  CA  PRO B 141      -8.215  26.112  21.145  1.00 96.46           C  
ATOM   1090  C   PRO B 141      -7.150  26.839  20.328  1.00 96.46           C  
ATOM   1091  CB  PRO B 141      -9.542  26.874  21.115  1.00 96.46           C  
ATOM   1092  O   PRO B 141      -7.280  28.038  20.064  1.00 96.46           O  
ATOM   1093  CG  PRO B 141      -9.488  27.784  22.300  1.00 96.46           C  
ATOM   1094  CD  PRO B 141      -8.690  27.112  23.380  1.00 96.46           C  
ATOM   1095  N   ILE B 142      -6.114  26.140  19.892  1.00 97.65           N  
ATOM   1096  CA  ILE B 142      -5.016  26.704  19.116  1.00 97.65           C  
ATOM   1097  C   ILE B 142      -4.824  25.898  17.833  1.00 97.65           C  
ATOM   1098  CB  ILE B 142      -3.704  26.733  19.931  1.00 97.65           C  
ATOM   1099  O   ILE B 142      -4.995  24.677  17.827  1.00 97.65           O  
ATOM   1100  CG1 ILE B 142      -2.596  27.433  19.135  1.00 97.65           C  
ATOM   1101  CG2 ILE B 142      -3.282  25.315  20.327  1.00 97.65           C  
ATOM   1102  CD1 ILE B 142      -1.364  27.779  19.961  1.00 97.65           C  
ATOM   1103  N   VAL B 143      -4.542  26.632  16.761  1.00 98.75           N  
ATOM   1104  CA  VAL B 143      -4.159  25.989  15.508  1.00 98.75           C  
ATOM   1105  C   VAL B 143      -2.674  26.223  15.239  1.00 98.75           C  
ATOM   1106  CB  VAL B 143      -5.004  26.508  14.323  1.00 98.75           C  
ATOM   1107  O   VAL B 143      -2.220  27.368  15.183  1.00 98.75           O  
ATOM   1108  CG1 VAL B 143      -4.467  25.966  12.999  1.00 98.75           C  
ATOM   1109  CG2 VAL B 143      -6.471  26.124  14.505  1.00 98.75           C  
ATOM   1110  N   PHE B 144      -1.915  25.166  15.198  1.00 98.59           N  
ATOM   1111  CA  PHE B 144      -0.551  25.211  14.687  1.00 98.59           C  
ATOM   1112  C   PHE B 144      -0.513  24.831  13.212  1.00 98.59           C  
ATOM   1113  CB  PHE B 144       0.358  24.277  15.493  1.00 98.59           C  
ATOM   1114  O   PHE B 144      -0.813  23.691  12.851  1.00 98.59           O  
ATOM   1115  CG  PHE B 144       0.403  24.594  16.963  1.00 98.59           C  
ATOM   1116  CD1 PHE B 144       1.161  25.658  17.436  1.00 98.59           C  
ATOM   1117  CD2 PHE B 144      -0.315  23.828  17.873  1.00 98.59           C  
ATOM   1118  CE1 PHE B 144       1.205  25.954  18.797  1.00 98.59           C  
ATOM   1119  CE2 PHE B 144      -0.276  24.118  19.234  1.00 98.59           C  
ATOM   1120  CZ  PHE B 144       0.485  25.181  19.694  1.00 98.59           C  
ATOM   1121  N   ARG B 145      -0.084  25.780  12.426  1.00 98.24           N  
ATOM   1122  CA  ARG B 145      -0.131  25.481  10.998  1.00 98.24           C  
ATOM   1123  C   ARG B 145       1.189  25.837  10.320  1.00 98.24           C  
ATOM   1124  CB  ARG B 145      -1.283  26.234  10.329  1.00 98.24           C  
ATOM   1125  O   ARG B 145       1.973  26.624  10.853  1.00 98.24           O  
ATOM   1126  CG  ARG B 145      -1.101  27.743  10.303  1.00 98.24           C  
ATOM   1127  CD  ARG B 145      -2.165  28.425   9.455  1.00 98.24           C  
ATOM   1128  NE  ARG B 145      -2.105  27.990   8.063  1.00 98.24           N  
ATOM   1129  NH1 ARG B 145      -0.793  29.755   7.352  1.00 98.24           N  
ATOM   1130  NH2 ARG B 145      -1.466  28.148   5.862  1.00 98.24           N  
ATOM   1131  CZ  ARG B 145      -1.455  28.632   7.095  1.00 98.24           C  
ATOM   1132  N   GLY B 146       1.447  25.295   9.161  1.00 96.71           N  
ATOM   1133  CA  GLY B 146       2.603  25.576   8.325  1.00 96.71           C  
ATOM   1134  C   GLY B 146       2.917  24.461   7.346  1.00 96.71           C  
ATOM   1135  O   GLY B 146       2.287  23.402   7.381  1.00 96.71           O  
ATOM   1136  N   PRO B 147       3.804  24.709   6.452  1.00 95.31           N  
ATOM   1137  CA  PRO B 147       4.172  23.680   5.475  1.00 95.31           C  
ATOM   1138  C   PRO B 147       4.885  22.490   6.112  1.00 95.31           C  
ATOM   1139  CB  PRO B 147       5.102  24.424   4.513  1.00 95.31           C  
ATOM   1140  O   PRO B 147       5.701  22.668   7.020  1.00 95.31           O  
ATOM   1141  CG  PRO B 147       5.638  25.569   5.309  1.00 95.31           C  
ATOM   1142  CD  PRO B 147       4.626  25.939   6.355  1.00 95.31           C  
ATOM   1143  N   ASN B 148       4.499  21.297   5.710  1.00 96.05           N  
ATOM   1144  CA  ASN B 148       5.034  20.016   6.160  1.00 96.05           C  
ATOM   1145  C   ASN B 148       5.465  19.144   4.985  1.00 96.05           C  
ATOM   1146  CB  ASN B 148       4.007  19.278   7.021  1.00 96.05           C  
ATOM   1147  O   ASN B 148       4.912  19.254   3.889  1.00 96.05           O  
ATOM   1148  CG  ASN B 148       4.534  17.963   7.561  1.00 96.05           C  
ATOM   1149  ND2 ASN B 148       3.853  16.872   7.234  1.00 96.05           N  
ATOM   1150  OD1 ASN B 148       5.545  17.929   8.268  1.00 96.05           O  
ATOM   1151  N   GLY B 149       6.485  18.344   5.198  1.00 90.60           N  
ATOM   1152  CA  GLY B 149       6.920  17.395   4.186  1.00 90.60           C  
ATOM   1153  C   GLY B 149       7.978  17.957   3.256  1.00 90.60           C  
ATOM   1154  O   GLY B 149       8.455  19.077   3.454  1.00 90.60           O  
ATOM   1155  N   ALA B 150       8.315  17.205   2.233  1.00 87.18           N  
ATOM   1156  CA  ALA B 150       9.402  17.545   1.318  1.00 87.18           C  
ATOM   1157  C   ALA B 150       9.002  18.691   0.394  1.00 87.18           C  
ATOM   1158  CB  ALA B 150       9.810  16.323   0.499  1.00 87.18           C  
ATOM   1159  O   ALA B 150       7.896  18.701  -0.151  1.00 87.18           O  
ATOM   1160  N   SER B 151       9.927  19.675   0.393  1.00 80.77           N  
ATOM   1161  CA  SER B 151       9.859  20.730  -0.612  1.00 80.77           C  
ATOM   1162  C   SER B 151      10.974  20.586  -1.642  1.00 80.77           C  
ATOM   1163  CB  SER B 151       9.940  22.107   0.050  1.00 80.77           C  
ATOM   1164  O   SER B 151      11.752  19.631  -1.592  1.00 80.77           O  
ATOM   1165  OG  SER B 151       9.684  23.134  -0.893  1.00 80.77           O  
ATOM   1166  N   ALA B 152      10.997  21.469  -2.595  1.00 74.32           N  
ATOM   1167  CA  ALA B 152      11.972  21.336  -3.675  1.00 74.32           C  
ATOM   1168  C   ALA B 152      13.287  22.021  -3.313  1.00 74.32           C  
ATOM   1169  CB  ALA B 152      11.413  21.917  -4.971  1.00 74.32           C  
ATOM   1170  O   ALA B 152      13.311  23.220  -3.026  1.00 74.32           O  
ATOM   1171  N   GLY B 153      14.373  21.144  -3.221  1.00 74.77           N  
ATOM   1172  CA  GLY B 153      15.725  21.673  -3.149  1.00 74.77           C  
ATOM   1173  C   GLY B 153      16.081  22.218  -1.779  1.00 74.77           C  
ATOM   1174  O   GLY B 153      16.859  23.167  -1.666  1.00 74.77           O  
ATOM   1175  N   VAL B 154      15.490  21.627  -0.644  1.00 74.26           N  
ATOM   1176  CA  VAL B 154      15.764  22.220   0.661  1.00 74.26           C  
ATOM   1177  C   VAL B 154      16.504  21.215   1.540  1.00 74.26           C  
ATOM   1178  CB  VAL B 154      14.465  22.683   1.358  1.00 74.26           C  
ATOM   1179  O   VAL B 154      16.749  21.475   2.720  1.00 74.26           O  
ATOM   1180  CG1 VAL B 154      13.891  23.918   0.667  1.00 74.26           C  
ATOM   1181  CG2 VAL B 154      13.438  21.552   1.377  1.00 74.26           C  
ATOM   1182  N   ALA B 155      16.869  20.086   1.048  1.00 82.90           N  
ATOM   1183  CA  ALA B 155      17.759  19.088   1.634  1.00 82.90           C  
ATOM   1184  C   ALA B 155      17.242  18.622   2.992  1.00 82.90           C  
ATOM   1185  CB  ALA B 155      19.172  19.649   1.770  1.00 82.90           C  
ATOM   1186  O   ALA B 155      16.034  18.638   3.242  1.00 82.90           O  
ATOM   1187  N   ALA B 156      18.000  18.090   3.841  1.00 83.08           N  
ATOM   1188  CA  ALA B 156      17.669  17.284   5.013  1.00 83.08           C  
ATOM   1189  C   ALA B 156      17.069  18.147   6.120  1.00 83.08           C  
ATOM   1190  CB  ALA B 156      18.908  16.554   5.525  1.00 83.08           C  
ATOM   1191  O   ALA B 156      16.246  17.674   6.908  1.00 83.08           O  
ATOM   1192  N   GLN B 157      17.306  19.414   6.174  1.00 76.40           N  
ATOM   1193  CA  GLN B 157      16.942  20.212   7.340  1.00 76.40           C  
ATOM   1194  C   GLN B 157      15.537  20.789   7.194  1.00 76.40           C  
ATOM   1195  CB  GLN B 157      17.952  21.339   7.556  1.00 76.40           C  
ATOM   1196  O   GLN B 157      14.937  21.233   8.175  1.00 76.40           O  
ATOM   1197  CG  GLN B 157      19.347  20.852   7.926  1.00 76.40           C  
ATOM   1198  CD  GLN B 157      20.444  21.764   7.409  1.00 76.40           C  
ATOM   1199  NE2 GLN B 157      21.683  21.478   7.793  1.00 76.40           N  
ATOM   1200  OE1 GLN B 157      20.179  22.716   6.668  1.00 76.40           O  
ATOM   1201  N   HIS B 158      14.914  20.616   5.962  1.00 80.74           N  
ATOM   1202  CA  HIS B 158      13.640  21.296   5.760  1.00 80.74           C  
ATOM   1203  C   HIS B 158      12.668  20.424   4.973  1.00 80.74           C  
ATOM   1204  CB  HIS B 158      13.852  22.628   5.039  1.00 80.74           C  
ATOM   1205  O   HIS B 158      11.863  20.934   4.190  1.00 80.74           O  
ATOM   1206  CG  HIS B 158      14.656  23.615   5.824  1.00 80.74           C  
ATOM   1207  CD2 HIS B 158      14.280  24.550   6.728  1.00 80.74           C  
ATOM   1208  ND1 HIS B 158      16.027  23.711   5.717  1.00 80.74           N  
ATOM   1209  CE1 HIS B 158      16.459  24.665   6.524  1.00 80.74           C  
ATOM   1210  NE2 HIS B 158      15.419  25.191   7.148  1.00 80.74           N  
ATOM   1211  N   SER B 159      12.892  19.082   5.040  1.00 84.54           N  
ATOM   1212  CA  SER B 159      12.090  18.271   4.130  1.00 84.54           C  
ATOM   1213  C   SER B 159      11.357  17.163   4.878  1.00 84.54           C  
ATOM   1214  CB  SER B 159      12.970  17.663   3.037  1.00 84.54           C  
ATOM   1215  O   SER B 159      10.784  16.263   4.260  1.00 84.54           O  
ATOM   1216  OG  SER B 159      13.596  18.679   2.272  1.00 84.54           O  
ATOM   1217  N   GLN B 160      11.261  17.210   6.125  1.00 87.36           N  
ATOM   1218  CA  GLN B 160      10.716  16.096   6.895  1.00 87.36           C  
ATOM   1219  C   GLN B 160       9.196  16.189   6.995  1.00 87.36           C  
ATOM   1220  CB  GLN B 160      11.334  16.057   8.294  1.00 87.36           C  
ATOM   1221  O   GLN B 160       8.641  17.284   7.102  1.00 87.36           O  
ATOM   1222  CG  GLN B 160      12.809  15.680   8.304  1.00 87.36           C  
ATOM   1223  CD  GLN B 160      13.600  16.435   9.356  1.00 87.36           C  
ATOM   1224  NE2 GLN B 160      14.923  16.394   9.245  1.00 87.36           N  
ATOM   1225  OE1 GLN B 160      13.027  17.050  10.260  1.00 87.36           O  
ATOM   1226  N   CYS B 161       8.550  15.010   6.902  1.00 93.15           N  
ATOM   1227  CA  CYS B 161       7.122  14.913   7.181  1.00 93.15           C  
ATOM   1228  C   CYS B 161       6.874  14.548   8.640  1.00 93.15           C  
ATOM   1229  CB  CYS B 161       6.467  13.876   6.269  1.00 93.15           C  
ATOM   1230  O   CYS B 161       7.249  13.462   9.085  1.00 93.15           O  
ATOM   1231  SG  CYS B 161       4.684  13.716   6.511  1.00 93.15           S  
ATOM   1232  N   PHE B 162       6.119  15.394   9.357  1.00 95.45           N  
ATOM   1233  CA  PHE B 162       5.945  15.208  10.793  1.00 95.45           C  
ATOM   1234  C   PHE B 162       4.557  14.662  11.104  1.00 95.45           C  
ATOM   1235  CB  PHE B 162       6.170  16.528  11.538  1.00 95.45           C  
ATOM   1236  O   PHE B 162       4.089  14.754  12.241  1.00 95.45           O  
ATOM   1237  CG  PHE B 162       7.610  16.959  11.588  1.00 95.45           C  
ATOM   1238  CD1 PHE B 162       8.518  16.306  12.412  1.00 95.45           C  
ATOM   1239  CD2 PHE B 162       8.057  18.020  10.810  1.00 95.45           C  
ATOM   1240  CE1 PHE B 162       9.853  16.703  12.460  1.00 95.45           C  
ATOM   1241  CE2 PHE B 162       9.389  18.422  10.853  1.00 95.45           C  
ATOM   1242  CZ  PHE B 162      10.285  17.764  11.679  1.00 95.45           C  
ATOM   1243  N   ALA B 163       3.878  14.144  10.108  1.00 97.43           N  
ATOM   1244  CA  ALA B 163       2.540  13.594  10.309  1.00 97.43           C  
ATOM   1245  C   ALA B 163       2.556  12.480  11.352  1.00 97.43           C  
ATOM   1246  CB  ALA B 163       1.975  13.074   8.989  1.00 97.43           C  
ATOM   1247  O   ALA B 163       1.759  12.491  12.293  1.00 97.43           O  
ATOM   1248  N   ALA B 164       3.493  11.544  11.269  1.00 95.70           N  
ATOM   1249  CA  ALA B 164       3.580  10.431  12.211  1.00 95.70           C  
ATOM   1250  C   ALA B 164       3.947  10.923  13.609  1.00 95.70           C  
ATOM   1251  CB  ALA B 164       4.599   9.403  11.727  1.00 95.70           C  
ATOM   1252  O   ALA B 164       3.384  10.460  14.604  1.00 95.70           O  
ATOM   1253  N   TRP B 165       4.802  11.937  13.662  1.00 94.90           N  
ATOM   1254  CA  TRP B 165       5.262  12.452  14.948  1.00 94.90           C  
ATOM   1255  C   TRP B 165       4.113  13.088  15.722  1.00 94.90           C  
ATOM   1256  CB  TRP B 165       6.386  13.473  14.748  1.00 94.90           C  
ATOM   1257  O   TRP B 165       3.786  12.654  16.829  1.00 94.90           O  
ATOM   1258  CG  TRP B 165       7.762  12.878  14.782  1.00 94.90           C  
ATOM   1259  CD1 TRP B 165       8.270  11.928  13.940  1.00 94.90           C  
ATOM   1260  CD2 TRP B 165       8.805  13.192  15.710  1.00 94.90           C  
ATOM   1261  CE2 TRP B 165       9.920  12.394  15.371  1.00 94.90           C  
ATOM   1262  CE3 TRP B 165       8.905  14.072  16.796  1.00 94.90           C  
ATOM   1263  NE1 TRP B 165       9.568  11.633  14.289  1.00 94.90           N  
ATOM   1264  CH2 TRP B 165      11.193  13.319  17.139  1.00 94.90           C  
ATOM   1265  CZ2 TRP B 165      11.122  12.450  16.081  1.00 94.90           C  
ATOM   1266  CZ3 TRP B 165      10.102  14.126  17.501  1.00 94.90           C  
ATOM   1267  N   TYR B 166       3.471  13.989  15.072  1.00 96.64           N  
ATOM   1268  CA  TYR B 166       2.389  14.694  15.750  1.00 96.64           C  
ATOM   1269  C   TYR B 166       1.168  13.796  15.908  1.00 96.64           C  
ATOM   1270  CB  TYR B 166       2.009  15.963  14.982  1.00 96.64           C  
ATOM   1271  O   TYR B 166       0.414  13.927  16.875  1.00 96.64           O  
ATOM   1272  CG  TYR B 166       2.998  17.091  15.145  1.00 96.64           C  
ATOM   1273  CD1 TYR B 166       3.198  17.694  16.385  1.00 96.64           C  
ATOM   1274  CD2 TYR B 166       3.734  17.558  14.061  1.00 96.64           C  
ATOM   1275  CE1 TYR B 166       4.107  18.736  16.540  1.00 96.64           C  
ATOM   1276  CE2 TYR B 166       4.645  18.598  14.205  1.00 96.64           C  
ATOM   1277  OH  TYR B 166       5.726  20.210  15.594  1.00 96.64           O  
ATOM   1278  CZ  TYR B 166       4.825  19.180  15.446  1.00 96.64           C  
ATOM   1279  N   GLY B 167       0.984  12.856  14.951  1.00 95.78           N  
ATOM   1280  CA  GLY B 167      -0.112  11.907  15.054  1.00 95.78           C  
ATOM   1281  C   GLY B 167       0.026  10.961  16.232  1.00 95.78           C  
ATOM   1282  O   GLY B 167      -0.964  10.396  16.701  1.00 95.78           O  
ATOM   1283  N   HIS B 168       1.176  10.788  16.721  1.00 93.58           N  
ATOM   1284  CA  HIS B 168       1.481   9.886  17.826  1.00 93.58           C  
ATOM   1285  C   HIS B 168       1.040  10.480  19.160  1.00 93.58           C  
ATOM   1286  CB  HIS B 168       2.977   9.569  17.862  1.00 93.58           C  
ATOM   1287  O   HIS B 168       0.831   9.750  20.131  1.00 93.58           O  
ATOM   1288  CG  HIS B 168       3.374   8.671  18.990  1.00 93.58           C  
ATOM   1289  CD2 HIS B 168       4.036   8.930  20.142  1.00 93.58           C  
ATOM   1290  ND1 HIS B 168       3.088   7.323  19.003  1.00 93.58           N  
ATOM   1291  CE1 HIS B 168       3.559   6.790  20.119  1.00 93.58           C  
ATOM   1292  NE2 HIS B 168       4.139   7.744  20.827  1.00 93.58           N  
ATOM   1293  N   CYS B 169       0.793  11.816  19.266  1.00 93.17           N  
ATOM   1294  CA  CYS B 169       0.648  12.528  20.530  1.00 93.17           C  
ATOM   1295  C   CYS B 169      -0.820  12.660  20.917  1.00 93.17           C  
ATOM   1296  CB  CYS B 169       1.287  13.914  20.441  1.00 93.17           C  
ATOM   1297  O   CYS B 169      -1.564  13.421  20.297  1.00 93.17           O  
ATOM   1298  SG  CYS B 169       3.067  13.876  20.135  1.00 93.17           S  
ATOM   1299  N   PRO B 170      -1.258  12.047  22.076  1.00 91.35           N  
ATOM   1300  CA  PRO B 170      -2.630  12.225  22.557  1.00 91.35           C  
ATOM   1301  C   PRO B 170      -2.947  13.675  22.913  1.00 91.35           C  
ATOM   1302  CB  PRO B 170      -2.686  11.333  23.799  1.00 91.35           C  
ATOM   1303  O   PRO B 170      -2.078  14.398  23.406  1.00 91.35           O  
ATOM   1304  CG  PRO B 170      -1.520  10.408  23.659  1.00 91.35           C  
ATOM   1305  CD  PRO B 170      -0.492  11.066  22.784  1.00 91.35           C  
ATOM   1306  N   GLY B 171      -4.092  14.045  22.688  1.00 92.37           N  
ATOM   1307  CA  GLY B 171      -4.526  15.398  22.997  1.00 92.37           C  
ATOM   1308  C   GLY B 171      -4.467  16.331  21.803  1.00 92.37           C  
ATOM   1309  O   GLY B 171      -5.096  17.391  21.804  1.00 92.37           O  
ATOM   1310  N   LEU B 172      -3.684  15.892  20.830  1.00 95.71           N  
ATOM   1311  CA  LEU B 172      -3.602  16.677  19.603  1.00 95.71           C  
ATOM   1312  C   LEU B 172      -4.548  16.127  18.541  1.00 95.71           C  
ATOM   1313  CB  LEU B 172      -2.167  16.687  19.068  1.00 95.71           C  
ATOM   1314  O   LEU B 172      -4.757  14.915  18.457  1.00 95.71           O  
ATOM   1315  CG  LEU B 172      -1.148  17.491  19.877  1.00 95.71           C  
ATOM   1316  CD1 LEU B 172       0.254  17.292  19.311  1.00 95.71           C  
ATOM   1317  CD2 LEU B 172      -1.520  18.969  19.890  1.00 95.71           C  
ATOM   1318  N   LYS B 173      -5.171  16.994  17.849  1.00 97.43           N  
ATOM   1319  CA  LYS B 173      -5.730  16.636  16.549  1.00 97.43           C  
ATOM   1320  C   LYS B 173      -4.810  17.076  15.414  1.00 97.43           C  
ATOM   1321  CB  LYS B 173      -7.116  17.258  16.371  1.00 97.43           C  
ATOM   1322  O   LYS B 173      -4.181  18.133  15.493  1.00 97.43           O  
ATOM   1323  CG  LYS B 173      -8.156  16.745  17.357  1.00 97.43           C  
ATOM   1324  CD  LYS B 173      -9.544  17.282  17.035  1.00 97.43           C  
ATOM   1325  CE  LYS B 173     -10.587  16.763  18.015  1.00 97.43           C  
ATOM   1326  NZ  LYS B 173     -11.953  17.275  17.694  1.00 97.43           N  
ATOM   1327  N   VAL B 174      -4.673  16.149  14.411  1.00 98.80           N  
ATOM   1328  CA  VAL B 174      -3.720  16.424  13.340  1.00 98.80           C  
ATOM   1329  C   VAL B 174      -4.395  16.228  11.985  1.00 98.80           C  
ATOM   1330  CB  VAL B 174      -2.470  15.522  13.448  1.00 98.80           C  
ATOM   1331  O   VAL B 174      -4.898  15.142  11.685  1.00 98.80           O  
ATOM   1332  CG1 VAL B 174      -1.437  15.902  12.389  1.00 98.80           C  
ATOM   1333  CG2 VAL B 174      -1.865  15.616  14.848  1.00 98.80           C  
ATOM   1334  N   VAL B 175      -4.408  17.256  11.158  1.00 98.88           N  
ATOM   1335  CA  VAL B 175      -5.009  17.149   9.832  1.00 98.88           C  
ATOM   1336  C   VAL B 175      -3.952  17.414   8.762  1.00 98.88           C  
ATOM   1337  CB  VAL B 175      -6.192  18.129   9.665  1.00 98.88           C  
ATOM   1338  O   VAL B 175      -2.955  18.094   9.020  1.00 98.88           O  
ATOM   1339  CG1 VAL B 175      -7.291  17.826  10.683  1.00 98.88           C  
ATOM   1340  CG2 VAL B 175      -5.713  19.572   9.805  1.00 98.88           C  
ATOM   1341  N   SER B 176      -4.057  16.792   7.589  1.00 98.59           N  
ATOM   1342  CA  SER B 176      -3.115  16.885   6.478  1.00 98.59           C  
ATOM   1343  C   SER B 176      -3.844  17.033   5.147  1.00 98.59           C  
ATOM   1344  CB  SER B 176      -2.210  15.653   6.438  1.00 98.59           C  
ATOM   1345  O   SER B 176      -3.998  16.061   4.405  1.00 98.59           O  
ATOM   1346  OG  SER B 176      -1.151  15.837   5.515  1.00 98.59           O  
ATOM   1347  N   PRO B 177      -4.203  18.323   4.785  1.00 98.67           N  
ATOM   1348  CA  PRO B 177      -5.020  18.575   3.595  1.00 98.67           C  
ATOM   1349  C   PRO B 177      -4.266  18.304   2.295  1.00 98.67           C  
ATOM   1350  CB  PRO B 177      -5.377  20.058   3.720  1.00 98.67           C  
ATOM   1351  O   PRO B 177      -3.048  18.487   2.233  1.00 98.67           O  
ATOM   1352  CG  PRO B 177      -4.266  20.653   4.524  1.00 98.67           C  
ATOM   1353  CD  PRO B 177      -3.745  19.605   5.466  1.00 98.67           C  
ATOM   1354  N   TRP B 178      -5.006  17.932   1.281  1.00 98.23           N  
ATOM   1355  CA  TRP B 178      -4.422  17.676  -0.031  1.00 98.23           C  
ATOM   1356  C   TRP B 178      -4.828  18.758  -1.027  1.00 98.23           C  
ATOM   1357  CB  TRP B 178      -4.848  16.300  -0.551  1.00 98.23           C  
ATOM   1358  O   TRP B 178      -3.971  19.423  -1.614  1.00 98.23           O  
ATOM   1359  CG  TRP B 178      -4.578  16.091  -2.011  1.00 98.23           C  
ATOM   1360  CD1 TRP B 178      -3.390  16.271  -2.663  1.00 98.23           C  
ATOM   1361  CD2 TRP B 178      -5.519  15.665  -3.001  1.00 98.23           C  
ATOM   1362  CE2 TRP B 178      -4.832  15.608  -4.233  1.00 98.23           C  
ATOM   1363  CE3 TRP B 178      -6.878  15.325  -2.965  1.00 98.23           C  
ATOM   1364  NE1 TRP B 178      -3.536  15.982  -4.000  1.00 98.23           N  
ATOM   1365  CH2 TRP B 178      -6.790  14.896  -5.358  1.00 98.23           C  
ATOM   1366  CZ2 TRP B 178      -5.460  15.223  -5.421  1.00 98.23           C  
ATOM   1367  CZ3 TRP B 178      -7.501  14.943  -4.148  1.00 98.23           C  
ATOM   1368  N   ASN B 179      -6.083  19.087  -1.171  1.00 98.07           N  
ATOM   1369  CA  ASN B 179      -6.566  20.003  -2.199  1.00 98.07           C  
ATOM   1370  C   ASN B 179      -7.208  21.244  -1.588  1.00 98.07           C  
ATOM   1371  CB  ASN B 179      -7.557  19.295  -3.126  1.00 98.07           C  
ATOM   1372  O   ASN B 179      -7.190  21.421  -0.368  1.00 98.07           O  
ATOM   1373  CG  ASN B 179      -8.823  18.867  -2.411  1.00 98.07           C  
ATOM   1374  ND2 ASN B 179      -9.659  18.094  -3.094  1.00 98.07           N  
ATOM   1375  OD1 ASN B 179      -9.049  19.230  -1.253  1.00 98.07           O  
ATOM   1376  N   SER B 180      -7.778  22.115  -2.454  1.00 97.87           N  
ATOM   1377  CA  SER B 180      -8.309  23.405  -2.026  1.00 97.87           C  
ATOM   1378  C   SER B 180      -9.526  23.229  -1.124  1.00 97.87           C  
ATOM   1379  CB  SER B 180      -8.681  24.260  -3.238  1.00 97.87           C  
ATOM   1380  O   SER B 180      -9.664  23.927  -0.117  1.00 97.87           O  
ATOM   1381  OG  SER B 180      -7.548  24.494  -4.056  1.00 97.87           O  
ATOM   1382  N   GLU B 181     -10.376  22.255  -1.448  1.00 98.09           N  
ATOM   1383  CA  GLU B 181     -11.549  21.956  -0.633  1.00 98.09           C  
ATOM   1384  C   GLU B 181     -11.148  21.527   0.776  1.00 98.09           C  
ATOM   1385  CB  GLU B 181     -12.398  20.866  -1.293  1.00 98.09           C  
ATOM   1386  O   GLU B 181     -11.681  22.040   1.762  1.00 98.09           O  
ATOM   1387  CG  GLU B 181     -13.615  20.455  -0.476  1.00 98.09           C  
ATOM   1388  CD  GLU B 181     -14.357  19.265  -1.063  1.00 98.09           C  
ATOM   1389  OE1 GLU B 181     -15.379  18.839  -0.478  1.00 98.09           O  
ATOM   1390  OE2 GLU B 181     -13.912  18.753  -2.115  1.00 98.09           O  
ATOM   1391  N   ASP B 182     -10.181  20.629   0.874  1.00 98.60           N  
ATOM   1392  CA  ASP B 182      -9.668  20.174   2.163  1.00 98.60           C  
ATOM   1393  C   ASP B 182      -9.061  21.332   2.952  1.00 98.60           C  
ATOM   1394  CB  ASP B 182      -8.628  19.069   1.967  1.00 98.60           C  
ATOM   1395  O   ASP B 182      -9.349  21.499   4.140  1.00 98.60           O  
ATOM   1396  CG  ASP B 182      -9.210  17.810   1.350  1.00 98.60           C  
ATOM   1397  OD1 ASP B 182     -10.447  17.720   1.199  1.00 98.60           O  
ATOM   1398  OD2 ASP B 182      -8.424  16.897   1.015  1.00 98.60           O  
ATOM   1399  N   ALA B 183      -8.270  22.116   2.235  1.00 98.66           N  
ATOM   1400  CA  ALA B 183      -7.526  23.203   2.866  1.00 98.66           C  
ATOM   1401  C   ALA B 183      -8.470  24.197   3.537  1.00 98.66           C  
ATOM   1402  CB  ALA B 183      -6.651  23.916   1.838  1.00 98.66           C  
ATOM   1403  O   ALA B 183      -8.292  24.537   4.709  1.00 98.66           O  
ATOM   1404  N   LYS B 184      -9.513  24.610   2.831  1.00 98.68           N  
ATOM   1405  CA  LYS B 184     -10.453  25.579   3.388  1.00 98.68           C  
ATOM   1406  C   LYS B 184     -11.281  24.959   4.510  1.00 98.68           C  
ATOM   1407  CB  LYS B 184     -11.374  26.122   2.295  1.00 98.68           C  
ATOM   1408  O   LYS B 184     -11.385  25.529   5.599  1.00 98.68           O  
ATOM   1409  CG  LYS B 184     -12.383  27.148   2.790  1.00 98.68           C  
ATOM   1410  CD  LYS B 184     -13.246  27.678   1.652  1.00 98.68           C  
ATOM   1411  CE  LYS B 184     -14.320  28.631   2.160  1.00 98.68           C  
ATOM   1412  NZ  LYS B 184     -15.175  29.145   1.048  1.00 98.68           N  
ATOM   1413  N   GLY B 185     -11.828  23.815   4.264  1.00 98.76           N  
ATOM   1414  CA  GLY B 185     -12.718  23.169   5.216  1.00 98.76           C  
ATOM   1415  C   GLY B 185     -12.022  22.756   6.499  1.00 98.76           C  
ATOM   1416  O   GLY B 185     -12.538  22.989   7.594  1.00 98.76           O  
ATOM   1417  N   LEU B 186     -10.851  22.237   6.417  1.00 98.87           N  
ATOM   1418  CA  LEU B 186     -10.161  21.684   7.577  1.00 98.87           C  
ATOM   1419  C   LEU B 186      -9.558  22.795   8.430  1.00 98.87           C  
ATOM   1420  CB  LEU B 186      -9.065  20.711   7.136  1.00 98.87           C  
ATOM   1421  O   LEU B 186      -9.515  22.687   9.658  1.00 98.87           O  
ATOM   1422  CG  LEU B 186      -9.531  19.333   6.665  1.00 98.87           C  
ATOM   1423  CD1 LEU B 186      -8.366  18.556   6.061  1.00 98.87           C  
ATOM   1424  CD2 LEU B 186     -10.157  18.556   7.818  1.00 98.87           C  
ATOM   1425  N   ILE B 187      -9.053  23.860   7.759  1.00 98.87           N  
ATOM   1426  CA  ILE B 187      -8.500  24.951   8.553  1.00 98.87           C  
ATOM   1427  C   ILE B 187      -9.610  25.609   9.369  1.00 98.87           C  
ATOM   1428  CB  ILE B 187      -7.797  25.999   7.661  1.00 98.87           C  
ATOM   1429  O   ILE B 187      -9.398  25.992  10.522  1.00 98.87           O  
ATOM   1430  CG1 ILE B 187      -7.017  26.998   8.525  1.00 98.87           C  
ATOM   1431  CG2 ILE B 187      -8.814  26.721   6.772  1.00 98.87           C  
ATOM   1432  CD1 ILE B 187      -5.854  26.380   9.288  1.00 98.87           C  
ATOM   1433  N   LYS B 188     -10.790  25.697   8.801  1.00 98.86           N  
ATOM   1434  CA  LYS B 188     -11.922  26.263   9.529  1.00 98.86           C  
ATOM   1435  C   LYS B 188     -12.344  25.357  10.682  1.00 98.86           C  
ATOM   1436  CB  LYS B 188     -13.104  26.496   8.586  1.00 98.86           C  
ATOM   1437  O   LYS B 188     -12.550  25.826  11.803  1.00 98.86           O  
ATOM   1438  CG  LYS B 188     -12.874  27.603   7.567  1.00 98.86           C  
ATOM   1439  CD  LYS B 188     -14.085  27.789   6.662  1.00 98.86           C  
ATOM   1440  CE  LYS B 188     -15.238  28.458   7.398  1.00 98.86           C  
ATOM   1441  NZ  LYS B 188     -16.395  28.723   6.491  1.00 98.86           N  
ATOM   1442  N   SER B 189     -12.439  24.069  10.419  1.00 98.85           N  
ATOM   1443  CA  SER B 189     -12.771  23.122  11.479  1.00 98.85           C  
ATOM   1444  C   SER B 189     -11.729  23.151  12.592  1.00 98.85           C  
ATOM   1445  CB  SER B 189     -12.887  21.705  10.915  1.00 98.85           C  
ATOM   1446  O   SER B 189     -12.073  23.074  13.773  1.00 98.85           O  
ATOM   1447  OG  SER B 189     -13.973  21.611  10.010  1.00 98.85           O  
ATOM   1448  N   ALA B 190     -10.502  23.347  12.190  1.00 98.81           N  
ATOM   1449  CA  ALA B 190      -9.407  23.406  13.155  1.00 98.81           C  
ATOM   1450  C   ALA B 190      -9.538  24.629  14.058  1.00 98.81           C  
ATOM   1451  CB  ALA B 190      -8.062  23.423  12.433  1.00 98.81           C  
ATOM   1452  O   ALA B 190      -9.391  24.526  15.279  1.00 98.81           O  
ATOM   1453  N   ILE B 191      -9.895  25.758  13.502  1.00 98.74           N  
ATOM   1454  CA  ILE B 191     -10.003  27.011  14.241  1.00 98.74           C  
ATOM   1455  C   ILE B 191     -11.192  26.946  15.196  1.00 98.74           C  
ATOM   1456  CB  ILE B 191     -10.146  28.219  13.288  1.00 98.74           C  
ATOM   1457  O   ILE B 191     -11.132  27.474  16.309  1.00 98.74           O  
ATOM   1458  CG1 ILE B 191      -8.843  28.443  12.511  1.00 98.74           C  
ATOM   1459  CG2 ILE B 191     -10.543  29.477  14.066  1.00 98.74           C  
ATOM   1460  CD1 ILE B 191      -8.971  29.432  11.361  1.00 98.74           C  
ATOM   1461  N   ARG B 192     -12.186  26.218  14.846  1.00 97.99           N  
ATOM   1462  CA  ARG B 192     -13.403  26.143  15.647  1.00 97.99           C  
ATOM   1463  C   ARG B 192     -13.286  25.067  16.722  1.00 97.99           C  
ATOM   1464  CB  ARG B 192     -14.616  25.864  14.757  1.00 97.99           C  
ATOM   1465  O   ARG B 192     -14.071  25.042  17.672  1.00 97.99           O  
ATOM   1466  CG  ARG B 192     -14.958  27.002  13.808  1.00 97.99           C  
ATOM   1467  CD  ARG B 192     -16.299  26.780  13.122  1.00 97.99           C  
ATOM   1468  NE  ARG B 192     -16.560  27.797  12.107  1.00 97.99           N  
ATOM   1469  NH1 ARG B 192     -18.685  27.046  11.604  1.00 97.99           N  
ATOM   1470  NH2 ARG B 192     -17.818  28.864  10.510  1.00 97.99           N  
ATOM   1471  CZ  ARG B 192     -17.687  27.900  11.410  1.00 97.99           C  
ATOM   1472  N   ASP B 193     -12.270  24.256  16.682  1.00 96.46           N  
ATOM   1473  CA  ASP B 193     -12.118  23.146  17.617  1.00 96.46           C  
ATOM   1474  C   ASP B 193     -11.506  23.617  18.934  1.00 96.46           C  
ATOM   1475  CB  ASP B 193     -11.256  22.041  17.003  1.00 96.46           C  
ATOM   1476  O   ASP B 193     -10.589  24.441  18.939  1.00 96.46           O  
ATOM   1477  CG  ASP B 193     -11.469  20.689  17.659  1.00 96.46           C  
ATOM   1478  OD1 ASP B 193     -11.008  20.486  18.803  1.00 96.46           O  
ATOM   1479  OD2 ASP B 193     -12.102  19.816  17.026  1.00 96.46           O  
ATOM   1480  N   ASN B 194     -11.943  23.011  20.021  1.00 93.99           N  
ATOM   1481  CA  ASN B 194     -11.472  23.422  21.339  1.00 93.99           C  
ATOM   1482  C   ASN B 194     -10.167  22.724  21.710  1.00 93.99           C  
ATOM   1483  CB  ASN B 194     -12.540  23.150  22.400  1.00 93.99           C  
ATOM   1484  O   ASN B 194      -9.497  23.118  22.666  1.00 93.99           O  
ATOM   1485  CG  ASN B 194     -13.703  24.119  22.320  1.00 93.99           C  
ATOM   1486  ND2 ASN B 194     -14.885  23.660  22.713  1.00 93.99           N  
ATOM   1487  OD1 ASN B 194     -13.540  25.270  21.908  1.00 93.99           O  
ATOM   1488  N   ASN B 195      -9.764  21.750  20.898  1.00 94.03           N  
ATOM   1489  CA  ASN B 195      -8.471  21.096  21.072  1.00 94.03           C  
ATOM   1490  C   ASN B 195      -7.389  21.760  20.226  1.00 94.03           C  
ATOM   1491  CB  ASN B 195      -8.572  19.608  20.733  1.00 94.03           C  
ATOM   1492  O   ASN B 195      -7.691  22.418  19.229  1.00 94.03           O  
ATOM   1493  CG  ASN B 195      -9.375  18.829  21.756  1.00 94.03           C  
ATOM   1494  ND2 ASN B 195     -10.375  18.091  21.289  1.00 94.03           N  
ATOM   1495  OD1 ASN B 195      -9.100  18.890  22.957  1.00 94.03           O  
ATOM   1496  N   PRO B 196      -6.136  21.661  20.730  1.00 96.73           N  
ATOM   1497  CA  PRO B 196      -5.090  22.083  19.794  1.00 96.73           C  
ATOM   1498  C   PRO B 196      -5.059  21.237  18.524  1.00 96.73           C  
ATOM   1499  CB  PRO B 196      -3.802  21.904  20.601  1.00 96.73           C  
ATOM   1500  O   PRO B 196      -5.132  20.007  18.594  1.00 96.73           O  
ATOM   1501  CG  PRO B 196      -4.147  20.899  21.653  1.00 96.73           C  
ATOM   1502  CD  PRO B 196      -5.618  20.994  21.939  1.00 96.73           C  
ATOM   1503  N   VAL B 197      -5.020  21.944  17.401  1.00 98.27           N  
ATOM   1504  CA  VAL B 197      -5.045  21.236  16.125  1.00 98.27           C  
ATOM   1505  C   VAL B 197      -3.804  21.595  15.311  1.00 98.27           C  
ATOM   1506  CB  VAL B 197      -6.323  21.562  15.320  1.00 98.27           C  
ATOM   1507  O   VAL B 197      -3.502  22.774  15.114  1.00 98.27           O  
ATOM   1508  CG1 VAL B 197      -6.358  20.764  14.017  1.00 98.27           C  
ATOM   1509  CG2 VAL B 197      -7.568  21.278  16.158  1.00 98.27           C  
ATOM   1510  N   VAL B 198      -3.105  20.567  14.893  1.00 98.65           N  
ATOM   1511  CA  VAL B 198      -1.965  20.733  13.997  1.00 98.65           C  
ATOM   1512  C   VAL B 198      -2.420  20.578  12.547  1.00 98.65           C  
ATOM   1513  CB  VAL B 198      -0.842  19.720  14.314  1.00 98.65           C  
ATOM   1514  O   VAL B 198      -3.020  19.564  12.183  1.00 98.65           O  
ATOM   1515  CG1 VAL B 198       0.243  19.764  13.239  1.00 98.65           C  
ATOM   1516  CG2 VAL B 198      -0.245  20.000  15.692  1.00 98.65           C  
ATOM   1517  N   VAL B 199      -2.179  21.560  11.716  1.00 98.84           N  
ATOM   1518  CA  VAL B 199      -2.544  21.520  10.304  1.00 98.84           C  
ATOM   1519  C   VAL B 199      -1.283  21.449   9.446  1.00 98.84           C  
ATOM   1520  CB  VAL B 199      -3.393  22.746   9.903  1.00 98.84           C  
ATOM   1521  O   VAL B 199      -0.595  22.455   9.258  1.00 98.84           O  
ATOM   1522  CG1 VAL B 199      -3.860  22.629   8.453  1.00 98.84           C  
ATOM   1523  CG2 VAL B 199      -4.589  22.897  10.842  1.00 98.84           C  
ATOM   1524  N   LEU B 200      -1.038  20.260   8.899  1.00 98.69           N  
ATOM   1525  CA  LEU B 200       0.177  19.981   8.142  1.00 98.69           C  
ATOM   1526  C   LEU B 200      -0.045  20.217   6.652  1.00 98.69           C  
ATOM   1527  CB  LEU B 200       0.639  18.541   8.380  1.00 98.69           C  
ATOM   1528  O   LEU B 200      -0.424  19.297   5.923  1.00 98.69           O  
ATOM   1529  CG  LEU B 200       0.898  18.144   9.834  1.00 98.69           C  
ATOM   1530  CD1 LEU B 200       1.205  16.653   9.930  1.00 98.69           C  
ATOM   1531  CD2 LEU B 200       2.040  18.969  10.418  1.00 98.69           C  
ATOM   1532  N   GLU B 201       0.293  21.382   6.163  1.00 97.81           N  
ATOM   1533  CA  GLU B 201       0.165  21.778   4.764  1.00 97.81           C  
ATOM   1534  C   GLU B 201       1.407  21.391   3.965  1.00 97.81           C  
ATOM   1535  CB  GLU B 201      -0.084  23.284   4.652  1.00 97.81           C  
ATOM   1536  O   GLU B 201       2.412  20.966   4.538  1.00 97.81           O  
ATOM   1537  CG  GLU B 201      -1.204  23.790   5.549  1.00 97.81           C  
ATOM   1538  CD  GLU B 201      -1.209  25.302   5.708  1.00 97.81           C  
ATOM   1539  OE1 GLU B 201      -1.852  25.811   6.654  1.00 97.81           O  
ATOM   1540  OE2 GLU B 201      -0.564  25.984   4.879  1.00 97.81           O  
ATOM   1541  N   ASN B 202       1.319  21.485   2.646  1.00 95.32           N  
ATOM   1542  CA  ASN B 202       2.466  21.210   1.787  1.00 95.32           C  
ATOM   1543  C   ASN B 202       2.802  22.405   0.900  1.00 95.32           C  
ATOM   1544  CB  ASN B 202       2.210  19.968   0.929  1.00 95.32           C  
ATOM   1545  O   ASN B 202       1.971  22.845   0.103  1.00 95.32           O  
ATOM   1546  CG  ASN B 202       3.468  19.449   0.262  1.00 95.32           C  
ATOM   1547  ND2 ASN B 202       3.801  18.190   0.521  1.00 95.32           N  
ATOM   1548  OD1 ASN B 202       4.136  20.174  -0.480  1.00 95.32           O  
ATOM   1549  N   GLU B 203       3.999  22.805   1.011  1.00 92.04           N  
ATOM   1550  CA  GLU B 203       4.434  24.019   0.327  1.00 92.04           C  
ATOM   1551  C   GLU B 203       4.274  23.888  -1.185  1.00 92.04           C  
ATOM   1552  CB  GLU B 203       5.889  24.342   0.677  1.00 92.04           C  
ATOM   1553  O   GLU B 203       3.921  24.855  -1.863  1.00 92.04           O  
ATOM   1554  CG  GLU B 203       6.448  25.545  -0.069  1.00 92.04           C  
ATOM   1555  CD  GLU B 203       7.926  25.781   0.197  1.00 92.04           C  
ATOM   1556  OE1 GLU B 203       8.576  26.505  -0.591  1.00 92.04           O  
ATOM   1557  OE2 GLU B 203       8.439  25.238   1.200  1.00 92.04           O  
ATOM   1558  N   LEU B 204       4.505  22.741  -1.721  1.00 91.01           N  
ATOM   1559  CA  LEU B 204       4.437  22.533  -3.163  1.00 91.01           C  
ATOM   1560  C   LEU B 204       2.991  22.554  -3.647  1.00 91.01           C  
ATOM   1561  CB  LEU B 204       5.096  21.205  -3.545  1.00 91.01           C  
ATOM   1562  O   LEU B 204       2.735  22.668  -4.848  1.00 91.01           O  
ATOM   1563  CG  LEU B 204       6.606  21.109  -3.324  1.00 91.01           C  
ATOM   1564  CD1 LEU B 204       7.113  19.727  -3.723  1.00 91.01           C  
ATOM   1565  CD2 LEU B 204       7.332  22.198  -4.106  1.00 91.01           C  
ATOM   1566  N   MET B 205       2.067  22.593  -2.697  1.00 94.45           N  
ATOM   1567  CA  MET B 205       0.656  22.554  -3.068  1.00 94.45           C  
ATOM   1568  C   MET B 205       0.038  23.947  -3.004  1.00 94.45           C  
ATOM   1569  CB  MET B 205      -0.115  21.598  -2.156  1.00 94.45           C  
ATOM   1570  O   MET B 205      -1.067  24.164  -3.505  1.00 94.45           O  
ATOM   1571  CG  MET B 205       0.283  20.140  -2.319  1.00 94.45           C  
ATOM   1572  SD  MET B 205       0.156  19.568  -4.058  1.00 94.45           S  
ATOM   1573  CE  MET B 205      -1.638  19.682  -4.302  1.00 94.45           C  
ATOM   1574  N   TYR B 206       0.716  24.917  -2.495  1.00 93.67           N  
ATOM   1575  CA  TYR B 206       0.155  26.245  -2.273  1.00 93.67           C  
ATOM   1576  C   TYR B 206      -0.313  26.866  -3.583  1.00 93.67           C  
ATOM   1577  CB  TYR B 206       1.184  27.158  -1.600  1.00 93.67           C  
ATOM   1578  O   TYR B 206      -1.378  27.486  -3.638  1.00 93.67           O  
ATOM   1579  CG  TYR B 206       1.282  26.966  -0.106  1.00 93.67           C  
ATOM   1580  CD1 TYR B 206       0.195  26.495   0.628  1.00 93.67           C  
ATOM   1581  CD2 TYR B 206       2.459  27.256   0.574  1.00 93.67           C  
ATOM   1582  CE1 TYR B 206       0.280  26.318   2.005  1.00 93.67           C  
ATOM   1583  CE2 TYR B 206       2.556  27.083   1.951  1.00 93.67           C  
ATOM   1584  OH  TYR B 206       1.552  26.440   4.020  1.00 93.67           O  
ATOM   1585  CZ  TYR B 206       1.463  26.614   2.657  1.00 93.67           C  
ATOM   1586  N   GLY B 207       0.492  26.653  -4.627  1.00 91.20           N  
ATOM   1587  CA  GLY B 207       0.198  27.300  -5.895  1.00 91.20           C  
ATOM   1588  C   GLY B 207      -0.631  26.437  -6.828  1.00 91.20           C  
ATOM   1589  O   GLY B 207      -0.945  26.848  -7.947  1.00 91.20           O  
ATOM   1590  N   VAL B 208      -1.050  25.241  -6.330  1.00 92.47           N  
ATOM   1591  CA  VAL B 208      -1.780  24.308  -7.182  1.00 92.47           C  
ATOM   1592  C   VAL B 208      -3.276  24.611  -7.117  1.00 92.47           C  
ATOM   1593  CB  VAL B 208      -1.515  22.841  -6.774  1.00 92.47           C  
ATOM   1594  O   VAL B 208      -3.871  24.603  -6.037  1.00 92.47           O  
ATOM   1595  CG1 VAL B 208      -2.236  21.880  -7.717  1.00 92.47           C  
ATOM   1596  CG2 VAL B 208      -0.015  22.555  -6.758  1.00 92.47           C  
ATOM   1597  N   PRO B 209      -3.918  24.884  -8.318  1.00 92.59           N  
ATOM   1598  CA  PRO B 209      -5.357  25.159  -8.353  1.00 92.59           C  
ATOM   1599  C   PRO B 209      -6.198  23.888  -8.451  1.00 92.59           C  
ATOM   1600  CB  PRO B 209      -5.521  26.021  -9.607  1.00 92.59           C  
ATOM   1601  O   PRO B 209      -5.773  22.908  -9.069  1.00 92.59           O  
ATOM   1602  CG  PRO B 209      -4.398  25.609 -10.503  1.00 92.59           C  
ATOM   1603  CD  PRO B 209      -3.236  25.188  -9.649  1.00 92.59           C  
ATOM   1604  N   PHE B 210      -7.282  23.850  -7.739  1.00 95.11           N  
ATOM   1605  CA  PHE B 210      -8.256  22.766  -7.810  1.00 95.11           C  
ATOM   1606  C   PHE B 210      -9.649  23.309  -8.107  1.00 95.11           C  
ATOM   1607  CB  PHE B 210      -8.270  21.968  -6.503  1.00 95.11           C  
ATOM   1608  O   PHE B 210      -9.943  24.470  -7.818  1.00 95.11           O  
ATOM   1609  CG  PHE B 210      -7.029  21.148  -6.279  1.00 95.11           C  
ATOM   1610  CD1 PHE B 210      -6.946  19.843  -6.750  1.00 95.11           C  
ATOM   1611  CD2 PHE B 210      -5.943  21.681  -5.596  1.00 95.11           C  
ATOM   1612  CE1 PHE B 210      -5.798  19.081  -6.544  1.00 95.11           C  
ATOM   1613  CE2 PHE B 210      -4.793  20.926  -5.387  1.00 95.11           C  
ATOM   1614  CZ  PHE B 210      -4.723  19.626  -5.861  1.00 95.11           C  
ATOM   1615  N   GLU B 211     -10.474  22.451  -8.802  1.00 93.71           N  
ATOM   1616  CA  GLU B 211     -11.890  22.792  -8.890  1.00 93.71           C  
ATOM   1617  C   GLU B 211     -12.510  22.939  -7.503  1.00 93.71           C  
ATOM   1618  CB  GLU B 211     -12.649  21.735  -9.697  1.00 93.71           C  
ATOM   1619  O   GLU B 211     -12.265  22.116  -6.618  1.00 93.71           O  
ATOM   1620  CG  GLU B 211     -12.406  21.815 -11.197  1.00 93.71           C  
ATOM   1621  CD  GLU B 211     -13.290  20.873 -11.998  1.00 93.71           C  
ATOM   1622  OE1 GLU B 211     -13.275  20.942 -13.248  1.00 93.71           O  
ATOM   1623  OE2 GLU B 211     -14.005  20.059 -11.371  1.00 93.71           O  
ATOM   1624  N   PHE B 212     -13.179  24.001  -7.383  1.00 93.38           N  
ATOM   1625  CA  PHE B 212     -13.751  24.342  -6.086  1.00 93.38           C  
ATOM   1626  C   PHE B 212     -15.269  24.218  -6.114  1.00 93.38           C  
ATOM   1627  CB  PHE B 212     -13.347  25.761  -5.675  1.00 93.38           C  
ATOM   1628  O   PHE B 212     -15.965  25.143  -6.540  1.00 93.38           O  
ATOM   1629  CG  PHE B 212     -13.318  25.978  -4.186  1.00 93.38           C  
ATOM   1630  CD1 PHE B 212     -14.093  26.971  -3.599  1.00 93.38           C  
ATOM   1631  CD2 PHE B 212     -12.516  25.188  -3.373  1.00 93.38           C  
ATOM   1632  CE1 PHE B 212     -14.068  27.173  -2.221  1.00 93.38           C  
ATOM   1633  CE2 PHE B 212     -12.486  25.384  -1.996  1.00 93.38           C  
ATOM   1634  CZ  PHE B 212     -13.262  26.378  -1.422  1.00 93.38           C  
ATOM   1635  N   PRO B 213     -15.853  23.169  -5.501  1.00 91.21           N  
ATOM   1636  CA  PRO B 213     -17.294  22.910  -5.568  1.00 91.21           C  
ATOM   1637  C   PRO B 213     -18.123  24.016  -4.921  1.00 91.21           C  
ATOM   1638  CB  PRO B 213     -17.451  21.592  -4.806  1.00 91.21           C  
ATOM   1639  O   PRO B 213     -17.643  24.702  -4.014  1.00 91.21           O  
ATOM   1640  CG  PRO B 213     -16.055  21.099  -4.603  1.00 91.21           C  
ATOM   1641  CD  PRO B 213     -15.107  22.242  -4.829  1.00 91.21           C  
ATOM   1642  N   PRO B 214     -19.367  24.113  -5.409  1.00 91.41           N  
ATOM   1643  CA  PRO B 214     -20.246  25.163  -4.891  1.00 91.41           C  
ATOM   1644  C   PRO B 214     -20.439  25.079  -3.378  1.00 91.41           C  
ATOM   1645  CB  PRO B 214     -21.567  24.912  -5.624  1.00 91.41           C  
ATOM   1646  O   PRO B 214     -20.476  26.107  -2.699  1.00 91.41           O  
ATOM   1647  CG  PRO B 214     -21.182  24.153  -6.853  1.00 91.41           C  
ATOM   1648  CD  PRO B 214     -19.928  23.379  -6.563  1.00 91.41           C  
ATOM   1649  N   GLU B 215     -20.425  23.862  -2.821  1.00 92.30           N  
ATOM   1650  CA  GLU B 215     -20.604  23.687  -1.383  1.00 92.30           C  
ATOM   1651  C   GLU B 215     -19.432  24.277  -0.605  1.00 92.30           C  
ATOM   1652  CB  GLU B 215     -20.771  22.204  -1.038  1.00 92.30           C  
ATOM   1653  O   GLU B 215     -19.615  24.821   0.486  1.00 92.30           O  
ATOM   1654  CG  GLU B 215     -21.992  21.558  -1.676  1.00 92.30           C  
ATOM   1655  CD  GLU B 215     -21.726  21.022  -3.074  1.00 92.30           C  
ATOM   1656  OE1 GLU B 215     -22.688  20.604  -3.757  1.00 92.30           O  
ATOM   1657  OE2 GLU B 215     -20.545  21.020  -3.489  1.00 92.30           O  
ATOM   1658  N   ALA B 216     -18.269  24.229  -1.210  1.00 93.86           N  
ATOM   1659  CA  ALA B 216     -17.052  24.676  -0.538  1.00 93.86           C  
ATOM   1660  C   ALA B 216     -16.923  26.196  -0.591  1.00 93.86           C  
ATOM   1661  CB  ALA B 216     -15.825  24.019  -1.166  1.00 93.86           C  
ATOM   1662  O   ALA B 216     -16.100  26.780   0.117  1.00 93.86           O  
ATOM   1663  N   GLN B 217     -17.771  26.799  -1.406  1.00 92.17           N  
ATOM   1664  CA  GLN B 217     -17.728  28.251  -1.543  1.00 92.17           C  
ATOM   1665  C   GLN B 217     -18.500  28.934  -0.418  1.00 92.17           C  
ATOM   1666  CB  GLN B 217     -18.288  28.680  -2.900  1.00 92.17           C  
ATOM   1667  O   GLN B 217     -18.299  30.120  -0.151  1.00 92.17           O  
ATOM   1668  CG  GLN B 217     -17.445  28.226  -4.085  1.00 92.17           C  
ATOM   1669  CD  GLN B 217     -18.031  28.649  -5.418  1.00 92.17           C  
ATOM   1670  NE2 GLN B 217     -17.946  27.767  -6.409  1.00 92.17           N  
ATOM   1671  OE1 GLN B 217     -18.557  29.758  -5.557  1.00 92.17           O  
ATOM   1672  N   SER B 218     -19.267  28.196   0.257  1.00 94.42           N  
ATOM   1673  CA  SER B 218     -20.076  28.732   1.347  1.00 94.42           C  
ATOM   1674  C   SER B 218     -19.217  29.054   2.566  1.00 94.42           C  
ATOM   1675  CB  SER B 218     -21.175  27.743   1.736  1.00 94.42           C  
ATOM   1676  O   SER B 218     -18.261  28.336   2.865  1.00 94.42           O  
ATOM   1677  OG  SER B 218     -21.802  28.136   2.944  1.00 94.42           O  
ATOM   1678  N   LYS B 219     -19.633  30.099   3.309  1.00 94.06           N  
ATOM   1679  CA  LYS B 219     -18.931  30.486   4.530  1.00 94.06           C  
ATOM   1680  C   LYS B 219     -19.191  29.488   5.654  1.00 94.06           C  
ATOM   1681  CB  LYS B 219     -19.351  31.890   4.968  1.00 94.06           C  
ATOM   1682  O   LYS B 219     -18.467  29.466   6.652  1.00 94.06           O  
ATOM   1683  CG  LYS B 219     -18.806  33.003   4.086  1.00 94.06           C  
ATOM   1684  CD  LYS B 219     -19.137  34.378   4.652  1.00 94.06           C  
ATOM   1685  CE  LYS B 219     -18.555  35.493   3.793  1.00 94.06           C  
ATOM   1686  NZ  LYS B 219     -18.875  36.843   4.345  1.00 94.06           N  
ATOM   1687  N   ASP B 220     -20.187  28.658   5.463  1.00 95.34           N  
ATOM   1688  CA  ASP B 220     -20.555  27.689   6.491  1.00 95.34           C  
ATOM   1689  C   ASP B 220     -19.947  26.320   6.197  1.00 95.34           C  
ATOM   1690  CB  ASP B 220     -22.077  27.576   6.601  1.00 95.34           C  
ATOM   1691  O   ASP B 220     -20.164  25.365   6.946  1.00 95.34           O  
ATOM   1692  CG  ASP B 220     -22.731  28.848   7.110  1.00 95.34           C  
ATOM   1693  OD1 ASP B 220     -22.135  29.542   7.962  1.00 95.34           O  
ATOM   1694  OD2 ASP B 220     -23.854  29.159   6.657  1.00 95.34           O  
ATOM   1695  N   PHE B 221     -19.094  26.254   5.164  1.00 97.53           N  
ATOM   1696  CA  PHE B 221     -18.511  24.986   4.743  1.00 97.53           C  
ATOM   1697  C   PHE B 221     -17.452  24.521   5.735  1.00 97.53           C  
ATOM   1698  CB  PHE B 221     -17.901  25.111   3.343  1.00 97.53           C  
ATOM   1699  O   PHE B 221     -16.516  25.262   6.045  1.00 97.53           O  
ATOM   1700  CG  PHE B 221     -17.224  23.856   2.861  1.00 97.53           C  
ATOM   1701  CD1 PHE B 221     -15.839  23.779   2.794  1.00 97.53           C  
ATOM   1702  CD2 PHE B 221     -17.975  22.753   2.476  1.00 97.53           C  
ATOM   1703  CE1 PHE B 221     -15.210  22.619   2.348  1.00 97.53           C  
ATOM   1704  CE2 PHE B 221     -17.354  21.590   2.029  1.00 97.53           C  
ATOM   1705  CZ  PHE B 221     -15.971  21.525   1.965  1.00 97.53           C  
ATOM   1706  N   LEU B 222     -17.666  23.256   6.231  1.00 98.28           N  
ATOM   1707  CA  LEU B 222     -16.723  22.622   7.146  1.00 98.28           C  
ATOM   1708  C   LEU B 222     -16.465  21.174   6.743  1.00 98.28           C  
ATOM   1709  CB  LEU B 222     -17.249  22.679   8.582  1.00 98.28           C  
ATOM   1710  O   LEU B 222     -17.327  20.530   6.141  1.00 98.28           O  
ATOM   1711  CG  LEU B 222     -17.453  24.074   9.175  1.00 98.28           C  
ATOM   1712  CD1 LEU B 222     -18.166  23.979  10.520  1.00 98.28           C  
ATOM   1713  CD2 LEU B 222     -16.116  24.793   9.323  1.00 98.28           C  
ATOM   1714  N   ILE B 223     -15.301  20.770   7.000  1.00 98.10           N  
ATOM   1715  CA  ILE B 223     -14.989  19.347   6.919  1.00 98.10           C  
ATOM   1716  C   ILE B 223     -14.722  18.796   8.318  1.00 98.10           C  
ATOM   1717  CB  ILE B 223     -13.776  19.085   5.999  1.00 98.10           C  
ATOM   1718  O   ILE B 223     -13.829  19.276   9.020  1.00 98.10           O  
ATOM   1719  CG1 ILE B 223     -14.099  19.496   4.558  1.00 98.10           C  
ATOM   1720  CG2 ILE B 223     -13.353  17.615   6.068  1.00 98.10           C  
ATOM   1721  CD1 ILE B 223     -12.923  19.373   3.600  1.00 98.10           C  
ATOM   1722  N   PRO B 224     -15.537  17.828   8.698  1.00 98.11           N  
ATOM   1723  CA  PRO B 224     -15.326  17.271  10.036  1.00 98.11           C  
ATOM   1724  C   PRO B 224     -13.953  16.622  10.196  1.00 98.11           C  
ATOM   1725  CB  PRO B 224     -16.441  16.230  10.164  1.00 98.11           C  
ATOM   1726  O   PRO B 224     -13.511  15.881   9.314  1.00 98.11           O  
ATOM   1727  CG  PRO B 224     -17.293  16.433   8.954  1.00 98.11           C  
ATOM   1728  CD  PRO B 224     -16.538  17.285   7.975  1.00 98.11           C  
ATOM   1729  N   ILE B 225     -13.315  16.933  11.323  1.00 98.49           N  
ATOM   1730  CA  ILE B 225     -12.042  16.294  11.640  1.00 98.49           C  
ATOM   1731  C   ILE B 225     -12.273  14.822  11.976  1.00 98.49           C  
ATOM   1732  CB  ILE B 225     -11.329  17.006  12.812  1.00 98.49           C  
ATOM   1733  O   ILE B 225     -13.190  14.488  12.730  1.00 98.49           O  
ATOM   1734  CG1 ILE B 225     -10.937  18.433  12.411  1.00 98.49           C  
ATOM   1735  CG2 ILE B 225     -10.102  16.207  13.262  1.00 98.49           C  
ATOM   1736  CD1 ILE B 225     -10.360  19.260  13.552  1.00 98.49           C  
ATOM   1737  N   GLY B 226     -11.479  13.937  11.387  1.00 98.05           N  
ATOM   1738  CA  GLY B 226     -11.608  12.512  11.646  1.00 98.05           C  
ATOM   1739  C   GLY B 226     -12.299  11.761  10.524  1.00 98.05           C  
ATOM   1740  O   GLY B 226     -12.594  10.572  10.655  1.00 98.05           O  
ATOM   1741  N   LYS B 227     -12.484  12.509   9.451  1.00 98.29           N  
ATOM   1742  CA  LYS B 227     -13.173  11.873   8.331  1.00 98.29           C  
ATOM   1743  C   LYS B 227     -12.307  11.886   7.075  1.00 98.29           C  
ATOM   1744  CB  LYS B 227     -14.507  12.569   8.056  1.00 98.29           C  
ATOM   1745  O   LYS B 227     -11.825  12.941   6.657  1.00 98.29           O  
ATOM   1746  CG  LYS B 227     -15.588  12.260   9.081  1.00 98.29           C  
ATOM   1747  CD  LYS B 227     -15.970  10.786   9.065  1.00 98.29           C  
ATOM   1748  CE  LYS B 227     -17.106  10.491  10.034  1.00 98.29           C  
ATOM   1749  NZ  LYS B 227     -17.401   9.029  10.114  1.00 98.29           N  
ATOM   1750  N   ALA B 228     -12.174  10.686   6.428  1.00 98.75           N  
ATOM   1751  CA  ALA B 228     -11.451  10.560   5.165  1.00 98.75           C  
ATOM   1752  C   ALA B 228     -12.394  10.718   3.976  1.00 98.75           C  
ATOM   1753  CB  ALA B 228     -10.733   9.214   5.095  1.00 98.75           C  
ATOM   1754  O   ALA B 228     -13.614  10.784   4.147  1.00 98.75           O  
ATOM   1755  N   LYS B 229     -11.823  10.888   2.781  1.00 98.53           N  
ATOM   1756  CA  LYS B 229     -12.607  10.982   1.553  1.00 98.53           C  
ATOM   1757  C   LYS B 229     -12.129   9.970   0.517  1.00 98.53           C  
ATOM   1758  CB  LYS B 229     -12.535  12.397   0.977  1.00 98.53           C  
ATOM   1759  O   LYS B 229     -10.928   9.854   0.263  1.00 98.53           O  
ATOM   1760  CG  LYS B 229     -13.380  12.601  -0.272  1.00 98.53           C  
ATOM   1761  CD  LYS B 229     -13.254  14.022  -0.807  1.00 98.53           C  
ATOM   1762  CE  LYS B 229     -14.070  14.216  -2.078  1.00 98.53           C  
ATOM   1763  NZ  LYS B 229     -13.950  15.608  -2.606  1.00 98.53           N  
ATOM   1764  N   ILE B 230     -13.070   9.188   0.007  1.00 98.80           N  
ATOM   1765  CA  ILE B 230     -12.735   8.338  -1.130  1.00 98.80           C  
ATOM   1766  C   ILE B 230     -12.717   9.171  -2.410  1.00 98.80           C  
ATOM   1767  CB  ILE B 230     -13.728   7.163  -1.270  1.00 98.80           C  
ATOM   1768  O   ILE B 230     -13.771   9.503  -2.957  1.00 98.80           O  
ATOM   1769  CG1 ILE B 230     -13.697   6.285  -0.013  1.00 98.80           C  
ATOM   1770  CG2 ILE B 230     -13.417   6.338  -2.522  1.00 98.80           C  
ATOM   1771  CD1 ILE B 230     -14.730   5.167  -0.014  1.00 98.80           C  
ATOM   1772  N   GLU B 231     -11.541   9.451  -2.905  1.00 98.35           N  
ATOM   1773  CA  GLU B 231     -11.382  10.328  -4.061  1.00 98.35           C  
ATOM   1774  C   GLU B 231     -11.713   9.596  -5.359  1.00 98.35           C  
ATOM   1775  CB  GLU B 231      -9.958  10.887  -4.121  1.00 98.35           C  
ATOM   1776  O   GLU B 231     -12.165  10.210  -6.327  1.00 98.35           O  
ATOM   1777  CG  GLU B 231      -9.620  11.832  -2.977  1.00 98.35           C  
ATOM   1778  CD  GLU B 231     -10.354  13.162  -3.062  1.00 98.35           C  
ATOM   1779  OE1 GLU B 231     -10.225  13.986  -2.128  1.00 98.35           O  
ATOM   1780  OE2 GLU B 231     -11.064  13.380  -4.069  1.00 98.35           O  
ATOM   1781  N   ARG B 232     -11.470   8.334  -5.350  1.00 98.42           N  
ATOM   1782  CA  ARG B 232     -11.733   7.481  -6.504  1.00 98.42           C  
ATOM   1783  C   ARG B 232     -12.224   6.105  -6.068  1.00 98.42           C  
ATOM   1784  CB  ARG B 232     -10.477   7.340  -7.367  1.00 98.42           C  
ATOM   1785  O   ARG B 232     -11.595   5.452  -5.232  1.00 98.42           O  
ATOM   1786  CG  ARG B 232     -10.687   6.523  -8.632  1.00 98.42           C  
ATOM   1787  CD  ARG B 232      -9.407   6.407  -9.447  1.00 98.42           C  
ATOM   1788  NE  ARG B 232      -9.600   5.588 -10.640  1.00 98.42           N  
ATOM   1789  NH1 ARG B 232      -9.374   7.338 -12.131  1.00 98.42           N  
ATOM   1790  NH2 ARG B 232      -9.767   5.215 -12.900  1.00 98.42           N  
ATOM   1791  CZ  ARG B 232      -9.580   6.049 -11.888  1.00 98.42           C  
ATOM   1792  N   GLN B 233     -13.352   5.686  -6.647  1.00 98.07           N  
ATOM   1793  CA  GLN B 233     -13.882   4.360  -6.350  1.00 98.07           C  
ATOM   1794  C   GLN B 233     -13.114   3.278  -7.105  1.00 98.07           C  
ATOM   1795  CB  GLN B 233     -15.370   4.286  -6.697  1.00 98.07           C  
ATOM   1796  O   GLN B 233     -12.610   3.520  -8.204  1.00 98.07           O  
ATOM   1797  CG  GLN B 233     -16.240   5.230  -5.878  1.00 98.07           C  
ATOM   1798  CD  GLN B 233     -16.320   4.833  -4.415  1.00 98.07           C  
ATOM   1799  NE2 GLN B 233     -16.471   5.822  -3.541  1.00 98.07           N  
ATOM   1800  OE1 GLN B 233     -16.248   3.648  -4.075  1.00 98.07           O  
ATOM   1801  N   GLY B 234     -12.983   2.137  -6.435  1.00 97.50           N  
ATOM   1802  CA  GLY B 234     -12.324   0.999  -7.055  1.00 97.50           C  
ATOM   1803  C   GLY B 234     -12.670  -0.323  -6.397  1.00 97.50           C  
ATOM   1804  O   GLY B 234     -13.215  -0.348  -5.291  1.00 97.50           O  
ATOM   1805  N   THR B 235     -12.358  -1.382  -7.094  1.00 95.19           N  
ATOM   1806  CA  THR B 235     -12.782  -2.680  -6.580  1.00 95.19           C  
ATOM   1807  C   THR B 235     -11.596  -3.634  -6.473  1.00 95.19           C  
ATOM   1808  CB  THR B 235     -13.869  -3.306  -7.474  1.00 95.19           C  
ATOM   1809  O   THR B 235     -11.715  -4.718  -5.899  1.00 95.19           O  
ATOM   1810  CG2 THR B 235     -15.154  -2.486  -7.433  1.00 95.19           C  
ATOM   1811  OG1 THR B 235     -13.394  -3.363  -8.825  1.00 95.19           O  
ATOM   1812  N   HIS B 236     -10.402  -3.255  -6.920  1.00 96.63           N  
ATOM   1813  CA  HIS B 236      -9.315  -4.224  -6.998  1.00 96.63           C  
ATOM   1814  C   HIS B 236      -8.310  -4.017  -5.870  1.00 96.63           C  
ATOM   1815  CB  HIS B 236      -8.610  -4.130  -8.352  1.00 96.63           C  
ATOM   1816  O   HIS B 236      -7.749  -4.983  -5.347  1.00 96.63           O  
ATOM   1817  CG  HIS B 236      -9.474  -4.524  -9.507  1.00 96.63           C  
ATOM   1818  CD2 HIS B 236     -10.148  -5.670  -9.763  1.00 96.63           C  
ATOM   1819  ND1 HIS B 236      -9.720  -3.685 -10.573  1.00 96.63           N  
ATOM   1820  CE1 HIS B 236     -10.511  -4.300 -11.436  1.00 96.63           C  
ATOM   1821  NE2 HIS B 236     -10.786  -5.506 -10.969  1.00 96.63           N  
ATOM   1822  N   ILE B 237      -8.091  -2.769  -5.496  1.00 98.31           N  
ATOM   1823  CA  ILE B 237      -7.093  -2.513  -4.463  1.00 98.31           C  
ATOM   1824  C   ILE B 237      -7.360  -1.157  -3.813  1.00 98.31           C  
ATOM   1825  CB  ILE B 237      -5.659  -2.558  -5.038  1.00 98.31           C  
ATOM   1826  O   ILE B 237      -7.777  -0.211  -4.484  1.00 98.31           O  
ATOM   1827  CG1 ILE B 237      -4.628  -2.443  -3.910  1.00 98.31           C  
ATOM   1828  CG2 ILE B 237      -5.459  -1.452  -6.079  1.00 98.31           C  
ATOM   1829  CD1 ILE B 237      -3.219  -2.854  -4.316  1.00 98.31           C  
ATOM   1830  N   THR B 238      -7.217  -1.116  -2.518  1.00 98.85           N  
ATOM   1831  CA  THR B 238      -7.330   0.122  -1.755  1.00 98.85           C  
ATOM   1832  C   THR B 238      -5.967   0.793  -1.608  1.00 98.85           C  
ATOM   1833  CB  THR B 238      -7.933  -0.132  -0.362  1.00 98.85           C  
ATOM   1834  O   THR B 238      -5.005   0.164  -1.161  1.00 98.85           O  
ATOM   1835  CG2 THR B 238      -8.054   1.165   0.431  1.00 98.85           C  
ATOM   1836  OG1 THR B 238      -9.235  -0.712  -0.509  1.00 98.85           O  
ATOM   1837  N   VAL B 239      -5.855   2.065  -2.039  1.00 98.93           N  
ATOM   1838  CA  VAL B 239      -4.656   2.880  -1.875  1.00 98.93           C  
ATOM   1839  C   VAL B 239      -4.946   4.042  -0.928  1.00 98.93           C  
ATOM   1840  CB  VAL B 239      -4.142   3.413  -3.231  1.00 98.93           C  
ATOM   1841  O   VAL B 239      -5.774   4.905  -1.230  1.00 98.93           O  
ATOM   1842  CG1 VAL B 239      -2.813   4.145  -3.055  1.00 98.93           C  
ATOM   1843  CG2 VAL B 239      -3.996   2.269  -4.233  1.00 98.93           C  
ATOM   1844  N   VAL B 240      -4.260   4.097   0.175  1.00 98.94           N  
ATOM   1845  CA  VAL B 240      -4.527   5.092   1.209  1.00 98.94           C  
ATOM   1846  C   VAL B 240      -3.356   6.068   1.302  1.00 98.94           C  
ATOM   1847  CB  VAL B 240      -4.777   4.429   2.583  1.00 98.94           C  
ATOM   1848  O   VAL B 240      -2.201   5.653   1.415  1.00 98.94           O  
ATOM   1849  CG1 VAL B 240      -5.097   5.484   3.641  1.00 98.94           C  
ATOM   1850  CG2 VAL B 240      -5.909   3.408   2.483  1.00 98.94           C  
ATOM   1851  N   SER B 241      -3.636   7.337   1.288  1.00 98.77           N  
ATOM   1852  CA  SER B 241      -2.578   8.341   1.339  1.00 98.77           C  
ATOM   1853  C   SER B 241      -3.074   9.635   1.974  1.00 98.77           C  
ATOM   1854  CB  SER B 241      -2.040   8.625  -0.064  1.00 98.77           C  
ATOM   1855  O   SER B 241      -4.229   9.723   2.396  1.00 98.77           O  
ATOM   1856  OG  SER B 241      -0.867   9.418  -0.002  1.00 98.77           O  
ATOM   1857  N   HIS B 242      -2.237  10.605   2.182  1.00 98.64           N  
ATOM   1858  CA  HIS B 242      -2.569  11.938   2.672  1.00 98.64           C  
ATOM   1859  C   HIS B 242      -1.645  12.992   2.071  1.00 98.64           C  
ATOM   1860  CB  HIS B 242      -2.492  11.982   4.199  1.00 98.64           C  
ATOM   1861  O   HIS B 242      -0.572  12.664   1.558  1.00 98.64           O  
ATOM   1862  CG  HIS B 242      -1.105  11.817   4.735  1.00 98.64           C  
ATOM   1863  CD2 HIS B 242      -0.399  10.705   5.047  1.00 98.64           C  
ATOM   1864  ND1 HIS B 242      -0.283  12.888   5.012  1.00 98.64           N  
ATOM   1865  CE1 HIS B 242       0.874  12.439   5.472  1.00 98.64           C  
ATOM   1866  NE2 HIS B 242       0.829  11.118   5.503  1.00 98.64           N  
ATOM   1867  N   SER B 243      -2.099  14.240   2.057  1.00 97.83           N  
ATOM   1868  CA  SER B 243      -1.321  15.378   1.579  1.00 97.83           C  
ATOM   1869  C   SER B 243      -0.959  15.221   0.106  1.00 97.83           C  
ATOM   1870  CB  SER B 243      -0.048  15.545   2.410  1.00 97.83           C  
ATOM   1871  O   SER B 243      -1.786  14.786  -0.699  1.00 97.83           O  
ATOM   1872  OG  SER B 243       0.569  16.792   2.140  1.00 97.83           O  
ATOM   1873  N   ARG B 244       0.153  15.622  -0.355  1.00 96.67           N  
ATOM   1874  CA  ARG B 244       0.568  15.711  -1.751  1.00 96.67           C  
ATOM   1875  C   ARG B 244       0.558  14.337  -2.414  1.00 96.67           C  
ATOM   1876  CB  ARG B 244       1.961  16.335  -1.859  1.00 96.67           C  
ATOM   1877  O   ARG B 244       0.154  14.203  -3.570  1.00 96.67           O  
ATOM   1878  CG  ARG B 244       2.436  16.536  -3.290  1.00 96.67           C  
ATOM   1879  CD  ARG B 244       3.790  17.230  -3.342  1.00 96.67           C  
ATOM   1880  NE  ARG B 244       4.331  17.254  -4.697  1.00 96.67           N  
ATOM   1881  NH1 ARG B 244       6.256  16.090  -4.171  1.00 96.67           N  
ATOM   1882  NH2 ARG B 244       5.888  16.792  -6.322  1.00 96.67           N  
ATOM   1883  CZ  ARG B 244       5.490  16.712  -5.060  1.00 96.67           C  
ATOM   1884  N   PRO B 245       0.928  13.254  -1.690  1.00 97.73           N  
ATOM   1885  CA  PRO B 245       0.954  11.933  -2.322  1.00 97.73           C  
ATOM   1886  C   PRO B 245      -0.425  11.475  -2.791  1.00 97.73           C  
ATOM   1887  CB  PRO B 245       1.483  11.021  -1.211  1.00 97.73           C  
ATOM   1888  O   PRO B 245      -0.530  10.552  -3.603  1.00 97.73           O  
ATOM   1889  CG  PRO B 245       2.357  11.902  -0.378  1.00 97.73           C  
ATOM   1890  CD  PRO B 245       1.720  13.259  -0.289  1.00 97.73           C  
ATOM   1891  N   VAL B 246      -1.496  12.060  -2.305  1.00 98.74           N  
ATOM   1892  CA  VAL B 246      -2.830  11.719  -2.787  1.00 98.74           C  
ATOM   1893  C   VAL B 246      -2.913  11.957  -4.293  1.00 98.74           C  
ATOM   1894  CB  VAL B 246      -3.922  12.533  -2.058  1.00 98.74           C  
ATOM   1895  O   VAL B 246      -3.438  11.121  -5.032  1.00 98.74           O  
ATOM   1896  CG1 VAL B 246      -5.293  12.278  -2.682  1.00 98.74           C  
ATOM   1897  CG2 VAL B 246      -3.937  12.191  -0.569  1.00 98.74           C  
ATOM   1898  N   GLY B 247      -2.356  13.074  -4.702  1.00 97.29           N  
ATOM   1899  CA  GLY B 247      -2.316  13.372  -6.125  1.00 97.29           C  
ATOM   1900  C   GLY B 247      -1.560  12.334  -6.932  1.00 97.29           C  
ATOM   1901  O   GLY B 247      -2.014  11.918  -8.000  1.00 97.29           O  
ATOM   1902  N   HIS B 248      -0.413  11.829  -6.473  1.00 97.38           N  
ATOM   1903  CA  HIS B 248       0.373  10.793  -7.134  1.00 97.38           C  
ATOM   1904  C   HIS B 248      -0.403   9.483  -7.220  1.00 97.38           C  
ATOM   1905  CB  HIS B 248       1.695  10.572  -6.396  1.00 97.38           C  
ATOM   1906  O   HIS B 248      -0.347   8.789  -8.238  1.00 97.38           O  
ATOM   1907  CG  HIS B 248       2.633  11.733  -6.486  1.00 97.38           C  
ATOM   1908  CD2 HIS B 248       2.740  12.721  -7.405  1.00 97.38           C  
ATOM   1909  ND1 HIS B 248       3.614  11.972  -5.547  1.00 97.38           N  
ATOM   1910  CE1 HIS B 248       4.285  13.060  -5.887  1.00 97.38           C  
ATOM   1911  NE2 HIS B 248       3.775  13.533  -7.011  1.00 97.38           N  
ATOM   1912  N   CYS B 249      -1.186   9.187  -6.180  1.00 98.72           N  
ATOM   1913  CA  CYS B 249      -1.992   7.971  -6.158  1.00 98.72           C  
ATOM   1914  C   CYS B 249      -3.093   8.028  -7.210  1.00 98.72           C  
ATOM   1915  CB  CYS B 249      -2.605   7.758  -4.775  1.00 98.72           C  
ATOM   1916  O   CYS B 249      -3.358   7.036  -7.893  1.00 98.72           O  
ATOM   1917  SG  CYS B 249      -1.391   7.396  -3.488  1.00 98.72           S  
ATOM   1918  N   LEU B 250      -3.707   9.224  -7.337  1.00 98.52           N  
ATOM   1919  CA  LEU B 250      -4.763   9.394  -8.329  1.00 98.52           C  
ATOM   1920  C   LEU B 250      -4.206   9.265  -9.743  1.00 98.52           C  
ATOM   1921  CB  LEU B 250      -5.445  10.755  -8.159  1.00 98.52           C  
ATOM   1922  O   LEU B 250      -4.842   8.664 -10.612  1.00 98.52           O  
ATOM   1923  CG  LEU B 250      -6.372  10.902  -6.952  1.00 98.52           C  
ATOM   1924  CD1 LEU B 250      -6.775  12.361  -6.768  1.00 98.52           C  
ATOM   1925  CD2 LEU B 250      -7.604  10.018  -7.113  1.00 98.52           C  
ATOM   1926  N   GLU B 251      -3.013   9.778  -9.941  1.00 96.42           N  
ATOM   1927  CA  GLU B 251      -2.360   9.633 -11.238  1.00 96.42           C  
ATOM   1928  C   GLU B 251      -2.019   8.173 -11.524  1.00 96.42           C  
ATOM   1929  CB  GLU B 251      -1.093  10.491 -11.301  1.00 96.42           C  
ATOM   1930  O   GLU B 251      -2.257   7.679 -12.628  1.00 96.42           O  
ATOM   1931  CG  GLU B 251      -0.482  10.583 -12.692  1.00 96.42           C  
ATOM   1932  CD  GLU B 251       0.712  11.522 -12.762  1.00 96.42           C  
ATOM   1933  OE1 GLU B 251       1.389  11.566 -13.814  1.00 96.42           O  
ATOM   1934  OE2 GLU B 251       0.973  12.218 -11.755  1.00 96.42           O  
ATOM   1935  N   ALA B 252      -1.475   7.464 -10.569  1.00 97.79           N  
ATOM   1936  CA  ALA B 252      -1.169   6.044 -10.716  1.00 97.79           C  
ATOM   1937  C   ALA B 252      -2.431   5.239 -11.015  1.00 97.79           C  
ATOM   1938  CB  ALA B 252      -0.489   5.513  -9.457  1.00 97.79           C  
ATOM   1939  O   ALA B 252      -2.431   4.377 -11.897  1.00 97.79           O  
ATOM   1940  N   ALA B 253      -3.503   5.581 -10.344  1.00 98.44           N  
ATOM   1941  CA  ALA B 253      -4.777   4.895 -10.543  1.00 98.44           C  
ATOM   1942  C   ALA B 253      -5.297   5.105 -11.962  1.00 98.44           C  
ATOM   1943  CB  ALA B 253      -5.807   5.379  -9.525  1.00 98.44           C  
ATOM   1944  O   ALA B 253      -5.845   4.184 -12.572  1.00 98.44           O  
ATOM   1945  N   ALA B 254      -5.123   6.329 -12.468  1.00 96.25           N  
ATOM   1946  CA  ALA B 254      -5.551   6.643 -13.829  1.00 96.25           C  
ATOM   1947  C   ALA B 254      -4.780   5.812 -14.851  1.00 96.25           C  
ATOM   1948  CB  ALA B 254      -5.370   8.132 -14.113  1.00 96.25           C  
ATOM   1949  O   ALA B 254      -5.370   5.262 -15.784  1.00 96.25           O  
ATOM   1950  N   VAL B 255      -3.485   5.671 -14.597  1.00 94.68           N  
ATOM   1951  CA  VAL B 255      -2.639   4.886 -15.490  1.00 94.68           C  
ATOM   1952  C   VAL B 255      -3.056   3.418 -15.439  1.00 94.68           C  
ATOM   1953  CB  VAL B 255      -1.144   5.028 -15.126  1.00 94.68           C  
ATOM   1954  O   VAL B 255      -3.215   2.775 -16.480  1.00 94.68           O  
ATOM   1955  CG1 VAL B 255      -0.298   4.032 -15.918  1.00 94.68           C  
ATOM   1956  CG2 VAL B 255      -0.667   6.457 -15.378  1.00 94.68           C  
ATOM   1957  N   LEU B 256      -3.342   2.888 -14.325  1.00 96.02           N  
ATOM   1958  CA  LEU B 256      -3.635   1.471 -14.137  1.00 96.02           C  
ATOM   1959  C   LEU B 256      -5.046   1.140 -14.611  1.00 96.02           C  
ATOM   1960  CB  LEU B 256      -3.473   1.081 -12.665  1.00 96.02           C  
ATOM   1961  O   LEU B 256      -5.333  -0.005 -14.966  1.00 96.02           O  
ATOM   1962  CG  LEU B 256      -2.040   0.991 -12.141  1.00 96.02           C  
ATOM   1963  CD1 LEU B 256      -2.039   0.834 -10.624  1.00 96.02           C  
ATOM   1964  CD2 LEU B 256      -1.299  -0.166 -12.804  1.00 96.02           C  
ATOM   1965  N   SER B 257      -5.920   2.174 -14.576  1.00 95.90           N  
ATOM   1966  CA  SER B 257      -7.277   1.960 -15.070  1.00 95.90           C  
ATOM   1967  C   SER B 257      -7.273   1.557 -16.541  1.00 95.90           C  
ATOM   1968  CB  SER B 257      -8.121   3.221 -14.881  1.00 95.90           C  
ATOM   1969  O   SER B 257      -8.112   0.766 -16.975  1.00 95.90           O  
ATOM   1970  OG  SER B 257      -9.421   3.042 -15.417  1.00 95.90           O  
ATOM   1971  N   LYS B 258      -6.301   2.065 -17.265  1.00 92.09           N  
ATOM   1972  CA  LYS B 258      -6.162   1.719 -18.677  1.00 92.09           C  
ATOM   1973  C   LYS B 258      -5.772   0.254 -18.848  1.00 92.09           C  
ATOM   1974  CB  LYS B 258      -5.125   2.619 -19.351  1.00 92.09           C  
ATOM   1975  O   LYS B 258      -6.004  -0.337 -19.905  1.00 92.09           O  
ATOM   1976  CG  LYS B 258      -5.514   4.089 -19.392  1.00 92.09           C  
ATOM   1977  CD  LYS B 258      -4.412   4.942 -20.006  1.00 92.09           C  
ATOM   1978  CE  LYS B 258      -4.761   6.424 -19.965  1.00 92.09           C  
ATOM   1979  NZ  LYS B 258      -3.640   7.272 -20.469  1.00 92.09           N  
ATOM   1980  N   GLU B 259      -5.250  -0.297 -17.776  1.00 88.39           N  
ATOM   1981  CA  GLU B 259      -4.854  -1.702 -17.809  1.00 88.39           C  
ATOM   1982  C   GLU B 259      -5.899  -2.585 -17.134  1.00 88.39           C  
ATOM   1983  CB  GLU B 259      -3.491  -1.892 -17.138  1.00 88.39           C  
ATOM   1984  O   GLU B 259      -5.631  -3.749 -16.828  1.00 88.39           O  
ATOM   1985  CG  GLU B 259      -2.354  -1.157 -17.834  1.00 88.39           C  
ATOM   1986  CD  GLU B 259      -1.006  -1.365 -17.163  1.00 88.39           C  
ATOM   1987  OE1 GLU B 259      -0.088  -0.541 -17.378  1.00 88.39           O  
ATOM   1988  OE2 GLU B 259      -0.866  -2.360 -16.417  1.00 88.39           O  
ATOM   1989  N   GLY B 260      -7.063  -1.943 -16.769  1.00 91.32           N  
ATOM   1990  CA  GLY B 260      -8.179  -2.691 -16.214  1.00 91.32           C  
ATOM   1991  C   GLY B 260      -8.118  -2.823 -14.704  1.00 91.32           C  
ATOM   1992  O   GLY B 260      -8.825  -3.645 -14.118  1.00 91.32           O  
ATOM   1993  N   VAL B 261      -7.198  -2.158 -14.048  1.00 95.07           N  
ATOM   1994  CA  VAL B 261      -7.089  -2.180 -12.593  1.00 95.07           C  
ATOM   1995  C   VAL B 261      -7.805  -0.967 -12.003  1.00 95.07           C  
ATOM   1996  CB  VAL B 261      -5.614  -2.203 -12.135  1.00 95.07           C  
ATOM   1997  O   VAL B 261      -7.450   0.176 -12.300  1.00 95.07           O  
ATOM   1998  CG1 VAL B 261      -5.521  -2.161 -10.610  1.00 95.07           C  
ATOM   1999  CG2 VAL B 261      -4.904  -3.439 -12.683  1.00 95.07           C  
ATOM   2000  N   GLU B 262      -8.812  -1.276 -11.219  1.00 97.72           N  
ATOM   2001  CA  GLU B 262      -9.577  -0.206 -10.586  1.00 97.72           C  
ATOM   2002  C   GLU B 262      -9.146  -0.001  -9.137  1.00 97.72           C  
ATOM   2003  CB  GLU B 262     -11.077  -0.507 -10.651  1.00 97.72           C  
ATOM   2004  O   GLU B 262      -9.528  -0.773  -8.255  1.00 97.72           O  
ATOM   2005  CG  GLU B 262     -11.622  -0.615 -12.068  1.00 97.72           C  
ATOM   2006  CD  GLU B 262     -11.582   0.701 -12.828  1.00 97.72           C  
ATOM   2007  OE1 GLU B 262     -11.269   0.692 -14.041  1.00 97.72           O  
ATOM   2008  OE2 GLU B 262     -11.866   1.749 -12.207  1.00 97.72           O  
ATOM   2009  N   CYS B 263      -8.447   1.128  -8.902  1.00 98.60           N  
ATOM   2010  CA  CYS B 263      -7.922   1.446  -7.578  1.00 98.60           C  
ATOM   2011  C   CYS B 263      -8.884   2.346  -6.812  1.00 98.60           C  
ATOM   2012  CB  CYS B 263      -6.556   2.121  -7.691  1.00 98.60           C  
ATOM   2013  O   CYS B 263      -9.350   3.357  -7.342  1.00 98.60           O  
ATOM   2014  SG  CYS B 263      -5.330   1.139  -8.582  1.00 98.60           S  
ATOM   2015  N   GLU B 264      -9.218   1.911  -5.637  1.00 98.76           N  
ATOM   2016  CA  GLU B 264      -9.893   2.817  -4.712  1.00 98.76           C  
ATOM   2017  C   GLU B 264      -8.889   3.675  -3.947  1.00 98.76           C  
ATOM   2018  CB  GLU B 264     -10.767   2.030  -3.731  1.00 98.76           C  
ATOM   2019  O   GLU B 264      -8.077   3.154  -3.180  1.00 98.76           O  
ATOM   2020  CG  GLU B 264     -11.601   2.908  -2.810  1.00 98.76           C  
ATOM   2021  CD  GLU B 264     -12.773   2.174  -2.180  1.00 98.76           C  
ATOM   2022  OE1 GLU B 264     -12.589   1.530  -1.122  1.00 98.76           O  
ATOM   2023  OE2 GLU B 264     -13.886   2.242  -2.748  1.00 98.76           O  
ATOM   2024  N   VAL B 265      -8.963   5.038  -4.139  1.00 98.93           N  
ATOM   2025  CA  VAL B 265      -7.971   5.928  -3.545  1.00 98.93           C  
ATOM   2026  C   VAL B 265      -8.597   6.699  -2.385  1.00 98.93           C  
ATOM   2027  CB  VAL B 265      -7.392   6.910  -4.588  1.00 98.93           C  
ATOM   2028  O   VAL B 265      -9.569   7.434  -2.574  1.00 98.93           O  
ATOM   2029  CG1 VAL B 265      -6.394   7.864  -3.935  1.00 98.93           C  
ATOM   2030  CG2 VAL B 265      -6.734   6.144  -5.734  1.00 98.93           C  
ATOM   2031  N   ILE B 266      -7.986   6.542  -1.231  1.00 98.93           N  
ATOM   2032  CA  ILE B 266      -8.505   7.198  -0.036  1.00 98.93           C  
ATOM   2033  C   ILE B 266      -7.590   8.357   0.356  1.00 98.93           C  
ATOM   2034  CB  ILE B 266      -8.643   6.204   1.140  1.00 98.93           C  
ATOM   2035  O   ILE B 266      -6.386   8.169   0.545  1.00 98.93           O  
ATOM   2036  CG1 ILE B 266      -9.671   5.118   0.802  1.00 98.93           C  
ATOM   2037  CG2 ILE B 266      -9.026   6.940   2.427  1.00 98.93           C  
ATOM   2038  CD1 ILE B 266      -9.837   4.064   1.888  1.00 98.93           C  
ATOM   2039  N   ASN B 267      -8.172   9.532   0.434  1.00 98.91           N  
ATOM   2040  CA  ASN B 267      -7.579  10.723   1.033  1.00 98.91           C  
ATOM   2041  C   ASN B 267      -7.910  10.828   2.518  1.00 98.91           C  
ATOM   2042  CB  ASN B 267      -8.042  11.982   0.295  1.00 98.91           C  
ATOM   2043  O   ASN B 267      -9.030  11.188   2.885  1.00 98.91           O  
ATOM   2044  CG  ASN B 267      -7.494  13.254   0.912  1.00 98.91           C  
ATOM   2045  ND2 ASN B 267      -7.995  14.396   0.457  1.00 98.91           N  
ATOM   2046  OD1 ASN B 267      -6.627  13.210   1.788  1.00 98.91           O  
ATOM   2047  N   MET B 268      -6.933  10.673   3.345  1.00 98.81           N  
ATOM   2048  CA  MET B 268      -7.178  10.556   4.780  1.00 98.81           C  
ATOM   2049  C   MET B 268      -7.645  11.886   5.362  1.00 98.81           C  
ATOM   2050  CB  MET B 268      -5.917  10.082   5.504  1.00 98.81           C  
ATOM   2051  O   MET B 268      -8.455  11.911   6.291  1.00 98.81           O  
ATOM   2052  CG  MET B 268      -5.598   8.613   5.282  1.00 98.81           C  
ATOM   2053  SD  MET B 268      -4.200   8.032   6.320  1.00 98.81           S  
ATOM   2054  CE  MET B 268      -4.810   8.495   7.965  1.00 98.81           C  
ATOM   2055  N   ARG B 269      -7.055  12.936   4.949  1.00 98.70           N  
ATOM   2056  CA  ARG B 269      -7.364  14.283   5.417  1.00 98.70           C  
ATOM   2057  C   ARG B 269      -6.943  14.468   6.871  1.00 98.70           C  
ATOM   2058  CB  ARG B 269      -8.858  14.576   5.263  1.00 98.70           C  
ATOM   2059  O   ARG B 269      -6.482  15.544   7.257  1.00 98.70           O  
ATOM   2060  CG  ARG B 269      -9.313  14.711   3.818  1.00 98.70           C  
ATOM   2061  CD  ARG B 269     -10.812  14.962   3.721  1.00 98.70           C  
ATOM   2062  NE  ARG B 269     -11.218  15.271   2.353  1.00 98.70           N  
ATOM   2063  NH1 ARG B 269     -13.486  15.191   2.789  1.00 98.70           N  
ATOM   2064  NH2 ARG B 269     -12.737  15.657   0.673  1.00 98.70           N  
ATOM   2065  CZ  ARG B 269     -12.479  15.372   1.941  1.00 98.70           C  
ATOM   2066  N   THR B 270      -7.215  13.450   7.729  1.00 98.70           N  
ATOM   2067  CA  THR B 270      -6.911  13.503   9.155  1.00 98.70           C  
ATOM   2068  C   THR B 270      -5.967  12.371   9.549  1.00 98.70           C  
ATOM   2069  CB  THR B 270      -8.194  13.424  10.003  1.00 98.70           C  
ATOM   2070  O   THR B 270      -6.154  11.226   9.133  1.00 98.70           O  
ATOM   2071  CG2 THR B 270      -7.877  13.536  11.490  1.00 98.70           C  
ATOM   2072  OG1 THR B 270      -9.073  14.493   9.631  1.00 98.70           O  
ATOM   2073  N   ILE B 271      -4.915  12.754  10.312  1.00 98.68           N  
ATOM   2074  CA  ILE B 271      -3.949  11.783  10.816  1.00 98.68           C  
ATOM   2075  C   ILE B 271      -4.366  11.316  12.209  1.00 98.68           C  
ATOM   2076  CB  ILE B 271      -2.521  12.373  10.853  1.00 98.68           C  
ATOM   2077  O   ILE B 271      -4.291  10.125  12.520  1.00 98.68           O  
ATOM   2078  CG1 ILE B 271      -2.114  12.874   9.463  1.00 98.68           C  
ATOM   2079  CG2 ILE B 271      -1.523  11.336  11.376  1.00 98.68           C  
ATOM   2080  CD1 ILE B 271      -2.139  11.798   8.385  1.00 98.68           C  
ATOM   2081  N   ARG B 272      -4.896  12.295  13.004  1.00 97.76           N  
ATOM   2082  CA  ARG B 272      -5.438  12.032  14.333  1.00 97.76           C  
ATOM   2083  C   ARG B 272      -6.635  12.932  14.623  1.00 97.76           C  
ATOM   2084  CB  ARG B 272      -4.362  12.231  15.402  1.00 97.76           C  
ATOM   2085  O   ARG B 272      -6.499  14.156  14.680  1.00 97.76           O  
ATOM   2086  CG  ARG B 272      -4.823  11.892  16.811  1.00 97.76           C  
ATOM   2087  CD  ARG B 272      -3.692  12.023  17.821  1.00 97.76           C  
ATOM   2088  NE  ARG B 272      -4.119  11.633  19.162  1.00 97.76           N  
ATOM   2089  NH1 ARG B 272      -3.360   9.458  18.995  1.00 97.76           N  
ATOM   2090  NH2 ARG B 272      -4.379  10.177  20.919  1.00 97.76           N  
ATOM   2091  CZ  ARG B 272      -3.952  10.424  19.689  1.00 97.76           C  
ATOM   2092  N   PRO B 273      -7.775  12.245  14.843  1.00 97.35           N  
ATOM   2093  CA  PRO B 273      -8.043  10.806  14.789  1.00 97.35           C  
ATOM   2094  C   PRO B 273      -8.101  10.270  13.361  1.00 97.35           C  
ATOM   2095  CB  PRO B 273      -9.405  10.675  15.477  1.00 97.35           C  
ATOM   2096  O   PRO B 273      -8.494  10.992  12.442  1.00 97.35           O  
ATOM   2097  CG  PRO B 273     -10.105  11.963  15.187  1.00 97.35           C  
ATOM   2098  CD  PRO B 273      -9.083  13.062  15.143  1.00 97.35           C  
ATOM   2099  N   MET B 274      -7.654   8.996  13.206  1.00 97.73           N  
ATOM   2100  CA  MET B 274      -7.643   8.342  11.900  1.00 97.73           C  
ATOM   2101  C   MET B 274      -8.998   7.713  11.595  1.00 97.73           C  
ATOM   2102  CB  MET B 274      -6.547   7.277  11.841  1.00 97.73           C  
ATOM   2103  O   MET B 274      -9.611   7.095  12.467  1.00 97.73           O  
ATOM   2104  CG  MET B 274      -6.359   6.667  10.461  1.00 97.73           C  
ATOM   2105  SD  MET B 274      -4.952   5.491  10.398  1.00 97.73           S  
ATOM   2106  CE  MET B 274      -3.565   6.641  10.613  1.00 97.73           C  
ATOM   2107  N   ASP B 275      -9.516   7.895  10.375  1.00 98.34           N  
ATOM   2108  CA  ASP B 275     -10.781   7.294   9.964  1.00 98.34           C  
ATOM   2109  C   ASP B 275     -10.589   5.837   9.550  1.00 98.34           C  
ATOM   2110  CB  ASP B 275     -11.405   8.089   8.814  1.00 98.34           C  
ATOM   2111  O   ASP B 275     -10.742   5.494   8.376  1.00 98.34           O  
ATOM   2112  CG  ASP B 275     -12.842   7.691   8.529  1.00 98.34           C  
ATOM   2113  OD1 ASP B 275     -13.352   6.746   9.169  1.00 98.34           O  
ATOM   2114  OD2 ASP B 275     -13.470   8.327   7.654  1.00 98.34           O  
ATOM   2115  N   MET B 276     -10.458   4.919  10.545  1.00 97.30           N  
ATOM   2116  CA  MET B 276     -10.183   3.510  10.280  1.00 97.30           C  
ATOM   2117  C   MET B 276     -11.423   2.806   9.739  1.00 97.30           C  
ATOM   2118  CB  MET B 276      -9.696   2.809  11.549  1.00 97.30           C  
ATOM   2119  O   MET B 276     -11.314   1.825   9.001  1.00 97.30           O  
ATOM   2120  CG  MET B 276      -8.237   3.082  11.879  1.00 97.30           C  
ATOM   2121  SD  MET B 276      -7.129   2.816  10.440  1.00 97.30           S  
ATOM   2122  CE  MET B 276      -7.336   1.029  10.204  1.00 97.30           C  
ATOM   2123  N   GLU B 277     -12.550   3.373  10.004  1.00 96.71           N  
ATOM   2124  CA  GLU B 277     -13.786   2.792   9.489  1.00 96.71           C  
ATOM   2125  C   GLU B 277     -13.816   2.824   7.964  1.00 96.71           C  
ATOM   2126  CB  GLU B 277     -15.003   3.527  10.055  1.00 96.71           C  
ATOM   2127  O   GLU B 277     -14.105   1.812   7.322  1.00 96.71           O  
ATOM   2128  CG  GLU B 277     -16.318   2.790   9.848  1.00 96.71           C  
ATOM   2129  CD  GLU B 277     -17.519   3.536  10.408  1.00 96.71           C  
ATOM   2130  OE1 GLU B 277     -18.665   3.070  10.218  1.00 96.71           O  
ATOM   2131  OE2 GLU B 277     -17.312   4.596  11.040  1.00 96.71           O  
ATOM   2132  N   THR B 278     -13.439   3.922   7.415  1.00 98.40           N  
ATOM   2133  CA  THR B 278     -13.425   4.068   5.963  1.00 98.40           C  
ATOM   2134  C   THR B 278     -12.358   3.172   5.340  1.00 98.40           C  
ATOM   2135  CB  THR B 278     -13.177   5.530   5.550  1.00 98.40           C  
ATOM   2136  O   THR B 278     -12.615   2.493   4.344  1.00 98.40           O  
ATOM   2137  CG2 THR B 278     -13.116   5.671   4.033  1.00 98.40           C  
ATOM   2138  OG1 THR B 278     -14.240   6.349   6.053  1.00 98.40           O  
ATOM   2139  N   ILE B 279     -11.215   3.080   5.967  1.00 98.74           N  
ATOM   2140  CA  ILE B 279     -10.102   2.298   5.441  1.00 98.74           C  
ATOM   2141  C   ILE B 279     -10.448   0.811   5.488  1.00 98.74           C  
ATOM   2142  CB  ILE B 279      -8.799   2.570   6.226  1.00 98.74           C  
ATOM   2143  O   ILE B 279     -10.322   0.105   4.485  1.00 98.74           O  
ATOM   2144  CG1 ILE B 279      -8.380   4.037   6.073  1.00 98.74           C  
ATOM   2145  CG2 ILE B 279      -7.682   1.630   5.762  1.00 98.74           C  
ATOM   2146  CD1 ILE B 279      -7.201   4.438   6.948  1.00 98.74           C  
ATOM   2147  N   GLU B 280     -10.972   0.353   6.597  1.00 97.64           N  
ATOM   2148  CA  GLU B 280     -11.321  -1.056   6.755  1.00 97.64           C  
ATOM   2149  C   GLU B 280     -12.426  -1.463   5.785  1.00 97.64           C  
ATOM   2150  CB  GLU B 280     -11.752  -1.345   8.195  1.00 97.64           C  
ATOM   2151  O   GLU B 280     -12.352  -2.523   5.160  1.00 97.64           O  
ATOM   2152  CG  GLU B 280     -10.599  -1.380   9.187  1.00 97.64           C  
ATOM   2153  CD  GLU B 280     -11.049  -1.596  10.623  1.00 97.64           C  
ATOM   2154  OE1 GLU B 280     -10.192  -1.868  11.494  1.00 97.64           O  
ATOM   2155  OE2 GLU B 280     -12.270  -1.493  10.880  1.00 97.64           O  
ATOM   2156  N   ALA B 281     -13.439  -0.603   5.627  1.00 97.78           N  
ATOM   2157  CA  ALA B 281     -14.525  -0.889   4.694  1.00 97.78           C  
ATOM   2158  C   ALA B 281     -14.000  -1.029   3.268  1.00 97.78           C  
ATOM   2159  CB  ALA B 281     -15.587   0.205   4.762  1.00 97.78           C  
ATOM   2160  O   ALA B 281     -14.422  -1.921   2.528  1.00 97.78           O  
ATOM   2161  N   SER B 282     -13.038  -0.242   2.887  1.00 98.64           N  
ATOM   2162  CA  SER B 282     -12.459  -0.287   1.548  1.00 98.64           C  
ATOM   2163  C   SER B 282     -11.624  -1.548   1.350  1.00 98.64           C  
ATOM   2164  CB  SER B 282     -11.597   0.950   1.295  1.00 98.64           C  
ATOM   2165  O   SER B 282     -11.710  -2.197   0.305  1.00 98.64           O  
ATOM   2166  OG  SER B 282     -12.407   2.094   1.086  1.00 98.64           O  
ATOM   2167  N   VAL B 283     -10.851  -1.848   2.369  1.00 97.80           N  
ATOM   2168  CA  VAL B 283     -10.017  -3.042   2.289  1.00 97.80           C  
ATOM   2169  C   VAL B 283     -10.900  -4.284   2.193  1.00 97.80           C  
ATOM   2170  CB  VAL B 283      -9.069  -3.155   3.505  1.00 97.80           C  
ATOM   2171  O   VAL B 283     -10.604  -5.206   1.428  1.00 97.80           O  
ATOM   2172  CG1 VAL B 283      -8.392  -4.524   3.536  1.00 97.80           C  
ATOM   2173  CG2 VAL B 283      -8.026  -2.040   3.473  1.00 97.80           C  
ATOM   2174  N   MET B 284     -12.017  -4.302   2.901  1.00 93.97           N  
ATOM   2175  CA  MET B 284     -12.937  -5.435   2.864  1.00 93.97           C  
ATOM   2176  C   MET B 284     -13.610  -5.545   1.500  1.00 93.97           C  
ATOM   2177  CB  MET B 284     -13.995  -5.305   3.961  1.00 93.97           C  
ATOM   2178  O   MET B 284     -13.954  -6.643   1.060  1.00 93.97           O  
ATOM   2179  CG  MET B 284     -13.443  -5.464   5.368  1.00 93.97           C  
ATOM   2180  SD  MET B 284     -14.733  -5.258   6.657  1.00 93.97           S  
ATOM   2181  CE  MET B 284     -13.745  -5.557   8.149  1.00 93.97           C  
ATOM   2182  N   LYS B 285     -13.668  -4.423   0.853  1.00 94.81           N  
ATOM   2183  CA  LYS B 285     -14.243  -4.366  -0.488  1.00 94.81           C  
ATOM   2184  C   LYS B 285     -13.221  -4.780  -1.543  1.00 94.81           C  
ATOM   2185  CB  LYS B 285     -14.767  -2.961  -0.788  1.00 94.81           C  
ATOM   2186  O   LYS B 285     -13.530  -5.570  -2.437  1.00 94.81           O  
ATOM   2187  CG  LYS B 285     -15.331  -2.797  -2.191  1.00 94.81           C  
ATOM   2188  CD  LYS B 285     -15.818  -1.374  -2.436  1.00 94.81           C  
ATOM   2189  CE  LYS B 285     -14.656  -0.416  -2.661  1.00 94.81           C  
ATOM   2190  NZ  LYS B 285     -15.129   0.962  -2.986  1.00 94.81           N  
ATOM   2191  N   THR B 286     -11.958  -4.426  -1.424  1.00 96.11           N  
ATOM   2192  CA  THR B 286     -10.976  -4.572  -2.493  1.00 96.11           C  
ATOM   2193  C   THR B 286     -10.024  -5.727  -2.200  1.00 96.11           C  
ATOM   2194  CB  THR B 286     -10.169  -3.275  -2.691  1.00 96.11           C  
ATOM   2195  O   THR B 286      -9.341  -6.220  -3.100  1.00 96.11           O  
ATOM   2196  CG2 THR B 286     -11.083  -2.107  -3.044  1.00 96.11           C  
ATOM   2197  OG1 THR B 286      -9.465  -2.968  -1.481  1.00 96.11           O  
ATOM   2198  N   ASN B 287      -9.888  -6.103  -0.895  1.00 95.31           N  
ATOM   2199  CA  ASN B 287      -9.131  -7.255  -0.416  1.00 95.31           C  
ATOM   2200  C   ASN B 287      -7.627  -7.008  -0.492  1.00 95.31           C  
ATOM   2201  CB  ASN B 287      -9.505  -8.509  -1.209  1.00 95.31           C  
ATOM   2202  O   ASN B 287      -6.832  -7.925  -0.276  1.00 95.31           O  
ATOM   2203  CG  ASN B 287     -10.974  -8.863  -1.083  1.00 95.31           C  
ATOM   2204  ND2 ASN B 287     -11.339  -9.494   0.026  1.00 95.31           N  
ATOM   2205  OD1 ASN B 287     -11.773  -8.573  -1.977  1.00 95.31           O  
ATOM   2206  N   HIS B 288      -7.197  -5.857  -0.922  1.00 96.91           N  
ATOM   2207  CA  HIS B 288      -5.787  -5.498  -1.027  1.00 96.91           C  
ATOM   2208  C   HIS B 288      -5.538  -4.084  -0.513  1.00 96.91           C  
ATOM   2209  CB  HIS B 288      -5.308  -5.622  -2.474  1.00 96.91           C  
ATOM   2210  O   HIS B 288      -6.424  -3.229  -0.583  1.00 96.91           O  
ATOM   2211  CG  HIS B 288      -5.414  -7.009  -3.024  1.00 96.91           C  
ATOM   2212  CD2 HIS B 288      -4.482  -7.980  -3.173  1.00 96.91           C  
ATOM   2213  ND1 HIS B 288      -6.596  -7.532  -3.503  1.00 96.91           N  
ATOM   2214  CE1 HIS B 288      -6.386  -8.768  -3.923  1.00 96.91           C  
ATOM   2215  NE2 HIS B 288      -5.111  -9.064  -3.734  1.00 96.91           N  
ATOM   2216  N   LEU B 289      -4.306  -3.853   0.002  1.00 98.60           N  
ATOM   2217  CA  LEU B 289      -4.012  -2.550   0.589  1.00 98.60           C  
ATOM   2218  C   LEU B 289      -2.578  -2.128   0.285  1.00 98.60           C  
ATOM   2219  CB  LEU B 289      -4.238  -2.581   2.102  1.00 98.60           C  
ATOM   2220  O   LEU B 289      -1.643  -2.908   0.478  1.00 98.60           O  
ATOM   2221  CG  LEU B 289      -3.757  -1.358   2.885  1.00 98.60           C  
ATOM   2222  CD1 LEU B 289      -4.545  -0.120   2.470  1.00 98.60           C  
ATOM   2223  CD2 LEU B 289      -3.882  -1.600   4.385  1.00 98.60           C  
ATOM   2224  N   VAL B 290      -2.469  -0.878  -0.197  1.00 98.87           N  
ATOM   2225  CA  VAL B 290      -1.190  -0.184  -0.300  1.00 98.87           C  
ATOM   2226  C   VAL B 290      -1.288   1.184   0.371  1.00 98.87           C  
ATOM   2227  CB  VAL B 290      -0.747  -0.025  -1.772  1.00 98.87           C  
ATOM   2228  O   VAL B 290      -2.223   1.945   0.109  1.00 98.87           O  
ATOM   2229  CG1 VAL B 290       0.472   0.891  -1.873  1.00 98.87           C  
ATOM   2230  CG2 VAL B 290      -0.446  -1.390  -2.388  1.00 98.87           C  
ATOM   2231  N   THR B 291      -0.403   1.442   1.253  1.00 98.87           N  
ATOM   2232  CA  THR B 291      -0.341   2.778   1.834  1.00 98.87           C  
ATOM   2233  C   THR B 291       0.795   3.586   1.213  1.00 98.87           C  
ATOM   2234  CB  THR B 291      -0.154   2.715   3.361  1.00 98.87           C  
ATOM   2235  O   THR B 291       1.856   3.039   0.904  1.00 98.87           O  
ATOM   2236  CG2 THR B 291      -1.218   1.836   4.010  1.00 98.87           C  
ATOM   2237  OG1 THR B 291       1.140   2.175   3.657  1.00 98.87           O  
ATOM   2238  N   VAL B 292       0.536   4.944   1.025  1.00 98.77           N  
ATOM   2239  CA  VAL B 292       1.527   5.807   0.392  1.00 98.77           C  
ATOM   2240  C   VAL B 292       1.721   7.070   1.228  1.00 98.77           C  
ATOM   2241  CB  VAL B 292       1.118   6.180  -1.050  1.00 98.77           C  
ATOM   2242  O   VAL B 292       0.754   7.765   1.549  1.00 98.77           O  
ATOM   2243  CG1 VAL B 292       2.213   7.002  -1.727  1.00 98.77           C  
ATOM   2244  CG2 VAL B 292       0.812   4.921  -1.860  1.00 98.77           C  
ATOM   2245  N   GLU B 293       2.976   7.356   1.540  1.00 97.52           N  
ATOM   2246  CA  GLU B 293       3.282   8.577   2.279  1.00 97.52           C  
ATOM   2247  C   GLU B 293       4.690   9.074   1.966  1.00 97.52           C  
ATOM   2248  CB  GLU B 293       3.128   8.346   3.785  1.00 97.52           C  
ATOM   2249  O   GLU B 293       5.531   8.311   1.484  1.00 97.52           O  
ATOM   2250  CG  GLU B 293       4.138   7.365   4.363  1.00 97.52           C  
ATOM   2251  CD  GLU B 293       3.995   7.173   5.864  1.00 97.52           C  
ATOM   2252  OE1 GLU B 293       4.125   6.024   6.344  1.00 97.52           O  
ATOM   2253  OE2 GLU B 293       3.751   8.179   6.567  1.00 97.52           O  
ATOM   2254  N   GLY B 294       4.908  10.363   2.254  1.00 93.84           N  
ATOM   2255  CA  GLY B 294       6.204  10.961   1.974  1.00 93.84           C  
ATOM   2256  C   GLY B 294       7.174  10.856   3.135  1.00 93.84           C  
ATOM   2257  O   GLY B 294       8.357  11.171   2.992  1.00 93.84           O  
ATOM   2258  N   GLY B 295       6.707  10.429   4.295  1.00 93.80           N  
ATOM   2259  CA  GLY B 295       7.551  10.304   5.472  1.00 93.80           C  
ATOM   2260  C   GLY B 295       8.426   9.066   5.451  1.00 93.80           C  
ATOM   2261  O   GLY B 295       8.375   8.279   4.502  1.00 93.80           O  
ATOM   2262  N   TRP B 296       9.226   8.874   6.413  1.00 92.81           N  
ATOM   2263  CA  TRP B 296      10.122   7.730   6.541  1.00 92.81           C  
ATOM   2264  C   TRP B 296       9.344   6.464   6.882  1.00 92.81           C  
ATOM   2265  CB  TRP B 296      11.184   7.995   7.612  1.00 92.81           C  
ATOM   2266  O   TRP B 296       8.244   6.534   7.436  1.00 92.81           O  
ATOM   2267  CG  TRP B 296      12.158   9.076   7.249  1.00 92.81           C  
ATOM   2268  CD1 TRP B 296      12.855   9.199   6.079  1.00 92.81           C  
ATOM   2269  CD2 TRP B 296      12.546  10.185   8.066  1.00 92.81           C  
ATOM   2270  CE2 TRP B 296      13.483  10.941   7.326  1.00 92.81           C  
ATOM   2271  CE3 TRP B 296      12.192  10.614   9.352  1.00 92.81           C  
ATOM   2272  NE1 TRP B 296      13.653  10.318   6.119  1.00 92.81           N  
ATOM   2273  CH2 TRP B 296      13.706  12.501   9.092  1.00 92.81           C  
ATOM   2274  CZ2 TRP B 296      14.070  12.104   7.831  1.00 92.81           C  
ATOM   2275  CZ3 TRP B 296      12.778  11.771   9.853  1.00 92.81           C  
ATOM   2276  N   PRO B 297       9.885   5.311   6.540  1.00 92.17           N  
ATOM   2277  CA  PRO B 297       9.168   4.044   6.696  1.00 92.17           C  
ATOM   2278  C   PRO B 297       9.001   3.637   8.159  1.00 92.17           C  
ATOM   2279  CB  PRO B 297      10.052   3.043   5.948  1.00 92.17           C  
ATOM   2280  O   PRO B 297       7.946   3.128   8.546  1.00 92.17           O  
ATOM   2281  CG  PRO B 297      11.394   3.697   5.877  1.00 92.17           C  
ATOM   2282  CD  PRO B 297      11.197   5.185   5.840  1.00 92.17           C  
ATOM   2283  N   GLN B 298       9.997   3.907   9.000  1.00 92.01           N  
ATOM   2284  CA  GLN B 298       9.940   3.477  10.393  1.00 92.01           C  
ATOM   2285  C   GLN B 298       8.975   4.344  11.197  1.00 92.01           C  
ATOM   2286  CB  GLN B 298      11.332   3.516  11.025  1.00 92.01           C  
ATOM   2287  O   GLN B 298       9.110   5.569  11.226  1.00 92.01           O  
ATOM   2288  CG  GLN B 298      11.411   2.828  12.381  1.00 92.01           C  
ATOM   2289  CD  GLN B 298      12.838   2.551  12.816  1.00 92.01           C  
ATOM   2290  NE2 GLN B 298      13.009   1.575  13.701  1.00 92.01           N  
ATOM   2291  OE1 GLN B 298      13.779   3.208  12.360  1.00 92.01           O  
ATOM   2292  N   PHE B 299       7.937   3.753  11.761  1.00 91.20           N  
ATOM   2293  CA  PHE B 299       6.935   4.410  12.592  1.00 91.20           C  
ATOM   2294  C   PHE B 299       6.150   5.436  11.784  1.00 91.20           C  
ATOM   2295  CB  PHE B 299       7.595   5.086  13.798  1.00 91.20           C  
ATOM   2296  O   PHE B 299       5.805   6.504  12.294  1.00 91.20           O  
ATOM   2297  CG  PHE B 299       8.452   4.160  14.618  1.00 91.20           C  
ATOM   2298  CD1 PHE B 299       7.884   3.111  15.330  1.00 91.20           C  
ATOM   2299  CD2 PHE B 299       9.828   4.340  14.678  1.00 91.20           C  
ATOM   2300  CE1 PHE B 299       8.675   2.253  16.090  1.00 91.20           C  
ATOM   2301  CE2 PHE B 299      10.626   3.486  15.436  1.00 91.20           C  
ATOM   2302  CZ  PHE B 299      10.047   2.444  16.141  1.00 91.20           C  
ATOM   2303  N   GLY B 300       5.980   5.207  10.483  1.00 95.42           N  
ATOM   2304  CA  GLY B 300       5.228   6.120   9.637  1.00 95.42           C  
ATOM   2305  C   GLY B 300       3.727   5.929   9.740  1.00 95.42           C  
ATOM   2306  O   GLY B 300       3.257   5.025  10.433  1.00 95.42           O  
ATOM   2307  N   VAL B 301       2.951   6.805   9.051  1.00 98.13           N  
ATOM   2308  CA  VAL B 301       1.494   6.745   9.077  1.00 98.13           C  
ATOM   2309  C   VAL B 301       1.022   5.403   8.522  1.00 98.13           C  
ATOM   2310  CB  VAL B 301       0.863   7.905   8.274  1.00 98.13           C  
ATOM   2311  O   VAL B 301       0.120   4.775   9.082  1.00 98.13           O  
ATOM   2312  CG1 VAL B 301      -0.657   7.760   8.219  1.00 98.13           C  
ATOM   2313  CG2 VAL B 301       1.253   9.249   8.885  1.00 98.13           C  
ATOM   2314  N   GLY B 302       1.665   4.998   7.454  1.00 98.09           N  
ATOM   2315  CA  GLY B 302       1.324   3.719   6.852  1.00 98.09           C  
ATOM   2316  C   GLY B 302       1.544   2.543   7.785  1.00 98.09           C  
ATOM   2317  O   GLY B 302       0.787   1.570   7.754  1.00 98.09           O  
ATOM   2318  N   ALA B 303       2.617   2.545   8.603  1.00 96.97           N  
ATOM   2319  CA  ALA B 303       2.878   1.496   9.585  1.00 96.97           C  
ATOM   2320  C   ALA B 303       1.719   1.366  10.570  1.00 96.97           C  
ATOM   2321  CB  ALA B 303       4.179   1.777  10.333  1.00 96.97           C  
ATOM   2322  O   ALA B 303       1.293   0.256  10.895  1.00 96.97           O  
ATOM   2323  N   GLU B 304       1.146   2.477  11.002  1.00 97.47           N  
ATOM   2324  CA  GLU B 304       0.008   2.470  11.917  1.00 97.47           C  
ATOM   2325  C   GLU B 304      -1.237   1.901  11.244  1.00 97.47           C  
ATOM   2326  CB  GLU B 304      -0.273   3.882  12.437  1.00 97.47           C  
ATOM   2327  O   GLU B 304      -1.973   1.117  11.848  1.00 97.47           O  
ATOM   2328  CG  GLU B 304      -1.472   3.966  13.371  1.00 97.47           C  
ATOM   2329  CD  GLU B 304      -1.295   3.158  14.647  1.00 97.47           C  
ATOM   2330  OE1 GLU B 304      -2.301   2.902  15.347  1.00 97.47           O  
ATOM   2331  OE2 GLU B 304      -0.141   2.780  14.950  1.00 97.47           O  
ATOM   2332  N   ILE B 305      -1.423   2.245  10.005  1.00 98.43           N  
ATOM   2333  CA  ILE B 305      -2.560   1.711   9.263  1.00 98.43           C  
ATOM   2334  C   ILE B 305      -2.444   0.191   9.166  1.00 98.43           C  
ATOM   2335  CB  ILE B 305      -2.657   2.333   7.852  1.00 98.43           C  
ATOM   2336  O   ILE B 305      -3.402  -0.530   9.452  1.00 98.43           O  
ATOM   2337  CG1 ILE B 305      -2.969   3.830   7.949  1.00 98.43           C  
ATOM   2338  CG2 ILE B 305      -3.712   1.606   7.013  1.00 98.43           C  
ATOM   2339  CD1 ILE B 305      -2.838   4.577   6.629  1.00 98.43           C  
ATOM   2340  N   CYS B 306      -1.262  -0.269   8.779  1.00 96.69           N  
ATOM   2341  CA  CYS B 306      -1.032  -1.704   8.654  1.00 96.69           C  
ATOM   2342  C   CYS B 306      -1.277  -2.413   9.981  1.00 96.69           C  
ATOM   2343  CB  CYS B 306       0.393  -1.979   8.175  1.00 96.69           C  
ATOM   2344  O   CYS B 306      -1.913  -3.468  10.018  1.00 96.69           O  
ATOM   2345  SG  CYS B 306       0.693  -1.485   6.463  1.00 96.69           S  
ATOM   2346  N   ALA B 307      -0.754  -1.837  11.106  1.00 96.10           N  
ATOM   2347  CA  ALA B 307      -0.964  -2.416  12.430  1.00 96.10           C  
ATOM   2348  C   ALA B 307      -2.451  -2.498  12.763  1.00 96.10           C  
ATOM   2349  CB  ALA B 307      -0.228  -1.601  13.490  1.00 96.10           C  
ATOM   2350  O   ALA B 307      -2.932  -3.531  13.233  1.00 96.10           O  
ATOM   2351  N   ARG B 308      -3.206  -1.470  12.467  1.00 95.51           N  
ATOM   2352  CA  ARG B 308      -4.629  -1.431  12.791  1.00 95.51           C  
ATOM   2353  C   ARG B 308      -5.414  -2.409  11.924  1.00 95.51           C  
ATOM   2354  CB  ARG B 308      -5.182  -0.015  12.616  1.00 95.51           C  
ATOM   2355  O   ARG B 308      -6.395  -3.001  12.380  1.00 95.51           O  
ATOM   2356  CG  ARG B 308      -4.607   0.996  13.595  1.00 95.51           C  
ATOM   2357  CD  ARG B 308      -5.303   0.931  14.947  1.00 95.51           C  
ATOM   2358  NE  ARG B 308      -5.144   2.174  15.696  1.00 95.51           N  
ATOM   2359  NH1 ARG B 308      -7.343   2.277  16.395  1.00 95.51           N  
ATOM   2360  NH2 ARG B 308      -5.861   3.913  17.014  1.00 95.51           N  
ATOM   2361  CZ  ARG B 308      -6.116   2.785  16.367  1.00 95.51           C  
ATOM   2362  N   ILE B 309      -4.992  -2.566  10.640  1.00 95.73           N  
ATOM   2363  CA  ILE B 309      -5.613  -3.555   9.766  1.00 95.73           C  
ATOM   2364  C   ILE B 309      -5.371  -4.958  10.319  1.00 95.73           C  
ATOM   2365  CB  ILE B 309      -5.077  -3.448   8.321  1.00 95.73           C  
ATOM   2366  O   ILE B 309      -6.298  -5.766  10.407  1.00 95.73           O  
ATOM   2367  CG1 ILE B 309      -5.568  -2.153   7.664  1.00 95.73           C  
ATOM   2368  CG2 ILE B 309      -5.492  -4.671   7.499  1.00 95.73           C  
ATOM   2369  CD1 ILE B 309      -7.078  -2.084   7.484  1.00 95.73           C  
ATOM   2370  N   MET B 310      -4.136  -5.258  10.741  1.00 92.14           N  
ATOM   2371  CA  MET B 310      -3.767  -6.574  11.255  1.00 92.14           C  
ATOM   2372  C   MET B 310      -4.521  -6.885  12.544  1.00 92.14           C  
ATOM   2373  CB  MET B 310      -2.259  -6.653  11.499  1.00 92.14           C  
ATOM   2374  O   MET B 310      -4.870  -8.039  12.801  1.00 92.14           O  
ATOM   2375  CG  MET B 310      -1.449  -6.929  10.243  1.00 92.14           C  
ATOM   2376  SD  MET B 310      -2.027  -8.423   9.348  1.00 92.14           S  
ATOM   2377  CE  MET B 310      -1.625  -9.703  10.568  1.00 92.14           C  
ATOM   2378  N   GLU B 311      -4.830  -5.823  13.337  1.00 90.49           N  
ATOM   2379  CA  GLU B 311      -5.493  -5.990  14.627  1.00 90.49           C  
ATOM   2380  C   GLU B 311      -7.010  -5.905  14.483  1.00 90.49           C  
ATOM   2381  CB  GLU B 311      -5.000  -4.939  15.625  1.00 90.49           C  
ATOM   2382  O   GLU B 311      -7.745  -6.172  15.436  1.00 90.49           O  
ATOM   2383  CG  GLU B 311      -3.533  -5.087  16.000  1.00 90.49           C  
ATOM   2384  CD  GLU B 311      -2.985  -3.893  16.766  1.00 90.49           C  
ATOM   2385  OE1 GLU B 311      -1.781  -3.892  17.109  1.00 90.49           O  
ATOM   2386  OE2 GLU B 311      -3.767  -2.951  17.025  1.00 90.49           O  
ATOM   2387  N   GLY B 312      -7.504  -5.480  13.277  1.00 84.55           N  
ATOM   2388  CA  GLY B 312      -8.929  -5.267  13.083  1.00 84.55           C  
ATOM   2389  C   GLY B 312      -9.579  -6.328  12.215  1.00 84.55           C  
ATOM   2390  O   GLY B 312      -8.921  -7.282  11.796  1.00 84.55           O  
ATOM   2391  N   PRO B 313     -10.833  -6.197  11.925  1.00 85.61           N  
ATOM   2392  CA  PRO B 313     -11.604  -7.200  11.187  1.00 85.61           C  
ATOM   2393  C   PRO B 313     -11.190  -7.303   9.721  1.00 85.61           C  
ATOM   2394  CB  PRO B 313     -13.045  -6.700  11.314  1.00 85.61           C  
ATOM   2395  O   PRO B 313     -11.383  -8.347   9.093  1.00 85.61           O  
ATOM   2396  CG  PRO B 313     -12.918  -5.245  11.633  1.00 85.61           C  
ATOM   2397  CD  PRO B 313     -11.636  -5.032  12.385  1.00 85.61           C  
ATOM   2398  N   ALA B 314     -10.522  -6.318   9.207  1.00 91.76           N  
ATOM   2399  CA  ALA B 314     -10.191  -6.285   7.785  1.00 91.76           C  
ATOM   2400  C   ALA B 314      -9.101  -7.300   7.451  1.00 91.76           C  
ATOM   2401  CB  ALA B 314      -9.751  -4.882   7.373  1.00 91.76           C  
ATOM   2402  O   ALA B 314      -8.934  -7.682   6.291  1.00 91.76           O  
ATOM   2403  N   PHE B 315      -8.354  -7.739   8.468  1.00 89.65           N  
ATOM   2404  CA  PHE B 315      -7.278  -8.701   8.264  1.00 89.65           C  
ATOM   2405  C   PHE B 315      -7.793  -9.946   7.552  1.00 89.65           C  
ATOM   2406  CB  PHE B 315      -6.640  -9.088   9.602  1.00 89.65           C  
ATOM   2407  O   PHE B 315      -7.132 -10.473   6.655  1.00 89.65           O  
ATOM   2408  CG  PHE B 315      -5.646 -10.212   9.499  1.00 89.65           C  
ATOM   2409  CD1 PHE B 315      -5.965 -11.486   9.953  1.00 89.65           C  
ATOM   2410  CD2 PHE B 315      -4.390  -9.995   8.946  1.00 89.65           C  
ATOM   2411  CE1 PHE B 315      -5.046 -12.528   9.858  1.00 89.65           C  
ATOM   2412  CE2 PHE B 315      -3.467 -11.032   8.848  1.00 89.65           C  
ATOM   2413  CZ  PHE B 315      -3.797 -12.298   9.305  1.00 89.65           C  
ATOM   2414  N   ASN B 316      -8.992 -10.342   7.850  1.00 86.19           N  
ATOM   2415  CA  ASN B 316      -9.553 -11.592   7.347  1.00 86.19           C  
ATOM   2416  C   ASN B 316      -9.996 -11.461   5.892  1.00 86.19           C  
ATOM   2417  CB  ASN B 316     -10.724 -12.045   8.220  1.00 86.19           C  
ATOM   2418  O   ASN B 316     -10.320 -12.458   5.245  1.00 86.19           O  
ATOM   2419  CG  ASN B 316     -10.297 -12.403   9.630  1.00 86.19           C  
ATOM   2420  ND2 ASN B 316     -11.113 -12.030  10.609  1.00 86.19           N  
ATOM   2421  OD1 ASN B 316      -9.242 -13.007   9.838  1.00 86.19           O  
ATOM   2422  N   PHE B 317      -9.891 -10.281   5.361  1.00 88.31           N  
ATOM   2423  CA  PHE B 317     -10.372 -10.055   4.003  1.00 88.31           C  
ATOM   2424  C   PHE B 317      -9.207  -9.841   3.045  1.00 88.31           C  
ATOM   2425  CB  PHE B 317     -11.316  -8.849   3.960  1.00 88.31           C  
ATOM   2426  O   PHE B 317      -9.392  -9.828   1.826  1.00 88.31           O  
ATOM   2427  CG  PHE B 317     -12.655  -9.103   4.597  1.00 88.31           C  
ATOM   2428  CD1 PHE B 317     -13.759  -9.434   3.820  1.00 88.31           C  
ATOM   2429  CD2 PHE B 317     -12.811  -9.011   5.974  1.00 88.31           C  
ATOM   2430  CE1 PHE B 317     -15.000  -9.670   4.407  1.00 88.31           C  
ATOM   2431  CE2 PHE B 317     -14.048  -9.245   6.568  1.00 88.31           C  
ATOM   2432  CZ  PHE B 317     -15.141  -9.573   5.783  1.00 88.31           C  
ATOM   2433  N   LEU B 318      -8.037  -9.786   3.602  1.00 90.83           N  
ATOM   2434  CA  LEU B 318      -6.877  -9.523   2.757  1.00 90.83           C  
ATOM   2435  C   LEU B 318      -6.502 -10.761   1.949  1.00 90.83           C  
ATOM   2436  CB  LEU B 318      -5.686  -9.074   3.608  1.00 90.83           C  
ATOM   2437  O   LEU B 318      -6.426 -11.864   2.494  1.00 90.83           O  
ATOM   2438  CG  LEU B 318      -5.738  -7.644   4.147  1.00 90.83           C  
ATOM   2439  CD1 LEU B 318      -4.595  -7.405   5.128  1.00 90.83           C  
ATOM   2440  CD2 LEU B 318      -5.685  -6.639   3.001  1.00 90.83           C  
ATOM   2441  N   ASP B 319      -6.186 -10.550   0.683  1.00 86.71           N  
ATOM   2442  CA  ASP B 319      -5.743 -11.632  -0.191  1.00 86.71           C  
ATOM   2443  C   ASP B 319      -4.228 -11.598  -0.381  1.00 86.71           C  
ATOM   2444  CB  ASP B 319      -6.446 -11.549  -1.547  1.00 86.71           C  
ATOM   2445  O   ASP B 319      -3.654 -12.503  -0.990  1.00 86.71           O  
ATOM   2446  CG  ASP B 319      -7.899 -11.986  -1.490  1.00 86.71           C  
ATOM   2447  OD1 ASP B 319      -8.291 -12.674  -0.523  1.00 86.71           O  
ATOM   2448  OD2 ASP B 319      -8.658 -11.642  -2.422  1.00 86.71           O  
ATOM   2449  N   ALA B 320      -3.581 -10.514   0.040  1.00 85.41           N  
ATOM   2450  CA  ALA B 320      -2.134 -10.314   0.033  1.00 85.41           C  
ATOM   2451  C   ALA B 320      -1.705  -9.371   1.154  1.00 85.41           C  
ATOM   2452  CB  ALA B 320      -1.678  -9.772  -1.319  1.00 85.41           C  
ATOM   2453  O   ALA B 320      -2.515  -8.592   1.662  1.00 85.41           O  
ATOM   2454  N   PRO B 321      -0.476  -9.584   1.566  1.00 88.03           N  
ATOM   2455  CA  PRO B 321      -0.023  -8.652   2.602  1.00 88.03           C  
ATOM   2456  C   PRO B 321      -0.114  -7.192   2.163  1.00 88.03           C  
ATOM   2457  CB  PRO B 321       1.433  -9.063   2.834  1.00 88.03           C  
ATOM   2458  O   PRO B 321       0.056  -6.888   0.980  1.00 88.03           O  
ATOM   2459  CG  PRO B 321       1.533 -10.446   2.277  1.00 88.03           C  
ATOM   2460  CD  PRO B 321       0.491 -10.606   1.207  1.00 88.03           C  
ATOM   2461  N   ALA B 322      -0.401  -6.341   3.126  1.00 93.84           N  
ATOM   2462  CA  ALA B 322      -0.359  -4.908   2.849  1.00 93.84           C  
ATOM   2463  C   ALA B 322       1.065  -4.449   2.548  1.00 93.84           C  
ATOM   2464  CB  ALA B 322      -0.932  -4.122   4.026  1.00 93.84           C  
ATOM   2465  O   ALA B 322       2.025  -4.963   3.126  1.00 93.84           O  
ATOM   2466  N   VAL B 323       1.114  -3.480   1.610  1.00 95.48           N  
ATOM   2467  CA  VAL B 323       2.427  -2.971   1.226  1.00 95.48           C  
ATOM   2468  C   VAL B 323       2.489  -1.466   1.471  1.00 95.48           C  
ATOM   2469  CB  VAL B 323       2.746  -3.284  -0.254  1.00 95.48           C  
ATOM   2470  O   VAL B 323       1.514  -0.750   1.230  1.00 95.48           O  
ATOM   2471  CG1 VAL B 323       4.032  -2.584  -0.688  1.00 95.48           C  
ATOM   2472  CG2 VAL B 323       2.857  -4.793  -0.468  1.00 95.48           C  
ATOM   2473  N   ARG B 324       3.643  -1.017   1.945  1.00 97.35           N  
ATOM   2474  CA  ARG B 324       3.841   0.406   2.205  1.00 97.35           C  
ATOM   2475  C   ARG B 324       4.778   1.025   1.174  1.00 97.35           C  
ATOM   2476  CB  ARG B 324       4.396   0.623   3.614  1.00 97.35           C  
ATOM   2477  O   ARG B 324       5.850   0.483   0.895  1.00 97.35           O  
ATOM   2478  CG  ARG B 324       3.437   0.217   4.723  1.00 97.35           C  
ATOM   2479  CD  ARG B 324       4.005   0.527   6.101  1.00 97.35           C  
ATOM   2480  NE  ARG B 324       5.228  -0.227   6.362  1.00 97.35           N  
ATOM   2481  NH1 ARG B 324       6.575   1.637   6.584  1.00 97.35           N  
ATOM   2482  NH2 ARG B 324       7.467  -0.463   6.812  1.00 97.35           N  
ATOM   2483  CZ  ARG B 324       6.421   0.317   6.586  1.00 97.35           C  
ATOM   2484  N   VAL B 325       4.358   2.128   0.604  1.00 98.06           N  
ATOM   2485  CA  VAL B 325       5.231   2.968  -0.209  1.00 98.06           C  
ATOM   2486  C   VAL B 325       5.565   4.252   0.547  1.00 98.06           C  
ATOM   2487  CB  VAL B 325       4.586   3.305  -1.572  1.00 98.06           C  
ATOM   2488  O   VAL B 325       4.689   5.087   0.782  1.00 98.06           O  
ATOM   2489  CG1 VAL B 325       5.550   4.110  -2.442  1.00 98.06           C  
ATOM   2490  CG2 VAL B 325       4.154   2.027  -2.288  1.00 98.06           C  
ATOM   2491  N   THR B 326       6.847   4.449   0.888  1.00 96.73           N  
ATOM   2492  CA  THR B 326       7.253   5.543   1.764  1.00 96.73           C  
ATOM   2493  C   THR B 326       8.456   6.281   1.184  1.00 96.73           C  
ATOM   2494  CB  THR B 326       7.592   5.031   3.176  1.00 96.73           C  
ATOM   2495  O   THR B 326       8.938   5.940   0.103  1.00 96.73           O  
ATOM   2496  CG2 THR B 326       6.474   4.152   3.726  1.00 96.73           C  
ATOM   2497  OG1 THR B 326       8.803   4.267   3.122  1.00 96.73           O  
ATOM   2498  N   GLY B 327       8.853   7.414   1.855  1.00 93.67           N  
ATOM   2499  CA  GLY B 327      10.152   7.988   1.541  1.00 93.67           C  
ATOM   2500  C   GLY B 327      11.309   7.067   1.881  1.00 93.67           C  
ATOM   2501  O   GLY B 327      11.152   6.127   2.663  1.00 93.67           O  
ATOM   2502  N   ALA B 328      12.420   7.323   1.269  1.00 92.05           N  
ATOM   2503  CA  ALA B 328      13.604   6.530   1.590  1.00 92.05           C  
ATOM   2504  C   ALA B 328      14.095   6.825   3.005  1.00 92.05           C  
ATOM   2505  CB  ALA B 328      14.715   6.799   0.578  1.00 92.05           C  
ATOM   2506  O   ALA B 328      13.979   7.955   3.486  1.00 92.05           O  
ATOM   2507  N   ASP B 329      14.599   5.831   3.696  1.00 90.06           N  
ATOM   2508  CA  ASP B 329      15.106   5.974   5.058  1.00 90.06           C  
ATOM   2509  C   ASP B 329      16.482   6.637   5.065  1.00 90.06           C  
ATOM   2510  CB  ASP B 329      15.176   4.612   5.751  1.00 90.06           C  
ATOM   2511  O   ASP B 329      17.458   6.049   5.534  1.00 90.06           O  
ATOM   2512  CG  ASP B 329      15.308   4.720   7.260  1.00 90.06           C  
ATOM   2513  OD1 ASP B 329      15.100   5.822   7.813  1.00 90.06           O  
ATOM   2514  OD2 ASP B 329      15.625   3.696   7.902  1.00 90.06           O  
ATOM   2515  N   VAL B 330      16.554   7.856   4.540  1.00 89.63           N  
ATOM   2516  CA  VAL B 330      17.771   8.658   4.472  1.00 89.63           C  
ATOM   2517  C   VAL B 330      17.430  10.133   4.671  1.00 89.63           C  
ATOM   2518  CB  VAL B 330      18.508   8.459   3.129  1.00 89.63           C  
ATOM   2519  O   VAL B 330      16.297  10.554   4.423  1.00 89.63           O  
ATOM   2520  CG1 VAL B 330      18.913   6.997   2.948  1.00 89.63           C  
ATOM   2521  CG2 VAL B 330      17.633   8.922   1.966  1.00 89.63           C  
ATOM   2522  N   PRO B 331      18.447  10.919   5.177  1.00 88.24           N  
ATOM   2523  CA  PRO B 331      18.204  12.361   5.093  1.00 88.24           C  
ATOM   2524  C   PRO B 331      17.989  12.841   3.659  1.00 88.24           C  
ATOM   2525  CB  PRO B 331      19.479  12.968   5.686  1.00 88.24           C  
ATOM   2526  O   PRO B 331      18.593  12.304   2.727  1.00 88.24           O  
ATOM   2527  CG  PRO B 331      20.109  11.853   6.457  1.00 88.24           C  
ATOM   2528  CD  PRO B 331      19.715  10.551   5.822  1.00 88.24           C  
ATOM   2529  N   MET B 332      17.087  13.716   3.459  1.00 88.35           N  
ATOM   2530  CA  MET B 332      16.789  14.191   2.111  1.00 88.35           C  
ATOM   2531  C   MET B 332      18.038  14.759   1.446  1.00 88.35           C  
ATOM   2532  CB  MET B 332      15.686  15.250   2.145  1.00 88.35           C  
ATOM   2533  O   MET B 332      18.647  15.698   1.960  1.00 88.35           O  
ATOM   2534  CG  MET B 332      15.264  15.740   0.770  1.00 88.35           C  
ATOM   2535  SD  MET B 332      14.384  14.451  -0.196  1.00 88.35           S  
ATOM   2536  CE  MET B 332      12.855  14.314   0.771  1.00 88.35           C  
ATOM   2537  N   PRO B 333      18.396  14.197   0.331  1.00 85.55           N  
ATOM   2538  CA  PRO B 333      19.553  14.720  -0.398  1.00 85.55           C  
ATOM   2539  C   PRO B 333      19.254  16.037  -1.112  1.00 85.55           C  
ATOM   2540  CB  PRO B 333      19.866  13.611  -1.406  1.00 85.55           C  
ATOM   2541  O   PRO B 333      18.096  16.324  -1.427  1.00 85.55           O  
ATOM   2542  CG  PRO B 333      19.107  12.422  -0.912  1.00 85.55           C  
ATOM   2543  CD  PRO B 333      17.952  12.903  -0.083  1.00 85.55           C  
ATOM   2544  N   TYR B 334      20.307  16.836  -1.401  1.00 79.91           N  
ATOM   2545  CA  TYR B 334      20.151  18.120  -2.075  1.00 79.91           C  
ATOM   2546  C   TYR B 334      20.138  17.943  -3.589  1.00 79.91           C  
ATOM   2547  CB  TYR B 334      21.274  19.080  -1.671  1.00 79.91           C  
ATOM   2548  O   TYR B 334      19.400  18.635  -4.295  1.00 79.91           O  
ATOM   2549  CG  TYR B 334      21.079  20.489  -2.177  1.00 79.91           C  
ATOM   2550  CD1 TYR B 334      21.806  20.966  -3.265  1.00 79.91           C  
ATOM   2551  CD2 TYR B 334      20.169  21.346  -1.567  1.00 79.91           C  
ATOM   2552  CE1 TYR B 334      21.631  22.264  -3.733  1.00 79.91           C  
ATOM   2553  CE2 TYR B 334      19.986  22.646  -2.026  1.00 79.91           C  
ATOM   2554  OH  TYR B 334      20.543  24.381  -3.568  1.00 79.91           O  
ATOM   2555  CZ  TYR B 334      20.720  23.095  -3.109  1.00 79.91           C  
ATOM   2556  N   ALA B 335      20.931  16.881  -4.118  1.00 78.94           N  
ATOM   2557  CA  ALA B 335      20.992  16.632  -5.556  1.00 78.94           C  
ATOM   2558  C   ALA B 335      19.624  16.235  -6.102  1.00 78.94           C  
ATOM   2559  CB  ALA B 335      22.020  15.546  -5.865  1.00 78.94           C  
ATOM   2560  O   ALA B 335      18.963  15.349  -5.554  1.00 78.94           O  
ATOM   2561  N   LYS B 336      19.228  16.848  -7.189  1.00 80.83           N  
ATOM   2562  CA  LYS B 336      17.881  16.711  -7.734  1.00 80.83           C  
ATOM   2563  C   LYS B 336      17.550  15.249  -8.022  1.00 80.83           C  
ATOM   2564  CB  LYS B 336      17.730  17.544  -9.008  1.00 80.83           C  
ATOM   2565  O   LYS B 336      16.476  14.767  -7.656  1.00 80.83           O  
ATOM   2566  CG  LYS B 336      16.330  17.517  -9.602  1.00 80.83           C  
ATOM   2567  CD  LYS B 336      16.172  18.553 -10.707  1.00 80.83           C  
ATOM   2568  CE  LYS B 336      14.800  18.468 -11.364  1.00 80.83           C  
ATOM   2569  NZ  LYS B 336      14.265  19.819 -11.708  1.00 80.83           N  
ATOM   2570  N   ILE B 337      18.409  14.510  -8.630  1.00 80.14           N  
ATOM   2571  CA  ILE B 337      18.155  13.126  -9.018  1.00 80.14           C  
ATOM   2572  C   ILE B 337      17.958  12.268  -7.770  1.00 80.14           C  
ATOM   2573  CB  ILE B 337      19.305  12.561  -9.881  1.00 80.14           C  
ATOM   2574  O   ILE B 337      17.046  11.440  -7.716  1.00 80.14           O  
ATOM   2575  CG1 ILE B 337      19.384  13.305 -11.219  1.00 80.14           C  
ATOM   2576  CG2 ILE B 337      19.126  11.056 -10.100  1.00 80.14           C  
ATOM   2577  CD1 ILE B 337      20.656  13.026 -12.008  1.00 80.14           C  
ATOM   2578  N   LEU B 338      18.775  12.449  -6.769  1.00 85.21           N  
ATOM   2579  CA  LEU B 338      18.664  11.685  -5.531  1.00 85.21           C  
ATOM   2580  C   LEU B 338      17.421  12.095  -4.749  1.00 85.21           C  
ATOM   2581  CB  LEU B 338      19.912  11.880  -4.667  1.00 85.21           C  
ATOM   2582  O   LEU B 338      16.755  11.250  -4.145  1.00 85.21           O  
ATOM   2583  CG  LEU B 338      21.221  11.324  -5.232  1.00 85.21           C  
ATOM   2584  CD1 LEU B 338      22.378  11.629  -4.286  1.00 85.21           C  
ATOM   2585  CD2 LEU B 338      21.104   9.824  -5.475  1.00 85.21           C  
ATOM   2586  N   GLU B 339      17.123  13.400  -4.803  1.00 86.25           N  
ATOM   2587  CA  GLU B 339      15.916  13.895  -4.147  1.00 86.25           C  
ATOM   2588  C   GLU B 339      14.664  13.253  -4.737  1.00 86.25           C  
ATOM   2589  CB  GLU B 339      15.829  15.419  -4.262  1.00 86.25           C  
ATOM   2590  O   GLU B 339      13.815  12.745  -4.002  1.00 86.25           O  
ATOM   2591  CG  GLU B 339      14.661  16.028  -3.500  1.00 86.25           C  
ATOM   2592  CD  GLU B 339      14.597  17.543  -3.610  1.00 86.25           C  
ATOM   2593  OE1 GLU B 339      14.102  18.199  -2.665  1.00 86.25           O  
ATOM   2594  OE2 GLU B 339      15.044  18.078  -4.649  1.00 86.25           O  
ATOM   2595  N   ASP B 340      14.651  13.101  -6.064  1.00 84.76           N  
ATOM   2596  CA  ASP B 340      13.502  12.525  -6.757  1.00 84.76           C  
ATOM   2597  C   ASP B 340      13.331  11.049  -6.405  1.00 84.76           C  
ATOM   2598  CB  ASP B 340      13.650  12.691  -8.271  1.00 84.76           C  
ATOM   2599  O   ASP B 340      12.206  10.557  -6.301  1.00 84.76           O  
ATOM   2600  CG  ASP B 340      13.456  14.125  -8.732  1.00 84.76           C  
ATOM   2601  OD1 ASP B 340      12.966  14.959  -7.941  1.00 84.76           O  
ATOM   2602  OD2 ASP B 340      13.795  14.423  -9.898  1.00 84.76           O  
ATOM   2603  N   ASN B 341      14.397  10.427  -6.093  1.00 88.32           N  
ATOM   2604  CA  ASN B 341      14.359   8.993  -5.823  1.00 88.32           C  
ATOM   2605  C   ASN B 341      14.150   8.708  -4.339  1.00 88.32           C  
ATOM   2606  CB  ASN B 341      15.640   8.320  -6.319  1.00 88.32           C  
ATOM   2607  O   ASN B 341      14.046   7.549  -3.934  1.00 88.32           O  
ATOM   2608  CG  ASN B 341      15.642   8.100  -7.819  1.00 88.32           C  
ATOM   2609  ND2 ASN B 341      16.514   8.813  -8.522  1.00 88.32           N  
ATOM   2610  OD1 ASN B 341      14.865   7.296  -8.341  1.00 88.32           O  
ATOM   2611  N   SER B 342      14.124   9.811  -3.552  1.00 90.77           N  
ATOM   2612  CA  SER B 342      13.970   9.629  -2.112  1.00 90.77           C  
ATOM   2613  C   SER B 342      12.511   9.765  -1.690  1.00 90.77           C  
ATOM   2614  CB  SER B 342      14.827  10.640  -1.349  1.00 90.77           C  
ATOM   2615  O   SER B 342      12.162   9.479  -0.543  1.00 90.77           O  
ATOM   2616  OG  SER B 342      16.201  10.462  -1.647  1.00 90.77           O  
ATOM   2617  N   ILE B 343      11.669  10.229  -2.582  1.00 91.45           N  
ATOM   2618  CA  ILE B 343      10.246  10.385  -2.302  1.00 91.45           C  
ATOM   2619  C   ILE B 343       9.433   9.525  -3.267  1.00 91.45           C  
ATOM   2620  CB  ILE B 343       9.808  11.863  -2.402  1.00 91.45           C  
ATOM   2621  O   ILE B 343       9.798   9.378  -4.436  1.00 91.45           O  
ATOM   2622  CG1 ILE B 343      10.876  12.778  -1.791  1.00 91.45           C  
ATOM   2623  CG2 ILE B 343       8.452  12.073  -1.722  1.00 91.45           C  
ATOM   2624  CD1 ILE B 343      10.629  14.262  -2.029  1.00 91.45           C  
ATOM   2625  N   PRO B 344       8.317   8.990  -2.792  1.00 94.77           N  
ATOM   2626  CA  PRO B 344       7.506   8.150  -3.677  1.00 94.77           C  
ATOM   2627  C   PRO B 344       7.077   8.876  -4.950  1.00 94.77           C  
ATOM   2628  CB  PRO B 344       6.292   7.799  -2.813  1.00 94.77           C  
ATOM   2629  O   PRO B 344       6.616  10.019  -4.888  1.00 94.77           O  
ATOM   2630  CG  PRO B 344       6.785   7.887  -1.405  1.00 94.77           C  
ATOM   2631  CD  PRO B 344       7.797   8.994  -1.323  1.00 94.77           C  
ATOM   2632  N   GLN B 345       7.289   8.266  -6.050  1.00 93.07           N  
ATOM   2633  CA  GLN B 345       6.848   8.745  -7.356  1.00 93.07           C  
ATOM   2634  C   GLN B 345       5.725   7.873  -7.911  1.00 93.07           C  
ATOM   2635  CB  GLN B 345       8.019   8.782  -8.338  1.00 93.07           C  
ATOM   2636  O   GLN B 345       5.456   6.790  -7.387  1.00 93.07           O  
ATOM   2637  CG  GLN B 345       9.197   9.620  -7.860  1.00 93.07           C  
ATOM   2638  CD  GLN B 345       8.864  11.097  -7.759  1.00 93.07           C  
ATOM   2639  NE2 GLN B 345       9.199  11.704  -6.626  1.00 93.07           N  
ATOM   2640  OE1 GLN B 345       8.310  11.687  -8.692  1.00 93.07           O  
ATOM   2641  N   VAL B 346       5.025   8.338  -8.951  1.00 95.03           N  
ATOM   2642  CA  VAL B 346       3.911   7.619  -9.561  1.00 95.03           C  
ATOM   2643  C   VAL B 346       4.365   6.222  -9.978  1.00 95.03           C  
ATOM   2644  CB  VAL B 346       3.342   8.380 -10.779  1.00 95.03           C  
ATOM   2645  O   VAL B 346       3.667   5.236  -9.729  1.00 95.03           O  
ATOM   2646  CG1 VAL B 346       2.266   7.552 -11.479  1.00 95.03           C  
ATOM   2647  CG2 VAL B 346       2.782   9.734 -10.347  1.00 95.03           C  
ATOM   2648  N   LYS B 347       5.530   6.067 -10.521  1.00 93.87           N  
ATOM   2649  CA  LYS B 347       6.044   4.780 -10.982  1.00 93.87           C  
ATOM   2650  C   LYS B 347       6.213   3.807  -9.818  1.00 93.87           C  
ATOM   2651  CB  LYS B 347       7.377   4.964 -11.709  1.00 93.87           C  
ATOM   2652  O   LYS B 347       6.004   2.603  -9.974  1.00 93.87           O  
ATOM   2653  CG  LYS B 347       8.491   5.511 -10.829  1.00 93.87           C  
ATOM   2654  CD  LYS B 347       9.786   5.688 -11.613  1.00 93.87           C  
ATOM   2655  CE  LYS B 347      10.894   6.261 -10.741  1.00 93.87           C  
ATOM   2656  NZ  LYS B 347      12.162   6.449 -11.508  1.00 93.87           N  
ATOM   2657  N   ASP B 348       6.675   4.295  -8.627  1.00 94.28           N  
ATOM   2658  CA  ASP B 348       6.840   3.462  -7.440  1.00 94.28           C  
ATOM   2659  C   ASP B 348       5.495   2.928  -6.952  1.00 94.28           C  
ATOM   2660  CB  ASP B 348       7.530   4.249  -6.324  1.00 94.28           C  
ATOM   2661  O   ASP B 348       5.392   1.769  -6.546  1.00 94.28           O  
ATOM   2662  CG  ASP B 348       8.888   4.792  -6.733  1.00 94.28           C  
ATOM   2663  OD1 ASP B 348       9.701   4.034  -7.304  1.00 94.28           O  
ATOM   2664  OD2 ASP B 348       9.148   5.988  -6.478  1.00 94.28           O  
ATOM   2665  N   ILE B 349       4.481   3.738  -7.081  1.00 98.01           N  
ATOM   2666  CA  ILE B 349       3.141   3.366  -6.640  1.00 98.01           C  
ATOM   2667  C   ILE B 349       2.566   2.305  -7.576  1.00 98.01           C  
ATOM   2668  CB  ILE B 349       2.204   4.593  -6.580  1.00 98.01           C  
ATOM   2669  O   ILE B 349       2.028   1.293  -7.121  1.00 98.01           O  
ATOM   2670  CG1 ILE B 349       2.767   5.648  -5.621  1.00 98.01           C  
ATOM   2671  CG2 ILE B 349       0.791   4.174  -6.166  1.00 98.01           C  
ATOM   2672  CD1 ILE B 349       2.083   7.005  -5.722  1.00 98.01           C  
ATOM   2673  N   ILE B 350       2.746   2.503  -8.849  1.00 96.27           N  
ATOM   2674  CA  ILE B 350       2.279   1.550  -9.850  1.00 96.27           C  
ATOM   2675  C   ILE B 350       2.956   0.199  -9.631  1.00 96.27           C  
ATOM   2676  CB  ILE B 350       2.549   2.058 -11.284  1.00 96.27           C  
ATOM   2677  O   ILE B 350       2.291  -0.839  -9.608  1.00 96.27           O  
ATOM   2678  CG1 ILE B 350       1.668   3.274 -11.594  1.00 96.27           C  
ATOM   2679  CG2 ILE B 350       2.318   0.941 -12.305  1.00 96.27           C  
ATOM   2680  CD1 ILE B 350       1.991   3.950 -12.919  1.00 96.27           C  
ATOM   2681  N   PHE B 351       4.277   0.270  -9.449  1.00 93.87           N  
ATOM   2682  CA  PHE B 351       5.037  -0.952  -9.215  1.00 93.87           C  
ATOM   2683  C   PHE B 351       4.512  -1.690  -7.989  1.00 93.87           C  
ATOM   2684  CB  PHE B 351       6.525  -0.636  -9.040  1.00 93.87           C  
ATOM   2685  O   PHE B 351       4.270  -2.898  -8.042  1.00 93.87           O  
ATOM   2686  CG  PHE B 351       7.371  -1.843  -8.736  1.00 93.87           C  
ATOM   2687  CD1 PHE B 351       7.743  -2.137  -7.430  1.00 93.87           C  
ATOM   2688  CD2 PHE B 351       7.793  -2.685  -9.757  1.00 93.87           C  
ATOM   2689  CE1 PHE B 351       8.525  -3.254  -7.145  1.00 93.87           C  
ATOM   2690  CE2 PHE B 351       8.575  -3.803  -9.480  1.00 93.87           C  
ATOM   2691  CZ  PHE B 351       8.941  -4.085  -8.173  1.00 93.87           C  
ATOM   2692  N   ALA B 352       4.267  -1.033  -6.903  1.00 94.26           N  
ATOM   2693  CA  ALA B 352       3.793  -1.633  -5.659  1.00 94.26           C  
ATOM   2694  C   ALA B 352       2.409  -2.249  -5.839  1.00 94.26           C  
ATOM   2695  CB  ALA B 352       3.766  -0.591  -4.542  1.00 94.26           C  
ATOM   2696  O   ALA B 352       2.143  -3.348  -5.347  1.00 94.26           O  
ATOM   2697  N   ILE B 353       1.577  -1.569  -6.603  1.00 95.97           N  
ATOM   2698  CA  ILE B 353       0.223  -2.058  -6.838  1.00 95.97           C  
ATOM   2699  C   ILE B 353       0.273  -3.331  -7.680  1.00 95.97           C  
ATOM   2700  CB  ILE B 353      -0.651  -0.990  -7.534  1.00 95.97           C  
ATOM   2701  O   ILE B 353      -0.346  -4.339  -7.331  1.00 95.97           O  
ATOM   2702  CG1 ILE B 353      -0.992   0.140  -6.556  1.00 95.97           C  
ATOM   2703  CG2 ILE B 353      -1.923  -1.622  -8.105  1.00 95.97           C  
ATOM   2704  CD1 ILE B 353      -1.663   1.341  -7.207  1.00 95.97           C  
ATOM   2705  N   LYS B 354       1.006  -3.303  -8.704  1.00 91.52           N  
ATOM   2706  CA  LYS B 354       1.123  -4.467  -9.577  1.00 91.52           C  
ATOM   2707  C   LYS B 354       1.721  -5.657  -8.831  1.00 91.52           C  
ATOM   2708  CB  LYS B 354       1.976  -4.135 -10.803  1.00 91.52           C  
ATOM   2709  O   LYS B 354       1.267  -6.791  -8.995  1.00 91.52           O  
ATOM   2710  CG  LYS B 354       1.277  -3.245 -11.820  1.00 91.52           C  
ATOM   2711  CD  LYS B 354       2.140  -3.025 -13.056  1.00 91.52           C  
ATOM   2712  CE  LYS B 354       1.370  -2.309 -14.157  1.00 91.52           C  
ATOM   2713  NZ  LYS B 354       2.208  -2.100 -15.375  1.00 91.52           N  
ATOM   2714  N   LYS B 355       2.729  -5.349  -7.998  1.00 86.20           N  
ATOM   2715  CA  LYS B 355       3.341  -6.403  -7.195  1.00 86.20           C  
ATOM   2716  C   LYS B 355       2.336  -7.001  -6.215  1.00 86.20           C  
ATOM   2717  CB  LYS B 355       4.555  -5.864  -6.437  1.00 86.20           C  
ATOM   2718  O   LYS B 355       2.248  -8.222  -6.075  1.00 86.20           O  
ATOM   2719  CG  LYS B 355       5.324  -6.926  -5.664  1.00 86.20           C  
ATOM   2720  CD  LYS B 355       6.528  -6.332  -4.945  1.00 86.20           C  
ATOM   2721  CE  LYS B 355       7.233  -7.370  -4.082  1.00 86.20           C  
ATOM   2722  NZ  LYS B 355       8.436  -6.801  -3.403  1.00 86.20           N  
ATOM   2723  N   THR B 356       1.501  -6.170  -5.630  1.00 89.70           N  
ATOM   2724  CA  THR B 356       0.526  -6.612  -4.639  1.00 89.70           C  
ATOM   2725  C   THR B 356      -0.576  -7.438  -5.295  1.00 89.70           C  
ATOM   2726  CB  THR B 356      -0.097  -5.416  -3.896  1.00 89.70           C  
ATOM   2727  O   THR B 356      -1.040  -8.428  -4.725  1.00 89.70           O  
ATOM   2728  CG2 THR B 356      -1.077  -5.883  -2.826  1.00 89.70           C  
ATOM   2729  OG1 THR B 356       0.944  -4.651  -3.275  1.00 89.70           O  
ATOM   2730  N   LEU B 357      -0.949  -7.118  -6.461  1.00 88.66           N  
ATOM   2731  CA  LEU B 357      -2.011  -7.814  -7.179  1.00 88.66           C  
ATOM   2732  C   LEU B 357      -1.454  -9.004  -7.953  1.00 88.66           C  
ATOM   2733  CB  LEU B 357      -2.727  -6.857  -8.137  1.00 88.66           C  
ATOM   2734  O   LEU B 357      -2.211  -9.760  -8.567  1.00 88.66           O  
ATOM   2735  CG  LEU B 357      -3.590  -5.772  -7.492  1.00 88.66           C  
ATOM   2736  CD1 LEU B 357      -4.160  -4.844  -8.560  1.00 88.66           C  
ATOM   2737  CD2 LEU B 357      -4.709  -6.398  -6.667  1.00 88.66           C  
ATOM   2738  N   ASN B 358      -0.142  -9.110  -7.844  1.00 80.73           N  
ATOM   2739  CA  ASN B 358       0.567 -10.183  -8.533  1.00 80.73           C  
ATOM   2740  C   ASN B 358       0.275 -10.175 -10.031  1.00 80.73           C  
ATOM   2741  CB  ASN B 358       0.204 -11.541  -7.928  1.00 80.73           C  
ATOM   2742  O   ASN B 358      -0.039 -11.216 -10.612  1.00 80.73           O  
ATOM   2743  CG  ASN B 358       1.274 -12.588  -8.161  1.00 80.73           C  
ATOM   2744  ND2 ASN B 358       0.885 -13.857  -8.107  1.00 80.73           N  
ATOM   2745  OD1 ASN B 358       2.442 -12.261  -8.387  1.00 80.73           O  
ATOM   2746  N   ILE B 359       0.265  -8.971 -10.754  1.00 79.46           N  
ATOM   2747  CA  ILE B 359       0.054  -8.827 -12.190  1.00 79.46           C  
ATOM   2748  C   ILE B 359       1.275  -8.168 -12.827  1.00 79.46           C  
ATOM   2749  CB  ILE B 359      -1.219  -8.006 -12.495  1.00 79.46           C  
ATOM   2750  O   ILE B 359       2.073  -7.527 -12.139  1.00 79.46           O  
ATOM   2751  CG1 ILE B 359      -1.098  -6.596 -11.905  1.00 79.46           C  
ATOM   2752  CG2 ILE B 359      -2.463  -8.720 -11.958  1.00 79.46           C  
ATOM   2753  CD1 ILE B 359      -2.226  -5.657 -12.311  1.00 79.46           C  
TER    2754      ILE B 359                                                      
ATOM   2755  N   MET C   1     -31.743 -63.757 -60.833  1.00 26.79           N  
ATOM   2756  CA  MET C   1     -32.503 -64.152 -62.017  1.00 26.79           C  
ATOM   2757  C   MET C   1     -33.904 -63.552 -61.989  1.00 26.79           C  
ATOM   2758  CB  MET C   1     -32.588 -65.675 -62.119  1.00 26.79           C  
ATOM   2759  O   MET C   1     -34.412 -63.199 -60.923  1.00 26.79           O  
ATOM   2760  CG  MET C   1     -31.502 -66.294 -62.984  1.00 26.79           C  
ATOM   2761  SD  MET C   1     -31.885 -68.023 -63.464  1.00 26.79           S  
ATOM   2762  CE  MET C   1     -30.504 -68.355 -64.593  1.00 26.79           C  
ATOM   2763  N   ALA C   2     -34.618 -63.737 -63.237  1.00 19.69           N  
ATOM   2764  CA  ALA C   2     -36.000 -63.415 -63.580  1.00 19.69           C  
ATOM   2765  C   ALA C   2     -36.941 -64.552 -63.194  1.00 19.69           C  
ATOM   2766  CB  ALA C   2     -36.121 -63.112 -65.072  1.00 19.69           C  
ATOM   2767  O   ALA C   2     -38.128 -64.524 -63.525  1.00 19.69           O  
ATOM   2768  N   ALA C   3     -37.317 -64.887 -62.187  1.00 21.15           N  
ATOM   2769  CA  ALA C   3     -38.035 -66.115 -61.856  1.00 21.15           C  
ATOM   2770  C   ALA C   3     -39.531 -65.961 -62.110  1.00 21.15           C  
ATOM   2771  CB  ALA C   3     -37.782 -66.503 -60.401  1.00 21.15           C  
ATOM   2772  O   ALA C   3     -40.018 -64.851 -62.339  1.00 21.15           O  
ATOM   2773  N   PRO C   4     -40.901 -66.228 -61.011  1.00 23.15           N  
ATOM   2774  CA  PRO C   4     -41.612 -67.373 -60.436  1.00 23.15           C  
ATOM   2775  C   PRO C   4     -43.126 -67.176 -60.412  1.00 23.15           C  
ATOM   2776  CB  PRO C   4     -41.050 -67.460 -59.015  1.00 23.15           C  
ATOM   2777  O   PRO C   4     -43.606 -66.093 -60.067  1.00 23.15           O  
ATOM   2778  CG  PRO C   4     -40.394 -66.137 -58.782  1.00 23.15           C  
ATOM   2779  CD  PRO C   4     -40.504 -65.322 -60.039  1.00 23.15           C  
ATOM   2780  N   CYS C   5     -44.451 -68.061 -61.418  1.00 34.86           N  
ATOM   2781  CA  CYS C   5     -45.584 -68.106 -62.335  1.00 34.86           C  
ATOM   2782  C   CYS C   5     -46.880 -68.393 -61.586  1.00 34.86           C  
ATOM   2783  CB  CYS C   5     -45.360 -69.168 -63.411  1.00 34.86           C  
ATOM   2784  O   CYS C   5     -47.926 -68.600 -62.204  1.00 34.86           O  
ATOM   2785  SG  CYS C   5     -44.461 -68.562 -64.855  1.00 34.86           S  
ATOM   2786  N   GLU C   6     -47.153 -69.051 -59.959  1.00 21.87           N  
ATOM   2787  CA  GLU C   6     -47.924 -70.134 -59.356  1.00 21.87           C  
ATOM   2788  C   GLU C   6     -49.329 -69.670 -58.984  1.00 21.87           C  
ATOM   2789  CB  GLU C   6     -47.206 -70.681 -58.119  1.00 21.87           C  
ATOM   2790  O   GLU C   6     -50.300 -70.409 -59.163  1.00 21.87           O  
ATOM   2791  CG  GLU C   6     -46.498 -72.007 -58.355  1.00 21.87           C  
ATOM   2792  CD  GLU C   6     -45.745 -72.511 -57.134  1.00 21.87           C  
ATOM   2793  OE1 GLU C   6     -45.223 -73.649 -57.170  1.00 21.87           O  
ATOM   2794  OE2 GLU C   6     -45.677 -71.763 -56.134  1.00 21.87           O  
ATOM   2795  N   GLY C   7     -50.254 -68.915 -58.172  1.00 18.80           N  
ATOM   2796  CA  GLY C   7     -50.622 -69.245 -56.805  1.00 18.80           C  
ATOM   2797  C   GLY C   7     -52.065 -69.691 -56.667  1.00 18.80           C  
ATOM   2798  O   GLY C   7     -52.837 -69.619 -57.625  1.00 18.80           O  
ATOM   2799  N   GLN C   8     -53.284 -69.568 -55.172  1.00 18.05           N  
ATOM   2800  CA  GLN C   8     -53.861 -69.859 -53.864  1.00 18.05           C  
ATOM   2801  C   GLN C   8     -55.377 -69.689 -53.882  1.00 18.05           C  
ATOM   2802  CB  GLN C   8     -53.244 -68.959 -52.792  1.00 18.05           C  
ATOM   2803  O   GLN C   8     -55.925 -69.044 -54.778  1.00 18.05           O  
ATOM   2804  CG  GLN C   8     -52.262 -69.677 -51.877  1.00 18.05           C  
ATOM   2805  CD  GLN C   8     -51.496 -68.726 -50.976  1.00 18.05           C  
ATOM   2806  NE2 GLN C   8     -50.553 -69.265 -50.210  1.00 18.05           N  
ATOM   2807  OE1 GLN C   8     -51.748 -67.517 -50.970  1.00 18.05           O  
ATOM   2808  N   ALA C   9     -56.377 -68.936 -52.393  1.00 16.06           N  
ATOM   2809  CA  ALA C   9     -56.659 -69.333 -51.016  1.00 16.06           C  
ATOM   2810  C   ALA C   9     -58.023 -68.819 -50.565  1.00 16.06           C  
ATOM   2811  CB  ALA C   9     -55.566 -68.822 -50.080  1.00 16.06           C  
ATOM   2812  O   ALA C   9     -58.810 -69.562 -49.974  1.00 16.06           O  
ATOM   2813  N   PHE C  10     -58.697 -67.756 -50.040  1.00 15.36           N  
ATOM   2814  CA  PHE C  10     -59.294 -67.601 -48.719  1.00 15.36           C  
ATOM   2815  C   PHE C  10     -60.815 -67.614 -48.807  1.00 15.36           C  
ATOM   2816  CB  PHE C  10     -58.817 -66.302 -48.062  1.00 15.36           C  
ATOM   2817  O   PHE C  10     -61.381 -67.434 -49.887  1.00 15.36           O  
ATOM   2818  CG  PHE C  10     -57.564 -66.461 -47.243  1.00 15.36           C  
ATOM   2819  CD1 PHE C  10     -57.633 -66.835 -45.907  1.00 15.36           C  
ATOM   2820  CD2 PHE C  10     -56.317 -66.235 -47.811  1.00 15.36           C  
ATOM   2821  CE1 PHE C  10     -56.475 -66.983 -45.147  1.00 15.36           C  
ATOM   2822  CE2 PHE C  10     -55.155 -66.381 -47.058  1.00 15.36           C  
ATOM   2823  CZ  PHE C  10     -55.236 -66.754 -45.726  1.00 15.36           C  
ATOM   2824  N   ALA C  11     -61.986 -66.488 -47.368  1.00 13.57           N  
ATOM   2825  CA  ALA C  11     -62.231 -66.347 -45.935  1.00 13.57           C  
ATOM   2826  C   ALA C  11     -63.513 -65.563 -45.672  1.00 13.57           C  
ATOM   2827  CB  ALA C  11     -61.045 -65.666 -45.257  1.00 13.57           C  
ATOM   2828  O   ALA C  11     -64.341 -65.970 -44.854  1.00 13.57           O  
ATOM   2829  N   VAL C  12     -63.842 -64.612 -45.518  1.00 19.10           N  
ATOM   2830  CA  VAL C  12     -64.566 -64.192 -44.323  1.00 19.10           C  
ATOM   2831  C   VAL C  12     -66.068 -64.366 -44.540  1.00 19.10           C  
ATOM   2832  CB  VAL C  12     -64.248 -62.726 -43.952  1.00 19.10           C  
ATOM   2833  O   VAL C  12     -66.542 -64.349 -45.679  1.00 19.10           O  
ATOM   2834  CG1 VAL C  12     -64.702 -62.419 -42.526  1.00 19.10           C  
ATOM   2835  CG2 VAL C  12     -62.755 -62.448 -44.112  1.00 19.10           C  
ATOM   2836  N   GLY C  13     -67.070 -63.334 -43.386  1.00 14.63           N  
ATOM   2837  CA  GLY C  13     -67.285 -62.834 -42.038  1.00 14.63           C  
ATOM   2838  C   GLY C  13     -68.311 -61.719 -41.971  1.00 14.63           C  
ATOM   2839  O   GLY C  13     -69.238 -61.769 -41.160  1.00 14.63           O  
ATOM   2840  N   VAL C  14     -68.165 -59.885 -42.147  1.00 12.50           N  
ATOM   2841  CA  VAL C  14     -68.141 -58.989 -40.996  1.00 12.50           C  
ATOM   2842  C   VAL C  14     -69.395 -58.117 -40.994  1.00 12.50           C  
ATOM   2843  CB  VAL C  14     -66.876 -58.102 -40.994  1.00 12.50           C  
ATOM   2844  O   VAL C  14     -70.012 -57.903 -42.040  1.00 12.50           O  
ATOM   2845  CG1 VAL C  14     -66.997 -56.991 -39.952  1.00 12.50           C  
ATOM   2846  CG2 VAL C  14     -65.632 -58.949 -40.734  1.00 12.50           C  
ATOM   2847  N   GLU C  15     -69.268 -56.832 -40.709  1.00 17.18           N  
ATOM   2848  CA  GLU C  15     -70.039 -56.083 -39.721  1.00 17.18           C  
ATOM   2849  C   GLU C  15     -71.262 -55.427 -40.356  1.00 17.18           C  
ATOM   2850  CB  GLU C  15     -69.164 -55.023 -39.046  1.00 17.18           C  
ATOM   2851  O   GLU C  15     -71.352 -55.325 -41.581  1.00 17.18           O  
ATOM   2852  CG  GLU C  15     -68.689 -55.412 -37.654  1.00 17.18           C  
ATOM   2853  CD  GLU C  15     -67.875 -54.324 -36.972  1.00 17.18           C  
ATOM   2854  OE1 GLU C  15     -67.561 -54.466 -35.768  1.00 17.18           O  
ATOM   2855  OE2 GLU C  15     -67.551 -53.321 -37.646  1.00 17.18           O  
ATOM   2856  N   LYS C  16     -71.481 -53.652 -40.278  1.00 11.52           N  
ATOM   2857  CA  LYS C  16     -72.076 -52.804 -39.249  1.00 11.52           C  
ATOM   2858  C   LYS C  16     -73.148 -51.893 -39.840  1.00 11.52           C  
ATOM   2859  CB  LYS C  16     -71.000 -51.966 -38.557  1.00 11.52           C  
ATOM   2860  O   LYS C  16     -73.292 -51.804 -41.061  1.00 11.52           O  
ATOM   2861  CG  LYS C  16     -70.395 -52.628 -37.328  1.00 11.52           C  
ATOM   2862  CD  LYS C  16     -69.431 -51.694 -36.607  1.00 11.52           C  
ATOM   2863  CE  LYS C  16     -68.820 -52.358 -35.380  1.00 11.52           C  
ATOM   2864  NZ  LYS C  16     -67.851 -51.457 -34.688  1.00 11.52           N  
ATOM   2865  N   ASN C  17     -72.862 -50.227 -40.177  1.00 11.60           N  
ATOM   2866  CA  ASN C  17     -73.274 -49.150 -39.283  1.00 11.60           C  
ATOM   2867  C   ASN C  17     -74.269 -48.211 -39.958  1.00 11.60           C  
ATOM   2868  CB  ASN C  17     -72.056 -48.367 -38.789  1.00 11.60           C  
ATOM   2869  O   ASN C  17     -74.404 -48.220 -41.183  1.00 11.60           O  
ATOM   2870  CG  ASN C  17     -71.522 -48.888 -37.469  1.00 11.60           C  
ATOM   2871  ND2 ASN C  17     -70.330 -48.440 -37.093  1.00 11.60           N  
ATOM   2872  OD1 ASN C  17     -72.175 -49.688 -36.794  1.00 11.60           O  
ATOM   2873  N   TRP C  18     -73.899 -46.404 -40.242  1.00 11.55           N  
ATOM   2874  CA  TRP C  18     -74.443 -45.291 -39.471  1.00 11.55           C  
ATOM   2875  C   TRP C  18     -75.242 -44.349 -40.366  1.00 11.55           C  
ATOM   2876  CB  TRP C  18     -73.320 -44.521 -38.772  1.00 11.55           C  
ATOM   2877  O   TRP C  18     -75.113 -44.388 -41.591  1.00 11.55           O  
ATOM   2878  CG  TRP C  18     -73.108 -44.918 -37.342  1.00 11.55           C  
ATOM   2879  CD1 TRP C  18     -73.146 -46.183 -36.823  1.00 11.55           C  
ATOM   2880  CD2 TRP C  18     -72.829 -44.043 -36.245  1.00 11.55           C  
ATOM   2881  CE2 TRP C  18     -72.710 -44.846 -35.089  1.00 11.55           C  
ATOM   2882  CE3 TRP C  18     -72.668 -42.656 -36.126  1.00 11.55           C  
ATOM   2883  NE1 TRP C  18     -72.907 -46.146 -35.469  1.00 11.55           N  
ATOM   2884  CH2 TRP C  18     -72.283 -42.947 -33.742  1.00 11.55           C  
ATOM   2885  CZ2 TRP C  18     -72.436 -44.307 -33.830  1.00 11.55           C  
ATOM   2886  CZ3 TRP C  18     -72.396 -42.121 -34.872  1.00 11.55           C  
ATOM   2887  N   GLY C  19     -74.780 -42.595 -40.915  1.00 11.04           N  
ATOM   2888  CA  GLY C  19     -75.428 -41.404 -40.388  1.00 11.04           C  
ATOM   2889  C   GLY C  19     -76.036 -40.529 -41.468  1.00 11.04           C  
ATOM   2890  O   GLY C  19     -75.857 -40.789 -42.659  1.00 11.04           O  
ATOM   2891  N   ALA C  20     -75.543 -38.604 -41.977  1.00 12.38           N  
ATOM   2892  CA  ALA C  20     -76.274 -37.401 -41.588  1.00 12.38           C  
ATOM   2893  C   ALA C  20     -76.574 -36.525 -42.801  1.00 12.38           C  
ATOM   2894  CB  ALA C  20     -75.484 -36.611 -40.548  1.00 12.38           C  
ATOM   2895  O   ALA C  20     -75.952 -36.679 -43.855  1.00 12.38           O  
ATOM   2896  N   VAL C  21     -75.883 -34.607 -43.332  1.00 13.22           N  
ATOM   2897  CA  VAL C  21     -76.560 -33.346 -43.046  1.00 13.22           C  
ATOM   2898  C   VAL C  21     -76.670 -32.518 -44.324  1.00 13.22           C  
ATOM   2899  CB  VAL C  21     -75.824 -32.542 -41.951  1.00 13.22           C  
ATOM   2900  O   VAL C  21     -75.887 -32.700 -45.259  1.00 13.22           O  
ATOM   2901  CG1 VAL C  21     -76.360 -31.114 -41.878  1.00 13.22           C  
ATOM   2902  CG2 VAL C  21     -75.959 -33.237 -40.598  1.00 13.22           C  
ATOM   2903  N   VAL C  22     -76.390 -30.554 -44.722  1.00 15.01           N  
ATOM   2904  CA  VAL C  22     -77.382 -29.491 -44.853  1.00 15.01           C  
ATOM   2905  C   VAL C  22     -77.023 -28.591 -46.033  1.00 15.01           C  
ATOM   2906  CB  VAL C  22     -77.493 -28.655 -43.559  1.00 15.01           C  
ATOM   2907  O   VAL C  22     -75.876 -28.582 -46.488  1.00 15.01           O  
ATOM   2908  CG1 VAL C  22     -78.505 -27.524 -43.731  1.00 15.01           C  
ATOM   2909  CG2 VAL C  22     -77.878 -29.547 -42.380  1.00 15.01           C  
ATOM   2910  N   ARG C  23     -76.623 -26.593 -46.337  1.00 15.13           N  
ATOM   2911  CA  ARG C  23     -77.507 -25.455 -46.571  1.00 15.13           C  
ATOM   2912  C   ARG C  23     -76.940 -24.534 -47.646  1.00 15.13           C  
ATOM   2913  CB  ARG C  23     -77.731 -24.673 -45.275  1.00 15.13           C  
ATOM   2914  O   ARG C  23     -77.637 -24.179 -48.598  1.00 15.13           O  
ATOM   2915  CG  ARG C  23     -78.864 -25.214 -44.418  1.00 15.13           C  
ATOM   2916  CD  ARG C  23     -79.166 -24.299 -43.239  1.00 15.13           C  
ATOM   2917  NE  ARG C  23     -80.278 -24.801 -42.437  1.00 15.13           N  
ATOM   2918  NH1 ARG C  23     -80.072 -23.207 -40.778  1.00 15.13           N  
ATOM   2919  NH2 ARG C  23     -81.706 -24.808 -40.639  1.00 15.13           N  
ATOM   2920  CZ  ARG C  23     -80.683 -24.271 -41.287  1.00 15.13           C  
ATOM   2921  N   SER C  24     -76.139 -22.711 -47.794  1.00 15.32           N  
ATOM   2922  CA  SER C  24     -76.729 -21.376 -47.806  1.00 15.32           C  
ATOM   2923  C   SER C  24     -76.131 -20.518 -48.916  1.00 15.32           C  
ATOM   2924  CB  SER C  24     -76.529 -20.688 -46.455  1.00 15.32           C  
ATOM   2925  O   SER C  24     -75.093 -20.863 -49.485  1.00 15.32           O  
ATOM   2926  OG  SER C  24     -77.394 -21.240 -45.477  1.00 15.32           O  
ATOM   2927  N   PRO C  25     -75.145 -18.821 -49.076  1.00 15.15           N  
ATOM   2928  CA  PRO C  25     -75.478 -17.395 -49.039  1.00 15.15           C  
ATOM   2929  C   PRO C  25     -74.815 -16.605 -50.166  1.00 15.15           C  
ATOM   2930  CB  PRO C  25     -74.951 -16.945 -47.674  1.00 15.15           C  
ATOM   2931  O   PRO C  25     -73.880 -17.097 -50.803  1.00 15.15           O  
ATOM   2932  CG  PRO C  25     -74.133 -18.096 -47.182  1.00 15.15           C  
ATOM   2933  CD  PRO C  25     -74.202 -19.199 -48.199  1.00 15.15           C  
ATOM   2934  N   GLU C  26     -73.678 -15.113 -50.341  1.00 15.90           N  
ATOM   2935  CA  GLU C  26     -73.943 -13.679 -50.395  1.00 15.90           C  
ATOM   2936  C   GLU C  26     -73.177 -13.019 -51.539  1.00 15.90           C  
ATOM   2937  CB  GLU C  26     -73.578 -13.013 -49.066  1.00 15.90           C  
ATOM   2938  O   GLU C  26     -73.753 -12.263 -52.324  1.00 15.90           O  
ATOM   2939  CG  GLU C  26     -74.740 -12.915 -48.088  1.00 15.90           C  
ATOM   2940  CD  GLU C  26     -74.468 -11.976 -46.924  1.00 15.90           C  
ATOM   2941  OE1 GLU C  26     -75.408 -11.675 -46.154  1.00 15.90           O  
ATOM   2942  OE2 GLU C  26     -73.305 -11.536 -46.782  1.00 15.90           O  
ATOM   2943  N   GLY C  27     -71.595 -11.980 -51.783  1.00 16.02           N  
ATOM   2944  CA  GLY C  27     -71.163 -10.607 -51.578  1.00 16.02           C  
ATOM   2945  C   GLY C  27     -70.647  -9.949 -52.843  1.00 16.02           C  
ATOM   2946  O   GLY C  27     -70.454 -10.616 -53.862  1.00 16.02           O  
ATOM   2947  N   THR C  28     -69.305  -8.521 -53.201  1.00 17.24           N  
ATOM   2948  CA  THR C  28     -69.255  -7.070 -53.345  1.00 17.24           C  
ATOM   2949  C   THR C  28     -68.392  -6.675 -54.539  1.00 17.24           C  
ATOM   2950  CB  THR C  28     -68.711  -6.401 -52.070  1.00 17.24           C  
ATOM   2951  O   THR C  28     -68.805  -5.863 -55.370  1.00 17.24           O  
ATOM   2952  CG2 THR C  28     -69.503  -5.143 -51.727  1.00 17.24           C  
ATOM   2953  OG1 THR C  28     -68.803  -7.322 -50.976  1.00 17.24           O  
ATOM   2954  N   PRO C  29     -66.813  -5.959 -54.754  1.00 17.59           N  
ATOM   2955  CA  PRO C  29     -66.133  -4.667 -54.872  1.00 17.59           C  
ATOM   2956  C   PRO C  29     -65.625  -4.394 -56.286  1.00 17.59           C  
ATOM   2957  CB  PRO C  29     -64.967  -4.791 -53.887  1.00 17.59           C  
ATOM   2958  O   PRO C  29     -65.465  -5.325 -57.079  1.00 17.59           O  
ATOM   2959  CG  PRO C  29     -65.090  -6.169 -53.321  1.00 17.59           C  
ATOM   2960  CD  PRO C  29     -66.215  -6.874 -54.023  1.00 17.59           C  
ATOM   2961  N   GLN C  30     -64.271  -3.143 -56.917  1.00 21.92           N  
ATOM   2962  CA  GLN C  30     -64.461  -1.892 -57.643  1.00 21.92           C  
ATOM   2963  C   GLN C  30     -63.624  -1.863 -58.919  1.00 21.92           C  
ATOM   2964  CB  GLN C  30     -64.106  -0.697 -56.756  1.00 21.92           C  
ATOM   2965  O   GLN C  30     -63.894  -1.074 -59.827  1.00 21.92           O  
ATOM   2966  CG  GLN C  30     -65.312  -0.038 -56.101  1.00 21.92           C  
ATOM   2967  CD  GLN C  30     -64.924   1.035 -55.101  1.00 21.92           C  
ATOM   2968  NE2 GLN C  30     -65.915   1.762 -54.596  1.00 21.92           N  
ATOM   2969  OE1 GLN C  30     -63.743   1.209 -54.785  1.00 21.92           O  
ATOM   2970  N   LYS C  31     -62.437  -2.272 -59.144  1.00 18.79           N  
ATOM   2971  CA  LYS C  31     -61.190  -1.717 -59.664  1.00 18.79           C  
ATOM   2972  C   LYS C  31     -61.223  -1.622 -61.186  1.00 18.79           C  
ATOM   2973  CB  LYS C  31     -59.998  -2.565 -59.217  1.00 18.79           C  
ATOM   2974  O   LYS C  31     -60.656  -2.470 -61.879  1.00 18.79           O  
ATOM   2975  CG  LYS C  31     -59.062  -1.856 -58.249  1.00 18.79           C  
ATOM   2976  CD  LYS C  31     -57.921  -2.765 -57.808  1.00 18.79           C  
ATOM   2977  CE  LYS C  31     -56.996  -2.064 -56.823  1.00 18.79           C  
ATOM   2978  NZ  LYS C  31     -55.883  -2.954 -56.378  1.00 18.79           N  
ATOM   2979  N   ILE C  32     -61.878  -0.880 -61.993  1.00 23.24           N  
ATOM   2980  CA  ILE C  32     -62.002  -1.763 -63.148  1.00 23.24           C  
ATOM   2981  C   ILE C  32     -60.842  -1.518 -64.110  1.00 23.24           C  
ATOM   2982  CB  ILE C  32     -63.351  -1.560 -63.872  1.00 23.24           C  
ATOM   2983  O   ILE C  32     -60.553  -0.374 -64.467  1.00 23.24           O  
ATOM   2984  CG1 ILE C  32     -64.517  -1.880 -62.929  1.00 23.24           C  
ATOM   2985  CG2 ILE C  32     -63.419  -2.419 -65.138  1.00 23.24           C  
ATOM   2986  CD1 ILE C  32     -65.890  -1.597 -63.524  1.00 23.24           C  
ATOM   2987  N   ARG C  33     -60.100  -2.575 -64.238  1.00 18.32           N  
ATOM   2988  CA  ARG C  33     -58.909  -3.238 -64.759  1.00 18.32           C  
ATOM   2989  C   ARG C  33     -58.817  -3.091 -66.274  1.00 18.32           C  
ATOM   2990  CB  ARG C  33     -58.907  -4.720 -64.376  1.00 18.32           C  
ATOM   2991  O   ARG C  33     -58.358  -4.002 -66.965  1.00 18.32           O  
ATOM   2992  CG  ARG C  33     -58.049  -5.042 -63.162  1.00 18.32           C  
ATOM   2993  CD  ARG C  33     -58.075  -6.528 -62.832  1.00 18.32           C  
ATOM   2994  NE  ARG C  33     -57.356  -6.817 -61.594  1.00 18.32           N  
ATOM   2995  NH1 ARG C  33     -57.999  -9.034 -61.496  1.00 18.32           N  
ATOM   2996  NH2 ARG C  33     -56.650  -8.153 -59.865  1.00 18.32           N  
ATOM   2997  CZ  ARG C  33     -57.337  -8.000 -60.988  1.00 18.32           C  
ATOM   2998  N   GLN C  34     -58.607  -1.596 -66.876  1.00 18.25           N  
ATOM   2999  CA  GLN C  34     -59.187  -1.762 -68.204  1.00 18.25           C  
ATOM   3000  C   GLN C  34     -58.108  -2.058 -69.242  1.00 18.25           C  
ATOM   3001  CB  GLN C  34     -59.975  -0.514 -68.607  1.00 18.25           C  
ATOM   3002  O   GLN C  34     -58.412  -2.266 -70.419  1.00 18.25           O  
ATOM   3003  CG  GLN C  34     -61.485  -0.684 -68.512  1.00 18.25           C  
ATOM   3004  CD  GLN C  34     -62.239   0.602 -68.798  1.00 18.25           C  
ATOM   3005  NE2 GLN C  34     -63.563   0.547 -68.701  1.00 18.25           N  
ATOM   3006  OE1 GLN C  34     -61.636   1.636 -69.101  1.00 18.25           O  
ATOM   3007  N   LEU C  35     -56.776  -2.087 -68.938  1.00 18.37           N  
ATOM   3008  CA  LEU C  35     -56.233  -1.537 -70.175  1.00 18.37           C  
ATOM   3009  C   LEU C  35     -56.633  -2.394 -71.372  1.00 18.37           C  
ATOM   3010  CB  LEU C  35     -54.708  -1.435 -70.092  1.00 18.37           C  
ATOM   3011  O   LEU C  35     -57.035  -3.548 -71.208  1.00 18.37           O  
ATOM   3012  CG  LEU C  35     -54.146  -0.135 -69.515  1.00 18.37           C  
ATOM   3013  CD1 LEU C  35     -52.793  -0.388 -68.857  1.00 18.37           C  
ATOM   3014  CD2 LEU C  35     -54.026   0.926 -70.604  1.00 18.37           C  
ATOM   3015  N   ILE C  36     -55.816  -2.116 -72.684  1.00 18.35           N  
ATOM   3016  CA  ILE C  36     -56.310  -2.412 -74.024  1.00 18.35           C  
ATOM   3017  C   ILE C  36     -55.931  -3.840 -74.410  1.00 18.35           C  
ATOM   3018  CB  ILE C  36     -55.758  -1.411 -75.064  1.00 18.35           C  
ATOM   3019  O   ILE C  36     -56.392  -4.358 -75.430  1.00 18.35           O  
ATOM   3020  CG1 ILE C  36     -56.190   0.017 -74.711  1.00 18.35           C  
ATOM   3021  CG2 ILE C  36     -56.218  -1.790 -76.475  1.00 18.35           C  
ATOM   3022  CD1 ILE C  36     -55.569   1.087 -75.598  1.00 18.35           C  
ATOM   3023  N   ASP C  37     -55.211  -4.808 -73.925  1.00 20.30           N  
ATOM   3024  CA  ASP C  37     -54.551  -5.374 -75.097  1.00 20.30           C  
ATOM   3025  C   ASP C  37     -55.547  -5.604 -76.231  1.00 20.30           C  
ATOM   3026  CB  ASP C  37     -53.851  -6.686 -74.737  1.00 20.30           C  
ATOM   3027  O   ASP C  37     -56.599  -6.212 -76.026  1.00 20.30           O  
ATOM   3028  CG  ASP C  37     -52.413  -6.489 -74.292  1.00 20.30           C  
ATOM   3029  OD1 ASP C  37     -51.863  -5.382 -74.479  1.00 20.30           O  
ATOM   3030  OD2 ASP C  37     -51.823  -7.450 -73.752  1.00 20.30           O  
ATOM   3031  N   GLU C  38     -55.059  -5.112 -77.219  1.00 18.10           N  
ATOM   3032  CA  GLU C  38     -55.916  -5.580 -78.305  1.00 18.10           C  
ATOM   3033  C   GLU C  38     -55.592  -7.024 -78.680  1.00 18.10           C  
ATOM   3034  CB  GLU C  38     -55.775  -4.674 -79.530  1.00 18.10           C  
ATOM   3035  O   GLU C  38     -56.496  -7.829 -78.908  1.00 18.10           O  
ATOM   3036  CG  GLU C  38     -56.905  -3.666 -79.683  1.00 18.10           C  
ATOM   3037  CD  GLU C  38     -56.728  -2.743 -80.879  1.00 18.10           C  
ATOM   3038  OE1 GLU C  38     -57.624  -1.908 -81.138  1.00 18.10           O  
ATOM   3039  OE2 GLU C  38     -55.685  -2.857 -81.561  1.00 18.10           O  
ATOM   3040  N   GLY C  39     -54.308  -7.913 -79.606  1.00 26.88           N  
ATOM   3041  CA  GLY C  39     -54.911  -7.764 -80.921  1.00 26.88           C  
ATOM   3042  C   GLY C  39     -56.427  -7.778 -80.888  1.00 26.88           C  
ATOM   3043  O   GLY C  39     -57.071  -6.781 -81.220  1.00 26.88           O  
ATOM   3044  N   ILE C  40     -57.036  -8.829 -81.358  1.00 25.07           N  
ATOM   3045  CA  ILE C  40     -57.749  -9.381 -82.505  1.00 25.07           C  
ATOM   3046  C   ILE C  40     -59.053 -10.024 -82.040  1.00 25.07           C  
ATOM   3047  CB  ILE C  40     -56.884 -10.410 -83.266  1.00 25.07           C  
ATOM   3048  O   ILE C  40     -60.126  -9.719 -82.568  1.00 25.07           O  
ATOM   3049  CG1 ILE C  40     -55.577  -9.765 -83.739  1.00 25.07           C  
ATOM   3050  CG2 ILE C  40     -57.662 -11.000 -84.447  1.00 25.07           C  
ATOM   3051  CD1 ILE C  40     -54.569 -10.753 -84.309  1.00 25.07           C  
ATOM   3052  N   ALA C  41     -58.993 -11.379 -81.931  1.00 26.12           N  
ATOM   3053  CA  ALA C  41     -60.203 -12.194 -82.003  1.00 26.12           C  
ATOM   3054  C   ALA C  41     -61.032 -12.060 -80.729  1.00 26.12           C  
ATOM   3055  CB  ALA C  41     -59.845 -13.658 -82.250  1.00 26.12           C  
ATOM   3056  O   ALA C  41     -62.237 -11.804 -80.789  1.00 26.12           O  
ATOM   3057  N   PRO C  42     -60.630 -12.991 -79.613  1.00 23.59           N  
ATOM   3058  CA  PRO C  42     -61.389 -13.382 -78.422  1.00 23.59           C  
ATOM   3059  C   PRO C  42     -61.157 -12.443 -77.240  1.00 23.59           C  
ATOM   3060  CB  PRO C  42     -60.864 -14.786 -78.115  1.00 23.59           C  
ATOM   3061  O   PRO C  42     -60.021 -12.039 -76.982  1.00 23.59           O  
ATOM   3062  CG  PRO C  42     -59.631 -14.924 -78.949  1.00 23.59           C  
ATOM   3063  CD  PRO C  42     -59.468 -13.677 -79.769  1.00 23.59           C  
ATOM   3064  N   GLU C  43     -61.997 -11.724 -76.024  1.00 40.27           N  
ATOM   3065  CA  GLU C  43     -63.126 -12.198 -76.820  1.00 40.27           C  
ATOM   3066  C   GLU C  43     -62.756 -12.302 -78.296  1.00 40.27           C  
ATOM   3067  CB  GLU C  43     -64.334 -11.273 -76.644  1.00 40.27           C  
ATOM   3068  O   GLU C  43     -62.059 -11.435 -78.830  1.00 40.27           O  
ATOM   3069  CG  GLU C  43     -65.289 -11.713 -75.544  1.00 40.27           C  
ATOM   3070  CD  GLU C  43     -66.737 -11.342 -75.823  1.00 40.27           C  
ATOM   3071  OE1 GLU C  43     -67.646 -11.921 -75.186  1.00 40.27           O  
ATOM   3072  OE2 GLU C  43     -66.964 -10.466 -76.687  1.00 40.27           O  
ATOM   3073  N   GLU C  44     -61.849 -10.813 -77.390  1.00 30.27           N  
ATOM   3074  CA  GLU C  44     -61.909  -9.390 -77.070  1.00 30.27           C  
ATOM   3075  C   GLU C  44     -60.549  -8.869 -76.615  1.00 30.27           C  
ATOM   3076  CB  GLU C  44     -62.962  -9.124 -75.991  1.00 30.27           C  
ATOM   3077  O   GLU C  44     -59.791  -9.587 -75.959  1.00 30.27           O  
ATOM   3078  CG  GLU C  44     -64.303  -8.663 -76.541  1.00 30.27           C  
ATOM   3079  CD  GLU C  44     -65.238  -8.124 -75.470  1.00 30.27           C  
ATOM   3080  OE1 GLU C  44     -66.293  -7.548 -75.819  1.00 30.27           O  
ATOM   3081  OE2 GLU C  44     -64.911  -8.278 -74.272  1.00 30.27           O  
ATOM   3082  N   GLY C  45     -59.526  -7.388 -76.600  1.00 24.38           N  
ATOM   3083  CA  GLY C  45     -58.217  -7.055 -77.137  1.00 24.38           C  
ATOM   3084  C   GLY C  45     -57.207  -6.692 -76.065  1.00 24.38           C  
ATOM   3085  O   GLY C  45     -56.007  -6.611 -76.337  1.00 24.38           O  
ATOM   3086  N   GLY C  46     -56.926  -5.896 -74.733  1.00 21.03           N  
ATOM   3087  CA  GLY C  46     -56.164  -4.733 -74.305  1.00 21.03           C  
ATOM   3088  C   GLY C  46     -54.926  -5.093 -73.506  1.00 21.03           C  
ATOM   3089  O   GLY C  46     -54.699  -6.264 -73.196  1.00 21.03           O  
ATOM   3090  N   VAL C  47     -54.039  -3.932 -72.754  1.00 20.85           N  
ATOM   3091  CA  VAL C  47     -52.719  -3.424 -72.396  1.00 20.85           C  
ATOM   3092  C   VAL C  47     -52.393  -3.800 -70.953  1.00 20.85           C  
ATOM   3093  CB  VAL C  47     -52.631  -1.892 -72.580  1.00 20.85           C  
ATOM   3094  O   VAL C  47     -51.367  -3.382 -70.411  1.00 20.85           O  
ATOM   3095  CG1 VAL C  47     -51.916  -1.545 -73.885  1.00 20.85           C  
ATOM   3096  CG2 VAL C  47     -54.026  -1.271 -72.550  1.00 20.85           C  
ATOM   3097  N   ASP C  48     -52.855  -4.687 -70.070  1.00 21.58           N  
ATOM   3098  CA  ASP C  48     -52.916  -4.133 -68.721  1.00 21.58           C  
ATOM   3099  C   ASP C  48     -51.608  -4.373 -67.970  1.00 21.58           C  
ATOM   3100  CB  ASP C  48     -54.087  -4.737 -67.945  1.00 21.58           C  
ATOM   3101  O   ASP C  48     -51.302  -5.506 -67.592  1.00 21.58           O  
ATOM   3102  CG  ASP C  48     -55.414  -4.066 -68.257  1.00 21.58           C  
ATOM   3103  OD1 ASP C  48     -55.436  -2.839 -68.494  1.00 21.58           O  
ATOM   3104  OD2 ASP C  48     -56.446  -4.771 -68.262  1.00 21.58           O  
ATOM   3105  N   ALA C  49     -50.476  -3.595 -68.078  1.00 22.59           N  
ATOM   3106  CA  ALA C  49     -49.129  -4.077 -67.785  1.00 22.59           C  
ATOM   3107  C   ALA C  49     -48.888  -4.152 -66.280  1.00 22.59           C  
ATOM   3108  CB  ALA C  49     -48.086  -3.177 -68.444  1.00 22.59           C  
ATOM   3109  O   ALA C  49     -47.805  -4.541 -65.837  1.00 22.59           O  
ATOM   3110  N   LYS C  50     -49.564  -3.495 -65.398  1.00 20.64           N  
ATOM   3111  CA  LYS C  50     -48.798  -2.699 -64.443  1.00 20.64           C  
ATOM   3112  C   LYS C  50     -47.998  -3.592 -63.499  1.00 20.64           C  
ATOM   3113  CB  LYS C  50     -49.726  -1.786 -63.640  1.00 20.64           C  
ATOM   3114  O   LYS C  50     -46.798  -3.385 -63.309  1.00 20.64           O  
ATOM   3115  CG  LYS C  50     -49.635  -0.317 -64.026  1.00 20.64           C  
ATOM   3116  CD  LYS C  50     -50.550   0.545 -63.165  1.00 20.64           C  
ATOM   3117  CE  LYS C  50     -50.503   2.007 -63.588  1.00 20.64           C  
ATOM   3118  NZ  LYS C  50     -51.382   2.859 -62.733  1.00 20.64           N  
ATOM   3119  N   ASP C  51     -48.634  -4.076 -62.362  1.00 19.19           N  
ATOM   3120  CA  ASP C  51     -48.346  -3.538 -61.036  1.00 19.19           C  
ATOM   3121  C   ASP C  51     -47.451  -4.486 -60.241  1.00 19.19           C  
ATOM   3122  CB  ASP C  51     -49.644  -3.275 -60.270  1.00 19.19           C  
ATOM   3123  O   ASP C  51     -46.807  -4.075 -59.274  1.00 19.19           O  
ATOM   3124  CG  ASP C  51     -50.086  -1.823 -60.333  1.00 19.19           C  
ATOM   3125  OD1 ASP C  51     -49.270  -0.953 -60.707  1.00 19.19           O  
ATOM   3126  OD2 ASP C  51     -51.259  -1.546 -60.003  1.00 19.19           O  
ATOM   3127  N   THR C  52     -47.573  -5.828 -60.235  1.00 20.73           N  
ATOM   3128  CA  THR C  52     -48.003  -6.212 -58.895  1.00 20.73           C  
ATOM   3129  C   THR C  52     -46.804  -6.353 -57.962  1.00 20.73           C  
ATOM   3130  CB  THR C  52     -48.796  -7.532 -58.920  1.00 20.73           C  
ATOM   3131  O   THR C  52     -45.739  -6.815 -58.377  1.00 20.73           O  
ATOM   3132  CG2 THR C  52     -49.864  -7.552 -57.831  1.00 20.73           C  
ATOM   3133  OG1 THR C  52     -49.429  -7.679 -60.197  1.00 20.73           O  
ATOM   3134  N   SER C  53     -46.952  -6.556 -56.593  1.00 20.38           N  
ATOM   3135  CA  SER C  53     -46.570  -6.008 -55.296  1.00 20.38           C  
ATOM   3136  C   SER C  53     -45.418  -6.795 -54.680  1.00 20.38           C  
ATOM   3137  CB  SER C  53     -47.765  -6.007 -54.342  1.00 20.38           C  
ATOM   3138  O   SER C  53     -44.405  -6.214 -54.284  1.00 20.38           O  
ATOM   3139  OG  SER C  53     -47.955  -7.291 -53.772  1.00 20.38           O  
ATOM   3140  N   ALA C  54     -45.641  -7.874 -53.796  1.00 20.98           N  
ATOM   3141  CA  ALA C  54     -45.402  -7.712 -52.364  1.00 20.98           C  
ATOM   3142  C   ALA C  54     -44.071  -8.336 -51.955  1.00 20.98           C  
ATOM   3143  CB  ALA C  54     -46.545  -8.330 -51.561  1.00 20.98           C  
ATOM   3144  O   ALA C  54     -43.442  -9.044 -52.745  1.00 20.98           O  
ATOM   3145  N   THR C  55     -43.948  -9.243 -50.792  1.00 19.93           N  
ATOM   3146  CA  THR C  55     -43.388  -9.111 -49.451  1.00 19.93           C  
ATOM   3147  C   THR C  55     -42.172 -10.018 -49.281  1.00 19.93           C  
ATOM   3148  CB  THR C  55     -44.436  -9.445 -48.373  1.00 19.93           C  
ATOM   3149  O   THR C  55     -41.112  -9.568 -48.841  1.00 19.93           O  
ATOM   3150  CG2 THR C  55     -44.157  -8.684 -47.081  1.00 19.93           C  
ATOM   3151  OG1 THR C  55     -45.737  -9.087 -48.853  1.00 19.93           O  
ATOM   3152  N   SER C  56     -42.215 -11.386 -48.771  1.00 19.41           N  
ATOM   3153  CA  SER C  56     -41.690 -11.734 -47.455  1.00 19.41           C  
ATOM   3154  C   SER C  56     -40.301 -12.353 -47.560  1.00 19.41           C  
ATOM   3155  CB  SER C  56     -42.635 -12.699 -46.738  1.00 19.41           C  
ATOM   3156  O   SER C  56     -39.929 -12.883 -48.609  1.00 19.41           O  
ATOM   3157  OG  SER C  56     -42.874 -13.850 -47.530  1.00 19.41           O  
ATOM   3158  N   GLN C  57     -39.449 -12.463 -46.439  1.00 21.94           N  
ATOM   3159  CA  GLN C  57     -38.052 -12.191 -46.116  1.00 21.94           C  
ATOM   3160  C   GLN C  57     -37.189 -13.433 -46.316  1.00 21.94           C  
ATOM   3161  CB  GLN C  57     -37.922 -11.688 -44.678  1.00 21.94           C  
ATOM   3162  O   GLN C  57     -36.142 -13.370 -46.965  1.00 21.94           O  
ATOM   3163  CG  GLN C  57     -38.018 -10.174 -44.544  1.00 21.94           C  
ATOM   3164  CD  GLN C  57     -37.752  -9.691 -43.131  1.00 21.94           C  
ATOM   3165  NE2 GLN C  57     -37.794  -8.377 -42.936  1.00 21.94           N  
ATOM   3166  OE1 GLN C  57     -37.510 -10.491 -42.222  1.00 21.94           O  
ATOM   3167  N   SER C  58     -37.288 -14.433 -45.292  1.00 22.51           N  
ATOM   3168  CA  SER C  58     -36.178 -14.792 -44.416  1.00 22.51           C  
ATOM   3169  C   SER C  58     -35.409 -15.991 -44.961  1.00 22.51           C  
ATOM   3170  CB  SER C  58     -36.685 -15.100 -43.006  1.00 22.51           C  
ATOM   3171  O   SER C  58     -36.011 -16.967 -45.414  1.00 22.51           O  
ATOM   3172  OG  SER C  58     -36.910 -16.490 -42.844  1.00 22.51           O  
ATOM   3173  N   VAL C  59     -34.119 -15.831 -45.201  1.00 25.37           N  
ATOM   3174  CA  VAL C  59     -32.983 -16.473 -45.854  1.00 25.37           C  
ATOM   3175  C   VAL C  59     -32.576 -17.721 -45.075  1.00 25.37           C  
ATOM   3176  CB  VAL C  59     -31.783 -15.509 -45.983  1.00 25.37           C  
ATOM   3177  O   VAL C  59     -31.438 -18.184 -45.182  1.00 25.37           O  
ATOM   3178  CG1 VAL C  59     -31.042 -15.740 -47.299  1.00 25.37           C  
ATOM   3179  CG2 VAL C  59     -32.250 -14.058 -45.877  1.00 25.37           C  
ATOM   3180  N   ASN C  60     -33.565 -18.496 -44.632  1.00 23.74           N  
ATOM   3181  CA  ASN C  60     -33.203 -19.349 -43.505  1.00 23.74           C  
ATOM   3182  C   ASN C  60     -32.131 -20.364 -43.893  1.00 23.74           C  
ATOM   3183  CB  ASN C  60     -34.439 -20.066 -42.956  1.00 23.74           C  
ATOM   3184  O   ASN C  60     -32.409 -21.321 -44.617  1.00 23.74           O  
ATOM   3185  CG  ASN C  60     -35.083 -19.319 -41.805  1.00 23.74           C  
ATOM   3186  ND2 ASN C  60     -36.283 -19.739 -41.423  1.00 23.74           N  
ATOM   3187  OD1 ASN C  60     -34.507 -18.372 -41.263  1.00 23.74           O  
ATOM   3188  N   GLY C  61     -30.968 -19.844 -44.210  1.00 26.59           N  
ATOM   3189  CA  GLY C  61     -29.846 -20.666 -44.635  1.00 26.59           C  
ATOM   3190  C   GLY C  61     -29.493 -21.755 -43.639  1.00 26.59           C  
ATOM   3191  O   GLY C  61     -29.424 -21.503 -42.434  1.00 26.59           O  
ATOM   3192  N   SER C  62     -30.012 -22.870 -43.667  1.00 30.68           N  
ATOM   3193  CA  SER C  62     -29.967 -23.876 -42.610  1.00 30.68           C  
ATOM   3194  C   SER C  62     -28.529 -24.233 -42.248  1.00 30.68           C  
ATOM   3195  CB  SER C  62     -30.721 -25.136 -43.037  1.00 30.68           C  
ATOM   3196  O   SER C  62     -27.753 -24.657 -43.107  1.00 30.68           O  
ATOM   3197  OG  SER C  62     -31.347 -25.749 -41.923  1.00 30.68           O  
ATOM   3198  N   PRO C  63     -27.976 -23.640 -41.087  1.00 29.69           N  
ATOM   3199  CA  PRO C  63     -26.638 -23.697 -40.494  1.00 29.69           C  
ATOM   3200  C   PRO C  63     -26.166 -25.126 -40.237  1.00 29.69           C  
ATOM   3201  CB  PRO C  63     -26.803 -22.932 -39.178  1.00 29.69           C  
ATOM   3202  O   PRO C  63     -26.968 -25.988 -39.867  1.00 29.69           O  
ATOM   3203  CG  PRO C  63     -28.266 -22.641 -39.086  1.00 29.69           C  
ATOM   3204  CD  PRO C  63     -28.943 -23.209 -40.301  1.00 29.69           C  
ATOM   3205  N   GLN C  64     -25.238 -25.659 -40.954  1.00 30.34           N  
ATOM   3206  CA  GLN C  64     -24.556 -26.936 -40.773  1.00 30.34           C  
ATOM   3207  C   GLN C  64     -24.138 -27.136 -39.319  1.00 30.34           C  
ATOM   3208  CB  GLN C  64     -23.333 -27.026 -41.688  1.00 30.34           C  
ATOM   3209  O   GLN C  64     -23.477 -26.276 -38.734  1.00 30.34           O  
ATOM   3210  CG  GLN C  64     -23.355 -28.224 -42.627  1.00 30.34           C  
ATOM   3211  CD  GLN C  64     -22.345 -28.106 -43.753  1.00 30.34           C  
ATOM   3212  NE2 GLN C  64     -22.215 -29.163 -44.547  1.00 30.34           N  
ATOM   3213  OE1 GLN C  64     -21.687 -27.072 -43.908  1.00 30.34           O  
ATOM   3214  N   ALA C  65     -24.945 -27.747 -38.450  1.00 33.40           N  
ATOM   3215  CA  ALA C  65     -24.754 -28.036 -37.031  1.00 33.40           C  
ATOM   3216  C   ALA C  65     -23.330 -28.513 -36.755  1.00 33.40           C  
ATOM   3217  CB  ALA C  65     -25.762 -29.081 -36.560  1.00 33.40           C  
ATOM   3218  O   ALA C  65     -22.837 -29.429 -37.417  1.00 33.40           O  
ATOM   3219  N   GLU C  66     -22.400 -27.714 -36.349  1.00 37.79           N  
ATOM   3220  CA  GLU C  66     -21.052 -27.907 -35.822  1.00 37.79           C  
ATOM   3221  C   GLU C  66     -21.017 -29.037 -34.797  1.00 37.79           C  
ATOM   3222  CB  GLU C  66     -20.530 -26.611 -35.195  1.00 37.79           C  
ATOM   3223  O   GLU C  66     -21.819 -29.058 -33.861  1.00 37.79           O  
ATOM   3224  CG  GLU C  66     -19.907 -25.651 -36.197  1.00 37.79           C  
ATOM   3225  CD  GLU C  66     -18.888 -24.710 -35.573  1.00 37.79           C  
ATOM   3226  OE1 GLU C  66     -18.064 -24.129 -36.315  1.00 37.79           O  
ATOM   3227  OE2 GLU C  66     -18.914 -24.553 -34.332  1.00 37.79           O  
ATOM   3228  N   GLN C  67     -20.640 -30.260 -35.002  1.00 36.97           N  
ATOM   3229  CA  GLN C  67     -20.548 -31.483 -34.212  1.00 36.97           C  
ATOM   3230  C   GLN C  67     -19.964 -31.202 -32.830  1.00 36.97           C  
ATOM   3231  CB  GLN C  67     -19.700 -32.529 -34.937  1.00 36.97           C  
ATOM   3232  O   GLN C  67     -18.855 -30.677 -32.714  1.00 36.97           O  
ATOM   3233  CG  GLN C  67     -20.515 -33.527 -35.747  1.00 36.97           C  
ATOM   3234  CD  GLN C  67     -19.655 -34.591 -36.405  1.00 36.97           C  
ATOM   3235  NE2 GLN C  67     -20.294 -35.644 -36.904  1.00 36.97           N  
ATOM   3236  OE1 GLN C  67     -18.428 -34.466 -36.464  1.00 36.97           O  
ATOM   3237  N   PRO C  68     -20.726 -30.908 -31.780  1.00 40.87           N  
ATOM   3238  CA  PRO C  68     -20.292 -30.827 -30.383  1.00 40.87           C  
ATOM   3239  C   PRO C  68     -19.159 -31.797 -30.059  1.00 40.87           C  
ATOM   3240  CB  PRO C  68     -21.558 -31.185 -29.600  1.00 40.87           C  
ATOM   3241  O   PRO C  68     -18.597 -31.752 -28.961  1.00 40.87           O  
ATOM   3242  CG  PRO C  68     -22.536 -31.631 -30.638  1.00 40.87           C  
ATOM   3243  CD  PRO C  68     -21.918 -31.433 -31.992  1.00 40.87           C  
ATOM   3244  N   SER C  69     -19.023 -33.086 -30.672  1.00 49.71           N  
ATOM   3245  CA  SER C  69     -18.108 -34.161 -30.305  1.00 49.71           C  
ATOM   3246  C   SER C  69     -16.655 -33.706 -30.392  1.00 49.71           C  
ATOM   3247  CB  SER C  69     -18.324 -35.379 -31.204  1.00 49.71           C  
ATOM   3248  O   SER C  69     -15.760 -34.363 -29.858  1.00 49.71           O  
ATOM   3249  OG  SER C  69     -18.396 -34.993 -32.566  1.00 49.71           O  
ATOM   3250  N   LEU C  70     -16.315 -32.432 -30.782  1.00 66.13           N  
ATOM   3251  CA  LEU C  70     -14.933 -31.998 -30.953  1.00 66.13           C  
ATOM   3252  C   LEU C  70     -14.385 -31.405 -29.659  1.00 66.13           C  
ATOM   3253  CB  LEU C  70     -14.829 -30.970 -32.083  1.00 66.13           C  
ATOM   3254  O   LEU C  70     -13.210 -31.591 -29.334  1.00 66.13           O  
ATOM   3255  CG  LEU C  70     -14.108 -31.427 -33.352  1.00 66.13           C  
ATOM   3256  CD1 LEU C  70     -15.078 -31.464 -34.529  1.00 66.13           C  
ATOM   3257  CD2 LEU C  70     -12.926 -30.512 -33.655  1.00 66.13           C  
ATOM   3258  N   GLU C  71     -15.264 -31.065 -28.688  1.00 77.92           N  
ATOM   3259  CA  GLU C  71     -14.803 -30.438 -27.453  1.00 77.92           C  
ATOM   3260  C   GLU C  71     -14.317 -31.483 -26.453  1.00 77.92           C  
ATOM   3261  CB  GLU C  71     -15.916 -29.592 -26.831  1.00 77.92           C  
ATOM   3262  O   GLU C  71     -13.303 -31.282 -25.781  1.00 77.92           O  
ATOM   3263  CG  GLU C  71     -15.620 -28.099 -26.818  1.00 77.92           C  
ATOM   3264  CD  GLU C  71     -16.655 -27.289 -26.055  1.00 77.92           C  
ATOM   3265  OE1 GLU C  71     -16.462 -26.063 -25.885  1.00 77.92           O  
ATOM   3266  OE2 GLU C  71     -17.667 -27.884 -25.622  1.00 77.92           O  
ATOM   3267  N   SER C  72     -14.952 -32.624 -26.426  1.00 83.60           N  
ATOM   3268  CA  SER C  72     -14.637 -33.663 -25.451  1.00 83.60           C  
ATOM   3269  C   SER C  72     -13.326 -34.363 -25.794  1.00 83.60           C  
ATOM   3270  CB  SER C  72     -15.768 -34.690 -25.378  1.00 83.60           C  
ATOM   3271  O   SER C  72     -12.660 -34.912 -24.913  1.00 83.60           O  
ATOM   3272  OG  SER C  72     -15.874 -35.409 -26.594  1.00 83.60           O  
ATOM   3273  N   THR C  73     -12.942 -34.252 -27.086  1.00 84.78           N  
ATOM   3274  CA  THR C  73     -11.744 -34.970 -27.508  1.00 84.78           C  
ATOM   3275  C   THR C  73     -10.579 -34.006 -27.713  1.00 84.78           C  
ATOM   3276  CB  THR C  73     -11.995 -35.760 -28.806  1.00 84.78           C  
ATOM   3277  O   THR C  73      -9.482 -34.421 -28.091  1.00 84.78           O  
ATOM   3278  CG2 THR C  73     -13.003 -36.882 -28.581  1.00 84.78           C  
ATOM   3279  OG1 THR C  73     -12.502 -34.871 -29.809  1.00 84.78           O  
ATOM   3280  N   SER C  74     -10.808 -32.761 -27.414  1.00 90.32           N  
ATOM   3281  CA  SER C  74      -9.760 -31.760 -27.588  1.00 90.32           C  
ATOM   3282  C   SER C  74      -8.994 -31.531 -26.289  1.00 90.32           C  
ATOM   3283  CB  SER C  74     -10.356 -30.439 -28.077  1.00 90.32           C  
ATOM   3284  O   SER C  74      -9.562 -31.062 -25.301  1.00 90.32           O  
ATOM   3285  OG  SER C  74      -9.409 -29.391 -27.973  1.00 90.32           O  
ATOM   3286  N   LYS C  75      -7.730 -31.775 -26.383  1.00 93.19           N  
ATOM   3287  CA  LYS C  75      -6.872 -31.576 -25.218  1.00 93.19           C  
ATOM   3288  C   LYS C  75      -6.771 -30.096 -24.857  1.00 93.19           C  
ATOM   3289  CB  LYS C  75      -5.478 -32.149 -25.473  1.00 93.19           C  
ATOM   3290  O   LYS C  75      -6.802 -29.736 -23.678  1.00 93.19           O  
ATOM   3291  CG  LYS C  75      -4.606 -32.235 -24.229  1.00 93.19           C  
ATOM   3292  CD  LYS C  75      -3.297 -32.959 -24.512  1.00 93.19           C  
ATOM   3293  CE  LYS C  75      -2.427 -33.053 -23.266  1.00 93.19           C  
ATOM   3294  NZ  LYS C  75      -1.150 -33.779 -23.534  1.00 93.19           N  
ATOM   3295  N   GLU C  76      -6.679 -29.300 -25.840  1.00 93.24           N  
ATOM   3296  CA  GLU C  76      -6.611 -27.857 -25.631  1.00 93.24           C  
ATOM   3297  C   GLU C  76      -7.868 -27.340 -24.937  1.00 93.24           C  
ATOM   3298  CB  GLU C  76      -6.409 -27.130 -26.963  1.00 93.24           C  
ATOM   3299  O   GLU C  76      -7.783 -26.555 -23.990  1.00 93.24           O  
ATOM   3300  CG  GLU C  76      -4.950 -26.853 -27.297  1.00 93.24           C  
ATOM   3301  CD  GLU C  76      -4.552 -27.329 -28.684  1.00 93.24           C  
ATOM   3302  OE1 GLU C  76      -3.351 -27.252 -29.031  1.00 93.24           O  
ATOM   3303  OE2 GLU C  76      -5.447 -27.782 -29.431  1.00 93.24           O  
ATOM   3304  N   ALA C  77      -9.024 -27.771 -25.352  1.00 93.63           N  
ATOM   3305  CA  ALA C  77     -10.288 -27.375 -24.736  1.00 93.63           C  
ATOM   3306  C   ALA C  77     -10.368 -27.855 -23.290  1.00 93.63           C  
ATOM   3307  CB  ALA C  77     -11.465 -27.919 -25.541  1.00 93.63           C  
ATOM   3308  O   ALA C  77     -10.890 -27.150 -22.423  1.00 93.63           O  
ATOM   3309  N   PHE C  78      -9.819 -29.036 -23.013  1.00 95.48           N  
ATOM   3310  CA  PHE C  78      -9.779 -29.604 -21.670  1.00 95.48           C  
ATOM   3311  C   PHE C  78      -9.006 -28.696 -20.721  1.00 95.48           C  
ATOM   3312  CB  PHE C  78      -9.146 -30.999 -21.694  1.00 95.48           C  
ATOM   3313  O   PHE C  78      -9.520 -28.306 -19.671  1.00 95.48           O  
ATOM   3314  CG  PHE C  78      -8.919 -31.586 -20.327  1.00 95.48           C  
ATOM   3315  CD1 PHE C  78      -7.648 -31.611 -19.768  1.00 95.48           C  
ATOM   3316  CD2 PHE C  78      -9.979 -32.114 -19.601  1.00 95.48           C  
ATOM   3317  CE1 PHE C  78      -7.435 -32.154 -18.503  1.00 95.48           C  
ATOM   3318  CE2 PHE C  78      -9.774 -32.658 -18.336  1.00 95.48           C  
ATOM   3319  CZ  PHE C  78      -8.501 -32.678 -17.790  1.00 95.48           C  
ATOM   3320  N   PHE C  79      -7.867 -28.243 -21.180  1.00 95.58           N  
ATOM   3321  CA  PHE C  79      -7.021 -27.452 -20.294  1.00 95.58           C  
ATOM   3322  C   PHE C  79      -7.471 -25.997 -20.272  1.00 95.58           C  
ATOM   3323  CB  PHE C  79      -5.554 -27.542 -20.727  1.00 95.58           C  
ATOM   3324  O   PHE C  79      -7.155 -25.257 -19.337  1.00 95.58           O  
ATOM   3325  CG  PHE C  79      -4.856 -28.787 -20.252  1.00 95.58           C  
ATOM   3326  CD1 PHE C  79      -4.551 -28.961 -18.908  1.00 95.58           C  
ATOM   3327  CD2 PHE C  79      -4.505 -29.786 -21.152  1.00 95.58           C  
ATOM   3328  CE1 PHE C  79      -3.905 -30.113 -18.466  1.00 95.58           C  
ATOM   3329  CE2 PHE C  79      -3.859 -30.940 -20.718  1.00 95.58           C  
ATOM   3330  CZ  PHE C  79      -3.559 -31.101 -19.375  1.00 95.58           C  
ATOM   3331  N   SER C  80      -8.240 -25.583 -21.272  1.00 94.57           N  
ATOM   3332  CA  SER C  80      -8.899 -24.283 -21.183  1.00 94.57           C  
ATOM   3333  C   SER C  80      -9.922 -24.258 -20.053  1.00 94.57           C  
ATOM   3334  CB  SER C  80      -9.581 -23.936 -22.507  1.00 94.57           C  
ATOM   3335  O   SER C  80     -10.065 -23.249 -19.360  1.00 94.57           O  
ATOM   3336  OG  SER C  80      -8.622 -23.594 -23.493  1.00 94.57           O  
ATOM   3337  N   ARG C  81     -10.561 -25.435 -19.837  1.00 96.49           N  
ATOM   3338  CA  ARG C  81     -11.488 -25.549 -18.716  1.00 96.49           C  
ATOM   3339  C   ARG C  81     -10.739 -25.613 -17.389  1.00 96.49           C  
ATOM   3340  CB  ARG C  81     -12.376 -26.785 -18.875  1.00 96.49           C  
ATOM   3341  O   ARG C  81     -11.136 -24.971 -16.414  1.00 96.49           O  
ATOM   3342  CG  ARG C  81     -13.349 -26.699 -20.040  1.00 96.49           C  
ATOM   3343  CD  ARG C  81     -14.379 -27.819 -20.000  1.00 96.49           C  
ATOM   3344  NE  ARG C  81     -13.754 -29.130 -20.151  1.00 96.49           N  
ATOM   3345  NH1 ARG C  81     -13.813 -29.121 -22.461  1.00 96.49           N  
ATOM   3346  NH2 ARG C  81     -12.928 -30.914 -21.340  1.00 96.49           N  
ATOM   3347  CZ  ARG C  81     -13.500 -29.719 -21.317  1.00 96.49           C  
ATOM   3348  N   VAL C  82      -9.665 -26.303 -17.375  1.00 96.36           N  
ATOM   3349  CA  VAL C  82      -8.865 -26.455 -16.165  1.00 96.36           C  
ATOM   3350  C   VAL C  82      -8.353 -25.090 -15.709  1.00 96.36           C  
ATOM   3351  CB  VAL C  82      -7.681 -27.422 -16.385  1.00 96.36           C  
ATOM   3352  O   VAL C  82      -8.343 -24.792 -14.512  1.00 96.36           O  
ATOM   3353  CG1 VAL C  82      -6.756 -27.430 -15.169  1.00 96.36           C  
ATOM   3354  CG2 VAL C  82      -8.191 -28.831 -16.681  1.00 96.36           C  
ATOM   3355  N   GLU C  83      -8.042 -24.308 -16.686  1.00 92.32           N  
ATOM   3356  CA  GLU C  83      -7.451 -23.001 -16.414  1.00 92.32           C  
ATOM   3357  C   GLU C  83      -8.444 -22.082 -15.709  1.00 92.32           C  
ATOM   3358  CB  GLU C  83      -6.962 -22.351 -17.711  1.00 92.32           C  
ATOM   3359  O   GLU C  83      -8.047 -21.104 -15.071  1.00 92.32           O  
ATOM   3360  CG  GLU C  83      -6.009 -21.185 -17.494  1.00 92.32           C  
ATOM   3361  CD  GLU C  83      -5.348 -20.703 -18.775  1.00 92.32           C  
ATOM   3362  OE1 GLU C  83      -4.337 -19.969 -18.698  1.00 92.32           O  
ATOM   3363  OE2 GLU C  83      -5.847 -21.061 -19.866  1.00 92.32           O  
ATOM   3364  N   THR C  84      -9.741 -22.371 -15.737  1.00 92.50           N  
ATOM   3365  CA  THR C  84     -10.750 -21.529 -15.103  1.00 92.50           C  
ATOM   3366  C   THR C  84     -10.758 -21.740 -13.592  1.00 92.50           C  
ATOM   3367  CB  THR C  84     -12.153 -21.815 -15.671  1.00 92.50           C  
ATOM   3368  O   THR C  84     -11.335 -20.941 -12.851  1.00 92.50           O  
ATOM   3369  CG2 THR C  84     -12.169 -21.679 -17.190  1.00 92.50           C  
ATOM   3370  OG1 THR C  84     -12.543 -23.147 -15.317  1.00 92.50           O  
ATOM   3371  N   PHE C  85     -10.070 -22.830 -13.186  1.00 90.53           N  
ATOM   3372  CA  PHE C  85     -10.009 -23.131 -11.761  1.00 90.53           C  
ATOM   3373  C   PHE C  85      -8.837 -22.411 -11.105  1.00 90.53           C  
ATOM   3374  CB  PHE C  85      -9.890 -24.642 -11.534  1.00 90.53           C  
ATOM   3375  O   PHE C  85      -7.682 -22.627 -11.476  1.00 90.53           O  
ATOM   3376  CG  PHE C  85     -11.095 -25.420 -11.987  1.00 90.53           C  
ATOM   3377  CD1 PHE C  85     -12.026 -25.886 -11.066  1.00 90.53           C  
ATOM   3378  CD2 PHE C  85     -11.298 -25.687 -13.335  1.00 90.53           C  
ATOM   3379  CE1 PHE C  85     -13.142 -26.607 -11.482  1.00 90.53           C  
ATOM   3380  CE2 PHE C  85     -12.412 -26.407 -13.758  1.00 90.53           C  
ATOM   3381  CZ  PHE C  85     -13.332 -26.867 -12.830  1.00 90.53           C  
ATOM   3382  N   SER C  86      -9.120 -21.444 -10.207  1.00 80.05           N  
ATOM   3383  CA  SER C  86      -8.096 -20.720  -9.460  1.00 80.05           C  
ATOM   3384  C   SER C  86      -8.245 -20.942  -7.959  1.00 80.05           C  
ATOM   3385  CB  SER C  86      -8.163 -19.224  -9.771  1.00 80.05           C  
ATOM   3386  O   SER C  86      -9.288 -21.408  -7.496  1.00 80.05           O  
ATOM   3387  OG  SER C  86      -9.233 -18.612  -9.071  1.00 80.05           O  
ATOM   3388  N   SER C  87      -7.179 -20.669  -7.254  1.00 74.38           N  
ATOM   3389  CA  SER C  87      -7.197 -20.851  -5.806  1.00 74.38           C  
ATOM   3390  C   SER C  87      -8.240 -19.953  -5.149  1.00 74.38           C  
ATOM   3391  CB  SER C  87      -5.818 -20.565  -5.212  1.00 74.38           C  
ATOM   3392  O   SER C  87      -8.736 -20.260  -4.063  1.00 74.38           O  
ATOM   3393  OG  SER C  87      -4.958 -20.000  -6.187  1.00 74.38           O  
ATOM   3394  N   LEU C  88      -8.706 -18.967  -5.845  1.00 68.73           N  
ATOM   3395  CA  LEU C  88      -9.702 -18.048  -5.305  1.00 68.73           C  
ATOM   3396  C   LEU C  88     -11.112 -18.593  -5.508  1.00 68.73           C  
ATOM   3397  CB  LEU C  88      -9.575 -16.672  -5.964  1.00 68.73           C  
ATOM   3398  O   LEU C  88     -11.986 -18.396  -4.661  1.00 68.73           O  
ATOM   3399  CG  LEU C  88      -8.388 -15.815  -5.521  1.00 68.73           C  
ATOM   3400  CD1 LEU C  88      -8.154 -14.680  -6.513  1.00 68.73           C  
ATOM   3401  CD2 LEU C  88      -8.618 -15.266  -4.117  1.00 68.73           C  
ATOM   3402  N   LYS C  89     -11.280 -19.340  -6.578  1.00 83.91           N  
ATOM   3403  CA  LYS C  89     -12.621 -19.803  -6.925  1.00 83.91           C  
ATOM   3404  C   LYS C  89     -12.823 -21.259  -6.516  1.00 83.91           C  
ATOM   3405  CB  LYS C  89     -12.874 -19.639  -8.424  1.00 83.91           C  
ATOM   3406  O   LYS C  89     -13.949 -21.682  -6.244  1.00 83.91           O  
ATOM   3407  CG  LYS C  89     -12.939 -18.191  -8.886  1.00 83.91           C  
ATOM   3408  CD  LYS C  89     -13.178 -18.094 -10.388  1.00 83.91           C  
ATOM   3409  CE  LYS C  89     -13.114 -16.652 -10.873  1.00 83.91           C  
ATOM   3410  NZ  LYS C  89     -13.247 -16.560 -12.358  1.00 83.91           N  
ATOM   3411  N   TRP C  90     -11.670 -22.009  -6.405  1.00 89.74           N  
ATOM   3412  CA  TRP C  90     -11.770 -23.449  -6.191  1.00 89.74           C  
ATOM   3413  C   TRP C  90     -10.672 -23.937  -5.251  1.00 89.74           C  
ATOM   3414  CB  TRP C  90     -11.687 -24.198  -7.524  1.00 89.74           C  
ATOM   3415  O   TRP C  90      -9.671 -24.503  -5.696  1.00 89.74           O  
ATOM   3416  CG  TRP C  90     -12.283 -25.573  -7.487  1.00 89.74           C  
ATOM   3417  CD1 TRP C  90     -11.610 -26.762  -7.418  1.00 89.74           C  
ATOM   3418  CD2 TRP C  90     -13.675 -25.902  -7.522  1.00 89.74           C  
ATOM   3419  CE2 TRP C  90     -13.774 -27.310  -7.471  1.00 89.74           C  
ATOM   3420  CE3 TRP C  90     -14.851 -25.142  -7.591  1.00 89.74           C  
ATOM   3421  NE1 TRP C  90     -12.501 -27.810  -7.408  1.00 89.74           N  
ATOM   3422  CH2 TRP C  90     -16.137 -27.206  -7.554  1.00 89.74           C  
ATOM   3423  CZ2 TRP C  90     -15.003 -27.974  -7.486  1.00 89.74           C  
ATOM   3424  CZ3 TRP C  90     -16.073 -25.804  -7.607  1.00 89.74           C  
ATOM   3425  N   ALA C  91     -10.917 -23.754  -3.942  1.00 79.96           N  
ATOM   3426  CA  ALA C  91      -9.876 -24.031  -2.956  1.00 79.96           C  
ATOM   3427  C   ALA C  91     -10.309 -25.136  -1.996  1.00 79.96           C  
ATOM   3428  CB  ALA C  91      -9.527 -22.763  -2.179  1.00 79.96           C  
ATOM   3429  O   ALA C  91     -11.486 -25.228  -1.637  1.00 79.96           O  
ATOM   3430  N   GLY C  92      -9.338 -26.050  -1.602  1.00 77.88           N  
ATOM   3431  CA  GLY C  92      -9.522 -27.006  -0.521  1.00 77.88           C  
ATOM   3432  C   GLY C  92     -10.407 -28.177  -0.905  1.00 77.88           C  
ATOM   3433  O   GLY C  92     -11.134 -28.713  -0.066  1.00 77.88           O  
ATOM   3434  N   LYS C  93     -10.451 -28.496  -2.177  1.00 88.55           N  
ATOM   3435  CA  LYS C  93     -11.267 -29.619  -2.631  1.00 88.55           C  
ATOM   3436  C   LYS C  93     -10.461 -30.915  -2.641  1.00 88.55           C  
ATOM   3437  CB  LYS C  93     -11.832 -29.343  -4.025  1.00 88.55           C  
ATOM   3438  O   LYS C  93      -9.242 -30.893  -2.822  1.00 88.55           O  
ATOM   3439  CG  LYS C  93     -12.723 -28.111  -4.099  1.00 88.55           C  
ATOM   3440  CD  LYS C  93     -14.015 -28.307  -3.316  1.00 88.55           C  
ATOM   3441  CE  LYS C  93     -14.962 -27.129  -3.495  1.00 88.55           C  
ATOM   3442  NZ  LYS C  93     -15.580 -26.714  -2.200  1.00 88.55           N  
ATOM   3443  N   PRO C  94     -11.116 -32.058  -2.257  1.00 86.53           N  
ATOM   3444  CA  PRO C  94     -10.426 -33.346  -2.367  1.00 86.53           C  
ATOM   3445  C   PRO C  94     -10.106 -33.722  -3.812  1.00 86.53           C  
ATOM   3446  CB  PRO C  94     -11.421 -34.333  -1.753  1.00 86.53           C  
ATOM   3447  O   PRO C  94     -10.578 -33.065  -4.744  1.00 86.53           O  
ATOM   3448  CG  PRO C  94     -12.762 -33.707  -1.967  1.00 86.53           C  
ATOM   3449  CD  PRO C  94     -12.594 -32.215  -1.985  1.00 86.53           C  
ATOM   3450  N   PHE C  95      -9.323 -34.728  -4.046  1.00 87.58           N  
ATOM   3451  CA  PHE C  95      -8.851 -35.143  -5.361  1.00 87.58           C  
ATOM   3452  C   PHE C  95     -10.023 -35.478  -6.277  1.00 87.58           C  
ATOM   3453  CB  PHE C  95      -7.916 -36.351  -5.242  1.00 87.58           C  
ATOM   3454  O   PHE C  95      -9.995 -35.165  -7.469  1.00 87.58           O  
ATOM   3455  CG  PHE C  95      -7.390 -36.844  -6.563  1.00 87.58           C  
ATOM   3456  CD1 PHE C  95      -7.956 -37.952  -7.182  1.00 87.58           C  
ATOM   3457  CD2 PHE C  95      -6.329 -36.200  -7.186  1.00 87.58           C  
ATOM   3458  CE1 PHE C  95      -7.471 -38.411  -8.405  1.00 87.58           C  
ATOM   3459  CE2 PHE C  95      -5.839 -36.653  -8.408  1.00 87.58           C  
ATOM   3460  CZ  PHE C  95      -6.411 -37.759  -9.015  1.00 87.58           C  
ATOM   3461  N   GLU C  96     -11.081 -36.028  -5.798  1.00 90.61           N  
ATOM   3462  CA  GLU C  96     -12.230 -36.466  -6.584  1.00 90.61           C  
ATOM   3463  C   GLU C  96     -12.971 -35.276  -7.188  1.00 90.61           C  
ATOM   3464  CB  GLU C  96     -13.185 -37.298  -5.724  1.00 90.61           C  
ATOM   3465  O   GLU C  96     -13.782 -35.442  -8.101  1.00 90.61           O  
ATOM   3466  CG  GLU C  96     -12.560 -38.569  -5.166  1.00 90.61           C  
ATOM   3467  CD  GLU C  96     -11.840 -38.354  -3.845  1.00 90.61           C  
ATOM   3468  OE1 GLU C  96     -11.201 -39.305  -3.340  1.00 90.61           O  
ATOM   3469  OE2 GLU C  96     -11.917 -37.226  -3.309  1.00 90.61           O  
ATOM   3470  N   LEU C  97     -12.671 -34.112  -6.634  1.00 94.18           N  
ATOM   3471  CA  LEU C  97     -13.278 -32.889  -7.147  1.00 94.18           C  
ATOM   3472  C   LEU C  97     -12.212 -31.928  -7.662  1.00 94.18           C  
ATOM   3473  CB  LEU C  97     -14.114 -32.209  -6.060  1.00 94.18           C  
ATOM   3474  O   LEU C  97     -12.404 -30.710  -7.635  1.00 94.18           O  
ATOM   3475  CG  LEU C  97     -15.352 -32.969  -5.582  1.00 94.18           C  
ATOM   3476  CD1 LEU C  97     -15.968 -32.271  -4.374  1.00 94.18           C  
ATOM   3477  CD2 LEU C  97     -16.371 -33.096  -6.709  1.00 94.18           C  
ATOM   3478  N   SER C  98     -11.041 -32.513  -8.022  1.00 94.10           N  
ATOM   3479  CA  SER C  98      -9.958 -31.686  -8.543  1.00 94.10           C  
ATOM   3480  C   SER C  98     -10.333 -31.067  -9.885  1.00 94.10           C  
ATOM   3481  CB  SER C  98      -8.678 -32.508  -8.691  1.00 94.10           C  
ATOM   3482  O   SER C  98     -11.221 -31.566 -10.579  1.00 94.10           O  
ATOM   3483  OG  SER C  98      -8.788 -33.420  -9.771  1.00 94.10           O  
ATOM   3484  N   PRO C  99      -9.694 -30.041 -10.227  1.00 96.29           N  
ATOM   3485  CA  PRO C  99      -9.963 -29.381 -11.507  1.00 96.29           C  
ATOM   3486  C   PRO C  99      -9.884 -30.340 -12.693  1.00 96.29           C  
ATOM   3487  CB  PRO C  99      -8.867 -28.316 -11.591  1.00 96.29           C  
ATOM   3488  O   PRO C  99     -10.697 -30.253 -13.616  1.00 96.29           O  
ATOM   3489  CG  PRO C  99      -8.606 -27.923 -10.173  1.00 96.29           C  
ATOM   3490  CD  PRO C  99      -8.674 -29.154  -9.316  1.00 96.29           C  
ATOM   3491  N   LEU C 100      -8.996 -31.291 -12.629  1.00 95.65           N  
ATOM   3492  CA  LEU C 100      -8.863 -32.246 -13.724  1.00 95.65           C  
ATOM   3493  C   LEU C 100     -10.110 -33.116 -13.841  1.00 95.65           C  
ATOM   3494  CB  LEU C 100      -7.628 -33.128 -13.519  1.00 95.65           C  
ATOM   3495  O   LEU C 100     -10.586 -33.380 -14.947  1.00 95.65           O  
ATOM   3496  CG  LEU C 100      -6.272 -32.423 -13.590  1.00 95.65           C  
ATOM   3497  CD1 LEU C 100      -5.148 -33.403 -13.271  1.00 95.65           C  
ATOM   3498  CD2 LEU C 100      -6.067 -31.796 -14.965  1.00 95.65           C  
ATOM   3499  N   VAL C 101     -10.666 -33.476 -12.708  1.00 95.62           N  
ATOM   3500  CA  VAL C 101     -11.846 -34.334 -12.684  1.00 95.62           C  
ATOM   3501  C   VAL C 101     -13.075 -33.536 -13.114  1.00 95.62           C  
ATOM   3502  CB  VAL C 101     -12.072 -34.948 -11.284  1.00 95.62           C  
ATOM   3503  O   VAL C 101     -13.844 -33.982 -13.968  1.00 95.62           O  
ATOM   3504  CG1 VAL C 101     -13.370 -35.753 -11.251  1.00 95.62           C  
ATOM   3505  CG2 VAL C 101     -10.886 -35.825 -10.888  1.00 95.62           C  
ATOM   3506  N   CYS C 102     -13.214 -32.349 -12.623  1.00 97.15           N  
ATOM   3507  CA  CYS C 102     -14.358 -31.509 -12.960  1.00 97.15           C  
ATOM   3508  C   CYS C 102     -14.355 -31.154 -14.442  1.00 97.15           C  
ATOM   3509  CB  CYS C 102     -14.353 -30.232 -12.120  1.00 97.15           C  
ATOM   3510  O   CYS C 102     -15.373 -31.300 -15.122  1.00 97.15           O  
ATOM   3511  SG  CYS C 102     -14.528 -30.527 -10.347  1.00 97.15           S  
ATOM   3512  N   ALA C 103     -13.184 -30.760 -14.947  1.00 97.12           N  
ATOM   3513  CA  ALA C 103     -13.048 -30.359 -16.345  1.00 97.12           C  
ATOM   3514  C   ALA C 103     -13.336 -31.529 -17.282  1.00 97.12           C  
ATOM   3515  CB  ALA C 103     -11.650 -29.804 -16.606  1.00 97.12           C  
ATOM   3516  O   ALA C 103     -13.840 -31.335 -18.390  1.00 97.12           O  
ATOM   3517  N   LYS C 104     -13.044 -32.724 -16.824  1.00 96.42           N  
ATOM   3518  CA  LYS C 104     -13.300 -33.945 -17.584  1.00 96.42           C  
ATOM   3519  C   LYS C 104     -14.775 -34.058 -17.961  1.00 96.42           C  
ATOM   3520  CB  LYS C 104     -12.868 -35.175 -16.786  1.00 96.42           C  
ATOM   3521  O   LYS C 104     -15.108 -34.522 -19.053  1.00 96.42           O  
ATOM   3522  CG  LYS C 104     -13.198 -36.498 -17.461  1.00 96.42           C  
ATOM   3523  CD  LYS C 104     -12.819 -37.684 -16.582  1.00 96.42           C  
ATOM   3524  CE  LYS C 104     -13.262 -39.003 -17.200  1.00 96.42           C  
ATOM   3525  NZ  LYS C 104     -12.805 -40.174 -16.393  1.00 96.42           N  
ATOM   3526  N   TYR C 105     -15.627 -33.520 -17.098  1.00 96.42           N  
ATOM   3527  CA  TYR C 105     -17.063 -33.649 -17.320  1.00 96.42           C  
ATOM   3528  C   TYR C 105     -17.660 -32.333 -17.805  1.00 96.42           C  
ATOM   3529  CB  TYR C 105     -17.767 -34.099 -16.036  1.00 96.42           C  
ATOM   3530  O   TYR C 105     -18.851 -32.075 -17.611  1.00 96.42           O  
ATOM   3531  CG  TYR C 105     -17.467 -35.527 -15.649  1.00 96.42           C  
ATOM   3532  CD1 TYR C 105     -18.084 -36.591 -16.303  1.00 96.42           C  
ATOM   3533  CD2 TYR C 105     -16.568 -35.815 -14.628  1.00 96.42           C  
ATOM   3534  CE1 TYR C 105     -17.812 -37.908 -15.948  1.00 96.42           C  
ATOM   3535  CE2 TYR C 105     -16.288 -37.128 -14.265  1.00 96.42           C  
ATOM   3536  OH  TYR C 105     -16.641 -39.469 -14.575  1.00 96.42           O  
ATOM   3537  CZ  TYR C 105     -16.914 -38.167 -14.930  1.00 96.42           C  
ATOM   3538  N   GLY C 106     -16.823 -31.431 -18.292  1.00 96.81           N  
ATOM   3539  CA  GLY C 106     -17.266 -30.252 -19.020  1.00 96.81           C  
ATOM   3540  C   GLY C 106     -17.523 -29.058 -18.122  1.00 96.81           C  
ATOM   3541  O   GLY C 106     -18.109 -28.063 -18.555  1.00 96.81           O  
ATOM   3542  N   TRP C 107     -17.021 -29.167 -16.909  1.00 97.64           N  
ATOM   3543  CA  TRP C 107     -17.314 -28.102 -15.955  1.00 97.64           C  
ATOM   3544  C   TRP C 107     -16.223 -27.037 -15.976  1.00 97.64           C  
ATOM   3545  CB  TRP C 107     -17.462 -28.672 -14.542  1.00 97.64           C  
ATOM   3546  O   TRP C 107     -15.038 -27.356 -16.106  1.00 97.64           O  
ATOM   3547  CG  TRP C 107     -18.615 -29.618 -14.384  1.00 97.64           C  
ATOM   3548  CD1 TRP C 107     -18.553 -30.977 -14.253  1.00 97.64           C  
ATOM   3549  CD2 TRP C 107     -20.003 -29.274 -14.346  1.00 97.64           C  
ATOM   3550  CE2 TRP C 107     -20.727 -30.476 -14.189  1.00 97.64           C  
ATOM   3551  CE3 TRP C 107     -20.706 -28.064 -14.428  1.00 97.64           C  
ATOM   3552  NE1 TRP C 107     -19.820 -31.500 -14.135  1.00 97.64           N  
ATOM   3553  CH2 TRP C 107     -22.785 -29.306 -14.195  1.00 97.64           C  
ATOM   3554  CZ2 TRP C 107     -22.122 -30.503 -14.112  1.00 97.64           C  
ATOM   3555  CZ3 TRP C 107     -22.093 -28.093 -14.352  1.00 97.64           C  
ATOM   3556  N   VAL C 108     -16.597 -25.738 -15.877  1.00 97.46           N  
ATOM   3557  CA  VAL C 108     -15.726 -24.594 -15.630  1.00 97.46           C  
ATOM   3558  C   VAL C 108     -16.136 -23.904 -14.331  1.00 97.46           C  
ATOM   3559  CB  VAL C 108     -15.763 -23.588 -16.802  1.00 97.46           C  
ATOM   3560  O   VAL C 108     -17.272 -24.050 -13.874  1.00 97.46           O  
ATOM   3561  CG1 VAL C 108     -15.290 -24.250 -18.096  1.00 97.46           C  
ATOM   3562  CG2 VAL C 108     -17.170 -23.019 -16.973  1.00 97.46           C  
ATOM   3563  N   THR C 109     -15.258 -23.271 -13.741  1.00 95.02           N  
ATOM   3564  CA  THR C 109     -15.587 -22.538 -12.524  1.00 95.02           C  
ATOM   3565  C   THR C 109     -15.963 -21.094 -12.846  1.00 95.02           C  
ATOM   3566  CB  THR C 109     -14.412 -22.555 -11.528  1.00 95.02           C  
ATOM   3567  O   THR C 109     -15.249 -20.412 -13.585  1.00 95.02           O  
ATOM   3568  CG2 THR C 109     -14.099 -23.976 -11.071  1.00 95.02           C  
ATOM   3569  OG1 THR C 109     -13.251 -22.000 -12.158  1.00 95.02           O  
ATOM   3570  N   VAL C 110     -16.986 -20.581 -12.313  1.00 91.63           N  
ATOM   3571  CA  VAL C 110     -17.458 -19.234 -12.617  1.00 91.63           C  
ATOM   3572  C   VAL C 110     -17.449 -18.384 -11.349  1.00 91.63           C  
ATOM   3573  CB  VAL C 110     -18.874 -19.255 -13.235  1.00 91.63           C  
ATOM   3574  O   VAL C 110     -17.359 -17.156 -11.417  1.00 91.63           O  
ATOM   3575  CG1 VAL C 110     -18.832 -19.790 -14.665  1.00 91.63           C  
ATOM   3576  CG2 VAL C 110     -19.819 -20.093 -12.375  1.00 91.63           C  
ATOM   3577  N   GLU C 111     -17.632 -19.015 -10.163  1.00 85.29           N  
ATOM   3578  CA  GLU C 111     -17.569 -18.386  -8.846  1.00 85.29           C  
ATOM   3579  C   GLU C 111     -17.032 -19.356  -7.797  1.00 85.29           C  
ATOM   3580  CB  GLU C 111     -18.949 -17.871  -8.430  1.00 85.29           C  
ATOM   3581  O   GLU C 111     -16.775 -20.524  -8.097  1.00 85.29           O  
ATOM   3582  CG  GLU C 111     -19.259 -16.468  -8.931  1.00 85.29           C  
ATOM   3583  CD  GLU C 111     -20.469 -15.843  -8.256  1.00 85.29           C  
ATOM   3584  OE1 GLU C 111     -20.849 -14.708  -8.621  1.00 85.29           O  
ATOM   3585  OE2 GLU C 111     -21.041 -16.494  -7.353  1.00 85.29           O  
ATOM   3586  N   CYS C 112     -16.836 -18.841  -6.614  1.00 82.51           N  
ATOM   3587  CA  CYS C 112     -16.322 -19.703  -5.556  1.00 82.51           C  
ATOM   3588  C   CYS C 112     -17.208 -20.929  -5.373  1.00 82.51           C  
ATOM   3589  CB  CYS C 112     -16.221 -18.934  -4.240  1.00 82.51           C  
ATOM   3590  O   CYS C 112     -18.403 -20.802  -5.102  1.00 82.51           O  
ATOM   3591  SG  CYS C 112     -15.421 -19.863  -2.913  1.00 82.51           S  
ATOM   3592  N   ASP C 113     -16.657 -22.036  -5.547  1.00 91.78           N  
ATOM   3593  CA  ASP C 113     -17.283 -23.337  -5.333  1.00 91.78           C  
ATOM   3594  C   ASP C 113     -18.484 -23.527  -6.256  1.00 91.78           C  
ATOM   3595  CB  ASP C 113     -17.712 -23.493  -3.873  1.00 91.78           C  
ATOM   3596  O   ASP C 113     -19.420 -24.258  -5.923  1.00 91.78           O  
ATOM   3597  CG  ASP C 113     -16.538 -23.514  -2.909  1.00 91.78           C  
ATOM   3598  OD1 ASP C 113     -15.432 -23.942  -3.304  1.00 91.78           O  
ATOM   3599  OD2 ASP C 113     -16.722 -23.103  -1.743  1.00 91.78           O  
ATOM   3600  N   MET C 114     -18.531 -22.734  -7.324  1.00 94.76           N  
ATOM   3601  CA  MET C 114     -19.639 -22.842  -8.270  1.00 94.76           C  
ATOM   3602  C   MET C 114     -19.139 -23.272  -9.646  1.00 94.76           C  
ATOM   3603  CB  MET C 114     -20.387 -21.512  -8.378  1.00 94.76           C  
ATOM   3604  O   MET C 114     -18.291 -22.604 -10.240  1.00 94.76           O  
ATOM   3605  CG  MET C 114     -21.800 -21.646  -8.920  1.00 94.76           C  
ATOM   3606  SD  MET C 114     -22.902 -22.582  -7.790  1.00 94.76           S  
ATOM   3607  CE  MET C 114     -22.660 -21.642  -6.257  1.00 94.76           C  
ATOM   3608  N   LEU C 115     -19.779 -24.363 -10.206  1.00 97.42           N  
ATOM   3609  CA  LEU C 115     -19.434 -24.881 -11.525  1.00 97.42           C  
ATOM   3610  C   LEU C 115     -20.542 -24.590 -12.531  1.00 97.42           C  
ATOM   3611  CB  LEU C 115     -19.172 -26.388 -11.458  1.00 97.42           C  
ATOM   3612  O   LEU C 115     -21.716 -24.508 -12.162  1.00 97.42           O  
ATOM   3613  CG  LEU C 115     -18.039 -26.839 -10.535  1.00 97.42           C  
ATOM   3614  CD1 LEU C 115     -18.002 -28.361 -10.446  1.00 97.42           C  
ATOM   3615  CD2 LEU C 115     -16.702 -26.294 -11.025  1.00 97.42           C  
ATOM   3616  N   LYS C 116     -20.097 -24.390 -13.715  1.00 97.32           N  
ATOM   3617  CA  LYS C 116     -21.015 -24.214 -14.837  1.00 97.32           C  
ATOM   3618  C   LYS C 116     -20.598 -25.073 -16.027  1.00 97.32           C  
ATOM   3619  CB  LYS C 116     -21.082 -22.743 -15.250  1.00 97.32           C  
ATOM   3620  O   LYS C 116     -19.432 -25.067 -16.426  1.00 97.32           O  
ATOM   3621  CG  LYS C 116     -22.082 -22.457 -16.360  1.00 97.32           C  
ATOM   3622  CD  LYS C 116     -22.052 -20.992 -16.776  1.00 97.32           C  
ATOM   3623  CE  LYS C 116     -23.008 -20.717 -17.929  1.00 97.32           C  
ATOM   3624  NZ  LYS C 116     -22.970 -19.284 -18.351  1.00 97.32           N  
ATOM   3625  N   CYS C 117     -21.556 -25.784 -16.581  1.00 95.41           N  
ATOM   3626  CA  CYS C 117     -21.233 -26.614 -17.736  1.00 95.41           C  
ATOM   3627  C   CYS C 117     -20.977 -25.757 -18.970  1.00 95.41           C  
ATOM   3628  CB  CYS C 117     -22.363 -27.604 -18.017  1.00 95.41           C  
ATOM   3629  O   CYS C 117     -21.709 -24.800 -19.229  1.00 95.41           O  
ATOM   3630  SG  CYS C 117     -22.111 -28.593 -19.508  1.00 95.41           S  
ATOM   3631  N   SER C 118     -19.979 -26.135 -19.734  1.00 92.55           N  
ATOM   3632  CA  SER C 118     -19.570 -25.372 -20.908  1.00 92.55           C  
ATOM   3633  C   SER C 118     -20.508 -25.623 -22.085  1.00 92.55           C  
ATOM   3634  CB  SER C 118     -18.136 -25.725 -21.305  1.00 92.55           C  
ATOM   3635  O   SER C 118     -20.467 -24.901 -23.083  1.00 92.55           O  
ATOM   3636  OG  SER C 118     -18.009 -27.116 -21.544  1.00 92.55           O  
ATOM   3637  N   SER C 119     -21.434 -26.552 -21.928  1.00 86.89           N  
ATOM   3638  CA  SER C 119     -22.319 -26.893 -23.036  1.00 86.89           C  
ATOM   3639  C   SER C 119     -23.780 -26.655 -22.670  1.00 86.89           C  
ATOM   3640  CB  SER C 119     -22.121 -28.351 -23.453  1.00 86.89           C  
ATOM   3641  O   SER C 119     -24.423 -25.754 -23.212  1.00 86.89           O  
ATOM   3642  OG  SER C 119     -22.756 -28.612 -24.692  1.00 86.89           O  
ATOM   3643  N   CYS C 120     -24.300 -27.249 -21.610  1.00 88.50           N  
ATOM   3644  CA  CYS C 120     -25.718 -27.162 -21.278  1.00 88.50           C  
ATOM   3645  C   CYS C 120     -25.982 -26.017 -20.307  1.00 88.50           C  
ATOM   3646  CB  CYS C 120     -26.209 -28.478 -20.676  1.00 88.50           C  
ATOM   3647  O   CYS C 120     -27.135 -25.709 -20.002  1.00 88.50           O  
ATOM   3648  SG  CYS C 120     -25.550 -28.815 -19.028  1.00 88.50           S  
ATOM   3649  N   GLN C 121     -24.911 -25.391 -19.739  1.00 92.41           N  
ATOM   3650  CA  GLN C 121     -24.948 -24.198 -18.900  1.00 92.41           C  
ATOM   3651  C   GLN C 121     -25.539 -24.508 -17.528  1.00 92.41           C  
ATOM   3652  CB  GLN C 121     -25.752 -23.088 -19.579  1.00 92.41           C  
ATOM   3653  O   GLN C 121     -25.899 -23.596 -16.780  1.00 92.41           O  
ATOM   3654  CG  GLN C 121     -25.207 -22.679 -20.941  1.00 92.41           C  
ATOM   3655  CD  GLN C 121     -23.879 -21.952 -20.846  1.00 92.41           C  
ATOM   3656  NE2 GLN C 121     -23.025 -22.143 -21.847  1.00 92.41           N  
ATOM   3657  OE1 GLN C 121     -23.622 -21.223 -19.883  1.00 92.41           O  
ATOM   3658  N   ALA C 122     -25.623 -25.755 -17.109  1.00 94.24           N  
ATOM   3659  CA  ALA C 122     -26.079 -26.139 -15.775  1.00 94.24           C  
ATOM   3660  C   ALA C 122     -25.107 -25.655 -14.703  1.00 94.24           C  
ATOM   3661  CB  ALA C 122     -26.252 -27.653 -15.687  1.00 94.24           C  
ATOM   3662  O   ALA C 122     -23.911 -25.502 -14.963  1.00 94.24           O  
ATOM   3663  N   PHE C 123     -25.620 -25.395 -13.539  1.00 96.50           N  
ATOM   3664  CA  PHE C 123     -24.802 -24.970 -12.410  1.00 96.50           C  
ATOM   3665  C   PHE C 123     -24.723 -26.066 -11.355  1.00 96.50           C  
ATOM   3666  CB  PHE C 123     -25.364 -23.686 -11.791  1.00 96.50           C  
ATOM   3667  O   PHE C 123     -25.677 -26.825 -11.168  1.00 96.50           O  
ATOM   3668  CG  PHE C 123     -25.135 -22.457 -12.630  1.00 96.50           C  
ATOM   3669  CD1 PHE C 123     -23.957 -21.729 -12.514  1.00 96.50           C  
ATOM   3670  CD2 PHE C 123     -26.099 -22.030 -13.534  1.00 96.50           C  
ATOM   3671  CE1 PHE C 123     -23.743 -20.592 -13.290  1.00 96.50           C  
ATOM   3672  CE2 PHE C 123     -25.892 -20.895 -14.312  1.00 96.50           C  
ATOM   3673  CZ  PHE C 123     -24.713 -20.176 -14.188  1.00 96.50           C  
ATOM   3674  N   LEU C 124     -23.566 -26.151 -10.759  1.00 96.24           N  
ATOM   3675  CA  LEU C 124     -23.375 -27.072  -9.644  1.00 96.24           C  
ATOM   3676  C   LEU C 124     -22.613 -26.399  -8.508  1.00 96.24           C  
ATOM   3677  CB  LEU C 124     -22.624 -28.324 -10.106  1.00 96.24           C  
ATOM   3678  O   LEU C 124     -21.461 -25.994  -8.681  1.00 96.24           O  
ATOM   3679  CG  LEU C 124     -22.287 -29.350  -9.024  1.00 96.24           C  
ATOM   3680  CD1 LEU C 124     -23.564 -29.961  -8.456  1.00 96.24           C  
ATOM   3681  CD2 LEU C 124     -21.372 -30.435  -9.582  1.00 96.24           C  
ATOM   3682  N   CYS C 125     -23.251 -26.289  -7.416  1.00 94.70           N  
ATOM   3683  CA  CYS C 125     -22.593 -25.767  -6.224  1.00 94.70           C  
ATOM   3684  C   CYS C 125     -21.831 -26.867  -5.496  1.00 94.70           C  
ATOM   3685  CB  CYS C 125     -23.615 -25.132  -5.282  1.00 94.70           C  
ATOM   3686  O   CYS C 125     -22.421 -27.863  -5.074  1.00 94.70           O  
ATOM   3687  SG  CYS C 125     -22.884 -24.395  -3.804  1.00 94.70           S  
ATOM   3688  N   ALA C 126     -20.593 -26.640  -5.323  1.00 93.30           N  
ATOM   3689  CA  ALA C 126     -19.754 -27.672  -4.718  1.00 93.30           C  
ATOM   3690  C   ALA C 126     -19.142 -27.183  -3.408  1.00 93.30           C  
ATOM   3691  CB  ALA C 126     -18.655 -28.101  -5.687  1.00 93.30           C  
ATOM   3692  O   ALA C 126     -17.960 -27.416  -3.143  1.00 93.30           O  
ATOM   3693  N   SER C 127     -19.918 -26.578  -2.652  1.00 88.71           N  
ATOM   3694  CA  SER C 127     -19.449 -26.097  -1.356  1.00 88.71           C  
ATOM   3695  C   SER C 127     -19.340 -27.237  -0.349  1.00 88.71           C  
ATOM   3696  CB  SER C 127     -20.385 -25.015  -0.815  1.00 88.71           C  
ATOM   3697  O   SER C 127     -20.203 -28.116  -0.303  1.00 88.71           O  
ATOM   3698  OG  SER C 127     -19.933 -24.543   0.443  1.00 88.71           O  
ATOM   3699  N   LEU C 128     -18.211 -27.283   0.304  1.00 85.64           N  
ATOM   3700  CA  LEU C 128     -17.981 -28.255   1.368  1.00 85.64           C  
ATOM   3701  C   LEU C 128     -17.877 -27.564   2.723  1.00 85.64           C  
ATOM   3702  CB  LEU C 128     -16.708 -29.059   1.093  1.00 85.64           C  
ATOM   3703  O   LEU C 128     -17.118 -26.605   2.879  1.00 85.64           O  
ATOM   3704  CG  LEU C 128     -16.753 -30.013  -0.103  1.00 85.64           C  
ATOM   3705  CD1 LEU C 128     -15.341 -30.414  -0.514  1.00 85.64           C  
ATOM   3706  CD2 LEU C 128     -17.590 -31.244   0.226  1.00 85.64           C  
ATOM   3707  N   GLN C 129     -18.744 -27.791   3.603  1.00 73.71           N  
ATOM   3708  CA  GLN C 129     -18.666 -27.199   4.934  1.00 73.71           C  
ATOM   3709  C   GLN C 129     -17.586 -27.876   5.774  1.00 73.71           C  
ATOM   3710  CB  GLN C 129     -20.017 -27.291   5.643  1.00 73.71           C  
ATOM   3711  O   GLN C 129     -17.415 -29.095   5.709  1.00 73.71           O  
ATOM   3712  CG  GLN C 129     -21.109 -26.449   4.997  1.00 73.71           C  
ATOM   3713  CD  GLN C 129     -21.859 -25.591   5.999  1.00 73.71           C  
ATOM   3714  NE2 GLN C 129     -22.575 -24.588   5.503  1.00 73.71           N  
ATOM   3715  OE1 GLN C 129     -21.795 -25.828   7.210  1.00 73.71           O  
ATOM   3716  N   PRO C 130     -16.853 -27.043   6.359  1.00 63.21           N  
ATOM   3717  CA  PRO C 130     -15.925 -27.667   7.305  1.00 63.21           C  
ATOM   3718  C   PRO C 130     -16.636 -28.518   8.355  1.00 63.21           C  
ATOM   3719  CB  PRO C 130     -15.226 -26.470   7.954  1.00 63.21           C  
ATOM   3720  O   PRO C 130     -17.634 -28.083   8.935  1.00 63.21           O  
ATOM   3721  CG  PRO C 130     -15.785 -25.274   7.253  1.00 63.21           C  
ATOM   3722  CD  PRO C 130     -16.899 -25.726   6.353  1.00 63.21           C  
ATOM   3723  N   ALA C 131     -16.735 -29.878   8.224  1.00 60.58           N  
ATOM   3724  CA  ALA C 131     -17.511 -30.718   9.132  1.00 60.58           C  
ATOM   3725  C   ALA C 131     -16.609 -31.388  10.165  1.00 60.58           C  
ATOM   3726  CB  ALA C 131     -18.291 -31.771   8.348  1.00 60.58           C  
ATOM   3727  O   ALA C 131     -15.437 -31.659   9.893  1.00 60.58           O  
ATOM   3728  N   PHE C 132     -17.015 -31.262  11.361  1.00 63.17           N  
ATOM   3729  CA  PHE C 132     -16.327 -32.052  12.375  1.00 63.17           C  
ATOM   3730  C   PHE C 132     -16.623 -33.536  12.197  1.00 63.17           C  
ATOM   3731  CB  PHE C 132     -16.737 -31.599  13.780  1.00 63.17           C  
ATOM   3732  O   PHE C 132     -15.893 -34.386  12.711  1.00 63.17           O  
ATOM   3733  CG  PHE C 132     -16.147 -30.276  14.188  1.00 63.17           C  
ATOM   3734  CD1 PHE C 132     -14.833 -30.193  14.632  1.00 63.17           C  
ATOM   3735  CD2 PHE C 132     -16.906 -29.115  14.127  1.00 63.17           C  
ATOM   3736  CE1 PHE C 132     -14.284 -28.970  15.010  1.00 63.17           C  
ATOM   3737  CE2 PHE C 132     -16.365 -27.890  14.503  1.00 63.17           C  
ATOM   3738  CZ  PHE C 132     -15.054 -27.819  14.945  1.00 63.17           C  
ATOM   3739  N   ASP C 133     -17.636 -33.849  11.394  1.00 79.45           N  
ATOM   3740  CA  ASP C 133     -18.003 -35.237  11.133  1.00 79.45           C  
ATOM   3741  C   ASP C 133     -17.420 -35.719   9.806  1.00 79.45           C  
ATOM   3742  CB  ASP C 133     -19.524 -35.398  11.128  1.00 79.45           C  
ATOM   3743  O   ASP C 133     -17.928 -35.374   8.737  1.00 79.45           O  
ATOM   3744  CG  ASP C 133     -19.967 -36.850  11.099  1.00 79.45           C  
ATOM   3745  OD1 ASP C 133     -19.148 -37.731  10.755  1.00 79.45           O  
ATOM   3746  OD2 ASP C 133     -21.145 -37.117  11.419  1.00 79.45           O  
ATOM   3747  N   PHE C 134     -16.336 -36.561   9.787  1.00 79.49           N  
ATOM   3748  CA  PHE C 134     -15.594 -37.051   8.631  1.00 79.49           C  
ATOM   3749  C   PHE C 134     -16.488 -37.898   7.734  1.00 79.49           C  
ATOM   3750  CB  PHE C 134     -14.376 -37.865   9.078  1.00 79.49           C  
ATOM   3751  O   PHE C 134     -16.361 -37.860   6.508  1.00 79.49           O  
ATOM   3752  CG  PHE C 134     -13.230 -37.023   9.569  1.00 79.49           C  
ATOM   3753  CD1 PHE C 134     -12.396 -36.368   8.671  1.00 79.49           C  
ATOM   3754  CD2 PHE C 134     -12.985 -36.887  10.929  1.00 79.49           C  
ATOM   3755  CE1 PHE C 134     -11.334 -35.587   9.122  1.00 79.49           C  
ATOM   3756  CE2 PHE C 134     -11.926 -36.109  11.388  1.00 79.49           C  
ATOM   3757  CZ  PHE C 134     -11.101 -35.461  10.482  1.00 79.49           C  
ATOM   3758  N   ASP C 135     -17.504 -38.573   8.371  1.00 87.82           N  
ATOM   3759  CA  ASP C 135     -18.409 -39.413   7.592  1.00 87.82           C  
ATOM   3760  C   ASP C 135     -19.341 -38.564   6.731  1.00 87.82           C  
ATOM   3761  CB  ASP C 135     -19.225 -40.321   8.513  1.00 87.82           C  
ATOM   3762  O   ASP C 135     -19.565 -38.872   5.558  1.00 87.82           O  
ATOM   3763  CG  ASP C 135     -18.396 -41.426   9.144  1.00 87.82           C  
ATOM   3764  OD1 ASP C 135     -17.473 -41.949   8.482  1.00 87.82           O  
ATOM   3765  OD2 ASP C 135     -18.670 -41.779  10.311  1.00 87.82           O  
ATOM   3766  N   ARG C 136     -19.805 -37.542   7.314  1.00 85.65           N  
ATOM   3767  CA  ARG C 136     -20.678 -36.638   6.573  1.00 85.65           C  
ATOM   3768  C   ARG C 136     -19.922 -35.953   5.439  1.00 85.65           C  
ATOM   3769  CB  ARG C 136     -21.284 -35.589   7.507  1.00 85.65           C  
ATOM   3770  O   ARG C 136     -20.466 -35.760   4.350  1.00 85.65           O  
ATOM   3771  CG  ARG C 136     -22.586 -34.990   6.999  1.00 85.65           C  
ATOM   3772  CD  ARG C 136     -23.224 -34.070   8.030  1.00 85.65           C  
ATOM   3773  NE  ARG C 136     -24.405 -33.397   7.496  1.00 85.65           N  
ATOM   3774  NH1 ARG C 136     -24.914 -32.287   9.456  1.00 85.65           N  
ATOM   3775  NH2 ARG C 136     -26.231 -32.009   7.600  1.00 85.65           N  
ATOM   3776  CZ  ARG C 136     -25.181 -32.566   8.185  1.00 85.65           C  
ATOM   3777  N   TYR C 137     -18.670 -35.606   5.782  1.00 85.95           N  
ATOM   3778  CA  TYR C 137     -17.816 -34.993   4.771  1.00 85.95           C  
ATOM   3779  C   TYR C 137     -17.605 -35.935   3.591  1.00 85.95           C  
ATOM   3780  CB  TYR C 137     -16.464 -34.601   5.374  1.00 85.95           C  
ATOM   3781  O   TYR C 137     -17.804 -35.549   2.437  1.00 85.95           O  
ATOM   3782  CG  TYR C 137     -15.503 -34.006   4.374  1.00 85.95           C  
ATOM   3783  CD1 TYR C 137     -14.485 -34.776   3.814  1.00 85.95           C  
ATOM   3784  CD2 TYR C 137     -15.609 -32.675   3.987  1.00 85.95           C  
ATOM   3785  CE1 TYR C 137     -13.596 -34.232   2.893  1.00 85.95           C  
ATOM   3786  CE2 TYR C 137     -14.725 -32.120   3.067  1.00 85.95           C  
ATOM   3787  OH  TYR C 137     -12.846 -32.361   1.616  1.00 85.95           O  
ATOM   3788  CZ  TYR C 137     -13.724 -32.905   2.526  1.00 85.95           C  
ATOM   3789  N   LYS C 138     -17.306 -37.162   3.857  1.00 89.03           N  
ATOM   3790  CA  LYS C 138     -17.071 -38.166   2.824  1.00 89.03           C  
ATOM   3791  C   LYS C 138     -18.331 -38.409   1.997  1.00 89.03           C  
ATOM   3792  CB  LYS C 138     -16.594 -39.478   3.449  1.00 89.03           C  
ATOM   3793  O   LYS C 138     -18.258 -38.562   0.776  1.00 89.03           O  
ATOM   3794  CG  LYS C 138     -15.116 -39.489   3.812  1.00 89.03           C  
ATOM   3795  CD  LYS C 138     -14.678 -40.852   4.331  1.00 89.03           C  
ATOM   3796  CE  LYS C 138     -13.232 -40.832   4.807  1.00 89.03           C  
ATOM   3797  NZ  LYS C 138     -12.810 -42.156   5.354  1.00 89.03           N  
ATOM   3798  N   GLN C 139     -19.407 -38.434   2.704  1.00 90.79           N  
ATOM   3799  CA  GLN C 139     -20.684 -38.622   2.023  1.00 90.79           C  
ATOM   3800  C   GLN C 139     -20.969 -37.473   1.061  1.00 90.79           C  
ATOM   3801  CB  GLN C 139     -21.821 -38.751   3.039  1.00 90.79           C  
ATOM   3802  O   GLN C 139     -21.376 -37.699  -0.081  1.00 90.79           O  
ATOM   3803  CG  GLN C 139     -23.136 -39.221   2.433  1.00 90.79           C  
ATOM   3804  CD  GLN C 139     -24.217 -39.440   3.474  1.00 90.79           C  
ATOM   3805  NE2 GLN C 139     -25.377 -39.915   3.034  1.00 90.79           N  
ATOM   3806  OE1 GLN C 139     -24.011 -39.186   4.665  1.00 90.79           O  
ATOM   3807  N   ARG C 140     -20.692 -36.260   1.524  1.00 90.79           N  
ATOM   3808  CA  ARG C 140     -20.905 -35.093   0.673  1.00 90.79           C  
ATOM   3809  C   ARG C 140     -19.976 -35.121  -0.536  1.00 90.79           C  
ATOM   3810  CB  ARG C 140     -20.693 -33.802   1.467  1.00 90.79           C  
ATOM   3811  O   ARG C 140     -20.398 -34.829  -1.656  1.00 90.79           O  
ATOM   3812  CG  ARG C 140     -20.910 -32.536   0.654  1.00 90.79           C  
ATOM   3813  CD  ARG C 140     -22.324 -32.461   0.094  1.00 90.79           C  
ATOM   3814  NE  ARG C 140     -22.548 -31.219  -0.641  1.00 90.79           N  
ATOM   3815  NH1 ARG C 140     -24.219 -32.075  -1.987  1.00 90.79           N  
ATOM   3816  NH2 ARG C 140     -23.563 -29.890  -2.215  1.00 90.79           N  
ATOM   3817  CZ  ARG C 140     -23.443 -31.064  -1.612  1.00 90.79           C  
ATOM   3818  N   CYS C 141     -18.771 -35.497  -0.343  1.00 91.15           N  
ATOM   3819  CA  CYS C 141     -17.821 -35.610  -1.444  1.00 91.15           C  
ATOM   3820  C   CYS C 141     -18.306 -36.614  -2.482  1.00 91.15           C  
ATOM   3821  CB  CYS C 141     -16.445 -36.024  -0.924  1.00 91.15           C  
ATOM   3822  O   CYS C 141     -18.270 -36.339  -3.683  1.00 91.15           O  
ATOM   3823  SG  CYS C 141     -15.588 -34.721  -0.012  1.00 91.15           S  
ATOM   3824  N   ALA C 142     -18.856 -37.710  -1.985  1.00 93.30           N  
ATOM   3825  CA  ALA C 142     -19.367 -38.748  -2.877  1.00 93.30           C  
ATOM   3826  C   ALA C 142     -20.574 -38.248  -3.665  1.00 93.30           C  
ATOM   3827  CB  ALA C 142     -19.735 -39.998  -2.082  1.00 93.30           C  
ATOM   3828  O   ALA C 142     -20.696 -38.516  -4.862  1.00 93.30           O  
ATOM   3829  N   GLU C 143     -21.425 -37.522  -3.007  1.00 94.96           N  
ATOM   3830  CA  GLU C 143     -22.597 -36.946  -3.659  1.00 94.96           C  
ATOM   3831  C   GLU C 143     -22.192 -35.969  -4.760  1.00 94.96           C  
ATOM   3832  CB  GLU C 143     -23.491 -36.242  -2.635  1.00 94.96           C  
ATOM   3833  O   GLU C 143     -22.747 -36.001  -5.860  1.00 94.96           O  
ATOM   3834  CG  GLU C 143     -24.271 -37.195  -1.741  1.00 94.96           C  
ATOM   3835  CD  GLU C 143     -25.030 -36.490  -0.629  1.00 94.96           C  
ATOM   3836  OE1 GLU C 143     -25.671 -37.176   0.199  1.00 94.96           O  
ATOM   3837  OE2 GLU C 143     -24.985 -35.240  -0.586  1.00 94.96           O  
ATOM   3838  N   LEU C 144     -21.244 -35.179  -4.477  1.00 95.67           N  
ATOM   3839  CA  LEU C 144     -20.786 -34.183  -5.440  1.00 95.67           C  
ATOM   3840  C   LEU C 144     -20.083 -34.849  -6.618  1.00 95.67           C  
ATOM   3841  CB  LEU C 144     -19.843 -33.181  -4.768  1.00 95.67           C  
ATOM   3842  O   LEU C 144     -20.251 -34.428  -7.765  1.00 95.67           O  
ATOM   3843  CG  LEU C 144     -20.498 -32.136  -3.863  1.00 95.67           C  
ATOM   3844  CD1 LEU C 144     -19.434 -31.360  -3.094  1.00 95.67           C  
ATOM   3845  CD2 LEU C 144     -21.371 -31.191  -4.681  1.00 95.67           C  
ATOM   3846  N   LYS C 145     -19.287 -35.832  -6.293  1.00 94.98           N  
ATOM   3847  CA  LYS C 145     -18.640 -36.579  -7.367  1.00 94.98           C  
ATOM   3848  C   LYS C 145     -19.670 -37.157  -8.333  1.00 94.98           C  
ATOM   3849  CB  LYS C 145     -17.772 -37.701  -6.794  1.00 94.98           C  
ATOM   3850  O   LYS C 145     -19.515 -37.050  -9.552  1.00 94.98           O  
ATOM   3851  CG  LYS C 145     -16.987 -38.474  -7.844  1.00 94.98           C  
ATOM   3852  CD  LYS C 145     -16.161 -39.588  -7.216  1.00 94.98           C  
ATOM   3853  CE  LYS C 145     -15.461 -40.431  -8.274  1.00 94.98           C  
ATOM   3854  NZ  LYS C 145     -14.637 -41.516  -7.662  1.00 94.98           N  
ATOM   3855  N   LYS C 146     -20.704 -37.727  -7.786  1.00 96.24           N  
ATOM   3856  CA  LYS C 146     -21.787 -38.258  -8.609  1.00 96.24           C  
ATOM   3857  C   LYS C 146     -22.491 -37.144  -9.378  1.00 96.24           C  
ATOM   3858  CB  LYS C 146     -22.795 -39.017  -7.745  1.00 96.24           C  
ATOM   3859  O   LYS C 146     -22.853 -37.319 -10.543  1.00 96.24           O  
ATOM   3860  CG  LYS C 146     -23.813 -39.820  -8.542  1.00 96.24           C  
ATOM   3861  CD  LYS C 146     -24.751 -40.597  -7.627  1.00 96.24           C  
ATOM   3862  CE  LYS C 146     -25.813 -41.346  -8.421  1.00 96.24           C  
ATOM   3863  NZ  LYS C 146     -26.733 -42.113  -7.529  1.00 96.24           N  
ATOM   3864  N   ALA C 147     -22.643 -36.004  -8.780  1.00 97.07           N  
ATOM   3865  CA  ALA C 147     -23.355 -34.870  -9.364  1.00 97.07           C  
ATOM   3866  C   ALA C 147     -22.590 -34.294 -10.552  1.00 97.07           C  
ATOM   3867  CB  ALA C 147     -23.589 -33.789  -8.311  1.00 97.07           C  
ATOM   3868  O   ALA C 147     -23.169 -33.608 -11.398  1.00 97.07           O  
ATOM   3869  N   LEU C 148     -21.278 -34.602 -10.618  1.00 97.31           N  
ATOM   3870  CA  LEU C 148     -20.500 -34.129 -11.757  1.00 97.31           C  
ATOM   3871  C   LEU C 148     -21.045 -34.699 -13.062  1.00 97.31           C  
ATOM   3872  CB  LEU C 148     -19.026 -34.511 -11.596  1.00 97.31           C  
ATOM   3873  O   LEU C 148     -20.919 -34.074 -14.118  1.00 97.31           O  
ATOM   3874  CG  LEU C 148     -18.236 -33.736 -10.540  1.00 97.31           C  
ATOM   3875  CD1 LEU C 148     -16.823 -34.296 -10.419  1.00 97.31           C  
ATOM   3876  CD2 LEU C 148     -18.200 -32.250 -10.883  1.00 97.31           C  
ATOM   3877  N   CYS C 149     -21.706 -35.823 -12.929  1.00 95.18           N  
ATOM   3878  CA  CYS C 149     -22.279 -36.480 -14.099  1.00 95.18           C  
ATOM   3879  C   CYS C 149     -23.788 -36.274 -14.156  1.00 95.18           C  
ATOM   3880  CB  CYS C 149     -21.958 -37.974 -14.086  1.00 95.18           C  
ATOM   3881  O   CYS C 149     -24.347 -36.039 -15.228  1.00 95.18           O  
ATOM   3882  SG  CYS C 149     -20.203 -38.344 -14.297  1.00 95.18           S  
ATOM   3883  N   THR C 150     -24.434 -36.215 -13.060  1.00 96.36           N  
ATOM   3884  CA  THR C 150     -25.891 -36.267 -13.007  1.00 96.36           C  
ATOM   3885  C   THR C 150     -26.483 -34.860 -13.034  1.00 96.36           C  
ATOM   3886  CB  THR C 150     -26.379 -37.008 -11.748  1.00 96.36           C  
ATOM   3887  O   THR C 150     -27.651 -34.680 -13.384  1.00 96.36           O  
ATOM   3888  CG2 THR C 150     -25.970 -38.476 -11.782  1.00 96.36           C  
ATOM   3889  OG1 THR C 150     -25.808 -36.391 -10.587  1.00 96.36           O  
ATOM   3890  N   ALA C 151     -25.663 -33.802 -12.717  1.00 96.82           N  
ATOM   3891  CA  ALA C 151     -26.189 -32.447 -12.576  1.00 96.82           C  
ATOM   3892  C   ALA C 151     -26.356 -31.779 -13.937  1.00 96.82           C  
ATOM   3893  CB  ALA C 151     -25.274 -31.611 -11.685  1.00 96.82           C  
ATOM   3894  O   ALA C 151     -26.925 -30.689 -14.035  1.00 96.82           O  
ATOM   3895  N   HIS C 152     -25.923 -32.427 -14.982  1.00 93.12           N  
ATOM   3896  CA  HIS C 152     -26.109 -31.894 -16.327  1.00 93.12           C  
ATOM   3897  C   HIS C 152     -27.570 -31.975 -16.755  1.00 93.12           C  
ATOM   3898  CB  HIS C 152     -25.227 -32.645 -17.327  1.00 93.12           C  
ATOM   3899  O   HIS C 152     -28.356 -32.714 -16.158  1.00 93.12           O  
ATOM   3900  CG  HIS C 152     -23.765 -32.380 -17.154  1.00 93.12           C  
ATOM   3901  CD2 HIS C 152     -22.816 -33.051 -16.460  1.00 93.12           C  
ATOM   3902  ND1 HIS C 152     -23.129 -31.306 -17.738  1.00 93.12           N  
ATOM   3903  CE1 HIS C 152     -21.848 -31.328 -17.410  1.00 93.12           C  
ATOM   3904  NE2 HIS C 152     -21.632 -32.377 -16.634  1.00 93.12           N  
ATOM   3905  N   GLU C 153     -28.046 -31.023 -17.718  1.00 88.34           N  
ATOM   3906  CA  GLU C 153     -29.390 -31.091 -18.285  1.00 88.34           C  
ATOM   3907  C   GLU C 153     -29.573 -32.355 -19.120  1.00 88.34           C  
ATOM   3908  CB  GLU C 153     -29.677 -29.851 -19.135  1.00 88.34           C  
ATOM   3909  O   GLU C 153     -28.596 -33.016 -19.477  1.00 88.34           O  
ATOM   3910  CG  GLU C 153     -29.702 -28.553 -18.342  1.00 88.34           C  
ATOM   3911  CD  GLU C 153     -30.951 -28.394 -17.490  1.00 88.34           C  
ATOM   3912  OE1 GLU C 153     -30.964 -27.527 -16.587  1.00 88.34           O  
ATOM   3913  OE2 GLU C 153     -31.925 -29.144 -17.726  1.00 88.34           O  
ATOM   3914  N   LYS C 154     -30.840 -32.455 -19.421  1.00 84.15           N  
ATOM   3915  CA  LYS C 154     -31.178 -33.639 -20.205  1.00 84.15           C  
ATOM   3916  C   LYS C 154     -30.552 -33.575 -21.595  1.00 84.15           C  
ATOM   3917  CB  LYS C 154     -32.696 -33.791 -20.321  1.00 84.15           C  
ATOM   3918  O   LYS C 154     -30.514 -32.510 -22.216  1.00 84.15           O  
ATOM   3919  CG  LYS C 154     -33.326 -34.590 -19.190  1.00 84.15           C  
ATOM   3920  CD  LYS C 154     -34.824 -34.770 -19.400  1.00 84.15           C  
ATOM   3921  CE  LYS C 154     -35.471 -35.491 -18.225  1.00 84.15           C  
ATOM   3922  NZ  LYS C 154     -36.943 -35.657 -18.420  1.00 84.15           N  
ATOM   3923  N   PHE C 155     -29.628 -34.371 -21.965  1.00 77.92           N  
ATOM   3924  CA  PHE C 155     -29.076 -34.547 -23.303  1.00 77.92           C  
ATOM   3925  C   PHE C 155     -27.686 -33.932 -23.400  1.00 77.92           C  
ATOM   3926  CB  PHE C 155     -30.001 -33.925 -24.353  1.00 77.92           C  
ATOM   3927  O   PHE C 155     -27.151 -33.762 -24.498  1.00 77.92           O  
ATOM   3928  CG  PHE C 155     -31.392 -34.498 -24.354  1.00 77.92           C  
ATOM   3929  CD1 PHE C 155     -31.629 -35.784 -24.825  1.00 77.92           C  
ATOM   3930  CD2 PHE C 155     -32.464 -33.751 -23.884  1.00 77.92           C  
ATOM   3931  CE1 PHE C 155     -32.915 -36.317 -24.827  1.00 77.92           C  
ATOM   3932  CE2 PHE C 155     -33.753 -34.277 -23.883  1.00 77.92           C  
ATOM   3933  CZ  PHE C 155     -33.976 -35.560 -24.356  1.00 77.92           C  
ATOM   3934  N   CYS C 156     -27.352 -33.384 -22.268  1.00 82.20           N  
ATOM   3935  CA  CYS C 156     -25.963 -32.940 -22.295  1.00 82.20           C  
ATOM   3936  C   CYS C 156     -25.019 -34.116 -22.514  1.00 82.20           C  
ATOM   3937  CB  CYS C 156     -25.605 -32.222 -20.994  1.00 82.20           C  
ATOM   3938  O   CYS C 156     -25.156 -35.157 -21.870  1.00 82.20           O  
ATOM   3939  SG  CYS C 156     -23.947 -31.505 -20.991  1.00 82.20           S  
ATOM   3940  N   PHE C 157     -24.022 -34.009 -23.334  1.00 83.56           N  
ATOM   3941  CA  PHE C 157     -23.239 -35.159 -23.769  1.00 83.56           C  
ATOM   3942  C   PHE C 157     -22.098 -35.436 -22.796  1.00 83.56           C  
ATOM   3943  CB  PHE C 157     -22.683 -34.932 -25.178  1.00 83.56           C  
ATOM   3944  O   PHE C 157     -21.485 -36.504 -22.839  1.00 83.56           O  
ATOM   3945  CG  PHE C 157     -21.666 -33.825 -25.258  1.00 83.56           C  
ATOM   3946  CD1 PHE C 157     -22.054 -32.527 -25.566  1.00 83.56           C  
ATOM   3947  CD2 PHE C 157     -20.322 -34.084 -25.026  1.00 83.56           C  
ATOM   3948  CE1 PHE C 157     -21.115 -31.501 -25.641  1.00 83.56           C  
ATOM   3949  CE2 PHE C 157     -19.377 -33.064 -25.099  1.00 83.56           C  
ATOM   3950  CZ  PHE C 157     -19.776 -31.774 -25.407  1.00 83.56           C  
ATOM   3951  N   TRP C 158     -21.757 -34.645 -21.906  1.00 91.86           N  
ATOM   3952  CA  TRP C 158     -20.561 -34.743 -21.076  1.00 91.86           C  
ATOM   3953  C   TRP C 158     -20.619 -35.976 -20.181  1.00 91.86           C  
ATOM   3954  CB  TRP C 158     -20.394 -33.483 -20.222  1.00 91.86           C  
ATOM   3955  O   TRP C 158     -19.624 -36.690 -20.032  1.00 91.86           O  
ATOM   3956  CG  TRP C 158     -19.753 -32.337 -20.945  1.00 91.86           C  
ATOM   3957  CD1 TRP C 158     -20.320 -31.128 -21.239  1.00 91.86           C  
ATOM   3958  CD2 TRP C 158     -18.423 -32.295 -21.470  1.00 91.86           C  
ATOM   3959  CE2 TRP C 158     -18.250 -31.028 -22.070  1.00 91.86           C  
ATOM   3960  CE3 TRP C 158     -17.358 -33.207 -21.490  1.00 91.86           C  
ATOM   3961  NE1 TRP C 158     -19.421 -30.336 -21.915  1.00 91.86           N  
ATOM   3962  CH2 TRP C 158     -16.029 -31.560 -22.690  1.00 91.86           C  
ATOM   3963  CZ2 TRP C 158     -17.053 -30.650 -22.684  1.00 91.86           C  
ATOM   3964  CZ3 TRP C 158     -16.169 -32.828 -22.102  1.00 91.86           C  
ATOM   3965  N   PRO C 159     -21.858 -36.282 -19.628  1.00 88.30           N  
ATOM   3966  CA  PRO C 159     -21.891 -37.479 -18.785  1.00 88.30           C  
ATOM   3967  C   PRO C 159     -21.588 -38.758 -19.563  1.00 88.30           C  
ATOM   3968  CB  PRO C 159     -23.325 -37.494 -18.249  1.00 88.30           C  
ATOM   3969  O   PRO C 159     -20.958 -39.675 -19.030  1.00 88.30           O  
ATOM   3970  CG  PRO C 159     -23.753 -36.062 -18.264  1.00 88.30           C  
ATOM   3971  CD  PRO C 159     -23.111 -35.384 -19.440  1.00 88.30           C  
ATOM   3972  N   ASP C 160     -21.915 -38.748 -20.842  1.00 80.92           N  
ATOM   3973  CA  ASP C 160     -21.769 -39.949 -21.658  1.00 80.92           C  
ATOM   3974  C   ASP C 160     -20.450 -39.933 -22.427  1.00 80.92           C  
ATOM   3975  CB  ASP C 160     -22.943 -40.083 -22.631  1.00 80.92           C  
ATOM   3976  O   ASP C 160     -19.917 -40.988 -22.779  1.00 80.92           O  
ATOM   3977  CG  ASP C 160     -24.275 -40.281 -21.929  1.00 80.92           C  
ATOM   3978  OD1 ASP C 160     -24.318 -40.969 -20.886  1.00 80.92           O  
ATOM   3979  OD2 ASP C 160     -25.290 -39.748 -22.425  1.00 80.92           O  
ATOM   3980  N   SER C 161     -20.019 -38.718 -22.708  1.00 84.84           N  
ATOM   3981  CA  SER C 161     -18.792 -38.615 -23.490  1.00 84.84           C  
ATOM   3982  C   SER C 161     -17.813 -37.633 -22.857  1.00 84.84           C  
ATOM   3983  CB  SER C 161     -19.104 -38.184 -24.924  1.00 84.84           C  
ATOM   3984  O   SER C 161     -17.534 -36.574 -23.423  1.00 84.84           O  
ATOM   3985  OG  SER C 161     -19.764 -39.221 -25.629  1.00 84.84           O  
ATOM   3986  N   PRO C 162     -17.265 -38.004 -21.661  1.00 91.55           N  
ATOM   3987  CA  PRO C 162     -16.295 -37.126 -21.001  1.00 91.55           C  
ATOM   3988  C   PRO C 162     -14.952 -37.081 -21.725  1.00 91.55           C  
ATOM   3989  CB  PRO C 162     -16.146 -37.747 -19.610  1.00 91.55           C  
ATOM   3990  O   PRO C 162     -14.705 -37.886 -22.627  1.00 91.55           O  
ATOM   3991  CG  PRO C 162     -16.456 -39.196 -19.804  1.00 91.55           C  
ATOM   3992  CD  PRO C 162     -17.447 -39.327 -20.924  1.00 91.55           C  
ATOM   3993  N   SER C 163     -14.079 -36.092 -21.371  1.00 93.54           N  
ATOM   3994  CA  SER C 163     -12.726 -36.071 -21.916  1.00 93.54           C  
ATOM   3995  C   SER C 163     -11.936 -37.302 -21.483  1.00 93.54           C  
ATOM   3996  CB  SER C 163     -11.991 -34.804 -21.478  1.00 93.54           C  
ATOM   3997  O   SER C 163     -12.100 -37.788 -20.362  1.00 93.54           O  
ATOM   3998  OG  SER C 163     -12.607 -33.651 -22.025  1.00 93.54           O  
ATOM   3999  N   PRO C 164     -11.147 -37.821 -22.324  1.00 90.21           N  
ATOM   4000  CA  PRO C 164     -10.362 -39.012 -21.993  1.00 90.21           C  
ATOM   4001  C   PRO C 164      -9.484 -38.816 -20.759  1.00 90.21           C  
ATOM   4002  CB  PRO C 164      -9.506 -39.230 -23.243  1.00 90.21           C  
ATOM   4003  O   PRO C 164      -8.968 -37.719 -20.533  1.00 90.21           O  
ATOM   4004  CG  PRO C 164     -10.195 -38.453 -24.318  1.00 90.21           C  
ATOM   4005  CD  PRO C 164     -10.942 -37.316 -23.681  1.00 90.21           C  
ATOM   4006  N   ASP C 165      -9.306 -39.899 -19.990  1.00 89.49           N  
ATOM   4007  CA  ASP C 165      -8.500 -39.859 -18.774  1.00 89.49           C  
ATOM   4008  C   ASP C 165      -7.049 -39.500 -19.089  1.00 89.49           C  
ATOM   4009  CB  ASP C 165      -8.562 -41.203 -18.044  1.00 89.49           C  
ATOM   4010  O   ASP C 165      -6.378 -38.846 -18.288  1.00 89.49           O  
ATOM   4011  CG  ASP C 165      -9.910 -41.462 -17.394  1.00 89.49           C  
ATOM   4012  OD1 ASP C 165     -10.616 -40.492 -17.045  1.00 89.49           O  
ATOM   4013  OD2 ASP C 165     -10.268 -42.648 -17.228  1.00 89.49           O  
ATOM   4014  N   ARG C 166      -6.639 -39.789 -20.238  1.00 89.44           N  
ATOM   4015  CA  ARG C 166      -5.237 -39.633 -20.611  1.00 89.44           C  
ATOM   4016  C   ARG C 166      -4.847 -38.160 -20.670  1.00 89.44           C  
ATOM   4017  CB  ARG C 166      -4.961 -40.303 -21.959  1.00 89.44           C  
ATOM   4018  O   ARG C 166      -3.666 -37.821 -20.573  1.00 89.44           O  
ATOM   4019  CG  ARG C 166      -5.715 -39.678 -23.123  1.00 89.44           C  
ATOM   4020  CD  ARG C 166      -5.441 -40.409 -24.430  1.00 89.44           C  
ATOM   4021  NE  ARG C 166      -6.147 -39.794 -25.550  1.00 89.44           N  
ATOM   4022  NH1 ARG C 166      -7.562 -41.583 -25.910  1.00 89.44           N  
ATOM   4023  NH2 ARG C 166      -7.710 -39.715 -27.230  1.00 89.44           N  
ATOM   4024  CZ  ARG C 166      -7.138 -40.366 -26.227  1.00 89.44           C  
ATOM   4025  N   PHE C 167      -5.824 -37.250 -20.833  1.00 92.75           N  
ATOM   4026  CA  PHE C 167      -5.524 -35.824 -20.892  1.00 92.75           C  
ATOM   4027  C   PHE C 167      -4.913 -35.345 -19.580  1.00 92.75           C  
ATOM   4028  CB  PHE C 167      -6.788 -35.020 -21.207  1.00 92.75           C  
ATOM   4029  O   PHE C 167      -4.022 -34.493 -19.579  1.00 92.75           O  
ATOM   4030  CG  PHE C 167      -7.238 -35.132 -22.639  1.00 92.75           C  
ATOM   4031  CD1 PHE C 167      -6.472 -35.821 -23.571  1.00 92.75           C  
ATOM   4032  CD2 PHE C 167      -8.429 -34.548 -23.053  1.00 92.75           C  
ATOM   4033  CE1 PHE C 167      -6.886 -35.926 -24.897  1.00 92.75           C  
ATOM   4034  CE2 PHE C 167      -8.849 -34.649 -24.376  1.00 92.75           C  
ATOM   4035  CZ  PHE C 167      -8.076 -35.338 -25.296  1.00 92.75           C  
ATOM   4036  N   GLY C 168      -5.344 -35.967 -18.453  1.00 90.76           N  
ATOM   4037  CA  GLY C 168      -4.903 -35.526 -17.139  1.00 90.76           C  
ATOM   4038  C   GLY C 168      -3.842 -36.425 -16.533  1.00 90.76           C  
ATOM   4039  O   GLY C 168      -3.557 -36.338 -15.336  1.00 90.76           O  
ATOM   4040  N   MET C 169      -3.296 -37.315 -17.330  1.00 91.43           N  
ATOM   4041  CA  MET C 169      -2.293 -38.260 -16.848  1.00 91.43           C  
ATOM   4042  C   MET C 169      -0.967 -38.066 -17.576  1.00 91.43           C  
ATOM   4043  CB  MET C 169      -2.780 -39.699 -17.025  1.00 91.43           C  
ATOM   4044  O   MET C 169      -0.940 -37.571 -18.704  1.00 91.43           O  
ATOM   4045  CG  MET C 169      -4.052 -40.014 -16.254  1.00 91.43           C  
ATOM   4046  SD  MET C 169      -4.598 -41.752 -16.480  1.00 91.43           S  
ATOM   4047  CE  MET C 169      -4.327 -42.392 -14.804  1.00 91.43           C  
ATOM   4048  N   LEU C 170       0.104 -38.363 -16.874  1.00 94.52           N  
ATOM   4049  CA  LEU C 170       1.402 -38.396 -17.539  1.00 94.52           C  
ATOM   4050  C   LEU C 170       1.523 -39.623 -18.436  1.00 94.52           C  
ATOM   4051  CB  LEU C 170       2.533 -38.391 -16.506  1.00 94.52           C  
ATOM   4052  O   LEU C 170       1.063 -40.709 -18.075  1.00 94.52           O  
ATOM   4053  CG  LEU C 170       2.596 -37.179 -15.575  1.00 94.52           C  
ATOM   4054  CD1 LEU C 170       3.646 -37.398 -14.492  1.00 94.52           C  
ATOM   4055  CD2 LEU C 170       2.893 -35.911 -16.368  1.00 94.52           C  
ATOM   4056  N   PRO C 171       2.041 -39.479 -19.633  1.00 92.45           N  
ATOM   4057  CA  PRO C 171       2.139 -40.597 -20.575  1.00 92.45           C  
ATOM   4058  C   PRO C 171       3.234 -41.592 -20.196  1.00 92.45           C  
ATOM   4059  CB  PRO C 171       2.462 -39.910 -21.904  1.00 92.45           C  
ATOM   4060  O   PRO C 171       4.154 -41.832 -20.982  1.00 92.45           O  
ATOM   4061  CG  PRO C 171       3.229 -38.685 -21.526  1.00 92.45           C  
ATOM   4062  CD  PRO C 171       2.752 -38.220 -20.180  1.00 92.45           C  
ATOM   4063  N   LEU C 172       3.075 -42.319 -19.096  1.00 91.60           N  
ATOM   4064  CA  LEU C 172       4.100 -43.204 -18.552  1.00 91.60           C  
ATOM   4065  C   LEU C 172       4.273 -44.439 -19.429  1.00 91.60           C  
ATOM   4066  CB  LEU C 172       3.742 -43.624 -17.124  1.00 91.60           C  
ATOM   4067  O   LEU C 172       5.309 -45.105 -19.374  1.00 91.60           O  
ATOM   4068  CG  LEU C 172       3.621 -42.497 -16.096  1.00 91.60           C  
ATOM   4069  CD1 LEU C 172       3.218 -43.061 -14.737  1.00 91.60           C  
ATOM   4070  CD2 LEU C 172       4.931 -41.724 -15.993  1.00 91.60           C  
ATOM   4071  N   ASP C 173       3.358 -44.716 -20.292  1.00 89.92           N  
ATOM   4072  CA  ASP C 173       3.426 -45.895 -21.149  1.00 89.92           C  
ATOM   4073  C   ASP C 173       3.969 -45.539 -22.532  1.00 89.92           C  
ATOM   4074  CB  ASP C 173       2.048 -46.547 -21.277  1.00 89.92           C  
ATOM   4075  O   ASP C 173       4.088 -46.406 -23.400  1.00 89.92           O  
ATOM   4076  CG  ASP C 173       0.907 -45.573 -21.036  1.00 89.92           C  
ATOM   4077  OD1 ASP C 173       1.038 -44.683 -20.168  1.00 89.92           O  
ATOM   4078  OD2 ASP C 173      -0.133 -45.699 -21.718  1.00 89.92           O  
ATOM   4079  N   GLU C 174       4.295 -44.237 -22.703  1.00 92.83           N  
ATOM   4080  CA  GLU C 174       4.846 -43.759 -23.968  1.00 92.83           C  
ATOM   4081  C   GLU C 174       6.193 -43.074 -23.759  1.00 92.83           C  
ATOM   4082  CB  GLU C 174       3.869 -42.801 -24.653  1.00 92.83           C  
ATOM   4083  O   GLU C 174       6.291 -41.848 -23.842  1.00 92.83           O  
ATOM   4084  CG  GLU C 174       2.531 -43.434 -25.005  1.00 92.83           C  
ATOM   4085  CD  GLU C 174       1.533 -42.445 -25.586  1.00 92.83           C  
ATOM   4086  OE1 GLU C 174       0.534 -42.119 -24.905  1.00 92.83           O  
ATOM   4087  OE2 GLU C 174       1.751 -41.994 -26.732  1.00 92.83           O  
ATOM   4088  N   PRO C 175       7.272 -43.845 -23.608  1.00 92.09           N  
ATOM   4089  CA  PRO C 175       8.597 -43.310 -23.283  1.00 92.09           C  
ATOM   4090  C   PRO C 175       9.111 -42.329 -24.334  1.00 92.09           C  
ATOM   4091  CB  PRO C 175       9.478 -44.561 -23.227  1.00 92.09           C  
ATOM   4092  O   PRO C 175       9.754 -41.333 -23.992  1.00 92.09           O  
ATOM   4093  CG  PRO C 175       8.520 -45.694 -23.046  1.00 92.09           C  
ATOM   4094  CD  PRO C 175       7.178 -45.273 -23.570  1.00 92.09           C  
ATOM   4095  N   ALA C 176       8.865 -42.561 -25.632  1.00 91.99           N  
ATOM   4096  CA  ALA C 176       9.332 -41.665 -26.687  1.00 91.99           C  
ATOM   4097  C   ALA C 176       8.725 -40.273 -26.532  1.00 91.99           C  
ATOM   4098  CB  ALA C 176       8.994 -42.239 -28.060  1.00 91.99           C  
ATOM   4099  O   ALA C 176       9.412 -39.265 -26.718  1.00 91.99           O  
ATOM   4100  N   ILE C 177       7.412 -40.202 -26.151  1.00 93.74           N  
ATOM   4101  CA  ILE C 177       6.738 -38.925 -25.945  1.00 93.74           C  
ATOM   4102  C   ILE C 177       7.296 -38.242 -24.698  1.00 93.74           C  
ATOM   4103  CB  ILE C 177       5.209 -39.106 -25.817  1.00 93.74           C  
ATOM   4104  O   ILE C 177       7.540 -37.034 -24.701  1.00 93.74           O  
ATOM   4105  CG1 ILE C 177       4.621 -39.623 -27.135  1.00 93.74           C  
ATOM   4106  CG2 ILE C 177       4.542 -37.793 -25.397  1.00 93.74           C  
ATOM   4107  CD1 ILE C 177       3.139 -39.964 -27.061  1.00 93.74           C  
ATOM   4108  N   LEU C 178       7.570 -39.045 -23.655  1.00 95.07           N  
ATOM   4109  CA  LEU C 178       8.103 -38.510 -22.407  1.00 95.07           C  
ATOM   4110  C   LEU C 178       9.473 -37.878 -22.628  1.00 95.07           C  
ATOM   4111  CB  LEU C 178       8.201 -39.613 -21.350  1.00 95.07           C  
ATOM   4112  O   LEU C 178       9.748 -36.789 -22.117  1.00 95.07           O  
ATOM   4113  CG  LEU C 178       6.915 -39.941 -20.589  1.00 95.07           C  
ATOM   4114  CD1 LEU C 178       7.111 -41.183 -19.726  1.00 95.07           C  
ATOM   4115  CD2 LEU C 178       6.481 -38.754 -19.736  1.00 95.07           C  
ATOM   4116  N   VAL C 179      10.299 -38.561 -23.434  1.00 95.17           N  
ATOM   4117  CA  VAL C 179      11.638 -38.060 -23.724  1.00 95.17           C  
ATOM   4118  C   VAL C 179      11.542 -36.767 -24.531  1.00 95.17           C  
ATOM   4119  CB  VAL C 179      12.482 -39.104 -24.490  1.00 95.17           C  
ATOM   4120  O   VAL C 179      12.229 -35.787 -24.229  1.00 95.17           O  
ATOM   4121  CG1 VAL C 179      13.793 -38.489 -24.975  1.00 95.17           C  
ATOM   4122  CG2 VAL C 179      12.753 -40.321 -23.607  1.00 95.17           C  
ATOM   4123  N   SER C 180      10.717 -36.754 -25.513  1.00 95.09           N  
ATOM   4124  CA  SER C 180      10.537 -35.571 -26.349  1.00 95.09           C  
ATOM   4125  C   SER C 180      10.044 -34.384 -25.528  1.00 95.09           C  
ATOM   4126  CB  SER C 180       9.553 -35.861 -27.483  1.00 95.09           C  
ATOM   4127  O   SER C 180      10.560 -33.273 -25.661  1.00 95.09           O  
ATOM   4128  OG  SER C 180       9.333 -34.700 -28.267  1.00 95.09           O  
ATOM   4129  N   GLU C 181       9.034 -34.589 -24.628  1.00 95.95           N  
ATOM   4130  CA  GLU C 181       8.498 -33.526 -23.784  1.00 95.95           C  
ATOM   4131  C   GLU C 181       9.535 -33.050 -22.770  1.00 95.95           C  
ATOM   4132  CB  GLU C 181       7.234 -34.000 -23.060  1.00 95.95           C  
ATOM   4133  O   GLU C 181       9.593 -31.862 -22.446  1.00 95.95           O  
ATOM   4134  CG  GLU C 181       6.025 -34.154 -23.971  1.00 95.95           C  
ATOM   4135  CD  GLU C 181       4.759 -34.545 -23.227  1.00 95.95           C  
ATOM   4136  OE1 GLU C 181       3.662 -34.498 -23.828  1.00 95.95           O  
ATOM   4137  OE2 GLU C 181       4.864 -34.900 -22.031  1.00 95.95           O  
ATOM   4138  N   PHE C 182      10.314 -33.987 -22.249  1.00 96.74           N  
ATOM   4139  CA  PHE C 182      11.416 -33.662 -21.352  1.00 96.74           C  
ATOM   4140  C   PHE C 182      12.414 -32.734 -22.034  1.00 96.74           C  
ATOM   4141  CB  PHE C 182      12.122 -34.937 -20.881  1.00 96.74           C  
ATOM   4142  O   PHE C 182      12.792 -31.702 -21.476  1.00 96.74           O  
ATOM   4143  CG  PHE C 182      13.366 -34.680 -20.073  1.00 96.74           C  
ATOM   4144  CD1 PHE C 182      14.595 -35.180 -20.484  1.00 96.74           C  
ATOM   4145  CD2 PHE C 182      13.305 -33.936 -18.901  1.00 96.74           C  
ATOM   4146  CE1 PHE C 182      15.747 -34.943 -19.738  1.00 96.74           C  
ATOM   4147  CE2 PHE C 182      14.452 -33.695 -18.151  1.00 96.74           C  
ATOM   4148  CZ  PHE C 182      15.672 -34.201 -18.570  1.00 96.74           C  
ATOM   4149  N   LEU C 183      12.761 -33.077 -23.260  1.00 95.16           N  
ATOM   4150  CA  LEU C 183      13.692 -32.271 -24.042  1.00 95.16           C  
ATOM   4151  C   LEU C 183      13.114 -30.888 -24.319  1.00 95.16           C  
ATOM   4152  CB  LEU C 183      14.028 -32.970 -25.362  1.00 95.16           C  
ATOM   4153  O   LEU C 183      13.807 -29.879 -24.165  1.00 95.16           O  
ATOM   4154  CG  LEU C 183      15.062 -32.279 -26.251  1.00 95.16           C  
ATOM   4155  CD1 LEU C 183      16.434 -32.301 -25.585  1.00 95.16           C  
ATOM   4156  CD2 LEU C 183      15.118 -32.942 -27.623  1.00 95.16           C  
ATOM   4157  N   ASP C 184      11.866 -30.771 -24.620  1.00 95.02           N  
ATOM   4158  CA  ASP C 184      11.210 -29.501 -24.918  1.00 95.02           C  
ATOM   4159  C   ASP C 184      11.198 -28.589 -23.694  1.00 95.02           C  
ATOM   4160  CB  ASP C 184       9.782 -29.738 -25.412  1.00 95.02           C  
ATOM   4161  O   ASP C 184      11.502 -27.399 -23.796  1.00 95.02           O  
ATOM   4162  CG  ASP C 184       9.728 -30.301 -26.821  1.00 95.02           C  
ATOM   4163  OD1 ASP C 184      10.749 -30.247 -27.540  1.00 95.02           O  
ATOM   4164  OD2 ASP C 184       8.653 -30.802 -27.218  1.00 95.02           O  
ATOM   4165  N   ARG C 185      10.868 -29.167 -22.558  1.00 96.37           N  
ATOM   4166  CA  ARG C 185      10.871 -28.382 -21.328  1.00 96.37           C  
ATOM   4167  C   ARG C 185      12.275 -27.888 -20.996  1.00 96.37           C  
ATOM   4168  CB  ARG C 185      10.316 -29.205 -20.163  1.00 96.37           C  
ATOM   4169  O   ARG C 185      12.460 -26.725 -20.633  1.00 96.37           O  
ATOM   4170  CG  ARG C 185       8.824 -29.482 -20.259  1.00 96.37           C  
ATOM   4171  CD  ARG C 185       8.274 -30.062 -18.964  1.00 96.37           C  
ATOM   4172  NE  ARG C 185       8.858 -31.367 -18.667  1.00 96.37           N  
ATOM   4173  NH1 ARG C 185       7.270 -32.574 -19.832  1.00 96.37           N  
ATOM   4174  NH2 ARG C 185       8.980 -33.658 -18.757  1.00 96.37           N  
ATOM   4175  CZ  ARG C 185       8.368 -32.530 -19.086  1.00 96.37           C  
ATOM   4176  N   PHE C 186      13.224 -28.788 -21.152  1.00 95.59           N  
ATOM   4177  CA  PHE C 186      14.614 -28.442 -20.878  1.00 95.59           C  
ATOM   4178  C   PHE C 186      15.062 -27.273 -21.748  1.00 95.59           C  
ATOM   4179  CB  PHE C 186      15.526 -29.650 -21.112  1.00 95.59           C  
ATOM   4180  O   PHE C 186      15.598 -26.285 -21.241  1.00 95.59           O  
ATOM   4181  CG  PHE C 186      16.992 -29.338 -20.980  1.00 95.59           C  
ATOM   4182  CD1 PHE C 186      17.779 -29.140 -22.108  1.00 95.59           C  
ATOM   4183  CD2 PHE C 186      17.584 -29.243 -19.727  1.00 95.59           C  
ATOM   4184  CE1 PHE C 186      19.136 -28.851 -21.989  1.00 95.59           C  
ATOM   4185  CE2 PHE C 186      18.940 -28.954 -19.601  1.00 95.59           C  
ATOM   4186  CZ  PHE C 186      19.714 -28.760 -20.733  1.00 95.59           C  
ATOM   4187  N   GLN C 187      14.787 -27.333 -22.984  1.00 92.81           N  
ATOM   4188  CA  GLN C 187      15.209 -26.300 -23.923  1.00 92.81           C  
ATOM   4189  C   GLN C 187      14.535 -24.966 -23.614  1.00 92.81           C  
ATOM   4190  CB  GLN C 187      14.901 -26.722 -25.361  1.00 92.81           C  
ATOM   4191  O   GLN C 187      15.181 -23.917 -23.638  1.00 92.81           O  
ATOM   4192  CG  GLN C 187      15.837 -27.795 -25.900  1.00 92.81           C  
ATOM   4193  CD  GLN C 187      15.467 -28.247 -27.300  1.00 92.81           C  
ATOM   4194  NE2 GLN C 187      16.474 -28.562 -28.108  1.00 92.81           N  
ATOM   4195  OE1 GLN C 187      14.285 -28.314 -27.654  1.00 92.81           O  
ATOM   4196  N   SER C 188      13.315 -25.006 -23.229  1.00 92.45           N  
ATOM   4197  CA  SER C 188      12.599 -23.771 -22.926  1.00 92.45           C  
ATOM   4198  C   SER C 188      13.139 -23.116 -21.659  1.00 92.45           C  
ATOM   4199  CB  SER C 188      11.102 -24.043 -22.771  1.00 92.45           C  
ATOM   4200  O   SER C 188      13.255 -21.890 -21.589  1.00 92.45           O  
ATOM   4201  OG  SER C 188      10.832 -24.683 -21.535  1.00 92.45           O  
ATOM   4202  N   LEU C 189      13.475 -23.913 -20.693  1.00 93.20           N  
ATOM   4203  CA  LEU C 189      13.979 -23.407 -19.421  1.00 93.20           C  
ATOM   4204  C   LEU C 189      15.375 -22.815 -19.587  1.00 93.20           C  
ATOM   4205  CB  LEU C 189      14.006 -24.523 -18.373  1.00 93.20           C  
ATOM   4206  O   LEU C 189      15.729 -21.849 -18.907  1.00 93.20           O  
ATOM   4207  CG  LEU C 189      12.655 -24.933 -17.784  1.00 93.20           C  
ATOM   4208  CD1 LEU C 189      12.769 -26.284 -17.086  1.00 93.20           C  
ATOM   4209  CD2 LEU C 189      12.147 -23.867 -16.819  1.00 93.20           C  
ATOM   4210  N   CYS C 190      16.156 -23.400 -20.443  1.00 91.25           N  
ATOM   4211  CA  CYS C 190      17.514 -22.923 -20.681  1.00 91.25           C  
ATOM   4212  C   CYS C 190      17.505 -21.494 -21.211  1.00 91.25           C  
ATOM   4213  CB  CYS C 190      18.238 -23.838 -21.669  1.00 91.25           C  
ATOM   4214  O   CYS C 190      18.473 -20.754 -21.028  1.00 91.25           O  
ATOM   4215  SG  CYS C 190      18.792 -25.397 -20.946  1.00 91.25           S  
ATOM   4216  N   HIS C 191      16.423 -21.089 -21.719  1.00 87.03           N  
ATOM   4217  CA  HIS C 191      16.301 -19.730 -22.234  1.00 87.03           C  
ATOM   4218  C   HIS C 191      16.331 -18.708 -21.102  1.00 87.03           C  
ATOM   4219  CB  HIS C 191      15.013 -19.578 -23.045  1.00 87.03           C  
ATOM   4220  O   HIS C 191      16.666 -17.542 -21.322  1.00 87.03           O  
ATOM   4221  CG  HIS C 191      15.094 -20.172 -24.415  1.00 87.03           C  
ATOM   4222  CD2 HIS C 191      15.519 -19.648 -25.589  1.00 87.03           C  
ATOM   4223  ND1 HIS C 191      14.701 -21.464 -24.690  1.00 87.03           N  
ATOM   4224  CE1 HIS C 191      14.883 -21.709 -25.977  1.00 87.03           C  
ATOM   4225  NE2 HIS C 191      15.379 -20.623 -26.545  1.00 87.03           N  
ATOM   4226  N   LEU C 192      16.005 -19.140 -19.935  1.00 86.91           N  
ATOM   4227  CA  LEU C 192      15.957 -18.229 -18.796  1.00 86.91           C  
ATOM   4228  C   LEU C 192      17.356 -17.976 -18.244  1.00 86.91           C  
ATOM   4229  CB  LEU C 192      15.056 -18.793 -17.695  1.00 86.91           C  
ATOM   4230  O   LEU C 192      17.572 -17.014 -17.504  1.00 86.91           O  
ATOM   4231  CG  LEU C 192      13.557 -18.829 -17.998  1.00 86.91           C  
ATOM   4232  CD1 LEU C 192      12.811 -19.572 -16.895  1.00 86.91           C  
ATOM   4233  CD2 LEU C 192      13.010 -17.415 -18.162  1.00 86.91           C  
ATOM   4234  N   ASP C 193      18.335 -18.760 -18.611  1.00 88.20           N  
ATOM   4235  CA  ASP C 193      19.740 -18.621 -18.237  1.00 88.20           C  
ATOM   4236  C   ASP C 193      19.886 -18.349 -16.742  1.00 88.20           C  
ATOM   4237  CB  ASP C 193      20.401 -17.501 -19.043  1.00 88.20           C  
ATOM   4238  O   ASP C 193      19.394 -19.119 -15.915  1.00 88.20           O  
ATOM   4239  CG  ASP C 193      21.901 -17.686 -19.196  1.00 88.20           C  
ATOM   4240  OD1 ASP C 193      22.442 -18.705 -18.713  1.00 88.20           O  
ATOM   4241  OD2 ASP C 193      22.548 -16.805 -19.802  1.00 88.20           O  
ATOM   4242  N   LEU C 194      20.543 -17.346 -16.362  1.00 87.64           N  
ATOM   4243  CA  LEU C 194      20.877 -17.105 -14.963  1.00 87.64           C  
ATOM   4244  C   LEU C 194      19.656 -16.620 -14.188  1.00 87.64           C  
ATOM   4245  CB  LEU C 194      22.008 -16.079 -14.850  1.00 87.64           C  
ATOM   4246  O   LEU C 194      19.721 -16.434 -12.971  1.00 87.64           O  
ATOM   4247  CG  LEU C 194      23.373 -16.513 -15.387  1.00 87.64           C  
ATOM   4248  CD1 LEU C 194      24.354 -15.346 -15.348  1.00 87.64           C  
ATOM   4249  CD2 LEU C 194      23.910 -17.697 -14.590  1.00 87.64           C  
ATOM   4250  N   GLN C 195      18.493 -16.611 -14.814  1.00 86.43           N  
ATOM   4251  CA  GLN C 195      17.267 -16.208 -14.132  1.00 86.43           C  
ATOM   4252  C   GLN C 195      16.573 -17.408 -13.493  1.00 86.43           C  
ATOM   4253  CB  GLN C 195      16.317 -15.509 -15.105  1.00 86.43           C  
ATOM   4254  O   GLN C 195      15.613 -17.246 -12.737  1.00 86.43           O  
ATOM   4255  CG  GLN C 195      16.829 -14.166 -15.607  1.00 86.43           C  
ATOM   4256  CD  GLN C 195      15.829 -13.450 -16.495  1.00 86.43           C  
ATOM   4257  NE2 GLN C 195      15.822 -12.123 -16.431  1.00 86.43           N  
ATOM   4258  OE1 GLN C 195      15.068 -14.085 -17.233  1.00 86.43           O  
ATOM   4259  N   LEU C 196      17.083 -18.529 -13.785  1.00 92.23           N  
ATOM   4260  CA  LEU C 196      16.544 -19.731 -13.159  1.00 92.23           C  
ATOM   4261  C   LEU C 196      16.742 -19.693 -11.647  1.00 92.23           C  
ATOM   4262  CB  LEU C 196      17.209 -20.982 -13.740  1.00 92.23           C  
ATOM   4263  O   LEU C 196      17.707 -19.102 -11.158  1.00 92.23           O  
ATOM   4264  CG  LEU C 196      16.764 -21.396 -15.144  1.00 92.23           C  
ATOM   4265  CD1 LEU C 196      17.660 -22.508 -15.677  1.00 92.23           C  
ATOM   4266  CD2 LEU C 196      15.304 -21.837 -15.134  1.00 92.23           C  
ATOM   4267  N   PRO C 197      15.908 -20.299 -10.944  1.00 91.84           N  
ATOM   4268  CA  PRO C 197      16.011 -20.258  -9.483  1.00 91.84           C  
ATOM   4269  C   PRO C 197      17.066 -21.219  -8.939  1.00 91.84           C  
ATOM   4270  CB  PRO C 197      14.610 -20.666  -9.019  1.00 91.84           C  
ATOM   4271  O   PRO C 197      17.385 -22.220  -9.585  1.00 91.84           O  
ATOM   4272  CG  PRO C 197      14.103 -21.577 -10.090  1.00 91.84           C  
ATOM   4273  CD  PRO C 197      14.647 -21.110 -11.410  1.00 91.84           C  
ATOM   4274  N   SER C 198      17.572 -20.853  -7.799  1.00 91.33           N  
ATOM   4275  CA  SER C 198      18.474 -21.758  -7.095  1.00 91.33           C  
ATOM   4276  C   SER C 198      17.700 -22.855  -6.370  1.00 91.33           C  
ATOM   4277  CB  SER C 198      19.337 -20.987  -6.096  1.00 91.33           C  
ATOM   4278  O   SER C 198      16.615 -22.610  -5.840  1.00 91.33           O  
ATOM   4279  OG  SER C 198      20.220 -20.106  -6.770  1.00 91.33           O  
ATOM   4280  N   LEU C 199      18.214 -24.082  -6.456  1.00 91.85           N  
ATOM   4281  CA  LEU C 199      17.623 -25.225  -5.768  1.00 91.85           C  
ATOM   4282  C   LEU C 199      18.446 -25.607  -4.543  1.00 91.85           C  
ATOM   4283  CB  LEU C 199      17.511 -26.422  -6.716  1.00 91.85           C  
ATOM   4284  O   LEU C 199      19.677 -25.542  -4.571  1.00 91.85           O  
ATOM   4285  CG  LEU C 199      16.820 -26.164  -8.056  1.00 91.85           C  
ATOM   4286  CD1 LEU C 199      16.906 -27.400  -8.944  1.00 91.85           C  
ATOM   4287  CD2 LEU C 199      15.367 -25.756  -7.838  1.00 91.85           C  
ATOM   4288  N   ARG C 200      17.765 -25.927  -3.500  1.00 89.43           N  
ATOM   4289  CA  ARG C 200      18.459 -26.308  -2.274  1.00 89.43           C  
ATOM   4290  C   ARG C 200      19.052 -27.708  -2.393  1.00 89.43           C  
ATOM   4291  CB  ARG C 200      17.511 -26.241  -1.075  1.00 89.43           C  
ATOM   4292  O   ARG C 200      18.331 -28.672  -2.661  1.00 89.43           O  
ATOM   4293  CG  ARG C 200      18.216 -26.287   0.271  1.00 89.43           C  
ATOM   4294  CD  ARG C 200      17.234 -26.157   1.427  1.00 89.43           C  
ATOM   4295  NE  ARG C 200      16.640 -24.824   1.483  1.00 89.43           N  
ATOM   4296  NH1 ARG C 200      15.114 -25.348   3.137  1.00 89.43           N  
ATOM   4297  NH2 ARG C 200      15.183 -23.230   2.263  1.00 89.43           N  
ATOM   4298  CZ  ARG C 200      15.647 -24.470   2.294  1.00 89.43           C  
ATOM   4299  N   PRO C 201      20.311 -27.917  -2.192  1.00 86.69           N  
ATOM   4300  CA  PRO C 201      20.968 -29.221  -2.309  1.00 86.69           C  
ATOM   4301  C   PRO C 201      20.344 -30.279  -1.402  1.00 86.69           C  
ATOM   4302  CB  PRO C 201      22.412 -28.927  -1.894  1.00 86.69           C  
ATOM   4303  O   PRO C 201      20.247 -31.447  -1.787  1.00 86.69           O  
ATOM   4304  CG  PRO C 201      22.585 -27.461  -2.123  1.00 86.69           C  
ATOM   4305  CD  PRO C 201      21.254 -26.789  -1.938  1.00 86.69           C  
ATOM   4306  N   GLU C 202      19.908 -29.900  -0.219  1.00 86.97           N  
ATOM   4307  CA  GLU C 202      19.289 -30.838   0.712  1.00 86.97           C  
ATOM   4308  C   GLU C 202      17.987 -31.399   0.147  1.00 86.97           C  
ATOM   4309  CB  GLU C 202      19.029 -30.164   2.062  1.00 86.97           C  
ATOM   4310  O   GLU C 202      17.661 -32.568   0.366  1.00 86.97           O  
ATOM   4311  CG  GLU C 202      20.296 -29.795   2.819  1.00 86.97           C  
ATOM   4312  CD  GLU C 202      20.926 -28.497   2.340  1.00 86.97           C  
ATOM   4313  OE1 GLU C 202      21.984 -28.100   2.878  1.00 86.97           O  
ATOM   4314  OE2 GLU C 202      20.355 -27.871   1.418  1.00 86.97           O  
ATOM   4315  N   ASP C 203      17.261 -30.586  -0.587  1.00 86.86           N  
ATOM   4316  CA  ASP C 203      16.019 -31.035  -1.209  1.00 86.86           C  
ATOM   4317  C   ASP C 203      16.296 -32.035  -2.329  1.00 86.86           C  
ATOM   4318  CB  ASP C 203      15.230 -29.842  -1.753  1.00 86.86           C  
ATOM   4319  O   ASP C 203      15.557 -33.008  -2.496  1.00 86.86           O  
ATOM   4320  CG  ASP C 203      14.678 -28.947  -0.658  1.00 86.86           C  
ATOM   4321  OD1 ASP C 203      14.505 -29.419   0.487  1.00 86.86           O  
ATOM   4322  OD2 ASP C 203      14.411 -27.759  -0.942  1.00 86.86           O  
ATOM   4323  N   LEU C 204      17.343 -31.782  -3.060  1.00 89.19           N  
ATOM   4324  CA  LEU C 204      17.714 -32.678  -4.149  1.00 89.19           C  
ATOM   4325  C   LEU C 204      18.127 -34.044  -3.612  1.00 89.19           C  
ATOM   4326  CB  LEU C 204      18.853 -32.075  -4.975  1.00 89.19           C  
ATOM   4327  O   LEU C 204      17.833 -35.072  -4.226  1.00 89.19           O  
ATOM   4328  CG  LEU C 204      18.555 -30.748  -5.675  1.00 89.19           C  
ATOM   4329  CD1 LEU C 204      19.784 -30.263  -6.437  1.00 89.19           C  
ATOM   4330  CD2 LEU C 204      17.361 -30.894  -6.612  1.00 89.19           C  
ATOM   4331  N   LYS C 205      18.792 -34.054  -2.451  1.00 88.52           N  
ATOM   4332  CA  LYS C 205      19.156 -35.312  -1.806  1.00 88.52           C  
ATOM   4333  C   LYS C 205      17.914 -36.093  -1.384  1.00 88.52           C  
ATOM   4334  CB  LYS C 205      20.051 -35.055  -0.593  1.00 88.52           C  
ATOM   4335  O   LYS C 205      17.826 -37.301  -1.615  1.00 88.52           O  
ATOM   4336  CG  LYS C 205      21.513 -34.818  -0.942  1.00 88.52           C  
ATOM   4337  CD  LYS C 205      22.356 -34.596   0.307  1.00 88.52           C  
ATOM   4338  CE  LYS C 205      23.773 -34.162  -0.044  1.00 88.52           C  
ATOM   4339  NZ  LYS C 205      24.581 -33.869   1.178  1.00 88.52           N  
ATOM   4340  N   THR C 206      16.993 -35.356  -0.820  1.00 88.97           N  
ATOM   4341  CA  THR C 206      15.746 -35.979  -0.391  1.00 88.97           C  
ATOM   4342  C   THR C 206      14.987 -36.549  -1.586  1.00 88.97           C  
ATOM   4343  CB  THR C 206      14.850 -34.977   0.359  1.00 88.97           C  
ATOM   4344  O   THR C 206      14.330 -37.586  -1.474  1.00 88.97           O  
ATOM   4345  CG2 THR C 206      13.640 -35.673   0.973  1.00 88.97           C  
ATOM   4346  OG1 THR C 206      15.609 -34.354   1.403  1.00 88.97           O  
ATOM   4347  N   MET C 207      15.192 -35.921  -2.750  1.00 89.53           N  
ATOM   4348  CA  MET C 207      14.533 -36.360  -3.977  1.00 89.53           C  
ATOM   4349  C   MET C 207      15.330 -37.469  -4.656  1.00 89.53           C  
ATOM   4350  CB  MET C 207      14.348 -35.185  -4.938  1.00 89.53           C  
ATOM   4351  O   MET C 207      14.925 -37.978  -5.703  1.00 89.53           O  
ATOM   4352  CG  MET C 207      13.402 -34.113  -4.421  1.00 89.53           C  
ATOM   4353  SD  MET C 207      13.230 -32.706  -5.586  1.00 89.53           S  
ATOM   4354  CE  MET C 207      12.381 -33.530  -6.961  1.00 89.53           C  
ATOM   4355  N   CYS C 208      16.382 -37.855  -4.116  1.00 90.41           N  
ATOM   4356  CA  CYS C 208      17.268 -38.906  -4.606  1.00 90.41           C  
ATOM   4357  C   CYS C 208      17.805 -38.564  -5.991  1.00 90.41           C  
ATOM   4358  CB  CYS C 208      16.536 -40.247  -4.650  1.00 90.41           C  
ATOM   4359  O   CYS C 208      17.940 -39.444  -6.844  1.00 90.41           O  
ATOM   4360  SG  CYS C 208      16.006 -40.840  -3.028  1.00 90.41           S  
ATOM   4361  N   LEU C 209      17.919 -37.256  -6.203  1.00 91.44           N  
ATOM   4362  CA  LEU C 209      18.553 -36.803  -7.436  1.00 91.44           C  
ATOM   4363  C   LEU C 209      20.057 -36.636  -7.245  1.00 91.44           C  
ATOM   4364  CB  LEU C 209      17.936 -35.482  -7.903  1.00 91.44           C  
ATOM   4365  O   LEU C 209      20.532 -35.534  -6.960  1.00 91.44           O  
ATOM   4366  CG  LEU C 209      16.503 -35.553  -8.432  1.00 91.44           C  
ATOM   4367  CD1 LEU C 209      15.931 -34.150  -8.603  1.00 91.44           C  
ATOM   4368  CD2 LEU C 209      16.456 -36.319  -9.750  1.00 91.44           C  
ATOM   4369  N   THR C 210      20.777 -37.745  -7.529  1.00 90.65           N  
ATOM   4370  CA  THR C 210      22.221 -37.779  -7.327  1.00 90.65           C  
ATOM   4371  C   THR C 210      22.950 -37.218  -8.545  1.00 90.65           C  
ATOM   4372  CB  THR C 210      22.712 -39.211  -7.046  1.00 90.65           C  
ATOM   4373  O   THR C 210      22.351 -37.041  -9.607  1.00 90.65           O  
ATOM   4374  CG2 THR C 210      22.031 -39.794  -5.812  1.00 90.65           C  
ATOM   4375  OG1 THR C 210      22.419 -40.041  -8.177  1.00 90.65           O  
ATOM   4376  N   GLU C 211      24.164 -36.891  -8.350  1.00 87.01           N  
ATOM   4377  CA  GLU C 211      24.992 -36.382  -9.439  1.00 87.01           C  
ATOM   4378  C   GLU C 211      25.049 -37.373 -10.598  1.00 87.01           C  
ATOM   4379  CB  GLU C 211      26.407 -36.075  -8.940  1.00 87.01           C  
ATOM   4380  O   GLU C 211      25.036 -36.973 -11.764  1.00 87.01           O  
ATOM   4381  CG  GLU C 211      27.239 -35.257  -9.917  1.00 87.01           C  
ATOM   4382  CD  GLU C 211      28.623 -34.917  -9.388  1.00 87.01           C  
ATOM   4383  OE1 GLU C 211      29.448 -34.369 -10.154  1.00 87.01           O  
ATOM   4384  OE2 GLU C 211      28.885 -35.202  -8.198  1.00 87.01           O  
ATOM   4385  N   ASP C 212      25.079 -38.612 -10.213  1.00 90.36           N  
ATOM   4386  CA  ASP C 212      25.137 -39.649 -11.239  1.00 90.36           C  
ATOM   4387  C   ASP C 212      23.858 -39.669 -12.072  1.00 90.36           C  
ATOM   4388  CB  ASP C 212      25.373 -41.020 -10.603  1.00 90.36           C  
ATOM   4389  O   ASP C 212      23.912 -39.768 -13.300  1.00 90.36           O  
ATOM   4390  CG  ASP C 212      26.756 -41.161  -9.992  1.00 90.36           C  
ATOM   4391  OD1 ASP C 212      27.689 -40.450 -10.424  1.00 90.36           O  
ATOM   4392  OD2 ASP C 212      26.915 -41.993  -9.073  1.00 90.36           O  
ATOM   4393  N   LYS C 213      22.745 -39.534 -11.388  1.00 92.82           N  
ATOM   4394  CA  LYS C 213      21.470 -39.545 -12.098  1.00 92.82           C  
ATOM   4395  C   LYS C 213      21.323 -38.311 -12.984  1.00 92.82           C  
ATOM   4396  CB  LYS C 213      20.305 -39.621 -11.109  1.00 92.82           C  
ATOM   4397  O   LYS C 213      20.885 -38.413 -14.132  1.00 92.82           O  
ATOM   4398  CG  LYS C 213      20.137 -40.985 -10.455  1.00 92.82           C  
ATOM   4399  CD  LYS C 213      18.934 -41.013  -9.522  1.00 92.82           C  
ATOM   4400  CE  LYS C 213      18.759 -42.379  -8.873  1.00 92.82           C  
ATOM   4401  NZ  LYS C 213      17.598 -42.403  -7.935  1.00 92.82           N  
ATOM   4402  N   ILE C 214      21.748 -37.150 -12.469  1.00 92.39           N  
ATOM   4403  CA  ILE C 214      21.652 -35.902 -13.219  1.00 92.39           C  
ATOM   4404  C   ILE C 214      22.569 -35.960 -14.438  1.00 92.39           C  
ATOM   4405  CB  ILE C 214      22.008 -34.685 -12.337  1.00 92.39           C  
ATOM   4406  O   ILE C 214      22.187 -35.536 -15.531  1.00 92.39           O  
ATOM   4407  CG1 ILE C 214      20.995 -34.537 -11.196  1.00 92.39           C  
ATOM   4408  CG2 ILE C 214      22.074 -33.408 -13.180  1.00 92.39           C  
ATOM   4409  CD1 ILE C 214      21.385 -33.498 -10.153  1.00 92.39           C  
ATOM   4410  N   SER C 215      23.799 -36.535 -14.218  1.00 89.68           N  
ATOM   4411  CA  SER C 215      24.736 -36.690 -15.325  1.00 89.68           C  
ATOM   4412  C   SER C 215      24.150 -37.566 -16.427  1.00 89.68           C  
ATOM   4413  CB  SER C 215      26.054 -37.290 -14.832  1.00 89.68           C  
ATOM   4414  O   SER C 215      24.258 -37.240 -17.611  1.00 89.68           O  
ATOM   4415  OG  SER C 215      26.736 -36.381 -13.986  1.00 89.68           O  
ATOM   4416  N   LEU C 216      23.520 -38.637 -16.049  1.00 92.24           N  
ATOM   4417  CA  LEU C 216      22.887 -39.527 -17.015  1.00 92.24           C  
ATOM   4418  C   LEU C 216      21.790 -38.801 -17.786  1.00 92.24           C  
ATOM   4419  CB  LEU C 216      22.304 -40.755 -16.310  1.00 92.24           C  
ATOM   4420  O   LEU C 216      21.675 -38.955 -19.004  1.00 92.24           O  
ATOM   4421  CG  LEU C 216      23.296 -41.859 -15.940  1.00 92.24           C  
ATOM   4422  CD1 LEU C 216      22.667 -42.823 -14.940  1.00 92.24           C  
ATOM   4423  CD2 LEU C 216      23.759 -42.602 -17.188  1.00 92.24           C  
ATOM   4424  N   LEU C 217      21.007 -37.994 -17.082  1.00 94.30           N  
ATOM   4425  CA  LEU C 217      19.932 -37.238 -17.715  1.00 94.30           C  
ATOM   4426  C   LEU C 217      20.491 -36.225 -18.707  1.00 94.30           C  
ATOM   4427  CB  LEU C 217      19.086 -36.522 -16.658  1.00 94.30           C  
ATOM   4428  O   LEU C 217      19.960 -36.072 -19.810  1.00 94.30           O  
ATOM   4429  CG  LEU C 217      18.195 -37.409 -15.788  1.00 94.30           C  
ATOM   4430  CD1 LEU C 217      17.547 -36.585 -14.680  1.00 94.30           C  
ATOM   4431  CD2 LEU C 217      17.133 -38.099 -16.638  1.00 94.30           C  
ATOM   4432  N   LEU C 218      21.539 -35.536 -18.311  1.00 92.57           N  
ATOM   4433  CA  LEU C 218      22.156 -34.544 -19.185  1.00 92.57           C  
ATOM   4434  C   LEU C 218      22.724 -35.202 -20.438  1.00 92.57           C  
ATOM   4435  CB  LEU C 218      23.263 -33.790 -18.443  1.00 92.57           C  
ATOM   4436  O   LEU C 218      22.640 -34.639 -21.532  1.00 92.57           O  
ATOM   4437  CG  LEU C 218      22.807 -32.768 -17.401  1.00 92.57           C  
ATOM   4438  CD1 LEU C 218      24.004 -32.237 -16.620  1.00 92.57           C  
ATOM   4439  CD2 LEU C 218      22.047 -31.627 -18.068  1.00 92.57           C  
ATOM   4440  N   HIS C 219      23.285 -36.430 -20.268  1.00 90.83           N  
ATOM   4441  CA  HIS C 219      23.766 -37.171 -21.429  1.00 90.83           C  
ATOM   4442  C   HIS C 219      22.616 -37.545 -22.358  1.00 90.83           C  
ATOM   4443  CB  HIS C 219      24.515 -38.430 -20.988  1.00 90.83           C  
ATOM   4444  O   HIS C 219      22.751 -37.468 -23.582  1.00 90.83           O  
ATOM   4445  CG  HIS C 219      25.905 -38.162 -20.504  1.00 90.83           C  
ATOM   4446  CD2 HIS C 219      26.506 -38.447 -19.325  1.00 90.83           C  
ATOM   4447  ND1 HIS C 219      26.851 -37.520 -21.274  1.00 90.83           N  
ATOM   4448  CE1 HIS C 219      27.977 -37.424 -20.588  1.00 90.83           C  
ATOM   4449  NE2 HIS C 219      27.794 -37.978 -19.401  1.00 90.83           N  
ATOM   4450  N   LEU C 220      21.571 -37.952 -21.719  1.00 92.09           N  
ATOM   4451  CA  LEU C 220      20.387 -38.261 -22.515  1.00 92.09           C  
ATOM   4452  C   LEU C 220      19.938 -37.043 -23.316  1.00 92.09           C  
ATOM   4453  CB  LEU C 220      19.246 -38.742 -21.614  1.00 92.09           C  
ATOM   4454  O   LEU C 220      19.642 -37.154 -24.508  1.00 92.09           O  
ATOM   4455  CG  LEU C 220      17.922 -39.061 -22.309  1.00 92.09           C  
ATOM   4456  CD1 LEU C 220      18.083 -40.268 -23.227  1.00 92.09           C  
ATOM   4457  CD2 LEU C 220      16.824 -39.308 -21.281  1.00 92.09           C  
ATOM   4458  N   LEU C 221      19.866 -35.879 -22.641  1.00 91.65           N  
ATOM   4459  CA  LEU C 221      19.472 -34.636 -23.295  1.00 91.65           C  
ATOM   4460  C   LEU C 221      20.408 -34.310 -24.453  1.00 91.65           C  
ATOM   4461  CB  LEU C 221      19.462 -33.481 -22.290  1.00 91.65           C  
ATOM   4462  O   LEU C 221      19.954 -33.975 -25.550  1.00 91.65           O  
ATOM   4463  CG  LEU C 221      18.294 -33.450 -21.303  1.00 91.65           C  
ATOM   4464  CD1 LEU C 221      18.593 -32.489 -20.158  1.00 91.65           C  
ATOM   4465  CD2 LEU C 221      17.003 -33.059 -22.014  1.00 91.65           C  
ATOM   4466  N   GLU C 222      21.697 -34.495 -24.276  1.00 87.68           N  
ATOM   4467  CA  GLU C 222      22.686 -34.225 -25.316  1.00 87.68           C  
ATOM   4468  C   GLU C 222      22.496 -35.153 -26.512  1.00 87.68           C  
ATOM   4469  CB  GLU C 222      24.105 -34.368 -24.759  1.00 87.68           C  
ATOM   4470  O   GLU C 222      22.531 -34.708 -27.661  1.00 87.68           O  
ATOM   4471  CG  GLU C 222      24.584 -33.155 -23.976  1.00 87.68           C  
ATOM   4472  CD  GLU C 222      25.923 -33.373 -23.291  1.00 87.68           C  
ATOM   4473  OE1 GLU C 222      26.341 -32.511 -22.485  1.00 87.68           O  
ATOM   4474  OE2 GLU C 222      26.561 -34.415 -23.562  1.00 87.68           O  
ATOM   4475  N   ASP C 223      22.306 -36.400 -26.231  1.00 88.11           N  
ATOM   4476  CA  ASP C 223      22.095 -37.382 -27.290  1.00 88.11           C  
ATOM   4477  C   ASP C 223      20.866 -37.032 -28.126  1.00 88.11           C  
ATOM   4478  CB  ASP C 223      21.947 -38.785 -26.699  1.00 88.11           C  
ATOM   4479  O   ASP C 223      20.909 -37.088 -29.357  1.00 88.11           O  
ATOM   4480  CG  ASP C 223      23.245 -39.328 -26.127  1.00 88.11           C  
ATOM   4481  OD1 ASP C 223      24.315 -38.730 -26.369  1.00 88.11           O  
ATOM   4482  OD2 ASP C 223      23.197 -40.365 -25.431  1.00 88.11           O  
ATOM   4483  N   GLU C 224      19.845 -36.697 -27.428  1.00 88.60           N  
ATOM   4484  CA  GLU C 224      18.588 -36.401 -28.109  1.00 88.60           C  
ATOM   4485  C   GLU C 224      18.688 -35.107 -28.912  1.00 88.60           C  
ATOM   4486  CB  GLU C 224      17.439 -36.308 -27.102  1.00 88.60           C  
ATOM   4487  O   GLU C 224      18.110 -34.997 -29.996  1.00 88.60           O  
ATOM   4488  CG  GLU C 224      16.989 -37.656 -26.557  1.00 88.60           C  
ATOM   4489  CD  GLU C 224      16.464 -38.593 -27.633  1.00 88.60           C  
ATOM   4490  OE1 GLU C 224      16.606 -39.828 -27.484  1.00 88.60           O  
ATOM   4491  OE2 GLU C 224      15.907 -38.089 -28.633  1.00 88.60           O  
ATOM   4492  N   LEU C 225      19.400 -34.133 -28.363  1.00 84.73           N  
ATOM   4493  CA  LEU C 225      19.576 -32.860 -29.054  1.00 84.73           C  
ATOM   4494  C   LEU C 225      20.453 -33.029 -30.290  1.00 84.73           C  
ATOM   4495  CB  LEU C 225      20.193 -31.821 -28.114  1.00 84.73           C  
ATOM   4496  O   LEU C 225      20.217 -32.387 -31.316  1.00 84.73           O  
ATOM   4497  CG  LEU C 225      19.266 -31.235 -27.048  1.00 84.73           C  
ATOM   4498  CD1 LEU C 225      20.077 -30.499 -25.987  1.00 84.73           C  
ATOM   4499  CD2 LEU C 225      18.240 -30.304 -27.685  1.00 84.73           C  
ATOM   4500  N   ASP C 226      21.548 -33.912 -30.180  1.00 81.95           N  
ATOM   4501  CA  ASP C 226      22.423 -34.199 -31.312  1.00 81.95           C  
ATOM   4502  C   ASP C 226      21.663 -34.917 -32.425  1.00 81.95           C  
ATOM   4503  CB  ASP C 226      23.620 -35.040 -30.866  1.00 81.95           C  
ATOM   4504  O   ASP C 226      21.890 -34.655 -33.608  1.00 81.95           O  
ATOM   4505  CG  ASP C 226      24.654 -34.238 -30.095  1.00 81.95           C  
ATOM   4506  OD1 ASP C 226      24.604 -32.990 -30.126  1.00 81.95           O  
ATOM   4507  OD2 ASP C 226      25.529 -34.860 -29.454  1.00 81.95           O  
ATOM   4508  N   HIS C 227      20.835 -35.759 -31.984  1.00 77.48           N  
ATOM   4509  CA  HIS C 227      20.035 -36.497 -32.955  1.00 77.48           C  
ATOM   4510  C   HIS C 227      19.078 -35.571 -33.698  1.00 77.48           C  
ATOM   4511  CB  HIS C 227      19.253 -37.615 -32.264  1.00 77.48           C  
ATOM   4512  O   HIS C 227      18.822 -35.761 -34.889  1.00 77.48           O  
ATOM   4513  CG  HIS C 227      20.067 -38.842 -32.000  1.00 77.48           C  
ATOM   4514  CD2 HIS C 227      20.348 -39.491 -30.845  1.00 77.48           C  
ATOM   4515  ND1 HIS C 227      20.705 -39.541 -33.001  1.00 77.48           N  
ATOM   4516  CE1 HIS C 227      21.345 -40.571 -32.472  1.00 77.48           C  
ATOM   4517  NE2 HIS C 227      21.144 -40.563 -31.165  1.00 77.48           N  
ATOM   4518  N   ARG C 228      18.593 -34.537 -33.048  1.00 71.39           N  
ATOM   4519  CA  ARG C 228      17.659 -33.596 -33.657  1.00 71.39           C  
ATOM   4520  C   ARG C 228      18.387 -32.612 -34.566  1.00 71.39           C  
ATOM   4521  CB  ARG C 228      16.881 -32.836 -32.579  1.00 71.39           C  
ATOM   4522  O   ARG C 228      17.820 -32.129 -35.548  1.00 71.39           O  
ATOM   4523  CG  ARG C 228      15.841 -33.680 -31.860  1.00 71.39           C  
ATOM   4524  CD  ARG C 228      14.902 -32.825 -31.021  1.00 71.39           C  
ATOM   4525  NE  ARG C 228      14.130 -33.633 -30.082  1.00 71.39           N  
ATOM   4526  NH1 ARG C 228      12.771 -31.900 -29.387  1.00 71.39           N  
ATOM   4527  NH2 ARG C 228      12.500 -33.999 -28.506  1.00 71.39           N  
ATOM   4528  CZ  ARG C 228      13.136 -33.176 -29.327  1.00 71.39           C  
ATOM   4529  N   THR C 229      19.685 -32.116 -34.168  1.00 60.85           N  
ATOM   4530  CA  THR C 229      20.484 -31.175 -34.945  1.00 60.85           C  
ATOM   4531  C   THR C 229      20.943 -31.808 -36.255  1.00 60.85           C  
ATOM   4532  CB  THR C 229      21.710 -30.693 -34.148  1.00 60.85           C  
ATOM   4533  O   THR C 229      20.998 -31.138 -37.288  1.00 60.85           O  
ATOM   4534  CG2 THR C 229      21.786 -29.169 -34.123  1.00 60.85           C  
ATOM   4535  OG1 THR C 229      21.620 -31.177 -32.802  1.00 60.85           O  
ATOM   4536  N   ASP C 230      21.332 -33.033 -36.336  1.00 58.09           N  
ATOM   4537  CA  ASP C 230      21.671 -33.673 -37.603  1.00 58.09           C  
ATOM   4538  C   ASP C 230      20.523 -33.552 -38.604  1.00 58.09           C  
ATOM   4539  CB  ASP C 230      22.024 -35.145 -37.383  1.00 58.09           C  
ATOM   4540  O   ASP C 230      20.754 -33.411 -39.806  1.00 58.09           O  
ATOM   4541  CG  ASP C 230      23.516 -35.379 -37.218  1.00 58.09           C  
ATOM   4542  OD1 ASP C 230      24.316 -34.485 -37.570  1.00 58.09           O  
ATOM   4543  OD2 ASP C 230      23.894 -36.467 -36.734  1.00 58.09           O  
ATOM   4544  N   GLU C 231      19.342 -33.451 -38.020  1.00 52.00           N  
ATOM   4545  CA  GLU C 231      18.187 -33.258 -38.892  1.00 52.00           C  
ATOM   4546  C   GLU C 231      17.933 -31.775 -39.151  1.00 52.00           C  
ATOM   4547  CB  GLU C 231      16.941 -33.906 -38.284  1.00 52.00           C  
ATOM   4548  O   GLU C 231      17.554 -31.389 -40.259  1.00 52.00           O  
ATOM   4549  CG  GLU C 231      16.772 -35.374 -38.648  1.00 52.00           C  
ATOM   4550  CD  GLU C 231      15.456 -35.964 -38.167  1.00 52.00           C  
ATOM   4551  OE1 GLU C 231      15.148 -37.127 -38.515  1.00 52.00           O  
ATOM   4552  OE2 GLU C 231      14.725 -35.257 -37.437  1.00 52.00           O  
ATOM   4553  N   ARG C 232      18.015 -30.902 -38.052  1.00 47.94           N  
ATOM   4554  CA  ARG C 232      17.842 -29.455 -38.132  1.00 47.94           C  
ATOM   4555  C   ARG C 232      19.150 -28.729 -37.836  1.00 47.94           C  
ATOM   4556  CB  ARG C 232      16.754 -28.989 -37.162  1.00 47.94           C  
ATOM   4557  O   ARG C 232      19.921 -29.155 -36.973  1.00 47.94           O  
ATOM   4558  CG  ARG C 232      15.340 -29.154 -37.697  1.00 47.94           C  
ATOM   4559  CD  ARG C 232      14.301 -28.621 -36.720  1.00 47.94           C  
ATOM   4560  NE  ARG C 232      12.942 -28.909 -37.168  1.00 47.94           N  
ATOM   4561  NH1 ARG C 232      11.913 -27.642 -35.533  1.00 47.94           N  
ATOM   4562  NH2 ARG C 232      10.651 -28.763 -37.084  1.00 47.94           N  
ATOM   4563  CZ  ARG C 232      11.839 -28.437 -36.594  1.00 47.94           C  
ATOM   4564  N   LYS C 233      19.927 -28.201 -38.703  1.00 44.89           N  
ATOM   4565  CA  LYS C 233      21.181 -27.457 -38.629  1.00 44.89           C  
ATOM   4566  C   LYS C 233      21.205 -26.539 -37.410  1.00 44.89           C  
ATOM   4567  CB  LYS C 233      21.397 -26.640 -39.904  1.00 44.89           C  
ATOM   4568  O   LYS C 233      22.109 -25.714 -37.265  1.00 44.89           O  
ATOM   4569  CG  LYS C 233      22.284 -27.323 -40.934  1.00 44.89           C  
ATOM   4570  CD  LYS C 233      22.497 -26.444 -42.160  1.00 44.89           C  
ATOM   4571  CE  LYS C 233      23.300 -27.165 -43.234  1.00 44.89           C  
ATOM   4572  NZ  LYS C 233      23.436 -26.340 -44.471  1.00 44.89           N  
ATOM   4573  N   THR C 234      20.121 -26.171 -36.637  1.00 42.36           N  
ATOM   4574  CA  THR C 234      20.257 -25.117 -35.638  1.00 42.36           C  
ATOM   4575  C   THR C 234      20.988 -25.634 -34.402  1.00 42.36           C  
ATOM   4576  CB  THR C 234      18.883 -24.555 -35.228  1.00 42.36           C  
ATOM   4577  O   THR C 234      20.578 -26.631 -33.804  1.00 42.36           O  
ATOM   4578  CG2 THR C 234      18.807 -23.052 -35.478  1.00 42.36           C  
ATOM   4579  OG1 THR C 234      17.860 -25.207 -35.990  1.00 42.36           O  
ATOM   4580  N   THR C 235      22.297 -25.672 -34.367  1.00 42.25           N  
ATOM   4581  CA  THR C 235      23.154 -25.989 -33.230  1.00 42.25           C  
ATOM   4582  C   THR C 235      22.787 -25.133 -32.021  1.00 42.25           C  
ATOM   4583  CB  THR C 235      24.640 -25.785 -33.576  1.00 42.25           C  
ATOM   4584  O   THR C 235      22.863 -23.904 -32.079  1.00 42.25           O  
ATOM   4585  CG2 THR C 235      25.300 -27.103 -33.967  1.00 42.25           C  
ATOM   4586  OG1 THR C 235      24.748 -24.866 -34.670  1.00 42.25           O  
ATOM   4587  N   ILE C 236      21.717 -25.318 -31.267  1.00 45.26           N  
ATOM   4588  CA  ILE C 236      21.612 -24.607 -29.997  1.00 45.26           C  
ATOM   4589  C   ILE C 236      22.872 -24.842 -29.168  1.00 45.26           C  
ATOM   4590  CB  ILE C 236      20.360 -25.047 -29.206  1.00 45.26           C  
ATOM   4591  O   ILE C 236      23.234 -25.987 -28.888  1.00 45.26           O  
ATOM   4592  CG1 ILE C 236      19.103 -24.908 -30.073  1.00 45.26           C  
ATOM   4593  CG2 ILE C 236      20.225 -24.235 -27.914  1.00 45.26           C  
ATOM   4594  CD1 ILE C 236      17.876 -25.605 -29.502  1.00 45.26           C  
ATOM   4595  N   LYS C 237      23.949 -24.154 -29.426  1.00 47.99           N  
ATOM   4596  CA  LYS C 237      25.105 -24.141 -28.535  1.00 47.99           C  
ATOM   4597  C   LYS C 237      24.677 -23.958 -27.082  1.00 47.99           C  
ATOM   4598  CB  LYS C 237      26.081 -23.035 -28.938  1.00 47.99           C  
ATOM   4599  O   LYS C 237      24.046 -22.956 -26.737  1.00 47.99           O  
ATOM   4600  CG  LYS C 237      27.167 -23.488 -29.903  1.00 47.99           C  
ATOM   4601  CD  LYS C 237      28.148 -22.364 -30.209  1.00 47.99           C  
ATOM   4602  CE  LYS C 237      29.196 -22.796 -31.225  1.00 47.99           C  
ATOM   4603  NZ  LYS C 237      30.125 -21.680 -31.572  1.00 47.99           N  
ATOM   4604  N   LEU C 238      24.270 -24.993 -26.447  1.00 49.84           N  
ATOM   4605  CA  LEU C 238      24.033 -24.856 -25.014  1.00 49.84           C  
ATOM   4606  C   LEU C 238      25.164 -24.078 -24.348  1.00 49.84           C  
ATOM   4607  CB  LEU C 238      23.891 -26.233 -24.360  1.00 49.84           C  
ATOM   4608  O   LEU C 238      26.261 -24.609 -24.160  1.00 49.84           O  
ATOM   4609  CG  LEU C 238      22.467 -26.679 -24.023  1.00 49.84           C  
ATOM   4610  CD1 LEU C 238      22.077 -27.888 -24.867  1.00 49.84           C  
ATOM   4611  CD2 LEU C 238      22.343 -26.996 -22.536  1.00 49.84           C  
ATOM   4612  N   GLY C 239      25.856 -23.072 -24.990  1.00 52.80           N  
ATOM   4613  CA  GLY C 239      26.910 -22.214 -24.472  1.00 52.80           C  
ATOM   4614  C   GLY C 239      26.634 -21.712 -23.067  1.00 52.80           C  
ATOM   4615  O   GLY C 239      27.346 -20.841 -22.563  1.00 52.80           O  
ATOM   4616  N   SER C 240      25.785 -22.309 -22.257  1.00 62.59           N  
ATOM   4617  CA  SER C 240      25.414 -21.726 -20.972  1.00 62.59           C  
ATOM   4618  C   SER C 240      26.114 -22.437 -19.819  1.00 62.59           C  
ATOM   4619  CB  SER C 240      23.899 -21.786 -20.774  1.00 62.59           C  
ATOM   4620  O   SER C 240      26.712 -23.499 -20.009  1.00 62.59           O  
ATOM   4621  OG  SER C 240      23.441 -23.127 -20.798  1.00 62.59           O  
ATOM   4622  N   ASP C 241      26.307 -21.925 -18.705  1.00 78.48           N  
ATOM   4623  CA  ASP C 241      26.682 -22.276 -17.339  1.00 78.48           C  
ATOM   4624  C   ASP C 241      26.100 -23.631 -16.941  1.00 78.48           C  
ATOM   4625  CB  ASP C 241      26.217 -21.196 -16.360  1.00 78.48           C  
ATOM   4626  O   ASP C 241      24.901 -23.868 -17.100  1.00 78.48           O  
ATOM   4627  CG  ASP C 241      26.866 -21.316 -14.992  1.00 78.48           C  
ATOM   4628  OD1 ASP C 241      27.102 -22.452 -14.527  1.00 78.48           O  
ATOM   4629  OD2 ASP C 241      27.140 -20.266 -14.373  1.00 78.48           O  
ATOM   4630  N   ILE C 242      26.997 -24.611 -16.771  1.00 82.54           N  
ATOM   4631  CA  ILE C 242      26.617 -25.964 -16.380  1.00 82.54           C  
ATOM   4632  C   ILE C 242      25.529 -25.905 -15.310  1.00 82.54           C  
ATOM   4633  CB  ILE C 242      27.833 -26.765 -15.864  1.00 82.54           C  
ATOM   4634  O   ILE C 242      24.637 -26.756 -15.275  1.00 82.54           O  
ATOM   4635  CG1 ILE C 242      27.450 -28.234 -15.645  1.00 82.54           C  
ATOM   4636  CG2 ILE C 242      28.382 -26.145 -14.576  1.00 82.54           C  
ATOM   4637  CD1 ILE C 242      27.083 -28.975 -16.923  1.00 82.54           C  
ATOM   4638  N   GLN C 243      25.656 -24.879 -14.495  1.00 86.73           N  
ATOM   4639  CA  GLN C 243      24.649 -24.743 -13.449  1.00 86.73           C  
ATOM   4640  C   GLN C 243      23.266 -24.495 -14.045  1.00 86.73           C  
ATOM   4641  CB  GLN C 243      25.018 -23.608 -12.491  1.00 86.73           C  
ATOM   4642  O   GLN C 243      22.261 -24.973 -13.515  1.00 86.73           O  
ATOM   4643  CG  GLN C 243      24.444 -23.774 -11.091  1.00 86.73           C  
ATOM   4644  CD  GLN C 243      25.431 -23.392 -10.003  1.00 86.73           C  
ATOM   4645  NE2 GLN C 243      25.007 -23.511  -8.749  1.00 86.73           N  
ATOM   4646  OE1 GLN C 243      26.565 -22.993 -10.287  1.00 86.73           O  
ATOM   4647  N   VAL C 244      23.244 -23.785 -15.119  1.00 91.44           N  
ATOM   4648  CA  VAL C 244      21.990 -23.521 -15.817  1.00 91.44           C  
ATOM   4649  C   VAL C 244      21.417 -24.827 -16.362  1.00 91.44           C  
ATOM   4650  CB  VAL C 244      22.183 -22.504 -16.965  1.00 91.44           C  
ATOM   4651  O   VAL C 244      20.229 -25.111 -16.190  1.00 91.44           O  
ATOM   4652  CG1 VAL C 244      20.921 -22.412 -17.822  1.00 91.44           C  
ATOM   4653  CG2 VAL C 244      22.553 -21.132 -16.404  1.00 91.44           C  
ATOM   4654  N   HIS C 245      22.236 -25.700 -16.882  1.00 91.96           N  
ATOM   4655  CA  HIS C 245      21.796 -26.966 -17.459  1.00 91.96           C  
ATOM   4656  C   HIS C 245      21.297 -27.919 -16.379  1.00 91.96           C  
ATOM   4657  CB  HIS C 245      22.932 -27.617 -18.250  1.00 91.96           C  
ATOM   4658  O   HIS C 245      20.267 -28.575 -16.552  1.00 91.96           O  
ATOM   4659  CG  HIS C 245      23.313 -26.863 -19.484  1.00 91.96           C  
ATOM   4660  CD2 HIS C 245      22.769 -25.765 -20.059  1.00 91.96           C  
ATOM   4661  ND1 HIS C 245      24.378 -27.228 -20.280  1.00 91.96           N  
ATOM   4662  CE1 HIS C 245      24.472 -26.383 -21.293  1.00 91.96           C  
ATOM   4663  NE2 HIS C 245      23.507 -25.486 -21.182  1.00 91.96           N  
ATOM   4664  N   VAL C 246      22.029 -27.889 -15.270  1.00 92.59           N  
ATOM   4665  CA  VAL C 246      21.647 -28.766 -14.168  1.00 92.59           C  
ATOM   4666  C   VAL C 246      20.285 -28.346 -13.622  1.00 92.59           C  
ATOM   4667  CB  VAL C 246      22.702 -28.750 -13.039  1.00 92.59           C  
ATOM   4668  O   VAL C 246      19.383 -29.175 -13.481  1.00 92.59           O  
ATOM   4669  CG1 VAL C 246      22.178 -29.474 -11.800  1.00 92.59           C  
ATOM   4670  CG2 VAL C 246      24.007 -29.382 -13.519  1.00 92.59           C  
ATOM   4671  N   THR C 247      20.119 -27.048 -13.364  1.00 94.18           N  
ATOM   4672  CA  THR C 247      18.869 -26.534 -12.814  1.00 94.18           C  
ATOM   4673  C   THR C 247      17.721 -26.736 -13.799  1.00 94.18           C  
ATOM   4674  CB  THR C 247      18.987 -25.040 -12.459  1.00 94.18           C  
ATOM   4675  O   THR C 247      16.644 -27.198 -13.418  1.00 94.18           O  
ATOM   4676  CG2 THR C 247      17.701 -24.522 -11.824  1.00 94.18           C  
ATOM   4677  OG1 THR C 247      20.069 -24.858 -11.537  1.00 94.18           O  
ATOM   4678  N   ALA C 248      17.950 -26.485 -15.045  1.00 94.96           N  
ATOM   4679  CA  ALA C 248      16.936 -26.680 -16.078  1.00 94.96           C  
ATOM   4680  C   ALA C 248      16.545 -28.151 -16.192  1.00 94.96           C  
ATOM   4681  CB  ALA C 248      17.440 -26.162 -17.423  1.00 94.96           C  
ATOM   4682  O   ALA C 248      15.367 -28.475 -16.362  1.00 94.96           O  
ATOM   4683  N   CYS C 249      17.513 -29.008 -16.078  1.00 95.27           N  
ATOM   4684  CA  CYS C 249      17.281 -30.446 -16.145  1.00 95.27           C  
ATOM   4685  C   CYS C 249      16.372 -30.905 -15.011  1.00 95.27           C  
ATOM   4686  CB  CYS C 249      18.605 -31.206 -16.090  1.00 95.27           C  
ATOM   4687  O   CYS C 249      15.371 -31.583 -15.247  1.00 95.27           O  
ATOM   4688  SG  CYS C 249      18.415 -33.002 -16.128  1.00 95.27           S  
ATOM   4689  N   ILE C 250      16.712 -30.459 -13.818  1.00 96.52           N  
ATOM   4690  CA  ILE C 250      15.936 -30.847 -12.645  1.00 96.52           C  
ATOM   4691  C   ILE C 250      14.514 -30.303 -12.765  1.00 96.52           C  
ATOM   4692  CB  ILE C 250      16.594 -30.344 -11.340  1.00 96.52           C  
ATOM   4693  O   ILE C 250      13.543 -31.036 -12.561  1.00 96.52           O  
ATOM   4694  CG1 ILE C 250      17.941 -31.042 -11.119  1.00 96.52           C  
ATOM   4695  CG2 ILE C 250      15.660 -30.563 -10.146  1.00 96.52           C  
ATOM   4696  CD1 ILE C 250      18.778 -30.430 -10.004  1.00 96.52           C  
ATOM   4697  N   LEU C 251      14.349 -29.068 -13.117  1.00 97.31           N  
ATOM   4698  CA  LEU C 251      13.033 -28.457 -13.265  1.00 97.31           C  
ATOM   4699  C   LEU C 251      12.234 -29.146 -14.366  1.00 97.31           C  
ATOM   4700  CB  LEU C 251      13.168 -26.963 -13.574  1.00 97.31           C  
ATOM   4701  O   LEU C 251      11.026 -29.352 -14.226  1.00 97.31           O  
ATOM   4702  CG  LEU C 251      13.672 -26.077 -12.434  1.00 97.31           C  
ATOM   4703  CD1 LEU C 251      13.807 -24.633 -12.905  1.00 97.31           C  
ATOM   4704  CD2 LEU C 251      12.738 -26.169 -11.232  1.00 97.31           C  
ATOM   4705  N   SER C 252      12.851 -29.557 -15.451  1.00 97.46           N  
ATOM   4706  CA  SER C 252      12.196 -30.226 -16.570  1.00 97.46           C  
ATOM   4707  C   SER C 252      11.667 -31.597 -16.162  1.00 97.46           C  
ATOM   4708  CB  SER C 252      13.162 -30.373 -17.747  1.00 97.46           C  
ATOM   4709  O   SER C 252      10.547 -31.967 -16.518  1.00 97.46           O  
ATOM   4710  OG  SER C 252      14.220 -31.258 -17.422  1.00 97.46           O  
ATOM   4711  N   VAL C 253      12.455 -32.319 -15.361  1.00 97.30           N  
ATOM   4712  CA  VAL C 253      12.041 -33.642 -14.904  1.00 97.30           C  
ATOM   4713  C   VAL C 253      10.836 -33.514 -13.974  1.00 97.30           C  
ATOM   4714  CB  VAL C 253      13.192 -34.381 -14.187  1.00 97.30           C  
ATOM   4715  O   VAL C 253      10.019 -34.433 -13.877  1.00 97.30           O  
ATOM   4716  CG1 VAL C 253      12.659 -35.573 -13.395  1.00 97.30           C  
ATOM   4717  CG2 VAL C 253      14.246 -34.834 -15.196  1.00 97.30           C  
ATOM   4718  N   CYS C 254      10.781 -32.324 -13.347  1.00 96.89           N  
ATOM   4719  CA  CYS C 254       9.700 -32.110 -12.391  1.00 96.89           C  
ATOM   4720  C   CYS C 254       8.505 -31.440 -13.058  1.00 96.89           C  
ATOM   4721  CB  CYS C 254      10.184 -31.258 -11.217  1.00 96.89           C  
ATOM   4722  O   CYS C 254       7.581 -30.989 -12.379  1.00 96.89           O  
ATOM   4723  SG  CYS C 254      11.442 -32.065 -10.202  1.00 96.89           S  
ATOM   4724  N   GLY C 255       8.537 -31.241 -14.344  1.00 97.57           N  
ATOM   4725  CA  GLY C 255       7.356 -30.883 -15.114  1.00 97.57           C  
ATOM   4726  C   GLY C 255       7.253 -29.395 -15.390  1.00 97.57           C  
ATOM   4727  O   GLY C 255       6.198 -28.907 -15.802  1.00 97.57           O  
ATOM   4728  N   TRP C 256       8.313 -28.650 -15.147  1.00 97.30           N  
ATOM   4729  CA  TRP C 256       8.247 -27.206 -15.344  1.00 97.30           C  
ATOM   4730  C   TRP C 256       8.799 -26.818 -16.711  1.00 97.30           C  
ATOM   4731  CB  TRP C 256       9.019 -26.476 -14.241  1.00 97.30           C  
ATOM   4732  O   TRP C 256       9.727 -27.455 -17.217  1.00 97.30           O  
ATOM   4733  CG  TRP C 256       8.438 -26.654 -12.871  1.00 97.30           C  
ATOM   4734  CD1 TRP C 256       8.906 -27.468 -11.877  1.00 97.30           C  
ATOM   4735  CD2 TRP C 256       7.275 -26.007 -12.345  1.00 97.30           C  
ATOM   4736  CE2 TRP C 256       7.097 -26.475 -11.025  1.00 97.30           C  
ATOM   4737  CE3 TRP C 256       6.366 -25.075 -12.863  1.00 97.30           C  
ATOM   4738  NE1 TRP C 256       8.104 -27.364 -10.764  1.00 97.30           N  
ATOM   4739  CH2 TRP C 256       5.170 -25.129 -10.746  1.00 97.30           C  
ATOM   4740  CZ2 TRP C 256       6.045 -26.041 -10.214  1.00 97.30           C  
ATOM   4741  CZ3 TRP C 256       5.320 -24.644 -12.055  1.00 97.30           C  
ATOM   4742  N   ALA C 257       8.200 -25.805 -17.328  1.00 95.24           N  
ATOM   4743  CA  ALA C 257       8.649 -25.202 -18.580  1.00 95.24           C  
ATOM   4744  C   ALA C 257       8.574 -23.680 -18.514  1.00 95.24           C  
ATOM   4745  CB  ALA C 257       7.818 -25.723 -19.750  1.00 95.24           C  
ATOM   4746  O   ALA C 257       7.883 -23.123 -17.657  1.00 95.24           O  
ATOM   4747  N   CYS C 258       9.374 -23.075 -19.311  1.00 91.09           N  
ATOM   4748  CA  CYS C 258       9.277 -21.623 -19.408  1.00 91.09           C  
ATOM   4749  C   CYS C 258       7.968 -21.206 -20.067  1.00 91.09           C  
ATOM   4750  CB  CYS C 258      10.458 -21.059 -20.197  1.00 91.09           C  
ATOM   4751  O   CYS C 258       7.524 -21.835 -21.029  1.00 91.09           O  
ATOM   4752  SG  CYS C 258      10.477 -19.255 -20.289  1.00 91.09           S  
ATOM   4753  N   SER C 259       7.331 -20.263 -19.480  1.00 78.43           N  
ATOM   4754  CA  SER C 259       6.080 -19.758 -20.037  1.00 78.43           C  
ATOM   4755  C   SER C 259       6.312 -19.056 -21.371  1.00 78.43           C  
ATOM   4756  CB  SER C 259       5.406 -18.796 -19.057  1.00 78.43           C  
ATOM   4757  O   SER C 259       7.268 -18.292 -21.519  1.00 78.43           O  
ATOM   4758  OG  SER C 259       4.169 -18.337 -19.573  1.00 78.43           O  
ATOM   4759  N   SER C 260       5.773 -19.633 -22.520  1.00 62.65           N  
ATOM   4760  CA  SER C 260       5.938 -19.049 -23.847  1.00 62.65           C  
ATOM   4761  C   SER C 260       5.187 -17.727 -23.967  1.00 62.65           C  
ATOM   4762  CB  SER C 260       5.454 -20.019 -24.925  1.00 62.65           C  
ATOM   4763  O   SER C 260       5.099 -17.153 -25.055  1.00 62.65           O  
ATOM   4764  OG  SER C 260       4.065 -20.266 -24.792  1.00 62.65           O  
ATOM   4765  N   SER C 261       4.620 -17.309 -22.919  1.00 52.13           N  
ATOM   4766  CA  SER C 261       3.770 -16.158 -23.204  1.00 52.13           C  
ATOM   4767  C   SER C 261       4.540 -15.073 -23.949  1.00 52.13           C  
ATOM   4768  CB  SER C 261       3.189 -15.585 -21.910  1.00 52.13           C  
ATOM   4769  O   SER C 261       5.731 -14.870 -23.705  1.00 52.13           O  
ATOM   4770  OG  SER C 261       4.217 -15.324 -20.971  1.00 52.13           O  
ATOM   4771  N   LEU C 262       4.125 -14.886 -25.158  1.00 43.10           N  
ATOM   4772  CA  LEU C 262       4.401 -13.803 -26.096  1.00 43.10           C  
ATOM   4773  C   LEU C 262       4.520 -12.469 -25.365  1.00 43.10           C  
ATOM   4774  CB  LEU C 262       3.302 -13.720 -27.158  1.00 43.10           C  
ATOM   4775  O   LEU C 262       4.680 -11.423 -25.997  1.00 43.10           O  
ATOM   4776  CG  LEU C 262       3.656 -14.261 -28.544  1.00 43.10           C  
ATOM   4777  CD1 LEU C 262       2.819 -15.496 -28.860  1.00 43.10           C  
ATOM   4778  CD2 LEU C 262       3.455 -13.186 -29.606  1.00 43.10           C  
ATOM   4779  N   GLU C 263       4.077 -12.475 -24.116  1.00 43.09           N  
ATOM   4780  CA  GLU C 263       3.937 -11.114 -23.609  1.00 43.09           C  
ATOM   4781  C   GLU C 263       5.296 -10.431 -23.479  1.00 43.09           C  
ATOM   4782  CB  GLU C 263       3.217 -11.114 -22.258  1.00 43.09           C  
ATOM   4783  O   GLU C 263       6.318 -11.099 -23.311  1.00 43.09           O  
ATOM   4784  CG  GLU C 263       1.706 -11.262 -22.367  1.00 43.09           C  
ATOM   4785  CD  GLU C 263       1.004 -11.250 -21.018  1.00 43.09           C  
ATOM   4786  OE1 GLU C 263      -0.244 -11.350 -20.983  1.00 43.09           O  
ATOM   4787  OE2 GLU C 263       1.706 -11.137 -19.989  1.00 43.09           O  
ATOM   4788  N   SER C 264       5.415  -9.320 -24.029  1.00 42.06           N  
ATOM   4789  CA  SER C 264       6.441  -8.285 -24.107  1.00 42.06           C  
ATOM   4790  C   SER C 264       7.239  -8.199 -22.810  1.00 42.06           C  
ATOM   4791  CB  SER C 264       5.810  -6.927 -24.417  1.00 42.06           C  
ATOM   4792  O   SER C 264       8.389  -7.755 -22.811  1.00 42.06           O  
ATOM   4793  OG  SER C 264       5.273  -6.342 -23.244  1.00 42.06           O  
ATOM   4794  N   MET C 265       6.519  -8.383 -21.640  1.00 46.12           N  
ATOM   4795  CA  MET C 265       7.296  -8.060 -20.447  1.00 46.12           C  
ATOM   4796  C   MET C 265       8.169  -9.239 -20.031  1.00 46.12           C  
ATOM   4797  CB  MET C 265       6.372  -7.660 -19.295  1.00 46.12           C  
ATOM   4798  O   MET C 265       7.721 -10.387 -20.055  1.00 46.12           O  
ATOM   4799  CG  MET C 265       5.983  -6.191 -19.303  1.00 46.12           C  
ATOM   4800  SD  MET C 265       5.021  -5.711 -17.817  1.00 46.12           S  
ATOM   4801  CE  MET C 265       6.301  -4.835 -16.876  1.00 46.12           C  
ATOM   4802  N   GLN C 266       9.421  -9.378 -20.477  1.00 56.72           N  
ATOM   4803  CA  GLN C 266      10.503 -10.306 -20.164  1.00 56.72           C  
ATOM   4804  C   GLN C 266      10.435 -10.759 -18.708  1.00 56.72           C  
ATOM   4805  CB  GLN C 266      11.861  -9.666 -20.453  1.00 56.72           C  
ATOM   4806  O   GLN C 266      11.339 -10.471 -17.921  1.00 56.72           O  
ATOM   4807  CG  GLN C 266      12.431 -10.021 -21.819  1.00 56.72           C  
ATOM   4808  CD  GLN C 266      13.605  -9.144 -22.212  1.00 56.72           C  
ATOM   4809  NE2 GLN C 266      14.247  -9.478 -23.327  1.00 56.72           N  
ATOM   4810  OE1 GLN C 266      13.931  -8.174 -21.521  1.00 56.72           O  
ATOM   4811  N   LEU C 267       9.138 -11.164 -18.231  1.00 63.07           N  
ATOM   4812  CA  LEU C 267       9.132 -11.652 -16.856  1.00 63.07           C  
ATOM   4813  C   LEU C 267       9.597 -13.103 -16.791  1.00 63.07           C  
ATOM   4814  CB  LEU C 267       7.733 -11.524 -16.247  1.00 63.07           C  
ATOM   4815  O   LEU C 267       9.276 -13.901 -17.674  1.00 63.07           O  
ATOM   4816  CG  LEU C 267       7.218 -10.101 -16.024  1.00 63.07           C  
ATOM   4817  CD1 LEU C 267       5.708 -10.111 -15.812  1.00 63.07           C  
ATOM   4818  CD2 LEU C 267       7.926  -9.457 -14.836  1.00 63.07           C  
ATOM   4819  N   SER C 268      10.523 -13.482 -15.884  1.00 78.74           N  
ATOM   4820  CA  SER C 268      11.036 -14.827 -15.644  1.00 78.74           C  
ATOM   4821  C   SER C 268       9.988 -15.706 -14.970  1.00 78.74           C  
ATOM   4822  CB  SER C 268      12.299 -14.773 -14.782  1.00 78.74           C  
ATOM   4823  O   SER C 268       9.916 -15.764 -13.741  1.00 78.74           O  
ATOM   4824  OG  SER C 268      13.276 -13.935 -15.374  1.00 78.74           O  
ATOM   4825  N   LEU C 269       9.082 -16.332 -15.851  1.00 82.35           N  
ATOM   4826  CA  LEU C 269       7.986 -17.160 -15.361  1.00 82.35           C  
ATOM   4827  C   LEU C 269       8.145 -18.603 -15.826  1.00 82.35           C  
ATOM   4828  CB  LEU C 269       6.641 -16.604 -15.837  1.00 82.35           C  
ATOM   4829  O   LEU C 269       8.526 -18.853 -16.972  1.00 82.35           O  
ATOM   4830  CG  LEU C 269       5.477 -16.706 -14.849  1.00 82.35           C  
ATOM   4831  CD1 LEU C 269       4.856 -15.333 -14.618  1.00 82.35           C  
ATOM   4832  CD2 LEU C 269       4.432 -17.694 -15.356  1.00 82.35           C  
ATOM   4833  N   ILE C 270       7.905 -19.553 -14.921  1.00 91.89           N  
ATOM   4834  CA  ILE C 270       7.832 -20.956 -15.317  1.00 91.89           C  
ATOM   4835  C   ILE C 270       6.417 -21.483 -15.092  1.00 91.89           C  
ATOM   4836  CB  ILE C 270       8.855 -21.816 -14.541  1.00 91.89           C  
ATOM   4837  O   ILE C 270       5.674 -20.950 -14.264  1.00 91.89           O  
ATOM   4838  CG1 ILE C 270       8.575 -21.748 -13.035  1.00 91.89           C  
ATOM   4839  CG2 ILE C 270      10.285 -21.367 -14.853  1.00 91.89           C  
ATOM   4840  CD1 ILE C 270       9.416 -22.709 -12.205  1.00 91.89           C  
ATOM   4841  N   THR C 271       6.043 -22.539 -15.884  1.00 91.26           N  
ATOM   4842  CA  THR C 271       4.663 -23.008 -15.835  1.00 91.26           C  
ATOM   4843  C   THR C 271       4.606 -24.532 -15.891  1.00 91.26           C  
ATOM   4844  CB  THR C 271       3.832 -22.418 -16.990  1.00 91.26           C  
ATOM   4845  O   THR C 271       5.542 -25.175 -16.370  1.00 91.26           O  
ATOM   4846  CG2 THR C 271       4.353 -22.893 -18.342  1.00 91.26           C  
ATOM   4847  OG1 THR C 271       2.466 -22.828 -16.846  1.00 91.26           O  
ATOM   4848  N   CYS C 272       3.514 -25.127 -15.319  1.00 94.51           N  
ATOM   4849  CA  CYS C 272       3.186 -26.541 -15.460  1.00 94.51           C  
ATOM   4850  C   CYS C 272       2.007 -26.736 -16.406  1.00 94.51           C  
ATOM   4851  CB  CYS C 272       2.865 -27.155 -14.098  1.00 94.51           C  
ATOM   4852  O   CYS C 272       0.966 -26.095 -16.248  1.00 94.51           O  
ATOM   4853  SG  CYS C 272       2.275 -28.860 -14.188  1.00 94.51           S  
ATOM   4854  N   SER C 273       2.100 -27.535 -17.362  1.00 92.96           N  
ATOM   4855  CA  SER C 273       1.073 -27.738 -18.378  1.00 92.96           C  
ATOM   4856  C   SER C 273      -0.040 -28.646 -17.866  1.00 92.96           C  
ATOM   4857  CB  SER C 273       1.684 -28.333 -19.647  1.00 92.96           C  
ATOM   4858  O   SER C 273      -1.081 -28.786 -18.512  1.00 92.96           O  
ATOM   4859  OG  SER C 273       2.316 -29.571 -19.368  1.00 92.96           O  
ATOM   4860  N   GLN C 274       0.201 -29.277 -16.706  1.00 93.25           N  
ATOM   4861  CA  GLN C 274      -0.821 -30.165 -16.161  1.00 93.25           C  
ATOM   4862  C   GLN C 274      -1.690 -29.440 -15.138  1.00 93.25           C  
ATOM   4863  CB  GLN C 274      -0.178 -31.398 -15.524  1.00 93.25           C  
ATOM   4864  O   GLN C 274      -2.893 -29.270 -15.347  1.00 93.25           O  
ATOM   4865  CG  GLN C 274       0.564 -32.286 -16.514  1.00 93.25           C  
ATOM   4866  CD  GLN C 274      -0.362 -32.944 -17.520  1.00 93.25           C  
ATOM   4867  NE2 GLN C 274       0.208 -33.450 -18.608  1.00 93.25           N  
ATOM   4868  OE1 GLN C 274      -1.580 -32.998 -17.320  1.00 93.25           O  
ATOM   4869  N   CYS C 275      -1.055 -28.826 -14.183  1.00 92.29           N  
ATOM   4870  CA  CYS C 275      -1.843 -28.137 -13.167  1.00 92.29           C  
ATOM   4871  C   CYS C 275      -1.982 -26.656 -13.498  1.00 92.29           C  
ATOM   4872  CB  CYS C 275      -1.204 -28.303 -11.789  1.00 92.29           C  
ATOM   4873  O   CYS C 275      -2.686 -25.923 -12.800  1.00 92.29           O  
ATOM   4874  SG  CYS C 275       0.344 -27.394 -11.589  1.00 92.29           S  
ATOM   4875  N   MET C 276      -1.368 -26.151 -14.527  1.00 89.62           N  
ATOM   4876  CA  MET C 276      -1.474 -24.807 -15.088  1.00 89.62           C  
ATOM   4877  C   MET C 276      -0.907 -23.769 -14.126  1.00 89.62           C  
ATOM   4878  CB  MET C 276      -2.931 -24.475 -15.417  1.00 89.62           C  
ATOM   4879  O   MET C 276      -1.188 -22.577 -14.256  1.00 89.62           O  
ATOM   4880  CG  MET C 276      -3.548 -25.391 -16.460  1.00 89.62           C  
ATOM   4881  SD  MET C 276      -2.709 -25.270 -18.088  1.00 89.62           S  
ATOM   4882  CE  MET C 276      -3.488 -26.661 -18.954  1.00 89.62           C  
ATOM   4883  N   ARG C 277      -0.146 -24.254 -13.180  1.00 86.69           N  
ATOM   4884  CA  ARG C 277       0.501 -23.327 -12.257  1.00 86.69           C  
ATOM   4885  C   ARG C 277       1.561 -22.495 -12.970  1.00 86.69           C  
ATOM   4886  CB  ARG C 277       1.130 -24.085 -11.086  1.00 86.69           C  
ATOM   4887  O   ARG C 277       2.318 -23.016 -13.792  1.00 86.69           O  
ATOM   4888  CG  ARG C 277       1.793 -23.186 -10.055  1.00 86.69           C  
ATOM   4889  CD  ARG C 277       0.767 -22.476  -9.183  1.00 86.69           C  
ATOM   4890  NE  ARG C 277       1.405 -21.711  -8.115  1.00 86.69           N  
ATOM   4891  NH1 ARG C 277      -0.575 -20.961  -7.189  1.00 86.69           N  
ATOM   4892  NH2 ARG C 277       1.432 -20.350  -6.265  1.00 86.69           N  
ATOM   4893  CZ  ARG C 277       0.753 -21.009  -7.192  1.00 86.69           C  
ATOM   4894  N   LYS C 278       1.551 -21.119 -12.682  1.00 84.73           N  
ATOM   4895  CA  LYS C 278       2.569 -20.182 -13.148  1.00 84.73           C  
ATOM   4896  C   LYS C 278       3.326 -19.565 -11.975  1.00 84.73           C  
ATOM   4897  CB  LYS C 278       1.937 -19.081 -14.000  1.00 84.73           C  
ATOM   4898  O   LYS C 278       2.717 -18.995 -11.067  1.00 84.73           O  
ATOM   4899  CG  LYS C 278       1.295 -19.585 -15.285  1.00 84.73           C  
ATOM   4900  CD  LYS C 278       0.702 -18.442 -16.099  1.00 84.73           C  
ATOM   4901  CE  LYS C 278       0.005 -18.951 -17.353  1.00 84.73           C  
ATOM   4902  NZ  LYS C 278      -0.601 -17.836 -18.141  1.00 84.73           N  
ATOM   4903  N   VAL C 279       4.616 -19.657 -12.036  1.00 83.49           N  
ATOM   4904  CA  VAL C 279       5.414 -19.150 -10.924  1.00 83.49           C  
ATOM   4905  C   VAL C 279       6.398 -18.098 -11.430  1.00 83.49           C  
ATOM   4906  CB  VAL C 279       6.173 -20.288 -10.205  1.00 83.49           C  
ATOM   4907  O   VAL C 279       7.183 -18.363 -12.344  1.00 83.49           O  
ATOM   4908  CG1 VAL C 279       7.002 -19.737  -9.047  1.00 83.49           C  
ATOM   4909  CG2 VAL C 279       5.194 -21.350  -9.707  1.00 83.49           C  
ATOM   4910  N   GLY C 280       6.306 -16.911 -10.856  1.00 79.65           N  
ATOM   4911  CA  GLY C 280       7.331 -15.911 -11.110  1.00 79.65           C  
ATOM   4912  C   GLY C 280       8.607 -16.152 -10.327  1.00 79.65           C  
ATOM   4913  O   GLY C 280       8.569 -16.346  -9.110  1.00 79.65           O  
ATOM   4914  N   LEU C 281       9.711 -16.034 -10.900  1.00 83.32           N  
ATOM   4915  CA  LEU C 281      10.973 -16.423 -10.281  1.00 83.32           C  
ATOM   4916  C   LEU C 281      11.597 -15.247  -9.536  1.00 83.32           C  
ATOM   4917  CB  LEU C 281      11.949 -16.949 -11.337  1.00 83.32           C  
ATOM   4918  O   LEU C 281      12.635 -15.399  -8.887  1.00 83.32           O  
ATOM   4919  CG  LEU C 281      11.532 -18.226 -12.068  1.00 83.32           C  
ATOM   4920  CD1 LEU C 281      12.596 -18.625 -13.085  1.00 83.32           C  
ATOM   4921  CD2 LEU C 281      11.283 -19.355 -11.075  1.00 83.32           C  
ATOM   4922  N   TRP C 282      10.975 -14.097  -9.524  1.00 71.49           N  
ATOM   4923  CA  TRP C 282      11.525 -12.889  -8.918  1.00 71.49           C  
ATOM   4924  C   TRP C 282      11.512 -12.989  -7.396  1.00 71.49           C  
ATOM   4925  CB  TRP C 282      10.738 -11.655  -9.367  1.00 71.49           C  
ATOM   4926  O   TRP C 282      12.198 -12.226  -6.712  1.00 71.49           O  
ATOM   4927  CG  TRP C 282       9.251 -11.800  -9.236  1.00 71.49           C  
ATOM   4928  CD1 TRP C 282       8.495 -11.558  -8.123  1.00 71.49           C  
ATOM   4929  CD2 TRP C 282       8.341 -12.225 -10.254  1.00 71.49           C  
ATOM   4930  CE2 TRP C 282       7.047 -12.217  -9.689  1.00 71.49           C  
ATOM   4931  CE3 TRP C 282       8.494 -12.612 -11.593  1.00 71.49           C  
ATOM   4932  NE1 TRP C 282       7.169 -11.807  -8.388  1.00 71.49           N  
ATOM   4933  CH2 TRP C 282       6.089 -12.956 -11.723  1.00 71.49           C  
ATOM   4934  CZ2 TRP C 282       5.912 -12.582 -10.416  1.00 71.49           C  
ATOM   4935  CZ3 TRP C 282       7.363 -12.975 -12.315  1.00 71.49           C  
ATOM   4936  N   GLY C 283      10.820 -13.955  -6.809  1.00 65.52           N  
ATOM   4937  CA  GLY C 283      10.772 -14.164  -5.371  1.00 65.52           C
[truncated: 136,486 more chars]
