# Supplementary material for: AI-guided pipeline for protein–protein interaction drug discovery identifies a SARS-CoV-2 inhibitor
Source: Mol Syst Biol. 2024 Mar 11;20(4):428–57. doi: 10.1038/s44320-024-00019-8 (PMC10987651; doi:10.1038/s44320-024-00019-8)
Supplement: Supplementary file 12 — Source Data Fig. 2 [file 44320_2024_19_MOESM12_ESM.zip › Source Data Figure EV3-EV4/ColabFold/SCARB1_PHF21B_unrelaxed_rank_2_model_3.pdb]

MODEL     1                                                                     
ATOM      1  N   MET B   1     -37.705  64.049   7.241  1.00 30.66           N  
ATOM      2  CA  MET B   1     -37.363  63.055   8.255  1.00 30.66           C  
ATOM      3  C   MET B   1     -35.858  63.020   8.497  1.00 30.66           C  
ATOM      4  CB  MET B   1     -37.858  61.669   7.839  1.00 30.66           C  
ATOM      5  O   MET B   1     -35.087  62.694   7.593  1.00 30.66           O  
ATOM      6  CG  MET B   1     -39.307  61.399   8.210  1.00 30.66           C  
ATOM      7  SD  MET B   1     -39.852  59.712   7.734  1.00 30.66           S  
ATOM      8  CE  MET B   1     -40.938  59.320   9.134  1.00 30.66           C  
ATOM      9  N   GLY B   2     -35.298  64.129   9.045  1.00 39.38           N  
ATOM     10  CA  GLY B   2     -33.944  64.356   9.525  1.00 39.38           C  
ATOM     11  C   GLY B   2     -33.395  63.196  10.333  1.00 39.38           C  
ATOM     12  O   GLY B   2     -34.130  62.556  11.088  1.00 39.38           O  
ATOM     13  N   CYS B   3     -32.525  62.244   9.621  1.00 50.72           N  
ATOM     14  CA  CYS B   3     -31.859  61.174  10.355  1.00 50.72           C  
ATOM     15  C   CYS B   3     -31.485  61.627  11.761  1.00 50.72           C  
ATOM     16  CB  CYS B   3     -30.609  60.711   9.609  1.00 50.72           C  
ATOM     17  O   CYS B   3     -30.843  62.665  11.933  1.00 50.72           O  
ATOM     18  SG  CYS B   3     -30.883  59.274   8.550  1.00 50.72           S  
ATOM     19  N   SER B   4     -32.281  61.248  12.765  1.00 58.50           N  
ATOM     20  CA  SER B   4     -32.034  61.494  14.182  1.00 58.50           C  
ATOM     21  C   SER B   4     -30.582  61.205  14.549  1.00 58.50           C  
ATOM     22  CB  SER B   4     -32.965  60.642  15.045  1.00 58.50           C  
ATOM     23  O   SER B   4     -29.877  60.513  13.812  1.00 58.50           O  
ATOM     24  OG  SER B   4     -32.662  59.265  14.904  1.00 58.50           O  
ATOM     25  N   ALA B   5     -29.884  62.130  15.204  1.00 64.13           N  
ATOM     26  CA  ALA B   5     -28.542  61.987  15.762  1.00 64.13           C  
ATOM     27  C   ALA B   5     -28.250  60.533  16.122  1.00 64.13           C  
ATOM     28  CB  ALA B   5     -28.378  62.879  16.990  1.00 64.13           C  
ATOM     29  O   ALA B   5     -27.137  60.046  15.911  1.00 64.13           O  
ATOM     30  N   LYS B   6     -29.276  59.833  16.544  1.00 73.49           N  
ATOM     31  CA  LYS B   6     -29.131  58.426  16.905  1.00 73.49           C  
ATOM     32  C   LYS B   6     -28.926  57.559  15.666  1.00 73.49           C  
ATOM     33  CB  LYS B   6     -30.355  57.944  17.686  1.00 73.49           C  
ATOM     34  O   LYS B   6     -28.145  56.605  15.692  1.00 73.49           O  
ATOM     35  CG  LYS B   6     -30.372  58.382  19.143  1.00 73.49           C  
ATOM     36  CD  LYS B   6     -31.559  57.789  19.891  1.00 73.49           C  
ATOM     37  CE  LYS B   6     -31.635  58.306  21.321  1.00 73.49           C  
ATOM     38  NZ  LYS B   6     -32.843  57.792  22.033  1.00 73.49           N  
ATOM     39  N   ALA B   7     -29.561  57.920  14.627  1.00 75.90           N  
ATOM     40  CA  ALA B   7     -29.463  57.199  13.360  1.00 75.90           C  
ATOM     41  C   ALA B   7     -28.091  57.397  12.721  1.00 75.90           C  
ATOM     42  CB  ALA B   7     -30.562  57.653  12.403  1.00 75.90           C  
ATOM     43  O   ALA B   7     -27.541  56.472  12.118  1.00 75.90           O  
ATOM     44  N   ARG B   8     -27.539  58.503  12.891  1.00 72.99           N  
ATOM     45  CA  ARG B   8     -26.215  58.799  12.353  1.00 72.99           C  
ATOM     46  C   ARG B   8     -25.132  58.045  13.119  1.00 72.99           C  
ATOM     47  CB  ARG B   8     -25.939  60.303  12.401  1.00 72.99           C  
ATOM     48  O   ARG B   8     -24.159  57.575  12.526  1.00 72.99           O  
ATOM     49  CG  ARG B   8     -26.725  61.106  11.376  1.00 72.99           C  
ATOM     50  CD  ARG B   8     -26.354  62.582  11.411  1.00 72.99           C  
ATOM     51  NE  ARG B   8     -25.061  62.828  10.778  1.00 72.99           N  
ATOM     52  NH1 ARG B   8     -25.074  65.106  11.161  1.00 72.99           N  
ATOM     53  NH2 ARG B   8     -23.304  64.131  10.078  1.00 72.99           N  
ATOM     54  CZ  ARG B   8     -24.483  64.021  10.674  1.00 72.99           C  
ATOM     55  N   TRP B   9     -25.330  57.931  14.443  1.00 78.97           N  
ATOM     56  CA  TRP B   9     -24.391  57.170  15.261  1.00 78.97           C  
ATOM     57  C   TRP B   9     -24.467  55.682  14.933  1.00 78.97           C  
ATOM     58  CB  TRP B   9     -24.672  57.392  16.750  1.00 78.97           C  
ATOM     59  O   TRP B   9     -23.441  55.000  14.876  1.00 78.97           O  
ATOM     60  CG  TRP B   9     -23.449  57.703  17.560  1.00 78.97           C  
ATOM     61  CD1 TRP B   9     -22.778  58.893  17.614  1.00 78.97           C  
ATOM     62  CD2 TRP B   9     -22.750  56.807  18.429  1.00 78.97           C  
ATOM     63  CE2 TRP B   9     -21.663  57.522  18.979  1.00 78.97           C  
ATOM     64  CE3 TRP B   9     -22.938  55.468  18.798  1.00 78.97           C  
ATOM     65  NE1 TRP B   9     -21.702  58.790  18.466  1.00 78.97           N  
ATOM     66  CH2 TRP B   9     -20.973  55.630  20.223  1.00 78.97           C  
ATOM     67  CZ2 TRP B   9     -20.766  56.941  19.879  1.00 78.97           C  
ATOM     68  CZ3 TRP B   9     -22.045  54.892  19.694  1.00 78.97           C  
ATOM     69  N   ALA B  10     -25.665  55.175  14.726  1.00 83.14           N  
ATOM     70  CA  ALA B  10     -25.867  53.777  14.353  1.00 83.14           C  
ATOM     71  C   ALA B  10     -25.253  53.479  12.989  1.00 83.14           C  
ATOM     72  CB  ALA B  10     -27.355  53.438  14.349  1.00 83.14           C  
ATOM     73  O   ALA B  10     -24.628  52.432  12.798  1.00 83.14           O  
ATOM     74  N   ALA B  11     -25.389  54.432  12.115  1.00 82.08           N  
ATOM     75  CA  ALA B  11     -24.816  54.284  10.780  1.00 82.08           C  
ATOM     76  C   ALA B  11     -23.291  54.303  10.832  1.00 82.08           C  
ATOM     77  CB  ALA B  11     -25.327  55.386   9.856  1.00 82.08           C  
ATOM     78  O   ALA B  11     -22.630  53.536  10.128  1.00 82.08           O  
ATOM     79  N   GLY B  12     -22.780  55.186  11.666  1.00 83.80           N  
ATOM     80  CA  GLY B  12     -21.340  55.223  11.867  1.00 83.80           C  
ATOM     81  C   GLY B  12     -20.791  53.949  12.481  1.00 83.80           C  
ATOM     82  O   GLY B  12     -19.734  53.462  12.071  1.00 83.80           O  
ATOM     83  N   ALA B  13     -21.479  53.417  13.478  1.00 88.07           N  
ATOM     84  CA  ALA B  13     -21.085  52.163  14.116  1.00 88.07           C  
ATOM     85  C   ALA B  13     -21.111  51.008  13.119  1.00 88.07           C  
ATOM     86  CB  ALA B  13     -21.998  51.860  15.301  1.00 88.07           C  
ATOM     87  O   ALA B  13     -20.218  50.158  13.121  1.00 88.07           O  
ATOM     88  N   LEU B  14     -22.061  50.931  12.236  1.00 87.78           N  
ATOM     89  CA  LEU B  14     -22.164  49.901  11.208  1.00 87.78           C  
ATOM     90  C   LEU B  14     -21.035  50.034  10.191  1.00 87.78           C  
ATOM     91  CB  LEU B  14     -23.518  49.986  10.498  1.00 87.78           C  
ATOM     92  O   LEU B  14     -20.532  49.030   9.683  1.00 87.78           O  
ATOM     93  CG  LEU B  14     -24.639  49.116  11.070  1.00 87.78           C  
ATOM     94  CD1 LEU B  14     -25.952  49.892  11.094  1.00 87.78           C  
ATOM     95  CD2 LEU B  14     -24.786  47.833  10.260  1.00 87.78           C  
ATOM     96  N   GLY B  15     -20.641  51.258   9.917  1.00 88.12           N  
ATOM     97  CA  GLY B  15     -19.511  51.503   9.034  1.00 88.12           C  
ATOM     98  C   GLY B  15     -18.200  50.970   9.580  1.00 88.12           C  
ATOM     99  O   GLY B  15     -17.431  50.337   8.854  1.00 88.12           O  
ATOM    100  N   VAL B  16     -17.973  51.199  10.865  1.00 90.66           N  
ATOM    101  CA  VAL B  16     -16.761  50.703  11.508  1.00 90.66           C  
ATOM    102  C   VAL B  16     -16.783  49.177  11.549  1.00 90.66           C  
ATOM    103  CB  VAL B  16     -16.602  51.272  12.936  1.00 90.66           C  
ATOM    104  O   VAL B  16     -15.771  48.528  11.275  1.00 90.66           O  
ATOM    105  CG1 VAL B  16     -15.391  50.654  13.632  1.00 90.66           C  
ATOM    106  CG2 VAL B  16     -16.479  52.794  12.893  1.00 90.66           C  
ATOM    107  N   ALA B  17     -17.901  48.601  11.926  1.00 90.56           N  
ATOM    108  CA  ALA B  17     -18.065  47.149  11.917  1.00 90.56           C  
ATOM    109  C   ALA B  17     -17.854  46.582  10.516  1.00 90.56           C  
ATOM    110  CB  ALA B  17     -19.448  46.767  12.440  1.00 90.56           C  
ATOM    111  O   ALA B  17     -17.220  45.537  10.352  1.00 90.56           O  
ATOM    112  N   GLY B  18     -18.355  47.279   9.542  1.00 91.27           N  
ATOM    113  CA  GLY B  18     -18.153  46.884   8.157  1.00 91.27           C  
ATOM    114  C   GLY B  18     -16.695  46.904   7.737  1.00 91.27           C  
ATOM    115  O   GLY B  18     -16.227  45.988   7.058  1.00 91.27           O  
ATOM    116  N   LEU B  19     -16.001  47.963   8.122  1.00 91.39           N  
ATOM    117  CA  LEU B  19     -14.578  48.074   7.818  1.00 91.39           C  
ATOM    118  C   LEU B  19     -13.792  46.945   8.477  1.00 91.39           C  
ATOM    119  CB  LEU B  19     -14.035  49.428   8.281  1.00 91.39           C  
ATOM    120  O   LEU B  19     -12.920  46.341   7.848  1.00 91.39           O  
ATOM    121  CG  LEU B  19     -12.559  49.701   7.992  1.00 91.39           C  
ATOM    122  CD1 LEU B  19     -12.321  49.792   6.488  1.00 91.39           C  
ATOM    123  CD2 LEU B  19     -12.105  50.980   8.687  1.00 91.39           C  
ATOM    124  N   LEU B  20     -14.125  46.644   9.713  1.00 92.71           N  
ATOM    125  CA  LEU B  20     -13.458  45.564  10.433  1.00 92.71           C  
ATOM    126  C   LEU B  20     -13.693  44.225   9.744  1.00 92.71           C  
ATOM    127  CB  LEU B  20     -13.950  45.501  11.881  1.00 92.71           C  
ATOM    128  O   LEU B  20     -12.759  43.439   9.569  1.00 92.71           O  
ATOM    129  CG  LEU B  20     -13.403  46.568  12.831  1.00 92.71           C  
ATOM    130  CD1 LEU B  20     -14.129  46.507  14.171  1.00 92.71           C  
ATOM    131  CD2 LEU B  20     -11.901  46.393  13.023  1.00 92.71           C  
ATOM    132  N   CYS B  21     -14.938  43.997   9.303  1.00 90.54           N  
ATOM    133  CA  CYS B  21     -15.283  42.761   8.610  1.00 90.54           C  
ATOM    134  C   CYS B  21     -14.551  42.661   7.277  1.00 90.54           C  
ATOM    135  CB  CYS B  21     -16.792  42.678   8.381  1.00 90.54           C  
ATOM    136  O   CYS B  21     -14.030  41.600   6.929  1.00 90.54           O  
ATOM    137  SG  CYS B  21     -17.716  42.099   9.821  1.00 90.54           S  
ATOM    138  N   ALA B  22     -14.437  43.701   6.553  1.00 91.02           N  
ATOM    139  CA  ALA B  22     -13.751  43.732   5.264  1.00 91.02           C  
ATOM    140  C   ALA B  22     -12.259  43.460   5.431  1.00 91.02           C  
ATOM    141  CB  ALA B  22     -13.970  45.078   4.578  1.00 91.02           C  
ATOM    142  O   ALA B  22     -11.675  42.683   4.671  1.00 91.02           O  
ATOM    143  N   VAL B  23     -11.675  44.054   6.443  1.00 92.80           N  
ATOM    144  CA  VAL B  23     -10.251  43.872   6.704  1.00 92.80           C  
ATOM    145  C   VAL B  23      -9.984  42.431   7.132  1.00 92.80           C  
ATOM    146  CB  VAL B  23      -9.742  44.852   7.785  1.00 92.80           C  
ATOM    147  O   VAL B  23      -9.030  41.804   6.664  1.00 92.80           O  
ATOM    148  CG1 VAL B  23      -8.306  44.519   8.184  1.00 92.80           C  
ATOM    149  CG2 VAL B  23      -9.841  46.293   7.287  1.00 92.80           C  
ATOM    150  N   LEU B  24     -10.845  41.942   7.993  1.00 90.60           N  
ATOM    151  CA  LEU B  24     -10.709  40.559   8.437  1.00 90.60           C  
ATOM    152  C   LEU B  24     -10.850  39.595   7.263  1.00 90.60           C  
ATOM    153  CB  LEU B  24     -11.754  40.234   9.508  1.00 90.60           C  
ATOM    154  O   LEU B  24     -10.086  38.635   7.148  1.00 90.60           O  
ATOM    155  CG  LEU B  24     -11.515  38.962  10.323  1.00 90.60           C  
ATOM    156  CD1 LEU B  24     -11.250  39.312  11.784  1.00 90.60           C  
ATOM    157  CD2 LEU B  24     -12.706  38.018  10.202  1.00 90.60           C  
ATOM    158  N   GLY B  25     -11.803  39.795   6.433  1.00 88.73           N  
ATOM    159  CA  GLY B  25     -11.964  38.998   5.227  1.00 88.73           C  
ATOM    160  C   GLY B  25     -10.751  39.041   4.317  1.00 88.73           C  
ATOM    161  O   GLY B  25     -10.299  38.004   3.827  1.00 88.73           O  
ATOM    162  N   ALA B  26     -10.144  40.187   4.136  1.00 90.30           N  
ATOM    163  CA  ALA B  26      -8.968  40.371   3.290  1.00 90.30           C  
ATOM    164  C   ALA B  26      -7.752  39.661   3.878  1.00 90.30           C  
ATOM    165  CB  ALA B  26      -8.675  41.858   3.104  1.00 90.30           C  
ATOM    166  O   ALA B  26      -6.995  39.011   3.154  1.00 90.30           O  
ATOM    167  N   VAL B  27      -7.653  39.784   5.159  1.00 89.98           N  
ATOM    168  CA  VAL B  27      -6.540  39.133   5.841  1.00 89.98           C  
ATOM    169  C   VAL B  27      -6.681  37.617   5.731  1.00 89.98           C  
ATOM    170  CB  VAL B  27      -6.459  39.555   7.326  1.00 89.98           C  
ATOM    171  O   VAL B  27      -5.696  36.910   5.504  1.00 89.98           O  
ATOM    172  CG1 VAL B  27      -5.444  38.695   8.077  1.00 89.98           C  
ATOM    173  CG2 VAL B  27      -6.101  41.035   7.441  1.00 89.98           C  
ATOM    174  N   MET B  28      -7.818  37.129   5.820  1.00 87.40           N  
ATOM    175  CA  MET B  28      -8.081  35.695   5.746  1.00 87.40           C  
ATOM    176  C   MET B  28      -7.764  35.155   4.355  1.00 87.40           C  
ATOM    177  CB  MET B  28      -9.538  35.396   6.104  1.00 87.40           C  
ATOM    178  O   MET B  28      -7.292  34.026   4.216  1.00 87.40           O  
ATOM    179  CG  MET B  28      -9.850  35.551   7.583  1.00 87.40           C  
ATOM    180  SD  MET B  28      -9.107  34.218   8.602  1.00 87.40           S  
ATOM    181  CE  MET B  28     -10.095  32.802   8.046  1.00 87.40           C  
ATOM    182  N   ILE B  29      -8.009  35.937   3.354  1.00 86.78           N  
ATOM    183  CA  ILE B  29      -7.751  35.539   1.974  1.00 86.78           C  
ATOM    184  C   ILE B  29      -6.257  35.288   1.781  1.00 86.78           C  
ATOM    185  CB  ILE B  29      -8.248  36.607   0.975  1.00 86.78           C  
ATOM    186  O   ILE B  29      -5.864  34.350   1.083  1.00 86.78           O  
ATOM    187  CG1 ILE B  29      -9.781  36.647   0.955  1.00 86.78           C  
ATOM    188  CG2 ILE B  29      -7.689  36.339  -0.425  1.00 86.78           C  
ATOM    189  CD1 ILE B  29     -10.359  37.794   0.138  1.00 86.78           C  
ATOM    190  N   VAL B  30      -5.482  36.061   2.532  1.00 86.08           N  
ATOM    191  CA  VAL B  30      -4.036  35.942   2.376  1.00 86.08           C  
ATOM    192  C   VAL B  30      -3.497  34.887   3.339  1.00 86.08           C  
ATOM    193  CB  VAL B  30      -3.326  37.294   2.614  1.00 86.08           C  
ATOM    194  O   VAL B  30      -2.610  34.108   2.983  1.00 86.08           O  
ATOM    195  CG1 VAL B  30      -1.810  37.130   2.532  1.00 86.08           C  
ATOM    196  CG2 VAL B  30      -3.810  38.335   1.606  1.00 86.08           C  
ATOM    197  N   MET B  31      -4.136  34.701   4.432  1.00 85.34           N  
ATOM    198  CA  MET B  31      -3.567  33.882   5.499  1.00 85.34           C  
ATOM    199  C   MET B  31      -4.102  32.455   5.433  1.00 85.34           C  
ATOM    200  CB  MET B  31      -3.872  34.493   6.868  1.00 85.34           C  
ATOM    201  O   MET B  31      -3.413  31.511   5.824  1.00 85.34           O  
ATOM    202  CG  MET B  31      -3.004  35.693   7.211  1.00 85.34           C  
ATOM    203  SD  MET B  31      -1.248  35.236   7.481  1.00 85.34           S  
ATOM    204  CE  MET B  31      -0.482  36.880   7.457  1.00 85.34           C  
ATOM    205  N   VAL B  32      -5.262  32.226   4.985  1.00 80.85           N  
ATOM    206  CA  VAL B  32      -5.963  30.949   5.075  1.00 80.85           C  
ATOM    207  C   VAL B  32      -5.207  29.888   4.279  1.00 80.85           C  
ATOM    208  CB  VAL B  32      -7.417  31.063   4.565  1.00 80.85           C  
ATOM    209  O   VAL B  32      -4.951  28.791   4.781  1.00 80.85           O  
ATOM    210  CG1 VAL B  32      -8.029  29.678   4.364  1.00 80.85           C  
ATOM    211  CG2 VAL B  32      -8.260  31.886   5.538  1.00 80.85           C  
ATOM    212  N   PRO B  33      -4.750  30.115   3.082  1.00 79.80           N  
ATOM    213  CA  PRO B  33      -4.015  29.082   2.349  1.00 79.80           C  
ATOM    214  C   PRO B  33      -2.739  28.645   3.064  1.00 79.80           C  
ATOM    215  CB  PRO B  33      -3.688  29.761   1.016  1.00 79.80           C  
ATOM    216  O   PRO B  33      -2.412  27.456   3.080  1.00 79.80           O  
ATOM    217  CG  PRO B  33      -4.732  30.819   0.860  1.00 79.80           C  
ATOM    218  CD  PRO B  33      -5.141  31.291   2.226  1.00 79.80           C  
ATOM    219  N   SER B  34      -2.069  29.611   3.568  1.00 82.65           N  
ATOM    220  CA  SER B  34      -0.847  29.299   4.301  1.00 82.65           C  
ATOM    221  C   SER B  34      -1.151  28.515   5.574  1.00 82.65           C  
ATOM    222  CB  SER B  34      -0.089  30.580   4.651  1.00 82.65           C  
ATOM    223  O   SER B  34      -0.385  27.631   5.963  1.00 82.65           O  
ATOM    224  OG  SER B  34       0.208  31.323   3.481  1.00 82.65           O  
ATOM    225  N   LEU B  35      -2.270  28.838   6.153  1.00 77.00           N  
ATOM    226  CA  LEU B  35      -2.667  28.137   7.369  1.00 77.00           C  
ATOM    227  C   LEU B  35      -3.017  26.683   7.070  1.00 77.00           C  
ATOM    228  CB  LEU B  35      -3.860  28.837   8.026  1.00 77.00           C  
ATOM    229  O   LEU B  35      -2.657  25.784   7.832  1.00 77.00           O  
ATOM    230  CG  LEU B  35      -3.561  30.148   8.754  1.00 77.00           C  
ATOM    231  CD1 LEU B  35      -4.850  30.767   9.284  1.00 77.00           C  
ATOM    232  CD2 LEU B  35      -2.568  29.916   9.887  1.00 77.00           C  
ATOM    233  N   ILE B  36      -3.602  26.473   5.989  1.00 72.09           N  
ATOM    234  CA  ILE B  36      -3.973  25.122   5.583  1.00 72.09           C  
ATOM    235  C   ILE B  36      -2.715  24.301   5.310  1.00 72.09           C  
ATOM    236  CB  ILE B  36      -4.884  25.137   4.335  1.00 72.09           C  
ATOM    237  O   ILE B  36      -2.609  23.152   5.745  1.00 72.09           O  
ATOM    238  CG1 ILE B  36      -6.236  25.778   4.669  1.00 72.09           C  
ATOM    239  CG2 ILE B  36      -5.071  23.720   3.786  1.00 72.09           C  
ATOM    240  CD1 ILE B  36      -7.147  25.966   3.463  1.00 72.09           C  
ATOM    241  N   LYS B  37      -1.819  24.889   4.575  1.00 77.61           N  
ATOM    242  CA  LYS B  37      -0.559  24.217   4.269  1.00 77.61           C  
ATOM    243  C   LYS B  37       0.183  23.832   5.546  1.00 77.61           C  
ATOM    244  CB  LYS B  37       0.327  25.107   3.396  1.00 77.61           C  
ATOM    245  O   LYS B  37       0.685  22.712   5.664  1.00 77.61           O  
ATOM    246  CG  LYS B  37       1.489  24.374   2.743  1.00 77.61           C  
ATOM    247  CD  LYS B  37       2.275  25.289   1.813  1.00 77.61           C  
ATOM    248  CE  LYS B  37       3.501  24.589   1.242  1.00 77.61           C  
ATOM    249  NZ  LYS B  37       4.269  25.479   0.321  1.00 77.61           N  
ATOM    250  N   GLN B  38       0.134  24.685   6.444  1.00 79.30           N  
ATOM    251  CA  GLN B  38       0.826  24.444   7.706  1.00 79.30           C  
ATOM    252  C   GLN B  38       0.146  23.333   8.502  1.00 79.30           C  
ATOM    253  CB  GLN B  38       0.887  25.725   8.539  1.00 79.30           C  
ATOM    254  O   GLN B  38       0.817  22.514   9.132  1.00 79.30           O  
ATOM    255  CG  GLN B  38       1.980  26.691   8.102  1.00 79.30           C  
ATOM    256  CD  GLN B  38       2.042  27.936   8.967  1.00 79.30           C  
ATOM    257  NE2 GLN B  38       3.071  28.751   8.759  1.00 79.30           N  
ATOM    258  OE1 GLN B  38       1.172  28.165   9.813  1.00 79.30           O  
ATOM    259  N   GLN B  39      -1.092  23.391   8.422  1.00 74.83           N  
ATOM    260  CA  GLN B  39      -1.848  22.369   9.139  1.00 74.83           C  
ATOM    261  C   GLN B  39      -1.607  20.986   8.541  1.00 74.83           C  
ATOM    262  CB  GLN B  39      -3.342  22.695   9.122  1.00 74.83           C  
ATOM    263  O   GLN B  39      -1.453  20.006   9.273  1.00 74.83           O  
ATOM    264  CG  GLN B  39      -3.760  23.723  10.165  1.00 74.83           C  
ATOM    265  CD  GLN B  39      -3.660  23.193  11.583  1.00 74.83           C  
ATOM    266  NE2 GLN B  39      -3.675  24.097  12.557  1.00 74.83           N  
ATOM    267  OE1 GLN B  39      -3.571  21.981  11.802  1.00 74.83           O  
ATOM    268  N   VAL B  40      -1.567  20.936   7.311  1.00 75.06           N  
ATOM    269  CA  VAL B  40      -1.333  19.673   6.618  1.00 75.06           C  
ATOM    270  C   VAL B  40       0.071  19.162   6.935  1.00 75.06           C  
ATOM    271  CB  VAL B  40      -1.514  19.822   5.091  1.00 75.06           C  
ATOM    272  O   VAL B  40       0.251  17.985   7.257  1.00 75.06           O  
ATOM    273  CG1 VAL B  40      -1.058  18.557   4.367  1.00 75.06           C  
ATOM    274  CG2 VAL B  40      -2.971  20.139   4.755  1.00 75.06           C  
ATOM    275  N   LEU B  41       0.952  20.044   6.931  1.00 77.38           N  
ATOM    276  CA  LEU B  41       2.345  19.676   7.161  1.00 77.38           C  
ATOM    277  C   LEU B  41       2.536  19.123   8.569  1.00 77.38           C  
ATOM    278  CB  LEU B  41       3.261  20.884   6.946  1.00 77.38           C  
ATOM    279  O   LEU B  41       3.243  18.131   8.760  1.00 77.38           O  
ATOM    280  CG  LEU B  41       4.233  20.796   5.769  1.00 77.38           C  
ATOM    281  CD1 LEU B  41       3.480  20.916   4.448  1.00 77.38           C  
ATOM    282  CD2 LEU B  41       5.305  21.875   5.879  1.00 77.38           C  
ATOM    283  N   LYS B  42       1.828  19.663   9.480  1.00 73.58           N  
ATOM    284  CA  LYS B  42       1.964  19.263  10.877  1.00 73.58           C  
ATOM    285  C   LYS B  42       1.271  17.929  11.137  1.00 73.58           C  
ATOM    286  CB  LYS B  42       1.392  20.339  11.802  1.00 73.58           C  
ATOM    287  O   LYS B  42       1.751  17.119  11.934  1.00 73.58           O  
ATOM    288  CG  LYS B  42       2.363  21.469  12.112  1.00 73.58           C  
ATOM    289  CD  LYS B  42       1.772  22.456  13.111  1.00 73.58           C  
ATOM    290  CE  LYS B  42       2.697  23.644  13.339  1.00 73.58           C  
ATOM    291  NZ  LYS B  42       2.102  24.636  14.282  1.00 73.58           N  
ATOM    292  N   ASN B  43       0.362  17.648  10.327  1.00 74.87           N  
ATOM    293  CA  ASN B  43      -0.467  16.489  10.640  1.00 74.87           C  
ATOM    294  C   ASN B  43      -0.082  15.279   9.793  1.00 74.87           C  
ATOM    295  CB  ASN B  43      -1.949  16.822  10.449  1.00 74.87           C  
ATOM    296  O   ASN B  43      -0.420  14.145  10.135  1.00 74.87           O  
ATOM    297  CG  ASN B  43      -2.486  17.738  11.531  1.00 74.87           C  
ATOM    298  ND2 ASN B  43      -3.372  18.650  11.149  1.00 74.87           N  
ATOM    299  OD1 ASN B  43      -2.107  17.627  12.700  1.00 74.87           O  
ATOM    300  N   VAL B  44       0.706  15.542   8.813  1.00 77.18           N  
ATOM    301  CA  VAL B  44       1.014  14.429   7.921  1.00 77.18           C  
ATOM    302  C   VAL B  44       2.402  13.879   8.241  1.00 77.18           C  
ATOM    303  CB  VAL B  44       0.938  14.853   6.437  1.00 77.18           C  
ATOM    304  O   VAL B  44       2.707  12.725   7.928  1.00 77.18           O  
ATOM    305  CG1 VAL B  44       1.395  13.716   5.526  1.00 77.18           C  
ATOM    306  CG2 VAL B  44      -0.481  15.291   6.080  1.00 77.18           C  
ATOM    307  N   ARG B  45       3.213  14.588   8.857  1.00 81.69           N  
ATOM    308  CA  ARG B  45       4.562  14.133   9.176  1.00 81.69           C  
ATOM    309  C   ARG B  45       4.529  12.964  10.156  1.00 81.69           C  
ATOM    310  CB  ARG B  45       5.394  15.279   9.756  1.00 81.69           C  
ATOM    311  O   ARG B  45       3.550  12.786  10.884  1.00 81.69           O  
ATOM    312  CG  ARG B  45       4.871  15.811  11.080  1.00 81.69           C  
ATOM    313  CD  ARG B  45       5.685  17.000  11.572  1.00 81.69           C  
ATOM    314  NE  ARG B  45       5.218  17.473  12.872  1.00 81.69           N  
ATOM    315  NH1 ARG B  45       6.701  19.239  12.994  1.00 81.69           N  
ATOM    316  NH2 ARG B  45       5.211  18.868  14.696  1.00 81.69           N  
ATOM    317  CZ  ARG B  45       5.711  18.526  13.517  1.00 81.69           C  
ATOM    318  N   ILE B  46       5.552  12.153  10.094  1.00 83.97           N  
ATOM    319  CA  ILE B  46       5.619  11.021  11.012  1.00 83.97           C  
ATOM    320  C   ILE B  46       6.294  11.452  12.313  1.00 83.97           C  
ATOM    321  CB  ILE B  46       6.376   9.829  10.385  1.00 83.97           C  
ATOM    322  O   ILE B  46       7.524  11.488  12.399  1.00 83.97           O  
ATOM    323  CG1 ILE B  46       5.720   9.417   9.062  1.00 83.97           C  
ATOM    324  CG2 ILE B  46       6.429   8.650  11.361  1.00 83.97           C  
ATOM    325  CD1 ILE B  46       6.496   8.359   8.290  1.00 83.97           C  
ATOM    326  N   ASP B  47       5.463  11.782  13.167  1.00 79.58           N  
ATOM    327  CA  ASP B  47       5.884  12.242  14.487  1.00 79.58           C  
ATOM    328  C   ASP B  47       4.908  11.780  15.567  1.00 79.58           C  
ATOM    329  CB  ASP B  47       6.011  13.766  14.510  1.00 79.58           C  
ATOM    330  O   ASP B  47       3.692  11.808  15.365  1.00 79.58           O  
ATOM    331  CG  ASP B  47       6.566  14.296  15.820  1.00 79.58           C  
ATOM    332  OD1 ASP B  47       5.774  14.662  16.715  1.00 79.58           O  
ATOM    333  OD2 ASP B  47       7.808  14.350  15.958  1.00 79.58           O  
ATOM    334  N   PRO B  48       5.510  11.174  16.595  1.00 75.43           N  
ATOM    335  CA  PRO B  48       4.655  10.632  17.654  1.00 75.43           C  
ATOM    336  C   PRO B  48       3.625  11.642  18.155  1.00 75.43           C  
ATOM    337  CB  PRO B  48       5.650  10.272  18.760  1.00 75.43           C  
ATOM    338  O   PRO B  48       2.591  11.253  18.704  1.00 75.43           O  
ATOM    339  CG  PRO B  48       6.952  10.075  18.054  1.00 75.43           C  
ATOM    340  CD  PRO B  48       6.971  10.952  16.835  1.00 75.43           C  
ATOM    341  N   SER B  49       3.858  12.903  17.944  1.00 68.19           N  
ATOM    342  CA  SER B  49       2.952  13.949  18.407  1.00 68.19           C  
ATOM    343  C   SER B  49       1.919  14.297  17.340  1.00 68.19           C  
ATOM    344  CB  SER B  49       3.736  15.203  18.797  1.00 68.19           C  
ATOM    345  O   SER B  49       0.937  14.987  17.621  1.00 68.19           O  
ATOM    346  OG  SER B  49       4.428  15.732  17.680  1.00 68.19           O  
ATOM    347  N   SER B  50       2.089  13.723  16.140  1.00 65.59           N  
ATOM    348  CA  SER B  50       1.218  14.064  15.020  1.00 65.59           C  
ATOM    349  C   SER B  50      -0.038  13.199  15.013  1.00 65.59           C  
ATOM    350  CB  SER B  50       1.963  13.906  13.694  1.00 65.59           C  
ATOM    351  O   SER B  50      -0.041  12.095  15.561  1.00 65.59           O  
ATOM    352  OG  SER B  50       2.182  12.537  13.400  1.00 65.59           O  
ATOM    353  N   LEU B  51      -1.135  13.748  14.439  1.00 64.28           N  
ATOM    354  CA  LEU B  51      -2.391  13.020  14.292  1.00 64.28           C  
ATOM    355  C   LEU B  51      -2.202  11.780  13.425  1.00 64.28           C  
ATOM    356  CB  LEU B  51      -3.466  13.924  13.683  1.00 64.28           C  
ATOM    357  O   LEU B  51      -2.772  10.725  13.711  1.00 64.28           O  
ATOM    358  CG  LEU B  51      -4.880  13.345  13.615  1.00 64.28           C  
ATOM    359  CD1 LEU B  51      -5.653  13.682  14.886  1.00 64.28           C  
ATOM    360  CD2 LEU B  51      -5.613  13.866  12.383  1.00 64.28           C  
ATOM    361  N   SER B  52      -1.349  11.901  12.485  1.00 66.15           N  
ATOM    362  CA  SER B  52      -1.203  10.870  11.462  1.00 66.15           C  
ATOM    363  C   SER B  52      -0.362   9.703  11.970  1.00 66.15           C  
ATOM    364  CB  SER B  52      -0.569  11.453  10.199  1.00 66.15           C  
ATOM    365  O   SER B  52      -0.398   8.611  11.401  1.00 66.15           O  
ATOM    366  OG  SER B  52       0.603  12.184  10.515  1.00 66.15           O  
ATOM    367  N   PHE B  53       0.251   9.949  13.169  1.00 76.08           N  
ATOM    368  CA  PHE B  53       1.177   8.931  13.650  1.00 76.08           C  
ATOM    369  C   PHE B  53       0.436   7.646  13.999  1.00 76.08           C  
ATOM    370  CB  PHE B  53       1.950   9.440  14.871  1.00 76.08           C  
ATOM    371  O   PHE B  53       0.834   6.559  13.576  1.00 76.08           O  
ATOM    372  CG  PHE B  53       2.922   8.439  15.434  1.00 76.08           C  
ATOM    373  CD1 PHE B  53       2.622   7.733  16.593  1.00 76.08           C  
ATOM    374  CD2 PHE B  53       4.137   8.203  14.804  1.00 76.08           C  
ATOM    375  CE1 PHE B  53       3.520   6.806  17.116  1.00 76.08           C  
ATOM    376  CE2 PHE B  53       5.040   7.278  15.321  1.00 76.08           C  
ATOM    377  CZ  PHE B  53       4.730   6.581  16.478  1.00 76.08           C  
ATOM    378  N   ASN B  54      -0.639   7.755  14.778  1.00 75.05           N  
ATOM    379  CA  ASN B  54      -1.388   6.568  15.178  1.00 75.05           C  
ATOM    380  C   ASN B  54      -2.032   5.881  13.978  1.00 75.05           C  
ATOM    381  CB  ASN B  54      -2.452   6.930  16.217  1.00 75.05           C  
ATOM    382  O   ASN B  54      -2.123   4.653  13.935  1.00 75.05           O  
ATOM    383  CG  ASN B  54      -1.860   7.223  17.582  1.00 75.05           C  
ATOM    384  ND2 ASN B  54      -2.482   8.139  18.314  1.00 75.05           N  
ATOM    385  OD1 ASN B  54      -0.850   6.631  17.974  1.00 75.05           O  
ATOM    386  N   MET B  55      -2.443   6.701  13.059  1.00 77.25           N  
ATOM    387  CA  MET B  55      -3.027   6.148  11.840  1.00 77.25           C  
ATOM    388  C   MET B  55      -1.971   5.427  11.009  1.00 77.25           C  
ATOM    389  CB  MET B  55      -3.683   7.252  11.009  1.00 77.25           C  
ATOM    390  O   MET B  55      -2.266   4.422  10.360  1.00 77.25           O  
ATOM    391  CG  MET B  55      -4.968   7.794  11.614  1.00 77.25           C  
ATOM    392  SD  MET B  55      -5.768   9.057  10.551  1.00 77.25           S  
ATOM    393  CE  MET B  55      -5.441   8.349   8.912  1.00 77.25           C  
ATOM    394  N   TRP B  56      -0.798   5.965  11.143  1.00 83.40           N  
ATOM    395  CA  TRP B  56       0.325   5.359  10.436  1.00 83.40           C  
ATOM    396  C   TRP B  56       0.763   4.066  11.114  1.00 83.40           C  
ATOM    397  CB  TRP B  56       1.503   6.335  10.362  1.00 83.40           C  
ATOM    398  O   TRP B  56       1.081   3.082  10.442  1.00 83.40           O  
ATOM    399  CG  TRP B  56       2.754   5.738   9.792  1.00 83.40           C  
ATOM    400  CD1 TRP B  56       3.016   5.475   8.476  1.00 83.40           C  
ATOM    401  CD2 TRP B  56       3.913   5.323  10.522  1.00 83.40           C  
ATOM    402  CE2 TRP B  56       4.840   4.819   9.584  1.00 83.40           C  
ATOM    403  CE3 TRP B  56       4.257   5.331  11.880  1.00 83.40           C  
ATOM    404  NE1 TRP B  56       4.269   4.922   8.344  1.00 83.40           N  
ATOM    405  CH2 TRP B  56       6.403   4.345  11.296  1.00 83.40           C  
ATOM    406  CZ2 TRP B  56       6.092   4.326   9.962  1.00 83.40           C  
ATOM    407  CZ3 TRP B  56       5.503   4.840  12.254  1.00 83.40           C  
ATOM    408  N   LYS B  57       0.728   4.051  12.451  1.00 84.71           N  
ATOM    409  CA  LYS B  57       1.136   2.889  13.235  1.00 84.71           C  
ATOM    410  C   LYS B  57       0.142   1.742  13.077  1.00 84.71           C  
ATOM    411  CB  LYS B  57       1.277   3.261  14.712  1.00 84.71           C  
ATOM    412  O   LYS B  57       0.540   0.585  12.925  1.00 84.71           O  
ATOM    413  CG  LYS B  57       1.787   2.127  15.590  1.00 84.71           C  
ATOM    414  CD  LYS B  57       1.899   2.556  17.047  1.00 84.71           C  
ATOM    415  CE  LYS B  57       2.196   1.373  17.958  1.00 84.71           C  
ATOM    416  NZ  LYS B  57       2.422   1.803  19.370  1.00 84.71           N  
ATOM    417  N   GLU B  58      -1.119   2.148  13.204  1.00 82.77           N  
ATOM    418  CA  GLU B  58      -2.215   1.206  12.998  1.00 82.77           C  
ATOM    419  C   GLU B  58      -3.194   1.719  11.946  1.00 82.77           C  
ATOM    420  CB  GLU B  58      -2.950   0.940  14.315  1.00 82.77           C  
ATOM    421  O   GLU B  58      -4.025   2.583  12.233  1.00 82.77           O  
ATOM    422  CG  GLU B  58      -3.781  -0.335  14.308  1.00 82.77           C  
ATOM    423  CD  GLU B  58      -4.329  -0.701  15.678  1.00 82.77           C  
ATOM    424  OE1 GLU B  58      -5.021  -1.738  15.797  1.00 82.77           O  
ATOM    425  OE2 GLU B  58      -4.066   0.055  16.639  1.00 82.77           O  
ATOM    426  N   ILE B  59      -3.118   1.151  10.768  1.00 81.41           N  
ATOM    427  CA  ILE B  59      -3.924   1.650   9.659  1.00 81.41           C  
ATOM    428  C   ILE B  59      -5.387   1.270   9.873  1.00 81.41           C  
ATOM    429  CB  ILE B  59      -3.420   1.103   8.304  1.00 81.41           C  
ATOM    430  O   ILE B  59      -5.739   0.088   9.841  1.00 81.41           O  
ATOM    431  CG1 ILE B  59      -1.937   1.438   8.111  1.00 81.41           C  
ATOM    432  CG2 ILE B  59      -4.262   1.659   7.152  1.00 81.41           C  
ATOM    433  CD1 ILE B  59      -1.276   0.682   6.967  1.00 81.41           C  
ATOM    434  N   PRO B  60      -6.229   2.281  10.117  1.00 77.78           N  
ATOM    435  CA  PRO B  60      -7.629   2.011  10.454  1.00 77.78           C  
ATOM    436  C   PRO B  60      -8.472   1.656   9.231  1.00 77.78           C  
ATOM    437  CB  PRO B  60      -8.101   3.326  11.079  1.00 77.78           C  
ATOM    438  O   PRO B  60      -9.675   1.410   9.356  1.00 77.78           O  
ATOM    439  CG  PRO B  60      -7.237   4.376  10.459  1.00 77.78           C  
ATOM    440  CD  PRO B  60      -5.916   3.757  10.101  1.00 77.78           C  
ATOM    441  N   ILE B  61      -7.949   1.576   8.063  1.00 82.13           N  
ATOM    442  CA  ILE B  61      -8.697   1.261   6.850  1.00 82.13           C  
ATOM    443  C   ILE B  61      -8.748  -0.252   6.653  1.00 82.13           C  
ATOM    444  CB  ILE B  61      -8.075   1.943   5.610  1.00 82.13           C  
ATOM    445  O   ILE B  61      -7.716  -0.926   6.702  1.00 82.13           O  
ATOM    446  CG1 ILE B  61      -8.011   3.461   5.811  1.00 82.13           C  
ATOM    447  CG2 ILE B  61      -8.865   1.590   4.347  1.00 82.13           C  
ATOM    448  CD1 ILE B  61      -7.115   4.181   4.813  1.00 82.13           C  
ATOM    449  N   PRO B  62      -9.956  -0.766   6.510  1.00 87.42           N  
ATOM    450  CA  PRO B  62     -10.043  -2.212   6.296  1.00 87.42           C  
ATOM    451  C   PRO B  62      -9.477  -2.644   4.945  1.00 87.42           C  
ATOM    452  CB  PRO B  62     -11.547  -2.489   6.371  1.00 87.42           C  
ATOM    453  O   PRO B  62      -9.935  -2.175   3.901  1.00 87.42           O  
ATOM    454  CG  PRO B  62     -12.193  -1.195   5.995  1.00 87.42           C  
ATOM    455  CD  PRO B  62     -11.272  -0.073   6.379  1.00 87.42           C  
ATOM    456  N   PHE B  63      -8.472  -3.502   5.005  1.00 91.35           N  
ATOM    457  CA  PHE B  63      -7.888  -4.056   3.789  1.00 91.35           C  
ATOM    458  C   PHE B  63      -8.356  -5.490   3.569  1.00 91.35           C  
ATOM    459  CB  PHE B  63      -6.358  -4.008   3.856  1.00 91.35           C  
ATOM    460  O   PHE B  63      -8.504  -6.254   4.525  1.00 91.35           O  
ATOM    461  CG  PHE B  63      -5.782  -2.644   3.591  1.00 91.35           C  
ATOM    462  CD1 PHE B  63      -5.583  -2.198   2.290  1.00 91.35           C  
ATOM    463  CD2 PHE B  63      -5.438  -1.806   4.644  1.00 91.35           C  
ATOM    464  CE1 PHE B  63      -5.050  -0.935   2.042  1.00 91.35           C  
ATOM    465  CE2 PHE B  63      -4.904  -0.543   4.405  1.00 91.35           C  
ATOM    466  CZ  PHE B  63      -4.710  -0.110   3.103  1.00 91.35           C  
ATOM    467  N   TYR B  64      -8.603  -5.749   2.302  1.00 95.25           N  
ATOM    468  CA  TYR B  64      -9.021  -7.102   1.953  1.00 95.25           C  
ATOM    469  C   TYR B  64      -8.112  -7.695   0.883  1.00 95.25           C  
ATOM    470  CB  TYR B  64     -10.473  -7.108   1.467  1.00 95.25           C  
ATOM    471  O   TYR B  64      -7.695  -6.995  -0.043  1.00 95.25           O  
ATOM    472  CG  TYR B  64     -11.470  -6.708   2.528  1.00 95.25           C  
ATOM    473  CD1 TYR B  64     -12.018  -7.655   3.389  1.00 95.25           C  
ATOM    474  CD2 TYR B  64     -11.865  -5.382   2.670  1.00 95.25           C  
ATOM    475  CE1 TYR B  64     -12.938  -7.290   4.367  1.00 95.25           C  
ATOM    476  CE2 TYR B  64     -12.785  -5.006   3.643  1.00 95.25           C  
ATOM    477  OH  TYR B  64     -14.225  -5.600   5.452  1.00 95.25           O  
ATOM    478  CZ  TYR B  64     -13.315  -5.966   4.486  1.00 95.25           C  
ATOM    479  N   LEU B  65      -7.770  -8.864   1.101  1.00 96.03           N  
ATOM    480  CA  LEU B  65      -7.091  -9.646   0.073  1.00 96.03           C  
ATOM    481  C   LEU B  65      -8.055 -10.622  -0.592  1.00 96.03           C  
ATOM    482  CB  LEU B  65      -5.907 -10.408   0.674  1.00 96.03           C  
ATOM    483  O   LEU B  65      -8.576 -11.529   0.062  1.00 96.03           O  
ATOM    484  CG  LEU B  65      -5.127 -11.312  -0.282  1.00 96.03           C  
ATOM    485  CD1 LEU B  65      -4.370 -10.473  -1.306  1.00 96.03           C  
ATOM    486  CD2 LEU B  65      -4.170 -12.211   0.493  1.00 96.03           C  
ATOM    487  N   SER B  66      -8.344 -10.430  -1.847  1.00 97.70           N  
ATOM    488  CA  SER B  66      -9.205 -11.326  -2.612  1.00 97.70           C  
ATOM    489  C   SER B  66      -8.391 -12.193  -3.566  1.00 97.70           C  
ATOM    490  CB  SER B  66     -10.247 -10.529  -3.397  1.00 97.70           C  
ATOM    491  O   SER B  66      -7.679 -11.675  -4.430  1.00 97.70           O  
ATOM    492  OG  SER B  66     -11.007  -9.704  -2.531  1.00 97.70           O  
ATOM    493  N   VAL B  67      -8.569 -13.471  -3.476  1.00 98.15           N  
ATOM    494  CA  VAL B  67      -7.756 -14.388  -4.268  1.00 98.15           C  
ATOM    495  C   VAL B  67      -8.649 -15.176  -5.224  1.00 98.15           C  
ATOM    496  CB  VAL B  67      -6.952 -15.354  -3.371  1.00 98.15           C  
ATOM    497  O   VAL B  67      -9.687 -15.705  -4.820  1.00 98.15           O  
ATOM    498  CG1 VAL B  67      -6.078 -16.277  -4.218  1.00 98.15           C  
ATOM    499  CG2 VAL B  67      -6.099 -14.571  -2.374  1.00 98.15           C  
ATOM    500  N   TYR B  68      -8.273 -15.217  -6.448  1.00 98.45           N  
ATOM    501  CA  TYR B  68      -8.938 -15.995  -7.487  1.00 98.45           C  
ATOM    502  C   TYR B  68      -8.021 -17.091  -8.018  1.00 98.45           C  
ATOM    503  CB  TYR B  68      -9.386 -15.087  -8.636  1.00 98.45           C  
ATOM    504  O   TYR B  68      -6.943 -16.806  -8.544  1.00 98.45           O  
ATOM    505  CG  TYR B  68     -10.334 -13.992  -8.210  1.00 98.45           C  
ATOM    506  CD1 TYR B  68     -11.704 -14.104  -8.437  1.00 98.45           C  
ATOM    507  CD2 TYR B  68      -9.863 -12.845  -7.581  1.00 98.45           C  
ATOM    508  CE1 TYR B  68     -12.582 -13.097  -8.049  1.00 98.45           C  
ATOM    509  CE2 TYR B  68     -10.731 -11.832  -7.188  1.00 98.45           C  
ATOM    510  OH  TYR B  68     -12.951 -10.967  -7.038  1.00 98.45           O  
ATOM    511  CZ  TYR B  68     -12.087 -11.967  -7.425  1.00 98.45           C  
ATOM    512  N   PHE B  69      -8.484 -18.350  -7.964  1.00 98.70           N  
ATOM    513  CA  PHE B  69      -7.664 -19.473  -8.402  1.00 98.70           C  
ATOM    514  C   PHE B  69      -8.018 -19.878  -9.828  1.00 98.70           C  
ATOM    515  CB  PHE B  69      -7.838 -20.668  -7.459  1.00 98.70           C  
ATOM    516  O   PHE B  69      -9.183 -19.816 -10.225  1.00 98.70           O  
ATOM    517  CG  PHE B  69      -7.201 -20.473  -6.109  1.00 98.70           C  
ATOM    518  CD1 PHE B  69      -5.868 -20.802  -5.901  1.00 98.70           C  
ATOM    519  CD2 PHE B  69      -7.937 -19.962  -5.048  1.00 98.70           C  
ATOM    520  CE1 PHE B  69      -5.275 -20.623  -4.652  1.00 98.70           C  
ATOM    521  CE2 PHE B  69      -7.353 -19.780  -3.798  1.00 98.70           C  
ATOM    522  CZ  PHE B  69      -6.022 -20.113  -3.602  1.00 98.70           C  
ATOM    523  N   PHE B  70      -6.996 -20.276 -10.539  1.00 98.74           N  
ATOM    524  CA  PHE B  70      -7.246 -20.912 -11.827  1.00 98.74           C  
ATOM    525  C   PHE B  70      -7.212 -22.430 -11.697  1.00 98.74           C  
ATOM    526  CB  PHE B  70      -6.217 -20.451 -12.864  1.00 98.74           C  
ATOM    527  O   PHE B  70      -6.140 -23.038 -11.727  1.00 98.74           O  
ATOM    528  CG  PHE B  70      -6.339 -18.998 -13.235  1.00 98.74           C  
ATOM    529  CD1 PHE B  70      -7.382 -18.556 -14.040  1.00 98.74           C  
ATOM    530  CD2 PHE B  70      -5.409 -18.073 -12.779  1.00 98.74           C  
ATOM    531  CE1 PHE B  70      -7.496 -17.212 -14.385  1.00 98.74           C  
ATOM    532  CE2 PHE B  70      -5.517 -16.727 -13.119  1.00 98.74           C  
ATOM    533  CZ  PHE B  70      -6.561 -16.299 -13.924  1.00 98.74           C  
ATOM    534  N   ASP B  71      -8.441 -23.032 -11.644  1.00 98.53           N  
ATOM    535  CA  ASP B  71      -8.608 -24.475 -11.503  1.00 98.53           C  
ATOM    536  C   ASP B  71      -8.355 -25.190 -12.829  1.00 98.53           C  
ATOM    537  CB  ASP B  71     -10.010 -24.805 -10.986  1.00 98.53           C  
ATOM    538  O   ASP B  71      -9.045 -24.935 -13.818  1.00 98.53           O  
ATOM    539  CG  ASP B  71     -10.185 -26.274 -10.643  1.00 98.53           C  
ATOM    540  OD1 ASP B  71      -9.182 -27.020 -10.627  1.00 98.53           O  
ATOM    541  OD2 ASP B  71     -11.336 -26.689 -10.389  1.00 98.53           O  
ATOM    542  N   VAL B  72      -7.387 -26.086 -12.831  1.00 98.79           N  
ATOM    543  CA  VAL B  72      -7.049 -26.794 -14.062  1.00 98.79           C  
ATOM    544  C   VAL B  72      -8.070 -27.901 -14.319  1.00 98.79           C  
ATOM    545  CB  VAL B  72      -5.624 -27.387 -14.002  1.00 98.79           C  
ATOM    546  O   VAL B  72      -8.224 -28.813 -13.503  1.00 98.79           O  
ATOM    547  CG1 VAL B  72      -5.321 -28.194 -15.264  1.00 98.79           C  
ATOM    548  CG2 VAL B  72      -4.592 -26.276 -13.815  1.00 98.79           C  
ATOM    549  N   MET B  73      -8.608 -27.939 -15.518  1.00 98.23           N  
ATOM    550  CA  MET B  73      -9.714 -28.844 -15.818  1.00 98.23           C  
ATOM    551  C   MET B  73      -9.218 -30.084 -16.555  1.00 98.23           C  
ATOM    552  CB  MET B  73     -10.781 -28.132 -16.652  1.00 98.23           C  
ATOM    553  O   MET B  73      -9.891 -31.116 -16.565  1.00 98.23           O  
ATOM    554  CG  MET B  73     -11.361 -26.898 -15.980  1.00 98.23           C  
ATOM    555  SD  MET B  73     -12.129 -27.277 -14.357  1.00 98.23           S  
ATOM    556  CE  MET B  73     -13.557 -28.257 -14.899  1.00 98.23           C  
ATOM    557  N   ASN B  74      -8.074 -29.981 -17.177  1.00 98.00           N  
ATOM    558  CA  ASN B  74      -7.614 -31.113 -17.974  1.00 98.00           C  
ATOM    559  C   ASN B  74      -6.150 -31.437 -17.694  1.00 98.00           C  
ATOM    560  CB  ASN B  74      -7.821 -30.839 -19.466  1.00 98.00           C  
ATOM    561  O   ASN B  74      -5.334 -31.490 -18.616  1.00 98.00           O  
ATOM    562  CG  ASN B  74      -7.068 -29.614 -19.945  1.00 98.00           C  
ATOM    563  ND2 ASN B  74      -6.646 -29.632 -21.204  1.00 98.00           N  
ATOM    564  OD1 ASN B  74      -6.866 -28.660 -19.190  1.00 98.00           O  
ATOM    565  N   PRO B  75      -5.755 -31.814 -16.472  1.00 97.64           N  
ATOM    566  CA  PRO B  75      -4.362 -32.071 -16.102  1.00 97.64           C  
ATOM    567  C   PRO B  75      -3.752 -33.240 -16.873  1.00 97.64           C  
ATOM    568  CB  PRO B  75      -4.447 -32.389 -14.607  1.00 97.64           C  
ATOM    569  O   PRO B  75      -2.591 -33.175 -17.285  1.00 97.64           O  
ATOM    570  CG  PRO B  75      -5.871 -32.780 -14.380  1.00 97.64           C  
ATOM    571  CD  PRO B  75      -6.734 -32.022 -15.348  1.00 97.64           C  
ATOM    572  N   SER B  76      -4.512 -34.299 -17.075  1.00 97.21           N  
ATOM    573  CA  SER B  76      -4.011 -35.480 -17.771  1.00 97.21           C  
ATOM    574  C   SER B  76      -3.720 -35.175 -19.237  1.00 97.21           C  
ATOM    575  CB  SER B  76      -5.016 -36.628 -17.671  1.00 97.21           C  
ATOM    576  O   SER B  76      -2.719 -35.640 -19.786  1.00 97.21           O  
ATOM    577  OG  SER B  76      -5.273 -36.954 -16.316  1.00 97.21           O  
ATOM    578  N   GLU B  77      -4.601 -34.386 -19.826  1.00 97.92           N  
ATOM    579  CA  GLU B  77      -4.439 -34.018 -21.230  1.00 97.92           C  
ATOM    580  C   GLU B  77      -3.233 -33.103 -21.424  1.00 97.92           C  
ATOM    581  CB  GLU B  77      -5.705 -33.338 -21.757  1.00 97.92           C  
ATOM    582  O   GLU B  77      -2.563 -33.162 -22.457  1.00 97.92           O  
ATOM    583  CG  GLU B  77      -6.912 -34.262 -21.835  1.00 97.92           C  
ATOM    584  CD  GLU B  77      -7.626 -34.430 -20.503  1.00 97.92           C  
ATOM    585  OE1 GLU B  77      -8.597 -35.217 -20.430  1.00 97.92           O  
ATOM    586  OE2 GLU B  77      -7.212 -33.768 -19.525  1.00 97.92           O  
ATOM    587  N   ILE B  78      -2.941 -32.322 -20.410  1.00 98.09           N  
ATOM    588  CA  ILE B  78      -1.794 -31.422 -20.473  1.00 98.09           C  
ATOM    589  C   ILE B  78      -0.503 -32.235 -20.516  1.00 98.09           C  
ATOM    590  CB  ILE B  78      -1.775 -30.447 -19.274  1.00 98.09           C  
ATOM    591  O   ILE B  78       0.436 -31.884 -21.235  1.00 98.09           O  
ATOM    592  CG1 ILE B  78      -3.002 -29.530 -19.312  1.00 98.09           C  
ATOM    593  CG2 ILE B  78      -0.480 -29.630 -19.264  1.00 98.09           C  
ATOM    594  CD1 ILE B  78      -3.142 -28.633 -18.090  1.00 98.09           C  
ATOM    595  N   LEU B  79      -0.518 -33.366 -19.773  1.00 97.99           N  
ATOM    596  CA  LEU B  79       0.660 -34.224 -19.715  1.00 97.99           C  
ATOM    597  C   LEU B  79       0.897 -34.914 -21.054  1.00 97.99           C  
ATOM    598  CB  LEU B  79       0.506 -35.271 -18.608  1.00 97.99           C  
ATOM    599  O   LEU B  79       2.008 -35.372 -21.333  1.00 97.99           O  
ATOM    600  CG  LEU B  79       0.557 -34.751 -17.171  1.00 97.99           C  
ATOM    601  CD1 LEU B  79       0.261 -35.879 -16.188  1.00 97.99           C  
ATOM    602  CD2 LEU B  79       1.914 -34.121 -16.877  1.00 97.99           C  
ATOM    603  N   LYS B  80      -0.141 -34.910 -21.860  1.00 97.84           N  
ATOM    604  CA  LYS B  80      -0.037 -35.508 -23.188  1.00 97.84           C  
ATOM    605  C   LYS B  80       0.303 -34.455 -24.239  1.00 97.84           C  
ATOM    606  CB  LYS B  80      -1.339 -36.218 -23.560  1.00 97.84           C  
ATOM    607  O   LYS B  80       0.356 -34.757 -25.433  1.00 97.84           O  
ATOM    608  CG  LYS B  80      -1.649 -37.434 -22.699  1.00 97.84           C  
ATOM    609  CD  LYS B  80      -2.977 -38.071 -23.089  1.00 97.84           C  
ATOM    610  CE  LYS B  80      -3.350 -39.207 -22.147  1.00 97.84           C  
ATOM    611  NZ  LYS B  80      -4.703 -39.760 -22.455  1.00 97.84           N  
ATOM    612  N   GLY B  81       0.451 -33.231 -23.861  1.00 97.32           N  
ATOM    613  CA  GLY B  81       0.890 -32.163 -24.744  1.00 97.32           C  
ATOM    614  C   GLY B  81      -0.248 -31.288 -25.234  1.00 97.32           C  
ATOM    615  O   GLY B  81      -0.056 -30.443 -26.110  1.00 97.32           O  
ATOM    616  N   GLU B  82      -1.456 -31.440 -24.649  1.00 97.66           N  
ATOM    617  CA  GLU B  82      -2.612 -30.651 -25.063  1.00 97.66           C  
ATOM    618  C   GLU B  82      -2.623 -29.288 -24.377  1.00 97.66           C  
ATOM    619  CB  GLU B  82      -3.911 -31.402 -24.763  1.00 97.66           C  
ATOM    620  O   GLU B  82      -1.913 -29.077 -23.392  1.00 97.66           O  
ATOM    621  CG  GLU B  82      -4.087 -32.677 -25.575  1.00 97.66           C  
ATOM    622  CD  GLU B  82      -5.484 -33.266 -25.472  1.00 97.66           C  
ATOM    623  OE1 GLU B  82      -5.741 -34.329 -26.082  1.00 97.66           O  
ATOM    624  OE2 GLU B  82      -6.329 -32.660 -24.776  1.00 97.66           O  
ATOM    625  N   LYS B  83      -3.406 -28.389 -24.929  1.00 97.87           N  
ATOM    626  CA  LYS B  83      -3.532 -27.030 -24.411  1.00 97.87           C  
ATOM    627  C   LYS B  83      -4.244 -27.020 -23.061  1.00 97.87           C  
ATOM    628  CB  LYS B  83      -4.283 -26.144 -25.406  1.00 97.87           C  
ATOM    629  O   LYS B  83      -5.285 -27.661 -22.897  1.00 97.87           O  
ATOM    630  CG  LYS B  83      -4.292 -24.668 -25.036  1.00 97.87           C  
ATOM    631  CD  LYS B  83      -4.982 -23.829 -26.104  1.00 97.87           C  
ATOM    632  CE  LYS B  83      -4.986 -22.351 -25.738  1.00 97.87           C  
ATOM    633  NZ  LYS B  83      -5.632 -21.519 -26.798  1.00 97.87           N  
ATOM    634  N   PRO B  84      -3.706 -26.322 -22.063  1.00 98.69           N  
ATOM    635  CA  PRO B  84      -4.343 -26.276 -20.745  1.00 98.69           C  
ATOM    636  C   PRO B  84      -5.676 -25.532 -20.759  1.00 98.69           C  
ATOM    637  CB  PRO B  84      -3.315 -25.539 -19.882  1.00 98.69           C  
ATOM    638  O   PRO B  84      -5.818 -24.526 -21.459  1.00 98.69           O  
ATOM    639  CG  PRO B  84      -2.025 -25.677 -20.624  1.00 98.69           C  
ATOM    640  CD  PRO B  84      -2.326 -25.766 -22.093  1.00 98.69           C  
ATOM    641  N   GLN B  85      -6.613 -26.043 -20.021  1.00 98.57           N  
ATOM    642  CA  GLN B  85      -7.912 -25.415 -19.803  1.00 98.57           C  
ATOM    643  C   GLN B  85      -8.129 -25.101 -18.326  1.00 98.57           C  
ATOM    644  CB  GLN B  85      -9.036 -26.313 -20.320  1.00 98.57           C  
ATOM    645  O   GLN B  85      -8.049 -25.992 -17.478  1.00 98.57           O  
ATOM    646  CG  GLN B  85      -8.950 -26.611 -21.811  1.00 98.57           C  
ATOM    647  CD  GLN B  85     -10.043 -27.550 -22.287  1.00 98.57           C  
ATOM    648  NE2 GLN B  85      -9.668 -28.533 -23.098  1.00 98.57           N  
ATOM    649  OE1 GLN B  85     -11.214 -27.393 -21.927  1.00 98.57           O  
ATOM    650  N   VAL B  86      -8.468 -23.802 -18.067  1.00 98.75           N  
ATOM    651  CA  VAL B  86      -8.608 -23.431 -16.663  1.00 98.75           C  
ATOM    652  C   VAL B  86      -9.977 -22.796 -16.430  1.00 98.75           C  
ATOM    653  CB  VAL B  86      -7.489 -22.464 -16.217  1.00 98.75           C  
ATOM    654  O   VAL B  86     -10.571 -22.231 -17.351  1.00 98.75           O  
ATOM    655  CG1 VAL B  86      -6.119 -23.129 -16.341  1.00 98.75           C  
ATOM    656  CG2 VAL B  86      -7.538 -21.177 -17.038  1.00 98.75           C  
ATOM    657  N   ARG B  87     -10.450 -22.950 -15.245  1.00 98.28           N  
ATOM    658  CA  ARG B  87     -11.649 -22.275 -14.761  1.00 98.28           C  
ATOM    659  C   ARG B  87     -11.337 -21.407 -13.546  1.00 98.28           C  
ATOM    660  CB  ARG B  87     -12.736 -23.294 -14.411  1.00 98.28           C  
ATOM    661  O   ARG B  87     -10.726 -21.875 -12.583  1.00 98.28           O  
ATOM    662  CG  ARG B  87     -14.035 -22.668 -13.929  1.00 98.28           C  
ATOM    663  CD  ARG B  87     -15.111 -23.717 -13.686  1.00 98.28           C  
ATOM    664  NE  ARG B  87     -14.784 -24.571 -12.547  1.00 98.28           N  
ATOM    665  NH1 ARG B  87     -16.639 -25.929 -12.769  1.00 98.28           N  
ATOM    666  NH2 ARG B  87     -15.127 -26.312 -11.090  1.00 98.28           N  
ATOM    667  CZ  ARG B  87     -15.517 -25.602 -12.138  1.00 98.28           C  
ATOM    668  N   GLU B  88     -11.775 -20.186 -13.606  1.00 97.72           N  
ATOM    669  CA  GLU B  88     -11.517 -19.267 -12.502  1.00 97.72           C  
ATOM    670  C   GLU B  88     -12.438 -19.552 -11.319  1.00 97.72           C  
ATOM    671  CB  GLU B  88     -11.682 -17.816 -12.960  1.00 97.72           C  
ATOM    672  O   GLU B  88     -13.658 -19.632 -11.481  1.00 97.72           O  
ATOM    673  CG  GLU B  88     -11.320 -16.790 -11.896  1.00 97.72           C  
ATOM    674  CD  GLU B  88     -11.360 -15.358 -12.404  1.00 97.72           C  
ATOM    675  OE1 GLU B  88     -11.988 -14.497 -11.746  1.00 97.72           O  
ATOM    676  OE2 GLU B  88     -10.761 -15.095 -13.471  1.00 97.72           O  
ATOM    677  N   ARG B  89     -11.847 -19.780 -10.105  1.00 98.04           N  
ATOM    678  CA  ARG B  89     -12.590 -20.011  -8.870  1.00 98.04           C  
ATOM    679  C   ARG B  89     -12.316 -18.909  -7.852  1.00 98.04           C  
ATOM    680  CB  ARG B  89     -12.233 -21.375  -8.275  1.00 98.04           C  
ATOM    681  O   ARG B  89     -11.167 -18.503  -7.663  1.00 98.04           O  
ATOM    682  CG  ARG B  89     -12.524 -22.546  -9.200  1.00 98.04           C  
ATOM    683  CD  ARG B  89     -13.996 -22.933  -9.174  1.00 98.04           C  
ATOM    684  NE  ARG B  89     -14.417 -23.362  -7.843  1.00 98.04           N  
ATOM    685  NH1 ARG B  89     -16.030 -24.832  -8.601  1.00 98.04           N  
ATOM    686  NH2 ARG B  89     -15.677 -24.571  -6.351  1.00 98.04           N  
ATOM    687  CZ  ARG B  89     -15.374 -24.254  -7.602  1.00 98.04           C  
ATOM    688  N   GLY B  90     -13.396 -18.445  -7.165  1.00 97.39           N  
ATOM    689  CA  GLY B  90     -13.314 -17.366  -6.194  1.00 97.39           C  
ATOM    690  C   GLY B  90     -14.288 -16.237  -6.472  1.00 97.39           C  
ATOM    691  O   GLY B  90     -15.154 -16.357  -7.341  1.00 97.39           O  
ATOM    692  N   PRO B  91     -14.143 -15.207  -5.701  1.00 97.94           N  
ATOM    693  CA  PRO B  91     -13.000 -14.828  -4.867  1.00 97.94           C  
ATOM    694  C   PRO B  91     -13.042 -15.467  -3.481  1.00 97.94           C  
ATOM    695  CB  PRO B  91     -13.123 -13.305  -4.771  1.00 97.94           C  
ATOM    696  O   PRO B  91     -14.125 -15.696  -2.936  1.00 97.94           O  
ATOM    697  CG  PRO B  91     -14.592 -13.036  -4.841  1.00 97.94           C  
ATOM    698  CD  PRO B  91     -15.215 -14.029  -5.779  1.00 97.94           C  
ATOM    699  N   TYR B  92     -11.870 -15.900  -2.967  1.00 98.57           N  
ATOM    700  CA  TYR B  92     -11.674 -16.189  -1.552  1.00 98.57           C  
ATOM    701  C   TYR B  92     -11.080 -14.988  -0.826  1.00 98.57           C  
ATOM    702  CB  TYR B  92     -10.763 -17.408  -1.374  1.00 98.57           C  
ATOM    703  O   TYR B  92      -9.910 -14.652  -1.023  1.00 98.57           O  
ATOM    704  CG  TYR B  92     -11.267 -18.649  -2.070  1.00 98.57           C  
ATOM    705  CD1 TYR B  92     -12.131 -19.531  -1.425  1.00 98.57           C  
ATOM    706  CD2 TYR B  92     -10.880 -18.942  -3.373  1.00 98.57           C  
ATOM    707  CE1 TYR B  92     -12.596 -20.677  -2.062  1.00 98.57           C  
ATOM    708  CE2 TYR B  92     -11.339 -20.085  -4.020  1.00 98.57           C  
ATOM    709  OH  TYR B  92     -12.654 -22.077  -3.993  1.00 98.57           O  
ATOM    710  CZ  TYR B  92     -12.196 -20.945  -3.357  1.00 98.57           C  
ATOM    711  N   VAL B  93     -11.897 -14.404   0.101  1.00 98.38           N  
ATOM    712  CA  VAL B  93     -11.579 -13.072   0.606  1.00 98.38           C  
ATOM    713  C   VAL B  93     -11.073 -13.171   2.043  1.00 98.38           C  
ATOM    714  CB  VAL B  93     -12.804 -12.132   0.536  1.00 98.38           C  
ATOM    715  O   VAL B  93     -11.647 -13.892   2.862  1.00 98.38           O  
ATOM    716  CG1 VAL B  93     -12.454 -10.748   1.080  1.00 98.38           C  
ATOM    717  CG2 VAL B  93     -13.317 -12.031  -0.899  1.00 98.38           C  
ATOM    718  N   TYR B  94      -9.967 -12.468   2.281  1.00 97.28           N  
ATOM    719  CA  TYR B  94      -9.381 -12.400   3.615  1.00 97.28           C  
ATOM    720  C   TYR B  94      -9.297 -10.957   4.100  1.00 97.28           C  
ATOM    721  CB  TYR B  94      -7.988 -13.036   3.624  1.00 97.28           C  
ATOM    722  O   TYR B  94      -8.855 -10.073   3.363  1.00 97.28           O  
ATOM    723  CG  TYR B  94      -7.988 -14.501   3.259  1.00 97.28           C  
ATOM    724  CD1 TYR B  94      -7.955 -15.484   4.245  1.00 97.28           C  
ATOM    725  CD2 TYR B  94      -8.019 -14.904   1.929  1.00 97.28           C  
ATOM    726  CE1 TYR B  94      -7.953 -16.835   3.914  1.00 97.28           C  
ATOM    727  CE2 TYR B  94      -8.017 -16.252   1.585  1.00 97.28           C  
ATOM    728  OH  TYR B  94      -7.982 -18.545   2.249  1.00 97.28           O  
ATOM    729  CZ  TYR B  94      -7.984 -17.209   2.583  1.00 97.28           C  
ATOM    730  N   ARG B  95      -9.770 -10.796   5.347  1.00 96.08           N  
ATOM    731  CA  ARG B  95      -9.541  -9.496   5.970  1.00 96.08           C  
ATOM    732  C   ARG B  95      -8.104  -9.372   6.465  1.00 96.08           C  
ATOM    733  CB  ARG B  95     -10.516  -9.275   7.129  1.00 96.08           C  
ATOM    734  O   ARG B  95      -7.616 -10.238   7.194  1.00 96.08           O  
ATOM    735  CG  ARG B  95     -10.297  -7.971   7.878  1.00 96.08           C  
ATOM    736  CD  ARG B  95     -10.651  -6.763   7.022  1.00 96.08           C  
ATOM    737  NE  ARG B  95     -10.516  -5.515   7.769  1.00 96.08           N  
ATOM    738  NH1 ARG B  95     -11.706  -4.239   6.255  1.00 96.08           N  
ATOM    739  NH2 ARG B  95     -10.838  -3.272   8.144  1.00 96.08           N  
ATOM    740  CZ  ARG B  95     -11.020  -4.345   7.388  1.00 96.08           C  
ATOM    741  N   GLU B  96      -7.419  -8.274   6.003  1.00 93.17           N  
ATOM    742  CA  GLU B  96      -6.014  -8.067   6.341  1.00 93.17           C  
ATOM    743  C   GLU B  96      -5.859  -7.012   7.433  1.00 93.17           C  
ATOM    744  CB  GLU B  96      -5.216  -7.659   5.100  1.00 93.17           C  
ATOM    745  O   GLU B  96      -6.450  -5.934   7.350  1.00 93.17           O  
ATOM    746  CG  GLU B  96      -3.735  -7.435   5.367  1.00 93.17           C  
ATOM    747  CD  GLU B  96      -2.957  -7.024   4.127  1.00 93.17           C  
ATOM    748  OE1 GLU B  96      -1.769  -6.649   4.252  1.00 93.17           O  
ATOM    749  OE2 GLU B  96      -3.541  -7.076   3.021  1.00 93.17           O  
ATOM    750  N   PHE B  97      -5.150  -7.375   8.469  1.00 90.72           N  
ATOM    751  CA  PHE B  97      -4.821  -6.427   9.527  1.00 90.72           C  
ATOM    752  C   PHE B  97      -3.337  -6.078   9.499  1.00 90.72           C  
ATOM    753  CB  PHE B  97      -5.200  -6.996  10.897  1.00 90.72           C  
ATOM    754  O   PHE B  97      -2.487  -6.966   9.410  1.00 90.72           O  
ATOM    755  CG  PHE B  97      -6.671  -7.273  11.053  1.00 90.72           C  
ATOM    756  CD1 PHE B  97      -7.533  -6.287  11.517  1.00 90.72           C  
ATOM    757  CD2 PHE B  97      -7.192  -8.521  10.736  1.00 90.72           C  
ATOM    758  CE1 PHE B  97      -8.895  -6.541  11.663  1.00 90.72           C  
ATOM    759  CE2 PHE B  97      -8.552  -8.782  10.878  1.00 90.72           C  
ATOM    760  CZ  PHE B  97      -9.401  -7.791  11.343  1.00 90.72           C  
ATOM    761  N   ARG B  98      -3.051  -4.793   9.540  1.00 88.54           N  
ATOM    762  CA  ARG B  98      -1.668  -4.333   9.473  1.00 88.54           C  
ATOM    763  C   ARG B  98      -1.304  -3.512  10.706  1.00 88.54           C  
ATOM    764  CB  ARG B  98      -1.436  -3.506   8.207  1.00 88.54           C  
ATOM    765  O   ARG B  98      -2.060  -2.629  11.116  1.00 88.54           O  
ATOM    766  CG  ARG B  98      -1.701  -4.267   6.917  1.00 88.54           C  
ATOM    767  CD  ARG B  98      -1.364  -3.432   5.690  1.00 88.54           C  
ATOM    768  NE  ARG B  98      -1.637  -4.157   4.453  1.00 88.54           N  
ATOM    769  NH1 ARG B  98      -0.815  -2.507   3.060  1.00 88.54           N  
ATOM    770  NH2 ARG B  98      -1.660  -4.445   2.174  1.00 88.54           N  
ATOM    771  CZ  ARG B  98      -1.370  -3.701   3.232  1.00 88.54           C  
ATOM    772  N   HIS B  99      -0.250  -3.837  11.224  1.00 87.40           N  
ATOM    773  CA  HIS B  99       0.235  -3.042  12.346  1.00 87.40           C  
ATOM    774  C   HIS B  99       1.757  -2.936  12.329  1.00 87.40           C  
ATOM    775  CB  HIS B  99      -0.233  -3.645  13.672  1.00 87.40           C  
ATOM    776  O   HIS B  99       2.445  -3.883  11.940  1.00 87.40           O  
ATOM    777  CG  HIS B  99       0.465  -4.918  14.032  1.00 87.40           C  
ATOM    778  CD2 HIS B  99       1.524  -5.152  14.844  1.00 87.40           C  
ATOM    779  ND1 HIS B  99       0.085  -6.144  13.531  1.00 87.40           N  
ATOM    780  CE1 HIS B  99       0.881  -7.079  14.021  1.00 87.40           C  
ATOM    781  NE2 HIS B  99       1.762  -6.504  14.820  1.00 87.40           N  
ATOM    782  N   LYS B 100       2.266  -1.809  12.704  1.00 87.21           N  
ATOM    783  CA  LYS B 100       3.705  -1.563  12.713  1.00 87.21           C  
ATOM    784  C   LYS B 100       4.273  -1.672  14.125  1.00 87.21           C  
ATOM    785  CB  LYS B 100       4.017  -0.185  12.127  1.00 87.21           C  
ATOM    786  O   LYS B 100       3.668  -1.187  15.082  1.00 87.21           O  
ATOM    787  CG  LYS B 100       3.667  -0.044  10.653  1.00 87.21           C  
ATOM    788  CD  LYS B 100       3.980   1.354  10.135  1.00 87.21           C  
ATOM    789  CE  LYS B 100       3.618   1.499   8.663  1.00 87.21           C  
ATOM    790  NZ  LYS B 100       2.286   2.151   8.482  1.00 87.21           N  
ATOM    791  N   SER B 101       5.318  -2.397  14.212  1.00 84.96           N  
ATOM    792  CA  SER B 101       6.006  -2.570  15.487  1.00 84.96           C  
ATOM    793  C   SER B 101       7.507  -2.338  15.341  1.00 84.96           C  
ATOM    794  CB  SER B 101       5.751  -3.969  16.049  1.00 84.96           C  
ATOM    795  O   SER B 101       7.988  -2.023  14.251  1.00 84.96           O  
ATOM    796  OG  SER B 101       6.401  -4.137  17.297  1.00 84.96           O  
ATOM    797  N   ASN B 102       8.257  -2.318  16.388  1.00 84.98           N  
ATOM    798  CA  ASN B 102       9.693  -2.063  16.398  1.00 84.98           C  
ATOM    799  C   ASN B 102      10.032  -0.738  15.720  1.00 84.98           C  
ATOM    800  CB  ASN B 102      10.447  -3.211  15.724  1.00 84.98           C  
ATOM    801  O   ASN B 102      10.912  -0.683  14.860  1.00 84.98           O  
ATOM    802  CG  ASN B 102      11.858  -3.373  16.252  1.00 84.98           C  
ATOM    803  ND2 ASN B 102      12.617  -4.279  15.647  1.00 84.98           N  
ATOM    804  OD1 ASN B 102      12.263  -2.690  17.197  1.00 84.98           O  
ATOM    805  N   ILE B 103       9.310   0.261  16.183  1.00 88.91           N  
ATOM    806  CA  ILE B 103       9.447   1.589  15.595  1.00 88.91           C  
ATOM    807  C   ILE B 103      10.617   2.323  16.246  1.00 88.91           C  
ATOM    808  CB  ILE B 103       8.148   2.411  15.747  1.00 88.91           C  
ATOM    809  O   ILE B 103      10.636   2.518  17.464  1.00 88.91           O  
ATOM    810  CG1 ILE B 103       6.968   1.668  15.110  1.00 88.91           C  
ATOM    811  CG2 ILE B 103       8.314   3.804  15.132  1.00 88.91           C  
ATOM    812  CD1 ILE B 103       5.609   2.276  15.428  1.00 88.91           C  
ATOM    813  N   THR B 104      11.592   2.712  15.428  1.00 88.47           N  
ATOM    814  CA  THR B 104      12.762   3.427  15.926  1.00 88.47           C  
ATOM    815  C   THR B 104      13.011   4.692  15.109  1.00 88.47           C  
ATOM    816  CB  THR B 104      14.017   2.536  15.891  1.00 88.47           C  
ATOM    817  O   THR B 104      13.234   4.622  13.899  1.00 88.47           O  
ATOM    818  CG2 THR B 104      15.199   3.225  16.564  1.00 88.47           C  
ATOM    819  OG1 THR B 104      13.742   1.307  16.575  1.00 88.47           O  
ATOM    820  N   PHE B 105      12.975   5.850  15.764  1.00 88.06           N  
ATOM    821  CA  PHE B 105      13.283   7.116  15.109  1.00 88.06           C  
ATOM    822  C   PHE B 105      14.786   7.365  15.092  1.00 88.06           C  
ATOM    823  CB  PHE B 105      12.566   8.274  15.811  1.00 88.06           C  
ATOM    824  O   PHE B 105      15.446   7.285  16.130  1.00 88.06           O  
ATOM    825  CG  PHE B 105      11.075   8.277  15.609  1.00 88.06           C  
ATOM    826  CD1 PHE B 105      10.502   9.004  14.572  1.00 88.06           C  
ATOM    827  CD2 PHE B 105      10.246   7.553  16.456  1.00 88.06           C  
ATOM    828  CE1 PHE B 105       9.122   9.008  14.383  1.00 88.06           C  
ATOM    829  CE2 PHE B 105       8.866   7.553  16.272  1.00 88.06           C  
ATOM    830  CZ  PHE B 105       8.306   8.282  15.236  1.00 88.06           C  
ATOM    831  N   ASN B 106      15.272   7.652  13.881  1.00 89.23           N  
ATOM    832  CA  ASN B 106      16.710   7.834  13.714  1.00 89.23           C  
ATOM    833  C   ASN B 106      17.080   9.311  13.617  1.00 89.23           C  
ATOM    834  CB  ASN B 106      17.207   7.080  12.479  1.00 89.23           C  
ATOM    835  O   ASN B 106      16.217  10.157  13.378  1.00 89.23           O  
ATOM    836  CG  ASN B 106      16.798   5.620  12.483  1.00 89.23           C  
ATOM    837  ND2 ASN B 106      16.148   5.184  11.410  1.00 89.23           N  
ATOM    838  OD1 ASN B 106      17.063   4.890  13.441  1.00 89.23           O  
ATOM    839  N   ASN B 107      18.293   9.649  13.838  1.00 87.10           N  
ATOM    840  CA  ASN B 107      18.766  11.029  13.867  1.00 87.10           C  
ATOM    841  C   ASN B 107      18.844  11.624  12.463  1.00 87.10           C  
ATOM    842  CB  ASN B 107      20.128  11.115  14.557  1.00 87.10           C  
ATOM    843  O   ASN B 107      18.865  12.845  12.303  1.00 87.10           O  
ATOM    844  CG  ASN B 107      20.056  10.786  16.035  1.00 87.10           C  
ATOM    845  ND2 ASN B 107      21.196  10.443  16.623  1.00 87.10           N  
ATOM    846  OD1 ASN B 107      18.984  10.837  16.643  1.00 87.10           O  
ATOM    847  N   ASN B 108      18.823  10.790  11.466  1.00 87.38           N  
ATOM    848  CA  ASN B 108      18.940  11.259  10.089  1.00 87.38           C  
ATOM    849  C   ASN B 108      17.571  11.515   9.466  1.00 87.38           C  
ATOM    850  CB  ASN B 108      19.729  10.256   9.245  1.00 87.38           C  
ATOM    851  O   ASN B 108      17.405  11.395   8.251  1.00 87.38           O  
ATOM    852  CG  ASN B 108      19.056   8.899   9.171  1.00 87.38           C  
ATOM    853  ND2 ASN B 108      19.522   8.056   8.257  1.00 87.38           N  
ATOM    854  OD1 ASN B 108      18.125   8.612   9.927  1.00 87.38           O  
ATOM    855  N   ASP B 109      16.524  11.835  10.324  1.00 91.34           N  
ATOM    856  CA  ASP B 109      15.166  12.180   9.912  1.00 91.34           C  
ATOM    857  C   ASP B 109      14.446  10.968   9.326  1.00 91.34           C  
ATOM    858  CB  ASP B 109      15.188  13.322   8.895  1.00 91.34           C  
ATOM    859  O   ASP B 109      13.658  11.102   8.387  1.00 91.34           O  
ATOM    860  CG  ASP B 109      13.840  14.006   8.742  1.00 91.34           C  
ATOM    861  OD1 ASP B 109      13.060  14.042   9.718  1.00 91.34           O  
ATOM    862  OD2 ASP B 109      13.555  14.510   7.635  1.00 91.34           O  
ATOM    863  N   THR B 110      14.831   9.810   9.789  1.00 92.42           N  
ATOM    864  CA  THR B 110      14.200   8.588   9.302  1.00 92.42           C  
ATOM    865  C   THR B 110      13.606   7.789  10.458  1.00 92.42           C  
ATOM    866  CB  THR B 110      15.203   7.711   8.531  1.00 92.42           C  
ATOM    867  O   THR B 110      13.956   8.012  11.619  1.00 92.42           O  
ATOM    868  CG2 THR B 110      15.765   8.452   7.321  1.00 92.42           C  
ATOM    869  OG1 THR B 110      16.284   7.353   9.401  1.00 92.42           O  
ATOM    870  N   VAL B 111      12.678   6.992  10.149  1.00 92.78           N  
ATOM    871  CA  VAL B 111      12.088   6.079  11.122  1.00 92.78           C  
ATOM    872  C   VAL B 111      12.109   4.654  10.573  1.00 92.78           C  
ATOM    873  CB  VAL B 111      10.642   6.489  11.482  1.00 92.78           C  
ATOM    874  O   VAL B 111      11.843   4.434   9.389  1.00 92.78           O  
ATOM    875  CG1 VAL B 111       9.743   6.439  10.248  1.00 92.78           C  
ATOM    876  CG2 VAL B 111      10.091   5.587  12.585  1.00 92.78           C  
ATOM    877  N   SER B 112      12.553   3.706  11.404  1.00 93.54           N  
ATOM    878  CA  SER B 112      12.592   2.296  11.029  1.00 93.54           C  
ATOM    879  C   SER B 112      11.467   1.514  11.699  1.00 93.54           C  
ATOM    880  CB  SER B 112      13.942   1.680  11.399  1.00 93.54           C  
ATOM    881  O   SER B 112      11.120   1.779  12.852  1.00 93.54           O  
ATOM    882  OG  SER B 112      15.003   2.381  10.774  1.00 93.54           O  
ATOM    883  N   PHE B 113      10.868   0.569  10.903  1.00 92.04           N  
ATOM    884  CA  PHE B 113       9.762  -0.179  11.489  1.00 92.04           C  
ATOM    885  C   PHE B 113       9.568  -1.510  10.773  1.00 92.04           C  
ATOM    886  CB  PHE B 113       8.468   0.641  11.434  1.00 92.04           C  
ATOM    887  O   PHE B 113      10.019  -1.681   9.638  1.00 92.04           O  
ATOM    888  CG  PHE B 113       8.026   0.982  10.037  1.00 92.04           C  
ATOM    889  CD1 PHE B 113       8.471   2.143   9.416  1.00 92.04           C  
ATOM    890  CD2 PHE B 113       7.164   0.142   9.344  1.00 92.04           C  
ATOM    891  CE1 PHE B 113       8.063   2.462   8.123  1.00 92.04           C  
ATOM    892  CE2 PHE B 113       6.751   0.454   8.052  1.00 92.04           C  
ATOM    893  CZ  PHE B 113       7.201   1.615   7.443  1.00 92.04           C  
ATOM    894  N   LEU B 114       8.926  -2.433  11.468  1.00 91.75           N  
ATOM    895  CA  LEU B 114       8.431  -3.681  10.899  1.00 91.75           C  
ATOM    896  C   LEU B 114       6.909  -3.672  10.810  1.00 91.75           C  
ATOM    897  CB  LEU B 114       8.898  -4.875  11.737  1.00 91.75           C  
ATOM    898  O   LEU B 114       6.227  -3.357  11.789  1.00 91.75           O  
ATOM    899  CG  LEU B 114      10.392  -5.197  11.684  1.00 91.75           C  
ATOM    900  CD1 LEU B 114      10.768  -6.152  12.812  1.00 91.75           C  
ATOM    901  CD2 LEU B 114      10.764  -5.790  10.329  1.00 91.75           C  
ATOM    902  N   GLU B 115       6.430  -3.963   9.624  1.00 90.83           N  
ATOM    903  CA  GLU B 115       4.982  -4.015   9.441  1.00 90.83           C  
ATOM    904  C   GLU B 115       4.476  -5.455   9.452  1.00 90.83           C  
ATOM    905  CB  GLU B 115       4.580  -3.326   8.134  1.00 90.83           C  
ATOM    906  O   GLU B 115       4.763  -6.226   8.534  1.00 90.83           O  
ATOM    907  CG  GLU B 115       3.076  -3.233   7.926  1.00 90.83           C  
ATOM    908  CD  GLU B 115       2.689  -2.428   6.695  1.00 90.83           C  
ATOM    909  OE1 GLU B 115       2.167  -1.300   6.847  1.00 90.83           O  
ATOM    910  OE2 GLU B 115       2.909  -2.930   5.570  1.00 90.83           O  
ATOM    911  N   TYR B 116       3.631  -5.716  10.435  1.00 90.04           N  
ATOM    912  CA  TYR B 116       3.076  -7.058  10.571  1.00 90.04           C  
ATOM    913  C   TYR B 116       1.688  -7.140   9.948  1.00 90.04           C  
ATOM    914  CB  TYR B 116       3.012  -7.467  12.046  1.00 90.04           C  
ATOM    915  O   TYR B 116       0.909  -6.186  10.024  1.00 90.04           O  
ATOM    916  CG  TYR B 116       4.361  -7.767  12.652  1.00 90.04           C  
ATOM    917  CD1 TYR B 116       4.889  -9.056  12.619  1.00 90.04           C  
ATOM    918  CD2 TYR B 116       5.109  -6.765  13.259  1.00 90.04           C  
ATOM    919  CE1 TYR B 116       6.131  -9.339  13.178  1.00 90.04           C  
ATOM    920  CE2 TYR B 116       6.352  -7.036  13.821  1.00 90.04           C  
ATOM    921  OH  TYR B 116       8.084  -8.597  14.331  1.00 90.04           O  
ATOM    922  CZ  TYR B 116       6.854  -8.323  13.776  1.00 90.04           C  
ATOM    923  N   ARG B 117       1.440  -8.366   9.350  1.00 90.31           N  
ATOM    924  CA  ARG B 117       0.138  -8.580   8.728  1.00 90.31           C  
ATOM    925  C   ARG B 117      -0.498  -9.876   9.219  1.00 90.31           C  
ATOM    926  CB  ARG B 117       0.267  -8.605   7.203  1.00 90.31           C  
ATOM    927  O   ARG B 117       0.195 -10.875   9.423  1.00 90.31           O  
ATOM    928  CG  ARG B 117       0.821  -7.318   6.611  1.00 90.31           C  
ATOM    929  CD  ARG B 117       0.971  -7.412   5.099  1.00 90.31           C  
ATOM    930  NE  ARG B 117       1.618  -6.225   4.547  1.00 90.31           N  
ATOM    931  NH1 ARG B 117       1.539  -6.948   2.354  1.00 90.31           N  
ATOM    932  NH2 ARG B 117       2.466  -4.915   2.863  1.00 90.31           N  
ATOM    933  CZ  ARG B 117       1.873  -6.032   3.256  1.00 90.31           C  
ATOM    934  N   THR B 118      -1.731  -9.767   9.422  1.00 90.49           N  
ATOM    935  CA  THR B 118      -2.518 -10.953   9.740  1.00 90.49           C  
ATOM    936  C   THR B 118      -3.737 -11.053   8.828  1.00 90.49           C  
ATOM    937  CB  THR B 118      -2.974 -10.943  11.211  1.00 90.49           C  
ATOM    938  O   THR B 118      -4.355 -10.039   8.495  1.00 90.49           O  
ATOM    939  CG2 THR B 118      -3.582 -12.284  11.607  1.00 90.49           C  
ATOM    940  OG1 THR B 118      -1.846 -10.675  12.053  1.00 90.49           O  
ATOM    941  N   PHE B 119      -4.104 -12.253   8.480  1.00 93.63           N  
ATOM    942  CA  PHE B 119      -5.203 -12.466   7.544  1.00 93.63           C  
ATOM    943  C   PHE B 119      -6.287 -13.334   8.171  1.00 93.63           C  
ATOM    944  CB  PHE B 119      -4.693 -13.113   6.253  1.00 93.63           C  
ATOM    945  O   PHE B 119      -5.993 -14.380   8.754  1.00 93.63           O  
ATOM    946  CG  PHE B 119      -3.714 -12.260   5.492  1.00 93.63           C  
ATOM    947  CD1 PHE B 119      -4.154 -11.374   4.517  1.00 93.63           C  
ATOM    948  CD2 PHE B 119      -2.352 -12.346   5.752  1.00 93.63           C  
ATOM    949  CE1 PHE B 119      -3.250 -10.583   3.811  1.00 93.63           C  
ATOM    950  CE2 PHE B 119      -1.443 -11.559   5.051  1.00 93.63           C  
ATOM    951  CZ  PHE B 119      -1.893 -10.679   4.080  1.00 93.63           C  
ATOM    952  N   GLN B 120      -7.497 -12.868   8.066  1.00 94.44           N  
ATOM    953  CA  GLN B 120      -8.648 -13.624   8.549  1.00 94.44           C  
ATOM    954  C   GLN B 120      -9.646 -13.885   7.425  1.00 94.44           C  
ATOM    955  CB  GLN B 120      -9.334 -12.884   9.699  1.00 94.44           C  
ATOM    956  O   GLN B 120     -10.144 -12.946   6.799  1.00 94.44           O  
ATOM    957  CG  GLN B 120      -8.492 -12.800  10.965  1.00 94.44           C  
ATOM    958  CD  GLN B 120      -9.183 -12.037  12.079  1.00 94.44           C  
ATOM    959  NE2 GLN B 120      -8.442 -11.737  13.141  1.00 94.44           N  
ATOM    960  OE1 GLN B 120     -10.373 -11.718  11.987  1.00 94.44           O  
ATOM    961  N   PHE B 121     -10.046 -15.170   7.273  1.00 96.44           N  
ATOM    962  CA  PHE B 121     -10.957 -15.549   6.200  1.00 96.44           C  
ATOM    963  C   PHE B 121     -12.346 -14.971   6.439  1.00 96.44           C  
ATOM    964  CB  PHE B 121     -11.037 -17.074   6.075  1.00 96.44           C  
ATOM    965  O   PHE B 121     -12.864 -15.026   7.556  1.00 96.44           O  
ATOM    966  CG  PHE B 121     -11.904 -17.546   4.939  1.00 96.44           C  
ATOM    967  CD1 PHE B 121     -13.083 -18.237   5.187  1.00 96.44           C  
ATOM    968  CD2 PHE B 121     -11.540 -17.297   3.622  1.00 96.44           C  
ATOM    969  CE1 PHE B 121     -13.888 -18.675   4.138  1.00 96.44           C  
ATOM    970  CE2 PHE B 121     -12.339 -17.731   2.568  1.00 96.44           C  
ATOM    971  CZ  PHE B 121     -13.512 -18.420   2.828  1.00 96.44           C  
ATOM    972  N   GLN B 122     -12.873 -14.375   5.329  1.00 96.84           N  
ATOM    973  CA  GLN B 122     -14.216 -13.809   5.402  1.00 96.84           C  
ATOM    974  C   GLN B 122     -15.190 -14.586   4.521  1.00 96.84           C  
ATOM    975  CB  GLN B 122     -14.200 -12.335   4.994  1.00 96.84           C  
ATOM    976  O   GLN B 122     -15.387 -14.244   3.354  1.00 96.84           O  
ATOM    977  CG  GLN B 122     -13.344 -11.456   5.895  1.00 96.84           C  
ATOM    978  CD  GLN B 122     -13.982 -11.204   7.248  1.00 96.84           C  
ATOM    979  NE2 GLN B 122     -13.153 -10.962   8.258  1.00 96.84           N  
ATOM    980  OE1 GLN B 122     -15.209 -11.226   7.384  1.00 96.84           O  
ATOM    981  N   PRO B 123     -15.950 -15.447   5.056  1.00 96.52           N  
ATOM    982  CA  PRO B 123     -16.848 -16.306   4.279  1.00 96.52           C  
ATOM    983  C   PRO B 123     -17.969 -15.524   3.598  1.00 96.52           C  
ATOM    984  CB  PRO B 123     -17.412 -17.267   5.329  1.00 96.52           C  
ATOM    985  O   PRO B 123     -18.380 -15.869   2.487  1.00 96.52           O  
ATOM    986  CG  PRO B 123     -16.383 -17.295   6.413  1.00 96.52           C  
ATOM    987  CD  PRO B 123     -15.721 -15.949   6.478  1.00 96.52           C  
ATOM    988  N   SER B 124     -18.424 -14.447   4.247  1.00 95.21           N  
ATOM    989  CA  SER B 124     -19.552 -13.679   3.731  1.00 95.21           C  
ATOM    990  C   SER B 124     -19.171 -12.925   2.461  1.00 95.21           C  
ATOM    991  CB  SER B 124     -20.058 -12.694   4.786  1.00 95.21           C  
ATOM    992  O   SER B 124     -20.031 -12.624   1.630  1.00 95.21           O  
ATOM    993  OG  SER B 124     -19.034 -11.789   5.161  1.00 95.21           O  
ATOM    994  N   LYS B 125     -17.919 -12.665   2.257  1.00 95.71           N  
ATOM    995  CA  LYS B 125     -17.448 -11.919   1.093  1.00 95.71           C  
ATOM    996  C   LYS B 125     -16.821 -12.851   0.060  1.00 95.71           C  
ATOM    997  CB  LYS B 125     -16.439 -10.849   1.514  1.00 95.71           C  
ATOM    998  O   LYS B 125     -16.426 -12.411  -1.021  1.00 95.71           O  
ATOM    999  CG  LYS B 125     -17.035  -9.737   2.364  1.00 95.71           C  
ATOM   1000  CD  LYS B 125     -15.988  -8.694   2.734  1.00 95.71           C  
ATOM   1001  CE  LYS B 125     -16.603  -7.531   3.501  1.00 95.71           C  
ATOM   1002  NZ  LYS B 125     -17.427  -6.656   2.615  1.00 95.71           N  
ATOM   1003  N   SER B 126     -16.791 -14.087   0.373  1.00 96.99           N  
ATOM   1004  CA  SER B 126     -16.129 -15.066  -0.483  1.00 96.99           C  
ATOM   1005  C   SER B 126     -17.144 -15.888  -1.270  1.00 96.99           C  
ATOM   1006  CB  SER B 126     -15.244 -15.995   0.350  1.00 96.99           C  
ATOM   1007  O   SER B 126     -18.285 -16.059  -0.833  1.00 96.99           O  
ATOM   1008  OG  SER B 126     -14.245 -15.259   1.033  1.00 96.99           O  
ATOM   1009  N   HIS B 127     -16.794 -16.277  -2.487  1.00 97.10           N  
ATOM   1010  CA  HIS B 127     -17.547 -17.269  -3.246  1.00 97.10           C  
ATOM   1011  C   HIS B 127     -16.926 -18.655  -3.110  1.00 97.10           C  
ATOM   1012  CB  HIS B 127     -17.622 -16.870  -4.721  1.00 97.10           C  
ATOM   1013  O   HIS B 127     -16.258 -19.134  -4.030  1.00 97.10           O  
ATOM   1014  CG  HIS B 127     -18.536 -15.716  -4.985  1.00 97.10           C  
ATOM   1015  CD2 HIS B 127     -18.476 -14.425  -4.582  1.00 97.10           C  
ATOM   1016  ND1 HIS B 127     -19.677 -15.830  -5.748  1.00 97.10           N  
ATOM   1017  CE1 HIS B 127     -20.281 -14.654  -5.805  1.00 97.10           C  
ATOM   1018  NE2 HIS B 127     -19.573 -13.785  -5.105  1.00 97.10           N  
ATOM   1019  N   GLY B 128     -17.080 -19.382  -1.995  1.00 95.10           N  
ATOM   1020  CA  GLY B 128     -16.517 -20.676  -1.643  1.00 95.10           C  
ATOM   1021  C   GLY B 128     -15.932 -20.712  -0.244  1.00 95.10           C  
ATOM   1022  O   GLY B 128     -16.061 -19.748   0.513  1.00 95.10           O  
ATOM   1023  N   SER B 129     -15.446 -21.816   0.077  1.00 95.68           N  
ATOM   1024  CA  SER B 129     -14.856 -22.011   1.398  1.00 95.68           C  
ATOM   1025  C   SER B 129     -13.398 -22.447   1.293  1.00 95.68           C  
ATOM   1026  CB  SER B 129     -15.651 -23.049   2.192  1.00 95.68           C  
ATOM   1027  O   SER B 129     -12.949 -22.879   0.230  1.00 95.68           O  
ATOM   1028  OG  SER B 129     -14.942 -23.444   3.353  1.00 95.68           O  
ATOM   1029  N   GLU B 130     -12.655 -22.297   2.386  1.00 96.32           N  
ATOM   1030  CA  GLU B 130     -11.250 -22.695   2.405  1.00 96.32           C  
ATOM   1031  C   GLU B 130     -11.101 -24.204   2.240  1.00 96.32           C  
ATOM   1032  CB  GLU B 130     -10.580 -22.239   3.704  1.00 96.32           C  
ATOM   1033  O   GLU B 130     -10.001 -24.701   1.993  1.00 96.32           O  
ATOM   1034  CG  GLU B 130     -10.277 -20.749   3.749  1.00 96.32           C  
ATOM   1035  CD  GLU B 130      -9.428 -20.345   4.945  1.00 96.32           C  
ATOM   1036  OE1 GLU B 130      -8.283 -19.879   4.747  1.00 96.32           O  
ATOM   1037  OE2 GLU B 130      -9.912 -20.498   6.089  1.00 96.32           O  
ATOM   1038  N   SER B 131     -12.194 -24.888   2.290  1.00 95.77           N  
ATOM   1039  CA  SER B 131     -12.169 -26.343   2.179  1.00 95.77           C  
ATOM   1040  C   SER B 131     -12.397 -26.792   0.740  1.00 95.77           C  
ATOM   1041  CB  SER B 131     -13.225 -26.969   3.091  1.00 95.77           C  
ATOM   1042  O   SER B 131     -12.337 -27.986   0.440  1.00 95.77           O  
ATOM   1043  OG  SER B 131     -14.513 -26.455   2.794  1.00 95.77           O  
ATOM   1044  N   ASP B 132     -12.615 -25.771  -0.143  1.00 96.78           N  
ATOM   1045  CA  ASP B 132     -12.780 -26.094  -1.557  1.00 96.78           C  
ATOM   1046  C   ASP B 132     -11.493 -26.668  -2.143  1.00 96.78           C  
ATOM   1047  CB  ASP B 132     -13.210 -24.855  -2.344  1.00 96.78           C  
ATOM   1048  O   ASP B 132     -10.396 -26.216  -1.808  1.00 96.78           O  
ATOM   1049  CG  ASP B 132     -14.616 -24.393  -2.001  1.00 96.78           C  
ATOM   1050  OD1 ASP B 132     -15.338 -25.117  -1.282  1.00 96.78           O  
ATOM   1051  OD2 ASP B 132     -15.006 -23.297  -2.458  1.00 96.78           O  
ATOM   1052  N   TYR B 133     -11.652 -27.656  -3.036  1.00 97.19           N  
ATOM   1053  CA  TYR B 133     -10.492 -28.274  -3.669  1.00 97.19           C  
ATOM   1054  C   TYR B 133     -10.203 -27.634  -5.022  1.00 97.19           C  
ATOM   1055  CB  TYR B 133     -10.712 -29.780  -3.840  1.00 97.19           C  
ATOM   1056  O   TYR B 133     -11.123 -27.375  -5.802  1.00 97.19           O  
ATOM   1057  CG  TYR B 133     -10.476 -30.575  -2.579  1.00 97.19           C  
ATOM   1058  CD1 TYR B 133      -9.228 -31.130  -2.306  1.00 97.19           C  
ATOM   1059  CD2 TYR B 133     -11.500 -30.774  -1.660  1.00 97.19           C  
ATOM   1060  CE1 TYR B 133      -9.006 -31.865  -1.146  1.00 97.19           C  
ATOM   1061  CE2 TYR B 133     -11.289 -31.508  -0.496  1.00 97.19           C  
ATOM   1062  OH  TYR B 133      -9.827 -32.775   0.901  1.00 97.19           O  
ATOM   1063  CZ  TYR B 133     -10.041 -32.048  -0.249  1.00 97.19           C  
ATOM   1064  N   ILE B 134      -8.883 -27.370  -5.253  1.00 97.89           N  
ATOM   1065  CA  ILE B 134      -8.435 -26.763  -6.501  1.00 97.89           C  
ATOM   1066  C   ILE B 134      -7.323 -27.609  -7.117  1.00 97.89           C  
ATOM   1067  CB  ILE B 134      -7.947 -25.314  -6.282  1.00 97.89           C  
ATOM   1068  O   ILE B 134      -6.376 -27.997  -6.429  1.00 97.89           O  
ATOM   1069  CG1 ILE B 134      -9.058 -24.466  -5.652  1.00 97.89           C  
ATOM   1070  CG2 ILE B 134      -7.470 -24.699  -7.601  1.00 97.89           C  
ATOM   1071  CD1 ILE B 134     -10.246 -24.220  -6.571  1.00 97.89           C  
ATOM   1072  N   VAL B 135      -7.515 -27.941  -8.395  1.00 98.48           N  
ATOM   1073  CA  VAL B 135      -6.450 -28.635  -9.110  1.00 98.48           C  
ATOM   1074  C   VAL B 135      -5.471 -27.619  -9.694  1.00 98.48           C  
ATOM   1075  CB  VAL B 135      -7.013 -29.538 -10.231  1.00 98.48           C  
ATOM   1076  O   VAL B 135      -5.857 -26.766 -10.497  1.00 98.48           O  
ATOM   1077  CG1 VAL B 135      -5.882 -30.245 -10.975  1.00 98.48           C  
ATOM   1078  CG2 VAL B 135      -7.996 -30.555  -9.653  1.00 98.48           C  
ATOM   1079  N   MET B 136      -4.216 -27.677  -9.305  1.00 97.31           N  
ATOM   1080  CA  MET B 136      -3.218 -26.725  -9.783  1.00 97.31           C  
ATOM   1081  C   MET B 136      -1.876 -27.411 -10.011  1.00 97.31           C  
ATOM   1082  CB  MET B 136      -3.054 -25.572  -8.791  1.00 97.31           C  
ATOM   1083  O   MET B 136      -1.636 -28.502  -9.490  1.00 97.31           O  
ATOM   1084  CG  MET B 136      -2.430 -25.986  -7.468  1.00 97.31           C  
ATOM   1085  SD  MET B 136      -2.209 -24.571  -6.321  1.00 97.31           S  
ATOM   1086  CE  MET B 136      -3.872 -23.848  -6.382  1.00 97.31           C  
ATOM   1087  N   PRO B 137      -1.009 -26.778 -10.808  1.00 97.89           N  
ATOM   1088  CA  PRO B 137       0.330 -27.349 -10.977  1.00 97.89           C  
ATOM   1089  C   PRO B 137       1.082 -27.491  -9.656  1.00 97.89           C  
ATOM   1090  CB  PRO B 137       1.027 -26.344 -11.897  1.00 97.89           C  
ATOM   1091  O   PRO B 137       1.004 -26.607  -8.799  1.00 97.89           O  
ATOM   1092  CG  PRO B 137      -0.084 -25.629 -12.595  1.00 97.89           C  
ATOM   1093  CD  PRO B 137      -1.266 -25.567 -11.670  1.00 97.89           C  
ATOM   1094  N   ASN B 138       1.675 -28.590  -9.461  1.00 95.94           N  
ATOM   1095  CA  ASN B 138       2.549 -28.793  -8.310  1.00 95.94           C  
ATOM   1096  C   ASN B 138       3.877 -28.060  -8.478  1.00 95.94           C  
ATOM   1097  CB  ASN B 138       2.792 -30.286  -8.077  1.00 95.94           C  
ATOM   1098  O   ASN B 138       4.786 -28.558  -9.145  1.00 95.94           O  
ATOM   1099  CG  ASN B 138       3.475 -30.566  -6.753  1.00 95.94           C  
ATOM   1100  ND2 ASN B 138       3.308 -31.782  -6.246  1.00 95.94           N  
ATOM   1101  OD1 ASN B 138       4.145 -29.697  -6.189  1.00 95.94           O  
ATOM   1102  N   ILE B 139       3.967 -26.949  -7.838  1.00 92.87           N  
ATOM   1103  CA  ILE B 139       5.087 -26.034  -8.028  1.00 92.87           C  
ATOM   1104  C   ILE B 139       6.391 -26.729  -7.645  1.00 92.87           C  
ATOM   1105  CB  ILE B 139       4.906 -24.740  -7.203  1.00 92.87           C  
ATOM   1106  O   ILE B 139       7.427 -26.513  -8.280  1.00 92.87           O  
ATOM   1107  CG1 ILE B 139       3.652 -23.986  -7.661  1.00 92.87           C  
ATOM   1108  CG2 ILE B 139       6.149 -23.853  -7.311  1.00 92.87           C  
ATOM   1109  CD1 ILE B 139       3.240 -22.850  -6.735  1.00 92.87           C  
ATOM   1110  N   LEU B 140       6.351 -27.589  -6.659  1.00 90.64           N  
ATOM   1111  CA  LEU B 140       7.545 -28.269  -6.168  1.00 90.64           C  
ATOM   1112  C   LEU B 140       8.100 -29.222  -7.220  1.00 90.64           C  
ATOM   1113  CB  LEU B 140       7.233 -29.036  -4.880  1.00 90.64           C  
ATOM   1114  O   LEU B 140       9.314 -29.295  -7.420  1.00 90.64           O  
ATOM   1115  CG  LEU B 140       6.837 -28.193  -3.667  1.00 90.64           C  
ATOM   1116  CD1 LEU B 140       6.424 -29.094  -2.508  1.00 90.64           C  
ATOM   1117  CD2 LEU B 140       7.983 -27.275  -3.256  1.00 90.64           C  
ATOM   1118  N   VAL B 141       7.197 -29.813  -7.903  1.00 93.34           N  
ATOM   1119  CA  VAL B 141       7.610 -30.814  -8.881  1.00 93.34           C  
ATOM   1120  C   VAL B 141       7.970 -30.132 -10.199  1.00 93.34           C  
ATOM   1121  CB  VAL B 141       6.508 -31.872  -9.111  1.00 93.34           C  
ATOM   1122  O   VAL B 141       9.085 -30.287 -10.702  1.00 93.34           O  
ATOM   1123  CG1 VAL B 141       6.879 -32.795 -10.271  1.00 93.34           C  
ATOM   1124  CG2 VAL B 141       6.269 -32.680  -7.837  1.00 93.34           C  
ATOM   1125  N   LEU B 142       7.079 -29.353 -10.703  1.00 95.59           N  
ATOM   1126  CA  LEU B 142       7.260 -28.739 -12.014  1.00 95.59           C  
ATOM   1127  C   LEU B 142       8.336 -27.659 -11.965  1.00 95.59           C  
ATOM   1128  CB  LEU B 142       5.942 -28.140 -12.512  1.00 95.59           C  
ATOM   1129  O   LEU B 142       9.093 -27.487 -12.923  1.00 95.59           O  
ATOM   1130  CG  LEU B 142       4.842 -29.136 -12.884  1.00 95.59           C  
ATOM   1131  CD1 LEU B 142       3.541 -28.400 -13.185  1.00 95.59           C  
ATOM   1132  CD2 LEU B 142       5.270 -29.986 -14.075  1.00 95.59           C  
ATOM   1133  N   GLY B 143       8.371 -26.918 -10.857  1.00 90.05           N  
ATOM   1134  CA  GLY B 143       9.437 -25.944 -10.680  1.00 90.05           C  
ATOM   1135  C   GLY B 143      10.816 -26.573 -10.617  1.00 90.05           C  
ATOM   1136  O   GLY B 143      11.745 -26.112 -11.284  1.00 90.05           O  
ATOM   1137  N   ALA B 144      10.864 -27.611  -9.833  1.00 87.39           N  
ATOM   1138  CA  ALA B 144      12.131 -28.325  -9.703  1.00 87.39           C  
ATOM   1139  C   ALA B 144      12.559 -28.928 -11.038  1.00 87.39           C  
ATOM   1140  CB  ALA B 144      12.021 -29.416  -8.641  1.00 87.39           C  
ATOM   1141  O   ALA B 144      13.748 -28.945 -11.366  1.00 87.39           O  
ATOM   1142  N   ALA B 145      11.622 -29.424 -11.786  1.00 92.47           N  
ATOM   1143  CA  ALA B 145      11.903 -30.038 -13.081  1.00 92.47           C  
ATOM   1144  C   ALA B 145      12.541 -29.034 -14.037  1.00 92.47           C  
ATOM   1145  CB  ALA B 145      10.624 -30.608 -13.689  1.00 92.47           C  
ATOM   1146  O   ALA B 145      13.569 -29.322 -14.655  1.00 92.47           O  
ATOM   1147  N   VAL B 146      11.984 -27.873 -14.102  1.00 90.79           N  
ATOM   1148  CA  VAL B 146      12.498 -26.847 -15.003  1.00 90.79           C  
ATOM   1149  C   VAL B 146      13.886 -26.406 -14.546  1.00 90.79           C  
ATOM   1150  CB  VAL B 146      11.550 -25.630 -15.079  1.00 90.79           C  
ATOM   1151  O   VAL B 146      14.759 -26.125 -15.371  1.00 90.79           O  
ATOM   1152  CG1 VAL B 146      12.219 -24.469 -15.812  1.00 90.79           C  
ATOM   1153  CG2 VAL B 146      10.241 -26.016 -15.765  1.00 90.79           C  
ATOM   1154  N   MET B 147      14.119 -26.393 -13.300  1.00 84.15           N  
ATOM   1155  CA  MET B 147      15.414 -25.991 -12.760  1.00 84.15           C  
ATOM   1156  C   MET B 147      16.486 -27.025 -13.090  1.00 84.15           C  
ATOM   1157  CB  MET B 147      15.328 -25.793 -11.246  1.00 84.15           C  
ATOM   1158  O   MET B 147      17.677 -26.709 -13.100  1.00 84.15           O  
ATOM   1159  CG  MET B 147      14.517 -24.576 -10.832  1.00 84.15           C  
ATOM   1160  SD  MET B 147      14.328 -24.442  -9.012  1.00 84.15           S  
ATOM   1161  CE  MET B 147      16.012 -23.945  -8.552  1.00 84.15           C  
ATOM   1162  N   MET B 148      16.111 -28.273 -13.459  1.00 88.24           N  
ATOM   1163  CA  MET B 148      17.028 -29.382 -13.706  1.00 88.24           C  
ATOM   1164  C   MET B 148      17.270 -29.566 -15.200  1.00 88.24           C  
ATOM   1165  CB  MET B 148      16.482 -30.677 -13.101  1.00 88.24           C  
ATOM   1166  O   MET B 148      18.011 -30.462 -15.608  1.00 88.24           O  
ATOM   1167  CG  MET B 148      16.619 -30.752 -11.589  1.00 88.24           C  
ATOM   1168  SD  MET B 148      18.370 -30.814 -11.043  1.00 88.24           S  
ATOM   1169  CE  MET B 148      18.141 -30.962  -9.250  1.00 88.24           C  
ATOM   1170  N   GLU B 149      16.685 -28.748 -15.964  1.00 87.55           N  
ATOM   1171  CA  GLU B 149      16.677 -28.915 -17.415  1.00 87.55           C  
ATOM   1172  C   GLU B 149      18.095 -29.034 -17.965  1.00 87.55           C  
ATOM   1173  CB  GLU B 149      15.948 -27.748 -18.086  1.00 87.55           C  
ATOM   1174  O   GLU B 149      18.369 -29.885 -18.813  1.00 87.55           O  
ATOM   1175  CG  GLU B 149      15.872 -27.861 -19.602  1.00 87.55           C  
ATOM   1176  CD  GLU B 149      15.126 -26.707 -20.252  1.00 87.55           C  
ATOM   1177  OE1 GLU B 149      14.860 -26.769 -21.474  1.00 87.55           O  
ATOM   1178  OE2 GLU B 149      14.806 -25.733 -19.535  1.00 87.55           O  
ATOM   1179  N   ASN B 150      19.004 -28.239 -17.434  1.00 84.34           N  
ATOM   1180  CA  ASN B 150      20.350 -28.194 -17.995  1.00 84.34           C  
ATOM   1181  C   ASN B 150      21.331 -29.016 -17.164  1.00 84.34           C  
ATOM   1182  CB  ASN B 150      20.835 -26.748 -18.111  1.00 84.34           C  
ATOM   1183  O   ASN B 150      22.537 -28.993 -17.417  1.00 84.34           O  
ATOM   1184  CG  ASN B 150      20.002 -25.929 -19.077  1.00 84.34           C  
ATOM   1185  ND2 ASN B 150      19.807 -24.654 -18.759  1.00 84.34           N  
ATOM   1186  OD1 ASN B 150      19.538 -26.437 -20.101  1.00 84.34           O  
ATOM   1187  N   LYS B 151      20.849 -29.825 -16.238  1.00 81.13           N  
ATOM   1188  CA  LYS B 151      21.706 -30.672 -15.414  1.00 81.13           C  
ATOM   1189  C   LYS B 151      21.883 -32.052 -16.041  1.00 81.13           C  
ATOM   1190  CB  LYS B 151      21.130 -30.808 -14.004  1.00 81.13           C  
ATOM   1191  O   LYS B 151      21.167 -32.410 -16.979  1.00 81.13           O  
ATOM   1192  CG  LYS B 151      20.998 -29.487 -13.259  1.00 81.13           C  
ATOM   1193  CD  LYS B 151      22.359 -28.933 -12.858  1.00 81.13           C  
ATOM   1194  CE  LYS B 151      22.223 -27.713 -11.958  1.00 81.13           C  
ATOM   1195  NZ  LYS B 151      22.444 -26.442 -12.710  1.00 81.13           N  
ATOM   1196  N   PRO B 152      22.921 -32.797 -15.651  1.00 85.28           N  
ATOM   1197  CA  PRO B 152      23.207 -34.107 -16.242  1.00 85.28           C  
ATOM   1198  C   PRO B 152      22.034 -35.077 -16.120  1.00 85.28           C  
ATOM   1199  CB  PRO B 152      24.411 -34.602 -15.437  1.00 85.28           C  
ATOM   1200  O   PRO B 152      21.264 -35.003 -15.159  1.00 85.28           O  
ATOM   1201  CG  PRO B 152      25.003 -33.368 -14.837  1.00 85.28           C  
ATOM   1202  CD  PRO B 152      23.916 -32.343 -14.686  1.00 85.28           C  
ATOM   1203  N   MET B 153      21.902 -35.964 -16.983  1.00 91.31           N  
ATOM   1204  CA  MET B 153      20.814 -36.934 -17.073  1.00 91.31           C  
ATOM   1205  C   MET B 153      20.734 -37.781 -15.807  1.00 91.31           C  
ATOM   1206  CB  MET B 153      20.997 -37.836 -18.294  1.00 91.31           C  
ATOM   1207  O   MET B 153      19.642 -38.141 -15.364  1.00 91.31           O  
ATOM   1208  CG  MET B 153      19.815 -38.753 -18.562  1.00 91.31           C  
ATOM   1209  SD  MET B 153      18.335 -37.840 -19.150  1.00 91.31           S  
ATOM   1210  CE  MET B 153      17.021 -38.920 -18.519  1.00 91.31           C  
ATOM   1211  N   THR B 154      21.813 -38.083 -15.118  1.00 85.88           N  
ATOM   1212  CA  THR B 154      21.857 -38.904 -13.913  1.00 85.88           C  
ATOM   1213  C   THR B 154      21.068 -38.249 -12.783  1.00 85.88           C  
ATOM   1214  CB  THR B 154      23.307 -39.148 -13.456  1.00 85.88           C  
ATOM   1215  O   THR B 154      20.291 -38.914 -12.095  1.00 85.88           O  
ATOM   1216  CG2 THR B 154      24.047 -40.053 -14.436  1.00 85.88           C  
ATOM   1217  OG1 THR B 154      23.993 -37.893 -13.371  1.00 85.88           O  
ATOM   1218  N   LEU B 155      21.238 -36.952 -12.662  1.00 84.47           N  
ATOM   1219  CA  LEU B 155      20.547 -36.220 -11.606  1.00 84.47           C  
ATOM   1220  C   LEU B 155      19.050 -36.146 -11.886  1.00 84.47           C  
ATOM   1221  CB  LEU B 155      21.122 -34.808 -11.467  1.00 84.47           C  
ATOM   1222  O   LEU B 155      18.237 -36.222 -10.962  1.00 84.47           O  
ATOM   1223  CG  LEU B 155      20.875 -34.103 -10.132  1.00 84.47           C  
ATOM   1224  CD1 LEU B 155      21.815 -34.649  -9.063  1.00 84.47           C  
ATOM   1225  CD2 LEU B 155      21.047 -32.596 -10.284  1.00 84.47           C  
ATOM   1226  N   LYS B 156      18.785 -36.012 -13.117  1.00 89.98           N  
ATOM   1227  CA  LYS B 156      17.380 -35.961 -13.512  1.00 89.98           C  
ATOM   1228  C   LYS B 156      16.682 -37.289 -13.234  1.00 89.98           C  
ATOM   1229  CB  LYS B 156      17.251 -35.600 -14.992  1.00 89.98           C  
ATOM   1230  O   LYS B 156      15.548 -37.312 -12.753  1.00 89.98           O  
ATOM   1231  CG  LYS B 156      17.713 -34.190 -15.328  1.00 89.98           C  
ATOM   1232  CD  LYS B 156      17.587 -33.901 -16.819  1.00 89.98           C  
ATOM   1233  CE  LYS B 156      18.204 -32.557 -17.182  1.00 89.98           C  
ATOM   1234  NZ  LYS B 156      18.160 -32.307 -18.654  1.00 89.98           N  
ATOM   1235  N   LEU B 157      17.369 -38.382 -13.457  1.00 91.09           N  
ATOM   1236  CA  LEU B 157      16.816 -39.711 -13.219  1.00 91.09           C  
ATOM   1237  C   LEU B 157      16.614 -39.957 -11.728  1.00 91.09           C  
ATOM   1238  CB  LEU B 157      17.735 -40.786 -13.806  1.00 91.09           C  
ATOM   1239  O   LEU B 157      15.616 -40.557 -11.323  1.00 91.09           O  
ATOM   1240  CG  LEU B 157      17.044 -41.977 -14.473  1.00 91.09           C  
ATOM   1241  CD1 LEU B 157      16.734 -41.661 -15.932  1.00 91.09           C  
ATOM   1242  CD2 LEU B 157      17.910 -43.227 -14.364  1.00 91.09           C  
ATOM   1243  N   ILE B 158      17.521 -39.452 -10.967  1.00 83.43           N  
ATOM   1244  CA  ILE B 158      17.411 -39.577  -9.517  1.00 83.43           C  
ATOM   1245  C   ILE B 158      16.179 -38.820  -9.026  1.00 83.43           C  
ATOM   1246  CB  ILE B 158      18.680 -39.053  -8.808  1.00 83.43           C  
ATOM   1247  O   ILE B 158      15.436 -39.317  -8.176  1.00 83.43           O  
ATOM   1248  CG1 ILE B 158      19.876 -39.964  -9.110  1.00 83.43           C  
ATOM   1249  CG2 ILE B 158      18.447 -38.939  -7.299  1.00 83.43           C  
ATOM   1250  CD1 ILE B 158      21.216 -39.395  -8.664  1.00 83.43           C  
ATOM   1251  N   MET B 159      16.031 -37.674  -9.586  1.00 86.64           N  
ATOM   1252  CA  MET B 159      14.887 -36.854  -9.196  1.00 86.64           C  
ATOM   1253  C   MET B 159      13.576 -37.531  -9.582  1.00 86.64           C  
ATOM   1254  CB  MET B 159      14.971 -35.470  -9.843  1.00 86.64           C  
ATOM   1255  O   MET B 159      12.624 -37.540  -8.800  1.00 86.64           O  
ATOM   1256  CG  MET B 159      14.224 -34.390  -9.078  1.00 86.64           C  
ATOM   1257  SD  MET B 159      14.532 -32.711  -9.751  1.00 86.64           S  
ATOM   1258  CE  MET B 159      13.566 -32.799 -11.285  1.00 86.64           C  
ATOM   1259  N   THR B 160      13.556 -38.129 -10.775  1.00 89.96           N  
ATOM   1260  CA  THR B 160      12.365 -38.835 -11.235  1.00 89.96           C  
ATOM   1261  C   THR B 160      12.026 -39.992 -10.299  1.00 89.96           C  
ATOM   1262  CB  THR B 160      12.551 -39.368 -12.668  1.00 89.96           C  
ATOM   1263  O   THR B 160      10.861 -40.193  -9.950  1.00 89.96           O  
ATOM   1264  CG2 THR B 160      11.362 -40.222 -13.096  1.00 89.96           C  
ATOM   1265  OG1 THR B 160      12.680 -38.263 -13.570  1.00 89.96           O  
ATOM   1266  N   LEU B 161      13.049 -40.630  -9.887  1.00 88.24           N  
ATOM   1267  CA  LEU B 161      12.860 -41.748  -8.969  1.00 88.24           C  
ATOM   1268  C   LEU B 161      12.341 -41.261  -7.620  1.00 88.24           C  
ATOM   1269  CB  LEU B 161      14.173 -42.512  -8.777  1.00 88.24           C  
ATOM   1270  O   LEU B 161      11.430 -41.863  -7.047  1.00 88.24           O  
ATOM   1271  CG  LEU B 161      14.110 -43.754  -7.887  1.00 88.24           C  
ATOM   1272  CD1 LEU B 161      13.189 -44.802  -8.503  1.00 88.24           C  
ATOM   1273  CD2 LEU B 161      15.507 -44.326  -7.667  1.00 88.24           C  
ATOM   1274  N   ALA B 162      12.858 -40.137  -7.182  1.00 84.90           N  
ATOM   1275  CA  ALA B 162      12.418 -39.551  -5.918  1.00 84.90           C  
ATOM   1276  C   ALA B 162      10.948 -39.145  -5.984  1.00 84.90           C  
ATOM   1277  CB  ALA B 162      13.284 -38.346  -5.560  1.00 84.90           C  
ATOM   1278  O   ALA B 162      10.173 -39.447  -5.074  1.00 84.90           O  
ATOM   1279  N   PHE B 163      10.563 -38.485  -7.115  1.00 91.21           N  
ATOM   1280  CA  PHE B 163       9.180 -38.055  -7.284  1.00 91.21           C  
ATOM   1281  C   PHE B 163       8.235 -39.250  -7.265  1.00 91.21           C  
ATOM   1282  CB  PHE B 163       9.014 -37.276  -8.593  1.00 91.21           C  
ATOM   1283  O   PHE B 163       7.180 -39.204  -6.629  1.00 91.21           O  
ATOM   1284  CG  PHE B 163       9.600 -35.890  -8.553  1.00 91.21           C  
ATOM   1285  CD1 PHE B 163       9.895 -35.280  -7.340  1.00 91.21           C  
ATOM   1286  CD2 PHE B 163       9.855 -35.197  -9.729  1.00 91.21           C  
ATOM   1287  CE1 PHE B 163      10.438 -33.998  -7.299  1.00 91.21           C  
ATOM   1288  CE2 PHE B 163      10.396 -33.915  -9.696  1.00 91.21           C  
ATOM   1289  CZ  PHE B 163      10.686 -33.317  -8.481  1.00 91.21           C  
ATOM   1290  N   THR B 164       8.649 -40.332  -7.919  1.00 89.70           N  
ATOM   1291  CA  THR B 164       7.815 -41.524  -8.028  1.00 89.70           C  
ATOM   1292  C   THR B 164       7.667 -42.206  -6.671  1.00 89.70           C  
ATOM   1293  CB  THR B 164       8.397 -42.521  -9.047  1.00 89.70           C  
ATOM   1294  O   THR B 164       6.560 -42.576  -6.273  1.00 89.70           O  
ATOM   1295  CG2 THR B 164       7.501 -43.747  -9.190  1.00 89.70           C  
ATOM   1296  OG1 THR B 164       8.516 -41.879 -10.322  1.00 89.70           O  
ATOM   1297  N   THR B 165       8.757 -42.323  -5.937  1.00 87.50           N  
ATOM   1298  CA  THR B 165       8.755 -42.996  -4.643  1.00 87.50           C  
ATOM   1299  C   THR B 165       7.919 -42.219  -3.630  1.00 87.50           C  
ATOM   1300  CB  THR B 165      10.187 -43.171  -4.103  1.00 87.50           C  
ATOM   1301  O   THR B 165       7.230 -42.815  -2.799  1.00 87.50           O  
ATOM   1302  CG2 THR B 165      10.998 -44.109  -4.991  1.00 87.50           C  
ATOM   1303  OG1 THR B 165      10.835 -41.894  -4.059  1.00 87.50           O  
ATOM   1304  N   LEU B 166       7.953 -40.913  -3.753  1.00 88.19           N  
ATOM   1305  CA  LEU B 166       7.244 -40.066  -2.801  1.00 88.19           C  
ATOM   1306  C   LEU B 166       5.817 -39.798  -3.268  1.00 88.19           C  
ATOM   1307  CB  LEU B 166       7.986 -38.741  -2.606  1.00 88.19           C  
ATOM   1308  O   LEU B 166       5.046 -39.131  -2.574  1.00 88.19           O  
ATOM   1309  CG  LEU B 166       9.373 -38.828  -1.968  1.00 88.19           C  
ATOM   1310  CD1 LEU B 166      10.083 -37.481  -2.057  1.00 88.19           C  
ATOM   1311  CD2 LEU B 166       9.268 -39.288  -0.518  1.00 88.19           C  
ATOM   1312  N   GLY B 167       5.431 -40.240  -4.420  1.00 88.46           N  
ATOM   1313  CA  GLY B 167       4.086 -40.102  -4.953  1.00 88.46           C  
ATOM   1314  C   GLY B 167       3.777 -38.696  -5.434  1.00 88.46           C  
ATOM   1315  O   GLY B 167       2.639 -38.233  -5.325  1.00 88.46           O  
ATOM   1316  N   GLU B 168       4.870 -37.938  -5.865  1.00 91.97           N  
ATOM   1317  CA  GLU B 168       4.686 -36.575  -6.355  1.00 91.97           C  
ATOM   1318  C   GLU B 168       4.265 -36.568  -7.822  1.00 91.97           C  
ATOM   1319  CB  GLU B 168       5.970 -35.761  -6.173  1.00 91.97           C  
ATOM   1320  O   GLU B 168       4.852 -37.273  -8.645  1.00 91.97           O  
ATOM   1321  CG  GLU B 168       6.365 -35.554  -4.718  1.00 91.97           C  
ATOM   1322  CD  GLU B 168       5.433 -34.613  -3.971  1.00 91.97           C  
ATOM   1323  OE1 GLU B 168       5.435 -34.625  -2.719  1.00 91.97           O  
ATOM   1324  OE2 GLU B 168       4.694 -33.860  -4.643  1.00 91.97           O  
ATOM   1325  N   ARG B 169       3.193 -35.800  -8.103  1.00 94.08           N  
ATOM   1326  CA  ARG B 169       2.682 -35.684  -9.465  1.00 94.08           C  
ATOM   1327  C   ARG B 169       2.805 -34.253  -9.976  1.00 94.08           C  
ATOM   1328  CB  ARG B 169       1.224 -36.142  -9.534  1.00 94.08           C  
ATOM   1329  O   ARG B 169       3.078 -33.333  -9.202  1.00 94.08           O  
ATOM   1330  CG  ARG B 169       1.014 -37.593  -9.131  1.00 94.08           C  
ATOM   1331  CD  ARG B 169      -0.435 -38.025  -9.310  1.00 94.08           C  
ATOM   1332  NE  ARG B 169      -0.631 -39.423  -8.937  1.00 94.08           N  
ATOM   1333  NH1 ARG B 169      -2.860 -39.486  -9.541  1.00 94.08           N  
ATOM   1334  NH2 ARG B 169      -1.846 -41.356  -8.686  1.00 94.08           N  
ATOM   1335  CZ  ARG B 169      -1.778 -40.085  -9.055  1.00 94.08           C  
ATOM   1336  N   ALA B 170       2.674 -34.127 -11.278  1.00 97.18           N  
ATOM   1337  CA  ALA B 170       2.815 -32.813 -11.901  1.00 97.18           C  
ATOM   1338  C   ALA B 170       1.713 -31.865 -11.437  1.00 97.18           C  
ATOM   1339  CB  ALA B 170       2.798 -32.940 -13.422  1.00 97.18           C  
ATOM   1340  O   ALA B 170       1.939 -30.661 -11.298  1.00 97.18           O  
ATOM   1341  N   PHE B 171       0.552 -32.421 -11.192  1.00 98.02           N  
ATOM   1342  CA  PHE B 171      -0.586 -31.637 -10.728  1.00 98.02           C  
ATOM   1343  C   PHE B 171      -1.074 -32.139  -9.375  1.00 98.02           C  
ATOM   1344  CB  PHE B 171      -1.727 -31.688 -11.750  1.00 98.02           C  
ATOM   1345  O   PHE B 171      -0.977 -33.332  -9.077  1.00 98.02           O  
ATOM   1346  CG  PHE B 171      -1.404 -31.012 -13.054  1.00 98.02           C  
ATOM   1347  CD1 PHE B 171      -1.689 -29.665 -13.244  1.00 98.02           C  
ATOM   1348  CD2 PHE B 171      -0.816 -31.723 -14.092  1.00 98.02           C  
ATOM   1349  CE1 PHE B 171      -1.391 -29.036 -14.451  1.00 98.02           C  
ATOM   1350  CE2 PHE B 171      -0.516 -31.102 -15.301  1.00 98.02           C  
ATOM   1351  CZ  PHE B 171      -0.805 -29.759 -15.479  1.00 98.02           C  
ATOM   1352  N   MET B 172      -1.488 -31.189  -8.530  1.00 95.73           N  
ATOM   1353  CA  MET B 172      -1.965 -31.544  -7.197  1.00 95.73           C  
ATOM   1354  C   MET B 172      -3.394 -31.054  -6.983  1.00 95.73           C  
ATOM   1355  CB  MET B 172      -1.046 -30.960  -6.123  1.00 95.73           C  
ATOM   1356  O   MET B 172      -3.831 -30.101  -7.629  1.00 95.73           O  
ATOM   1357  CG  MET B 172      -0.994 -29.441  -6.120  1.00 95.73           C  
ATOM   1358  SD  MET B 172       0.164 -28.780  -4.859  1.00 95.73           S  
ATOM   1359  CE  MET B 172      -0.105 -26.999  -5.080  1.00 95.73           C  
ATOM   1360  N   ASN B 173      -4.149 -31.742  -6.206  1.00 96.76           N  
ATOM   1361  CA  ASN B 173      -5.498 -31.392  -5.773  1.00 96.76           C  
ATOM   1362  C   ASN B 173      -5.552 -31.120  -4.272  1.00 96.76           C  
ATOM   1363  CB  ASN B 173      -6.486 -32.498  -6.148  1.00 96.76           C  
ATOM   1364  O   ASN B 173      -5.529 -32.052  -3.467  1.00 96.76           O  
ATOM   1365  CG  ASN B 173      -7.930 -32.087  -5.937  1.00 96.76           C  
ATOM   1366  ND2 ASN B 173      -8.855 -32.988  -6.249  1.00 96.76           N  
ATOM   1367  OD1 ASN B 173      -8.213 -30.970  -5.498  1.00 96.76           O  
ATOM   1368  N   ARG B 174      -5.621 -29.827  -3.950  1.00 96.38           N  
ATOM   1369  CA  ARG B 174      -5.579 -29.448  -2.541  1.00 96.38           C  
ATOM   1370  C   ARG B 174      -6.636 -28.395  -2.226  1.00 96.38           C  
ATOM   1371  CB  ARG B 174      -4.191 -28.926  -2.166  1.00 96.38           C  
ATOM   1372  O   ARG B 174      -7.206 -27.788  -3.135  1.00 96.38           O  
ATOM   1373  CG  ARG B 174      -3.078 -29.946  -2.348  1.00 96.38           C  
ATOM   1374  CD  ARG B 174      -2.912 -30.826  -1.117  1.00 96.38           C  
ATOM   1375  NE  ARG B 174      -1.728 -31.674  -1.217  1.00 96.38           N  
ATOM   1376  NH1 ARG B 174      -2.409 -33.171   0.406  1.00 96.38           N  
ATOM   1377  NH2 ARG B 174      -0.403 -33.466  -0.663  1.00 96.38           N  
ATOM   1378  CZ  ARG B 174      -1.516 -32.768  -0.491  1.00 96.38           C  
ATOM   1379  N   THR B 175      -6.852 -28.185  -0.903  1.00 97.07           N  
ATOM   1380  CA  THR B 175      -7.845 -27.198  -0.493  1.00 97.07           C  
ATOM   1381  C   THR B 175      -7.277 -25.785  -0.597  1.00 97.07           C  
ATOM   1382  CB  THR B 175      -8.327 -27.455   0.947  1.00 97.07           C  
ATOM   1383  O   THR B 175      -6.061 -25.593  -0.536  1.00 97.07           O  
ATOM   1384  CG2 THR B 175      -8.863 -28.874   1.102  1.00 97.07           C  
ATOM   1385  OG1 THR B 175      -7.232 -27.268   1.852  1.00 97.07           O  
ATOM   1386  N   VAL B 176      -8.166 -24.868  -0.697  1.00 97.25           N  
ATOM   1387  CA  VAL B 176      -7.780 -23.464  -0.783  1.00 97.25           C  
ATOM   1388  C   VAL B 176      -6.938 -23.084   0.433  1.00 97.25           C  
ATOM   1389  CB  VAL B 176      -9.014 -22.541  -0.885  1.00 97.25           C  
ATOM   1390  O   VAL B 176      -5.885 -22.456   0.296  1.00 97.25           O  
ATOM   1391  CG1 VAL B 176      -8.612 -21.078  -0.705  1.00 97.25           C  
ATOM   1392  CG2 VAL B 176      -9.720 -22.742  -2.225  1.00 97.25           C  
ATOM   1393  N   GLY B 177      -7.360 -23.524   1.608  1.00 95.88           N  
ATOM   1394  CA  GLY B 177      -6.627 -23.244   2.832  1.00 95.88           C  
ATOM   1395  C   GLY B 177      -5.215 -23.798   2.822  1.00 95.88           C  
ATOM   1396  O   GLY B 177      -4.274 -23.121   3.241  1.00 95.88           O  
ATOM   1397  N   GLU B 178      -5.068 -24.957   2.317  1.00 94.74           N  
ATOM   1398  CA  GLU B 178      -3.759 -25.598   2.244  1.00 94.74           C  
ATOM   1399  C   GLU B 178      -2.847 -24.881   1.252  1.00 94.74           C  
ATOM   1400  CB  GLU B 178      -3.902 -27.072   1.856  1.00 94.74           C  
ATOM   1401  O   GLU B 178      -1.683 -24.611   1.553  1.00 94.74           O  
ATOM   1402  CG  GLU B 178      -4.460 -27.948   2.968  1.00 94.74           C  
ATOM   1403  CD  GLU B 178      -4.708 -29.384   2.533  1.00 94.74           C  
ATOM   1404  OE1 GLU B 178      -4.604 -30.301   3.378  1.00 94.74           O  
ATOM   1405  OE2 GLU B 178      -5.008 -29.593   1.336  1.00 94.74           O  
ATOM   1406  N   ILE B 179      -3.419 -24.542   0.089  1.00 95.67           N  
ATOM   1407  CA  ILE B 179      -2.648 -23.883  -0.959  1.00 95.67           C  
ATOM   1408  C   ILE B 179      -2.185 -22.511  -0.474  1.00 95.67           C  
ATOM   1409  CB  ILE B 179      -3.469 -23.742  -2.260  1.00 95.67           C  
ATOM   1410  O   ILE B 179      -1.039 -22.118  -0.706  1.00 95.67           O  
ATOM   1411  CG1 ILE B 179      -3.801 -25.123  -2.835  1.00 95.67           C  
ATOM   1412  CG2 ILE B 179      -2.714 -22.889  -3.285  1.00 95.67           C  
ATOM   1413  CD1 ILE B 179      -4.810 -25.094  -3.975  1.00 95.67           C  
ATOM   1414  N   MET B 180      -3.011 -21.855   0.285  1.00 94.39           N  
ATOM   1415  CA  MET B 180      -2.734 -20.488   0.717  1.00 94.39           C  
ATOM   1416  C   MET B 180      -1.747 -20.474   1.880  1.00 94.39           C  
ATOM   1417  CB  MET B 180      -4.027 -19.779   1.120  1.00 94.39           C  
ATOM   1418  O   MET B 180      -0.760 -19.737   1.853  1.00 94.39           O  
ATOM   1419  CG  MET B 180      -4.924 -19.424  -0.055  1.00 94.39           C  
ATOM   1420  SD  MET B 180      -4.185 -18.144  -1.142  1.00 94.39           S  
ATOM   1421  CE  MET B 180      -4.242 -16.710  -0.033  1.00 94.39           C  
ATOM   1422  N   TRP B 181      -2.002 -21.351   2.826  1.00 92.25           N  
ATOM   1423  CA  TRP B 181      -1.327 -21.140   4.102  1.00 92.25           C  
ATOM   1424  C   TRP B 181      -0.363 -22.283   4.403  1.00 92.25           C  
ATOM   1425  CB  TRP B 181      -2.348 -21.004   5.235  1.00 92.25           C  
ATOM   1426  O   TRP B 181       0.409 -22.215   5.362  1.00 92.25           O  
ATOM   1427  CG  TRP B 181      -3.396 -19.961   4.987  1.00 92.25           C  
ATOM   1428  CD1 TRP B 181      -4.744 -20.159   4.877  1.00 92.25           C  
ATOM   1429  CD2 TRP B 181      -3.180 -18.557   4.815  1.00 92.25           C  
ATOM   1430  CE2 TRP B 181      -4.444 -17.963   4.604  1.00 92.25           C  
ATOM   1431  CE3 TRP B 181      -2.040 -17.743   4.819  1.00 92.25           C  
ATOM   1432  NE1 TRP B 181      -5.381 -18.961   4.647  1.00 92.25           N  
ATOM   1433  CH2 TRP B 181      -3.467 -15.816   4.408  1.00 92.25           C  
ATOM   1434  CZ2 TRP B 181      -4.599 -16.590   4.399  1.00 92.25           C  
ATOM   1435  CZ3 TRP B 181      -2.196 -16.377   4.614  1.00 92.25           C  
ATOM   1436  N   GLY B 182      -0.472 -23.329   3.572  1.00 90.47           N  
ATOM   1437  CA  GLY B 182       0.589 -24.315   3.701  1.00 90.47           C  
ATOM   1438  C   GLY B 182       0.073 -25.714   3.977  1.00 90.47           C  
ATOM   1439  O   GLY B 182      -0.987 -25.882   4.584  1.00 90.47           O  
ATOM   1440  N   TYR B 183       0.733 -26.681   3.412  1.00 90.34           N  
ATOM   1441  CA  TYR B 183       0.499 -28.104   3.628  1.00 90.34           C  
ATOM   1442  C   TYR B 183       1.813 -28.849   3.825  1.00 90.34           C  
ATOM   1443  CB  TYR B 183      -0.272 -28.707   2.449  1.00 90.34           C  
ATOM   1444  O   TYR B 183       2.861 -28.409   3.347  1.00 90.34           O  
ATOM   1445  CG  TYR B 183       0.430 -28.551   1.122  1.00 90.34           C  
ATOM   1446  CD1 TYR B 183       0.243 -27.411   0.343  1.00 90.34           C  
ATOM   1447  CD2 TYR B 183       1.280 -29.542   0.643  1.00 90.34           C  
ATOM   1448  CE1 TYR B 183       0.886 -27.263  -0.881  1.00 90.34           C  
ATOM   1449  CE2 TYR B 183       1.928 -29.405  -0.580  1.00 90.34           C  
ATOM   1450  OH  TYR B 183       2.364 -28.123  -2.545  1.00 90.34           O  
ATOM   1451  CZ  TYR B 183       1.725 -28.264  -1.334  1.00 90.34           C  
ATOM   1452  N   LYS B 184       1.749 -29.910   4.588  1.00 87.67           N  
ATOM   1453  CA  LYS B 184       2.926 -30.752   4.777  1.00 87.67           C  
ATOM   1454  C   LYS B 184       3.182 -31.622   3.549  1.00 87.67           C  
ATOM   1455  CB  LYS B 184       2.763 -31.632   6.017  1.00 87.67           C  
ATOM   1456  O   LYS B 184       2.249 -32.190   2.978  1.00 87.67           O  
ATOM   1457  CG  LYS B 184       2.736 -30.858   7.327  1.00 87.67           C  
ATOM   1458  CD  LYS B 184       2.642 -31.791   8.527  1.00 87.67           C  
ATOM   1459  CE  LYS B 184       2.553 -31.015   9.834  1.00 87.67           C  
ATOM   1460  NZ  LYS B 184       2.450 -31.927  11.013  1.00 87.67           N  
ATOM   1461  N   ASP B 185       4.383 -31.637   3.086  1.00 85.05           N  
ATOM   1462  CA  ASP B 185       4.753 -32.423   1.913  1.00 85.05           C  
ATOM   1463  C   ASP B 185       6.013 -33.244   2.179  1.00 85.05           C  
ATOM   1464  CB  ASP B 185       4.964 -31.513   0.702  1.00 85.05           C  
ATOM   1465  O   ASP B 185       6.998 -32.727   2.710  1.00 85.05           O  
ATOM   1466  CG  ASP B 185       5.013 -32.275  -0.611  1.00 85.05           C  
ATOM   1467  OD1 ASP B 185       6.069 -32.858  -0.939  1.00 85.05           O  
ATOM   1468  OD2 ASP B 185       3.987 -32.289  -1.325  1.00 85.05           O  
ATOM   1469  N   PRO B 186       5.923 -34.476   1.856  1.00 83.49           N  
ATOM   1470  CA  PRO B 186       7.074 -35.350   2.097  1.00 83.49           C  
ATOM   1471  C   PRO B 186       8.331 -34.885   1.365  1.00 83.49           C  
ATOM   1472  CB  PRO B 186       6.603 -36.707   1.567  1.00 83.49           C  
ATOM   1473  O   PRO B 186       9.445 -35.086   1.855  1.00 83.49           O  
ATOM   1474  CG  PRO B 186       5.120 -36.575   1.442  1.00 83.49           C  
ATOM   1475  CD  PRO B 186       4.771 -35.114   1.421  1.00 83.49           C  
ATOM   1476  N   LEU B 187       8.197 -34.320   0.259  1.00 82.86           N  
ATOM   1477  CA  LEU B 187       9.337 -33.819  -0.500  1.00 82.86           C  
ATOM   1478  C   LEU B 187      10.020 -32.672   0.237  1.00 82.86           C  
ATOM   1479  CB  LEU B 187       8.894 -33.356  -1.890  1.00 82.86           C  
ATOM   1480  O   LEU B 187      11.250 -32.614   0.301  1.00 82.86           O  
ATOM   1481  CG  LEU B 187       9.997 -32.846  -2.819  1.00 82.86           C  
ATOM   1482  CD1 LEU B 187      11.032 -33.940  -3.062  1.00 82.86           C  
ATOM   1483  CD2 LEU B 187       9.405 -32.360  -4.137  1.00 82.86           C  
ATOM   1484  N   VAL B 188       9.248 -31.822   0.752  1.00 80.49           N  
ATOM   1485  CA  VAL B 188       9.790 -30.700   1.513  1.00 80.49           C  
ATOM   1486  C   VAL B 188      10.551 -31.221   2.730  1.00 80.49           C  
ATOM   1487  CB  VAL B 188       8.676 -29.725   1.957  1.00 80.49           C  
ATOM   1488  O   VAL B 188      11.641 -30.735   3.042  1.00 80.49           O  
ATOM   1489  CG1 VAL B 188       9.243 -28.636   2.866  1.00 80.49           C  
ATOM   1490  CG2 VAL B 188       7.992 -29.107   0.740  1.00 80.49           C  
ATOM   1491  N   ASN B 189      10.064 -32.222   3.377  1.00 77.46           N  
ATOM   1492  CA  ASN B 189      10.702 -32.827   4.542  1.00 77.46           C  
ATOM   1493  C   ASN B 189      12.028 -33.486   4.177  1.00 77.46           C  
ATOM   1494  CB  ASN B 189       9.766 -33.845   5.198  1.00 77.46           C  
ATOM   1495  O   ASN B 189      13.009 -33.366   4.913  1.00 77.46           O  
ATOM   1496  CG  ASN B 189       8.585 -33.192   5.889  1.00 77.46           C  
ATOM   1497  ND2 ASN B 189       7.546 -33.976   6.154  1.00 77.46           N  
ATOM   1498  OD1 ASN B 189       8.606 -31.994   6.181  1.00 77.46           O  
ATOM   1499  N   LEU B 190      11.929 -34.102   3.032  1.00 73.88           N  
ATOM   1500  CA  LEU B 190      13.132 -34.784   2.569  1.00 73.88           C  
ATOM   1501  C   LEU B 190      14.238 -33.782   2.255  1.00 73.88           C  
ATOM   1502  CB  LEU B 190      12.826 -35.629   1.329  1.00 73.88           C  
ATOM   1503  O   LEU B 190      15.385 -33.967   2.669  1.00 73.88           O  
ATOM   1504  CG  LEU B 190      13.974 -36.485   0.792  1.00 73.88           C  
ATOM   1505  CD1 LEU B 190      14.231 -37.668   1.719  1.00 73.88           C  
ATOM   1506  CD2 LEU B 190      13.667 -36.965  -0.623  1.00 73.88           C  
ATOM   1507  N   ILE B 191      13.910 -32.724   1.560  1.00 70.67           N  
ATOM   1508  CA  ILE B 191      14.875 -31.700   1.176  1.00 70.67           C  
ATOM   1509  C   ILE B 191      15.433 -31.022   2.426  1.00 70.67           C  
ATOM   1510  CB  ILE B 191      14.243 -30.651   0.234  1.00 70.67           C  
ATOM   1511  O   ILE B 191      16.640 -30.794   2.530  1.00 70.67           O  
ATOM   1512  CG1 ILE B 191      13.865 -31.296  -1.105  1.00 70.67           C  
ATOM   1513  CG2 ILE B 191      15.196 -29.471   0.024  1.00 70.67           C  
ATOM   1514  CD1 ILE B 191      13.047 -30.392  -2.017  1.00 70.67           C  
ATOM   1515  N   ASN B 192      14.582 -30.733   3.321  1.00 68.98           N  
ATOM   1516  CA  ASN B 192      15.010 -30.092   4.560  1.00 68.98           C  
ATOM   1517  C   ASN B 192      15.921 -31.004   5.377  1.00 68.98           C  
ATOM   1518  CB  ASN B 192      13.797 -29.669   5.392  1.00 68.98           C  
ATOM   1519  O   ASN B 192      16.832 -30.529   6.057  1.00 68.98           O  
ATOM   1520  CG  ASN B 192      13.180 -28.372   4.906  1.00 68.98           C  
ATOM   1521  ND2 ASN B 192      11.922 -28.144   5.264  1.00 68.98           N  
ATOM   1522  OD1 ASN B 192      13.829 -27.582   4.215  1.00 68.98           O  
ATOM   1523  N   LYS B 193      15.673 -32.305   5.307  1.00 67.98           N  
ATOM   1524  CA  LYS B 193      16.473 -33.282   6.039  1.00 67.98           C  
ATOM   1525  C   LYS B 193      17.872 -33.406   5.442  1.00 67.98           C  
ATOM   1526  CB  LYS B 193      15.783 -34.647   6.043  1.00 67.98           C  
ATOM   1527  O   LYS B 193      18.867 -33.397   6.171  1.00 67.98           O  
ATOM   1528  CG  LYS B 193      16.496 -35.699   6.880  1.00 67.98           C  
ATOM   1529  CD  LYS B 193      15.697 -36.995   6.947  1.00 67.98           C  
ATOM   1530  CE  LYS B 193      16.433 -38.065   7.743  1.00 67.98           C  
ATOM   1531  NZ  LYS B 193      15.606 -39.297   7.909  1.00 67.98           N  
ATOM   1532  N   TYR B 194      17.991 -33.376   4.112  1.00 63.69           N  
ATOM   1533  CA  TYR B 194      19.278 -33.667   3.492  1.00 63.69           C  
ATOM   1534  C   TYR B 194      19.972 -32.385   3.047  1.00 63.69           C  
ATOM   1535  CB  TYR B 194      19.099 -34.606   2.295  1.00 63.69           C  
ATOM   1536  O   TYR B 194      21.202 -32.328   2.982  1.00 63.69           O  
ATOM   1537  CG  TYR B 194      18.800 -36.033   2.683  1.00 63.69           C  
ATOM   1538  CD1 TYR B 194      19.815 -36.888   3.107  1.00 63.69           C  
ATOM   1539  CD2 TYR B 194      17.502 -36.531   2.625  1.00 63.69           C  
ATOM   1540  CE1 TYR B 194      19.544 -38.205   3.463  1.00 63.69           C  
ATOM   1541  CE2 TYR B 194      17.220 -37.846   2.979  1.00 63.69           C  
ATOM   1542  OH  TYR B 194      17.972 -39.977   3.748  1.00 63.69           O  
ATOM   1543  CZ  TYR B 194      18.246 -38.674   3.397  1.00 63.69           C  
ATOM   1544  N   PHE B 195      19.148 -31.355   2.803  1.00 66.07           N  
ATOM   1545  CA  PHE B 195      19.694 -30.065   2.398  1.00 66.07           C  
ATOM   1546  C   PHE B 195      19.078 -28.936   3.215  1.00 66.07           C  
ATOM   1547  CB  PHE B 195      19.454 -29.824   0.904  1.00 66.07           C  
ATOM   1548  O   PHE B 195      18.363 -28.090   2.674  1.00 66.07           O  
ATOM   1549  CG  PHE B 195      20.029 -30.895   0.016  1.00 66.07           C  
ATOM   1550  CD1 PHE B 195      21.369 -30.867  -0.350  1.00 66.07           C  
ATOM   1551  CD2 PHE B 195      19.229 -31.929  -0.452  1.00 66.07           C  
ATOM   1552  CE1 PHE B 195      21.904 -31.857  -1.172  1.00 66.07           C  
ATOM   1553  CE2 PHE B 195      19.756 -32.921  -1.274  1.00 66.07           C  
ATOM   1554  CZ  PHE B 195      21.094 -32.883  -1.633  1.00 66.07           C  
ATOM   1555  N   PRO B 196      19.622 -28.960   4.493  1.00 58.54           N  
ATOM   1556  CA  PRO B 196      19.039 -27.927   5.352  1.00 58.54           C  
ATOM   1557  C   PRO B 196      19.369 -26.512   4.882  1.00 58.54           C  
ATOM   1558  CB  PRO B 196      19.670 -28.209   6.719  1.00 58.54           C  
ATOM   1559  O   PRO B 196      20.479 -26.259   4.407  1.00 58.54           O  
ATOM   1560  CG  PRO B 196      20.772 -29.179   6.438  1.00 58.54           C  
ATOM   1561  CD  PRO B 196      20.605 -29.698   5.039  1.00 58.54           C  
ATOM   1562  N   GLY B 197      18.367 -25.639   4.663  1.00 59.27           N  
ATOM   1563  CA  GLY B 197      18.574 -24.243   4.311  1.00 59.27           C  
ATOM   1564  C   GLY B 197      18.331 -23.956   2.842  1.00 59.27           C  
ATOM   1565  O   GLY B 197      18.368 -22.800   2.416  1.00 59.27           O  
ATOM   1566  N   MET B 198      18.116 -25.047   2.030  1.00 61.64           N  
ATOM   1567  CA  MET B 198      17.889 -24.875   0.598  1.00 61.64           C  
ATOM   1568  C   MET B 198      16.542 -24.211   0.336  1.00 61.64           C  
ATOM   1569  CB  MET B 198      17.958 -26.222  -0.123  1.00 61.64           C  
ATOM   1570  O   MET B 198      16.422 -23.371  -0.557  1.00 61.64           O  
ATOM   1571  CG  MET B 198      17.912 -26.109  -1.638  1.00 61.64           C  
ATOM   1572  SD  MET B 198      18.060 -27.739  -2.470  1.00 61.64           S  
ATOM   1573  CE  MET B 198      19.861 -27.957  -2.426  1.00 61.64           C  
ATOM   1574  N   PHE B 199      15.580 -24.606   1.189  1.00 63.85           N  
ATOM   1575  CA  PHE B 199      14.259 -23.997   1.095  1.00 63.85           C  
ATOM   1576  C   PHE B 199      13.945 -23.188   2.348  1.00 63.85           C  
ATOM   1577  CB  PHE B 199      13.186 -25.068   0.878  1.00 63.85           C  
ATOM   1578  O   PHE B 199      14.287 -23.598   3.459  1.00 63.85           O  
ATOM   1579  CG  PHE B 199      13.200 -25.672  -0.500  1.00 63.85           C  
ATOM   1580  CD1 PHE B 199      12.824 -24.921  -1.607  1.00 63.85           C  
ATOM   1581  CD2 PHE B 199      13.591 -26.991  -0.689  1.00 63.85           C  
ATOM   1582  CE1 PHE B 199      12.837 -25.478  -2.884  1.00 63.85           C  
ATOM   1583  CE2 PHE B 199      13.606 -27.554  -1.962  1.00 63.85           C  
ATOM   1584  CZ  PHE B 199      13.228 -26.796  -3.058  1.00 63.85           C  
ATOM   1585  N   PRO B 200      13.495 -22.100   2.050  1.00 58.11           N  
ATOM   1586  CA  PRO B 200      13.183 -21.279   3.223  1.00 58.11           C  
ATOM   1587  C   PRO B 200      11.998 -21.817   4.021  1.00 58.11           C  
ATOM   1588  CB  PRO B 200      12.859 -19.910   2.620  1.00 58.11           C  
ATOM   1589  O   PRO B 200      11.575 -21.196   5.000  1.00 58.11           O  
ATOM   1590  CG  PRO B 200      12.445 -20.201   1.213  1.00 58.11           C  
ATOM   1591  CD  PRO B 200      13.036 -21.519   0.805  1.00 58.11           C  
ATOM   1592  N   PHE B 201      11.576 -22.982   3.577  1.00 66.39           N  
ATOM   1593  CA  PHE B 201      10.380 -23.464   4.259  1.00 66.39           C  
ATOM   1594  C   PHE B 201      10.733 -24.555   5.264  1.00 66.39           C  
ATOM   1595  CB  PHE B 201       9.359 -23.994   3.247  1.00 66.39           C  
ATOM   1596  O   PHE B 201      11.478 -25.484   4.944  1.00 66.39           O  
ATOM   1597  CG  PHE B 201       9.127 -23.072   2.081  1.00 66.39           C  
ATOM   1598  CD1 PHE B 201       8.390 -21.904   2.236  1.00 66.39           C  
ATOM   1599  CD2 PHE B 201       9.645 -23.374   0.828  1.00 66.39           C  
ATOM   1600  CE1 PHE B 201       8.174 -21.049   1.157  1.00 66.39           C  
ATOM   1601  CE2 PHE B 201       9.433 -22.525  -0.254  1.00 66.39           C  
ATOM   1602  CZ  PHE B 201       8.696 -21.363  -0.087  1.00 66.39           C  
ATOM   1603  N   LYS B 202      10.415 -24.367   6.434  1.00 62.91           N  
ATOM   1604  CA  LYS B 202      10.813 -25.321   7.465  1.00 62.91           C  
ATOM   1605  C   LYS B 202       9.907 -26.549   7.459  1.00 62.91           C  
ATOM   1606  CB  LYS B 202      10.791 -24.661   8.845  1.00 62.91           C  
ATOM   1607  O   LYS B 202      10.389 -27.682   7.410  1.00 62.91           O  
ATOM   1608  CG  LYS B 202      11.975 -23.743   9.111  1.00 62.91           C  
ATOM   1609  CD  LYS B 202      11.983 -23.244  10.550  1.00 62.91           C  
ATOM   1610  CE  LYS B 202      13.150 -22.300  10.809  1.00 62.91           C  
ATOM   1611  NZ  LYS B 202      13.157 -21.801  12.217  1.00 62.91           N  
ATOM   1612  N   ASP B 203       8.462 -26.318   7.214  1.00 67.97           N  
ATOM   1613  CA  ASP B 203       7.621 -27.491   7.432  1.00 67.97           C  
ATOM   1614  C   ASP B 203       6.480 -27.544   6.419  1.00 67.97           C  
ATOM   1615  CB  ASP B 203       7.061 -27.492   8.856  1.00 67.97           C  
ATOM   1616  O   ASP B 203       6.092 -28.625   5.969  1.00 67.97           O  
ATOM   1617  CG  ASP B 203       8.123 -27.741   9.912  1.00 67.97           C  
ATOM   1618  OD1 ASP B 203       9.114 -28.447   9.625  1.00 67.97           O  
ATOM   1619  OD2 ASP B 203       7.968 -27.228  11.041  1.00 67.97           O  
ATOM   1620  N   LYS B 204       6.034 -26.431   6.040  1.00 80.40           N  
ATOM   1621  CA  LYS B 204       4.851 -26.385   5.185  1.00 80.40           C  
ATOM   1622  C   LYS B 204       5.087 -25.495   3.968  1.00 80.40           C  
ATOM   1623  CB  LYS B 204       3.639 -25.886   5.973  1.00 80.40           C  
ATOM   1624  O   LYS B 204       5.853 -24.532   4.035  1.00 80.40           O  
ATOM   1625  CG  LYS B 204       3.213 -26.810   7.104  1.00 80.40           C  
ATOM   1626  CD  LYS B 204       1.970 -26.288   7.813  1.00 80.40           C  
ATOM   1627  CE  LYS B 204       1.531 -27.222   8.933  1.00 80.40           C  
ATOM   1628  NZ  LYS B 204       0.308 -26.718   9.627  1.00 80.40           N  
ATOM   1629  N   PHE B 205       4.522 -25.958   2.876  1.00 84.51           N  
ATOM   1630  CA  PHE B 205       4.608 -25.152   1.664  1.00 84.51           C  
ATOM   1631  C   PHE B 205       3.256 -24.535   1.327  1.00 84.51           C  
ATOM   1632  CB  PHE B 205       5.108 -25.997   0.488  1.00 84.51           C  
ATOM   1633  O   PHE B 205       2.232 -25.221   1.348  1.00 84.51           O  
ATOM   1634  CG  PHE B 205       5.160 -25.251  -0.817  1.00 84.51           C  
ATOM   1635  CD1 PHE B 205       4.136 -25.377  -1.748  1.00 84.51           C  
ATOM   1636  CD2 PHE B 205       6.235 -24.422  -1.114  1.00 84.51           C  
ATOM   1637  CE1 PHE B 205       4.183 -24.687  -2.957  1.00 84.51           C  
ATOM   1638  CE2 PHE B 205       6.288 -23.730  -2.320  1.00 84.51           C  
ATOM   1639  CZ  PHE B 205       5.261 -23.864  -3.241  1.00 84.51           C  
ATOM   1640  N   GLY B 206       3.248 -23.302   1.184  1.00 84.85           N  
ATOM   1641  CA  GLY B 206       2.096 -22.541   0.728  1.00 84.85           C  
ATOM   1642  C   GLY B 206       2.475 -21.296  -0.052  1.00 84.85           C  
ATOM   1643  O   GLY B 206       3.526 -20.700   0.192  1.00 84.85           O  
ATOM   1644  N   LEU B 207       1.653 -20.854  -0.904  1.00 87.37           N  
ATOM   1645  CA  LEU B 207       1.961 -19.703  -1.745  1.00 87.37           C  
ATOM   1646  C   LEU B 207       2.122 -18.441  -0.904  1.00 87.37           C  
ATOM   1647  CB  LEU B 207       0.864 -19.495  -2.793  1.00 87.37           C  
ATOM   1648  O   LEU B 207       2.954 -17.585  -1.214  1.00 87.37           O  
ATOM   1649  CG  LEU B 207       0.796 -20.530  -3.917  1.00 87.37           C  
ATOM   1650  CD1 LEU B 207      -0.396 -20.247  -4.826  1.00 87.37           C  
ATOM   1651  CD2 LEU B 207       2.094 -20.537  -4.717  1.00 87.37           C  
ATOM   1652  N   PHE B 208       1.374 -18.421   0.228  1.00 86.63           N  
ATOM   1653  CA  PHE B 208       1.422 -17.220   1.053  1.00 86.63           C  
ATOM   1654  C   PHE B 208       1.764 -17.568   2.497  1.00 86.63           C  
ATOM   1655  CB  PHE B 208       0.086 -16.472   0.996  1.00 86.63           C  
ATOM   1656  O   PHE B 208       1.371 -16.856   3.423  1.00 86.63           O  
ATOM   1657  CG  PHE B 208      -0.221 -15.882  -0.353  1.00 86.63           C  
ATOM   1658  CD1 PHE B 208       0.255 -14.624  -0.702  1.00 86.63           C  
ATOM   1659  CD2 PHE B 208      -0.988 -16.585  -1.274  1.00 86.63           C  
ATOM   1660  CE1 PHE B 208      -0.028 -14.075  -1.951  1.00 86.63           C  
ATOM   1661  CE2 PHE B 208      -1.275 -16.043  -2.523  1.00 86.63           C  
ATOM   1662  CZ  PHE B 208      -0.795 -14.788  -2.859  1.00 86.63           C  
ATOM   1663  N   ALA B 209       2.402 -18.720   2.656  1.00 79.77           N  
ATOM   1664  CA  ALA B 209       2.680 -19.251   3.989  1.00 79.77           C  
ATOM   1665  C   ALA B 209       3.553 -18.291   4.790  1.00 79.77           C  
ATOM   1666  CB  ALA B 209       3.351 -20.618   3.887  1.00 79.77           C  
ATOM   1667  O   ALA B 209       3.367 -18.135   6.000  1.00 79.77           O  
ATOM   1668  N   GLU B 210       4.370 -17.558   4.106  1.00 74.31           N  
ATOM   1669  CA  GLU B 210       5.304 -16.689   4.815  1.00 74.31           C  
ATOM   1670  C   GLU B 210       4.728 -15.286   4.990  1.00 74.31           C  
ATOM   1671  CB  GLU B 210       6.642 -16.619   4.073  1.00 74.31           C  
ATOM   1672  O   GLU B 210       5.336 -14.438   5.646  1.00 74.31           O  
ATOM   1673  CG  GLU B 210       7.408 -17.934   4.062  1.00 74.31           C  
ATOM   1674  CD  GLU B 210       8.836 -17.792   3.559  1.00 74.31           C  
ATOM   1675  OE1 GLU B 210       9.603 -18.779   3.624  1.00 74.31           O  
ATOM   1676  OE2 GLU B 210       9.190 -16.685   3.096  1.00 74.31           O  
ATOM   1677  N   LEU B 211       3.569 -15.122   4.448  1.00 77.88           N  
ATOM   1678  CA  LEU B 211       2.975 -13.790   4.491  1.00 77.88           C  
ATOM   1679  C   LEU B 211       2.111 -13.620   5.736  1.00 77.88           C  
ATOM   1680  CB  LEU B 211       2.137 -13.535   3.236  1.00 77.88           C  
ATOM   1681  O   LEU B 211       2.049 -12.531   6.311  1.00 77.88           O  
ATOM   1682  CG  LEU B 211       2.817 -12.748   2.114  1.00 77.88           C  
ATOM   1683  CD1 LEU B 211       3.108 -13.661   0.927  1.00 77.88           C  
ATOM   1684  CD2 LEU B 211       1.951 -11.567   1.688  1.00 77.88           C  
ATOM   1685  N   ASN B 212       1.424 -14.671   6.175  1.00 76.35           N  
ATOM   1686  CA  ASN B 212       0.505 -14.587   7.305  1.00 76.35           C  
ATOM   1687  C   ASN B 212       1.250 -14.602   8.636  1.00 76.35           C  
ATOM   1688  CB  ASN B 212      -0.514 -15.727   7.254  1.00 76.35           C  
ATOM   1689  O   ASN B 212       2.138 -15.429   8.846  1.00 76.35           O  
ATOM   1690  CG  ASN B 212      -1.765 -15.429   8.056  1.00 76.35           C  
ATOM   1691  ND2 ASN B 212      -2.519 -16.470   8.389  1.00 76.35           N  
ATOM   1692  OD1 ASN B 212      -2.052 -14.272   8.374  1.00 76.35           O  
ATOM   1693  N   ASN B 213       0.864 -13.661   9.512  1.00 79.04           N  
ATOM   1694  CA  ASN B 213       1.455 -13.505  10.836  1.00 79.04           C  
ATOM   1695  C   ASN B 213       2.955 -13.240  10.753  1.00 79.04           C  
ATOM   1696  CB  ASN B 213       1.180 -14.741  11.696  1.00 79.04           C  
ATOM   1697  O   ASN B 213       3.732 -13.793  11.534  1.00 79.04           O  
ATOM   1698  CG  ASN B 213      -0.284 -14.887  12.058  1.00 79.04           C  
ATOM   1699  ND2 ASN B 213      -0.756 -16.126  12.132  1.00 79.04           N  
ATOM   1700  OD1 ASN B 213      -0.986 -13.895  12.270  1.00 79.04           O  
ATOM   1701  N   SER B 214       3.322 -12.561   9.655  1.00 82.68           N  
ATOM   1702  CA  SER B 214       4.722 -12.201   9.455  1.00 82.68           C  
ATOM   1703  C   SER B 214       4.860 -10.756   8.988  1.00 82.68           C  
ATOM   1704  CB  SER B 214       5.377 -13.138   8.440  1.00 82.68           C  
ATOM   1705  O   SER B 214       3.884 -10.003   8.986  1.00 82.68           O  
ATOM   1706  OG  SER B 214       6.767 -12.879   8.340  1.00 82.68           O  
ATOM   1707  N   ASP B 215       6.121 -10.337   8.791  1.00 87.02           N  
ATOM   1708  CA  ASP B 215       6.346  -8.954   8.383  1.00 87.02           C  
ATOM   1709  C   ASP B 215       6.963  -8.886   6.988  1.00 87.02           C  
ATOM   1710  CB  ASP B 215       7.246  -8.237   9.392  1.00 87.02           C  
ATOM   1711  O   ASP B 215       7.443  -9.895   6.466  1.00 87.02           O  
ATOM   1712  CG  ASP B 215       8.631  -8.852   9.493  1.00 87.02           C  
ATOM   1713  OD1 ASP B 215       9.528  -8.468   8.712  1.00 87.02           O  
ATOM   1714  OD2 ASP B 215       8.826  -9.731  10.360  1.00 87.02           O  
ATOM   1715  N   SER B 216       6.966  -7.728   6.423  1.00 84.92           N  
ATOM   1716  CA  SER B 216       7.450  -7.529   5.061  1.00 84.92           C  
ATOM   1717  C   SER B 216       8.894  -7.037   5.055  1.00 84.92           C  
ATOM   1718  CB  SER B 216       6.560  -6.535   4.315  1.00 84.92           C  
ATOM   1719  O   SER B 216       9.387  -6.557   4.032  1.00 84.92           O  
ATOM   1720  OG  SER B 216       6.435  -5.326   5.045  1.00 84.92           O  
ATOM   1721  N   GLY B 217       9.586  -7.084   6.139  1.00 90.48           N  
ATOM   1722  CA  GLY B 217      10.958  -6.611   6.239  1.00 90.48           C  
ATOM   1723  C   GLY B 217      11.077  -5.271   6.941  1.00 90.48           C  
ATOM   1724  O   GLY B 217      10.070  -4.617   7.215  1.00 90.48           O  
ATOM   1725  N   LEU B 218      12.268  -4.922   7.189  1.00 93.96           N  
ATOM   1726  CA  LEU B 218      12.536  -3.679   7.903  1.00 93.96           C  
ATOM   1727  C   LEU B 218      12.605  -2.501   6.938  1.00 93.96           C  
ATOM   1728  CB  LEU B 218      13.844  -3.785   8.691  1.00 93.96           C  
ATOM   1729  O   LEU B 218      13.511  -2.428   6.104  1.00 93.96           O  
ATOM   1730  CG  LEU B 218      14.229  -2.568   9.534  1.00 93.96           C  
ATOM   1731  CD1 LEU B 218      13.268  -2.411  10.708  1.00 93.96           C  
ATOM   1732  CD2 LEU B 218      15.667  -2.691  10.026  1.00 93.96           C  
ATOM   1733  N   PHE B 219      11.695  -1.620   7.166  1.00 95.69           N  
ATOM   1734  CA  PHE B 219      11.683  -0.408   6.355  1.00 95.69           C  
ATOM   1735  C   PHE B 219      12.268   0.767   7.129  1.00 95.69           C  
ATOM   1736  CB  PHE B 219      10.258  -0.079   5.899  1.00 95.69           C  
ATOM   1737  O   PHE B 219      11.983   0.940   8.316  1.00 95.69           O  
ATOM   1738  CG  PHE B 219       9.827  -0.827   4.666  1.00 95.69           C  
ATOM   1739  CD1 PHE B 219      10.100  -0.325   3.400  1.00 95.69           C  
ATOM   1740  CD2 PHE B 219       9.147  -2.034   4.774  1.00 95.69           C  
ATOM   1741  CE1 PHE B 219       9.702  -1.016   2.257  1.00 95.69           C  
ATOM   1742  CE2 PHE B 219       8.747  -2.730   3.637  1.00 95.69           C  
ATOM   1743  CZ  PHE B 219       9.024  -2.218   2.380  1.00 95.69           C  
ATOM   1744  N   THR B 220      13.051   1.475   6.517  1.00 96.29           N  
ATOM   1745  CA  THR B 220      13.504   2.778   6.990  1.00 96.29           C  
ATOM   1746  C   THR B 220      13.071   3.883   6.029  1.00 96.29           C  
ATOM   1747  CB  THR B 220      15.034   2.811   7.157  1.00 96.29           C  
ATOM   1748  O   THR B 220      13.551   3.950   4.896  1.00 96.29           O  
ATOM   1749  CG2 THR B 220      15.488   4.111   7.813  1.00 96.29           C  
ATOM   1750  OG1 THR B 220      15.443   1.708   7.975  1.00 96.29           O  
ATOM   1751  N   VAL B 221      12.206   4.761   6.552  1.00 95.24           N  
ATOM   1752  CA  VAL B 221      11.629   5.770   5.670  1.00 95.24           C  
ATOM   1753  C   VAL B 221      11.854   7.161   6.259  1.00 95.24           C  
ATOM   1754  CB  VAL B 221      10.121   5.527   5.439  1.00 95.24           C  
ATOM   1755  O   VAL B 221      12.064   7.304   7.466  1.00 95.24           O  
ATOM   1756  CG1 VAL B 221       9.884   4.152   4.816  1.00 95.24           C  
ATOM   1757  CG2 VAL B 221       9.352   5.661   6.752  1.00 95.24           C  
ATOM   1758  N   PHE B 222      11.742   8.153   5.444  1.00 94.73           N  
ATOM   1759  CA  PHE B 222      11.908   9.526   5.906  1.00 94.73           C  
ATOM   1760  C   PHE B 222      10.666  10.000   6.652  1.00 94.73           C  
ATOM   1761  CB  PHE B 222      12.201  10.460   4.727  1.00 94.73           C  
ATOM   1762  O   PHE B 222       9.541   9.707   6.244  1.00 94.73           O  
ATOM   1763  CG  PHE B 222      13.582  10.296   4.152  1.00 94.73           C  
ATOM   1764  CD1 PHE B 222      14.685  10.856   4.787  1.00 94.73           C  
ATOM   1765  CD2 PHE B 222      13.778   9.583   2.977  1.00 94.73           C  
ATOM   1766  CE1 PHE B 222      15.964  10.706   4.257  1.00 94.73           C  
ATOM   1767  CE2 PHE B 222      15.053   9.429   2.441  1.00 94.73           C  
ATOM   1768  CZ  PHE B 222      16.145   9.993   3.082  1.00 94.73           C  
ATOM   1769  N   THR B 223      10.803  10.730   7.727  1.00 88.92           N  
ATOM   1770  CA  THR B 223       9.722  11.191   8.591  1.00 88.92           C  
ATOM   1771  C   THR B 223       9.047  12.425   8.000  1.00 88.92           C  
ATOM   1772  CB  THR B 223      10.237  11.513  10.006  1.00 88.92           C  
ATOM   1773  O   THR B 223       7.872  12.685   8.268  1.00 88.92           O  
ATOM   1774  CG2 THR B 223      10.783  10.263  10.690  1.00 88.92           C  
ATOM   1775  OG1 THR B 223      11.281  12.490   9.918  1.00 88.92           O  
ATOM   1776  N   GLY B 224       9.832  13.233   7.196  1.00 86.68           N  
ATOM   1777  CA  GLY B 224       9.318  14.459   6.606  1.00 86.68           C  
ATOM   1778  C   GLY B 224       9.427  15.657   7.530  1.00 86.68           C  
ATOM   1779  O   GLY B 224       8.934  16.741   7.210  1.00 86.68           O  
ATOM   1780  N   VAL B 225       9.982  15.505   8.680  1.00 80.83           N  
ATOM   1781  CA  VAL B 225      10.115  16.595   9.641  1.00 80.83           C  
ATOM   1782  C   VAL B 225      11.056  17.662   9.085  1.00 80.83           C  
ATOM   1783  CB  VAL B 225      10.631  16.089  11.006  1.00 80.83           C  
ATOM   1784  O   VAL B 225      10.749  18.855   9.133  1.00 80.83           O  
ATOM   1785  CG1 VAL B 225      10.925  17.261  11.941  1.00 80.83           C  
ATOM   1786  CG2 VAL B 225       9.617  15.138  11.640  1.00 80.83           C  
ATOM   1787  N   GLN B 226      12.136  17.209   8.413  1.00 79.75           N  
ATOM   1788  CA  GLN B 226      13.108  18.143   7.853  1.00 79.75           C  
ATOM   1789  C   GLN B 226      12.715  18.564   6.441  1.00 79.75           C  
ATOM   1790  CB  GLN B 226      14.506  17.523   7.847  1.00 79.75           C  
ATOM   1791  O   GLN B 226      12.802  19.744   6.092  1.00 79.75           O  
ATOM   1792  CG  GLN B 226      15.104  17.339   9.235  1.00 79.75           C  
ATOM   1793  CD  GLN B 226      16.493  16.731   9.200  1.00 79.75           C  
ATOM   1794  NE2 GLN B 226      16.970  16.274  10.353  1.00 79.75           N  
ATOM   1795  OE1 GLN B 226      17.133  16.671   8.145  1.00 79.75           O  
ATOM   1796  N   ASN B 227      12.327  17.569   5.747  1.00 83.06           N  
ATOM   1797  CA  ASN B 227      11.909  17.781   4.365  1.00 83.06           C  
ATOM   1798  C   ASN B 227      10.632  17.011   4.041  1.00 83.06           C  
ATOM   1799  CB  ASN B 227      13.027  17.385   3.399  1.00 83.06           C  
ATOM   1800  O   ASN B 227      10.674  15.804   3.798  1.00 83.06           O  
ATOM   1801  CG  ASN B 227      12.732  17.786   1.967  1.00 83.06           C  
ATOM   1802  ND2 ASN B 227      13.741  17.704   1.108  1.00 83.06           N  
ATOM   1803  OD1 ASN B 227      11.606  18.166   1.636  1.00 83.06           O  
ATOM   1804  N   ILE B 228       9.620  17.758   3.979  1.00 83.02           N  
ATOM   1805  CA  ILE B 228       8.294  17.160   3.871  1.00 83.02           C  
ATOM   1806  C   ILE B 228       8.150  16.463   2.520  1.00 83.02           C  
ATOM   1807  CB  ILE B 228       7.181  18.217   4.051  1.00 83.02           C  
ATOM   1808  O   ILE B 228       7.335  15.550   2.370  1.00 83.02           O  
ATOM   1809  CG1 ILE B 228       5.824  17.535   4.257  1.00 83.02           C  
ATOM   1810  CG2 ILE B 228       7.140  19.167   2.849  1.00 83.02           C  
ATOM   1811  CD1 ILE B 228       5.701  16.789   5.579  1.00 83.02           C  
ATOM   1812  N   SER B 229       8.879  16.940   1.516  1.00 83.16           N  
ATOM   1813  CA  SER B 229       8.777  16.375   0.174  1.00 83.16           C  
ATOM   1814  C   SER B 229       9.310  14.947   0.135  1.00 83.16           C  
ATOM   1815  CB  SER B 229       9.538  17.240  -0.831  1.00 83.16           C  
ATOM   1816  O   SER B 229       9.041  14.204  -0.812  1.00 83.16           O  
ATOM   1817  OG  SER B 229      10.931  17.207  -0.570  1.00 83.16           O  
ATOM   1818  N   ARG B 230       9.947  14.584   1.220  1.00 88.93           N  
ATOM   1819  CA  ARG B 230      10.561  13.260   1.225  1.00 88.93           C  
ATOM   1820  C   ARG B 230       9.822  12.318   2.169  1.00 88.93           C  
ATOM   1821  CB  ARG B 230      12.035  13.352   1.624  1.00 88.93           C  
ATOM   1822  O   ARG B 230      10.196  11.151   2.309  1.00 88.93           O  
ATOM   1823  CG  ARG B 230      12.906  14.071   0.606  1.00 88.93           C  
ATOM   1824  CD  ARG B 230      14.369  14.089   1.027  1.00 88.93           C  
ATOM   1825  NE  ARG B 230      14.913  12.739   1.141  1.00 88.93           N  
ATOM   1826  NH1 ARG B 230      16.775  13.370   2.355  1.00 88.93           N  
ATOM   1827  NH2 ARG B 230      16.447  11.167   1.812  1.00 88.93           N  
ATOM   1828  CZ  ARG B 230      16.044  12.428   1.769  1.00 88.93           C  
ATOM   1829  N   ILE B 231       8.741  12.877   2.727  1.00 89.02           N  
ATOM   1830  CA  ILE B 231       8.042  12.096   3.742  1.00 89.02           C  
ATOM   1831  C   ILE B 231       7.639  10.741   3.164  1.00 89.02           C  
ATOM   1832  CB  ILE B 231       6.799  12.843   4.275  1.00 89.02           C  
ATOM   1833  O   ILE B 231       7.222  10.653   2.006  1.00 89.02           O  
ATOM   1834  CG1 ILE B 231       6.154  12.056   5.422  1.00 89.02           C  
ATOM   1835  CG2 ILE B 231       5.793  13.090   3.146  1.00 89.02           C  
ATOM   1836  CD1 ILE B 231       5.128  12.851   6.217  1.00 89.02           C  
ATOM   1837  N   HIS B 232       7.974   9.666   3.800  1.00 90.92           N  
ATOM   1838  CA  HIS B 232       7.544   8.298   3.530  1.00 90.92           C  
ATOM   1839  C   HIS B 232       8.422   7.644   2.469  1.00 90.92           C  
ATOM   1840  CB  HIS B 232       6.080   8.275   3.086  1.00 90.92           C  
ATOM   1841  O   HIS B 232       8.272   6.455   2.180  1.00 90.92           O  
ATOM   1842  CG  HIS B 232       5.113   8.547   4.194  1.00 90.92           C  
ATOM   1843  CD2 HIS B 232       4.229   9.557   4.375  1.00 90.92           C  
ATOM   1844  ND1 HIS B 232       4.984   7.720   5.289  1.00 90.92           N  
ATOM   1845  CE1 HIS B 232       4.060   8.212   6.098  1.00 90.92           C  
ATOM   1846  NE2 HIS B 232       3.587   9.326   5.567  1.00 90.92           N  
ATOM   1847  N   LEU B 233       9.304   8.423   1.830  1.00 94.15           N  
ATOM   1848  CA  LEU B 233      10.216   7.816   0.867  1.00 94.15           C  
ATOM   1849  C   LEU B 233      11.148   6.822   1.551  1.00 94.15           C  
ATOM   1850  CB  LEU B 233      11.035   8.893   0.151  1.00 94.15           C  
ATOM   1851  O   LEU B 233      11.640   7.083   2.652  1.00 94.15           O  
ATOM   1852  CG  LEU B 233      10.259   9.836  -0.770  1.00 94.15           C  
ATOM   1853  CD1 LEU B 233      11.201  10.856  -1.400  1.00 94.15           C  
ATOM   1854  CD2 LEU B 233       9.521   9.046  -1.845  1.00 94.15           C  
ATOM   1855  N   VAL B 234      11.344   5.739   0.928  1.00 95.86           N  
ATOM   1856  CA  VAL B 234      12.154   4.673   1.508  1.00 95.86           C  
ATOM   1857  C   VAL B 234      13.632   5.046   1.429  1.00 95.86           C  
ATOM   1858  CB  VAL B 234      11.906   3.322   0.798  1.00 95.86           C  
ATOM   1859  O   VAL B 234      14.148   5.339   0.348  1.00 95.86           O  
ATOM   1860  CG1 VAL B 234      12.821   2.238   1.366  1.00 95.86           C  
ATOM   1861  CG2 VAL B 234      10.441   2.912   0.930  1.00 95.86           C  
ATOM   1862  N   ASP B 235      14.206   5.098   2.545  1.00 95.72           N  
ATOM   1863  CA  ASP B 235      15.659   5.234   2.581  1.00 95.72           C  
ATOM   1864  C   ASP B 235      16.341   3.882   2.384  1.00 95.72           C  
ATOM   1865  CB  ASP B 235      16.106   5.862   3.903  1.00 95.72           C  
ATOM   1866  O   ASP B 235      17.074   3.687   1.412  1.00 95.72           O  
ATOM   1867  CG  ASP B 235      17.601   6.127   3.957  1.00 95.72           C  
ATOM   1868  OD1 ASP B 235      18.211   6.398   2.900  1.00 95.72           O  
ATOM   1869  OD2 ASP B 235      18.174   6.062   5.066  1.00 95.72           O  
ATOM   1870  N   LYS B 236      15.939   2.905   3.233  1.00 95.56           N  
ATOM   1871  CA  LYS B 236      16.486   1.553   3.161  1.00 95.56           C  
ATOM   1872  C   LYS B 236      15.405   0.508   3.419  1.00 95.56           C  
ATOM   1873  CB  LYS B 236      17.630   1.383   4.162  1.00 95.56           C  
ATOM   1874  O   LYS B 236      14.449   0.765   4.155  1.00 95.56           O  
ATOM   1875  CG  LYS B 236      18.838   2.263   3.878  1.00 95.56           C  
ATOM   1876  CD  LYS B 236      19.961   2.010   4.876  1.00 95.56           C  
ATOM   1877  CE  LYS B 236      21.159   2.911   4.610  1.00 95.56           C  
ATOM   1878  NZ  LYS B 236      22.256   2.680   5.597  1.00 95.56           N  
ATOM   1879  N   TRP B 237      15.591  -0.624   2.803  1.00 94.73           N  
ATOM   1880  CA  TRP B 237      14.804  -1.818   3.097  1.00 94.73           C  
ATOM   1881  C   TRP B 237      15.705  -2.970   3.530  1.00 94.73           C  
ATOM   1882  CB  TRP B 237      13.977  -2.231   1.877  1.00 94.73           C  
ATOM   1883  O   TRP B 237      16.561  -3.419   2.764  1.00 94.73           O  
ATOM   1884  CG  TRP B 237      13.155  -3.467   2.089  1.00 94.73           C  
ATOM   1885  CD1 TRP B 237      12.010  -3.579   2.827  1.00 94.73           C  
ATOM   1886  CD2 TRP B 237      13.420  -4.769   1.558  1.00 94.73           C  
ATOM   1887  CE2 TRP B 237      12.393  -5.624   2.016  1.00 94.73           C  
ATOM   1888  CE3 TRP B 237      14.427  -5.297   0.739  1.00 94.73           C  
ATOM   1889  NE1 TRP B 237      11.547  -4.874   2.788  1.00 94.73           N  
ATOM   1890  CH2 TRP B 237      13.341  -7.470   0.878  1.00 94.73           C  
ATOM   1891  CZ2 TRP B 237      12.344  -6.979   1.681  1.00 94.73           C  
ATOM   1892  CZ3 TRP B 237      14.377  -6.646   0.406  1.00 94.73           C  
ATOM   1893  N   ASN B 238      15.504  -3.511   4.683  1.00 93.71           N  
ATOM   1894  CA  ASN B 238      16.385  -4.510   5.279  1.00 93.71           C  
ATOM   1895  C   ASN B 238      17.845  -4.066   5.237  1.00 93.71           C  
ATOM   1896  CB  ASN B 238      16.220  -5.859   4.576  1.00 93.71           C  
ATOM   1897  O   ASN B 238      18.729  -4.856   4.900  1.00 93.71           O  
ATOM   1898  CG  ASN B 238      14.919  -6.549   4.937  1.00 93.71           C  
ATOM   1899  ND2 ASN B 238      14.438  -7.409   4.047  1.00 93.71           N  
ATOM   1900  OD1 ASN B 238      14.352  -6.312   6.006  1.00 93.71           O  
ATOM   1901  N   GLY B 239      18.005  -2.742   5.405  1.00 91.98           N  
ATOM   1902  CA  GLY B 239      19.347  -2.185   5.463  1.00 91.98           C  
ATOM   1903  C   GLY B 239      19.941  -1.916   4.093  1.00 91.98           C  
ATOM   1904  O   GLY B 239      21.052  -1.394   3.984  1.00 91.98           O  
ATOM   1905  N   LEU B 240      19.180  -2.192   3.008  1.00 93.99           N  
ATOM   1906  CA  LEU B 240      19.700  -2.058   1.651  1.00 93.99           C  
ATOM   1907  C   LEU B 240      19.100  -0.839   0.957  1.00 93.99           C  
ATOM   1908  CB  LEU B 240      19.405  -3.320   0.837  1.00 93.99           C  
ATOM   1909  O   LEU B 240      17.891  -0.607   1.036  1.00 93.99           O  
ATOM   1910  CG  LEU B 240      19.974  -4.629   1.385  1.00 93.99           C  
ATOM   1911  CD1 LEU B 240      19.378  -5.820   0.641  1.00 93.99           C  
ATOM   1912  CD2 LEU B 240      21.495  -4.636   1.282  1.00 93.99           C  
ATOM   1913  N   SER B 241      19.918  -0.129   0.291  1.00 92.21           N  
ATOM   1914  CA  SER B 241      19.430   0.991  -0.508  1.00 92.21           C  
ATOM   1915  C   SER B 241      19.107   0.553  -1.933  1.00 92.21           C  
ATOM   1916  CB  SER B 241      20.460   2.120  -0.535  1.00 92.21           C  
ATOM   1917  O   SER B 241      18.376   1.241  -2.649  1.00 92.21           O  
ATOM   1918  OG  SER B 241      21.706   1.654  -1.024  1.00 92.21           O  
ATOM   1919  N   LYS B 242      19.732  -0.501  -2.304  1.00 93.41           N  
ATOM   1920  CA  LYS B 242      19.495  -1.143  -3.594  1.00 93.41           C  
ATOM   1921  C   LYS B 242      19.489  -2.663  -3.459  1.00 93.41           C  
ATOM   1922  CB  LYS B 242      20.554  -0.711  -4.611  1.00 93.41           C  
ATOM   1923  O   LYS B 242      20.219  -3.222  -2.638  1.00 93.41           O  
ATOM   1924  CG  LYS B 242      21.970  -1.132  -4.246  1.00 93.41           C  
ATOM   1925  CD  LYS B 242      22.978  -0.663  -5.288  1.00 93.41           C  
ATOM   1926  CE  LYS B 242      24.392  -1.102  -4.936  1.00 93.41           C  
ATOM   1927  NZ  LYS B 242      25.383  -0.654  -5.960  1.00 93.41           N  
ATOM   1928  N   VAL B 243      18.673  -3.303  -4.186  1.00 92.44           N  
ATOM   1929  CA  VAL B 243      18.645  -4.761  -4.153  1.00 92.44           C  
ATOM   1930  C   VAL B 243      19.619  -5.320  -5.189  1.00 92.44           C  
ATOM   1931  CB  VAL B 243      17.223  -5.308  -4.410  1.00 92.44           C  
ATOM   1932  O   VAL B 243      20.219  -4.565  -5.957  1.00 92.44           O  
ATOM   1933  CG1 VAL B 243      16.268  -4.872  -3.300  1.00 92.44           C  
ATOM   1934  CG2 VAL B 243      16.711  -4.844  -5.772  1.00 92.44           C  
ATOM   1935  N   ASP B 244      19.781  -6.582  -5.193  1.00 92.22           N  
ATOM   1936  CA  ASP B 244      20.713  -7.188  -6.139  1.00 92.22           C  
ATOM   1937  C   ASP B 244      20.053  -8.333  -6.903  1.00 92.22           C  
ATOM   1938  CB  ASP B 244      21.963  -7.691  -5.414  1.00 92.22           C  
ATOM   1939  O   ASP B 244      20.727  -9.277  -7.322  1.00 92.22           O  
ATOM   1940  CG  ASP B 244      21.657  -8.748  -4.368  1.00 92.22           C  
ATOM   1941  OD1 ASP B 244      20.471  -8.934  -4.018  1.00 92.22           O  
ATOM   1942  OD2 ASP B 244      22.609  -9.398  -3.886  1.00 92.22           O  
ATOM   1943  N   PHE B 245      18.861  -8.188  -7.121  1.00 90.52           N  
ATOM   1944  CA  PHE B 245      18.114  -9.250  -7.785  1.00 90.52           C  
ATOM   1945  C   PHE B 245      18.260  -9.150  -9.299  1.00 90.52           C  
ATOM   1946  CB  PHE B 245      16.634  -9.192  -7.395  1.00 90.52           C  
ATOM   1947  O   PHE B 245      18.181 -10.159 -10.003  1.00 90.52           O  
ATOM   1948  CG  PHE B 245      16.390  -9.320  -5.916  1.00 90.52           C  
ATOM   1949  CD1 PHE B 245      17.110 -10.234  -5.155  1.00 90.52           C  
ATOM   1950  CD2 PHE B 245      15.440  -8.527  -5.285  1.00 90.52           C  
ATOM   1951  CE1 PHE B 245      16.886 -10.354  -3.785  1.00 90.52           C  
ATOM   1952  CE2 PHE B 245      15.211  -8.642  -3.917  1.00 90.52           C  
ATOM   1953  CZ  PHE B 245      15.935  -9.557  -3.169  1.00 90.52           C  
ATOM   1954  N   TRP B 246      18.476  -7.924  -9.784  1.00 92.99           N  
ATOM   1955  CA  TRP B 246      18.314  -7.693 -11.216  1.00 92.99           C  
ATOM   1956  C   TRP B 246      19.652  -7.364 -11.870  1.00 92.99           C  
ATOM   1957  CB  TRP B 246      17.315  -6.561 -11.469  1.00 92.99           C  
ATOM   1958  O   TRP B 246      20.674  -7.259 -11.188  1.00 92.99           O  
ATOM   1959  CG  TRP B 246      16.037  -6.692 -10.695  1.00 92.99           C  
ATOM   1960  CD1 TRP B 246      15.603  -5.887  -9.679  1.00 92.99           C  
ATOM   1961  CD2 TRP B 246      15.029  -7.692 -10.874  1.00 92.99           C  
ATOM   1962  CE2 TRP B 246      14.011  -7.432  -9.931  1.00 92.99           C  
ATOM   1963  CE3 TRP B 246      14.889  -8.784 -11.742  1.00 92.99           C  
ATOM   1964  NE1 TRP B 246      14.384  -6.327  -9.215  1.00 92.99           N  
ATOM   1965  CH2 TRP B 246      12.752  -9.287 -10.692  1.00 92.99           C  
ATOM   1966  CZ2 TRP B 246      12.865  -8.226  -9.832  1.00 92.99           C  
ATOM   1967  CZ3 TRP B 246      13.748  -9.572 -11.641  1.00 92.99           C  
ATOM   1968  N   HIS B 247      19.689  -7.150 -13.285  1.00 89.44           N  
ATOM   1969  CA  HIS B 247      20.939  -7.113 -14.035  1.00 89.44           C  
ATOM   1970  C   HIS B 247      21.345  -5.679 -14.361  1.00 89.44           C  
ATOM   1971  CB  HIS B 247      20.815  -7.929 -15.323  1.00 89.44           C  
ATOM   1972  O   HIS B 247      22.245  -5.454 -15.172  1.00 89.44           O  
ATOM   1973  CG  HIS B 247      20.659  -9.398 -15.090  1.00 89.44           C  
ATOM   1974  CD2 HIS B 247      21.568 -10.401 -15.097  1.00 89.44           C  
ATOM   1975  ND1 HIS B 247      19.442  -9.982 -14.812  1.00 89.44           N  
ATOM   1976  CE1 HIS B 247      19.610 -11.284 -14.657  1.00 89.44           C  
ATOM   1977  NE2 HIS B 247      20.891 -11.564 -14.825  1.00 89.44           N  
ATOM   1978  N   SER B 248      20.630  -4.743 -13.759  1.00 88.75           N  
ATOM   1979  CA  SER B 248      21.005  -3.343 -13.930  1.00 88.75           C  
ATOM   1980  C   SER B 248      20.895  -2.578 -12.616  1.00 88.75           C  
ATOM   1981  CB  SER B 248      20.128  -2.679 -14.992  1.00 88.75           C  
ATOM   1982  O   SER B 248      20.059  -2.903 -11.770  1.00 88.75           O  
ATOM   1983  OG  SER B 248      18.863  -2.332 -14.455  1.00 88.75           O  
ATOM   1984  N   ASP B 249      21.675  -1.597 -12.518  1.00 87.17           N  
ATOM   1985  CA  ASP B 249      21.650  -0.767 -11.318  1.00 87.17           C  
ATOM   1986  C   ASP B 249      20.316  -0.036 -11.183  1.00 87.17           C  
ATOM   1987  CB  ASP B 249      22.802   0.240 -11.337  1.00 87.17           C  
ATOM   1988  O   ASP B 249      19.769   0.070 -10.083  1.00 87.17           O  
ATOM   1989  CG  ASP B 249      24.153  -0.400 -11.072  1.00 87.17           C  
ATOM   1990  OD1 ASP B 249      24.203  -1.493 -10.467  1.00 87.17           O  
ATOM   1991  OD2 ASP B 249      25.178   0.196 -11.468  1.00 87.17           O  
ATOM   1992  N   GLN B 250      19.784   0.425 -12.256  1.00 87.36           N  
ATOM   1993  CA  GLN B 250      18.516   1.147 -12.262  1.00 87.36           C  
ATOM   1994  C   GLN B 250      17.375   0.260 -11.774  1.00 87.36           C  
ATOM   1995  CB  GLN B 250      18.207   1.677 -13.663  1.00 87.36           C  
ATOM   1996  O   GLN B 250      16.546   0.692 -10.970  1.00 87.36           O  
ATOM   1997  CG  GLN B 250      16.945   2.527 -13.734  1.00 87.36           C  
ATOM   1998  CD  GLN B 250      16.681   3.070 -15.126  1.00 87.36           C  
ATOM   1999  NE2 GLN B 250      15.610   3.844 -15.267  1.00 87.36           N  
ATOM   2000  OE1 GLN B 250      17.432   2.795 -16.067  1.00 87.36           O  
ATOM   2001  N   CYS B 251      17.425  -0.928 -12.164  1.00 91.65           N  
ATOM   2002  CA  CYS B 251      16.358  -1.862 -11.824  1.00 91.65           C  
ATOM   2003  C   CYS B 251      16.518  -2.378 -10.399  1.00 91.65           C  
ATOM   2004  CB  CYS B 251      16.340  -3.036 -12.802  1.00 91.65           C  
ATOM   2005  O   CYS B 251      15.561  -2.876  -9.803  1.00 91.65           O  
ATOM   2006  SG  CYS B 251      15.773  -2.594 -14.459  1.00 91.65           S  
ATOM   2007  N   ASN B 252      17.630  -2.262  -9.882  1.00 94.52           N  
ATOM   2008  CA  ASN B 252      17.903  -2.708  -8.520  1.00 94.52           C  
ATOM   2009  C   ASN B 252      17.655  -1.596  -7.506  1.00 94.52           C  
ATOM   2010  CB  ASN B 252      19.339  -3.224  -8.402  1.00 94.52           C  
ATOM   2011  O   ASN B 252      17.655  -1.840  -6.298  1.00 94.52           O  
ATOM   2012  CG  ASN B 252      19.502  -4.629  -8.949  1.00 94.52           C  
ATOM   2013  ND2 ASN B 252      20.633  -4.886  -9.595  1.00 94.52           N  
ATOM   2014  OD1 ASN B 252      18.617  -5.475  -8.794  1.00 94.52           O  
ATOM   2015  N   MET B 253      17.332  -0.427  -7.916  1.00 94.39           N  
ATOM   2016  CA  MET B 253      17.118   0.705  -7.019  1.00 94.39           C  
ATOM   2017  C   MET B 253      15.796   0.564  -6.271  1.00 94.39           C  
ATOM   2018  CB  MET B 253      17.140   2.021  -7.798  1.00 94.39           C  
ATOM   2019  O   MET B 253      14.803   0.104  -6.838  1.00 94.39           O  
ATOM   2020  CG  MET B 253      18.521   2.412  -8.300  1.00 94.39           C  
ATOM   2021  SD  MET B 253      18.563   4.113  -8.987  1.00 94.39           S  
ATOM   2022  CE  MET B 253      17.424   3.921 -10.387  1.00 94.39           C  
ATOM   2023  N   ILE B 254      15.840   0.953  -5.027  1.00 95.22           N  
ATOM   2024  CA  ILE B 254      14.616   1.044  -4.237  1.00 95.22           C  
ATOM   2025  C   ILE B 254      14.091   2.478  -4.264  1.00 95.22           C  
ATOM   2026  CB  ILE B 254      14.849   0.586  -2.780  1.00 95.22           C  
ATOM   2027  O   ILE B 254      14.663   3.367  -3.629  1.00 95.22           O  
ATOM   2028  CG1 ILE B 254      15.302  -0.879  -2.747  1.00 95.22           C  
ATOM   2029  CG2 ILE B 254      13.582   0.786  -1.943  1.00 95.22           C  
ATOM   2030  CD1 ILE B 254      15.691  -1.375  -1.361  1.00 95.22           C  
ATOM   2031  N   ASN B 255      13.027   2.627  -5.034  1.00 92.97           N  
ATOM   2032  CA  ASN B 255      12.488   3.970  -5.220  1.00 92.97           C  
ATOM   2033  C   ASN B 255      11.072   4.088  -4.663  1.00 92.97           C  
ATOM   2034  CB  ASN B 255      12.510   4.358  -6.700  1.00 92.97           C  
ATOM   2035  O   ASN B 255      10.339   3.099  -4.604  1.00 92.97           O  
ATOM   2036  CG  ASN B 255      13.916   4.430  -7.263  1.00 92.97           C  
ATOM   2037  ND2 ASN B 255      14.093   3.930  -8.480  1.00 92.97           N  
ATOM   2038  OD1 ASN B 255      14.835   4.931  -6.610  1.00 92.97           O  
ATOM   2039  N   GLY B 256      10.777   5.262  -4.229  1.00 94.41           N  
ATOM   2040  CA  GLY B 256       9.412   5.565  -3.830  1.00 94.41           C  
ATOM   2041  C   GLY B 256       9.154   5.319  -2.355  1.00 94.41           C  
ATOM   2042  O   GLY B 256      10.071   5.408  -1.536  1.00 94.41           O  
ATOM   2043  N   THR B 257       7.909   5.055  -2.072  1.00 93.78           N  
ATOM   2044  CA  THR B 257       7.494   4.855  -0.688  1.00 93.78           C  
ATOM   2045  C   THR B 257       7.275   3.373  -0.397  1.00 93.78           C  
ATOM   2046  CB  THR B 257       6.206   5.638  -0.373  1.00 93.78           C  
ATOM   2047  O   THR B 257       7.546   2.522  -1.247  1.00 93.78           O  
ATOM   2048  CG2 THR B 257       6.287   7.067  -0.902  1.00 93.78           C  
ATOM   2049  OG1 THR B 257       5.090   4.977  -0.983  1.00 93.78           O  
ATOM   2050  N   SER B 258       6.878   3.082   0.797  1.00 90.52           N  
ATOM   2051  CA  SER B 258       6.530   1.714   1.167  1.00 90.52           C  
ATOM   2052  C   SER B 258       5.113   1.366   0.723  1.00 90.52           C  
ATOM   2053  CB  SER B 258       6.663   1.516   2.677  1.00 90.52           C  
ATOM   2054  O   SER B 258       4.613   0.280   1.021  1.00 90.52           O  
ATOM   2055  OG  SER B 258       5.751   2.346   3.376  1.00 90.52           O  
ATOM   2056  N   GLY B 259       4.488   2.241  -0.012  1.00 88.79           N  
ATOM   2057  CA  GLY B 259       3.187   1.995  -0.614  1.00 88.79           C  
ATOM   2058  C   GLY B 259       2.030   2.361   0.296  1.00 88.79           C  
ATOM   2059  O   GLY B 259       0.873   2.075  -0.018  1.00 88.79           O  
ATOM   2060  N   GLN B 260       2.260   3.027   1.356  1.00 83.20           N  
ATOM   2061  CA  GLN B 260       1.194   3.343   2.301  1.00 83.20           C  
ATOM   2062  C   GLN B 260       0.771   4.804   2.184  1.00 83.20           C  
ATOM   2063  CB  GLN B 260       1.637   3.037   3.733  1.00 83.20           C  
ATOM   2064  O   GLN B 260      -0.414   5.123   2.301  1.00 83.20           O  
ATOM   2065  CG  GLN B 260       1.970   1.571   3.974  1.00 83.20           C  
ATOM   2066  CD  GLN B 260       2.463   1.305   5.384  1.00 83.20           C  
ATOM   2067  NE2 GLN B 260       2.359   0.056   5.823  1.00 83.20           N  
ATOM   2068  OE1 GLN B 260       2.936   2.215   6.072  1.00 83.20           O  
ATOM   2069  N   MET B 261       1.705   5.697   2.002  1.00 86.82           N  
ATOM   2070  CA  MET B 261       1.458   7.126   1.828  1.00 86.82           C  
ATOM   2071  C   MET B 261       2.504   7.751   0.910  1.00 86.82           C  
ATOM   2072  CB  MET B 261       1.455   7.840   3.180  1.00 86.82           C  
ATOM   2073  O   MET B 261       3.574   7.177   0.701  1.00 86.82           O  
ATOM   2074  CG  MET B 261       0.228   7.545   4.027  1.00 86.82           C  
ATOM   2075  SD  MET B 261       0.203   8.507   5.589  1.00 86.82           S  
ATOM   2076  CE  MET B 261       0.118   7.156   6.796  1.00 86.82           C  
ATOM   2077  N   TRP B 262       2.117   8.882   0.378  1.00 91.14           N  
ATOM   2078  CA  TRP B 262       3.009   9.627  -0.503  1.00 91.14           C  
ATOM   2079  C   TRP B 262       3.125  11.081  -0.057  1.00 91.14           C  
ATOM   2080  CB  TRP B 262       2.513   9.563  -1.951  1.00 91.14           C  
ATOM   2081  O   TRP B 262       2.318  11.557   0.744  1.00 91.14           O  
ATOM   2082  CG  TRP B 262       2.794   8.258  -2.633  1.00 91.14           C  
ATOM   2083  CD1 TRP B 262       3.845   7.969  -3.458  1.00 91.14           C  
ATOM   2084  CD2 TRP B 262       2.007   7.065  -2.552  1.00 91.14           C  
ATOM   2085  CE2 TRP B 262       2.642   6.091  -3.354  1.00 91.14           C  
ATOM   2086  CE3 TRP B 262       0.827   6.725  -1.877  1.00 91.14           C  
ATOM   2087  NE1 TRP B 262       3.759   6.667  -3.895  1.00 91.14           N  
ATOM   2088  CH2 TRP B 262       0.978   4.491  -2.828  1.00 91.14           C  
ATOM   2089  CZ2 TRP B 262       2.134   4.797  -3.499  1.00 91.14           C  
ATOM   2090  CZ3 TRP B 262       0.323   5.438  -2.023  1.00 91.14           C  
ATOM   2091  N   PRO B 263       4.181  11.730  -0.476  1.00 89.89           N  
ATOM   2092  CA  PRO B 263       4.317  13.134  -0.080  1.00 89.89           C  
ATOM   2093  C   PRO B 263       3.108  13.979  -0.477  1.00 89.89           C  
ATOM   2094  CB  PRO B 263       5.572  13.591  -0.826  1.00 89.89           C  
ATOM   2095  O   PRO B 263       2.517  13.757  -1.537  1.00 89.89           O  
ATOM   2096  CG  PRO B 263       6.378  12.346  -1.017  1.00 89.89           C  
ATOM   2097  CD  PRO B 263       5.436  11.201  -1.257  1.00 89.89           C  
ATOM   2098  N   PRO B 264       2.723  14.887   0.383  1.00 87.89           N  
ATOM   2099  CA  PRO B 264       1.535  15.710   0.141  1.00 87.89           C  
ATOM   2100  C   PRO B 264       1.728  16.702  -1.004  1.00 87.89           C  
ATOM   2101  CB  PRO B 264       1.337  16.443   1.471  1.00 87.89           C  
ATOM   2102  O   PRO B 264       2.843  16.862  -1.506  1.00 87.89           O  
ATOM   2103  CG  PRO B 264       2.709  16.552   2.054  1.00 87.89           C  
ATOM   2104  CD  PRO B 264       3.509  15.357   1.620  1.00 87.89           C  
ATOM   2105  N   PHE B 265       0.660  17.366  -1.434  1.00 87.91           N  
ATOM   2106  CA  PHE B 265       0.622  18.415  -2.446  1.00 87.91           C  
ATOM   2107  C   PHE B 265       1.094  17.885  -3.794  1.00 87.91           C  
ATOM   2108  CB  PHE B 265       1.486  19.606  -2.018  1.00 87.91           C  
ATOM   2109  O   PHE B 265       1.990  18.462  -4.415  1.00 87.91           O  
ATOM   2110  CG  PHE B 265       1.147  20.143  -0.654  1.00 87.91           C  
ATOM   2111  CD1 PHE B 265      -0.073  20.764  -0.419  1.00 87.91           C  
ATOM   2112  CD2 PHE B 265       2.050  20.026   0.395  1.00 87.91           C  
ATOM   2113  CE1 PHE B 265      -0.390  21.262   0.843  1.00 87.91           C  
ATOM   2114  CE2 PHE B 265       1.741  20.521   1.659  1.00 87.91           C  
ATOM   2115  CZ  PHE B 265       0.521  21.140   1.880  1.00 87.91           C  
ATOM   2116  N   MET B 266       0.352  16.856  -4.218  1.00 89.60           N  
ATOM   2117  CA  MET B 266       0.675  16.164  -5.462  1.00 89.60           C  
ATOM   2118  C   MET B 266       0.108  16.912  -6.664  1.00 89.60           C  
ATOM   2119  CB  MET B 266       0.138  14.732  -5.436  1.00 89.60           C  
ATOM   2120  O   MET B 266      -0.933  17.563  -6.561  1.00 89.60           O  
ATOM   2121  CG  MET B 266       0.756  13.864  -4.352  1.00 89.60           C  
ATOM   2122  SD  MET B 266       0.129  12.140  -4.388  1.00 89.60           S  
ATOM   2123  CE  MET B 266       1.360  11.375  -5.480  1.00 89.60           C  
ATOM   2124  N   THR B 267       0.844  16.850  -7.741  1.00 87.58           N  
ATOM   2125  CA  THR B 267       0.380  17.332  -9.037  1.00 87.58           C  
ATOM   2126  C   THR B 267       0.271  16.182 -10.034  1.00 87.58           C  
ATOM   2127  CB  THR B 267       1.318  18.415  -9.599  1.00 87.58           C  
ATOM   2128  O   THR B 267       0.745  15.076  -9.768  1.00 87.58           O  
ATOM   2129  CG2 THR B 267       1.479  19.569  -8.614  1.00 87.58           C  
ATOM   2130  OG1 THR B 267       2.605  17.838  -9.856  1.00 87.58           O  
ATOM   2131  N   PRO B 268      -0.418  16.408 -11.067  1.00 86.98           N  
ATOM   2132  CA  PRO B 268      -0.561  15.338 -12.057  1.00 86.98           C  
ATOM   2133  C   PRO B 268       0.783  14.834 -12.579  1.00 86.98           C  
ATOM   2134  CB  PRO B 268      -1.369  15.999 -13.177  1.00 86.98           C  
ATOM   2135  O   PRO B 268       0.870  13.713 -13.087  1.00 86.98           O  
ATOM   2136  CG  PRO B 268      -2.180  17.051 -12.493  1.00 86.98           C  
ATOM   2137  CD  PRO B 268      -1.365  17.629 -11.372  1.00 86.98           C  
ATOM   2138  N   GLU B 269       1.849  15.642 -12.352  1.00 85.39           N  
ATOM   2139  CA  GLU B 269       3.174  15.262 -12.832  1.00 85.39           C  
ATOM   2140  C   GLU B 269       3.968  14.539 -11.747  1.00 85.39           C  
ATOM   2141  CB  GLU B 269       3.944  16.494 -13.314  1.00 85.39           C  
ATOM   2142  O   GLU B 269       5.062  14.033 -12.004  1.00 85.39           O  
ATOM   2143  CG  GLU B 269       3.271  17.228 -14.465  1.00 85.39           C  
ATOM   2144  CD  GLU B 269       3.093  16.367 -15.704  1.00 85.39           C  
ATOM   2145  OE1 GLU B 269       2.115  16.581 -16.457  1.00 85.39           O  
ATOM   2146  OE2 GLU B 269       3.937  15.469 -15.925  1.00 85.39           O  
ATOM   2147  N   SER B 270       3.311  14.479 -10.547  1.00 84.24           N  
ATOM   2148  CA  SER B 270       4.002  13.823  -9.442  1.00 84.24           C  
ATOM   2149  C   SER B 270       4.189  12.334  -9.713  1.00 84.24           C  
ATOM   2150  CB  SER B 270       3.233  14.020  -8.136  1.00 84.24           C  
ATOM   2151  O   SER B 270       3.333  11.698 -10.331  1.00 84.24           O  
ATOM   2152  OG  SER B 270       1.892  13.580  -8.270  1.00 84.24           O  
ATOM   2153  N   SER B 271       5.351  11.847  -9.348  1.00 79.74           N  
ATOM   2154  CA  SER B 271       5.657  10.432  -9.530  1.00 79.74           C  
ATOM   2155  C   SER B 271       5.094   9.594  -8.387  1.00 79.74           C  
ATOM   2156  CB  SER B 271       7.167  10.218  -9.635  1.00 79.74           C  
ATOM   2157  O   SER B 271       5.331   9.894  -7.215  1.00 79.74           O  
ATOM   2158  OG  SER B 271       7.484   8.837  -9.587  1.00 79.74           O  
ATOM   2159  N   LEU B 272       4.241   8.669  -8.730  1.00 93.41           N  
ATOM   2160  CA  LEU B 272       3.745   7.733  -7.727  1.00 93.41           C  
ATOM   2161  C   LEU B 272       4.497   6.408  -7.802  1.00 93.41           C  
ATOM   2162  CB  LEU B 272       2.245   7.492  -7.913  1.00 93.41           C  
ATOM   2163  O   LEU B 272       4.085   5.495  -8.521  1.00 93.41           O  
ATOM   2164  CG  LEU B 272       1.485   6.975  -6.691  1.00 93.41           C  
ATOM   2165  CD1 LEU B 272       1.259   8.103  -5.690  1.00 93.41           C  
ATOM   2166  CD2 LEU B 272       0.157   6.352  -7.111  1.00 93.41           C  
ATOM   2167  N   GLU B 273       5.549   6.329  -6.980  1.00 94.13           N  
ATOM   2168  CA  GLU B 273       6.413   5.152  -6.968  1.00 94.13           C  
ATOM   2169  C   GLU B 273       6.419   4.487  -5.595  1.00 94.13           C  
ATOM   2170  CB  GLU B 273       7.840   5.528  -7.376  1.00 94.13           C  
ATOM   2171  O   GLU B 273       6.299   5.163  -4.571  1.00 94.13           O  
ATOM   2172  CG  GLU B 273       7.948   6.088  -8.787  1.00 94.13           C  
ATOM   2173  CD  GLU B 273       9.366   6.483  -9.169  1.00 94.13           C  
ATOM   2174  OE1 GLU B 273       9.596   6.864 -10.339  1.00 94.13           O  
ATOM   2175  OE2 GLU B 273      10.254   6.409  -8.291  1.00 94.13           O  
ATOM   2176  N   PHE B 274       6.505   3.168  -5.637  1.00 94.99           N  
ATOM   2177  CA  PHE B 274       6.623   2.458  -4.369  1.00 94.99           C  
ATOM   2178  C   PHE B 274       7.391   1.154  -4.548  1.00 94.99           C  
ATOM   2179  CB  PHE B 274       5.238   2.174  -3.779  1.00 94.99           C  
ATOM   2180  O   PHE B 274       7.376   0.562  -5.629  1.00 94.99           O  
ATOM   2181  CG  PHE B 274       4.380   1.290  -4.642  1.00 94.99           C  
ATOM   2182  CD1 PHE B 274       3.579   1.835  -5.639  1.00 94.99           C  
ATOM   2183  CD2 PHE B 274       4.374  -0.086  -4.458  1.00 94.99           C  
ATOM   2184  CE1 PHE B 274       2.783   1.019  -6.440  1.00 94.99           C  
ATOM   2185  CE2 PHE B 274       3.581  -0.908  -5.254  1.00 94.99           C  
ATOM   2186  CZ  PHE B 274       2.786  -0.353  -6.244  1.00 94.99           C  
ATOM   2187  N   TYR B 275       8.018   0.782  -3.494  1.00 95.10           N  
ATOM   2188  CA  TYR B 275       8.743  -0.483  -3.502  1.00 95.10           C  
ATOM   2189  C   TYR B 275       7.907  -1.595  -2.881  1.00 95.10           C  
ATOM   2190  CB  TYR B 275      10.071  -0.346  -2.750  1.00 95.10           C  
ATOM   2191  O   TYR B 275       7.362  -1.434  -1.786  1.00 95.10           O  
ATOM   2192  CG  TYR B 275      10.872  -1.624  -2.696  1.00 95.10           C  
ATOM   2193  CD1 TYR B 275      10.969  -2.359  -1.516  1.00 95.10           C  
ATOM   2194  CD2 TYR B 275      11.535  -2.099  -3.823  1.00 95.10           C  
ATOM   2195  CE1 TYR B 275      11.708  -3.536  -1.461  1.00 95.10           C  
ATOM   2196  CE2 TYR B 275      12.277  -3.274  -3.779  1.00 95.10           C  
ATOM   2197  OH  TYR B 275      13.090  -5.150  -2.547  1.00 95.10           O  
ATOM   2198  CZ  TYR B 275      12.357  -3.985  -2.596  1.00 95.10           C  
ATOM   2199  N   SER B 276       7.768  -2.691  -3.585  1.00 92.34           N  
ATOM   2200  CA  SER B 276       7.044  -3.860  -3.095  1.00 92.34           C  
ATOM   2201  C   SER B 276       7.977  -5.054  -2.919  1.00 92.34           C  
ATOM   2202  CB  SER B 276       5.908  -4.227  -4.051  1.00 92.34           C  
ATOM   2203  O   SER B 276       8.419  -5.653  -3.901  1.00 92.34           O  
ATOM   2204  OG  SER B 276       5.309  -5.454  -3.672  1.00 92.34           O  
ATOM   2205  N   PRO B 277       8.176  -5.409  -1.674  1.00 88.82           N  
ATOM   2206  CA  PRO B 277       9.019  -6.587  -1.457  1.00 88.82           C  
ATOM   2207  C   PRO B 277       8.454  -7.846  -2.110  1.00 88.82           C  
ATOM   2208  CB  PRO B 277       9.043  -6.727   0.068  1.00 88.82           C  
ATOM   2209  O   PRO B 277       9.214  -8.714  -2.546  1.00 88.82           O  
ATOM   2210  CG  PRO B 277       8.776  -5.349   0.582  1.00 88.82           C  
ATOM   2211  CD  PRO B 277       7.854  -4.653  -0.377  1.00 88.82           C  
ATOM   2212  N   GLU B 278       7.179  -7.846  -2.238  1.00 82.09           N  
ATOM   2213  CA  GLU B 278       6.524  -9.005  -2.835  1.00 82.09           C  
ATOM   2214  C   GLU B 278       6.766  -9.060  -4.341  1.00 82.09           C  
ATOM   2215  CB  GLU B 278       5.021  -8.983  -2.545  1.00 82.09           C  
ATOM   2216  O   GLU B 278       6.865 -10.144  -4.920  1.00 82.09           O  
ATOM   2217  CG  GLU B 278       4.676  -9.193  -1.077  1.00 82.09           C  
ATOM   2218  CD  GLU B 278       4.804  -7.928  -0.244  1.00 82.09           C  
ATOM   2219  OE1 GLU B 278       4.802  -8.022   1.005  1.00 82.09           O  
ATOM   2220  OE2 GLU B 278       4.907  -6.835  -0.844  1.00 82.09           O  
ATOM   2221  N   ALA B 279       6.864  -7.963  -4.928  1.00 87.97           N  
ATOM   2222  CA  ALA B 279       7.142  -7.899  -6.361  1.00 87.97           C  
ATOM   2223  C   ALA B 279       8.642  -7.813  -6.625  1.00 87.97           C  
ATOM   2224  CB  ALA B 279       6.425  -6.706  -6.989  1.00 87.97           C  
ATOM   2225  O   ALA B 279       9.080  -7.872  -7.777  1.00 87.97           O  
ATOM   2226  N   CYS B 280       9.400  -7.638  -5.656  1.00 89.52           N  
ATOM   2227  CA  CYS B 280      10.858  -7.594  -5.671  1.00 89.52           C  
ATOM   2228  C   CYS B 280      11.359  -6.378  -6.441  1.00 89.52           C  
ATOM   2229  CB  CYS B 280      11.427  -8.871  -6.289  1.00 89.52           C  
ATOM   2230  O   CYS B 280      12.415  -6.431  -7.074  1.00 89.52           O  
ATOM   2231  SG  CYS B 280      10.895 -10.382  -5.456  1.00 89.52           S  
ATOM   2232  N   ARG B 281      10.567  -5.354  -6.596  1.00 93.58           N  
ATOM   2233  CA  ARG B 281      10.987  -4.172  -7.342  1.00 93.58           C  
ATOM   2234  C   ARG B 281      10.132  -2.963  -6.980  1.00 93.58           C  
ATOM   2235  CB  ARG B 281      10.915  -4.433  -8.848  1.00 93.58           C  
ATOM   2236  O   ARG B 281       9.073  -3.107  -6.366  1.00 93.58           O  
ATOM   2237  CG  ARG B 281       9.497  -4.554  -9.385  1.00 93.58           C  
ATOM   2238  CD  ARG B 281       9.479  -4.724 -10.898  1.00 93.58           C  
ATOM   2239  NE  ARG B 281       9.790  -3.473 -11.584  1.00 93.58           N  
ATOM   2240  NH1 ARG B 281       9.692  -4.373 -13.709  1.00 93.58           N  
ATOM   2241  NH2 ARG B 281      10.172  -2.150 -13.422  1.00 93.58           N  
ATOM   2242  CZ  ARG B 281       9.884  -3.335 -12.903  1.00 93.58           C  
ATOM   2243  N   SER B 282      10.658  -1.839  -7.378  1.00 94.11           N  
ATOM   2244  CA  SER B 282       9.868  -0.616  -7.292  1.00 94.11           C  
ATOM   2245  C   SER B 282       8.942  -0.469  -8.495  1.00 94.11           C  
ATOM   2246  CB  SER B 282      10.781   0.607  -7.188  1.00 94.11           C  
ATOM   2247  O   SER B 282       9.309  -0.831  -9.615  1.00 94.11           O  
ATOM   2248  OG  SER B 282      11.616   0.516  -6.047  1.00 94.11           O  
ATOM   2249  N   MET B 283       7.771  -0.009  -8.296  1.00 93.49           N  
ATOM   2250  CA  MET B 283       6.805   0.197  -9.371  1.00 93.49           C  
ATOM   2251  C   MET B 283       6.390   1.662  -9.456  1.00 93.49           C  
ATOM   2252  CB  MET B 283       5.572  -0.684  -9.163  1.00 93.49           C  
ATOM   2253  O   MET B 283       6.251   2.333  -8.432  1.00 93.49           O  
ATOM   2254  CG  MET B 283       5.864  -2.174  -9.238  1.00 93.49           C  
ATOM   2255  SD  MET B 283       4.353  -3.197  -9.047  1.00 93.49           S  
ATOM   2256  CE  MET B 283       4.077  -3.032  -7.262  1.00 93.49           C  
ATOM   2257  N   LYS B 284       6.247   2.078 -10.649  1.00 93.04           N  
ATOM   2258  CA  LYS B 284       5.834   3.456 -10.896  1.00 93.04           C  
ATOM   2259  C   LYS B 284       4.473   3.507 -11.585  1.00 93.04           C  
ATOM   2260  CB  LYS B 284       6.877   4.186 -11.743  1.00 93.04           C  
ATOM   2261  O   LYS B 284       4.282   2.899 -12.640  1.00 93.04           O  
ATOM   2262  CG  LYS B 284       6.591   5.668 -11.936  1.00 93.04           C  
ATOM   2263  CD  LYS B 284       7.688   6.349 -12.744  1.00 93.04           C  
ATOM   2264  CE  LYS B 284       7.402   7.832 -12.939  1.00 93.04           C  
ATOM   2265  NZ  LYS B 284       8.495   8.512 -13.697  1.00 93.04           N  
ATOM   2266  N   LEU B 285       3.566   4.222 -10.980  1.00 95.51           N  
ATOM   2267  CA  LEU B 285       2.243   4.396 -11.570  1.00 95.51           C  
ATOM   2268  C   LEU B 285       2.126   5.754 -12.253  1.00 95.51           C  
ATOM   2269  CB  LEU B 285       1.157   4.253 -10.501  1.00 95.51           C  
ATOM   2270  O   LEU B 285       2.963   6.635 -12.040  1.00 95.51           O  
ATOM   2271  CG  LEU B 285       1.142   2.939  -9.719  1.00 95.51           C  
ATOM   2272  CD1 LEU B 285      -0.040   2.908  -8.756  1.00 95.51           C  
ATOM   2273  CD2 LEU B 285       1.093   1.750 -10.673  1.00 95.51           C  
ATOM   2274  N   MET B 286       1.137   5.864 -13.168  1.00 92.47           N  
ATOM   2275  CA  MET B 286       0.992   7.111 -13.913  1.00 92.47           C  
ATOM   2276  C   MET B 286      -0.375   7.739 -13.662  1.00 92.47           C  
ATOM   2277  CB  MET B 286       1.190   6.869 -15.411  1.00 92.47           C  
ATOM   2278  O   MET B 286      -1.363   7.029 -13.472  1.00 92.47           O  
ATOM   2279  CG  MET B 286       0.186   5.899 -16.013  1.00 92.47           C  
ATOM   2280  SD  MET B 286       0.527   5.542 -17.780  1.00 92.47           S  
ATOM   2281  CE  MET B 286       0.136   7.156 -18.513  1.00 92.47           C  
ATOM   2282  N   TYR B 287      -0.361   9.082 -13.674  1.00 94.83           N  
ATOM   2283  CA  TYR B 287      -1.607   9.820 -13.494  1.00 94.83           C  
ATOM   2284  C   TYR B 287      -2.573   9.549 -14.641  1.00 94.83           C  
ATOM   2285  CB  TYR B 287      -1.331  11.323 -13.388  1.00 94.83           C  
ATOM   2286  O   TYR B 287      -2.186   9.597 -15.811  1.00 94.83           O  
ATOM   2287  CG  TYR B 287      -2.581  12.169 -13.355  1.00 94.83           C  
ATOM   2288  CD1 TYR B 287      -3.063  12.778 -14.511  1.00 94.83           C  
ATOM   2289  CD2 TYR B 287      -3.281  12.361 -12.169  1.00 94.83           C  
ATOM   2290  CE1 TYR B 287      -4.214  13.560 -14.485  1.00 94.83           C  
ATOM   2291  CE2 TYR B 287      -4.432  13.140 -12.131  1.00 94.83           C  
ATOM   2292  OH  TYR B 287      -6.030  14.507 -13.261  1.00 94.83           O  
ATOM   2293  CZ  TYR B 287      -4.890  13.735 -13.293  1.00 94.83           C  
ATOM   2294  N   LYS B 288      -3.790   9.213 -14.346  1.00 93.01           N  
ATOM   2295  CA  LYS B 288      -4.795   8.975 -15.378  1.00 93.01           C  
ATOM   2296  C   LYS B 288      -5.808  10.116 -15.433  1.00 93.01           C  
ATOM   2297  CB  LYS B 288      -5.514   7.648 -15.131  1.00 93.01           C  
ATOM   2298  O   LYS B 288      -5.992  10.739 -16.480  1.00 93.01           O  
ATOM   2299  CG  LYS B 288      -6.499   7.264 -16.225  1.00 93.01           C  
ATOM   2300  CD  LYS B 288      -7.138   5.909 -15.952  1.00 93.01           C  
ATOM   2301  CE  LYS B 288      -8.148   5.539 -17.030  1.00 93.01           C  
ATOM   2302  NZ  LYS B 288      -8.746   4.191 -16.789  1.00 93.01           N  
ATOM   2303  N   GLU B 289      -6.460  10.419 -14.314  1.00 94.39           N  
ATOM   2304  CA  GLU B 289      -7.482  11.462 -14.299  1.00 94.39           C  
ATOM   2305  C   GLU B 289      -7.787  11.915 -12.874  1.00 94.39           C  
ATOM   2306  CB  GLU B 289      -8.762  10.970 -14.980  1.00 94.39           C  
ATOM   2307  O   GLU B 289      -7.424  11.237 -11.910  1.00 94.39           O  
ATOM   2308  CG  GLU B 289      -9.421   9.794 -14.275  1.00 94.39           C  
ATOM   2309  CD  GLU B 289     -10.629   9.248 -15.020  1.00 94.39           C  
ATOM   2310  OE1 GLU B 289     -11.335   8.372 -14.472  1.00 94.39           O  
ATOM   2311  OE2 GLU B 289     -10.871   9.701 -16.161  1.00 94.39           O  
ATOM   2312  N   SER B 290      -8.436  13.096 -12.796  1.00 93.91           N  
ATOM   2313  CA  SER B 290      -8.967  13.556 -11.517  1.00 93.91           C  
ATOM   2314  C   SER B 290     -10.356  12.983 -11.256  1.00 93.91           C  
ATOM   2315  CB  SER B 290      -9.022  15.084 -11.478  1.00 93.91           C  
ATOM   2316  O   SER B 290     -11.112  12.724 -12.194  1.00 93.91           O  
ATOM   2317  OG  SER B 290      -7.731  15.639 -11.664  1.00 93.91           O  
ATOM   2318  N   GLY B 291     -10.613  12.692  -9.995  1.00 93.83           N  
ATOM   2319  CA  GLY B 291     -11.909  12.145  -9.628  1.00 93.83           C  
ATOM   2320  C   GLY B 291     -12.343  12.529  -8.226  1.00 93.83           C  
ATOM   2321  O   GLY B 291     -11.779  13.446  -7.625  1.00 93.83           O  
ATOM   2322  N   VAL B 292     -13.514  11.958  -7.848  1.00 92.57           N  
ATOM   2323  CA  VAL B 292     -14.056  12.180  -6.511  1.00 92.57           C  
ATOM   2324  C   VAL B 292     -14.416  10.842  -5.870  1.00 92.57           C  
ATOM   2325  CB  VAL B 292     -15.294  13.104  -6.546  1.00 92.57           C  
ATOM   2326  O   VAL B 292     -14.985   9.966  -6.526  1.00 92.57           O  
ATOM   2327  CG1 VAL B 292     -15.798  13.387  -5.132  1.00 92.57           C  
ATOM   2328  CG2 VAL B 292     -14.965  14.409  -7.270  1.00 92.57           C  
ATOM   2329  N   PHE B 293     -13.912  10.669  -4.654  1.00 91.82           N  
ATOM   2330  CA  PHE B 293     -14.255   9.481  -3.881  1.00 91.82           C  
ATOM   2331  C   PHE B 293     -15.021   9.859  -2.619  1.00 91.82           C  
ATOM   2332  CB  PHE B 293     -12.993   8.694  -3.513  1.00 91.82           C  
ATOM   2333  O   PHE B 293     -14.455  10.451  -1.697  1.00 91.82           O  
ATOM   2334  CG  PHE B 293     -13.264   7.461  -2.695  1.00 91.82           C  
ATOM   2335  CD1 PHE B 293     -13.038   7.455  -1.324  1.00 91.82           C  
ATOM   2336  CD2 PHE B 293     -13.745   6.306  -3.298  1.00 91.82           C  
ATOM   2337  CE1 PHE B 293     -13.288   6.314  -0.565  1.00 91.82           C  
ATOM   2338  CE2 PHE B 293     -13.997   5.162  -2.546  1.00 91.82           C  
ATOM   2339  CZ  PHE B 293     -13.767   5.168  -1.179  1.00 91.82           C  
ATOM   2340  N   GLU B 294     -16.283   9.488  -2.528  1.00 89.77           N  
ATOM   2341  CA  GLU B 294     -17.156   9.806  -1.403  1.00 89.77           C  
ATOM   2342  C   GLU B 294     -17.074  11.287  -1.042  1.00 89.77           C  
ATOM   2343  CB  GLU B 294     -16.800   8.948  -0.186  1.00 89.77           C  
ATOM   2344  O   GLU B 294     -16.953  11.639   0.133  1.00 89.77           O  
ATOM   2345  CG  GLU B 294     -16.962   7.453  -0.420  1.00 89.77           C  
ATOM   2346  CD  GLU B 294     -18.414   7.017  -0.537  1.00 89.77           C  
ATOM   2347  OE1 GLU B 294     -18.679   5.938  -1.114  1.00 89.77           O  
ATOM   2348  OE2 GLU B 294     -19.293   7.761  -0.049  1.00 89.77           O  
ATOM   2349  N   GLY B 295     -16.957  12.147  -2.017  1.00 87.87           N  
ATOM   2350  CA  GLY B 295     -16.955  13.588  -1.822  1.00 87.87           C  
ATOM   2351  C   GLY B 295     -15.561  14.170  -1.682  1.00 87.87           C  
ATOM   2352  O   GLY B 295     -15.399  15.387  -1.573  1.00 87.87           O  
ATOM   2353  N   ILE B 296     -14.539  13.239  -1.722  1.00 90.77           N  
ATOM   2354  CA  ILE B 296     -13.161  13.686  -1.557  1.00 90.77           C  
ATOM   2355  C   ILE B 296     -12.456  13.699  -2.911  1.00 90.77           C  
ATOM   2356  CB  ILE B 296     -12.391  12.790  -0.560  1.00 90.77           C  
ATOM   2357  O   ILE B 296     -12.409  12.679  -3.603  1.00 90.77           O  
ATOM   2358  CG1 ILE B 296     -13.103  12.767   0.797  1.00 90.77           C  
ATOM   2359  CG2 ILE B 296     -10.943  13.266  -0.412  1.00 90.77           C  
ATOM   2360  CD1 ILE B 296     -12.583  11.700   1.751  1.00 90.77           C  
ATOM   2361  N   PRO B 297     -11.913  14.887  -3.270  1.00 92.89           N  
ATOM   2362  CA  PRO B 297     -11.186  14.939  -4.541  1.00 92.89           C  
ATOM   2363  C   PRO B 297      -9.953  14.038  -4.553  1.00 92.89           C  
ATOM   2364  CB  PRO B 297     -10.786  16.412  -4.659  1.00 92.89           C  
ATOM   2365  O   PRO B 297      -9.178  14.034  -3.594  1.00 92.89           O  
ATOM   2366  CG  PRO B 297     -10.782  16.921  -3.253  1.00 92.89           C  
ATOM   2367  CD  PRO B 297     -11.765  16.115  -2.452  1.00 92.89           C  
ATOM   2368  N   THR B 298      -9.777  13.330  -5.712  1.00 95.69           N  
ATOM   2369  CA  THR B 298      -8.662  12.393  -5.784  1.00 95.69           C  
ATOM   2370  C   THR B 298      -8.002  12.442  -7.159  1.00 95.69           C  
ATOM   2371  CB  THR B 298      -9.120  10.954  -5.482  1.00 95.69           C  
ATOM   2372  O   THR B 298      -8.608  12.905  -8.128  1.00 95.69           O  
ATOM   2373  CG2 THR B 298      -9.668  10.838  -4.064  1.00 95.69           C  
ATOM   2374  OG1 THR B 298     -10.146  10.582  -6.411  1.00 95.69           O  
ATOM   2375  N   TYR B 299      -6.754  12.086  -7.147  1.00 96.12           N  
ATOM   2376  CA  TYR B 299      -6.075  11.737  -8.390  1.00 96.12           C  
ATOM   2377  C   TYR B 299      -6.012  10.225  -8.570  1.00 96.12           C  
ATOM   2378  CB  TYR B 299      -4.661  12.325  -8.414  1.00 96.12           C  
ATOM   2379  O   TYR B 299      -5.575   9.504  -7.669  1.00 96.12           O  
ATOM   2380  CG  TYR B 299      -4.629  13.820  -8.619  1.00 96.12           C  
ATOM   2381  CD1 TYR B 299      -5.793  14.528  -8.909  1.00 96.12           C  
ATOM   2382  CD2 TYR B 299      -3.435  14.527  -8.525  1.00 96.12           C  
ATOM   2383  CE1 TYR B 299      -5.768  15.905  -9.101  1.00 96.12           C  
ATOM   2384  CE2 TYR B 299      -3.398  15.904  -8.715  1.00 96.12           C  
ATOM   2385  OH  TYR B 299      -4.538  17.947  -9.191  1.00 96.12           O  
ATOM   2386  CZ  TYR B 299      -4.568  16.584  -9.002  1.00 96.12           C  
ATOM   2387  N   ARG B 300      -6.413   9.819  -9.719  1.00 96.62           N  
ATOM   2388  CA  ARG B 300      -6.308   8.389  -9.987  1.00 96.62           C  
ATOM   2389  C   ARG B 300      -5.010   8.062 -10.717  1.00 96.62           C  
ATOM   2390  CB  ARG B 300      -7.506   7.906 -10.809  1.00 96.62           C  
ATOM   2391  O   ARG B 300      -4.722   8.633 -11.770  1.00 96.62           O  
ATOM   2392  CG  ARG B 300      -7.372   6.478 -11.313  1.00 96.62           C  
ATOM   2393  CD  ARG B 300      -8.726   5.867 -11.644  1.00 96.62           C  
ATOM   2394  NE  ARG B 300      -9.430   5.433 -10.440  1.00 96.62           N  
ATOM   2395  NH1 ARG B 300     -11.363   4.813 -11.543  1.00 96.62           N  
ATOM   2396  NH2 ARG B 300     -11.211   4.579  -9.268  1.00 96.62           N  
ATOM   2397  CZ  ARG B 300     -10.666   4.943 -10.420  1.00 96.62           C  
ATOM   2398  N   PHE B 301      -4.272   7.142 -10.128  1.00 96.02           N  
ATOM   2399  CA  PHE B 301      -3.050   6.637 -10.742  1.00 96.02           C  
ATOM   2400  C   PHE B 301      -3.215   5.180 -11.158  1.00 96.02           C  
ATOM   2401  CB  PHE B 301      -1.866   6.776  -9.780  1.00 96.02           C  
ATOM   2402  O   PHE B 301      -3.812   4.385 -10.429  1.00 96.02           O  
ATOM   2403  CG  PHE B 301      -1.480   8.203  -9.496  1.00 96.02           C  
ATOM   2404  CD1 PHE B 301      -0.463   8.819 -10.216  1.00 96.02           C  
ATOM   2405  CD2 PHE B 301      -2.133   8.928  -8.509  1.00 96.02           C  
ATOM   2406  CE1 PHE B 301      -0.103  10.139  -9.955  1.00 96.02           C  
ATOM   2407  CE2 PHE B 301      -1.779  10.248  -8.242  1.00 96.02           C  
ATOM   2408  CZ  PHE B 301      -0.764  10.851  -8.966  1.00 96.02           C  
ATOM   2409  N   VAL B 302      -2.699   4.831 -12.342  1.00 95.46           N  
ATOM   2410  CA  VAL B 302      -2.858   3.479 -12.869  1.00 95.46           C  
ATOM   2411  C   VAL B 302      -1.505   2.941 -13.328  1.00 95.46           C  
ATOM   2412  CB  VAL B 302      -3.871   3.440 -14.035  1.00 95.46           C  
ATOM   2413  O   VAL B 302      -0.580   3.713 -13.594  1.00 95.46           O  
ATOM   2414  CG1 VAL B 302      -5.268   3.822 -13.550  1.00 95.46           C  
ATOM   2415  CG2 VAL B 302      -3.421   4.366 -15.163  1.00 95.46           C  
ATOM   2416  N   ALA B 303      -1.426   1.633 -13.372  1.00 94.51           N  
ATOM   2417  CA  ALA B 303      -0.216   1.011 -13.906  1.00 94.51           C  
ATOM   2418  C   ALA B 303      -0.119   1.206 -15.416  1.00 94.51           C  
ATOM   2419  CB  ALA B 303      -0.186  -0.476 -13.562  1.00 94.51           C  
ATOM   2420  O   ALA B 303      -1.093   0.989 -16.140  1.00 94.51           O  
ATOM   2421  N   PRO B 304       1.013   1.670 -15.899  1.00 92.15           N  
ATOM   2422  CA  PRO B 304       1.170   1.780 -17.351  1.00 92.15           C  
ATOM   2423  C   PRO B 304       1.170   0.421 -18.048  1.00 92.15           C  
ATOM   2424  CB  PRO B 304       2.526   2.474 -17.508  1.00 92.15           C  
ATOM   2425  O   PRO B 304       1.497  -0.595 -17.429  1.00 92.15           O  
ATOM   2426  CG  PRO B 304       3.291   2.100 -16.279  1.00 92.15           C  
ATOM   2427  CD  PRO B 304       2.319   1.927 -15.147  1.00 92.15           C  
ATOM   2428  N   LYS B 305       0.877   0.408 -19.302  1.00 91.76           N  
ATOM   2429  CA  LYS B 305       0.845  -0.841 -20.056  1.00 91.76           C  
ATOM   2430  C   LYS B 305       2.233  -1.470 -20.139  1.00 91.76           C  
ATOM   2431  CB  LYS B 305       0.292  -0.605 -21.463  1.00 91.76           C  
ATOM   2432  O   LYS B 305       2.362  -2.673 -20.372  1.00 91.76           O  
ATOM   2433  CG  LYS B 305      -1.168  -0.179 -21.491  1.00 91.76           C  
ATOM   2434  CD  LYS B 305      -1.663   0.029 -22.917  1.00 91.76           C  
ATOM   2435  CE  LYS B 305      -3.111   0.497 -22.944  1.00 91.76           C  
ATOM   2436  NZ  LYS B 305      -3.598   0.712 -24.340  1.00 91.76           N  
ATOM   2437  N   THR B 306       3.255  -0.668 -19.832  1.00 91.23           N  
ATOM   2438  CA  THR B 306       4.638  -1.102 -19.995  1.00 91.23           C  
ATOM   2439  C   THR B 306       5.197  -1.633 -18.678  1.00 91.23           C  
ATOM   2440  CB  THR B 306       5.527   0.047 -20.507  1.00 91.23           C  
ATOM   2441  O   THR B 306       6.363  -2.027 -18.607  1.00 91.23           O  
ATOM   2442  CG2 THR B 306       5.156   0.435 -21.934  1.00 91.23           C  
ATOM   2443  OG1 THR B 306       5.361   1.187 -19.655  1.00 91.23           O  
ATOM   2444  N   LEU B 307       4.377  -1.645 -17.652  1.00 94.15           N  
ATOM   2445  CA  LEU B 307       4.859  -1.999 -16.321  1.00 94.15           C  
ATOM   2446  C   LEU B 307       5.609  -3.327 -16.350  1.00 94.15           C  
ATOM   2447  CB  LEU B 307       3.692  -2.080 -15.333  1.00 94.15           C  
ATOM   2448  O   LEU B 307       6.710  -3.434 -15.806  1.00 94.15           O  
ATOM   2449  CG  LEU B 307       4.059  -2.348 -13.872  1.00 94.15           C  
ATOM   2450  CD1 LEU B 307       4.912  -1.210 -13.322  1.00 94.15           C  
ATOM   2451  CD2 LEU B 307       2.801  -2.536 -13.031  1.00 94.15           C  
ATOM   2452  N   PHE B 308       5.047  -4.302 -17.108  1.00 95.91           N  
ATOM   2453  CA  PHE B 308       5.663  -5.623 -17.134  1.00 95.91           C  
ATOM   2454  C   PHE B 308       6.185  -5.950 -18.529  1.00 95.91           C  
ATOM   2455  CB  PHE B 308       4.663  -6.693 -16.684  1.00 95.91           C  
ATOM   2456  O   PHE B 308       6.406  -7.117 -18.857  1.00 95.91           O  
ATOM   2457  CG  PHE B 308       4.253  -6.572 -15.241  1.00 95.91           C  
ATOM   2458  CD1 PHE B 308       5.198  -6.658 -14.227  1.00 95.91           C  
ATOM   2459  CD2 PHE B 308       2.922  -6.372 -14.900  1.00 95.91           C  
ATOM   2460  CE1 PHE B 308       4.822  -6.546 -12.890  1.00 95.91           C  
ATOM   2461  CE2 PHE B 308       2.538  -6.259 -13.567  1.00 95.91           C  
ATOM   2462  CZ  PHE B 308       3.489  -6.348 -12.563  1.00 95.91           C  
ATOM   2463  N   ALA B 309       6.363  -4.948 -19.378  1.00 93.86           N  
ATOM   2464  CA  ALA B 309       6.879  -5.166 -20.727  1.00 93.86           C  
ATOM   2465  C   ALA B 309       8.340  -5.606 -20.691  1.00 93.86           C  
ATOM   2466  CB  ALA B 309       6.728  -3.900 -21.566  1.00 93.86           C  
ATOM   2467  O   ALA B 309       9.097  -5.197 -19.808  1.00 93.86           O  
ATOM   2468  N   ASN B 310       8.701  -6.450 -21.585  1.00 90.98           N  
ATOM   2469  CA  ASN B 310      10.107  -6.836 -21.650  1.00 90.98           C  
ATOM   2470  C   ASN B 310      10.966  -5.727 -22.252  1.00 90.98           C  
ATOM   2471  CB  ASN B 310      10.273  -8.130 -22.450  1.00 90.98           C  
ATOM   2472  O   ASN B 310      10.444  -4.698 -22.684  1.00 90.98           O  
ATOM   2473  CG  ASN B 310       9.908  -7.963 -23.912  1.00 90.98           C  
ATOM   2474  ND2 ASN B 310       9.782  -9.077 -24.623  1.00 90.98           N  
ATOM   2475  OD1 ASN B 310       9.743  -6.841 -24.399  1.00 90.98           O  
ATOM   2476  N   GLY B 311      12.223  -5.898 -22.292  1.00 86.96           N  
ATOM   2477  CA  GLY B 311      13.174  -4.874 -22.693  1.00 86.96           C  
ATOM   2478  C   GLY B 311      13.102  -4.538 -24.171  1.00 86.96           C  
ATOM   2479  O   GLY B 311      13.436  -3.423 -24.576  1.00 86.96           O  
ATOM   2480  N   SER B 312      12.630  -5.436 -25.014  1.00 85.31           N  
ATOM   2481  CA  SER B 312      12.522  -5.182 -26.447  1.00 85.31           C  
ATOM   2482  C   SER B 312      11.404  -4.189 -26.749  1.00 85.31           C  
ATOM   2483  CB  SER B 312      12.275  -6.487 -27.205  1.00 85.31           C  
ATOM   2484  O   SER B 312      11.523  -3.373 -27.666  1.00 85.31           O  
ATOM   2485  OG  SER B 312      11.143  -7.164 -26.686  1.00 85.31           O  
ATOM   2486  N   ILE B 313      10.395  -4.219 -25.897  1.00 86.76           N  
ATOM   2487  CA  ILE B 313       9.250  -3.334 -26.084  1.00 86.76           C  
ATOM   2488  C   ILE B 313       9.454  -2.050 -25.283  1.00 86.76           C  
ATOM   2489  CB  ILE B 313       7.930  -4.022 -25.668  1.00 86.76           C  
ATOM   2490  O   ILE B 313       9.158  -0.956 -25.768  1.00 86.76           O  
ATOM   2491  CG1 ILE B 313       7.668  -5.251 -26.545  1.00 86.76           C  
ATOM   2492  CG2 ILE B 313       6.761  -3.036 -25.743  1.00 86.76           C  
ATOM   2493  CD1 ILE B 313       7.407  -4.923 -28.009  1.00 86.76           C  
ATOM   2494  N   TYR B 314       9.959  -2.186 -24.102  1.00 88.37           N  
ATOM   2495  CA  TYR B 314      10.235  -1.056 -23.222  1.00 88.37           C  
ATOM   2496  C   TYR B 314      11.631  -1.163 -22.619  1.00 88.37           C  
ATOM   2497  CB  TYR B 314       9.189  -0.976 -22.106  1.00 88.37           C  
ATOM   2498  O   TYR B 314      11.813  -1.777 -21.565  1.00 88.37           O  
ATOM   2499  CG  TYR B 314       9.291   0.275 -21.267  1.00 88.37           C  
ATOM   2500  CD1 TYR B 314       9.579   0.203 -19.906  1.00 88.37           C  
ATOM   2501  CD2 TYR B 314       9.099   1.531 -21.833  1.00 88.37           C  
ATOM   2502  CE1 TYR B 314       9.673   1.353 -19.129  1.00 88.37           C  
ATOM   2503  CE2 TYR B 314       9.190   2.687 -21.066  1.00 88.37           C  
ATOM   2504  OH  TYR B 314       9.568   3.730 -18.952  1.00 88.37           O  
ATOM   2505  CZ  TYR B 314       9.477   2.589 -19.717  1.00 88.37           C  
ATOM   2506  N   PRO B 315      12.601  -0.541 -23.228  1.00 87.37           N  
ATOM   2507  CA  PRO B 315      14.037  -0.678 -22.973  1.00 87.37           C  
ATOM   2508  C   PRO B 315      14.398  -0.461 -21.505  1.00 87.37           C  
ATOM   2509  CB  PRO B 315      14.657   0.410 -23.854  1.00 87.37           C  
ATOM   2510  O   PRO B 315      15.282  -1.140 -20.976  1.00 87.37           O  
ATOM   2511  CG  PRO B 315      13.740   0.518 -25.029  1.00 87.37           C  
ATOM   2512  CD  PRO B 315      12.327   0.344 -24.549  1.00 87.37           C  
ATOM   2513  N   PRO B 316      13.707   0.371 -20.783  1.00 86.25           N  
ATOM   2514  CA  PRO B 316      14.083   0.573 -19.382  1.00 86.25           C  
ATOM   2515  C   PRO B 316      13.880  -0.679 -18.530  1.00 86.25           C  
ATOM   2516  CB  PRO B 316      13.152   1.699 -18.926  1.00 86.25           C  
ATOM   2517  O   PRO B 316      14.450  -0.788 -17.441  1.00 86.25           O  
ATOM   2518  CG  PRO B 316      12.874   2.489 -20.164  1.00 86.25           C  
ATOM   2519  CD  PRO B 316      12.771   1.540 -21.323  1.00 86.25           C  
ATOM   2520  N   ASN B 317      13.138  -1.643 -19.044  1.00 92.25           N  
ATOM   2521  CA  ASN B 317      12.855  -2.878 -18.320  1.00 92.25           C  
ATOM   2522  C   ASN B 317      13.891  -3.956 -18.623  1.00 92.25           C  
ATOM   2523  CB  ASN B 317      11.449  -3.384 -18.651  1.00 92.25           C  
ATOM   2524  O   ASN B 317      13.838  -5.050 -18.058  1.00 92.25           O  
ATOM   2525  CG  ASN B 317      10.371  -2.680 -17.850  1.00 92.25           C  
ATOM   2526  ND2 ASN B 317       9.114  -2.968 -18.167  1.00 92.25           N  
ATOM   2527  OD1 ASN B 317      10.666  -1.884 -16.955  1.00 92.25           O  
ATOM   2528  N   GLU B 318      14.846  -3.682 -19.439  1.00 88.72           N  
ATOM   2529  CA  GLU B 318      15.823  -4.675 -19.876  1.00 88.72           C  
ATOM   2530  C   GLU B 318      16.567  -5.277 -18.688  1.00 88.72           C  
ATOM   2531  CB  GLU B 318      16.817  -4.055 -20.861  1.00 88.72           C  
ATOM   2532  O   GLU B 318      16.903  -6.463 -18.695  1.00 88.72           O  
ATOM   2533  CG  GLU B 318      17.840  -5.042 -21.406  1.00 88.72           C  
ATOM   2534  CD  GLU B 318      17.221  -6.134 -22.264  1.00 88.72           C  
ATOM   2535  OE1 GLU B 318      17.843  -7.209 -22.419  1.00 88.72           O  
ATOM   2536  OE2 GLU B 318      16.106  -5.912 -22.786  1.00 88.72           O  
ATOM   2537  N   GLY B 319      16.746  -4.477 -17.682  1.00 91.24           N  
ATOM   2538  CA  GLY B 319      17.478  -4.914 -16.504  1.00 91.24           C  
ATOM   2539  C   GLY B 319      16.755  -5.991 -15.717  1.00 91.24           C  
ATOM   2540  O   GLY B 319      17.379  -6.738 -14.959  1.00 91.24           O  
ATOM   2541  N   PHE B 320      15.476  -6.147 -15.891  1.00 93.18           N  
ATOM   2542  CA  PHE B 320      14.680  -7.139 -15.178  1.00 93.18           C  
ATOM   2543  C   PHE B 320      14.764  -8.496 -15.867  1.00 93.18           C  
ATOM   2544  CB  PHE B 320      13.219  -6.689 -15.080  1.00 93.18           C  
ATOM   2545  O   PHE B 320      14.281  -9.499 -15.335  1.00 93.18           O  
ATOM   2546  CG  PHE B 320      13.020  -5.448 -14.253  1.00 93.18           C  
ATOM   2547  CD1 PHE B 320      13.476  -5.389 -12.942  1.00 93.18           C  
ATOM   2548  CD2 PHE B 320      12.377  -4.339 -14.787  1.00 93.18           C  
ATOM   2549  CE1 PHE B 320      13.294  -4.242 -12.174  1.00 93.18           C  
ATOM   2550  CE2 PHE B 320      12.191  -3.189 -14.026  1.00 93.18           C  
ATOM   2551  CZ  PHE B 320      12.649  -3.142 -12.719  1.00 93.18           C  
ATOM   2552  N   CYS B 321      15.414  -8.591 -17.012  1.00 89.17           N  
ATOM   2553  CA  CYS B 321      15.522  -9.837 -17.764  1.00 89.17           C  
ATOM   2554  C   CYS B 321      16.636 -10.715 -17.206  1.00 89.17           C  
ATOM   2555  CB  CYS B 321      15.778  -9.550 -19.243  1.00 89.17           C  
ATOM   2556  O   CYS B 321      17.497 -10.238 -16.466  1.00 89.17           O  
ATOM   2557  SG  CYS B 321      14.443  -8.639 -20.049  1.00 89.17           S  
ATOM   2558  N   PRO B 322      16.591 -12.122 -17.478  1.00 88.39           N  
ATOM   2559  CA  PRO B 322      16.078 -12.691 -18.727  1.00 88.39           C  
ATOM   2560  C   PRO B 322      14.554 -12.652 -18.810  1.00 88.39           C  
ATOM   2561  CB  PRO B 322      16.586 -14.134 -18.692  1.00 88.39           C  
ATOM   2562  O   PRO B 322      13.871 -12.898 -17.813  1.00 88.39           O  
ATOM   2563  CG  PRO B 322      16.758 -14.444 -17.239  1.00 88.39           C  
ATOM   2564  CD  PRO B 322      17.075 -13.168 -16.514  1.00 88.39           C  
ATOM   2565  N   CYS B 323      14.030 -12.346 -20.056  1.00 89.94           N  
ATOM   2566  CA  CYS B 323      12.599 -12.175 -20.281  1.00 89.94           C  
ATOM   2567  C   CYS B 323      12.074 -13.209 -21.270  1.00 89.94           C  
ATOM   2568  CB  CYS B 323      12.301 -10.767 -20.795  1.00 89.94           C  
ATOM   2569  O   CYS B 323      12.821 -13.695 -22.121  1.00 89.94           O  
ATOM   2570  SG  CYS B 323      12.730  -9.459 -19.625  1.00 89.94           S  
ATOM   2571  N   LEU B 324      10.843 -13.623 -20.998  1.00 93.82           N  
ATOM   2572  CA  LEU B 324      10.097 -14.361 -22.012  1.00 93.82           C  
ATOM   2573  C   LEU B 324       9.258 -13.415 -22.864  1.00 93.82           C  
ATOM   2574  CB  LEU B 324       9.196 -15.411 -21.357  1.00 93.82           C  
ATOM   2575  O   LEU B 324       9.793 -12.495 -23.488  1.00 93.82           O  
ATOM   2576  CG  LEU B 324       9.905 -16.555 -20.631  1.00 93.82           C  
ATOM   2577  CD1 LEU B 324       8.888 -17.444 -19.922  1.00 93.82           C  
ATOM   2578  CD2 LEU B 324      10.745 -17.370 -21.609  1.00 93.82           C  
ATOM   2579  N   GLU B 325       7.922 -13.748 -22.985  1.00 95.18           N  
ATOM   2580  CA  GLU B 325       7.034 -12.857 -23.726  1.00 95.18           C  
ATOM   2581  C   GLU B 325       6.741 -11.586 -22.935  1.00 95.18           C  
ATOM   2582  CB  GLU B 325       5.726 -13.571 -24.077  1.00 95.18           C  
ATOM   2583  O   GLU B 325       6.756 -11.598 -21.702  1.00 95.18           O  
ATOM   2584  CG  GLU B 325       5.906 -14.762 -25.007  1.00 95.18           C  
ATOM   2585  CD  GLU B 325       6.395 -16.013 -24.293  1.00 95.18           C  
ATOM   2586  OE1 GLU B 325       6.595 -17.053 -24.959  1.00 95.18           O  
ATOM   2587  OE2 GLU B 325       6.577 -15.951 -23.056  1.00 95.18           O  
ATOM   2588  N   SER B 326       6.490 -10.533 -23.692  1.00 95.14           N  
ATOM   2589  CA  SER B 326       6.242  -9.251 -23.040  1.00 95.14           C  
ATOM   2590  C   SER B 326       4.961  -9.290 -22.215  1.00 95.14           C  
ATOM   2591  CB  SER B 326       6.158  -8.130 -24.076  1.00 95.14           C  
ATOM   2592  O   SER B 326       3.984  -9.932 -22.605  1.00 95.14           O  
ATOM   2593  OG  SER B 326       6.090  -6.864 -23.442  1.00 95.14           O  
ATOM   2594  N   GLY B 327       4.939  -8.587 -21.088  1.00 96.87           N  
ATOM   2595  CA  GLY B 327       3.755  -8.477 -20.251  1.00 96.87           C  
ATOM   2596  C   GLY B 327       3.824  -9.338 -19.004  1.00 96.87           C  
ATOM   2597  O   GLY B 327       2.910  -9.316 -18.177  1.00 96.87           O  
ATOM   2598  N   ILE B 328       4.931 -10.051 -18.830  1.00 97.25           N  
ATOM   2599  CA  ILE B 328       5.134 -10.868 -17.639  1.00 97.25           C  
ATOM   2600  C   ILE B 328       6.538 -10.634 -17.086  1.00 97.25           C  
ATOM   2601  CB  ILE B 328       4.919 -12.368 -17.939  1.00 97.25           C  
ATOM   2602  O   ILE B 328       7.476 -10.381 -17.845  1.00 97.25           O  
ATOM   2603  CG1 ILE B 328       5.858 -12.829 -19.059  1.00 97.25           C  
ATOM   2604  CG2 ILE B 328       3.456 -12.642 -18.303  1.00 97.25           C  
ATOM   2605  CD1 ILE B 328       5.799 -14.324 -19.341  1.00 97.25           C  
ATOM   2606  N   GLN B 329       6.663 -10.677 -15.800  1.00 94.93           N  
ATOM   2607  CA  GLN B 329       7.957 -10.452 -15.164  1.00 94.93           C  
ATOM   2608  C   GLN B 329       8.454 -11.715 -14.466  1.00 94.93           C  
ATOM   2609  CB  GLN B 329       7.870  -9.299 -14.164  1.00 94.93           C  
ATOM   2610  O   GLN B 329       7.769 -12.262 -13.599  1.00 94.93           O  
ATOM   2611  CG  GLN B 329       9.178  -9.015 -13.437  1.00 94.93           C  
ATOM   2612  CD  GLN B 329       9.175  -7.677 -12.723  1.00 94.93           C  
ATOM   2613  NE2 GLN B 329      10.235  -6.899 -12.916  1.00 94.93           N  
ATOM   2614  OE1 GLN B 329       8.227  -7.344 -12.004  1.00 94.93           O  
ATOM   2615  N   ASN B 330       9.635 -12.104 -14.808  1.00 93.86           N  
ATOM   2616  CA  ASN B 330      10.273 -13.253 -14.175  1.00 93.86           C  
ATOM   2617  C   ASN B 330      10.748 -12.923 -12.763  1.00 93.86           C  
ATOM   2618  CB  ASN B 330      11.443 -13.755 -15.025  1.00 93.86           C  
ATOM   2619  O   ASN B 330      11.672 -12.127 -12.584  1.00 93.86           O  
ATOM   2620  CG  ASN B 330      12.036 -15.047 -14.498  1.00 93.86           C  
ATOM   2621  ND2 ASN B 330      12.772 -15.751 -15.350  1.00 93.86           N  
ATOM   2622  OD1 ASN B 330      11.833 -15.409 -13.337  1.00 93.86           O  
ATOM   2623  N   VAL B 331      10.211 -13.577 -11.789  1.00 92.30           N  
ATOM   2624  CA  VAL B 331      10.555 -13.232 -10.414  1.00 92.30           C  
ATOM   2625  C   VAL B 331      11.320 -14.385  -9.768  1.00 92.30           C  
ATOM   2626  CB  VAL B 331       9.297 -12.895  -9.582  1.00 92.30           C  
ATOM   2627  O   VAL B 331      11.398 -14.477  -8.540  1.00 92.30           O  
ATOM   2628  CG1 VAL B 331       8.696 -11.563 -10.027  1.00 92.30           C  
ATOM   2629  CG2 VAL B 331       8.265 -14.016  -9.698  1.00 92.30           C  
ATOM   2630  N   SER B 332      11.864 -15.234 -10.534  1.00 87.48           N  
ATOM   2631  CA  SER B 332      12.575 -16.413 -10.049  1.00 87.48           C  
ATOM   2632  C   SER B 332      13.784 -16.021  -9.207  1.00 87.48           C  
ATOM   2633  CB  SER B 332      13.020 -17.290 -11.220  1.00 87.48           C  
ATOM   2634  O   SER B 332      14.120 -16.704  -8.238  1.00 87.48           O  
ATOM   2635  OG  SER B 332      13.759 -16.534 -12.163  1.00 87.48           O  
ATOM   2636  N   THR B 333      14.392 -14.936  -9.602  1.00 81.24           N  
ATOM   2637  CA  THR B 333      15.636 -14.523  -8.963  1.00 81.24           C  
ATOM   2638  C   THR B 333      15.387 -14.102  -7.517  1.00 81.24           C  
ATOM   2639  CB  THR B 333      16.301 -13.365  -9.730  1.00 81.24           C  
ATOM   2640  O   THR B 333      16.269 -14.232  -6.666  1.00 81.24           O  
ATOM   2641  CG2 THR B 333      16.814 -13.830 -11.089  1.00 81.24           C  
ATOM   2642  OG1 THR B 333      15.343 -12.317  -9.926  1.00 81.24           O  
ATOM   2643  N   CYS B 334      14.148 -13.663  -7.242  1.00 81.73           N  
ATOM   2644  CA  CYS B 334      13.901 -13.192  -5.883  1.00 81.73           C  
ATOM   2645  C   CYS B 334      12.949 -14.127  -5.147  1.00 81.73           C  
ATOM   2646  CB  CYS B 334      13.327 -11.776  -5.902  1.00 81.73           C  
ATOM   2647  O   CYS B 334      12.579 -13.867  -4.001  1.00 81.73           O  
ATOM   2648  SG  CYS B 334      11.717 -11.654  -6.714  1.00 81.73           S  
ATOM   2649  N   ARG B 335      12.593 -15.189  -5.785  1.00 80.64           N  
ATOM   2650  CA  ARG B 335      11.695 -16.159  -5.167  1.00 80.64           C  
ATOM   2651  C   ARG B 335      12.286 -17.564  -5.222  1.00 80.64           C  
ATOM   2652  CB  ARG B 335      10.327 -16.139  -5.852  1.00 80.64           C  
ATOM   2653  O   ARG B 335      11.639 -18.497  -5.701  1.00 80.64           O  
ATOM   2654  CG  ARG B 335       9.560 -14.841  -5.659  1.00 80.64           C  
ATOM   2655  CD  ARG B 335       9.052 -14.693  -4.231  1.00 80.64           C  
ATOM   2656  NE  ARG B 335       8.301 -13.454  -4.052  1.00 80.64           N  
ATOM   2657  NH1 ARG B 335       7.282 -14.113  -2.086  1.00 80.64           N  
ATOM   2658  NH2 ARG B 335       6.843 -12.045  -2.973  1.00 80.64           N  
ATOM   2659  CZ  ARG B 335       7.477 -13.207  -3.038  1.00 80.64           C  
ATOM   2660  N   PHE B 336      13.371 -17.745  -4.832  1.00 71.81           N  
ATOM   2661  CA  PHE B 336      14.090 -18.993  -4.605  1.00 71.81           C  
ATOM   2662  C   PHE B 336      14.263 -19.763  -5.908  1.00 71.81           C  
ATOM   2663  CB  PHE B 336      13.354 -19.859  -3.578  1.00 71.81           C  
ATOM   2664  O   PHE B 336      14.117 -20.987  -5.937  1.00 71.81           O  
ATOM   2665  CG  PHE B 336      13.119 -19.171  -2.260  1.00 71.81           C  
ATOM   2666  CD1 PHE B 336      14.138 -19.072  -1.321  1.00 71.81           C  
ATOM   2667  CD2 PHE B 336      11.879 -18.622  -1.961  1.00 71.81           C  
ATOM   2668  CE1 PHE B 336      13.924 -18.435  -0.100  1.00 71.81           C  
ATOM   2669  CE2 PHE B 336      11.657 -17.985  -0.743  1.00 71.81           C  
ATOM   2670  CZ  PHE B 336      12.681 -17.893   0.186  1.00 71.81           C  
ATOM   2671  N   SER B 337      14.301 -19.032  -7.025  1.00 76.69           N  
ATOM   2672  CA  SER B 337      14.653 -19.531  -8.351  1.00 76.69           C  
ATOM   2673  C   SER B 337      13.515 -20.346  -8.955  1.00 76.69           C  
ATOM   2674  CB  SER B 337      15.922 -20.382  -8.284  1.00 76.69           C  
ATOM   2675  O   SER B 337      13.713 -21.064  -9.938  1.00 76.69           O  
ATOM   2676  OG  SER B 337      17.031 -19.601  -7.873  1.00 76.69           O  
ATOM   2677  N   ALA B 338      12.374 -20.305  -8.208  1.00 81.11           N  
ATOM   2678  CA  ALA B 338      11.210 -20.943  -8.817  1.00 81.11           C  
ATOM   2679  C   ALA B 338      10.764 -20.191 -10.068  1.00 81.11           C  
ATOM   2680  CB  ALA B 338      10.063 -21.027  -7.814  1.00 81.11           C  
ATOM   2681  O   ALA B 338      10.727 -18.958 -10.079  1.00 81.11           O  
ATOM   2682  N   PRO B 339      10.543 -20.925 -11.169  1.00 93.13           N  
ATOM   2683  CA  PRO B 339      10.162 -20.259 -12.417  1.00 93.13           C  
ATOM   2684  C   PRO B 339       8.768 -19.639 -12.353  1.00 93.13           C  
ATOM   2685  CB  PRO B 339      10.210 -21.390 -13.448  1.00 93.13           C  
ATOM   2686  O   PRO B 339       7.875 -20.039 -13.105  1.00 93.13           O  
ATOM   2687  CG  PRO B 339       9.887 -22.627 -12.673  1.00 93.13           C  
ATOM   2688  CD  PRO B 339      10.393 -22.456 -11.270  1.00 93.13           C  
ATOM   2689  N   LEU B 340       8.678 -18.597 -11.526  1.00 94.36           N  
ATOM   2690  CA  LEU B 340       7.411 -17.901 -11.325  1.00 94.36           C  
ATOM   2691  C   LEU B 340       7.411 -16.555 -12.042  1.00 94.36           C  
ATOM   2692  CB  LEU B 340       7.143 -17.696  -9.832  1.00 94.36           C  
ATOM   2693  O   LEU B 340       8.450 -15.897 -12.138  1.00 94.36           O  
ATOM   2694  CG  LEU B 340       6.856 -18.958  -9.015  1.00 94.36           C  
ATOM   2695  CD1 LEU B 340       6.855 -18.635  -7.525  1.00 94.36           C  
ATOM   2696  CD2 LEU B 340       5.527 -19.576  -9.436  1.00 94.36           C  
ATOM   2697  N   PHE B 341       6.223 -16.226 -12.493  1.00 96.56           N  
ATOM   2698  CA  PHE B 341       6.094 -14.978 -13.236  1.00 96.56           C  
ATOM   2699  C   PHE B 341       4.961 -14.128 -12.673  1.00 96.56           C  
ATOM   2700  CB  PHE B 341       5.852 -15.258 -14.722  1.00 96.56           C  
ATOM   2701  O   PHE B 341       3.921 -14.656 -12.273  1.00 96.56           O  
ATOM   2702  CG  PHE B 341       7.060 -15.790 -15.444  1.00 96.56           C  
ATOM   2703  CD1 PHE B 341       7.836 -14.955 -16.239  1.00 96.56           C  
ATOM   2704  CD2 PHE B 341       7.421 -17.126 -15.328  1.00 96.56           C  
ATOM   2705  CE1 PHE B 341       8.955 -15.445 -16.908  1.00 96.56           C  
ATOM   2706  CE2 PHE B 341       8.538 -17.623 -15.994  1.00 96.56           C  
ATOM   2707  CZ  PHE B 341       9.303 -16.781 -16.784  1.00 96.56           C  
ATOM   2708  N   LEU B 342       5.198 -12.823 -12.617  1.00 96.39           N  
ATOM   2709  CA  LEU B 342       4.192 -11.863 -12.176  1.00 96.39           C  
ATOM   2710  C   LEU B 342       3.625 -11.087 -13.360  1.00 96.39           C  
ATOM   2711  CB  LEU B 342       4.789 -10.892 -11.154  1.00 96.39           C  
ATOM   2712  O   LEU B 342       4.361 -10.726 -14.281  1.00 96.39           O  
ATOM   2713  CG  LEU B 342       3.791 -10.104 -10.304  1.00 96.39           C  
ATOM   2714  CD1 LEU B 342       3.051 -11.038  -9.353  1.00 96.39           C  
ATOM   2715  CD2 LEU B 342       4.503  -8.999  -9.530  1.00 96.39           C  
ATOM   2716  N   SER B 343       2.317 -10.821 -13.421  1.00 97.60           N  
ATOM   2717  CA  SER B 343       1.648 -10.046 -14.461  1.00 97.60           C  
ATOM   2718  C   SER B 343       0.325  -9.476 -13.960  1.00 97.60           C  
ATOM   2719  CB  SER B 343       1.404 -10.908 -15.700  1.00 97.60           C  
ATOM   2720  O   SER B 343      -0.052  -9.690 -12.806  1.00 97.60           O  
ATOM   2721  OG  SER B 343       0.402 -11.878 -15.450  1.00 97.60           O  
ATOM   2722  N   HIS B 344      -0.278  -8.678 -14.849  1.00 97.44           N  
ATOM   2723  CA  HIS B 344      -1.674  -8.351 -14.585  1.00 97.44           C  
ATOM   2724  C   HIS B 344      -2.571  -9.571 -14.772  1.00 97.44           C  
ATOM   2725  CB  HIS B 344      -2.140  -7.213 -15.496  1.00 97.44           C  
ATOM   2726  O   HIS B 344      -2.224 -10.493 -15.513  1.00 97.44           O  
ATOM   2727  CG  HIS B 344      -1.570  -5.880 -15.129  1.00 97.44           C  
ATOM   2728  CD2 HIS B 344      -2.023  -4.920 -14.290  1.00 97.44           C  
ATOM   2729  ND1 HIS B 344      -0.387  -5.406 -15.655  1.00 97.44           N  
ATOM   2730  CE1 HIS B 344      -0.138  -4.209 -15.153  1.00 97.44           C  
ATOM   2731  NE2 HIS B 344      -1.115  -3.890 -14.322  1.00 97.44           N  
ATOM   2732  N   PRO B 345      -3.747  -9.577 -14.075  1.00 98.26           N  
ATOM   2733  CA  PRO B 345      -4.640 -10.735 -14.171  1.00 98.26           C  
ATOM   2734  C   PRO B 345      -5.016 -11.073 -15.612  1.00 98.26           C  
ATOM   2735  CB  PRO B 345      -5.872 -10.297 -13.374  1.00 98.26           C  
ATOM   2736  O   PRO B 345      -5.198 -10.171 -16.434  1.00 98.26           O  
ATOM   2737  CG  PRO B 345      -5.358  -9.282 -12.404  1.00 98.26           C  
ATOM   2738  CD  PRO B 345      -4.267  -8.494 -13.071  1.00 98.26           C  
ATOM   2739  N   HIS B 346      -5.106 -12.367 -15.892  1.00 98.54           N  
ATOM   2740  CA  HIS B 346      -5.505 -12.892 -17.193  1.00 98.54           C  
ATOM   2741  C   HIS B 346      -4.582 -12.387 -18.297  1.00 98.54           C  
ATOM   2742  CB  HIS B 346      -6.953 -12.511 -17.503  1.00 98.54           C  
ATOM   2743  O   HIS B 346      -4.995 -12.276 -19.454  1.00 98.54           O  
ATOM   2744  CG  HIS B 346      -7.955 -13.197 -16.630  1.00 98.54           C  
ATOM   2745  CD2 HIS B 346      -8.282 -13.004 -15.331  1.00 98.54           C  
ATOM   2746  ND1 HIS B 346      -8.756 -14.223 -17.081  1.00 98.54           N  
ATOM   2747  CE1 HIS B 346      -9.535 -14.632 -16.094  1.00 98.54           C  
ATOM   2748  NE2 HIS B 346      -9.267 -13.908 -15.021  1.00 98.54           N  
ATOM   2749  N   PHE B 347      -3.396 -11.937 -17.881  1.00 98.50           N  
ATOM   2750  CA  PHE B 347      -2.345 -11.466 -18.775  1.00 98.50           C  
ATOM   2751  C   PHE B 347      -2.784 -10.204 -19.508  1.00 98.50           C  
ATOM   2752  CB  PHE B 347      -1.968 -12.555 -19.784  1.00 98.50           C  
ATOM   2753  O   PHE B 347      -2.503 -10.041 -20.697  1.00 98.50           O  
ATOM   2754  CG  PHE B 347      -1.368 -13.784 -19.156  1.00 98.50           C  
ATOM   2755  CD1 PHE B 347      -0.256 -13.686 -18.329  1.00 98.50           C  
ATOM   2756  CD2 PHE B 347      -1.917 -15.038 -19.392  1.00 98.50           C  
ATOM   2757  CE1 PHE B 347       0.302 -14.822 -17.746  1.00 98.50           C  
ATOM   2758  CE2 PHE B 347      -1.365 -16.177 -18.813  1.00 98.50           C  
ATOM   2759  CZ  PHE B 347      -0.255 -16.067 -17.992  1.00 98.50           C  
ATOM   2760  N   LEU B 348      -3.513  -9.376 -18.791  1.00 97.52           N  
ATOM   2761  CA  LEU B 348      -3.921  -8.091 -19.348  1.00 97.52           C  
ATOM   2762  C   LEU B 348      -2.707  -7.282 -19.793  1.00 97.52           C  
ATOM   2763  CB  LEU B 348      -4.732  -7.295 -18.323  1.00 97.52           C  
ATOM   2764  O   LEU B 348      -1.717  -7.188 -19.064  1.00 97.52           O  
ATOM   2765  CG  LEU B 348      -5.209  -5.910 -18.763  1.00 97.52           C  
ATOM   2766  CD1 LEU B 348      -6.278  -6.037 -19.843  1.00 97.52           C  
ATOM   2767  CD2 LEU B 348      -5.738  -5.122 -17.569  1.00 97.52           C  
ATOM   2768  N   ASN B 349      -2.689  -6.721 -20.941  1.00 93.60           N  
ATOM   2769  CA  ASN B 349      -1.656  -5.875 -21.531  1.00 93.60           C  
ATOM   2770  C   ASN B 349      -0.404  -6.677 -21.876  1.00 93.60           C  
ATOM   2771  CB  ASN B 349      -1.305  -4.721 -20.589  1.00 93.60           C  
ATOM   2772  O   ASN B 349       0.666  -6.104 -22.087  1.00 93.60           O  
ATOM   2773  CG  ASN B 349      -2.450  -3.743 -20.413  1.00 93.60           C  
ATOM   2774  ND2 ASN B 349      -2.523  -3.121 -19.242  1.00 93.60           N  
ATOM   2775  OD1 ASN B 349      -3.262  -3.548 -21.321  1.00 93.60           O  
ATOM   2776  N   ALA B 350      -0.474  -8.042 -21.834  1.00 96.87           N  
ATOM   2777  CA  ALA B 350       0.652  -8.897 -22.201  1.00 96.87           C  
ATOM   2778  C   ALA B 350       0.544  -9.355 -23.652  1.00 96.87           C  
ATOM   2779  CB  ALA B 350       0.729 -10.104 -21.269  1.00 96.87           C  
ATOM   2780  O   ALA B 350      -0.474  -9.123 -24.308  1.00 96.87           O  
ATOM   2781  N   ASP B 351       1.630  -9.877 -24.154  1.00 95.40           N  
ATOM   2782  CA  ASP B 351       1.568 -10.497 -25.474  1.00 95.40           C  
ATOM   2783  C   ASP B 351       0.422 -11.503 -25.555  1.00 95.40           C  
ATOM   2784  CB  ASP B 351       2.894 -11.182 -25.809  1.00 95.40           C  
ATOM   2785  O   ASP B 351       0.297 -12.379 -24.696  1.00 95.40           O  
ATOM   2786  CG  ASP B 351       3.032 -11.518 -27.283  1.00 95.40           C  
ATOM   2787  OD1 ASP B 351       2.024 -11.889 -27.922  1.00 95.40           O  
ATOM   2788  OD2 ASP B 351       4.161 -11.414 -27.811  1.00 95.40           O  
ATOM   2789  N   PRO B 352      -0.411 -11.369 -26.545  1.00 95.17           N  
ATOM   2790  CA  PRO B 352      -1.611 -12.203 -26.648  1.00 95.17           C  
ATOM   2791  C   PRO B 352      -1.290 -13.695 -26.695  1.00 95.17           C  
ATOM   2792  CB  PRO B 352      -2.251 -11.740 -27.959  1.00 95.17           C  
ATOM   2793  O   PRO B 352      -2.137 -14.523 -26.350  1.00 95.17           O  
ATOM   2794  CG  PRO B 352      -1.699 -10.370 -28.191  1.00 95.17           C  
ATOM   2795  CD  PRO B 352      -0.355 -10.279 -27.528  1.00 95.17           C  
ATOM   2796  N   VAL B 353      -0.088 -14.056 -27.062  1.00 95.53           N  
ATOM   2797  CA  VAL B 353       0.308 -15.456 -27.176  1.00 95.53           C  
ATOM   2798  C   VAL B 353       0.189 -16.139 -25.816  1.00 95.53           C  
ATOM   2799  CB  VAL B 353       1.748 -15.596 -27.719  1.00 95.53           C  
ATOM   2800  O   VAL B 353      -0.121 -17.330 -25.738  1.00 95.53           O  
ATOM   2801  CG1 VAL B 353       2.230 -17.041 -27.604  1.00 95.53           C  
ATOM   2802  CG2 VAL B 353       1.820 -15.120 -29.169  1.00 95.53           C  
ATOM   2803  N   LEU B 354       0.314 -15.385 -24.782  1.00 97.87           N  
ATOM   2804  CA  LEU B 354       0.250 -15.939 -23.434  1.00 97.87           C  
ATOM   2805  C   LEU B 354      -1.176 -16.346 -23.081  1.00 97.87           C  
ATOM   2806  CB  LEU B 354       0.772 -14.925 -22.413  1.00 97.87           C  
ATOM   2807  O   LEU B 354      -1.417 -17.482 -22.665  1.00 97.87           O  
ATOM   2808  CG  LEU B 354       2.272 -14.630 -22.455  1.00 97.87           C  
ATOM   2809  CD1 LEU B 354       2.595 -13.405 -21.606  1.00 97.87           C  
ATOM   2810  CD2 LEU B 354       3.069 -15.841 -21.981  1.00 97.87           C  
ATOM   2811  N   ALA B 355      -2.117 -15.454 -23.339  1.00 97.58           N  
ATOM   2812  CA  ALA B 355      -3.517 -15.732 -23.031  1.00 97.58           C  
ATOM   2813  C   ALA B 355      -4.085 -16.793 -23.969  1.00 97.58           C  
ATOM   2814  CB  ALA B 355      -4.345 -14.452 -23.116  1.00 97.58           C  
ATOM   2815  O   ALA B 355      -4.926 -17.600 -23.566  1.00 97.58           O  
ATOM   2816  N   GLU B 356      -3.587 -16.816 -25.231  1.00 96.70           N  
ATOM   2817  CA  GLU B 356      -4.084 -17.748 -26.238  1.00 96.70           C  
ATOM   2818  C   GLU B 356      -3.584 -19.165 -25.974  1.00 96.70           C  
ATOM   2819  CB  GLU B 356      -3.667 -17.296 -27.641  1.00 96.70           C  
ATOM   2820  O   GLU B 356      -4.187 -20.138 -26.434  1.00 96.70           O  
ATOM   2821  CG  GLU B 356      -4.391 -16.048 -28.125  1.00 96.70           C  
ATOM   2822  CD  GLU B 356      -3.807 -15.475 -29.406  1.00 96.70           C  
ATOM   2823  OE1 GLU B 356      -4.232 -14.376 -29.829  1.00 96.70           O  
ATOM   2824  OE2 GLU B 356      -2.917 -16.131 -29.993  1.00 96.70           O  
ATOM   2825  N   ALA B 357      -2.501 -19.261 -25.164  1.00 97.77           N  
ATOM   2826  CA  ALA B 357      -1.901 -20.562 -24.882  1.00 97.77           C  
ATOM   2827  C   ALA B 357      -2.702 -21.318 -23.826  1.00 97.77           C  
ATOM   2828  CB  ALA B 357      -0.453 -20.393 -24.427  1.00 97.77           C  
ATOM   2829  O   ALA B 357      -2.496 -22.517 -23.621  1.00 97.77           O  
ATOM   2830  N   VAL B 358      -3.696 -20.670 -23.198  1.00 98.39           N  
ATOM   2831  CA  VAL B 358      -4.515 -21.263 -22.146  1.00 98.39           C  
ATOM   2832  C   VAL B 358      -5.986 -20.931 -22.387  1.00 98.39           C  
ATOM   2833  CB  VAL B 358      -4.081 -20.776 -20.746  1.00 98.39           C  
ATOM   2834  O   VAL B 358      -6.344 -19.765 -22.565  1.00 98.39           O  
ATOM   2835  CG1 VAL B 358      -4.901 -21.464 -19.656  1.00 98.39           C  
ATOM   2836  CG2 VAL B 358      -2.589 -21.025 -20.533  1.00 98.39           C  
ATOM   2837  N   THR B 359      -6.785 -21.964 -22.403  1.00 98.21           N  
ATOM   2838  CA  THR B 359      -8.217 -21.737 -22.566  1.00 98.21           C  
ATOM   2839  C   THR B 359      -8.861 -21.368 -21.233  1.00 98.21           C  
ATOM   2840  CB  THR B 359      -8.916 -22.978 -23.151  1.00 98.21           C  
ATOM   2841  O   THR B 359      -8.572 -21.985 -20.206  1.00 98.21           O  
ATOM   2842  CG2 THR B 359     -10.388 -22.697 -23.436  1.00 98.21           C  
ATOM   2843  OG1 THR B 359      -8.268 -23.354 -24.372  1.00 98.21           O  
ATOM   2844  N   GLY B 360      -9.684 -20.304 -21.198  1.00 98.04           N  
ATOM   2845  CA  GLY B 360     -10.421 -19.933 -20.000  1.00 98.04           C  
ATOM   2846  C   GLY B 360     -10.037 -18.568 -19.461  1.00 98.04           C  
ATOM   2847  O   GLY B 360     -10.611 -18.100 -18.476  1.00 98.04           O  
ATOM   2848  N   LEU B 361      -9.107 -17.871 -20.123  1.00 98.24           N  
ATOM   2849  CA  LEU B 361      -8.668 -16.558 -19.665  1.00 98.24           C  
ATOM   2850  C   LEU B 361      -9.416 -15.449 -20.398  1.00 98.24           C  
ATOM   2851  CB  LEU B 361      -7.160 -16.395 -19.872  1.00 98.24           C  
ATOM   2852  O   LEU B 361      -9.628 -15.533 -21.610  1.00 98.24           O  
ATOM   2853  CG  LEU B 361      -6.266 -17.437 -19.198  1.00 98.24           C  
ATOM   2854  CD1 LEU B 361      -4.800 -17.161 -19.513  1.00 98.24           C  
ATOM   2855  CD2 LEU B 361      -6.502 -17.449 -17.692  1.00 98.24           C  
ATOM   2856  N   HIS B 362      -9.846 -14.450 -19.651  1.00 97.05           N  
ATOM   2857  CA  HIS B 362     -10.601 -13.337 -20.217  1.00 97.05           C  
ATOM   2858  C   HIS B 362     -10.122 -12.004 -19.654  1.00 97.05           C  
ATOM   2859  CB  HIS B 362     -12.097 -13.514 -19.948  1.00 97.05           C  
ATOM   2860  O   HIS B 362     -10.726 -11.464 -18.724  1.00 97.05           O  
ATOM   2861  CG  HIS B 362     -12.629 -14.847 -20.367  1.00 97.05           C  
ATOM   2862  CD2 HIS B 362     -13.205 -15.251 -21.524  1.00 97.05           C  
ATOM   2863  ND1 HIS B 362     -12.601 -15.952 -19.543  1.00 97.05           N  
ATOM   2864  CE1 HIS B 362     -13.139 -16.980 -20.178  1.00 97.05           C  
ATOM   2865  NE2 HIS B 362     -13.513 -16.581 -21.382  1.00 97.05           N  
ATOM   2866  N   PRO B 363      -9.056 -11.436 -20.277  1.00 96.44           N  
ATOM   2867  CA  PRO B 363      -8.552 -10.153 -19.783  1.00 96.44           C  
ATOM   2868  C   PRO B 363      -9.564  -9.021 -19.942  1.00 96.44           C  
ATOM   2869  CB  PRO B 363      -7.314  -9.904 -20.649  1.00 96.44           C  
ATOM   2870  O   PRO B 363     -10.219  -8.914 -20.981  1.00 96.44           O  
ATOM   2871  CG  PRO B 363      -7.558 -10.686 -21.899  1.00 96.44           C  
ATOM   2872  CD  PRO B 363      -8.418 -11.869 -21.560  1.00 96.44           C  
ATOM   2873  N   ASN B 364      -9.758  -8.300 -18.888  1.00 95.07           N  
ATOM   2874  CA  ASN B 364     -10.685  -7.174 -18.850  1.00 95.07           C  
ATOM   2875  C   ASN B 364     -10.065  -5.960 -18.163  1.00 95.07           C  
ATOM   2876  CB  ASN B 364     -11.986  -7.573 -18.151  1.00 95.07           C  
ATOM   2877  O   ASN B 364      -9.601  -6.056 -17.025  1.00 95.07           O  
ATOM   2878  CG  ASN B 364     -13.013  -6.457 -18.148  1.00 95.07           C  
ATOM   2879  ND2 ASN B 364     -14.283  -6.820 -18.281  1.00 95.07           N  
ATOM   2880  OD1 ASN B 364     -12.668  -5.279 -18.027  1.00 95.07           O  
ATOM   2881  N   GLN B 365     -10.106  -4.848 -18.830  1.00 92.64           N  
ATOM   2882  CA  GLN B 365      -9.462  -3.641 -18.323  1.00 92.64           C  
ATOM   2883  C   GLN B 365     -10.097  -3.189 -17.011  1.00 92.64           C  
ATOM   2884  CB  GLN B 365      -9.537  -2.517 -19.357  1.00 92.64           C  
ATOM   2885  O   GLN B 365      -9.392  -2.847 -16.059  1.00 92.64           O  
ATOM   2886  CG  GLN B 365      -8.729  -1.281 -18.981  1.00 92.64           C  
ATOM   2887  CD  GLN B 365      -7.232  -1.523 -19.025  1.00 92.64           C  
ATOM   2888  NE2 GLN B 365      -6.506  -0.916 -18.092  1.00 92.64           N  
ATOM   2889  OE1 GLN B 365      -6.732  -2.250 -19.889  1.00 92.64           O  
ATOM   2890  N   GLU B 366     -11.354  -3.173 -16.864  1.00 90.37           N  
ATOM   2891  CA  GLU B 366     -12.080  -2.693 -15.692  1.00 90.37           C  
ATOM   2892  C   GLU B 366     -11.889  -3.630 -14.503  1.00 90.37           C  
ATOM   2893  CB  GLU B 366     -13.570  -2.540 -16.008  1.00 90.37           C  
ATOM   2894  O   GLU B 366     -11.646  -3.177 -13.382  1.00 90.37           O  
ATOM   2895  CG  GLU B 366     -14.332  -1.703 -14.991  1.00 90.37           C  
ATOM   2896  CD  GLU B 366     -15.792  -1.494 -15.358  1.00 90.37           C  
ATOM   2897  OE1 GLU B 366     -16.543  -0.902 -14.549  1.00 90.37           O  
ATOM   2898  OE2 GLU B 366     -16.189  -1.927 -16.462  1.00 90.37           O  
ATOM   2899  N   ALA B 367     -11.844  -4.881 -14.812  1.00 93.53           N  
ATOM   2900  CA  ALA B 367     -11.814  -5.873 -13.740  1.00 93.53           C  
ATOM   2901  C   ALA B 367     -10.380  -6.192 -13.329  1.00 93.53           C  
ATOM   2902  CB  ALA B 367     -12.536  -7.147 -14.174  1.00 93.53           C  
ATOM   2903  O   ALA B 367     -10.125  -6.567 -12.182  1.00 93.53           O  
ATOM   2904  N   HIS B 368      -9.441  -5.886 -14.198  1.00 94.94           N  
ATOM   2905  CA  HIS B 368      -8.131  -6.480 -13.961  1.00 94.94           C  
ATOM   2906  C   HIS B 368      -7.046  -5.411 -13.885  1.00 94.94           C  
ATOM   2907  CB  HIS B 368      -7.795  -7.492 -15.058  1.00 94.94           C  
ATOM   2908  O   HIS B 368      -5.868  -5.728 -13.708  1.00 94.94           O  
ATOM   2909  CG  HIS B 368      -8.729  -8.659 -15.104  1.00 94.94           C  
ATOM   2910  CD2 HIS B 368      -9.342  -9.347 -14.112  1.00 94.94           C  
ATOM   2911  ND1 HIS B 368      -9.125  -9.250 -16.285  1.00 94.94           N  
ATOM   2912  CE1 HIS B 368      -9.944 -10.252 -16.016  1.00 94.94           C  
ATOM   2913  NE2 HIS B 368     -10.093 -10.332 -14.704  1.00 94.94           N  
ATOM   2914  N   SER B 369      -7.456  -4.163 -13.875  1.00 92.69           N  
ATOM   2915  CA  SER B 369      -6.467  -3.090 -13.855  1.00 92.69           C  
ATOM   2916  C   SER B 369      -6.091  -2.711 -12.426  1.00 92.69           C  
ATOM   2917  CB  SER B 369      -6.995  -1.860 -14.595  1.00 92.69           C  
ATOM   2918  O   SER B 369      -6.916  -2.807 -11.516  1.00 92.69           O  
ATOM   2919  OG  SER B 369      -8.215  -1.416 -14.026  1.00 92.69           O  
ATOM   2920  N   LEU B 370      -4.842  -2.303 -12.207  1.00 92.00           N  
ATOM   2921  CA  LEU B 370      -4.298  -1.790 -10.954  1.00 92.00           C  
ATOM   2922  C   LEU B 370      -4.439  -0.273 -10.881  1.00 92.00           C  
ATOM   2923  CB  LEU B 370      -2.827  -2.185 -10.806  1.00 92.00           C  
ATOM   2924  O   LEU B 370      -4.057   0.435 -11.815  1.00 92.00           O  
ATOM   2925  CG  LEU B 370      -2.136  -1.755  -9.511  1.00 92.00           C  
ATOM   2926  CD1 LEU B 370      -0.919  -2.635  -9.242  1.00 92.00           C  
ATOM   2927  CD2 LEU B 370      -1.735  -0.286  -9.581  1.00 92.00           C  
ATOM   2928  N   PHE B 371      -5.062   0.208  -9.775  1.00 94.81           N  
ATOM   2929  CA  PHE B 371      -5.160   1.658  -9.657  1.00 94.81           C  
ATOM   2930  C   PHE B 371      -5.062   2.090  -8.199  1.00 94.81           C  
ATOM   2931  CB  PHE B 371      -6.473   2.160 -10.267  1.00 94.81           C  
ATOM   2932  O   PHE B 371      -5.368   1.312  -7.293  1.00 94.81           O  
ATOM   2933  CG  PHE B 371      -7.689   1.830  -9.445  1.00 94.81           C  
ATOM   2934  CD1 PHE B 371      -8.438   0.690  -9.713  1.00 94.81           C  
ATOM   2935  CD2 PHE B 371      -8.085   2.659  -8.404  1.00 94.81           C  
ATOM   2936  CE1 PHE B 371      -9.564   0.382  -8.953  1.00 94.81           C  
ATOM   2937  CE2 PHE B 371      -9.209   2.358  -7.641  1.00 94.81           C  
ATOM   2938  CZ  PHE B 371      -9.948   1.219  -7.918  1.00 94.81           C  
ATOM   2939  N   LEU B 372      -4.708   3.361  -8.017  1.00 95.96           N  
ATOM   2940  CA  LEU B 372      -4.678   4.020  -6.715  1.00 95.96           C  
ATOM   2941  C   LEU B 372      -5.303   5.409  -6.795  1.00 95.96           C  
ATOM   2942  CB  LEU B 372      -3.240   4.122  -6.200  1.00 95.96           C  
ATOM   2943  O   LEU B 372      -4.871   6.243  -7.594  1.00 95.96           O  
ATOM   2944  CG  LEU B 372      -2.612   2.828  -5.681  1.00 95.96           C  
ATOM   2945  CD1 LEU B 372      -1.819   2.143  -6.789  1.00 95.96           C  
ATOM   2946  CD2 LEU B 372      -1.722   3.111  -4.476  1.00 95.96           C  
ATOM   2947  N   ASP B 373      -6.346   5.674  -6.002  1.00 96.59           N  
ATOM   2948  CA  ASP B 373      -6.904   7.014  -5.852  1.00 96.59           C  
ATOM   2949  C   ASP B 373      -6.321   7.718  -4.630  1.00 96.59           C  
ATOM   2950  CB  ASP B 373      -8.430   6.951  -5.745  1.00 96.59           C  
ATOM   2951  O   ASP B 373      -6.558   7.301  -3.494  1.00 96.59           O  
ATOM   2952  CG  ASP B 373      -9.096   6.488  -7.029  1.00 96.59           C  
ATOM   2953  OD1 ASP B 373      -8.482   6.605  -8.111  1.00 96.59           O  
ATOM   2954  OD2 ASP B 373     -10.246   6.005  -6.958  1.00 96.59           O  
ATOM   2955  N   ILE B 374      -5.692   8.770  -4.905  1.00 94.27           N  
ATOM   2956  CA  ILE B 374      -4.972   9.434  -3.825  1.00 94.27           C  
ATOM   2957  C   ILE B 374      -5.494  10.859  -3.655  1.00 94.27           C  
ATOM   2958  CB  ILE B 374      -3.449   9.448  -4.086  1.00 94.27           C  
ATOM   2959  O   ILE B 374      -5.755  11.552  -4.641  1.00 94.27           O  
ATOM   2960  CG1 ILE B 374      -2.917   8.017  -4.221  1.00 94.27           C  
ATOM   2961  CG2 ILE B 374      -2.717  10.202  -2.971  1.00 94.27           C  
ATOM   2962  CD1 ILE B 374      -1.432   7.937  -4.550  1.00 94.27           C  
ATOM   2963  N   HIS B 375      -5.681  11.251  -2.397  1.00 92.09           N  
ATOM   2964  CA  HIS B 375      -5.953  12.661  -2.141  1.00 92.09           C  
ATOM   2965  C   HIS B 375      -4.702  13.509  -2.343  1.00 92.09           C  
ATOM   2966  CB  HIS B 375      -6.494  12.853  -0.723  1.00 92.09           C  
ATOM   2967  O   HIS B 375      -3.753  13.420  -1.561  1.00 92.09           O  
ATOM   2968  CG  HIS B 375      -6.956  14.247  -0.441  1.00 92.09           C  
ATOM   2969  CD2 HIS B 375      -7.761  15.077  -1.146  1.00 92.09           C  
ATOM   2970  ND1 HIS B 375      -6.581  14.941   0.689  1.00 92.09           N  
ATOM   2971  CE1 HIS B 375      -7.138  16.140   0.667  1.00 92.09           C  
ATOM   2972  NE2 HIS B 375      -7.859  16.248  -0.436  1.00 92.09           N  
ATOM   2973  N   PRO B 376      -4.674  14.381  -3.372  1.00 91.56           N  
ATOM   2974  CA  PRO B 376      -3.453  15.060  -3.813  1.00 91.56           C  
ATOM   2975  C   PRO B 376      -2.892  16.010  -2.757  1.00 91.56           C  
ATOM   2976  CB  PRO B 376      -3.908  15.832  -5.055  1.00 91.56           C  
ATOM   2977  O   PRO B 376      -1.679  16.225  -2.697  1.00 91.56           O  
ATOM   2978  CG  PRO B 376      -5.392  15.936  -4.917  1.00 91.56           C  
ATOM   2979  CD  PRO B 376      -5.890  14.722  -4.187  1.00 91.56           C  
ATOM   2980  N   VAL B 377      -3.665  16.507  -1.837  1.00 86.74           N  
ATOM   2981  CA  VAL B 377      -3.223  17.499  -0.862  1.00 86.74           C  
ATOM   2982  C   VAL B 377      -2.517  16.804   0.300  1.00 86.74           C  
ATOM   2983  CB  VAL B 377      -4.404  18.346  -0.338  1.00 86.74           C  
ATOM   2984  O   VAL B 377      -1.496  17.288   0.794  1.00 86.74           O  
ATOM   2985  CG1 VAL B 377      -3.932  19.323   0.737  1.00 86.74           C  
ATOM   2986  CG2 VAL B 377      -5.075  19.095  -1.488  1.00 86.74           C  
ATOM   2987  N   THR B 378      -2.934  15.590   0.649  1.00 83.84           N  
ATOM   2988  CA  THR B 378      -2.380  14.911   1.815  1.00 83.84           C  
ATOM   2989  C   THR B 378      -1.433  13.792   1.391  1.00 83.84           C  
ATOM   2990  CB  THR B 378      -3.494  14.333   2.707  1.00 83.84           C  
ATOM   2991  O   THR B 378      -0.569  13.376   2.166  1.00 83.84           O  
ATOM   2992  CG2 THR B 378      -4.423  15.434   3.209  1.00 83.84           C  
ATOM   2993  OG1 THR B 378      -4.259  13.385   1.952  1.00 83.84           O  
ATOM   2994  N   GLY B 379      -1.679  13.251   0.176  1.00 89.10           N  
ATOM   2995  CA  GLY B 379      -0.894  12.119  -0.291  1.00 89.10           C  
ATOM   2996  C   GLY B 379      -1.379  10.791   0.258  1.00 89.10           C  
ATOM   2997  O   GLY B 379      -0.693   9.774   0.133  1.00 89.10           O  
ATOM   2998  N   ILE B 380      -2.546  10.764   0.866  1.00 87.75           N  
ATOM   2999  CA  ILE B 380      -3.115   9.570   1.480  1.00 87.75           C  
ATOM   3000  C   ILE B 380      -4.021   8.856   0.478  1.00 87.75           C  
ATOM   3001  CB  ILE B 380      -3.904   9.915   2.763  1.00 87.75           C  
ATOM   3002  O   ILE B 380      -4.895   9.478  -0.130  1.00 87.75           O  
ATOM   3003  CG1 ILE B 380      -2.968  10.517   3.819  1.00 87.75           C  
ATOM   3004  CG2 ILE B 380      -4.619   8.675   3.308  1.00 87.75           C  
ATOM   3005  CD1 ILE B 380      -3.686  11.041   5.055  1.00 87.75           C  
ATOM   3006  N   PRO B 381      -3.835   7.599   0.314  1.00 90.90           N  
ATOM   3007  CA  PRO B 381      -4.724   6.846  -0.574  1.00 90.90           C  
ATOM   3008  C   PRO B 381      -6.139   6.711  -0.015  1.00 90.90           C  
ATOM   3009  CB  PRO B 381      -4.045   5.478  -0.676  1.00 90.90           C  
ATOM   3010  O   PRO B 381      -6.314   6.368   1.157  1.00 90.90           O  
ATOM   3011  CG  PRO B 381      -2.672   5.692  -0.126  1.00 90.90           C  
ATOM   3012  CD  PRO B 381      -2.703   6.884   0.786  1.00 90.90           C  
ATOM   3013  N   MET B 382      -7.092   6.961  -0.912  1.00 92.19           N  
ATOM   3014  CA  MET B 382      -8.488   6.908  -0.490  1.00 92.19           C  
ATOM   3015  C   MET B 382      -9.143   5.606  -0.938  1.00 92.19           C  
ATOM   3016  CB  MET B 382      -9.265   8.103  -1.047  1.00 92.19           C  
ATOM   3017  O   MET B 382     -10.033   5.088  -0.261  1.00 92.19           O  
ATOM   3018  CG  MET B 382      -8.731   9.449  -0.586  1.00 92.19           C  
ATOM   3019  SD  MET B 382      -8.823   9.656   1.235  1.00 92.19           S  
ATOM   3020  CE  MET B 382      -7.084   9.385   1.676  1.00 92.19           C  
ATOM   3021  N   ASN B 383      -8.771   5.205  -2.033  1.00 93.83           N  
ATOM   3022  CA  ASN B 383      -9.259   3.980  -2.659  1.00 93.83           C  
ATOM   3023  C   ASN B 383      -8.168   3.297  -3.479  1.00 93.83           C  
ATOM   3024  CB  ASN B 383     -10.477   4.274  -3.537  1.00 93.83           C  
ATOM   3025  O   ASN B 383      -7.547   3.924  -4.339  1.00 93.83           O  
ATOM   3026  CG  ASN B 383     -11.150   3.014  -4.043  1.00 93.83           C  
ATOM   3027  ND2 ASN B 383     -11.922   3.143  -5.116  1.00 93.83           N  
ATOM   3028  OD1 ASN B 383     -10.978   1.932  -3.474  1.00 93.83           O  
ATOM   3029  N   CYS B 384      -7.879   2.035  -3.093  1.00 93.04           N  
ATOM   3030  CA  CYS B 384      -6.802   1.362  -3.809  1.00 93.04           C  
ATOM   3031  C   CYS B 384      -7.205  -0.058  -4.191  1.00 93.04           C  
ATOM   3032  CB  CYS B 384      -5.532   1.330  -2.960  1.00 93.04           C  
ATOM   3033  O   CYS B 384      -7.945  -0.716  -3.458  1.00 93.04           O  
ATOM   3034  SG  CYS B 384      -5.753   0.548  -1.347  1.00 93.04           S  
ATOM   3035  N   SER B 385      -6.749  -0.493  -5.348  1.00 93.88           N  
ATOM   3036  CA  SER B 385      -6.938  -1.865  -5.808  1.00 93.88           C  
ATOM   3037  C   SER B 385      -5.728  -2.357  -6.595  1.00 93.88           C  
ATOM   3038  CB  SER B 385      -8.196  -1.973  -6.670  1.00 93.88           C  
ATOM   3039  O   SER B 385      -5.581  -2.042  -7.778  1.00 93.88           O  
ATOM   3040  OG  SER B 385      -8.430  -3.317  -7.054  1.00 93.88           O  
ATOM   3041  N   VAL B 386      -4.889  -3.109  -5.897  1.00 93.97           N  
ATOM   3042  CA  VAL B 386      -3.704  -3.678  -6.530  1.00 93.97           C  
ATOM   3043  C   VAL B 386      -3.992  -5.112  -6.969  1.00 93.97           C  
ATOM   3044  CB  VAL B 386      -2.484  -3.645  -5.583  1.00 93.97           C  
ATOM   3045  O   VAL B 386      -4.232  -5.988  -6.135  1.00 93.97           O  
ATOM   3046  CG1 VAL B 386      -1.254  -4.240  -6.267  1.00 93.97           C  
ATOM   3047  CG2 VAL B 386      -2.204  -2.216  -5.123  1.00 93.97           C  
ATOM   3048  N   LYS B 387      -3.901  -5.304  -8.255  1.00 96.50           N  
ATOM   3049  CA  LYS B 387      -4.235  -6.613  -8.808  1.00 96.50           C  
ATOM   3050  C   LYS B 387      -3.048  -7.215  -9.554  1.00 96.50           C  
ATOM   3051  CB  LYS B 387      -5.442  -6.509  -9.742  1.00 96.50           C  
ATOM   3052  O   LYS B 387      -2.571  -6.644 -10.537  1.00 96.50           O  
ATOM   3053  CG  LYS B 387      -6.697  -5.968  -9.074  1.00 96.50           C  
ATOM   3054  CD  LYS B 387      -7.845  -5.834 -10.066  1.00 96.50           C  
ATOM   3055  CE  LYS B 387      -9.080  -5.225  -9.415  1.00 96.50           C  
ATOM   3056  NZ  LYS B 387     -10.186  -5.029 -10.399  1.00 96.50           N  
ATOM   3057  N   LEU B 388      -2.648  -8.380  -9.109  1.00 96.46           N  
ATOM   3058  CA  LEU B 388      -1.519  -9.063  -9.732  1.00 96.46           C  
ATOM   3059  C   LEU B 388      -1.810 -10.551  -9.900  1.00 96.46           C  
ATOM   3060  CB  LEU B 388      -0.250  -8.870  -8.898  1.00 96.46           C  
ATOM   3061  O   LEU B 388      -2.672 -11.101  -9.211  1.00 96.46           O  
ATOM   3062  CG  LEU B 388       0.279  -7.439  -8.789  1.00 96.46           C  
ATOM   3063  CD1 LEU B 388       1.419  -7.371  -7.778  1.00 96.46           C  
ATOM   3064  CD2 LEU B 388       0.735  -6.932 -10.152  1.00 96.46           C  
ATOM   3065  N   GLN B 389      -1.158 -11.122 -10.861  1.00 97.92           N  
ATOM   3066  CA  GLN B 389      -1.321 -12.541 -11.159  1.00 97.92           C  
ATOM   3067  C   GLN B 389       0.007 -13.284 -11.043  1.00 97.92           C  
ATOM   3068  CB  GLN B 389      -1.910 -12.733 -12.557  1.00 97.92           C  
ATOM   3069  O   GLN B 389       1.049 -12.771 -11.456  1.00 97.92           O  
ATOM   3070  CG  GLN B 389      -2.019 -14.190 -12.984  1.00 97.92           C  
ATOM   3071  CD  GLN B 389      -2.743 -14.362 -14.306  1.00 97.92           C  
ATOM   3072  NE2 GLN B 389      -2.022 -14.830 -15.320  1.00 97.92           N  
ATOM   3073  OE1 GLN B 389      -3.940 -14.078 -14.416  1.00 97.92           O  
ATOM   3074  N   LEU B 390      -0.031 -14.438 -10.402  1.00 97.15           N  
ATOM   3075  CA  LEU B 390       1.132 -15.314 -10.307  1.00 97.15           C  
ATOM   3076  C   LEU B 390       0.988 -16.512 -11.239  1.00 97.15           C  
ATOM   3077  CB  LEU B 390       1.325 -15.794  -8.866  1.00 97.15           C  
ATOM   3078  O   LEU B 390      -0.041 -17.192 -11.229  1.00 97.15           O  
ATOM   3079  CG  LEU B 390       2.638 -16.515  -8.561  1.00 97.15           C  
ATOM   3080  CD1 LEU B 390       3.811 -15.546  -8.663  1.00 97.15           C  
ATOM   3081  CD2 LEU B 390       2.588 -17.158  -7.180  1.00 97.15           C  
ATOM   3082  N   SER B 391       2.036 -16.765 -11.996  1.00 98.29           N  
ATOM   3083  CA  SER B 391       2.003 -17.859 -12.961  1.00 98.29           C  
ATOM   3084  C   SER B 391       3.263 -18.714 -12.871  1.00 98.29           C  
ATOM   3085  CB  SER B 391       1.845 -17.317 -14.382  1.00 98.29           C  
ATOM   3086  O   SER B 391       4.293 -18.259 -12.370  1.00 98.29           O  
ATOM   3087  OG  SER B 391       0.675 -16.525 -14.491  1.00 98.29           O  
ATOM   3088  N   LEU B 392       3.164 -19.940 -13.360  1.00 97.82           N  
ATOM   3089  CA  LEU B 392       4.280 -20.880 -13.345  1.00 97.82           C  
ATOM   3090  C   LEU B 392       4.681 -21.270 -14.764  1.00 97.82           C  
ATOM   3091  CB  LEU B 392       3.916 -22.131 -12.542  1.00 97.82           C  
ATOM   3092  O   LEU B 392       3.827 -21.625 -15.580  1.00 97.82           O  
ATOM   3093  CG  LEU B 392       4.993 -23.214 -12.449  1.00 97.82           C  
ATOM   3094  CD1 LEU B 392       6.140 -22.745 -11.559  1.00 97.82           C  
ATOM   3095  CD2 LEU B 392       4.399 -24.516 -11.924  1.00 97.82           C  
ATOM   3096  N   TYR B 393       5.926 -21.104 -15.059  1.00 97.42           N  
ATOM   3097  CA  TYR B 393       6.423 -21.616 -16.331  1.00 97.42           C  
ATOM   3098  C   TYR B 393       6.703 -23.112 -16.246  1.00 97.42           C  
ATOM   3099  CB  TYR B 393       7.694 -20.870 -16.751  1.00 97.42           C  
ATOM   3100  O   TYR B 393       7.445 -23.562 -15.371  1.00 97.42           O  
ATOM   3101  CG  TYR B 393       8.299 -21.378 -18.037  1.00 97.42           C  
ATOM   3102  CD1 TYR B 393       9.525 -22.039 -18.039  1.00 97.42           C  
ATOM   3103  CD2 TYR B 393       7.646 -21.198 -19.252  1.00 97.42           C  
ATOM   3104  CE1 TYR B 393      10.087 -22.507 -19.223  1.00 97.42           C  
ATOM   3105  CE2 TYR B 393       8.199 -21.661 -20.441  1.00 97.42           C  
ATOM   3106  OH  TYR B 393       9.970 -22.776 -21.590  1.00 97.42           O  
ATOM   3107  CZ  TYR B 393       9.418 -22.314 -20.416  1.00 97.42           C  
ATOM   3108  N   MET B 394       6.112 -23.886 -17.192  1.00 96.87           N  
ATOM   3109  CA  MET B 394       6.302 -25.333 -17.152  1.00 96.87           C  
ATOM   3110  C   MET B 394       6.518 -25.892 -18.554  1.00 96.87           C  
ATOM   3111  CB  MET B 394       5.100 -26.015 -16.497  1.00 96.87           C  
ATOM   3112  O   MET B 394       6.036 -25.324 -19.535  1.00 96.87           O  
ATOM   3113  CG  MET B 394       3.781 -25.744 -17.202  1.00 96.87           C  
ATOM   3114  SD  MET B 394       2.351 -26.494 -16.330  1.00 96.87           S  
ATOM   3115  CE  MET B 394       1.011 -26.045 -17.469  1.00 96.87           C  
ATOM   3116  N   LYS B 395       7.224 -26.904 -18.622  1.00 97.31           N  
ATOM   3117  CA  LYS B 395       7.520 -27.596 -19.873  1.00 97.31           C  
ATOM   3118  C   LYS B 395       7.986 -29.026 -19.613  1.00 97.31           C  
ATOM   3119  CB  LYS B 395       8.582 -26.835 -20.669  1.00 97.31           C  
ATOM   3120  O   LYS B 395       8.260 -29.397 -18.470  1.00 97.31           O  
ATOM   3121  CG  LYS B 395       9.955 -26.823 -20.015  1.00 97.31           C  
ATOM   3122  CD  LYS B 395      10.980 -26.099 -20.880  1.00 97.31           C  
ATOM   3123  CE  LYS B 395      12.380 -26.195 -20.289  1.00 97.31           C  
ATOM   3124  NZ  LYS B 395      13.399 -25.555 -21.173  1.00 97.31           N  
ATOM   3125  N   SER B 396       7.991 -29.749 -20.704  1.00 97.62           N  
ATOM   3126  CA  SER B 396       8.518 -31.105 -20.593  1.00 97.62           C  
ATOM   3127  C   SER B 396      10.035 -31.098 -20.439  1.00 97.62           C  
ATOM   3128  CB  SER B 396       8.125 -31.935 -21.816  1.00 97.62           C  
ATOM   3129  O   SER B 396      10.731 -30.349 -21.128  1.00 97.62           O  
ATOM   3130  OG  SER B 396       8.750 -33.206 -21.783  1.00 97.62           O  
ATOM   3131  N   VAL B 397      10.553 -31.848 -19.481  1.00 95.27           N  
ATOM   3132  CA  VAL B 397      11.992 -31.975 -19.273  1.00 95.27           C  
ATOM   3133  C   VAL B 397      12.412 -33.433 -19.445  1.00 95.27           C  
ATOM   3134  CB  VAL B 397      12.412 -31.459 -17.879  1.00 95.27           C  
ATOM   3135  O   VAL B 397      11.990 -34.301 -18.678  1.00 95.27           O  
ATOM   3136  CG1 VAL B 397      13.920 -31.602 -17.682  1.00 95.27           C  
ATOM   3137  CG2 VAL B 397      11.981 -30.005 -17.696  1.00 95.27           C  
ATOM   3138  N   ALA B 398      13.315 -33.565 -20.450  1.00 94.53           N  
ATOM   3139  CA  ALA B 398      13.769 -34.926 -20.724  1.00 94.53           C  
ATOM   3140  C   ALA B 398      14.452 -35.533 -19.502  1.00 94.53           C  
ATOM   3141  CB  ALA B 398      14.717 -34.940 -21.921  1.00 94.53           C  
ATOM   3142  O   ALA B 398      15.307 -34.897 -18.880  1.00 94.53           O  
ATOM   3143  N   GLY B 399      14.091 -36.724 -19.095  1.00 91.98           N  
ATOM   3144  CA  GLY B 399      14.679 -37.401 -17.950  1.00 91.98           C  
ATOM   3145  C   GLY B 399      13.808 -37.341 -16.710  1.00 91.98           C  
ATOM   3146  O   GLY B 399      13.986 -38.131 -15.780  1.00 91.98           O  
ATOM   3147  N   ILE B 400      12.873 -36.423 -16.777  1.00 94.46           N  
ATOM   3148  CA  ILE B 400      11.929 -36.317 -15.670  1.00 94.46           C  
ATOM   3149  C   ILE B 400      10.530 -36.700 -16.147  1.00 94.46           C  
ATOM   3150  CB  ILE B 400      11.919 -34.894 -15.069  1.00 94.46           C  
ATOM   3151  O   ILE B 400       9.831 -35.888 -16.757  1.00 94.46           O  
ATOM   3152  CG1 ILE B 400      13.322 -34.509 -14.585  1.00 94.46           C  
ATOM   3153  CG2 ILE B 400      10.901 -34.795 -13.929  1.00 94.46           C  
ATOM   3154  CD1 ILE B 400      13.409 -33.112 -13.987  1.00 94.46           C  
ATOM   3155  N   GLY B 401      10.074 -37.875 -15.691  1.00 94.73           N  
ATOM   3156  CA  GLY B 401       8.873 -38.495 -16.227  1.00 94.73           C  
ATOM   3157  C   GLY B 401       7.598 -37.785 -15.811  1.00 94.73           C  
ATOM   3158  O   GLY B 401       6.620 -37.764 -16.561  1.00 94.73           O  
ATOM   3159  N   GLN B 402       7.626 -37.111 -14.698  1.00 94.64           N  
ATOM   3160  CA  GLN B 402       6.429 -36.472 -14.160  1.00 94.64           C  
ATOM   3161  C   GLN B 402       5.976 -35.317 -15.048  1.00 94.64           C  
ATOM   3162  CB  GLN B 402       6.679 -35.973 -12.736  1.00 94.64           C  
ATOM   3163  O   GLN B 402       4.809 -34.921 -15.013  1.00 94.64           O  
ATOM   3164  CG  GLN B 402       6.775 -37.086 -11.702  1.00 94.64           C  
ATOM   3165  CD  GLN B 402       8.110 -37.807 -11.737  1.00 94.64           C  
ATOM   3166  NE2 GLN B 402       8.264 -38.811 -10.881  1.00 94.64           N  
ATOM   3167  OE1 GLN B 402       8.995 -37.464 -12.527  1.00 94.64           O  
ATOM   3168  N   THR B 403       6.893 -34.753 -15.907  1.00 97.22           N  
ATOM   3169  CA  THR B 403       6.574 -33.593 -16.732  1.00 97.22           C  
ATOM   3170  C   THR B 403       5.872 -34.021 -18.018  1.00 97.22           C  
ATOM   3171  CB  THR B 403       7.841 -32.790 -17.079  1.00 97.22           C  
ATOM   3172  O   THR B 403       5.301 -33.189 -18.726  1.00 97.22           O  
ATOM   3173  CG2 THR B 403       8.495 -32.224 -15.823  1.00 97.22           C  
ATOM   3174  OG1 THR B 403       8.776 -33.647 -17.746  1.00 97.22           O  
ATOM   3175  N   GLY B 404       5.840 -35.337 -18.335  1.00 95.92           N  
ATOM   3176  CA  GLY B 404       5.220 -35.842 -19.549  1.00 95.92           C  
ATOM   3177  C   GLY B 404       5.640 -35.085 -20.795  1.00 95.92           C  
ATOM   3178  O   GLY B 404       6.833 -34.878 -21.028  1.00 95.92           O  
ATOM   3179  N   LYS B 405       4.668 -34.782 -21.593  1.00 97.72           N  
ATOM   3180  CA  LYS B 405       4.930 -34.086 -22.849  1.00 97.72           C  
ATOM   3181  C   LYS B 405       4.372 -32.666 -22.817  1.00 97.72           C  
ATOM   3182  CB  LYS B 405       4.331 -34.859 -24.026  1.00 97.72           C  
ATOM   3183  O   LYS B 405       3.839 -32.181 -23.817  1.00 97.72           O  
ATOM   3184  CG  LYS B 405       4.972 -36.218 -24.265  1.00 97.72           C  
ATOM   3185  CD  LYS B 405       4.381 -36.907 -25.488  1.00 97.72           C  
ATOM   3186  CE  LYS B 405       4.979 -38.292 -25.693  1.00 97.72           C  
ATOM   3187  NZ  LYS B 405       4.404 -38.971 -26.893  1.00 97.72           N  
ATOM   3188  N   ILE B 406       4.468 -32.069 -21.640  1.00 98.20           N  
ATOM   3189  CA  ILE B 406       3.931 -30.727 -21.443  1.00 98.20           C  
ATOM   3190  C   ILE B 406       4.575 -29.762 -22.435  1.00 98.20           C  
ATOM   3191  CB  ILE B 406       4.155 -30.236 -19.995  1.00 98.20           C  
ATOM   3192  O   ILE B 406       5.803 -29.692 -22.535  1.00 98.20           O  
ATOM   3193  CG1 ILE B 406       3.402 -31.131 -19.005  1.00 98.20           C  
ATOM   3194  CG2 ILE B 406       3.725 -28.774 -19.848  1.00 98.20           C  
ATOM   3195  CD1 ILE B 406       3.721 -30.844 -17.544  1.00 98.20           C  
ATOM   3196  N   GLU B 407       3.767 -29.091 -23.210  1.00 97.62           N  
ATOM   3197  CA  GLU B 407       4.277 -28.022 -24.063  1.00 97.62           C  
ATOM   3198  C   GLU B 407       4.634 -26.785 -23.244  1.00 97.62           C  
ATOM   3199  CB  GLU B 407       3.255 -27.662 -25.143  1.00 97.62           C  
ATOM   3200  O   GLU B 407       3.950 -26.460 -22.271  1.00 97.62           O  
ATOM   3201  CG  GLU B 407       3.096 -28.726 -26.220  1.00 97.62           C  
ATOM   3202  CD  GLU B 407       2.442 -28.203 -27.489  1.00 97.62           C  
ATOM   3203  OE1 GLU B 407       2.521 -28.882 -28.537  1.00 97.62           O  
ATOM   3204  OE2 GLU B 407       1.845 -27.104 -27.434  1.00 97.62           O  
ATOM   3205  N   PRO B 408       5.735 -26.152 -23.583  1.00 97.34           N  
ATOM   3206  CA  PRO B 408       6.111 -24.956 -22.824  1.00 97.34           C  
ATOM   3207  C   PRO B 408       4.966 -23.955 -22.695  1.00 97.34           C  
ATOM   3208  CB  PRO B 408       7.262 -24.367 -23.643  1.00 97.34           C  
ATOM   3209  O   PRO B 408       4.383 -23.545 -23.702  1.00 97.34           O  
ATOM   3210  CG  PRO B 408       7.802 -25.519 -24.428  1.00 97.34           C  
ATOM   3211  CD  PRO B 408       6.671 -26.457 -24.736  1.00 97.34           C  
ATOM   3212  N   VAL B 409       4.643 -23.576 -21.420  1.00 98.10           N  
ATOM   3213  CA  VAL B 409       3.521 -22.670 -21.194  1.00 98.10           C  
ATOM   3214  C   VAL B 409       3.705 -21.940 -19.866  1.00 98.10           C  
ATOM   3215  CB  VAL B 409       2.172 -23.423 -21.207  1.00 98.10           C  
ATOM   3216  O   VAL B 409       4.233 -22.508 -18.906  1.00 98.10           O  
ATOM   3217  CG1 VAL B 409       2.110 -24.438 -20.067  1.00 98.10           C  
ATOM   3218  CG2 VAL B 409       1.010 -22.436 -21.111  1.00 98.10           C  
ATOM   3219  N   VAL B 410       3.363 -20.696 -19.845  1.00 98.35           N  
ATOM   3220  CA  VAL B 410       3.231 -19.973 -18.584  1.00 98.35           C  
ATOM   3221  C   VAL B 410       1.801 -20.097 -18.064  1.00 98.35           C  
ATOM   3222  CB  VAL B 410       3.613 -18.484 -18.741  1.00 98.35           C  
ATOM   3223  O   VAL B 410       0.907 -19.371 -18.506  1.00 98.35           O  
ATOM   3224  CG1 VAL B 410       3.544 -17.763 -17.396  1.00 98.35           C  
ATOM   3225  CG2 VAL B 410       5.008 -18.353 -19.350  1.00 98.35           C  
ATOM   3226  N   LEU B 411       1.636 -20.990 -17.142  1.00 98.72           N  
ATOM   3227  CA  LEU B 411       0.290 -21.323 -16.689  1.00 98.72           C  
ATOM   3228  C   LEU B 411      -0.087 -20.509 -15.456  1.00 98.72           C  
ATOM   3229  CB  LEU B 411       0.183 -22.818 -16.380  1.00 98.72           C  
ATOM   3230  O   LEU B 411       0.583 -20.591 -14.424  1.00 98.72           O  
ATOM   3231  CG  LEU B 411      -1.210 -23.339 -16.021  1.00 98.72           C  
ATOM   3232  CD1 LEU B 411      -2.148 -23.211 -17.217  1.00 98.72           C  
ATOM   3233  CD2 LEU B 411      -1.134 -24.786 -15.546  1.00 98.72           C  
ATOM   3234  N   PRO B 412      -1.169 -19.703 -15.554  1.00 98.52           N  
ATOM   3235  CA  PRO B 412      -1.602 -18.926 -14.390  1.00 98.52           C  
ATOM   3236  C   PRO B 412      -2.020 -19.806 -13.215  1.00 98.52           C  
ATOM   3237  CB  PRO B 412      -2.793 -18.126 -14.924  1.00 98.52           C  
ATOM   3238  O   PRO B 412      -2.723 -20.802 -13.404  1.00 98.52           O  
ATOM   3239  CG  PRO B 412      -2.599 -18.093 -16.405  1.00 98.52           C  
ATOM   3240  CD  PRO B 412      -1.875 -19.342 -16.819  1.00 98.52           C  
ATOM   3241  N   LEU B 413      -1.572 -19.472 -12.041  1.00 98.27           N  
ATOM   3242  CA  LEU B 413      -1.936 -20.192 -10.826  1.00 98.27           C  
ATOM   3243  C   LEU B 413      -3.112 -19.518 -10.126  1.00 98.27           C  
ATOM   3244  CB  LEU B 413      -0.740 -20.276  -9.874  1.00 98.27           C  
ATOM   3245  O   LEU B 413      -4.144 -20.150  -9.890  1.00 98.27           O  
ATOM   3246  CG  LEU B 413       0.506 -20.981 -10.412  1.00 98.27           C  
ATOM   3247  CD1 LEU B 413       1.656 -20.857  -9.417  1.00 98.27           C  
ATOM   3248  CD2 LEU B 413       0.206 -22.446 -10.710  1.00 98.27           C  
ATOM   3249  N   LEU B 414      -2.940 -18.282  -9.872  1.00 98.50           N  
ATOM   3250  CA  LEU B 414      -3.952 -17.461  -9.215  1.00 98.50           C  
ATOM   3251  C   LEU B 414      -3.705 -15.980  -9.479  1.00 98.50           C  
ATOM   3252  CB  LEU B 414      -3.963 -17.728  -7.707  1.00 98.50           C  
ATOM   3253  O   LEU B 414      -2.615 -15.594  -9.906  1.00 98.50           O  
ATOM   3254  CG  LEU B 414      -2.675 -17.400  -6.951  1.00 98.50           C  
ATOM   3255  CD1 LEU B 414      -2.626 -15.915  -6.608  1.00 98.50           C  
ATOM   3256  CD2 LEU B 414      -2.563 -18.249  -5.690  1.00 98.50           C  
ATOM   3257  N   TRP B 415      -4.708 -15.201  -9.372  1.00 97.91           N  
ATOM   3258  CA  TRP B 415      -4.497 -13.761  -9.260  1.00 97.91           C  
ATOM   3259  C   TRP B 415      -5.154 -13.211  -7.999  1.00 97.91           C  
ATOM   3260  CB  TRP B 415      -5.047 -13.039 -10.494  1.00 97.91           C  
ATOM   3261  O   TRP B 415      -6.058 -13.835  -7.439  1.00 97.91           O  
ATOM   3262  CG  TRP B 415      -6.539 -13.108 -10.625  1.00 97.91           C  
ATOM   3263  CD1 TRP B 415      -7.271 -14.117 -11.188  1.00 97.91           C  
ATOM   3264  CD2 TRP B 415      -7.481 -12.124 -10.189  1.00 97.91           C  
ATOM   3265  CE2 TRP B 415      -8.768 -12.602 -10.519  1.00 97.91           C  
ATOM   3266  CE3 TRP B 415      -7.361 -10.882  -9.550  1.00 97.91           C  
ATOM   3267  NE1 TRP B 415      -8.612 -13.819 -11.127  1.00 97.91           N  
ATOM   3268  CH2 TRP B 415      -9.784 -10.670  -9.605  1.00 97.91           C  
ATOM   3269  CZ2 TRP B 415      -9.929 -11.881 -10.230  1.00 97.91           C  
ATOM   3270  CZ3 TRP B 415      -8.518 -10.166  -9.264  1.00 97.91           C  
ATOM   3271  N   PHE B 416      -4.582 -12.134  -7.528  1.00 96.41           N  
ATOM   3272  CA  PHE B 416      -5.099 -11.600  -6.274  1.00 96.41           C  
ATOM   3273  C   PHE B 416      -5.240 -10.084  -6.347  1.00 96.41           C  
ATOM   3274  CB  PHE B 416      -4.186 -11.986  -5.106  1.00 96.41           C  
ATOM   3275  O   PHE B 416      -4.580  -9.433  -7.160  1.00 96.41           O  
ATOM   3276  CG  PHE B 416      -2.759 -11.539  -5.278  1.00 96.41           C  
ATOM   3277  CD1 PHE B 416      -1.827 -12.365  -5.895  1.00 96.41           C  
ATOM   3278  CD2 PHE B 416      -2.350 -10.293  -4.822  1.00 96.41           C  
ATOM   3279  CE1 PHE B 416      -0.506 -11.953  -6.055  1.00 96.41           C  
ATOM   3280  CE2 PHE B 416      -1.032  -9.875  -4.979  1.00 96.41           C  
ATOM   3281  CZ  PHE B 416      -0.111 -10.707  -5.595  1.00 96.41           C  
ATOM   3282  N   ALA B 417      -6.158  -9.632  -5.554  1.00 95.67           N  
ATOM   3283  CA  ALA B 417      -6.426  -8.200  -5.451  1.00 95.67           C  
ATOM   3284  C   ALA B 417      -6.342  -7.729  -4.002  1.00 95.67           C  
ATOM   3285  CB  ALA B 417      -7.797  -7.872  -6.036  1.00 95.67           C  
ATOM   3286  O   ALA B 417      -7.028  -8.264  -3.128  1.00 95.67           O  
ATOM   3287  N   GLU B 418      -5.458  -6.811  -3.798  1.00 93.10           N  
ATOM   3288  CA  GLU B 418      -5.438  -6.117  -2.513  1.00 93.10           C  
ATOM   3289  C   GLU B 418      -6.165  -4.779  -2.598  1.00 93.10           C  
ATOM   3290  CB  GLU B 418      -3.998  -5.905  -2.039  1.00 93.10           C  
ATOM   3291  O   GLU B 418      -5.721  -3.868  -3.300  1.00 93.10           O  
ATOM   3292  CG  GLU B 418      -3.880  -5.577  -0.558  1.00 93.10           C  
ATOM   3293  CD  GLU B 418      -2.445  -5.570  -0.057  1.00 93.10           C  
ATOM   3294  OE1 GLU B 418      -2.228  -5.372   1.160  1.00 93.10           O  
ATOM   3295  OE2 GLU B 418      -1.530  -5.763  -0.888  1.00 93.10           O  
ATOM   3296  N   SER B 419      -7.274  -4.744  -1.872  1.00 92.75           N  
ATOM   3297  CA  SER B 419      -8.095  -3.542  -1.974  1.00 92.75           C  
ATOM   3298  C   SER B 419      -8.342  -2.923  -0.602  1.00 92.75           C  
ATOM   3299  CB  SER B 419      -9.431  -3.861  -2.646  1.00 92.75           C  
ATOM   3300  O   SER B 419      -8.401  -3.633   0.404  1.00 92.75           O  
ATOM   3301  OG  SER B 419     -10.153  -4.825  -1.898  1.00 92.75           O  
ATOM   3302  N   GLY B 420      -8.387  -1.649  -0.570  1.00 91.80           N  
ATOM   3303  CA  GLY B 420      -8.716  -0.874   0.616  1.00 91.80           C  
ATOM   3304  C   GLY B 420      -9.373   0.455   0.296  1.00 91.80           C  
ATOM   3305  O   GLY B 420      -8.994   1.126  -0.666  1.00 91.80           O  
ATOM   3306  N   ALA B 421     -10.444   0.676   0.998  1.00 89.99           N  
ATOM   3307  CA  ALA B 421     -11.122   1.963   0.864  1.00 89.99           C  
ATOM   3308  C   ALA B 421     -11.424   2.570   2.231  1.00 89.99           C  
ATOM   3309  CB  ALA B 421     -12.410   1.804   0.060  1.00 89.99           C  
ATOM   3310  O   ALA B 421     -11.795   1.856   3.166  1.00 89.99           O  
ATOM   3311  N   MET B 422     -11.133   3.805   2.287  1.00 85.90           N  
ATOM   3312  CA  MET B 422     -11.440   4.473   3.549  1.00 85.90           C  
ATOM   3313  C   MET B 422     -12.945   4.511   3.792  1.00 85.90           C  
ATOM   3314  CB  MET B 422     -10.873   5.893   3.558  1.00 85.90           C  
ATOM   3315  O   MET B 422     -13.716   4.846   2.891  1.00 85.90           O  
ATOM   3316  CG  MET B 422     -10.703   6.477   4.951  1.00 85.90           C  
ATOM   3317  SD  MET B 422      -9.917   8.135   4.927  1.00 85.90           S  
ATOM   3318  CE  MET B 422      -8.168   7.659   4.832  1.00 85.90           C  
ATOM   3319  N   GLU B 423     -13.400   4.050   4.973  1.00 84.13           N  
ATOM   3320  CA  GLU B 423     -14.830   4.007   5.261  1.00 84.13           C  
ATOM   3321  C   GLU B 423     -15.105   4.284   6.736  1.00 84.13           C  
ATOM   3322  CB  GLU B 423     -15.419   2.652   4.862  1.00 84.13           C  
ATOM   3323  O   GLU B 423     -14.174   4.387   7.538  1.00 84.13           O  
ATOM   3324  CG  GLU B 423     -14.806   1.473   5.604  1.00 84.13           C  
ATOM   3325  CD  GLU B 423     -15.305   0.126   5.106  1.00 84.13           C  
ATOM   3326  OE1 GLU B 423     -14.945  -0.914   5.704  1.00 84.13           O  
ATOM   3327  OE2 GLU B 423     -16.061   0.109   4.109  1.00 84.13           O  
ATOM   3328  N   GLY B 424     -16.365   4.666   6.996  1.00 81.58           N  
ATOM   3329  CA  GLY B 424     -16.829   4.788   8.369  1.00 81.58           C  
ATOM   3330  C   GLY B 424     -16.438   6.103   9.016  1.00 81.58           C  
ATOM   3331  O   GLY B 424     -16.507   7.158   8.382  1.00 81.58           O  
ATOM   3332  N   GLU B 425     -16.092   5.925  10.295  1.00 81.30           N  
ATOM   3333  CA  GLU B 425     -15.776   7.095  11.109  1.00 81.30           C  
ATOM   3334  C   GLU B 425     -14.481   7.756  10.646  1.00 81.30           C  
ATOM   3335  CB  GLU B 425     -15.672   6.710  12.587  1.00 81.30           C  
ATOM   3336  O   GLU B 425     -14.365   8.983  10.658  1.00 81.30           O  
ATOM   3337  CG  GLU B 425     -15.502   7.899  13.522  1.00 81.30           C  
ATOM   3338  CD  GLU B 425     -15.592   7.523  14.992  1.00 81.30           C  
ATOM   3339  OE1 GLU B 425     -15.471   8.421  15.856  1.00 81.30           O  
ATOM   3340  OE2 GLU B 425     -15.786   6.322  15.283  1.00 81.30           O  
ATOM   3341  N   THR B 426     -13.585   6.921  10.124  1.00 78.15           N  
ATOM   3342  CA  THR B 426     -12.309   7.446   9.650  1.00 78.15           C  
ATOM   3343  C   THR B 426     -12.510   8.332   8.424  1.00 78.15           C  
ATOM   3344  CB  THR B 426     -11.329   6.308   9.310  1.00 78.15           C  
ATOM   3345  O   THR B 426     -11.905   9.400   8.317  1.00 78.15           O  
ATOM   3346  CG2 THR B 426      -9.938   6.854   9.002  1.00 78.15           C  
ATOM   3347  OG1 THR B 426     -11.242   5.411  10.424  1.00 78.15           O  
ATOM   3348  N   LEU B 427     -13.368   7.926   7.566  1.00 83.82           N  
ATOM   3349  CA  LEU B 427     -13.664   8.697   6.363  1.00 83.82           C  
ATOM   3350  C   LEU B 427     -14.324  10.025   6.717  1.00 83.82           C  
ATOM   3351  CB  LEU B 427     -14.569   7.897   5.423  1.00 83.82           C  
ATOM   3352  O   LEU B 427     -13.958  11.069   6.174  1.00 83.82           O  
ATOM   3353  CG  LEU B 427     -15.010   8.605   4.141  1.00 83.82           C  
ATOM   3354  CD1 LEU B 427     -13.807   8.878   3.245  1.00 83.82           C  
ATOM   3355  CD2 LEU B 427     -16.055   7.775   3.404  1.00 83.82           C  
ATOM   3356  N   HIS B 428     -15.248  10.020   7.658  1.00 84.81           N  
ATOM   3357  CA  HIS B 428     -15.974  11.222   8.051  1.00 84.81           C  
ATOM   3358  C   HIS B 428     -15.043  12.242   8.699  1.00 84.81           C  
ATOM   3359  CB  HIS B 428     -17.114  10.870   9.008  1.00 84.81           C  
ATOM   3360  O   HIS B 428     -15.131  13.438   8.414  1.00 84.81           O  
ATOM   3361  CG  HIS B 428     -18.000  12.029   9.340  1.00 84.81           C  
ATOM   3362  CD2 HIS B 428     -19.115  12.498   8.733  1.00 84.81           C  
ATOM   3363  ND1 HIS B 428     -17.768  12.858  10.416  1.00 84.81           N  
ATOM   3364  CE1 HIS B 428     -18.707  13.788  10.457  1.00 84.81           C  
ATOM   3365  NE2 HIS B 428     -19.537  13.592   9.447  1.00 84.81           N  
ATOM   3366  N   THR B 429     -14.217  11.688   9.502  1.00 77.89           N  
ATOM   3367  CA  THR B 429     -13.258  12.569  10.159  1.00 77.89           C  
ATOM   3368  C   THR B 429     -12.314  13.198   9.139  1.00 77.89           C  
ATOM   3369  CB  THR B 429     -12.441  11.812  11.222  1.00 77.89           C  
ATOM   3370  O   THR B 429     -12.035  14.397   9.200  1.00 77.89           O  
ATOM   3371  CG2 THR B 429     -11.490  12.751  11.957  1.00 77.89           C  
ATOM   3372  OG1 THR B 429     -13.335  11.217  12.170  1.00 77.89           O  
ATOM   3373  N   PHE B 430     -11.888  12.357   8.248  1.00 78.52           N  
ATOM   3374  CA  PHE B 430     -11.017  12.843   7.184  1.00 78.52           C  
ATOM   3375  C   PHE B 430     -11.720  13.909   6.353  1.00 78.52           C  
ATOM   3376  CB  PHE B 430     -10.570  11.686   6.285  1.00 78.52           C  
ATOM   3377  O   PHE B 430     -11.160  14.979   6.105  1.00 78.52           O  
ATOM   3378  CG  PHE B 430      -9.502  12.066   5.294  1.00 78.52           C  
ATOM   3379  CD1 PHE B 430      -9.841  12.564   4.042  1.00 78.52           C  
ATOM   3380  CD2 PHE B 430      -8.158  11.925   5.616  1.00 78.52           C  
ATOM   3381  CE1 PHE B 430      -8.855  12.916   3.123  1.00 78.52           C  
ATOM   3382  CE2 PHE B 430      -7.167  12.274   4.703  1.00 78.52           C  
ATOM   3383  CZ  PHE B 430      -7.518  12.769   3.457  1.00 78.52           C  
ATOM   3384  N   TYR B 431     -12.942  13.661   5.984  1.00 82.72           N  
ATOM   3385  CA  TYR B 431     -13.721  14.583   5.165  1.00 82.72           C  
ATOM   3386  C   TYR B 431     -13.919  15.914   5.881  1.00 82.72           C  
ATOM   3387  CB  TYR B 431     -15.081  13.972   4.814  1.00 82.72           C  
ATOM   3388  O   TYR B 431     -13.670  16.977   5.308  1.00 82.72           O  
ATOM   3389  CG  TYR B 431     -15.986  14.905   4.047  1.00 82.72           C  
ATOM   3390  CD1 TYR B 431     -16.949  15.669   4.703  1.00 82.72           C  
ATOM   3391  CD2 TYR B 431     -15.881  15.025   2.666  1.00 82.72           C  
ATOM   3392  CE1 TYR B 431     -17.787  16.529   4.001  1.00 82.72           C  
ATOM   3393  CE2 TYR B 431     -16.713  15.882   1.953  1.00 82.72           C  
ATOM   3394  OH  TYR B 431     -18.487  17.479   1.927  1.00 82.72           O  
ATOM   3395  CZ  TYR B 431     -17.661  16.629   2.628  1.00 82.72           C  
ATOM   3396  N   THR B 432     -14.316  15.864   7.042  1.00 82.00           N  
ATOM   3397  CA  THR B 432     -14.645  17.061   7.809  1.00 82.00           C  
ATOM   3398  C   THR B 432     -13.400  17.911   8.046  1.00 82.00           C  
ATOM   3399  CB  THR B 432     -15.288  16.699   9.161  1.00 82.00           C  
ATOM   3400  O   THR B 432     -13.431  19.130   7.868  1.00 82.00           O  
ATOM   3401  CG2 THR B 432     -15.704  17.951   9.925  1.00 82.00           C  
ATOM   3402  OG1 THR B 432     -16.445  15.886   8.930  1.00 82.00           O  
ATOM   3403  N   GLN B 433     -12.302  17.223   8.301  1.00 74.61           N  
ATOM   3404  CA  GLN B 433     -11.107  17.942   8.729  1.00 74.61           C  
ATOM   3405  C   GLN B 433     -10.284  18.405   7.530  1.00 74.61           C  
ATOM   3406  CB  GLN B 433     -10.252  17.064   9.644  1.00 74.61           C  
ATOM   3407  O   GLN B 433      -9.702  19.491   7.552  1.00 74.61           O  
ATOM   3408  CG  GLN B 433     -10.848  16.856  11.030  1.00 74.61           C  
ATOM   3409  CD  GLN B 433      -9.919  16.102  11.962  1.00 74.61           C  
ATOM   3410  NE2 GLN B 433     -10.194  16.174  13.260  1.00 74.61           N  
ATOM   3411  OE1 GLN B 433      -8.961  15.460  11.520  1.00 74.61           O  
ATOM   3412  N   LEU B 434     -10.339  17.632   6.528  1.00 76.99           N  
ATOM   3413  CA  LEU B 434      -9.375  17.932   5.476  1.00 76.99           C  
ATOM   3414  C   LEU B 434     -10.080  18.430   4.218  1.00 76.99           C  
ATOM   3415  CB  LEU B 434      -8.535  16.695   5.149  1.00 76.99           C  
ATOM   3416  O   LEU B 434      -9.442  18.993   3.326  1.00 76.99           O  
ATOM   3417  CG  LEU B 434      -7.531  16.255   6.216  1.00 76.99           C  
ATOM   3418  CD1 LEU B 434      -6.926  14.904   5.850  1.00 76.99           C  
ATOM   3419  CD2 LEU B 434      -6.440  17.306   6.388  1.00 76.99           C  
ATOM   3420  N   VAL B 435     -11.437  18.301   4.207  1.00 81.45           N  
ATOM   3421  CA  VAL B 435     -12.132  18.739   3.001  1.00 81.45           C  
ATOM   3422  C   VAL B 435     -13.167  19.803   3.358  1.00 81.45           C  
ATOM   3423  CB  VAL B 435     -12.812  17.556   2.276  1.00 81.45           C  
ATOM   3424  O   VAL B 435     -13.033  20.965   2.967  1.00 81.45           O  
ATOM   3425  CG1 VAL B 435     -13.535  18.036   1.019  1.00 81.45           C  
ATOM   3426  CG2 VAL B 435     -11.783  16.482   1.927  1.00 81.45           C  
ATOM   3427  N   LEU B 436     -14.035  19.536   4.293  1.00 84.93           N  
ATOM   3428  CA  LEU B 436     -15.151  20.418   4.617  1.00 84.93           C  
ATOM   3429  C   LEU B 436     -14.660  21.683   5.314  1.00 84.93           C  
ATOM   3430  CB  LEU B 436     -16.166  19.693   5.504  1.00 84.93           C  
ATOM   3431  O   LEU B 436     -15.011  22.794   4.912  1.00 84.93           O  
ATOM   3432  CG  LEU B 436     -17.435  20.471   5.858  1.00 84.93           C  
ATOM   3433  CD1 LEU B 436     -18.212  20.821   4.593  1.00 84.93           C  
ATOM   3434  CD2 LEU B 436     -18.304  19.669   6.821  1.00 84.93           C  
ATOM   3435  N   MET B 437     -13.827  21.500   6.295  1.00 82.94           N  
ATOM   3436  CA  MET B 437     -13.379  22.638   7.093  1.00 82.94           C  
ATOM   3437  C   MET B 437     -12.606  23.634   6.235  1.00 82.94           C  
ATOM   3438  CB  MET B 437     -12.508  22.167   8.260  1.00 82.94           C  
ATOM   3439  O   MET B 437     -12.907  24.829   6.241  1.00 82.94           O  
ATOM   3440  CG  MET B 437     -13.300  21.782   9.499  1.00 82.94           C  
ATOM   3441  SD  MET B 437     -14.372  23.144  10.100  1.00 82.94           S  
ATOM   3442  CE  MET B 437     -15.362  22.253  11.331  1.00 82.94           C  
ATOM   3443  N   PRO B 438     -11.690  23.142   5.503  1.00 77.75           N  
ATOM   3444  CA  PRO B 438     -10.990  24.088   4.630  1.00 77.75           C  
ATOM   3445  C   PRO B 438     -11.923  24.771   3.632  1.00 77.75           C  
ATOM   3446  CB  PRO B 438      -9.967  23.208   3.906  1.00 77.75           C  
ATOM   3447  O   PRO B 438     -11.739  25.950   3.318  1.00 77.75           O  
ATOM   3448  CG  PRO B 438      -9.723  22.063   4.835  1.00 77.75           C  
ATOM   3449  CD  PRO B 438     -10.997  21.767   5.573  1.00 77.75           C  
ATOM   3450  N   LYS B 439     -12.897  24.068   3.152  1.00 81.36           N  
ATOM   3451  CA  LYS B 439     -13.864  24.653   2.228  1.00 81.36           C  
ATOM   3452  C   LYS B 439     -14.700  25.728   2.915  1.00 81.36           C  
ATOM   3453  CB  LYS B 439     -14.776  23.570   1.650  1.00 81.36           C  
ATOM   3454  O   LYS B 439     -14.960  26.785   2.335  1.00 81.36           O  
ATOM   3455  CG  LYS B 439     -14.182  22.830   0.460  1.00 81.36           C  
ATOM   3456  CD  LYS B 439     -15.219  21.949  -0.225  1.00 81.36           C  
ATOM   3457  CE  LYS B 439     -14.646  21.268  -1.461  1.00 81.36           C  
ATOM   3458  NZ  LYS B 439     -15.656  20.396  -2.131  1.00 81.36           N  
ATOM   3459  N   VAL B 440     -15.053  25.438   4.089  1.00 85.03           N  
ATOM   3460  CA  VAL B 440     -15.840  26.393   4.862  1.00 85.03           C  
ATOM   3461  C   VAL B 440     -15.020  27.657   5.110  1.00 85.03           C  
ATOM   3462  CB  VAL B 440     -16.307  25.789   6.205  1.00 85.03           C  
ATOM   3463  O   VAL B 440     -15.520  28.772   4.942  1.00 85.03           O  
ATOM   3464  CG1 VAL B 440     -16.888  26.873   7.111  1.00 85.03           C  
ATOM   3465  CG2 VAL B 440     -17.333  24.684   5.964  1.00 85.03           C  
ATOM   3466  N   MET B 441     -13.774  27.489   5.464  1.00 81.80           N  
ATOM   3467  CA  MET B 441     -12.892  28.626   5.713  1.00 81.80           C  
ATOM   3468  C   MET B 441     -12.668  29.431   4.437  1.00 81.80           C  
ATOM   3469  CB  MET B 441     -11.550  28.153   6.276  1.00 81.80           C  
ATOM   3470  O   MET B 441     -12.621  30.662   4.475  1.00 81.80           O  
ATOM   3471  CG  MET B 441     -11.622  27.684   7.719  1.00 81.80           C  
ATOM   3472  SD  MET B 441      -9.963  27.479   8.476  1.00 81.80           S  
ATOM   3473  CE  MET B 441      -8.994  27.039   7.006  1.00 81.80           C  
ATOM   3474  N   HIS B 442     -12.646  28.724   3.395  1.00 82.55           N  
ATOM   3475  CA  HIS B 442     -12.442  29.375   2.106  1.00 82.55           C  
ATOM   3476  C   HIS B 442     -13.645  30.232   1.726  1.00 82.55           C  
ATOM   3477  CB  HIS B 442     -12.174  28.334   1.017  1.00 82.55           C  
ATOM   3478  O   HIS B 442     -13.488  31.393   1.340  1.00 82.55           O  
ATOM   3479  CG  HIS B 442     -11.760  28.929  -0.292  1.00 82.55           C  
ATOM   3480  CD2 HIS B 442     -10.537  29.256  -0.772  1.00 82.55           C  
ATOM   3481  ND1 HIS B 442     -12.663  29.256  -1.279  1.00 82.55           N  
ATOM   3482  CE1 HIS B 442     -12.012  29.760  -2.314  1.00 82.55           C  
ATOM   3483  NE2 HIS B 442     -10.720  29.772  -2.031  1.00 82.55           N  
ATOM   3484  N   TYR B 443     -14.792  29.758   1.979  1.00 86.70           N  
ATOM   3485  CA  TYR B 443     -16.008  30.484   1.628  1.00 86.70           C  
ATOM   3486  C   TYR B 443     -16.306  31.576   2.649  1.00 86.70           C  
ATOM   3487  CB  TYR B 443     -17.197  29.524   1.528  1.00 86.70           C  
ATOM   3488  O   TYR B 443     -16.812  32.643   2.296  1.00 86.70           O  
ATOM   3489  CG  TYR B 443     -17.245  28.750   0.233  1.00 86.70           C  
ATOM   3490  CD1 TYR B 443     -17.561  29.381  -0.968  1.00 86.70           C  
ATOM   3491  CD2 TYR B 443     -16.974  27.386   0.208  1.00 86.70           C  
ATOM   3492  CE1 TYR B 443     -17.608  28.672  -2.163  1.00 86.70           C  
ATOM   3493  CE2 TYR B 443     -17.019  26.666  -0.982  1.00 86.70           C  
ATOM   3494  OH  TYR B 443     -17.380  26.609  -3.341  1.00 86.70           O  
ATOM   3495  CZ  TYR B 443     -17.335  27.317  -2.160  1.00 86.70           C  
ATOM   3496  N   ALA B 444     -15.990  31.262   3.889  1.00 87.47           N  
ATOM   3497  CA  ALA B 444     -16.237  32.207   4.974  1.00 87.47           C  
ATOM   3498  C   ALA B 444     -15.494  33.519   4.739  1.00 87.47           C  
ATOM   3499  CB  ALA B 444     -15.827  31.599   6.313  1.00 87.47           C  
ATOM   3500  O   ALA B 444     -16.028  34.599   5.005  1.00 87.47           O  
ATOM   3501  N   GLN B 445     -14.334  33.467   4.186  1.00 85.53           N  
ATOM   3502  CA  GLN B 445     -13.542  34.670   3.953  1.00 85.53           C  
ATOM   3503  C   GLN B 445     -14.211  35.580   2.927  1.00 85.53           C  
ATOM   3504  CB  GLN B 445     -12.132  34.302   3.488  1.00 85.53           C  
ATOM   3505  O   GLN B 445     -14.217  36.802   3.085  1.00 85.53           O  
ATOM   3506  CG  GLN B 445     -12.096  33.559   2.159  1.00 85.53           C  
ATOM   3507  CD  GLN B 445     -10.692  33.162   1.746  1.00 85.53           C  
ATOM   3508  NE2 GLN B 445     -10.591  32.292   0.747  1.00 85.53           N  
ATOM   3509  OE1 GLN B 445      -9.705  33.634   2.319  1.00 85.53           O  
ATOM   3510  N   TYR B 446     -14.857  35.078   1.936  1.00 88.49           N  
ATOM   3511  CA  TYR B 446     -15.528  35.864   0.907  1.00 88.49           C  
ATOM   3512  C   TYR B 446     -16.859  36.405   1.415  1.00 88.49           C  
ATOM   3513  CB  TYR B 446     -15.753  35.022  -0.352  1.00 88.49           C  
ATOM   3514  O   TYR B 446     -17.239  37.535   1.099  1.00 88.49           O  
ATOM   3515  CG  TYR B 446     -14.476  34.604  -1.040  1.00 88.49           C  
ATOM   3516  CD1 TYR B 446     -13.647  35.547  -1.645  1.00 88.49           C  
ATOM   3517  CD2 TYR B 446     -14.095  33.268  -1.086  1.00 88.49           C  
ATOM   3518  CE1 TYR B 446     -12.470  35.166  -2.281  1.00 88.49           C  
ATOM   3519  CE2 TYR B 446     -12.920  32.876  -1.720  1.00 88.49           C  
ATOM   3520  OH  TYR B 446     -10.952  33.449  -2.941  1.00 88.49           O  
ATOM   3521  CZ  TYR B 446     -12.116  33.831  -2.313  1.00 88.49           C  
ATOM   3522  N   VAL B 447     -17.529  35.608   2.225  1.00 91.35           N  
ATOM   3523  CA  VAL B 447     -18.793  36.045   2.808  1.00 91.35           C  
ATOM   3524  C   VAL B 447     -18.547  37.218   3.755  1.00 91.35           C  
ATOM   3525  CB  VAL B 447     -19.500  34.894   3.557  1.00 91.35           C  
ATOM   3526  O   VAL B 447     -19.280  38.209   3.728  1.00 91.35           O  
ATOM   3527  CG1 VAL B 447     -20.695  35.420   4.351  1.00 91.35           C  
ATOM   3528  CG2 VAL B 447     -19.943  33.811   2.575  1.00 91.35           C  
ATOM   3529  N   LEU B 448     -17.492  37.096   4.542  1.00 91.21           N  
ATOM   3530  CA  LEU B 448     -17.135  38.154   5.481  1.00 91.21           C  
ATOM   3531  C   LEU B 448     -16.765  39.435   4.741  1.00 91.21           C  
ATOM   3532  CB  LEU B 448     -15.972  37.711   6.372  1.00 91.21           C  
ATOM   3533  O   LEU B 448     -17.183  40.527   5.134  1.00 91.21           O  
ATOM   3534  CG  LEU B 448     -15.770  38.500   7.666  1.00 91.21           C  
ATOM   3535  CD1 LEU B 448     -16.757  38.033   8.731  1.00 91.21           C  
ATOM   3536  CD2 LEU B 448     -14.335  38.358   8.162  1.00 91.21           C  
ATOM   3537  N   LEU B 449     -16.048  39.328   3.663  1.00 91.10           N  
ATOM   3538  CA  LEU B 449     -15.659  40.472   2.846  1.00 91.10           C  
ATOM   3539  C   LEU B 449     -16.879  41.114   2.193  1.00 91.10           C  
ATOM   3540  CB  LEU B 449     -14.655  40.047   1.771  1.00 91.10           C  
ATOM   3541  O   LEU B 449     -17.032  42.338   2.222  1.00 91.10           O  
ATOM   3542  CG  LEU B 449     -14.042  41.170   0.934  1.00 91.10           C  
ATOM   3543  CD1 LEU B 449     -13.153  42.054   1.802  1.00 91.10           C  
ATOM   3544  CD2 LEU B 449     -13.252  40.594  -0.237  1.00 91.10           C  
ATOM   3545  N   ALA B 450     -17.835  40.338   1.657  1.00 93.39           N  
ATOM   3546  CA  ALA B 450     -19.056  40.828   1.023  1.00 93.39           C  
ATOM   3547  C   ALA B 450     -19.949  41.546   2.031  1.00 93.39           C  
ATOM   3548  CB  ALA B 450     -19.816  39.675   0.370  1.00 93.39           C  
ATOM   3549  O   ALA B 450     -20.445  42.642   1.760  1.00 93.39           O  
ATOM   3550  N   LEU B 451     -20.067  40.893   3.188  1.00 92.34           N  
ATOM   3551  CA  LEU B 451     -20.857  41.485   4.263  1.00 92.34           C  
ATOM   3552  C   LEU B 451     -20.247  42.805   4.722  1.00 92.34           C  
ATOM   3553  CB  LEU B 451     -20.962  40.518   5.445  1.00 92.34           C  
ATOM   3554  O   LEU B 451     -20.966  43.782   4.943  1.00 92.34           O  
ATOM   3555  CG  LEU B 451     -21.824  40.978   6.622  1.00 92.34           C  
ATOM   3556  CD1 LEU B 451     -23.288  41.072   6.203  1.00 92.34           C  
ATOM   3557  CD2 LEU B 451     -21.661  40.032   7.807  1.00 92.34           C  
ATOM   3558  N   GLY B 452     -18.900  42.813   4.859  1.00 90.89           N  
ATOM   3559  CA  GLY B 452     -18.205  44.039   5.216  1.00 90.89           C  
ATOM   3560  C   GLY B 452     -18.430  45.164   4.223  1.00 90.89           C  
ATOM   3561  O   GLY B 452     -18.689  46.303   4.616  1.00 90.89           O  
ATOM   3562  N   CYS B 453     -18.532  44.896   2.913  1.00 90.86           N  
ATOM   3563  CA  CYS B 453     -18.724  45.881   1.854  1.00 90.86           C  
ATOM   3564  C   CYS B 453     -20.144  46.434   1.874  1.00 90.86           C  
ATOM   3565  CB  CYS B 453     -18.426  45.265   0.488  1.00 90.86           C  
ATOM   3566  O   CYS B 453     -20.348  47.639   1.717  1.00 90.86           O  
ATOM   3567  SG  CYS B 453     -16.670  44.954   0.196  1.00 90.86           S  
ATOM   3568  N   VAL B 454     -21.064  45.570   2.166  1.00 92.05           N  
ATOM   3569  CA  VAL B 454     -22.466  45.973   2.210  1.00 92.05           C  
ATOM   3570  C   VAL B 454     -22.701  46.896   3.404  1.00 92.05           C  
ATOM   3571  CB  VAL B 454     -23.406  44.749   2.290  1.00 92.05           C  
ATOM   3572  O   VAL B 454     -23.363  47.928   3.278  1.00 92.05           O  
ATOM   3573  CG1 VAL B 454     -24.837  45.186   2.594  1.00 92.05           C  
ATOM   3574  CG2 VAL B 454     -23.352  43.951   0.988  1.00 92.05           C  
ATOM   3575  N   LEU B 455     -22.047  46.574   4.541  1.00 90.68           N  
ATOM   3576  CA  LEU B 455     -22.202  47.361   5.760  1.00 90.68           C  
ATOM   3577  C   LEU B 455     -21.527  48.721   5.618  1.00 90.68           C  
ATOM   3578  CB  LEU B 455     -21.619  46.611   6.960  1.00 90.68           C  
ATOM   3579  O   LEU B 455     -21.999  49.714   6.175  1.00 90.68           O  
ATOM   3580  CG  LEU B 455     -22.436  45.428   7.483  1.00 90.68           C  
ATOM   3581  CD1 LEU B 455     -21.664  44.690   8.570  1.00 90.68           C  
ATOM   3582  CD2 LEU B 455     -23.787  45.902   8.008  1.00 90.68           C  
ATOM   3583  N   LEU B 456     -20.455  48.852   4.815  1.00 89.85           N  
ATOM   3584  CA  LEU B 456     -19.729  50.095   4.580  1.00 89.85           C  
ATOM   3585  C   LEU B 456     -20.536  51.038   3.695  1.00 89.85           C  
ATOM   3586  CB  LEU B 456     -18.370  49.809   3.935  1.00 89.85           C  
ATOM   3587  O   LEU B 456     -20.375  52.258   3.772  1.00 89.85           O  
ATOM   3588  CG  LEU B 456     -17.255  49.351   4.876  1.00 89.85           C  
ATOM   3589  CD1 LEU B 456     -16.039  48.898   4.076  1.00 89.85           C  
ATOM   3590  CD2 LEU B 456     -16.879  50.469   5.843  1.00 89.85           C  
ATOM   3591  N   LEU B 457     -21.488  50.458   2.967  1.00 89.53           N  
ATOM   3592  CA  LEU B 457     -22.293  51.248   2.041  1.00 89.53           C  
ATOM   3593  C   LEU B 457     -23.442  51.935   2.771  1.00 89.53           C  
ATOM   3594  CB  LEU B 457     -22.842  50.364   0.919  1.00 89.53           C  
ATOM   3595  O   LEU B 457     -23.925  52.982   2.332  1.00 89.53           O  
ATOM   3596  CG  LEU B 457     -21.840  49.924  -0.150  1.00 89.53           C  
ATOM   3597  CD1 LEU B 457     -22.497  48.952  -1.125  1.00 89.53           C  
ATOM   3598  CD2 LEU B 457     -21.281  51.135  -0.889  1.00 89.53           C  
ATOM   3599  N   VAL B 458     -23.785  51.464   3.921  1.00 85.25           N  
ATOM   3600  CA  VAL B 458     -24.956  51.934   4.654  1.00 85.25           C  
ATOM   3601  C   VAL B 458     -24.744  53.381   5.094  1.00 85.25           C  
ATOM   3602  CB  VAL B 458     -25.254  51.042   5.880  1.00 85.25           C  
ATOM   3603  O   VAL B 458     -25.560  54.255   4.792  1.00 85.25           O  
ATOM   3604  CG1 VAL B 458     -26.335  51.672   6.756  1.00 85.25           C  
ATOM   3605  CG2 VAL B 458     -25.674  49.643   5.431  1.00 85.25           C  
ATOM   3606  N   PRO B 459     -23.615  53.730   5.777  1.00 81.84           N  
ATOM   3607  CA  PRO B 459     -23.388  55.120   6.179  1.00 81.84           C  
ATOM   3608  C   PRO B 459     -23.223  56.060   4.986  1.00 81.84           C  
ATOM   3609  CB  PRO B 459     -22.096  55.044   6.997  1.00 81.84           C  
ATOM   3610  O   PRO B 459     -23.606  57.230   5.060  1.00 81.84           O  
ATOM   3611  CG  PRO B 459     -21.785  53.585   7.084  1.00 81.84           C  
ATOM   3612  CD  PRO B 459     -22.724  52.842   6.178  1.00 81.84           C  
ATOM   3613  N   VAL B 460     -22.715  55.487   3.870  1.00 82.99           N  
ATOM   3614  CA  VAL B 460     -22.509  56.273   2.658  1.00 82.99           C  
ATOM   3615  C   VAL B 460     -23.858  56.671   2.064  1.00 82.99           C  
ATOM   3616  CB  VAL B 460     -21.675  55.497   1.614  1.00 82.99           C  
ATOM   3617  O   VAL B 460     -24.062  57.829   1.691  1.00 82.99           O  
ATOM   3618  CG1 VAL B 460     -21.603  56.270   0.298  1.00 82.99           C  
ATOM   3619  CG2 VAL B 460     -20.272  55.219   2.152  1.00 82.99           C  
ATOM   3620  N   ILE B 461     -24.748  55.773   2.117  1.00 82.28           N  
ATOM   3621  CA  ILE B 461     -26.078  56.014   1.567  1.00 82.28           C  
ATOM   3622  C   ILE B 461     -26.845  56.973   2.474  1.00 82.28           C  
ATOM   3623  CB  ILE B 461     -26.864  54.696   1.393  1.00 82.28           C  
ATOM   3624  O   ILE B 461     -27.564  57.852   1.992  1.00 82.28           O  
ATOM   3625  CG1 ILE B 461     -26.179  53.797   0.357  1.00 82.28           C  
ATOM   3626  CG2 ILE B 461     -28.316  54.981   0.995  1.00 82.28           C  
ATOM   3627  CD1 ILE B 461     -26.764  52.395   0.270  1.00 82.28           C  
ATOM   3628  N   CYS B 462     -26.649  56.810   3.759  1.00 77.22           N  
ATOM   3629  CA  CYS B 462     -27.322  57.672   4.725  1.00 77.22           C  
ATOM   3630  C   CYS B 462     -26.813  59.105   4.623  1.00 77.22           C  
ATOM   3631  CB  CYS B 462     -27.117  57.148   6.146  1.00 77.22           C  
ATOM   3632  O   CYS B 462     -27.587  60.054   4.763  1.00 77.22           O  
ATOM   3633  SG  CYS B 462     -28.336  55.914   6.649  1.00 77.22           S  
ATOM   3634  N   GLN B 463     -25.531  59.300   4.291  1.00 73.92           N  
ATOM   3635  CA  GLN B 463     -24.921  60.618   4.150  1.00 73.92           C  
ATOM   3636  C   GLN B 463     -25.389  61.306   2.870  1.00 73.92           C  
ATOM   3637  CB  GLN B 463     -23.396  60.508   4.159  1.00 73.92           C  
ATOM   3638  O   GLN B 463     -25.597  62.521   2.854  1.00 73.92           O  
ATOM   3639  CG  GLN B 463     -22.803  60.293   5.545  1.00 73.92           C  
ATOM   3640  CD  GLN B 463     -22.194  61.556   6.125  1.00 73.92           C  
ATOM   3641  NE2 GLN B 463     -21.820  61.504   7.399  1.00 73.92           N  
ATOM   3642  OE1 GLN B 463     -22.058  62.570   5.432  1.00 73.92           O  
ATOM   3643  N   ILE B 464     -25.638  60.539   1.885  1.00 76.77           N  
ATOM   3644  CA  ILE B 464     -26.079  61.083   0.605  1.00 76.77           C  
ATOM   3645  C   ILE B 464     -27.540  61.514   0.704  1.00 76.77           C  
ATOM   3646  CB  ILE B 464     -25.898  60.057  -0.537  1.00 76.77           C  
ATOM   3647  O   ILE B 464     -27.930  62.540   0.140  1.00 76.77           O  
ATOM   3648  CG1 ILE B 464     -24.413  59.731  -0.732  1.00 76.77           C  
ATOM   3649  CG2 ILE B 464     -26.520  60.580  -1.835  1.00 76.77           C  
ATOM   3650  CD1 ILE B 464     -24.153  58.586  -1.701  1.00 76.77           C  
ATOM   3651  N   ARG B 465     -28.316  60.825   1.466  1.00 71.39           N  
ATOM   3652  CA  ARG B 465     -29.734  61.136   1.622  1.00 71.39           C  
ATOM   3653  C   ARG B 465     -29.931  62.369   2.497  1.00 71.39           C  
ATOM   3654  CB  ARG B 465     -30.483  59.943   2.221  1.00 71.39           C  
ATOM   3655  O   ARG B 465     -30.866  63.144   2.286  1.00 71.39           O  
ATOM   3656  CG  ARG B 465     -30.775  58.835   1.222  1.00 71.39           C  
ATOM   3657  CD  ARG B 465     -31.749  57.809   1.786  1.00 71.39           C  
ATOM   3658  NE  ARG B 465     -32.108  56.803   0.791  1.00 71.39           N  
ATOM   3659  NH1 ARG B 465     -33.133  55.382   2.297  1.00 71.39           N  
ATOM   3660  NH2 ARG B 465     -33.034  54.828   0.074  1.00 71.39           N  
ATOM   3661  CZ  ARG B 465     -32.758  55.673   1.056  1.00 71.39           C  
ATOM   3662  N   SER B 466     -29.048  62.472   3.436  1.00 64.21           N  
ATOM   3663  CA  SER B 466     -29.144  63.620   4.331  1.00 64.21           C  
ATOM   3664  C   SER B 466     -28.728  64.907   3.626  1.00 64.21           C  
ATOM   3665  CB  SER B 466     -28.277  63.407   5.572  1.00 64.21           C  
ATOM   3666  O   SER B 466     -29.257  65.981   3.921  1.00 64.21           O  
ATOM   3667  OG  SER B 466     -26.903  63.379   5.228  1.00 64.21           O  
ATOM   3668  N   GLN B 467     -27.854  64.929   2.679  1.00 58.96           N  
ATOM   3669  CA  GLN B 467     -27.387  66.099   1.942  1.00 58.96           C  
ATOM   3670  C   GLN B 467     -28.404  66.528   0.888  1.00 58.96           C  
ATOM   3671  CB  GLN B 467     -26.036  65.813   1.282  1.00 58.96           C  
ATOM   3672  O   GLN B 467     -28.572  67.722   0.631  1.00 58.96           O  
ATOM   3673  CG  GLN B 467     -24.857  65.878   2.243  1.00 58.96           C  
ATOM   3674  CD  GLN B 467     -23.615  66.477   1.609  1.00 58.96           C  
ATOM   3675  NE2 GLN B 467     -22.593  66.721   2.421  1.00 58.96           N  
ATOM   3676  OE1 GLN B 467     -23.575  66.717   0.398  1.00 58.96           O  
ATOM   3677  N   VAL B 468     -29.039  65.615   0.250  1.00 59.42           N  
ATOM   3678  CA  VAL B 468     -29.992  65.926  -0.811  1.00 59.42           C  
ATOM   3679  C   VAL B 468     -31.266  66.511  -0.206  1.00 59.42           C  
ATOM   3680  CB  VAL B 468     -30.328  64.676  -1.656  1.00 59.42           C  
ATOM   3681  O   VAL B 468     -31.893  67.393  -0.798  1.00 59.42           O  
ATOM   3682  CG1 VAL B 468     -31.364  65.012  -2.727  1.00 59.42           C  
ATOM   3683  CG2 VAL B 468     -29.062  64.106  -2.292  1.00 59.42           C  
ATOM   3684  N   GLY B 469     -31.655  66.034   0.969  1.00 48.33           N  
ATOM   3685  CA  GLY B 469     -32.814  66.596   1.645  1.00 48.33           C  
ATOM   3686  C   GLY B 469     -32.601  68.025   2.107  1.00 48.33           C  
ATOM   3687  O   GLY B 469     -33.540  68.823   2.127  1.00 48.33           O  
ATOM   3688  N   ALA B 470     -31.410  68.332   2.452  1.00 49.08           N  
ATOM   3689  CA  ALA B 470     -31.083  69.682   2.903  1.00 49.08           C  
ATOM   3690  C   ALA B 470     -31.055  70.660   1.732  1.00 49.08           C  
ATOM   3691  CB  ALA B 470     -29.740  69.689   3.631  1.00 49.08           C  
ATOM   3692  O   ALA B 470     -31.386  71.837   1.891  1.00 49.08           O  
ATOM   3693  N   GLY B 471     -30.630  70.213   0.604  1.00 45.40           N  
ATOM   3694  CA  GLY B 471     -30.575  71.053  -0.582  1.00 45.40           C  
ATOM   3695  C   GLY B 471     -31.945  71.381  -1.146  1.00 45.40           C  
ATOM   3696  O   GLY B 471     -32.154  72.468  -1.688  1.00 45.40           O  
ATOM   3697  N   GLN B 472     -32.804  70.383  -1.057  1.00 44.05           N  
ATOM   3698  CA  GLN B 472     -34.129  70.616  -1.623  1.00 44.05           C  
ATOM   3699  C   GLN B 472     -34.930  71.591  -0.765  1.00 44.05           C  
ATOM   3700  CB  GLN B 472     -34.890  69.298  -1.770  1.00 44.05           C  
ATOM   3701  O   GLN B 472     -35.880  72.213  -1.246  1.00 44.05           O  
ATOM   3702  CG  GLN B 472     -34.767  68.667  -3.151  1.00 44.05           C  
ATOM   3703  CD  GLN B 472     -35.495  67.341  -3.258  1.00 44.05           C  
ATOM   3704  NE2 GLN B 472     -35.993  67.032  -4.450  1.00 44.05           N  
ATOM   3705  OE1 GLN B 472     -35.609  66.600  -2.276  1.00 44.05           O  
ATOM   3706  N   ARG B 473     -34.572  71.655   0.516  1.00 40.13           N  
ATOM   3707  CA  ARG B 473     -35.289  72.599   1.367  1.00 40.13           C  
ATOM   3708  C   ARG B 473     -34.960  74.039   0.986  1.00 40.13           C  
ATOM   3709  CB  ARG B 473     -34.956  72.357   2.840  1.00 40.13           C  
ATOM   3710  O   ARG B 473     -35.811  74.924   1.091  1.00 40.13           O  
ATOM   3711  CG  ARG B 473     -35.958  71.470   3.561  1.00 40.13           C  
ATOM   3712  CD  ARG B 473     -35.602  71.296   5.031  1.00 40.13           C  
ATOM   3713  NE  ARG B 473     -36.482  70.334   5.689  1.00 40.13           N  
ATOM   3714  NH1 ARG B 473     -35.117  70.028   7.527  1.00 40.13           N  
ATOM   3715  NH2 ARG B 473     -37.102  68.893   7.366  1.00 40.13           N  
ATOM   3716  CZ  ARG B 473     -36.232  69.754   6.859  1.00 40.13           C  
ATOM   3717  N   ALA B 474     -33.743  74.229   0.497  1.00 39.83           N  
ATOM   3718  CA  ALA B 474     -33.334  75.586   0.144  1.00 39.83           C  
ATOM   3719  C   ALA B 474     -34.016  76.048  -1.141  1.00 39.83           C  
ATOM   3720  CB  ALA B 474     -31.816  75.662  -0.005  1.00 39.83           C  
ATOM   3721  O   ALA B 474     -34.320  77.233  -1.298  1.00 39.83           O  
ATOM   3722  N   ALA B 475     -34.175  75.099  -2.045  1.00 39.67           N  
ATOM   3723  CA  ALA B 475     -34.731  75.509  -3.331  1.00 39.67           C  
ATOM   3724  C   ALA B 475     -36.211  75.860  -3.202  1.00 39.67           C  
ATOM   3725  CB  ALA B 475     -34.537  74.409  -4.371  1.00 39.67           C  
ATOM   3726  O   ALA B 475     -36.729  76.682  -3.961  1.00 39.67           O  
ATOM   3727  N   ARG B 476     -36.884  75.117  -2.348  1.00 34.45           N  
ATOM   3728  CA  ARG B 476     -38.325  75.343  -2.312  1.00 34.45           C  
ATOM   3729  C   ARG B 476     -38.649  76.729  -1.762  1.00 34.45           C  
ATOM   3730  CB  ARG B 476     -39.018  74.270  -1.468  1.00 34.45           C  
ATOM   3731  O   ARG B 476     -39.769  77.218  -1.918  1.00 34.45           O  
ATOM   3732  CG  ARG B 476     -40.003  73.415  -2.248  1.00 34.45           C  
ATOM   3733  CD  ARG B 476     -40.622  72.331  -1.376  1.00 34.45           C  
ATOM   3734  NE  ARG B 476     -41.581  71.522  -2.122  1.00 34.45           N  
ATOM   3735  NH1 ARG B 476     -41.131  69.565  -0.980  1.00 34.45           N  
ATOM   3736  NH2 ARG B 476     -42.697  69.586  -2.654  1.00 34.45           N  
ATOM   3737  CZ  ARG B 476     -41.801  70.226  -1.917  1.00 34.45           C  
ATOM   3738  N   ALA B 477     -37.693  77.311  -1.024  1.00 32.44           N  
ATOM   3739  CA  ALA B 477     -38.058  78.573  -0.385  1.00 32.44           C  
ATOM   3740  C   ALA B 477     -38.247  79.678  -1.421  1.00 32.44           C  
ATOM   3741  CB  ALA B 477     -36.997  78.980   0.634  1.00 32.44           C  
ATOM   3742  O   ALA B 477     -38.943  80.663  -1.166  1.00 32.44           O  
ATOM   3743  N   ASP B 478     -37.501  79.576  -2.541  1.00 31.63           N  
ATOM   3744  CA  ASP B 478     -37.520  80.758  -3.396  1.00 31.63           C  
ATOM   3745  C   ASP B 478     -38.847  80.875  -4.142  1.00 31.63           C  
ATOM   3746  CB  ASP B 478     -36.358  80.720  -4.391  1.00 31.63           C  
ATOM   3747  O   ASP B 478     -39.188  81.946  -4.649  1.00 31.63           O  
ATOM   3748  CG  ASP B 478     -35.123  81.446  -3.889  1.00 31.63           C  
ATOM   3749  OD1 ASP B 478     -35.233  82.255  -2.942  1.00 31.63           O  
ATOM   3750  OD2 ASP B 478     -34.029  81.210  -4.448  1.00 31.63           O  
ATOM   3751  N   SER B 479     -39.411  79.688  -4.417  1.00 32.44           N  
ATOM   3752  CA  SER B 479     -40.465  79.797  -5.420  1.00 32.44           C  
ATOM   3753  C   SER B 479     -41.689  80.514  -4.861  1.00 32.44           C  
ATOM   3754  CB  SER B 479     -40.865  78.412  -5.932  1.00 32.44           C  
ATOM   3755  O   SER B 479     -42.647  80.779  -5.590  1.00 32.44           O  
ATOM   3756  OG  SER B 479     -39.724  77.680  -6.345  1.00 32.44           O  
ATOM   3757  N   HIS B 480     -41.778  80.562  -3.510  1.00 27.64           N  
ATOM   3758  CA  HIS B 480     -43.105  80.938  -3.033  1.00 27.64           C  
ATOM   3759  C   HIS B 480     -43.406  82.401  -3.339  1.00 27.64           C  
ATOM   3760  CB  HIS B 480     -43.226  80.680  -1.530  1.00 27.64           C  
ATOM   3761  O   HIS B 480     -44.521  82.872  -3.102  1.00 27.64           O  
ATOM   3762  CG  HIS B 480     -43.700  79.301  -1.195  1.00 27.64           C  
ATOM   3763  CD2 HIS B 480     -43.029  78.216  -0.743  1.00 27.64           C  
ATOM   3764  ND1 HIS B 480     -45.018  78.917  -1.317  1.00 27.64           N  
ATOM   3765  CE1 HIS B 480     -45.137  77.651  -0.954  1.00 27.64           C  
ATOM   3766  NE2 HIS B 480     -43.944  77.202  -0.601  1.00 27.64           N  
ATOM   3767  N   SER B 481     -42.386  83.180  -3.646  1.00 28.40           N  
ATOM   3768  CA  SER B 481     -42.789  84.579  -3.548  1.00 28.40           C  
ATOM   3769  C   SER B 481     -43.719  84.968  -4.692  1.00 28.40           C  
ATOM   3770  CB  SER B 481     -41.561  85.492  -3.545  1.00 28.40           C  
ATOM   3771  O   SER B 481     -44.061  86.142  -4.850  1.00 28.40           O  
ATOM   3772  OG  SER B 481     -40.501  84.907  -2.809  1.00 28.40           O  
ATOM   3773  N   LEU B 482     -43.693  84.092  -5.769  1.00 24.94           N  
ATOM   3774  CA  LEU B 482     -44.289  84.771  -6.915  1.00 24.94           C  
ATOM   3775  C   LEU B 482     -45.735  85.156  -6.626  1.00 24.94           C  
ATOM   3776  CB  LEU B 482     -44.224  83.881  -8.159  1.00 24.94           C  
ATOM   3777  O   LEU B 482     -46.204  86.206  -7.072  1.00 24.94           O  
ATOM   3778  CG  LEU B 482     -43.035  84.108  -9.094  1.00 24.94           C  
ATOM   3779  CD1 LEU B 482     -42.709  82.828  -9.856  1.00 24.94           C  
ATOM   3780  CD2 LEU B 482     -43.325  85.252 -10.059  1.00 24.94           C  
ATOM   3781  N   ALA B 483     -46.512  84.144  -6.138  1.00 25.35           N  
ATOM   3782  CA  ALA B 483     -47.870  84.062  -6.670  1.00 25.35           C  
ATOM   3783  C   ALA B 483     -48.786  85.077  -5.992  1.00 25.35           C  
ATOM   3784  CB  ALA B 483     -48.425  82.651  -6.498  1.00 25.35           C  
ATOM   3785  O   ALA B 483     -49.996  85.089  -6.233  1.00 25.35           O  
ATOM   3786  N   CYS B 484     -48.342  85.774  -4.953  1.00 23.32           N  
ATOM   3787  CA  CYS B 484     -49.519  86.077  -4.146  1.00 23.32           C  
ATOM   3788  C   CYS B 484     -50.505  86.942  -4.922  1.00 23.32           C  
ATOM   3789  CB  CYS B 484     -49.114  86.784  -2.852  1.00 23.32           C  
ATOM   3790  O   CYS B 484     -50.152  87.524  -5.949  1.00 23.32           O  
ATOM   3791  SG  CYS B 484     -49.080  85.698  -1.409  1.00 23.32           S  
ATOM   3792  N   TRP B 485     -51.248  88.010  -4.216  1.00 23.08           N  
ATOM   3793  CA  TRP B 485     -52.647  88.187  -3.844  1.00 23.08           C  
ATOM   3794  C   TRP B 485     -53.381  89.041  -4.873  1.00 23.08           C  
ATOM   3795  CB  TRP B 485     -52.759  88.828  -2.458  1.00 23.08           C  
ATOM   3796  O   TRP B 485     -52.752  89.693  -5.709  1.00 23.08           O  
ATOM   3797  CG  TRP B 485     -53.175  87.875  -1.378  1.00 23.08           C  
ATOM   3798  CD1 TRP B 485     -52.673  86.625  -1.144  1.00 23.08           C  
ATOM   3799  CD2 TRP B 485     -54.185  88.094  -0.388  1.00 23.08           C  
ATOM   3800  CE2 TRP B 485     -54.242  86.934   0.415  1.00 23.08           C  
ATOM   3801  CE3 TRP B 485     -55.047  89.161  -0.102  1.00 23.08           C  
ATOM   3802  NE1 TRP B 485     -53.311  86.053  -0.066  1.00 23.08           N  
ATOM   3803  CH2 TRP B 485     -55.961  87.869   1.746  1.00 23.08           C  
ATOM   3804  CZ2 TRP B 485     -55.128  86.811   1.488  1.00 23.08           C  
ATOM   3805  CZ3 TRP B 485     -55.929  89.036   0.966  1.00 23.08           C  
ATOM   3806  N   GLY B 486     -54.601  89.744  -4.389  1.00 23.20           N  
ATOM   3807  CA  GLY B 486     -56.032  89.909  -4.590  1.00 23.20           C  
ATOM   3808  C   GLY B 486     -56.376  91.073  -5.501  1.00 23.20           C  
ATOM   3809  O   GLY B 486     -55.488  91.802  -5.947  1.00 23.20           O  
ATOM   3810  N   LYS B 487     -57.470  91.800  -5.146  1.00 22.83           N  
ATOM   3811  CA  LYS B 487     -58.787  92.230  -5.606  1.00 22.83           C  
ATOM   3812  C   LYS B 487     -58.761  93.686  -6.064  1.00 22.83           C  
ATOM   3813  CB  LYS B 487     -59.828  92.047  -4.501  1.00 22.83           C  
ATOM   3814  O   LYS B 487     -59.510  94.073  -6.963  1.00 22.83           O  
ATOM   3815  CG  LYS B 487     -60.820  90.924  -4.764  1.00 22.83           C  
ATOM   3816  CD  LYS B 487     -61.837  90.800  -3.637  1.00 22.83           C  
ATOM   3817  CE  LYS B 487     -62.777  89.622  -3.858  1.00 22.83           C  
ATOM   3818  NZ  LYS B 487     -63.927  89.645  -2.905  1.00 22.83           N  
ATOM   3819  N   GLY B 488     -58.308  94.692  -5.294  1.00 21.68           N  
ATOM   3820  CA  GLY B 488     -59.436  95.560  -4.999  1.00 21.68           C  
ATOM   3821  C   GLY B 488     -59.845  96.428  -6.175  1.00 21.68           C  
ATOM   3822  O   GLY B 488     -59.244  96.350  -7.249  1.00 21.68           O  
ATOM   3823  N   ALA B 489     -59.849  97.846  -5.973  1.00 20.62           N  
ATOM   3824  CA  ALA B 489     -60.967  98.784  -6.017  1.00 20.62           C  
ATOM   3825  C   ALA B 489     -61.066  99.456  -7.383  1.00 20.62           C  
ATOM   3826  CB  ALA B 489     -60.823  99.836  -4.919  1.00 20.62           C  
ATOM   3827  O   ALA B 489     -60.124  99.403  -8.178  1.00 20.62           O  
ATOM   3828  N   SER B 490     -61.855 100.715  -7.398  1.00 19.68           N  
ATOM   3829  CA  SER B 490     -62.973 101.301  -8.131  1.00 19.68           C  
ATOM   3830  C   SER B 490     -62.483 102.167  -9.286  1.00 19.68           C  
ATOM   3831  CB  SER B 490     -63.850 102.134  -7.195  1.00 19.68           C  
ATOM   3832  O   SER B 490     -62.879 101.960 -10.435  1.00 19.68           O  
ATOM   3833  OG  SER B 490     -65.181 102.197  -7.676  1.00 19.68           O  
ATOM   3834  N   ASP B 491     -62.571 103.632  -9.108  1.00 19.06           N  
ATOM   3835  CA  ASP B 491     -63.594 104.451  -9.752  1.00 19.06           C  
ATOM   3836  C   ASP B 491     -63.035 105.160 -10.983  1.00 19.06           C  
ATOM   3837  CB  ASP B 491     -64.161 105.475  -8.766  1.00 19.06           C  
ATOM   3838  O   ASP B 491     -63.595 105.052 -12.076  1.00 19.06           O  
ATOM   3839  CG  ASP B 491     -65.515 105.074  -8.208  1.00 19.06           C  
ATOM   3840  OD1 ASP B 491     -66.173 104.181  -8.785  1.00 19.06           O  
ATOM   3841  OD2 ASP B 491     -65.929 105.658  -7.183  1.00 19.06           O  
ATOM   3842  N   ARG B 492     -62.842 106.640 -10.892  1.00 19.41           N  
ATOM   3843  CA  ARG B 492     -63.776 107.570 -11.517  1.00 19.41           C  
ATOM   3844  C   ARG B 492     -63.222 108.099 -12.836  1.00 19.41           C  
ATOM   3845  CB  ARG B 492     -64.086 108.735 -10.575  1.00 19.41           C  
ATOM   3846  O   ARG B 492     -62.080 107.809 -13.197  1.00 19.41           O  
ATOM   3847  CG  ARG B 492     -65.374 108.563  -9.785  1.00 19.41           C  
ATOM   3848  CD  ARG B 492     -65.672 109.779  -8.919  1.00 19.41           C  
ATOM   3849  NE  ARG B 492     -66.814 109.547  -8.040  1.00 19.41           N  
ATOM   3850  NH1 ARG B 492     -67.123 111.775  -7.512  1.00 19.41           N  
ATOM   3851  NH2 ARG B 492     -68.502 110.179  -6.616  1.00 19.41           N  
ATOM   3852  CZ  ARG B 492     -67.477 110.501  -7.391  1.00 19.41           C  
ATOM   3853  N   THR B 493     -63.007 109.560 -12.915  1.00 20.34           N  
ATOM   3854  CA  THR B 493     -63.757 110.495 -13.746  1.00 20.34           C  
ATOM   3855  C   THR B 493     -62.953 110.885 -14.983  1.00 20.34           C  
ATOM   3856  CB  THR B 493     -64.138 111.762 -12.957  1.00 20.34           C  
ATOM   3857  O   THR B 493     -61.761 110.584 -15.075  1.00 20.34           O  
ATOM   3858  CG2 THR B 493     -65.457 111.573 -12.216  1.00 20.34           C  
ATOM   3859  OG1 THR B 493     -63.106 112.055 -12.007  1.00 20.34           O  
ATOM   3860  N   LEU B 494     -62.615 112.324 -15.141  1.00 19.35           N  
ATOM   3861  CA  LEU B 494     -63.155 113.304 -16.076  1.00 19.35           C  
ATOM   3862  C   LEU B 494     -62.132 113.649 -17.153  1.00 19.35           C  
ATOM   3863  CB  LEU B 494     -63.581 114.574 -15.334  1.00 19.35           C  
ATOM   3864  O   LEU B 494     -60.964 113.270 -17.049  1.00 19.35           O  
ATOM   3865  CG  LEU B 494     -65.078 114.734 -15.067  1.00 19.35           C  
ATOM   3866  CD1 LEU B 494     -65.314 115.201 -13.634  1.00 19.35           C  
ATOM   3867  CD2 LEU B 494     -65.699 115.709 -16.061  1.00 19.35           C  
ATOM   3868  N   TRP B 495     -61.606 115.036 -17.204  1.00 20.22           N  
ATOM   3869  CA  TRP B 495     -62.018 116.017 -18.203  1.00 20.22           C  
ATOM   3870  C   TRP B 495     -60.927 116.218 -19.250  1.00 20.22           C  
ATOM   3871  CB  TRP B 495     -62.358 117.353 -17.538  1.00 20.22           C  
ATOM   3872  O   TRP B 495     -59.778 115.823 -19.042  1.00 20.22           O  
ATOM   3873  CG  TRP B 495     -63.700 117.377 -16.870  1.00 20.22           C  
ATOM   3874  CD1 TRP B 495     -64.029 116.825 -15.663  1.00 20.22           C  
ATOM   3875  CD2 TRP B 495     -64.895 117.980 -17.375  1.00 20.22           C  
ATOM   3876  CE2 TRP B 495     -65.912 117.756 -16.420  1.00 20.22           C  
ATOM   3877  CE3 TRP B 495     -65.205 118.690 -18.542  1.00 20.22           C  
ATOM   3878  NE1 TRP B 495     -65.358 117.050 -15.387  1.00 20.22           N  
ATOM   3879  CH2 TRP B 495     -67.494 118.909 -17.750  1.00 20.22           C  
ATOM   3880  CZ2 TRP B 495     -67.218 118.217 -16.599  1.00 20.22           C  
ATOM   3881  CZ3 TRP B 495     -66.505 119.148 -18.718  1.00 20.22           C  
ATOM   3882  N   PRO B 496     -60.689 117.597 -19.702  1.00 22.51           N  
ATOM   3883  CA  PRO B 496     -60.964 118.254 -20.982  1.00 22.51           C  
ATOM   3884  C   PRO B 496     -59.694 118.558 -21.774  1.00 22.51           C  
ATOM   3885  CB  PRO B 496     -61.673 119.546 -20.570  1.00 22.51           C  
ATOM   3886  O   PRO B 496     -59.596 118.202 -22.952  1.00 22.51           O  
ATOM   3887  CG  PRO B 496     -61.246 119.782 -19.157  1.00 22.51           C  
ATOM   3888  CD  PRO B 496     -60.406 118.619 -18.712  1.00 22.51           C  
ATOM   3889  N   THR B 497     -59.048 119.842 -21.563  1.00 20.51           N  
ATOM   3890  CA  THR B 497     -59.185 120.958 -22.492  1.00 20.51           C  
ATOM   3891  C   THR B 497     -57.932 121.104 -23.351  1.00 20.51           C  
ATOM   3892  CB  THR B 497     -59.454 122.277 -21.745  1.00 20.51           C  
ATOM   3893  O   THR B 497     -58.021 121.208 -24.576  1.00 20.51           O  
ATOM   3894  CG2 THR B 497     -60.895 122.345 -21.250  1.00 20.51           C  
ATOM   3895  OG1 THR B 497     -58.570 122.372 -20.621  1.00 20.51           O  
ATOM   3896  N   ALA B 498     -56.913 121.954 -22.928  1.00 20.37           N  
ATOM   3897  CA  ALA B 498     -56.797 123.296 -23.493  1.00 20.37           C  
ATOM   3898  C   ALA B 498     -55.803 123.319 -24.651  1.00 20.37           C  
ATOM   3899  CB  ALA B 498     -56.377 124.293 -22.416  1.00 20.37           C  
ATOM   3900  O   ALA B 498     -55.051 122.363 -24.851  1.00 20.37           O  
ATOM   3901  N   ALA B 499     -54.879 124.369 -24.644  1.00 20.56           N  
ATOM   3902  CA  ALA B 499     -54.730 125.547 -25.495  1.00 20.56           C  
ATOM   3903  C   ALA B 499     -53.596 125.359 -26.498  1.00 20.56           C  
ATOM   3904  CB  ALA B 499     -54.484 126.791 -24.645  1.00 20.56           C  
ATOM   3905  O   ALA B 499     -52.807 124.418 -26.383  1.00 20.56           O  
ATOM   3906  N   TRP B 500     -52.752 126.441 -26.645  1.00 20.02           N  
ATOM   3907  CA  TRP B 500     -52.567 127.394 -27.735  1.00 20.02           C  
ATOM   3908  C   TRP B 500     -51.268 127.117 -28.485  1.00 20.02           C  
ATOM   3909  CB  TRP B 500     -52.566 128.829 -27.201  1.00 20.02           C  
ATOM   3910  O   TRP B 500     -51.266 127.002 -29.713  1.00 20.02           O  
ATOM   3911  CG  TRP B 500     -53.818 129.594 -27.511  1.00 20.02           C  
ATOM   3912  CD1 TRP B 500     -55.104 129.211 -27.249  1.00 20.02           C  
ATOM   3913  CD2 TRP B 500     -53.901 130.874 -28.146  1.00 20.02           C  
ATOM   3914  CE2 TRP B 500     -55.271 131.207 -28.237  1.00 20.02           C  
ATOM   3915  CE3 TRP B 500     -52.950 131.772 -28.647  1.00 20.02           C  
ATOM   3916  NE1 TRP B 500     -55.983 130.177 -27.683  1.00 20.02           N  
ATOM   3917  CH2 TRP B 500     -54.761 133.263 -29.292  1.00 20.02           C  
ATOM   3918  CZ2 TRP B 500     -55.712 132.402 -28.809  1.00 20.02           C  
ATOM   3919  CZ3 TRP B 500     -53.391 132.961 -29.216  1.00 20.02           C  
ATOM   3920  N   SER B 501     -50.169 127.940 -28.237  1.00 20.88           N  
ATOM   3921  CA  SER B 501     -49.828 129.036 -29.138  1.00 20.88           C  
ATOM   3922  C   SER B 501     -48.682 128.651 -30.067  1.00 20.88           C  
ATOM   3923  CB  SER B 501     -49.452 130.287 -28.343  1.00 20.88           C  
ATOM   3924  O   SER B 501     -48.010 127.640 -29.848  1.00 20.88           O  
ATOM   3925  OG  SER B 501     -49.255 129.973 -26.975  1.00 20.88           O  
ATOM   3926  N   PRO B 502     -47.837 129.664 -30.363  1.00 22.21           N  
ATOM   3927  CA  PRO B 502     -47.518 130.304 -31.641  1.00 22.21           C  
ATOM   3928  C   PRO B 502     -46.199 129.813 -32.234  1.00 22.21           C  
ATOM   3929  CB  PRO B 502     -47.435 131.790 -31.281  1.00 22.21           C  
ATOM   3930  O   PRO B 502     -45.472 129.054 -31.588  1.00 22.21           O  
ATOM   3931  CG  PRO B 502     -47.080 131.811 -29.829  1.00 22.21           C  
ATOM   3932  CD  PRO B 502     -47.205 130.417 -29.287  1.00 22.21           C  
ATOM   3933  N   PRO B 503     -45.234 130.800 -32.339  1.00 22.69           N  
ATOM   3934  CA  PRO B 503     -44.757 131.404 -33.585  1.00 22.69           C  
ATOM   3935  C   PRO B 503     -43.378 130.894 -33.998  1.00 22.69           C  
ATOM   3936  CB  PRO B 503     -44.710 132.899 -33.256  1.00 22.69           C  
ATOM   3937  O   PRO B 503     -42.764 130.108 -33.273  1.00 22.69           O  
ATOM   3938  CG  PRO B 503     -44.547 132.958 -31.772  1.00 22.69           C  
ATOM   3939  CD  PRO B 503     -44.736 131.576 -31.215  1.00 22.69           C  
ATOM   3940  N   PRO B 504     -42.368 131.867 -34.028  1.00 22.28           N  
ATOM   3941  CA  PRO B 504     -41.790 132.442 -35.245  1.00 22.28           C  
ATOM   3942  C   PRO B 504     -40.396 131.900 -35.550  1.00 22.28           C  
ATOM   3943  CB  PRO B 504     -41.737 133.941 -34.935  1.00 22.28           C  
ATOM   3944  O   PRO B 504     -40.130 131.468 -36.675  1.00 22.28           O  
ATOM   3945  CG  PRO B 504     -41.767 134.024 -33.443  1.00 22.28           C  
ATOM   3946  CD  PRO B 504     -41.899 132.634 -32.891  1.00 22.28           C  
ATOM   3947  N   ALA B 505     -39.318 132.586 -34.938  1.00 20.40           N  
ATOM   3948  CA  ALA B 505     -38.492 133.565 -35.640  1.00 20.40           C  
ATOM   3949  C   ALA B 505     -37.176 132.944 -36.099  1.00 20.40           C  
ATOM   3950  CB  ALA B 505     -38.223 134.773 -34.745  1.00 20.40           C  
ATOM   3951  O   ALA B 505     -36.750 133.149 -37.239  1.00 20.40           O  
ATOM   3952  N   ALA B 506     -36.236 132.684 -35.193  1.00 19.73           N  
ATOM   3953  CA  ALA B 506     -35.073 133.565 -35.126  1.00 19.73           C  
ATOM   3954  C   ALA B 506     -33.995 133.127 -36.113  1.00 19.73           C  
ATOM   3955  CB  ALA B 506     -34.510 133.595 -33.707  1.00 19.73           C  
ATOM   3956  O   ALA B 506     -33.974 131.973 -36.547  1.00 19.73           O  
ATOM   3957  N   VAL B 507     -32.779 133.850 -36.064  1.00 21.19           N  
ATOM   3958  CA  VAL B 507     -31.923 134.703 -36.880  1.00 21.19           C  
ATOM   3959  C   VAL B 507     -30.801 133.871 -37.497  1.00 21.19           C  
ATOM   3960  CB  VAL B 507     -31.330 135.868 -36.055  1.00 21.19           C  
ATOM   3961  O   VAL B 507     -30.558 132.737 -37.078  1.00 21.19           O  
ATOM   3962  CG1 VAL B 507     -30.560 136.831 -36.957  1.00 21.19           C  
ATOM   3963  CG2 VAL B 507     -32.437 136.604 -35.302  1.00 21.19           C  
ATOM   3964  N   LEU B 508     -29.549 134.480 -37.538  1.00 19.18           N  
ATOM   3965  CA  LEU B 508     -28.767 135.098 -38.604  1.00 19.18           C  
ATOM   3966  C   LEU B 508     -27.559 134.238 -38.960  1.00 19.18           C  
ATOM   3967  CB  LEU B 508     -28.307 136.498 -38.189  1.00 19.18           C  
ATOM   3968  O   LEU B 508     -27.304 133.975 -40.137  1.00 19.18           O  
ATOM   3969  CG  LEU B 508     -29.025 137.673 -38.857  1.00 19.18           C  
ATOM   3970  CD1 LEU B 508     -29.611 138.605 -37.802  1.00 19.18           C  
ATOM   3971  CD2 LEU B 508     -28.071 138.429 -39.775  1.00 19.18           C  
ATOM   3972  N   ARG B 509     -26.462 134.258 -38.119  1.00 18.76           N  
ATOM   3973  CA  ARG B 509     -25.338 135.131 -38.443  1.00 18.76           C  
ATOM   3974  C   ARG B 509     -24.281 134.386 -39.252  1.00 18.76           C  
ATOM   3975  CB  ARG B 509     -24.715 135.702 -37.167  1.00 18.76           C  
ATOM   3976  O   ARG B 509     -23.841 134.866 -40.298  1.00 18.76           O  
ATOM   3977  CG  ARG B 509     -25.153 137.124 -36.852  1.00 18.76           C  
ATOM   3978  CD  ARG B 509     -24.309 137.741 -35.745  1.00 18.76           C  
ATOM   3979  NE  ARG B 509     -24.937 138.937 -35.191  1.00 18.76           N  
ATOM   3980  NH1 ARG B 509     -23.044 139.673 -34.091  1.00 18.76           N  
ATOM   3981  NH2 ARG B 509     -24.989 140.881 -33.969  1.00 18.76           N  
ATOM   3982  CZ  ARG B 509     -24.322 139.828 -34.418  1.00 18.76           C  
ATOM   3983  N   LEU B 510     -23.080 134.165 -38.646  1.00 18.18           N  
ATOM   3984  CA  LEU B 510     -21.854 134.924 -38.868  1.00 18.18           C  
ATOM   3985  C   LEU B 510     -20.938 134.203 -39.851  1.00 18.18           C  
ATOM   3986  CB  LEU B 510     -21.120 135.155 -37.544  1.00 18.18           C  
ATOM   3987  O   LEU B 510     -21.122 133.014 -40.120  1.00 18.18           O  
ATOM   3988  CG  LEU B 510     -21.312 136.526 -36.893  1.00 18.18           C  
ATOM   3989  CD1 LEU B 510     -21.590 136.370 -35.402  1.00 18.18           C  
ATOM   3990  CD2 LEU B 510     -20.087 137.404 -37.125  1.00 18.18           C  
ATOM   3991  N   CYS B 511     -19.498 134.405 -39.671  1.00 19.45           N  
ATOM   3992  CA  CYS B 511     -18.455 135.076 -40.440  1.00 19.45           C  
ATOM   3993  C   CYS B 511     -17.690 134.081 -41.304  1.00 19.45           C  
ATOM   3994  CB  CYS B 511     -17.488 135.807 -39.509  1.00 19.45           C  
ATOM   3995  O   CYS B 511     -17.754 132.873 -41.072  1.00 19.45           O  
ATOM   3996  SG  CYS B 511     -17.733 137.596 -39.465  1.00 19.45           S  
ATOM   3997  N   ARG B 512     -16.587 134.652 -42.021  1.00 20.33           N  
ATOM   3998  CA  ARG B 512     -15.996 134.541 -43.351  1.00 20.33           C  
ATOM   3999  C   ARG B 512     -14.887 133.495 -43.372  1.00 20.33           C  
ATOM   4000  CB  ARG B 512     -15.449 135.894 -43.812  1.00 20.33           C  
ATOM   4001  O   ARG B 512     -14.318 133.207 -44.427  1.00 20.33           O  
ATOM   4002  CG  ARG B 512     -15.762 136.223 -45.263  1.00 20.33           C  
ATOM   4003  CD  ARG B 512     -15.320 137.633 -45.629  1.00 20.33           C  
ATOM   4004  NE  ARG B 512     -15.916 138.076 -46.886  1.00 20.33           N  
ATOM   4005  NH1 ARG B 512     -14.129 139.402 -47.507  1.00 20.33           N  
ATOM   4006  NH2 ARG B 512     -15.970 139.242 -48.864  1.00 20.33           N  
ATOM   4007  CZ  ARG B 512     -15.337 138.905 -47.749  1.00 20.33           C  
ATOM   4008  N   SER B 513     -14.404 132.972 -42.286  1.00 19.04           N  
ATOM   4009  CA  SER B 513     -12.983 133.196 -42.039  1.00 19.04           C  
ATOM   4010  C   SER B 513     -12.126 132.549 -43.122  1.00 19.04           C  
ATOM   4011  CB  SER B 513     -12.585 132.650 -40.667  1.00 19.04           C  
ATOM   4012  O   SER B 513     -12.306 131.373 -43.444  1.00 19.04           O  
ATOM   4013  OG  SER B 513     -11.209 132.880 -40.415  1.00 19.04           O  
ATOM   4014  N   GLY B 514     -11.054 133.372 -43.599  1.00 21.72           N  
ATOM   4015  CA  GLY B 514     -10.439 133.408 -44.917  1.00 21.72           C  
ATOM   4016  C   GLY B 514      -9.581 132.192 -45.209  1.00 21.72           C  
ATOM   4017  O   GLY B 514     -10.071 131.193 -45.738  1.00 21.72           O  
ATOM   4018  N   SER B 515      -8.151 132.423 -45.143  1.00 21.07           N  
ATOM   4019  CA  SER B 515      -7.276 132.597 -46.297  1.00 21.07           C  
ATOM   4020  C   SER B 515      -6.487 131.325 -46.590  1.00 21.07           C  
ATOM   4021  CB  SER B 515      -6.313 133.763 -46.068  1.00 21.07           C  
ATOM   4022  O   SER B 515      -7.070 130.253 -46.765  1.00 21.07           O  
ATOM   4023  OG  SER B 515      -6.093 134.477 -47.272  1.00 21.07           O  
ATOM   4024  N   GLY B 516      -4.988 131.298 -46.283  1.00 20.61           N  
ATOM   4025  CA  GLY B 516      -3.813 131.413 -47.133  1.00 20.61           C  
ATOM   4026  C   GLY B 516      -3.086 130.096 -47.326  1.00 20.61           C  
ATOM   4027  O   GLY B 516      -3.457 129.082 -46.730  1.00 20.61           O  
ATOM   4028  N   HIS B 517      -1.644 130.195 -47.672  1.00 20.49           N  
ATOM   4029  CA  HIS B 517      -0.702 129.472 -48.519  1.00 20.49           C  
ATOM   4030  C   HIS B 517       0.112 128.470 -47.707  1.00 20.49           C  
ATOM   4031  CB  HIS B 517       0.232 130.449 -49.236  1.00 20.49           C  
ATOM   4032  O   HIS B 517       1.112 127.937 -48.194  1.00 20.49           O  
ATOM   4033  CG  HIS B 517      -0.197 130.774 -50.631  1.00 20.49           C  
ATOM   4034  CD2 HIS B 517      -0.571 131.947 -51.195  1.00 20.49           C  
ATOM   4035  ND1 HIS B 517      -0.279 129.824 -51.625  1.00 20.49           N  
ATOM   4036  CE1 HIS B 517      -0.685 130.400 -52.744  1.00 20.49           C  
ATOM   4037  NE2 HIS B 517      -0.869 131.688 -52.510  1.00 20.49           N  
ATOM   4038  N   CYS B 518      -0.124 127.646 -46.905  1.00 16.99           N  
ATOM   4039  CA  CYS B 518       0.765 127.695 -45.749  1.00 16.99           C  
ATOM   4040  C   CYS B 518       2.147 127.157 -46.100  1.00 16.99           C  
ATOM   4041  CB  CYS B 518       0.177 126.897 -44.586  1.00 16.99           C  
ATOM   4042  O   CYS B 518       2.325 126.524 -47.142  1.00 16.99           O  
ATOM   4043  SG  CYS B 518      -0.601 127.922 -43.319  1.00 16.99           S  
ATOM   4044  N   TRP B 519       2.840 126.032 -45.494  1.00 15.92           N  
ATOM   4045  CA  TRP B 519       3.863 126.123 -44.457  1.00 15.92           C  
ATOM   4046  C   TRP B 519       5.217 125.662 -44.986  1.00 15.92           C  
ATOM   4047  CB  TRP B 519       3.467 125.289 -43.235  1.00 15.92           C  
ATOM   4048  O   TRP B 519       5.303 125.094 -46.078  1.00 15.92           O  
ATOM   4049  CG  TRP B 519       2.695 126.053 -42.202  1.00 15.92           C  
ATOM   4050  CD1 TRP B 519       1.440 126.579 -42.333  1.00 15.92           C  
ATOM   4051  CD2 TRP B 519       3.131 126.379 -40.878  1.00 15.92           C  
ATOM   4052  CE2 TRP B 519       2.088 127.105 -40.262  1.00 15.92           C  
ATOM   4053  CE3 TRP B 519       4.303 126.127 -40.153  1.00 15.92           C  
ATOM   4054  NE1 TRP B 519       1.069 127.213 -41.169  1.00 15.92           N  
ATOM   4055  CH2 TRP B 519       3.341 127.322 -38.265  1.00 15.92           C  
ATOM   4056  CZ2 TRP B 519       2.183 127.582 -38.952  1.00 15.92           C  
ATOM   4057  CZ3 TRP B 519       4.396 126.602 -38.850  1.00 15.92           C  
ATOM   4058  N   GLY B 520       6.038 124.623 -44.383  1.00 17.47           N  
ATOM   4059  CA  GLY B 520       7.186 124.627 -43.490  1.00 17.47           C  
ATOM   4060  C   GLY B 520       8.421 123.995 -44.103  1.00 17.47           C  
ATOM   4061  O   GLY B 520       9.501 124.589 -44.088  1.00 17.47           O  
ATOM   4062  N   LEU B 521       8.802 122.581 -44.266  1.00 16.02           N  
ATOM   4063  CA  LEU B 521       9.641 121.955 -43.250  1.00 16.02           C  
ATOM   4064  C   LEU B 521      11.018 121.618 -43.813  1.00 16.02           C  
ATOM   4065  CB  LEU B 521       8.974 120.687 -42.710  1.00 16.02           C  
ATOM   4066  O   LEU B 521      11.180 121.481 -45.028  1.00 16.02           O  
ATOM   4067  CG  LEU B 521       8.333 120.796 -41.325  1.00 16.02           C  
ATOM   4068  CD1 LEU B 521       6.875 120.352 -41.380  1.00 16.02           C  
ATOM   4069  CD2 LEU B 521       9.112 119.967 -40.309  1.00 16.02           C  
ATOM   4070  N   ARG B 522      11.927 120.739 -43.135  1.00 18.40           N  
ATOM   4071  CA  ARG B 522      13.221 120.927 -42.487  1.00 18.40           C  
ATOM   4072  C   ARG B 522      14.357 120.441 -43.381  1.00 18.40           C  
ATOM   4073  CB  ARG B 522      13.262 120.194 -41.144  1.00 18.40           C  
ATOM   4074  O   ARG B 522      15.346 121.151 -43.577  1.00 18.40           O  
ATOM   4075  CG  ARG B 522      12.848 121.054 -39.960  1.00 18.40           C  
ATOM   4076  CD  ARG B 522      13.055 120.329 -38.638  1.00 18.40           C  
ATOM   4077  NE  ARG B 522      12.959 121.242 -37.502  1.00 18.40           N  
ATOM   4078  NH1 ARG B 522      14.572 120.174 -36.241  1.00 18.40           N  
ATOM   4079  NH2 ARG B 522      13.514 122.033 -35.419  1.00 18.40           N  
ATOM   4080  CZ  ARG B 522      13.682 121.148 -36.390  1.00 18.40           C  
ATOM   4081  N   SER B 523      14.871 119.012 -43.473  1.00 17.49           N  
ATOM   4082  CA  SER B 523      15.999 118.560 -42.665  1.00 17.49           C  
ATOM   4083  C   SER B 523      17.253 118.386 -43.516  1.00 17.49           C  
ATOM   4084  CB  SER B 523      15.664 117.244 -41.963  1.00 17.49           C  
ATOM   4085  O   SER B 523      17.169 118.292 -44.743  1.00 17.49           O  
ATOM   4086  OG  SER B 523      15.457 116.208 -42.907  1.00 17.49           O  
ATOM   4087  N   THR B 524      18.407 117.722 -42.961  1.00 19.37           N  
ATOM   4088  CA  THR B 524      19.861 117.824 -42.897  1.00 19.37           C  
ATOM   4089  C   THR B 524      20.508 117.048 -44.040  1.00 19.37           C  
ATOM   4090  CB  THR B 524      20.398 117.304 -41.551  1.00 19.37           C  
ATOM   4091  O   THR B 524      21.380 117.571 -44.737  1.00 19.37           O  
ATOM   4092  CG2 THR B 524      20.817 118.456 -40.643  1.00 19.37           C  
ATOM   4093  OG1 THR B 524      19.376 116.543 -40.896  1.00 19.37           O  
ATOM   4094  N   LEU B 525      20.901 115.633 -43.846  1.00 16.64           N  
ATOM   4095  CA  LEU B 525      22.249 115.213 -43.478  1.00 16.64           C  
ATOM   4096  C   LEU B 525      22.975 114.609 -44.676  1.00 16.64           C  
ATOM   4097  CB  LEU B 525      22.201 114.200 -42.331  1.00 16.64           C  
ATOM   4098  O   LEU B 525      24.113 114.984 -44.971  1.00 16.64           O  
ATOM   4099  CG  LEU B 525      22.210 114.778 -40.915  1.00 16.64           C  
ATOM   4100  CD1 LEU B 525      21.687 113.748 -39.919  1.00 16.64           C  
ATOM   4101  CD2 LEU B 525      23.613 115.235 -40.533  1.00 16.64           C  
ATOM   4102  N   ALA B 526      23.042 113.161 -44.935  1.00 17.07           N  
ATOM   4103  CA  ALA B 526      24.237 112.438 -44.506  1.00 17.07           C  
ATOM   4104  C   ALA B 526      25.140 112.118 -45.694  1.00 17.07           C  
ATOM   4105  CB  ALA B 526      23.848 111.155 -43.776  1.00 17.07           C  
ATOM   4106  O   ALA B 526      26.339 112.405 -45.665  1.00 17.07           O  
ATOM   4107  N   SER B 527      25.289 110.740 -46.297  1.00 16.67           N  
ATOM   4108  CA  SER B 527      26.402 109.869 -45.933  1.00 16.67           C  
ATOM   4109  C   SER B 527      27.402 109.743 -47.077  1.00 16.67           C  
ATOM   4110  CB  SER B 527      25.891 108.483 -45.537  1.00 16.67           C  
ATOM   4111  O   SER B 527      27.116 110.145 -48.207  1.00 16.67           O  
ATOM   4112  OG  SER B 527      25.401 108.489 -44.207  1.00 16.67           O  
ATOM   4113  N   PHE B 528      27.816 108.403 -47.594  1.00 16.76           N  
ATOM   4114  CA  PHE B 528      29.088 107.709 -47.436  1.00 16.76           C  
ATOM   4115  C   PHE B 528      29.851 107.670 -48.755  1.00 16.76           C  
ATOM   4116  CB  PHE B 528      28.865 106.286 -46.916  1.00 16.76           C  
ATOM   4117  O   PHE B 528      31.029 108.029 -48.807  1.00 16.76           O  
ATOM   4118  CG  PHE B 528      29.592 105.987 -45.633  1.00 16.76           C  
ATOM   4119  CD1 PHE B 528      30.862 105.424 -45.653  1.00 16.76           C  
ATOM   4120  CD2 PHE B 528      29.005 106.269 -44.407  1.00 16.76           C  
ATOM   4121  CE1 PHE B 528      31.538 105.146 -44.467  1.00 16.76           C  
ATOM   4122  CE2 PHE B 528      29.674 105.994 -43.217  1.00 16.76           C  
ATOM   4123  CZ  PHE B 528      30.940 105.432 -43.250  1.00 16.76           C  
ATOM   4124  N   ALA B 529      30.050 106.343 -49.491  1.00 16.07           N  
ATOM   4125  CA  ALA B 529      31.334 105.647 -49.463  1.00 16.07           C  
ATOM   4126  C   ALA B 529      32.069 105.799 -50.791  1.00 16.07           C  
ATOM   4127  CB  ALA B 529      31.131 104.169 -49.136  1.00 16.07           C  
ATOM   4128  O   ALA B 529      33.240 106.184 -50.819  1.00 16.07           O  
ATOM   4129  N   CYS B 530      32.006 104.711 -51.897  1.00 15.71           N  
ATOM   4130  CA  CYS B 530      33.058 103.711 -52.038  1.00 15.71           C  
ATOM   4131  C   CYS B 530      33.877 103.956 -53.300  1.00 15.71           C  
ATOM   4132  CB  CYS B 530      32.460 102.305 -52.072  1.00 15.71           C  
ATOM   4133  O   CYS B 530      33.454 104.701 -54.185  1.00 15.71           O  
ATOM   4134  SG  CYS B 530      32.507 101.455 -50.479  1.00 15.71           S  
ATOM   4135  N   ARG B 531      34.101 102.797 -54.248  1.00 16.45           N  
ATOM   4136  CA  ARG B 531      35.397 102.142 -54.390  1.00 16.45           C  
ATOM   4137  C   ARG B 531      36.085 102.564 -55.684  1.00 16.45           C  
ATOM   4138  CB  ARG B 531      35.238 100.621 -54.352  1.00 16.45           C  
ATOM   4139  O   ARG B 531      37.251 102.964 -55.671  1.00 16.45           O  
ATOM   4140  CG  ARG B 531      35.602  99.996 -53.015  1.00 16.45           C  
ATOM   4141  CD  ARG B 531      35.546  98.476 -53.068  1.00 16.45           C  
ATOM   4142  NE  ARG B 531      35.636  97.886 -51.735  1.00 16.45           N  
ATOM   4143  NH1 ARG B 531      37.252  96.336 -52.305  1.00 16.45           N  
ATOM   4144  NH2 ARG B 531      36.446  96.423 -50.161  1.00 16.45           N  
ATOM   4145  CZ  ARG B 531      36.445  96.883 -51.404  1.00 16.45           C  
ATOM   4146  N   VAL B 532      36.042 101.602 -56.829  1.00 16.54           N  
ATOM   4147  CA  VAL B 532      37.222 100.809 -57.159  1.00 16.54           C  
ATOM   4148  C   VAL B 532      37.859 101.341 -58.441  1.00 16.54           C  
ATOM   4149  CB  VAL B 532      36.873  99.312 -57.318  1.00 16.54           C  
ATOM   4150  O   VAL B 532      39.056 101.635 -58.470  1.00 16.54           O  
ATOM   4151  CG1 VAL B 532      38.144  98.472 -57.432  1.00 16.54           C  
ATOM   4152  CG2 VAL B 532      36.018  98.837 -56.145  1.00 16.54           C  
ATOM   4153  N   ALA B 533      37.759 100.451 -59.657  1.00 16.26           N  
ATOM   4154  CA  ALA B 533      38.926  99.697 -60.108  1.00 16.26           C  
ATOM   4155  C   ALA B 533      39.531 100.320 -61.363  1.00 16.26           C  
ATOM   4156  CB  ALA B 533      38.550  98.240 -60.369  1.00 16.26           C  
ATOM   4157  O   ALA B 533      40.724 100.630 -61.396  1.00 16.26           O  
ATOM   4158  N   THR B 534      39.261  99.572 -62.566  1.00 16.37           N  
ATOM   4159  CA  THR B 534      40.364  98.819 -63.154  1.00 16.37           C  
ATOM   4160  C   THR B 534      40.941  99.557 -64.359  1.00 16.37           C  
ATOM   4161  CB  THR B 534      39.913  97.409 -63.580  1.00 16.37           C  
ATOM   4162  O   THR B 534      42.147  99.805 -64.422  1.00 16.37           O  
ATOM   4163  CG2 THR B 534      39.866  96.463 -62.385  1.00 16.37           C  
ATOM   4164  OG1 THR B 534      38.608  97.488 -64.166  1.00 16.37           O  
ATOM   4165  N   THR B 535      40.612  98.915 -65.586  1.00 16.81           N  
ATOM   4166  CA  THR B 535      41.689  98.221 -66.284  1.00 16.81           C  
ATOM   4167  C   THR B 535      42.224  99.070 -67.434  1.00 16.81           C  
ATOM   4168  CB  THR B 535      41.218  96.859 -66.825  1.00 16.81           C  
ATOM   4169  O   THR B 535      43.420  99.362 -67.494  1.00 16.81           O  
ATOM   4170  CG2 THR B 535      41.127  95.825 -65.707  1.00 16.81           C  
ATOM   4171  OG1 THR B 535      39.926  97.010 -67.426  1.00 16.81           O  
ATOM   4172  N   LEU B 536      41.809  98.582 -68.674  1.00 16.48           N  
ATOM   4173  CA  LEU B 536      42.861  97.938 -69.453  1.00 16.48           C  
ATOM   4174  C   LEU B 536      43.372  98.867 -70.549  1.00 16.48           C  
ATOM   4175  CB  LEU B 536      42.350  96.634 -70.070  1.00 16.48           C  
ATOM   4176  O   LEU B 536      44.276  99.672 -70.315  1.00 16.48           O  
ATOM   4177  CG  LEU B 536      42.466  95.381 -69.201  1.00 16.48           C  
ATOM   4178  CD1 LEU B 536      41.477  94.318 -69.668  1.00 16.48           C  
ATOM   4179  CD2 LEU B 536      43.891  94.841 -69.229  1.00 16.48           C  
ATOM   4180  N   PRO B 537      42.911  98.491 -71.782  1.00 17.92           N  
ATOM   4181  CA  PRO B 537      43.954  97.962 -72.664  1.00 17.92           C  
ATOM   4182  C   PRO B 537      44.451  98.994 -73.674  1.00 17.92           C  
ATOM   4183  CB  PRO B 537      43.260  96.796 -73.371  1.00 17.92           C  
ATOM   4184  O   PRO B 537      45.651  99.273 -73.737  1.00 17.92           O  
ATOM   4185  CG  PRO B 537      41.801  97.107 -73.280  1.00 17.92           C  
ATOM   4186  CD  PRO B 537      41.630  98.358 -72.467  1.00 17.92           C  
ATOM   4187  N   VAL B 538      43.866  98.808 -74.889  1.00 19.06           N  
ATOM   4188  CA  VAL B 538      44.769  98.246 -75.888  1.00 19.06           C  
ATOM   4189  C   VAL B 538      45.231  99.345 -76.843  1.00 19.06           C  
ATOM   4190  CB  VAL B 538      44.099  97.101 -76.679  1.00 19.06           C  
ATOM   4191  O   VAL B 538      46.433  99.560 -77.017  1.00 19.06           O  
ATOM   4192  CG1 VAL B 538      45.057  96.533 -77.725  1.00 19.06           C  
ATOM   4193  CG2 VAL B 538      43.628  96.002 -75.729  1.00 19.06           C  
ATOM   4194  N   LEU B 539      44.690  99.199 -78.071  1.00 17.82           N  
ATOM   4195  CA  LEU B 539      45.632  98.849 -79.129  1.00 17.82           C  
ATOM   4196  C   LEU B 539      45.997 100.075 -79.959  1.00 17.82           C  
ATOM   4197  CB  LEU B 539      45.044  97.763 -80.033  1.00 17.82           C  
ATOM   4198  O   LEU B 539      47.179 100.372 -80.149  1.00 17.82           O  
ATOM   4199  CG  LEU B 539      45.548  96.338 -79.798  1.00 17.82           C  
ATOM   4200  CD1 LEU B 539      44.383  95.354 -79.819  1.00 17.82           C  
ATOM   4201  CD2 LEU B 539      46.593  95.961 -80.843  1.00 17.82           C  
ATOM   4202  N   GLU B 540      45.351 100.148 -81.051  1.00 20.19           N  
ATOM   4203  CA  GLU B 540      46.067  99.871 -82.293  1.00 20.19           C  
ATOM   4204  C   GLU B 540      46.460 101.163 -83.003  1.00 20.19           C  
ATOM   4205  CB  GLU B 540      45.217  98.999 -83.220  1.00 20.19           C  
ATOM   4206  O   GLU B 540      47.624 101.349 -83.366  1.00 20.19           O  
ATOM   4207  CG  GLU B 540      45.472  97.507 -83.065  1.00 20.19           C  
ATOM   4208  CD  GLU B 540      44.742  96.663 -84.098  1.00 20.19           C  
ATOM   4209  OE1 GLU B 540      45.167  95.513 -84.353  1.00 20.19           O  
ATOM   4210  OE2 GLU B 540      43.737  97.156 -84.657  1.00 20.19           O  
ATOM   4211  N   GLY B 541      45.587 101.577 -83.983  1.00 19.91           N  
ATOM   4212  CA  GLY B 541      45.919 101.641 -85.398  1.00 19.91           C  
ATOM   4213  C   GLY B 541      46.282 103.038 -85.863  1.00 19.91           C  
ATOM   4214  O   GLY B 541      46.267 103.322 -87.063  1.00 19.91           O  
ATOM   4215  N   LEU B 542      47.228 103.632 -85.525  1.00 20.26           N  
ATOM   4216  CA  LEU B 542      47.085 105.082 -85.443  1.00 20.26           C  
ATOM   4217  C   LEU B 542      47.157 105.714 -86.829  1.00 20.26           C  
ATOM   4218  CB  LEU B 542      48.170 105.677 -84.541  1.00 20.26           C  
ATOM   4219  O   LEU B 542      48.210 105.694 -87.471  1.00 20.26           O  
ATOM   4220  CG  LEU B 542      47.773 105.939 -83.087  1.00 20.26           C  
ATOM   4221  CD1 LEU B 542      48.856 105.427 -82.143  1.00 20.26           C  
ATOM   4222  CD2 LEU B 542      47.519 107.426 -82.862  1.00 20.26           C  
ATOM   4223  N   GLY B 543      45.963 105.700 -87.414  1.00 18.17           N  
ATOM   4224  CA  GLY B 543      46.189 105.896 -88.838  1.00 18.17           C  
ATOM   4225  C   GLY B 543      46.856 107.220 -89.159  1.00 18.17           C  
ATOM   4226  O   GLY B 543      46.809 108.155 -88.358  1.00 18.17           O  
ATOM   4227  N   PRO B 544      47.812 107.378 -90.351  1.00 18.34           N  
ATOM   4228  CA  PRO B 544      49.007 108.219 -90.261  1.00 18.34           C  
ATOM   4229  C   PRO B 544      48.679 109.710 -90.229  1.00 18.34           C  
ATOM   4230  CB  PRO B 544      49.788 107.859 -91.527  1.00 18.34           C  
ATOM   4231  O   PRO B 544      49.587 110.546 -90.225  1.00 18.34           O  
ATOM   4232  CG  PRO B 544      48.751 107.384 -92.493  1.00 18.34           C  
ATOM   4233  CD  PRO B 544      47.429 107.325 -91.783  1.00 18.34           C  
ATOM   4234  N   SER B 545      47.454 110.401 -90.231  1.00 22.10           N  
ATOM   4235  CA  SER B 545      47.349 111.102 -91.507  1.00 22.10           C  
ATOM   4236  C   SER B 545      48.143 112.404 -91.490  1.00 22.10           C  
ATOM   4237  CB  SER B 545      45.885 111.392 -91.841  1.00 22.10           C  
ATOM   4238  O   SER B 545      48.405 112.963 -90.423  1.00 22.10           O  
ATOM   4239  OG  SER B 545      45.775 112.544 -92.660  1.00 22.10           O  
ATOM   4240  N   LEU B 546      48.401 113.182 -92.708  1.00 17.29           N  
ATOM   4241  CA  LEU B 546      49.671 113.894 -92.800  1.00 17.29           C  
ATOM   4242  C   LEU B 546      49.722 115.047 -91.803  1.00 17.29           C  
ATOM   4243  CB  LEU B 546      49.889 114.422 -94.220  1.00 17.29           C  
ATOM   4244  O   LEU B 546      48.683 115.491 -91.309  1.00 17.29           O  
ATOM   4245  CG  LEU B 546      50.646 113.500 -95.178  1.00 17.29           C  
ATOM   4246  CD1 LEU B 546      50.122 113.668 -96.600  1.00 17.29           C  
ATOM   4247  CD2 LEU B 546      52.144 113.780 -95.118  1.00 17.29           C  
ATOM   4248  N   GLY B 547      50.559 116.117 -92.123  1.00 16.55           N  
ATOM   4249  CA  GLY B 547      51.523 116.947 -91.418  1.00 16.55           C  
ATOM   4250  C   GLY B 547      50.912 118.207 -90.835  1.00 16.55           C  
ATOM   4251  O   GLY B 547      50.576 118.250 -89.650  1.00 16.55           O  
ATOM   4252  N   GLY B 548      51.515 119.330 -91.312  1.00 20.90           N  
ATOM   4253  CA  GLY B 548      52.223 120.372 -90.585  1.00 20.90           C  
ATOM   4254  C   GLY B 548      51.315 121.491 -90.112  1.00 20.90           C  
ATOM   4255  O   GLY B 548      50.151 121.564 -90.512  1.00 20.90           O  
ATOM   4256  N   GLY B 549      51.744 122.692 -90.166  1.00 21.77           N  
ATOM   4257  CA  GLY B 549      52.210 123.709 -89.237  1.00 21.77           C  
ATOM   4258  C   GLY B 549      51.252 124.879 -89.104  1.00 21.77           C  
ATOM   4259  O   GLY B 549      50.886 125.264 -87.991  1.00 21.77           O  
ATOM   4260  N   THR B 550      51.466 126.018 -89.908  1.00 21.82           N  
ATOM   4261  CA  THR B 550      52.014 127.164 -89.192  1.00 21.82           C  
ATOM   4262  C   THR B 550      50.943 128.230 -88.978  1.00 21.82           C  
ATOM   4263  CB  THR B 550      53.208 127.777 -89.947  1.00 21.82           C  
ATOM   4264  O   THR B 550      50.752 128.710 -87.859  1.00 21.82           O  
ATOM   4265  CG2 THR B 550      54.404 126.830 -89.947  1.00 21.82           C  
ATOM   4266  OG1 THR B 550      52.823 128.042 -91.302  1.00 21.82           O  
ATOM   4267  N   GLY B 551      51.042 129.389 -89.667  1.00 21.61           N  
ATOM   4268  CA  GLY B 551      51.231 130.621 -88.919  1.00 21.61           C  
ATOM   4269  C   GLY B 551      49.941 131.387 -88.694  1.00 21.61           C  
ATOM   4270  O   GLY B 551      49.622 131.759 -87.563  1.00 21.61           O  
ATOM   4271  N   SER B 552      49.815 132.741 -89.289  1.00 17.46           N  
ATOM   4272  CA  SER B 552      49.209 133.835 -88.537  1.00 17.46           C  
ATOM   4273  C   SER B 552      47.692 133.843 -88.699  1.00 17.46           C  
ATOM   4274  CB  SER B 552      49.785 135.178 -88.984  1.00 17.46           C  
ATOM   4275  O   SER B 552      47.179 133.615 -89.796  1.00 17.46           O  
ATOM   4276  OG  SER B 552      50.352 135.873 -87.886  1.00 17.46           O  
TER    4277      SER B 552                                                      
ATOM   4278  N   MET C   1     111.254 111.357  53.178  1.00 27.43           N  
ATOM   4279  CA  MET C   1     112.311 111.848  54.058  1.00 27.43           C  
ATOM   4280  C   MET C   1     111.756 112.193  55.435  1.00 27.43           C  
ATOM   4281  CB  MET C   1     112.994 113.073  53.447  1.00 27.43           C  
ATOM   4282  O   MET C   1     110.583 112.548  55.565  1.00 27.43           O  
ATOM   4283  CG  MET C   1     114.240 112.742  52.641  1.00 27.43           C  
ATOM   4284  SD  MET C   1     115.223 114.234  52.223  1.00 27.43           S  
ATOM   4285  CE  MET C   1     116.352 113.537  50.985  1.00 27.43           C  
ATOM   4286  N   GLU C   2     111.614 112.529  56.023  1.00 36.05           N  
ATOM   4287  CA  GLU C   2     111.504 111.282  56.774  1.00 36.05           C  
ATOM   4288  C   GLU C   2     110.135 111.156  57.437  1.00 36.05           C  
ATOM   4289  CB  GLU C   2     112.610 111.191  57.829  1.00 36.05           C  
ATOM   4290  O   GLU C   2     109.537 112.158  57.835  1.00 36.05           O  
ATOM   4291  CG  GLU C   2     113.410 109.897  57.771  1.00 36.05           C  
ATOM   4292  CD  GLU C   2     114.517 109.830  58.810  1.00 36.05           C  
ATOM   4293  OE1 GLU C   2     115.134 108.752  58.971  1.00 36.05           O  
ATOM   4294  OE2 GLU C   2     114.770 110.863  59.469  1.00 36.05           O  
ATOM   4295  N   LEU C   3     109.194 110.697  58.777  1.00 32.44           N  
ATOM   4296  CA  LEU C   3     107.928 110.771  58.057  1.00 32.44           C  
ATOM   4297  C   LEU C   3     106.838 111.377  58.935  1.00 32.44           C  
ATOM   4298  CB  LEU C   3     107.501 109.380  57.579  1.00 32.44           C  
ATOM   4299  O   LEU C   3     106.707 111.016  60.107  1.00 32.44           O  
ATOM   4300  CG  LEU C   3     107.976 108.967  56.185  1.00 32.44           C  
ATOM   4301  CD1 LEU C   3     108.202 107.460  56.128  1.00 32.44           C  
ATOM   4302  CD2 LEU C   3     106.969 109.402  55.126  1.00 32.44           C  
ATOM   4303  N   GLN C   4     106.391 112.469  58.864  1.00 16.41           N  
ATOM   4304  CA  GLN C   4     107.161 113.633  59.290  1.00 16.41           C  
ATOM   4305  C   GLN C   4     106.560 114.260  60.544  1.00 16.41           C  
ATOM   4306  CB  GLN C   4     107.235 114.669  58.168  1.00 16.41           C  
ATOM   4307  O   GLN C   4     107.284 114.605  61.481  1.00 16.41           O  
ATOM   4308  CG  GLN C   4     108.321 114.385  57.139  1.00 16.41           C  
ATOM   4309  CD  GLN C   4     108.591 115.568  56.229  1.00 16.41           C  
ATOM   4310  NE2 GLN C   4     109.609 115.446  55.384  1.00 16.41           N  
ATOM   4311  OE1 GLN C   4     107.890 116.584  56.284  1.00 16.41           O  
ATOM   4312  N   SER C   5     105.088 115.012  60.962  1.00 18.36           N  
ATOM   4313  CA  SER C   5     105.175 116.433  60.641  1.00 18.36           C  
ATOM   4314  C   SER C   5     104.855 117.295  61.857  1.00 18.36           C  
ATOM   4315  CB  SER C   5     104.225 116.782  59.494  1.00 18.36           C  
ATOM   4316  O   SER C   5     103.786 117.160  62.456  1.00 18.36           O  
ATOM   4317  OG  SER C   5     102.879 116.538  59.863  1.00 18.36           O  
ATOM   4318  N   ARG C   6     104.272 116.348  62.877  1.00 28.56           N  
ATOM   4319  CA  ARG C   6     103.757 115.083  62.363  1.00 28.56           C  
ATOM   4320  C   ARG C   6     102.325 114.845  62.831  1.00 28.56           C  
ATOM   4321  CB  ARG C   6     104.652 113.921  62.800  1.00 28.56           C  
ATOM   4322  O   ARG C   6     102.005 115.062  64.001  1.00 28.56           O  
ATOM   4323  CG  ARG C   6     105.805 113.641  61.851  1.00 28.56           C  
ATOM   4324  CD  ARG C   6     106.637 112.451  62.309  1.00 28.56           C  
ATOM   4325  NE  ARG C   6     106.262 111.228  61.604  1.00 28.56           N  
ATOM   4326  NH1 ARG C   6     108.322 110.211  61.848  1.00 28.56           N  
ATOM   4327  NH2 ARG C   6     106.628 109.129  60.746  1.00 28.56           N  
ATOM   4328  CZ  ARG C   6     107.072 110.192  61.401  1.00 28.56           C  
ATOM   4329  N   PRO C   7     100.486 114.374  63.119  1.00 23.77           N  
ATOM   4330  CA  PRO C   7     100.354 115.697  62.505  1.00 23.77           C  
ATOM   4331  C   PRO C   7     100.411 116.830  63.528  1.00 23.77           C  
ATOM   4332  CB  PRO C   7      98.981 115.638  61.832  1.00 23.77           C  
ATOM   4333  O   PRO C   7     100.189 116.602  64.720  1.00 23.77           O  
ATOM   4334  CG  PRO C   7      98.281 114.493  62.491  1.00 23.77           C  
ATOM   4335  CD  PRO C   7      99.260 113.786  63.384  1.00 23.77           C  
ATOM   4336  N   GLU C   8     100.524 118.357  63.779  1.00 24.09           N  
ATOM   4337  CA  GLU C   8     101.625 119.034  64.458  1.00 24.09           C  
ATOM   4338  C   GLU C   8     101.455 118.979  65.974  1.00 24.09           C  
ATOM   4339  CB  GLU C   8     101.730 120.489  63.993  1.00 24.09           C  
ATOM   4340  O   GLU C   8     102.355 119.372  66.719  1.00 24.09           O  
ATOM   4341  CG  GLU C   8     102.643 120.686  62.792  1.00 24.09           C  
ATOM   4342  CD  GLU C   8     102.763 122.140  62.362  1.00 24.09           C  
ATOM   4343  OE1 GLU C   8     103.596 122.444  61.478  1.00 24.09           O  
ATOM   4344  OE2 GLU C   8     102.019 122.981  62.914  1.00 24.09           O  
ATOM   4345  N   ALA C   9     101.018 117.508  67.335  1.00 18.61           N  
ATOM   4346  CA  ALA C   9      99.593 117.190  67.314  1.00 18.61           C  
ATOM   4347  C   ALA C   9      98.754 118.409  67.685  1.00 18.61           C  
ATOM   4348  CB  ALA C   9      99.292 116.032  68.262  1.00 18.61           C  
ATOM   4349  O   ALA C   9      97.808 118.760  66.975  1.00 18.61           O  
ATOM   4350  N   LEU C  10      98.491 118.568  68.745  1.00 17.44           N  
ATOM   4351  CA  LEU C  10      97.085 118.662  69.122  1.00 17.44           C  
ATOM   4352  C   LEU C  10      96.762 120.045  69.678  1.00 17.44           C  
ATOM   4353  CB  LEU C  10      96.735 117.589  70.157  1.00 17.44           C  
ATOM   4354  O   LEU C  10      97.178 120.386  70.788  1.00 17.44           O  
ATOM   4355  CG  LEU C  10      95.539 116.694  69.828  1.00 17.44           C  
ATOM   4356  CD1 LEU C  10      96.002 115.263  69.577  1.00 17.44           C  
ATOM   4357  CD2 LEU C  10      94.511 116.739  70.953  1.00 17.44           C  
ATOM   4358  N   ALA C  11      97.379 120.973  69.500  1.00 17.93           N  
ATOM   4359  CA  ALA C  11      98.040 122.202  69.932  1.00 17.93           C  
ATOM   4360  C   ALA C  11      97.096 123.072  70.757  1.00 17.93           C  
ATOM   4361  CB  ALA C  11      98.558 122.980  68.725  1.00 17.93           C  
ATOM   4362  O   ALA C  11      97.441 124.197  71.124  1.00 17.93           O  
ATOM   4363  N   VAL C  12      95.936 122.959  70.657  1.00 19.11           N  
ATOM   4364  CA  VAL C  12      95.354 124.083  69.931  1.00 19.11           C  
ATOM   4365  C   VAL C  12      96.101 125.367  70.283  1.00 19.11           C  
ATOM   4366  CB  VAL C  12      93.848 124.240  70.241  1.00 19.11           C  
ATOM   4367  O   VAL C  12      96.594 125.520  71.403  1.00 19.11           O  
ATOM   4368  CG1 VAL C  12      93.278 125.470  69.536  1.00 19.11           C  
ATOM   4369  CG2 VAL C  12      93.085 122.982  69.831  1.00 19.11           C  
ATOM   4370  N   GLU C  13      96.549 126.618  69.385  1.00 26.09           N  
ATOM   4371  CA  GLU C  13      97.720 127.410  69.751  1.00 26.09           C  
ATOM   4372  C   GLU C  13      97.494 128.154  71.064  1.00 26.09           C  
ATOM   4373  CB  GLU C  13      98.069 128.400  68.638  1.00 26.09           C  
ATOM   4374  O   GLU C  13      98.439 128.391  71.820  1.00 26.09           O  
ATOM   4375  CG  GLU C  13      99.560 128.676  68.505  1.00 26.09           C  
ATOM   4376  CD  GLU C  13     100.048 128.659  67.066  1.00 26.09           C  
ATOM   4377  OE1 GLU C  13     101.250 128.918  66.829  1.00 26.09           O  
ATOM   4378  OE2 GLU C  13      99.222 128.385  66.167  1.00 26.09           O  
ATOM   4379  N   LEU C  14      96.174 128.791  71.577  1.00 19.61           N  
ATOM   4380  CA  LEU C  14      95.864 130.003  70.825  1.00 19.61           C  
ATOM   4381  C   LEU C  14      96.515 131.223  71.468  1.00 19.61           C  
ATOM   4382  CB  LEU C  14      94.349 130.206  70.737  1.00 19.61           C  
ATOM   4383  O   LEU C  14      96.898 131.183  72.639  1.00 19.61           O  
ATOM   4384  CG  LEU C  14      93.651 129.584  69.526  1.00 19.61           C  
ATOM   4385  CD1 LEU C  14      92.239 129.142  69.897  1.00 19.61           C  
ATOM   4386  CD2 LEU C  14      93.620 130.569  68.363  1.00 19.61           C  
ATOM   4387  N   ALA C  15      96.961 132.661  70.955  1.00 22.90           N  
ATOM   4388  CA  ALA C  15      97.804 133.750  71.444  1.00 22.90           C  
ATOM   4389  C   ALA C  15      97.382 134.183  72.845  1.00 22.90           C  
ATOM   4390  CB  ALA C  15      97.751 134.936  70.484  1.00 22.90           C  
ATOM   4391  O   ALA C  15      96.498 133.573  73.450  1.00 22.90           O  
ATOM   4392  N   ARG C  16      96.843 135.605  73.303  1.00 25.53           N  
ATOM   4393  CA  ARG C  16      97.281 136.948  73.669  1.00 25.53           C  
ATOM   4394  C   ARG C  16      96.528 137.455  74.895  1.00 25.53           C  
ATOM   4395  CB  ARG C  16      97.088 137.915  72.499  1.00 25.53           C  
ATOM   4396  O   ARG C  16      96.970 138.397  75.556  1.00 25.53           O  
ATOM   4397  CG  ARG C  16      98.092 139.057  72.471  1.00 25.53           C  
ATOM   4398  CD  ARG C  16      97.995 139.861  71.182  1.00 25.53           C  
ATOM   4399  NE  ARG C  16      98.807 141.073  71.241  1.00 25.53           N  
ATOM   4400  NH1 ARG C  16     100.501 140.251  69.901  1.00 25.53           N  
ATOM   4401  NH2 ARG C  16     100.634 142.376  70.752  1.00 25.53           N  
ATOM   4402  CZ  ARG C  16      99.979 141.231  70.631  1.00 25.53           C  
ATOM   4403  N   HIS C  17      95.408 136.728  75.072  1.00 21.93           N  
ATOM   4404  CA  HIS C  17      94.326 137.678  74.837  1.00 21.93           C  
ATOM   4405  C   HIS C  17      94.630 139.029  75.476  1.00 21.93           C  
ATOM   4406  CB  HIS C  17      93.004 137.128  75.374  1.00 21.93           C  
ATOM   4407  O   HIS C  17      94.400 140.075  74.866  1.00 21.93           O  
ATOM   4408  CG  HIS C  17      91.931 137.026  74.337  1.00 21.93           C  
ATOM   4409  CD2 HIS C  17      91.431 135.955  73.677  1.00 21.93           C  
ATOM   4410  ND1 HIS C  17      91.242 138.124  73.869  1.00 21.93           N  
ATOM   4411  CE1 HIS C  17      90.362 137.731  72.963  1.00 21.93           C  
ATOM   4412  NE2 HIS C  17      90.457 136.419  72.828  1.00 21.93           N  
ATOM   4413  N   GLN C  18      94.093 139.740  76.766  1.00 20.24           N  
ATOM   4414  CA  GLN C  18      92.678 139.447  76.563  1.00 20.24           C  
ATOM   4415  C   GLN C  18      91.812 140.659  76.895  1.00 20.24           C  
ATOM   4416  CB  GLN C  18      92.250 138.248  77.410  1.00 20.24           C  
ATOM   4417  O   GLN C  18      92.273 141.598  77.547  1.00 20.24           O  
ATOM   4418  CG  GLN C  18      92.482 136.904  76.735  1.00 20.24           C  
ATOM   4419  CD  GLN C  18      91.638 135.793  77.333  1.00 20.24           C  
ATOM   4420  NE2 GLN C  18      91.718 134.605  76.744  1.00 20.24           N  
ATOM   4421  OE1 GLN C  18      90.921 136.001  78.316  1.00 20.24           O  
ATOM   4422  N   ASN C  19      91.323 140.713  77.860  1.00 20.75           N  
ATOM   4423  CA  ASN C  19      89.922 141.064  77.654  1.00 20.75           C  
ATOM   4424  C   ASN C  19      89.661 142.534  77.970  1.00 20.75           C  
ATOM   4425  CB  ASN C  19      89.014 140.169  78.501  1.00 20.75           C  
ATOM   4426  O   ASN C  19      90.449 143.173  78.669  1.00 20.75           O  
ATOM   4427  CG  ASN C  19      88.200 139.204  77.663  1.00 20.75           C  
ATOM   4428  ND2 ASN C  19      87.565 138.239  78.319  1.00 20.75           N  
ATOM   4429  OD1 ASN C  19      88.143 139.323  76.436  1.00 20.75           O  
ATOM   4430  N   GLY C  20      88.606 142.952  78.288  1.00 21.58           N  
ATOM   4431  CA  GLY C  20      87.459 143.593  77.666  1.00 21.58           C  
ATOM   4432  C   GLY C  20      87.259 145.027  78.119  1.00 21.58           C  
ATOM   4433  O   GLY C  20      88.031 145.541  78.932  1.00 21.58           O  
ATOM   4434  N   ASP C  21      86.350 145.207  78.796  1.00 22.59           N  
ATOM   4435  CA  ASP C  21      85.276 146.022  78.237  1.00 22.59           C  
ATOM   4436  C   ASP C  21      85.462 147.496  78.592  1.00 22.59           C  
ATOM   4437  CB  ASP C  21      83.914 145.530  78.734  1.00 22.59           C  
ATOM   4438  O   ASP C  21      86.277 147.834  79.453  1.00 22.59           O  
ATOM   4439  CG  ASP C  21      83.222 144.606  77.747  1.00 22.59           C  
ATOM   4440  OD1 ASP C  21      83.582 144.612  76.550  1.00 22.59           O  
ATOM   4441  OD2 ASP C  21      82.306 143.868  78.171  1.00 22.59           O  
ATOM   4442  N   LEU C  22      84.448 147.923  79.392  1.00 21.96           N  
ATOM   4443  CA  LEU C  22      83.509 148.993  79.074  1.00 21.96           C  
ATOM   4444  C   LEU C  22      83.899 150.286  79.784  1.00 21.96           C  
ATOM   4445  CB  LEU C  22      82.085 148.592  79.466  1.00 21.96           C  
ATOM   4446  O   LEU C  22      84.708 150.269  80.714  1.00 21.96           O  
ATOM   4447  CG  LEU C  22      80.961 149.126  78.578  1.00 21.96           C  
ATOM   4448  CD1 LEU C  22      80.925 148.369  77.255  1.00 21.96           C  
ATOM   4449  CD2 LEU C  22      79.618 149.025  79.294  1.00 21.96           C  
ATOM   4450  N   LYS C  23      82.904 150.685  80.588  1.00 20.24           N  
ATOM   4451  CA  LYS C  23      81.987 151.821  80.540  1.00 20.24           C  
ATOM   4452  C   LYS C  23      82.349 152.865  81.593  1.00 20.24           C  
ATOM   4453  CB  LYS C  23      80.544 151.355  80.738  1.00 20.24           C  
ATOM   4454  O   LYS C  23      83.169 152.605  82.476  1.00 20.24           O  
ATOM   4455  CG  LYS C  23      79.806 151.057  79.441  1.00 20.24           C  
ATOM   4456  CD  LYS C  23      78.353 150.682  79.699  1.00 20.24           C  
ATOM   4457  CE  LYS C  23      77.616 150.374  78.402  1.00 20.24           C  
ATOM   4458  NZ  LYS C  23      76.202 149.963  78.653  1.00 20.24           N  
ATOM   4459  N   LYS C  24      81.473 153.097  82.744  1.00 19.86           N  
ATOM   4460  CA  LYS C  24      80.555 154.216  82.931  1.00 19.86           C  
ATOM   4461  C   LYS C  24      80.912 155.018  84.179  1.00 19.86           C  
ATOM   4462  CB  LYS C  24      79.112 153.718  83.023  1.00 19.86           C  
ATOM   4463  O   LYS C  24      81.012 156.246  84.127  1.00 19.86           O  
ATOM   4464  CG  LYS C  24      78.238 154.133  81.849  1.00 19.86           C  
ATOM   4465  CD  LYS C  24      76.821 153.591  81.989  1.00 19.86           C  
ATOM   4466  CE  LYS C  24      75.955 153.974  80.796  1.00 19.86           C  
ATOM   4467  NZ  LYS C  24      74.560 153.457  80.935  1.00 19.86           N  
ATOM   4468  N   GLN C  25      80.435 154.557  85.241  1.00 22.06           N  
ATOM   4469  CA  GLN C  25      79.283 155.379  85.596  1.00 22.06           C  
ATOM   4470  C   GLN C  25      79.638 156.379  86.693  1.00 22.06           C  
ATOM   4471  CB  GLN C  25      78.113 154.502  86.043  1.00 22.06           C  
ATOM   4472  O   GLN C  25      80.816 156.603  86.979  1.00 22.06           O  
ATOM   4473  CG  GLN C  25      77.060 154.284  84.965  1.00 22.06           C  
ATOM   4474  CD  GLN C  25      75.865 153.494  85.463  1.00 22.06           C  
ATOM   4475  NE2 GLN C  25      75.057 152.993  84.535  1.00 22.06           N  
ATOM   4476  OE1 GLN C  25      75.669 153.334  86.672  1.00 22.06           O  
ATOM   4477  N   LEU C  26      79.047 156.155  88.009  1.00 20.02           N  
ATOM   4478  CA  LEU C  26      77.891 156.783  88.640  1.00 20.02           C  
ATOM   4479  C   LEU C  26      78.326 157.712  89.769  1.00 20.02           C  
ATOM   4480  CB  LEU C  26      76.931 155.720  89.179  1.00 20.02           C  
ATOM   4481  O   LEU C  26      79.460 157.628  90.245  1.00 20.02           O  
ATOM   4482  CG  LEU C  26      75.513 155.734  88.605  1.00 20.02           C  
ATOM   4483  CD1 LEU C  26      75.247 154.455  87.818  1.00 20.02           C  
ATOM   4484  CD2 LEU C  26      74.487 155.906  89.720  1.00 20.02           C  
ATOM   4485  N   HIS C  27      77.966 157.473  90.935  1.00 19.60           N  
ATOM   4486  CA  HIS C  27      76.815 157.939  91.700  1.00 19.60           C  
ATOM   4487  C   HIS C  27      77.243 158.506  93.049  1.00 19.60           C  
ATOM   4488  CB  HIS C  27      75.812 156.802  91.903  1.00 19.60           C  
ATOM   4489  O   HIS C  27      78.402 158.364  93.448  1.00 19.60           O  
ATOM   4490  CG  HIS C  27      74.431 157.128  91.430  1.00 19.60           C  
ATOM   4491  CD2 HIS C  27      73.288 157.359  92.116  1.00 19.60           C  
ATOM   4492  ND1 HIS C  27      74.111 157.245  90.095  1.00 19.60           N  
ATOM   4493  CE1 HIS C  27      72.826 157.535  89.980  1.00 19.60           C  
ATOM   4494  NE2 HIS C  27      72.303 157.610  91.192  1.00 19.60           N  
ATOM   4495  N   GLU C  28      77.160 157.733  94.132  1.00 20.23           N  
ATOM   4496  CA  GLU C  28      76.002 157.838  95.015  1.00 20.23           C  
ATOM   4497  C   GLU C  28      76.400 158.378  96.386  1.00 20.23           C  
ATOM   4498  CB  GLU C  28      75.315 156.478  95.164  1.00 20.23           C  
ATOM   4499  O   GLU C  28      77.565 158.288  96.779  1.00 20.23           O  
ATOM   4500  CG  GLU C  28      73.842 156.488  94.782  1.00 20.23           C  
ATOM   4501  CD  GLU C  28      73.215 155.103  94.770  1.00 20.23           C  
ATOM   4502  OE1 GLU C  28      71.994 154.990  94.518  1.00 20.23           O  
ATOM   4503  OE2 GLU C  28      73.952 154.121  95.016  1.00 20.23           O  
ATOM   4504  N   ARG C  29      75.770 157.922  97.576  1.00 19.50           N  
ATOM   4505  CA  ARG C  29      74.876 158.414  98.619  1.00 19.50           C  
ATOM   4506  C   ARG C  29      75.545 158.351  99.988  1.00 19.50           C  
ATOM   4507  CB  ARG C  29      73.573 157.611  98.634  1.00 19.50           C  
ATOM   4508  O   ARG C  29      76.578 157.698 100.150  1.00 19.50           O  
ATOM   4509  CG  ARG C  29      72.552 158.074  97.608  1.00 19.50           C  
ATOM   4510  CD  ARG C  29      71.158 157.550  97.924  1.00 19.50           C  
ATOM   4511  NE  ARG C  29      70.147 158.151  97.059  1.00 19.50           N  
ATOM   4512  NH1 ARG C  29      68.345 157.404  98.297  1.00 19.50           N  
ATOM   4513  NH2 ARG C  29      68.003 158.653  96.406  1.00 19.50           N  
ATOM   4514  CZ  ARG C  29      68.834 158.068  97.256  1.00 19.50           C  
ATOM   4515  N   GLN C  30      74.639 157.671 101.128  1.00 19.84           N  
ATOM   4516  CA  GLN C  30      74.066 158.457 102.217  1.00 19.84           C  
ATOM   4517  C   GLN C  30      74.923 158.358 103.476  1.00 19.84           C  
ATOM   4518  CB  GLN C  30      72.638 157.999 102.517  1.00 19.84           C  
ATOM   4519  O   GLN C  30      75.819 157.516 103.559  1.00 19.84           O  
ATOM   4520  CG  GLN C  30      71.568 158.819 101.809  1.00 19.84           C  
ATOM   4521  CD  GLN C  30      70.183 158.602 102.388  1.00 19.84           C  
ATOM   4522  NE2 GLN C  30      69.174 159.183 101.748  1.00 19.84           N  
ATOM   4523  OE1 GLN C  30      70.021 157.917 103.403  1.00 19.84           O  
ATOM   4524  N   PRO C  31      74.308 157.769 104.801  1.00 16.99           N  
ATOM   4525  CA  PRO C  31      73.937 158.400 106.070  1.00 16.99           C  
ATOM   4526  C   PRO C  31      74.803 157.931 107.237  1.00 16.99           C  
ATOM   4527  CB  PRO C  31      72.481 157.971 106.264  1.00 16.99           C  
ATOM   4528  O   PRO C  31      75.574 156.979 107.095  1.00 16.99           O  
ATOM   4529  CG  PRO C  31      72.346 156.707 105.479  1.00 16.99           C  
ATOM   4530  CD  PRO C  31      73.613 156.491 104.701  1.00 16.99           C  
ATOM   4531  N   ARG C  32      74.060 156.976 108.355  1.00 19.26           N  
ATOM   4532  CA  ARG C  32      73.707 157.554 109.647  1.00 19.26           C  
ATOM   4533  C   ARG C  32      74.795 157.289 110.682  1.00 19.26           C  
ATOM   4534  CB  ARG C  32      72.369 156.997 110.138  1.00 19.26           C  
ATOM   4535  O   ARG C  32      75.641 156.413 110.491  1.00 19.26           O  
ATOM   4536  CG  ARG C  32      71.239 158.013 110.133  1.00 19.26           C  
ATOM   4537  CD  ARG C  32      69.935 157.409 110.635  1.00 19.26           C  
ATOM   4538  NE  ARG C  32      68.884 158.416 110.753  1.00 19.26           N  
ATOM   4539  NH1 ARG C  32      67.389 157.028 111.837  1.00 19.26           N  
ATOM   4540  NH2 ARG C  32      66.817 159.199 111.376  1.00 19.26           N  
ATOM   4541  CZ  ARG C  32      67.699 158.212 111.322  1.00 19.26           C  
ATOM   4542  N   ILE C  33      74.369 156.756 112.305  1.00 19.27           N  
ATOM   4543  CA  ILE C  33      74.584 157.479 113.554  1.00 19.27           C  
ATOM   4544  C   ILE C  33      75.622 156.748 114.402  1.00 19.27           C  
ATOM   4545  CB  ILE C  33      73.267 157.646 114.345  1.00 19.27           C  
ATOM   4546  O   ILE C  33      76.487 157.378 115.016  1.00 19.27           O  
ATOM   4547  CG1 ILE C  33      72.249 158.447 113.525  1.00 19.27           C  
ATOM   4548  CG2 ILE C  33      73.530 158.315 115.697  1.00 19.27           C  
ATOM   4549  CD1 ILE C  33      70.861 158.505 114.147  1.00 19.27           C  
ATOM   4550  N   ALA C  34      75.624 155.520 114.766  1.00 19.88           N  
ATOM   4551  CA  ALA C  34      75.282 154.970 116.076  1.00 19.88           C  
ATOM   4552  C   ALA C  34      76.535 154.735 116.916  1.00 19.88           C  
ATOM   4553  CB  ALA C  34      74.499 153.669 115.919  1.00 19.88           C  
ATOM   4554  O   ALA C  34      77.612 154.475 116.375  1.00 19.88           O  
ATOM   4555  N   ALA C  35      76.427 154.073 118.282  1.00 16.01           N  
ATOM   4556  CA  ALA C  35      76.975 154.636 119.514  1.00 16.01           C  
ATOM   4557  C   ALA C  35      78.315 153.994 119.862  1.00 16.01           C  
ATOM   4558  CB  ALA C  35      75.988 154.457 120.665  1.00 16.01           C  
ATOM   4559  O   ALA C  35      79.270 154.690 120.214  1.00 16.01           O  
ATOM   4560  N   LEU C  36      78.769 152.642 120.210  1.00 15.72           N  
ATOM   4561  CA  LEU C  36      78.710 152.102 121.564  1.00 15.72           C  
ATOM   4562  C   LEU C  36      80.105 151.743 122.067  1.00 15.72           C  
ATOM   4563  CB  LEU C  36      77.805 150.868 121.610  1.00 15.72           C  
ATOM   4564  O   LEU C  36      80.795 150.921 121.461  1.00 15.72           O  
ATOM   4565  CG  LEU C  36      76.347 151.111 122.003  1.00 15.72           C  
ATOM   4566  CD1 LEU C  36      75.412 150.365 121.058  1.00 15.72           C  
ATOM   4567  CD2 LEU C  36      76.105 150.688 123.448  1.00 15.72           C  
ATOM   4568  N   SER C  37      80.600 152.456 123.031  1.00 15.40           N  
ATOM   4569  CA  SER C  37      82.058 152.428 123.090  1.00 15.40           C  
ATOM   4570  C   SER C  37      82.563 151.112 123.674  1.00 15.40           C  
ATOM   4571  CB  SER C  37      82.585 153.599 123.920  1.00 15.40           C  
ATOM   4572  O   SER C  37      83.540 150.544 123.183  1.00 15.40           O  
ATOM   4573  OG  SER C  37      83.930 153.891 123.582  1.00 15.40           O  
ATOM   4574  N   ASP C  38      82.266 150.102 124.823  1.00 18.61           N  
ATOM   4575  CA  ASP C  38      82.913 150.625 126.022  1.00 18.61           C  
ATOM   4576  C   ASP C  38      84.149 149.804 126.382  1.00 18.61           C  
ATOM   4577  CB  ASP C  38      81.933 150.643 127.197  1.00 18.61           C  
ATOM   4578  O   ASP C  38      84.239 148.624 126.035  1.00 18.61           O  
ATOM   4579  CG  ASP C  38      81.297 152.004 127.418  1.00 18.61           C  
ATOM   4580  OD1 ASP C  38      81.843 153.018 126.934  1.00 18.61           O  
ATOM   4581  OD2 ASP C  38      80.241 152.063 128.085  1.00 18.61           O  
ATOM   4582  N   LYS C  39      85.025 150.067 127.055  1.00 16.25           N  
ATOM   4583  CA  LYS C  39      86.477 149.954 126.954  1.00 16.25           C  
ATOM   4584  C   LYS C  39      86.963 148.614 127.499  1.00 16.25           C  
ATOM   4585  CB  LYS C  39      87.159 151.101 127.700  1.00 16.25           C  
ATOM   4586  O   LYS C  39      88.098 148.207 127.241  1.00 16.25           O  
ATOM   4587  CG  LYS C  39      87.373 152.348 126.856  1.00 16.25           C  
ATOM   4588  CD  LYS C  39      88.305 153.337 127.544  1.00 16.25           C  
ATOM   4589  CE  LYS C  39      88.565 154.560 126.676  1.00 16.25           C  
ATOM   4590  NZ  LYS C  39      89.531 155.501 127.319  1.00 16.25           N  
ATOM   4591  N   GLN C  40      85.902 147.862 128.276  1.00 19.64           N  
ATOM   4592  CA  GLN C  40      86.069 148.454 129.600  1.00 19.64           C  
ATOM   4593  C   GLN C  40      87.426 148.091 130.196  1.00 19.64           C  
ATOM   4594  CB  GLN C  40      84.946 148.002 130.536  1.00 19.64           C  
ATOM   4595  O   GLN C  40      88.066 147.133 129.759  1.00 19.64           O  
ATOM   4596  CG  GLN C  40      83.867 149.054 130.752  1.00 19.64           C  
ATOM   4597  CD  GLN C  40      82.754 148.573 131.665  1.00 19.64           C  
ATOM   4598  NE2 GLN C  40      81.658 149.324 131.710  1.00 19.64           N  
ATOM   4599  OE1 GLN C  40      82.877 147.535 132.322  1.00 19.64           O  
ATOM   4600  N   ALA C  41      87.283 147.294 131.473  1.00 17.70           N  
ATOM   4601  CA  ALA C  41      87.632 147.875 132.767  1.00 17.70           C  
ATOM   4602  C   ALA C  41      88.912 147.255 133.318  1.00 17.70           C  
ATOM   4603  CB  ALA C  41      86.486 147.691 133.759  1.00 17.70           C  
ATOM   4604  O   ALA C  41      89.328 146.180 132.879  1.00 17.70           O  
ATOM   4605  N   LEU C  42      88.819 146.680 134.255  1.00 20.71           N  
ATOM   4606  CA  LEU C  42      89.184 147.081 135.610  1.00 20.71           C  
ATOM   4607  C   LEU C  42      90.412 146.316 136.091  1.00 20.71           C  
ATOM   4608  CB  LEU C  42      88.014 146.848 136.570  1.00 20.71           C  
ATOM   4609  O   LEU C  42      90.525 145.109 135.863  1.00 20.71           O  
ATOM   4610  CG  LEU C  42      87.194 148.082 136.951  1.00 20.71           C  
ATOM   4611  CD1 LEU C  42      85.705 147.801 136.778  1.00 20.71           C  
ATOM   4612  CD2 LEU C  42      87.500 148.507 138.382  1.00 20.71           C  
ATOM   4613  N   GLY C  43      91.185 147.062 136.567  1.00 19.56           N  
ATOM   4614  CA  GLY C  43      92.623 146.995 136.772  1.00 19.56           C  
ATOM   4615  C   GLY C  43      93.123 145.586 137.032  1.00 19.56           C  
ATOM   4616  O   GLY C  43      92.327 144.660 137.199  1.00 19.56           O  
ATOM   4617  N   THR C  44      93.762 145.930 138.110  1.00 19.53           N  
ATOM   4618  CA  THR C  44      95.102 145.691 138.635  1.00 19.53           C  
ATOM   4619  C   THR C  44      95.157 144.369 139.395  1.00 19.53           C  
ATOM   4620  CB  THR C  44      95.551 146.838 139.560  1.00 19.53           C  
ATOM   4621  O   THR C  44      94.153 143.929 139.960  1.00 19.53           O  
ATOM   4622  CG2 THR C  44      96.868 147.443 139.084  1.00 19.53           C  
ATOM   4623  OG1 THR C  44      94.545 147.858 139.571  1.00 19.53           O  
ATOM   4624  N   ILE C  45      95.161 144.606 140.625  1.00 21.82           N  
ATOM   4625  CA  ILE C  45      96.514 144.388 141.125  1.00 21.82           C  
ATOM   4626  C   ILE C  45      96.677 142.931 141.553  1.00 21.82           C  
ATOM   4627  CB  ILE C  45      96.841 145.333 142.303  1.00 21.82           C  
ATOM   4628  O   ILE C  45      97.690 142.297 141.249  1.00 21.82           O  
ATOM   4629  CG1 ILE C  45      96.537 146.786 141.922  1.00 21.82           C  
ATOM   4630  CG2 ILE C  45      98.301 145.173 142.735  1.00 21.82           C  
ATOM   4631  CD1 ILE C  45      96.562 147.753 143.098  1.00 21.82           C  
ATOM   4632  N   THR C  46      96.482 143.102 142.641  1.00 18.01           N  
ATOM   4633  CA  THR C  46      97.426 142.787 143.708  1.00 18.01           C  
ATOM   4634  C   THR C  46      97.238 141.351 144.190  1.00 18.01           C  
ATOM   4635  CB  THR C  46      97.270 143.755 144.896  1.00 18.01           C  
ATOM   4636  O   THR C  46      98.214 140.645 144.450  1.00 18.01           O  
ATOM   4637  CG2 THR C  46      98.628 144.241 145.391  1.00 18.01           C  
ATOM   4638  OG1 THR C  46      96.491 144.885 144.484  1.00 18.01           O  
ATOM   4639  N   ALA C  47      95.972 141.283 144.703  1.00 19.12           N  
ATOM   4640  CA  ALA C  47      96.021 141.324 146.163  1.00 19.12           C  
ATOM   4641  C   ALA C  47      96.692 140.074 146.725  1.00 19.12           C  
ATOM   4642  CB  ALA C  47      94.614 141.473 146.738  1.00 19.12           C  
ATOM   4643  O   ALA C  47      96.515 138.975 146.194  1.00 19.12           O  
ATOM   4644  N   VAL C  48      96.414 139.983 148.027  1.00 21.91           N  
ATOM   4645  CA  VAL C  48      97.208 139.899 149.248  1.00 21.91           C  
ATOM   4646  C   VAL C  48      97.303 138.445 149.704  1.00 21.91           C  
ATOM   4647  CB  VAL C  48      96.611 140.773 150.374  1.00 21.91           C  
ATOM   4648  O   VAL C  48      96.433 137.630 149.387  1.00 21.91           O  
ATOM   4649  CG1 VAL C  48      97.688 141.158 151.387  1.00 21.91           C  
ATOM   4650  CG2 VAL C  48      95.953 142.021 149.788  1.00 21.91           C  
ATOM   4651  N   PRO C  49      96.778 138.306 150.791  1.00 21.68           N  
ATOM   4652  CA  PRO C  49      97.539 138.176 152.037  1.00 21.68           C  
ATOM   4653  C   PRO C  49      98.027 136.750 152.284  1.00 21.68           C  
ATOM   4654  CB  PRO C  49      96.534 138.603 153.110  1.00 21.68           C  
ATOM   4655  O   PRO C  49      97.475 135.799 151.724  1.00 21.68           O  
ATOM   4656  CG  PRO C  49      95.199 138.496 152.446  1.00 21.68           C  
ATOM   4657  CD  PRO C  49      95.408 138.092 151.015  1.00 21.68           C  
ATOM   4658  N   VAL C  50      97.559 136.407 153.686  1.00 20.64           N  
ATOM   4659  CA  VAL C  50      98.497 136.366 154.803  1.00 20.64           C  
ATOM   4660  C   VAL C  50      99.169 134.996 154.864  1.00 20.64           C  
ATOM   4661  CB  VAL C  50      97.795 136.675 156.145  1.00 20.64           C  
ATOM   4662  O   VAL C  50      98.649 134.018 154.323  1.00 20.64           O  
ATOM   4663  CG1 VAL C  50      98.823 136.931 157.245  1.00 20.64           C  
ATOM   4664  CG2 VAL C  50      96.861 137.874 155.993  1.00 20.64           C  
ATOM   4665  N   THR C  51      99.081 134.125 156.263  1.00 19.71           N  
ATOM   4666  CA  THR C  51      99.837 133.736 157.449  1.00 19.71           C  
ATOM   4667  C   THR C  51     100.045 132.225 157.485  1.00 19.71           C  
ATOM   4668  CB  THR C  51      99.127 134.190 158.738  1.00 19.71           C  
ATOM   4669  O   THR C  51     101.125 131.750 157.845  1.00 19.71           O  
ATOM   4670  CG2 THR C  51     100.014 135.122 159.556  1.00 19.71           C  
ATOM   4671  OG1 THR C  51      97.918 134.879 158.393  1.00 19.71           O  
ATOM   4672  N   GLY C  52      99.070 131.320 157.341  1.00 16.42           N  
ATOM   4673  CA  GLY C  52      98.817 130.713 158.638  1.00 16.42           C  
ATOM   4674  C   GLY C  52      99.837 129.654 159.012  1.00 16.42           C  
ATOM   4675  O   GLY C  52     100.557 129.147 158.149  1.00 16.42           O  
ATOM   4676  N   PRO C  53      99.974 129.354 160.364  1.00 20.30           N  
ATOM   4677  CA  PRO C  53     101.013 129.192 161.384  1.00 20.30           C  
ATOM   4678  C   PRO C  53     101.958 128.031 161.085  1.00 20.30           C  
ATOM   4679  CB  PRO C  53     100.213 128.930 162.663  1.00 20.30           C  
ATOM   4680  O   PRO C  53     101.941 127.486 159.978  1.00 20.30           O  
ATOM   4681  CG  PRO C  53      98.923 128.340 162.193  1.00 20.30           C  
ATOM   4682  CD  PRO C  53      98.886 128.408 160.693  1.00 20.30           C  
ATOM   4683  N   GLN C  54     101.906 126.750 162.004  1.00 20.12           N  
ATOM   4684  CA  GLN C  54     102.658 126.439 163.215  1.00 20.12           C  
ATOM   4685  C   GLN C  54     103.514 125.190 163.025  1.00 20.12           C  
ATOM   4686  CB  GLN C  54     101.712 126.252 164.402  1.00 20.12           C  
ATOM   4687  O   GLN C  54     103.341 124.454 162.052  1.00 20.12           O  
ATOM   4688  CG  GLN C  54     101.162 127.557 164.962  1.00 20.12           C  
ATOM   4689  CD  GLN C  54     101.112 127.571 166.478  1.00 20.12           C  
ATOM   4690  NE2 GLN C  54     100.077 128.193 167.032  1.00 20.12           N  
ATOM   4691  OE1 GLN C  54     101.997 127.026 167.146  1.00 20.12           O  
ATOM   4692  N   VAL C  55     103.533 124.390 164.090  1.00 18.58           N  
ATOM   4693  CA  VAL C  55     104.681 124.045 164.920  1.00 18.58           C  
ATOM   4694  C   VAL C  55     105.299 122.737 164.431  1.00 18.58           C  
ATOM   4695  CB  VAL C  55     104.289 123.925 166.410  1.00 18.58           C  
ATOM   4696  O   VAL C  55     106.518 122.559 164.488  1.00 18.58           O  
ATOM   4697  CG1 VAL C  55     105.374 124.523 167.304  1.00 18.58           C  
ATOM   4698  CG2 VAL C  55     102.946 124.607 166.664  1.00 18.58           C  
ATOM   4699  N   SER C  56     104.427 121.895 163.773  1.00 18.12           N  
ATOM   4700  CA  SER C  56     104.210 120.759 164.663  1.00 18.12           C  
ATOM   4701  C   SER C  56     105.468 119.906 164.787  1.00 18.12           C  
ATOM   4702  CB  SER C  56     103.048 119.900 164.162  1.00 18.12           C  
ATOM   4703  O   SER C  56     106.357 119.974 163.936  1.00 18.12           O  
ATOM   4704  OG  SER C  56     101.931 120.707 163.831  1.00 18.12           O  
ATOM   4705  N   SER C  57     105.555 118.827 165.491  1.00 18.55           N  
ATOM   4706  CA  SER C  57     105.716 118.347 166.859  1.00 18.55           C  
ATOM   4707  C   SER C  57     106.806 117.284 166.947  1.00 18.55           C  
ATOM   4708  CB  SER C  57     104.397 117.781 167.388  1.00 18.55           C  
ATOM   4709  O   SER C  57     107.450 116.963 165.946  1.00 18.55           O  
ATOM   4710  OG  SER C  57     103.497 117.526 166.324  1.00 18.55           O  
ATOM   4711  N   LEU C  58     106.414 116.083 166.674  1.00 18.07           N  
ATOM   4712  CA  LEU C  58     106.247 115.289 167.885  1.00 18.07           C  
ATOM   4713  C   LEU C  58     107.395 114.299 168.049  1.00 18.07           C  
ATOM   4714  CB  LEU C  58     104.912 114.539 167.855  1.00 18.07           C  
ATOM   4715  O   LEU C  58     108.047 113.929 167.069  1.00 18.07           O  
ATOM   4716  CG  LEU C  58     103.713 115.265 168.467  1.00 18.07           C  
ATOM   4717  CD1 LEU C  58     102.429 114.867 167.747  1.00 18.07           C  
ATOM   4718  CD2 LEU C  58     103.610 114.965 169.958  1.00 18.07           C  
ATOM   4719  N   GLN C  59     107.897 113.649 168.966  1.00 17.77           N  
ATOM   4720  CA  GLN C  59     108.809 113.253 170.034  1.00 17.77           C  
ATOM   4721  C   GLN C  59     109.271 111.809 169.856  1.00 17.77           C  
ATOM   4722  CB  GLN C  59     108.143 113.426 171.400  1.00 17.77           C  
ATOM   4723  O   GLN C  59     110.453 111.505 170.028  1.00 17.77           O  
ATOM   4724  CG  GLN C  59     108.276 114.830 171.976  1.00 17.77           C  
ATOM   4725  CD  GLN C  59     107.707 114.946 173.377  1.00 17.77           C  
ATOM   4726  NE2 GLN C  59     107.330 116.159 173.765  1.00 17.77           N  
ATOM   4727  OE1 GLN C  59     107.606 113.953 174.105  1.00 17.77           O  
ATOM   4728  N   ARG C  60     108.017 111.255 169.691  1.00 15.96           N  
ATOM   4729  CA  ARG C  60     107.507 110.689 170.935  1.00 15.96           C  
ATOM   4730  C   ARG C  60     108.324 109.472 171.357  1.00 15.96           C  
ATOM   4731  CB  ARG C  60     106.034 110.305 170.787  1.00 15.96           C  
ATOM   4732  O   ARG C  60     109.095 108.929 170.563  1.00 15.96           O  
ATOM   4733  CG  ARG C  60     105.213 110.514 172.050  1.00 15.96           C  
ATOM   4734  CD  ARG C  60     103.739 110.209 171.822  1.00 15.96           C  
ATOM   4735  NE  ARG C  60     102.888 111.319 172.243  1.00 15.96           N  
ATOM   4736  NH1 ARG C  60     102.274 110.357 174.251  1.00 15.96           N  
ATOM   4737  NH2 ARG C  60     101.468 112.422 173.671  1.00 15.96           N  
ATOM   4738  CZ  ARG C  60     102.212 111.363 173.387  1.00 15.96           C  
ATOM   4739  N   LEU C  61     107.811 108.089 171.081  1.00 16.47           N  
ATOM   4740  CA  LEU C  61     107.039 107.551 172.196  1.00 16.47           C  
ATOM   4741  C   LEU C  61     107.543 106.166 172.588  1.00 16.47           C  
ATOM   4742  CB  LEU C  61     105.553 107.484 171.835  1.00 16.47           C  
ATOM   4743  O   LEU C  61     108.266 105.524 171.822  1.00 16.47           O  
ATOM   4744  CG  LEU C  61     104.678 108.630 172.345  1.00 16.47           C  
ATOM   4745  CD1 LEU C  61     103.698 109.070 171.263  1.00 16.47           C  
ATOM   4746  CD2 LEU C  61     103.936 108.215 173.610  1.00 16.47           C  
ATOM   4747  N   ALA C  62     106.987 105.066 172.453  1.00 19.36           N  
ATOM   4748  CA  ALA C  62     106.663 104.277 173.638  1.00 19.36           C  
ATOM   4749  C   ALA C  62     107.530 103.024 173.718  1.00 19.36           C  
ATOM   4750  CB  ALA C  62     105.184 103.897 173.636  1.00 19.36           C  
ATOM   4751  O   ALA C  62     108.205 102.666 172.749  1.00 19.36           O  
ATOM   4752  N   GLY C  63     106.896 101.637 174.505  1.00 26.51           N  
ATOM   4753  CA  GLY C  63     106.855 100.813 175.702  1.00 26.51           C  
ATOM   4754  C   GLY C  63     107.799  99.627 175.642  1.00 26.51           C  
ATOM   4755  O   GLY C  63     108.290  99.272 174.569  1.00 26.51           O  
ATOM   4756  N   GLN C  64     107.787  98.098 175.663  1.00 21.08           N  
ATOM   4757  CA  GLN C  64     107.617  98.729 176.968  1.00 21.08           C  
ATOM   4758  C   GLN C  64     108.036  97.786 178.093  1.00 21.08           C  
ATOM   4759  CB  GLN C  64     106.166  99.171 177.166  1.00 21.08           C  
ATOM   4760  O   GLN C  64     108.032  96.566 177.921  1.00 21.08           O  
ATOM   4761  CG  GLN C  64     105.954 100.671 177.012  1.00 21.08           C  
ATOM   4762  CD  GLN C  64     104.488 101.058 176.992  1.00 21.08           C  
ATOM   4763  NE2 GLN C  64     104.211 102.317 176.674  1.00 21.08           N  
ATOM   4764  OE1 GLN C  64     103.610 100.230 177.260  1.00 21.08           O  
ATOM   4765  N   GLY C  65     108.025  98.038 179.425  1.00 34.18           N  
ATOM   4766  CA  GLY C  65     108.995  97.171 180.074  1.00 34.18           C  
ATOM   4767  C   GLY C  65     109.247  95.883 179.314  1.00 34.18           C  
ATOM   4768  O   GLY C  65     108.395  95.432 178.545  1.00 34.18           O  
ATOM   4769  N   ALA C  66     107.739  94.908 178.886  1.00 18.95           N  
ATOM   4770  CA  ALA C  66     107.786  94.860 180.345  1.00 18.95           C  
ATOM   4771  C   ALA C  66     107.533  93.444 180.856  1.00 18.95           C  
ATOM   4772  CB  ALA C  66     106.768  95.828 180.943  1.00 18.95           C  
ATOM   4773  O   ALA C  66     107.037  92.591 180.116  1.00 18.95           O  
ATOM   4774  N   ALA C  67     106.842  93.318 181.980  1.00 20.49           N  
ATOM   4775  CA  ALA C  67     107.002  92.184 182.886  1.00 20.49           C  
ATOM   4776  C   ALA C  67     106.281  90.950 182.353  1.00 20.49           C  
ATOM   4777  CB  ALA C  67     106.485  92.539 184.278  1.00 20.49           C  
ATOM   4778  O   ALA C  67     105.397  91.059 181.501  1.00 20.49           O  
ATOM   4779  N   VAL C  68     106.308  89.431 182.114  1.00 17.04           N  
ATOM   4780  CA  VAL C  68     105.295  88.625 181.440  1.00 17.04           C  
ATOM   4781  C   VAL C  68     104.143  88.334 182.399  1.00 17.04           C  
ATOM   4782  CB  VAL C  68     105.887  87.304 180.900  1.00 17.04           C  
ATOM   4783  O   VAL C  68     103.160  87.692 182.021  1.00 17.04           O  
ATOM   4784  CG1 VAL C  68     104.854  86.552 180.063  1.00 17.04           C  
ATOM   4785  CG2 VAL C  68     107.146  87.579 180.080  1.00 17.04           C  
ATOM   4786  N   LEU C  69     103.373  88.844 183.688  1.00 16.54           N  
ATOM   4787  CA  LEU C  69     103.235  87.863 184.759  1.00 16.54           C  
ATOM   4788  C   LEU C  69     102.140  86.853 184.432  1.00 16.54           C  
ATOM   4789  CB  LEU C  69     102.924  88.558 186.087  1.00 16.54           C  
ATOM   4790  O   LEU C  69     102.381  85.644 184.447  1.00 16.54           O  
ATOM   4791  CG  LEU C  69     104.123  89.112 186.859  1.00 16.54           C  
ATOM   4792  CD1 LEU C  69     103.719  90.355 187.645  1.00 16.54           C  
ATOM   4793  CD2 LEU C  69     104.697  88.048 187.789  1.00 16.54           C  
ATOM   4794  N   PRO C  70     100.499  86.632 185.133  1.00 17.95           N  
ATOM   4795  CA  PRO C  70      99.999  86.177 186.432  1.00 17.95           C  
ATOM   4796  C   PRO C  70      99.411  84.768 186.377  1.00 17.95           C  
ATOM   4797  CB  PRO C  70      98.919  87.206 186.775  1.00 17.95           C  
ATOM   4798  O   PRO C  70      99.151  84.163 187.420  1.00 17.95           O  
ATOM   4799  CG  PRO C  70      98.527  87.800 185.461  1.00 17.95           C  
ATOM   4800  CD  PRO C  70      99.423  87.237 184.396  1.00 17.95           C  
ATOM   4801  N   GLN C  71      99.334  83.420 186.523  1.00 14.38           N  
ATOM   4802  CA  GLN C  71      98.247  83.072 185.613  1.00 14.38           C  
ATOM   4803  C   GLN C  71      97.059  82.489 186.373  1.00 14.38           C  
ATOM   4804  CB  GLN C  71      98.729  82.081 184.553  1.00 14.38           C  
ATOM   4805  O   GLN C  71      97.207  82.025 187.506  1.00 14.38           O  
ATOM   4806  CG  GLN C  71      99.379  82.742 183.345  1.00 14.38           C  
ATOM   4807  CD  GLN C  71      99.445  81.824 182.138  1.00 14.38           C  
ATOM   4808  NE2 GLN C  71      99.872  82.366 181.003  1.00 14.38           N  
ATOM   4809  OE1 GLN C  71      99.114  80.637 182.226  1.00 14.38           O  
ATOM   4810  N   VAL C  72      95.956  81.641 185.694  1.00 19.31           N  
ATOM   4811  CA  VAL C  72      94.588  81.284 186.055  1.00 19.31           C  
ATOM   4812  C   VAL C  72      94.574  80.606 187.423  1.00 19.31           C  
ATOM   4813  CB  VAL C  72      93.944  80.361 184.996  1.00 19.31           C  
ATOM   4814  O   VAL C  72      95.567  80.000 187.832  1.00 19.31           O  
ATOM   4815  CG1 VAL C  72      92.520  79.985 185.402  1.00 19.31           C  
ATOM   4816  CG2 VAL C  72      93.951  81.036 183.625  1.00 19.31           C  
ATOM   4817  N   ARG C  73      93.074  79.830 188.233  1.00 12.87           N  
ATOM   4818  CA  ARG C  73      92.106  80.145 189.279  1.00 12.87           C  
ATOM   4819  C   ARG C  73      92.079  79.056 190.346  1.00 12.87           C  
ATOM   4820  CB  ARG C  73      90.709  80.328 188.682  1.00 12.87           C  
ATOM   4821  O   ARG C  73      92.264  79.337 191.532  1.00 12.87           O  
ATOM   4822  CG  ARG C  73      90.115  81.708 188.915  1.00 12.87           C  
ATOM   4823  CD  ARG C  73      88.727  81.835 188.303  1.00 12.87           C  
ATOM   4824  NE  ARG C  73      88.105  83.113 188.638  1.00 12.87           N  
ATOM   4825  NH1 ARG C  73      85.943  82.398 188.251  1.00 12.87           N  
ATOM   4826  NH2 ARG C  73      86.338  84.551 188.931  1.00 12.87           N  
ATOM   4827  CZ  ARG C  73      86.797  83.351 188.606  1.00 12.87           C  
ATOM   4828  N   PRO C  74      90.591  77.959 190.101  1.00 11.31           N  
ATOM   4829  CA  PRO C  74      89.441  77.834 191.000  1.00 11.31           C  
ATOM   4830  C   PRO C  74      89.376  76.472 191.688  1.00 11.31           C  
ATOM   4831  CB  PRO C  74      88.242  78.033 190.069  1.00 11.31           C  
ATOM   4832  O   PRO C  74      89.138  76.398 192.896  1.00 11.31           O  
ATOM   4833  CG  PRO C  74      88.816  77.976 188.690  1.00 11.31           C  
ATOM   4834  CD  PRO C  74      90.289  77.704 188.797  1.00 11.31           C  
ATOM   4835  N   LYS C  75      88.655  75.016 191.476  1.00 11.71           N  
ATOM   4836  CA  LYS C  75      87.232  74.691 191.450  1.00 11.71           C  
ATOM   4837  C   LYS C  75      86.830  73.883 192.680  1.00 11.71           C  
ATOM   4838  CB  LYS C  75      86.881  73.919 190.177  1.00 11.71           C  
ATOM   4839  O   LYS C  75      87.649  73.158 193.248  1.00 11.71           O  
ATOM   4840  CG  LYS C  75      86.495  74.805 189.002  1.00 11.71           C  
ATOM   4841  CD  LYS C  75      86.040  73.979 187.806  1.00 11.71           C  
ATOM   4842  CE  LYS C  75      85.584  74.865 186.655  1.00 11.71           C  
ATOM   4843  NZ  LYS C  75      85.306  74.071 185.420  1.00 11.71           N  
ATOM   4844  N   THR C  76      85.167  73.052 192.861  1.00 11.53           N  
ATOM   4845  CA  THR C  76      84.294  73.310 194.000  1.00 11.53           C  
ATOM   4846  C   THR C  76      84.102  72.046 194.833  1.00 11.53           C  
ATOM   4847  CB  THR C  76      82.922  73.840 193.544  1.00 11.53           C  
ATOM   4848  O   THR C  76      83.660  72.114 195.981  1.00 11.53           O  
ATOM   4849  CG2 THR C  76      83.010  75.302 193.119  1.00 11.53           C  
ATOM   4850  OG1 THR C  76      82.460  73.060 192.434  1.00 11.53           O  
ATOM   4851  N   LEU C  77      83.986  70.472 195.277  1.00 19.08           N  
ATOM   4852  CA  LEU C  77      83.306  69.182 195.233  1.00 19.08           C  
ATOM   4853  C   LEU C  77      82.426  68.989 196.463  1.00 19.08           C  
ATOM   4854  CB  LEU C  77      84.325  68.043 195.136  1.00 19.08           C  
ATOM   4855  O   LEU C  77      82.918  68.619 197.532  1.00 19.08           O  
ATOM   4856  CG  LEU C  77      84.593  67.491 193.735  1.00 19.08           C  
ATOM   4857  CD1 LEU C  77      86.064  67.117 193.585  1.00 19.08           C  
ATOM   4858  CD2 LEU C  77      83.699  66.288 193.453  1.00 19.08           C  
ATOM   4859  N   ILE C  78      80.327  69.755 196.818  1.00 16.88           N  
ATOM   4860  CA  ILE C  78      79.821  70.178 198.120  1.00 16.88           C  
ATOM   4861  C   ILE C  78      78.999  69.052 198.744  1.00 16.88           C  
ATOM   4862  CB  ILE C  78      78.969  71.462 198.005  1.00 16.88           C  
ATOM   4863  O   ILE C  78      79.260  68.639 199.877  1.00 16.88           O  
ATOM   4864  CG1 ILE C  78      79.782  72.584 197.349  1.00 16.88           C  
ATOM   4865  CG2 ILE C  78      78.453  71.892 199.381  1.00 16.88           C  
ATOM   4866  CD1 ILE C  78      78.952  73.796 196.946  1.00 16.88           C  
ATOM   4867  N   PRO C  79      77.964  68.067 198.474  1.00 18.13           N  
ATOM   4868  CA  PRO C  79      77.504  68.383 199.828  1.00 18.13           C  
ATOM   4869  C   PRO C  79      76.849  67.191 200.522  1.00 18.13           C  
ATOM   4870  CB  PRO C  79      76.490  69.508 199.602  1.00 18.13           C  
ATOM   4871  O   PRO C  79      76.533  67.262 201.712  1.00 18.13           O  
ATOM   4872  CG  PRO C  79      76.167  69.444 198.144  1.00 18.13           C  
ATOM   4873  CD  PRO C  79      76.989  68.354 197.521  1.00 18.13           C  
ATOM   4874  N   ASP C  80      75.991  65.650 200.677  1.00 23.93           N  
ATOM   4875  CA  ASP C  80      74.722  64.961 200.462  1.00 23.93           C  
ATOM   4876  C   ASP C  80      74.144  64.451 201.780  1.00 23.93           C  
ATOM   4877  CB  ASP C  80      74.901  63.800 199.482  1.00 23.93           C  
ATOM   4878  O   ASP C  80      73.167  63.699 201.786  1.00 23.93           O  
ATOM   4879  CG  ASP C  80      74.749  64.221 198.031  1.00 23.93           C  
ATOM   4880  OD1 ASP C  80      74.185  65.304 197.765  1.00 23.93           O  
ATOM   4881  OD2 ASP C  80      75.196  63.461 197.144  1.00 23.93           O  
ATOM   4882  N   SER C  81      74.387  65.089 202.750  1.00 15.48           N  
ATOM   4883  CA  SER C  81      74.639  64.288 203.944  1.00 15.48           C  
ATOM   4884  C   SER C  81      73.342  63.980 204.686  1.00 15.48           C  
ATOM   4885  CB  SER C  81      75.611  65.010 204.878  1.00 15.48           C  
ATOM   4886  O   SER C  81      72.532  64.877 204.929  1.00 15.48           O  
ATOM   4887  OG  SER C  81      76.588  65.720 204.137  1.00 15.48           O  
ATOM   4888  N   LEU C  82      71.170  62.883 204.773  1.00 13.03           N  
ATOM   4889  CA  LEU C  82      69.980  62.839 205.616  1.00 13.03           C  
ATOM   4890  C   LEU C  82      70.270  62.118 206.928  1.00 13.03           C  
ATOM   4891  CB  LEU C  82      68.829  62.146 204.883  1.00 13.03           C  
ATOM   4892  O   LEU C  82      71.038  61.154 206.955  1.00 13.03           O  
ATOM   4893  CG  LEU C  82      67.964  63.034 203.987  1.00 13.03           C  
ATOM   4894  CD1 LEU C  82      67.409  62.227 202.817  1.00 13.03           C  
ATOM   4895  CD2 LEU C  82      66.832  63.665 204.791  1.00 13.03           C  
ATOM   4896  N   PRO C  83      70.286  61.157 207.614  1.00 23.15           N  
ATOM   4897  CA  PRO C  83      70.871  61.794 208.796  1.00 23.15           C  
ATOM   4898  C   PRO C  83      72.338  61.424 209.002  1.00 23.15           C  
ATOM   4899  CB  PRO C  83      70.008  61.266 209.945  1.00 23.15           C  
ATOM   4900  O   PRO C  83      73.188  62.307 209.141  1.00 23.15           O  
ATOM   4901  CG  PRO C  83      69.229  60.137 209.350  1.00 23.15           C  
ATOM   4902  CD  PRO C  83      69.611  60.005 207.903  1.00 23.15           C  
ATOM   4903  N   VAL C  84      72.840  59.847 209.153  1.00 57.98           N  
ATOM   4904  CA  VAL C  84      72.834  59.656 210.599  1.00 57.98           C  
ATOM   4905  C   VAL C  84      73.229  60.957 211.294  1.00 57.98           C  
ATOM   4906  CB  VAL C  84      73.784  58.515 211.025  1.00 57.98           C  
ATOM   4907  O   VAL C  84      74.113  61.677 210.822  1.00 57.98           O  
ATOM   4908  CG1 VAL C  84      73.774  58.340 212.543  1.00 57.98           C  
ATOM   4909  CG2 VAL C  84      73.394  57.210 210.331  1.00 57.98           C  
ATOM   4910  N   ALA C  85      74.175  61.356 211.177  1.00 23.77           N  
ATOM   4911  CA  ALA C  85      73.330  61.479 212.361  1.00 23.77           C  
ATOM   4912  C   ALA C  85      73.985  62.370 213.413  1.00 23.77           C  
ATOM   4913  CB  ALA C  85      73.030  60.102 212.947  1.00 23.77           C  
ATOM   4914  O   ALA C  85      75.214  62.429 213.507  1.00 23.77           O  
ATOM   4915  N   PRO C  86      75.657  61.275 214.158  1.00 24.98           N  
ATOM   4916  CA  PRO C  86      75.078  59.995 214.574  1.00 24.98           C  
ATOM   4917  C   PRO C  86      74.051  60.147 215.693  1.00 24.98           C  
ATOM   4918  CB  PRO C  86      76.294  59.197 215.053  1.00 24.98           C  
ATOM   4919  O   PRO C  86      72.984  59.530 215.646  1.00 24.98           O  
ATOM   4920  CG  PRO C  86      77.390  60.206 215.171  1.00 24.98           C  
ATOM   4921  CD  PRO C  86      76.857  61.542 214.740  1.00 24.98           C  
ATOM   4922  N   GLY C  87      74.480  60.129 216.299  1.00 15.59           N  
ATOM   4923  CA  GLY C  87      73.673  60.347 217.489  1.00 15.59           C  
ATOM   4924  C   GLY C  87      73.975  61.662 218.182  1.00 15.59           C  
ATOM   4925  O   GLY C  87      73.060  62.399 218.555  1.00 15.59           O  
ATOM   4926  N   ARG C  88      74.618  60.478 218.982  1.00 27.13           N  
ATOM   4927  CA  ARG C  88      73.788  59.472 219.636  1.00 27.13           C  
ATOM   4928  C   ARG C  88      72.900  60.104 220.703  1.00 27.13           C  
ATOM   4929  CB  ARG C  88      74.658  58.378 220.259  1.00 27.13           C  
ATOM   4930  O   ARG C  88      71.773  59.657 220.926  1.00 27.13           O  
ATOM   4931  CG  ARG C  88      75.069  57.288 219.282  1.00 27.13           C  
ATOM   4932  CD  ARG C  88      75.768  56.133 219.987  1.00 27.13           C  
ATOM   4933  NE  ARG C  88      75.831  54.944 219.142  1.00 27.13           N  
ATOM   4934  NH1 ARG C  88      77.180  53.741 220.580  1.00 27.13           N  
ATOM   4935  NH2 ARG C  88      76.491  52.812 218.601  1.00 27.13           N  
ATOM   4936  CZ  ARG C  88      76.501  53.835 219.443  1.00 27.13           C  
ATOM   4937  N   ASP C  89      73.983  61.337 221.345  1.00 34.83           N
[truncated: 273,700 more chars]
