# Supplementary material for: AI-guided pipeline for protein–protein interaction drug discovery identifies a SARS-CoV-2 inhibitor
Source: Mol Syst Biol. 2024 Mar 11;20(4):428–57. doi: 10.1038/s44320-024-00019-8 (PMC10987651; doi:10.1038/s44320-024-00019-8)
Supplement: Supplementary file 12 — Source Data Fig. 2 [file 44320_2024_19_MOESM12_ESM.zip › Source Data Figure EV3-EV4/ColabFold/PPP3CA_PPP3R1_unrelaxed_rank_2_model_2.pdb]

MODEL     1                                                                     
ATOM      1  N   MET B   1     -16.688 -15.243 -36.686  1.00 24.38           N  
ATOM      2  CA  MET B   1     -15.995 -16.528 -36.702  1.00 24.38           C  
ATOM      3  C   MET B   1     -14.533 -16.364 -36.303  1.00 24.38           C  
ATOM      4  CB  MET B   1     -16.090 -17.172 -38.086  1.00 24.38           C  
ATOM      5  O   MET B   1     -13.816 -15.544 -36.879  1.00 24.38           O  
ATOM      6  CG  MET B   1     -17.289 -18.092 -38.254  1.00 24.38           C  
ATOM      7  SD  MET B   1     -17.116 -19.216 -39.694  1.00 24.38           S  
ATOM      8  CE  MET B   1     -18.673 -20.140 -39.567  1.00 24.38           C  
ATOM      9  N   SER B   2     -14.165 -16.705 -34.990  1.00 21.76           N  
ATOM     10  CA  SER B   2     -13.092 -16.192 -34.144  1.00 21.76           C  
ATOM     11  C   SER B   2     -11.757 -16.845 -34.488  1.00 21.76           C  
ATOM     12  CB  SER B   2     -13.417 -16.421 -32.668  1.00 21.76           C  
ATOM     13  O   SER B   2     -11.664 -18.072 -34.570  1.00 21.76           O  
ATOM     14  OG  SER B   2     -14.126 -17.635 -32.491  1.00 21.76           O  
ATOM     15  N   GLU B   3     -10.992 -16.410 -35.448  1.00 27.74           N  
ATOM     16  CA  GLU B   3      -9.731 -16.853 -36.035  1.00 27.74           C  
ATOM     17  C   GLU B   3      -8.703 -17.177 -34.955  1.00 27.74           C  
ATOM     18  CB  GLU B   3      -9.177 -15.789 -36.986  1.00 27.74           C  
ATOM     19  O   GLU B   3      -8.574 -16.442 -33.973  1.00 27.74           O  
ATOM     20  CG  GLU B   3      -9.462 -16.069 -38.455  1.00 27.74           C  
ATOM     21  CD  GLU B   3      -8.798 -15.075 -39.395  1.00 27.74           C  
ATOM     22  OE1 GLU B   3      -8.820 -15.297 -40.626  1.00 27.74           O  
ATOM     23  OE2 GLU B   3      -8.251 -14.067 -38.895  1.00 27.74           O  
ATOM     24  N   PRO B   4      -8.352 -18.484 -34.800  1.00 29.34           N  
ATOM     25  CA  PRO B   4      -7.317 -18.925 -33.863  1.00 29.34           C  
ATOM     26  C   PRO B   4      -6.078 -18.033 -33.890  1.00 29.34           C  
ATOM     27  CB  PRO B   4      -6.983 -20.339 -34.346  1.00 29.34           C  
ATOM     28  O   PRO B   4      -5.622 -17.636 -34.965  1.00 29.34           O  
ATOM     29  CG  PRO B   4      -7.802 -20.523 -35.583  1.00 29.34           C  
ATOM     30  CD  PRO B   4      -8.585 -19.265 -35.828  1.00 29.34           C  
ATOM     31  N   LYS B   5      -6.005 -17.081 -32.979  1.00 32.62           N  
ATOM     32  CA  LYS B   5      -4.860 -16.199 -32.767  1.00 32.62           C  
ATOM     33  C   LYS B   5      -3.547 -16.972 -32.853  1.00 32.62           C  
ATOM     34  CB  LYS B   5      -4.967 -15.497 -31.412  1.00 32.62           C  
ATOM     35  O   LYS B   5      -3.436 -18.079 -32.322  1.00 32.62           O  
ATOM     36  CG  LYS B   5      -5.651 -14.139 -31.471  1.00 32.62           C  
ATOM     37  CD  LYS B   5      -5.584 -13.421 -30.129  1.00 32.62           C  
ATOM     38  CE  LYS B   5      -6.304 -12.080 -30.175  1.00 32.62           C  
ATOM     39  NZ  LYS B   5      -6.278 -11.392 -28.850  1.00 32.62           N  
ATOM     40  N   ALA B   6      -2.842 -16.865 -33.984  1.00 33.71           N  
ATOM     41  CA  ALA B   6      -1.454 -17.243 -34.238  1.00 33.71           C  
ATOM     42  C   ALA B   6      -0.625 -17.180 -32.958  1.00 33.71           C  
ATOM     43  CB  ALA B   6      -0.844 -16.340 -35.307  1.00 33.71           C  
ATOM     44  O   ALA B   6      -0.813 -16.283 -32.132  1.00 33.71           O  
ATOM     45  N   ILE B   7      -0.246 -18.334 -32.419  1.00 36.22           N  
ATOM     46  CA  ILE B   7       0.746 -18.474 -31.359  1.00 36.22           C  
ATOM     47  C   ILE B   7       1.853 -17.439 -31.548  1.00 36.22           C  
ATOM     48  CB  ILE B   7       1.344 -19.898 -31.328  1.00 36.22           C  
ATOM     49  O   ILE B   7       2.361 -17.260 -32.658  1.00 36.22           O  
ATOM     50  CG1 ILE B   7       0.227 -20.943 -31.224  1.00 36.22           C  
ATOM     51  CG2 ILE B   7       2.338 -20.042 -30.172  1.00 36.22           C  
ATOM     52  CD1 ILE B   7       0.699 -22.376 -31.429  1.00 36.22           C  
ATOM     53  N   ASP B   8       1.954 -16.272 -30.844  1.00 45.08           N  
ATOM     54  CA  ASP B   8       3.031 -15.294 -30.727  1.00 45.08           C  
ATOM     55  C   ASP B   8       4.387 -15.933 -31.019  1.00 45.08           C  
ATOM     56  CB  ASP B   8       3.036 -14.664 -29.333  1.00 45.08           C  
ATOM     57  O   ASP B   8       4.591 -17.119 -30.752  1.00 45.08           O  
ATOM     58  CG  ASP B   8       3.078 -13.147 -29.367  1.00 45.08           C  
ATOM     59  OD1 ASP B   8       3.288 -12.567 -30.454  1.00 45.08           O  
ATOM     60  OD2 ASP B   8       2.903 -12.525 -28.297  1.00 45.08           O  
ATOM     61  N   PRO B   9       5.231 -15.424 -31.930  1.00 50.90           N  
ATOM     62  CA  PRO B   9       6.618 -15.896 -31.904  1.00 50.90           C  
ATOM     63  C   PRO B   9       7.059 -16.356 -30.517  1.00 50.90           C  
ATOM     64  CB  PRO B   9       7.416 -14.670 -32.353  1.00 50.90           C  
ATOM     65  O   PRO B   9       6.495 -15.922 -29.510  1.00 50.90           O  
ATOM     66  CG  PRO B   9       6.417 -13.559 -32.398  1.00 50.90           C  
ATOM     67  CD  PRO B   9       5.055 -14.132 -32.127  1.00 50.90           C  
ATOM     68  N   LYS B  10       7.559 -17.684 -30.418  1.00 65.46           N  
ATOM     69  CA  LYS B  10       8.022 -18.305 -29.180  1.00 65.46           C  
ATOM     70  C   LYS B  10       8.695 -17.282 -28.270  1.00 65.46           C  
ATOM     71  CB  LYS B  10       8.986 -19.452 -29.483  1.00 65.46           C  
ATOM     72  O   LYS B  10       9.701 -16.676 -28.646  1.00 65.46           O  
ATOM     73  CG  LYS B  10       8.372 -20.836 -29.324  1.00 65.46           C  
ATOM     74  CD  LYS B  10       9.395 -21.934 -29.581  1.00 65.46           C  
ATOM     75  CE  LYS B  10       8.761 -23.317 -29.517  1.00 65.46           C  
ATOM     76  NZ  LYS B  10       9.749 -24.395 -29.821  1.00 65.46           N  
ATOM     77  N   LEU B  11       7.895 -16.615 -27.406  1.00 83.31           N  
ATOM     78  CA  LEU B  11       8.445 -15.736 -26.379  1.00 83.31           C  
ATOM     79  C   LEU B  11       9.687 -16.353 -25.745  1.00 83.31           C  
ATOM     80  CB  LEU B  11       7.396 -15.450 -25.301  1.00 83.31           C  
ATOM     81  O   LEU B  11       9.757 -17.570 -25.561  1.00 83.31           O  
ATOM     82  CG  LEU B  11       6.303 -14.445 -25.669  1.00 83.31           C  
ATOM     83  CD1 LEU B  11       5.041 -14.714 -24.855  1.00 83.31           C  
ATOM     84  CD2 LEU B  11       6.792 -13.018 -25.450  1.00 83.31           C  
ATOM     85  N   SER B  12      10.726 -15.550 -25.706  1.00 90.82           N  
ATOM     86  CA  SER B  12      11.954 -15.989 -25.052  1.00 90.82           C  
ATOM     87  C   SER B  12      11.685 -16.458 -23.627  1.00 90.82           C  
ATOM     88  CB  SER B  12      12.987 -14.861 -25.040  1.00 90.82           C  
ATOM     89  O   SER B  12      10.921 -15.826 -22.893  1.00 90.82           O  
ATOM     90  OG  SER B  12      14.097 -15.205 -24.229  1.00 90.82           O  
ATOM     91  N   THR B  13      12.245 -17.555 -23.299  1.00 91.68           N  
ATOM     92  CA  THR B  13      12.104 -18.084 -21.947  1.00 91.68           C  
ATOM     93  C   THR B  13      13.054 -17.374 -20.987  1.00 91.68           C  
ATOM     94  CB  THR B  13      12.372 -19.600 -21.910  1.00 91.68           C  
ATOM     95  O   THR B  13      12.924 -17.503 -19.767  1.00 91.68           O  
ATOM     96  CG2 THR B  13      11.341 -20.361 -22.738  1.00 91.68           C  
ATOM     97  OG1 THR B  13      13.678 -19.862 -22.437  1.00 91.68           O  
ATOM     98  N   THR B  14      13.990 -16.634 -21.522  1.00 92.73           N  
ATOM     99  CA  THR B  14      15.025 -16.061 -20.668  1.00 92.73           C  
ATOM    100  C   THR B  14      14.866 -14.546 -20.569  1.00 92.73           C  
ATOM    101  CB  THR B  14      16.433 -16.399 -21.192  1.00 92.73           C  
ATOM    102  O   THR B  14      14.984 -13.974 -19.484  1.00 92.73           O  
ATOM    103  CG2 THR B  14      16.717 -17.893 -21.078  1.00 92.73           C  
ATOM    104  OG1 THR B  14      16.531 -16.009 -22.567  1.00 92.73           O  
ATOM    105  N   ASP B  15      14.461 -13.936 -21.584  1.00 93.30           N  
ATOM    106  CA  ASP B  15      14.472 -12.477 -21.643  1.00 93.30           C  
ATOM    107  C   ASP B  15      13.156 -11.897 -21.129  1.00 93.30           C  
ATOM    108  CB  ASP B  15      14.734 -12.000 -23.073  1.00 93.30           C  
ATOM    109  O   ASP B  15      12.117 -12.558 -21.182  1.00 93.30           O  
ATOM    110  CG  ASP B  15      16.130 -12.340 -23.565  1.00 93.30           C  
ATOM    111  OD1 ASP B  15      17.048 -12.497 -22.732  1.00 93.30           O  
ATOM    112  OD2 ASP B  15      16.314 -12.448 -24.797  1.00 93.30           O  
ATOM    113  N   ARG B  16      13.256 -10.627 -20.676  1.00 95.15           N  
ATOM    114  CA  ARG B  16      12.056  -9.886 -20.299  1.00 95.15           C  
ATOM    115  C   ARG B  16      11.105  -9.746 -21.482  1.00 95.15           C  
ATOM    116  CB  ARG B  16      12.426  -8.504 -19.757  1.00 95.15           C  
ATOM    117  O   ARG B  16      11.535  -9.457 -22.601  1.00 95.15           O  
ATOM    118  CG  ARG B  16      13.170  -8.541 -18.432  1.00 95.15           C  
ATOM    119  CD  ARG B  16      13.540  -7.143 -17.954  1.00 95.15           C  
ATOM    120  NE  ARG B  16      12.357  -6.367 -17.591  1.00 95.15           N  
ATOM    121  NH1 ARG B  16      13.148  -4.374 -18.451  1.00 95.15           N  
ATOM    122  NH2 ARG B  16      11.081  -4.462 -17.462  1.00 95.15           N  
ATOM    123  CZ  ARG B  16      12.198  -5.070 -17.835  1.00 95.15           C  
ATOM    124  N   VAL B  17       9.861  -9.920 -21.159  1.00 94.82           N  
ATOM    125  CA  VAL B  17       8.857  -9.941 -22.217  1.00 94.82           C  
ATOM    126  C   VAL B  17       8.463  -8.513 -22.585  1.00 94.82           C  
ATOM    127  CB  VAL B  17       7.608 -10.748 -21.799  1.00 94.82           C  
ATOM    128  O   VAL B  17       8.438  -8.153 -23.764  1.00 94.82           O  
ATOM    129  CG1 VAL B  17       6.517 -10.645 -22.863  1.00 94.82           C  
ATOM    130  CG2 VAL B  17       7.976 -12.209 -21.546  1.00 94.82           C  
ATOM    131  N   VAL B  18       8.184  -7.695 -21.579  1.00 95.88           N  
ATOM    132  CA  VAL B  18       7.811  -6.306 -21.823  1.00 95.88           C  
ATOM    133  C   VAL B  18       8.990  -5.390 -21.504  1.00 95.88           C  
ATOM    134  CB  VAL B  18       6.576  -5.895 -20.991  1.00 95.88           C  
ATOM    135  O   VAL B  18       9.105  -4.883 -20.385  1.00 95.88           O  
ATOM    136  CG1 VAL B  18       6.091  -4.504 -21.395  1.00 95.88           C  
ATOM    137  CG2 VAL B  18       5.457  -6.923 -21.154  1.00 95.88           C  
ATOM    138  N   LYS B  19       9.708  -5.006 -22.489  1.00 94.25           N  
ATOM    139  CA  LYS B  19      10.967  -4.285 -22.326  1.00 94.25           C  
ATOM    140  C   LYS B  19      10.721  -2.812 -22.011  1.00 94.25           C  
ATOM    141  CB  LYS B  19      11.826  -4.415 -23.584  1.00 94.25           C  
ATOM    142  O   LYS B  19      11.600  -2.131 -21.478  1.00 94.25           O  
ATOM    143  CG  LYS B  19      12.309  -5.832 -23.861  1.00 94.25           C  
ATOM    144  CD  LYS B  19      13.232  -5.881 -25.071  1.00 94.25           C  
ATOM    145  CE  LYS B  19      13.716  -7.298 -25.348  1.00 94.25           C  
ATOM    146  NZ  LYS B  19      14.546  -7.368 -26.589  1.00 94.25           N  
ATOM    147  N   ALA B  20       9.568  -2.344 -22.345  1.00 94.24           N  
ATOM    148  CA  ALA B  20       9.221  -0.943 -22.125  1.00 94.24           C  
ATOM    149  C   ALA B  20       9.057  -0.646 -20.637  1.00 94.24           C  
ATOM    150  CB  ALA B  20       7.943  -0.586 -22.879  1.00 94.24           C  
ATOM    151  O   ALA B  20       9.137   0.511 -20.216  1.00 94.24           O  
ATOM    152  N   VAL B  21       8.831  -1.634 -19.830  1.00 94.49           N  
ATOM    153  CA  VAL B  21       8.676  -1.470 -18.388  1.00 94.49           C  
ATOM    154  C   VAL B  21      10.049  -1.329 -17.734  1.00 94.49           C  
ATOM    155  CB  VAL B  21       7.906  -2.653 -17.761  1.00 94.49           C  
ATOM    156  O   VAL B  21      10.901  -2.210 -17.868  1.00 94.49           O  
ATOM    157  CG1 VAL B  21       7.876  -2.532 -16.239  1.00 94.49           C  
ATOM    158  CG2 VAL B  21       6.488  -2.724 -18.324  1.00 94.49           C  
ATOM    159  N   PRO B  22      10.254  -0.243 -17.139  1.00 92.99           N  
ATOM    160  CA  PRO B  22      11.556  -0.067 -16.490  1.00 92.99           C  
ATOM    161  C   PRO B  22      11.821  -1.110 -15.407  1.00 92.99           C  
ATOM    162  CB  PRO B  22      11.461   1.336 -15.885  1.00 92.99           C  
ATOM    163  O   PRO B  22      10.945  -1.388 -14.585  1.00 92.99           O  
ATOM    164  CG  PRO B  22      10.345   1.998 -16.627  1.00 92.99           C  
ATOM    165  CD  PRO B  22       9.386   0.938 -17.091  1.00 92.99           C  
ATOM    166  N   PHE B  23      13.069  -1.681 -15.453  1.00 91.58           N  
ATOM    167  CA  PHE B  23      13.499  -2.640 -14.442  1.00 91.58           C  
ATOM    168  C   PHE B  23      14.003  -1.922 -13.195  1.00 91.58           C  
ATOM    169  CB  PHE B  23      14.593  -3.556 -14.999  1.00 91.58           C  
ATOM    170  O   PHE B  23      14.851  -1.032 -13.285  1.00 91.58           O  
ATOM    171  CG  PHE B  23      14.862  -4.767 -14.147  1.00 91.58           C  
ATOM    172  CD1 PHE B  23      15.902  -4.768 -13.226  1.00 91.58           C  
ATOM    173  CD2 PHE B  23      14.075  -5.904 -14.268  1.00 91.58           C  
ATOM    174  CE1 PHE B  23      16.154  -5.888 -12.436  1.00 91.58           C  
ATOM    175  CE2 PHE B  23      14.320  -7.027 -13.482  1.00 91.58           C  
ATOM    176  CZ  PHE B  23      15.361  -7.017 -12.567  1.00 91.58           C  
ATOM    177  N   PRO B  24      13.424  -2.213 -12.071  1.00 93.68           N  
ATOM    178  CA  PRO B  24      13.932  -1.571 -10.856  1.00 93.68           C  
ATOM    179  C   PRO B  24      15.421  -1.825 -10.632  1.00 93.68           C  
ATOM    180  CB  PRO B  24      13.095  -2.208  -9.744  1.00 93.68           C  
ATOM    181  O   PRO B  24      15.900  -2.940 -10.854  1.00 93.68           O  
ATOM    182  CG  PRO B  24      11.844  -2.665 -10.421  1.00 93.68           C  
ATOM    183  CD  PRO B  24      12.187  -3.095 -11.818  1.00 93.68           C  
ATOM    184  N   PRO B  25      16.149  -0.816 -10.202  1.00 92.92           N  
ATOM    185  CA  PRO B  25      17.582  -1.004  -9.964  1.00 92.92           C  
ATOM    186  C   PRO B  25      17.868  -1.996  -8.840  1.00 92.92           C  
ATOM    187  CB  PRO B  25      18.065   0.400  -9.590  1.00 92.92           C  
ATOM    188  O   PRO B  25      17.230  -1.941  -7.785  1.00 92.92           O  
ATOM    189  CG  PRO B  25      16.817   1.162  -9.278  1.00 92.92           C  
ATOM    190  CD  PRO B  25      15.644   0.399  -9.823  1.00 92.92           C  
ATOM    191  N   SER B  26      18.894  -2.816  -9.110  1.00 86.82           N  
ATOM    192  CA  SER B  26      19.299  -3.767  -8.080  1.00 86.82           C  
ATOM    193  C   SER B  26      20.263  -3.128  -7.086  1.00 86.82           C  
ATOM    194  CB  SER B  26      19.947  -4.999  -8.712  1.00 86.82           C  
ATOM    195  O   SER B  26      20.351  -3.558  -5.934  1.00 86.82           O  
ATOM    196  OG  SER B  26      21.020  -4.624  -9.559  1.00 86.82           O  
ATOM    197  N   HIS B  27      20.940  -2.096  -7.620  1.00 91.54           N  
ATOM    198  CA  HIS B  27      21.930  -1.411  -6.796  1.00 91.54           C  
ATOM    199  C   HIS B  27      21.262  -0.605  -5.687  1.00 91.54           C  
ATOM    200  CB  HIS B  27      22.803  -0.496  -7.658  1.00 91.54           C  
ATOM    201  O   HIS B  27      20.368   0.202  -5.953  1.00 91.54           O  
ATOM    202  CG  HIS B  27      23.755   0.343  -6.867  1.00 91.54           C  
ATOM    203  CD2 HIS B  27      23.807   1.682  -6.669  1.00 91.54           C  
ATOM    204  ND1 HIS B  27      24.815  -0.192  -6.167  1.00 91.54           N  
ATOM    205  CE1 HIS B  27      25.479   0.784  -5.571  1.00 91.54           C  
ATOM    206  NE2 HIS B  27      24.888   1.931  -5.859  1.00 91.54           N  
ATOM    207  N   ARG B  28      21.706  -0.872  -4.474  1.00 96.32           N  
ATOM    208  CA  ARG B  28      21.241  -0.082  -3.339  1.00 96.32           C  
ATOM    209  C   ARG B  28      22.138   1.130  -3.111  1.00 96.32           C  
ATOM    210  CB  ARG B  28      21.186  -0.939  -2.073  1.00 96.32           C  
ATOM    211  O   ARG B  28      23.364   1.002  -3.069  1.00 96.32           O  
ATOM    212  CG  ARG B  28      20.188  -2.083  -2.146  1.00 96.32           C  
ATOM    213  CD  ARG B  28      20.104  -2.845  -0.830  1.00 96.32           C  
ATOM    214  NE  ARG B  28      19.097  -3.900  -0.881  1.00 96.32           N  
ATOM    215  NH1 ARG B  28      17.684  -2.911   0.655  1.00 96.32           N  
ATOM    216  NH2 ARG B  28      17.123  -4.919  -0.298  1.00 96.32           N  
ATOM    217  CZ  ARG B  28      17.970  -3.908  -0.175  1.00 96.32           C  
ATOM    218  N   LEU B  29      21.572   2.309  -2.926  1.00 98.55           N  
ATOM    219  CA  LEU B  29      22.356   3.528  -2.763  1.00 98.55           C  
ATOM    220  C   LEU B  29      23.138   3.500  -1.454  1.00 98.55           C  
ATOM    221  CB  LEU B  29      21.447   4.760  -2.802  1.00 98.55           C  
ATOM    222  O   LEU B  29      22.597   3.125  -0.411  1.00 98.55           O  
ATOM    223  CG  LEU B  29      20.820   5.097  -4.156  1.00 98.55           C  
ATOM    224  CD1 LEU B  29      20.024   6.394  -4.062  1.00 98.55           C  
ATOM    225  CD2 LEU B  29      21.896   5.201  -5.232  1.00 98.55           C  
ATOM    226  N   THR B  30      24.373   3.832  -1.584  1.00 98.52           N  
ATOM    227  CA  THR B  30      25.273   3.882  -0.438  1.00 98.52           C  
ATOM    228  C   THR B  30      25.242   5.261   0.214  1.00 98.52           C  
ATOM    229  CB  THR B  30      26.717   3.537  -0.847  1.00 98.52           C  
ATOM    230  O   THR B  30      24.682   6.206  -0.346  1.00 98.52           O  
ATOM    231  CG2 THR B  30      26.780   2.193  -1.565  1.00 98.52           C  
ATOM    232  OG1 THR B  30      27.217   4.557  -1.721  1.00 98.52           O  
ATOM    233  N   ALA B  31      25.906   5.368   1.326  1.00 98.48           N  
ATOM    234  CA  ALA B  31      25.977   6.628   2.060  1.00 98.48           C  
ATOM    235  C   ALA B  31      26.668   7.707   1.231  1.00 98.48           C  
ATOM    236  CB  ALA B  31      26.707   6.432   3.386  1.00 98.48           C  
ATOM    237  O   ALA B  31      26.230   8.860   1.212  1.00 98.48           O  
ATOM    238  N   LYS B  32      27.701   7.302   0.518  1.00 98.12           N  
ATOM    239  CA  LYS B  32      28.463   8.249  -0.291  1.00 98.12           C  
ATOM    240  C   LYS B  32      27.612   8.814  -1.424  1.00 98.12           C  
ATOM    241  CB  LYS B  32      29.717   7.583  -0.859  1.00 98.12           C  
ATOM    242  O   LYS B  32      27.829   9.944  -1.867  1.00 98.12           O  
ATOM    243  CG  LYS B  32      30.814   7.349   0.168  1.00 98.12           C  
ATOM    244  CD  LYS B  32      32.064   6.758  -0.472  1.00 98.12           C  
ATOM    245  CE  LYS B  32      33.136   6.457   0.566  1.00 98.12           C  
ATOM    246  NZ  LYS B  32      34.352   5.850  -0.054  1.00 98.12           N  
ATOM    247  N   GLU B  33      26.671   8.026  -1.769  1.00 98.50           N  
ATOM    248  CA  GLU B  33      25.819   8.442  -2.879  1.00 98.50           C  
ATOM    249  C   GLU B  33      24.665   9.314  -2.392  1.00 98.50           C  
ATOM    250  CB  GLU B  33      25.278   7.223  -3.629  1.00 98.50           C  
ATOM    251  O   GLU B  33      24.230  10.228  -3.095  1.00 98.50           O  
ATOM    252  CG  GLU B  33      26.346   6.431  -4.368  1.00 98.50           C  
ATOM    253  CD  GLU B  33      25.835   5.116  -4.934  1.00 98.50           C  
ATOM    254  OE1 GLU B  33      25.800   4.962  -6.176  1.00 98.50           O  
ATOM    255  OE2 GLU B  33      25.464   4.232  -4.129  1.00 98.50           O  
ATOM    256  N   VAL B  34      24.215   9.061  -1.208  1.00 98.69           N  
ATOM    257  CA  VAL B  34      23.009   9.706  -0.700  1.00 98.69           C  
ATOM    258  C   VAL B  34      23.380  11.002   0.018  1.00 98.69           C  
ATOM    259  CB  VAL B  34      22.226   8.775   0.253  1.00 98.69           C  
ATOM    260  O   VAL B  34      22.621  11.973  -0.009  1.00 98.69           O  
ATOM    261  CG1 VAL B  34      21.125   9.547   0.978  1.00 98.69           C  
ATOM    262  CG2 VAL B  34      21.636   7.597  -0.520  1.00 98.69           C  
ATOM    263  N   PHE B  35      24.535  11.076   0.631  1.00 98.59           N  
ATOM    264  CA  PHE B  35      24.931  12.236   1.420  1.00 98.59           C  
ATOM    265  C   PHE B  35      26.119  12.945   0.782  1.00 98.59           C  
ATOM    266  CB  PHE B  35      25.275  11.821   2.854  1.00 98.59           C  
ATOM    267  O   PHE B  35      27.044  12.297   0.289  1.00 98.59           O  
ATOM    268  CG  PHE B  35      24.128  11.186   3.593  1.00 98.59           C  
ATOM    269  CD1 PHE B  35      23.135  11.969   4.168  1.00 98.59           C  
ATOM    270  CD2 PHE B  35      24.044   9.805   3.714  1.00 98.59           C  
ATOM    271  CE1 PHE B  35      22.072  11.384   4.853  1.00 98.59           C  
ATOM    272  CE2 PHE B  35      22.986   9.213   4.397  1.00 98.59           C  
ATOM    273  CZ  PHE B  35      22.001  10.005   4.967  1.00 98.59           C  
ATOM    274  N   ASP B  36      25.967  14.281   0.777  1.00 97.81           N  
ATOM    275  CA  ASP B  36      27.079  15.064   0.247  1.00 97.81           C  
ATOM    276  C   ASP B  36      28.198  15.195   1.278  1.00 97.81           C  
ATOM    277  CB  ASP B  36      26.600  16.451  -0.187  1.00 97.81           C  
ATOM    278  O   ASP B  36      28.169  14.538   2.320  1.00 97.81           O  
ATOM    279  CG  ASP B  36      26.090  17.292   0.970  1.00 97.81           C  
ATOM    280  OD1 ASP B  36      26.386  16.964   2.139  1.00 97.81           O  
ATOM    281  OD2 ASP B  36      25.384  18.291   0.710  1.00 97.81           O  
ATOM    282  N   ASN B  37      29.196  16.004   0.987  1.00 96.61           N  
ATOM    283  CA  ASN B  37      30.379  16.120   1.833  1.00 96.61           C  
ATOM    284  C   ASN B  37      30.048  16.769   3.174  1.00 96.61           C  
ATOM    285  CB  ASN B  37      31.476  16.911   1.117  1.00 96.61           C  
ATOM    286  O   ASN B  37      30.778  16.593   4.151  1.00 96.61           O  
ATOM    287  CG  ASN B  37      32.054  16.165  -0.069  1.00 96.61           C  
ATOM    288  ND2 ASN B  37      32.550  16.907  -1.052  1.00 96.61           N  
ATOM    289  OD1 ASN B  37      32.053  14.931  -0.103  1.00 96.61           O  
ATOM    290  N   ASP B  38      28.966  17.462   3.230  1.00 96.62           N  
ATOM    291  CA  ASP B  38      28.539  18.116   4.464  1.00 96.62           C  
ATOM    292  C   ASP B  38      27.589  17.222   5.258  1.00 96.62           C  
ATOM    293  CB  ASP B  38      27.867  19.455   4.157  1.00 96.62           C  
ATOM    294  O   ASP B  38      27.097  17.616   6.317  1.00 96.62           O  
ATOM    295  CG  ASP B  38      28.810  20.459   3.517  1.00 96.62           C  
ATOM    296  OD1 ASP B  38      29.979  20.559   3.948  1.00 96.62           O  
ATOM    297  OD2 ASP B  38      28.379  21.159   2.575  1.00 96.62           O  
ATOM    298  N   GLY B  39      27.312  16.050   4.745  1.00 96.78           N  
ATOM    299  CA  GLY B  39      26.434  15.112   5.426  1.00 96.78           C  
ATOM    300  C   GLY B  39      24.963  15.376   5.168  1.00 96.78           C  
ATOM    301  O   GLY B  39      24.099  14.851   5.874  1.00 96.78           O  
ATOM    302  N   LYS B  40      24.713  16.218   4.217  1.00 98.01           N  
ATOM    303  CA  LYS B  40      23.336  16.534   3.849  1.00 98.01           C  
ATOM    304  C   LYS B  40      22.838  15.613   2.739  1.00 98.01           C  
ATOM    305  CB  LYS B  40      23.218  17.994   3.411  1.00 98.01           C  
ATOM    306  O   LYS B  40      23.593  15.266   1.828  1.00 98.01           O  
ATOM    307  CG  LYS B  40      23.616  18.997   4.484  1.00 98.01           C  
ATOM    308  CD  LYS B  40      22.612  19.020   5.628  1.00 98.01           C  
ATOM    309  CE  LYS B  40      22.952  20.095   6.651  1.00 98.01           C  
ATOM    310  NZ  LYS B  40      22.039  20.045   7.832  1.00 98.01           N  
ATOM    311  N   PRO B  41      21.590  15.243   2.875  1.00 98.62           N  
ATOM    312  CA  PRO B  41      21.055  14.324   1.868  1.00 98.62           C  
ATOM    313  C   PRO B  41      20.937  14.965   0.487  1.00 98.62           C  
ATOM    314  CB  PRO B  41      19.675  13.960   2.421  1.00 98.62           C  
ATOM    315  O   PRO B  41      20.552  16.132   0.375  1.00 98.62           O  
ATOM    316  CG  PRO B  41      19.716  14.378   3.856  1.00 98.62           C  
ATOM    317  CD  PRO B  41      20.742  15.464   4.007  1.00 98.62           C  
ATOM    318  N   ARG B  42      21.282  14.253  -0.544  1.00 98.58           N  
ATOM    319  CA  ARG B  42      21.046  14.646  -1.930  1.00 98.58           C  
ATOM    320  C   ARG B  42      19.665  14.201  -2.398  1.00 98.58           C  
ATOM    321  CB  ARG B  42      22.123  14.062  -2.846  1.00 98.58           C  
ATOM    322  O   ARG B  42      19.512  13.107  -2.947  1.00 98.58           O  
ATOM    323  CG  ARG B  42      23.527  14.561  -2.543  1.00 98.58           C  
ATOM    324  CD  ARG B  42      24.561  13.934  -3.467  1.00 98.58           C  
ATOM    325  NE  ARG B  42      25.923  14.218  -3.024  1.00 98.58           N  
ATOM    326  NH1 ARG B  42      26.943  13.193  -4.826  1.00 98.58           N  
ATOM    327  NH2 ARG B  42      28.213  14.169  -3.186  1.00 98.58           N  
ATOM    328  CZ  ARG B  42      27.023  13.859  -3.680  1.00 98.58           C  
ATOM    329  N   VAL B  43      18.692  15.040  -2.293  1.00 98.21           N  
ATOM    330  CA  VAL B  43      17.287  14.675  -2.444  1.00 98.21           C  
ATOM    331  C   VAL B  43      16.972  14.428  -3.917  1.00 98.21           C  
ATOM    332  CB  VAL B  43      16.352  15.765  -1.874  1.00 98.21           C  
ATOM    333  O   VAL B  43      16.057  13.668  -4.244  1.00 98.21           O  
ATOM    334  CG1 VAL B  43      16.439  15.809  -0.350  1.00 98.21           C  
ATOM    335  CG2 VAL B  43      16.698  17.128  -2.471  1.00 98.21           C  
ATOM    336  N   ASP B  44      17.688  15.072  -4.830  1.00 98.09           N  
ATOM    337  CA  ASP B  44      17.473  14.831  -6.253  1.00 98.09           C  
ATOM    338  C   ASP B  44      17.860  13.403  -6.633  1.00 98.09           C  
ATOM    339  CB  ASP B  44      18.267  15.832  -7.094  1.00 98.09           C  
ATOM    340  O   ASP B  44      17.154  12.747  -7.403  1.00 98.09           O  
ATOM    341  CG  ASP B  44      17.807  17.266  -6.898  1.00 98.09           C  
ATOM    342  OD1 ASP B  44      16.598  17.495  -6.680  1.00 98.09           O  
ATOM    343  OD2 ASP B  44      18.662  18.176  -6.966  1.00 98.09           O  
ATOM    344  N   ILE B  45      19.008  12.935  -6.031  1.00 98.45           N  
ATOM    345  CA  ILE B  45      19.464  11.571  -6.278  1.00 98.45           C  
ATOM    346  C   ILE B  45      18.492  10.579  -5.642  1.00 98.45           C  
ATOM    347  CB  ILE B  45      20.892  11.345  -5.734  1.00 98.45           C  
ATOM    348  O   ILE B  45      18.128   9.575  -6.259  1.00 98.45           O  
ATOM    349  CG1 ILE B  45      21.904  12.183  -6.525  1.00 98.45           C  
ATOM    350  CG2 ILE B  45      21.259   9.859  -5.779  1.00 98.45           C  
ATOM    351  CD1 ILE B  45      23.337  12.054  -6.029  1.00 98.45           C  
ATOM    352  N   LEU B  46      18.118  10.875  -4.480  1.00 98.61           N  
ATOM    353  CA  LEU B  46      17.174  10.019  -3.771  1.00 98.61           C  
ATOM    354  C   LEU B  46      15.855   9.916  -4.531  1.00 98.61           C  
ATOM    355  CB  LEU B  46      16.922  10.552  -2.358  1.00 98.61           C  
ATOM    356  O   LEU B  46      15.351   8.815  -4.762  1.00 98.61           O  
ATOM    357  CG  LEU B  46      16.146   9.633  -1.414  1.00 98.61           C  
ATOM    358  CD1 LEU B  46      16.898   8.321  -1.214  1.00 98.61           C  
ATOM    359  CD2 LEU B  46      15.900  10.323  -0.077  1.00 98.61           C  
ATOM    360  N   LYS B  47      15.327  11.061  -4.936  1.00 98.55           N  
ATOM    361  CA  LYS B  47      14.072  11.118  -5.681  1.00 98.55           C  
ATOM    362  C   LYS B  47      14.146  10.270  -6.947  1.00 98.55           C  
ATOM    363  CB  LYS B  47      13.725  12.564  -6.038  1.00 98.55           C  
ATOM    364  O   LYS B  47      13.278   9.429  -7.189  1.00 98.55           O  
ATOM    365  CG  LYS B  47      12.478  12.706  -6.898  1.00 98.55           C  
ATOM    366  CD  LYS B  47      12.226  14.159  -7.280  1.00 98.55           C  
ATOM    367  CE  LYS B  47      11.060  14.288  -8.252  1.00 98.55           C  
ATOM    368  NZ  LYS B  47      10.803  15.712  -8.622  1.00 98.55           N  
ATOM    369  N   ALA B  48      15.144  10.476  -7.754  1.00 98.32           N  
ATOM    370  CA  ALA B  48      15.309   9.764  -9.018  1.00 98.32           C  
ATOM    371  C   ALA B  48      15.400   8.258  -8.792  1.00 98.32           C  
ATOM    372  CB  ALA B  48      16.550  10.265  -9.753  1.00 98.32           C  
ATOM    373  O   ALA B  48      14.812   7.474  -9.542  1.00 98.32           O  
ATOM    374  N   HIS B  49      16.092   7.850  -7.752  1.00 98.63           N  
ATOM    375  CA  HIS B  49      16.313   6.442  -7.445  1.00 98.63           C  
ATOM    376  C   HIS B  49      15.039   5.783  -6.928  1.00 98.63           C  
ATOM    377  CB  HIS B  49      17.438   6.287  -6.419  1.00 98.63           C  
ATOM    378  O   HIS B  49      14.690   4.678  -7.350  1.00 98.63           O  
ATOM    379  CG  HIS B  49      17.886   4.873  -6.229  1.00 98.63           C  
ATOM    380  CD2 HIS B  49      17.848   4.067  -5.142  1.00 98.63           C  
ATOM    381  ND1 HIS B  49      18.459   4.132  -7.240  1.00 98.63           N  
ATOM    382  CE1 HIS B  49      18.754   2.927  -6.782  1.00 98.63           C  
ATOM    383  NE2 HIS B  49      18.393   2.862  -5.511  1.00 98.63           N  
ATOM    384  N   LEU B  50      14.307   6.435  -6.045  1.00 98.65           N  
ATOM    385  CA  LEU B  50      13.084   5.898  -5.459  1.00 98.65           C  
ATOM    386  C   LEU B  50      11.969   5.828  -6.497  1.00 98.65           C  
ATOM    387  CB  LEU B  50      12.638   6.755  -4.271  1.00 98.65           C  
ATOM    388  O   LEU B  50      11.125   4.930  -6.447  1.00 98.65           O  
ATOM    389  CG  LEU B  50      13.553   6.745  -3.046  1.00 98.65           C  
ATOM    390  CD1 LEU B  50      13.024   7.700  -1.981  1.00 98.65           C  
ATOM    391  CD2 LEU B  50      13.684   5.332  -2.488  1.00 98.65           C  
ATOM    392  N   MET B  51      11.958   6.772  -7.494  1.00 98.25           N  
ATOM    393  CA  MET B  51      10.965   6.781  -8.564  1.00 98.25           C  
ATOM    394  C   MET B  51      11.116   5.554  -9.457  1.00 98.25           C  
ATOM    395  CB  MET B  51      11.086   8.055  -9.401  1.00 98.25           C  
ATOM    396  O   MET B  51      10.178   5.172 -10.160  1.00 98.25           O  
ATOM    397  CG  MET B  51      10.457   9.277  -8.751  1.00 98.25           C  
ATOM    398  SD  MET B  51      10.266  10.676  -9.923  1.00 98.25           S  
ATOM    399  CE  MET B  51       9.203   9.903 -11.174  1.00 98.25           C  
ATOM    400  N   LYS B  52      12.261   4.970  -9.399  1.00 97.36           N  
ATOM    401  CA  LYS B  52      12.513   3.742 -10.148  1.00 97.36           C  
ATOM    402  C   LYS B  52      12.395   2.516  -9.248  1.00 97.36           C  
ATOM    403  CB  LYS B  52      13.897   3.784 -10.797  1.00 97.36           C  
ATOM    404  O   LYS B  52      12.853   1.429  -9.607  1.00 97.36           O  
ATOM    405  CG  LYS B  52      14.050   4.862 -11.861  1.00 97.36           C  
ATOM    406  CD  LYS B  52      15.463   4.892 -12.428  1.00 97.36           C  
ATOM    407  CE  LYS B  52      15.645   6.033 -13.420  1.00 97.36           C  
ATOM    408  NZ  LYS B  52      17.045   6.102 -13.935  1.00 97.36           N  
ATOM    409  N   GLU B  53      11.848   2.730  -8.097  1.00 96.72           N  
ATOM    410  CA  GLU B  53      11.634   1.698  -7.087  1.00 96.72           C  
ATOM    411  C   GLU B  53      12.959   1.193  -6.524  1.00 96.72           C  
ATOM    412  CB  GLU B  53      10.832   0.532  -7.670  1.00 96.72           C  
ATOM    413  O   GLU B  53      13.071   0.028  -6.134  1.00 96.72           O  
ATOM    414  CG  GLU B  53       9.416   0.906  -8.083  1.00 96.72           C  
ATOM    415  CD  GLU B  53       8.636  -0.258  -8.675  1.00 96.72           C  
ATOM    416  OE1 GLU B  53       8.492  -0.323  -9.917  1.00 96.72           O  
ATOM    417  OE2 GLU B  53       8.165  -1.111  -7.890  1.00 96.72           O  
ATOM    418  N   GLY B  54      14.026   2.033  -6.642  1.00 97.13           N  
ATOM    419  CA  GLY B  54      15.301   1.676  -6.042  1.00 97.13           C  
ATOM    420  C   GLY B  54      15.271   1.685  -4.526  1.00 97.13           C  
ATOM    421  O   GLY B  54      14.447   2.374  -3.920  1.00 97.13           O  
ATOM    422  N   ARG B  55      16.252   0.964  -3.943  1.00 97.39           N  
ATOM    423  CA  ARG B  55      16.341   0.875  -2.489  1.00 97.39           C  
ATOM    424  C   ARG B  55      17.674   1.421  -1.988  1.00 97.39           C  
ATOM    425  CB  ARG B  55      16.160  -0.572  -2.026  1.00 97.39           C  
ATOM    426  O   ARG B  55      18.617   1.582  -2.766  1.00 97.39           O  
ATOM    427  CG  ARG B  55      14.794  -1.156  -2.348  1.00 97.39           C  
ATOM    428  CD  ARG B  55      14.636  -2.563  -1.789  1.00 97.39           C  
ATOM    429  NE  ARG B  55      13.353  -3.151  -2.165  1.00 97.39           N  
ATOM    430  NH1 ARG B  55      13.799  -5.223  -1.245  1.00 97.39           N  
ATOM    431  NH2 ARG B  55      11.794  -4.833  -2.285  1.00 97.39           N  
ATOM    432  CZ  ARG B  55      12.985  -4.401  -1.897  1.00 97.39           C  
ATOM    433  N   LEU B  56      17.663   1.774  -0.761  1.00 98.69           N  
ATOM    434  CA  LEU B  56      18.879   2.206  -0.081  1.00 98.69           C  
ATOM    435  C   LEU B  56      19.467   1.073   0.754  1.00 98.69           C  
ATOM    436  CB  LEU B  56      18.593   3.417   0.811  1.00 98.69           C  
ATOM    437  O   LEU B  56      18.754   0.143   1.136  1.00 98.69           O  
ATOM    438  CG  LEU B  56      17.771   4.543   0.182  1.00 98.69           C  
ATOM    439  CD1 LEU B  56      17.547   5.664   1.193  1.00 98.69           C  
ATOM    440  CD2 LEU B  56      18.461   5.075  -1.069  1.00 98.69           C  
ATOM    441  N   GLU B  57      20.785   1.199   0.918  1.00 98.42           N  
ATOM    442  CA  GLU B  57      21.322   0.328   1.960  1.00 98.42           C  
ATOM    443  C   GLU B  57      20.615   0.560   3.292  1.00 98.42           C  
ATOM    444  CB  GLU B  57      22.829   0.545   2.119  1.00 98.42           C  
ATOM    445  O   GLU B  57      20.255   1.693   3.620  1.00 98.42           O  
ATOM    446  CG  GLU B  57      23.653   0.012   0.957  1.00 98.42           C  
ATOM    447  CD  GLU B  57      25.151   0.191   1.151  1.00 98.42           C  
ATOM    448  OE1 GLU B  57      25.938  -0.384   0.366  1.00 98.42           O  
ATOM    449  OE2 GLU B  57      25.540   0.912   2.097  1.00 98.42           O  
ATOM    450  N   GLU B  58      20.449  -0.513   3.990  1.00 98.50           N  
ATOM    451  CA  GLU B  58      19.710  -0.425   5.247  1.00 98.50           C  
ATOM    452  C   GLU B  58      20.320   0.623   6.173  1.00 98.50           C  
ATOM    453  CB  GLU B  58      19.675  -1.787   5.945  1.00 98.50           C  
ATOM    454  O   GLU B  58      19.596   1.384   6.818  1.00 98.50           O  
ATOM    455  CG  GLU B  58      18.803  -1.816   7.192  1.00 98.50           C  
ATOM    456  CD  GLU B  58      18.591  -3.217   7.744  1.00 98.50           C  
ATOM    457  OE1 GLU B  58      18.810  -3.431   8.958  1.00 98.50           O  
ATOM    458  OE2 GLU B  58      18.204  -4.108   6.956  1.00 98.50           O  
ATOM    459  N   SER B  59      21.635   0.624   6.263  1.00 98.71           N  
ATOM    460  CA  SER B  59      22.319   1.574   7.134  1.00 98.71           C  
ATOM    461  C   SER B  59      22.015   3.013   6.729  1.00 98.71           C  
ATOM    462  CB  SER B  59      23.829   1.336   7.105  1.00 98.71           C  
ATOM    463  O   SER B  59      21.928   3.898   7.582  1.00 98.71           O  
ATOM    464  OG  SER B  59      24.337   1.484   5.790  1.00 98.71           O  
ATOM    465  N   VAL B  60      21.918   3.260   5.463  1.00 98.85           N  
ATOM    466  CA  VAL B  60      21.603   4.589   4.949  1.00 98.85           C  
ATOM    467  C   VAL B  60      20.172   4.964   5.328  1.00 98.85           C  
ATOM    468  CB  VAL B  60      21.785   4.663   3.417  1.00 98.85           C  
ATOM    469  O   VAL B  60      19.918   6.076   5.796  1.00 98.85           O  
ATOM    470  CG1 VAL B  60      21.346   6.026   2.886  1.00 98.85           C  
ATOM    471  CG2 VAL B  60      23.238   4.381   3.039  1.00 98.85           C  
ATOM    472  N   ALA B  61      19.206   3.989   5.150  1.00 98.93           N  
ATOM    473  CA  ALA B  61      17.818   4.217   5.541  1.00 98.93           C  
ATOM    474  C   ALA B  61      17.714   4.545   7.028  1.00 98.93           C  
ATOM    475  CB  ALA B  61      16.963   2.996   5.208  1.00 98.93           C  
ATOM    476  O   ALA B  61      17.030   5.496   7.414  1.00 98.93           O  
ATOM    477  N   LEU B  62      18.386   3.812   7.849  1.00 98.94           N  
ATOM    478  CA  LEU B  62      18.379   4.016   9.293  1.00 98.94           C  
ATOM    479  C   LEU B  62      18.941   5.388   9.652  1.00 98.94           C  
ATOM    480  CB  LEU B  62      19.189   2.922   9.994  1.00 98.94           C  
ATOM    481  O   LEU B  62      18.433   6.055  10.556  1.00 98.94           O  
ATOM    482  CG  LEU B  62      18.554   1.531  10.036  1.00 98.94           C  
ATOM    483  CD1 LEU B  62      19.561   0.504  10.542  1.00 98.94           C  
ATOM    484  CD2 LEU B  62      17.305   1.539  10.910  1.00 98.94           C  
ATOM    485  N   ARG B  63      19.994   5.738   8.926  1.00 98.89           N  
ATOM    486  CA  ARG B  63      20.595   7.043   9.183  1.00 98.89           C  
ATOM    487  C   ARG B  63      19.606   8.168   8.895  1.00 98.89           C  
ATOM    488  CB  ARG B  63      21.859   7.228   8.342  1.00 98.89           C  
ATOM    489  O   ARG B  63      19.455   9.090   9.700  1.00 98.89           O  
ATOM    490  CG  ARG B  63      22.550   8.566   8.555  1.00 98.89           C  
ATOM    491  CD  ARG B  63      23.840   8.668   7.754  1.00 98.89           C  
ATOM    492  NE  ARG B  63      24.418  10.007   7.831  1.00 98.89           N  
ATOM    493  NH1 ARG B  63      26.099   9.594   6.301  1.00 98.89           N  
ATOM    494  NH2 ARG B  63      25.920  11.657   7.285  1.00 98.89           N  
ATOM    495  CZ  ARG B  63      25.478  10.416   7.139  1.00 98.89           C  
ATOM    496  N   ILE B  64      18.915   8.167   7.802  1.00 98.93           N  
ATOM    497  CA  ILE B  64      17.947   9.187   7.415  1.00 98.93           C  
ATOM    498  C   ILE B  64      16.828   9.257   8.453  1.00 98.93           C  
ATOM    499  CB  ILE B  64      17.360   8.907   6.013  1.00 98.93           C  
ATOM    500  O   ILE B  64      16.471  10.342   8.918  1.00 98.93           O  
ATOM    501  CG1 ILE B  64      18.417   9.161   4.932  1.00 98.93           C  
ATOM    502  CG2 ILE B  64      16.112   9.760   5.770  1.00 98.93           C  
ATOM    503  CD1 ILE B  64      17.982   8.748   3.533  1.00 98.93           C  
ATOM    504  N   ILE B  65      16.324   8.124   8.850  1.00 98.94           N  
ATOM    505  CA  ILE B  65      15.192   8.046   9.767  1.00 98.94           C  
ATOM    506  C   ILE B  65      15.604   8.568  11.142  1.00 98.94           C  
ATOM    507  CB  ILE B  65      14.655   6.602   9.881  1.00 98.94           C  
ATOM    508  O   ILE B  65      14.888   9.367  11.750  1.00 98.94           O  
ATOM    509  CG1 ILE B  65      14.052   6.149   8.546  1.00 98.94           C  
ATOM    510  CG2 ILE B  65      13.626   6.496  11.011  1.00 98.94           C  
ATOM    511  CD1 ILE B  65      13.857   4.644   8.434  1.00 98.94           C  
ATOM    512  N   THR B  66      16.732   8.185  11.594  1.00 98.87           N  
ATOM    513  CA  THR B  66      17.200   8.541  12.929  1.00 98.87           C  
ATOM    514  C   THR B  66      17.574  10.018  12.995  1.00 98.87           C  
ATOM    515  CB  THR B  66      18.409   7.683  13.345  1.00 98.87           C  
ATOM    516  O   THR B  66      17.240  10.706  13.962  1.00 98.87           O  
ATOM    517  CG2 THR B  66      18.868   8.027  14.758  1.00 98.87           C  
ATOM    518  OG1 THR B  66      18.044   6.298  13.297  1.00 98.87           O  
ATOM    519  N   GLU B  67      18.285  10.496  12.002  1.00 98.79           N  
ATOM    520  CA  GLU B  67      18.640  11.911  11.972  1.00 98.79           C  
ATOM    521  C   GLU B  67      17.398  12.790  11.852  1.00 98.79           C  
ATOM    522  CB  GLU B  67      19.601  12.199  10.816  1.00 98.79           C  
ATOM    523  O   GLU B  67      17.308  13.837  12.497  1.00 98.79           O  
ATOM    524  CG  GLU B  67      21.002  11.643  11.027  1.00 98.79           C  
ATOM    525  CD  GLU B  67      21.988  12.077   9.955  1.00 98.79           C  
ATOM    526  OE1 GLU B  67      23.092  11.492   9.872  1.00 98.79           O  
ATOM    527  OE2 GLU B  67      21.655  13.011   9.192  1.00 98.79           O  
ATOM    528  N   GLY B  68      16.478  12.416  10.989  1.00 98.86           N  
ATOM    529  CA  GLY B  68      15.211  13.128  10.920  1.00 98.86           C  
ATOM    530  C   GLY B  68      14.463  13.143  12.239  1.00 98.86           C  
ATOM    531  O   GLY B  68      13.922  14.176  12.640  1.00 98.86           O  
ATOM    532  N   ALA B  69      14.463  12.036  12.891  1.00 98.90           N  
ATOM    533  CA  ALA B  69      13.792  11.908  14.182  1.00 98.90           C  
ATOM    534  C   ALA B  69      14.408  12.848  15.215  1.00 98.90           C  
ATOM    535  CB  ALA B  69      13.857  10.465  14.675  1.00 98.90           C  
ATOM    536  O   ALA B  69      13.697  13.418  16.047  1.00 98.90           O  
ATOM    537  N   SER B  70      15.677  12.993  15.187  1.00 98.83           N  
ATOM    538  CA  SER B  70      16.374  13.869  16.122  1.00 98.83           C  
ATOM    539  C   SER B  70      15.913  15.315  15.973  1.00 98.83           C  
ATOM    540  CB  SER B  70      17.886  13.784  15.912  1.00 98.83           C  
ATOM    541  O   SER B  70      15.724  16.018  16.969  1.00 98.83           O  
ATOM    542  OG  SER B  70      18.378  12.514  16.305  1.00 98.83           O  
ATOM    543  N   ILE B  71      15.733  15.761  14.769  1.00 98.87           N  
ATOM    544  CA  ILE B  71      15.245  17.112  14.516  1.00 98.87           C  
ATOM    545  C   ILE B  71      13.814  17.248  15.032  1.00 98.87           C  
ATOM    546  CB  ILE B  71      15.308  17.464  13.013  1.00 98.87           C  
ATOM    547  O   ILE B  71      13.483  18.222  15.714  1.00 98.87           O  
ATOM    548  CG1 ILE B  71      16.760  17.444  12.521  1.00 98.87           C  
ATOM    549  CG2 ILE B  71      14.659  18.826  12.749  1.00 98.87           C  
ATOM    550  CD1 ILE B  71      16.901  17.521  11.007  1.00 98.87           C  
ATOM    551  N   LEU B  72      13.017  16.260  14.734  1.00 98.91           N  
ATOM    552  CA  LEU B  72      11.616  16.269  15.138  1.00 98.91           C  
ATOM    553  C   LEU B  72      11.487  16.250  16.657  1.00 98.91           C  
ATOM    554  CB  LEU B  72      10.876  15.071  14.536  1.00 98.91           C  
ATOM    555  O   LEU B  72      10.591  16.885  17.217  1.00 98.91           O  
ATOM    556  CG  LEU B  72      10.715  15.068  13.015  1.00 98.91           C  
ATOM    557  CD1 LEU B  72      10.242  13.700  12.535  1.00 98.91           C  
ATOM    558  CD2 LEU B  72       9.744  16.160  12.578  1.00 98.91           C  
ATOM    559  N   ARG B  73      12.340  15.595  17.321  1.00 98.72           N  
ATOM    560  CA  ARG B  73      12.345  15.479  18.776  1.00 98.72           C  
ATOM    561  C   ARG B  73      12.556  16.838  19.434  1.00 98.72           C  
ATOM    562  CB  ARG B  73      13.429  14.501  19.234  1.00 98.72           C  
ATOM    563  O   ARG B  73      12.024  17.100  20.514  1.00 98.72           O  
ATOM    564  CG  ARG B  73      13.376  14.173  20.718  1.00 98.72           C  
ATOM    565  CD  ARG B  73      14.394  13.106  21.096  1.00 98.72           C  
ATOM    566  NE  ARG B  73      13.943  11.771  20.712  1.00 98.72           N  
ATOM    567  NH1 ARG B  73      15.539  11.479  19.068  1.00 98.72           N  
ATOM    568  NH2 ARG B  73      14.006   9.828  19.490  1.00 98.72           N  
ATOM    569  CZ  ARG B  73      14.497  11.029  19.758  1.00 98.72           C  
ATOM    570  N   GLN B  74      13.247  17.696  18.759  1.00 98.64           N  
ATOM    571  CA  GLN B  74      13.578  19.002  19.319  1.00 98.64           C  
ATOM    572  C   GLN B  74      12.460  20.009  19.067  1.00 98.64           C  
ATOM    573  CB  GLN B  74      14.893  19.520  18.735  1.00 98.64           C  
ATOM    574  O   GLN B  74      12.420  21.071  19.692  1.00 98.64           O  
ATOM    575  CG  GLN B  74      16.112  18.705  19.144  1.00 98.64           C  
ATOM    576  CD  GLN B  74      17.384  19.166  18.459  1.00 98.64           C  
ATOM    577  NE2 GLN B  74      18.473  18.438  18.678  1.00 98.64           N  
ATOM    578  OE1 GLN B  74      17.388  20.169  17.738  1.00 98.64           O  
ATOM    579  N   GLU B  75      11.591  19.697  18.200  1.00 98.67           N  
ATOM    580  CA  GLU B  75      10.493  20.601  17.873  1.00 98.67           C  
ATOM    581  C   GLU B  75       9.396  20.544  18.933  1.00 98.67           C  
ATOM    582  CB  GLU B  75       9.912  20.266  16.496  1.00 98.67           C  
ATOM    583  O   GLU B  75       9.218  19.519  19.594  1.00 98.67           O  
ATOM    584  CG  GLU B  75      10.859  20.559  15.342  1.00 98.67           C  
ATOM    585  CD  GLU B  75      10.265  20.230  13.981  1.00 98.67           C  
ATOM    586  OE1 GLU B  75      10.782  20.730  12.956  1.00 98.67           O  
ATOM    587  OE2 GLU B  75       9.275  19.466  13.939  1.00 98.67           O  
ATOM    588  N   LYS B  76       8.665  21.603  19.062  1.00 98.16           N  
ATOM    589  CA  LYS B  76       7.581  21.685  20.037  1.00 98.16           C  
ATOM    590  C   LYS B  76       6.369  20.878  19.581  1.00 98.16           C  
ATOM    591  CB  LYS B  76       7.181  23.142  20.274  1.00 98.16           C  
ATOM    592  O   LYS B  76       6.220  20.591  18.391  1.00 98.16           O  
ATOM    593  CG  LYS B  76       8.300  24.007  20.835  1.00 98.16           C  
ATOM    594  CD  LYS B  76       7.849  25.450  21.026  1.00 98.16           C  
ATOM    595  CE  LYS B  76       8.974  26.321  21.569  1.00 98.16           C  
ATOM    596  NZ  LYS B  76       8.561  27.752  21.682  1.00 98.16           N  
ATOM    597  N   ASN B  77       5.553  20.560  20.594  1.00 97.88           N  
ATOM    598  CA  ASN B  77       4.309  19.855  20.303  1.00 97.88           C  
ATOM    599  C   ASN B  77       3.397  20.678  19.398  1.00 97.88           C  
ATOM    600  CB  ASN B  77       3.583  19.490  21.599  1.00 97.88           C  
ATOM    601  O   ASN B  77       2.732  20.131  18.517  1.00 97.88           O  
ATOM    602  CG  ASN B  77       3.896  18.083  22.068  1.00 97.88           C  
ATOM    603  ND2 ASN B  77       3.423  17.736  23.260  1.00 97.88           N  
ATOM    604  OD1 ASN B  77       4.559  17.315  21.366  1.00 97.88           O  
ATOM    605  N   LEU B  78       3.293  21.948  19.706  1.00 98.85           N  
ATOM    606  CA  LEU B  78       2.570  22.925  18.899  1.00 98.85           C  
ATOM    607  C   LEU B  78       3.537  23.850  18.169  1.00 98.85           C  
ATOM    608  CB  LEU B  78       1.622  23.748  19.776  1.00 98.85           C  
ATOM    609  O   LEU B  78       4.144  24.731  18.783  1.00 98.85           O  
ATOM    610  CG  LEU B  78       0.777  24.801  19.058  1.00 98.85           C  
ATOM    611  CD1 LEU B  78      -0.144  24.137  18.039  1.00 98.85           C  
ATOM    612  CD2 LEU B  78      -0.030  25.616  20.063  1.00 98.85           C  
ATOM    613  N   LEU B  79       3.597  23.720  16.833  1.00 98.89           N  
ATOM    614  CA  LEU B  79       4.530  24.494  16.021  1.00 98.89           C  
ATOM    615  C   LEU B  79       3.966  25.877  15.714  1.00 98.89           C  
ATOM    616  CB  LEU B  79       4.845  23.757  14.716  1.00 98.89           C  
ATOM    617  O   LEU B  79       2.765  26.023  15.477  1.00 98.89           O  
ATOM    618  CG  LEU B  79       5.414  22.344  14.856  1.00 98.89           C  
ATOM    619  CD1 LEU B  79       5.537  21.685  13.486  1.00 98.89           C  
ATOM    620  CD2 LEU B  79       6.766  22.379  15.561  1.00 98.89           C  
ATOM    621  N   ASP B  80       4.804  26.870  15.780  1.00 98.68           N  
ATOM    622  CA  ASP B  80       4.472  28.213  15.312  1.00 98.68           C  
ATOM    623  C   ASP B  80       5.019  28.455  13.907  1.00 98.68           C  
ATOM    624  CB  ASP B  80       5.016  29.267  16.277  1.00 98.68           C  
ATOM    625  O   ASP B  80       6.234  28.530  13.712  1.00 98.68           O  
ATOM    626  CG  ASP B  80       4.308  29.263  17.621  1.00 98.68           C  
ATOM    627  OD1 ASP B  80       3.120  29.645  17.685  1.00 98.68           O  
ATOM    628  OD2 ASP B  80       4.945  28.877  18.625  1.00 98.68           O  
ATOM    629  N   ILE B  81       4.076  28.658  12.943  1.00 98.60           N  
ATOM    630  CA  ILE B  81       4.512  28.740  11.554  1.00 98.60           C  
ATOM    631  C   ILE B  81       3.982  30.026  10.922  1.00 98.60           C  
ATOM    632  CB  ILE B  81       4.044  27.512  10.741  1.00 98.60           C  
ATOM    633  O   ILE B  81       2.779  30.293  10.959  1.00 98.60           O  
ATOM    634  CG1 ILE B  81       4.604  26.223  11.352  1.00 98.60           C  
ATOM    635  CG2 ILE B  81       4.457  27.647   9.273  1.00 98.60           C  
ATOM    636  CD1 ILE B  81       4.108  24.951  10.677  1.00 98.60           C  
ATOM    637  N   ASP B  82       4.832  30.729  10.297  1.00 97.38           N  
ATOM    638  CA  ASP B  82       4.449  31.965   9.621  1.00 97.38           C  
ATOM    639  C   ASP B  82       4.205  31.725   8.133  1.00 97.38           C  
ATOM    640  CB  ASP B  82       5.525  33.037   9.812  1.00 97.38           C  
ATOM    641  O   ASP B  82       4.732  30.770   7.559  1.00 97.38           O  
ATOM    642  CG  ASP B  82       5.674  33.477  11.257  1.00 97.38           C  
ATOM    643  OD1 ASP B  82       4.658  33.547  11.982  1.00 97.38           O  
ATOM    644  OD2 ASP B  82       6.818  33.758  11.675  1.00 97.38           O  
ATOM    645  N   ALA B  83       3.415  32.576   7.496  1.00 96.08           N  
ATOM    646  CA  ALA B  83       3.190  32.560   6.053  1.00 96.08           C  
ATOM    647  C   ALA B  83       4.383  33.146   5.304  1.00 96.08           C  
ATOM    648  CB  ALA B  83       1.917  33.328   5.704  1.00 96.08           C  
ATOM    649  O   ALA B  83       5.148  33.935   5.864  1.00 96.08           O  
ATOM    650  N   PRO B  84       4.645  32.815   4.092  1.00 98.00           N  
ATOM    651  CA  PRO B  84       3.818  31.942   3.256  1.00 98.00           C  
ATOM    652  C   PRO B  84       4.031  30.461   3.559  1.00 98.00           C  
ATOM    653  CB  PRO B  84       4.275  32.279   1.834  1.00 98.00           C  
ATOM    654  O   PRO B  84       5.138  30.053   3.920  1.00 98.00           O  
ATOM    655  CG  PRO B  84       5.699  32.708   1.982  1.00 98.00           C  
ATOM    656  CD  PRO B  84       5.858  33.386   3.313  1.00 98.00           C  
ATOM    657  N   VAL B  85       3.038  29.608   3.452  1.00 98.56           N  
ATOM    658  CA  VAL B  85       3.146  28.180   3.735  1.00 98.56           C  
ATOM    659  C   VAL B  85       2.139  27.408   2.886  1.00 98.56           C  
ATOM    660  CB  VAL B  85       2.920  27.880   5.234  1.00 98.56           C  
ATOM    661  O   VAL B  85       1.031  27.889   2.634  1.00 98.56           O  
ATOM    662  CG1 VAL B  85       1.507  28.278   5.657  1.00 98.56           C  
ATOM    663  CG2 VAL B  85       3.173  26.402   5.526  1.00 98.56           C  
ATOM    664  N   THR B  86       2.521  26.285   2.395  1.00 98.89           N  
ATOM    665  CA  THR B  86       1.642  25.345   1.708  1.00 98.89           C  
ATOM    666  C   THR B  86       1.260  24.189   2.628  1.00 98.89           C  
ATOM    667  CB  THR B  86       2.304  24.791   0.432  1.00 98.89           C  
ATOM    668  O   THR B  86       2.128  23.453   3.102  1.00 98.89           O  
ATOM    669  CG2 THR B  86       1.387  23.801  -0.278  1.00 98.89           C  
ATOM    670  OG1 THR B  86       2.597  25.877  -0.456  1.00 98.89           O  
ATOM    671  N   VAL B  87      -0.052  24.003   2.873  1.00 98.94           N  
ATOM    672  CA  VAL B  87      -0.556  22.980   3.783  1.00 98.94           C  
ATOM    673  C   VAL B  87      -0.988  21.749   2.990  1.00 98.94           C  
ATOM    674  CB  VAL B  87      -1.734  23.507   4.633  1.00 98.94           C  
ATOM    675  O   VAL B  87      -1.740  21.861   2.019  1.00 98.94           O  
ATOM    676  CG1 VAL B  87      -2.240  22.424   5.585  1.00 98.94           C  
ATOM    677  CG2 VAL B  87      -1.314  24.753   5.412  1.00 98.94           C  
ATOM    678  N   CYS B  88      -0.521  20.564   3.409  1.00 98.92           N  
ATOM    679  CA  CYS B  88      -0.798  19.299   2.738  1.00 98.92           C  
ATOM    680  C   CYS B  88      -1.532  18.338   3.666  1.00 98.92           C  
ATOM    681  CB  CYS B  88       0.500  18.657   2.248  1.00 98.92           C  
ATOM    682  O   CYS B  88      -1.195  18.229   4.846  1.00 98.92           O  
ATOM    683  SG  CYS B  88       1.597  19.802   1.384  1.00 98.92           S  
ATOM    684  N   GLY B  89      -2.591  17.659   3.101  1.00 98.87           N  
ATOM    685  CA  GLY B  89      -3.327  16.667   3.868  1.00 98.87           C  
ATOM    686  C   GLY B  89      -2.680  15.295   3.846  1.00 98.87           C  
ATOM    687  O   GLY B  89      -1.454  15.181   3.896  1.00 98.87           O  
ATOM    688  N   ASP B  90      -3.481  14.215   3.868  1.00 98.72           N  
ATOM    689  CA  ASP B  90      -3.036  12.826   3.922  1.00 98.72           C  
ATOM    690  C   ASP B  90      -2.312  12.431   2.637  1.00 98.72           C  
ATOM    691  CB  ASP B  90      -4.223  11.892   4.165  1.00 98.72           C  
ATOM    692  O   ASP B  90      -2.760  12.763   1.538  1.00 98.72           O  
ATOM    693  CG  ASP B  90      -4.946  12.179   5.469  1.00 98.72           C  
ATOM    694  OD1 ASP B  90      -5.113  13.365   5.827  1.00 98.72           O  
ATOM    695  OD2 ASP B  90      -5.351  11.209   6.147  1.00 98.72           O  
ATOM    696  N   ILE B  91      -1.191  11.625   2.833  1.00 98.59           N  
ATOM    697  CA  ILE B  91      -0.399  11.132   1.712  1.00 98.59           C  
ATOM    698  C   ILE B  91      -0.661   9.641   1.511  1.00 98.59           C  
ATOM    699  CB  ILE B  91       1.110  11.386   1.931  1.00 98.59           C  
ATOM    700  O   ILE B  91      -0.789   9.175   0.376  1.00 98.59           O  
ATOM    701  CG1 ILE B  91       1.378  12.884   2.111  1.00 98.59           C  
ATOM    702  CG2 ILE B  91       1.928  10.818   0.768  1.00 98.59           C  
ATOM    703  CD1 ILE B  91       0.939  13.738   0.930  1.00 98.59           C  
ATOM    704  N   HIS B  92      -0.609   8.866   2.572  1.00 97.10           N  
ATOM    705  CA  HIS B  92      -0.999   7.463   2.656  1.00 97.10           C  
ATOM    706  C   HIS B  92      -0.152   6.599   1.727  1.00 97.10           C  
ATOM    707  CB  HIS B  92      -2.482   7.299   2.318  1.00 97.10           C  
ATOM    708  O   HIS B  92      -0.686   5.777   0.979  1.00 97.10           O  
ATOM    709  CG  HIS B  92      -3.393   7.554   3.477  1.00 97.10           C  
ATOM    710  CD2 HIS B  92      -4.384   8.461   3.646  1.00 97.10           C  
ATOM    711  ND1 HIS B  92      -3.334   6.825   4.644  1.00 97.10           N  
ATOM    712  CE1 HIS B  92      -4.253   7.274   5.484  1.00 97.10           C  
ATOM    713  NE2 HIS B  92      -4.903   8.267   4.902  1.00 97.10           N  
ATOM    714  N   GLY B  93       1.163   6.855   1.767  1.00 97.64           N  
ATOM    715  CA  GLY B  93       2.105   5.959   1.116  1.00 97.64           C  
ATOM    716  C   GLY B  93       2.096   6.079  -0.396  1.00 97.64           C  
ATOM    717  O   GLY B  93       2.558   5.177  -1.098  1.00 97.64           O  
ATOM    718  N   GLN B  94       1.448   7.107  -0.897  1.00 97.31           N  
ATOM    719  CA  GLN B  94       1.389   7.333  -2.337  1.00 97.31           C  
ATOM    720  C   GLN B  94       2.544   8.214  -2.803  1.00 97.31           C  
ATOM    721  CB  GLN B  94       0.053   7.969  -2.726  1.00 97.31           C  
ATOM    722  O   GLN B  94       2.336   9.367  -3.189  1.00 97.31           O  
ATOM    723  CG  GLN B  94      -1.157   7.102  -2.407  1.00 97.31           C  
ATOM    724  CD  GLN B  94      -2.461   7.717  -2.879  1.00 97.31           C  
ATOM    725  NE2 GLN B  94      -2.369   8.665  -3.805  1.00 97.31           N  
ATOM    726  OE1 GLN B  94      -3.543   7.343  -2.416  1.00 97.31           O  
ATOM    727  N   PHE B  95       3.720   7.639  -2.872  1.00 98.79           N  
ATOM    728  CA  PHE B  95       4.978   8.331  -3.128  1.00 98.79           C  
ATOM    729  C   PHE B  95       4.937   9.047  -4.473  1.00 98.79           C  
ATOM    730  CB  PHE B  95       6.152   7.348  -3.092  1.00 98.79           C  
ATOM    731  O   PHE B  95       5.390  10.188  -4.589  1.00 98.79           O  
ATOM    732  CG  PHE B  95       7.471   7.964  -3.472  1.00 98.79           C  
ATOM    733  CD1 PHE B  95       8.085   7.639  -4.675  1.00 98.79           C  
ATOM    734  CD2 PHE B  95       8.098   8.868  -2.624  1.00 98.79           C  
ATOM    735  CE1 PHE B  95       9.306   8.208  -5.029  1.00 98.79           C  
ATOM    736  CE2 PHE B  95       9.319   9.440  -2.971  1.00 98.79           C  
ATOM    737  CZ  PHE B  95       9.922   9.108  -4.173  1.00 98.79           C  
ATOM    738  N   PHE B  96       4.430   8.446  -5.478  1.00 98.68           N  
ATOM    739  CA  PHE B  96       4.401   9.047  -6.806  1.00 98.68           C  
ATOM    740  C   PHE B  96       3.478  10.260  -6.830  1.00 98.68           C  
ATOM    741  CB  PHE B  96       3.949   8.023  -7.852  1.00 98.68           C  
ATOM    742  O   PHE B  96       3.756  11.244  -7.520  1.00 98.68           O  
ATOM    743  CG  PHE B  96       4.920   6.891  -8.051  1.00 98.68           C  
ATOM    744  CD1 PHE B  96       5.809   6.898  -9.119  1.00 98.68           C  
ATOM    745  CD2 PHE B  96       4.944   5.818  -7.169  1.00 98.68           C  
ATOM    746  CE1 PHE B  96       6.708   5.851  -9.306  1.00 98.68           C  
ATOM    747  CE2 PHE B  96       5.840   4.768  -7.349  1.00 98.68           C  
ATOM    748  CZ  PHE B  96       6.721   4.786  -8.418  1.00 98.68           C  
ATOM    749  N   ASP B  97       2.429  10.196  -6.057  1.00 98.80           N  
ATOM    750  CA  ASP B  97       1.537  11.342  -5.913  1.00 98.80           C  
ATOM    751  C   ASP B  97       2.176  12.431  -5.054  1.00 98.80           C  
ATOM    752  CB  ASP B  97       0.201  10.910  -5.306  1.00 98.80           C  
ATOM    753  O   ASP B  97       1.904  13.618  -5.243  1.00 98.80           O  
ATOM    754  CG  ASP B  97      -0.570   9.947  -6.192  1.00 98.80           C  
ATOM    755  OD1 ASP B  97      -0.697  10.206  -7.408  1.00 98.80           O  
ATOM    756  OD2 ASP B  97      -1.056   8.921  -5.669  1.00 98.80           O  
ATOM    757  N   LEU B  98       3.001  12.030  -4.093  1.00 98.93           N  
ATOM    758  CA  LEU B  98       3.784  13.005  -3.342  1.00 98.93           C  
ATOM    759  C   LEU B  98       4.676  13.820  -4.273  1.00 98.93           C  
ATOM    760  CB  LEU B  98       4.638  12.304  -2.282  1.00 98.93           C  
ATOM    761  O   LEU B  98       4.789  15.038  -4.122  1.00 98.93           O  
ATOM    762  CG  LEU B  98       5.583  13.196  -1.474  1.00 98.93           C  
ATOM    763  CD1 LEU B  98       4.794  14.273  -0.736  1.00 98.93           C  
ATOM    764  CD2 LEU B  98       6.401  12.361  -0.495  1.00 98.93           C  
ATOM    765  N   MET B  99       5.314  13.156  -5.180  1.00 98.79           N  
ATOM    766  CA  MET B  99       6.121  13.870  -6.165  1.00 98.79           C  
ATOM    767  C   MET B  99       5.269  14.861  -6.951  1.00 98.79           C  
ATOM    768  CB  MET B  99       6.798  12.887  -7.122  1.00 98.79           C  
ATOM    769  O   MET B  99       5.698  15.987  -7.209  1.00 98.79           O  
ATOM    770  CG  MET B  99       7.759  11.929  -6.437  1.00 98.79           C  
ATOM    771  SD  MET B  99       9.083  12.802  -5.513  1.00 98.79           S  
ATOM    772  CE  MET B  99       8.399  12.733  -3.834  1.00 98.79           C  
ATOM    773  N   LYS B 100       4.081  14.398  -7.369  1.00 98.69           N  
ATOM    774  CA  LYS B 100       3.158  15.283  -8.072  1.00 98.69           C  
ATOM    775  C   LYS B 100       2.768  16.475  -7.202  1.00 98.69           C  
ATOM    776  CB  LYS B 100       1.906  14.519  -8.506  1.00 98.69           C  
ATOM    777  O   LYS B 100       2.634  17.595  -7.699  1.00 98.69           O  
ATOM    778  CG  LYS B 100       0.925  15.349  -9.320  1.00 98.69           C  
ATOM    779  CD  LYS B 100       1.499  15.718 -10.681  1.00 98.69           C  
ATOM    780  CE  LYS B 100       0.466  16.417 -11.555  1.00 98.69           C  
ATOM    781  NZ  LYS B 100       1.024  16.778 -12.892  1.00 98.69           N  
ATOM    782  N   LEU B 101       2.559  16.251  -5.960  1.00 98.88           N  
ATOM    783  CA  LEU B 101       2.234  17.300  -4.999  1.00 98.88           C  
ATOM    784  C   LEU B 101       3.282  18.407  -5.028  1.00 98.88           C  
ATOM    785  CB  LEU B 101       2.129  16.718  -3.587  1.00 98.88           C  
ATOM    786  O   LEU B 101       2.940  19.591  -5.046  1.00 98.88           O  
ATOM    787  CG  LEU B 101       1.722  17.694  -2.481  1.00 98.88           C  
ATOM    788  CD1 LEU B 101       0.993  16.954  -1.364  1.00 98.88           C  
ATOM    789  CD2 LEU B 101       2.944  18.424  -1.936  1.00 98.88           C  
ATOM    790  N   PHE B 102       4.569  18.057  -5.081  1.00 98.77           N  
ATOM    791  CA  PHE B 102       5.649  19.035  -5.089  1.00 98.77           C  
ATOM    792  C   PHE B 102       5.701  19.774  -6.421  1.00 98.77           C  
ATOM    793  CB  PHE B 102       6.994  18.355  -4.813  1.00 98.77           C  
ATOM    794  O   PHE B 102       6.131  20.928  -6.481  1.00 98.77           O  
ATOM    795  CG  PHE B 102       7.162  17.898  -3.389  1.00 98.77           C  
ATOM    796  CD1 PHE B 102       6.875  18.752  -2.331  1.00 98.77           C  
ATOM    797  CD2 PHE B 102       7.607  16.613  -3.108  1.00 98.77           C  
ATOM    798  CE1 PHE B 102       7.029  18.331  -1.012  1.00 98.77           C  
ATOM    799  CE2 PHE B 102       7.764  16.185  -1.793  1.00 98.77           C  
ATOM    800  CZ  PHE B 102       7.475  17.046  -0.746  1.00 98.77           C  
ATOM    801  N   GLU B 103       5.225  19.097  -7.475  1.00 98.26           N  
ATOM    802  CA  GLU B 103       5.105  19.779  -8.761  1.00 98.26           C  
ATOM    803  C   GLU B 103       4.026  20.856  -8.716  1.00 98.26           C  
ATOM    804  CB  GLU B 103       4.801  18.775  -9.876  1.00 98.26           C  
ATOM    805  O   GLU B 103       4.229  21.967  -9.210  1.00 98.26           O  
ATOM    806  CG  GLU B 103       5.954  17.831 -10.185  1.00 98.26           C  
ATOM    807  CD  GLU B 103       5.587  16.742 -11.180  1.00 98.26           C  
ATOM    808  OE1 GLU B 103       6.399  15.813 -11.391  1.00 98.26           O  
ATOM    809  OE2 GLU B 103       4.478  16.819 -11.755  1.00 98.26           O  
ATOM    810  N   VAL B 104       2.956  20.528  -8.079  1.00 98.11           N  
ATOM    811  CA  VAL B 104       1.800  21.414  -7.992  1.00 98.11           C  
ATOM    812  C   VAL B 104       2.051  22.489  -6.936  1.00 98.11           C  
ATOM    813  CB  VAL B 104       0.509  20.633  -7.660  1.00 98.11           C  
ATOM    814  O   VAL B 104       1.709  23.657  -7.137  1.00 98.11           O  
ATOM    815  CG1 VAL B 104      -0.646  21.593  -7.380  1.00 98.11           C  
ATOM    816  CG2 VAL B 104       0.153  19.682  -8.801  1.00 98.11           C  
ATOM    817  N   GLY B 105       2.685  22.178  -5.800  1.00 97.99           N  
ATOM    818  CA  GLY B 105       2.859  23.071  -4.665  1.00 97.99           C  
ATOM    819  C   GLY B 105       4.138  23.884  -4.736  1.00 97.99           C  
ATOM    820  O   GLY B 105       4.258  24.921  -4.080  1.00 97.99           O  
ATOM    821  N   GLY B 106       5.081  23.441  -5.488  1.00 97.86           N  
ATOM    822  CA  GLY B 106       6.388  24.070  -5.584  1.00 97.86           C  
ATOM    823  C   GLY B 106       7.492  23.256  -4.935  1.00 97.86           C  
ATOM    824  O   GLY B 106       7.224  22.404  -4.085  1.00 97.86           O  
ATOM    825  N   SER B 107       8.668  23.620  -5.366  1.00 98.12           N  
ATOM    826  CA  SER B 107       9.832  22.901  -4.860  1.00 98.12           C  
ATOM    827  C   SER B 107      10.034  23.153  -3.370  1.00 98.12           C  
ATOM    828  CB  SER B 107      11.090  23.308  -5.629  1.00 98.12           C  
ATOM    829  O   SER B 107       9.903  24.287  -2.903  1.00 98.12           O  
ATOM    830  OG  SER B 107      12.248  22.756  -5.027  1.00 98.12           O  
ATOM    831  N   PRO B 108      10.345  22.095  -2.635  1.00 98.37           N  
ATOM    832  CA  PRO B 108      10.606  22.258  -1.203  1.00 98.37           C  
ATOM    833  C   PRO B 108      11.824  23.136  -0.922  1.00 98.37           C  
ATOM    834  CB  PRO B 108      10.845  20.825  -0.723  1.00 98.37           C  
ATOM    835  O   PRO B 108      12.003  23.608   0.204  1.00 98.37           O  
ATOM    836  CG  PRO B 108      10.138  19.965  -1.720  1.00 98.37           C  
ATOM    837  CD  PRO B 108      10.216  20.631  -3.064  1.00 98.37           C  
ATOM    838  N   ALA B 109      12.644  23.311  -1.909  1.00 97.77           N  
ATOM    839  CA  ALA B 109      13.817  24.167  -1.753  1.00 97.77           C  
ATOM    840  C   ALA B 109      13.410  25.628  -1.584  1.00 97.77           C  
ATOM    841  CB  ALA B 109      14.752  24.013  -2.949  1.00 97.77           C  
ATOM    842  O   ALA B 109      14.131  26.412  -0.962  1.00 97.77           O  
ATOM    843  N   ASN B 110      12.216  25.976  -2.110  1.00 97.43           N  
ATOM    844  CA  ASN B 110      11.824  27.381  -2.095  1.00 97.43           C  
ATOM    845  C   ASN B 110      10.413  27.564  -1.545  1.00 97.43           C  
ATOM    846  CB  ASN B 110      11.928  27.982  -3.499  1.00 97.43           C  
ATOM    847  O   ASN B 110       9.835  28.647  -1.652  1.00 97.43           O  
ATOM    848  CG  ASN B 110      13.322  27.861  -4.084  1.00 97.43           C  
ATOM    849  ND2 ASN B 110      13.400  27.506  -5.361  1.00 97.43           N  
ATOM    850  OD1 ASN B 110      14.320  28.084  -3.393  1.00 97.43           O  
ATOM    851  N   THR B 111       9.858  26.505  -1.117  1.00 98.38           N  
ATOM    852  CA  THR B 111       8.497  26.551  -0.594  1.00 98.38           C  
ATOM    853  C   THR B 111       8.442  25.985   0.822  1.00 98.38           C  
ATOM    854  CB  THR B 111       7.524  25.772  -1.499  1.00 98.38           C  
ATOM    855  O   THR B 111       9.064  24.961   1.111  1.00 98.38           O  
ATOM    856  CG2 THR B 111       6.088  25.902  -1.003  1.00 98.38           C  
ATOM    857  OG1 THR B 111       7.605  26.289  -2.833  1.00 98.38           O  
ATOM    858  N   ARG B 112       7.772  26.687   1.726  1.00 98.73           N  
ATOM    859  CA  ARG B 112       7.529  26.173   3.070  1.00 98.73           C  
ATOM    860  C   ARG B 112       6.329  25.232   3.088  1.00 98.73           C  
ATOM    861  CB  ARG B 112       7.307  27.323   4.055  1.00 98.73           C  
ATOM    862  O   ARG B 112       5.263  25.567   2.567  1.00 98.73           O  
ATOM    863  CG  ARG B 112       8.540  28.184   4.283  1.00 98.73           C  
ATOM    864  CD  ARG B 112       8.267  29.308   5.273  1.00 98.73           C  
ATOM    865  NE  ARG B 112       7.877  28.791   6.582  1.00 98.73           N  
ATOM    866  NH1 ARG B 112       8.035  30.827   7.663  1.00 98.73           N  
ATOM    867  NH2 ARG B 112       7.412  28.952   8.825  1.00 98.73           N  
ATOM    868  CZ  ARG B 112       7.775  29.525   7.687  1.00 98.73           C  
ATOM    869  N   TYR B 113       6.493  24.067   3.691  1.00 98.94           N  
ATOM    870  CA  TYR B 113       5.427  23.071   3.685  1.00 98.94           C  
ATOM    871  C   TYR B 113       5.035  22.683   5.106  1.00 98.94           C  
ATOM    872  CB  TYR B 113       5.860  21.826   2.905  1.00 98.94           C  
ATOM    873  O   TYR B 113       5.894  22.562   5.983  1.00 98.94           O  
ATOM    874  CG  TYR B 113       5.696  21.959   1.410  1.00 98.94           C  
ATOM    875  CD1 TYR B 113       4.461  21.741   0.803  1.00 98.94           C  
ATOM    876  CD2 TYR B 113       6.775  22.302   0.603  1.00 98.94           C  
ATOM    877  CE1 TYR B 113       4.306  21.861  -0.574  1.00 98.94           C  
ATOM    878  CE2 TYR B 113       6.631  22.424  -0.776  1.00 98.94           C  
ATOM    879  OH  TYR B 113       5.247  22.322  -2.717  1.00 98.94           O  
ATOM    880  CZ  TYR B 113       5.395  22.203  -1.354  1.00 98.94           C  
ATOM    881  N   LEU B 114       3.763  22.564   5.357  1.00 98.97           N  
ATOM    882  CA  LEU B 114       3.204  21.929   6.545  1.00 98.97           C  
ATOM    883  C   LEU B 114       2.364  20.713   6.167  1.00 98.97           C  
ATOM    884  CB  LEU B 114       2.353  22.926   7.336  1.00 98.97           C  
ATOM    885  O   LEU B 114       1.311  20.852   5.541  1.00 98.97           O  
ATOM    886  CG  LEU B 114       1.564  22.358   8.516  1.00 98.97           C  
ATOM    887  CD1 LEU B 114       2.513  21.758   9.548  1.00 98.97           C  
ATOM    888  CD2 LEU B 114       0.694  23.439   9.148  1.00 98.97           C  
ATOM    889  N   PHE B 115       2.792  19.515   6.561  1.00 98.98           N  
ATOM    890  CA  PHE B 115       2.068  18.270   6.337  1.00 98.98           C  
ATOM    891  C   PHE B 115       1.259  17.884   7.570  1.00 98.98           C  
ATOM    892  CB  PHE B 115       3.038  17.141   5.972  1.00 98.98           C  
ATOM    893  O   PHE B 115       1.791  17.849   8.682  1.00 98.98           O  
ATOM    894  CG  PHE B 115       3.637  17.277   4.598  1.00 98.98           C  
ATOM    895  CD1 PHE B 115       3.140  16.538   3.532  1.00 98.98           C  
ATOM    896  CD2 PHE B 115       4.698  18.144   4.373  1.00 98.98           C  
ATOM    897  CE1 PHE B 115       3.692  16.661   2.259  1.00 98.98           C  
ATOM    898  CE2 PHE B 115       5.256  18.273   3.104  1.00 98.98           C  
ATOM    899  CZ  PHE B 115       4.752  17.530   2.049  1.00 98.98           C  
ATOM    900  N   LEU B 116      -0.018  17.464   7.354  1.00 98.96           N  
ATOM    901  CA  LEU B 116      -0.946  17.303   8.468  1.00 98.96           C  
ATOM    902  C   LEU B 116      -0.982  15.854   8.940  1.00 98.96           C  
ATOM    903  CB  LEU B 116      -2.352  17.756   8.064  1.00 98.96           C  
ATOM    904  O   LEU B 116      -1.788  15.498   9.803  1.00 98.96           O  
ATOM    905  CG  LEU B 116      -2.503  19.226   7.668  1.00 98.96           C  
ATOM    906  CD1 LEU B 116      -3.961  19.543   7.353  1.00 98.96           C  
ATOM    907  CD2 LEU B 116      -1.980  20.135   8.775  1.00 98.96           C  
ATOM    908  N   GLY B 117      -0.176  14.952   8.341  1.00 98.82           N  
ATOM    909  CA  GLY B 117      -0.056  13.602   8.868  1.00 98.82           C  
ATOM    910  C   GLY B 117      -0.568  12.540   7.912  1.00 98.82           C  
ATOM    911  O   GLY B 117      -0.987  12.853   6.796  1.00 98.82           O  
ATOM    912  N   ASP B 118      -0.488  11.228   8.362  1.00 98.70           N  
ATOM    913  CA  ASP B 118      -0.852  10.028   7.613  1.00 98.70           C  
ATOM    914  C   ASP B 118       0.006   9.881   6.359  1.00 98.70           C  
ATOM    915  CB  ASP B 118      -2.334  10.061   7.235  1.00 98.70           C  
ATOM    916  O   ASP B 118      -0.503   9.956   5.239  1.00 98.70           O  
ATOM    917  CG  ASP B 118      -3.246   9.636   8.373  1.00 98.70           C  
ATOM    918  OD1 ASP B 118      -2.752   9.410   9.499  1.00 98.70           O  
ATOM    919  OD2 ASP B 118      -4.469   9.523   8.141  1.00 98.70           O  
ATOM    920  N   TYR B 119       1.274   9.528   6.551  1.00 98.85           N  
ATOM    921  CA  TYR B 119       2.267   9.422   5.488  1.00 98.85           C  
ATOM    922  C   TYR B 119       2.355   7.994   4.964  1.00 98.85           C  
ATOM    923  CB  TYR B 119       3.640   9.881   5.987  1.00 98.85           C  
ATOM    924  O   TYR B 119       2.860   7.760   3.863  1.00 98.85           O  
ATOM    925  CG  TYR B 119       3.608  11.191   6.736  1.00 98.85           C  
ATOM    926  CD1 TYR B 119       3.277  12.378   6.088  1.00 98.85           C  
ATOM    927  CD2 TYR B 119       3.908  11.243   8.093  1.00 98.85           C  
ATOM    928  CE1 TYR B 119       3.247  13.588   6.774  1.00 98.85           C  
ATOM    929  CE2 TYR B 119       3.882  12.448   8.789  1.00 98.85           C  
ATOM    930  OH  TYR B 119       3.522  14.807   8.806  1.00 98.85           O  
ATOM    931  CZ  TYR B 119       3.550  13.613   8.122  1.00 98.85           C  
ATOM    932  N   VAL B 120       1.843   7.080   5.818  1.00 98.45           N  
ATOM    933  CA  VAL B 120       2.044   5.666   5.523  1.00 98.45           C  
ATOM    934  C   VAL B 120       0.693   4.957   5.443  1.00 98.45           C  
ATOM    935  CB  VAL B 120       2.940   4.987   6.583  1.00 98.45           C  
ATOM    936  O   VAL B 120      -0.348   5.562   5.710  1.00 98.45           O  
ATOM    937  CG1 VAL B 120       4.326   5.627   6.608  1.00 98.45           C  
ATOM    938  CG2 VAL B 120       2.287   5.064   7.962  1.00 98.45           C  
ATOM    939  N   ASP B 121       0.753   3.672   5.020  1.00 93.34           N  
ATOM    940  CA  ASP B 121      -0.383   2.756   4.985  1.00 93.34           C  
ATOM    941  C   ASP B 121      -1.323   3.091   3.830  1.00 93.34           C  
ATOM    942  CB  ASP B 121      -1.145   2.795   6.312  1.00 93.34           C  
ATOM    943  O   ASP B 121      -1.317   4.215   3.323  1.00 93.34           O  
ATOM    944  CG  ASP B 121      -0.417   2.079   7.435  1.00 93.34           C  
ATOM    945  OD1 ASP B 121       0.358   1.138   7.158  1.00 93.34           O  
ATOM    946  OD2 ASP B 121      -0.622   2.457   8.609  1.00 93.34           O  
ATOM    947  N   ARG B 122      -2.032   2.191   3.367  1.00 88.04           N  
ATOM    948  CA  ARG B 122      -3.105   2.237   2.379  1.00 88.04           C  
ATOM    949  C   ARG B 122      -2.547   2.416   0.972  1.00 88.04           C  
ATOM    950  CB  ARG B 122      -4.085   3.367   2.702  1.00 88.04           C  
ATOM    951  O   ARG B 122      -3.265   2.235  -0.014  1.00 88.04           O  
ATOM    952  CG  ARG B 122      -4.656   3.304   4.110  1.00 88.04           C  
ATOM    953  CD  ARG B 122      -5.606   2.127   4.281  1.00 88.04           C  
ATOM    954  NE  ARG B 122      -6.831   2.305   3.506  1.00 88.04           N  
ATOM    955  NH1 ARG B 122      -7.922   0.488   4.425  1.00 88.04           N  
ATOM    956  NH2 ARG B 122      -8.964   1.775   2.840  1.00 88.04           N  
ATOM    957  CZ  ARG B 122      -7.903   1.522   3.592  1.00 88.04           C  
ATOM    958  N   GLY B 123      -1.336   2.843   0.841  1.00 89.13           N  
ATOM    959  CA  GLY B 123      -0.585   2.827  -0.404  1.00 89.13           C  
ATOM    960  C   GLY B 123       0.547   1.817  -0.405  1.00 89.13           C  
ATOM    961  O   GLY B 123       0.806   1.166   0.609  1.00 89.13           O  
ATOM    962  N   TYR B 124       1.342   1.744  -1.511  1.00 89.16           N  
ATOM    963  CA  TYR B 124       2.329   0.679  -1.653  1.00 89.16           C  
ATOM    964  C   TYR B 124       3.746   1.232  -1.546  1.00 89.16           C  
ATOM    965  CB  TYR B 124       2.151  -0.046  -2.990  1.00 89.16           C  
ATOM    966  O   TYR B 124       4.720   0.478  -1.620  1.00 89.16           O  
ATOM    967  CG  TYR B 124       0.915  -0.910  -3.051  1.00 89.16           C  
ATOM    968  CD1 TYR B 124       0.942  -2.231  -2.609  1.00 89.16           C  
ATOM    969  CD2 TYR B 124      -0.282  -0.408  -3.552  1.00 89.16           C  
ATOM    970  CE1 TYR B 124      -0.194  -3.032  -2.666  1.00 89.16           C  
ATOM    971  CE2 TYR B 124      -1.424  -1.200  -3.613  1.00 89.16           C  
ATOM    972  OH  TYR B 124      -2.498  -3.296  -3.226  1.00 89.16           O  
ATOM    973  CZ  TYR B 124      -1.371  -2.508  -3.168  1.00 89.16           C  
ATOM    974  N   PHE B 125       3.853   2.518  -1.403  1.00 97.33           N  
ATOM    975  CA  PHE B 125       5.182   3.118  -1.380  1.00 97.33           C  
ATOM    976  C   PHE B 125       5.354   4.006  -0.154  1.00 97.33           C  
ATOM    977  CB  PHE B 125       5.429   3.929  -2.656  1.00 97.33           C  
ATOM    978  O   PHE B 125       5.821   5.142  -0.265  1.00 97.33           O  
ATOM    979  CG  PHE B 125       5.336   3.117  -3.919  1.00 97.33           C  
ATOM    980  CD1 PHE B 125       6.443   2.433  -4.406  1.00 97.33           C  
ATOM    981  CD2 PHE B 125       4.140   3.038  -4.621  1.00 97.33           C  
ATOM    982  CE1 PHE B 125       6.359   1.681  -5.575  1.00 97.33           C  
ATOM    983  CE2 PHE B 125       4.048   2.288  -5.790  1.00 97.33           C  
ATOM    984  CZ  PHE B 125       5.160   1.611  -6.266  1.00 97.33           C  
ATOM    985  N   SER B 126       4.974   3.488   1.017  1.00 98.19           N  
ATOM    986  CA  SER B 126       4.996   4.215   2.282  1.00 98.19           C  
ATOM    987  C   SER B 126       6.424   4.513   2.724  1.00 98.19           C  
ATOM    988  CB  SER B 126       4.272   3.419   3.369  1.00 98.19           C  
ATOM    989  O   SER B 126       6.735   5.639   3.118  1.00 98.19           O  
ATOM    990  OG  SER B 126       2.895   3.286   3.064  1.00 98.19           O  
ATOM    991  N   ILE B 127       7.293   3.467   2.707  1.00 98.89           N  
ATOM    992  CA  ILE B 127       8.658   3.662   3.184  1.00 98.89           C  
ATOM    993  C   ILE B 127       9.362   4.707   2.321  1.00 98.89           C  
ATOM    994  CB  ILE B 127       9.454   2.338   3.179  1.00 98.89           C  
ATOM    995  O   ILE B 127      10.180   5.484   2.819  1.00 98.89           O  
ATOM    996  CG1 ILE B 127      10.822   2.534   3.840  1.00 98.89           C  
ATOM    997  CG2 ILE B 127       9.606   1.806   1.751  1.00 98.89           C  
ATOM    998  CD1 ILE B 127      10.749   2.959   5.300  1.00 98.89           C  
ATOM    999  N   GLU B 128       9.054   4.715   1.027  1.00 98.87           N  
ATOM   1000  CA  GLU B 128       9.602   5.755   0.161  1.00 98.87           C  
ATOM   1001  C   GLU B 128       9.146   7.141   0.606  1.00 98.87           C  
ATOM   1002  CB  GLU B 128       9.197   5.511  -1.295  1.00 98.87           C  
ATOM   1003  O   GLU B 128       9.927   8.095   0.584  1.00 98.87           O  
ATOM   1004  CG  GLU B 128       9.904   4.328  -1.940  1.00 98.87           C  
ATOM   1005  CD  GLU B 128       9.266   2.990  -1.601  1.00 98.87           C  
ATOM   1006  OE1 GLU B 128       9.742   1.946  -2.101  1.00 98.87           O  
ATOM   1007  OE2 GLU B 128       8.280   2.986  -0.829  1.00 98.87           O  
ATOM   1008  N   CYS B 129       7.899   7.320   0.973  1.00 98.94           N  
ATOM   1009  CA  CYS B 129       7.397   8.587   1.493  1.00 98.94           C  
ATOM   1010  C   CYS B 129       8.174   9.013   2.734  1.00 98.94           C  
ATOM   1011  CB  CYS B 129       5.909   8.479   1.824  1.00 98.94           C  
ATOM   1012  O   CYS B 129       8.614  10.159   2.833  1.00 98.94           O  
ATOM   1013  SG  CYS B 129       4.848   8.341   0.369  1.00 98.94           S  
ATOM   1014  N   VAL B 130       8.380   8.045   3.638  1.00 98.96           N  
ATOM   1015  CA  VAL B 130       9.068   8.341   4.891  1.00 98.96           C  
ATOM   1016  C   VAL B 130      10.507   8.761   4.603  1.00 98.96           C  
ATOM   1017  CB  VAL B 130       9.049   7.128   5.849  1.00 98.96           C  
ATOM   1018  O   VAL B 130      10.955   9.817   5.058  1.00 98.96           O  
ATOM   1019  CG1 VAL B 130       9.951   7.379   7.055  1.00 98.96           C  
ATOM   1020  CG2 VAL B 130       7.620   6.827   6.299  1.00 98.96           C  
ATOM   1021  N   LEU B 131      11.203   7.981   3.826  1.00 98.96           N  
ATOM   1022  CA  LEU B 131      12.608   8.258   3.546  1.00 98.96           C  
ATOM   1023  C   LEU B 131      12.770   9.614   2.867  1.00 98.96           C  
ATOM   1024  CB  LEU B 131      13.206   7.158   2.665  1.00 98.96           C  
ATOM   1025  O   LEU B 131      13.641  10.401   3.245  1.00 98.96           O  
ATOM   1026  CG  LEU B 131      13.387   5.788   3.320  1.00 98.96           C  
ATOM   1027  CD1 LEU B 131      13.827   4.759   2.284  1.00 98.96           C  
ATOM   1028  CD2 LEU B 131      14.396   5.870   4.461  1.00 98.96           C  
ATOM   1029  N   TYR B 132      11.922   9.906   1.935  1.00 98.95           N  
ATOM   1030  CA  TYR B 132      12.057  11.147   1.181  1.00 98.95           C  
ATOM   1031  C   TYR B 132      11.685  12.350   2.041  1.00 98.95           C  
ATOM   1032  CB  TYR B 132      11.180  11.112  -0.074  1.00 98.95           C  
ATOM   1033  O   TYR B 132      12.409  13.348   2.069  1.00 98.95           O  
ATOM   1034  CG  TYR B 132      11.482  12.216  -1.057  1.00 98.95           C  
ATOM   1035  CD1 TYR B 132      10.542  13.207  -1.332  1.00 98.95           C  
ATOM   1036  CD2 TYR B 132      12.707  12.271  -1.713  1.00 98.95           C  
ATOM   1037  CE1 TYR B 132      10.815  14.226  -2.238  1.00 98.95           C  
ATOM   1038  CE2 TYR B 132      12.991  13.286  -2.622  1.00 98.95           C  
ATOM   1039  OH  TYR B 132      12.317  15.264  -3.776  1.00 98.95           O  
ATOM   1040  CZ  TYR B 132      12.041  14.257  -2.877  1.00 98.95           C  
ATOM   1041  N   LEU B 133      10.589  12.345   2.749  1.00 98.97           N  
ATOM   1042  CA  LEU B 133      10.157  13.453   3.594  1.00 98.97           C  
ATOM   1043  C   LEU B 133      11.159  13.705   4.715  1.00 98.97           C  
ATOM   1044  CB  LEU B 133       8.773  13.169   4.185  1.00 98.97           C  
ATOM   1045  O   LEU B 133      11.439  14.857   5.056  1.00 98.97           O  
ATOM   1046  CG  LEU B 133       7.586  13.308   3.231  1.00 98.97           C  
ATOM   1047  CD1 LEU B 133       6.310  12.802   3.895  1.00 98.97           C  
ATOM   1048  CD2 LEU B 133       7.425  14.757   2.784  1.00 98.97           C  
ATOM   1049  N   TRP B 134      11.691  12.660   5.334  1.00 98.94           N  
ATOM   1050  CA  TRP B 134      12.691  12.820   6.385  1.00 98.94           C  
ATOM   1051  C   TRP B 134      13.979  13.414   5.824  1.00 98.94           C  
ATOM   1052  CB  TRP B 134      12.984  11.475   7.057  1.00 98.94           C  
ATOM   1053  O   TRP B 134      14.642  14.212   6.490  1.00 98.94           O  
ATOM   1054  CG  TRP B 134      12.243  11.263   8.343  1.00 98.94           C  
ATOM   1055  CD1 TRP B 134      12.784  11.101   9.588  1.00 98.94           C  
ATOM   1056  CD2 TRP B 134      10.824  11.186   8.508  1.00 98.94           C  
ATOM   1057  CE2 TRP B 134      10.574  10.976   9.882  1.00 98.94           C  
ATOM   1058  CE3 TRP B 134       9.738  11.275   7.627  1.00 98.94           C  
ATOM   1059  NE1 TRP B 134      11.785  10.928  10.519  1.00 98.94           N  
ATOM   1060  CH2 TRP B 134       8.237  10.943   9.512  1.00 98.94           C  
ATOM   1061  CZ2 TRP B 134       9.281  10.853  10.396  1.00 98.94           C  
ATOM   1062  CZ3 TRP B 134       8.452  11.152   8.140  1.00 98.94           C  
ATOM   1063  N   ALA B 135      14.347  12.921   4.613  1.00 98.94           N  
ATOM   1064  CA  ALA B 135      15.502  13.536   3.964  1.00 98.94           C  
ATOM   1065  C   ALA B 135      15.276  15.028   3.742  1.00 98.94           C  
ATOM   1066  CB  ALA B 135      15.799  12.842   2.637  1.00 98.94           C  
ATOM   1067  O   ALA B 135      16.172  15.841   3.981  1.00 98.94           O  
ATOM   1068  N   LEU B 136      14.101  15.424   3.311  1.00 98.95           N  
ATOM   1069  CA  LEU B 136      13.754  16.829   3.132  1.00 98.95           C  
ATOM   1070  C   LEU B 136      13.775  17.568   4.466  1.00 98.95           C  
ATOM   1071  CB  LEU B 136      12.373  16.962   2.484  1.00 98.95           C  
ATOM   1072  O   LEU B 136      14.226  18.714   4.539  1.00 98.95           O  
ATOM   1073  CG  LEU B 136      12.287  16.622   0.996  1.00 98.95           C  
ATOM   1074  CD1 LEU B 136      10.834  16.626   0.534  1.00 98.95           C  
ATOM   1075  CD2 LEU B 136      13.117  17.602   0.174  1.00 98.95           C  
ATOM   1076  N   LYS B 137      13.257  16.911   5.513  1.00 98.89           N  
ATOM   1077  CA  LYS B 137      13.262  17.504   6.847  1.00 98.89           C  
ATOM   1078  C   LYS B 137      14.685  17.802   7.311  1.00 98.89           C  
ATOM   1079  CB  LYS B 137      12.568  16.579   7.848  1.00 98.89           C  
ATOM   1080  O   LYS B 137      14.941  18.845   7.916  1.00 98.89           O  
ATOM   1081  CG  LYS B 137      12.536  17.118   9.271  1.00 98.89           C  
ATOM   1082  CD  LYS B 137      11.796  18.448   9.347  1.00 98.89           C  
ATOM   1083  CE  LYS B 137      11.738  18.974  10.775  1.00 98.89           C  
ATOM   1084  NZ  LYS B 137      11.045  20.295  10.850  1.00 98.89           N  
ATOM   1085  N   ILE B 138      15.613  16.928   7.034  1.00 98.88           N  
ATOM   1086  CA  ILE B 138      17.016  17.126   7.380  1.00 98.88           C  
ATOM   1087  C   ILE B 138      17.579  18.308   6.593  1.00 98.88           C  
ATOM   1088  CB  ILE B 138      17.851  15.855   7.107  1.00 98.88           C  
ATOM   1089  O   ILE B 138      18.269  19.162   7.153  1.00 98.88           O  
ATOM   1090  CG1 ILE B 138      17.410  14.718   8.036  1.00 98.88           C  
ATOM   1091  CG2 ILE B 138      19.346  16.145   7.269  1.00 98.88           C  
ATOM   1092  CD1 ILE B 138      17.954  13.351   7.643  1.00 98.88           C  
ATOM   1093  N   LEU B 139      17.240  18.374   5.348  1.00 98.57           N  
ATOM   1094  CA  LEU B 139      17.777  19.389   4.449  1.00 98.57           C  
ATOM   1095  C   LEU B 139      17.145  20.749   4.725  1.00 98.57           C  
ATOM   1096  CB  LEU B 139      17.542  18.991   2.989  1.00 98.57           C  
ATOM   1097  O   LEU B 139      17.820  21.779   4.654  1.00 98.57           O  
ATOM   1098  CG  LEU B 139      18.275  19.820   1.934  1.00 98.57           C  
ATOM   1099  CD1 LEU B 139      19.778  19.794   2.188  1.00 98.57           C  
ATOM   1100  CD2 LEU B 139      17.955  19.307   0.534  1.00 98.57           C  
ATOM   1101  N   TYR B 140      15.806  20.751   5.054  1.00 98.46           N  
ATOM   1102  CA  TYR B 140      15.064  21.986   5.284  1.00 98.46           C  
ATOM   1103  C   TYR B 140      14.344  21.947   6.627  1.00 98.46           C  
ATOM   1104  CB  TYR B 140      14.054  22.224   4.158  1.00 98.46           C  
ATOM   1105  O   TYR B 140      13.115  22.033   6.683  1.00 98.46           O  
ATOM   1106  CG  TYR B 140      14.651  22.120   2.775  1.00 98.46           C  
ATOM   1107  CD1 TYR B 140      15.645  23.001   2.356  1.00 98.46           C  
ATOM   1108  CD2 TYR B 140      14.222  21.140   1.885  1.00 98.46           C  
ATOM   1109  CE1 TYR B 140      16.196  22.911   1.082  1.00 98.46           C  
ATOM   1110  CE2 TYR B 140      14.767  21.040   0.609  1.00 98.46           C  
ATOM   1111  OH  TYR B 140      16.295  21.833  -1.044  1.00 98.46           O  
ATOM   1112  CZ  TYR B 140      15.752  21.928   0.218  1.00 98.46           C  
ATOM   1113  N   PRO B 141      15.039  21.960   7.742  1.00 98.24           N  
ATOM   1114  CA  PRO B 141      14.457  21.768   9.073  1.00 98.24           C  
ATOM   1115  C   PRO B 141      13.570  22.934   9.502  1.00 98.24           C  
ATOM   1116  CB  PRO B 141      15.685  21.653   9.981  1.00 98.24           C  
ATOM   1117  O   PRO B 141      12.694  22.767  10.355  1.00 98.24           O  
ATOM   1118  CG  PRO B 141      16.783  22.331   9.226  1.00 98.24           C  
ATOM   1119  CD  PRO B 141      16.568  22.097   7.758  1.00 98.24           C  
ATOM   1120  N   LYS B 142      13.706  24.126   8.903  1.00 98.02           N  
ATOM   1121  CA  LYS B 142      12.972  25.306   9.351  1.00 98.02           C  
ATOM   1122  C   LYS B 142      11.816  25.626   8.408  1.00 98.02           C  
ATOM   1123  CB  LYS B 142      13.908  26.511   9.461  1.00 98.02           C  
ATOM   1124  O   LYS B 142      10.994  26.497   8.698  1.00 98.02           O  
ATOM   1125  CG  LYS B 142      14.987  26.362  10.523  1.00 98.02           C  
ATOM   1126  CD  LYS B 142      15.809  27.637  10.668  1.00 98.02           C  
ATOM   1127  CE  LYS B 142      16.850  27.509  11.772  1.00 98.02           C  
ATOM   1128  NZ  LYS B 142      17.679  28.745  11.896  1.00 98.02           N  
ATOM   1129  N   THR B 143      11.778  24.889   7.256  1.00 98.63           N  
ATOM   1130  CA  THR B 143      10.741  25.246   6.294  1.00 98.63           C  
ATOM   1131  C   THR B 143       9.859  24.041   5.979  1.00 98.63           C  
ATOM   1132  CB  THR B 143      11.353  25.793   4.991  1.00 98.63           C  
ATOM   1133  O   THR B 143       8.816  24.180   5.336  1.00 98.63           O  
ATOM   1134  CG2 THR B 143      12.093  27.103   5.239  1.00 98.63           C  
ATOM   1135  OG1 THR B 143      12.272  24.830   4.461  1.00 98.63           O  
ATOM   1136  N   LEU B 144      10.266  22.874   6.367  1.00 98.88           N  
ATOM   1137  CA  LEU B 144       9.457  21.677   6.170  1.00 98.88           C  
ATOM   1138  C   LEU B 144       8.952  21.137   7.504  1.00 98.88           C  
ATOM   1139  CB  LEU B 144      10.263  20.598   5.442  1.00 98.88           C  
ATOM   1140  O   LEU B 144       9.735  20.633   8.312  1.00 98.88           O  
ATOM   1141  CG  LEU B 144       9.464  19.434   4.855  1.00 98.88           C  
ATOM   1142  CD1 LEU B 144       9.868  19.190   3.405  1.00 98.88           C  
ATOM   1143  CD2 LEU B 144       9.663  18.173   5.690  1.00 98.88           C  
ATOM   1144  N   PHE B 145       7.619  21.161   7.702  1.00 98.94           N  
ATOM   1145  CA  PHE B 145       7.018  20.780   8.975  1.00 98.94           C  
ATOM   1146  C   PHE B 145       6.125  19.557   8.808  1.00 98.94           C  
ATOM   1147  CB  PHE B 145       6.211  21.944   9.559  1.00 98.94           C  
ATOM   1148  O   PHE B 145       5.334  19.484   7.865  1.00 98.94           O  
ATOM   1149  CG  PHE B 145       6.993  23.224   9.683  1.00 98.94           C  
ATOM   1150  CD1 PHE B 145       7.838  23.437  10.765  1.00 98.94           C  
ATOM   1151  CD2 PHE B 145       6.882  24.214   8.715  1.00 98.94           C  
ATOM   1152  CE1 PHE B 145       8.563  24.621  10.881  1.00 98.94           C  
ATOM   1153  CE2 PHE B 145       7.604  25.400   8.825  1.00 98.94           C  
ATOM   1154  CZ  PHE B 145       8.443  25.602   9.909  1.00 98.94           C  
ATOM   1155  N   LEU B 146       6.254  18.614   9.713  1.00 98.97           N  
ATOM   1156  CA  LEU B 146       5.525  17.351   9.655  1.00 98.97           C  
ATOM   1157  C   LEU B 146       4.753  17.110  10.948  1.00 98.97           C  
ATOM   1158  CB  LEU B 146       6.487  16.188   9.397  1.00 98.97           C  
ATOM   1159  O   LEU B 146       5.346  17.042  12.027  1.00 98.97           O  
ATOM   1160  CG  LEU B 146       7.372  16.303   8.155  1.00 98.97           C  
ATOM   1161  CD1 LEU B 146       8.428  15.203   8.153  1.00 98.97           C  
ATOM   1162  CD2 LEU B 146       6.526  16.243   6.888  1.00 98.97           C  
ATOM   1163  N   LEU B 147       3.391  16.962  10.819  1.00 98.97           N  
ATOM   1164  CA  LEU B 147       2.575  16.617  11.978  1.00 98.97           C  
ATOM   1165  C   LEU B 147       2.300  15.117  12.022  1.00 98.97           C  
ATOM   1166  CB  LEU B 147       1.254  17.390  11.953  1.00 98.97           C  
ATOM   1167  O   LEU B 147       2.474  14.420  11.020  1.00 98.97           O  
ATOM   1168  CG  LEU B 147       1.360  18.915  11.957  1.00 98.97           C  
ATOM   1169  CD1 LEU B 147      -0.026  19.543  12.049  1.00 98.97           C  
ATOM   1170  CD2 LEU B 147       2.244  19.387  13.106  1.00 98.97           C  
ATOM   1171  N   ARG B 148       1.873  14.670  13.183  1.00 98.92           N  
ATOM   1172  CA  ARG B 148       1.567  13.257  13.380  1.00 98.92           C  
ATOM   1173  C   ARG B 148       0.125  12.950  12.992  1.00 98.92           C  
ATOM   1174  CB  ARG B 148       1.817  12.849  14.833  1.00 98.92           C  
ATOM   1175  O   ARG B 148      -0.793  13.686  13.360  1.00 98.92           O  
ATOM   1176  CG  ARG B 148       1.725  11.352  15.077  1.00 98.92           C  
ATOM   1177  CD  ARG B 148       2.254  10.971  16.453  1.00 98.92           C  
ATOM   1178  NE  ARG B 148       2.290   9.522  16.635  1.00 98.92           N  
ATOM   1179  NH1 ARG B 148       3.160   9.605  18.773  1.00 98.92           N  
ATOM   1180  NH2 ARG B 148       2.709   7.583  17.791  1.00 98.92           N  
ATOM   1181  CZ  ARG B 148       2.720   8.907  17.733  1.00 98.92           C  
ATOM   1182  N   GLY B 149      -0.128  11.951  12.162  1.00 98.82           N  
ATOM   1183  CA  GLY B 149      -1.445  11.398  11.887  1.00 98.82           C  
ATOM   1184  C   GLY B 149      -1.744  10.144  12.686  1.00 98.82           C  
ATOM   1185  O   GLY B 149      -0.874   9.628  13.391  1.00 98.82           O  
ATOM   1186  N   ASN B 150      -2.931   9.624  12.567  1.00 98.39           N  
ATOM   1187  CA  ASN B 150      -3.303   8.448  13.348  1.00 98.39           C  
ATOM   1188  C   ASN B 150      -2.617   7.189  12.826  1.00 98.39           C  
ATOM   1189  CB  ASN B 150      -4.822   8.264  13.350  1.00 98.39           C  
ATOM   1190  O   ASN B 150      -2.477   6.206  13.556  1.00 98.39           O  
ATOM   1191  CG  ASN B 150      -5.399   8.162  11.952  1.00 98.39           C  
ATOM   1192  ND2 ASN B 150      -6.266   7.179  11.738  1.00 98.39           N  
ATOM   1193  OD1 ASN B 150      -5.069   8.960  11.071  1.00 98.39           O  
ATOM   1194  N   HIS B 151      -2.091   7.168  11.583  1.00 98.10           N  
ATOM   1195  CA  HIS B 151      -1.426   6.003  11.012  1.00 98.10           C  
ATOM   1196  C   HIS B 151       0.042   5.950  11.422  1.00 98.10           C  
ATOM   1197  CB  HIS B 151      -1.544   6.013   9.486  1.00 98.10           C  
ATOM   1198  O   HIS B 151       0.702   4.922  11.254  1.00 98.10           O  
ATOM   1199  CG  HIS B 151      -2.877   5.555   8.985  1.00 98.10           C  
ATOM   1200  CD2 HIS B 151      -4.043   6.223   8.823  1.00 98.10           C  
ATOM   1201  ND1 HIS B 151      -3.115   4.258   8.584  1.00 98.10           N  
ATOM   1202  CE1 HIS B 151      -4.375   4.149   8.195  1.00 98.10           C  
ATOM   1203  NE2 HIS B 151      -4.959   5.327   8.330  1.00 98.10           N  
ATOM   1204  N   GLU B 152       0.634   7.029  11.862  1.00 98.77           N  
ATOM   1205  CA  GLU B 152       2.005   7.056  12.361  1.00 98.77           C  
ATOM   1206  C   GLU B 152       2.092   6.470  13.767  1.00 98.77           C  
ATOM   1207  CB  GLU B 152       2.553   8.485  12.352  1.00 98.77           C  
ATOM   1208  O   GLU B 152       2.500   7.155  14.707  1.00 98.77           O  
ATOM   1209  CG  GLU B 152       2.886   9.007  10.962  1.00 98.77           C  
ATOM   1210  CD  GLU B 152       1.655   9.350  10.138  1.00 98.77           C  
ATOM   1211  OE1 GLU B 152       1.487   8.785   9.034  1.00 98.77           O  
ATOM   1212  OE2 GLU B 152       0.852  10.191  10.601  1.00 98.77           O  
ATOM   1213  N   CYS B 153       1.757   5.136  13.882  1.00 97.95           N  
ATOM   1214  CA  CYS B 153       1.778   4.397  15.139  1.00 97.95           C  
ATOM   1215  C   CYS B 153       1.917   2.900  14.889  1.00 97.95           C  
ATOM   1216  CB  CYS B 153       0.509   4.672  15.945  1.00 97.95           C  
ATOM   1217  O   CYS B 153       1.689   2.429  13.773  1.00 97.95           O  
ATOM   1218  SG  CYS B 153      -0.980   3.940  15.232  1.00 97.95           S  
ATOM   1219  N   ARG B 154       2.340   2.167  15.926  1.00 97.53           N  
ATOM   1220  CA  ARG B 154       2.572   0.730  15.823  1.00 97.53           C  
ATOM   1221  C   ARG B 154       1.264  -0.020  15.591  1.00 97.53           C  
ATOM   1222  CB  ARG B 154       3.260   0.204  17.084  1.00 97.53           C  
ATOM   1223  O   ARG B 154       1.198  -0.916  14.746  1.00 97.53           O  
ATOM   1224  CG  ARG B 154       4.724   0.602  17.198  1.00 97.53           C  
ATOM   1225  CD  ARG B 154       5.234   0.470  18.626  1.00 97.53           C  
ATOM   1226  NE  ARG B 154       6.617   0.923  18.748  1.00 97.53           N  
ATOM   1227  NH1 ARG B 154       6.077   3.141  19.103  1.00 97.53           N  
ATOM   1228  NH2 ARG B 154       8.272   2.483  19.065  1.00 97.53           N  
ATOM   1229  CZ  ARG B 154       6.986   2.181  18.972  1.00 97.53           C  
ATOM   1230  N   HIS B 155       0.205   0.353  16.253  1.00 93.09           N  
ATOM   1231  CA  HIS B 155      -1.077  -0.343  16.216  1.00 93.09           C  
ATOM   1232  C   HIS B 155      -1.639  -0.386  14.800  1.00 93.09           C  
ATOM   1233  CB  HIS B 155      -2.078   0.329  17.158  1.00 93.09           C  
ATOM   1234  O   HIS B 155      -1.965  -1.461  14.289  1.00 93.09           O  
ATOM   1235  CG  HIS B 155      -3.418  -0.335  17.182  1.00 93.09           C  
ATOM   1236  CD2 HIS B 155      -4.649   0.138  16.878  1.00 93.09           C  
ATOM   1237  ND1 HIS B 155      -3.590  -1.650  17.557  1.00 93.09           N  
ATOM   1238  CE1 HIS B 155      -4.874  -1.958  17.483  1.00 93.09           C  
ATOM   1239  NE2 HIS B 155      -5.538  -0.891  17.073  1.00 93.09           N  
ATOM   1240  N   LEU B 156      -1.708   0.737  14.146  1.00 92.54           N  
ATOM   1241  CA  LEU B 156      -2.329   0.813  12.827  1.00 92.54           C  
ATOM   1242  C   LEU B 156      -1.391   0.274  11.753  1.00 92.54           C  
ATOM   1243  CB  LEU B 156      -2.720   2.257  12.502  1.00 92.54           C  
ATOM   1244  O   LEU B 156      -1.830  -0.412  10.827  1.00 92.54           O  
ATOM   1245  CG  LEU B 156      -4.093   2.716  12.996  1.00 92.54           C  
ATOM   1246  CD1 LEU B 156      -4.057   2.971  14.499  1.00 92.54           C  
ATOM   1247  CD2 LEU B 156      -4.541   3.966  12.247  1.00 92.54           C  
ATOM   1248  N   THR B 157      -0.081   0.525  11.849  1.00 94.62           N  
ATOM   1249  CA  THR B 157       0.856   0.101  10.815  1.00 94.62           C  
ATOM   1250  C   THR B 157       1.030  -1.415  10.831  1.00 94.62           C  
ATOM   1251  CB  THR B 157       2.227   0.780  10.991  1.00 94.62           C  
ATOM   1252  O   THR B 157       1.374  -2.016   9.811  1.00 94.62           O  
ATOM   1253  CG2 THR B 157       2.131   2.283  10.751  1.00 94.62           C  
ATOM   1254  OG1 THR B 157       2.700   0.549  12.324  1.00 94.62           O  
ATOM   1255  N   GLU B 158       0.787  -2.066  11.941  1.00 88.17           N  
ATOM   1256  CA  GLU B 158       0.778  -3.524  12.012  1.00 88.17           C  
ATOM   1257  C   GLU B 158      -0.477  -4.101  11.364  1.00 88.17           C  
ATOM   1258  CB  GLU B 158       0.882  -3.992  13.466  1.00 88.17           C  
ATOM   1259  O   GLU B 158      -0.426  -5.157  10.731  1.00 88.17           O  
ATOM   1260  CG  GLU B 158       1.160  -5.481  13.614  1.00 88.17           C  
ATOM   1261  CD  GLU B 158       1.514  -5.886  15.036  1.00 88.17           C  
ATOM   1262  OE1 GLU B 158       1.960  -7.037  15.246  1.00 88.17           O  
ATOM   1263  OE2 GLU B 158       1.344  -5.046  15.948  1.00 88.17           O  
ATOM   1264  N   TYR B 159      -1.584  -3.406  11.675  1.00 83.50           N  
ATOM   1265  CA  TYR B 159      -2.867  -3.836  11.131  1.00 83.50           C  
ATOM   1266  C   TYR B 159      -2.915  -3.634   9.621  1.00 83.50           C  
ATOM   1267  CB  TYR B 159      -4.016  -3.073  11.797  1.00 83.50           C  
ATOM   1268  O   TYR B 159      -3.375  -4.510   8.885  1.00 83.50           O  
ATOM   1269  CG  TYR B 159      -5.382  -3.472  11.294  1.00 83.50           C  
ATOM   1270  CD1 TYR B 159      -6.035  -2.720  10.321  1.00 83.50           C  
ATOM   1271  CD2 TYR B 159      -6.023  -4.602  11.792  1.00 83.50           C  
ATOM   1272  CE1 TYR B 159      -7.295  -3.083   9.856  1.00 83.50           C  
ATOM   1273  CE2 TYR B 159      -7.282  -4.975  11.335  1.00 83.50           C  
ATOM   1274  OH  TYR B 159      -9.156  -4.575   9.911  1.00 83.50           O  
ATOM   1275  CZ  TYR B 159      -7.909  -4.210  10.368  1.00 83.50           C  
ATOM   1276  N   PHE B 160      -2.372  -2.543   9.196  1.00 85.82           N  
ATOM   1277  CA  PHE B 160      -2.368  -2.275   7.763  1.00 85.82           C  
ATOM   1278  C   PHE B 160      -1.062  -2.739   7.130  1.00 85.82           C  
ATOM   1279  CB  PHE B 160      -2.581  -0.782   7.493  1.00 85.82           C  
ATOM   1280  O   PHE B 160      -0.454  -3.708   7.588  1.00 85.82           O  
ATOM   1281  CG  PHE B 160      -3.965  -0.296   7.830  1.00 85.82           C  
ATOM   1282  CD1 PHE B 160      -5.055  -0.668   7.053  1.00 85.82           C  
ATOM   1283  CD2 PHE B 160      -4.175   0.534   8.924  1.00 85.82           C  
ATOM   1284  CE1 PHE B 160      -6.338  -0.219   7.362  1.00 85.82           C  
ATOM   1285  CE2 PHE B 160      -5.454   0.986   9.239  1.00 85.82           C  
ATOM   1286  CZ  PHE B 160      -6.533   0.609   8.456  1.00 85.82           C  
ATOM   1287  N   THR B 161      -0.435  -2.120   6.138  1.00 81.89           N  
ATOM   1288  CA  THR B 161       0.541  -2.816   5.307  1.00 81.89           C  
ATOM   1289  C   THR B 161       1.941  -2.250   5.529  1.00 81.89           C  
ATOM   1290  CB  THR B 161       0.175  -2.717   3.814  1.00 81.89           C  
ATOM   1291  O   THR B 161       2.924  -2.799   5.027  1.00 81.89           O  
ATOM   1292  CG2 THR B 161      -1.113  -3.476   3.513  1.00 81.89           C  
ATOM   1293  OG1 THR B 161      -0.000  -1.340   3.461  1.00 81.89           O  
ATOM   1294  N   PHE B 162       2.069  -1.210   6.406  1.00 95.44           N  
ATOM   1295  CA  PHE B 162       3.370  -0.554   6.462  1.00 95.44           C  
ATOM   1296  C   PHE B 162       4.420  -1.484   7.059  1.00 95.44           C  
ATOM   1297  CB  PHE B 162       3.287   0.738   7.281  1.00 95.44           C  
ATOM   1298  O   PHE B 162       5.552  -1.544   6.573  1.00 95.44           O  
ATOM   1299  CG  PHE B 162       4.573   1.518   7.317  1.00 95.44           C  
ATOM   1300  CD1 PHE B 162       5.129   1.913   8.528  1.00 95.44           C  
ATOM   1301  CD2 PHE B 162       5.227   1.856   6.139  1.00 95.44           C  
ATOM   1302  CE1 PHE B 162       6.320   2.635   8.564  1.00 95.44           C  
ATOM   1303  CE2 PHE B 162       6.418   2.577   6.168  1.00 95.44           C  
ATOM   1304  CZ  PHE B 162       6.962   2.967   7.381  1.00 95.44           C  
ATOM   1305  N   LYS B 163       4.077  -2.214   8.154  1.00 94.77           N  
ATOM   1306  CA  LYS B 163       5.039  -3.139   8.746  1.00 94.77           C  
ATOM   1307  C   LYS B 163       5.486  -4.190   7.733  1.00 94.77           C  
ATOM   1308  CB  LYS B 163       4.442  -3.820   9.978  1.00 94.77           C  
ATOM   1309  O   LYS B 163       6.684  -4.418   7.555  1.00 94.77           O  
ATOM   1310  CG  LYS B 163       5.411  -4.737  10.710  1.00 94.77           C  
ATOM   1311  CD  LYS B 163       4.811  -5.262  12.008  1.00 94.77           C  
ATOM   1312  CE  LYS B 163       5.813  -6.103  12.788  1.00 94.77           C  
ATOM   1313  NZ  LYS B 163       5.268  -6.528  14.111  1.00 94.77           N  
ATOM   1314  N   GLN B 164       4.536  -4.760   7.123  1.00 88.22           N  
ATOM   1315  CA  GLN B 164       4.844  -5.769   6.114  1.00 88.22           C  
ATOM   1316  C   GLN B 164       5.691  -5.181   4.989  1.00 88.22           C  
ATOM   1317  CB  GLN B 164       3.557  -6.369   5.544  1.00 88.22           C  
ATOM   1318  O   GLN B 164       6.647  -5.810   4.531  1.00 88.22           O  
ATOM   1319  CG  GLN B 164       3.794  -7.467   4.517  1.00 88.22           C  
ATOM   1320  CD  GLN B 164       4.483  -8.684   5.106  1.00 88.22           C  
ATOM   1321  NE2 GLN B 164       5.283  -9.364   4.292  1.00 88.22           N  
ATOM   1322  OE1 GLN B 164       4.298  -9.009   6.283  1.00 88.22           O  
ATOM   1323  N   GLU B 165       5.335  -3.995   4.541  1.00 92.96           N  
ATOM   1324  CA  GLU B 165       6.110  -3.320   3.504  1.00 92.96           C  
ATOM   1325  C   GLU B 165       7.570  -3.163   3.921  1.00 92.96           C  
ATOM   1326  CB  GLU B 165       5.505  -1.951   3.184  1.00 92.96           C  
ATOM   1327  O   GLU B 165       8.479  -3.452   3.140  1.00 92.96           O  
ATOM   1328  CG  GLU B 165       6.270  -1.172   2.124  1.00 92.96           C  
ATOM   1329  CD  GLU B 165       5.727   0.230   1.901  1.00 92.96           C  
ATOM   1330  OE1 GLU B 165       6.349   1.008   1.141  1.00 92.96           O  
ATOM   1331  OE2 GLU B 165       4.672   0.554   2.490  1.00 92.96           O  
ATOM   1332  N   CYS B 166       7.826  -2.740   5.136  1.00 97.60           N  
ATOM   1333  CA  CYS B 166       9.184  -2.543   5.631  1.00 97.60           C  
ATOM   1334  C   CYS B 166       9.944  -3.863   5.680  1.00 97.60           C  
ATOM   1335  CB  CYS B 166       9.162  -1.905   7.020  1.00 97.60           C  
ATOM   1336  O   CYS B 166      11.109  -3.928   5.284  1.00 97.60           O  
ATOM   1337  SG  CYS B 166       8.714  -0.155   7.010  1.00 97.60           S  
ATOM   1338  N   LYS B 167       9.300  -4.882   6.115  1.00 93.06           N  
ATOM   1339  CA  LYS B 167       9.942  -6.190   6.203  1.00 93.06           C  
ATOM   1340  C   LYS B 167      10.342  -6.701   4.822  1.00 93.06           C  
ATOM   1341  CB  LYS B 167       9.016  -7.198   6.887  1.00 93.06           C  
ATOM   1342  O   LYS B 167      11.428  -7.258   4.651  1.00 93.06           O  
ATOM   1343  CG  LYS B 167       8.856  -6.974   8.383  1.00 93.06           C  
ATOM   1344  CD  LYS B 167       7.848  -7.943   8.988  1.00 93.06           C  
ATOM   1345  CE  LYS B 167       8.375  -9.372   8.988  1.00 93.06           C  
ATOM   1346  NZ  LYS B 167       7.392 -10.325   9.584  1.00 93.06           N  
ATOM   1347  N   ILE B 168       9.434  -6.481   3.867  1.00 89.03           N  
ATOM   1348  CA  ILE B 168       9.652  -6.979   2.513  1.00 89.03           C  
ATOM   1349  C   ILE B 168      10.727  -6.143   1.822  1.00 89.03           C  
ATOM   1350  CB  ILE B 168       8.346  -6.961   1.687  1.00 89.03           C  
ATOM   1351  O   ILE B 168      11.624  -6.687   1.174  1.00 89.03           O  
ATOM   1352  CG1 ILE B 168       7.390  -8.055   2.176  1.00 89.03           C  
ATOM   1353  CG2 ILE B 168       8.649  -7.126   0.195  1.00 89.03           C  
ATOM   1354  CD1 ILE B 168       5.995  -7.973   1.572  1.00 89.03           C  
ATOM   1355  N   LYS B 169      10.714  -4.855   1.977  1.00 94.43           N  
ATOM   1356  CA  LYS B 169      11.608  -3.974   1.230  1.00 94.43           C  
ATOM   1357  C   LYS B 169      12.915  -3.749   1.985  1.00 94.43           C  
ATOM   1358  CB  LYS B 169      10.929  -2.634   0.947  1.00 94.43           C  
ATOM   1359  O   LYS B 169      13.959  -3.513   1.373  1.00 94.43           O  
ATOM   1360  CG  LYS B 169       9.776  -2.721  -0.043  1.00 94.43           C  
ATOM   1361  CD  LYS B 169       9.205  -1.344  -0.358  1.00 94.43           C  
ATOM   1362  CE  LYS B 169       8.059  -1.429  -1.358  1.00 94.43           C  
ATOM   1363  NZ  LYS B 169       7.513  -0.079  -1.690  1.00 94.43           N  
ATOM   1364  N   TYR B 170      12.848  -3.822   3.288  1.00 96.82           N  
ATOM   1365  CA  TYR B 170      14.029  -3.626   4.121  1.00 96.82           C  
ATOM   1366  C   TYR B 170      14.075  -4.649   5.250  1.00 96.82           C  
ATOM   1367  CB  TYR B 170      14.049  -2.208   4.700  1.00 96.82           C  
ATOM   1368  O   TYR B 170      14.300  -5.838   5.011  1.00 96.82           O  
ATOM   1369  CG  TYR B 170      14.249  -1.131   3.662  1.00 96.82           C  
ATOM   1370  CD1 TYR B 170      15.527  -0.703   3.312  1.00 96.82           C  
ATOM   1371  CD2 TYR B 170      13.161  -0.540   3.029  1.00 96.82           C  
ATOM   1372  CE1 TYR B 170      15.717   0.291   2.357  1.00 96.82           C  
ATOM   1373  CE2 TYR B 170      13.338   0.454   2.072  1.00 96.82           C  
ATOM   1374  OH  TYR B 170      14.799   1.846   0.797  1.00 96.82           O  
ATOM   1375  CZ  TYR B 170      14.618   0.862   1.743  1.00 96.82           C  
ATOM   1376  N   SER B 171      13.778  -4.148   6.504  1.00 97.57           N  
ATOM   1377  CA  SER B 171      13.834  -5.037   7.659  1.00 97.57           C  
ATOM   1378  C   SER B 171      12.934  -4.539   8.785  1.00 97.57           C  
ATOM   1379  CB  SER B 171      15.271  -5.169   8.166  1.00 97.57           C  
ATOM   1380  O   SER B 171      12.393  -3.434   8.711  1.00 97.57           O  
ATOM   1381  OG  SER B 171      15.726  -3.943   8.714  1.00 97.57           O  
ATOM   1382  N   GLU B 172      12.779  -5.421   9.739  1.00 98.03           N  
ATOM   1383  CA  GLU B 172      12.032  -5.022  10.928  1.00 98.03           C  
ATOM   1384  C   GLU B 172      12.754  -3.912  11.687  1.00 98.03           C  
ATOM   1385  CB  GLU B 172      11.801  -6.224  11.847  1.00 98.03           C  
ATOM   1386  O   GLU B 172      12.117  -3.088  12.346  1.00 98.03           O  
ATOM   1387  CG  GLU B 172      10.781  -5.971  12.947  1.00 98.03           C  
ATOM   1388  CD  GLU B 172      10.276  -7.247  13.602  1.00 98.03           C  
ATOM   1389  OE1 GLU B 172       9.394  -7.166  14.487  1.00 98.03           O  
ATOM   1390  OE2 GLU B 172      10.767  -8.335  13.228  1.00 98.03           O  
ATOM   1391  N   ARG B 173      14.041  -3.915  11.615  1.00 98.74           N  
ATOM   1392  CA  ARG B 173      14.831  -2.862  12.244  1.00 98.74           C  
ATOM   1393  C   ARG B 173      14.475  -1.494  11.671  1.00 98.74           C  
ATOM   1394  CB  ARG B 173      16.327  -3.131  12.065  1.00 98.74           C  
ATOM   1395  O   ARG B 173      14.351  -0.517  12.413  1.00 98.74           O  
ATOM   1396  CG  ARG B 173      17.218  -2.264  12.939  1.00 98.74           C  
ATOM   1397  CD  ARG B 173      18.686  -2.645  12.802  1.00 98.74           C  
ATOM   1398  NE  ARG B 173      19.566  -1.536  13.156  1.00 98.74           N  
ATOM   1399  NH1 ARG B 173      21.517  -2.627  12.575  1.00 98.74           N  
ATOM   1400  NH2 ARG B 173      21.596  -0.487  13.392  1.00 98.74           N  
ATOM   1401  CZ  ARG B 173      20.891  -1.553  13.040  1.00 98.74           C  
ATOM   1402  N   VAL B 174      14.340  -1.411  10.363  1.00 98.88           N  
ATOM   1403  CA  VAL B 174      13.936  -0.170   9.711  1.00 98.88           C  
ATOM   1404  C   VAL B 174      12.532   0.221  10.169  1.00 98.88           C  
ATOM   1405  CB  VAL B 174      13.978  -0.297   8.172  1.00 98.88           C  
ATOM   1406  O   VAL B 174      12.266   1.393  10.445  1.00 98.88           O  
ATOM   1407  CG1 VAL B 174      13.293   0.898   7.512  1.00 98.88           C  
ATOM   1408  CG2 VAL B 174      15.421  -0.423   7.687  1.00 98.88           C  
ATOM   1409  N   TYR B 175      11.643  -0.761  10.265  1.00 98.84           N  
ATOM   1410  CA  TYR B 175      10.298  -0.508  10.772  1.00 98.84           C  
ATOM   1411  C   TYR B 175      10.346   0.075  12.179  1.00 98.84           C  
ATOM   1412  CB  TYR B 175       9.471  -1.797  10.768  1.00 98.84           C  
ATOM   1413  O   TYR B 175       9.699   1.086  12.461  1.00 98.84           O  
ATOM   1414  CG  TYR B 175       8.161  -1.680  11.508  1.00 98.84           C  
ATOM   1415  CD1 TYR B 175       7.996  -2.252  12.767  1.00 98.84           C  
ATOM   1416  CD2 TYR B 175       7.086  -0.997  10.950  1.00 98.84           C  
ATOM   1417  CE1 TYR B 175       6.790  -2.148  13.452  1.00 98.84           C  
ATOM   1418  CE2 TYR B 175       5.875  -0.887  11.626  1.00 98.84           C  
ATOM   1419  OH  TYR B 175       4.541  -1.358  13.548  1.00 98.84           O  
ATOM   1420  CZ  TYR B 175       5.737  -1.464  12.875  1.00 98.84           C  
ATOM   1421  N   ASP B 176      11.108  -0.494  13.047  1.00 98.89           N  
ATOM   1422  CA  ASP B 176      11.216  -0.036  14.429  1.00 98.89           C  
ATOM   1423  C   ASP B 176      11.770   1.385  14.496  1.00 98.89           C  
ATOM   1424  CB  ASP B 176      12.101  -0.984  15.241  1.00 98.89           C  
ATOM   1425  O   ASP B 176      11.326   2.192  15.316  1.00 98.89           O  
ATOM   1426  CG  ASP B 176      11.450  -2.332  15.495  1.00 98.89           C  
ATOM   1427  OD1 ASP B 176      10.204  -2.423  15.463  1.00 98.89           O  
ATOM   1428  OD2 ASP B 176      12.189  -3.312  15.733  1.00 98.89           O  
ATOM   1429  N   ALA B 177      12.698   1.665  13.662  1.00 98.93           N  
ATOM   1430  CA  ALA B 177      13.246   3.017  13.602  1.00 98.93           C  
ATOM   1431  C   ALA B 177      12.180   4.023  13.176  1.00 98.93           C  
ATOM   1432  CB  ALA B 177      14.434   3.068  12.644  1.00 98.93           C  
ATOM   1433  O   ALA B 177      12.139   5.146  13.683  1.00 98.93           O  
ATOM   1434  N   CYS B 178      11.357   3.635  12.247  1.00 98.96           N  
ATOM   1435  CA  CYS B 178      10.264   4.501  11.821  1.00 98.96           C  
ATOM   1436  C   CYS B 178       9.296   4.763  12.969  1.00 98.96           C  
ATOM   1437  CB  CYS B 178       9.515   3.880  10.642  1.00 98.96           C  
ATOM   1438  O   CYS B 178       8.823   5.887  13.144  1.00 98.96           O  
ATOM   1439  SG  CYS B 178      10.459   3.875   9.102  1.00 98.96           S  
ATOM   1440  N   MET B 179       9.006   3.725  13.696  1.00 98.90           N  
ATOM   1441  CA  MET B 179       8.105   3.883  14.835  1.00 98.90           C  
ATOM   1442  C   MET B 179       8.671   4.879  15.841  1.00 98.90           C  
ATOM   1443  CB  MET B 179       7.856   2.536  15.515  1.00 98.90           C  
ATOM   1444  O   MET B 179       7.945   5.738  16.346  1.00 98.90           O  
ATOM   1445  CG  MET B 179       7.104   1.540  14.647  1.00 98.90           C  
ATOM   1446  SD  MET B 179       5.478   2.182  14.089  1.00 98.90           S  
ATOM   1447  CE  MET B 179       5.938   2.854  12.467  1.00 98.90           C  
ATOM   1448  N   ASP B 180       9.925   4.753  16.136  1.00 98.84           N  
ATOM   1449  CA  ASP B 180      10.575   5.697  17.040  1.00 98.84           C  
ATOM   1450  C   ASP B 180      10.506   7.120  16.491  1.00 98.84           C  
ATOM   1451  CB  ASP B 180      12.033   5.296  17.278  1.00 98.84           C  
ATOM   1452  O   ASP B 180      10.288   8.072  17.244  1.00 98.84           O  
ATOM   1453  CG  ASP B 180      12.171   4.016  18.084  1.00 98.84           C  
ATOM   1454  OD1 ASP B 180      11.217   3.639  18.799  1.00 98.84           O  
ATOM   1455  OD2 ASP B 180      13.245   3.382  18.008  1.00 98.84           O  
ATOM   1456  N   ALA B 181      10.706   7.241  15.235  1.00 98.94           N  
ATOM   1457  CA  ALA B 181      10.638   8.549  14.590  1.00 98.94           C  
ATOM   1458  C   ALA B 181       9.221   9.113  14.641  1.00 98.94           C  
ATOM   1459  CB  ALA B 181      11.118   8.455  13.143  1.00 98.94           C  
ATOM   1460  O   ALA B 181       9.029  10.304  14.896  1.00 98.94           O  
ATOM   1461  N   PHE B 182       8.223   8.261  14.458  1.00 98.95           N  
ATOM   1462  CA  PHE B 182       6.830   8.691  14.494  1.00 98.95           C  
ATOM   1463  C   PHE B 182       6.476   9.265  15.861  1.00 98.95           C  
ATOM   1464  CB  PHE B 182       5.897   7.525  14.156  1.00 98.95           C  
ATOM   1465  O   PHE B 182       5.709  10.225  15.957  1.00 98.95           O  
ATOM   1466  CG  PHE B 182       5.923   7.127  12.705  1.00 98.95           C  
ATOM   1467  CD1 PHE B 182       6.563   7.923  11.763  1.00 98.95           C  
ATOM   1468  CD2 PHE B 182       5.305   5.957  12.283  1.00 98.95           C  
ATOM   1469  CE1 PHE B 182       6.589   7.557  10.419  1.00 98.95           C  
ATOM   1470  CE2 PHE B 182       5.326   5.585  10.942  1.00 98.95           C  
ATOM   1471  CZ  PHE B 182       5.968   6.387  10.011  1.00 98.95           C  
ATOM   1472  N   ASP B 183       7.050   8.681  16.874  1.00 98.87           N  
ATOM   1473  CA  ASP B 183       6.789   9.139  18.235  1.00 98.87           C  
ATOM   1474  C   ASP B 183       7.279  10.571  18.436  1.00 98.87           C  
ATOM   1475  CB  ASP B 183       7.453   8.208  19.251  1.00 98.87           C  
ATOM   1476  O   ASP B 183       6.871  11.245  19.384  1.00 98.87           O  
ATOM   1477  CG  ASP B 183       6.791   6.844  19.328  1.00 98.87           C  
ATOM   1478  OD1 ASP B 183       5.674   6.677  18.791  1.00 98.87           O  
ATOM   1479  OD2 ASP B 183       7.389   5.928  19.932  1.00 98.87           O  
ATOM   1480  N   CYS B 184       8.121  11.052  17.581  1.00 98.88           N  
ATOM   1481  CA  CYS B 184       8.744  12.360  17.745  1.00 98.88           C  
ATOM   1482  C   CYS B 184       7.975  13.431  16.980  1.00 98.88           C  
ATOM   1483  CB  CYS B 184      10.196  12.325  17.269  1.00 98.88           C  
ATOM   1484  O   CYS B 184       8.241  14.624  17.137  1.00 98.88           O  
ATOM   1485  SG  CYS B 184      11.230  11.152  18.173  1.00 98.88           S  
ATOM   1486  N   LEU B 185       7.012  13.080  16.190  1.00 98.96           N  
ATOM   1487  CA  LEU B 185       6.276  14.020  15.351  1.00 98.96           C  
ATOM   1488  C   LEU B 185       5.428  14.959  16.202  1.00 98.96           C  
ATOM   1489  CB  LEU B 185       5.386  13.269  14.358  1.00 98.96           C  
ATOM   1490  O   LEU B 185       4.743  14.517  17.128  1.00 98.96           O  
ATOM   1491  CG  LEU B 185       6.098  12.599  13.182  1.00 98.96           C  
ATOM   1492  CD1 LEU B 185       5.189  11.560  12.533  1.00 98.96           C  
ATOM   1493  CD2 LEU B 185       6.541  13.641  12.160  1.00 98.96           C  
ATOM   1494  N   PRO B 186       5.421  16.269  15.924  1.00 98.93           N  
ATOM   1495  CA  PRO B 186       4.524  17.212  16.596  1.00 98.93           C  
ATOM   1496  C   PRO B 186       3.049  16.909  16.338  1.00 98.93           C  
ATOM   1497  CB  PRO B 186       4.917  18.563  15.993  1.00 98.93           C  
ATOM   1498  O   PRO B 186       2.713  16.256  15.347  1.00 98.93           O  
ATOM   1499  CG  PRO B 186       6.307  18.363  15.482  1.00 98.93           C  
ATOM   1500  CD  PRO B 186       6.432  16.955  14.976  1.00 98.93           C  
ATOM   1501  N   LEU B 187       2.213  17.432  17.228  1.00 98.92           N  
ATOM   1502  CA  LEU B 187       0.806  17.048  17.182  1.00 98.92           C  
ATOM   1503  C   LEU B 187      -0.028  18.120  16.488  1.00 98.92           C  
ATOM   1504  CB  LEU B 187       0.270  16.803  18.595  1.00 98.92           C  
ATOM   1505  O   LEU B 187      -1.140  17.848  16.031  1.00 98.92           O  
ATOM   1506  CG  LEU B 187       0.817  15.575  19.324  1.00 98.92           C  
ATOM   1507  CD1 LEU B 187       0.282  15.523  20.750  1.00 98.92           C  
ATOM   1508  CD2 LEU B 187       0.461  14.300  18.566  1.00 98.92           C  
ATOM   1509  N   ALA B 188       0.465  19.391  16.455  1.00 98.95           N  
ATOM   1510  CA  ALA B 188      -0.326  20.479  15.886  1.00 98.95           C  
ATOM   1511  C   ALA B 188       0.565  21.646  15.472  1.00 98.95           C  
ATOM   1512  CB  ALA B 188      -1.383  20.948  16.883  1.00 98.95           C  
ATOM   1513  O   ALA B 188       1.760  21.662  15.777  1.00 98.95           O  
ATOM   1514  N   ALA B 189      -0.011  22.632  14.704  1.00 98.94           N  
ATOM   1515  CA  ALA B 189       0.679  23.851  14.289  1.00 98.94           C  
ATOM   1516  C   ALA B 189      -0.261  25.053  14.328  1.00 98.94           C  
ATOM   1517  CB  ALA B 189       1.264  23.681  12.890  1.00 98.94           C  
ATOM   1518  O   ALA B 189      -1.449  24.929  14.022  1.00 98.94           O  
ATOM   1519  N   LEU B 190       0.246  26.070  14.861  1.00 98.90           N  
ATOM   1520  CA  LEU B 190      -0.428  27.361  14.769  1.00 98.90           C  
ATOM   1521  C   LEU B 190       0.139  28.190  13.621  1.00 98.90           C  
ATOM   1522  CB  LEU B 190      -0.292  28.132  16.085  1.00 98.90           C  
ATOM   1523  O   LEU B 190       1.264  28.687  13.705  1.00 98.90           O  
ATOM   1524  CG  LEU B 190      -1.081  29.438  16.190  1.00 98.90           C  
ATOM   1525  CD1 LEU B 190      -2.578  29.162  16.091  1.00 98.90           C  
ATOM   1526  CD2 LEU B 190      -0.750  30.159  17.492  1.00 98.90           C  
ATOM   1527  N   MET B 191      -0.659  28.389  12.570  1.00 98.58           N  
ATOM   1528  CA  MET B 191      -0.203  29.076  11.364  1.00 98.58           C  
ATOM   1529  C   MET B 191      -0.641  30.537  11.373  1.00 98.58           C  
ATOM   1530  CB  MET B 191      -0.737  28.377  10.112  1.00 98.58           C  
ATOM   1531  O   MET B 191      -1.834  30.831  11.459  1.00 98.58           O  
ATOM   1532  CG  MET B 191      -0.190  28.946   8.813  1.00 98.58           C  
ATOM   1533  SD  MET B 191      -0.978  28.200   7.333  1.00 98.58           S  
ATOM   1534  CE  MET B 191      -2.612  28.983   7.411  1.00 98.58           C  
ATOM   1535  N   ASN B 192       0.256  31.422  11.276  1.00 96.90           N  
ATOM   1536  CA  ASN B 192       0.049  32.866  11.244  1.00 96.90           C  
ATOM   1537  C   ASN B 192      -0.785  33.339  12.432  1.00 96.90           C  
ATOM   1538  CB  ASN B 192      -0.614  33.285   9.930  1.00 96.90           C  
ATOM   1539  O   ASN B 192      -1.548  34.300  12.317  1.00 96.90           O  
ATOM   1540  CG  ASN B 192      -0.314  34.723   9.557  1.00 96.90           C  
ATOM   1541  ND2 ASN B 192      -1.261  35.373   8.891  1.00 96.90           N  
ATOM   1542  OD1 ASN B 192       0.761  35.246   9.864  1.00 96.90           O  
ATOM   1543  N   GLN B 193      -0.745  32.574  13.520  1.00 96.99           N  
ATOM   1544  CA  GLN B 193      -1.463  32.882  14.753  1.00 96.99           C  
ATOM   1545  C   GLN B 193      -2.964  32.990  14.504  1.00 96.99           C  
ATOM   1546  CB  GLN B 193      -0.939  34.180  15.370  1.00 96.99           C  
ATOM   1547  O   GLN B 193      -3.696  33.553  15.321  1.00 96.99           O  
ATOM   1548  CG  GLN B 193       0.532  34.126  15.759  1.00 96.99           C  
ATOM   1549  CD  GLN B 193       0.828  33.055  16.791  1.00 96.99           C  
ATOM   1550  NE2 GLN B 193       2.044  32.521  16.761  1.00 96.99           N  
ATOM   1551  OE1 GLN B 193      -0.030  32.710  17.610  1.00 96.99           O  
ATOM   1552  N   GLN B 194      -3.405  32.412  13.372  1.00 97.53           N  
ATOM   1553  CA  GLN B 194      -4.805  32.567  12.994  1.00 97.53           C  
ATOM   1554  C   GLN B 194      -5.464  31.210  12.758  1.00 97.53           C  
ATOM   1555  CB  GLN B 194      -4.931  33.436  11.742  1.00 97.53           C  
ATOM   1556  O   GLN B 194      -6.686  31.083  12.857  1.00 97.53           O  
ATOM   1557  CG  GLN B 194      -4.485  34.877  11.946  1.00 97.53           C  
ATOM   1558  CD  GLN B 194      -4.604  35.713  10.686  1.00 97.53           C  
ATOM   1559  NE2 GLN B 194      -5.296  36.843  10.786  1.00 97.53           N  
ATOM   1560  OE1 GLN B 194      -4.077  35.347   9.630  1.00 97.53           O  
ATOM   1561  N   PHE B 195      -4.638  30.178  12.421  1.00 98.65           N  
ATOM   1562  CA  PHE B 195      -5.186  28.885  12.028  1.00 98.65           C  
ATOM   1563  C   PHE B 195      -4.591  27.766  12.875  1.00 98.65           C  
ATOM   1564  CB  PHE B 195      -4.922  28.617  10.543  1.00 98.65           C  
ATOM   1565  O   PHE B 195      -3.369  27.626  12.959  1.00 98.65           O  
ATOM   1566  CG  PHE B 195      -5.443  29.694   9.630  1.00 98.65           C  
ATOM   1567  CD1 PHE B 195      -6.751  29.656   9.163  1.00 98.65           C  
ATOM   1568  CD2 PHE B 195      -4.624  30.745   9.239  1.00 98.65           C  
ATOM   1569  CE1 PHE B 195      -7.236  30.651   8.318  1.00 98.65           C  
ATOM   1570  CE2 PHE B 195      -5.101  31.743   8.395  1.00 98.65           C  
ATOM   1571  CZ  PHE B 195      -6.407  31.694   7.935  1.00 98.65           C  
ATOM   1572  N   LEU B 196      -5.434  26.986  13.494  1.00 98.92           N  
ATOM   1573  CA  LEU B 196      -4.956  25.765  14.134  1.00 98.92           C  
ATOM   1574  C   LEU B 196      -4.947  24.602  13.148  1.00 98.92           C  
ATOM   1575  CB  LEU B 196      -5.827  25.418  15.344  1.00 98.92           C  
ATOM   1576  O   LEU B 196      -5.974  24.290  12.541  1.00 98.92           O  
ATOM   1577  CG  LEU B 196      -5.471  24.130  16.088  1.00 98.92           C  
ATOM   1578  CD1 LEU B 196      -4.123  24.276  16.785  1.00 98.92           C  
ATOM   1579  CD2 LEU B 196      -6.562  23.773  17.093  1.00 98.92           C  
ATOM   1580  N   CYS B 197      -3.822  23.981  12.970  1.00 98.94           N  
ATOM   1581  CA  CYS B 197      -3.680  22.840  12.073  1.00 98.94           C  
ATOM   1582  C   CYS B 197      -3.475  21.550  12.859  1.00 98.94           C  
ATOM   1583  CB  CYS B 197      -2.510  23.055  11.113  1.00 98.94           C  
ATOM   1584  O   CYS B 197      -2.561  21.458  13.680  1.00 98.94           O  
ATOM   1585  SG  CYS B 197      -2.611  24.595  10.176  1.00 98.94           S  
ATOM   1586  N   VAL B 198      -4.286  20.571  12.599  1.00 98.93           N  
ATOM   1587  CA  VAL B 198      -4.257  19.273  13.264  1.00 98.93           C  
ATOM   1588  C   VAL B 198      -4.615  18.173  12.267  1.00 98.93           C  
ATOM   1589  CB  VAL B 198      -5.220  19.232  14.471  1.00 98.93           C  
ATOM   1590  O   VAL B 198      -5.084  18.457  11.162  1.00 98.93           O  
ATOM   1591  CG1 VAL B 198      -4.746  20.180  15.572  1.00 98.93           C  
ATOM   1592  CG2 VAL B 198      -6.640  19.585  14.033  1.00 98.93           C  
ATOM   1593  N   HIS B 199      -4.363  16.944  12.668  1.00 98.90           N  
ATOM   1594  CA  HIS B 199      -4.731  15.842  11.786  1.00 98.90           C  
ATOM   1595  C   HIS B 199      -6.230  15.569  11.841  1.00 98.90           C  
ATOM   1596  CB  HIS B 199      -3.952  14.578  12.155  1.00 98.90           C  
ATOM   1597  O   HIS B 199      -6.915  15.633  10.818  1.00 98.90           O  
ATOM   1598  CG  HIS B 199      -4.292  13.395  11.305  1.00 98.90           C  
ATOM   1599  CD2 HIS B 199      -4.896  12.223  11.614  1.00 98.90           C  
ATOM   1600  ND1 HIS B 199      -4.002  13.338   9.959  1.00 98.90           N  
ATOM   1601  CE1 HIS B 199      -4.415  12.178   9.475  1.00 98.90           C  
ATOM   1602  NE2 HIS B 199      -4.961  11.483  10.459  1.00 98.90           N  
ATOM   1603  N   GLY B 200      -6.716  15.233  13.059  1.00 98.34           N  
ATOM   1604  CA  GLY B 200      -8.131  14.950  13.244  1.00 98.34           C  
ATOM   1605  C   GLY B 200      -8.944  16.182  13.595  1.00 98.34           C  
ATOM   1606  O   GLY B 200      -9.667  16.716  12.751  1.00 98.34           O  
ATOM   1607  N   GLY B 201      -8.829  16.588  14.820  1.00 96.56           N  
ATOM   1608  CA  GLY B 201      -9.592  17.777  15.165  1.00 96.56           C  
ATOM   1609  C   GLY B 201      -9.537  18.114  16.643  1.00 96.56           C  
ATOM   1610  O   GLY B 201      -8.453  18.200  17.225  1.00 96.56           O  
ATOM   1611  N   LEU B 202     -10.697  18.233  17.226  1.00 97.92           N  
ATOM   1612  CA  LEU B 202     -10.819  18.759  18.582  1.00 97.92           C  
ATOM   1613  C   LEU B 202     -11.103  17.638  19.576  1.00 97.92           C  
ATOM   1614  CB  LEU B 202     -11.928  19.812  18.651  1.00 97.92           C  
ATOM   1615  O   LEU B 202     -11.381  16.505  19.178  1.00 97.92           O  
ATOM   1616  CG  LEU B 202     -11.706  21.085  17.832  1.00 97.92           C  
ATOM   1617  CD1 LEU B 202     -12.887  22.035  18.000  1.00 97.92           C  
ATOM   1618  CD2 LEU B 202     -10.404  21.765  18.243  1.00 97.92           C  
ATOM   1619  N   SER B 203     -10.941  18.028  20.824  1.00 98.17           N  
ATOM   1620  CA  SER B 203     -11.185  17.164  21.975  1.00 98.17           C  
ATOM   1621  C   SER B 203     -11.957  17.901  23.064  1.00 98.17           C  
ATOM   1622  CB  SER B 203      -9.866  16.638  22.540  1.00 98.17           C  
ATOM   1623  O   SER B 203     -11.757  19.100  23.272  1.00 98.17           O  
ATOM   1624  OG  SER B 203     -10.074  15.990  23.784  1.00 98.17           O  
ATOM   1625  N   PRO B 204     -12.890  17.188  23.737  1.00 98.15           N  
ATOM   1626  CA  PRO B 204     -13.545  17.829  24.879  1.00 98.15           C  
ATOM   1627  C   PRO B 204     -12.560  18.237  25.972  1.00 98.15           C  
ATOM   1628  CB  PRO B 204     -14.506  16.750  25.386  1.00 98.15           C  
ATOM   1629  O   PRO B 204     -12.884  19.071  26.821  1.00 98.15           O  
ATOM   1630  CG  PRO B 204     -14.044  15.489  24.730  1.00 98.15           C  
ATOM   1631  CD  PRO B 204     -13.221  15.851  23.527  1.00 98.15           C  
ATOM   1632  N   GLU B 205     -11.374  17.681  25.960  1.00 97.76           N  
ATOM   1633  CA  GLU B 205     -10.371  17.948  26.987  1.00 97.76           C  
ATOM   1634  C   GLU B 205      -9.374  19.005  26.523  1.00 97.76           C  
ATOM   1635  CB  GLU B 205      -9.635  16.661  27.368  1.00 97.76           C  
ATOM   1636  O   GLU B 205      -8.425  19.330  27.241  1.00 97.76           O  
ATOM   1637  CG  GLU B 205     -10.526  15.612  28.017  1.00 97.76           C  
ATOM   1638  CD  GLU B 205      -9.785  14.334  28.375  1.00 97.76           C  
ATOM   1639  OE1 GLU B 205     -10.166  13.251  27.875  1.00 97.76           O  
ATOM   1640  OE2 GLU B 205      -8.816  14.416  29.163  1.00 97.76           O  
ATOM   1641  N   ILE B 206      -9.492  19.550  25.371  1.00 98.30           N  
ATOM   1642  CA  ILE B 206      -8.638  20.607  24.840  1.00 98.30           C  
ATOM   1643  C   ILE B 206      -9.453  21.885  24.655  1.00 98.30           C  
ATOM   1644  CB  ILE B 206      -7.986  20.188  23.503  1.00 98.30           C  
ATOM   1645  O   ILE B 206     -10.246  21.992  23.717  1.00 98.30           O  
ATOM   1646  CG1 ILE B 206      -7.020  19.019  23.723  1.00 98.30           C  
ATOM   1647  CG2 ILE B 206      -7.268  21.377  22.857  1.00 98.30           C  
ATOM   1648  CD1 ILE B 206      -6.447  18.438  22.437  1.00 98.30           C  
ATOM   1649  N   ASN B 207      -9.213  22.811  25.521  1.00 97.92           N  
ATOM   1650  CA  ASN B 207      -9.967  24.060  25.486  1.00 97.92           C  
ATOM   1651  C   ASN B 207      -9.097  25.228  25.033  1.00 97.92           C  
ATOM   1652  CB  ASN B 207     -10.581  24.355  26.856  1.00 97.92           C  
ATOM   1653  O   ASN B 207      -9.606  26.222  24.512  1.00 97.92           O  
ATOM   1654  CG  ASN B 207     -11.560  23.286  27.300  1.00 97.92           C  
ATOM   1655  ND2 ASN B 207     -11.238  22.604  28.393  1.00 97.92           N  
ATOM   1656  OD1 ASN B 207     -12.597  23.075  26.666  1.00 97.92           O  
ATOM   1657  N   THR B 208      -7.809  25.081  25.274  1.00 98.30           N  
ATOM   1658  CA  THR B 208      -6.857  26.122  24.904  1.00 98.30           C  
ATOM   1659  C   THR B 208      -5.676  25.529  24.141  1.00 98.30           C  
ATOM   1660  CB  THR B 208      -6.343  26.876  26.145  1.00 98.30           C  
ATOM   1661  O   THR B 208      -5.476  24.312  24.145  1.00 98.30           O  
ATOM   1662  CG2 THR B 208      -7.501  27.423  26.974  1.00 98.30           C  
ATOM   1663  OG1 THR B 208      -5.571  25.981  26.955  1.00 98.30           O  
ATOM   1664  N   LEU B 209      -4.899  26.451  23.532  1.00 98.52           N  
ATOM   1665  CA  LEU B 209      -3.700  26.021  22.821  1.00 98.52           C  
ATOM   1666  C   LEU B 209      -2.684  25.417  23.784  1.00 98.52           C  
ATOM   1667  CB  LEU B 209      -3.072  27.198  22.070  1.00 98.52           C  
ATOM   1668  O   LEU B 209      -1.917  24.528  23.407  1.00 98.52           O  
ATOM   1669  CG  LEU B 209      -3.913  27.816  20.952  1.00 98.52           C  
ATOM   1670  CD1 LEU B 209      -3.184  29.005  20.335  1.00 98.52           C  
ATOM   1671  CD2 LEU B 209      -4.240  26.773  19.889  1.00 98.52           C  
ATOM   1672  N   ASP B 210      -2.655  25.862  25.040  1.00 98.33           N  
ATOM   1673  CA  ASP B 210      -1.736  25.359  26.056  1.00 98.33           C  
ATOM   1674  C   ASP B 210      -2.014  23.891  26.371  1.00 98.33           C  
ATOM   1675  CB  ASP B 210      -1.836  26.199  27.332  1.00 98.33           C  
ATOM   1676  O   ASP B 210      -1.095  23.134  26.690  1.00 98.33           O  
ATOM   1677  CG  ASP B 210      -1.031  27.484  27.261  1.00 98.33           C  
ATOM   1678  OD1 ASP B 210      -0.136  27.596  26.395  1.00 98.33           O  
ATOM   1679  OD2 ASP B 210      -1.291  28.392  28.079  1.00 98.33           O  
ATOM   1680  N   ASP B 211      -3.259  23.556  26.260  1.00 98.45           N  
ATOM   1681  CA  ASP B 211      -3.602  22.155  26.480  1.00 98.45           C  
ATOM   1682  C   ASP B 211      -2.878  21.249  25.487  1.00 98.45           C  
ATOM   1683  CB  ASP B 211      -5.114  21.949  26.375  1.00 98.45           C  
ATOM   1684  O   ASP B 211      -2.502  20.124  25.823  1.00 98.45           O  
ATOM   1685  CG  ASP B 211      -5.886  22.638  27.487  1.00 98.45           C  
ATOM   1686  OD1 ASP B 211      -5.368  22.733  28.620  1.00 98.45           O  
ATOM   1687  OD2 ASP B 211      -7.023  23.088  27.228  1.00 98.45           O  
ATOM   1688  N   ILE B 212      -2.649  21.736  24.296  1.00 98.58           N  
ATOM   1689  CA  ILE B 212      -1.947  20.977  23.268  1.00 98.58           C  
ATOM   1690  C   ILE B 212      -0.450  20.967  23.566  1.00 98.58           C  
ATOM   1691  CB  ILE B 212      -2.209  21.556  21.859  1.00 98.58           C  
ATOM   1692  O   ILE B 212       0.209  19.932  23.433  1.00 98.58           O  
ATOM   1693  CG1 ILE B 212      -3.705  21.497  21.528  1.00 98.58           C  
ATOM   1694  CG2 ILE B 212      -1.385  20.809  20.806  1.00 98.58           C  
ATOM   1695  CD1 ILE B 212      -4.083  22.223  20.244  1.00 98.58           C  
ATOM   1696  N   ARG B 213       0.056  22.056  24.008  1.00 98.45           N  
ATOM   1697  CA  ARG B 213       1.477  22.200  24.308  1.00 98.45           C  
ATOM   1698  C   ARG B 213       1.911  21.214  25.388  1.00 98.45           C  
ATOM   1699  CB  ARG B 213       1.792  23.631  24.749  1.00 98.45           C  
ATOM   1700  O   ARG B 213       3.053  20.749  25.388  1.00 98.45           O  
ATOM   1701  CG  ARG B 213       1.659  24.661  23.638  1.00 98.45           C  
ATOM   1702  CD  ARG B 213       2.195  26.021  24.062  1.00 98.45           C  
ATOM   1703  NE  ARG B 213       1.970  27.033  23.034  1.00 98.45           N  
ATOM   1704  NH1 ARG B 213      -0.010  27.808  23.938  1.00 98.45           N  
ATOM   1705  NH2 ARG B 213       0.821  28.743  22.017  1.00 98.45           N  
ATOM   1706  CZ  ARG B 213       0.928  27.859  22.999  1.00 98.45           C  
ATOM   1707  N   LYS B 214       1.029  20.803  26.203  1.00 97.53           N  
ATOM   1708  CA  LYS B 214       1.361  20.027  27.395  1.00 97.53           C  
ATOM   1709  C   LYS B 214       1.217  18.530  27.134  1.00 97.53           C  
ATOM   1710  CB  LYS B 214       0.474  20.442  28.570  1.00 97.53           C  
ATOM   1711  O   LYS B 214       1.608  17.709  27.966  1.00 97.53           O  
ATOM   1712  CG  LYS B 214       0.796  21.818  29.133  1.00 97.53           C  
ATOM   1713  CD  LYS B 214      -0.162  22.203  30.253  1.00 97.53           C  
ATOM   1714  CE  LYS B 214       0.131  23.599  30.786  1.00 97.53           C  
ATOM   1715  NZ  LYS B 214      -0.915  24.054  31.750  1.00 97.53           N  
ATOM   1716  N   LEU B 215       0.693  18.183  26.019  1.00 98.32           N  
ATOM   1717  CA  LEU B 215       0.498  16.769  25.716  1.00 98.32           C  
ATOM   1718  C   LEU B 215       1.837  16.055  25.567  1.00 98.32           C  
ATOM   1719  CB  LEU B 215      -0.326  16.605  24.436  1.00 98.32           C  
ATOM   1720  O   LEU B 215       2.790  16.621  25.026  1.00 98.32           O  
ATOM   1721  CG  LEU B 215      -1.802  16.997  24.525  1.00 98.32           C  
ATOM   1722  CD1 LEU B 215      -2.451  16.932  23.146  1.00 98.32           C  
ATOM   1723  CD2 LEU B 215      -2.537  16.094  25.510  1.00 98.32           C  
ATOM   1724  N   ASP B 216       1.919  14.808  26.071  1.00 97.83           N  
ATOM   1725  CA  ASP B 216       3.093  13.965  25.874  1.00 97.83           C  
ATOM   1726  C   ASP B 216       2.989  13.174  24.572  1.00 97.83           C  
ATOM   1727  CB  ASP B 216       3.274  13.011  27.056  1.00 97.83           C  
ATOM   1728  O   ASP B 216       2.313  12.144  24.517  1.00 97.83           O  
ATOM   1729  CG  ASP B 216       4.508  12.136  26.929  1.00 97.83           C  
ATOM   1730  OD1 ASP B 216       5.374  12.423  26.074  1.00 97.83           O  
ATOM   1731  OD2 ASP B 216       4.616  11.149  27.689  1.00 97.83           O  
ATOM   1732  N   ARG B 217       3.763  13.552  23.589  1.00 97.66           N  
ATOM   1733  CA  ARG B 217       3.633  12.948  22.267  1.00 97.66           C  
ATOM   1734  C   ARG B 217       4.641  11.819  22.079  1.00 97.66           C  
ATOM   1735  CB  ARG B 217       3.818  14.002  21.173  1.00 97.66           C  
ATOM   1736  O   ARG B 217       4.512  11.012  21.157  1.00 97.66           O  
ATOM   1737  CG  ARG B 217       5.234  14.546  21.074  1.00 97.66           C  
ATOM   1738  CD  ARG B 217       5.356  15.609  19.991  1.00 97.66           C  
ATOM   1739  NE  ARG B 217       6.714  16.137  19.904  1.00 97.66           N  
ATOM   1740  NH1 ARG B 217       6.193  17.797  18.385  1.00 97.66           N  
ATOM   1741  NH2 ARG B 217       8.345  17.562  19.140  1.00 97.66           N  
ATOM   1742  CZ  ARG B 217       7.081  17.164  19.143  1.00 97.66           C  
ATOM   1743  N   PHE B 218       5.719  11.740  22.914  1.00 98.57           N  
ATOM   1744  CA  PHE B 218       6.793  10.773  22.718  1.00 98.57           C  
ATOM   1745  C   PHE B 218       6.364   9.386  23.182  1.00 98.57           C  
ATOM   1746  CB  PHE B 218       8.055  11.211  23.467  1.00 98.57           C  
ATOM   1747  O   PHE B 218       7.015   8.784  24.039  1.00 98.57           O  
ATOM   1748  CG  PHE B 218       8.581  12.553  23.037  1.00 98.57           C  
ATOM   1749  CD1 PHE B 218       9.246  12.699  21.825  1.00 98.57           C  
ATOM   1750  CD2 PHE B 218       8.412  13.670  23.844  1.00 98.57           C  
ATOM   1751  CE1 PHE B 218       9.734  13.941  21.424  1.00 98.57           C  
ATOM   1752  CE2 PHE B 218       8.897  14.914  23.450  1.00 98.57           C  
ATOM   1753  CZ  PHE B 218       9.558  15.047  22.241  1.00 98.57           C  
ATOM   1754  N   LYS B 219       5.307   8.832  22.567  1.00 98.09           N  
ATOM   1755  CA  LYS B 219       4.756   7.518  22.886  1.00 98.09           C  
ATOM   1756  C   LYS B 219       3.746   7.076  21.831  1.00 98.09           C  
ATOM   1757  CB  LYS B 219       4.099   7.532  24.267  1.00 98.09           C  
ATOM   1758  O   LYS B 219       3.378   7.855  20.950  1.00 98.09           O  
ATOM   1759  CG  LYS B 219       2.918   8.484  24.382  1.00 98.09           C  
ATOM   1760  CD  LYS B 219       2.355   8.509  25.797  1.00 98.09           C  
ATOM   1761  CE  LYS B 219       1.161   9.447  25.908  1.00 98.09           C  
ATOM   1762  NZ  LYS B 219       0.615   9.487  27.298  1.00 98.09           N  
ATOM   1763  N   GLU B 220       3.402   5.800  21.976  1.00 98.04           N  
ATOM   1764  CA  GLU B 220       2.280   5.294  21.191  1.00 98.04           C  
ATOM   1765  C   GLU B 220       0.983   6.010  21.556  1.00 98.04           C  
ATOM   1766  CB  GLU B 220       2.122   3.784  21.391  1.00 98.04           C  
ATOM   1767  O   GLU B 220       0.695   6.220  22.736  1.00 98.04           O  
ATOM   1768  CG  GLU B 220       0.984   3.174  20.586  1.00 98.04           C  
ATOM   1769  CD  GLU B 220       1.280   3.090  19.097  1.00 98.04           C  
ATOM   1770  OE1 GLU B 220       0.350   2.807  18.308  1.00 98.04           O  
ATOM   1771  OE2 GLU B 220       2.452   3.309  18.716  1.00 98.04           O  
ATOM   1772  N   PRO B 221       0.232   6.485  20.507  1.00 97.79           N  
ATOM   1773  CA  PRO B 221      -1.036   7.133  20.852  1.00 97.79           C  
ATOM   1774  C   PRO B 221      -1.983   6.209  21.613  1.00 97.79           C  
ATOM   1775  CB  PRO B 221      -1.621   7.511  19.488  1.00 97.79           C  
ATOM   1776  O   PRO B 221      -2.213   5.072  21.193  1.00 97.79           O  
ATOM   1777  CG  PRO B 221      -0.440   7.596  18.576  1.00 97.79           C  
ATOM   1778  CD  PRO B 221       0.565   6.563  18.999  1.00 97.79           C  
ATOM   1779  N   PRO B 222      -2.521   6.727  22.662  1.00 96.27           N  
ATOM   1780  CA  PRO B 222      -3.479   5.917  23.417  1.00 96.27           C  
ATOM   1781  C   PRO B 222      -4.806   5.737  22.684  1.00 96.27           C  
ATOM   1782  CB  PRO B 222      -3.673   6.714  24.710  1.00 96.27           C  
ATOM   1783  O   PRO B 222      -5.063   6.418  21.689  1.00 96.27           O  
ATOM   1784  CG  PRO B 222      -3.354   8.126  24.339  1.00 96.27           C  
ATOM   1785  CD  PRO B 222      -2.376   8.111  23.201  1.00 96.27           C  
ATOM   1786  N   ALA B 223      -5.699   4.857  23.269  1.00 94.56           N  
ATOM   1787  CA  ALA B 223      -6.987   4.557  22.651  1.00 94.56           C  
ATOM   1788  C   ALA B 223      -8.015   5.638  22.971  1.00 94.56           C  
ATOM   1789  CB  ALA B 223      -7.494   3.192  23.113  1.00 94.56           C  
ATOM   1790  O   ALA B 223      -9.065   5.715  22.330  1.00 94.56           O  
ATOM   1791  N   TYR B 224      -7.728   6.438  23.960  1.00 96.18           N  
ATOM   1792  CA  TYR B 224      -8.611   7.522  24.374  1.00 96.18           C  
ATOM   1793  C   TYR B 224      -7.811   8.705  24.905  1.00 96.18           C  
ATOM   1794  CB  TYR B 224      -9.595   7.036  25.442  1.00 96.18           C  
ATOM   1795  O   TYR B 224      -6.598   8.604  25.101  1.00 96.18           O  
ATOM   1796  CG  TYR B 224      -8.926   6.488  26.679  1.00 96.18           C  
ATOM   1797  CD1 TYR B 224      -8.584   5.141  26.771  1.00 96.18           C  
ATOM   1798  CD2 TYR B 224      -8.635   7.315  27.759  1.00 96.18           C  
ATOM   1799  CE1 TYR B 224      -7.969   4.631  27.910  1.00 96.18           C  
ATOM   1800  CE2 TYR B 224      -8.020   6.816  28.902  1.00 96.18           C  
ATOM   1801  OH  TYR B 224      -7.082   4.975  30.098  1.00 96.18           O  
ATOM   1802  CZ  TYR B 224      -7.691   5.475  28.968  1.00 96.18           C  
ATOM   1803  N   GLY B 225      -8.499   9.869  25.104  1.00 97.61           N  
ATOM   1804  CA  GLY B 225      -7.843  11.062  25.614  1.00 97.61           C  
ATOM   1805  C   GLY B 225      -7.569  12.098  24.540  1.00 97.61           C  
ATOM   1806  O   GLY B 225      -7.888  11.884  23.368  1.00 97.61           O  
ATOM   1807  N   PRO B 226      -7.007  13.231  25.013  1.00 98.44           N  
ATOM   1808  CA  PRO B 226      -6.839  14.367  24.103  1.00 98.44           C  
ATOM   1809  C   PRO B 226      -5.913  14.052  22.931  1.00 98.44           C  
ATOM   1810  CB  PRO B 226      -6.234  15.450  25.001  1.00 98.44           C  
ATOM   1811  O   PRO B 226      -6.138  14.531  21.816  1.00 98.44           O  
ATOM   1812  CG  PRO B 226      -5.671  14.708  26.169  1.00 98.44           C  
ATOM   1813  CD  PRO B 226      -6.528  13.502  26.426  1.00 98.44           C  
ATOM   1814  N   MET B 227      -4.796  13.278  23.156  1.00 98.55           N  
ATOM   1815  CA  MET B 227      -3.923  12.930  22.038  1.00 98.55           C  
ATOM   1816  C   MET B 227      -4.670  12.096  21.003  1.00 98.55           C  
ATOM   1817  CB  MET B 227      -2.691  12.170  22.533  1.00 98.55           C  
ATOM   1818  O   MET B 227      -4.540  12.329  19.800  1.00 98.55           O  
ATOM   1819  CG  MET B 227      -1.680  11.863  21.440  1.00 98.55           C  
ATOM   1820  SD  MET B 227      -0.158  11.072  22.093  1.00 98.55           S  
ATOM   1821  CE  MET B 227       0.734  10.767  20.543  1.00 98.55           C  
ATOM   1822  N   CYS B 228      -5.439  11.072  21.522  1.00 98.13           N  
ATOM   1823  CA  CYS B 228      -6.270  10.264  20.636  1.00 98.13           C  
ATOM   1824  C   CYS B 228      -7.256  11.137  19.868  1.00 98.13           C  
ATOM   1825  CB  CYS B 228      -7.027   9.202  21.431  1.00 98.13           C  
ATOM   1826  O   CYS B 228      -7.403  10.993  18.653  1.00 98.13           O  
ATOM   1827  SG  CYS B 228      -8.171   8.223  20.432  1.00 98.13           S  
ATOM   1828  N   ASP B 229      -7.865  12.052  20.531  1.00 98.65           N  
ATOM   1829  CA  ASP B 229      -8.910  12.888  19.949  1.00 98.65           C  
ATOM   1830  C   ASP B 229      -8.348  13.783  18.846  1.00 98.65           C  
ATOM   1831  CB  ASP B 229      -9.578  13.742  21.029  1.00 98.65           C  
ATOM   1832  O   ASP B 229      -8.956  13.924  17.783  1.00 98.65           O  
ATOM   1833  CG  ASP B 229     -10.283  12.913  22.088  1.00 98.65           C  
ATOM   1834  OD1 ASP B 229     -10.741  11.791  21.780  1.00 98.65           O  
ATOM   1835  OD2 ASP B 229     -10.384  13.386  23.240  1.00 98.65           O  
ATOM   1836  N   ILE B 230      -7.178  14.367  19.015  1.00 98.37           N  
ATOM   1837  CA  ILE B 230      -6.570  15.253  18.029  1.00 98.37           C  
ATOM   1838  C   ILE B 230      -6.244  14.467  16.761  1.00 98.37           C  
ATOM   1839  CB  ILE B 230      -5.295  15.926  18.585  1.00 98.37           C  
ATOM   1840  O   ILE B 230      -6.253  15.022  15.660  1.00 98.37           O  
ATOM   1841  CG1 ILE B 230      -5.666  17.086  19.516  1.00 98.37           C  
ATOM   1842  CG2 ILE B 230      -4.397  16.408  17.441  1.00 98.37           C  
ATOM   1843  CD1 ILE B 230      -4.470  17.758  20.175  1.00 98.37           C  
ATOM   1844  N   LEU B 231      -6.051  13.133  16.917  1.00 98.72           N  
ATOM   1845  CA  LEU B 231      -5.628  12.303  15.794  1.00 98.72           C  
ATOM   1846  C   LEU B 231      -6.827  11.633  15.131  1.00 98.72           C  
ATOM   1847  CB  LEU B 231      -4.627  11.242  16.258  1.00 98.72           C  
ATOM   1848  O   LEU B 231      -6.765  11.263  13.956  1.00 98.72           O  
ATOM   1849  CG  LEU B 231      -3.303  11.759  16.824  1.00 98.72           C  
ATOM   1850  CD1 LEU B 231      -2.429  10.595  17.276  1.00 98.72           C  
ATOM   1851  CD2 LEU B 231      -2.576  12.611  15.789  1.00 98.72           C  
ATOM   1852  N   TRP B 232      -8.040  11.564  15.795  1.00 98.42           N  
ATOM   1853  CA  TRP B 232      -9.062  10.647  15.301  1.00 98.42           C  
ATOM   1854  C   TRP B 232     -10.406  11.354  15.162  1.00 98.42           C  
ATOM   1855  CB  TRP B 232      -9.199   9.441  16.234  1.00 98.42           C  
ATOM   1856  O   TRP B 232     -11.314  10.848  14.498  1.00 98.42           O  
ATOM   1857  CG  TRP B 232      -8.165   8.378  16.011  1.00 98.42           C  
ATOM   1858  CD1 TRP B 232      -6.932   8.293  16.597  1.00 98.42           C  
ATOM   1859  CD2 TRP B 232      -8.272   7.251  15.137  1.00 98.42           C  
ATOM   1860  CE2 TRP B 232      -7.067   6.523  15.242  1.00 98.42           C  
ATOM   1861  CE3 TRP B 232      -9.273   6.785  14.273  1.00 98.42           C  
ATOM   1862  NE1 TRP B 232      -6.267   7.179  16.139  1.00 98.42           N  
ATOM   1863  CH2 TRP B 232      -7.830   4.919  13.678  1.00 98.42           C  
ATOM   1864  CZ2 TRP B 232      -6.835   5.353  14.516  1.00 98.42           C  
ATOM   1865  CZ3 TRP B 232      -9.040   5.620  13.551  1.00 98.42           C  
ATOM   1866  N   SER B 233     -10.643  12.454  15.865  1.00 98.59           N  
ATOM   1867  CA  SER B 233     -11.980  13.036  15.912  1.00 98.59           C  
ATOM   1868  C   SER B 233     -12.411  13.542  14.540  1.00 98.59           C  
ATOM   1869  CB  SER B 233     -12.031  14.180  16.926  1.00 98.59           C  
ATOM   1870  O   SER B 233     -11.573  13.769  13.664  1.00 98.59           O  
ATOM   1871  OG  SER B 233     -11.145  15.221  16.555  1.00 98.59           O  
ATOM   1872  N   ASP B 234     -13.718  13.629  14.352  1.00 98.29           N  
ATOM   1873  CA  ASP B 234     -14.311  14.070  13.094  1.00 98.29           C  
ATOM   1874  C   ASP B 234     -15.415  15.097  13.337  1.00 98.29           C  
ATOM   1875  CB  ASP B 234     -14.866  12.876  12.314  1.00 98.29           C  
ATOM   1876  O   ASP B 234     -16.061  15.085  14.386  1.00 98.29           O  
ATOM   1877  CG  ASP B 234     -13.779  11.969  11.765  1.00 98.29           C  
ATOM   1878  OD1 ASP B 234     -12.837  12.471  11.113  1.00 98.29           O  
ATOM   1879  OD2 ASP B 234     -13.865  10.741  11.983  1.00 98.29           O  
ATOM   1880  N   PRO B 235     -15.591  16.044  12.371  1.00 98.25           N  
ATOM   1881  CA  PRO B 235     -16.809  16.854  12.447  1.00 98.25           C  
ATOM   1882  C   PRO B 235     -18.078  16.034  12.226  1.00 98.25           C  
ATOM   1883  CB  PRO B 235     -16.620  17.880  11.326  1.00 98.25           C  
ATOM   1884  O   PRO B 235     -18.044  15.011  11.538  1.00 98.25           O  
ATOM   1885  CG  PRO B 235     -15.756  17.191  10.320  1.00 98.25           C  
ATOM   1886  CD  PRO B 235     -14.810  16.280  11.047  1.00 98.25           C  
ATOM   1887  N   LEU B 236     -19.108  16.479  12.758  1.00 96.45           N  
ATOM   1888  CA  LEU B 236     -20.389  15.816  12.537  1.00 96.45           C  
ATOM   1889  C   LEU B 236     -20.750  15.809  11.056  1.00 96.45           C  
ATOM   1890  CB  LEU B 236     -21.495  16.506  13.341  1.00 96.45           C  
ATOM   1891  O   LEU B 236     -20.406  16.740  10.324  1.00 96.45           O  
ATOM   1892  CG  LEU B 236     -21.493  16.256  14.850  1.00 96.45           C  
ATOM   1893  CD1 LEU B 236     -22.335  17.309  15.562  1.00 96.45           C  
ATOM   1894  CD2 LEU B 236     -22.007  14.854  15.160  1.00 96.45           C  
ATOM   1895  N   GLU B 237     -21.503  14.792  10.680  1.00 92.15           N  
ATOM   1896  CA  GLU B 237     -21.944  14.692   9.292  1.00 92.15           C  
ATOM   1897  C   GLU B 237     -22.809  15.887   8.900  1.00 92.15           C  
ATOM   1898  CB  GLU B 237     -22.714  13.389   9.064  1.00 92.15           C  
ATOM   1899  O   GLU B 237     -22.726  16.376   7.771  1.00 92.15           O  
ATOM   1900  CG  GLU B 237     -21.820  12.173   8.866  1.00 92.15           C  
ATOM   1901  CD  GLU B 237     -22.592  10.915   8.501  1.00 92.15           C  
ATOM   1902  OE1 GLU B 237     -21.959   9.854   8.292  1.00 92.15           O  
ATOM   1903  OE2 GLU B 237     -23.838  10.990   8.422  1.00 92.15           O  
ATOM   1904  N   ASP B 238     -23.676  16.377   9.821  1.00 95.10           N  
ATOM   1905  CA  ASP B 238     -24.536  17.529   9.567  1.00 95.10           C  
ATOM   1906  C   ASP B 238     -23.932  18.804  10.151  1.00 95.10           C  
ATOM   1907  CB  ASP B 238     -25.933  17.295  10.145  1.00 95.10           C  
ATOM   1908  O   ASP B 238     -24.655  19.657  10.671  1.00 95.10           O  
ATOM   1909  CG  ASP B 238     -25.913  16.955  11.625  1.00 95.10           C  
ATOM   1910  OD1 ASP B 238     -24.823  16.687  12.174  1.00 95.10           O  
ATOM   1911  OD2 ASP B 238     -26.997  16.953  12.247  1.00 95.10           O  
ATOM   1912  N   PHE B 239     -22.624  18.910  10.190  1.00 96.69           N  
ATOM   1913  CA  PHE B 239     -21.872  20.041  10.719  1.00 96.69           C  
ATOM   1914  C   PHE B 239     -22.469  21.359  10.241  1.00 96.69           C  
ATOM   1915  CB  PHE B 239     -20.400  19.951  10.306  1.00 96.69           C  
ATOM   1916  O   PHE B 239     -22.576  21.598   9.037  1.00 96.69           O  
ATOM   1917  CG  PHE B 239     -19.516  20.965  10.981  1.00 96.69           C  
ATOM   1918  CD1 PHE B 239     -19.324  22.223  10.421  1.00 96.69           C  
ATOM   1919  CD2 PHE B 239     -18.877  20.661  12.175  1.00 96.69           C  
ATOM   1920  CE1 PHE B 239     -18.507  23.163  11.044  1.00 96.69           C  
ATOM   1921  CE2 PHE B 239     -18.059  21.596  12.804  1.00 96.69           C  
ATOM   1922  CZ  PHE B 239     -17.875  22.846  12.235  1.00 96.69           C  
ATOM   1923  N   GLY B 240     -22.920  22.224  11.134  1.00 94.21           N  
ATOM   1924  CA  GLY B 240     -23.520  23.507  10.805  1.00 94.21           C  
ATOM   1925  C   GLY B 240     -25.034  23.456  10.729  1.00 94.21           C  
ATOM   1926  O   GLY B 240     -25.698  24.495  10.761  1.00 94.21           O  
ATOM   1927  N   ASN B 241     -25.636  22.266  10.585  1.00 94.36           N  
ATOM   1928  CA  ASN B 241     -27.083  22.089  10.528  1.00 94.36           C  
ATOM   1929  C   ASN B 241     -27.573  21.133  11.612  1.00 94.36           C  
ATOM   1930  CB  ASN B 241     -27.509  21.588   9.147  1.00 94.36           C  
ATOM   1931  O   ASN B 241     -28.590  20.460  11.439  1.00 94.36           O  
ATOM   1932  CG  ASN B 241     -27.182  22.573   8.042  1.00 94.36           C  
ATOM   1933  ND2 ASN B 241     -26.582  22.079   6.965  1.00 94.36           N  
ATOM   1934  OD1 ASN B 241     -27.465  23.768   8.155  1.00 94.36           O  
ATOM   1935  N   GLU B 242     -26.765  21.091  12.626  1.00 93.19           N  
ATOM   1936  CA  GLU B 242     -27.089  20.179  13.718  1.00 93.19           C  
ATOM   1937  C   GLU B 242     -28.375  20.598  14.425  1.00 93.19           C  
ATOM   1938  CB  GLU B 242     -25.935  20.112  14.723  1.00 93.19           C  
ATOM   1939  O   GLU B 242     -28.628  21.790  14.610  1.00 93.19           O  
ATOM   1940  CG  GLU B 242     -24.598  19.737  14.099  1.00 93.19           C  
ATOM   1941  CD  GLU B 242     -23.742  20.943  13.747  1.00 93.19           C  
ATOM   1942  OE1 GLU B 242     -22.496  20.821  13.735  1.00 93.19           O  
ATOM   1943  OE2 GLU B 242     -24.322  22.020  13.481  1.00 93.19           O  
ATOM   1944  N   LYS B 243     -29.142  19.618  14.889  1.00 90.67           N  
ATOM   1945  CA  LYS B 243     -30.379  19.876  15.620  1.00 90.67           C  
ATOM   1946  C   LYS B 243     -30.127  19.937  17.124  1.00 90.67           C  
ATOM   1947  CB  LYS B 243     -31.422  18.803  15.307  1.00 90.67           C  
ATOM   1948  O   LYS B 243     -30.913  20.528  17.867  1.00 90.67           O  
ATOM   1949  CG  LYS B 243     -31.871  18.781  13.853  1.00 90.67           C  
ATOM   1950  CD  LYS B 243     -32.973  17.755  13.623  1.00 90.67           C  
ATOM   1951  CE  LYS B 243     -33.422  17.732  12.168  1.00 90.67           C  
ATOM   1952  NZ  LYS B 243     -34.469  16.694  11.928  1.00 90.67           N  
ATOM   1953  N   THR B 244     -29.050  19.408  17.508  1.00 86.73           N  
ATOM   1954  CA  THR B 244     -28.692  19.385  18.922  1.00 86.73           C  
ATOM   1955  C   THR B 244     -27.619  20.427  19.226  1.00 86.73           C  
ATOM   1956  CB  THR B 244     -28.195  17.992  19.350  1.00 86.73           C  
ATOM   1957  O   THR B 244     -26.902  20.867  18.326  1.00 86.73           O  
ATOM   1958  CG2 THR B 244     -29.065  16.890  18.755  1.00 86.73           C  
ATOM   1959  OG1 THR B 244     -26.845  17.814  18.901  1.00 86.73           O  
ATOM   1960  N   GLN B 245     -27.563  20.861  20.517  1.00 87.34           N  
ATOM   1961  CA  GLN B 245     -26.568  21.842  20.935  1.00 87.34           C  
ATOM   1962  C   GLN B 245     -25.361  21.163  21.577  1.00 87.34           C  
ATOM   1963  CB  GLN B 245     -27.182  22.850  21.908  1.00 87.34           C  
ATOM   1964  O   GLN B 245     -24.462  21.835  22.086  1.00 87.34           O  
ATOM   1965  CG  GLN B 245     -28.172  23.807  21.259  1.00 87.34           C  
ATOM   1966  CD  GLN B 245     -27.956  25.249  21.677  1.00 87.34           C  
ATOM   1967  NE2 GLN B 245     -28.684  26.165  21.048  1.00 87.34           N  
ATOM   1968  OE1 GLN B 245     -27.143  25.537  22.561  1.00 87.34           O  
ATOM   1969  N   GLU B 246     -25.290  19.841  21.479  1.00 94.90           N  
ATOM   1970  CA  GLU B 246     -24.165  19.107  22.049  1.00 94.90           C  
ATOM   1971  C   GLU B 246     -22.876  19.389  21.281  1.00 94.90           C  
ATOM   1972  CB  GLU B 246     -24.453  17.603  22.058  1.00 94.90           C  
ATOM   1973  O   GLU B 246     -22.863  19.359  20.048  1.00 94.90           O  
ATOM   1974  CG  GLU B 246     -25.430  17.172  23.142  1.00 94.90           C  
ATOM   1975  CD  GLU B 246     -25.597  15.663  23.233  1.00 94.90           C  
ATOM   1976  OE1 GLU B 246     -26.295  15.184  24.155  1.00 94.90           O  
ATOM   1977  OE2 GLU B 246     -25.024  14.954  22.375  1.00 94.90           O  
ATOM   1978  N   HIS B 247     -21.825  19.564  22.029  1.00 97.78           N  
ATOM   1979  CA  HIS B 247     -20.553  19.917  21.408  1.00 97.78           C  
ATOM   1980  C   HIS B 247     -19.822  18.675  20.907  1.00 97.78           C  
ATOM   1981  CB  HIS B 247     -19.670  20.684  22.394  1.00 97.78           C  
ATOM   1982  O   HIS B 247     -19.276  18.675  19.801  1.00 97.78           O  
ATOM   1983  CG  HIS B 247     -20.030  22.130  22.522  1.00 97.78           C  
ATOM   1984  CD2 HIS B 247     -21.157  22.799  22.183  1.00 97.78           C  
ATOM   1985  ND1 HIS B 247     -19.170  23.066  23.054  1.00 97.78           N  
ATOM   1986  CE1 HIS B 247     -19.756  24.252  23.037  1.00 97.78           C  
ATOM   1987  NE2 HIS B 247     -20.962  24.117  22.514  1.00 97.78           N  
ATOM   1988  N   PHE B 248     -19.839  17.624  21.697  1.00 98.17           N  
ATOM   1989  CA  PHE B 248     -19.107  16.405  21.373  1.00 98.17           C  
ATOM   1990  C   PHE B 248     -19.991  15.177  21.558  1.00 98.17           C  
ATOM   1991  CB  PHE B 248     -17.852  16.284  22.243  1.00 98.17           C  
ATOM   1992  O   PHE B 248     -20.701  15.062  22.559  1.00 98.17           O  
ATOM   1993  CG  PHE B 248     -16.877  17.416  22.064  1.00 98.17           C  
ATOM   1994  CD1 PHE B 248     -15.879  17.347  21.101  1.00 98.17           C  
ATOM   1995  CD2 PHE B 248     -16.960  18.551  22.861  1.00 98.17           C  
ATOM   1996  CE1 PHE B 248     -14.975  18.394  20.933  1.00 98.17           C  
ATOM   1997  CE2 PHE B 248     -16.061  19.602  22.699  1.00 98.17           C  
ATOM   1998  CZ  PHE B 248     -15.069  19.521  21.735  1.00 98.17           C  
ATOM   1999  N   THR B 249     -19.995  14.340  20.564  1.00 96.91           N  
ATOM   2000  CA  THR B 249     -20.673  13.050  20.629  1.00 96.91           C  
ATOM   2001  C   THR B 249     -19.716  11.918  20.266  1.00 96.91           C  
ATOM   2002  CB  THR B 249     -21.896  13.012  19.694  1.00 96.91           C  
ATOM   2003  O   THR B 249     -18.780  12.115  19.489  1.00 96.91           O  
ATOM   2004  CG2 THR B 249     -22.997  13.943  20.191  1.00 96.91           C  
ATOM   2005  OG1 THR B 249     -21.497  13.421  18.380  1.00 96.91           O  
ATOM   2006  N   HIS B 250     -19.942  10.825  20.899  1.00 96.80           N  
ATOM   2007  CA  HIS B 250     -19.085   9.678  20.620  1.00 96.80           C  
ATOM   2008  C   HIS B 250     -19.054   9.364  19.128  1.00 96.80           C  
ATOM   2009  CB  HIS B 250     -19.556   8.453  21.405  1.00 96.80           C  
ATOM   2010  O   HIS B 250     -20.097   9.357  18.469  1.00 96.80           O  
ATOM   2011  CG  HIS B 250     -18.710   7.239  21.188  1.00 96.80           C  
ATOM   2012  CD2 HIS B 250     -18.978   6.069  20.562  1.00 96.80           C  
ATOM   2013  ND1 HIS B 250     -17.414   7.144  21.647  1.00 96.80           N  
ATOM   2014  CE1 HIS B 250     -16.920   5.964  21.311  1.00 96.80           C  
ATOM   2015  NE2 HIS B 250     -17.849   5.293  20.652  1.00 96.80           N  
ATOM   2016  N   ASN B 251     -17.878   9.144  18.543  1.00 96.33           N  
ATOM   2017  CA  ASN B 251     -17.685   8.825  17.133  1.00 96.33           C  
ATOM   2018  C   ASN B 251     -17.905   7.340  16.858  1.00 96.33           C  
ATOM   2019  CB  ASN B 251     -16.289   9.249  16.672  1.00 96.33           C  
ATOM   2020  O   ASN B 251     -16.986   6.534  17.012  1.00 96.33           O  
ATOM   2021  CG  ASN B 251     -16.137   9.218  15.164  1.00 96.33           C  
ATOM   2022  ND2 ASN B 251     -15.251  10.056  14.640  1.00 96.33           N  
ATOM   2023  OD1 ASN B 251     -16.810   8.446  14.476  1.00 96.33           O  
ATOM   2024  N   THR B 252     -18.996   6.999  16.347  1.00 91.11           N  
ATOM   2025  CA  THR B 252     -19.373   5.605  16.143  1.00 91.11           C  
ATOM   2026  C   THR B 252     -18.729   5.050  14.876  1.00 91.11           C  
ATOM   2027  CB  THR B 252     -20.902   5.446  16.057  1.00 91.11           C  
ATOM   2028  O   THR B 252     -18.520   3.841  14.757  1.00 91.11           O  
ATOM   2029  CG2 THR B 252     -21.561   5.723  17.405  1.00 91.11           C  
ATOM   2030  OG1 THR B 252     -21.418   6.366  15.088  1.00 91.11           O  
ATOM   2031  N   VAL B 253     -18.397   5.877  14.001  1.00 87.75           N  
ATOM   2032  CA  VAL B 253     -17.776   5.466  12.746  1.00 87.75           C  
ATOM   2033  C   VAL B 253     -16.353   4.979  13.009  1.00 87.75           C  
ATOM   2034  CB  VAL B 253     -17.764   6.616  11.715  1.00 87.75           C  
ATOM   2035  O   VAL B 253     -15.946   3.929  12.506  1.00 87.75           O  
ATOM   2036  CG1 VAL B 253     -16.930   6.237  10.493  1.00 87.75           C  
ATOM   2037  CG2 VAL B 253     -19.189   6.977  11.302  1.00 87.75           C  
ATOM   2038  N   ARG B 254     -15.732   5.682  13.881  1.00 92.81           N  
ATOM   2039  CA  ARG B 254     -14.343   5.344  14.176  1.00 92.81           C  
ATOM   2040  C   ARG B 254     -14.253   4.364  15.341  1.00 92.81           C  
ATOM   2041  CB  ARG B 254     -13.538   6.607  14.489  1.00 92.81           C  
ATOM   2042  O   ARG B 254     -13.255   3.656  15.487  1.00 92.81           O  
ATOM   2043  CG  ARG B 254     -13.551   7.639  13.373  1.00 92.81           C  
ATOM   2044  CD  ARG B 254     -12.882   7.113  12.111  1.00 92.81           C  
ATOM   2045  NE  ARG B 254     -12.820   8.134  11.068  1.00 92.81           N  
ATOM   2046  NH1 ARG B 254     -11.922   6.736   9.464  1.00 92.81           N  
ATOM   2047  NH2 ARG B 254     -12.354   8.931   8.966  1.00 92.81           N  
ATOM   2048  CZ  ARG B 254     -12.365   7.931   9.835  1.00 92.81           C  
ATOM   2049  N   GLY B 255     -15.233   4.305  16.146  1.00 91.31           N  
ATOM   2050  CA  GLY B 255     -15.226   3.464  17.333  1.00 91.31           C  
ATOM   2051  C   GLY B 255     -14.405   4.043  18.470  1.00 91.31           C  
ATOM   2052  O   GLY B 255     -14.103   3.348  19.441  1.00 91.31           O  
ATOM   2053  N   CYS B 256     -13.888   5.239  18.325  1.00 94.49           N  
ATOM   2054  CA  CYS B 256     -13.120   5.971  19.325  1.00 94.49           C  
ATOM   2055  C   CYS B 256     -13.273   7.476  19.138  1.00 94.49           C  
ATOM   2056  CB  CYS B 256     -11.642   5.587  19.253  1.00 94.49           C  
ATOM   2057  O   CYS B 256     -13.824   7.927  18.132  1.00 94.49           O  
ATOM   2058  SG  CYS B 256     -10.817   6.148  17.747  1.00 94.49           S  
ATOM   2059  N   SER B 257     -12.829   8.238  20.103  1.00 97.44           N  
ATOM   2060  CA  SER B 257     -12.793   9.696  20.053  1.00 97.44           C  
ATOM   2061  C   SER B 257     -14.190  10.276  19.856  1.00 97.44           C  
ATOM   2062  CB  SER B 257     -11.872  10.171  18.928  1.00 97.44           C  
ATOM   2063  O   SER B 257     -15.167   9.753  20.396  1.00 97.44           O  
ATOM   2064  OG  SER B 257     -11.691  11.576  18.987  1.00 97.44           O  
ATOM   2065  N   TYR B 258     -14.287  11.508  19.121  1.00 98.02           N  
ATOM   2066  CA  TYR B 258     -15.560  12.219  19.142  1.00 98.02           C  
ATOM   2067  C   TYR B 258     -15.881  12.804  17.772  1.00 98.02           C  
ATOM   2068  CB  TYR B 258     -15.537  13.333  20.194  1.00 98.02           C  
ATOM   2069  O   TYR B 258     -14.981  13.021  16.957  1.00 98.02           O  
ATOM   2070  CG  TYR B 258     -15.426  12.827  21.611  1.00 98.02           C  
ATOM   2071  CD1 TYR B 258     -16.565  12.529  22.356  1.00 98.02           C  
ATOM   2072  CD2 TYR B 258     -14.183  12.647  22.209  1.00 98.02           C  
ATOM   2073  CE1 TYR B 258     -16.468  12.065  23.664  1.00 98.02           C  
ATOM   2074  CE2 TYR B 258     -14.074  12.184  23.516  1.00 98.02           C  
ATOM   2075  OH  TYR B 258     -15.118  11.436  25.528  1.00 98.02           O  
ATOM   2076  CZ  TYR B 258     -15.220  11.895  24.234  1.00 98.02           C  
ATOM   2077  N   PHE B 259     -17.134  12.922  17.554  1.00 98.04           N  
ATOM   2078  CA  PHE B 259     -17.614  13.933  16.620  1.00 98.04           C  
ATOM   2079  C   PHE B 259     -17.717  15.293  17.300  1.00 98.04           C  
ATOM   2080  CB  PHE B 259     -18.975  13.531  16.042  1.00 98.04           C  
ATOM   2081  O   PHE B 259     -18.174  15.390  18.440  1.00 98.04           O  
ATOM   2082  CG  PHE B 259     -18.920  12.323  15.146  1.00 98.04           C  
ATOM   2083  CD1 PHE B 259     -18.240  12.369  13.935  1.00 98.04           C  
ATOM   2084  CD2 PHE B 259     -19.550  11.142  15.514  1.00 98.04           C  
ATOM   2085  CE1 PHE B 259     -18.188  11.253  13.103  1.00 98.04           C  
ATOM   2086  CE2 PHE B 259     -19.503  10.022  14.687  1.00 98.04           C  
ATOM   2087  CZ  PHE B 259     -18.822  10.081  13.482  1.00 98.04           C  
ATOM   2088  N   TYR B 260     -17.230  16.300  16.670  1.00 98.56           N  
ATOM   2089  CA  TYR B 260     -17.402  17.640  17.221  1.00 98.56           C  
ATOM   2090  C   TYR B 260     -18.300  18.487  16.327  1.00 98.56           C  
ATOM   2091  CB  TYR B 260     -16.044  18.326  17.397  1.00 98.56           C  
ATOM   2092  O   TYR B 260     -18.315  18.311  15.107  1.00 98.56           O  
ATOM   2093  CG  TYR B 260     -15.155  18.234  16.181  1.00 98.56           C  
ATOM   2094  CD1 TYR B 260     -14.200  17.226  16.066  1.00 98.56           C  
ATOM   2095  CD2 TYR B 260     -15.266  19.155  15.144  1.00 98.56           C  
ATOM   2096  CE1 TYR B 260     -13.378  17.138  14.948  1.00 98.56           C  
ATOM   2097  CE2 TYR B 260     -14.449  19.077  14.021  1.00 98.56           C  
ATOM   2098  OH  TYR B 260     -12.698  17.984  12.823  1.00 98.56           O  
ATOM   2099  CZ  TYR B 260     -13.509  18.066  13.932  1.00 98.56           C  
ATOM   2100  N   SER B 261     -19.119  19.340  16.955  1.00 98.12           N  
ATOM   2101  CA  SER B 261     -20.162  20.097  16.271  1.00 98.12           C  
ATOM   2102  C   SER B 261     -19.656  21.469  15.838  1.00 98.12           C  
ATOM   2103  CB  SER B 261     -21.387  20.258  17.173  1.00 98.12           C  
ATOM   2104  O   SER B 261     -18.559  21.881  16.222  1.00 98.12           O  
ATOM   2105  OG  SER B 261     -21.088  21.082  18.286  1.00 98.12           O  
ATOM   2106  N   TYR B 262     -20.481  22.198  15.061  1.00 97.98           N  
ATOM   2107  CA  TYR B 262     -20.211  23.559  14.611  1.00 97.98           C  
ATOM   2108  C   TYR B 262     -20.075  24.509  15.795  1.00 97.98           C  
ATOM   2109  CB  TYR B 262     -21.322  24.047  13.675  1.00 97.98           C  
ATOM   2110  O   TYR B 262     -19.105  25.264  15.885  1.00 97.98           O  
ATOM   2111  CG  TYR B 262     -21.190  25.498  13.282  1.00 97.98           C  
ATOM   2112  CD1 TYR B 262     -22.086  26.453  13.758  1.00 97.98           C  
ATOM   2113  CD2 TYR B 262     -20.172  25.918  12.434  1.00 97.98           C  
ATOM   2114  CE1 TYR B 262     -21.971  27.791  13.397  1.00 97.98           C  
ATOM   2115  CE2 TYR B 262     -20.046  27.254  12.066  1.00 97.98           C  
ATOM   2116  OH  TYR B 262     -20.829  29.505  12.192  1.00 97.98           O  
ATOM   2117  CZ  TYR B 262     -20.949  28.181  12.553  1.00 97.98           C  
ATOM   2118  N   PRO B 263     -20.995  24.447  16.716  1.00 97.34           N  
ATOM   2119  CA  PRO B 263     -20.847  25.329  17.876  1.00 97.34           C  
ATOM   2120  C   PRO B 263     -19.571  25.052  18.669  1.00 97.34           C  
ATOM   2121  CB  PRO B 263     -22.089  25.020  18.715  1.00 97.34           C  
ATOM   2122  O   PRO B 263     -18.982  25.974  19.239  1.00 97.34           O  
ATOM   2123  CG  PRO B 263     -23.086  24.484  17.739  1.00 97.34           C  
ATOM   2124  CD  PRO B 263     -22.347  23.748  16.658  1.00 97.34           C  
ATOM   2125  N   ALA B 264     -19.180  23.752  18.761  1.00 97.97           N  
ATOM   2126  CA  ALA B 264     -17.941  23.402  19.452  1.00 97.97           C  
ATOM   2127  C   ALA B 264     -16.741  24.087  18.804  1.00 97.97           C  
ATOM   2128  CB  ALA B 264     -17.746  21.888  19.460  1.00 97.97           C  
ATOM   2129  O   ALA B 264     -15.882  24.636  19.499  1.00 97.97           O  
ATOM   2130  N   VAL B 265     -16.672  24.082  17.489  1.00 98.39           N  
ATOM   2131  CA  VAL B 265     -15.568  24.674  16.741  1.00 98.39           C  
ATOM   2132  C   VAL B 265     -15.583  26.192  16.911  1.00 98.39           C  
ATOM   2133  CB  VAL B 265     -15.635  24.306  15.242  1.00 98.39           C  
ATOM   2134  O   VAL B 265     -14.545  26.803  17.177  1.00 98.39           O  
ATOM   2135  CG1 VAL B 265     -14.624  25.122  14.439  1.00 98.39           C  
ATOM   2136  CG2 VAL B 265     -15.393  22.810  15.050  1.00 98.39           C  
ATOM   2137  N   CYS B 266     -16.794  26.844  16.804  1.00 97.44           N  
ATOM   2138  CA  CYS B 266     -16.921  28.294  16.909  1.00 97.44           C  
ATOM   2139  C   CYS B 266     -16.512  28.778  18.295  1.00 97.44           C  
ATOM   2140  CB  CYS B 266     -18.356  28.728  16.611  1.00 97.44           C  
ATOM   2141  O   CYS B 266     -15.822  29.791  18.424  1.00 97.44           O  
ATOM   2142  SG  CYS B 266     -18.829  28.536  14.878  1.00 97.44           S  
ATOM   2143  N   GLU B 267     -16.958  28.035  19.264  1.00 96.91           N  
ATOM   2144  CA  GLU B 267     -16.588  28.392  20.630  1.00 96.91           C  
ATOM   2145  C   GLU B 267     -15.079  28.293  20.837  1.00 96.91           C  
ATOM   2146  CB  GLU B 267     -17.317  27.497  21.636  1.00 96.91           C  
ATOM   2147  O   GLU B 267     -14.473  29.169  21.457  1.00 96.91           O  
ATOM   2148  CG  GLU B 267     -17.135  27.926  23.085  1.00 96.91           C  
ATOM   2149  CD  GLU B 267     -17.905  27.059  24.068  1.00 96.91           C  
ATOM   2150  OE1 GLU B 267     -17.566  27.059  25.273  1.00 96.91           O  
ATOM   2151  OE2 GLU B 267     -18.855  26.372  23.630  1.00 96.91           O  
ATOM   2152  N   PHE B 268     -14.481  27.195  20.353  1.00 98.32           N  
ATOM   2153  CA  PHE B 268     -13.037  27.025  20.464  1.00 98.32           C  
ATOM   2154  C   PHE B 268     -12.302  28.159  19.760  1.00 98.32           C  
ATOM   2155  CB  PHE B 268     -12.607  25.677  19.878  1.00 98.32           C  
ATOM   2156  O   PHE B 268     -11.344  28.716  20.301  1.00 98.32           O  
ATOM   2157  CG  PHE B 268     -11.132  25.402  20.005  1.00 98.32           C  
ATOM   2158  CD1 PHE B 268     -10.259  25.725  18.973  1.00 98.32           C  
ATOM   2159  CD2 PHE B 268     -10.620  24.821  21.157  1.00 98.32           C  
ATOM   2160  CE1 PHE B 268      -8.894  25.472  19.088  1.00 98.32           C  
ATOM   2161  CE2 PHE B 268      -9.257  24.565  21.280  1.00 98.32           C  
ATOM   2162  CZ  PHE B 268      -8.396  24.890  20.244  1.00 98.32           C  
ATOM   2163  N   LEU B 269     -12.692  28.516  18.545  1.00 98.46           N  
ATOM   2164  CA  LEU B 269     -12.062  29.579  17.770  1.00 98.46           C  
ATOM   2165  C   LEU B 269     -12.158  30.915  18.501  1.00 98.46           C  
ATOM   2166  CB  LEU B 269     -12.711  29.692  16.388  1.00 98.46           C  
ATOM   2167  O   LEU B 269     -11.173  31.652  18.588  1.00 98.46           O  
ATOM   2168  CG  LEU B 269     -12.518  28.500  15.449  1.00 98.46           C  
ATOM   2169  CD1 LEU B 269     -13.344  28.686  14.181  1.00 98.46           C  
ATOM   2170  CD2 LEU B 269     -11.042  28.319  15.111  1.00 98.46           C  
ATOM   2171  N   GLN B 270     -13.337  31.249  19.044  1.00 97.72           N  
ATOM   2172  CA  GLN B 270     -13.551  32.498  19.767  1.00 97.72           C  
ATOM   2173  C   GLN B 270     -12.692  32.559  21.027  1.00 97.72           C  
ATOM   2174  CB  GLN B 270     -15.027  32.663  20.129  1.00 97.72           C  
ATOM   2175  O   GLN B 270     -12.024  33.563  21.281  1.00 97.72           O  
ATOM   2176  CG  GLN B 270     -15.364  34.018  20.735  1.00 97.72           C  
ATOM   2177  CD  GLN B 270     -16.841  34.170  21.050  1.00 97.72           C  
ATOM   2178  NE2 GLN B 270     -17.228  35.349  21.526  1.00 97.72           N  
ATOM   2179  OE1 GLN B 270     -17.627  33.235  20.867  1.00 97.72           O  
ATOM   2180  N   HIS B 271     -12.666  31.416  21.706  1.00 97.51           N  
ATOM   2181  CA  HIS B 271     -11.932  31.326  22.963  1.00 97.51           C  
ATOM   2182  C   HIS B 271     -10.432  31.490  22.738  1.00 97.51           C  
ATOM   2183  CB  HIS B 271     -12.216  29.992  23.655  1.00 97.51           C  
ATOM   2184  O   HIS B 271      -9.723  32.005  23.605  1.00 97.51           O  
ATOM   2185  CG  HIS B 271     -11.571  29.863  24.998  1.00 97.51           C  
ATOM   2186  CD2 HIS B 271     -10.526  29.109  25.415  1.00 97.51           C  
ATOM   2187  ND1 HIS B 271     -12.003  30.567  26.102  1.00 97.51           N  
ATOM   2188  CE1 HIS B 271     -11.249  30.251  27.141  1.00 97.51           C  
ATOM   2189  NE2 HIS B 271     -10.346  29.368  26.751  1.00 97.51           N  
ATOM   2190  N   ASN B 272      -9.933  31.070  21.613  1.00 98.11           N  
ATOM   2191  CA  ASN B 272      -8.499  31.087  21.341  1.00 98.11           C  
ATOM   2192  C   ASN B 272      -8.138  32.150  20.307  1.00 98.11           C  
ATOM   2193  CB  ASN B 272      -8.025  29.709  20.874  1.00 98.11           C  
ATOM   2194  O   ASN B 272      -6.993  32.220  19.857  1.00 98.11           O  
ATOM   2195  CG  ASN B 272      -8.019  28.684  21.991  1.00 98.11           C  
ATOM   2196  ND2 ASN B 272      -9.044  27.841  22.028  1.00 98.11           N  
ATOM   2197  OD1 ASN B 272      -7.100  28.651  22.814  1.00 98.11           O  
ATOM   2198  N   ASN B 273      -9.040  32.994  19.946  1.00 97.77           N  
ATOM   2199  CA  ASN B 273      -8.855  34.090  19.001  1.00 97.77           C  
ATOM   2200  C   ASN B 273      -8.267  33.599  17.682  1.00 97.77           C  
ATOM   2201  CB  ASN B 273      -7.966  35.177  19.608  1.00 97.77           C  
ATOM   2202  O   ASN B 273      -7.264  34.135  17.207  1.00 97.77           O  
ATOM   2203  CG  ASN B 273      -8.062  36.494  18.862  1.00 97.77           C  
ATOM   2204  ND2 ASN B 273      -6.981  37.265  18.879  1.00 97.77           N  
ATOM   2205  OD1 ASN B 273      -9.099  36.815  18.275  1.00 97.77           O  
ATOM   2206  N   LEU B 274      -8.941  32.595  17.120  1.00 98.39           N  
ATOM   2207  CA  LEU B 274      -8.489  32.008  15.864  1.00 98.39           C  
ATOM   2208  C   LEU B 274      -9.545  32.171  14.776  1.00 98.39           C  
ATOM   2209  CB  LEU B 274      -8.160  30.524  16.053  1.00 98.39           C  
ATOM   2210  O   LEU B 274     -10.719  32.404  15.074  1.00 98.39           O  
ATOM   2211  CG  LEU B 274      -7.054  30.198  17.058  1.00 98.39           C  
ATOM   2212  CD1 LEU B 274      -6.970  28.692  17.283  1.00 98.39           C  
ATOM   2213  CD2 LEU B 274      -5.715  30.748  16.577  1.00 98.39           C  
ATOM   2214  N   LEU B 275      -9.150  32.040  13.532  1.00 97.75           N  
ATOM   2215  CA  LEU B 275     -10.044  32.219  12.393  1.00 97.75           C  
ATOM   2216  C   LEU B 275     -10.649  30.888  11.961  1.00 97.75           C  
ATOM   2217  CB  LEU B 275      -9.296  32.858  11.220  1.00 97.75           C  
ATOM   2218  O   LEU B 275     -11.831  30.821  11.616  1.00 97.75           O  
ATOM   2219  CG  LEU B 275      -8.956  34.343  11.361  1.00 97.75           C  
ATOM   2220  CD1 LEU B 275      -8.137  34.815  10.164  1.00 97.75           C  
ATOM   2221  CD2 LEU B 275     -10.228  35.172  11.504  1.00 97.75           C  
ATOM   2222  N   SER B 276      -9.832  29.792  11.940  1.00 98.42           N  
ATOM   2223  CA  SER B 276     -10.286  28.528  11.370  1.00 98.42           C  
ATOM   2224  C   SER B 276      -9.419  27.366  11.842  1.00 98.42           C  
ATOM   2225  CB  SER B 276     -10.276  28.594   9.842  1.00 98.42           C  
ATOM   2226  O   SER B 276      -8.290  27.570  12.294  1.00 98.42           O  
ATOM   2227  OG  SER B 276     -10.848  27.423   9.284  1.00 98.42           O  
ATOM   2228  N   ILE B 277      -9.947  26.166  11.795  1.00 98.82           N  
ATOM   2229  CA  ILE B 277      -9.190  24.933  11.988  1.00 98.82           C  
ATOM   2230  C   ILE B 277      -8.960  24.253  10.640  1.00 98.82           C  
ATOM   2231  CB  ILE B 277      -9.914  23.972  12.957  1.00 98.82           C  
ATOM   2232  O   ILE B 277      -9.900  24.069   9.862  1.00 98.82           O  
ATOM   2233  CG1 ILE B 277     -10.042  24.609  14.345  1.00 98.82           C  
ATOM   2234  CG2 ILE B 277      -9.179  22.630  13.035  1.00 98.82           C  
ATOM   2235  CD1 ILE B 277     -10.847  23.779  15.335  1.00 98.82           C  
ATOM   2236  N   LEU B 278      -7.735  23.960  10.310  1.00 98.84           N  
ATOM   2237  CA  LEU B 278      -7.369  23.149   9.154  1.00 98.84           C  
ATOM   2238  C   LEU B 278      -7.032  21.722   9.576  1.00 98.84           C  
ATOM   2239  CB  LEU B 278      -6.179  23.770   8.418  1.00 98.84           C  
ATOM   2240  O   LEU B 278      -6.208  21.513  10.470  1.00 98.84           O  
ATOM   2241  CG  LEU B 278      -6.369  25.199   7.908  1.00 98.84           C  
ATOM   2242  CD1 LEU B 278      -5.031  25.789   7.473  1.00 98.84           C  
ATOM   2243  CD2 LEU B 278      -7.372  25.229   6.760  1.00 98.84           C  
ATOM   2244  N   ARG B 279      -7.646  20.762   8.915  1.00 98.83           N  
ATOM   2245  CA  ARG B 279      -7.407  19.371   9.284  1.00 98.83           C  
ATOM   2246  C   ARG B 279      -7.318  18.483   8.047  1.00 98.83           C  
ATOM   2247  CB  ARG B 279      -8.510  18.864  10.215  1.00 98.83           C  
ATOM   2248  O   ARG B 279      -7.652  18.915   6.942  1.00 98.83           O  
ATOM   2249  CG  ARG B 279      -9.875  18.760   9.553  1.00 98.83           C  
ATOM   2250  CD  ARG B 279     -10.753  17.719  10.232  1.00 98.83           C  
ATOM   2251  NE  ARG B 279     -10.450  16.370   9.764  1.00 98.83           N  
ATOM   2252  NH1 ARG B 279     -12.129  15.347  10.978  1.00 98.83           N  
ATOM   2253  NH2 ARG B 279     -10.750  14.096   9.641  1.00 98.83           N  
ATOM   2254  CZ  ARG B 279     -11.110  15.274  10.129  1.00 98.83           C  
ATOM   2255  N   ALA B 280      -6.814  17.256   8.223  1.00 98.33           N  
ATOM   2256  CA  ALA B 280      -6.835  16.175   7.241  1.00 98.33           C  
ATOM   2257  C   ALA B 280      -7.785  15.061   7.673  1.00 98.33           C  
ATOM   2258  CB  ALA B 280      -5.429  15.618   7.032  1.00 98.33           C  
ATOM   2259  O   ALA B 280      -8.979  15.297   7.871  1.00 98.33           O  
ATOM   2260  N   HIS B 281      -7.403  13.823   7.507  1.00 94.48           N  
ATOM   2261  CA  HIS B 281      -7.973  12.690   8.226  1.00 94.48           C  
ATOM   2262  C   HIS B 281      -9.090  12.032   7.423  1.00 94.48           C  
ATOM   2263  CB  HIS B 281      -8.499  13.132   9.593  1.00 94.48           C  
ATOM   2264  O   HIS B 281      -9.278  10.815   7.494  1.00 94.48           O  
ATOM   2265  CG  HIS B 281      -8.878  11.995  10.487  1.00 94.48           C  
ATOM   2266  CD2 HIS B 281     -10.009  11.758  11.193  1.00 94.48           C  
ATOM   2267  ND1 HIS B 281      -8.038  10.931  10.736  1.00 94.48           N  
ATOM   2268  CE1 HIS B 281      -8.638  10.087  11.558  1.00 94.48           C  
ATOM   2269  NE2 HIS B 281      -9.835  10.565  11.851  1.00 94.48           N  
ATOM   2270  N   GLU B 282      -9.820  12.681   6.561  1.00 92.08           N  
ATOM   2271  CA  GLU B 282     -10.939  12.110   5.818  1.00 92.08           C  
ATOM   2272  C   GLU B 282     -10.797  12.369   4.321  1.00 92.08           C  
ATOM   2273  CB  GLU B 282     -12.267  12.677   6.326  1.00 92.08           C  
ATOM   2274  O   GLU B 282     -10.643  13.515   3.896  1.00 92.08           O  
ATOM   2275  CG  GLU B 282     -13.489  11.905   5.850  1.00 92.08           C  
ATOM   2276  CD  GLU B 282     -14.800  12.484   6.356  1.00 92.08           C  
ATOM   2277  OE1 GLU B 282     -15.281  13.488   5.784  1.00 92.08           O  
ATOM   2278  OE2 GLU B 282     -15.351  11.929   7.333  1.00 92.08           O  
ATOM   2279  N   ALA B 283     -10.938  11.290   3.561  1.00 94.18           N  
ATOM   2280  CA  ALA B 283     -10.886  11.451   2.110  1.00 94.18           C  
ATOM   2281  C   ALA B 283     -12.011  12.358   1.619  1.00 94.18           C  
ATOM   2282  CB  ALA B 283     -10.964  10.091   1.421  1.00 94.18           C  
ATOM   2283  O   ALA B 283     -13.148  12.254   2.083  1.00 94.18           O  
ATOM   2284  N   GLN B 284     -11.643  13.284   0.763  1.00 97.05           N  
ATOM   2285  CA  GLN B 284     -12.587  14.205   0.141  1.00 97.05           C  
ATOM   2286  C   GLN B 284     -12.560  14.077  -1.380  1.00 97.05           C  
ATOM   2287  CB  GLN B 284     -12.282  15.647   0.551  1.00 97.05           C  
ATOM   2288  O   GLN B 284     -11.487  14.022  -1.984  1.00 97.05           O  
ATOM   2289  CG  GLN B 284     -12.310  15.876   2.056  1.00 97.05           C  
ATOM   2290  CD  GLN B 284     -13.691  15.682   2.654  1.00 97.05           C  
ATOM   2291  NE2 GLN B 284     -13.738  15.236   3.905  1.00 97.05           N  
ATOM   2292  OE1 GLN B 284     -14.707  15.931   1.997  1.00 97.05           O  
ATOM   2293  N   ASP B 285     -13.739  14.013  -1.946  1.00 97.00           N  
ATOM   2294  CA  ASP B 285     -13.854  13.807  -3.387  1.00 97.00           C  
ATOM   2295  C   ASP B 285     -13.052  14.853  -4.157  1.00 97.00           C  
ATOM   2296  CB  ASP B 285     -15.322  13.847  -3.819  1.00 97.00           C  
ATOM   2297  O   ASP B 285     -12.302  14.516  -5.076  1.00 97.00           O  
ATOM   2298  CG  ASP B 285     -15.537  13.343  -5.235  1.00 97.00           C  
ATOM   2299  OD1 ASP B 285     -14.641  12.665  -5.784  1.00 97.00           O  
ATOM   2300  OD2 ASP B 285     -16.610  13.629  -5.808  1.00 97.00           O  
ATOM   2301  N   ALA B 286     -13.144  16.134  -3.749  1.00 97.95           N  
ATOM   2302  CA  ALA B 286     -12.459  17.220  -4.446  1.00 97.95           C  
ATOM   2303  C   ALA B 286     -11.102  17.509  -3.810  1.00 97.95           C  
ATOM   2304  CB  ALA B 286     -13.321  18.479  -4.447  1.00 97.95           C  
ATOM   2305  O   ALA B 286     -10.379  18.404  -4.255  1.00 97.95           O  
ATOM   2306  N   GLY B 287     -10.787  16.781  -2.848  1.00 98.62           N  
ATOM   2307  CA  GLY B 287      -9.511  16.960  -2.173  1.00 98.62           C  
ATOM   2308  C   GLY B 287      -9.582  17.931  -1.009  1.00 98.62           C  
ATOM   2309  O   GLY B 287      -8.596  18.126  -0.295  1.00 98.62           O  
ATOM   2310  N   TYR B 288     -10.738  18.567  -0.866  1.00 98.75           N  
ATOM   2311  CA  TYR B 288     -10.941  19.488   0.246  1.00 98.75           C  
ATOM   2312  C   TYR B 288     -12.425  19.673   0.537  1.00 98.75           C  
ATOM   2313  CB  TYR B 288     -10.295  20.844  -0.053  1.00 98.75           C  
ATOM   2314  O   TYR B 288     -13.274  19.314  -0.282  1.00 98.75           O  
ATOM   2315  CG  TYR B 288     -11.072  21.683  -1.037  1.00 98.75           C  
ATOM   2316  CD1 TYR B 288     -10.964  21.462  -2.409  1.00 98.75           C  
ATOM   2317  CD2 TYR B 288     -11.916  22.698  -0.599  1.00 98.75           C  
ATOM   2318  CE1 TYR B 288     -11.677  22.234  -3.320  1.00 98.75           C  
ATOM   2319  CE2 TYR B 288     -12.634  23.476  -1.501  1.00 98.75           C  
ATOM   2320  OH  TYR B 288     -13.217  24.004  -3.755  1.00 98.75           O  
ATOM   2321  CZ  TYR B 288     -12.508  23.237  -2.857  1.00 98.75           C  
ATOM   2322  N   ARG B 289     -12.698  20.138   1.694  1.00 98.22           N  
ATOM   2323  CA  ARG B 289     -14.051  20.517   2.089  1.00 98.22           C  
ATOM   2324  C   ARG B 289     -14.032  21.737   3.004  1.00 98.22           C  
ATOM   2325  CB  ARG B 289     -14.755  19.350   2.784  1.00 98.22           C  
ATOM   2326  O   ARG B 289     -13.325  21.751   4.013  1.00 98.22           O  
ATOM   2327  CG  ARG B 289     -16.198  19.641   3.166  1.00 98.22           C  
ATOM   2328  CD  ARG B 289     -16.886  18.413   3.746  1.00 98.22           C  
ATOM   2329  NE  ARG B 289     -18.282  18.684   4.078  1.00 98.22           N  
ATOM   2330  NH1 ARG B 289     -18.754  16.527   4.757  1.00 98.22           N  
ATOM   2331  NH2 ARG B 289     -20.386  18.136   4.818  1.00 98.22           N  
ATOM   2332  CZ  ARG B 289     -19.138  17.782   4.550  1.00 98.22           C  
ATOM   2333  N   MET B 290     -14.752  22.852   2.569  1.00 98.06           N  
ATOM   2334  CA  MET B 290     -14.969  24.017   3.422  1.00 98.06           C  
ATOM   2335  C   MET B 290     -16.299  23.910   4.161  1.00 98.06           C  
ATOM   2336  CB  MET B 290     -14.933  25.303   2.595  1.00 98.06           C  
ATOM   2337  O   MET B 290     -17.354  23.790   3.536  1.00 98.06           O  
ATOM   2338  CG  MET B 290     -13.588  25.572   1.939  1.00 98.06           C  
ATOM   2339  SD  MET B 290     -13.532  27.198   1.091  1.00 98.06           S  
ATOM   2340  CE  MET B 290     -11.845  27.154   0.425  1.00 98.06           C  
ATOM   2341  N   TYR B 291     -16.250  24.000   5.452  1.00 97.73           N  
ATOM   2342  CA  TYR B 291     -17.454  23.829   6.259  1.00 97.73           C  
ATOM   2343  C   TYR B 291     -18.120  25.172   6.535  1.00 97.73           C  
ATOM   2344  CB  TYR B 291     -17.120  23.130   7.580  1.00 97.73           C  
ATOM   2345  O   TYR B 291     -17.691  26.204   6.015  1.00 97.73           O  
ATOM   2346  CG  TYR B 291     -16.753  21.675   7.421  1.00 97.73           C  
ATOM   2347  CD1 TYR B 291     -17.656  20.668   7.753  1.00 97.73           C  
ATOM   2348  CD2 TYR B 291     -15.502  21.304   6.939  1.00 97.73           C  
ATOM   2349  CE1 TYR B 291     -17.322  19.325   7.610  1.00 97.73           C  
ATOM   2350  CE2 TYR B 291     -15.157  19.964   6.791  1.00 97.73           C  
ATOM   2351  OH  TYR B 291     -15.735  17.657   6.985  1.00 97.73           O  
ATOM   2352  CZ  TYR B 291     -16.072  18.984   7.128  1.00 97.73           C  
ATOM   2353  N   ARG B 292     -19.191  25.197   7.273  1.00 97.58           N  
ATOM   2354  CA  ARG B 292     -19.990  26.387   7.550  1.00 97.58           C  
ATOM   2355  C   ARG B 292     -19.125  27.508   8.115  1.00 97.58           C  
ATOM   2356  CB  ARG B 292     -21.124  26.058   8.524  1.00 97.58           C  
ATOM   2357  O   ARG B 292     -18.253  27.266   8.951  1.00 97.58           O  
ATOM   2358  CG  ARG B 292     -22.083  27.213   8.765  1.00 97.58           C  
ATOM   2359  CD  ARG B 292     -23.246  26.803   9.658  1.00 97.58           C  
ATOM   2360  NE  ARG B 292     -24.171  27.910   9.880  1.00 97.58           N  
ATOM   2361  NH1 ARG B 292     -25.781  26.626  10.927  1.00 97.58           N  
ATOM   2362  NH2 ARG B 292     -26.117  28.874  10.628  1.00 97.58           N  
ATOM   2363  CZ  ARG B 292     -25.355  27.801  10.478  1.00 97.58           C  
ATOM   2364  N   LYS B 293     -19.383  28.719   7.652  1.00 97.21           N  
ATOM   2365  CA  LYS B 293     -18.625  29.891   8.081  1.00 97.21           C  
ATOM   2366  C   LYS B 293     -18.980  30.282   9.512  1.00 97.21           C  
ATOM   2367  CB  LYS B 293     -18.877  31.069   7.138  1.00 97.21           C  
ATOM   2368  O   LYS B 293     -20.109  30.065   9.959  1.00 97.21           O  
ATOM   2369  CG  LYS B 293     -18.381  30.842   5.718  1.00 97.21           C  
ATOM   2370  CD  LYS B 293     -18.679  32.039   4.824  1.00 97.21           C  
ATOM   2371  CE  LYS B 293     -18.190  31.810   3.400  1.00 97.21           C  
ATOM   2372  NZ  LYS B 293     -18.528  32.958   2.507  1.00 97.21           N  
ATOM   2373  N   SER B 294     -17.996  30.792  10.142  1.00 94.16           N  
ATOM   2374  CA  SER B 294     -18.239  31.369  11.460  1.00 94.16           C  
ATOM   2375  C   SER B 294     -19.073  32.642  11.362  1.00 94.16           C  
ATOM   2376  CB  SER B 294     -16.916  31.669  12.166  1.00 94.16           C  
ATOM   2377  O   SER B 294     -18.823  33.489  10.502  1.00 94.16           O  
ATOM   2378  OG  SER B 294     -17.130  32.470  13.316  1.00 94.16           O  
ATOM   2379  N   GLN B 295     -20.016  32.817  12.191  1.00 91.21           N  
ATOM   2380  CA  GLN B 295     -20.855  34.011  12.196  1.00 91.21           C  
ATOM   2381  C   GLN B 295     -20.061  35.239  12.633  1.00 91.21           C  
ATOM   2382  CB  GLN B 295     -22.064  33.815  13.113  1.00 91.21           C  
ATOM   2383  O   GLN B 295     -20.327  36.352  12.174  1.00 91.21           O  
ATOM   2384  CG  GLN B 295     -23.060  32.783  12.604  1.00 91.21           C  
ATOM   2385  CD  GLN B 295     -24.268  32.635  13.511  1.00 91.21           C  
ATOM   2386  NE2 GLN B 295     -25.169  31.727  13.154  1.00 91.21           N  
ATOM   2387  OE1 GLN B 295     -24.388  33.331  14.524  1.00 91.21           O  
ATOM   2388  N   THR B 296     -19.066  34.997  13.424  1.00 91.89           N  
ATOM   2389  CA  THR B 296     -18.256  36.063  14.002  1.00 91.89           C  
ATOM   2390  C   THR B 296     -17.258  36.600  12.980  1.00 91.89           C  
ATOM   2391  CB  THR B 296     -17.501  35.575  15.253  1.00 91.89           C  
ATOM   2392  O   THR B 296     -17.134  37.813  12.804  1.00 91.89           O  
ATOM   2393  CG2 THR B 296     -16.812  36.733  15.966  1.00 91.89           C  
ATOM   2394  OG1 THR B 296     -18.430  34.958  16.154  1.00 91.89           O  
ATOM   2395  N   THR B 297     -16.593  35.765  12.193  1.00 92.29           N  
ATOM   2396  CA  THR B 297     -15.490  36.184  11.335  1.00 92.29           C  
ATOM   2397  C   THR B 297     -15.893  36.120   9.865  1.00 92.29           C  
ATOM   2398  CB  THR B 297     -14.241  35.313  11.566  1.00 92.29           C  
ATOM   2399  O   THR B 297     -15.258  36.745   9.014  1.00 92.29           O  
ATOM   2400  CG2 THR B 297     -13.796  35.365  13.024  1.00 92.29           C  
ATOM   2401  OG1 THR B 297     -14.542  33.955  11.219  1.00 92.29           O  
ATOM   2402  N   GLY B 298     -16.974  35.328   9.552  1.00 94.74           N  
ATOM   2403  CA  GLY B 298     -17.382  35.139   8.169  1.00 94.74           C  
ATOM   2404  C   GLY B 298     -16.454  34.225   7.392  1.00 94.74           C  
ATOM   2405  O   GLY B 298     -16.610  34.057   6.181  1.00 94.74           O  
ATOM   2406  N   PHE B 299     -15.470  33.673   8.060  1.00 95.96           N  
ATOM   2407  CA  PHE B 299     -14.516  32.738   7.475  1.00 95.96           C  
ATOM   2408  C   PHE B 299     -14.916  31.298   7.773  1.00 95.96           C  
ATOM   2409  CB  PHE B 299     -13.103  33.010   8.001  1.00 95.96           C  
ATOM   2410  O   PHE B 299     -15.514  31.017   8.814  1.00 95.96           O  
ATOM   2411  CG  PHE B 299     -12.014  32.409   7.154  1.00 95.96           C  
ATOM   2412  CD1 PHE B 299     -11.445  31.188   7.492  1.00 95.96           C  
ATOM   2413  CD2 PHE B 299     -11.558  33.068   6.019  1.00 95.96           C  
ATOM   2414  CE1 PHE B 299     -10.437  30.629   6.710  1.00 95.96           C  
ATOM   2415  CE2 PHE B 299     -10.551  32.516   5.232  1.00 95.96           C  
ATOM   2416  CZ  PHE B 299      -9.991  31.297   5.580  1.00 95.96           C  
ATOM   2417  N   PRO B 300     -14.644  30.392   6.842  1.00 97.74           N  
ATOM   2418  CA  PRO B 300     -14.960  28.999   7.169  1.00 97.74           C  
ATOM   2419  C   PRO B 300     -14.405  28.570   8.525  1.00 97.74           C  
ATOM   2420  CB  PRO B 300     -14.299  28.212   6.034  1.00 97.74           C  
ATOM   2421  O   PRO B 300     -13.218  28.762   8.799  1.00 97.74           O  
ATOM   2422  CG  PRO B 300     -14.238  29.171   4.889  1.00 97.74           C  
ATOM   2423  CD  PRO B 300     -13.999  30.550   5.434  1.00 97.74           C  
ATOM   2424  N   SER B 301     -15.231  28.005   9.337  1.00 98.29           N  
ATOM   2425  CA  SER B 301     -14.824  27.617  10.683  1.00 98.29           C  
ATOM   2426  C   SER B 301     -13.869  26.428  10.650  1.00 98.29           C  
ATOM   2427  CB  SER B 301     -16.047  27.276  11.536  1.00 98.29           C  
ATOM   2428  O   SER B 301     -13.056  26.253  11.560  1.00 98.29           O  
ATOM   2429  OG  SER B 301     -16.800  26.234  10.941  1.00 98.29           O  
ATOM   2430  N   LEU B 302     -13.961  25.576   9.627  1.00 98.61           N  
ATOM   2431  CA  LEU B 302     -13.212  24.330   9.496  1.00 98.61           C  
ATOM   2432  C   LEU B 302     -12.949  24.006   8.030  1.00 98.61           C  
ATOM   2433  CB  LEU B 302     -13.971  23.177  10.158  1.00 98.61           C  
ATOM   2434  O   LEU B 302     -13.828  24.182   7.183  1.00 98.61           O  
ATOM   2435  CG  LEU B 302     -13.334  21.791  10.042  1.00 98.61           C  
ATOM   2436  CD1 LEU B 302     -12.030  21.740  10.830  1.00 98.61           C  
ATOM   2437  CD2 LEU B 302     -14.300  20.716  10.527  1.00 98.61           C  
ATOM   2438  N   ILE B 303     -11.729  23.586   7.725  1.00 98.77           N  
ATOM   2439  CA  ILE B 303     -11.370  23.167   6.375  1.00 98.77           C  
ATOM   2440  C   ILE B 303     -10.649  21.822   6.426  1.00 98.77           C  
ATOM   2441  CB  ILE B 303     -10.486  24.222   5.672  1.00 98.77           C  
ATOM   2442  O   ILE B 303      -9.705  21.646   7.200  1.00 98.77           O  
ATOM   2443  CG1 ILE B 303     -11.207  25.574   5.621  1.00 98.77           C  
ATOM   2444  CG2 ILE B 303     -10.101  23.754   4.266  1.00 98.77           C  
ATOM   2445  CD1 ILE B 303     -10.333  26.724   5.140  1.00 98.77           C  
ATOM   2446  N   THR B 304     -11.072  20.863   5.636  1.00 98.82           N  
ATOM   2447  CA  THR B 304     -10.395  19.580   5.482  1.00 98.82           C  
ATOM   2448  C   THR B 304      -9.600  19.540   4.180  1.00 98.82           C  
ATOM   2449  CB  THR B 304     -11.398  18.412   5.509  1.00 98.82           C  
ATOM   2450  O   THR B 304     -10.121  19.883   3.117  1.00 98.82           O  
ATOM   2451  CG2 THR B 304     -10.699  17.080   5.259  1.00 98.82           C  
ATOM   2452  OG1 THR B 304     -12.039  18.369   6.790  1.00 98.82           O  
ATOM   2453  N   ILE B 305      -8.376  19.210   4.300  1.00 98.87           N  
ATOM   2454  CA  ILE B 305      -7.517  19.056   3.131  1.00 98.87           C  
ATOM   2455  C   ILE B 305      -7.062  17.604   3.012  1.00 98.87           C  
ATOM   2456  CB  ILE B 305      -6.294  19.997   3.202  1.00 98.87           C  
ATOM   2457  O   ILE B 305      -6.622  17.002   3.994  1.00 98.87           O  
ATOM   2458  CG1 ILE B 305      -6.749  21.457   3.313  1.00 98.87           C  
ATOM   2459  CG2 ILE B 305      -5.388  19.798   1.983  1.00 98.87           C  
ATOM   2460  CD1 ILE B 305      -7.486  21.971   2.084  1.00 98.87           C  
ATOM   2461  N   PHE B 306      -7.228  17.010   1.821  1.00 98.84           N  
ATOM   2462  CA  PHE B 306      -6.826  15.640   1.522  1.00 98.84           C  
ATOM   2463  C   PHE B 306      -5.930  15.595   0.290  1.00 98.84           C  
ATOM   2464  CB  PHE B 306      -8.056  14.752   1.309  1.00 98.84           C  
ATOM   2465  O   PHE B 306      -6.349  15.981  -0.803  1.00 98.84           O  
ATOM   2466  CG  PHE B 306      -7.763  13.279   1.394  1.00 98.84           C  
ATOM   2467  CD1 PHE B 306      -7.653  12.510   0.242  1.00 98.84           C  
ATOM   2468  CD2 PHE B 306      -7.597  12.662   2.627  1.00 98.84           C  
ATOM   2469  CE1 PHE B 306      -7.382  11.146   0.317  1.00 98.84           C  
ATOM   2470  CE2 PHE B 306      -7.325  11.299   2.711  1.00 98.84           C  
ATOM   2471  CZ  PHE B 306      -7.219  10.543   1.555  1.00 98.84           C  
ATOM   2472  N   SER B 307      -4.698  15.013   0.489  1.00 98.88           N  
ATOM   2473  CA  SER B 307      -3.692  15.188  -0.554  1.00 98.88           C  
ATOM   2474  C   SER B 307      -3.328  13.856  -1.200  1.00 98.88           C  
ATOM   2475  CB  SER B 307      -2.436  15.847   0.017  1.00 98.88           C  
ATOM   2476  O   SER B 307      -2.261  13.723  -1.804  1.00 98.88           O  
ATOM   2477  OG  SER B 307      -2.710  17.173   0.437  1.00 98.88           O  
ATOM   2478  N   ALA B 308      -4.164  12.853  -1.013  1.00 98.02           N  
ATOM   2479  CA  ALA B 308      -3.978  11.562  -1.669  1.00 98.02           C  
ATOM   2480  C   ALA B 308      -5.046  11.329  -2.734  1.00 98.02           C  
ATOM   2481  CB  ALA B 308      -4.001  10.434  -0.641  1.00 98.02           C  
ATOM   2482  O   ALA B 308      -6.172  10.938  -2.417  1.00 98.02           O  
ATOM   2483  N   PRO B 309      -4.699  11.509  -4.010  1.00 98.19           N  
ATOM   2484  CA  PRO B 309      -5.670  11.256  -5.077  1.00 98.19           C  
ATOM   2485  C   PRO B 309      -5.877   9.768  -5.346  1.00 98.19           C  
ATOM   2486  CB  PRO B 309      -5.048  11.949  -6.292  1.00 98.19           C  
ATOM   2487  O   PRO B 309      -4.994   8.956  -5.057  1.00 98.19           O  
ATOM   2488  CG  PRO B 309      -3.573  11.868  -6.064  1.00 98.19           C  
ATOM   2489  CD  PRO B 309      -3.311  11.982  -4.590  1.00 98.19           C  
ATOM   2490  N   ASN B 310      -7.011   9.484  -5.922  1.00 92.15           N  
ATOM   2491  CA  ASN B 310      -7.365   8.092  -6.177  1.00 92.15           C  
ATOM   2492  C   ASN B 310      -6.939   7.185  -5.026  1.00 92.15           C  
ATOM   2493  CB  ASN B 310      -6.742   7.611  -7.489  1.00 92.15           C  
ATOM   2494  O   ASN B 310      -6.284   6.165  -5.243  1.00 92.15           O  
ATOM   2495  CG  ASN B 310      -7.392   6.345  -8.015  1.00 92.15           C  
ATOM   2496  ND2 ASN B 310      -6.647   5.581  -8.805  1.00 92.15           N  
ATOM   2497  OD1 ASN B 310      -8.553   6.058  -7.713  1.00 92.15           O  
ATOM   2498  N   TYR B 311      -7.430   7.539  -3.828  1.00 91.32           N  
ATOM   2499  CA  TYR B 311      -7.156   6.848  -2.572  1.00 91.32           C  
ATOM   2500  C   TYR B 311      -7.497   5.366  -2.679  1.00 91.32           C  
ATOM   2501  CB  TYR B 311      -7.947   7.484  -1.425  1.00 91.32           C  
ATOM   2502  O   TYR B 311      -8.562   5.003  -3.182  1.00 91.32           O  
ATOM   2503  CG  TYR B 311      -7.686   6.848  -0.082  1.00 91.32           C  
ATOM   2504  CD1 TYR B 311      -8.737   6.389   0.710  1.00 91.32           C  
ATOM   2505  CD2 TYR B 311      -6.389   6.705   0.399  1.00 91.32           C  
ATOM   2506  CE1 TYR B 311      -8.501   5.804   1.950  1.00 91.32           C  
ATOM   2507  CE2 TYR B 311      -6.141   6.121   1.637  1.00 91.32           C  
ATOM   2508  OH  TYR B 311      -6.963   5.095   3.630  1.00 91.32           O  
ATOM   2509  CZ  TYR B 311      -7.202   5.674   2.404  1.00 91.32           C  
ATOM   2510  N   LEU B 312      -6.454   4.504  -2.417  1.00 81.62           N  
ATOM   2511  CA  LEU B 312      -6.587   3.052  -2.473  1.00 81.62           C  
ATOM   2512  C   LEU B 312      -6.711   2.573  -3.915  1.00 81.62           C  
ATOM   2513  CB  LEU B 312      -7.803   2.594  -1.663  1.00 81.62           C  
ATOM   2514  O   LEU B 312      -7.053   1.414  -4.161  1.00 81.62           O  
ATOM   2515  CG  LEU B 312      -7.688   2.709  -0.143  1.00 81.62           C  
ATOM   2516  CD1 LEU B 312      -9.000   2.304   0.520  1.00 81.62           C  
ATOM   2517  CD2 LEU B 312      -6.536   1.854   0.373  1.00 81.62           C  
ATOM   2518  N   ASP B 313      -6.611   3.533  -4.835  1.00 82.97           N  
ATOM   2519  CA  ASP B 313      -6.663   3.253  -6.267  1.00 82.97           C  
ATOM   2520  C   ASP B 313      -8.085   2.916  -6.709  1.00 82.97           C  
ATOM   2521  CB  ASP B 313      -5.715   2.107  -6.625  1.00 82.97           C  
ATOM   2522  O   ASP B 313      -8.287   2.322  -7.771  1.00 82.97           O  
ATOM   2523  CG  ASP B 313      -4.251   2.495  -6.523  1.00 82.97           C  
ATOM   2524  OD1 ASP B 313      -3.913   3.672  -6.773  1.00 82.97           O  
ATOM   2525  OD2 ASP B 313      -3.427   1.615  -6.192  1.00 82.97           O  
ATOM   2526  N   VAL B 314      -9.034   3.340  -5.919  1.00 76.92           N  
ATOM   2527  CA  VAL B 314     -10.392   2.968  -6.299  1.00 76.92           C  
ATOM   2528  C   VAL B 314     -11.339   4.140  -6.048  1.00 76.92           C  
ATOM   2529  CB  VAL B 314     -10.875   1.718  -5.530  1.00 76.92           C  
ATOM   2530  O   VAL B 314     -12.440   4.186  -6.602  1.00 76.92           O  
ATOM   2531  CG1 VAL B 314     -10.065   0.488  -5.935  1.00 76.92           C  
ATOM   2532  CG2 VAL B 314     -10.782   1.951  -4.023  1.00 76.92           C  
ATOM   2533  N   TYR B 315     -10.916   5.156  -5.256  1.00 84.76           N  
ATOM   2534  CA  TYR B 315     -11.810   6.228  -4.831  1.00 84.76           C  
ATOM   2535  C   TYR B 315     -12.077   7.200  -5.974  1.00 84.76           C  
ATOM   2536  CB  TYR B 315     -11.219   6.979  -3.634  1.00 84.76           C  
ATOM   2537  O   TYR B 315     -13.122   7.853  -6.010  1.00 84.76           O  
ATOM   2538  CG  TYR B 315     -11.624   6.406  -2.298  1.00 84.76           C  
ATOM   2539  CD1 TYR B 315     -12.166   7.218  -1.305  1.00 84.76           C  
ATOM   2540  CD2 TYR B 315     -11.464   5.051  -2.025  1.00 84.76           C  
ATOM   2541  CE1 TYR B 315     -12.538   6.695  -0.071  1.00 84.76           C  
ATOM   2542  CE2 TYR B 315     -11.833   4.517  -0.795  1.00 84.76           C  
ATOM   2543  OH  TYR B 315     -12.736   4.822   1.393  1.00 84.76           O  
ATOM   2544  CZ  TYR B 315     -12.369   5.346   0.174  1.00 84.76           C  
ATOM   2545  N   ASN B 316     -11.117   7.354  -6.805  1.00 88.68           N  
ATOM   2546  CA  ASN B 316     -11.203   8.271  -7.936  1.00 88.68           C  
ATOM   2547  C   ASN B 316     -11.370   9.717  -7.475  1.00 88.68           C  
ATOM   2548  CB  ASN B 316     -12.353   7.874  -8.864  1.00 88.68           C  
ATOM   2549  O   ASN B 316     -11.991  10.525  -8.167  1.00 88.68           O  
ATOM   2550  CG  ASN B 316     -12.112   8.286 -10.303  1.00 88.68           C  
ATOM   2551  ND2 ASN B 316     -13.191   8.494 -11.048  1.00 88.68           N  
ATOM   2552  OD1 ASN B 316     -10.966   8.416 -10.740  1.00 88.68           O  
ATOM   2553  N   ASN B 317     -11.080  10.008  -6.280  1.00 95.72           N  
ATOM   2554  CA  ASN B 317     -11.088  11.379  -5.782  1.00 95.72           C  
ATOM   2555  C   ASN B 317      -9.903  12.178  -6.318  1.00 95.72           C  
ATOM   2556  CB  ASN B 317     -11.090  11.395  -4.252  1.00 95.72           C  
ATOM   2557  O   ASN B 317      -8.907  11.600  -6.755  1.00 95.72           O  
ATOM   2558  CG  ASN B 317      -9.805  10.849  -3.660  1.00 95.72           C  
ATOM   2559  ND2 ASN B 317      -9.070  11.699  -2.954  1.00 95.72           N  
ATOM   2560  OD1 ASN B 317      -9.476   9.673  -3.838  1.00 95.72           O  
ATOM   2561  N   LYS B 318     -10.024  13.501  -6.296  1.00 98.27           N  
ATOM   2562  CA  LYS B 318      -8.894  14.404  -6.490  1.00 98.27           C  
ATOM   2563  C   LYS B 318      -8.177  14.678  -5.171  1.00 98.27           C  
ATOM   2564  CB  LYS B 318      -9.359  15.720  -7.117  1.00 98.27           C  
ATOM   2565  O   LYS B 318      -8.688  14.346  -4.100  1.00 98.27           O  
ATOM   2566  CG  LYS B 318      -9.960  15.565  -8.506  1.00 98.27           C  
ATOM   2567  CD  LYS B 318     -10.360  16.912  -9.095  1.00 98.27           C  
ATOM   2568  CE  LYS B 318     -10.969  16.757 -10.482  1.00 98.27           C  
ATOM   2569  NZ  LYS B 318     -11.383  18.073 -11.055  1.00 98.27           N  
ATOM   2570  N   ALA B 319      -6.948  15.257  -5.315  1.00 98.84           N  
ATOM   2571  CA  ALA B 319      -6.198  15.727  -4.153  1.00 98.84           C  
ATOM   2572  C   ALA B 319      -6.073  17.248  -4.158  1.00 98.84           C  
ATOM   2573  CB  ALA B 319      -4.814  15.083  -4.118  1.00 98.84           C  
ATOM   2574  O   ALA B 319      -6.351  17.896  -5.170  1.00 98.84           O  
ATOM   2575  N   ALA B 320      -5.711  17.830  -2.994  1.00 98.88           N  
ATOM   2576  CA  ALA B 320      -5.574  19.282  -2.926  1.00 98.88           C  
ATOM   2577  C   ALA B 320      -4.466  19.684  -1.957  1.00 98.88           C  
ATOM   2578  CB  ALA B 320      -6.897  19.923  -2.514  1.00 98.88           C  
ATOM   2579  O   ALA B 320      -4.112  18.919  -1.057  1.00 98.88           O  
ATOM   2580  N   VAL B 321      -3.867  20.817  -2.250  1.00 98.92           N  
ATOM   2581  CA  VAL B 321      -3.010  21.536  -1.313  1.00 98.92           C  
ATOM   2582  C   VAL B 321      -3.549  22.950  -1.101  1.00 98.92           C  
ATOM   2583  CB  VAL B 321      -1.548  21.592  -1.808  1.00 98.92           C  
ATOM   2584  O   VAL B 321      -4.200  23.512  -1.985  1.00 98.92           O  
ATOM   2585  CG1 VAL B 321      -0.962  20.185  -1.920  1.00 98.92           C  
ATOM   2586  CG2 VAL B 321      -1.466  22.317  -3.150  1.00 98.92           C  
ATOM   2587  N   LEU B 322      -3.321  23.500   0.060  1.00 98.84           N  
ATOM   2588  CA  LEU B 322      -3.752  24.852   0.397  1.00 98.84           C  
ATOM   2589  C   LEU B 322      -2.555  25.787   0.532  1.00 98.84           C  
ATOM   2590  CB  LEU B 322      -4.561  24.849   1.696  1.00 98.84           C  
ATOM   2591  O   LEU B 322      -1.680  25.564   1.372  1.00 98.84           O  
ATOM   2592  CG  LEU B 322      -5.202  26.177   2.100  1.00 98.84           C  
ATOM   2593  CD1 LEU B 322      -6.456  25.930   2.932  1.00 98.84           C  
ATOM   2594  CD2 LEU B 322      -4.206  27.040   2.868  1.00 98.84           C  
ATOM   2595  N   LYS B 323      -2.504  26.803  -0.277  1.00 98.51           N  
ATOM   2596  CA  LYS B 323      -1.443  27.805  -0.230  1.00 98.51           C  
ATOM   2597  C   LYS B 323      -1.924  29.083   0.450  1.00 98.51           C  
ATOM   2598  CB  LYS B 323      -0.939  28.119  -1.639  1.00 98.51           C  
ATOM   2599  O   LYS B 323      -2.894  29.702   0.006  1.00 98.51           O  
ATOM   2600  CG  LYS B 323      -0.216  26.961  -2.311  1.00 98.51           C  
ATOM   2601  CD  LYS B 323       0.413  27.385  -3.632  1.00 98.51           C  
ATOM   2602  CE  LYS B 323       1.154  26.232  -4.295  1.00 98.51           C  
ATOM   2603  NZ  LYS B 323       1.777  26.644  -5.588  1.00 98.51           N  
ATOM   2604  N   TYR B 324      -1.252  29.424   1.509  1.00 98.16           N  
ATOM   2605  CA  TYR B 324      -1.566  30.653   2.229  1.00 98.16           C  
ATOM   2606  C   TYR B 324      -0.435  31.667   2.098  1.00 98.16           C  
ATOM   2607  CB  TYR B 324      -1.832  30.357   3.708  1.00 98.16           C  
ATOM   2608  O   TYR B 324       0.678  31.429   2.572  1.00 98.16           O  
ATOM   2609  CG  TYR B 324      -2.289  31.561   4.496  1.00 98.16           C  
ATOM   2610  CD1 TYR B 324      -1.465  32.144   5.455  1.00 98.16           C  
ATOM   2611  CD2 TYR B 324      -3.546  32.117   4.282  1.00 98.16           C  
ATOM   2612  CE1 TYR B 324      -1.883  33.253   6.185  1.00 98.16           C  
ATOM   2613  CE2 TYR B 324      -3.974  33.226   5.006  1.00 98.16           C  
ATOM   2614  OH  TYR B 324      -3.555  34.883   6.672  1.00 98.16           O  
ATOM   2615  CZ  TYR B 324      -3.137  33.786   5.953  1.00 98.16           C  
ATOM   2616  N   GLU B 325      -0.691  32.725   1.515  1.00 96.02           N  
ATOM   2617  CA  GLU B 325       0.280  33.786   1.265  1.00 96.02           C  
ATOM   2618  C   GLU B 325      -0.411  35.135   1.086  1.00 96.02           C  
ATOM   2619  CB  GLU B 325       1.125  33.461   0.031  1.00 96.02           C  
ATOM   2620  O   GLU B 325      -1.427  35.232   0.394  1.00 96.02           O  
ATOM   2621  CG  GLU B 325       2.214  34.485  -0.255  1.00 96.02           C  
ATOM   2622  CD  GLU B 325       3.035  34.158  -1.493  1.00 96.02           C  
ATOM   2623  OE1 GLU B 325       4.170  34.670  -1.622  1.00 96.02           O  
ATOM   2624  OE2 GLU B 325       2.538  33.383  -2.341  1.00 96.02           O  
ATOM   2625  N   ASN B 326       0.113  36.149   1.719  1.00 94.79           N  
ATOM   2626  CA  ASN B 326      -0.413  37.506   1.623  1.00 94.79           C  
ATOM   2627  C   ASN B 326      -1.882  37.569   2.034  1.00 94.79           C  
ATOM   2628  CB  ASN B 326      -0.235  38.053   0.205  1.00 94.79           C  
ATOM   2629  O   ASN B 326      -2.703  38.160   1.331  1.00 94.79           O  
ATOM   2630  CG  ASN B 326       1.220  38.127  -0.213  1.00 94.79           C  
ATOM   2631  ND2 ASN B 326       1.484  37.873  -1.489  1.00 94.79           N  
ATOM   2632  OD1 ASN B 326       2.100  38.411   0.604  1.00 94.79           O  
ATOM   2633  N   ASN B 327      -2.233  36.774   3.057  1.00 91.11           N  
ATOM   2634  CA  ASN B 327      -3.564  36.765   3.656  1.00 91.11           C  
ATOM   2635  C   ASN B 327      -4.612  36.233   2.683  1.00 91.11           C  
ATOM   2636  CB  ASN B 327      -3.947  38.167   4.135  1.00 91.11           C  
ATOM   2637  O   ASN B 327      -5.790  36.583   2.781  1.00 91.11           O  
ATOM   2638  CG  ASN B 327      -3.133  38.618   5.332  1.00 91.11           C  
ATOM   2639  ND2 ASN B 327      -2.791  39.900   5.367  1.00 91.11           N  
ATOM   2640  OD1 ASN B 327      -2.813  37.820   6.217  1.00 91.11           O  
ATOM   2641  N   VAL B 328      -4.099  35.526   1.742  1.00 94.71           N  
ATOM   2642  CA  VAL B 328      -5.007  34.889   0.794  1.00 94.71           C  
ATOM   2643  C   VAL B 328      -4.804  33.376   0.821  1.00 94.71           C  
ATOM   2644  CB  VAL B 328      -4.800  35.429  -0.640  1.00 94.71           C  
ATOM   2645  O   VAL B 328      -3.670  32.896   0.886  1.00 94.71           O  
ATOM   2646  CG1 VAL B 328      -5.710  34.700  -1.627  1.00 94.71           C  
ATOM   2647  CG2 VAL B 328      -5.056  36.934  -0.684  1.00 94.71           C  
ATOM   2648  N   MET B 329      -5.921  32.750   0.829  1.00 95.41           N  
ATOM   2649  CA  MET B 329      -5.895  31.291   0.794  1.00 95.41           C  
ATOM   2650  C   MET B 329      -6.284  30.772  -0.586  1.00 95.41           C  
ATOM   2651  CB  MET B 329      -6.831  30.710   1.855  1.00 95.41           C  
ATOM   2652  O   MET B 329      -7.357  31.098  -1.096  1.00 95.41           O  
ATOM   2653  CG  MET B 329      -6.659  29.215   2.072  1.00 95.41           C  
ATOM   2654  SD  MET B 329      -7.615  28.600   3.513  1.00 95.41           S  
ATOM   2655  CE  MET B 329      -6.534  29.138   4.868  1.00 95.41           C  
ATOM   2656  N   ASN B 330      -5.395  29.932  -1.165  1.00 97.42           N  
ATOM   2657  CA  ASN B 330      -5.638  29.320  -2.466  1.00 97.42           C  
ATOM   2658  C   ASN B 330      -5.535  27.799  -2.398  1.00 97.42           C  
ATOM   2659  CB  ASN B 330      -4.663  29.871  -3.509  1.00 97.42           C  
ATOM   2660  O   ASN B 330      -4.566  27.261  -1.859  1.00 97.42           O  
ATOM   2661  CG  ASN B 330      -5.035  29.472  -4.924  1.00 97.42           C  
ATOM   2662  ND2 ASN B 330      -5.592  30.413  -5.678  1.00 97.42           N  
ATOM   2663  OD1 ASN B 330      -4.825  28.328  -5.335  1.00 97.42           O  
ATOM   2664  N   ILE B 331      -6.519  27.160  -2.944  1.00 98.34           N  
ATOM   2665  CA  ILE B 331      -6.521  25.701  -2.966  1.00 98.34           C  
ATOM   2666  C   ILE B 331      -6.253  25.207  -4.386  1.00 98.34           C  
ATOM   2667  CB  ILE B 331      -7.857  25.129  -2.443  1.00 98.34           C  
ATOM   2668  O   ILE B 331      -6.921  25.629  -5.333  1.00 98.34           O  
ATOM   2669  CG1 ILE B 331      -8.071  25.527  -0.977  1.00 98.34           C  
ATOM   2670  CG2 ILE B 331      -7.896  23.607  -2.609  1.00 98.34           C  
ATOM   2671  CD1 ILE B 331      -9.428  25.123  -0.418  1.00 98.34           C  
ATOM   2672  N   ARG B 332      -5.269  24.333  -4.516  1.00 98.60           N  
ATOM   2673  CA  ARG B 332      -4.927  23.727  -5.798  1.00 98.60           C  
ATOM   2674  C   ARG B 332      -5.227  22.232  -5.795  1.00 98.60           C  
ATOM   2675  CB  ARG B 332      -3.453  23.965  -6.130  1.00 98.60           C  
ATOM   2676  O   ARG B 332      -4.755  21.501  -4.921  1.00 98.60           O  
ATOM   2677  CG  ARG B 332      -3.095  25.429  -6.333  1.00 98.60           C  
ATOM   2678  CD  ARG B 332      -1.683  25.595  -6.877  1.00 98.60           C  
ATOM   2679  NE  ARG B 332      -1.342  27.001  -7.070  1.00 98.60           N  
ATOM   2680  NH1 ARG B 332       0.760  26.586  -7.935  1.00 98.60           N  
ATOM   2681  NH2 ARG B 332       0.018  28.742  -7.700  1.00 98.60           N  
ATOM   2682  CZ  ARG B 332      -0.189  27.440  -7.568  1.00 98.60           C  
ATOM   2683  N   GLN B 333      -5.930  21.761  -6.782  1.00 98.73           N  
ATOM   2684  CA  GLN B 333      -6.291  20.354  -6.919  1.00 98.73           C  
ATOM   2685  C   GLN B 333      -5.382  19.647  -7.920  1.00 98.73           C  
ATOM   2686  CB  GLN B 333      -7.753  20.213  -7.346  1.00 98.73           C  
ATOM   2687  O   GLN B 333      -4.801  20.288  -8.798  1.00 98.73           O  
ATOM   2688  CG  GLN B 333      -8.748  20.737  -6.319  1.00 98.73           C  
ATOM   2689  CD  GLN B 333     -10.184  20.662  -6.801  1.00 98.73           C  
ATOM   2690  NE2 GLN B 333     -10.951  19.734  -6.240  1.00 98.73           N  
ATOM   2691  OE1 GLN B 333     -10.601  21.433  -7.671  1.00 98.73           O  
ATOM   2692  N   PHE B 334      -5.220  18.358  -7.718  1.00 98.75           N  
ATOM   2693  CA  PHE B 334      -4.449  17.591  -8.689  1.00 98.75           C  
ATOM   2694  C   PHE B 334      -4.919  16.142  -8.731  1.00 98.75           C  
ATOM   2695  CB  PHE B 334      -2.954  17.648  -8.357  1.00 98.75           C  
ATOM   2696  O   PHE B 334      -5.606  15.680  -7.817  1.00 98.75           O  
ATOM   2697  CG  PHE B 334      -2.613  17.102  -6.997  1.00 98.75           C  
ATOM   2698  CD1 PHE B 334      -2.754  17.890  -5.861  1.00 98.75           C  
ATOM   2699  CD2 PHE B 334      -2.151  15.800  -6.855  1.00 98.75           C  
ATOM   2700  CE1 PHE B 334      -2.439  17.387  -4.601  1.00 98.75           C  
ATOM   2701  CE2 PHE B 334      -1.835  15.291  -5.598  1.00 98.75           C  
ATOM   2702  CZ  PHE B 334      -1.978  16.086  -4.473  1.00 98.75           C  
ATOM   2703  N   ASN B 335      -4.641  15.430  -9.814  1.00 98.48           N  
ATOM   2704  CA  ASN B 335      -5.052  14.050 -10.048  1.00 98.48           C  
ATOM   2705  C   ASN B 335      -3.929  13.068  -9.726  1.00 98.48           C  
ATOM   2706  CB  ASN B 335      -5.519  13.866 -11.493  1.00 98.48           C  
ATOM   2707  O   ASN B 335      -2.816  13.479  -9.393  1.00 98.48           O  
ATOM   2708  CG  ASN B 335      -6.807  14.609 -11.790  1.00 98.48           C  
ATOM   2709  ND2 ASN B 335      -6.785  15.446 -12.820  1.00 98.48           N  
ATOM   2710  OD1 ASN B 335      -7.813  14.433 -11.098  1.00 98.48           O  
ATOM   2711  N   CYS B 336      -4.280  11.816  -9.744  1.00 96.03           N  
ATOM   2712  CA  CYS B 336      -3.339  10.762  -9.382  1.00 96.03           C  
ATOM   2713  C   CYS B 336      -2.297  10.563 -10.476  1.00 96.03           C  
ATOM   2714  CB  CYS B 336      -4.077   9.450  -9.123  1.00 96.03           C  
ATOM   2715  O   CYS B 336      -2.535  10.903 -11.636  1.00 96.03           O  
ATOM   2716  SG  CYS B 336      -4.854   8.748 -10.595  1.00 96.03           S  
ATOM   2717  N   SER B 337      -1.118  10.047 -10.062  1.00 97.41           N  
ATOM   2718  CA  SER B 337      -0.045   9.643 -10.965  1.00 97.41           C  
ATOM   2719  C   SER B 337       0.030   8.125 -11.090  1.00 97.41           C  
ATOM   2720  CB  SER B 337       1.299  10.189 -10.479  1.00 97.41           C  
ATOM   2721  O   SER B 337      -0.213   7.404 -10.120  1.00 97.41           O  
ATOM   2722  OG  SER B 337       1.267  11.604 -10.398  1.00 97.41           O  
ATOM   2723  N   PRO B 338       0.317   7.697 -12.346  1.00 94.10           N  
ATOM   2724  CA  PRO B 338       0.551   6.254 -12.450  1.00 94.10           C  
ATOM   2725  C   PRO B 338       1.712   5.780 -11.578  1.00 94.10           C  
ATOM   2726  CB  PRO B 338       0.865   6.054 -13.934  1.00 94.10           C  
ATOM   2727  O   PRO B 338       2.676   6.522 -11.371  1.00 94.10           O  
ATOM   2728  CG  PRO B 338       0.356   7.290 -14.603  1.00 94.10           C  
ATOM   2729  CD  PRO B 338       0.361   8.410 -13.602  1.00 94.10           C  
ATOM   2730  N   HIS B 339       1.551   4.580 -11.065  1.00 93.44           N  
ATOM   2731  CA  HIS B 339       2.623   3.995 -10.268  1.00 93.44           C  
ATOM   2732  C   HIS B 339       2.743   2.496 -10.523  1.00 93.44           C  
ATOM   2733  CB  HIS B 339       2.388   4.257  -8.779  1.00 93.44           C  
ATOM   2734  O   HIS B 339       1.793   1.863 -10.991  1.00 93.44           O  
ATOM   2735  CG  HIS B 339       1.132   3.638  -8.252  1.00 93.44           C  
ATOM   2736  CD2 HIS B 339      -0.093   4.168  -8.027  1.00 93.44           C  
ATOM   2737  ND1 HIS B 339       1.053   2.312  -7.886  1.00 93.44           N  
ATOM   2738  CE1 HIS B 339      -0.171   2.052  -7.458  1.00 93.44           C  
ATOM   2739  NE2 HIS B 339      -0.886   3.161  -7.533  1.00 93.44           N  
ATOM   2740  N   PRO B 340       3.966   1.990 -10.314  1.00 93.98           N  
ATOM   2741  CA  PRO B 340       4.170   0.556 -10.530  1.00 93.98           C  
ATOM   2742  C   PRO B 340       3.201  -0.306  -9.724  1.00 93.98           C  
ATOM   2743  CB  PRO B 340       5.613   0.332 -10.070  1.00 93.98           C  
ATOM   2744  O   PRO B 340       2.792   0.080  -8.626  1.00 93.98           O  
ATOM   2745  CG  PRO B 340       6.267   1.669 -10.199  1.00 93.98           C  
ATOM   2746  CD  PRO B 340       5.252   2.729  -9.881  1.00 93.98           C  
ATOM   2747  N   TYR B 341       2.964  -1.460 -10.261  1.00 88.59           N  
ATOM   2748  CA  TYR B 341       1.945  -2.337  -9.696  1.00 88.59           C  
ATOM   2749  C   TYR B 341       2.561  -3.330  -8.718  1.00 88.59           C  
ATOM   2750  CB  TYR B 341       1.208  -3.089 -10.808  1.00 88.59           C  
ATOM   2751  O   TYR B 341       3.655  -3.849  -8.956  1.00 88.59           O  
ATOM   2752  CG  TYR B 341       0.105  -3.988 -10.304  1.00 88.59           C  
ATOM   2753  CD1 TYR B 341       0.298  -5.363 -10.189  1.00 88.59           C  
ATOM   2754  CD2 TYR B 341      -1.133  -3.465  -9.944  1.00 88.59           C  
ATOM   2755  CE1 TYR B 341      -0.716  -6.196  -9.727  1.00 88.59           C  
ATOM   2756  CE2 TYR B 341      -2.154  -4.288  -9.481  1.00 88.59           C  
ATOM   2757  OH  TYR B 341      -2.944  -6.469  -8.918  1.00 88.59           O  
ATOM   2758  CZ  TYR B 341      -1.937  -5.650  -9.376  1.00 88.59           C  
ATOM   2759  N   TRP B 342       1.848  -3.631  -7.677  1.00 83.88           N  
ATOM   2760  CA  TRP B 342       2.139  -4.666  -6.691  1.00 83.88           C  
ATOM   2761  C   TRP B 342       0.921  -5.554  -6.458  1.00 83.88           C  
ATOM   2762  CB  TRP B 342       2.589  -4.039  -5.369  1.00 83.88           C  
ATOM   2763  O   TRP B 342      -0.217  -5.082  -6.503  1.00 83.88           O  
ATOM   2764  CG  TRP B 342       3.978  -3.476  -5.404  1.00 83.88           C  
ATOM   2765  CD1 TRP B 342       4.359  -2.249  -5.873  1.00 83.88           C  
ATOM   2766  CD2 TRP B 342       5.173  -4.122  -4.956  1.00 83.88           C  
ATOM   2767  CE2 TRP B 342       6.243  -3.228  -5.183  1.00 83.88           C  
ATOM   2768  CE3 TRP B 342       5.444  -5.372  -4.383  1.00 83.88           C  
ATOM   2769  NE1 TRP B 342       5.719  -2.094  -5.743  1.00 83.88           N  
ATOM   2770  CH2 TRP B 342       7.801  -4.773  -4.297  1.00 83.88           C  
ATOM   2771  CZ2 TRP B 342       7.564  -3.544  -4.856  1.00 83.88           C  
ATOM   2772  CZ3 TRP B 342       6.759  -5.685  -4.058  1.00 83.88           C  
ATOM   2773  N   LEU B 343       1.255  -6.767  -6.132  1.00 77.66           N  
ATOM   2774  CA  LEU B 343       0.167  -7.621  -5.672  1.00 77.66           C  
ATOM   2775  C   LEU B 343      -0.298  -7.207  -4.280  1.00 77.66           C  
ATOM   2776  CB  LEU B 343       0.605  -9.088  -5.660  1.00 77.66           C  
ATOM   2777  O   LEU B 343       0.487  -6.676  -3.491  1.00 77.66           O  
ATOM   2778  CG  LEU B 343       0.746  -9.764  -7.025  1.00 77.66           C  
ATOM   2779  CD1 LEU B 343       1.407 -11.130  -6.874  1.00 77.66           C  
ATOM   2780  CD2 LEU B 343      -0.614  -9.894  -7.702  1.00 77.66           C  
ATOM   2781  N   PRO B 344      -1.549  -7.424  -3.964  1.00 72.10           N  
ATOM   2782  CA  PRO B 344      -2.072  -7.050  -2.648  1.00 72.10           C  
ATOM   2783  C   PRO B 344      -1.204  -7.563  -1.501  1.00 72.10           C  
ATOM   2784  CB  PRO B 344      -3.456  -7.702  -2.620  1.00 72.10           C  
ATOM   2785  O   PRO B 344      -0.686  -8.680  -1.566  1.00 72.10           O  
ATOM   2786  CG  PRO B 344      -3.857  -7.809  -4.056  1.00 72.10           C  
ATOM   2787  CD  PRO B 344      -2.631  -8.097  -4.873  1.00 72.10           C  
ATOM   2788  N   ASN B 345      -0.982  -6.710  -0.508  1.00 71.03           N  
ATOM   2789  CA  ASN B 345      -0.210  -6.997   0.697  1.00 71.03           C  
ATOM   2790  C   ASN B 345       1.235  -7.359   0.363  1.00 71.03           C  
ATOM   2791  CB  ASN B 345      -0.866  -8.122   1.500  1.00 71.03           C  
ATOM   2792  O   ASN B 345       1.877  -8.111   1.098  1.00 71.03           O  
ATOM   2793  CG  ASN B 345      -2.188  -7.705   2.116  1.00 71.03           C  
ATOM   2794  ND2 ASN B 345      -3.100  -8.658   2.262  1.00 71.03           N  
ATOM   2795  OD1 ASN B 345      -2.386  -6.535   2.456  1.00 71.03           O  
ATOM   2796  N   PHE B 346       1.645  -7.101  -0.801  1.00 77.40           N  
ATOM   2797  CA  PHE B 346       3.025  -7.277  -1.241  1.00 77.40           C  
ATOM   2798  C   PHE B 346       3.364  -8.756  -1.382  1.00 77.40           C  
ATOM   2799  CB  PHE B 346       3.992  -6.608  -0.259  1.00 77.40           C  
ATOM   2800  O   PHE B 346       4.494  -9.167  -1.113  1.00 77.40           O  
ATOM   2801  CG  PHE B 346       3.795  -5.121  -0.131  1.00 77.40           C  
ATOM   2802  CD1 PHE B 346       4.422  -4.245  -1.007  1.00 77.40           C  
ATOM   2803  CD2 PHE B 346       2.982  -4.601   0.868  1.00 77.40           C  
ATOM   2804  CE1 PHE B 346       4.242  -2.868  -0.891  1.00 77.40           C  
ATOM   2805  CE2 PHE B 346       2.797  -3.227   0.991  1.00 77.40           C  
ATOM   2806  CZ  PHE B 346       3.429  -2.362   0.111  1.00 77.40           C  
ATOM   2807  N   MET B 347       2.406  -9.511  -1.735  1.00 73.95           N  
ATOM   2808  CA  MET B 347       2.579 -10.948  -1.926  1.00 73.95           C  
ATOM   2809  C   MET B 347       3.508 -11.232  -3.102  1.00 73.95           C  
ATOM   2810  CB  MET B 347       1.228 -11.627  -2.151  1.00 73.95           C  
ATOM   2811  O   MET B 347       3.447 -10.549  -4.126  1.00 73.95           O  
ATOM   2812  CG  MET B 347       1.263 -13.137  -1.971  1.00 73.95           C  
ATOM   2813  SD  MET B 347      -0.415 -13.872  -1.872  1.00 73.95           S  
ATOM   2814  CE  MET B 347      -1.430 -12.389  -2.125  1.00 73.95           C  
ATOM   2815  N   ASP B 348       4.353 -12.228  -2.922  1.00 75.24           N  
ATOM   2816  CA  ASP B 348       5.164 -12.654  -4.058  1.00 75.24           C  
ATOM   2817  C   ASP B 348       4.362 -13.548  -5.001  1.00 75.24           C  
ATOM   2818  CB  ASP B 348       6.418 -13.388  -3.577  1.00 75.24           C  
ATOM   2819  O   ASP B 348       3.364 -14.148  -4.597  1.00 75.24           O  
ATOM   2820  CG  ASP B 348       6.110 -14.726  -2.928  1.00 75.24           C  
ATOM   2821  OD1 ASP B 348       6.033 -15.748  -3.643  1.00 75.24           O  
ATOM   2822  OD2 ASP B 348       5.939 -14.757  -1.690  1.00 75.24           O  
ATOM   2823  N   VAL B 349       4.830 -13.672  -6.191  1.00 82.73           N  
ATOM   2824  CA  VAL B 349       4.091 -14.322  -7.268  1.00 82.73           C  
ATOM   2825  C   VAL B 349       3.921 -15.807  -6.955  1.00 82.73           C  
ATOM   2826  CB  VAL B 349       4.797 -14.142  -8.631  1.00 82.73           C  
ATOM   2827  O   VAL B 349       2.911 -16.413  -7.321  1.00 82.73           O  
ATOM   2828  CG1 VAL B 349       4.161 -15.039  -9.691  1.00 82.73           C  
ATOM   2829  CG2 VAL B 349       4.749 -12.678  -9.066  1.00 82.73           C  
ATOM   2830  N   PHE B 350       4.885 -16.370  -6.257  1.00 87.34           N  
ATOM   2831  CA  PHE B 350       4.798 -17.796  -5.965  1.00 87.34           C  
ATOM   2832  C   PHE B 350       3.731 -18.070  -4.913  1.00 87.34           C  
ATOM   2833  CB  PHE B 350       6.153 -18.333  -5.491  1.00 87.34           C  
ATOM   2834  O   PHE B 350       2.911 -18.976  -5.073  1.00 87.34           O  
ATOM   2835  CG  PHE B 350       7.227 -18.284  -6.544  1.00 87.34           C  
ATOM   2836  CD1 PHE B 350       7.061 -18.940  -7.757  1.00 87.34           C  
ATOM   2837  CD2 PHE B 350       8.404 -17.581  -6.319  1.00 87.34           C  
ATOM   2838  CE1 PHE B 350       8.054 -18.897  -8.733  1.00 87.34           C  
ATOM   2839  CE2 PHE B 350       9.400 -17.533  -7.290  1.00 87.34           C  
ATOM   2840  CZ  PHE B 350       9.224 -18.192  -8.496  1.00 87.34           C  
ATOM   2841  N   THR B 351       3.767 -17.231  -3.867  1.00 73.95           N  
ATOM   2842  CA  THR B 351       2.742 -17.362  -2.838  1.00 73.95           C  
ATOM   2843  C   THR B 351       1.352 -17.138  -3.427  1.00 73.95           C  
ATOM   2844  CB  THR B 351       2.979 -16.370  -1.684  1.00 73.95           C  
ATOM   2845  O   THR B 351       0.389 -17.796  -3.027  1.00 73.95           O  
ATOM   2846  CG2 THR B 351       1.975 -16.587  -0.557  1.00 73.95           C  
ATOM   2847  OG1 THR B 351       4.304 -16.551  -1.171  1.00 73.95           O  
ATOM   2848  N   TRP B 352       1.371 -16.312  -4.405  1.00 75.73           N  
ATOM   2849  CA  TRP B 352       0.116 -15.946  -5.053  1.00 75.73           C  
ATOM   2850  C   TRP B 352      -0.333 -17.034  -6.024  1.00 75.73           C  
ATOM   2851  CB  TRP B 352       0.260 -14.613  -5.791  1.00 75.73           C  
ATOM   2852  O   TRP B 352      -1.514 -17.386  -6.068  1.00 75.73           O  
ATOM   2853  CG  TRP B 352      -0.948 -14.226  -6.591  1.00 75.73           C  
ATOM   2854  CD1 TRP B 352      -2.175 -13.864  -6.109  1.00 75.73           C  
ATOM   2855  CD2 TRP B 352      -1.045 -14.168  -8.018  1.00 75.73           C  
ATOM   2856  CE2 TRP B 352      -2.361 -13.762  -8.331  1.00 75.73           C  
ATOM   2857  CE3 TRP B 352      -0.145 -14.420  -9.062  1.00 75.73           C  
ATOM   2858  NE1 TRP B 352      -3.029 -13.583  -7.150  1.00 75.73           N  
ATOM   2859  CH2 TRP B 352      -1.899 -13.855 -10.651  1.00 75.73           C  
ATOM   2860  CZ2 TRP B 352      -2.799 -13.602  -9.648  1.00 75.73           C  
ATOM   2861  CZ3 TRP B 352      -0.584 -14.260 -10.372  1.00 75.73           C  
ATOM   2862  N   SER B 353       0.495 -17.689  -6.760  1.00 79.93           N  
ATOM   2863  CA  SER B 353       0.137 -18.533  -7.895  1.00 79.93           C  
ATOM   2864  C   SER B 353       0.177 -20.011  -7.520  1.00 79.93           C  
ATOM   2865  CB  SER B 353       1.076 -18.273  -9.074  1.00 79.93           C  
ATOM   2866  O   SER B 353      -0.536 -20.826  -8.110  1.00 79.93           O  
ATOM   2867  OG  SER B 353       2.409 -18.620  -8.741  1.00 79.93           O  
ATOM   2868  N   LEU B 354       0.893 -20.428  -6.503  1.00 81.98           N  
ATOM   2869  CA  LEU B 354       1.145 -21.834  -6.210  1.00 81.98           C  
ATOM   2870  C   LEU B 354      -0.137 -22.538  -5.777  1.00 81.98           C  
ATOM   2871  CB  LEU B 354       2.210 -21.972  -5.120  1.00 81.98           C  
ATOM   2872  O   LEU B 354      -0.381 -23.685  -6.159  1.00 81.98           O  
ATOM   2873  CG  LEU B 354       3.661 -22.057  -5.596  1.00 81.98           C  
ATOM   2874  CD1 LEU B 354       4.612 -22.043  -4.404  1.00 81.98           C  
ATOM   2875  CD2 LEU B 354       3.875 -23.307  -6.443  1.00 81.98           C  
ATOM   2876  N   PRO B 355      -0.883 -21.929  -4.927  1.00 72.12           N  
ATOM   2877  CA  PRO B 355      -2.158 -22.579  -4.612  1.00 72.12           C  
ATOM   2878  C   PRO B 355      -2.983 -22.894  -5.858  1.00 72.12           C  
ATOM   2879  CB  PRO B 355      -2.871 -21.549  -3.732  1.00 72.12           C  
ATOM   2880  O   PRO B 355      -3.642 -23.935  -5.919  1.00 72.12           O  
ATOM   2881  CG  PRO B 355      -1.770 -20.769  -3.089  1.00 72.12           C  
ATOM   2882  CD  PRO B 355      -0.645 -20.630  -4.074  1.00 72.12           C  
ATOM   2883  N   PHE B 356      -2.949 -22.008  -6.866  1.00 72.96           N  
ATOM   2884  CA  PHE B 356      -3.629 -22.226  -8.136  1.00 72.96           C  
ATOM   2885  C   PHE B 356      -2.998 -23.386  -8.897  1.00 72.96           C  
ATOM   2886  CB  PHE B 356      -3.594 -20.956  -8.992  1.00 72.96           C  
ATOM   2887  O   PHE B 356      -3.705 -24.230  -9.451  1.00 72.96           O  
ATOM   2888  CG  PHE B 356      -4.283 -21.101 -10.322  1.00 72.96           C  
ATOM   2889  CD1 PHE B 356      -3.548 -21.310 -11.483  1.00 72.96           C  
ATOM   2890  CD2 PHE B 356      -5.667 -21.028 -10.412  1.00 72.96           C  
ATOM   2891  CE1 PHE B 356      -4.183 -21.444 -12.715  1.00 72.96           C  
ATOM   2892  CE2 PHE B 356      -6.309 -21.161 -11.639  1.00 72.96           C  
ATOM   2893  CZ  PHE B 356      -5.565 -21.368 -12.790  1.00 72.96           C  
ATOM   2894  N   VAL B 357      -1.740 -23.394  -8.876  1.00 82.00           N  
ATOM   2895  CA  VAL B 357      -1.021 -24.488  -9.521  1.00 82.00           C  
ATOM   2896  C   VAL B 357      -1.406 -25.815  -8.870  1.00 82.00           C  
ATOM   2897  CB  VAL B 357       0.509 -24.282  -9.447  1.00 82.00           C  
ATOM   2898  O   VAL B 357      -1.750 -26.776  -9.562  1.00 82.00           O  
ATOM   2899  CG1 VAL B 357       1.245 -25.548  -9.881  1.00 82.00           C  
ATOM   2900  CG2 VAL B 357       0.929 -23.094 -10.310  1.00 82.00           C  
ATOM   2901  N   GLY B 358      -1.377 -25.818  -7.579  1.00 80.07           N  
ATOM   2902  CA  GLY B 358      -1.747 -27.031  -6.868  1.00 80.07           C  
ATOM   2903  C   GLY B 358      -3.159 -27.495  -7.173  1.00 80.07           C  
ATOM   2904  O   GLY B 358      -3.387 -28.680  -7.428  1.00 80.07           O  
ATOM   2905  N   GLU B 359      -4.017 -26.586  -7.252  1.00 73.92           N  
ATOM   2906  CA  GLU B 359      -5.422 -26.886  -7.511  1.00 73.92           C  
ATOM   2907  C   GLU B 359      -5.621 -27.411  -8.930  1.00 73.92           C  
ATOM   2908  CB  GLU B 359      -6.289 -25.645  -7.283  1.00 73.92           C  
ATOM   2909  O   GLU B 359      -6.266 -28.442  -9.131  1.00 73.92           O  
ATOM   2910  CG  GLU B 359      -7.777 -25.887  -7.491  1.00 73.92           C  
ATOM   2911  CD  GLU B 359      -8.610 -24.619  -7.393  1.00 73.92           C  
ATOM   2912  OE1 GLU B 359      -9.783 -24.629  -7.831  1.00 73.92           O  
ATOM   2913  OE2 GLU B 359      -8.086 -23.608  -6.875  1.00 73.92           O  
ATOM   2914  N   LYS B 360      -5.061 -26.759  -9.899  1.00 80.17           N  
ATOM   2915  CA  LYS B 360      -5.287 -27.100 -11.301  1.00 80.17           C  
ATOM   2916  C   LYS B 360      -4.606 -28.416 -11.664  1.00 80.17           C  
ATOM   2917  CB  LYS B 360      -4.783 -25.980 -12.213  1.00 80.17           C  
ATOM   2918  O   LYS B 360      -5.133 -29.195 -12.460  1.00 80.17           O  
ATOM   2919  CG  LYS B 360      -5.627 -24.716 -12.166  1.00 80.17           C  
ATOM   2920  CD  LYS B 360      -7.054 -24.978 -12.631  1.00 80.17           C  
ATOM   2921  CE  LYS B 360      -7.914 -23.725 -12.535  1.00 80.17           C  
ATOM   2922  NZ  LYS B 360      -9.341 -24.006 -12.876  1.00 80.17           N  
ATOM   2923  N   VAL B 361      -3.495 -28.616 -11.053  1.00 85.14           N  
ATOM   2924  CA  VAL B 361      -2.784 -29.863 -11.312  1.00 85.14           C  
ATOM   2925  C   VAL B 361      -3.536 -31.029 -10.676  1.00 85.14           C  
ATOM   2926  CB  VAL B 361      -1.334 -29.810 -10.780  1.00 85.14           C  
ATOM   2927  O   VAL B 361      -3.727 -32.071 -11.308  1.00 85.14           O  
ATOM   2928  CG1 VAL B 361      -0.685 -31.191 -10.844  1.00 85.14           C  
ATOM   2929  CG2 VAL B 361      -0.513 -28.793 -11.571  1.00 85.14           C  
ATOM   2930  N   THR B 362      -3.937 -30.813  -9.441  1.00 81.28           N  
ATOM   2931  CA  THR B 362      -4.682 -31.857  -8.747  1.00 81.28           C  
ATOM   2932  C   THR B 362      -6.005 -32.138  -9.453  1.00 81.28           C  
ATOM   2933  CB  THR B 362      -4.952 -31.470  -7.281  1.00 81.28           C  
ATOM   2934  O   THR B 362      -6.381 -33.297  -9.639  1.00 81.28           O  
ATOM   2935  CG2 THR B 362      -5.679 -32.588  -6.541  1.00 81.28           C  
ATOM   2936  OG1 THR B 362      -3.705 -31.209  -6.624  1.00 81.28           O  
ATOM   2937  N   GLU B 363      -6.696 -31.098  -9.826  1.00 79.12           N  
ATOM   2938  CA  GLU B 363      -7.946 -31.245 -10.564  1.00 79.12           C  
ATOM   2939  C   GLU B 363      -7.739 -32.045 -11.847  1.00 79.12           C  
ATOM   2940  CB  GLU B 363      -8.542 -29.873 -10.890  1.00 79.12           C  
ATOM   2941  O   GLU B 363      -8.544 -32.919 -12.176  1.00 79.12           O  
ATOM   2942  CG  GLU B 363      -9.912 -29.939 -11.551  1.00 79.12           C  
ATOM   2943  CD  GLU B 363     -10.440 -28.577 -11.974  1.00 79.12           C  
ATOM   2944  OE1 GLU B 363     -11.383 -28.520 -12.795  1.00 79.12           O  
ATOM   2945  OE2 GLU B 363      -9.905 -27.559 -11.481  1.00 79.12           O  
ATOM   2946  N   MET B 364      -6.730 -31.758 -12.539  1.00 86.85           N  
ATOM   2947  CA  MET B 364      -6.408 -32.474 -13.770  1.00 86.85           C  
ATOM   2948  C   MET B 364      -6.195 -33.959 -13.495  1.00 86.85           C  
ATOM   2949  CB  MET B 364      -5.162 -31.880 -14.428  1.00 86.85           C  
ATOM   2950  O   MET B 364      -6.782 -34.809 -14.168  1.00 86.85           O  
ATOM   2951  CG  MET B 364      -4.698 -32.641 -15.660  1.00 86.85           C  
ATOM   2952  SD  MET B 364      -3.114 -31.999 -16.327  1.00 86.85           S  
ATOM   2953  CE  MET B 364      -2.727 -33.296 -17.535  1.00 86.85           C  
ATOM   2954  N   LEU B 365      -5.437 -34.250 -12.525  1.00 87.43           N  
ATOM   2955  CA  LEU B 365      -5.089 -35.634 -12.219  1.00 87.43           C  
ATOM   2956  C   LEU B 365      -6.313 -36.410 -11.746  1.00 87.43           C  
ATOM   2957  CB  LEU B 365      -3.993 -35.687 -11.152  1.00 87.43           C  
ATOM   2958  O   LEU B 365      -6.500 -37.570 -12.119  1.00 87.43           O  
ATOM   2959  CG  LEU B 365      -2.606 -35.203 -11.579  1.00 87.43           C  
ATOM   2960  CD1 LEU B 365      -1.644 -35.241 -10.396  1.00 87.43           C  
ATOM   2961  CD2 LEU B 365      -2.077 -36.048 -12.733  1.00 87.43           C  
ATOM   2962  N   VAL B 366      -7.124 -35.779 -10.999  1.00 83.11           N  
ATOM   2963  CA  VAL B 366      -8.347 -36.416 -10.522  1.00 83.11           C  
ATOM   2964  C   VAL B 366      -9.248 -36.757 -11.707  1.00 83.11           C  
ATOM   2965  CB  VAL B 366      -9.102 -35.514  -9.521  1.00 83.11           C  
ATOM   2966  O   VAL B 366      -9.818 -37.849 -11.767  1.00 83.11           O  
ATOM   2967  CG1 VAL B 366     -10.518 -36.037  -9.284  1.00 83.11           C  
ATOM   2968  CG2 VAL B 366      -8.336 -35.422  -8.203  1.00 83.11           C  
ATOM   2969  N   ASN B 367      -9.368 -35.857 -12.629  1.00 85.02           N  
ATOM   2970  CA  ASN B 367     -10.208 -36.083 -13.800  1.00 85.02           C  
ATOM   2971  C   ASN B 367      -9.653 -37.198 -14.682  1.00 85.02           C  
ATOM   2972  CB  ASN B 367     -10.361 -34.793 -14.609  1.00 85.02           C  
ATOM   2973  O   ASN B 367     -10.412 -38.001 -15.227  1.00 85.02           O  
ATOM   2974  CG  ASN B 367     -11.318 -33.810 -13.964  1.00 85.02           C  
ATOM   2975  ND2 ASN B 367     -10.856 -32.583 -13.754  1.00 85.02           N  
ATOM   2976  OD1 ASN B 367     -12.463 -34.151 -13.656  1.00 85.02           O  
ATOM   2977  N   VAL B 368      -8.337 -37.247 -14.706  1.00 87.34           N  
ATOM   2978  CA  VAL B 368      -7.682 -38.291 -15.487  1.00 87.34           C  
ATOM   2979  C   VAL B 368      -7.862 -39.642 -14.798  1.00 87.34           C  
ATOM   2980  CB  VAL B 368      -6.180 -37.991 -15.689  1.00 87.34           C  
ATOM   2981  O   VAL B 368      -8.144 -40.648 -15.454  1.00 87.34           O  
ATOM   2982  CG1 VAL B 368      -5.448 -39.226 -16.211  1.00 87.34           C  
ATOM   2983  CG2 VAL B 368      -5.995 -36.813 -16.643  1.00 87.34           C  
ATOM   2984  N   LEU B 369      -7.885 -39.653 -13.489  1.00 86.51           N  
ATOM   2985  CA  LEU B 369      -7.950 -40.890 -12.718  1.00 86.51           C  
ATOM   2986  C   LEU B 369      -9.391 -41.370 -12.583  1.00 86.51           C  
ATOM   2987  CB  LEU B 369      -7.334 -40.690 -11.331  1.00 86.51           C  
ATOM   2988  O   LEU B 369      -9.634 -42.541 -12.280  1.00 86.51           O  
ATOM   2989  CG  LEU B 369      -5.824 -40.449 -11.288  1.00 86.51           C  
ATOM   2990  CD1 LEU B 369      -5.375 -40.151  -9.862  1.00 86.51           C  
ATOM   2991  CD2 LEU B 369      -5.074 -41.652 -11.850  1.00 86.51           C  
ATOM   2992  N   ASN B 370     -10.255 -40.494 -12.848  1.00 82.93           N  
ATOM   2993  CA  ASN B 370     -11.665 -40.841 -12.702  1.00 82.93           C  
ATOM   2994  C   ASN B 370     -12.301 -41.179 -14.047  1.00 82.93           C  
ATOM   2995  CB  ASN B 370     -12.430 -39.703 -12.023  1.00 82.93           C  
ATOM   2996  O   ASN B 370     -13.523 -41.302 -14.147  1.00 82.93           O  
ATOM   2997  CG  ASN B 370     -12.209 -39.664 -10.524  1.00 82.93           C  
ATOM   2998  ND2 ASN B 370     -12.474 -38.513  -9.915  1.00 82.93           N  
ATOM   2999  OD1 ASN B 370     -11.804 -40.658  -9.917  1.00 82.93           O  
ATOM   3000  N   ILE B 371     -11.545 -41.381 -15.015  1.00 83.26           N  
ATOM   3001  CA  ILE B 371     -12.061 -41.667 -16.349  1.00 83.26           C  
ATOM   3002  C   ILE B 371     -12.726 -43.041 -16.361  1.00 83.26           C  
ATOM   3003  CB  ILE B 371     -10.943 -41.603 -17.414  1.00 83.26           C  
ATOM   3004  O   ILE B 371     -13.641 -43.289 -17.151  1.00 83.26           O  
ATOM   3005  CG1 ILE B 371     -11.548 -41.484 -18.817  1.00 83.26           C  
ATOM   3006  CG2 ILE B 371     -10.031 -42.830 -17.313  1.00 83.26           C  
ATOM   3007  CD1 ILE B 371     -10.563 -41.012 -19.878  1.00 83.26           C  
ATOM   3008  N   CYS B 372     -12.354 -43.952 -15.536  1.00 80.05           N  
ATOM   3009  CA  CYS B 372     -12.942 -45.283 -15.442  1.00 80.05           C  
ATOM   3010  C   CYS B 372     -13.906 -45.372 -14.265  1.00 80.05           C  
ATOM   3011  CB  CYS B 372     -11.850 -46.343 -15.301  1.00 80.05           C  
ATOM   3012  O   CYS B 372     -13.628 -44.841 -13.188  1.00 80.05           O  
ATOM   3013  SG  CYS B 372     -10.804 -46.510 -16.764  1.00 80.05           S  
ATOM   3014  N   SER B 373     -15.016 -45.998 -14.602  1.00 75.18           N  
ATOM   3015  CA  SER B 373     -15.963 -46.251 -13.522  1.00 75.18           C  
ATOM   3016  C   SER B 373     -15.487 -47.388 -12.624  1.00 75.18           C  
ATOM   3017  CB  SER B 373     -17.345 -46.581 -14.086  1.00 75.18           C  
ATOM   3018  O   SER B 373     -14.595 -48.151 -13.000  1.00 75.18           O  
ATOM   3019  OG  SER B 373     -17.337 -47.844 -14.731  1.00 75.18           O  
ATOM   3020  N   ASP B 374     -15.992 -47.375 -11.442  1.00 72.98           N  
ATOM   3021  CA  ASP B 374     -15.646 -48.446 -10.512  1.00 72.98           C  
ATOM   3022  C   ASP B 374     -15.960 -49.815 -11.110  1.00 72.98           C  
ATOM   3023  CB  ASP B 374     -16.389 -48.267  -9.187  1.00 72.98           C  
ATOM   3024  O   ASP B 374     -15.224 -50.779 -10.887  1.00 72.98           O  
ATOM   3025  CG  ASP B 374     -15.841 -47.125  -8.349  1.00 72.98           C  
ATOM   3026  OD1 ASP B 374     -14.674 -46.726  -8.550  1.00 72.98           O  
ATOM   3027  OD2 ASP B 374     -16.582 -46.622  -7.477  1.00 72.98           O  
ATOM   3028  N   ASP B 375     -17.104 -49.872 -11.875  1.00 72.15           N  
ATOM   3029  CA  ASP B 375     -17.511 -51.111 -12.531  1.00 72.15           C  
ATOM   3030  C   ASP B 375     -16.474 -51.553 -13.561  1.00 72.15           C  
ATOM   3031  CB  ASP B 375     -18.877 -50.940 -13.199  1.00 72.15           C  
ATOM   3032  O   ASP B 375     -16.191 -52.746 -13.691  1.00 72.15           O  
ATOM   3033  CG  ASP B 375     -20.016 -50.833 -12.200  1.00 72.15           C  
ATOM   3034  OD1 ASP B 375     -19.834 -51.214 -11.024  1.00 72.15           O  
ATOM   3035  OD2 ASP B 375     -21.106 -50.365 -12.594  1.00 72.15           O  
ATOM   3036  N   GLU B 376     -15.939 -50.568 -14.150  1.00 75.49           N  
ATOM   3037  CA  GLU B 376     -14.950 -50.837 -15.190  1.00 75.49           C  
ATOM   3038  C   GLU B 376     -13.621 -51.282 -14.587  1.00 75.49           C  
ATOM   3039  CB  GLU B 376     -14.741 -49.599 -16.066  1.00 75.49           C  
ATOM   3040  O   GLU B 376     -12.881 -52.053 -15.202  1.00 75.49           O  
ATOM   3041  CG  GLU B 376     -15.872 -49.345 -17.052  1.00 75.49           C  
ATOM   3042  CD  GLU B 376     -15.674 -48.086 -17.881  1.00 75.49           C  
ATOM   3043  OE1 GLU B 376     -16.373 -47.918 -18.907  1.00 75.49           O  
ATOM   3044  OE2 GLU B 376     -14.812 -47.261 -17.503  1.00 75.49           O  
ATOM   3045  N   LEU B 377     -13.397 -50.785 -13.376  1.00 72.56           N  
ATOM   3046  CA  LEU B 377     -12.134 -51.100 -12.718  1.00 72.56           C  
ATOM   3047  C   LEU B 377     -12.216 -52.441 -11.996  1.00 72.56           C  
ATOM   3048  CB  LEU B 377     -11.757 -49.996 -11.726  1.00 72.56           C  
ATOM   3049  O   LEU B 377     -11.189 -53.018 -11.631  1.00 72.56           O  
ATOM   3050  CG  LEU B 377     -11.337 -48.656 -12.331  1.00 72.56           C  
ATOM   3051  CD1 LEU B 377     -11.343 -47.567 -11.263  1.00 72.56           C  
ATOM   3052  CD2 LEU B 377      -9.961 -48.769 -12.979  1.00 72.56           C  
ATOM   3053  N   GLY B 378     -13.467 -52.839 -11.627  1.00 64.18           N  
ATOM   3054  CA  GLY B 378     -13.698 -54.064 -10.878  1.00 64.18           C  
ATOM   3055  C   GLY B 378     -13.350 -55.316 -11.660  1.00 64.18           C  
ATOM   3056  O   GLY B 378     -13.283 -55.288 -12.890  1.00 64.18           O  
ATOM   3057  N   SER B 379     -12.506 -56.039 -11.059  1.00 53.76           N  
ATOM   3058  CA  SER B 379     -12.300 -57.408 -11.518  1.00 53.76           C  
ATOM   3059  C   SER B 379     -13.553 -58.254 -11.317  1.00 53.76           C  
ATOM   3060  CB  SER B 379     -11.120 -58.048 -10.784  1.00 53.76           C  
ATOM   3061  O   SER B 379     -14.392 -57.938 -10.470  1.00 53.76           O  
ATOM   3062  OG  SER B 379     -11.280 -57.934  -9.380  1.00 53.76           O  
ATOM   3063  N   GLU B 380     -14.219 -58.962 -12.280  1.00 48.15           N  
ATOM   3064  CA  GLU B 380     -15.304 -59.916 -12.071  1.00 48.15           C  
ATOM   3065  C   GLU B 380     -15.235 -60.533 -10.677  1.00 48.15           C  
ATOM   3066  CB  GLU B 380     -15.265 -61.016 -13.135  1.00 48.15           C  
ATOM   3067  O   GLU B 380     -16.266 -60.865 -10.087  1.00 48.15           O  
ATOM   3068  CG  GLU B 380     -15.953 -60.635 -14.438  1.00 48.15           C  
ATOM   3069  CD  GLU B 380     -16.030 -61.782 -15.433  1.00 48.15           C  
ATOM   3070  OE1 GLU B 380     -16.665 -61.619 -16.500  1.00 48.15           O  
ATOM   3071  OE2 GLU B 380     -15.452 -62.854 -15.143  1.00 48.15           O  
ATOM   3072  N   GLU B 381     -14.156 -60.998 -10.105  1.00 45.23           N  
ATOM   3073  CA  GLU B 381     -14.047 -61.805  -8.893  1.00 45.23           C  
ATOM   3074  C   GLU B 381     -14.105 -60.933  -7.642  1.00 45.23           C  
ATOM   3075  CB  GLU B 381     -12.753 -62.623  -8.905  1.00 45.23           C  
ATOM   3076  O   GLU B 381     -14.258 -61.443  -6.530  1.00 45.23           O  
ATOM   3077  CG  GLU B 381     -12.931 -64.048  -9.406  1.00 45.23           C  
ATOM   3078  CD  GLU B 381     -11.641 -64.854  -9.394  1.00 45.23           C  
ATOM   3079  OE1 GLU B 381     -11.675 -66.058  -9.736  1.00 45.23           O  
ATOM   3080  OE2 GLU B 381     -10.590 -64.276  -9.040  1.00 45.23           O  
ATOM   3081  N   ASP B 382     -13.653 -59.708  -7.580  1.00 42.78           N  
ATOM   3082  CA  ASP B 382     -13.465 -59.031  -6.301  1.00 42.78           C  
ATOM   3083  C   ASP B 382     -14.722 -58.264  -5.895  1.00 42.78           C  
ATOM   3084  CB  ASP B 382     -12.268 -58.081  -6.367  1.00 42.78           C  
ATOM   3085  O   ASP B 382     -15.294 -57.529  -6.703  1.00 42.78           O  
ATOM   3086  CG  ASP B 382     -10.939 -58.786  -6.155  1.00 42.78           C  
ATOM   3087  OD1 ASP B 382     -10.928 -59.922  -5.634  1.00 42.78           O  
ATOM   3088  OD2 ASP B 382      -9.894 -58.199  -6.509  1.00 42.78           O  
ATOM   3089  N   GLY B 383     -15.680 -58.853  -5.097  1.00 39.88           N  
ATOM   3090  CA  GLY B 383     -16.763 -58.383  -4.248  1.00 39.88           C  
ATOM   3091  C   GLY B 383     -16.521 -56.994  -3.688  1.00 39.88           C  
ATOM   3092  O   GLY B 383     -16.200 -56.842  -2.507  1.00 39.88           O  
ATOM   3093  N   PHE B 384     -15.943 -56.109  -4.428  1.00 39.52           N  
ATOM   3094  CA  PHE B 384     -15.569 -54.799  -3.910  1.00 39.52           C  
ATOM   3095  C   PHE B 384     -16.785 -54.069  -3.353  1.00 39.52           C  
ATOM   3096  CB  PHE B 384     -14.905 -53.956  -5.003  1.00 39.52           C  
ATOM   3097  O   PHE B 384     -17.861 -54.097  -3.954  1.00 39.52           O  
ATOM   3098  CG  PHE B 384     -13.711 -53.174  -4.526  1.00 39.52           C  
ATOM   3099  CD1 PHE B 384     -13.847 -51.853  -4.115  1.00 39.52           C  
ATOM   3100  CD2 PHE B 384     -12.452 -53.759  -4.488  1.00 39.52           C  
ATOM   3101  CE1 PHE B 384     -12.744 -51.127  -3.673  1.00 39.52           C  
ATOM   3102  CE2 PHE B 384     -11.345 -53.040  -4.047  1.00 39.52           C  
ATOM   3103  CZ  PHE B 384     -11.493 -51.723  -3.641  1.00 39.52           C  
ATOM   3104  N   ASP B 385     -16.814 -53.933  -2.056  1.00 40.48           N  
ATOM   3105  CA  ASP B 385     -17.803 -53.174  -1.297  1.00 40.48           C  
ATOM   3106  C   ASP B 385     -18.032 -51.797  -1.916  1.00 40.48           C  
ATOM   3107  CB  ASP B 385     -17.364 -53.028   0.162  1.00 40.48           C  
ATOM   3108  O   ASP B 385     -17.131 -50.956  -1.924  1.00 40.48           O  
ATOM   3109  CG  ASP B 385     -18.522 -53.107   1.140  1.00 40.48           C  
ATOM   3110  OD1 ASP B 385     -19.687 -53.208   0.699  1.00 40.48           O  
ATOM   3111  OD2 ASP B 385     -18.268 -53.063   2.363  1.00 40.48           O  
ATOM   3112  N   GLY B 386     -18.747 -51.653  -3.022  1.00 43.14           N  
ATOM   3113  CA  GLY B 386     -19.255 -50.512  -3.766  1.00 43.14           C  
ATOM   3114  C   GLY B 386     -19.525 -49.302  -2.893  1.00 43.14           C  
ATOM   3115  O   GLY B 386     -19.391 -48.162  -3.343  1.00 43.14           O  
ATOM   3116  N   ALA B 387     -20.096 -49.508  -1.776  1.00 45.49           N  
ATOM   3117  CA  ALA B 387     -20.562 -48.391  -0.958  1.00 45.49           C  
ATOM   3118  C   ALA B 387     -19.387 -47.593  -0.398  1.00 45.49           C  
ATOM   3119  CB  ALA B 387     -21.447 -48.897   0.179  1.00 45.49           C  
ATOM   3120  O   ALA B 387     -19.436 -46.362  -0.342  1.00 45.49           O  
ATOM   3121  N   THR B 388     -18.307 -48.276   0.094  1.00 43.84           N  
ATOM   3122  CA  THR B 388     -17.178 -47.597   0.720  1.00 43.84           C  
ATOM   3123  C   THR B 388     -16.333 -46.875  -0.325  1.00 43.84           C  
ATOM   3124  CB  THR B 388     -16.296 -48.587   1.503  1.00 43.84           C  
ATOM   3125  O   THR B 388     -15.824 -45.781  -0.073  1.00 43.84           O  
ATOM   3126  CG2 THR B 388     -16.367 -48.319   3.003  1.00 43.84           C  
ATOM   3127  OG1 THR B 388     -16.744 -49.924   1.246  1.00 43.84           O  
ATOM   3128  N   ALA B 389     -16.240 -47.444  -1.491  1.00 45.39           N  
ATOM   3129  CA  ALA B 389     -15.491 -46.836  -2.588  1.00 45.39           C  
ATOM   3130  C   ALA B 389     -16.189 -45.579  -3.098  1.00 45.39           C  
ATOM   3131  CB  ALA B 389     -15.307 -47.837  -3.726  1.00 45.39           C  
ATOM   3132  O   ALA B 389     -15.532 -44.591  -3.438  1.00 45.39           O  
ATOM   3133  N   ALA B 390     -17.474 -45.581  -3.216  1.00 48.27           N  
ATOM   3134  CA  ALA B 390     -18.265 -44.421  -3.618  1.00 48.27           C  
ATOM   3135  C   ALA B 390     -18.136 -43.290  -2.601  1.00 48.27           C  
ATOM   3136  CB  ALA B 390     -19.730 -44.811  -3.794  1.00 48.27           C  
ATOM   3137  O   ALA B 390     -18.081 -42.116  -2.973  1.00 48.27           O  
ATOM   3138  N   ALA B 391     -18.104 -43.586  -1.314  1.00 49.92           N  
ATOM   3139  CA  ALA B 391     -17.980 -42.590  -0.252  1.00 49.92           C  
ATOM   3140  C   ALA B 391     -16.615 -41.910  -0.295  1.00 49.92           C  
ATOM   3141  CB  ALA B 391     -18.206 -43.237   1.112  1.00 49.92           C  
ATOM   3142  O   ALA B 391     -16.511 -40.699  -0.084  1.00 49.92           O  
ATOM   3143  N   ARG B 392     -15.606 -42.676  -0.562  1.00 44.83           N  
ATOM   3144  CA  ARG B 392     -14.255 -42.125  -0.624  1.00 44.83           C  
ATOM   3145  C   ARG B 392     -14.088 -41.221  -1.840  1.00 44.83           C  
ATOM   3146  CB  ARG B 392     -13.218 -43.249  -0.659  1.00 44.83           C  
ATOM   3147  O   ARG B 392     -13.443 -40.173  -1.757  1.00 44.83           O  
ATOM   3148  CG  ARG B 392     -12.464 -43.433   0.648  1.00 44.83           C  
ATOM   3149  CD  ARG B 392     -11.421 -44.538   0.547  1.00 44.83           C  
ATOM   3150  NE  ARG B 392     -11.172 -45.164   1.843  1.00 44.83           N  
ATOM   3151  NH1 ARG B 392      -9.042 -45.887   1.316  1.00 44.83           N  
ATOM   3152  NH2 ARG B 392      -9.926 -46.324   3.385  1.00 44.83           N  
ATOM   3153  CZ  ARG B 392     -10.047 -45.790   2.178  1.00 44.83           C  
ATOM   3154  N   LYS B 393     -14.657 -41.603  -2.937  1.00 46.58           N  
ATOM   3155  CA  LYS B 393     -14.652 -40.805  -4.160  1.00 46.58           C  
ATOM   3156  C   LYS B 393     -15.336 -39.459  -3.940  1.00 46.58           C  
ATOM   3157  CB  LYS B 393     -15.339 -41.562  -5.298  1.00 46.58           C  
ATOM   3158  O   LYS B 393     -14.870 -38.432  -4.438  1.00 46.58           O  
ATOM   3159  CG  LYS B 393     -14.736 -41.298  -6.670  1.00 46.58           C  
ATOM   3160  CD  LYS B 393     -15.407 -42.140  -7.747  1.00 46.58           C  
ATOM   3161  CE  LYS B 393     -14.845 -41.833  -9.129  1.00 46.58           C  
ATOM   3162  NZ  LYS B 393     -15.495 -42.662 -10.188  1.00 46.58           N  
ATOM   3163  N   GLU B 394     -16.434 -39.542  -3.256  1.00 50.05           N  
ATOM   3164  CA  GLU B 394     -17.194 -38.332  -2.958  1.00 50.05           C  
ATOM   3165  C   GLU B 394     -16.408 -37.400  -2.040  1.00 50.05           C  
ATOM   3166  CB  GLU B 394     -18.540 -38.686  -2.320  1.00 50.05           C  
ATOM   3167  O   GLU B 394     -16.460 -36.178  -2.196  1.00 50.05           O  
ATOM   3168  CG  GLU B 394     -19.640 -37.674  -2.607  1.00 50.05           C  
ATOM   3169  CD  GLU B 394     -20.327 -37.897  -3.945  1.00 50.05           C  
ATOM   3170  OE1 GLU B 394     -21.135 -37.037  -4.363  1.00 50.05           O  
ATOM   3171  OE2 GLU B 394     -20.056 -38.941  -4.580  1.00 50.05           O  
ATOM   3172  N   VAL B 395     -15.589 -37.962  -1.132  1.00 46.36           N  
ATOM   3173  CA  VAL B 395     -14.786 -37.167  -0.210  1.00 46.36           C  
ATOM   3174  C   VAL B 395     -13.666 -36.463  -0.974  1.00 46.36           C  
ATOM   3175  CB  VAL B 395     -14.194 -38.035   0.923  1.00 46.36           C  
ATOM   3176  O   VAL B 395     -13.418 -35.273  -0.768  1.00 46.36           O  
ATOM   3177  CG1 VAL B 395     -13.218 -37.223   1.773  1.00 46.36           C  
ATOM   3178  CG2 VAL B 395     -15.310 -38.613   1.790  1.00 46.36           C  
ATOM   3179  N   ILE B 396     -13.027 -37.265  -1.824  1.00 43.24           N  
ATOM   3180  CA  ILE B 396     -11.928 -36.700  -2.601  1.00 43.24           C  
ATOM   3181  C   ILE B 396     -12.473 -35.689  -3.606  1.00 43.24           C  
ATOM   3182  CB  ILE B 396     -11.127 -37.802  -3.329  1.00 43.24           C  
ATOM   3183  O   ILE B 396     -11.902 -34.610  -3.782  1.00 43.24           O  
ATOM   3184  CG1 ILE B 396     -10.329 -38.637  -2.322  1.00 43.24           C  
ATOM   3185  CG2 ILE B 396     -10.203 -37.189  -4.386  1.00 43.24           C  
ATOM   3186  CD1 ILE B 396      -9.701 -39.891  -2.916  1.00 43.24           C  
ATOM   3187  N   ARG B 397     -13.556 -35.997  -4.293  1.00 45.68           N  
ATOM   3188  CA  ARG B 397     -14.228 -35.068  -5.196  1.00 45.68           C  
ATOM   3189  C   ARG B 397     -14.594 -33.773  -4.478  1.00 45.68           C  
ATOM   3190  CB  ARG B 397     -15.483 -35.709  -5.792  1.00 45.68           C  
ATOM   3191  O   ARG B 397     -14.426 -32.683  -5.028  1.00 45.68           O  
ATOM   3192  CG  ARG B 397     -15.796 -35.251  -7.207  1.00 45.68           C  
ATOM   3193  CD  ARG B 397     -17.085 -35.872  -7.729  1.00 45.68           C  
ATOM   3194  NE  ARG B 397     -16.830 -37.113  -8.455  1.00 45.68           N  
ATOM   3195  NH1 ARG B 397     -18.706 -38.204  -7.662  1.00 45.68           N  
ATOM   3196  NH2 ARG B 397     -17.280 -39.268  -9.108  1.00 45.68           N  
ATOM   3197  CZ  ARG B 397     -17.606 -38.192  -8.407  1.00 45.68           C  
ATOM   3198  N   ASN B 398     -15.114 -33.983  -3.307  1.00 47.95           N  
ATOM   3199  CA  ASN B 398     -15.492 -32.827  -2.500  1.00 47.95           C  
ATOM   3200  C   ASN B 398     -14.278 -31.978  -2.135  1.00 47.95           C  
ATOM   3201  CB  ASN B 398     -16.229 -33.273  -1.235  1.00 47.95           C  
ATOM   3202  O   ASN B 398     -14.362 -30.749  -2.100  1.00 47.95           O  
ATOM   3203  CG  ASN B 398     -17.689 -33.589  -1.491  1.00 47.95           C  
ATOM   3204  ND2 ASN B 398     -18.307 -34.322  -0.573  1.00 47.95           N  
ATOM   3205  OD1 ASN B 398     -18.258 -33.177  -2.506  1.00 47.95           O  
ATOM   3206  N   LYS B 399     -13.156 -32.710  -1.872  1.00 39.70           N  
ATOM   3207  CA  LYS B 399     -11.935 -31.979  -1.545  1.00 39.70           C  
ATOM   3208  C   LYS B 399     -11.392 -31.243  -2.767  1.00 39.70           C  
ATOM   3209  CB  LYS B 399     -10.873 -32.930  -0.992  1.00 39.70           C  
ATOM   3210  O   LYS B 399     -10.970 -30.089  -2.665  1.00 39.70           O  
ATOM   3211  CG  LYS B 399     -10.820 -32.982   0.528  1.00 39.70           C  
ATOM   3212  CD  LYS B 399      -9.708 -33.902   1.017  1.00 39.70           C  
ATOM   3213  CE  LYS B 399      -9.686 -33.993   2.537  1.00 39.70           C  
ATOM   3214  NZ  LYS B 399      -8.617 -34.917   3.021  1.00 39.70           N  
ATOM   3215  N   ILE B 400     -11.414 -31.953  -3.980  1.00 42.29           N  
ATOM   3216  CA  ILE B 400     -10.944 -31.394  -5.243  1.00 42.29           C  
ATOM   3217  C   ILE B 400     -11.837 -30.225  -5.654  1.00 42.29           C  
ATOM   3218  CB  ILE B 400     -10.914 -32.463  -6.358  1.00 42.29           C  
ATOM   3219  O   ILE B 400     -11.345 -29.184  -6.094  1.00 42.29           O  
ATOM   3220  CG1 ILE B 400      -9.844 -33.519  -6.057  1.00 42.29           C  
ATOM   3221  CG2 ILE B 400     -10.672 -31.813  -7.724  1.00 42.29           C  
ATOM   3222  CD1 ILE B 400      -9.813 -34.670  -7.053  1.00 42.29           C  
ATOM   3223  N   ARG B 401     -13.069 -30.443  -5.618  1.00 41.83           N  
ATOM   3224  CA  ARG B 401     -14.032 -29.379  -5.880  1.00 41.83           C  
ATOM   3225  C   ARG B 401     -13.766 -28.168  -4.991  1.00 41.83           C  
ATOM   3226  CB  ARG B 401     -15.462 -29.882  -5.666  1.00 41.83           C  
ATOM   3227  O   ARG B 401     -13.872 -27.026  -5.442  1.00 41.83           O  
ATOM   3228  CG  ARG B 401     -16.287 -29.953  -6.941  1.00 41.83           C  
ATOM   3229  CD  ARG B 401     -17.690 -30.481  -6.676  1.00 41.83           C  
ATOM   3230  NE  ARG B 401     -18.439 -30.668  -7.916  1.00 41.83           N  
ATOM   3231  NH1 ARG B 401     -20.180 -31.824  -6.933  1.00 41.83           N  
ATOM   3232  NH2 ARG B 401     -20.199 -31.413  -9.188  1.00 41.83           N  
ATOM   3233  CZ  ARG B 401     -19.604 -31.301  -8.009  1.00 41.83           C  
ATOM   3234  N   ALA B 402     -13.408 -28.525  -3.797  1.00 36.54           N  
ATOM   3235  CA  ALA B 402     -13.093 -27.478  -2.829  1.00 36.54           C  
ATOM   3236  C   ALA B 402     -11.846 -26.703  -3.246  1.00 36.54           C  
ATOM   3237  CB  ALA B 402     -12.903 -28.078  -1.438  1.00 36.54           C  
ATOM   3238  O   ALA B 402     -11.808 -25.474  -3.142  1.00 36.54           O  
ATOM   3239  N   ILE B 403     -10.937 -27.473  -3.802  1.00 37.47           N  
ATOM   3240  CA  ILE B 403      -9.675 -26.890  -4.243  1.00 37.47           C  
ATOM   3241  C   ILE B 403      -9.902 -26.068  -5.510  1.00 37.47           C  
ATOM   3242  CB  ILE B 403      -8.607 -27.977  -4.493  1.00 37.47           C  
ATOM   3243  O   ILE B 403      -9.332 -24.985  -5.665  1.00 37.47           O  
ATOM   3244  CG1 ILE B 403      -8.194 -28.634  -3.171  1.00 37.47           C  
ATOM   3245  CG2 ILE B 403      -7.392 -27.385  -5.213  1.00 37.47           C  
ATOM   3246  CD1 ILE B 403      -7.279 -29.840  -3.338  1.00 37.47           C  
ATOM   3247  N   GLY B 404     -10.698 -26.656  -6.527  1.00 37.22           N  
ATOM   3248  CA  GLY B 404     -11.018 -25.958  -7.762  1.00 37.22           C  
ATOM   3249  C   GLY B 404     -11.758 -24.653  -7.536  1.00 37.22           C  
ATOM   3250  O   GLY B 404     -11.510 -23.664  -8.230  1.00 37.22           O  
ATOM   3251  N   LYS B 405     -12.596 -24.600  -6.658  1.00 35.99           N  
ATOM   3252  CA  LYS B 405     -13.328 -23.400  -6.264  1.00 35.99           C  
ATOM   3253  C   LYS B 405     -12.372 -22.277  -5.871  1.00 35.99           C  
ATOM   3254  CB  LYS B 405     -14.280 -23.707  -5.107  1.00 35.99           C  
ATOM   3255  O   LYS B 405     -12.601 -21.114  -6.207  1.00 35.99           O  
ATOM   3256  CG  LYS B 405     -15.662 -24.168  -5.548  1.00 35.99           C  
ATOM   3257  CD  LYS B 405     -16.582 -24.396  -4.355  1.00 35.99           C  
ATOM   3258  CE  LYS B 405     -17.939 -24.933  -4.789  1.00 35.99           C  
ATOM   3259  NZ  LYS B 405     -18.820 -25.222  -3.619  1.00 35.99           N  
ATOM   3260  N   MET B 406     -11.267 -22.683  -5.356  1.00 33.86           N  
ATOM   3261  CA  MET B 406     -10.235 -21.721  -4.980  1.00 33.86           C  
ATOM   3262  C   MET B 406      -9.569 -21.125  -6.216  1.00 33.86           C  
ATOM   3263  CB  MET B 406      -9.183 -22.381  -4.087  1.00 33.86           C  
ATOM   3264  O   MET B 406      -9.248 -19.936  -6.241  1.00 33.86           O  
ATOM   3265  CG  MET B 406      -9.175 -21.857  -2.660  1.00 33.86           C  
ATOM   3266  SD  MET B 406      -7.742 -22.473  -1.693  1.00 33.86           S  
ATOM   3267  CE  MET B 406      -8.418 -22.364  -0.013  1.00 33.86           C  
ATOM   3268  N   ALA B 407      -9.497 -21.983  -7.290  1.00 35.24           N  
ATOM   3269  CA  ALA B 407      -8.915 -21.523  -8.549  1.00 35.24           C  
ATOM   3270  C   ALA B 407      -9.761 -20.415  -9.171  1.00 35.24           C  
ATOM   3271  CB  ALA B 407      -8.769 -22.688  -9.525  1.00 35.24           C  
ATOM   3272  O   ALA B 407      -9.224 -19.433  -9.688  1.00 35.24           O  
ATOM   3273  N   ARG B 408     -11.031 -20.536  -9.247  1.00 36.13           N  
ATOM   3274  CA  ARG B 408     -11.889 -19.519  -9.846  1.00 36.13           C  
ATOM   3275  C   ARG B 408     -11.890 -18.243  -9.012  1.00 36.13           C  
ATOM   3276  CB  ARG B 408     -13.318 -20.045 -10.002  1.00 36.13           C  
ATOM   3277  O   ARG B 408     -12.087 -17.148  -9.543  1.00 36.13           O  
ATOM   3278  CG  ARG B 408     -13.911 -19.815 -11.382  1.00 36.13           C  
ATOM   3279  CD  ARG B 408     -15.299 -20.429 -11.509  1.00 36.13           C  
ATOM   3280  NE  ARG B 408     -15.781 -20.391 -12.886  1.00 36.13           N  
ATOM   3281  NH1 ARG B 408     -17.869 -21.251 -12.397  1.00 36.13           N  
ATOM   3282  NH2 ARG B 408     -17.327 -20.705 -14.556  1.00 36.13           N  
ATOM   3283  CZ  ARG B 408     -16.991 -20.782 -13.276  1.00 36.13           C  
ATOM   3284  N   VAL B 409     -11.650 -18.391  -7.703  1.00 35.71           N  
ATOM   3285  CA  VAL B 409     -11.426 -17.176  -6.928  1.00 35.71           C  
ATOM   3286  C   VAL B 409     -10.227 -16.417  -7.492  1.00 35.71           C  
ATOM   3287  CB  VAL B 409     -11.202 -17.490  -5.432  1.00 35.71           C  
ATOM   3288  O   VAL B 409     -10.282 -15.198  -7.667  1.00 35.71           O  
ATOM   3289  CG1 VAL B 409     -10.789 -16.231  -4.672  1.00 35.71           C  
ATOM   3290  CG2 VAL B 409     -12.464 -18.097  -4.820  1.00 35.71           C  
ATOM   3291  N   PHE B 410      -9.346 -17.212  -7.938  1.00 34.67           N  
ATOM   3292  CA  PHE B 410      -8.148 -16.600  -8.499  1.00 34.67           C  
ATOM   3293  C   PHE B 410      -8.456 -15.928  -9.832  1.00 34.67           C  
ATOM   3294  CB  PHE B 410      -7.043 -17.646  -8.682  1.00 34.67           C  
ATOM   3295  O   PHE B 410      -7.954 -14.838 -10.114  1.00 34.67           O  
ATOM   3296  CG  PHE B 410      -6.099 -17.743  -7.514  1.00 34.67           C  
ATOM   3297  CD1 PHE B 410      -5.118 -16.780  -7.314  1.00 34.67           C  
ATOM   3298  CD2 PHE B 410      -6.194 -18.798  -6.615  1.00 34.67           C  
ATOM   3299  CE1 PHE B 410      -4.243 -16.867  -6.234  1.00 34.67           C  
ATOM   3300  CE2 PHE B 410      -5.323 -18.891  -5.533  1.00 34.67           C  
ATOM   3301  CZ  PHE B 410      -4.347 -17.926  -5.345  1.00 34.67           C  
ATOM   3302  N   SER B 411      -9.205 -16.701 -10.685  1.00 35.82           N  
ATOM   3303  CA  SER B 411      -9.578 -15.999 -11.909  1.00 35.82           C  
ATOM   3304  C   SER B 411     -10.380 -14.740 -11.602  1.00 35.82           C  
ATOM   3305  CB  SER B 411     -10.385 -16.917 -12.828  1.00 35.82           C  
ATOM   3306  O   SER B 411     -10.226 -13.719 -12.275  1.00 35.82           O  
ATOM   3307  OG  SER B 411     -11.771 -16.635 -12.729  1.00 35.82           O  
ATOM   3308  N   VAL B 412     -11.272 -14.862 -10.686  1.00 35.52           N  
ATOM   3309  CA  VAL B 412     -11.921 -13.610 -10.312  1.00 35.52           C  
ATOM   3310  C   VAL B 412     -10.873 -12.606  -9.835  1.00 35.52           C  
ATOM   3311  CB  VAL B 412     -12.987 -13.829  -9.215  1.00 35.52           C  
ATOM   3312  O   VAL B 412     -10.957 -11.416 -10.147  1.00 35.52           O  
ATOM   3313  CG1 VAL B 412     -13.532 -12.492  -8.717  1.00 35.52           C  
ATOM   3314  CG2 VAL B 412     -14.120 -14.709  -9.742  1.00 35.52           C  
ATOM   3315  N   LEU B 413      -9.818 -13.153  -9.153  1.00 36.13           N  
ATOM   3316  CA  LEU B 413      -8.726 -12.255  -8.796  1.00 36.13           C  
ATOM   3317  C   LEU B 413      -8.052 -11.695 -10.044  1.00 36.13           C  
ATOM   3318  CB  LEU B 413      -7.695 -12.982  -7.928  1.00 36.13           C  
ATOM   3319  O   LEU B 413      -7.683 -10.519 -10.081  1.00 36.13           O  
ATOM   3320  CG  LEU B 413      -8.019 -13.088  -6.437  1.00 36.13           C  
ATOM   3321  CD1 LEU B 413      -7.160 -14.165  -5.783  1.00 36.13           C  
ATOM   3322  CD2 LEU B 413      -7.814 -11.743  -5.748  1.00 36.13           C  
ATOM   3323  N   ARG B 414      -7.738 -12.607 -10.977  1.00 33.97           N  
ATOM   3324  CA  ARG B 414      -7.064 -12.186 -12.202  1.00 33.97           C  
ATOM   3325  C   ARG B 414      -7.879 -11.130 -12.940  1.00 33.97           C  
ATOM   3326  CB  ARG B 414      -6.812 -13.387 -13.116  1.00 33.97           C  
ATOM   3327  O   ARG B 414      -7.323 -10.160 -13.459  1.00 33.97           O  
ATOM   3328  CG  ARG B 414      -5.506 -13.307 -13.891  1.00 33.97           C  
ATOM   3329  CD  ARG B 414      -5.264 -14.562 -14.719  1.00 33.97           C  
ATOM   3330  NE  ARG B 414      -4.204 -14.362 -15.702  1.00 33.97           N  
ATOM   3331  NH1 ARG B 414      -4.300 -16.510 -16.548  1.00 33.97           N  
ATOM   3332  NH2 ARG B 414      -2.799 -15.003 -17.402  1.00 33.97           N  
ATOM   3333  CZ  ARG B 414      -3.770 -15.292 -16.549  1.00 33.97           C  
ATOM   3334  N   GLU B 415      -9.085 -11.536 -13.419  1.00 34.05           N  
ATOM   3335  CA  GLU B 415      -9.786 -10.546 -14.231  1.00 34.05           C  
ATOM   3336  C   GLU B 415     -10.036  -9.263 -13.444  1.00 34.05           C  
ATOM   3337  CB  GLU B 415     -11.110 -11.114 -14.747  1.00 34.05           C  
ATOM   3338  O   GLU B 415     -10.060  -8.172 -14.016  1.00 34.05           O  
ATOM   3339  CG  GLU B 415     -10.965 -11.986 -15.985  1.00 34.05           C  
ATOM   3340  CD  GLU B 415     -12.287 -12.550 -16.480  1.00 34.05           C  
ATOM   3341  OE1 GLU B 415     -12.296 -13.264 -17.509  1.00 34.05           O  
ATOM   3342  OE2 GLU B 415     -13.324 -12.275 -15.835  1.00 34.05           O  
ATOM   3343  N   GLU B 416     -10.652  -9.403 -12.264  1.00 33.39           N  
ATOM   3344  CA  GLU B 416     -11.198  -8.209 -11.627  1.00 33.39           C  
ATOM   3345  C   GLU B 416     -10.109  -7.422 -10.903  1.00 33.39           C  
ATOM   3346  CB  GLU B 416     -12.315  -8.583 -10.648  1.00 33.39           C  
ATOM   3347  O   GLU B 416      -9.639  -7.836  -9.841  1.00 33.39           O  
ATOM   3348  CG  GLU B 416     -13.664  -8.813 -11.313  1.00 33.39           C  
ATOM   3349  CD  GLU B 416     -14.841  -8.438 -10.427  1.00 33.39           C  
ATOM   3350  OE1 GLU B 416     -15.986  -8.379 -10.932  1.00 33.39           O  
ATOM   3351  OE2 GLU B 416     -14.617  -8.201  -9.219  1.00 33.39           O  
ATOM   3352  N   SER B 417      -9.026  -7.124 -11.708  1.00 32.80           N  
ATOM   3353  CA  SER B 417      -7.868  -6.442 -11.139  1.00 32.80           C  
ATOM   3354  C   SER B 417      -8.278  -5.513 -10.000  1.00 32.80           C  
ATOM   3355  CB  SER B 417      -7.132  -5.645 -12.217  1.00 32.80           C  
ATOM   3356  O   SER B 417      -7.662  -5.523  -8.933  1.00 32.80           O  
ATOM   3357  OG  SER B 417      -7.937  -4.582 -12.695  1.00 32.80           O  
ATOM   3358  N   GLU B 418      -8.900  -4.462 -10.525  1.00 33.93           N  
ATOM   3359  CA  GLU B 418      -9.264  -3.286  -9.741  1.00 33.93           C  
ATOM   3360  C   GLU B 418     -10.224  -3.650  -8.612  1.00 33.93           C  
ATOM   3361  CB  GLU B 418      -9.890  -2.215 -10.639  1.00 33.93           C  
ATOM   3362  O   GLU B 418     -10.391  -2.884  -7.661  1.00 33.93           O  
ATOM   3363  CG  GLU B 418      -8.881  -1.243 -11.232  1.00 33.93           C  
ATOM   3364  CD  GLU B 418      -9.522  -0.148 -12.069  1.00 33.93           C  
ATOM   3365  OE1 GLU B 418      -8.799   0.760 -12.538  1.00 33.93           O  
ATOM   3366  OE2 GLU B 418     -10.758  -0.199 -12.258  1.00 33.93           O  
ATOM   3367  N   SER B 419     -10.802  -4.685  -8.840  1.00 32.99           N  
ATOM   3368  CA  SER B 419     -11.717  -5.339  -7.909  1.00 32.99           C  
ATOM   3369  C   SER B 419     -11.000  -5.753  -6.629  1.00 32.99           C  
ATOM   3370  CB  SER B 419     -12.360  -6.563  -8.562  1.00 32.99           C  
ATOM   3371  O   SER B 419     -11.617  -6.309  -5.718  1.00 32.99           O  
ATOM   3372  OG  SER B 419     -11.371  -7.471  -9.015  1.00 32.99           O  
ATOM   3373  N   VAL B 420      -9.632  -5.760  -6.769  1.00 33.79           N  
ATOM   3374  CA  VAL B 420      -8.924  -6.009  -5.518  1.00 33.79           C  
ATOM   3375  C   VAL B 420      -9.352  -4.985  -4.468  1.00 33.79           C  
ATOM   3376  CB  VAL B 420      -7.392  -5.962  -5.714  1.00 33.79           C  
ATOM   3377  O   VAL B 420      -9.360  -5.281  -3.271  1.00 33.79           O  
ATOM   3378  CG1 VAL B 420      -6.671  -6.094  -4.374  1.00 33.79           C  
ATOM   3379  CG2 VAL B 420      -6.944  -7.061  -6.676  1.00 33.79           C  
ATOM   3380  N   LEU B 421      -9.274  -3.724  -5.120  1.00 34.42           N  
ATOM   3381  CA  LEU B 421      -9.377  -2.818  -3.981  1.00 34.42           C  
ATOM   3382  C   LEU B 421     -10.419  -3.315  -2.985  1.00 34.42           C  
ATOM   3383  CB  LEU B 421      -9.735  -1.405  -4.450  1.00 34.42           C  
ATOM   3384  O   LEU B 421     -10.263  -3.134  -1.775  1.00 34.42           O  
ATOM   3385  CG  LEU B 421      -8.561  -0.471  -4.744  1.00 34.42           C  
ATOM   3386  CD1 LEU B 421      -8.960   0.572  -5.783  1.00 34.42           C  
ATOM   3387  CD2 LEU B 421      -8.077   0.201  -3.463  1.00 34.42           C  
ATOM   3388  N   THR B 422     -11.470  -3.630  -3.635  1.00 34.63           N  
ATOM   3389  CA  THR B 422     -12.657  -4.043  -2.894  1.00 34.63           C  
ATOM   3390  C   THR B 422     -12.365  -5.283  -2.053  1.00 34.63           C  
ATOM   3391  CB  THR B 422     -13.837  -4.328  -3.841  1.00 34.63           C  
ATOM   3392  O   THR B 422     -12.835  -5.396  -0.920  1.00 34.63           O  
ATOM   3393  CG2 THR B 422     -15.134  -3.740  -3.297  1.00 34.63           C  
ATOM   3394  OG1 THR B 422     -13.563  -3.749  -5.123  1.00 34.63           O  
ATOM   3395  N   LEU B 423     -11.745  -6.332  -2.638  1.00 33.48           N  
ATOM   3396  CA  LEU B 423     -11.125  -7.459  -1.950  1.00 33.48           C  
ATOM   3397  C   LEU B 423      -9.901  -7.007  -1.160  1.00 33.48           C  
ATOM   3398  CB  LEU B 423     -10.727  -8.546  -2.952  1.00 33.48           C  
ATOM   3399  O   LEU B 423      -9.426  -7.725  -0.278  1.00 33.48           O  
ATOM   3400  CG  LEU B 423     -11.738  -9.673  -3.167  1.00 33.48           C  
ATOM   3401  CD1 LEU B 423     -11.605 -10.243  -4.575  1.00 33.48           C  
ATOM   3402  CD2 LEU B 423     -11.550 -10.767  -2.121  1.00 33.48           C  
ATOM   3403  N   LYS B 424      -8.947  -6.202  -1.689  1.00 35.85           N  
ATOM   3404  CA  LYS B 424      -7.922  -5.693  -0.782  1.00 35.85           C  
ATOM   3405  C   LYS B 424      -8.509  -5.382   0.592  1.00 35.85           C  
ATOM   3406  CB  LYS B 424      -7.261  -4.443  -1.365  1.00 35.85           C  
ATOM   3407  O   LYS B 424      -7.881  -5.655   1.617  1.00 35.85           O  
ATOM   3408  CG  LYS B 424      -6.011  -4.728  -2.184  1.00 35.85           C  
ATOM   3409  CD  LYS B 424      -5.338  -3.441  -2.643  1.00 35.85           C  
ATOM   3410  CE  LYS B 424      -4.078  -3.725  -3.450  1.00 35.85           C  
ATOM   3411  NZ  LYS B 424      -3.439  -2.468  -3.940  1.00 35.85           N  
ATOM   3412  N   GLY B 425      -9.029  -3.897   0.581  1.00 34.79           N  
ATOM   3413  CA  GLY B 425      -9.314  -3.072   1.744  1.00 34.79           C  
ATOM   3414  C   GLY B 425      -9.996  -3.835   2.864  1.00 34.79           C  
ATOM   3415  O   GLY B 425     -10.405  -3.244   3.866  1.00 34.79           O  
ATOM   3416  N   LEU B 426     -10.696  -4.758   2.508  1.00 35.41           N  
ATOM   3417  CA  LEU B 426     -11.798  -5.426   3.190  1.00 35.41           C  
ATOM   3418  C   LEU B 426     -11.360  -5.939   4.558  1.00 35.41           C  
ATOM   3419  CB  LEU B 426     -12.330  -6.585   2.343  1.00 35.41           C  
ATOM   3420  O   LEU B 426     -10.208  -5.751   4.956  1.00 35.41           O  
ATOM   3421  CG  LEU B 426     -13.157  -6.203   1.114  1.00 35.41           C  
ATOM   3422  CD1 LEU B 426     -13.218  -7.369   0.134  1.00 35.41           C  
ATOM   3423  CD2 LEU B 426     -14.560  -5.771   1.527  1.00 35.41           C  
ATOM   3424  N   THR B 427     -11.384  -7.364   4.898  1.00 33.56           N  
ATOM   3425  CA  THR B 427     -11.170  -7.836   6.262  1.00 33.56           C  
ATOM   3426  C   THR B 427      -9.701  -7.707   6.654  1.00 33.56           C  
ATOM   3427  CB  THR B 427     -11.621  -9.299   6.424  1.00 33.56           C  
ATOM   3428  O   THR B 427      -8.825  -7.644   5.788  1.00 33.56           O  
ATOM   3429  CG2 THR B 427     -13.139  -9.420   6.339  1.00 33.56           C  
ATOM   3430  OG1 THR B 427     -11.031 -10.093   5.387  1.00 33.56           O  
ATOM   3431  N   PRO B 428      -9.394  -7.102   7.866  1.00 36.10           N  
ATOM   3432  CA  PRO B 428      -8.031  -6.978   8.388  1.00 36.10           C  
ATOM   3433  C   PRO B 428      -7.094  -8.058   7.851  1.00 36.10           C  
ATOM   3434  CB  PRO B 428      -8.218  -7.120   9.900  1.00 36.10           C  
ATOM   3435  O   PRO B 428      -5.912  -7.794   7.615  1.00 36.10           O  
ATOM   3436  CG  PRO B 428      -9.699  -7.150  10.101  1.00 36.10           C  
ATOM   3437  CD  PRO B 428     -10.359  -7.300   8.760  1.00 36.10           C  
ATOM   3438  N   THR B 429      -7.451  -9.423   8.053  1.00 32.13           N  
ATOM   3439  CA  THR B 429      -6.538 -10.551   7.902  1.00 32.13           C  
ATOM   3440  C   THR B 429      -6.231 -10.803   6.429  1.00 32.13           C  
ATOM   3441  CB  THR B 429      -7.119 -11.829   8.534  1.00 32.13           C  
ATOM   3442  O   THR B 429      -5.338 -11.589   6.101  1.00 32.13           O  
ATOM   3443  CG2 THR B 429      -7.201 -11.703  10.052  1.00 32.13           C  
ATOM   3444  OG1 THR B 429      -8.433 -12.059   8.013  1.00 32.13           O  
ATOM   3445  N   GLY B 430      -6.541  -9.968   5.444  1.00 34.21           N  
ATOM   3446  CA  GLY B 430      -6.225  -9.980   4.024  1.00 34.21           C  
ATOM   3447  C   GLY B 430      -6.475 -11.326   3.369  1.00 34.21           C  
ATOM   3448  O   GLY B 430      -6.062 -11.554   2.230  1.00 34.21           O  
ATOM   3449  N   MET B 431      -6.745 -12.508   4.242  1.00 32.16           N  
ATOM   3450  CA  MET B 431      -6.793 -13.894   3.786  1.00 32.16           C  
ATOM   3451  C   MET B 431      -8.150 -14.216   3.168  1.00 32.16           C  
ATOM   3452  CB  MET B 431      -6.505 -14.851   4.944  1.00 32.16           C  
ATOM   3453  O   MET B 431      -9.187 -13.789   3.679  1.00 32.16           O  
ATOM   3454  CG  MET B 431      -5.029 -14.970   5.288  1.00 32.16           C  
ATOM   3455  SD  MET B 431      -4.704 -16.260   6.552  1.00 32.16           S  
ATOM   3456  CE  MET B 431      -5.260 -17.735   5.654  1.00 32.16           C  
ATOM   3457  N   LEU B 432      -8.327 -14.607   2.022  1.00 35.99           N  
ATOM   3458  CA  LEU B 432      -9.527 -15.183   1.425  1.00 35.99           C  
ATOM   3459  C   LEU B 432      -9.969 -16.429   2.185  1.00 35.99           C  
ATOM   3460  CB  LEU B 432      -9.281 -15.529  -0.046  1.00 35.99           C  
ATOM   3461  O   LEU B 432      -9.133 -17.228   2.614  1.00 35.99           O  
ATOM   3462  CG  LEU B 432      -9.364 -14.368  -1.039  1.00 35.99           C  
ATOM   3463  CD1 LEU B 432      -8.593 -14.703  -2.312  1.00 35.99           C  
ATOM   3464  CD2 LEU B 432     -10.818 -14.039  -1.359  1.00 35.99           C  
ATOM   3465  N   PRO B 433     -11.186 -16.555   2.818  1.00 31.35           N  
ATOM   3466  CA  PRO B 433     -11.488 -17.802   3.524  1.00 31.35           C  
ATOM   3467  C   PRO B 433     -11.135 -19.043   2.707  1.00 31.35           C  
ATOM   3468  CB  PRO B 433     -12.998 -17.716   3.760  1.00 31.35           C  
ATOM   3469  O   PRO B 433     -11.217 -19.021   1.477  1.00 31.35           O  
ATOM   3470  CG  PRO B 433     -13.368 -16.324   3.361  1.00 31.35           C  
ATOM   3471  CD  PRO B 433     -12.200 -15.705   2.649  1.00 31.35           C  
ATOM   3472  N   SER B 434     -10.723 -20.065   3.399  1.00 30.38           N  
ATOM   3473  CA  SER B 434     -10.383 -21.436   3.031  1.00 30.38           C  
ATOM   3474  C   SER B 434     -11.604 -22.189   2.517  1.00 30.38           C  
ATOM   3475  CB  SER B 434      -9.780 -22.178   4.225  1.00 30.38           C  
ATOM   3476  O   SER B 434     -12.688 -22.097   3.098  1.00 30.38           O  
ATOM   3477  OG  SER B 434      -8.539 -21.605   4.599  1.00 30.38           O  
ATOM   3478  N   GLY B 435     -11.898 -22.737   1.273  1.00 30.60           N  
ATOM   3479  CA  GLY B 435     -12.967 -23.558   0.728  1.00 30.60           C  
ATOM   3480  C   GLY B 435     -13.755 -22.863  -0.366  1.00 30.60           C  
ATOM   3481  O   GLY B 435     -14.674 -23.448  -0.944  1.00 30.60           O  
ATOM   3482  N   VAL B 436     -13.674 -21.628  -0.500  1.00 34.30           N  
ATOM   3483  CA  VAL B 436     -14.522 -20.759  -1.309  1.00 34.30           C  
ATOM   3484  C   VAL B 436     -14.158 -20.909  -2.785  1.00 34.30           C  
ATOM   3485  CB  VAL B 436     -14.397 -19.281  -0.877  1.00 34.30           C  
ATOM   3486  O   VAL B 436     -15.013 -20.759  -3.660  1.00 34.30           O  
ATOM   3487  CG1 VAL B 436     -15.272 -18.386  -1.753  1.00 34.30           C  
ATOM   3488  CG2 VAL B 436     -14.770 -19.122   0.595  1.00 34.30           C  
ATOM   3489  N   LEU B 437     -13.027 -21.334  -3.073  1.00 33.10           N  
ATOM   3490  CA  LEU B 437     -12.539 -21.477  -4.441  1.00 33.10           C  
ATOM   3491  C   LEU B 437     -13.082 -22.751  -5.080  1.00 33.10           C  
ATOM   3492  CB  LEU B 437     -11.009 -21.491  -4.465  1.00 33.10           C  
ATOM   3493  O   LEU B 437     -13.312 -22.793  -6.291  1.00 33.10           O  
ATOM   3494  CG  LEU B 437     -10.315 -20.139  -4.294  1.00 33.10           C  
ATOM   3495  CD1 LEU B 437      -8.841 -20.337  -3.961  1.00 33.10           C  
ATOM   3496  CD2 LEU B 437     -10.475 -19.293  -5.553  1.00 33.10           C  
ATOM   3497  N   SER B 438     -13.355 -23.921  -4.311  1.00 29.50           N  
ATOM   3498  CA  SER B 438     -13.778 -25.250  -4.739  1.00 29.50           C  
ATOM   3499  C   SER B 438     -15.266 -25.277  -5.070  1.00 29.50           C  
ATOM   3500  CB  SER B 438     -13.469 -26.286  -3.657  1.00 29.50           C  
ATOM   3501  O   SER B 438     -15.727 -26.147  -5.812  1.00 29.50           O  
ATOM   3502  OG  SER B 438     -13.731 -25.759  -2.367  1.00 29.50           O  
ATOM   3503  N   GLY B 439     -16.179 -24.727  -4.309  1.00 31.05           N  
ATOM   3504  CA  GLY B 439     -17.618 -24.922  -4.231  1.00 31.05           C  
ATOM   3505  C   GLY B 439     -18.377 -24.215  -5.339  1.00 31.05           C  
ATOM   3506  O   GLY B 439     -19.609 -24.179  -5.330  1.00 31.05           O  
ATOM   3507  N   GLY B 440     -18.063 -24.382  -6.632  1.00 31.12           N  
ATOM   3508  CA  GLY B 440     -18.688 -23.933  -7.866  1.00 31.12           C  
ATOM   3509  C   GLY B 440     -19.367 -22.583  -7.734  1.00 31.12           C  
ATOM   3510  O   GLY B 440     -19.170 -21.877  -6.743  1.00 31.12           O  
ATOM   3511  N   LYS B 441     -20.135 -22.116  -8.939  1.00 33.65           N  
ATOM   3512  CA  LYS B 441     -20.889 -20.866  -8.974  1.00 33.65           C  
ATOM   3513  C   LYS B 441     -21.793 -20.736  -7.751  1.00 33.65           C  
ATOM   3514  CB  LYS B 441     -21.722 -20.777 -10.253  1.00 33.65           C  
ATOM   3515  O   LYS B 441     -21.863 -19.671  -7.135  1.00 33.65           O  
ATOM   3516  CG  LYS B 441     -21.970 -19.354 -10.732  1.00 33.65           C  
ATOM   3517  CD  LYS B 441     -22.746 -19.333 -12.043  1.00 33.65           C  
ATOM   3518  CE  LYS B 441     -23.055 -17.910 -12.488  1.00 33.65           C  
ATOM   3519  NZ  LYS B 441     -23.779 -17.882 -13.794  1.00 33.65           N  
ATOM   3520  N   GLN B 442     -22.482 -21.807  -7.538  1.00 34.90           N  
ATOM   3521  CA  GLN B 442     -23.514 -21.830  -6.507  1.00 34.90           C  
ATOM   3522  C   GLN B 442     -22.904 -21.699  -5.114  1.00 34.90           C  
ATOM   3523  CB  GLN B 442     -24.338 -23.116  -6.600  1.00 34.90           C  
ATOM   3524  O   GLN B 442     -23.440 -20.990  -4.260  1.00 34.90           O  
ATOM   3525  CG  GLN B 442     -25.658 -22.948  -7.341  1.00 34.90           C  
ATOM   3526  CD  GLN B 442     -26.408 -24.256  -7.507  1.00 34.90           C  
ATOM   3527  NE2 GLN B 442     -27.551 -24.202  -8.182  1.00 34.90           N  
ATOM   3528  OE1 GLN B 442     -25.963 -25.307  -7.034  1.00 34.90           O  
ATOM   3529  N   THR B 443     -21.864 -22.325  -4.880  1.00 32.31           N  
ATOM   3530  CA  THR B 443     -21.233 -22.315  -3.564  1.00 32.31           C  
ATOM   3531  C   THR B 443     -20.457 -21.019  -3.347  1.00 32.31           C  
ATOM   3532  CB  THR B 443     -20.289 -23.518  -3.387  1.00 32.31           C  
ATOM   3533  O   THR B 443     -20.393 -20.508  -2.227  1.00 32.31           O  
ATOM   3534  CG2 THR B 443     -20.260 -23.986  -1.936  1.00 32.31           C  
ATOM   3535  OG1 THR B 443     -20.739 -24.597  -4.216  1.00 32.31           O  
ATOM   3536  N   LEU B 444     -19.851 -20.481  -4.372  1.00 33.46           N  
ATOM   3537  CA  LEU B 444     -19.252 -19.151  -4.353  1.00 33.46           C  
ATOM   3538  C   LEU B 444     -20.309 -18.084  -4.087  1.00 33.46           C  
ATOM   3539  CB  LEU B 444     -18.542 -18.864  -5.678  1.00 33.46           C  
ATOM   3540  O   LEU B 444     -20.085 -17.166  -3.295  1.00 33.46           O  
ATOM   3541  CG  LEU B 444     -17.029 -19.087  -5.699  1.00 33.46           C  
ATOM   3542  CD1 LEU B 444     -16.565 -19.441  -7.108  1.00 33.46           C  
ATOM   3543  CD2 LEU B 444     -16.299 -17.851  -5.184  1.00 33.46           C  
ATOM   3544  N   GLN B 445     -21.403 -18.238  -4.831  1.00 36.41           N  
ATOM   3545  CA  GLN B 445     -22.592 -17.454  -4.514  1.00 36.41           C  
ATOM   3546  C   GLN B 445     -23.026 -17.673  -3.067  1.00 36.41           C  
ATOM   3547  CB  GLN B 445     -23.737 -17.805  -5.465  1.00 36.41           C  
ATOM   3548  O   GLN B 445     -23.354 -16.717  -2.361  1.00 36.41           O  
ATOM   3549  CG  GLN B 445     -23.793 -16.931  -6.710  1.00 36.41           C  
ATOM   3550  CD  GLN B 445     -24.890 -17.348  -7.671  1.00 36.41           C  
ATOM   3551  NE2 GLN B 445     -25.098 -16.552  -8.715  1.00 36.41           N  
ATOM   3552  OE1 GLN B 445     -25.545 -18.377  -7.478  1.00 36.41           O  
ATOM   3553  N   SER B 446     -22.954 -18.925  -2.720  1.00 36.03           N  
ATOM   3554  CA  SER B 446     -23.348 -19.245  -1.352  1.00 36.03           C  
ATOM   3555  C   SER B 446     -22.267 -18.838  -0.356  1.00 36.03           C  
ATOM   3556  CB  SER B 446     -23.643 -20.739  -1.214  1.00 36.03           C  
ATOM   3557  O   SER B 446     -22.572 -18.364   0.740  1.00 36.03           O  
ATOM   3558  OG  SER B 446     -22.455 -21.501  -1.345  1.00 36.03           O  
ATOM   3559  N   ALA B 447     -20.998 -19.066  -0.643  1.00 35.12           N  
ATOM   3560  CA  ALA B 447     -19.931 -18.632   0.255  1.00 35.12           C  
ATOM   3561  C   ALA B 447     -19.790 -17.113   0.245  1.00 35.12           C  
ATOM   3562  CB  ALA B 447     -18.609 -19.289  -0.134  1.00 35.12           C  
ATOM   3563  O   ALA B 447     -19.514 -16.502   1.281  1.00 35.12           O  
ATOM   3564  N   THR B 448     -19.914 -16.513  -1.033  1.00 35.12           N  
ATOM   3565  CA  THR B 448     -20.064 -15.065  -1.122  1.00 35.12           C  
ATOM   3566  C   THR B 448     -21.334 -14.608  -0.410  1.00 35.12           C  
ATOM   3567  CB  THR B 448     -20.098 -14.596  -2.588  1.00 35.12           C  
ATOM   3568  O   THR B 448     -21.312 -13.634   0.346  1.00 35.12           O  
ATOM   3569  CG2 THR B 448     -19.771 -13.110  -2.698  1.00 35.12           C  
ATOM   3570  OG1 THR B 448     -19.136 -15.342  -3.345  1.00 35.12           O  
ATOM   3571  N   VAL B 449     -22.423 -15.418  -0.706  1.00 35.65           N  
ATOM   3572  CA  VAL B 449     -23.649 -15.199   0.056  1.00 35.65           C  
ATOM   3573  C   VAL B 449     -23.403 -15.512   1.530  1.00 35.65           C  
ATOM   3574  CB  VAL B 449     -24.814 -16.058  -0.485  1.00 35.65           C  
ATOM   3575  O   VAL B 449     -23.841 -14.767   2.410  1.00 35.65           O  
ATOM   3576  CG1 VAL B 449     -26.039 -15.935   0.419  1.00 35.65           C  
ATOM   3577  CG2 VAL B 449     -25.159 -15.649  -1.916  1.00 35.65           C  
ATOM   3578  N   GLU B 450     -22.685 -16.614   1.763  1.00 34.66           N  
ATOM   3579  CA  GLU B 450     -22.430 -16.930   3.165  1.00 34.66           C  
ATOM   3580  C   GLU B 450     -21.399 -15.979   3.767  1.00 34.66           C  
ATOM   3581  CB  GLU B 450     -21.960 -18.379   3.314  1.00 34.66           C  
ATOM   3582  O   GLU B 450     -21.527 -15.565   4.921  1.00 34.66           O  
ATOM   3583  CG  GLU B 450     -23.089 -19.371   3.550  1.00 34.66           C  
ATOM   3584  CD  GLU B 450     -22.609 -20.808   3.674  1.00 34.66           C  
ATOM   3585  OE1 GLU B 450     -23.455 -21.722   3.803  1.00 34.66           O  
ATOM   3586  OE2 GLU B 450     -21.376 -21.022   3.642  1.00 34.66           O  
ATOM   3587  N   ALA B 451     -20.302 -15.752   3.046  1.00 32.85           N  
ATOM   3588  CA  ALA B 451     -19.418 -14.695   3.531  1.00 32.85           C  
ATOM   3589  C   ALA B 451     -20.112 -13.337   3.487  1.00 32.85           C  
ATOM   3590  CB  ALA B 451     -18.132 -14.659   2.710  1.00 32.85           C  
ATOM   3591  O   ALA B 451     -19.923 -12.507   4.380  1.00 32.85           O  
ATOM   3592  N   ILE B 452     -20.954 -13.081   2.428  1.00 35.28           N  
ATOM   3593  CA  ILE B 452     -21.835 -11.920   2.367  1.00 35.28           C  
ATOM   3594  C   ILE B 452     -22.941 -12.056   3.410  1.00 35.28           C  
ATOM   3595  CB  ILE B 452     -22.445 -11.746   0.958  1.00 35.28           C  
ATOM   3596  O   ILE B 452     -23.320 -11.075   4.055  1.00 35.28           O  
ATOM   3597  CG1 ILE B 452     -21.349 -11.415  -0.061  1.00 35.28           C  
ATOM   3598  CG2 ILE B 452     -23.529 -10.664   0.969  1.00 35.28           C  
ATOM   3599  CD1 ILE B 452     -21.830 -11.403  -1.506  1.00 35.28           C  
ATOM   3600  N   GLU B 453     -23.543 -13.244   3.483  1.00 35.20           N  
ATOM   3601  CA  GLU B 453     -24.545 -13.389   4.534  1.00 35.20           C  
ATOM   3602  C   GLU B 453     -23.952 -13.090   5.908  1.00 35.20           C  
ATOM   3603  CB  GLU B 453     -25.144 -14.798   4.516  1.00 35.20           C  
ATOM   3604  O   GLU B 453     -24.651 -12.604   6.799  1.00 35.20           O  
ATOM   3605  CG  GLU B 453     -26.257 -14.980   3.494  1.00 35.20           C  
ATOM   3606  CD  GLU B 453     -26.848 -16.381   3.493  1.00 35.20           C  
ATOM   3607  OE1 GLU B 453     -27.873 -16.606   2.811  1.00 35.20           O  
ATOM   3608  OE2 GLU B 453     -26.281 -17.259   4.180  1.00 35.20           O  
ATOM   3609  N   ALA B 454     -22.733 -13.517   6.088  1.00 31.80           N  
ATOM   3610  CA  ALA B 454     -22.305 -13.079   7.414  1.00 31.80           C  
ATOM   3611  C   ALA B 454     -22.131 -11.563   7.461  1.00 31.80           C  
ATOM   3612  CB  ALA B 454     -21.004 -13.773   7.809  1.00 31.80           C  
ATOM   3613  O   ALA B 454     -22.425 -10.930   8.478  1.00 31.80           O  
ATOM   3614  N   ASP B 455     -21.285 -10.889   6.411  1.00 35.89           N  
ATOM   3615  CA  ASP B 455     -21.092  -9.454   6.592  1.00 35.89           C  
ATOM   3616  C   ASP B 455     -22.149  -8.657   5.830  1.00 35.89           C  
ATOM   3617  CB  ASP B 455     -19.691  -9.040   6.135  1.00 35.89           C  
ATOM   3618  O   ASP B 455     -22.365  -8.884   4.638  1.00 35.89           O  
ATOM   3619  CG  ASP B 455     -19.027  -8.054   7.080  1.00 35.89           C  
ATOM   3620  OD1 ASP B 455     -19.522  -7.866   8.213  1.00 35.89           O  
ATOM   3621  OD2 ASP B 455     -18.001  -7.458   6.688  1.00 35.89           O  
ATOM   3622  N   GLU B 456     -23.166  -8.174   6.361  1.00 37.45           N  
ATOM   3623  CA  GLU B 456     -24.247  -7.295   5.924  1.00 37.45           C  
ATOM   3624  C   GLU B 456     -23.758  -6.296   4.880  1.00 37.45           C  
ATOM   3625  CB  GLU B 456     -24.854  -6.554   7.118  1.00 37.45           C  
ATOM   3626  O   GLU B 456     -24.506  -5.918   3.976  1.00 37.45           O  
ATOM   3627  CG  GLU B 456     -26.116  -7.203   7.668  1.00 37.45           C  
ATOM   3628  CD  GLU B 456     -26.863  -6.322   8.656  1.00 37.45           C  
ATOM   3629  OE1 GLU B 456     -27.988  -6.687   9.065  1.00 37.45           O  
ATOM   3630  OE2 GLU B 456     -26.318  -5.257   9.023  1.00 37.45           O  
ATOM   3631  N   ALA B 457     -22.599  -5.741   4.860  1.00 36.08           N  
ATOM   3632  CA  ALA B 457     -22.170  -4.592   4.068  1.00 36.08           C  
ATOM   3633  C   ALA B 457     -21.905  -4.992   2.619  1.00 36.08           C  
ATOM   3634  CB  ALA B 457     -20.922  -3.960   4.679  1.00 36.08           C  
ATOM   3635  O   ALA B 457     -21.953  -4.152   1.718  1.00 36.08           O  
ATOM   3636  N   ILE B 458     -21.665  -6.316   2.223  1.00 36.97           N  
ATOM   3637  CA  ILE B 458     -21.343  -6.776   0.876  1.00 36.97           C  
ATOM   3638  C   ILE B 458     -22.585  -7.384   0.228  1.00 36.97           C  
ATOM   3639  CB  ILE B 458     -20.188  -7.802   0.890  1.00 36.97           C  
ATOM   3640  O   ILE B 458     -22.547  -7.797  -0.934  1.00 36.97           O  
ATOM   3641  CG1 ILE B 458     -18.998  -7.257   1.688  1.00 36.97           C  
ATOM   3642  CG2 ILE B 458     -19.770  -8.164  -0.538  1.00 36.97           C  
ATOM   3643  CD1 ILE B 458     -17.883  -8.270   1.906  1.00 36.97           C  
ATOM   3644  N   LYS B 459     -23.654  -7.694   0.816  1.00 41.30           N  
ATOM   3645  CA  LYS B 459     -24.794  -8.445   0.298  1.00 41.30           C  
ATOM   3646  C   LYS B 459     -25.174  -7.971  -1.102  1.00 41.30           C  
ATOM   3647  CB  LYS B 459     -25.994  -8.316   1.239  1.00 41.30           C  
ATOM   3648  O   LYS B 459     -25.584  -8.773  -1.944  1.00 41.30           O  
ATOM   3649  CG  LYS B 459     -26.206  -9.523   2.140  1.00 41.30           C  
ATOM   3650  CD  LYS B 459     -27.457  -9.369   2.995  1.00 41.30           C  
ATOM   3651  CE  LYS B 459     -27.622 -10.534   3.962  1.00 41.30           C  
ATOM   3652  NZ  LYS B 459     -28.813 -10.357   4.845  1.00 41.30           N  
ATOM   3653  N   GLY B 460     -25.102  -6.640  -1.368  1.00 38.79           N  
ATOM   3654  CA  GLY B 460     -25.591  -6.120  -2.635  1.00 38.79           C  
ATOM   3655  C   GLY B 460     -24.520  -6.059  -3.708  1.00 38.79           C  
ATOM   3656  O   GLY B 460     -24.784  -5.631  -4.833  1.00 38.79           O  
ATOM   3657  N   PHE B 461     -23.287  -6.567  -3.386  1.00 38.37           N  
ATOM   3658  CA  PHE B 461     -22.260  -6.238  -4.368  1.00 38.37           C  
ATOM   3659  C   PHE B 461     -21.905  -7.458  -5.210  1.00 38.37           C  
ATOM   3660  CB  PHE B 461     -21.006  -5.696  -3.676  1.00 38.37           C  
ATOM   3661  O   PHE B 461     -21.776  -8.566  -4.684  1.00 38.37           O  
ATOM   3662  CG  PHE B 461     -20.779  -4.225  -3.897  1.00 38.37           C  
ATOM   3663  CD1 PHE B 461     -20.044  -3.777  -4.988  1.00 38.37           C  
ATOM   3664  CD2 PHE B 461     -21.300  -3.289  -3.014  1.00 38.37           C  
ATOM   3665  CE1 PHE B 461     -19.832  -2.416  -5.196  1.00 38.37           C  
ATOM   3666  CE2 PHE B 461     -21.093  -1.927  -3.214  1.00 38.37           C  
ATOM   3667  CZ  PHE B 461     -20.357  -1.493  -4.306  1.00 38.37           C  
ATOM   3668  N   SER B 462     -22.280  -7.433  -6.464  1.00 41.96           N  
ATOM   3669  CA  SER B 462     -21.886  -8.396  -7.487  1.00 41.96           C  
ATOM   3670  C   SER B 462     -20.380  -8.361  -7.728  1.00 41.96           C  
ATOM   3671  CB  SER B 462     -22.626  -8.121  -8.796  1.00 41.96           C  
ATOM   3672  O   SER B 462     -19.773  -7.289  -7.741  1.00 41.96           O  
ATOM   3673  OG  SER B 462     -22.073  -8.881  -9.856  1.00 41.96           O  
ATOM   3674  N   PRO B 463     -19.672  -9.393  -7.460  1.00 42.32           N  
ATOM   3675  CA  PRO B 463     -18.237  -9.481  -7.740  1.00 42.32           C  
ATOM   3676  C   PRO B 463     -17.847  -8.797  -9.048  1.00 42.32           C  
ATOM   3677  CB  PRO B 463     -17.984 -10.989  -7.816  1.00 42.32           C  
ATOM   3678  O   PRO B 463     -16.721  -8.313  -9.184  1.00 42.32           O  
ATOM   3679  CG  PRO B 463     -19.306 -11.614  -7.505  1.00 42.32           C  
ATOM   3680  CD  PRO B 463     -20.332 -10.524  -7.385  1.00 42.32           C  
ATOM   3681  N   GLN B 464     -18.763  -8.632  -9.989  1.00 44.13           N  
ATOM   3682  CA  GLN B 464     -18.498  -8.008 -11.282  1.00 44.13           C  
ATOM   3683  C   GLN B 464     -18.709  -6.498 -11.218  1.00 44.13           C  
ATOM   3684  CB  GLN B 464     -19.389  -8.618 -12.365  1.00 44.13           C  
ATOM   3685  O   GLN B 464     -18.451  -5.788 -12.192  1.00 44.13           O  
ATOM   3686  CG  GLN B 464     -18.924  -9.986 -12.845  1.00 44.13           C  
ATOM   3687  CD  GLN B 464     -20.074 -10.948 -13.076  1.00 44.13           C  
ATOM   3688  NE2 GLN B 464     -19.750 -12.217 -13.301  1.00 44.13           N  
ATOM   3689  OE1 GLN B 464     -21.245 -10.555 -13.052  1.00 44.13           O  
ATOM   3690  N   HIS B 465     -18.929  -6.093 -10.034  1.00 55.83           N  
ATOM   3691  CA  HIS B 465     -19.292  -4.683  -9.953  1.00 55.83           C  
ATOM   3692  C   HIS B 465     -18.055  -3.802  -9.816  1.00 55.83           C  
ATOM   3693  CB  HIS B 465     -20.241  -4.441  -8.777  1.00 55.83           C  
ATOM   3694  O   HIS B 465     -17.222  -4.027  -8.935  1.00 55.83           O  
ATOM   3695  CG  HIS B 465     -20.646  -3.010  -8.618  1.00 55.83           C  
ATOM   3696  CD2 HIS B 465     -20.363  -2.109  -7.648  1.00 55.83           C  
ATOM   3697  ND1 HIS B 465     -21.445  -2.357  -9.531  1.00 55.83           N  
ATOM   3698  CE1 HIS B 465     -21.635  -1.111  -9.128  1.00 55.83           C  
ATOM   3699  NE2 HIS B 465     -20.990  -0.936  -7.988  1.00 55.83           N  
ATOM   3700  N   LYS B 466     -17.750  -2.957 -10.775  1.00 62.16           N  
ATOM   3701  CA  LYS B 466     -16.706  -1.936 -10.743  1.00 62.16           C  
ATOM   3702  C   LYS B 466     -17.151  -0.720  -9.935  1.00 62.16           C  
ATOM   3703  CB  LYS B 466     -16.326  -1.512 -12.163  1.00 62.16           C  
ATOM   3704  O   LYS B 466     -18.275  -0.240 -10.094  1.00 62.16           O  
ATOM   3705  CG  LYS B 466     -14.939  -0.898 -12.275  1.00 62.16           C  
ATOM   3706  CD  LYS B 466     -14.584  -0.577 -13.721  1.00 62.16           C  
ATOM   3707  CE  LYS B 466     -13.239   0.129 -13.825  1.00 62.16           C  
ATOM   3708  NZ  LYS B 466     -12.883   0.436 -15.242  1.00 62.16           N  
ATOM   3709  N   ILE B 467     -16.298  -0.428  -8.903  1.00 69.47           N  
ATOM   3710  CA  ILE B 467     -16.594   0.782  -8.144  1.00 69.47           C  
ATOM   3711  C   ILE B 467     -16.661   1.981  -9.088  1.00 69.47           C  
ATOM   3712  CB  ILE B 467     -15.543   1.028  -7.039  1.00 69.47           C  
ATOM   3713  O   ILE B 467     -15.712   2.250  -9.827  1.00 69.47           O  
ATOM   3714  CG1 ILE B 467     -15.534  -0.137  -6.042  1.00 69.47           C  
ATOM   3715  CG2 ILE B 467     -15.808   2.357  -6.326  1.00 69.47           C  
ATOM   3716  CD1 ILE B 467     -14.373  -0.099  -5.057  1.00 69.47           C  
ATOM   3717  N   THR B 468     -17.769   2.647  -9.007  1.00 71.49           N  
ATOM   3718  CA  THR B 468     -17.996   3.653 -10.039  1.00 71.49           C  
ATOM   3719  C   THR B 468     -17.983   5.055  -9.438  1.00 71.49           C  
ATOM   3720  CB  THR B 468     -19.332   3.415 -10.766  1.00 71.49           C  
ATOM   3721  O   THR B 468     -17.964   6.049 -10.168  1.00 71.49           O  
ATOM   3722  CG2 THR B 468     -19.310   2.104 -11.545  1.00 71.49           C  
ATOM   3723  OG1 THR B 468     -20.392   3.368  -9.803  1.00 71.49           O  
ATOM   3724  N   SER B 469     -18.065   5.171  -8.120  1.00 81.52           N  
ATOM   3725  CA  SER B 469     -18.124   6.521  -7.567  1.00 81.52           C  
ATOM   3726  C   SER B 469     -17.343   6.618  -6.261  1.00 81.52           C  
ATOM   3727  CB  SER B 469     -19.576   6.942  -7.335  1.00 81.52           C  
ATOM   3728  O   SER B 469     -17.100   5.606  -5.600  1.00 81.52           O  
ATOM   3729  OG  SER B 469     -20.145   6.215  -6.260  1.00 81.52           O  
ATOM   3730  N   PHE B 470     -17.004   7.842  -5.903  1.00 88.02           N  
ATOM   3731  CA  PHE B 470     -16.336   8.145  -4.642  1.00 88.02           C  
ATOM   3732  C   PHE B 470     -17.171   7.669  -3.460  1.00 88.02           C  
ATOM   3733  CB  PHE B 470     -16.064   9.648  -4.523  1.00 88.02           C  
ATOM   3734  O   PHE B 470     -16.655   7.013  -2.552  1.00 88.02           O  
ATOM   3735  CG  PHE B 470     -15.506  10.060  -3.188  1.00 88.02           C  
ATOM   3736  CD1 PHE B 470     -16.339  10.566  -2.197  1.00 88.02           C  
ATOM   3737  CD2 PHE B 470     -14.148   9.941  -2.923  1.00 88.02           C  
ATOM   3738  CE1 PHE B 470     -15.825  10.949  -0.960  1.00 88.02           C  
ATOM   3739  CE2 PHE B 470     -13.628  10.321  -1.689  1.00 88.02           C  
ATOM   3740  CZ  PHE B 470     -14.468  10.825  -0.710  1.00 88.02           C  
ATOM   3741  N   GLU B 471     -18.443   7.856  -3.533  1.00 87.29           N  
ATOM   3742  CA  GLU B 471     -19.349   7.507  -2.442  1.00 87.29           C  
ATOM   3743  C   GLU B 471     -19.436   5.994  -2.260  1.00 87.29           C  
ATOM   3744  CB  GLU B 471     -20.743   8.088  -2.694  1.00 87.29           C  
ATOM   3745  O   GLU B 471     -19.462   5.500  -1.131  1.00 87.29           O  
ATOM   3746  CG  GLU B 471     -20.815   9.600  -2.543  1.00 87.29           C  
ATOM   3747  CD  GLU B 471     -20.429  10.084  -1.154  1.00 87.29           C  
ATOM   3748  OE1 GLU B 471     -19.870  11.198  -1.033  1.00 87.29           O  
ATOM   3749  OE2 GLU B 471     -20.685   9.342  -0.180  1.00 87.29           O  
ATOM   3750  N   GLU B 472     -19.454   5.339  -3.367  1.00 78.80           N  
ATOM   3751  CA  GLU B 472     -19.497   3.881  -3.312  1.00 78.80           C  
ATOM   3752  C   GLU B 472     -18.222   3.314  -2.694  1.00 78.80           C  
ATOM   3753  CB  GLU B 472     -19.709   3.295  -4.710  1.00 78.80           C  
ATOM   3754  O   GLU B 472     -18.281   2.450  -1.817  1.00 78.80           O  
ATOM   3755  CG  GLU B 472     -19.912   1.787  -4.721  1.00 78.80           C  
ATOM   3756  CD  GLU B 472     -20.069   1.213  -6.120  1.00 78.80           C  
ATOM   3757  OE1 GLU B 472     -20.305  -0.010  -6.252  1.00 78.80           O  
ATOM   3758  OE2 GLU B 472     -19.955   1.992  -7.093  1.00 78.80           O  
ATOM   3759  N   ALA B 473     -17.090   3.846  -3.120  1.00 81.32           N  
ATOM   3760  CA  ALA B 473     -15.804   3.409  -2.584  1.00 81.32           C  
ATOM   3761  C   ALA B 473     -15.711   3.687  -1.086  1.00 81.32           C  
ATOM   3762  CB  ALA B 473     -14.658   4.098  -3.321  1.00 81.32           C  
ATOM   3763  O   ALA B 473     -15.321   2.813  -0.309  1.00 81.32           O  
ATOM   3764  N   LYS B 474     -16.162   4.803  -0.754  1.00 84.53           N  
ATOM   3765  CA  LYS B 474     -16.117   5.212   0.647  1.00 84.53           C  
ATOM   3766  C   LYS B 474     -17.022   4.333   1.506  1.00 84.53           C  
ATOM   3767  CB  LYS B 474     -16.521   6.680   0.791  1.00 84.53           C  
ATOM   3768  O   LYS B 474     -16.651   3.949   2.617  1.00 84.53           O  
ATOM   3769  CG  LYS B 474     -16.265   7.260   2.174  1.00 84.53           C  
ATOM   3770  CD  LYS B 474     -16.578   8.750   2.223  1.00 84.53           C  
ATOM   3771  CE  LYS B 474     -16.344   9.326   3.612  1.00 84.53           C  
ATOM   3772  NZ  LYS B 474     -16.647  10.788   3.664  1.00 84.53           N  
ATOM   3773  N   GLY B 475     -18.146   4.064   1.008  1.00 78.07           N  
ATOM   3774  CA  GLY B 475     -19.074   3.201   1.721  1.00 78.07           C  
ATOM   3775  C   GLY B 475     -18.528   1.806   1.959  1.00 78.07           C  
ATOM   3776  O   GLY B 475     -18.635   1.272   3.065  1.00 78.07           O  
ATOM   3777  N   LEU B 476     -17.852   1.252   0.956  1.00 72.83           N  
ATOM   3778  CA  LEU B 476     -17.290  -0.091   1.048  1.00 72.83           C  
ATOM   3779  C   LEU B 476     -16.100  -0.118   2.003  1.00 72.83           C  
ATOM   3780  CB  LEU B 476     -16.861  -0.590  -0.334  1.00 72.83           C  
ATOM   3781  O   LEU B 476     -15.838  -1.138   2.645  1.00 72.83           O  
ATOM   3782  CG  LEU B 476     -17.987  -0.927  -1.313  1.00 72.83           C  
ATOM   3783  CD1 LEU B 476     -17.417  -1.218  -2.697  1.00 72.83           C  
ATOM   3784  CD2 LEU B 476     -18.800  -2.112  -0.804  1.00 72.83           C  
ATOM   3785  N   ASP B 477     -15.411   1.040   2.227  1.00 77.52           N  
ATOM   3786  CA  ASP B 477     -14.194   1.133   3.027  1.00 77.52           C  
ATOM   3787  C   ASP B 477     -14.510   1.561   4.459  1.00 77.52           C  
ATOM   3788  CB  ASP B 477     -13.206   2.113   2.391  1.00 77.52           C  
ATOM   3789  O   ASP B 477     -13.604   1.715   5.280  1.00 77.52           O  
ATOM   3790  CG  ASP B 477     -11.828   2.062   3.027  1.00 77.52           C  
ATOM   3791  OD1 ASP B 477     -11.372   0.962   3.407  1.00 77.52           O  
ATOM   3792  OD2 ASP B 477     -11.194   3.132   3.152  1.00 77.52           O  
ATOM   3793  N   ARG B 478     -15.733   1.715   4.779  1.00 79.00           N  
ATOM   3794  CA  ARG B 478     -16.172   2.248   6.065  1.00 79.00           C  
ATOM   3795  C   ARG B 478     -15.623   1.416   7.219  1.00 79.00           C  
ATOM   3796  CB  ARG B 478     -17.700   2.295   6.134  1.00 79.00           C  
ATOM   3797  O   ARG B 478     -15.210   1.963   8.243  1.00 79.00           O  
ATOM   3798  CG  ARG B 478     -18.239   3.135   7.281  1.00 79.00           C  
ATOM   3799  CD  ARG B 478     -19.759   3.220   7.253  1.00 79.00           C  
ATOM   3800  NE  ARG B 478     -20.221   4.331   6.427  1.00 79.00           N  
ATOM   3801  NH1 ARG B 478     -22.465   3.821   6.631  1.00 79.00           N  
ATOM   3802  NH2 ARG B 478     -21.805   5.629   5.387  1.00 79.00           N  
ATOM   3803  CZ  ARG B 478     -21.496   4.591   6.150  1.00 79.00           C  
ATOM   3804  N   ILE B 479     -15.505   0.159   7.075  1.00 74.74           N  
ATOM   3805  CA  ILE B 479     -15.039  -0.731   8.133  1.00 74.74           C  
ATOM   3806  C   ILE B 479     -13.572  -0.440   8.442  1.00 74.74           C  
ATOM   3807  CB  ILE B 479     -15.220  -2.215   7.744  1.00 74.74           C  
ATOM   3808  O   ILE B 479     -13.140  -0.547   9.592  1.00 74.74           O  
ATOM   3809  CG1 ILE B 479     -14.986  -3.119   8.960  1.00 74.74           C  
ATOM   3810  CG2 ILE B 479     -14.282  -2.591   6.593  1.00 74.74           C  
ATOM   3811  CD1 ILE B 479     -15.847  -4.374   8.973  1.00 74.74           C  
ATOM   3812  N   ASN B 480     -12.844  -0.036   7.441  1.00 79.62           N  
ATOM   3813  CA  ASN B 480     -11.415   0.210   7.605  1.00 79.62           C  
ATOM   3814  C   ASN B 480     -11.148   1.595   8.189  1.00 79.62           C  
ATOM   3815  CB  ASN B 480     -10.685   0.047   6.270  1.00 79.62           C  
ATOM   3816  O   ASN B 480     -10.003   1.937   8.488  1.00 79.62           O  
ATOM   3817  CG  ASN B 480     -10.638  -1.395   5.803  1.00 79.62           C  
ATOM   3818  ND2 ASN B 480     -10.849  -1.606   4.510  1.00 79.62           N  
ATOM   3819  OD1 ASN B 480     -10.414  -2.311   6.599  1.00 79.62           O  
ATOM   3820  N   GLU B 481     -12.215   2.352   8.399  1.00 83.47           N  
ATOM   3821  CA  GLU B 481     -12.089   3.663   9.027  1.00 83.47           C  
ATOM   3822  C   GLU B 481     -12.103   3.550  10.549  1.00 83.47           C  
ATOM   3823  CB  GLU B 481     -13.210   4.595   8.559  1.00 83.47           C  
ATOM   3824  O   GLU B 481     -11.754   4.502  11.251  1.00 83.47           O  
ATOM   3825  CG  GLU B 481     -13.124   4.968   7.086  1.00 83.47           C  
ATOM   3826  CD  GLU B 481     -14.083   6.080   6.692  1.00 83.47           C  
ATOM   3827  OE1 GLU B 481     -14.014   6.560   5.538  1.00 83.47           O  
ATOM   3828  OE2 GLU B 481     -14.909   6.475   7.545  1.00 83.47           O  
ATOM   3829  N   ARG B 482     -12.430   2.397  11.043  1.00 84.69           N  
ATOM   3830  CA  ARG B 482     -12.524   2.162  12.480  1.00 84.69           C  
ATOM   3831  C   ARG B 482     -11.161   1.816  13.069  1.00 84.69           C  
ATOM   3832  CB  ARG B 482     -13.523   1.042  12.778  1.00 84.69           C  
ATOM   3833  O   ARG B 482     -10.313   1.235  12.388  1.00 84.69           O  
ATOM   3834  CG  ARG B 482     -14.958   1.381  12.406  1.00 84.69           C  
ATOM   3835  CD  ARG B 482     -15.910   0.240  12.737  1.00 84.69           C  
ATOM   3836  NE  ARG B 482     -17.306   0.641  12.582  1.00 84.69           N  
ATOM   3837  NH1 ARG B 482     -18.174  -1.444  13.064  1.00 84.69           N  
ATOM   3838  NH2 ARG B 482     -19.577   0.302  12.575  1.00 84.69           N  
ATOM   3839  CZ  ARG B 482     -18.349  -0.168  12.741  1.00 84.69           C  
ATOM   3840  N   MET B 483     -11.052   2.186  14.327  1.00 88.63           N  
ATOM   3841  CA  MET B 483      -9.884   1.702  15.058  1.00 88.63           C  
ATOM   3842  C   MET B 483      -9.926   0.185  15.207  1.00 88.63           C  
ATOM   3843  CB  MET B 483      -9.800   2.361  16.436  1.00 88.63           C  
ATOM   3844  O   MET B 483     -10.889  -0.363  15.747  1.00 88.63           O  
ATOM   3845  CG  MET B 483      -8.527   2.030  17.197  1.00 88.63           C  
ATOM   3846  SD  MET B 483      -8.316   3.063  18.699  1.00 88.63           S  
ATOM   3847  CE  MET B 483      -9.698   2.452  19.704  1.00 88.63           C  
ATOM   3848  N   PRO B 484      -8.905  -0.433  14.710  1.00 81.41           N  
ATOM   3849  CA  PRO B 484      -8.892  -1.889  14.870  1.00 81.41           C  
ATOM   3850  C   PRO B 484      -8.775  -2.321  16.330  1.00 81.41           C  
ATOM   3851  CB  PRO B 484      -7.660  -2.321  14.071  1.00 81.41           C  
ATOM   3852  O   PRO B 484      -8.262  -1.568  17.161  1.00 81.41           O  
ATOM   3853  CG  PRO B 484      -7.308  -1.131  13.238  1.00 81.41           C  
ATOM   3854  CD  PRO B 484      -7.883   0.094  13.889  1.00 81.41           C  
ATOM   3855  N   PRO B 485      -9.253  -3.549  16.673  1.00 77.58           N  
ATOM   3856  CA  PRO B 485      -9.118  -4.038  18.047  1.00 77.58           C  
ATOM   3857  C   PRO B 485      -7.661  -4.208  18.473  1.00 77.58           C  
ATOM   3858  CB  PRO B 485      -9.838  -5.388  18.014  1.00 77.58           C  
ATOM   3859  O   PRO B 485      -6.809  -4.546  17.648  1.00 77.58           O  
ATOM   3860  CG  PRO B 485     -10.143  -5.622  16.569  1.00 77.58           C  
ATOM   3861  CD  PRO B 485      -9.765  -4.392  15.796  1.00 77.58           C  
ATOM   3862  N   ARG B 486      -7.362  -3.910  19.843  1.00 77.10           N  
ATOM   3863  CA  ARG B 486      -6.004  -4.059  20.356  1.00 77.10           C  
ATOM   3864  C   ARG B 486      -5.751  -5.486  20.830  1.00 77.10           C  
ATOM   3865  CB  ARG B 486      -5.749  -3.074  21.499  1.00 77.10           C  
ATOM   3866  O   ARG B 486      -6.662  -6.150  21.330  1.00 77.10           O  
ATOM   3867  CG  ARG B 486      -5.662  -1.623  21.054  1.00 77.10           C  
ATOM   3868  CD  ARG B 486      -5.243  -0.707  22.196  1.00 77.10           C  
ATOM   3869  NE  ARG B 486      -4.984   0.652  21.729  1.00 77.10           N  
ATOM   3870  NH1 ARG B 486      -4.565   1.515  23.830  1.00 77.10           N  
ATOM   3871  NH2 ARG B 486      -4.453   2.872  21.986  1.00 77.10           N  
ATOM   3872  CZ  ARG B 486      -4.668   1.677  22.516  1.00 77.10           C  
ATOM   3873  N   ARG B 487      -4.710  -6.176  20.522  1.00 60.37           N  
ATOM   3874  CA  ARG B 487      -4.379  -7.547  20.898  1.00 60.37           C  
ATOM   3875  C   ARG B 487      -4.440  -7.730  22.410  1.00 60.37           C  
ATOM   3876  CB  ARG B 487      -2.990  -7.926  20.380  1.00 60.37           C  
ATOM   3877  O   ARG B 487      -4.825  -8.795  22.897  1.00 60.37           O  
ATOM   3878  CG  ARG B 487      -3.000  -8.570  19.003  1.00 60.37           C  
ATOM   3879  CD  ARG B 487      -1.607  -9.013  18.577  1.00 60.37           C  
ATOM   3880  NE  ARG B 487      -1.605  -9.554  17.220  1.00 60.37           N  
ATOM   3881  NH1 ARG B 487       0.668  -9.963  17.165  1.00 60.37           N  
ATOM   3882  NH2 ARG B 487      -0.636 -10.465  15.348  1.00 60.37           N  
ATOM   3883  CZ  ARG B 487      -0.525  -9.993  16.581  1.00 60.37           C  
ATOM   3884  N   ASP B 488      -3.910  -6.903  23.366  1.00 54.46           N  
ATOM   3885  CA  ASP B 488      -3.876  -7.103  24.811  1.00 54.46           C  
ATOM   3886  C   ASP B 488      -5.287  -7.124  25.396  1.00 54.46           C  
ATOM   3887  CB  ASP B 488      -3.044  -6.010  25.485  1.00 54.46           C  
ATOM   3888  O   ASP B 488      -5.476  -7.471  26.563  1.00 54.46           O  
ATOM   3889  CG  ASP B 488      -1.568  -6.090  25.139  1.00 54.46           C  
ATOM   3890  OD1 ASP B 488      -1.095  -7.172  24.730  1.00 54.46           O  
ATOM   3891  OD2 ASP B 488      -0.870  -5.062  25.279  1.00 54.46           O  
ATOM   3892  N   ALA B 489      -6.296  -6.629  24.797  1.00 46.10           N  
ATOM   3893  CA  ALA B 489      -7.655  -6.597  25.331  1.00 46.10           C  
ATOM   3894  C   ALA B 489      -8.379  -7.914  25.068  1.00 46.10           C  
ATOM   3895  CB  ALA B 489      -8.437  -5.433  24.728  1.00 46.10           C  
ATOM   3896  O   ALA B 489      -9.577  -8.035  25.336  1.00 46.10           O  
ATOM   3897  N   MET B 490      -7.821  -8.843  24.385  1.00 40.03           N  
ATOM   3898  CA  MET B 490      -8.595 -10.068  24.206  1.00 40.03           C  
ATOM   3899  C   MET B 490      -8.648 -10.872  25.501  1.00 40.03           C  
ATOM   3900  CB  MET B 490      -8.001 -10.922  23.085  1.00 40.03           C  
ATOM   3901  O   MET B 490      -7.617 -11.106  26.134  1.00 40.03           O  
ATOM   3902  CG  MET B 490      -8.627 -10.668  21.723  1.00 40.03           C  
ATOM   3903  SD  MET B 490      -9.926 -11.895  21.307  1.00 40.03           S  
ATOM   3904  CE  MET B 490      -9.943 -11.741  19.499  1.00 40.03           C  
ATOM   3905  N   PRO B 491      -9.789 -10.903  26.242  1.00 36.18           N  
ATOM   3906  CA  PRO B 491      -9.855 -11.808  27.392  1.00 36.18           C  
ATOM   3907  C   PRO B 491      -9.261 -13.183  27.095  1.00 36.18           C  
ATOM   3908  CB  PRO B 491     -11.356 -11.911  27.673  1.00 36.18           C  
ATOM   3909  O   PRO B 491      -9.208 -13.600  25.936  1.00 36.18           O  
ATOM   3910  CG  PRO B 491     -12.005 -11.131  26.576  1.00 36.18           C  
ATOM   3911  CD  PRO B 491     -10.933 -10.604  25.667  1.00 36.18           C  
ATOM   3912  N   SER B 492      -8.285 -13.666  27.781  1.00 32.45           N  
ATOM   3913  CA  SER B 492      -7.868 -15.063  27.750  1.00 32.45           C  
ATOM   3914  C   SER B 492      -9.072 -15.999  27.703  1.00 32.45           C  
ATOM   3915  CB  SER B 492      -7.004 -15.392  28.969  1.00 32.45           C  
ATOM   3916  O   SER B 492     -10.126 -15.692  28.264  1.00 32.45           O  
ATOM   3917  OG  SER B 492      -7.580 -14.863  30.151  1.00 32.45           O  
ATOM   3918  N   ASP B 493      -9.305 -16.770  26.694  1.00 33.06           N  
ATOM   3919  CA  ASP B 493     -10.326 -17.798  26.516  1.00 33.06           C  
ATOM   3920  C   ASP B 493     -10.464 -18.657  27.771  1.00 33.06           C  
ATOM   3921  CB  ASP B 493      -9.996 -18.679  25.309  1.00 33.06           C  
ATOM   3922  O   ASP B 493     -11.113 -19.705  27.744  1.00 33.06           O  
ATOM   3923  CG  ASP B 493     -10.728 -18.255  24.048  1.00 33.06           C  
ATOM   3924  OD1 ASP B 493     -11.702 -17.476  24.141  1.00 33.06           O  
ATOM   3925  OD2 ASP B 493     -10.329 -18.705  22.952  1.00 33.06           O  
ATOM   3926  N   ALA B 494      -9.769 -18.458  28.926  1.00 31.83           N  
ATOM   3927  CA  ALA B 494      -9.984 -19.498  29.929  1.00 31.83           C  
ATOM   3928  C   ALA B 494     -11.459 -19.599  30.307  1.00 31.83           C  
ATOM   3929  CB  ALA B 494      -9.138 -19.223  31.170  1.00 31.83           C  
ATOM   3930  O   ALA B 494     -11.894 -20.607  30.870  1.00 31.83           O  
ATOM   3931  N   ASN B 495     -12.223 -18.479  30.392  1.00 30.55           N  
ATOM   3932  CA  ASN B 495     -13.512 -18.642  31.057  1.00 30.55           C  
ATOM   3933  C   ASN B 495     -14.486 -19.447  30.202  1.00 30.55           C  
ATOM   3934  CB  ASN B 495     -14.112 -17.279  31.406  1.00 30.55           C  
ATOM   3935  O   ASN B 495     -15.676 -19.523  30.513  1.00 30.55           O  
ATOM   3936  CG  ASN B 495     -13.884 -16.893  32.854  1.00 30.55           C  
ATOM   3937  ND2 ASN B 495     -14.116 -15.626  33.174  1.00 30.55           N  
ATOM   3938  OD1 ASN B 495     -13.501 -17.728  33.678  1.00 30.55           O  
ATOM   3939  N   LEU B 496     -14.198 -19.699  28.925  1.00 27.34           N  
ATOM   3940  CA  LEU B 496     -15.272 -20.415  28.244  1.00 27.34           C  
ATOM   3941  C   LEU B 496     -15.415 -21.831  28.793  1.00 27.34           C  
ATOM   3942  CB  LEU B 496     -15.012 -20.464  26.736  1.00 27.34           C  
ATOM   3943  O   LEU B 496     -16.340 -22.555  28.420  1.00 27.34           O  
ATOM   3944  CG  LEU B 496     -15.673 -19.369  25.898  1.00 27.34           C  
ATOM   3945  CD1 LEU B 496     -14.763 -18.962  24.744  1.00 27.34           C  
ATOM   3946  CD2 LEU B 496     -17.028 -19.838  25.378  1.00 27.34           C  
ATOM   3947  N   ASN B 497     -14.379 -22.409  29.522  1.00 26.56           N  
ATOM   3948  CA  ASN B 497     -14.573 -23.823  29.823  1.00 26.56           C  
ATOM   3949  C   ASN B 497     -15.702 -24.033  30.828  1.00 26.56           C  
ATOM   3950  CB  ASN B 497     -13.275 -24.444  30.345  1.00 26.56           C  
ATOM   3951  O   ASN B 497     -16.094 -25.169  31.099  1.00 26.56           O  
ATOM   3952  CG  ASN B 497     -12.428 -25.042  29.240  1.00 26.56           C  
ATOM   3953  ND2 ASN B 497     -11.161 -25.304  29.539  1.00 26.56           N  
ATOM   3954  OD1 ASN B 497     -12.908 -25.266  28.125  1.00 26.56           O  
ATOM   3955  N   SER B 498     -15.933 -23.083  31.770  1.00 27.47           N  
ATOM   3956  CA  SER B 498     -16.697 -23.502  32.941  1.00 27.47           C  
ATOM   3957  C   SER B 498     -18.137 -23.837  32.569  1.00 27.47           C  
ATOM   3958  CB  SER B 498     -16.679 -22.411  34.012  1.00 27.47           C  
ATOM   3959  O   SER B 498     -18.889 -24.367  33.390  1.00 27.47           O  
ATOM   3960  OG  SER B 498     -16.907 -21.136  33.436  1.00 27.47           O  
ATOM   3961  N   ILE B 499     -18.667 -23.286  31.533  1.00 24.07           N  
ATOM   3962  CA  ILE B 499     -20.121 -23.398  31.523  1.00 24.07           C  
ATOM   3963  C   ILE B 499     -20.526 -24.861  31.356  1.00 24.07           C  
ATOM   3964  CB  ILE B 499     -20.746 -22.538  30.401  1.00 24.07           C  
ATOM   3965  O   ILE B 499     -21.628 -25.254  31.744  1.00 24.07           O  
ATOM   3966  CG1 ILE B 499     -20.467 -21.051  30.649  1.00 24.07           C  
ATOM   3967  CG2 ILE B 499     -22.250 -22.803  30.292  1.00 24.07           C  
ATOM   3968  CD1 ILE B 499     -20.853 -20.147  29.487  1.00 24.07           C  
ATOM   3969  N   ASN B 500     -19.703 -25.702  30.792  1.00 24.68           N  
ATOM   3970  CA  ASN B 500     -20.432 -26.871  30.313  1.00 24.68           C  
ATOM   3971  C   ASN B 500     -20.813 -27.802  31.460  1.00 24.68           C  
ATOM   3972  CB  ASN B 500     -19.609 -27.626  29.268  1.00 24.68           C  
ATOM   3973  O   ASN B 500     -21.442 -28.839  31.241  1.00 24.68           O  
ATOM   3974  CG  ASN B 500     -19.863 -27.133  27.857  1.00 24.68           C  
ATOM   3975  ND2 ASN B 500     -18.938 -27.426  26.950  1.00 24.68           N  
ATOM   3976  OD1 ASN B 500     -20.882 -26.494  27.584  1.00 24.68           O  
ATOM   3977  N   LYS B 501     -20.160 -27.646  32.673  1.00 24.02           N  
ATOM   3978  CA  LYS B 501     -20.255 -28.844  33.503  1.00 24.02           C  
ATOM   3979  C   LYS B 501     -21.686 -29.067  33.985  1.00 24.02           C  
ATOM   3980  CB  LYS B 501     -19.309 -28.744  34.700  1.00 24.02           C  
ATOM   3981  O   LYS B 501     -22.036 -30.166  34.419  1.00 24.02           O  
ATOM   3982  CG  LYS B 501     -18.316 -29.893  34.801  1.00 24.02           C  
ATOM   3983  CD  LYS B 501     -17.351 -29.697  35.964  1.00 24.02           C  
ATOM   3984  CE  LYS B 501     -16.319 -30.815  36.029  1.00 24.02           C  
ATOM   3985  NZ  LYS B 501     -15.354 -30.613  37.151  1.00 24.02           N  
ATOM   3986  N   ALA B 502     -22.449 -27.998  34.271  1.00 24.75           N  
ATOM   3987  CA  ALA B 502     -23.513 -28.198  35.252  1.00 24.75           C  
ATOM   3988  C   ALA B 502     -24.533 -29.218  34.754  1.00 24.75           C  
ATOM   3989  CB  ALA B 502     -24.201 -26.873  35.569  1.00 24.75           C  
ATOM   3990  O   ALA B 502     -25.414 -29.642  35.506  1.00 24.75           O  
ATOM   3991  N   LEU B 503     -24.554 -29.515  33.485  1.00 24.15           N  
ATOM   3992  CA  LEU B 503     -25.902 -29.921  33.103  1.00 24.15           C  
ATOM   3993  C   LEU B 503     -26.221 -31.314  33.635  1.00 24.15           C  
ATOM   3994  CB  LEU B 503     -26.058 -29.894  31.580  1.00 24.15           C  
ATOM   3995  O   LEU B 503     -27.351 -31.790  33.500  1.00 24.15           O  
ATOM   3996  CG  LEU B 503     -26.561 -28.584  30.973  1.00 24.15           C  
ATOM   3997  CD1 LEU B 503     -25.880 -28.325  29.633  1.00 24.15           C  
ATOM   3998  CD2 LEU B 503     -28.077 -28.616  30.811  1.00 24.15           C  
ATOM   3999  N   THR B 504     -25.238 -32.043  34.089  1.00 24.50           N  
ATOM   4000  CA  THR B 504     -25.616 -33.424  33.807  1.00 24.50           C  
ATOM   4001  C   THR B 504     -26.595 -33.942  34.856  1.00 24.50           C  
ATOM   4002  CB  THR B 504     -24.381 -34.342  33.755  1.00 24.50           C  
ATOM   4003  O   THR B 504     -27.235 -34.977  34.659  1.00 24.50           O  
ATOM   4004  CG2 THR B 504     -23.708 -34.282  32.387  1.00 24.50           C  
ATOM   4005  OG1 THR B 504     -23.442 -33.927  34.755  1.00 24.50           O  
ATOM   4006  N   SER B 505     -26.666 -33.531  36.103  1.00 24.20           N  
ATOM   4007  CA  SER B 505     -26.845 -34.619  37.059  1.00 24.20           C  
ATOM   4008  C   SER B 505     -28.297 -35.081  37.105  1.00 24.20           C  
ATOM   4009  CB  SER B 505     -26.393 -34.188  38.454  1.00 24.20           C  
ATOM   4010  O   SER B 505     -28.625 -36.048  37.796  1.00 24.20           O  
ATOM   4011  OG  SER B 505     -27.099 -33.034  38.877  1.00 24.20           O  
ATOM   4012  N   GLU B 506     -29.352 -34.340  36.713  1.00 22.37           N  
ATOM   4013  CA  GLU B 506     -30.523 -34.470  37.574  1.00 22.37           C  
ATOM   4014  C   GLU B 506     -31.198 -35.826  37.387  1.00 22.37           C  
ATOM   4015  CB  GLU B 506     -31.522 -33.343  37.296  1.00 22.37           C  
ATOM   4016  O   GLU B 506     -32.120 -36.174  38.128  1.00 22.37           O  
ATOM   4017  CG  GLU B 506     -31.295 -32.098  38.141  1.00 22.37           C  
ATOM   4018  CD  GLU B 506     -32.406 -31.069  38.003  1.00 22.37           C  
ATOM   4019  OE1 GLU B 506     -32.471 -30.132  38.830  1.00 22.37           O  
ATOM   4020  OE2 GLU B 506     -33.218 -31.201  37.060  1.00 22.37           O  
ATOM   4021  N   THR B 507     -31.215 -36.791  36.450  1.00 19.88           N  
ATOM   4022  CA  THR B 507     -32.571 -37.122  36.027  1.00 19.88           C  
ATOM   4023  C   THR B 507     -33.189 -38.162  36.957  1.00 19.88           C  
ATOM   4024  CB  THR B 507     -32.591 -37.648  34.579  1.00 19.88           C  
ATOM   4025  O   THR B 507     -32.487 -39.026  37.485  1.00 19.88           O  
ATOM   4026  CG2 THR B 507     -32.755 -36.506  33.582  1.00 19.88           C  
ATOM   4027  OG1 THR B 507     -31.362 -38.332  34.308  1.00 19.88           O  
ATOM   4028  N   ASN B 508     -34.243 -38.547  37.596  1.00 24.43           N  
ATOM   4029  CA  ASN B 508     -34.371 -39.973  37.876  1.00 24.43           C  
ATOM   4030  C   ASN B 508     -34.248 -40.807  36.604  1.00 24.43           C  
ATOM   4031  CB  ASN B 508     -35.699 -40.266  38.576  1.00 24.43           C  
ATOM   4032  O   ASN B 508     -33.578 -41.842  36.597  1.00 24.43           O  
ATOM   4033  CG  ASN B 508     -35.565 -40.317  40.085  1.00 24.43           C  
ATOM   4034  ND2 ASN B 508     -36.693 -40.258  40.784  1.00 24.43           N  
ATOM   4035  OD1 ASN B 508     -34.456 -40.407  40.619  1.00 24.43           O  
ATOM   4036  N   GLY B 509     -34.719 -41.175  35.248  1.00 21.74           N  
ATOM   4037  CA  GLY B 509     -36.158 -41.010  35.113  1.00 21.74           C  
ATOM   4038  C   GLY B 509     -36.952 -42.027  35.911  1.00 21.74           C  
ATOM   4039  O   GLY B 509     -38.120 -42.284  35.611  1.00 21.74           O  
ATOM   4040  N   THR B 510     -36.855 -42.572  37.032  1.00 21.22           N  
ATOM   4041  CA  THR B 510     -37.595 -43.812  37.237  1.00 21.22           C  
ATOM   4042  C   THR B 510     -39.084 -43.531  37.415  1.00 21.22           C  
ATOM   4043  CB  THR B 510     -37.066 -44.582  38.461  1.00 21.22           C  
ATOM   4044  O   THR B 510     -39.925 -44.355  37.049  1.00 21.22           O  
ATOM   4045  CG2 THR B 510     -36.314 -45.839  38.038  1.00 21.22           C  
ATOM   4046  OG1 THR B 510     -36.180 -43.736  39.205  1.00 21.22           O  
ATOM   4047  N   ASP B 511     -39.901 -42.547  37.964  1.00 22.35           N  
ATOM   4048  CA  ASP B 511     -40.687 -42.924  39.135  1.00 22.35           C  
ATOM   4049  C   ASP B 511     -42.031 -43.522  38.725  1.00 22.35           C  
ATOM   4050  CB  ASP B 511     -40.906 -41.714  40.047  1.00 22.35           C  
ATOM   4051  O   ASP B 511     -42.458 -43.373  37.578  1.00 22.35           O  
ATOM   4052  CG  ASP B 511     -39.898 -41.635  41.179  1.00 22.35           C  
ATOM   4053  OD1 ASP B 511     -39.182 -42.629  41.429  1.00 22.35           O  
ATOM   4054  OD2 ASP B 511     -39.820 -40.570  41.829  1.00 22.35           O  
ATOM   4055  N   SER B 512     -43.529 -43.259  39.536  1.00 22.48           N  
ATOM   4056  CA  SER B 512     -44.516 -43.891  40.405  1.00 22.48           C  
ATOM   4057  C   SER B 512     -45.893 -43.917  39.751  1.00 22.48           C  
ATOM   4058  CB  SER B 512     -44.594 -43.161  41.747  1.00 22.48           C  
ATOM   4059  O   SER B 512     -46.118 -43.250  38.738  1.00 22.48           O  
ATOM   4060  OG  SER B 512     -44.626 -41.757  41.555  1.00 22.48           O  
ATOM   4061  N   ASN B 513     -47.297 -44.054  40.581  1.00 24.42           N  
ATOM   4062  CA  ASN B 513     -48.684 -44.484  40.721  1.00 24.42           C  
ATOM   4063  C   ASN B 513     -49.655 -43.412  40.235  1.00 24.42           C  
ATOM   4064  CB  ASN B 513     -48.987 -44.855  42.174  1.00 24.42           C  
ATOM   4065  O   ASN B 513     -50.654 -43.722  39.584  1.00 24.42           O  
ATOM   4066  CG  ASN B 513     -49.303 -46.327  42.347  1.00 24.42           C  
ATOM   4067  ND2 ASN B 513     -49.423 -46.766  43.595  1.00 24.42           N  
ATOM   4068  OD1 ASN B 513     -49.436 -47.065  41.368  1.00 24.42           O  
ATOM   4069  N   GLY B 514     -50.135 -42.077  40.624  1.00 23.34           N  
ATOM   4070  CA  GLY B 514     -51.099 -41.855  41.690  1.00 23.34           C  
ATOM   4071  C   GLY B 514     -52.531 -41.783  41.194  1.00 23.34           C  
ATOM   4072  O   GLY B 514     -52.771 -41.614  39.996  1.00 23.34           O  
ATOM   4073  N   SER B 515     -53.758 -42.100  42.154  1.00 29.38           N  
ATOM   4074  CA  SER B 515     -55.201 -42.235  42.323  1.00 29.38           C  
ATOM   4075  C   SER B 515     -55.881 -40.870  42.375  1.00 29.38           C  
ATOM   4076  CB  SER B 515     -55.521 -43.021  43.595  1.00 29.38           C  
ATOM   4077  O   SER B 515     -57.108 -40.780  42.309  1.00 29.38           O  
ATOM   4078  OG  SER B 515     -54.765 -42.535  44.691  1.00 29.38           O  
ATOM   4079  N   ASN B 516     -55.513 -39.776  42.823  1.00 24.55           N  
ATOM   4080  CA  ASN B 516     -56.424 -39.156  43.779  1.00 24.55           C  
ATOM   4081  C   ASN B 516     -57.735 -38.742  43.118  1.00 24.55           C  
ATOM   4082  CB  ASN B 516     -55.762 -37.949  44.447  1.00 24.55           C  
ATOM   4083  O   ASN B 516     -57.912 -38.926  41.912  1.00 24.55           O  
ATOM   4084  CG  ASN B 516     -55.218 -38.270  45.825  1.00 24.55           C  
ATOM   4085  ND2 ASN B 516     -54.433 -37.354  46.381  1.00 24.55           N  
ATOM   4086  OD1 ASN B 516     -55.500 -39.332  46.386  1.00 24.55           O  
ATOM   4087  N   SER B 517     -58.289 -37.332  43.255  1.00 24.86           N  
ATOM   4088  CA  SER B 517     -59.300 -36.471  43.860  1.00 24.86           C  
ATOM   4089  C   SER B 517     -60.385 -36.101  42.854  1.00 24.86           C  
ATOM   4090  CB  SER B 517     -58.658 -35.201  44.419  1.00 24.86           C  
ATOM   4091  O   SER B 517     -60.219 -36.308  41.650  1.00 24.86           O  
ATOM   4092  OG  SER B 517     -57.785 -34.617  43.468  1.00 24.86           O  
ATOM   4093  N   SER B 518     -61.246 -34.892  43.143  1.00 27.47           N  
ATOM   4094  CA  SER B 518     -62.525 -34.282  43.491  1.00 27.47           C  
ATOM   4095  C   SER B 518     -63.114 -33.521  42.308  1.00 27.47           C  
ATOM   4096  CB  SER B 518     -62.364 -33.340  44.684  1.00 27.47           C  
ATOM   4097  O   SER B 518     -62.425 -33.275  41.316  1.00 27.47           O  
ATOM   4098  OG  SER B 518     -61.156 -32.606  44.586  1.00 27.47           O  
ATOM   4099  N   ASN B 519     -64.189 -32.537  42.568  1.00 32.92           N  
ATOM   4100  CA  ASN B 519     -65.220 -31.682  41.991  1.00 32.92           C  
ATOM   4101  C   ASN B 519     -64.616 -30.466  41.294  1.00 32.92           C  
ATOM   4102  CB  ASN B 519     -66.214 -31.238  43.067  1.00 32.92           C  
ATOM   4103  O   ASN B 519     -65.307 -29.762  40.556  1.00 32.92           O  
ATOM   4104  CG  ASN B 519     -67.483 -32.067  43.067  1.00 32.92           C  
ATOM   4105  ND2 ASN B 519     -68.261 -31.959  44.138  1.00 32.92           N  
ATOM   4106  OD1 ASN B 519     -67.761 -32.799  42.114  1.00 32.92           O  
ATOM   4107  N   ILE B 520     -63.508 -29.916  41.715  1.00 25.88           N  
ATOM   4108  CA  ILE B 520     -63.593 -28.490  42.009  1.00 25.88           C  
ATOM   4109  C   ILE B 520     -63.702 -27.700  40.707  1.00 25.88           C  
ATOM   4110  CB  ILE B 520     -62.375 -28.008  42.829  1.00 25.88           C  
ATOM   4111  O   ILE B 520     -63.118 -28.083  39.691  1.00 25.88           O  
ATOM   4112  CG1 ILE B 520     -62.469 -28.516  44.272  1.00 25.88           C  
ATOM   4113  CG2 ILE B 520     -62.269 -26.481  42.791  1.00 25.88           C  
ATOM   4114  CD1 ILE B 520     -61.205 -28.289  45.091  1.00 25.88           C  
ATOM   4115  N   GLN B 521     -63.590 -26.378  40.679  1.00 21.42           N  
ATOM   4116  CA  GLN B 521     -64.443 -25.344  40.102  1.00 21.42           C  
ATOM   4117  C   GLN B 521     -64.353 -25.342  38.579  1.00 21.42           C  
ATOM   4118  CB  GLN B 521     -64.066 -23.968  40.652  1.00 21.42           C  
ATOM   4119  O   GLN B 521     -65.330 -25.032  37.895  1.00 21.42           O  
ATOM   4120  CG  GLN B 521     -65.186 -23.287  41.427  1.00 21.42           C  
ATOM   4121  CD  GLN B 521     -64.761 -21.961  42.031  1.00 21.42           C  
ATOM   4122  NE2 GLN B 521     -65.727 -21.203  42.538  1.00 21.42           N  
ATOM   4123  OE1 GLN B 521     -63.573 -21.622  42.042  1.00 21.42           O  
TER    4124      GLN B 521                                                      
ATOM   4125  N   MET C   1      -5.070 -62.604 -26.363  1.00 24.55           N  
ATOM   4126  CA  MET C   1      -5.063 -62.736 -24.909  1.00 24.55           C  
ATOM   4127  C   MET C   1      -3.694 -62.383 -24.337  1.00 24.55           C  
ATOM   4128  CB  MET C   1      -5.452 -64.157 -24.496  1.00 24.55           C  
ATOM   4129  O   MET C   1      -2.718 -63.100 -24.564  1.00 24.55           O  
ATOM   4130  CG  MET C   1      -6.934 -64.326 -24.205  1.00 24.55           C  
ATOM   4131  SD  MET C   1      -7.318 -65.945 -23.431  1.00 24.55           S  
ATOM   4132  CE  MET C   1      -9.073 -65.704 -23.038  1.00 24.55           C  
ATOM   4133  N   GLY C   2      -3.302 -61.042 -24.426  1.00 24.40           N  
ATOM   4134  CA  GLY C   2      -2.153 -60.203 -24.725  1.00 24.40           C  
ATOM   4135  C   GLY C   2      -1.076 -60.263 -23.658  1.00 24.40           C  
ATOM   4136  O   GLY C   2      -1.271 -60.877 -22.606  1.00 24.40           O  
ATOM   4137  N   ASN C   3       0.104 -59.644 -23.960  1.00 27.56           N  
ATOM   4138  CA  ASN C   3       1.370 -59.508 -23.248  1.00 27.56           C  
ATOM   4139  C   ASN C   3       1.168 -58.936 -21.848  1.00 27.56           C  
ATOM   4140  CB  ASN C   3       2.342 -58.634 -24.044  1.00 27.56           C  
ATOM   4141  O   ASN C   3       0.840 -57.758 -21.696  1.00 27.56           O  
ATOM   4142  CG  ASN C   3       3.667 -59.323 -24.305  1.00 27.56           C  
ATOM   4143  ND2 ASN C   3       4.517 -58.690 -25.106  1.00 27.56           N  
ATOM   4144  OD1 ASN C   3       3.925 -60.415 -23.793  1.00 27.56           O  
ATOM   4145  N   GLU C   4       0.377 -59.589 -20.963  1.00 30.67           N  
ATOM   4146  CA  GLU C   4       0.381 -59.133 -19.577  1.00 30.67           C  
ATOM   4147  C   GLU C   4       1.799 -58.849 -19.092  1.00 30.67           C  
ATOM   4148  CB  GLU C   4      -0.288 -60.168 -18.668  1.00 30.67           C  
ATOM   4149  O   GLU C   4       2.612 -59.767 -18.961  1.00 30.67           O  
ATOM   4150  CG  GLU C   4      -1.785 -59.959 -18.495  1.00 30.67           C  
ATOM   4151  CD  GLU C   4      -2.420 -60.939 -17.522  1.00 30.67           C  
ATOM   4152  OE1 GLU C   4      -3.614 -60.773 -17.185  1.00 30.67           O  
ATOM   4153  OE2 GLU C   4      -1.717 -61.881 -17.093  1.00 30.67           O  
ATOM   4154  N   ALA C   5       2.462 -57.941 -19.831  1.00 34.60           N  
ATOM   4155  CA  ALA C   5       3.807 -57.454 -19.534  1.00 34.60           C  
ATOM   4156  C   ALA C   5       3.964 -57.150 -18.047  1.00 34.60           C  
ATOM   4157  CB  ALA C   5       4.118 -56.210 -20.363  1.00 34.60           C  
ATOM   4158  O   ALA C   5       3.058 -56.594 -17.421  1.00 34.60           O  
ATOM   4159  N   SER C   6       4.470 -58.039 -17.279  1.00 34.99           N  
ATOM   4160  CA  SER C   6       4.986 -57.839 -15.929  1.00 34.99           C  
ATOM   4161  C   SER C   6       5.544 -56.431 -15.753  1.00 34.99           C  
ATOM   4162  CB  SER C   6       6.070 -58.870 -15.611  1.00 34.99           C  
ATOM   4163  O   SER C   6       6.277 -55.937 -16.612  1.00 34.99           O  
ATOM   4164  OG  SER C   6       6.686 -59.336 -16.799  1.00 34.99           O  
ATOM   4165  N   TYR C   7       4.687 -55.493 -15.367  1.00 40.95           N  
ATOM   4166  CA  TYR C   7       5.125 -54.123 -15.123  1.00 40.95           C  
ATOM   4167  C   TYR C   7       6.478 -54.099 -14.422  1.00 40.95           C  
ATOM   4168  CB  TYR C   7       4.089 -53.368 -14.285  1.00 40.95           C  
ATOM   4169  O   TYR C   7       6.777 -54.976 -13.608  1.00 40.95           O  
ATOM   4170  CG  TYR C   7       2.801 -53.088 -15.020  1.00 40.95           C  
ATOM   4171  CD1 TYR C   7       2.708 -52.034 -15.926  1.00 40.95           C  
ATOM   4172  CD2 TYR C   7       1.674 -53.875 -14.809  1.00 40.95           C  
ATOM   4173  CE1 TYR C   7       1.523 -51.771 -16.605  1.00 40.95           C  
ATOM   4174  CE2 TYR C   7       0.483 -53.621 -15.482  1.00 40.95           C  
ATOM   4175  OH  TYR C   7      -0.759 -52.313 -17.046  1.00 40.95           O  
ATOM   4176  CZ  TYR C   7       0.418 -52.569 -16.377  1.00 40.95           C  
ATOM   4177  N   PRO C   8       7.483 -53.493 -14.963  1.00 39.65           N  
ATOM   4178  CA  PRO C   8       8.797 -53.461 -14.317  1.00 39.65           C  
ATOM   4179  C   PRO C   8       8.720 -53.075 -12.842  1.00 39.65           C  
ATOM   4180  CB  PRO C   8       9.558 -52.402 -15.119  1.00 39.65           C  
ATOM   4181  O   PRO C   8       7.871 -52.268 -12.454  1.00 39.65           O  
ATOM   4182  CG  PRO C   8       8.599 -51.963 -16.179  1.00 39.65           C  
ATOM   4183  CD  PRO C   8       7.277 -52.630 -15.930  1.00 39.65           C  
ATOM   4184  N   LEU C   9       9.099 -53.863 -11.919  1.00 41.72           N  
ATOM   4185  CA  LEU C   9       9.262 -53.717 -10.477  1.00 41.72           C  
ATOM   4186  C   LEU C   9       9.672 -52.293 -10.118  1.00 41.72           C  
ATOM   4187  CB  LEU C   9      10.304 -54.709  -9.952  1.00 41.72           C  
ATOM   4188  O   LEU C   9       9.358 -51.808  -9.029  1.00 41.72           O  
ATOM   4189  CG  LEU C   9       9.764 -55.922  -9.194  1.00 41.72           C  
ATOM   4190  CD1 LEU C   9      10.359 -57.208  -9.759  1.00 41.72           C  
ATOM   4191  CD2 LEU C   9      10.064 -55.798  -7.704  1.00 41.72           C  
ATOM   4192  N   GLU C  10      10.502 -51.678 -10.909  1.00 44.35           N  
ATOM   4193  CA  GLU C  10      11.029 -50.365 -10.549  1.00 44.35           C  
ATOM   4194  C   GLU C  10       9.915 -49.325 -10.474  1.00 44.35           C  
ATOM   4195  CB  GLU C  10      12.097 -49.921 -11.551  1.00 44.35           C  
ATOM   4196  O   GLU C  10      10.120 -48.224  -9.960  1.00 44.35           O  
ATOM   4197  CG  GLU C  10      13.499 -50.405 -11.210  1.00 44.35           C  
ATOM   4198  CD  GLU C  10      14.548 -49.962 -12.218  1.00 44.35           C  
ATOM   4199  OE1 GLU C  10      15.740 -50.303 -12.043  1.00 44.35           O  
ATOM   4200  OE2 GLU C  10      14.175 -49.269 -13.191  1.00 44.35           O  
ATOM   4201  N   MET C  11       8.853 -49.542 -11.251  1.00 45.42           N  
ATOM   4202  CA  MET C  11       7.748 -48.591 -11.324  1.00 45.42           C  
ATOM   4203  C   MET C  11       6.985 -48.542 -10.005  1.00 45.42           C  
ATOM   4204  CB  MET C  11       6.798 -48.956 -12.465  1.00 45.42           C  
ATOM   4205  O   MET C  11       6.185 -47.632  -9.779  1.00 45.42           O  
ATOM   4206  CG  MET C  11       7.270 -48.485 -13.831  1.00 45.42           C  
ATOM   4207  SD  MET C  11       6.007 -48.740 -15.138  1.00 45.42           S  
ATOM   4208  CE  MET C  11       4.869 -47.382 -14.753  1.00 45.42           C  
ATOM   4209  N   CYS C  12       7.227 -49.539  -9.045  1.00 46.34           N  
ATOM   4210  CA  CYS C  12       6.415 -49.962  -7.911  1.00 46.34           C  
ATOM   4211  C   CYS C  12       6.769 -49.168  -6.659  1.00 46.34           C  
ATOM   4212  CB  CYS C  12       6.600 -51.456  -7.647  1.00 46.34           C  
ATOM   4213  O   CYS C  12       6.248 -49.442  -5.577  1.00 46.34           O  
ATOM   4214  SG  CYS C  12       5.819 -52.516  -8.884  1.00 46.34           S  
ATOM   4215  N   SER C  13       7.766 -48.233  -6.823  1.00 56.46           N  
ATOM   4216  CA  SER C  13       8.118 -47.862  -5.456  1.00 56.46           C  
ATOM   4217  C   SER C  13       6.988 -47.090  -4.784  1.00 56.46           C  
ATOM   4218  CB  SER C  13       9.399 -47.026  -5.440  1.00 56.46           C  
ATOM   4219  O   SER C  13       6.795 -47.192  -3.571  1.00 56.46           O  
ATOM   4220  OG  SER C  13       9.261 -45.880  -6.261  1.00 56.46           O  
ATOM   4221  N   HIS C  14       5.997 -46.578  -5.609  1.00 68.85           N  
ATOM   4222  CA  HIS C  14       4.996 -45.790  -4.900  1.00 68.85           C  
ATOM   4223  C   HIS C  14       3.619 -46.440  -4.988  1.00 68.85           C  
ATOM   4224  CB  HIS C  14       4.941 -44.366  -5.457  1.00 68.85           C  
ATOM   4225  O   HIS C  14       2.692 -46.040  -4.279  1.00 68.85           O  
ATOM   4226  CG  HIS C  14       6.166 -43.560  -5.164  1.00 68.85           C  
ATOM   4227  CD2 HIS C  14       6.547 -42.334  -5.594  1.00 68.85           C  
ATOM   4228  ND1 HIS C  14       7.171 -44.008  -4.335  1.00 68.85           N  
ATOM   4229  CE1 HIS C  14       8.120 -43.089  -4.266  1.00 68.85           C  
ATOM   4230  NE2 HIS C  14       7.765 -42.063  -5.021  1.00 68.85           N  
ATOM   4231  N   PHE C  15       3.516 -47.457  -5.958  1.00 78.99           N  
ATOM   4232  CA  PHE C  15       2.203 -48.061  -6.153  1.00 78.99           C  
ATOM   4233  C   PHE C  15       2.287 -49.580  -6.062  1.00 78.99           C  
ATOM   4234  CB  PHE C  15       1.616 -47.649  -7.507  1.00 78.99           C  
ATOM   4235  O   PHE C  15       3.287 -50.177  -6.467  1.00 78.99           O  
ATOM   4236  CG  PHE C  15       1.361 -46.171  -7.633  1.00 78.99           C  
ATOM   4237  CD1 PHE C  15       0.422 -45.542  -6.825  1.00 78.99           C  
ATOM   4238  CD2 PHE C  15       2.061 -45.410  -8.561  1.00 78.99           C  
ATOM   4239  CE1 PHE C  15       0.184 -44.174  -6.940  1.00 78.99           C  
ATOM   4240  CE2 PHE C  15       1.828 -44.043  -8.681  1.00 78.99           C  
ATOM   4241  CZ  PHE C  15       0.889 -43.427  -7.870  1.00 78.99           C  
ATOM   4242  N   ASP C  16       1.212 -50.182  -5.453  1.00 78.64           N  
ATOM   4243  CA  ASP C  16       1.128 -51.640  -5.454  1.00 78.64           C  
ATOM   4244  C   ASP C  16       0.588 -52.157  -6.785  1.00 78.64           C  
ATOM   4245  CB  ASP C  16       0.244 -52.127  -4.303  1.00 78.64           C  
ATOM   4246  O   ASP C  16       0.236 -51.371  -7.666  1.00 78.64           O  
ATOM   4247  CG  ASP C  16      -1.198 -51.669  -4.428  1.00 78.64           C  
ATOM   4248  OD1 ASP C  16      -1.694 -51.516  -5.565  1.00 78.64           O  
ATOM   4249  OD2 ASP C  16      -1.844 -51.455  -3.379  1.00 78.64           O  
ATOM   4250  N   ALA C  17       0.620 -53.426  -6.955  1.00 80.93           N  
ATOM   4251  CA  ALA C  17       0.276 -54.069  -8.221  1.00 80.93           C  
ATOM   4252  C   ALA C  17      -1.155 -53.735  -8.634  1.00 80.93           C  
ATOM   4253  CB  ALA C  17       0.458 -55.581  -8.116  1.00 80.93           C  
ATOM   4254  O   ALA C  17      -1.426 -53.491  -9.813  1.00 80.93           O  
ATOM   4255  N   ASP C  18      -2.038 -53.748  -7.693  1.00 81.24           N  
ATOM   4256  CA  ASP C  18      -3.439 -53.444  -7.968  1.00 81.24           C  
ATOM   4257  C   ASP C  18      -3.603 -52.007  -8.459  1.00 81.24           C  
ATOM   4258  CB  ASP C  18      -4.293 -53.674  -6.720  1.00 81.24           C  
ATOM   4259  O   ASP C  18      -4.371 -51.746  -9.387  1.00 81.24           O  
ATOM   4260  CG  ASP C  18      -4.528 -55.146  -6.426  1.00 81.24           C  
ATOM   4261  OD1 ASP C  18      -4.428 -55.977  -7.354  1.00 81.24           O  
ATOM   4262  OD2 ASP C  18      -4.819 -55.476  -5.256  1.00 81.24           O  
ATOM   4263  N   GLU C  19      -2.882 -51.141  -7.902  1.00 81.62           N  
ATOM   4264  CA  GLU C  19      -2.929 -49.734  -8.288  1.00 81.62           C  
ATOM   4265  C   GLU C  19      -2.389 -49.530  -9.701  1.00 81.62           C  
ATOM   4266  CB  GLU C  19      -2.139 -48.877  -7.295  1.00 81.62           C  
ATOM   4267  O   GLU C  19      -2.951 -48.758 -10.480  1.00 81.62           O  
ATOM   4268  CG  GLU C  19      -2.824 -48.709  -5.946  1.00 81.62           C  
ATOM   4269  CD  GLU C  19      -1.969 -47.975  -4.926  1.00 81.62           C  
ATOM   4270  OE1 GLU C  19      -2.520 -47.178  -4.133  1.00 81.62           O  
ATOM   4271  OE2 GLU C  19      -0.738 -48.199  -4.920  1.00 81.62           O  
ATOM   4272  N   ILE C  20      -1.373 -50.184  -9.969  1.00 85.59           N  
ATOM   4273  CA  ILE C  20      -0.756 -50.081 -11.286  1.00 85.59           C  
ATOM   4274  C   ILE C  20      -1.724 -50.591 -12.351  1.00 85.59           C  
ATOM   4275  CB  ILE C  20       0.573 -50.867 -11.350  1.00 85.59           C  
ATOM   4276  O   ILE C  20      -1.839 -50.001 -13.428  1.00 85.59           O  
ATOM   4277  CG1 ILE C  20       1.625 -50.211 -10.449  1.00 85.59           C  
ATOM   4278  CG2 ILE C  20       1.074 -50.964 -12.795  1.00 85.59           C  
ATOM   4279  CD1 ILE C  20       2.964 -50.936 -10.430  1.00 85.59           C  
ATOM   4280  N   LYS C  21      -2.400 -51.667 -12.043  1.00 84.17           N  
ATOM   4281  CA  LYS C  21      -3.395 -52.221 -12.957  1.00 84.17           C  
ATOM   4282  C   LYS C  21      -4.515 -51.219 -13.222  1.00 84.17           C  
ATOM   4283  CB  LYS C  21      -3.975 -53.519 -12.395  1.00 84.17           C  
ATOM   4284  O   LYS C  21      -4.940 -51.044 -14.366  1.00 84.17           O  
ATOM   4285  CG  LYS C  21      -4.699 -54.371 -13.427  1.00 84.17           C  
ATOM   4286  CD  LYS C  21      -5.195 -55.679 -12.824  1.00 84.17           C  
ATOM   4287  CE  LYS C  21      -6.028 -56.475 -13.820  1.00 84.17           C  
ATOM   4288  NZ  LYS C  21      -6.498 -57.769 -13.240  1.00 84.17           N  
ATOM   4289  N   ARG C  22      -4.936 -50.600 -12.226  1.00 85.65           N  
ATOM   4290  CA  ARG C  22      -5.986 -49.595 -12.358  1.00 85.65           C  
ATOM   4291  C   ARG C  22      -5.517 -48.423 -13.214  1.00 85.65           C  
ATOM   4292  CB  ARG C  22      -6.427 -49.094 -10.981  1.00 85.65           C  
ATOM   4293  O   ARG C  22      -6.265 -47.927 -14.059  1.00 85.65           O  
ATOM   4294  CG  ARG C  22      -7.293 -50.082 -10.214  1.00 85.65           C  
ATOM   4295  CD  ARG C  22      -7.737 -49.519  -8.872  1.00 85.65           C  
ATOM   4296  NE  ARG C  22      -8.388 -50.535  -8.050  1.00 85.65           N  
ATOM   4297  NH1 ARG C  22      -9.692 -49.039  -6.867  1.00 85.65           N  
ATOM   4298  NH2 ARG C  22      -9.830 -51.285  -6.427  1.00 85.65           N  
ATOM   4299  CZ  ARG C  22      -9.302 -50.284  -7.117  1.00 85.65           C  
ATOM   4300  N   LEU C  23      -4.291 -48.053 -12.979  1.00 87.85           N  
ATOM   4301  CA  LEU C  23      -3.724 -46.961 -13.762  1.00 87.85           C  
ATOM   4302  C   LEU C  23      -3.604 -47.351 -15.231  1.00 87.85           C  
ATOM   4303  CB  LEU C  23      -2.352 -46.564 -13.213  1.00 87.85           C  
ATOM   4304  O   LEU C  23      -3.821 -46.522 -16.118  1.00 87.85           O  
ATOM   4305  CG  LEU C  23      -2.348 -45.770 -11.906  1.00 87.85           C  
ATOM   4306  CD1 LEU C  23      -0.927 -45.646 -11.365  1.00 87.85           C  
ATOM   4307  CD2 LEU C  23      -2.967 -44.392 -12.115  1.00 87.85           C  
ATOM   4308  N   GLY C  24      -3.277 -48.539 -15.360  1.00 88.31           N  
ATOM   4309  CA  GLY C  24      -3.196 -49.051 -16.719  1.00 88.31           C  
ATOM   4310  C   GLY C  24      -4.513 -48.972 -17.466  1.00 88.31           C  
ATOM   4311  O   GLY C  24      -4.546 -48.592 -18.639  1.00 88.31           O  
ATOM   4312  N   LYS C  25      -5.553 -49.368 -16.852  1.00 87.80           N  
ATOM   4313  CA  LYS C  25      -6.883 -49.306 -17.451  1.00 87.80           C  
ATOM   4314  C   LYS C  25      -7.266 -47.869 -17.793  1.00 87.80           C  
ATOM   4315  CB  LYS C  25      -7.924 -49.917 -16.511  1.00 87.80           C  
ATOM   4316  O   LYS C  25      -7.810 -47.605 -18.867  1.00 87.80           O  
ATOM   4317  CG  LYS C  25      -7.876 -51.436 -16.438  1.00 87.80           C  
ATOM   4318  CD  LYS C  25      -9.015 -51.990 -15.593  1.00 87.80           C  
ATOM   4319  CE  LYS C  25      -8.960 -53.510 -15.506  1.00 87.80           C  
ATOM   4320  NZ  LYS C  25     -10.047 -54.055 -14.639  1.00 87.80           N  
ATOM   4321  N   ARG C  26      -6.978 -46.986 -16.949  1.00 88.15           N  
ATOM   4322  CA  ARG C  26      -7.271 -45.574 -17.172  1.00 88.15           C  
ATOM   4323  C   ARG C  26      -6.455 -45.022 -18.336  1.00 88.15           C  
ATOM   4324  CB  ARG C  26      -6.994 -44.761 -15.905  1.00 88.15           C  
ATOM   4325  O   ARG C  26      -6.979 -44.285 -19.174  1.00 88.15           O  
ATOM   4326  CG  ARG C  26      -7.918 -45.094 -14.745  1.00 88.15           C  
ATOM   4327  CD  ARG C  26      -7.502 -44.376 -13.468  1.00 88.15           C  
ATOM   4328  NE  ARG C  26      -8.354 -44.744 -12.341  1.00 88.15           N  
ATOM   4329  NH1 ARG C  26      -7.196 -43.485 -10.788  1.00 88.15           N  
ATOM   4330  NH2 ARG C  26      -9.024 -44.710 -10.144  1.00 88.15           N  
ATOM   4331  CZ  ARG C  26      -8.189 -44.312 -11.094  1.00 88.15           C  
ATOM   4332  N   PHE C  27      -5.202 -45.403 -18.326  1.00 91.90           N  
ATOM   4333  CA  PHE C  27      -4.309 -45.009 -19.409  1.00 91.90           C  
ATOM   4334  C   PHE C  27      -4.852 -45.475 -20.755  1.00 91.90           C  
ATOM   4335  CB  PHE C  27      -2.904 -45.577 -19.184  1.00 91.90           C  
ATOM   4336  O   PHE C  27      -4.926 -44.693 -21.705  1.00 91.90           O  
ATOM   4337  CG  PHE C  27      -1.899 -45.137 -20.214  1.00 91.90           C  
ATOM   4338  CD1 PHE C  27      -1.742 -45.846 -21.399  1.00 91.90           C  
ATOM   4339  CD2 PHE C  27      -1.112 -44.014 -19.998  1.00 91.90           C  
ATOM   4340  CE1 PHE C  27      -0.812 -45.441 -22.354  1.00 91.90           C  
ATOM   4341  CE2 PHE C  27      -0.181 -43.604 -20.947  1.00 91.90           C  
ATOM   4342  CZ  PHE C  27      -0.032 -44.319 -22.124  1.00 91.90           C  
ATOM   4343  N   LYS C  28      -5.263 -46.641 -20.811  1.00 90.83           N  
ATOM   4344  CA  LYS C  28      -5.782 -47.233 -22.040  1.00 90.83           C  
ATOM   4345  C   LYS C  28      -7.049 -46.520 -22.502  1.00 90.83           C  
ATOM   4346  CB  LYS C  28      -6.062 -48.724 -21.841  1.00 90.83           C  
ATOM   4347  O   LYS C  28      -7.268 -46.348 -23.703  1.00 90.83           O  
ATOM   4348  CG  LYS C  28      -4.877 -49.624 -22.157  1.00 90.83           C  
ATOM   4349  CD  LYS C  28      -5.241 -51.097 -22.022  1.00 90.83           C  
ATOM   4350  CE  LYS C  28      -4.035 -51.996 -22.253  1.00 90.83           C  
ATOM   4351  NZ  LYS C  28      -4.370 -53.437 -22.046  1.00 90.83           N  
ATOM   4352  N   LYS C  29      -7.820 -46.170 -21.596  1.00 89.92           N  
ATOM   4353  CA  LYS C  29      -9.053 -45.460 -21.922  1.00 89.92           C  
ATOM   4354  C   LYS C  29      -8.756 -44.091 -22.528  1.00 89.92           C  
ATOM   4355  CB  LYS C  29      -9.927 -45.302 -20.676  1.00 89.92           C  
ATOM   4356  O   LYS C  29      -9.515 -43.600 -23.366  1.00 89.92           O  
ATOM   4357  CG  LYS C  29     -11.364 -44.900 -20.975  1.00 89.92           C  
ATOM   4358  CD  LYS C  29     -12.265 -45.107 -19.765  1.00 89.92           C  
ATOM   4359  CE  LYS C  29     -13.709 -44.730 -20.071  1.00 89.92           C  
ATOM   4360  NZ  LYS C  29     -14.628 -45.106 -18.956  1.00 89.92           N  
ATOM   4361  N   LEU C  30      -7.735 -43.532 -22.087  1.00 91.66           N  
ATOM   4362  CA  LEU C  30      -7.352 -42.213 -22.578  1.00 91.66           C  
ATOM   4363  C   LEU C  30      -6.613 -42.321 -23.908  1.00 91.66           C  
ATOM   4364  CB  LEU C  30      -6.476 -41.491 -21.551  1.00 91.66           C  
ATOM   4365  O   LEU C  30      -6.631 -41.385 -24.710  1.00 91.66           O  
ATOM   4366  CG  LEU C  30      -7.212 -40.695 -20.472  1.00 91.66           C  
ATOM   4367  CD1 LEU C  30      -6.385 -40.648 -19.191  1.00 91.66           C  
ATOM   4368  CD2 LEU C  30      -7.523 -39.286 -20.965  1.00 91.66           C  
ATOM   4369  N   ASP C  31      -5.938 -43.452 -24.062  1.00 93.10           N  
ATOM   4370  CA  ASP C  31      -5.177 -43.692 -25.284  1.00 93.10           C  
ATOM   4371  C   ASP C  31      -6.104 -44.034 -26.449  1.00 93.10           C  
ATOM   4372  CB  ASP C  31      -4.162 -44.817 -25.072  1.00 93.10           C  
ATOM   4373  O   ASP C  31      -6.165 -45.186 -26.883  1.00 93.10           O  
ATOM   4374  CG  ASP C  31      -3.225 -45.001 -26.253  1.00 93.10           C  
ATOM   4375  OD1 ASP C  31      -3.108 -44.078 -27.089  1.00 93.10           O  
ATOM   4376  OD2 ASP C  31      -2.601 -46.079 -26.351  1.00 93.10           O  
ATOM   4377  N   LEU C  32      -6.690 -43.095 -27.115  1.00 91.73           N  
ATOM   4378  CA  LEU C  32      -7.763 -43.223 -28.095  1.00 91.73           C  
ATOM   4379  C   LEU C  32      -7.251 -43.861 -29.381  1.00 91.73           C  
ATOM   4380  CB  LEU C  32      -8.378 -41.854 -28.399  1.00 91.73           C  
ATOM   4381  O   LEU C  32      -8.003 -44.541 -30.084  1.00 91.73           O  
ATOM   4382  CG  LEU C  32      -9.029 -41.126 -27.223  1.00 91.73           C  
ATOM   4383  CD1 LEU C  32      -9.527 -39.753 -27.659  1.00 91.73           C  
ATOM   4384  CD2 LEU C  32     -10.171 -41.956 -26.646  1.00 91.73           C  
ATOM   4385  N   ASP C  33      -6.039 -43.646 -29.762  1.00 92.00           N  
ATOM   4386  CA  ASP C  33      -5.506 -44.195 -31.006  1.00 92.00           C  
ATOM   4387  C   ASP C  33      -4.712 -45.473 -30.746  1.00 92.00           C  
ATOM   4388  CB  ASP C  33      -4.625 -43.163 -31.713  1.00 92.00           C  
ATOM   4389  O   ASP C  33      -4.019 -45.971 -31.636  1.00 92.00           O  
ATOM   4390  CG  ASP C  33      -3.406 -42.766 -30.899  1.00 92.00           C  
ATOM   4391  OD1 ASP C  33      -3.224 -43.289 -29.778  1.00 92.00           O  
ATOM   4392  OD2 ASP C  33      -2.621 -41.921 -31.381  1.00 92.00           O  
ATOM   4393  N   ASN C  34      -4.578 -45.933 -29.546  1.00 91.57           N  
ATOM   4394  CA  ASN C  34      -3.925 -47.168 -29.124  1.00 91.57           C  
ATOM   4395  C   ASN C  34      -2.446 -47.177 -29.500  1.00 91.57           C  
ATOM   4396  CB  ASN C  34      -4.633 -48.383 -29.727  1.00 91.57           C  
ATOM   4397  O   ASN C  34      -1.916 -48.203 -29.929  1.00 91.57           O  
ATOM   4398  CG  ASN C  34      -6.042 -48.561 -29.196  1.00 91.57           C  
ATOM   4399  ND2 ASN C  34      -6.970 -48.908 -30.080  1.00 91.57           N  
ATOM   4400  OD1 ASN C  34      -6.295 -48.387 -28.001  1.00 91.57           O  
ATOM   4401  N   SER C  35      -1.817 -46.055 -29.408  1.00 92.38           N  
ATOM   4402  CA  SER C  35      -0.411 -45.905 -29.769  1.00 92.38           C  
ATOM   4403  C   SER C  35       0.502 -46.306 -28.615  1.00 92.38           C  
ATOM   4404  CB  SER C  35      -0.116 -44.464 -30.186  1.00 92.38           C  
ATOM   4405  O   SER C  35       1.706 -46.492 -28.805  1.00 92.38           O  
ATOM   4406  OG  SER C  35      -0.263 -43.581 -29.087  1.00 92.38           O  
ATOM   4407  N   GLY C  36      -0.095 -46.478 -27.485  1.00 92.55           N  
ATOM   4408  CA  GLY C  36       0.705 -46.777 -26.308  1.00 92.55           C  
ATOM   4409  C   GLY C  36       1.225 -45.535 -25.610  1.00 92.55           C  
ATOM   4410  O   GLY C  36       1.985 -45.632 -24.643  1.00 92.55           O  
ATOM   4411  N   SER C  37       0.861 -44.349 -26.136  1.00 94.42           N  
ATOM   4412  CA  SER C  37       1.236 -43.075 -25.533  1.00 94.42           C  
ATOM   4413  C   SER C  37       0.084 -42.078 -25.585  1.00 94.42           C  
ATOM   4414  CB  SER C  37       2.461 -42.488 -26.237  1.00 94.42           C  
ATOM   4415  O   SER C  37      -0.855 -42.246 -26.366  1.00 94.42           O  
ATOM   4416  OG  SER C  37       2.204 -42.298 -27.617  1.00 94.42           O  
ATOM   4417  N   LEU C  38       0.147 -41.142 -24.660  1.00 94.41           N  
ATOM   4418  CA  LEU C  38      -0.899 -40.127 -24.594  1.00 94.41           C  
ATOM   4419  C   LEU C  38      -0.401 -38.797 -25.149  1.00 94.41           C  
ATOM   4420  CB  LEU C  38      -1.379 -39.945 -23.152  1.00 94.41           C  
ATOM   4421  O   LEU C  38       0.632 -38.285 -24.711  1.00 94.41           O  
ATOM   4422  CG  LEU C  38      -1.972 -41.180 -22.473  1.00 94.41           C  
ATOM   4423  CD1 LEU C  38      -2.313 -40.874 -21.019  1.00 94.41           C  
ATOM   4424  CD2 LEU C  38      -3.207 -41.664 -23.226  1.00 94.41           C  
ATOM   4425  N   SER C  39      -1.091 -38.272 -26.134  1.00 91.47           N  
ATOM   4426  CA  SER C  39      -0.805 -36.944 -26.666  1.00 91.47           C  
ATOM   4427  C   SER C  39      -1.581 -35.867 -25.916  1.00 91.47           C  
ATOM   4428  CB  SER C  39      -1.140 -36.879 -28.157  1.00 91.47           C  
ATOM   4429  O   SER C  39      -2.460 -36.178 -25.109  1.00 91.47           O  
ATOM   4430  OG  SER C  39      -2.541 -36.947 -28.361  1.00 91.47           O  
ATOM   4431  N   VAL C  40      -1.210 -34.574 -26.169  1.00 89.02           N  
ATOM   4432  CA  VAL C  40      -1.909 -33.446 -25.562  1.00 89.02           C  
ATOM   4433  C   VAL C  40      -3.381 -33.471 -25.967  1.00 89.02           C  
ATOM   4434  CB  VAL C  40      -1.269 -32.098 -25.964  1.00 89.02           C  
ATOM   4435  O   VAL C  40      -4.263 -33.218 -25.143  1.00 89.02           O  
ATOM   4436  CG1 VAL C  40      -2.102 -30.928 -25.444  1.00 89.02           C  
ATOM   4437  CG2 VAL C  40       0.164 -32.012 -25.441  1.00 89.02           C  
ATOM   4438  N   GLU C  41      -3.690 -33.842 -27.182  1.00 90.16           N  
ATOM   4439  CA  GLU C  41      -5.051 -33.903 -27.707  1.00 90.16           C  
ATOM   4440  C   GLU C  41      -5.877 -34.956 -26.975  1.00 90.16           C  
ATOM   4441  CB  GLU C  41      -5.035 -34.198 -29.209  1.00 90.16           C  
ATOM   4442  O   GLU C  41      -7.069 -34.757 -26.729  1.00 90.16           O  
ATOM   4443  CG  GLU C  41      -4.527 -33.041 -30.057  1.00 90.16           C  
ATOM   4444  CD  GLU C  41      -3.719 -33.491 -31.264  1.00 90.16           C  
ATOM   4445  OE1 GLU C  41      -3.118 -32.631 -31.947  1.00 90.16           O  
ATOM   4446  OE2 GLU C  41      -3.687 -34.714 -31.529  1.00 90.16           O  
ATOM   4447  N   GLU C  42      -5.230 -36.004 -26.693  1.00 92.60           N  
ATOM   4448  CA  GLU C  42      -5.931 -37.065 -25.975  1.00 92.60           C  
ATOM   4449  C   GLU C  42      -6.295 -36.626 -24.560  1.00 92.60           C  
ATOM   4450  CB  GLU C  42      -5.079 -38.336 -25.929  1.00 92.60           C  
ATOM   4451  O   GLU C  42      -7.391 -36.918 -24.077  1.00 92.60           O  
ATOM   4452  CG  GLU C  42      -5.015 -39.082 -27.254  1.00 92.60           C  
ATOM   4453  CD  GLU C  42      -4.047 -40.254 -27.236  1.00 92.60           C  
ATOM   4454  OE1 GLU C  42      -4.389 -41.332 -27.774  1.00 92.60           O  
ATOM   4455  OE2 GLU C  42      -2.938 -40.095 -26.679  1.00 92.60           O  
ATOM   4456  N   PHE C  43      -5.398 -35.936 -23.951  1.00 90.66           N  
ATOM   4457  CA  PHE C  43      -5.728 -35.371 -22.648  1.00 90.66           C  
ATOM   4458  C   PHE C  43      -6.864 -34.361 -22.768  1.00 90.66           C  
ATOM   4459  CB  PHE C  43      -4.498 -34.705 -22.023  1.00 90.66           C  
ATOM   4460  O   PHE C  43      -7.782 -34.352 -21.945  1.00 90.66           O  
ATOM   4461  CG  PHE C  43      -3.555 -35.673 -21.362  1.00 90.66           C  
ATOM   4462  CD1 PHE C  43      -3.827 -36.176 -20.095  1.00 90.66           C  
ATOM   4463  CD2 PHE C  43      -2.395 -36.081 -22.008  1.00 90.66           C  
ATOM   4464  CE1 PHE C  43      -2.955 -37.073 -19.481  1.00 90.66           C  
ATOM   4465  CE2 PHE C  43      -1.519 -36.976 -21.401  1.00 90.66           C  
ATOM   4466  CZ  PHE C  43      -1.800 -37.470 -20.137  1.00 90.66           C  
ATOM   4467  N   MET C  44      -6.857 -33.531 -23.789  1.00 88.84           N  
ATOM   4468  CA  MET C  44      -7.813 -32.447 -23.994  1.00 88.84           C  
ATOM   4469  C   MET C  44      -9.170 -32.992 -24.428  1.00 88.84           C  
ATOM   4470  CB  MET C  44      -7.290 -31.457 -25.036  1.00 88.84           C  
ATOM   4471  O   MET C  44     -10.141 -32.241 -24.533  1.00 88.84           O  
ATOM   4472  CG  MET C  44      -6.082 -30.659 -24.571  1.00 88.84           C  
ATOM   4473  SD  MET C  44      -6.467 -29.568 -23.147  1.00 88.84           S  
ATOM   4474  CE  MET C  44      -5.614 -28.053 -23.665  1.00 88.84           C  
ATOM   4475  N   SER C  45      -9.172 -34.268 -24.722  1.00 88.36           N  
ATOM   4476  CA  SER C  45     -10.452 -34.894 -25.034  1.00 88.36           C  
ATOM   4477  C   SER C  45     -11.374 -34.904 -23.819  1.00 88.36           C  
ATOM   4478  CB  SER C  45     -10.242 -36.323 -25.536  1.00 88.36           C  
ATOM   4479  O   SER C  45     -12.587 -35.081 -23.955  1.00 88.36           O  
ATOM   4480  OG  SER C  45      -9.811 -37.168 -24.483  1.00 88.36           O  
ATOM   4481  N   LEU C  46     -10.767 -34.808 -22.634  1.00 85.13           N  
ATOM   4482  CA  LEU C  46     -11.560 -34.634 -21.422  1.00 85.13           C  
ATOM   4483  C   LEU C  46     -12.068 -33.200 -21.306  1.00 85.13           C  
ATOM   4484  CB  LEU C  46     -10.735 -34.997 -20.185  1.00 85.13           C  
ATOM   4485  O   LEU C  46     -11.275 -32.265 -21.174  1.00 85.13           O  
ATOM   4486  CG  LEU C  46     -10.277 -36.452 -20.079  1.00 85.13           C  
ATOM   4487  CD1 LEU C  46      -9.256 -36.606 -18.957  1.00 85.13           C  
ATOM   4488  CD2 LEU C  46     -11.470 -37.374 -19.853  1.00 85.13           C  
ATOM   4489  N   PRO C  47     -13.378 -33.001 -21.321  1.00 82.52           N  
ATOM   4490  CA  PRO C  47     -13.957 -31.656 -21.300  1.00 82.52           C  
ATOM   4491  C   PRO C  47     -13.500 -30.836 -20.096  1.00 82.52           C  
ATOM   4492  CB  PRO C  47     -15.463 -31.920 -21.241  1.00 82.52           C  
ATOM   4493  O   PRO C  47     -13.280 -29.628 -20.214  1.00 82.52           O  
ATOM   4494  CG  PRO C  47     -15.635 -33.283 -21.830  1.00 82.52           C  
ATOM   4495  CD  PRO C  47     -14.388 -34.077 -21.567  1.00 82.52           C  
ATOM   4496  N   GLU C  48     -13.300 -31.469 -18.963  1.00 77.51           N  
ATOM   4497  CA  GLU C  48     -12.929 -30.791 -17.725  1.00 77.51           C  
ATOM   4498  C   GLU C  48     -11.530 -30.191 -17.822  1.00 77.51           C  
ATOM   4499  CB  GLU C  48     -13.006 -31.756 -16.539  1.00 77.51           C  
ATOM   4500  O   GLU C  48     -11.177 -29.297 -17.050  1.00 77.51           O  
ATOM   4501  CG  GLU C  48     -14.416 -32.234 -16.225  1.00 77.51           C  
ATOM   4502  CD  GLU C  48     -14.823 -33.466 -17.017  1.00 77.51           C  
ATOM   4503  OE1 GLU C  48     -15.916 -34.020 -16.760  1.00 77.51           O  
ATOM   4504  OE2 GLU C  48     -14.041 -33.882 -17.902  1.00 77.51           O  
ATOM   4505  N   LEU C  49     -10.738 -30.680 -18.761  1.00 84.32           N  
ATOM   4506  CA  LEU C  49      -9.351 -30.237 -18.860  1.00 84.32           C  
ATOM   4507  C   LEU C  49      -9.215 -29.098 -19.864  1.00 84.32           C  
ATOM   4508  CB  LEU C  49      -8.444 -31.402 -19.266  1.00 84.32           C  
ATOM   4509  O   LEU C  49      -8.188 -28.415 -19.899  1.00 84.32           O  
ATOM   4510  CG  LEU C  49      -8.320 -32.547 -18.259  1.00 84.32           C  
ATOM   4511  CD1 LEU C  49      -7.321 -33.585 -18.759  1.00 84.32           C  
ATOM   4512  CD2 LEU C  49      -7.906 -32.014 -16.891  1.00 84.32           C  
ATOM   4513  N   GLN C  50     -10.238 -28.824 -20.598  1.00 80.08           N  
ATOM   4514  CA  GLN C  50     -10.187 -27.855 -21.688  1.00 80.08           C  
ATOM   4515  C   GLN C  50      -9.997 -26.437 -21.156  1.00 80.08           C  
ATOM   4516  CB  GLN C  50     -11.459 -27.932 -22.535  1.00 80.08           C  
ATOM   4517  O   GLN C  50      -9.369 -25.602 -21.811  1.00 80.08           O  
ATOM   4518  CG  GLN C  50     -11.549 -29.183 -23.397  1.00 80.08           C  
ATOM   4519  CD  GLN C  50     -12.771 -29.189 -24.297  1.00 80.08           C  
ATOM   4520  NE2 GLN C  50     -12.914 -30.241 -25.096  1.00 80.08           N  
ATOM   4521  OE1 GLN C  50     -13.580 -28.256 -24.274  1.00 80.08           O  
ATOM   4522  N   GLN C  51     -10.439 -26.246 -19.976  1.00 74.63           N  
ATOM   4523  CA  GLN C  51     -10.355 -24.899 -19.422  1.00 74.63           C  
ATOM   4524  C   GLN C  51      -9.187 -24.776 -18.447  1.00 74.63           C  
ATOM   4525  CB  GLN C  51     -11.663 -24.523 -18.723  1.00 74.63           C  
ATOM   4526  O   GLN C  51      -8.956 -23.708 -17.877  1.00 74.63           O  
ATOM   4527  CG  GLN C  51     -12.859 -24.438 -19.661  1.00 74.63           C  
ATOM   4528  CD  GLN C  51     -14.063 -23.775 -19.019  1.00 74.63           C  
ATOM   4529  NE2 GLN C  51     -15.103 -23.539 -19.811  1.00 74.63           N  
ATOM   4530  OE1 GLN C  51     -14.058 -23.477 -17.820  1.00 74.63           O  
ATOM   4531  N   ASN C  52      -8.435 -25.842 -18.264  1.00 78.28           N  
ATOM   4532  CA  ASN C  52      -7.265 -25.836 -17.393  1.00 78.28           C  
ATOM   4533  C   ASN C  52      -6.035 -25.286 -18.110  1.00 78.28           C  
ATOM   4534  CB  ASN C  52      -6.985 -27.243 -16.861  1.00 78.28           C  
ATOM   4535  O   ASN C  52      -5.497 -25.931 -19.011  1.00 78.28           O  
ATOM   4536  CG  ASN C  52      -5.922 -27.257 -15.780  1.00 78.28           C  
ATOM   4537  ND2 ASN C  52      -6.058 -28.171 -14.826  1.00 78.28           N  
ATOM   4538  OD1 ASN C  52      -4.986 -26.454 -15.802  1.00 78.28           O  
ATOM   4539  N   PRO C  53      -5.527 -24.120 -17.673  1.00 81.24           N  
ATOM   4540  CA  PRO C  53      -4.430 -23.458 -18.383  1.00 81.24           C  
ATOM   4541  C   PRO C  53      -3.094 -24.175 -18.204  1.00 81.24           C  
ATOM   4542  CB  PRO C  53      -4.392 -22.064 -17.751  1.00 81.24           C  
ATOM   4543  O   PRO C  53      -2.132 -23.883 -18.919  1.00 81.24           O  
ATOM   4544  CG  PRO C  53      -4.967 -22.249 -16.384  1.00 81.24           C  
ATOM   4545  CD  PRO C  53      -6.005 -23.332 -16.445  1.00 81.24           C  
ATOM   4546  N   LEU C  54      -3.017 -25.218 -17.383  1.00 86.69           N  
ATOM   4547  CA  LEU C  54      -1.722 -25.786 -17.023  1.00 86.69           C  
ATOM   4548  C   LEU C  54      -1.568 -27.192 -17.593  1.00 86.69           C  
ATOM   4549  CB  LEU C  54      -1.555 -25.819 -15.502  1.00 86.69           C  
ATOM   4550  O   LEU C  54      -0.562 -27.861 -17.344  1.00 86.69           O  
ATOM   4551  CG  LEU C  54      -1.396 -24.465 -14.808  1.00 86.69           C  
ATOM   4552  CD1 LEU C  54      -1.266 -24.654 -13.300  1.00 86.69           C  
ATOM   4553  CD2 LEU C  54      -0.190 -23.717 -15.365  1.00 86.69           C  
ATOM   4554  N   VAL C  55      -2.511 -27.668 -18.405  1.00 88.27           N  
ATOM   4555  CA  VAL C  55      -2.500 -29.032 -18.924  1.00 88.27           C  
ATOM   4556  C   VAL C  55      -1.222 -29.270 -19.724  1.00 88.27           C  
ATOM   4557  CB  VAL C  55      -3.739 -29.314 -19.803  1.00 88.27           C  
ATOM   4558  O   VAL C  55      -0.515 -30.255 -19.498  1.00 88.27           O  
ATOM   4559  CG1 VAL C  55      -3.581 -30.637 -20.551  1.00 88.27           C  
ATOM   4560  CG2 VAL C  55      -5.006 -29.328 -18.949  1.00 88.27           C  
ATOM   4561  N   GLN C  56      -0.965 -28.345 -20.567  1.00 88.69           N  
ATOM   4562  CA  GLN C  56       0.224 -28.486 -21.402  1.00 88.69           C  
ATOM   4563  C   GLN C  56       1.491 -28.533 -20.552  1.00 88.69           C  
ATOM   4564  CB  GLN C  56       0.310 -27.340 -22.411  1.00 88.69           C  
ATOM   4565  O   GLN C  56       2.401 -29.317 -20.828  1.00 88.69           O  
ATOM   4566  CG  GLN C  56       1.437 -27.496 -23.424  1.00 88.69           C  
ATOM   4567  CD  GLN C  56       1.272 -28.723 -24.301  1.00 88.69           C  
ATOM   4568  NE2 GLN C  56       2.296 -29.568 -24.338  1.00 88.69           N  
ATOM   4569  OE1 GLN C  56       0.231 -28.911 -24.940  1.00 88.69           O  
ATOM   4570  N   ARG C  57       1.554 -27.730 -19.576  1.00 91.73           N  
ATOM   4571  CA  ARG C  57       2.723 -27.700 -18.703  1.00 91.73           C  
ATOM   4572  C   ARG C  57       2.891 -29.026 -17.969  1.00 91.73           C  
ATOM   4573  CB  ARG C  57       2.614 -26.554 -17.696  1.00 91.73           C  
ATOM   4574  O   ARG C  57       4.003 -29.550 -17.870  1.00 91.73           O  
ATOM   4575  CG  ARG C  57       2.902 -25.184 -18.289  1.00 91.73           C  
ATOM   4576  CD  ARG C  57       4.213 -25.168 -19.063  1.00 91.73           C  
ATOM   4577  NE  ARG C  57       5.340 -25.562 -18.222  1.00 91.73           N  
ATOM   4578  NH1 ARG C  57       6.755 -26.040 -19.985  1.00 91.73           N  
ATOM   4579  NH2 ARG C  57       7.478 -26.302 -17.826  1.00 91.73           N  
ATOM   4580  CZ  ARG C  57       6.522 -25.967 -18.680  1.00 91.73           C  
ATOM   4581  N   VAL C  58       1.825 -29.533 -17.485  1.00 93.19           N  
ATOM   4582  CA  VAL C  58       1.870 -30.796 -16.757  1.00 93.19           C  
ATOM   4583  C   VAL C  58       2.330 -31.914 -17.690  1.00 93.19           C  
ATOM   4584  CB  VAL C  58       0.496 -31.147 -16.143  1.00 93.19           C  
ATOM   4585  O   VAL C  58       3.188 -32.722 -17.325  1.00 93.19           O  
ATOM   4586  CG1 VAL C  58       0.518 -32.548 -15.535  1.00 93.19           C  
ATOM   4587  CG2 VAL C  58       0.102 -30.110 -15.093  1.00 93.19           C  
ATOM   4588  N   ILE C  59       1.820 -31.916 -18.885  1.00 93.26           N  
ATOM   4589  CA  ILE C  59       2.195 -32.927 -19.867  1.00 93.26           C  
ATOM   4590  C   ILE C  59       3.682 -32.805 -20.191  1.00 93.26           C  
ATOM   4591  CB  ILE C  59       1.354 -32.802 -21.157  1.00 93.26           C  
ATOM   4592  O   ILE C  59       4.392 -33.811 -20.268  1.00 93.26           O  
ATOM   4593  CG1 ILE C  59      -0.106 -33.179 -20.881  1.00 93.26           C  
ATOM   4594  CG2 ILE C  59       1.943 -33.671 -22.273  1.00 93.26           C  
ATOM   4595  CD1 ILE C  59      -1.042 -32.931 -22.056  1.00 93.26           C  
ATOM   4596  N   ASP C  60       4.136 -31.589 -20.353  1.00 92.81           N  
ATOM   4597  CA  ASP C  60       5.548 -31.355 -20.641  1.00 92.81           C  
ATOM   4598  C   ASP C  60       6.434 -31.901 -19.524  1.00 92.81           C  
ATOM   4599  CB  ASP C  60       5.814 -29.862 -20.841  1.00 92.81           C  
ATOM   4600  O   ASP C  60       7.521 -32.422 -19.785  1.00 92.81           O  
ATOM   4601  CG  ASP C  60       5.284 -29.337 -22.164  1.00 92.81           C  
ATOM   4602  OD1 ASP C  60       4.932 -30.149 -23.045  1.00 92.81           O  
ATOM   4603  OD2 ASP C  60       5.222 -28.099 -22.327  1.00 92.81           O  
ATOM   4604  N   ILE C  61       5.979 -31.824 -18.343  1.00 93.63           N  
ATOM   4605  CA  ILE C  61       6.732 -32.304 -17.189  1.00 93.63           C  
ATOM   4606  C   ILE C  61       6.702 -33.830 -17.152  1.00 93.63           C  
ATOM   4607  CB  ILE C  61       6.173 -31.725 -15.869  1.00 93.63           C  
ATOM   4608  O   ILE C  61       7.716 -34.470 -16.862  1.00 93.63           O  
ATOM   4609  CG1 ILE C  61       6.358 -30.204 -15.833  1.00 93.63           C  
ATOM   4610  CG2 ILE C  61       6.843 -32.388 -14.662  1.00 93.63           C  
ATOM   4611  CD1 ILE C  61       5.651 -29.522 -14.669  1.00 93.63           C  
ATOM   4612  N   PHE C  62       5.592 -34.382 -17.477  1.00 93.21           N  
ATOM   4613  CA  PHE C  62       5.464 -35.834 -17.493  1.00 93.21           C  
ATOM   4614  C   PHE C  62       6.300 -36.439 -18.614  1.00 93.21           C  
ATOM   4615  CB  PHE C  62       3.996 -36.244 -17.652  1.00 93.21           C  
ATOM   4616  O   PHE C  62       6.827 -37.545 -18.475  1.00 93.21           O  
ATOM   4617  CG  PHE C  62       3.206 -36.182 -16.373  1.00 93.21           C  
ATOM   4618  CD1 PHE C  62       3.539 -35.271 -15.378  1.00 93.21           C  
ATOM   4619  CD2 PHE C  62       2.130 -37.035 -16.166  1.00 93.21           C  
ATOM   4620  CE1 PHE C  62       2.809 -35.211 -14.193  1.00 93.21           C  
ATOM   4621  CE2 PHE C  62       1.397 -36.981 -14.984  1.00 93.21           C  
ATOM   4622  CZ  PHE C  62       1.738 -36.069 -13.999  1.00 93.21           C  
ATOM   4623  N   ASP C  63       6.394 -35.721 -19.719  1.00 93.56           N  
ATOM   4624  CA  ASP C  63       7.128 -36.184 -20.893  1.00 93.56           C  
ATOM   4625  C   ASP C  63       8.636 -36.074 -20.677  1.00 93.56           C  
ATOM   4626  CB  ASP C  63       6.715 -35.389 -22.133  1.00 93.56           C  
ATOM   4627  O   ASP C  63       9.292 -35.214 -21.269  1.00 93.56           O  
ATOM   4628  CG  ASP C  63       7.394 -35.873 -23.402  1.00 93.56           C  
ATOM   4629  OD1 ASP C  63       7.845 -37.038 -23.446  1.00 93.56           O  
ATOM   4630  OD2 ASP C  63       7.482 -35.082 -24.366  1.00 93.56           O  
ATOM   4631  N   THR C  64       9.257 -36.959 -20.011  1.00 90.13           N  
ATOM   4632  CA  THR C  64      10.649 -36.907 -19.576  1.00 90.13           C  
ATOM   4633  C   THR C  64      11.593 -37.074 -20.763  1.00 90.13           C  
ATOM   4634  CB  THR C  64      10.946 -37.991 -18.524  1.00 90.13           C  
ATOM   4635  O   THR C  64      12.714 -36.562 -20.748  1.00 90.13           O  
ATOM   4636  CG2 THR C  64      10.217 -37.702 -17.215  1.00 90.13           C  
ATOM   4637  OG1 THR C  64      10.519 -39.264 -19.024  1.00 90.13           O  
ATOM   4638  N   ASP C  65      11.187 -37.814 -21.791  1.00 91.05           N  
ATOM   4639  CA  ASP C  65      12.067 -38.020 -22.937  1.00 91.05           C  
ATOM   4640  C   ASP C  65      11.871 -36.926 -23.985  1.00 91.05           C  
ATOM   4641  CB  ASP C  65      11.823 -39.396 -23.561  1.00 91.05           C  
ATOM   4642  O   ASP C  65      12.521 -36.939 -25.032  1.00 91.05           O  
ATOM   4643  CG  ASP C  65      10.407 -39.569 -24.080  1.00 91.05           C  
ATOM   4644  OD1 ASP C  65       9.611 -38.607 -24.014  1.00 91.05           O  
ATOM   4645  OD2 ASP C  65      10.082 -40.678 -24.556  1.00 91.05           O  
ATOM   4646  N   GLY C  66      10.819 -36.091 -23.864  1.00 90.00           N  
ATOM   4647  CA  GLY C  66      10.620 -34.895 -24.667  1.00 90.00           C  
ATOM   4648  C   GLY C  66      10.096 -35.191 -26.059  1.00 90.00           C  
ATOM   4649  O   GLY C  66      10.286 -34.395 -26.982  1.00 90.00           O  
ATOM   4650  N   ASN C  67       9.501 -36.331 -26.175  1.00 91.02           N  
ATOM   4651  CA  ASN C  67       9.023 -36.698 -27.504  1.00 91.02           C  
ATOM   4652  C   ASN C  67       7.616 -36.166 -27.761  1.00 91.02           C  
ATOM   4653  CB  ASN C  67       9.059 -38.217 -27.687  1.00 91.02           C  
ATOM   4654  O   ASN C  67       7.025 -36.442 -28.807  1.00 91.02           O  
ATOM   4655  CG  ASN C  67       8.072 -38.936 -26.788  1.00 91.02           C  
ATOM   4656  ND2 ASN C  67       7.890 -40.230 -27.023  1.00 91.02           N  
ATOM   4657  OD1 ASN C  67       7.478 -38.333 -25.891  1.00 91.02           O  
ATOM   4658  N   GLY C  68       7.033 -35.486 -26.795  1.00 90.42           N  
ATOM   4659  CA  GLY C  68       5.748 -34.832 -26.983  1.00 90.42           C  
ATOM   4660  C   GLY C  68       4.574 -35.684 -26.537  1.00 90.42           C  
ATOM   4661  O   GLY C  68       3.428 -35.230 -26.558  1.00 90.42           O  
ATOM   4662  N   GLU C  69       4.894 -36.875 -26.158  1.00 93.17           N  
ATOM   4663  CA  GLU C  69       3.852 -37.779 -25.680  1.00 93.17           C  
ATOM   4664  C   GLU C  69       4.235 -38.405 -24.342  1.00 93.17           C  
ATOM   4665  CB  GLU C  69       3.575 -38.874 -26.713  1.00 93.17           C  
ATOM   4666  O   GLU C  69       5.408 -38.408 -23.966  1.00 93.17           O  
ATOM   4667  CG  GLU C  69       3.041 -38.350 -28.038  1.00 93.17           C  
ATOM   4668  CD  GLU C  69       2.591 -39.453 -28.983  1.00 93.17           C  
ATOM   4669  OE1 GLU C  69       1.881 -39.155 -29.970  1.00 93.17           O  
ATOM   4670  OE2 GLU C  69       2.951 -40.625 -28.733  1.00 93.17           O  
ATOM   4671  N   VAL C  70       3.211 -38.835 -23.662  1.00 95.10           N  
ATOM   4672  CA  VAL C  70       3.429 -39.443 -22.354  1.00 95.10           C  
ATOM   4673  C   VAL C  70       3.141 -40.941 -22.426  1.00 95.10           C  
ATOM   4674  CB  VAL C  70       2.552 -38.783 -21.267  1.00 95.10           C  
ATOM   4675  O   VAL C  70       1.992 -41.351 -22.606  1.00 95.10           O  
ATOM   4676  CG1 VAL C  70       2.775 -39.452 -19.912  1.00 95.10           C  
ATOM   4677  CG2 VAL C  70       2.844 -37.286 -21.183  1.00 95.10           C  
ATOM   4678  N   ASP C  71       4.187 -41.733 -22.330  1.00 94.51           N  
ATOM   4679  CA  ASP C  71       3.967 -43.176 -22.306  1.00 94.51           C  
ATOM   4680  C   ASP C  71       3.550 -43.646 -20.915  1.00 94.51           C  
ATOM   4681  CB  ASP C  71       5.227 -43.919 -22.756  1.00 94.51           C  
ATOM   4682  O   ASP C  71       3.452 -42.841 -19.986  1.00 94.51           O  
ATOM   4683  CG  ASP C  71       6.409 -43.697 -21.828  1.00 94.51           C  
ATOM   4684  OD1 ASP C  71       6.205 -43.562 -20.602  1.00 94.51           O  
ATOM   4685  OD2 ASP C  71       7.554 -43.655 -22.328  1.00 94.51           O  
ATOM   4686  N   PHE C  72       3.247 -44.877 -20.831  1.00 91.35           N  
ATOM   4687  CA  PHE C  72       2.676 -45.408 -19.599  1.00 91.35           C  
ATOM   4688  C   PHE C  72       3.656 -45.261 -18.441  1.00 91.35           C  
ATOM   4689  CB  PHE C  72       2.288 -46.879 -19.774  1.00 91.35           C  
ATOM   4690  O   PHE C  72       3.264 -44.895 -17.331  1.00 91.35           O  
ATOM   4691  CG  PHE C  72       1.555 -47.459 -18.595  1.00 91.35           C  
ATOM   4692  CD1 PHE C  72       2.064 -48.557 -17.913  1.00 91.35           C  
ATOM   4693  CD2 PHE C  72       0.355 -46.904 -18.167  1.00 91.35           C  
ATOM   4694  CE1 PHE C  72       1.388 -49.096 -16.821  1.00 91.35           C  
ATOM   4695  CE2 PHE C  72      -0.326 -47.437 -17.076  1.00 91.35           C  
ATOM   4696  CZ  PHE C  72       0.191 -48.533 -16.405  1.00 91.35           C  
ATOM   4697  N   LYS C  73       4.898 -45.577 -18.679  1.00 89.94           N  
ATOM   4698  CA  LYS C  73       5.914 -45.415 -17.642  1.00 89.94           C  
ATOM   4699  C   LYS C  73       5.973 -43.972 -17.150  1.00 89.94           C  
ATOM   4700  CB  LYS C  73       7.285 -45.848 -18.163  1.00 89.94           C  
ATOM   4701  O   LYS C  73       6.001 -43.723 -15.943  1.00 89.94           O  
ATOM   4702  CG  LYS C  73       8.389 -45.800 -17.116  1.00 89.94           C  
ATOM   4703  CD  LYS C  73       9.732 -46.218 -17.700  1.00 89.94           C  
ATOM   4704  CE  LYS C  73      10.857 -46.061 -16.685  1.00 89.94           C  
ATOM   4705  NZ  LYS C  73      12.188 -46.384 -17.280  1.00 89.94           N  
ATOM   4706  N   GLU C  74       5.998 -43.023 -18.080  1.00 92.74           N  
ATOM   4707  CA  GLU C  74       6.015 -41.603 -17.743  1.00 92.74           C  
ATOM   4708  C   GLU C  74       4.754 -41.200 -16.985  1.00 92.74           C  
ATOM   4709  CB  GLU C  74       6.164 -40.752 -19.008  1.00 92.74           C  
ATOM   4710  O   GLU C  74       4.813 -40.390 -16.057  1.00 92.74           O  
ATOM   4711  CG  GLU C  74       7.544 -40.831 -19.643  1.00 92.74           C  
ATOM   4712  CD  GLU C  74       7.624 -40.134 -20.992  1.00 92.74           C  
ATOM   4713  OE1 GLU C  74       8.708 -39.616 -21.344  1.00 92.74           O  
ATOM   4714  OE2 GLU C  74       6.595 -40.106 -21.702  1.00 92.74           O  
ATOM   4715  N   PHE C  75       3.719 -41.786 -17.408  1.00 92.13           N  
ATOM   4716  CA  PHE C  75       2.430 -41.522 -16.780  1.00 92.13           C  
ATOM   4717  C   PHE C  75       2.447 -41.939 -15.314  1.00 92.13           C  
ATOM   4718  CB  PHE C  75       1.309 -42.258 -17.521  1.00 92.13           C  
ATOM   4719  O   PHE C  75       2.086 -41.152 -14.435  1.00 92.13           O  
ATOM   4720  CG  PHE C  75      -0.059 -42.025 -16.939  1.00 92.13           C  
ATOM   4721  CD1 PHE C  75      -0.693 -43.017 -16.200  1.00 92.13           C  
ATOM   4722  CD2 PHE C  75      -0.711 -40.814 -17.130  1.00 92.13           C  
ATOM   4723  CE1 PHE C  75      -1.959 -42.804 -15.660  1.00 92.13           C  
ATOM   4724  CE2 PHE C  75      -1.976 -40.594 -16.593  1.00 92.13           C  
ATOM   4725  CZ  PHE C  75      -2.599 -41.591 -15.859  1.00 92.13           C  
ATOM   4726  N   ILE C  76       2.910 -43.074 -14.962  1.00 89.18           N  
ATOM   4727  CA  ILE C  76       2.954 -43.615 -13.608  1.00 89.18           C  
ATOM   4728  C   ILE C  76       3.927 -42.800 -12.758  1.00 89.18           C  
ATOM   4729  CB  ILE C  76       3.362 -45.106 -13.608  1.00 89.18           C  
ATOM   4730  O   ILE C  76       3.623 -42.457 -11.613  1.00 89.18           O  
ATOM   4731  CG1 ILE C  76       2.264 -45.959 -14.255  1.00 89.18           C  
ATOM   4732  CG2 ILE C  76       3.659 -45.584 -12.184  1.00 89.18           C  
ATOM   4733  CD1 ILE C  76       2.501 -47.459 -14.145  1.00 89.18           C  
ATOM   4734  N   GLU C  77       5.043 -42.510 -13.341  1.00 86.55           N  
ATOM   4735  CA  GLU C  77       6.039 -41.715 -12.629  1.00 86.55           C  
ATOM   4736  C   GLU C  77       5.501 -40.327 -12.292  1.00 86.55           C  
ATOM   4737  CB  GLU C  77       7.322 -41.596 -13.455  1.00 86.55           C  
ATOM   4738  O   GLU C  77       5.726 -39.819 -11.192  1.00 86.55           O  
ATOM   4739  CG  GLU C  77       8.182 -42.851 -13.441  1.00 86.55           C  
ATOM   4740  CD  GLU C  77       9.412 -42.746 -14.328  1.00 86.55           C  
ATOM   4741  OE1 GLU C  77      10.211 -43.709 -14.375  1.00 86.55           O  
ATOM   4742  OE2 GLU C  77       9.579 -41.692 -14.982  1.00 86.55           O  
ATOM   4743  N   GLY C  78       4.809 -39.774 -13.222  1.00 88.06           N  
ATOM   4744  CA  GLY C  78       4.217 -38.463 -13.007  1.00 88.06           C  
ATOM   4745  C   GLY C  78       3.170 -38.454 -11.910  1.00 88.06           C  
ATOM   4746  O   GLY C  78       3.205 -37.603 -11.018  1.00 88.06           O  
ATOM   4747  N   VAL C  79       2.303 -39.425 -11.962  1.00 87.12           N  
ATOM   4748  CA  VAL C  79       1.205 -39.515 -11.007  1.00 87.12           C  
ATOM   4749  C   VAL C  79       1.751 -39.846  -9.620  1.00 87.12           C  
ATOM   4750  CB  VAL C  79       0.164 -40.573 -11.436  1.00 87.12           C  
ATOM   4751  O   VAL C  79       1.197 -39.412  -8.607  1.00 87.12           O  
ATOM   4752  CG1 VAL C  79      -0.891 -40.766 -10.348  1.00 87.12           C  
ATOM   4753  CG2 VAL C  79      -0.493 -40.169 -12.755  1.00 87.12           C  
ATOM   4754  N   SER C  80       2.781 -40.578  -9.565  1.00 84.13           N  
ATOM   4755  CA  SER C  80       3.382 -41.003  -8.304  1.00 84.13           C  
ATOM   4756  C   SER C  80       3.825 -39.804  -7.472  1.00 84.13           C  
ATOM   4757  CB  SER C  80       4.575 -41.923  -8.562  1.00 84.13           C  
ATOM   4758  O   SER C  80       3.894 -39.886  -6.244  1.00 84.13           O  
ATOM   4759  OG  SER C  80       5.670 -41.192  -9.086  1.00 84.13           O  
ATOM   4760  N   GLN C  81       4.121 -38.690  -8.103  1.00 81.56           N  
ATOM   4761  CA  GLN C  81       4.563 -37.487  -7.404  1.00 81.56           C  
ATOM   4762  C   GLN C  81       3.447 -36.913  -6.537  1.00 81.56           C  
ATOM   4763  CB  GLN C  81       5.047 -36.433  -8.402  1.00 81.56           C  
ATOM   4764  O   GLN C  81       3.703 -36.112  -5.635  1.00 81.56           O  
ATOM   4765  CG  GLN C  81       6.268 -36.861  -9.204  1.00 81.56           C  
ATOM   4766  CD  GLN C  81       6.790 -35.761 -10.110  1.00 81.56           C  
ATOM   4767  NE2 GLN C  81       7.565 -36.142 -11.119  1.00 81.56           N  
ATOM   4768  OE1 GLN C  81       6.498 -34.579  -9.905  1.00 81.56           O  
ATOM   4769  N   PHE C  82       2.259 -37.335  -6.735  1.00 81.31           N  
ATOM   4770  CA  PHE C  82       1.104 -36.776  -6.042  1.00 81.31           C  
ATOM   4771  C   PHE C  82       0.480 -37.807  -5.110  1.00 81.31           C  
ATOM   4772  CB  PHE C  82       0.061 -36.279  -7.049  1.00 81.31           C  
ATOM   4773  O   PHE C  82      -0.625 -37.605  -4.603  1.00 81.31           O  
ATOM   4774  CG  PHE C  82       0.542 -35.142  -7.909  1.00 81.31           C  
ATOM   4775  CD1 PHE C  82       0.376 -33.824  -7.501  1.00 81.31           C  
ATOM   4776  CD2 PHE C  82       1.160 -35.391  -9.128  1.00 81.31           C  
ATOM   4777  CE1 PHE C  82       0.820 -32.770  -8.296  1.00 81.31           C  
ATOM   4778  CE2 PHE C  82       1.606 -34.343  -9.927  1.00 81.31           C  
ATOM   4779  CZ  PHE C  82       1.434 -33.033  -9.510  1.00 81.31           C  
ATOM   4780  N   SER C  83       1.211 -38.843  -5.024  1.00 75.21           N  
ATOM   4781  CA  SER C  83       0.740 -39.862  -4.092  1.00 75.21           C  
ATOM   4782  C   SER C  83       0.968 -39.436  -2.645  1.00 75.21           C  
ATOM   4783  CB  SER C  83       1.440 -41.195  -4.356  1.00 75.21           C  
ATOM   4784  O   SER C  83       1.795 -38.563  -2.373  1.00 75.21           O  
ATOM   4785  OG  SER C  83       2.711 -41.229  -3.728  1.00 75.21           O  
ATOM   4786  N   VAL C  84       0.190 -39.992  -1.774  1.00 68.76           N  
ATOM   4787  CA  VAL C  84       0.289 -39.686  -0.351  1.00 68.76           C  
ATOM   4788  C   VAL C  84       1.702 -39.987   0.145  1.00 68.76           C  
ATOM   4789  CB  VAL C  84      -0.747 -40.481   0.475  1.00 68.76           C  
ATOM   4790  O   VAL C  84       2.197 -39.331   1.065  1.00 68.76           O  
ATOM   4791  CG1 VAL C  84      -0.720 -40.045   1.939  1.00 68.76           C  
ATOM   4792  CG2 VAL C  84      -2.146 -40.304  -0.113  1.00 68.76           C  
ATOM   4793  N   LYS C  85       2.369 -40.847  -0.493  1.00 65.34           N  
ATOM   4794  CA  LYS C  85       3.702 -41.279  -0.082  1.00 65.34           C  
ATOM   4795  C   LYS C  85       4.776 -40.345  -0.632  1.00 65.34           C  
ATOM   4796  CB  LYS C  85       3.967 -42.713  -0.544  1.00 65.34           C  
ATOM   4797  O   LYS C  85       5.952 -40.471  -0.284  1.00 65.34           O  
ATOM   4798  CG  LYS C  85       3.082 -43.753   0.126  1.00 65.34           C  
ATOM   4799  CD  LYS C  85       3.454 -45.166  -0.306  1.00 65.34           C  
ATOM   4800  CE  LYS C  85       2.550 -46.206   0.340  1.00 65.34           C  
ATOM   4801  NZ  LYS C  85       2.885 -47.589  -0.111  1.00 65.34           N  
ATOM   4802  N   GLY C  86       4.333 -39.448  -1.408  1.00 66.13           N  
ATOM   4803  CA  GLY C  86       5.310 -38.513  -1.944  1.00 66.13           C  
ATOM   4804  C   GLY C  86       5.804 -37.512  -0.916  1.00 66.13           C  
ATOM   4805  O   GLY C  86       5.036 -37.059  -0.064  1.00 66.13           O  
ATOM   4806  N   ASP C  87       7.204 -37.195  -0.950  1.00 75.94           N  
ATOM   4807  CA  ASP C  87       7.813 -36.299   0.028  1.00 75.94           C  
ATOM   4808  C   ASP C  87       7.653 -34.839  -0.392  1.00 75.94           C  
ATOM   4809  CB  ASP C  87       9.294 -36.633   0.214  1.00 75.94           C  
ATOM   4810  O   ASP C  87       7.318 -34.552  -1.543  1.00 75.94           O  
ATOM   4811  CG  ASP C  87       9.958 -35.802   1.297  1.00 75.94           C  
ATOM   4812  OD1 ASP C  87       9.246 -35.124   2.069  1.00 75.94           O  
ATOM   4813  OD2 ASP C  87      11.206 -35.823   1.378  1.00 75.94           O  
ATOM   4814  N   LYS C  88       7.620 -33.946   0.551  1.00 80.89           N  
ATOM   4815  CA  LYS C  88       7.486 -32.500   0.405  1.00 80.89           C  
ATOM   4816  C   LYS C  88       8.412 -31.970  -0.687  1.00 80.89           C  
ATOM   4817  CB  LYS C  88       7.782 -31.796   1.730  1.00 80.89           C  
ATOM   4818  O   LYS C  88       7.992 -31.178  -1.533  1.00 80.89           O  
ATOM   4819  CG  LYS C  88       7.631 -30.283   1.675  1.00 80.89           C  
ATOM   4820  CD  LYS C  88       7.943 -29.640   3.020  1.00 80.89           C  
ATOM   4821  CE  LYS C  88       7.901 -28.121   2.938  1.00 80.89           C  
ATOM   4822  NZ  LYS C  88       8.196 -27.486   4.258  1.00 80.89           N  
ATOM   4823  N   GLU C  89       9.542 -32.479  -0.771  1.00 85.77           N  
ATOM   4824  CA  GLU C  89      10.539 -32.006  -1.727  1.00 85.77           C  
ATOM   4825  C   GLU C  89      10.138 -32.351  -3.159  1.00 85.77           C  
ATOM   4826  CB  GLU C  89      11.913 -32.601  -1.408  1.00 85.77           C  
ATOM   4827  O   GLU C  89      10.314 -31.540  -4.070  1.00 85.77           O  
ATOM   4828  CG  GLU C  89      13.045 -32.012  -2.237  1.00 85.77           C  
ATOM   4829  CD  GLU C  89      14.420 -32.501  -1.809  1.00 85.77           C  
ATOM   4830  OE1 GLU C  89      15.389 -32.345  -2.587  1.00 85.77           O  
ATOM   4831  OE2 GLU C  89      14.529 -33.045  -0.688  1.00 85.77           O  
ATOM   4832  N   GLN C  90       9.621 -33.503  -3.369  1.00 85.67           N  
ATOM   4833  CA  GLN C  90       9.194 -33.936  -4.695  1.00 85.67           C  
ATOM   4834  C   GLN C  90       8.054 -33.066  -5.218  1.00 85.67           C  
ATOM   4835  CB  GLN C  90       8.765 -35.404  -4.669  1.00 85.67           C  
ATOM   4836  O   GLN C  90       8.032 -32.704  -6.396  1.00 85.67           O  
ATOM   4837  CG  GLN C  90       9.928 -36.385  -4.720  1.00 85.67           C  
ATOM   4838  CD  GLN C  90       9.475 -37.833  -4.713  1.00 85.67           C  
ATOM   4839  NE2 GLN C  90      10.415 -38.748  -4.499  1.00 85.67           N  
ATOM   4840  OE1 GLN C  90       8.290 -38.128  -4.899  1.00 85.67           O  
ATOM   4841  N   LYS C  91       7.213 -32.727  -4.385  1.00 86.37           N  
ATOM   4842  CA  LYS C  91       6.089 -31.877  -4.765  1.00 86.37           C  
ATOM   4843  C   LYS C  91       6.554 -30.458  -5.078  1.00 86.37           C  
ATOM   4844  CB  LYS C  91       5.037 -31.850  -3.655  1.00 86.37           C  
ATOM   4845  O   LYS C  91       6.063 -29.832  -6.020  1.00 86.37           O  
ATOM   4846  CG  LYS C  91       4.275 -33.157  -3.492  1.00 86.37           C  
ATOM   4847  CD  LYS C  91       3.263 -33.076  -2.357  1.00 86.37           C  
ATOM   4848  CE  LYS C  91       2.547 -34.404  -2.150  1.00 86.37           C  
ATOM   4849  NZ  LYS C  91       1.652 -34.371  -0.954  1.00 86.37           N  
ATOM   4850  N   LEU C  92       7.548 -29.993  -4.323  1.00 89.66           N  
ATOM   4851  CA  LEU C  92       8.105 -28.669  -4.582  1.00 89.66           C  
ATOM   4852  C   LEU C  92       8.876 -28.652  -5.898  1.00 89.66           C  
ATOM   4853  CB  LEU C  92       9.023 -28.240  -3.434  1.00 89.66           C  
ATOM   4854  O   LEU C  92       8.837 -27.661  -6.631  1.00 89.66           O  
ATOM   4855  CG  LEU C  92       8.334 -27.842  -2.128  1.00 89.66           C  
ATOM   4856  CD1 LEU C  92       9.370 -27.594  -1.037  1.00 89.66           C  
ATOM   4857  CD2 LEU C  92       7.464 -26.607  -2.337  1.00 89.66           C  
ATOM   4858  N   ARG C  93       9.492 -29.723  -6.158  1.00 92.00           N  
ATOM   4859  CA  ARG C  93      10.217 -29.833  -7.420  1.00 92.00           C  
ATOM   4860  C   ARG C  93       9.258 -29.821  -8.606  1.00 92.00           C  
ATOM   4861  CB  ARG C  93      11.064 -31.107  -7.445  1.00 92.00           C  
ATOM   4862  O   ARG C  93       9.554 -29.226  -9.644  1.00 92.00           O  
ATOM   4863  CG  ARG C  93      12.563 -30.851  -7.458  1.00 92.00           C  
ATOM   4864  CD  ARG C  93      13.357 -32.149  -7.472  1.00 92.00           C  
ATOM   4865  NE  ARG C  93      14.455 -32.119  -6.510  1.00 92.00           N  
ATOM   4866  NH1 ARG C  93      16.088 -31.650  -8.076  1.00 92.00           N  
ATOM   4867  NH2 ARG C  93      16.646 -31.879  -5.864  1.00 92.00           N  
ATOM   4868  CZ  ARG C  93      15.727 -31.883  -6.819  1.00 92.00           C  
ATOM   4869  N   PHE C  94       8.216 -30.523  -8.351  1.00 91.19           N  
ATOM   4870  CA  PHE C  94       7.202 -30.511  -9.399  1.00 91.19           C  
ATOM   4871  C   PHE C  94       6.677 -29.099  -9.628  1.00 91.19           C  
ATOM   4872  CB  PHE C  94       6.046 -31.450  -9.041  1.00 91.19           C  
ATOM   4873  O   PHE C  94       6.590 -28.641 -10.769  1.00 91.19           O  
ATOM   4874  CG  PHE C  94       4.968 -31.512 -10.089  1.00 91.19           C  
ATOM   4875  CD1 PHE C  94       3.889 -30.637 -10.049  1.00 91.19           C  
ATOM   4876  CD2 PHE C  94       5.033 -32.446 -11.115  1.00 91.19           C  
ATOM   4877  CE1 PHE C  94       2.889 -30.693 -11.018  1.00 91.19           C  
ATOM   4878  CE2 PHE C  94       4.039 -32.508 -12.086  1.00 91.19           C  
ATOM   4879  CZ  PHE C  94       2.967 -31.631 -12.036  1.00 91.19           C  
ATOM   4880  N   ALA C  95       6.338 -28.426  -8.531  1.00 91.77           N  
ATOM   4881  CA  ALA C  95       5.859 -27.049  -8.626  1.00 91.77           C  
ATOM   4882  C   ALA C  95       6.883 -26.159  -9.324  1.00 91.77           C  
ATOM   4883  CB  ALA C  95       5.539 -26.500  -7.238  1.00 91.77           C  
ATOM   4884  O   ALA C  95       6.527 -25.348 -10.183  1.00 91.77           O  
ATOM   4885  N   PHE C  96       8.146 -26.312  -8.955  1.00 95.85           N  
ATOM   4886  CA  PHE C  96       9.238 -25.568  -9.573  1.00 95.85           C  
ATOM   4887  C   PHE C  96       9.263 -25.796 -11.079  1.00 95.85           C  
ATOM   4888  CB  PHE C  96      10.582 -25.974  -8.958  1.00 95.85           C  
ATOM   4889  O   PHE C  96       9.394 -24.845 -11.854  1.00 95.85           O  
ATOM   4890  CG  PHE C  96      11.761 -25.248  -9.547  1.00 95.85           C  
ATOM   4891  CD1 PHE C  96      12.466 -25.789 -10.615  1.00 95.85           C  
ATOM   4892  CD2 PHE C  96      12.166 -24.024  -9.031  1.00 95.85           C  
ATOM   4893  CE1 PHE C  96      13.558 -25.120 -11.162  1.00 95.85           C  
ATOM   4894  CE2 PHE C  96      13.257 -23.349  -9.571  1.00 95.85           C  
ATOM   4895  CZ  PHE C  96      13.952 -23.899 -10.636  1.00 95.85           C  
ATOM   4896  N   ARG C  97       8.996 -26.975 -11.532  1.00 96.14           N  
ATOM   4897  CA  ARG C  97       9.082 -27.362 -12.936  1.00 96.14           C  
ATOM   4898  C   ARG C  97       7.930 -26.767 -13.740  1.00 96.14           C  
ATOM   4899  CB  ARG C  97       9.084 -28.886 -13.075  1.00 96.14           C  
ATOM   4900  O   ARG C  97       8.030 -26.617 -14.959  1.00 96.14           O  
ATOM   4901  CG  ARG C  97      10.402 -29.538 -12.686  1.00 96.14           C  
ATOM   4902  CD  ARG C  97      10.411 -31.026 -13.005  1.00 96.14           C  
ATOM   4903  NE  ARG C  97      10.035 -31.829 -11.844  1.00 96.14           N  
ATOM   4904  NH1 ARG C  97      10.179 -33.857 -12.941  1.00 96.14           N  
ATOM   4905  NH2 ARG C  97       9.584 -33.785 -10.729  1.00 96.14           N  
ATOM   4906  CZ  ARG C  97       9.933 -33.155 -11.841  1.00 96.14           C  
ATOM   4907  N   ILE C  98       6.870 -26.483 -13.008  1.00 94.30           N  
ATOM   4908  CA  ILE C  98       5.757 -25.812 -13.670  1.00 94.30           C  
ATOM   4909  C   ILE C  98       6.223 -24.471 -14.232  1.00 94.30           C  
ATOM   4910  CB  ILE C  98       4.567 -25.605 -12.706  1.00 94.30           C  
ATOM   4911  O   ILE C  98       5.836 -24.086 -15.338  1.00 94.30           O  
ATOM   4912  CG1 ILE C  98       3.913 -26.949 -12.368  1.00 94.30           C  
ATOM   4913  CG2 ILE C  98       3.546 -24.635 -13.308  1.00 94.30           C  
ATOM   4914  CD1 ILE C  98       3.229 -27.620 -13.551  1.00 94.30           C  
ATOM   4915  N   TYR C  99       7.147 -23.844 -13.486  1.00 96.17           N  
ATOM   4916  CA  TYR C  99       7.619 -22.522 -13.884  1.00 96.17           C  
ATOM   4917  C   TYR C  99       8.853 -22.628 -14.771  1.00 96.17           C  
ATOM   4918  CB  TYR C  99       7.934 -21.671 -12.650  1.00 96.17           C  
ATOM   4919  O   TYR C  99       9.124 -21.734 -15.577  1.00 96.17           O  
ATOM   4920  CG  TYR C  99       6.734 -21.404 -11.774  1.00 96.17           C  
ATOM   4921  CD1 TYR C  99       5.869 -20.347 -12.048  1.00 96.17           C  
ATOM   4922  CD2 TYR C  99       6.464 -22.207 -10.671  1.00 96.17           C  
ATOM   4923  CE1 TYR C  99       4.763 -20.095 -11.242  1.00 96.17           C  
ATOM   4924  CE2 TYR C  99       5.361 -21.965  -9.859  1.00 96.17           C  
ATOM   4925  OH  TYR C  99       3.424 -20.665  -9.351  1.00 96.17           O  
ATOM   4926  CZ  TYR C  99       4.518 -20.909 -10.152  1.00 96.17           C  
ATOM   4927  N   ASP C 100       9.628 -23.687 -14.633  1.00 96.78           N  
ATOM   4928  CA  ASP C 100      10.850 -23.911 -15.398  1.00 96.78           C  
ATOM   4929  C   ASP C 100      10.540 -24.537 -16.756  1.00 96.78           C  
ATOM   4930  CB  ASP C 100      11.817 -24.804 -14.616  1.00 96.78           C  
ATOM   4931  O   ASP C 100      10.797 -25.723 -16.973  1.00 96.78           O  
ATOM   4932  CG  ASP C 100      13.148 -24.996 -15.321  1.00 96.78           C  
ATOM   4933  OD1 ASP C 100      13.496 -24.179 -16.201  1.00 96.78           O  
ATOM   4934  OD2 ASP C 100      13.854 -25.975 -14.997  1.00 96.78           O  
ATOM   4935  N   MET C 101      10.193 -23.760 -17.721  1.00 94.06           N  
ATOM   4936  CA  MET C 101       9.651 -24.203 -19.003  1.00 94.06           C  
ATOM   4937  C   MET C 101      10.731 -24.873 -19.847  1.00 94.06           C
[truncated: 43,903 more chars]
