# Supplementary material for: AI-guided pipeline for protein–protein interaction drug discovery identifies a SARS-CoV-2 inhibitor
Source: Mol Syst Biol. 2024 Mar 11;20(4):428–57. doi: 10.1038/s44320-024-00019-8 (PMC10987651; doi:10.1038/s44320-024-00019-8)
Supplement: Supplementary file 12 — Source Data Fig. 2 [file 44320_2024_19_MOESM12_ESM.zip › Source Data Figure EV3-EV4/ColabFold/GRIK2_ARL6IP6_unrelaxed_rank_3_model_2.pdb]

MODEL     1                                                                     
ATOM      1  N   MET B   1     -25.063 -87.968 -80.139  1.00 23.26           N  
ATOM      2  CA  MET B   1     -24.827 -86.710 -79.436  1.00 23.26           C  
ATOM      3  C   MET B   1     -23.549 -86.042 -79.929  1.00 23.26           C  
ATOM      4  CB  MET B   1     -24.746 -86.945 -77.926  1.00 23.26           C  
ATOM      5  O   MET B   1     -23.140 -85.007 -79.400  1.00 23.26           O  
ATOM      6  CG  MET B   1     -26.086 -86.847 -77.217  1.00 23.26           C  
ATOM      7  SD  MET B   1     -25.926 -86.949 -75.392  1.00 23.26           S  
ATOM      8  CE  MET B   1     -27.451 -86.105 -74.888  1.00 23.26           C  
ATOM      9  N   LYS B   2     -22.768 -86.728 -80.732  1.00 29.17           N  
ATOM     10  CA  LYS B   2     -21.402 -87.166 -81.005  1.00 29.17           C  
ATOM     11  C   LYS B   2     -20.690 -86.193 -81.941  1.00 29.17           C  
ATOM     12  CB  LYS B   2     -21.399 -88.571 -81.609  1.00 29.17           C  
ATOM     13  O   LYS B   2     -19.550 -86.434 -82.344  1.00 29.17           O  
ATOM     14  CG  LYS B   2     -21.256 -89.685 -80.583  1.00 29.17           C  
ATOM     15  CD  LYS B   2     -21.158 -91.051 -81.251  1.00 29.17           C  
ATOM     16  CE  LYS B   2     -21.007 -92.166 -80.226  1.00 29.17           C  
ATOM     17  NZ  LYS B   2     -21.007 -93.514 -80.869  1.00 29.17           N  
ATOM     18  N   ILE B   3     -21.497 -85.251 -82.433  1.00 33.75           N  
ATOM     19  CA  ILE B   3     -21.172 -84.442 -83.603  1.00 33.75           C  
ATOM     20  C   ILE B   3     -20.122 -83.397 -83.232  1.00 33.75           C  
ATOM     21  CB  ILE B   3     -22.429 -83.756 -84.183  1.00 33.75           C  
ATOM     22  O   ILE B   3     -19.660 -82.641 -84.090  1.00 33.75           O  
ATOM     23  CG1 ILE B   3     -23.497 -84.801 -84.525  1.00 33.75           C  
ATOM     24  CG2 ILE B   3     -22.068 -82.918 -85.413  1.00 33.75           C  
ATOM     25  CD1 ILE B   3     -24.856 -84.207 -84.871  1.00 33.75           C  
ATOM     26  N   ILE B   4     -19.950 -83.116 -81.872  1.00 32.68           N  
ATOM     27  CA  ILE B   4     -19.493 -81.839 -81.333  1.00 32.68           C  
ATOM     28  C   ILE B   4     -18.016 -81.638 -81.663  1.00 32.68           C  
ATOM     29  CB  ILE B   4     -19.718 -81.756 -79.807  1.00 32.68           C  
ATOM     30  O   ILE B   4     -17.451 -80.577 -81.388  1.00 32.68           O  
ATOM     31  CG1 ILE B   4     -21.131 -82.229 -79.448  1.00 32.68           C  
ATOM     32  CG2 ILE B   4     -19.472 -80.332 -79.301  1.00 32.68           C  
ATOM     33  CD1 ILE B   4     -21.366 -82.403 -77.954  1.00 32.68           C  
ATOM     34  N   PHE B   5     -17.322 -82.725 -82.129  1.00 35.54           N  
ATOM     35  CA  PHE B   5     -15.882 -82.764 -81.899  1.00 35.54           C  
ATOM     36  C   PHE B   5     -15.165 -81.753 -82.787  1.00 35.54           C  
ATOM     37  CB  PHE B   5     -15.333 -84.171 -82.156  1.00 35.54           C  
ATOM     38  O   PHE B   5     -14.130 -81.206 -82.403  1.00 35.54           O  
ATOM     39  CG  PHE B   5     -14.915 -84.896 -80.905  1.00 35.54           C  
ATOM     40  CD1 PHE B   5     -13.618 -84.781 -80.419  1.00 35.54           C  
ATOM     41  CD2 PHE B   5     -15.819 -85.693 -80.215  1.00 35.54           C  
ATOM     42  CE1 PHE B   5     -13.228 -85.452 -79.262  1.00 35.54           C  
ATOM     43  CE2 PHE B   5     -15.437 -86.366 -79.058  1.00 35.54           C  
ATOM     44  CZ  PHE B   5     -14.141 -86.245 -78.584  1.00 35.54           C  
ATOM     45  N   PRO B   6     -15.631 -81.633 -84.088  1.00 38.43           N  
ATOM     46  CA  PRO B   6     -14.617 -81.084 -84.990  1.00 38.43           C  
ATOM     47  C   PRO B   6     -14.338 -79.604 -84.735  1.00 38.43           C  
ATOM     48  CB  PRO B   6     -15.229 -81.293 -86.378  1.00 38.43           C  
ATOM     49  O   PRO B   6     -13.456 -79.020 -85.369  1.00 38.43           O  
ATOM     50  CG  PRO B   6     -16.648 -81.682 -86.114  1.00 38.43           C  
ATOM     51  CD  PRO B   6     -16.843 -81.798 -84.629  1.00 38.43           C  
ATOM     52  N   ILE B   7     -15.300 -78.890 -84.100  1.00 38.80           N  
ATOM     53  CA  ILE B   7     -15.222 -77.433 -84.113  1.00 38.80           C  
ATOM     54  C   ILE B   7     -14.013 -76.974 -83.302  1.00 38.80           C  
ATOM     55  CB  ILE B   7     -16.514 -76.793 -83.559  1.00 38.80           C  
ATOM     56  O   ILE B   7     -13.626 -75.804 -83.361  1.00 38.80           O  
ATOM     57  CG1 ILE B   7     -17.711 -77.149 -84.449  1.00 38.80           C  
ATOM     58  CG2 ILE B   7     -16.355 -75.275 -83.436  1.00 38.80           C  
ATOM     59  CD1 ILE B   7     -19.062 -76.830 -83.825  1.00 38.80           C  
ATOM     60  N   LEU B   8     -13.481 -77.747 -82.331  1.00 40.11           N  
ATOM     61  CA  LEU B   8     -12.532 -77.279 -81.327  1.00 40.11           C  
ATOM     62  C   LEU B   8     -11.178 -76.974 -81.959  1.00 40.11           C  
ATOM     63  CB  LEU B   8     -12.367 -78.320 -80.217  1.00 40.11           C  
ATOM     64  O   LEU B   8     -10.278 -76.457 -81.293  1.00 40.11           O  
ATOM     65  CG  LEU B   8     -12.777 -77.882 -78.810  1.00 40.11           C  
ATOM     66  CD1 LEU B   8     -14.141 -78.461 -78.451  1.00 40.11           C  
ATOM     67  CD2 LEU B   8     -11.725 -78.306 -77.791  1.00 40.11           C  
ATOM     68  N   SER B   9     -10.836 -77.564 -83.154  1.00 43.05           N  
ATOM     69  CA  SER B   9      -9.457 -77.478 -83.625  1.00 43.05           C  
ATOM     70  C   SER B   9      -9.160 -76.103 -84.214  1.00 43.05           C  
ATOM     71  CB  SER B   9      -9.178 -78.560 -84.668  1.00 43.05           C  
ATOM     72  O   SER B   9      -8.119 -75.904 -84.844  1.00 43.05           O  
ATOM     73  OG  SER B   9     -10.089 -78.464 -85.749  1.00 43.05           O  
ATOM     74  N   ASN B  10     -10.203 -75.202 -84.228  1.00 47.37           N  
ATOM     75  CA  ASN B  10      -9.885 -73.974 -84.950  1.00 47.37           C  
ATOM     76  C   ASN B  10      -8.841 -73.143 -84.209  1.00 47.37           C  
ATOM     77  CB  ASN B  10     -11.151 -73.148 -85.186  1.00 47.37           C  
ATOM     78  O   ASN B  10      -8.951 -72.934 -83.000  1.00 47.37           O  
ATOM     79  CG  ASN B  10     -11.563 -73.117 -86.645  1.00 47.37           C  
ATOM     80  ND2 ASN B  10     -12.846 -72.881 -86.893  1.00 47.37           N  
ATOM     81  OD1 ASN B  10     -10.736 -73.304 -87.541  1.00 47.37           O  
ATOM     82  N   PRO B  11      -7.585 -72.906 -84.742  1.00 53.15           N  
ATOM     83  CA  PRO B  11      -6.411 -72.187 -84.241  1.00 53.15           C  
ATOM     84  C   PRO B  11      -6.763 -70.826 -83.645  1.00 53.15           C  
ATOM     85  CB  PRO B  11      -5.536 -72.028 -85.487  1.00 53.15           C  
ATOM     86  O   PRO B  11      -6.058 -70.334 -82.760  1.00 53.15           O  
ATOM     87  CG  PRO B  11      -6.452 -72.307 -86.635  1.00 53.15           C  
ATOM     88  CD  PRO B  11      -7.754 -72.821 -86.092  1.00 53.15           C  
ATOM     89  N   VAL B  12      -7.833 -70.167 -84.134  1.00 57.32           N  
ATOM     90  CA  VAL B  12      -8.176 -68.828 -83.667  1.00 57.32           C  
ATOM     91  C   VAL B  12      -8.699 -68.898 -82.235  1.00 57.32           C  
ATOM     92  CB  VAL B  12      -9.222 -68.157 -84.585  1.00 57.32           C  
ATOM     93  O   VAL B  12      -8.416 -68.017 -81.419  1.00 57.32           O  
ATOM     94  CG1 VAL B  12      -9.507 -66.728 -84.126  1.00 57.32           C  
ATOM     95  CG2 VAL B  12      -8.745 -68.170 -86.036  1.00 57.32           C  
ATOM     96  N   PHE B  13      -9.462 -69.989 -81.903  1.00 57.28           N  
ATOM     97  CA  PHE B  13     -10.028 -70.163 -80.570  1.00 57.28           C  
ATOM     98  C   PHE B  13      -8.934 -70.459 -79.552  1.00 57.28           C  
ATOM     99  CB  PHE B  13     -11.065 -71.290 -80.569  1.00 57.28           C  
ATOM    100  O   PHE B  13      -8.992 -69.985 -78.415  1.00 57.28           O  
ATOM    101  CG  PHE B  13     -12.145 -71.119 -79.535  1.00 57.28           C  
ATOM    102  CD1 PHE B  13     -12.067 -71.775 -78.312  1.00 57.28           C  
ATOM    103  CD2 PHE B  13     -13.240 -70.303 -79.786  1.00 57.28           C  
ATOM    104  CE1 PHE B  13     -13.065 -71.619 -77.353  1.00 57.28           C  
ATOM    105  CE2 PHE B  13     -14.242 -70.142 -78.833  1.00 57.28           C  
ATOM    106  CZ  PHE B  13     -14.153 -70.801 -77.617  1.00 57.28           C  
ATOM    107  N   ARG B  14      -7.866 -71.194 -79.856  1.00 56.53           N  
ATOM    108  CA  ARG B  14      -6.739 -71.469 -78.969  1.00 56.53           C  
ATOM    109  C   ARG B  14      -6.019 -70.181 -78.584  1.00 56.53           C  
ATOM    110  CB  ARG B  14      -5.758 -72.439 -79.630  1.00 56.53           C  
ATOM    111  O   ARG B  14      -5.640 -69.998 -77.425  1.00 56.53           O  
ATOM    112  CG  ARG B  14      -5.551 -73.730 -78.853  1.00 56.53           C  
ATOM    113  CD  ARG B  14      -4.578 -74.663 -79.560  1.00 56.53           C  
ATOM    114  NE  ARG B  14      -4.441 -75.934 -78.854  1.00 56.53           N  
ATOM    115  NH1 ARG B  14      -2.756 -76.744 -80.211  1.00 56.53           N  
ATOM    116  NH2 ARG B  14      -3.539 -78.011 -78.468  1.00 56.53           N  
ATOM    117  CZ  ARG B  14      -3.579 -76.893 -79.179  1.00 56.53           C  
ATOM    118  N   ARG B  15      -5.835 -69.276 -79.542  1.00 61.08           N  
ATOM    119  CA  ARG B  15      -5.124 -68.026 -79.293  1.00 61.08           C  
ATOM    120  C   ARG B  15      -5.950 -67.091 -78.415  1.00 61.08           C  
ATOM    121  CB  ARG B  15      -4.774 -67.334 -80.612  1.00 61.08           C  
ATOM    122  O   ARG B  15      -5.405 -66.393 -77.558  1.00 61.08           O  
ATOM    123  CG  ARG B  15      -3.294 -67.027 -80.773  1.00 61.08           C  
ATOM    124  CD  ARG B  15      -2.983 -66.452 -82.148  1.00 61.08           C  
ATOM    125  NE  ARG B  15      -1.566 -66.132 -82.291  1.00 61.08           N  
ATOM    126  NH1 ARG B  15      -1.726 -65.470 -84.499  1.00 61.08           N  
ATOM    127  NH2 ARG B  15       0.298 -65.414 -83.424  1.00 61.08           N  
ATOM    128  CZ  ARG B  15      -1.001 -65.673 -83.404  1.00 61.08           C  
ATOM    129  N   THR B  16      -7.257 -67.117 -78.592  1.00 66.22           N  
ATOM    130  CA  THR B  16      -8.140 -66.268 -77.800  1.00 66.22           C  
ATOM    131  C   THR B  16      -8.245 -66.783 -76.368  1.00 66.22           C  
ATOM    132  CB  THR B  16      -9.545 -66.187 -78.424  1.00 66.22           C  
ATOM    133  O   THR B  16      -8.305 -65.995 -75.421  1.00 66.22           O  
ATOM    134  CG2 THR B  16      -9.588 -65.161 -79.552  1.00 66.22           C  
ATOM    135  OG1 THR B  16      -9.903 -67.472 -78.948  1.00 66.22           O  
ATOM    136  N   VAL B  17      -8.183 -68.113 -76.198  1.00 64.27           N  
ATOM    137  CA  VAL B  17      -8.235 -68.713 -74.869  1.00 64.27           C  
ATOM    138  C   VAL B  17      -6.936 -68.425 -74.121  1.00 64.27           C  
ATOM    139  CB  VAL B  17      -8.482 -70.236 -74.943  1.00 64.27           C  
ATOM    140  O   VAL B  17      -6.954 -68.130 -72.924  1.00 64.27           O  
ATOM    141  CG1 VAL B  17      -8.339 -70.874 -73.562  1.00 64.27           C  
ATOM    142  CG2 VAL B  17      -9.864 -70.524 -75.528  1.00 64.27           C  
ATOM    143  N   LYS B  18      -5.817 -68.513 -74.894  1.00 65.32           N  
ATOM    144  CA  LYS B  18      -4.536 -68.169 -74.282  1.00 65.32           C  
ATOM    145  C   LYS B  18      -4.505 -66.703 -73.861  1.00 65.32           C  
ATOM    146  CB  LYS B  18      -3.385 -68.463 -75.245  1.00 65.32           C  
ATOM    147  O   LYS B  18      -3.981 -66.369 -72.796  1.00 65.32           O  
ATOM    148  CG  LYS B  18      -2.705 -69.803 -75.006  1.00 65.32           C  
ATOM    149  CD  LYS B  18      -1.532 -70.012 -75.955  1.00 65.32           C  
ATOM    150  CE  LYS B  18      -0.895 -71.382 -75.765  1.00 65.32           C  
ATOM    151  NZ  LYS B  18       0.190 -71.631 -76.761  1.00 65.32           N  
ATOM    152  N   LEU B  19      -5.119 -65.805 -74.707  1.00 66.15           N  
ATOM    153  CA  LEU B  19      -5.182 -64.382 -74.389  1.00 66.15           C  
ATOM    154  C   LEU B  19      -6.093 -64.133 -73.192  1.00 66.15           C  
ATOM    155  CB  LEU B  19      -5.679 -63.584 -75.598  1.00 66.15           C  
ATOM    156  O   LEU B  19      -5.782 -63.306 -72.331  1.00 66.15           O  
ATOM    157  CG  LEU B  19      -4.635 -62.732 -76.322  1.00 66.15           C  
ATOM    158  CD1 LEU B  19      -5.035 -62.531 -77.780  1.00 66.15           C  
ATOM    159  CD2 LEU B  19      -4.461 -61.390 -75.620  1.00 66.15           C  
ATOM    160  N   LEU B  20      -7.183 -64.923 -73.119  1.00 64.98           N  
ATOM    161  CA  LEU B  20      -8.115 -64.775 -72.007  1.00 64.98           C  
ATOM    162  C   LEU B  20      -7.504 -65.297 -70.711  1.00 64.98           C  
ATOM    163  CB  LEU B  20      -9.423 -65.513 -72.302  1.00 64.98           C  
ATOM    164  O   LEU B  20      -7.680 -64.695 -69.650  1.00 64.98           O  
ATOM    165  CG  LEU B  20     -10.715 -64.750 -72.006  1.00 64.98           C  
ATOM    166  CD1 LEU B  20     -11.533 -64.576 -73.281  1.00 64.98           C  
ATOM    167  CD2 LEU B  20     -11.529 -65.470 -70.936  1.00 64.98           C  
ATOM    168  N   LEU B  21      -6.737 -66.388 -70.847  1.00 64.03           N  
ATOM    169  CA  LEU B  21      -6.059 -66.933 -69.676  1.00 64.03           C  
ATOM    170  C   LEU B  21      -4.957 -65.993 -69.199  1.00 64.03           C  
ATOM    171  CB  LEU B  21      -5.470 -68.310 -69.990  1.00 64.03           C  
ATOM    172  O   LEU B  21      -4.744 -65.841 -67.994  1.00 64.03           O  
ATOM    173  CG  LEU B  21      -6.124 -69.503 -69.290  1.00 64.03           C  
ATOM    174  CD1 LEU B  21      -6.306 -70.658 -70.270  1.00 64.03           C  
ATOM    175  CD2 LEU B  21      -5.293 -69.940 -68.089  1.00 64.03           C  
ATOM    176  N   CYS B  22      -4.326 -65.257 -70.179  1.00 61.61           N  
ATOM    177  CA  CYS B  22      -3.301 -64.278 -69.835  1.00 61.61           C  
ATOM    178  C   CYS B  22      -3.915 -63.065 -69.146  1.00 61.61           C  
ATOM    179  CB  CYS B  22      -2.542 -63.835 -71.086  1.00 61.61           C  
ATOM    180  O   CYS B  22      -3.348 -62.538 -68.187  1.00 61.61           O  
ATOM    181  SG  CYS B  22      -0.943 -64.649 -71.293  1.00 61.61           S  
ATOM    182  N   LEU B  23      -5.107 -62.661 -69.571  1.00 60.89           N  
ATOM    183  CA  LEU B  23      -5.787 -61.522 -68.962  1.00 60.89           C  
ATOM    184  C   LEU B  23      -6.272 -61.866 -67.558  1.00 60.89           C  
ATOM    185  CB  LEU B  23      -6.968 -61.077 -69.829  1.00 60.89           C  
ATOM    186  O   LEU B  23      -6.223 -61.027 -66.657  1.00 60.89           O  
ATOM    187  CG  LEU B  23      -6.669 -60.017 -70.890  1.00 60.89           C  
ATOM    188  CD1 LEU B  23      -7.717 -60.065 -71.997  1.00 60.89           C  
ATOM    189  CD2 LEU B  23      -6.613 -58.630 -70.259  1.00 60.89           C  
ATOM    190  N   LEU B  24      -6.725 -63.140 -67.389  1.00 56.74           N  
ATOM    191  CA  LEU B  24      -7.163 -63.575 -66.067  1.00 56.74           C  
ATOM    192  C   LEU B  24      -5.983 -63.661 -65.105  1.00 56.74           C  
ATOM    193  CB  LEU B  24      -7.866 -64.932 -66.155  1.00 56.74           C  
ATOM    194  O   LEU B  24      -6.127 -63.379 -63.913  1.00 56.74           O  
ATOM    195  CG  LEU B  24      -9.389 -64.899 -66.287  1.00 56.74           C  
ATOM    196  CD1 LEU B  24      -9.887 -66.157 -66.992  1.00 56.74           C  
ATOM    197  CD2 LEU B  24     -10.042 -64.755 -64.916  1.00 56.74           C  
ATOM    198  N   TRP B  25      -4.814 -64.064 -65.711  1.00 54.20           N  
ATOM    199  CA  TRP B  25      -3.619 -64.142 -64.877  1.00 54.20           C  
ATOM    200  C   TRP B  25      -3.160 -62.751 -64.453  1.00 54.20           C  
ATOM    201  CB  TRP B  25      -2.490 -64.861 -65.620  1.00 54.20           C  
ATOM    202  O   TRP B  25      -2.673 -62.565 -63.335  1.00 54.20           O  
ATOM    203  CG  TRP B  25      -1.977 -66.081 -64.915  1.00 54.20           C  
ATOM    204  CD1 TRP B  25      -2.717 -67.026 -64.260  1.00 54.20           C  
ATOM    205  CD2 TRP B  25      -0.610 -66.484 -64.791  1.00 54.20           C  
ATOM    206  CE2 TRP B  25      -0.595 -67.685 -64.048  1.00 54.20           C  
ATOM    207  CE3 TRP B  25       0.604 -65.947 -65.238  1.00 54.20           C  
ATOM    208  NE1 TRP B  25      -1.891 -67.993 -63.736  1.00 54.20           N  
ATOM    209  CH2 TRP B  25       1.765 -67.811 -64.190  1.00 54.20           C  
ATOM    210  CZ2 TRP B  25       0.591 -68.358 -63.741  1.00 54.20           C  
ATOM    211  CZ3 TRP B  25       1.783 -66.618 -64.931  1.00 54.20           C  
ATOM    212  N   ILE B  26      -3.336 -61.701 -65.322  1.00 50.64           N  
ATOM    213  CA  ILE B  26      -2.933 -60.342 -64.978  1.00 50.64           C  
ATOM    214  C   ILE B  26      -3.827 -59.806 -63.862  1.00 50.64           C  
ATOM    215  CB  ILE B  26      -2.992 -59.407 -66.207  1.00 50.64           C  
ATOM    216  O   ILE B  26      -3.366 -59.066 -62.990  1.00 50.64           O  
ATOM    217  CG1 ILE B  26      -2.041 -59.905 -67.302  1.00 50.64           C  
ATOM    218  CG2 ILE B  26      -2.659 -57.967 -65.806  1.00 50.64           C  
ATOM    219  CD1 ILE B  26      -2.209 -59.193 -68.637  1.00 50.64           C  
ATOM    220  N   GLY B  27      -5.129 -60.128 -63.958  1.00 49.50           N  
ATOM    221  CA  GLY B  27      -6.031 -59.662 -62.917  1.00 49.50           C  
ATOM    222  C   GLY B  27      -5.721 -60.247 -61.552  1.00 49.50           C  
ATOM    223  O   GLY B  27      -5.992 -59.621 -60.526  1.00 49.50           O  
ATOM    224  N   TYR B  28      -5.345 -61.539 -61.550  1.00 44.24           N  
ATOM    225  CA  TYR B  28      -5.104 -62.151 -60.248  1.00 44.24           C  
ATOM    226  C   TYR B  28      -3.826 -61.609 -59.619  1.00 44.24           C  
ATOM    227  CB  TYR B  28      -5.016 -63.675 -60.378  1.00 44.24           C  
ATOM    228  O   TYR B  28      -3.595 -61.783 -58.420  1.00 44.24           O  
ATOM    229  CG  TYR B  28      -6.219 -64.401 -59.825  1.00 44.24           C  
ATOM    230  CD1 TYR B  28      -6.266 -64.794 -58.490  1.00 44.24           C  
ATOM    231  CD2 TYR B  28      -7.308 -64.697 -60.637  1.00 44.24           C  
ATOM    232  CE1 TYR B  28      -7.371 -65.466 -57.976  1.00 44.24           C  
ATOM    233  CE2 TYR B  28      -8.418 -65.368 -60.135  1.00 44.24           C  
ATOM    234  OH  TYR B  28      -9.537 -66.412 -58.303  1.00 44.24           O  
ATOM    235  CZ  TYR B  28      -8.441 -65.747 -58.805  1.00 44.24           C  
ATOM    236  N   SER B  29      -2.915 -61.203 -60.489  1.00 41.13           N  
ATOM    237  CA  SER B  29      -1.680 -60.725 -59.876  1.00 41.13           C  
ATOM    238  C   SER B  29      -1.890 -59.384 -59.181  1.00 41.13           C  
ATOM    239  CB  SER B  29      -0.575 -60.598 -60.925  1.00 41.13           C  
ATOM    240  O   SER B  29      -1.008 -58.906 -58.464  1.00 41.13           O  
ATOM    241  OG  SER B  29      -0.652 -61.654 -61.867  1.00 41.13           O  
ATOM    242  N   GLN B  30      -2.776 -58.554 -59.628  1.00 44.82           N  
ATOM    243  CA  GLN B  30      -2.848 -57.227 -59.027  1.00 44.82           C  
ATOM    244  C   GLN B  30      -3.360 -57.301 -57.591  1.00 44.82           C  
ATOM    245  CB  GLN B  30      -3.745 -56.308 -59.857  1.00 44.82           C  
ATOM    246  O   GLN B  30      -3.287 -56.318 -56.849  1.00 44.82           O  
ATOM    247  CG  GLN B  30      -3.037 -55.663 -61.041  1.00 44.82           C  
ATOM    248  CD  GLN B  30      -3.607 -54.302 -61.395  1.00 44.82           C  
ATOM    249  NE2 GLN B  30      -2.936 -53.594 -62.297  1.00 44.82           N  
ATOM    250  OE1 GLN B  30      -4.643 -53.890 -60.862  1.00 44.82           O  
ATOM    251  N   GLY B  31      -4.041 -58.290 -57.199  1.00 46.53           N  
ATOM    252  CA  GLY B  31      -4.678 -58.142 -55.900  1.00 46.53           C  
ATOM    253  C   GLY B  31      -3.774 -58.526 -54.744  1.00 46.53           C  
ATOM    254  O   GLY B  31      -4.250 -58.793 -53.639  1.00 46.53           O  
ATOM    255  N   THR B  32      -2.513 -58.949 -54.899  1.00 51.19           N  
ATOM    256  CA  THR B  32      -1.909 -59.365 -53.638  1.00 51.19           C  
ATOM    257  C   THR B  32      -1.649 -58.160 -52.739  1.00 51.19           C  
ATOM    258  CB  THR B  32      -0.592 -60.127 -53.874  1.00 51.19           C  
ATOM    259  O   THR B  32      -1.139 -57.136 -53.197  1.00 51.19           O  
ATOM    260  CG2 THR B  32      -0.859 -61.561 -54.321  1.00 51.19           C  
ATOM    261  OG1 THR B  32       0.166 -59.456 -54.888  1.00 51.19           O  
ATOM    262  N   THR B  33      -2.414 -57.931 -51.744  1.00 60.91           N  
ATOM    263  CA  THR B  33      -2.249 -56.954 -50.673  1.00 60.91           C  
ATOM    264  C   THR B  33      -0.874 -57.087 -50.026  1.00 60.91           C  
ATOM    265  CB  THR B  33      -3.342 -57.113 -49.599  1.00 60.91           C  
ATOM    266  O   THR B  33      -0.474 -58.182 -49.625  1.00 60.91           O  
ATOM    267  CG2 THR B  33      -4.698 -56.653 -50.122  1.00 60.91           C  
ATOM    268  OG1 THR B  33      -3.432 -58.492 -49.218  1.00 60.91           O  
ATOM    269  N   HIS B  34      -0.030 -56.178 -50.266  1.00 78.06           N  
ATOM    270  CA  HIS B  34       1.300 -56.070 -49.675  1.00 78.06           C  
ATOM    271  C   HIS B  34       1.217 -55.817 -48.174  1.00 78.06           C  
ATOM    272  CB  HIS B  34       2.098 -54.954 -50.353  1.00 78.06           C  
ATOM    273  O   HIS B  34       0.423 -54.988 -47.722  1.00 78.06           O  
ATOM    274  CG  HIS B  34       3.550 -54.952 -49.993  1.00 78.06           C  
ATOM    275  CD2 HIS B  34       4.616 -55.524 -50.599  1.00 78.06           C  
ATOM    276  ND1 HIS B  34       4.040 -54.301 -48.881  1.00 78.06           N  
ATOM    277  CE1 HIS B  34       5.350 -54.474 -48.820  1.00 78.06           C  
ATOM    278  NE2 HIS B  34       5.724 -55.212 -49.851  1.00 78.06           N  
ATOM    279  N   VAL B  35       1.667 -56.716 -47.303  1.00 85.31           N  
ATOM    280  CA  VAL B  35       1.647 -56.617 -45.847  1.00 85.31           C  
ATOM    281  C   VAL B  35       2.967 -56.032 -45.350  1.00 85.31           C  
ATOM    282  CB  VAL B  35       1.391 -57.991 -45.189  1.00 85.31           C  
ATOM    283  O   VAL B  35       4.042 -56.527 -45.697  1.00 85.31           O  
ATOM    284  CG1 VAL B  35       1.379 -57.867 -43.666  1.00 85.31           C  
ATOM    285  CG2 VAL B  35       0.076 -58.586 -45.690  1.00 85.31           C  
ATOM    286  N   LEU B  36       2.916 -54.885 -44.757  1.00 90.10           N  
ATOM    287  CA  LEU B  36       4.082 -54.242 -44.160  1.00 90.10           C  
ATOM    288  C   LEU B  36       4.004 -54.281 -42.638  1.00 90.10           C  
ATOM    289  CB  LEU B  36       4.199 -52.793 -44.640  1.00 90.10           C  
ATOM    290  O   LEU B  36       2.972 -53.940 -42.056  1.00 90.10           O  
ATOM    291  CG  LEU B  36       5.557 -52.120 -44.438  1.00 90.10           C  
ATOM    292  CD1 LEU B  36       6.459 -52.375 -45.641  1.00 90.10           C  
ATOM    293  CD2 LEU B  36       5.383 -50.623 -44.202  1.00 90.10           C  
ATOM    294  N   ARG B  37       5.090 -54.674 -41.931  1.00 93.66           N  
ATOM    295  CA  ARG B  37       5.107 -54.859 -40.484  1.00 93.66           C  
ATOM    296  C   ARG B  37       5.894 -53.747 -39.799  1.00 93.66           C  
ATOM    297  CB  ARG B  37       5.705 -56.221 -40.123  1.00 93.66           C  
ATOM    298  O   ARG B  37       7.030 -53.458 -40.179  1.00 93.66           O  
ATOM    299  CG  ARG B  37       4.760 -57.390 -40.357  1.00 93.66           C  
ATOM    300  CD  ARG B  37       5.399 -58.717 -39.974  1.00 93.66           C  
ATOM    301  NE  ARG B  37       4.578 -59.850 -40.388  1.00 93.66           N  
ATOM    302  NH1 ARG B  37       6.069 -61.461 -39.666  1.00 93.66           N  
ATOM    303  NH2 ARG B  37       4.091 -62.080 -40.647  1.00 93.66           N  
ATOM    304  CZ  ARG B  37       4.914 -61.128 -40.233  1.00 93.66           C  
ATOM    305  N   PHE B  38       5.269 -53.121 -38.827  1.00 95.25           N  
ATOM    306  CA  PHE B  38       5.920 -52.119 -37.992  1.00 95.25           C  
ATOM    307  C   PHE B  38       6.324 -52.714 -36.648  1.00 95.25           C  
ATOM    308  CB  PHE B  38       4.999 -50.914 -37.777  1.00 95.25           C  
ATOM    309  O   PHE B  38       5.626 -53.577 -36.110  1.00 95.25           O  
ATOM    310  CG  PHE B  38       4.879 -50.019 -38.980  1.00 95.25           C  
ATOM    311  CD1 PHE B  38       5.811 -50.087 -40.009  1.00 95.25           C  
ATOM    312  CD2 PHE B  38       3.835 -49.110 -39.083  1.00 95.25           C  
ATOM    313  CE1 PHE B  38       5.703 -49.259 -41.125  1.00 95.25           C  
ATOM    314  CE2 PHE B  38       3.720 -48.280 -40.195  1.00 95.25           C  
ATOM    315  CZ  PHE B  38       4.656 -48.355 -41.214  1.00 95.25           C  
ATOM    316  N   GLY B  39       7.486 -52.289 -36.124  1.00 96.62           N  
ATOM    317  CA  GLY B  39       7.941 -52.748 -34.821  1.00 96.62           C  
ATOM    318  C   GLY B  39       7.824 -51.689 -33.742  1.00 96.62           C  
ATOM    319  O   GLY B  39       8.183 -50.530 -33.960  1.00 96.62           O  
ATOM    320  N   GLY B  40       7.240 -52.007 -32.615  1.00 96.10           N  
ATOM    321  CA  GLY B  40       7.155 -51.120 -31.465  1.00 96.10           C  
ATOM    322  C   GLY B  40       7.781 -51.705 -30.213  1.00 96.10           C  
ATOM    323  O   GLY B  40       7.469 -52.832 -29.825  1.00 96.10           O  
ATOM    324  N   ILE B  41       8.711 -50.928 -29.624  1.00 95.06           N  
ATOM    325  CA  ILE B  41       9.316 -51.319 -28.355  1.00 95.06           C  
ATOM    326  C   ILE B  41       8.880 -50.352 -27.256  1.00 95.06           C  
ATOM    327  CB  ILE B  41      10.858 -51.359 -28.453  1.00 95.06           C  
ATOM    328  O   ILE B  41       9.207 -49.164 -27.300  1.00 95.06           O  
ATOM    329  CG1 ILE B  41      11.297 -52.294 -29.585  1.00 95.06           C  
ATOM    330  CG2 ILE B  41      11.472 -51.789 -27.117  1.00 95.06           C  
ATOM    331  CD1 ILE B  41      12.796 -52.280 -29.853  1.00 95.06           C  
ATOM    332  N   PHE B  42       8.213 -50.871 -26.235  1.00 92.55           N  
ATOM    333  CA  PHE B  42       7.633 -50.000 -25.219  1.00 92.55           C  
ATOM    334  C   PHE B  42       8.089 -50.415 -23.825  1.00 92.55           C  
ATOM    335  CB  PHE B  42       6.103 -50.023 -25.299  1.00 92.55           C  
ATOM    336  O   PHE B  42       8.257 -51.604 -23.550  1.00 92.55           O  
ATOM    337  CG  PHE B  42       5.560 -49.637 -26.648  1.00 92.55           C  
ATOM    338  CD1 PHE B  42       5.527 -48.306 -27.045  1.00 92.55           C  
ATOM    339  CD2 PHE B  42       5.082 -50.606 -27.520  1.00 92.55           C  
ATOM    340  CE1 PHE B  42       5.025 -47.945 -28.293  1.00 92.55           C  
ATOM    341  CE2 PHE B  42       4.578 -50.254 -28.770  1.00 92.55           C  
ATOM    342  CZ  PHE B  42       4.550 -48.923 -29.153  1.00 92.55           C  
ATOM    343  N   GLU B  43       8.323 -49.473 -23.068  1.00 86.97           N  
ATOM    344  CA  GLU B  43       8.829 -49.696 -21.717  1.00 86.97           C  
ATOM    345  C   GLU B  43       7.686 -49.808 -20.712  1.00 86.97           C  
ATOM    346  CB  GLU B  43       9.782 -48.570 -21.307  1.00 86.97           C  
ATOM    347  O   GLU B  43       6.691 -49.087 -20.812  1.00 86.97           O  
ATOM    348  CG  GLU B  43      11.076 -48.538 -22.107  1.00 86.97           C  
ATOM    349  CD  GLU B  43      11.962 -47.351 -21.766  1.00 86.97           C  
ATOM    350  OE1 GLU B  43      13.079 -47.247 -22.323  1.00 86.97           O  
ATOM    351  OE2 GLU B  43      11.537 -46.517 -20.935  1.00 86.97           O  
ATOM    352  N   TYR B  44       7.828 -50.771 -19.806  1.00 76.26           N  
ATOM    353  CA  TYR B  44       6.822 -50.983 -18.771  1.00 76.26           C  
ATOM    354  C   TYR B  44       7.467 -51.056 -17.392  1.00 76.26           C  
ATOM    355  CB  TYR B  44       6.030 -52.265 -19.045  1.00 76.26           C  
ATOM    356  O   TYR B  44       8.647 -51.393 -17.268  1.00 76.26           O  
ATOM    357  CG  TYR B  44       5.158 -52.187 -20.275  1.00 76.26           C  
ATOM    358  CD1 TYR B  44       3.830 -51.776 -20.186  1.00 76.26           C  
ATOM    359  CD2 TYR B  44       5.659 -52.527 -21.527  1.00 76.26           C  
ATOM    360  CE1 TYR B  44       3.021 -51.705 -21.316  1.00 76.26           C  
ATOM    361  CE2 TYR B  44       4.860 -52.460 -22.663  1.00 76.26           C  
ATOM    362  OH  TYR B  44       2.749 -51.980 -23.670  1.00 76.26           O  
ATOM    363  CZ  TYR B  44       3.545 -52.048 -22.548  1.00 76.26           C  
ATOM    364  N   VAL B  45       6.722 -50.396 -16.491  1.00 64.41           N  
ATOM    365  CA  VAL B  45       7.100 -50.660 -15.107  1.00 64.41           C  
ATOM    366  C   VAL B  45       6.509 -51.992 -14.654  1.00 64.41           C  
ATOM    367  CB  VAL B  45       6.637 -49.524 -14.166  1.00 64.41           C  
ATOM    368  O   VAL B  45       5.391 -52.345 -15.037  1.00 64.41           O  
ATOM    369  CG1 VAL B  45       7.092 -49.791 -12.733  1.00 64.41           C  
ATOM    370  CG2 VAL B  45       7.167 -48.177 -14.656  1.00 64.41           C  
ATOM    371  N   GLU B  46       7.200 -52.970 -14.143  1.00 58.77           N  
ATOM    372  CA  GLU B  46       6.828 -54.315 -13.714  1.00 58.77           C  
ATOM    373  C   GLU B  46       5.342 -54.397 -13.379  1.00 58.77           C  
ATOM    374  CB  GLU B  46       7.664 -54.745 -12.506  1.00 58.77           C  
ATOM    375  O   GLU B  46       4.851 -53.655 -12.526  1.00 58.77           O  
ATOM    376  CG  GLU B  46       8.879 -55.588 -12.866  1.00 58.77           C  
ATOM    377  CD  GLU B  46       9.668 -56.053 -11.653  1.00 58.77           C  
ATOM    378  OE1 GLU B  46      10.672 -56.781 -11.825  1.00 58.77           O  
ATOM    379  OE2 GLU B  46       9.278 -55.688 -10.521  1.00 58.77           O  
ATOM    380  N   SER B  47       4.444 -55.344 -14.158  1.00 56.23           N  
ATOM    381  CA  SER B  47       3.080 -55.855 -14.073  1.00 56.23           C  
ATOM    382  C   SER B  47       2.060 -54.757 -14.354  1.00 56.23           C  
ATOM    383  CB  SER B  47       2.820 -56.464 -12.695  1.00 56.23           C  
ATOM    384  O   SER B  47       0.933 -54.806 -13.855  1.00 56.23           O  
ATOM    385  OG  SER B  47       3.931 -57.233 -12.267  1.00 56.23           O  
ATOM    386  N   GLY B  48       2.450 -53.645 -14.955  1.00 54.03           N  
ATOM    387  CA  GLY B  48       1.458 -52.599 -15.145  1.00 54.03           C  
ATOM    388  C   GLY B  48       0.739 -52.694 -16.478  1.00 54.03           C  
ATOM    389  O   GLY B  48       1.097 -53.514 -17.325  1.00 54.03           O  
ATOM    390  N   PRO B  49      -0.548 -52.203 -16.549  1.00 61.47           N  
ATOM    391  CA  PRO B  49      -1.333 -52.165 -17.785  1.00 61.47           C  
ATOM    392  C   PRO B  49      -0.556 -51.573 -18.959  1.00 61.47           C  
ATOM    393  CB  PRO B  49      -2.526 -51.279 -17.417  1.00 61.47           C  
ATOM    394  O   PRO B  49       0.545 -51.048 -18.774  1.00 61.47           O  
ATOM    395  CG  PRO B  49      -2.167 -50.684 -16.094  1.00 61.47           C  
ATOM    396  CD  PRO B  49      -0.896 -51.324 -15.613  1.00 61.47           C  
ATOM    397  N   MET B  50      -0.973 -51.923 -20.159  1.00 69.29           N  
ATOM    398  CA  MET B  50      -0.420 -51.385 -21.399  1.00 69.29           C  
ATOM    399  C   MET B  50      -0.270 -49.870 -21.315  1.00 69.29           C  
ATOM    400  CB  MET B  50      -1.305 -51.759 -22.589  1.00 69.29           C  
ATOM    401  O   MET B  50      -1.186 -49.175 -20.872  1.00 69.29           O  
ATOM    402  CG  MET B  50      -0.563 -52.481 -23.702  1.00 69.29           C  
ATOM    403  SD  MET B  50      -1.694 -53.139 -24.989  1.00 69.29           S  
ATOM    404  CE  MET B  50      -1.392 -51.945 -26.321  1.00 69.29           C  
ATOM    405  N   GLY B  51       0.988 -49.385 -21.565  1.00 75.79           N  
ATOM    406  CA  GLY B  51       1.273 -47.959 -21.573  1.00 75.79           C  
ATOM    407  C   GLY B  51       0.476 -47.197 -22.615  1.00 75.79           C  
ATOM    408  O   GLY B  51      -0.055 -47.792 -23.556  1.00 75.79           O  
ATOM    409  N   ALA B  52       0.072 -46.002 -22.370  1.00 81.84           N  
ATOM    410  CA  ALA B  52      -0.643 -45.114 -23.283  1.00 81.84           C  
ATOM    411  C   ALA B  52       0.030 -45.078 -24.652  1.00 81.84           C  
ATOM    412  CB  ALA B  52      -0.730 -43.707 -22.699  1.00 81.84           C  
ATOM    413  O   ALA B  52      -0.646 -45.041 -25.683  1.00 81.84           O  
ATOM    414  N   GLU B  53       1.301 -45.227 -24.681  1.00 88.13           N  
ATOM    415  CA  GLU B  53       2.053 -45.178 -25.931  1.00 88.13           C  
ATOM    416  C   GLU B  53       1.775 -46.407 -26.791  1.00 88.13           C  
ATOM    417  CB  GLU B  53       3.554 -45.061 -25.652  1.00 88.13           C  
ATOM    418  O   GLU B  53       1.549 -46.289 -27.998  1.00 88.13           O  
ATOM    419  CG  GLU B  53       3.980 -43.691 -25.145  1.00 88.13           C  
ATOM    420  CD  GLU B  53       5.474 -43.585 -24.884  1.00 88.13           C  
ATOM    421  OE1 GLU B  53       5.944 -42.500 -24.475  1.00 88.13           O  
ATOM    422  OE2 GLU B  53       6.181 -44.597 -25.092  1.00 88.13           O  
ATOM    423  N   GLU B  54       1.833 -47.573 -26.204  1.00 89.97           N  
ATOM    424  CA  GLU B  54       1.559 -48.817 -26.918  1.00 89.97           C  
ATOM    425  C   GLU B  54       0.131 -48.841 -27.456  1.00 89.97           C  
ATOM    426  CB  GLU B  54       1.798 -50.024 -26.007  1.00 89.97           C  
ATOM    427  O   GLU B  54      -0.101 -49.246 -28.597  1.00 89.97           O  
ATOM    428  CG  GLU B  54       1.556 -51.364 -26.687  1.00 89.97           C  
ATOM    429  CD  GLU B  54       1.809 -52.554 -25.774  1.00 89.97           C  
ATOM    430  OE1 GLU B  54       1.550 -53.705 -26.192  1.00 89.97           O  
ATOM    431  OE2 GLU B  54       2.270 -52.332 -24.632  1.00 89.97           O  
ATOM    432  N   LEU B  55      -0.716 -48.424 -26.592  1.00 89.03           N  
ATOM    433  CA  LEU B  55      -2.114 -48.379 -27.007  1.00 89.03           C  
ATOM    434  C   LEU B  55      -2.301 -47.434 -28.189  1.00 89.03           C  
ATOM    435  CB  LEU B  55      -3.004 -47.940 -25.841  1.00 89.03           C  
ATOM    436  O   LEU B  55      -3.051 -47.738 -29.119  1.00 89.03           O  
ATOM    437  CG  LEU B  55      -4.464 -48.393 -25.896  1.00 89.03           C  
ATOM    438  CD1 LEU B  55      -4.658 -49.658 -25.066  1.00 89.03           C  
ATOM    439  CD2 LEU B  55      -5.388 -47.282 -25.410  1.00 89.03           C  
ATOM    440  N   ALA B  56      -1.654 -46.264 -28.092  1.00 92.70           N  
ATOM    441  CA  ALA B  56      -1.731 -45.293 -29.180  1.00 92.70           C  
ATOM    442  C   ALA B  56      -1.152 -45.868 -30.470  1.00 92.70           C  
ATOM    443  CB  ALA B  56      -1.001 -44.008 -28.799  1.00 92.70           C  
ATOM    444  O   ALA B  56      -1.664 -45.602 -31.560  1.00 92.70           O  
ATOM    445  N   PHE B  57      -0.094 -46.628 -30.364  1.00 95.36           N  
ATOM    446  CA  PHE B  57       0.539 -47.290 -31.498  1.00 95.36           C  
ATOM    447  C   PHE B  57      -0.436 -48.240 -32.184  1.00 95.36           C  
ATOM    448  CB  PHE B  57       1.788 -48.055 -31.048  1.00 95.36           C  
ATOM    449  O   PHE B  57      -0.639 -48.160 -33.397  1.00 95.36           O  
ATOM    450  CG  PHE B  57       2.455 -48.831 -32.151  1.00 95.36           C  
ATOM    451  CD1 PHE B  57       2.265 -50.202 -32.268  1.00 95.36           C  
ATOM    452  CD2 PHE B  57       3.273 -48.188 -33.071  1.00 95.36           C  
ATOM    453  CE1 PHE B  57       2.882 -50.923 -33.288  1.00 95.36           C  
ATOM    454  CE2 PHE B  57       3.892 -48.901 -34.093  1.00 95.36           C  
ATOM    455  CZ  PHE B  57       3.696 -50.269 -34.200  1.00 95.36           C  
ATOM    456  N   ARG B  58      -1.090 -49.068 -31.472  1.00 93.41           N  
ATOM    457  CA  ARG B  58      -2.056 -50.024 -32.000  1.00 93.41           C  
ATOM    458  C   ARG B  58      -3.277 -49.311 -32.572  1.00 93.41           C  
ATOM    459  CB  ARG B  58      -2.488 -51.010 -30.912  1.00 93.41           C  
ATOM    460  O   ARG B  58      -3.776 -49.680 -33.637  1.00 93.41           O  
ATOM    461  CG  ARG B  58      -1.381 -51.947 -30.456  1.00 93.41           C  
ATOM    462  CD  ARG B  58      -1.881 -52.950 -29.425  1.00 93.41           C  
ATOM    463  NE  ARG B  58      -0.802 -53.804 -28.936  1.00 93.41           N  
ATOM    464  NH1 ARG B  58      -2.190 -55.263 -27.804  1.00 93.41           N  
ATOM    465  NH2 ARG B  58       0.079 -55.588 -27.789  1.00 93.41           N  
ATOM    466  CZ  ARG B  58      -0.973 -54.883 -28.178  1.00 93.41           C  
ATOM    467  N   PHE B  59      -3.652 -48.343 -31.751  1.00 92.26           N  
ATOM    468  CA  PHE B  59      -4.802 -47.545 -32.158  1.00 92.26           C  
ATOM    469  C   PHE B  59      -4.550 -46.879 -33.505  1.00 92.26           C  
ATOM    470  CB  PHE B  59      -5.122 -46.484 -31.100  1.00 92.26           C  
ATOM    471  O   PHE B  59      -5.424 -46.876 -34.375  1.00 92.26           O  
ATOM    472  CG  PHE B  59      -6.308 -45.623 -31.443  1.00 92.26           C  
ATOM    473  CD1 PHE B  59      -6.135 -44.301 -31.835  1.00 92.26           C  
ATOM    474  CD2 PHE B  59      -7.597 -46.137 -31.373  1.00 92.26           C  
ATOM    475  CE1 PHE B  59      -7.231 -43.503 -32.153  1.00 92.26           C  
ATOM    476  CE2 PHE B  59      -8.697 -45.345 -31.689  1.00 92.26           C  
ATOM    477  CZ  PHE B  59      -8.512 -44.028 -32.078  1.00 92.26           C  
ATOM    478  N   ALA B  60      -3.417 -46.316 -33.720  1.00 94.80           N  
ATOM    479  CA  ALA B  60      -3.051 -45.643 -34.963  1.00 94.80           C  
ATOM    480  C   ALA B  60      -3.049 -46.620 -36.135  1.00 94.80           C  
ATOM    481  CB  ALA B  60      -1.684 -44.978 -34.826  1.00 94.80           C  
ATOM    482  O   ALA B  60      -3.601 -46.326 -37.198  1.00 94.80           O  
ATOM    483  N   VAL B  61      -2.449 -47.876 -35.990  1.00 94.14           N  
ATOM    484  CA  VAL B  61      -2.363 -48.888 -37.038  1.00 94.14           C  
ATOM    485  C   VAL B  61      -3.767 -49.340 -37.436  1.00 94.14           C  
ATOM    486  CB  VAL B  61      -1.520 -50.102 -36.587  1.00 94.14           C  
ATOM    487  O   VAL B  61      -4.075 -49.454 -38.625  1.00 94.14           O  
ATOM    488  CG1 VAL B  61      -1.600 -51.227 -37.617  1.00 94.14           C  
ATOM    489  CG2 VAL B  61      -0.069 -49.686 -36.356  1.00 94.14           C  
ATOM    490  N   ASN B  62      -4.592 -49.498 -36.410  1.00 91.42           N  
ATOM    491  CA  ASN B  62      -5.962 -49.933 -36.658  1.00 91.42           C  
ATOM    492  C   ASN B  62      -6.763 -48.865 -37.399  1.00 91.42           C  
ATOM    493  CB  ASN B  62      -6.655 -50.301 -35.345  1.00 91.42           C  
ATOM    494  O   ASN B  62      -7.548 -49.181 -38.294  1.00 91.42           O  
ATOM    495  CG  ASN B  62      -6.216 -51.649 -34.810  1.00 91.42           C  
ATOM    496  ND2 ASN B  62      -6.527 -51.917 -33.548  1.00 91.42           N  
ATOM    497  OD1 ASN B  62      -5.600 -52.444 -35.526  1.00 91.42           O  
ATOM    498  N   THR B  63      -6.505 -47.671 -37.032  1.00 89.71           N  
ATOM    499  CA  THR B  63      -7.194 -46.557 -37.673  1.00 89.71           C  
ATOM    500  C   THR B  63      -6.805 -46.455 -39.145  1.00 89.71           C  
ATOM    501  CB  THR B  63      -6.884 -45.226 -36.963  1.00 89.71           C  
ATOM    502  O   THR B  63      -7.657 -46.212 -40.002  1.00 89.71           O  
ATOM    503  CG2 THR B  63      -7.707 -44.085 -37.552  1.00 89.71           C  
ATOM    504  OG1 THR B  63      -7.191 -45.352 -35.569  1.00 89.71           O  
ATOM    505  N   ILE B  64      -5.569 -46.621 -39.455  1.00 92.22           N  
ATOM    506  CA  ILE B  64      -5.063 -46.542 -40.821  1.00 92.22           C  
ATOM    507  C   ILE B  64      -5.634 -47.690 -41.651  1.00 92.22           C  
ATOM    508  CB  ILE B  64      -3.518 -46.574 -40.854  1.00 92.22           C  
ATOM    509  O   ILE B  64      -6.009 -47.500 -42.810  1.00 92.22           O  
ATOM    510  CG1 ILE B  64      -2.945 -45.282 -40.261  1.00 92.22           C  
ATOM    511  CG2 ILE B  64      -3.013 -46.792 -42.284  1.00 92.22           C  
ATOM    512  CD1 ILE B  64      -1.438 -45.316 -40.044  1.00 92.22           C  
ATOM    513  N   ASN B  65      -5.715 -48.942 -41.115  1.00 91.77           N  
ATOM    514  CA  ASN B  65      -6.222 -50.119 -41.814  1.00 91.77           C  
ATOM    515  C   ASN B  65      -7.725 -50.022 -42.056  1.00 91.77           C  
ATOM    516  CB  ASN B  65      -5.891 -51.392 -41.031  1.00 91.77           C  
ATOM    517  O   ASN B  65      -8.227 -50.508 -43.072  1.00 91.77           O  
ATOM    518  CG  ASN B  65      -4.426 -51.769 -41.122  1.00 91.77           C  
ATOM    519  ND2 ASN B  65      -3.956 -52.559 -40.164  1.00 91.77           N  
ATOM    520  OD1 ASN B  65      -3.721 -51.353 -42.046  1.00 91.77           O  
ATOM    521  N   ARG B  66      -8.374 -49.345 -41.077  1.00 87.29           N  
ATOM    522  CA  ARG B  66      -9.818 -49.182 -41.211  1.00 87.29           C  
ATOM    523  C   ARG B  66     -10.155 -48.138 -42.270  1.00 87.29           C  
ATOM    524  CB  ARG B  66     -10.442 -48.790 -39.870  1.00 87.29           C  
ATOM    525  O   ARG B  66     -11.130 -48.289 -43.009  1.00 87.29           O  
ATOM    526  CG  ARG B  66     -10.785 -49.974 -38.981  1.00 87.29           C  
ATOM    527  CD  ARG B  66     -11.471 -49.534 -37.694  1.00 87.29           C  
ATOM    528  NE  ARG B  66     -11.809 -50.673 -36.846  1.00 87.29           N  
ATOM    529  NH1 ARG B  66     -12.737 -49.402 -35.155  1.00 87.29           N  
ATOM    530  NH2 ARG B  66     -12.665 -51.686 -34.972  1.00 87.29           N  
ATOM    531  CZ  ARG B  66     -12.403 -50.585 -35.660  1.00 87.29           C  
ATOM    532  N   ASN B  67      -9.298 -47.087 -42.291  1.00 81.62           N  
ATOM    533  CA  ASN B  67      -9.460 -46.041 -43.296  1.00 81.62           C  
ATOM    534  C   ASN B  67      -8.517 -46.247 -44.477  1.00 81.62           C  
ATOM    535  CB  ASN B  67      -9.237 -44.660 -42.674  1.00 81.62           C  
ATOM    536  O   ASN B  67      -7.350 -45.854 -44.422  1.00 81.62           O  
ATOM    537  CG  ASN B  67      -9.767 -43.536 -43.542  1.00 81.62           C  
ATOM    538  ND2 ASN B  67      -9.957 -42.365 -42.946  1.00 81.62           N  
ATOM    539  OD1 ASN B  67     -10.004 -43.719 -44.739  1.00 81.62           O  
ATOM    540  N   ARG B  68      -8.978 -46.933 -45.539  1.00 79.55           N  
ATOM    541  CA  ARG B  68      -8.124 -47.342 -46.650  1.00 79.55           C  
ATOM    542  C   ARG B  68      -7.844 -46.171 -47.586  1.00 79.55           C  
ATOM    543  CB  ARG B  68      -8.766 -48.493 -47.427  1.00 79.55           C  
ATOM    544  O   ARG B  68      -7.400 -46.368 -48.719  1.00 79.55           O  
ATOM    545  CG  ARG B  68      -8.877 -49.785 -46.634  1.00 79.55           C  
ATOM    546  CD  ARG B  68      -9.021 -50.996 -47.546  1.00 79.55           C  
ATOM    547  NE  ARG B  68      -9.123 -52.236 -46.783  1.00 79.55           N  
ATOM    548  NH1 ARG B  68      -9.230 -53.610 -48.637  1.00 79.55           N  
ATOM    549  NH2 ARG B  68      -9.307 -54.512 -46.531  1.00 79.55           N  
ATOM    550  CZ  ARG B  68      -9.220 -53.450 -47.319  1.00 79.55           C  
ATOM    551  N   THR B  69      -8.027 -44.971 -47.072  1.00 80.97           N  
ATOM    552  CA  THR B  69      -7.759 -43.803 -47.903  1.00 80.97           C  
ATOM    553  C   THR B  69      -6.258 -43.561 -48.029  1.00 80.97           C  
ATOM    554  CB  THR B  69      -8.439 -42.544 -47.333  1.00 80.97           C  
ATOM    555  O   THR B  69      -5.761 -43.260 -49.116  1.00 80.97           O  
ATOM    556  CG2 THR B  69      -9.944 -42.574 -47.575  1.00 80.97           C  
ATOM    557  OG1 THR B  69      -8.195 -42.474 -45.923  1.00 80.97           O  
ATOM    558  N   LEU B  70      -5.555 -43.804 -46.868  1.00 84.10           N  
ATOM    559  CA  LEU B  70      -4.123 -43.524 -46.857  1.00 84.10           C  
ATOM    560  C   LEU B  70      -3.345 -44.645 -47.535  1.00 84.10           C  
ATOM    561  CB  LEU B  70      -3.625 -43.337 -45.421  1.00 84.10           C  
ATOM    562  O   LEU B  70      -2.480 -44.386 -48.375  1.00 84.10           O  
ATOM    563  CG  LEU B  70      -2.350 -42.511 -45.248  1.00 84.10           C  
ATOM    564  CD1 LEU B  70      -2.695 -41.041 -45.032  1.00 84.10           C  
ATOM    565  CD2 LEU B  70      -1.519 -43.047 -44.087  1.00 84.10           C  
ATOM    566  N   LEU B  71      -3.730 -45.966 -47.279  1.00 87.50           N  
ATOM    567  CA  LEU B  71      -3.050 -47.119 -47.858  1.00 87.50           C  
ATOM    568  C   LEU B  71      -4.053 -48.083 -48.483  1.00 87.50           C  
ATOM    569  CB  LEU B  71      -2.223 -47.845 -46.794  1.00 87.50           C  
ATOM    570  O   LEU B  71      -4.484 -49.042 -47.838  1.00 87.50           O  
ATOM    571  CG  LEU B  71      -1.032 -47.075 -46.220  1.00 87.50           C  
ATOM    572  CD1 LEU B  71      -0.660 -47.622 -44.846  1.00 87.50           C  
ATOM    573  CD2 LEU B  71       0.159 -47.146 -47.170  1.00 87.50           C  
ATOM    574  N   PRO B  72      -4.380 -47.853 -49.754  1.00 80.43           N  
ATOM    575  CA  PRO B  72      -5.396 -48.671 -50.420  1.00 80.43           C  
ATOM    576  C   PRO B  72      -4.918 -50.094 -50.698  1.00 80.43           C  
ATOM    577  CB  PRO B  72      -5.656 -47.917 -51.726  1.00 80.43           C  
ATOM    578  O   PRO B  72      -5.706 -51.040 -50.621  1.00 80.43           O  
ATOM    579  CG  PRO B  72      -4.604 -46.856 -51.771  1.00 80.43           C  
ATOM    580  CD  PRO B  72      -3.914 -46.812 -50.437  1.00 80.43           C  
ATOM    581  N   ASN B  73      -3.577 -50.308 -50.927  1.00 79.21           N  
ATOM    582  CA  ASN B  73      -3.075 -51.606 -51.368  1.00 79.21           C  
ATOM    583  C   ASN B  73      -2.080 -52.190 -50.369  1.00 79.21           C  
ATOM    584  CB  ASN B  73      -2.434 -51.491 -52.752  1.00 79.21           C  
ATOM    585  O   ASN B  73      -1.326 -53.106 -50.702  1.00 79.21           O  
ATOM    586  CG  ASN B  73      -3.445 -51.198 -53.842  1.00 79.21           C  
ATOM    587  ND2 ASN B  73      -2.969 -50.688 -54.972  1.00 79.21           N  
ATOM    588  OD1 ASN B  73      -4.645 -51.428 -53.671  1.00 79.21           O  
ATOM    589  N   THR B  74      -2.108 -51.618 -49.226  1.00 84.33           N  
ATOM    590  CA  THR B  74      -1.149 -52.084 -48.230  1.00 84.33           C  
ATOM    591  C   THR B  74      -1.818 -52.243 -46.868  1.00 84.33           C  
ATOM    592  CB  THR B  74       0.045 -51.118 -48.109  1.00 84.33           C  
ATOM    593  O   THR B  74      -2.582 -51.375 -46.440  1.00 84.33           O  
ATOM    594  CG2 THR B  74       1.143 -51.709 -47.231  1.00 84.33           C  
ATOM    595  OG1 THR B  74       0.578 -50.862 -49.414  1.00 84.33           O  
ATOM    596  N   THR B  75      -1.697 -53.421 -46.217  1.00 88.58           N  
ATOM    597  CA  THR B  75      -2.173 -53.644 -44.857  1.00 88.58           C  
ATOM    598  C   THR B  75      -1.014 -53.598 -43.864  1.00 88.58           C  
ATOM    599  CB  THR B  75      -2.903 -54.995 -44.735  1.00 88.58           C  
ATOM    600  O   THR B  75       0.011 -54.251 -44.068  1.00 88.58           O  
ATOM    601  CG2 THR B  75      -4.221 -54.978 -45.502  1.00 88.58           C  
ATOM    602  OG1 THR B  75      -2.067 -56.032 -45.264  1.00 88.58           O  
ATOM    603  N   LEU B  76      -1.238 -52.787 -42.880  1.00 91.44           N  
ATOM    604  CA  LEU B  76      -0.194 -52.623 -41.875  1.00 91.44           C  
ATOM    605  C   LEU B  76      -0.377 -53.618 -40.734  1.00 91.44           C  
ATOM    606  CB  LEU B  76      -0.196 -51.194 -41.327  1.00 91.44           C  
ATOM    607  O   LEU B  76      -1.492 -53.806 -40.242  1.00 91.44           O  
ATOM    608  CG  LEU B  76       0.210 -50.091 -42.306  1.00 91.44           C  
ATOM    609  CD1 LEU B  76      -0.203 -48.726 -41.768  1.00 91.44           C  
ATOM    610  CD2 LEU B  76       1.711 -50.136 -42.569  1.00 91.44           C  
ATOM    611  N   THR B  77       0.622 -54.363 -40.382  1.00 92.01           N  
ATOM    612  CA  THR B  77       0.681 -55.214 -39.199  1.00 92.01           C  
ATOM    613  C   THR B  77       1.766 -54.734 -38.240  1.00 92.01           C  
ATOM    614  CB  THR B  77       0.942 -56.683 -39.580  1.00 92.01           C  
ATOM    615  O   THR B  77       2.567 -53.863 -38.587  1.00 92.01           O  
ATOM    616  CG2 THR B  77      -0.143 -57.210 -40.514  1.00 92.01           C  
ATOM    617  OG1 THR B  77       2.212 -56.782 -40.237  1.00 92.01           O  
ATOM    618  N   TYR B  78       1.674 -55.196 -37.049  1.00 94.78           N  
ATOM    619  CA  TYR B  78       2.657 -54.690 -36.097  1.00 94.78           C  
ATOM    620  C   TYR B  78       3.146 -55.802 -35.177  1.00 94.78           C  
ATOM    621  CB  TYR B  78       2.063 -53.549 -35.266  1.00 94.78           C  
ATOM    622  O   TYR B  78       2.491 -56.838 -35.041  1.00 94.78           O  
ATOM    623  CG  TYR B  78       0.788 -53.919 -34.548  1.00 94.78           C  
ATOM    624  CD1 TYR B  78      -0.456 -53.610 -35.093  1.00 94.78           C  
ATOM    625  CD2 TYR B  78       0.824 -54.579 -33.325  1.00 94.78           C  
ATOM    626  CE1 TYR B  78      -1.634 -53.947 -34.435  1.00 94.78           C  
ATOM    627  CE2 TYR B  78      -0.347 -54.921 -32.657  1.00 94.78           C  
ATOM    628  OH  TYR B  78      -2.732 -54.939 -32.564  1.00 94.78           O  
ATOM    629  CZ  TYR B  78      -1.570 -54.602 -33.220  1.00 94.78           C  
ATOM    630  N   ASP B  79       4.341 -55.599 -34.694  1.00 95.08           N  
ATOM    631  CA  ASP B  79       4.935 -56.417 -33.640  1.00 95.08           C  
ATOM    632  C   ASP B  79       5.365 -55.557 -32.454  1.00 95.08           C  
ATOM    633  CB  ASP B  79       6.130 -57.204 -34.181  1.00 95.08           C  
ATOM    634  O   ASP B  79       6.205 -54.666 -32.599  1.00 95.08           O  
ATOM    635  CG  ASP B  79       6.729 -58.151 -33.156  1.00 95.08           C  
ATOM    636  OD1 ASP B  79       6.032 -59.089 -32.712  1.00 95.08           O  
ATOM    637  OD2 ASP B  79       7.907 -57.956 -32.787  1.00 95.08           O  
ATOM    638  N   THR B  80       4.768 -55.884 -31.300  1.00 93.27           N  
ATOM    639  CA  THR B  80       5.086 -55.087 -30.120  1.00 93.27           C  
ATOM    640  C   THR B  80       5.897 -55.904 -29.118  1.00 93.27           C  
ATOM    641  CB  THR B  80       3.809 -54.559 -29.442  1.00 93.27           C  
ATOM    642  O   THR B  80       5.625 -57.089 -28.911  1.00 93.27           O  
ATOM    643  CG2 THR B  80       3.059 -53.596 -30.357  1.00 93.27           C  
ATOM    644  OG1 THR B  80       2.952 -55.663 -29.124  1.00 93.27           O  
ATOM    645  N   GLN B  81       6.949 -55.259 -28.608  1.00 93.12           N  
ATOM    646  CA  GLN B  81       7.776 -55.878 -27.578  1.00 93.12           C  
ATOM    647  C   GLN B  81       7.816 -55.021 -26.316  1.00 93.12           C  
ATOM    648  CB  GLN B  81       9.195 -56.114 -28.098  1.00 93.12           C  
ATOM    649  O   GLN B  81       7.863 -53.791 -26.395  1.00 93.12           O  
ATOM    650  CG  GLN B  81       9.261 -57.035 -29.308  1.00 93.12           C  
ATOM    651  CD  GLN B  81       8.975 -58.483 -28.961  1.00 93.12           C  
ATOM    652  NE2 GLN B  81       8.654 -59.284 -29.971  1.00 93.12           N  
ATOM    653  OE1 GLN B  81       9.042 -58.880 -27.793  1.00 93.12           O  
ATOM    654  N   LYS B  82       7.781 -55.690 -25.170  1.00 89.82           N  
ATOM    655  CA  LYS B  82       7.820 -55.002 -23.882  1.00 89.82           C  
ATOM    656  C   LYS B  82       9.185 -55.157 -23.218  1.00 89.82           C  
ATOM    657  CB  LYS B  82       6.724 -55.532 -22.957  1.00 89.82           C  
ATOM    658  O   LYS B  82       9.744 -56.255 -23.182  1.00 89.82           O  
ATOM    659  CG  LYS B  82       5.311 -55.271 -23.459  1.00 89.82           C  
ATOM    660  CD  LYS B  82       4.266 -55.824 -22.498  1.00 89.82           C  
ATOM    661  CE  LYS B  82       2.855 -55.636 -23.038  1.00 89.82           C  
ATOM    662  NZ  LYS B  82       1.829 -56.214 -22.119  1.00 89.82           N  
ATOM    663  N   ILE B  83       9.689 -54.022 -22.771  1.00 89.83           N  
ATOM    664  CA  ILE B  83      10.977 -54.054 -22.087  1.00 89.83           C  
ATOM    665  C   ILE B  83      10.865 -53.340 -20.741  1.00 89.83           C  
ATOM    666  CB  ILE B  83      12.089 -53.409 -22.944  1.00 89.83           C  
ATOM    667  O   ILE B  83       9.970 -52.515 -20.542  1.00 89.83           O  
ATOM    668  CG1 ILE B  83      11.680 -51.995 -23.373  1.00 89.83           C  
ATOM    669  CG2 ILE B  83      12.405 -54.281 -24.163  1.00 89.83           C  
ATOM    670  CD1 ILE B  83      12.812 -51.182 -23.986  1.00 89.83           C  
ATOM    671  N   ASN B  84      11.752 -53.732 -19.825  1.00 86.70           N  
ATOM    672  CA  ASN B  84      11.825 -53.042 -18.541  1.00 86.70           C  
ATOM    673  C   ASN B  84      12.469 -51.665 -18.680  1.00 86.70           C  
ATOM    674  CB  ASN B  84      12.593 -53.886 -17.521  1.00 86.70           C  
ATOM    675  O   ASN B  84      13.215 -51.417 -19.629  1.00 86.70           O  
ATOM    676  CG  ASN B  84      11.828 -55.123 -17.093  1.00 86.70           C  
ATOM    677  ND2 ASN B  84      12.552 -56.145 -16.652  1.00 86.70           N  
ATOM    678  OD1 ASN B  84      10.596 -55.160 -17.160  1.00 86.70           O  
ATOM    679  N   LEU B  85      12.128 -50.915 -17.736  1.00 81.97           N  
ATOM    680  CA  LEU B  85      12.630 -49.546 -17.768  1.00 81.97           C  
ATOM    681  C   LEU B  85      14.153 -49.523 -17.688  1.00 81.97           C  
ATOM    682  CB  LEU B  85      12.035 -48.729 -16.617  1.00 81.97           C  
ATOM    683  O   LEU B  85      14.746 -50.217 -16.859  1.00 81.97           O  
ATOM    684  CG  LEU B  85      11.225 -47.493 -17.011  1.00 81.97           C  
ATOM    685  CD1 LEU B  85       9.783 -47.880 -17.321  1.00 81.97           C  
ATOM    686  CD2 LEU B  85      11.277 -46.445 -15.905  1.00 81.97           C  
ATOM    687  N   TYR B  86      14.886 -48.930 -18.531  1.00 78.90           N  
ATOM    688  CA  TYR B  86      16.316 -48.640 -18.537  1.00 78.90           C  
ATOM    689  C   TYR B  86      17.122 -49.883 -18.893  1.00 78.90           C  
ATOM    690  CB  TYR B  86      16.761 -48.101 -17.174  1.00 78.90           C  
ATOM    691  O   TYR B  86      18.309 -49.974 -18.570  1.00 78.90           O  
ATOM    692  CG  TYR B  86      16.046 -46.838 -16.758  1.00 78.90           C  
ATOM    693  CD1 TYR B  86      16.288 -45.631 -17.410  1.00 78.90           C  
ATOM    694  CD2 TYR B  86      15.130 -46.849 -15.713  1.00 78.90           C  
ATOM    695  CE1 TYR B  86      15.634 -44.464 -17.029  1.00 78.90           C  
ATOM    696  CE2 TYR B  86      14.470 -45.688 -15.323  1.00 78.90           C  
ATOM    697  OH  TYR B  86      14.077 -43.351 -15.605  1.00 78.90           O  
ATOM    698  CZ  TYR B  86      14.728 -44.503 -15.986  1.00 78.90           C  
ATOM    699  N   ASP B  87      16.453 -50.922 -19.438  1.00 87.49           N  
ATOM    700  CA  ASP B  87      17.170 -52.132 -19.830  1.00 87.49           C  
ATOM    701  C   ASP B  87      17.584 -52.073 -21.299  1.00 87.49           C  
ATOM    702  CB  ASP B  87      16.311 -53.372 -19.574  1.00 87.49           C  
ATOM    703  O   ASP B  87      16.859 -52.553 -22.173  1.00 87.49           O  
ATOM    704  CG  ASP B  87      17.114 -54.660 -19.572  1.00 87.49           C  
ATOM    705  OD1 ASP B  87      18.260 -54.665 -20.072  1.00 87.49           O  
ATOM    706  OD2 ASP B  87      16.596 -55.680 -19.069  1.00 87.49           O  
ATOM    707  N   SER B  88      18.815 -51.567 -21.531  1.00 89.79           N  
ATOM    708  CA  SER B  88      19.339 -51.361 -22.877  1.00 89.79           C  
ATOM    709  C   SER B  88      19.644 -52.689 -23.561  1.00 89.79           C  
ATOM    710  CB  SER B  88      20.601 -50.498 -22.835  1.00 89.79           C  
ATOM    711  O   SER B  88      19.458 -52.827 -24.772  1.00 89.79           O  
ATOM    712  OG  SER B  88      21.586 -51.087 -22.003  1.00 89.79           O  
ATOM    713  N   PHE B  89      20.082 -53.662 -22.771  1.00 93.21           N  
ATOM    714  CA  PHE B  89      20.431 -54.964 -23.325  1.00 93.21           C  
ATOM    715  C   PHE B  89      19.193 -55.676 -23.857  1.00 93.21           C  
ATOM    716  CB  PHE B  89      21.122 -55.832 -22.268  1.00 93.21           C  
ATOM    717  O   PHE B  89      19.201 -56.194 -24.976  1.00 93.21           O  
ATOM    718  CG  PHE B  89      21.571 -57.173 -22.783  1.00 93.21           C  
ATOM    719  CD1 PHE B  89      20.851 -58.324 -22.486  1.00 93.21           C  
ATOM    720  CD2 PHE B  89      22.714 -57.283 -23.564  1.00 93.21           C  
ATOM    721  CE1 PHE B  89      21.264 -59.566 -22.961  1.00 93.21           C  
ATOM    722  CE2 PHE B  89      23.133 -58.521 -24.042  1.00 93.21           C  
ATOM    723  CZ  PHE B  89      22.407 -59.662 -23.738  1.00 93.21           C  
ATOM    724  N   GLU B  90      18.179 -55.651 -23.086  1.00 93.31           N  
ATOM    725  CA  GLU B  90      16.925 -56.264 -23.513  1.00 93.31           C  
ATOM    726  C   GLU B  90      16.347 -55.549 -24.731  1.00 93.31           C  
ATOM    727  CB  GLU B  90      15.907 -56.258 -22.369  1.00 93.31           C  
ATOM    728  O   GLU B  90      15.789 -56.189 -25.625  1.00 93.31           O  
ATOM    729  CG  GLU B  90      14.715 -57.175 -22.602  1.00 93.31           C  
ATOM    730  CD  GLU B  90      13.763 -57.234 -21.418  1.00 93.31           C  
ATOM    731  OE1 GLU B  90      12.758 -57.977 -21.484  1.00 93.31           O  
ATOM    732  OE2 GLU B  90      14.025 -56.531 -20.416  1.00 93.31           O  
ATOM    733  N   ALA B  91      16.514 -54.263 -24.708  1.00 94.55           N  
ATOM    734  CA  ALA B  91      16.039 -53.461 -25.832  1.00 94.55           C  
ATOM    735  C   ALA B  91      16.757 -53.846 -27.123  1.00 94.55           C  
ATOM    736  CB  ALA B  91      16.232 -51.974 -25.543  1.00 94.55           C  
ATOM    737  O   ALA B  91      16.124 -53.994 -28.171  1.00 94.55           O  
ATOM    738  N   SER B  92      18.026 -54.025 -27.129  1.00 93.65           N  
ATOM    739  CA  SER B  92      18.827 -54.403 -28.289  1.00 93.65           C  
ATOM    740  C   SER B  92      18.440 -55.787 -28.800  1.00 93.65           C  
ATOM    741  CB  SER B  92      20.317 -54.376 -27.945  1.00 93.65           C  
ATOM    742  O   SER B  92      18.312 -55.995 -30.008  1.00 93.65           O  
ATOM    743  OG  SER B  92      20.584 -55.172 -26.804  1.00 93.65           O  
ATOM    744  N   LYS B  93      18.211 -56.754 -27.947  1.00 95.26           N  
ATOM    745  CA  LYS B  93      17.825 -58.116 -28.306  1.00 95.26           C  
ATOM    746  C   LYS B  93      16.460 -58.139 -28.989  1.00 95.26           C  
ATOM    747  CB  LYS B  93      17.806 -59.012 -27.067  1.00 95.26           C  
ATOM    748  O   LYS B  93      16.295 -58.769 -30.035  1.00 95.26           O  
ATOM    749  CG  LYS B  93      17.670 -60.496 -27.379  1.00 95.26           C  
ATOM    750  CD  LYS B  93      17.682 -61.337 -26.109  1.00 95.26           C  
ATOM    751  CE  LYS B  93      17.452 -62.811 -26.412  1.00 95.26           C  
ATOM    752  NZ  LYS B  93      17.464 -63.641 -25.169  1.00 95.26           N  
ATOM    753  N   LYS B  94      15.568 -57.394 -28.351  1.00 95.14           N  
ATOM    754  CA  LYS B  94      14.211 -57.354 -28.889  1.00 95.14           C  
ATOM    755  C   LYS B  94      14.174 -56.626 -30.230  1.00 95.14           C  
ATOM    756  CB  LYS B  94      13.261 -56.678 -27.900  1.00 95.14           C  
ATOM    757  O   LYS B  94      13.386 -56.978 -31.111  1.00 95.14           O  
ATOM    758  CG  LYS B  94      13.033 -57.470 -26.620  1.00 95.14           C  
ATOM    759  CD  LYS B  94      12.288 -58.770 -26.893  1.00 95.14           C  
ATOM    760  CE  LYS B  94      11.989 -59.525 -25.604  1.00 95.14           C  
ATOM    761  NZ  LYS B  94      11.015 -60.636 -25.826  1.00 95.14           N  
ATOM    762  N   ALA B  95      14.994 -55.587 -30.301  1.00 95.48           N  
ATOM    763  CA  ALA B  95      15.109 -54.893 -31.581  1.00 95.48           C  
ATOM    764  C   ALA B  95      15.620 -55.832 -32.670  1.00 95.48           C  
ATOM    765  CB  ALA B  95      16.032 -53.684 -31.450  1.00 95.48           C  
ATOM    766  O   ALA B  95      15.084 -55.854 -33.781  1.00 95.48           O  
ATOM    767  N   CYS B  96      16.591 -56.663 -32.380  1.00 94.50           N  
ATOM    768  CA  CYS B  96      17.164 -57.612 -33.328  1.00 94.50           C  
ATOM    769  C   CYS B  96      16.147 -58.680 -33.712  1.00 94.50           C  
ATOM    770  CB  CYS B  96      18.412 -58.270 -32.742  1.00 94.50           C  
ATOM    771  O   CYS B  96      16.077 -59.089 -34.872  1.00 94.50           O  
ATOM    772  SG  CYS B  96      19.881 -57.220 -32.794  1.00 94.50           S  
ATOM    773  N   ASP B  97      15.374 -59.095 -32.766  1.00 93.95           N  
ATOM    774  CA  ASP B  97      14.324 -60.075 -33.027  1.00 93.95           C  
ATOM    775  C   ASP B  97      13.289 -59.523 -34.004  1.00 93.95           C  
ATOM    776  CB  ASP B  97      13.645 -60.493 -31.721  1.00 93.95           C  
ATOM    777  O   ASP B  97      12.852 -60.227 -34.917  1.00 93.95           O  
ATOM    778  CG  ASP B  97      14.541 -61.333 -30.829  1.00 93.95           C  
ATOM    779  OD1 ASP B  97      15.574 -61.845 -31.311  1.00 93.95           O  
ATOM    780  OD2 ASP B  97      14.210 -61.486 -29.633  1.00 93.95           O  
ATOM    781  N   GLN B  98      12.972 -58.282 -33.791  1.00 95.14           N  
ATOM    782  CA  GLN B  98      11.979 -57.646 -34.651  1.00 95.14           C  
ATOM    783  C   GLN B  98      12.515 -57.463 -36.068  1.00 95.14           C  
ATOM    784  CB  GLN B  98      11.552 -56.297 -34.072  1.00 95.14           C  
ATOM    785  O   GLN B  98      11.787 -57.661 -37.043  1.00 95.14           O  
ATOM    786  CG  GLN B  98      10.604 -56.409 -32.886  1.00 95.14           C  
ATOM    787  CD  GLN B  98      10.050 -55.066 -32.448  1.00 95.14           C  
ATOM    788  NE2 GLN B  98       8.833 -55.071 -31.916  1.00 95.14           N  
ATOM    789  OE1 GLN B  98      10.711 -54.032 -32.587  1.00 95.14           O  
ATOM    790  N   LEU B  99      13.706 -57.057 -36.125  1.00 93.13           N  
ATOM    791  CA  LEU B  99      14.326 -56.846 -37.429  1.00 93.13           C  
ATOM    792  C   LEU B  99      14.422 -58.156 -38.203  1.00 93.13           C  
ATOM    793  CB  LEU B  99      15.719 -56.232 -37.266  1.00 93.13           C  
ATOM    794  O   LEU B  99      14.328 -58.163 -39.433  1.00 93.13           O  
ATOM    795  CG  LEU B  99      15.767 -54.762 -36.846  1.00 93.13           C  
ATOM    796  CD1 LEU B  99      17.179 -54.380 -36.413  1.00 93.13           C  
ATOM    797  CD2 LEU B  99      15.290 -53.865 -37.983  1.00 93.13           C  
ATOM    798  N   SER B 100      14.583 -59.339 -37.529  1.00 91.54           N  
ATOM    799  CA  SER B 100      14.615 -60.652 -38.164  1.00 91.54           C  
ATOM    800  C   SER B 100      13.252 -61.022 -38.739  1.00 91.54           C  
ATOM    801  CB  SER B 100      15.063 -61.720 -37.165  1.00 91.54           C  
ATOM    802  O   SER B 100      13.166 -61.768 -39.716  1.00 91.54           O  
ATOM    803  OG  SER B 100      14.137 -61.830 -36.097  1.00 91.54           O  
ATOM    804  N   LEU B 101      12.214 -60.420 -38.129  1.00 91.50           N  
ATOM    805  CA  LEU B 101      10.853 -60.641 -38.603  1.00 91.50           C  
ATOM    806  C   LEU B 101      10.559 -59.782 -39.829  1.00 91.50           C  
ATOM    807  CB  LEU B 101       9.842 -60.332 -37.496  1.00 91.50           C  
ATOM    808  O   LEU B 101       9.592 -60.036 -40.552  1.00 91.50           O  
ATOM    809  CG  LEU B 101       9.686 -61.394 -36.405  1.00 91.50           C  
ATOM    810  CD1 LEU B 101       9.261 -60.746 -35.092  1.00 91.50           C  
ATOM    811  CD2 LEU B 101       8.680 -62.457 -36.834  1.00 91.50           C  
ATOM    812  N   GLY B 102      11.449 -58.788 -40.118  1.00 90.41           N  
ATOM    813  CA  GLY B 102      11.298 -57.931 -41.283  1.00 90.41           C  
ATOM    814  C   GLY B 102      10.431 -56.715 -41.022  1.00 90.41           C  
ATOM    815  O   GLY B 102       9.543 -56.396 -41.816  1.00 90.41           O  
ATOM    816  N   VAL B 103      10.714 -55.952 -39.968  1.00 93.45           N  
ATOM    817  CA  VAL B 103       9.960 -54.748 -39.636  1.00 93.45           C  
ATOM    818  C   VAL B 103      10.505 -53.562 -40.430  1.00 93.45           C  
ATOM    819  CB  VAL B 103      10.013 -54.444 -38.122  1.00 93.45           C  
ATOM    820  O   VAL B 103      11.718 -53.435 -40.613  1.00 93.45           O  
ATOM    821  CG1 VAL B 103       9.221 -53.178 -37.798  1.00 93.45           C  
ATOM    822  CG2 VAL B 103       9.480 -55.631 -37.322  1.00 93.45           C  
ATOM    823  N   ALA B 104       9.637 -52.702 -40.920  1.00 91.93           N  
ATOM    824  CA  ALA B 104      10.001 -51.587 -41.790  1.00 91.93           C  
ATOM    825  C   ALA B 104      10.494 -50.393 -40.977  1.00 91.93           C  
ATOM    826  CB  ALA B 104       8.813 -51.181 -42.660  1.00 91.93           C  
ATOM    827  O   ALA B 104      11.239 -49.553 -41.485  1.00 91.93           O  
ATOM    828  N   ALA B 105      10.056 -50.282 -39.751  1.00 95.34           N  
ATOM    829  CA  ALA B 105      10.442 -49.184 -38.868  1.00 95.34           C  
ATOM    830  C   ALA B 105      10.257 -49.567 -37.403  1.00 95.34           C  
ATOM    831  CB  ALA B 105       9.632 -47.931 -39.193  1.00 95.34           C  
ATOM    832  O   ALA B 105       9.403 -50.393 -37.074  1.00 95.34           O  
ATOM    833  N   ILE B 106      11.057 -48.960 -36.569  1.00 96.30           N  
ATOM    834  CA  ILE B 106      10.974 -49.265 -35.145  1.00 96.30           C  
ATOM    835  C   ILE B 106      10.539 -48.020 -34.375  1.00 96.30           C  
ATOM    836  CB  ILE B 106      12.321 -49.789 -34.600  1.00 96.30           C  
ATOM    837  O   ILE B 106      11.144 -46.954 -34.514  1.00 96.30           O  
ATOM    838  CG1 ILE B 106      12.692 -51.114 -35.277  1.00 96.30           C  
ATOM    839  CG2 ILE B 106      12.262 -49.950 -33.078  1.00 96.30           C  
ATOM    840  CD1 ILE B 106      14.028 -51.687 -34.825  1.00 96.30           C  
ATOM    841  N   PHE B 107       9.485 -48.219 -33.622  1.00 96.51           N  
ATOM    842  CA  PHE B 107       8.967 -47.151 -32.775  1.00 96.51           C  
ATOM    843  C   PHE B 107       9.372 -47.368 -31.322  1.00 96.51           C  
ATOM    844  CB  PHE B 107       7.442 -47.065 -32.887  1.00 96.51           C  
ATOM    845  O   PHE B 107       9.168 -48.451 -30.770  1.00 96.51           O  
ATOM    846  CG  PHE B 107       6.953 -46.729 -34.270  1.00 96.51           C  
ATOM    847  CD1 PHE B 107       6.585 -45.429 -34.596  1.00 96.51           C  
ATOM    848  CD2 PHE B 107       6.862 -47.714 -35.246  1.00 96.51           C  
ATOM    849  CE1 PHE B 107       6.133 -45.115 -35.875  1.00 96.51           C  
ATOM    850  CE2 PHE B 107       6.410 -47.407 -36.526  1.00 96.51           C  
ATOM    851  CZ  PHE B 107       6.045 -46.108 -36.839  1.00 96.51           C  
ATOM    852  N   GLY B 108       9.975 -46.366 -30.732  1.00 89.94           N  
ATOM    853  CA  GLY B 108      10.413 -46.493 -29.351  1.00 89.94           C  
ATOM    854  C   GLY B 108      11.758 -47.180 -29.213  1.00 89.94           C  
ATOM    855  O   GLY B 108      12.396 -47.514 -30.213  1.00 89.94           O  
ATOM    856  N   PRO B 109      12.217 -47.338 -28.098  1.00 87.25           N  
ATOM    857  CA  PRO B 109      11.765 -47.052 -26.735  1.00 87.25           C  
ATOM    858  C   PRO B 109      11.897 -45.575 -26.367  1.00 87.25           C  
ATOM    859  CB  PRO B 109      12.688 -47.914 -25.870  1.00 87.25           C  
ATOM    860  O   PRO B 109      12.575 -44.819 -27.068  1.00 87.25           O  
ATOM    861  CG  PRO B 109      13.848 -48.239 -26.754  1.00 87.25           C  
ATOM    862  CD  PRO B 109      13.446 -47.988 -28.179  1.00 87.25           C  
ATOM    863  N   SER B 110      11.193 -45.218 -25.230  1.00 77.75           N  
ATOM    864  CA  SER B 110      11.057 -43.812 -24.864  1.00 77.75           C  
ATOM    865  C   SER B 110      12.265 -43.329 -24.068  1.00 77.75           C  
ATOM    866  CB  SER B 110       9.779 -43.589 -24.054  1.00 77.75           C  
ATOM    867  O   SER B 110      12.769 -42.228 -24.301  1.00 77.75           O  
ATOM    868  OG  SER B 110       8.760 -44.482 -24.468  1.00 77.75           O  
ATOM    869  N   HIS B 111      12.906 -44.122 -23.314  1.00 76.22           N  
ATOM    870  CA  HIS B 111      13.983 -43.675 -22.438  1.00 76.22           C  
ATOM    871  C   HIS B 111      15.317 -43.644 -23.177  1.00 76.22           C  
ATOM    872  CB  HIS B 111      14.084 -44.580 -21.209  1.00 76.22           C  
ATOM    873  O   HIS B 111      15.560 -44.467 -24.062  1.00 76.22           O  
ATOM    874  CG  HIS B 111      13.203 -44.155 -20.077  1.00 76.22           C  
ATOM    875  CD2 HIS B 111      12.051 -44.683 -19.602  1.00 76.22           C  
ATOM    876  ND1 HIS B 111      13.477 -43.056 -19.293  1.00 76.22           N  
ATOM    877  CE1 HIS B 111      12.529 -42.927 -18.380  1.00 76.22           C  
ATOM    878  NE2 HIS B 111      11.651 -43.901 -18.546  1.00 76.22           N  
ATOM    879  N   SER B 112      16.219 -42.814 -22.790  1.00 74.61           N  
ATOM    880  CA  SER B 112      17.437 -42.450 -23.506  1.00 74.61           C  
ATOM    881  C   SER B 112      18.382 -43.640 -23.633  1.00 74.61           C  
ATOM    882  CB  SER B 112      18.150 -41.296 -22.799  1.00 74.61           C  
ATOM    883  O   SER B 112      18.888 -43.925 -24.720  1.00 74.61           O  
ATOM    884  OG  SER B 112      18.526 -41.668 -21.484  1.00 74.61           O  
ATOM    885  N   SER B 113      18.587 -44.373 -22.579  1.00 81.11           N  
ATOM    886  CA  SER B 113      19.558 -45.461 -22.625  1.00 81.11           C  
ATOM    887  C   SER B 113      19.114 -46.559 -23.587  1.00 81.11           C  
ATOM    888  CB  SER B 113      19.770 -46.050 -21.230  1.00 81.11           C  
ATOM    889  O   SER B 113      19.889 -46.994 -24.441  1.00 81.11           O  
ATOM    890  OG  SER B 113      18.541 -46.493 -20.679  1.00 81.11           O  
ATOM    891  N   SER B 114      17.882 -46.918 -23.460  1.00 88.21           N  
ATOM    892  CA  SER B 114      17.324 -47.948 -24.330  1.00 88.21           C  
ATOM    893  C   SER B 114      17.180 -47.444 -25.762  1.00 88.21           C  
ATOM    894  CB  SER B 114      15.966 -48.415 -23.806  1.00 88.21           C  
ATOM    895  O   SER B 114      17.450 -48.178 -26.715  1.00 88.21           O  
ATOM    896  OG  SER B 114      16.064 -48.831 -22.455  1.00 88.21           O  
ATOM    897  N   ALA B 115      16.858 -46.225 -25.834  1.00 88.98           N  
ATOM    898  CA  ALA B 115      16.678 -45.615 -27.149  1.00 88.98           C  
ATOM    899  C   ALA B 115      18.005 -45.527 -27.899  1.00 88.98           C  
ATOM    900  CB  ALA B 115      16.055 -44.228 -27.011  1.00 88.98           C  
ATOM    901  O   ALA B 115      18.061 -45.777 -29.105  1.00 88.98           O  
ATOM    902  N   ASN B 116      19.079 -45.174 -27.216  1.00 87.51           N  
ATOM    903  CA  ASN B 116      20.399 -45.070 -27.828  1.00 87.51           C  
ATOM    904  C   ASN B 116      20.896 -46.425 -28.323  1.00 87.51           C  
ATOM    905  CB  ASN B 116      21.401 -44.464 -26.843  1.00 87.51           C  
ATOM    906  O   ASN B 116      21.511 -46.515 -29.388  1.00 87.51           O  
ATOM    907  CG  ASN B 116      21.157 -42.989 -26.594  1.00 87.51           C  
ATOM    908  ND2 ASN B 116      21.713 -42.471 -25.505  1.00 87.51           N  
ATOM    909  OD1 ASN B 116      20.473 -42.320 -27.373  1.00 87.51           O  
ATOM    910  N   ALA B 117      20.568 -47.408 -27.577  1.00 89.98           N  
ATOM    911  CA  ALA B 117      20.962 -48.760 -27.966  1.00 89.98           C  
ATOM    912  C   ALA B 117      20.262 -49.187 -29.252  1.00 89.98           C  
ATOM    913  CB  ALA B 117      20.655 -49.748 -26.843  1.00 89.98           C  
ATOM    914  O   ALA B 117      20.903 -49.687 -30.179  1.00 89.98           O  
ATOM    915  N   VAL B 118      19.023 -48.935 -29.300  1.00 92.28           N  
ATOM    916  CA  VAL B 118      18.224 -49.300 -30.465  1.00 92.28           C  
ATOM    917  C   VAL B 118      18.623 -48.433 -31.657  1.00 92.28           C  
ATOM    918  CB  VAL B 118      16.712 -49.158 -30.184  1.00 92.28           C  
ATOM    919  O   VAL B 118      18.658 -48.909 -32.794  1.00 92.28           O  
ATOM    920  CG1 VAL B 118      15.900 -49.410 -31.454  1.00 92.28           C  
ATOM    921  CG2 VAL B 118      16.283 -50.115 -29.073  1.00 92.28           C  
ATOM    922  N   GLN B 119      18.962 -47.176 -31.390  1.00 90.36           N  
ATOM    923  CA  GLN B 119      19.382 -46.253 -32.439  1.00 90.36           C  
ATOM    924  C   GLN B 119      20.666 -46.731 -33.110  1.00 90.36           C  
ATOM    925  CB  GLN B 119      19.579 -44.847 -31.870  1.00 90.36           C  
ATOM    926  O   GLN B 119      20.801 -46.649 -34.333  1.00 90.36           O  
ATOM    927  CG  GLN B 119      19.992 -43.815 -32.911  1.00 90.36           C  
ATOM    928  CD  GLN B 119      18.922 -43.579 -33.960  1.00 90.36           C  
ATOM    929  NE2 GLN B 119      19.342 -43.435 -35.213  1.00 90.36           N  
ATOM    930  OE1 GLN B 119      17.728 -43.528 -33.648  1.00 90.36           O  
ATOM    931  N   SER B 120      21.598 -47.210 -32.391  1.00 88.74           N  
ATOM    932  CA  SER B 120      22.856 -47.718 -32.929  1.00 88.74           C  
ATOM    933  C   SER B 120      22.618 -48.890 -33.876  1.00 88.74           C  
ATOM    934  CB  SER B 120      23.789 -48.148 -31.796  1.00 88.74           C  
ATOM    935  O   SER B 120      23.236 -48.971 -34.939  1.00 88.74           O  
ATOM    936  OG  SER B 120      24.966 -48.744 -32.314  1.00 88.74           O  
ATOM    937  N   ILE B 121      21.651 -49.701 -33.552  1.00 91.49           N  
ATOM    938  CA  ILE B 121      21.314 -50.865 -34.364  1.00 91.49           C  
ATOM    939  C   ILE B 121      20.627 -50.414 -35.652  1.00 91.49           C  
ATOM    940  CB  ILE B 121      20.409 -51.851 -33.592  1.00 91.49           C  
ATOM    941  O   ILE B 121      20.965 -50.885 -36.740  1.00 91.49           O  
ATOM    942  CG1 ILE B 121      21.153 -52.418 -32.377  1.00 91.49           C  
ATOM    943  CG2 ILE B 121      19.927 -52.976 -34.512  1.00 91.49           C  
ATOM    944  CD1 ILE B 121      20.271 -53.220 -31.430  1.00 91.49           C  
ATOM    945  N   CYS B 122      19.786 -49.525 -35.491  1.00 92.29           N  
ATOM    946  CA  CYS B 122      19.040 -49.014 -36.635  1.00 92.29           C  
ATOM    947  C   CYS B 122      19.960 -48.280 -37.603  1.00 92.29           C  
ATOM    948  CB  CYS B 122      17.922 -48.080 -36.172  1.00 92.29           C  
ATOM    949  O   CYS B 122      19.800 -48.385 -38.820  1.00 92.29           O  
ATOM    950  SG  CYS B 122      16.562 -48.930 -35.341  1.00 92.29           S  
ATOM    951  N   ASN B 123      20.899 -47.576 -37.064  1.00 89.89           N  
ATOM    952  CA  ASN B 123      21.874 -46.892 -37.907  1.00 89.89           C  
ATOM    953  C   ASN B 123      22.725 -47.882 -38.696  1.00 89.89           C  
ATOM    954  CB  ASN B 123      22.767 -45.979 -37.063  1.00 89.89           C  
ATOM    955  O   ASN B 123      22.983 -47.677 -39.884  1.00 89.89           O  
ATOM    956  CG  ASN B 123      22.133 -44.629 -36.794  1.00 89.89           C  
ATOM    957  ND2 ASN B 123      22.697 -43.887 -35.847  1.00 89.89           N  
ATOM    958  OD1 ASN B 123      21.144 -44.256 -37.430  1.00 89.89           O  
ATOM    959  N   ALA B 124      23.033 -48.956 -38.080  1.00 89.95           N  
ATOM    960  CA  ALA B 124      23.896 -49.964 -38.690  1.00 89.95           C  
ATOM    961  C   ALA B 124      23.155 -50.736 -39.778  1.00 89.95           C  
ATOM    962  CB  ALA B 124      24.426 -50.925 -37.628  1.00 89.95           C  
ATOM    963  O   ALA B 124      23.726 -51.051 -40.824  1.00 89.95           O  
ATOM    964  N   LEU B 125      21.884 -50.953 -39.573  1.00 92.26           N  
ATOM    965  CA  LEU B 125      21.129 -51.806 -40.485  1.00 92.26           C  
ATOM    966  C   LEU B 125      20.276 -50.969 -41.432  1.00 92.26           C  
ATOM    967  CB  LEU B 125      20.241 -52.775 -39.700  1.00 92.26           C  
ATOM    968  O   LEU B 125      19.621 -51.510 -42.326  1.00 92.26           O  
ATOM    969  CG  LEU B 125      20.963 -53.859 -38.899  1.00 92.26           C  
ATOM    970  CD1 LEU B 125      19.973 -54.616 -38.019  1.00 92.26           C  
ATOM    971  CD2 LEU B 125      21.696 -54.816 -39.833  1.00 92.26           C  
ATOM    972  N   GLY B 126      20.298 -49.651 -41.244  1.00 92.12           N  
ATOM    973  CA  GLY B 126      19.621 -48.727 -42.140  1.00 92.12           C  
ATOM    974  C   GLY B 126      18.110 -48.776 -42.017  1.00 92.12           C  
ATOM    975  O   GLY B 126      17.398 -48.721 -43.022  1.00 92.12           O  
ATOM    976  N   VAL B 127      17.623 -48.984 -40.782  1.00 93.60           N  
ATOM    977  CA  VAL B 127      16.188 -49.026 -40.523  1.00 93.60           C  
ATOM    978  C   VAL B 127      15.762 -47.770 -39.765  1.00 93.60           C  
ATOM    979  CB  VAL B 127      15.791 -50.289 -39.727  1.00 93.60           C  
ATOM    980  O   VAL B 127      16.429 -47.356 -38.814  1.00 93.60           O  
ATOM    981  CG1 VAL B 127      14.294 -50.290 -39.427  1.00 93.60           C  
ATOM    982  CG2 VAL B 127      16.186 -51.549 -40.496  1.00 93.60           C  
ATOM    983  N   PRO B 128      14.736 -47.129 -40.183  1.00 94.78           N  
ATOM    984  CA  PRO B 128      14.268 -45.900 -39.537  1.00 94.78           C  
ATOM    985  C   PRO B 128      13.878 -46.113 -38.076  1.00 94.78           C  
ATOM    986  CB  PRO B 128      13.050 -45.503 -40.375  1.00 94.78           C  
ATOM    987  O   PRO B 128      13.151 -47.058 -37.759  1.00 94.78           O  
ATOM    988  CG  PRO B 128      13.232 -46.216 -41.676  1.00 94.78           C  
ATOM    989  CD  PRO B 128      14.008 -47.477 -41.424  1.00 94.78           C  
ATOM    990  N   HIS B 129      14.388 -45.234 -37.216  1.00 94.14           N  
ATOM    991  CA  HIS B 129      14.066 -45.218 -35.793  1.00 94.14           C  
ATOM    992  C   HIS B 129      13.240 -43.990 -35.428  1.00 94.14           C  
ATOM    993  CB  HIS B 129      15.345 -45.259 -34.954  1.00 94.14           C  
ATOM    994  O   HIS B 129      13.738 -42.863 -35.481  1.00 94.14           O  
ATOM    995  CG  HIS B 129      15.096 -45.392 -33.486  1.00 94.14           C  
ATOM    996  CD2 HIS B 129      14.086 -45.983 -32.806  1.00 94.14           C  
ATOM    997  ND1 HIS B 129      15.949 -44.873 -32.536  1.00 94.14           N  
ATOM    998  CE1 HIS B 129      15.473 -45.141 -31.332  1.00 94.14           C  
ATOM    999  NE2 HIS B 129      14.343 -45.814 -31.467  1.00 94.14           N  
ATOM   1000  N   ILE B 130      11.987 -44.214 -34.997  1.00 94.70           N  
ATOM   1001  CA  ILE B 130      11.049 -43.127 -34.738  1.00 94.70           C  
ATOM   1002  C   ILE B 130      10.890 -42.931 -33.232  1.00 94.70           C  
ATOM   1003  CB  ILE B 130       9.676 -43.397 -35.392  1.00 94.70           C  
ATOM   1004  O   ILE B 130      10.508 -43.859 -32.516  1.00 94.70           O  
ATOM   1005  CG1 ILE B 130       9.849 -43.737 -36.877  1.00 94.70           C  
ATOM   1006  CG2 ILE B 130       8.745 -42.194 -35.211  1.00 94.70           C  
ATOM   1007  CD1 ILE B 130      10.747 -42.768 -37.634  1.00 94.70           C  
ATOM   1008  N   GLN B 131      11.099 -41.672 -32.821  1.00 91.43           N  
ATOM   1009  CA  GLN B 131      11.026 -41.372 -31.395  1.00 91.43           C  
ATOM   1010  C   GLN B 131       9.946 -40.333 -31.106  1.00 91.43           C  
ATOM   1011  CB  GLN B 131      12.379 -40.879 -30.880  1.00 91.43           C  
ATOM   1012  O   GLN B 131       9.690 -39.451 -31.928  1.00 91.43           O  
ATOM   1013  CG  GLN B 131      13.398 -41.990 -30.668  1.00 91.43           C  
ATOM   1014  CD  GLN B 131      14.220 -41.801 -29.406  1.00 91.43           C  
ATOM   1015  NE2 GLN B 131      15.008 -42.811 -29.055  1.00 91.43           N  
ATOM   1016  OE1 GLN B 131      14.146 -40.756 -28.753  1.00 91.43           O  
ATOM   1017  N   THR B 132       9.266 -40.477 -29.952  1.00 88.46           N  
ATOM   1018  CA  THR B 132       8.202 -39.560 -29.559  1.00 88.46           C  
ATOM   1019  C   THR B 132       8.567 -38.827 -28.272  1.00 88.46           C  
ATOM   1020  CB  THR B 132       6.866 -40.303 -29.369  1.00 88.46           C  
ATOM   1021  O   THR B 132       7.772 -38.041 -27.752  1.00 88.46           O  
ATOM   1022  CG2 THR B 132       6.358 -40.869 -30.691  1.00 88.46           C  
ATOM   1023  OG1 THR B 132       7.054 -41.380 -28.442  1.00 88.46           O  
ATOM   1024  N   ARG B 133       9.724 -39.135 -27.777  1.00 82.40           N  
ATOM   1025  CA  ARG B 133      10.228 -38.438 -26.598  1.00 82.40           C  
ATOM   1026  C   ARG B 133      11.557 -37.752 -26.894  1.00 82.40           C  
ATOM   1027  CB  ARG B 133      10.388 -39.409 -25.426  1.00 82.40           C  
ATOM   1028  O   ARG B 133      12.272 -38.143 -27.819  1.00 82.40           O  
ATOM   1029  CG  ARG B 133       9.497 -39.091 -24.237  1.00 82.40           C  
ATOM   1030  CD  ARG B 133       9.745 -40.043 -23.075  1.00 82.40           C  
ATOM   1031  NE  ARG B 133       8.640 -40.031 -22.122  1.00 82.40           N  
ATOM   1032  NH1 ARG B 133       9.313 -41.936 -21.001  1.00 82.40           N  
ATOM   1033  NH2 ARG B 133       7.419 -40.823 -20.345  1.00 82.40           N  
ATOM   1034  CZ  ARG B 133       8.460 -40.930 -21.158  1.00 82.40           C  
ATOM   1035  N   TRP B 134      11.776 -36.871 -26.071  1.00 69.94           N  
ATOM   1036  CA  TRP B 134      12.989 -36.096 -26.314  1.00 69.94           C  
ATOM   1037  C   TRP B 134      14.233 -36.910 -25.973  1.00 69.94           C  
ATOM   1038  CB  TRP B 134      12.972 -34.800 -25.498  1.00 69.94           C  
ATOM   1039  O   TRP B 134      14.246 -37.651 -24.987  1.00 69.94           O  
ATOM   1040  CG  TRP B 134      14.204 -33.962 -25.660  1.00 69.94           C  
ATOM   1041  CD1 TRP B 134      14.592 -33.274 -26.776  1.00 69.94           C  
ATOM   1042  CD2 TRP B 134      15.213 -33.728 -24.673  1.00 69.94           C  
ATOM   1043  CE2 TRP B 134      16.185 -32.887 -25.260  1.00 69.94           C  
ATOM   1044  CE3 TRP B 134      15.390 -34.147 -23.348  1.00 69.94           C  
ATOM   1045  NE1 TRP B 134      15.782 -32.625 -26.542  1.00 69.94           N  
ATOM   1046  CH2 TRP B 134      17.467 -32.882 -23.271  1.00 69.94           C  
ATOM   1047  CZ2 TRP B 134      17.318 -32.457 -24.565  1.00 69.94           C  
ATOM   1048  CZ3 TRP B 134      16.519 -33.718 -22.658  1.00 69.94           C  
ATOM   1049  N   LYS B 135      15.166 -36.770 -26.962  1.00 64.30           N  
ATOM   1050  CA  LYS B 135      16.471 -37.398 -26.771  1.00 64.30           C  
ATOM   1051  C   LYS B 135      17.573 -36.350 -26.653  1.00 64.30           C  
ATOM   1052  CB  LYS B 135      16.779 -38.356 -27.922  1.00 64.30           C  
ATOM   1053  O   LYS B 135      17.554 -35.338 -27.357  1.00 64.30           O  
ATOM   1054  CG  LYS B 135      18.013 -39.216 -27.698  1.00 64.30           C  
ATOM   1055  CD  LYS B 135      18.312 -40.092 -28.908  1.00 64.30           C  
ATOM   1056  CE  LYS B 135      19.628 -40.842 -28.746  1.00 64.30           C  
ATOM   1057  NZ  LYS B 135      19.915 -41.716 -29.921  1.00 64.30           N  
ATOM   1058  N   HIS B 136      18.323 -36.575 -25.505  1.00 58.13           N  
ATOM   1059  CA  HIS B 136      19.516 -35.736 -25.484  1.00 58.13           C  
ATOM   1060  C   HIS B 136      20.493 -36.139 -26.583  1.00 58.13           C  
ATOM   1061  CB  HIS B 136      20.200 -35.813 -24.118  1.00 58.13           C  
ATOM   1062  O   HIS B 136      20.907 -37.299 -26.656  1.00 58.13           O  
ATOM   1063  CG  HIS B 136      21.158 -34.693 -23.863  1.00 58.13           C  
ATOM   1064  CD2 HIS B 136      21.219 -33.786 -22.859  1.00 58.13           C  
ATOM   1065  ND1 HIS B 136      22.209 -34.406 -24.706  1.00 58.13           N  
ATOM   1066  CE1 HIS B 136      22.878 -33.369 -24.229  1.00 58.13           C  
ATOM   1067  NE2 HIS B 136      22.297 -32.975 -23.109  1.00 58.13           N  
ATOM   1068  N   GLN B 137      20.374 -35.447 -27.673  1.00 55.52           N  
ATOM   1069  CA  GLN B 137      21.280 -35.821 -28.754  1.00 55.52           C  
ATOM   1070  C   GLN B 137      22.730 -35.521 -28.385  1.00 55.52           C  
ATOM   1071  CB  GLN B 137      20.905 -35.091 -30.045  1.00 55.52           C  
ATOM   1072  O   GLN B 137      23.093 -34.364 -28.165  1.00 55.52           O  
ATOM   1073  CG  GLN B 137      20.230 -35.981 -31.080  1.00 55.52           C  
ATOM   1074  CD  GLN B 137      19.642 -35.194 -32.237  1.00 55.52           C  
ATOM   1075  NE2 GLN B 137      18.982 -35.893 -33.155  1.00 55.52           N  
ATOM   1076  OE1 GLN B 137      19.780 -33.969 -32.305  1.00 55.52           O  
ATOM   1077  N   VAL B 138      23.273 -36.212 -27.414  1.00 45.47           N  
ATOM   1078  CA  VAL B 138      24.671 -35.851 -27.199  1.00 45.47           C  
ATOM   1079  C   VAL B 138      25.387 -35.736 -28.543  1.00 45.47           C  
ATOM   1080  CB  VAL B 138      25.391 -36.880 -26.299  1.00 45.47           C  
ATOM   1081  O   VAL B 138      26.184 -34.818 -28.752  1.00 45.47           O  
ATOM   1082  CG1 VAL B 138      26.824 -36.436 -26.011  1.00 45.47           C  
ATOM   1083  CG2 VAL B 138      24.619 -37.080 -24.996  1.00 45.47           C  
ATOM   1084  N   SER B 139      25.592 -36.970 -29.151  1.00 44.99           N  
ATOM   1085  CA  SER B 139      26.739 -37.290 -29.994  1.00 44.99           C  
ATOM   1086  C   SER B 139      26.645 -36.588 -31.345  1.00 44.99           C  
ATOM   1087  CB  SER B 139      26.846 -38.801 -30.202  1.00 44.99           C  
ATOM   1088  O   SER B 139      25.549 -36.279 -31.815  1.00 44.99           O  
ATOM   1089  OG  SER B 139      26.500 -39.152 -31.531  1.00 44.99           O  
ATOM   1090  N   ASP B 140      27.719 -35.973 -31.716  1.00 45.48           N  
ATOM   1091  CA  ASP B 140      28.248 -35.531 -33.002  1.00 45.48           C  
ATOM   1092  C   ASP B 140      27.817 -36.472 -34.126  1.00 45.48           C  
ATOM   1093  CB  ASP B 140      29.774 -35.436 -32.952  1.00 45.48           C  
ATOM   1094  O   ASP B 140      28.003 -36.165 -35.305  1.00 45.48           O  
ATOM   1095  CG  ASP B 140      30.269 -34.083 -32.473  1.00 45.48           C  
ATOM   1096  OD1 ASP B 140      29.471 -33.122 -32.429  1.00 45.48           O  
ATOM   1097  OD2 ASP B 140      31.469 -33.976 -32.138  1.00 45.48           O  
ATOM   1098  N   ASN B 141      27.468 -37.804 -33.793  1.00 51.25           N  
ATOM   1099  CA  ASN B 141      27.329 -38.726 -34.916  1.00 51.25           C  
ATOM   1100  C   ASN B 141      25.953 -38.615 -35.566  1.00 51.25           C  
ATOM   1101  CB  ASN B 141      27.589 -40.165 -34.464  1.00 51.25           C  
ATOM   1102  O   ASN B 141      24.931 -38.720 -34.886  1.00 51.25           O  
ATOM   1103  CG  ASN B 141      29.050 -40.555 -34.567  1.00 51.25           C  
ATOM   1104  ND2 ASN B 141      29.408 -41.680 -33.959  1.00 51.25           N  
ATOM   1105  OD1 ASN B 141      29.851 -39.851 -35.189  1.00 51.25           O  
ATOM   1106  N   LYS B 142      25.755 -37.805 -36.577  1.00 60.72           N  
ATOM   1107  CA  LYS B 142      24.584 -37.587 -37.422  1.00 60.72           C  
ATOM   1108  C   LYS B 142      23.775 -38.871 -37.584  1.00 60.72           C  
ATOM   1109  CB  LYS B 142      25.003 -37.055 -38.794  1.00 60.72           C  
ATOM   1110  O   LYS B 142      24.190 -39.785 -38.299  1.00 60.72           O  
ATOM   1111  CG  LYS B 142      25.207 -35.548 -38.837  1.00 60.72           C  
ATOM   1112  CD  LYS B 142      25.516 -35.066 -40.249  1.00 60.72           C  
ATOM   1113  CE  LYS B 142      25.771 -33.565 -40.285  1.00 60.72           C  
ATOM   1114  NZ  LYS B 142      26.136 -33.098 -41.656  1.00 60.72           N  
ATOM   1115  N   ASP B 143      23.092 -39.243 -36.569  1.00 75.34           N  
ATOM   1116  CA  ASP B 143      22.175 -40.366 -36.738  1.00 75.34           C  
ATOM   1117  C   ASP B 143      21.290 -40.172 -37.967  1.00 75.34           C  
ATOM   1118  CB  ASP B 143      21.309 -40.544 -35.489  1.00 75.34           C  
ATOM   1119  O   ASP B 143      20.318 -39.415 -37.926  1.00 75.34           O  
ATOM   1120  CG  ASP B 143      22.109 -40.956 -34.266  1.00 75.34           C  
ATOM   1121  OD1 ASP B 143      23.175 -41.591 -34.420  1.00 75.34           O  
ATOM   1122  OD2 ASP B 143      21.668 -40.646 -33.138  1.00 75.34           O  
ATOM   1123  N   SER B 144      21.674 -40.788 -39.010  1.00 81.48           N  
ATOM   1124  CA  SER B 144      21.001 -40.608 -40.293  1.00 81.48           C  
ATOM   1125  C   SER B 144      19.644 -41.304 -40.308  1.00 81.48           C  
ATOM   1126  CB  SER B 144      21.870 -41.142 -41.433  1.00 81.48           C  
ATOM   1127  O   SER B 144      18.738 -40.892 -41.035  1.00 81.48           O  
ATOM   1128  OG  SER B 144      23.158 -40.553 -41.402  1.00 81.48           O  
ATOM   1129  N   PHE B 145      19.471 -42.288 -39.422  1.00 91.73           N  
ATOM   1130  CA  PHE B 145      18.227 -43.049 -39.459  1.00 91.73           C  
ATOM   1131  C   PHE B 145      17.383 -42.767 -38.221  1.00 91.73           C  
ATOM   1132  CB  PHE B 145      18.516 -44.549 -39.567  1.00 91.73           C  
ATOM   1133  O   PHE B 145      16.805 -43.685 -37.635  1.00 91.73           O  
ATOM   1134  CG  PHE B 145      19.051 -44.969 -40.909  1.00 91.73           C  
ATOM   1135  CD1 PHE B 145      18.187 -45.358 -41.926  1.00 91.73           C  
ATOM   1136  CD2 PHE B 145      20.418 -44.975 -41.154  1.00 91.73           C  
ATOM   1137  CE1 PHE B 145      18.680 -45.747 -43.170  1.00 91.73           C  
ATOM   1138  CE2 PHE B 145      20.917 -45.363 -42.395  1.00 91.73           C  
ATOM   1139  CZ  PHE B 145      20.046 -45.749 -43.401  1.00 91.73           C  
ATOM   1140  N   TYR B 146      17.411 -41.393 -37.899  1.00 89.41           N  
ATOM   1141  CA  TYR B 146      16.715 -40.957 -36.694  1.00 89.41           C  
ATOM   1142  C   TYR B 146      15.702 -39.864 -37.014  1.00 89.41           C  
ATOM   1143  CB  TYR B 146      17.714 -40.453 -35.648  1.00 89.41           C  
ATOM   1144  O   TYR B 146      15.996 -38.942 -37.779  1.00 89.41           O  
ATOM   1145  CG  TYR B 146      17.062 -39.837 -34.434  1.00 89.41           C  
ATOM   1146  CD1 TYR B 146      16.949 -38.454 -34.306  1.00 89.41           C  
ATOM   1147  CD2 TYR B 146      16.559 -40.635 -33.412  1.00 89.41           C  
ATOM   1148  CE1 TYR B 146      16.351 -37.882 -33.188  1.00 89.41           C  
ATOM   1149  CE2 TYR B 146      15.960 -40.073 -32.290  1.00 89.41           C  
ATOM   1150  OH  TYR B 146      15.267 -38.137 -31.078  1.00 89.41           O  
ATOM   1151  CZ  TYR B 146      15.860 -38.698 -32.187  1.00 89.41           C  
ATOM   1152  N   VAL B 147      14.401 -39.963 -36.384  1.00 90.56           N  
ATOM   1153  CA  VAL B 147      13.390 -38.917 -36.489  1.00 90.56           C  
ATOM   1154  C   VAL B 147      12.624 -38.804 -35.173  1.00 90.56           C  
ATOM   1155  CB  VAL B 147      12.411 -39.188 -37.654  1.00 90.56           C  
ATOM   1156  O   VAL B 147      12.254 -39.817 -34.574  1.00 90.56           O  
ATOM   1157  CG1 VAL B 147      11.237 -38.211 -37.611  1.00 90.56           C  
ATOM   1158  CG2 VAL B 147      13.138 -39.095 -38.994  1.00 90.56           C  
ATOM   1159  N   SER B 148      12.498 -37.612 -34.719  1.00 90.63           N  
ATOM   1160  CA  SER B 148      11.744 -37.398 -33.488  1.00 90.63           C  
ATOM   1161  C   SER B 148      10.548 -36.481 -33.725  1.00 90.63           C  
ATOM   1162  CB  SER B 148      12.644 -36.804 -32.404  1.00 90.63           C  
ATOM   1163  O   SER B 148      10.691 -35.403 -34.304  1.00 90.63           O  
ATOM   1164  OG  SER B 148      11.895 -36.493 -31.242  1.00 90.63           O  
ATOM   1165  N   LEU B 149       9.376 -36.901 -33.231  1.00 92.22           N  
ATOM   1166  CA  LEU B 149       8.162 -36.107 -33.384  1.00 92.22           C  
ATOM   1167  C   LEU B 149       7.995 -35.139 -32.218  1.00 92.22           C  
ATOM   1168  CB  LEU B 149       6.936 -37.017 -33.488  1.00 92.22           C  
ATOM   1169  O   LEU B 149       7.188 -34.209 -32.289  1.00 92.22           O  
ATOM   1170  CG  LEU B 149       6.566 -37.500 -34.891  1.00 92.22           C  
ATOM   1171  CD1 LEU B 149       7.540 -38.578 -35.355  1.00 92.22           C  
ATOM   1172  CD2 LEU B 149       5.132 -38.019 -34.918  1.00 92.22           C  
ATOM   1173  N   TYR B 150       8.726 -35.361 -31.186  1.00 90.25           N  
ATOM   1174  CA  TYR B 150       8.647 -34.450 -30.049  1.00 90.25           C  
ATOM   1175  C   TYR B 150       9.244 -33.091 -30.396  1.00 90.25           C  
ATOM   1176  CB  TYR B 150       9.368 -35.042 -28.834  1.00 90.25           C  
ATOM   1177  O   TYR B 150      10.289 -33.013 -31.045  1.00 90.25           O  
ATOM   1178  CG  TYR B 150       9.030 -34.356 -27.533  1.00 90.25           C  
ATOM   1179  CD1 TYR B 150       9.810 -33.306 -27.053  1.00 90.25           C  
ATOM   1180  CD2 TYR B 150       7.930 -34.755 -26.782  1.00 90.25           C  
ATOM   1181  CE1 TYR B 150       9.503 -32.672 -25.854  1.00 90.25           C  
ATOM   1182  CE2 TYR B 150       7.614 -34.128 -25.581  1.00 90.25           C  
ATOM   1183  OH  TYR B 150       8.096 -32.465 -23.938  1.00 90.25           O  
ATOM   1184  CZ  TYR B 150       8.405 -33.089 -25.126  1.00 90.25           C  
ATOM   1185  N   PRO B 151       8.571 -32.014 -29.983  1.00 88.47           N  
ATOM   1186  CA  PRO B 151       9.094 -30.684 -30.302  1.00 88.47           C  
ATOM   1187  C   PRO B 151      10.501 -30.456 -29.754  1.00 88.47           C  
ATOM   1188  CB  PRO B 151       8.090 -29.741 -29.635  1.00 88.47           C  
ATOM   1189  O   PRO B 151      10.808 -30.877 -28.635  1.00 88.47           O  
ATOM   1190  CG  PRO B 151       6.891 -30.591 -29.362  1.00 88.47           C  
ATOM   1191  CD  PRO B 151       7.317 -32.031 -29.361  1.00 88.47           C  
ATOM   1192  N   ASP B 152      11.266 -29.823 -30.550  1.00 84.76           N  
ATOM   1193  CA  ASP B 152      12.650 -29.535 -30.188  1.00 84.76           C  
ATOM   1194  C   ASP B 152      12.721 -28.707 -28.906  1.00 84.76           C  
ATOM   1195  CB  ASP B 152      13.362 -28.803 -31.327  1.00 84.76           C  
ATOM   1196  O   ASP B 152      11.998 -27.720 -28.758  1.00 84.76           O  
ATOM   1197  CG  ASP B 152      14.817 -28.498 -31.018  1.00 84.76           C  
ATOM   1198  OD1 ASP B 152      15.585 -29.436 -30.710  1.00 84.76           O  
ATOM   1199  OD2 ASP B 152      15.200 -27.310 -31.081  1.00 84.76           O  
ATOM   1200  N   PHE B 153      13.619 -29.031 -28.014  1.00 80.91           N  
ATOM   1201  CA  PHE B 153      13.710 -28.404 -26.701  1.00 80.91           C  
ATOM   1202  C   PHE B 153      14.147 -26.949 -26.825  1.00 80.91           C  
ATOM   1203  CB  PHE B 153      14.688 -29.170 -25.804  1.00 80.91           C  
ATOM   1204  O   PHE B 153      13.726 -26.100 -26.037  1.00 80.91           O  
ATOM   1205  CG  PHE B 153      16.119 -29.092 -26.261  1.00 80.91           C  
ATOM   1206  CD1 PHE B 153      16.640 -30.046 -27.128  1.00 80.91           C  
ATOM   1207  CD2 PHE B 153      16.946 -28.065 -25.824  1.00 80.91           C  
ATOM   1208  CE1 PHE B 153      17.965 -29.976 -27.553  1.00 80.91           C  
ATOM   1209  CE2 PHE B 153      18.270 -27.989 -26.244  1.00 80.91           C  
ATOM   1210  CZ  PHE B 153      18.778 -28.946 -27.108  1.00 80.91           C  
ATOM   1211  N   SER B 154      15.017 -26.646 -27.808  1.00 83.09           N  
ATOM   1212  CA  SER B 154      15.475 -25.275 -28.004  1.00 83.09           C  
ATOM   1213  C   SER B 154      14.314 -24.348 -28.348  1.00 83.09           C  
ATOM   1214  CB  SER B 154      16.530 -25.214 -29.110  1.00 83.09           C  
ATOM   1215  O   SER B 154      14.247 -23.219 -27.856  1.00 83.09           O  
ATOM   1216  OG  SER B 154      16.009 -25.710 -30.331  1.00 83.09           O  
ATOM   1217  N   SER B 155      13.399 -24.918 -29.153  1.00 87.23           N  
ATOM   1218  CA  SER B 155      12.229 -24.135 -29.535  1.00 87.23           C  
ATOM   1219  C   SER B 155      11.250 -24.000 -28.373  1.00 87.23           C  
ATOM   1220  CB  SER B 155      11.525 -24.771 -30.734  1.00 87.23           C  
ATOM   1221  O   SER B 155      10.650 -22.940 -28.180  1.00 87.23           O  
ATOM   1222  OG  SER B 155      12.380 -24.799 -31.863  1.00 87.23           O  
ATOM   1223  N   LEU B 156      11.113 -25.010 -27.598  1.00 88.35           N  
ATOM   1224  CA  LEU B 156      10.231 -24.986 -26.436  1.00 88.35           C  
ATOM   1225  C   LEU B 156      10.748 -24.013 -25.381  1.00 88.35           C  
ATOM   1226  CB  LEU B 156      10.098 -26.387 -25.834  1.00 88.35           C  
ATOM   1227  O   LEU B 156       9.969 -23.274 -24.777  1.00 88.35           O  
ATOM   1228  CG  LEU B 156       8.964 -26.587 -24.827  1.00 88.35           C  
ATOM   1229  CD1 LEU B 156       7.611 -26.449 -25.518  1.00 88.35           C  
ATOM   1230  CD2 LEU B 156       9.086 -27.947 -24.147  1.00 88.35           C  
ATOM   1231  N   SER B 157      12.033 -24.011 -25.167  1.00 89.46           N  
ATOM   1232  CA  SER B 157      12.657 -23.103 -24.210  1.00 89.46           C  
ATOM   1233  C   SER B 157      12.471 -21.648 -24.627  1.00 89.46           C  
ATOM   1234  CB  SER B 157      14.147 -23.415 -24.069  1.00 89.46           C  
ATOM   1235  O   SER B 157      12.278 -20.774 -23.780  1.00 89.46           O  
ATOM   1236  OG  SER B 157      14.865 -22.264 -23.658  1.00 89.46           O  
ATOM   1237  N   ARG B 158      12.512 -21.389 -25.933  1.00 90.99           N  
ATOM   1238  CA  ARG B 158      12.259 -20.050 -26.454  1.00 90.99           C  
ATOM   1239  C   ARG B 158      10.817 -19.625 -26.196  1.00 90.99           C  
ATOM   1240  CB  ARG B 158      12.563 -19.990 -27.953  1.00 90.99           C  
ATOM   1241  O   ARG B 158      10.551 -18.458 -25.904  1.00 90.99           O  
ATOM   1242  CG  ARG B 158      13.006 -18.618 -28.437  1.00 90.99           C  
ATOM   1243  CD  ARG B 158      13.324 -18.621 -29.925  1.00 90.99           C  
ATOM   1244  NE  ARG B 158      14.737 -18.890 -30.175  1.00 90.99           N  
ATOM   1245  NH1 ARG B 158      14.483 -19.243 -32.443  1.00 90.99           N  
ATOM   1246  NH2 ARG B 158      16.556 -19.407 -31.479  1.00 90.99           N  
ATOM   1247  CZ  ARG B 158      15.255 -19.180 -31.365  1.00 90.99           C  
ATOM   1248  N   ALA B 159       9.934 -20.591 -26.358  1.00 93.30           N  
ATOM   1249  CA  ALA B 159       8.526 -20.317 -26.082  1.00 93.30           C  
ATOM   1250  C   ALA B 159       8.320 -19.918 -24.623  1.00 93.30           C  
ATOM   1251  CB  ALA B 159       7.671 -21.534 -26.423  1.00 93.30           C  
ATOM   1252  O   ALA B 159       7.584 -18.973 -24.330  1.00 93.30           O  
ATOM   1253  N   ILE B 160       8.989 -20.543 -23.770  1.00 92.62           N  
ATOM   1254  CA  ILE B 160       8.890 -20.263 -22.341  1.00 92.62           C  
ATOM   1255  C   ILE B 160       9.478 -18.885 -22.044  1.00 92.62           C  
ATOM   1256  CB  ILE B 160       9.608 -21.344 -21.502  1.00 92.62           C  
ATOM   1257  O   ILE B 160       8.899 -18.108 -21.281  1.00 92.62           O  
ATOM   1258  CG1 ILE B 160       8.934 -22.707 -21.700  1.00 92.62           C  
ATOM   1259  CG2 ILE B 160       9.629 -20.953 -20.022  1.00 92.62           C  
ATOM   1260  CD1 ILE B 160       9.715 -23.874 -21.112  1.00 92.62           C  
ATOM   1261  N   LEU B 161      10.578 -18.595 -22.649  1.00 92.20           N  
ATOM   1262  CA  LEU B 161      11.223 -17.297 -22.478  1.00 92.20           C  
ATOM   1263  C   LEU B 161      10.313 -16.171 -22.956  1.00 92.20           C  
ATOM   1264  CB  LEU B 161      12.551 -17.255 -23.238  1.00 92.20           C  
ATOM   1265  O   LEU B 161      10.224 -15.124 -22.310  1.00 92.20           O  
ATOM   1266  CG  LEU B 161      13.356 -15.959 -23.124  1.00 92.20           C  
ATOM   1267  CD1 LEU B 161      13.834 -15.757 -21.690  1.00 92.20           C  
ATOM   1268  CD2 LEU B 161      14.537 -15.977 -24.089  1.00 92.20           C  
ATOM   1269  N   ASP B 162       9.640 -16.404 -24.066  1.00 92.22           N  
ATOM   1270  CA  ASP B 162       8.719 -15.406 -24.602  1.00 92.22           C  
ATOM   1271  C   ASP B 162       7.573 -15.137 -23.629  1.00 92.22           C  
ATOM   1272  CB  ASP B 162       8.166 -15.857 -25.955  1.00 92.22           C  
ATOM   1273  O   ASP B 162       7.112 -14.001 -23.503  1.00 92.22           O  
ATOM   1274  CG  ASP B 162       9.152 -15.665 -27.093  1.00 92.22           C  
ATOM   1275  OD1 ASP B 162      10.226 -15.065 -26.875  1.00 92.22           O  
ATOM   1276  OD2 ASP B 162       8.850 -16.114 -28.220  1.00 92.22           O  
ATOM   1277  N   LEU B 163       7.158 -16.167 -22.910  1.00 91.33           N  
ATOM   1278  CA  LEU B 163       6.096 -16.027 -21.920  1.00 91.33           C  
ATOM   1279  C   LEU B 163       6.573 -15.215 -20.721  1.00 91.33           C  
ATOM   1280  CB  LEU B 163       5.610 -17.404 -21.458  1.00 91.33           C  
ATOM   1281  O   LEU B 163       5.860 -14.331 -20.241  1.00 91.33           O  
ATOM   1282  CG  LEU B 163       4.107 -17.544 -21.211  1.00 91.33           C  
ATOM   1283  CD1 LEU B 163       3.472 -18.415 -22.290  1.00 91.33           C  
ATOM   1284  CD2 LEU B 163       3.845 -18.124 -19.825  1.00 91.33           C  
ATOM   1285  N   VAL B 164       7.734 -15.475 -20.267  1.00 90.53           N  
ATOM   1286  CA  VAL B 164       8.323 -14.783 -19.125  1.00 90.53           C  
ATOM   1287  C   VAL B 164       8.489 -13.300 -19.449  1.00 90.53           C  
ATOM   1288  CB  VAL B 164       9.684 -15.397 -18.729  1.00 90.53           C  
ATOM   1289  O   VAL B 164       8.217 -12.440 -18.608  1.00 90.53           O  
ATOM   1290  CG1 VAL B 164      10.377 -14.539 -17.672  1.00 90.53           C  
ATOM   1291  CG2 VAL B 164       9.497 -16.826 -18.223  1.00 90.53           C  
ATOM   1292  N   GLN B 165       8.866 -13.023 -20.688  1.00 87.48           N  
ATOM   1293  CA  GLN B 165       9.036 -11.642 -21.127  1.00 87.48           C  
ATOM   1294  C   GLN B 165       7.691 -10.931 -21.243  1.00 87.48           C  
ATOM   1295  CB  GLN B 165       9.774 -11.591 -22.467  1.00 87.48           C  
ATOM   1296  O   GLN B 165       7.578  -9.748 -20.917  1.00 87.48           O  
ATOM   1297  CG  GLN B 165      11.290 -11.557 -22.333  1.00 87.48           C  
ATOM   1298  CD  GLN B 165      11.997 -11.530 -23.675  1.00 87.48           C  
ATOM   1299  NE2 GLN B 165      13.307 -11.309 -23.651  1.00 87.48           N  
ATOM   1300  OE1 GLN B 165      11.371 -11.707 -24.725  1.00 87.48           O  
ATOM   1301  N   PHE B 166       6.724 -11.704 -21.665  1.00 87.56           N  
ATOM   1302  CA  PHE B 166       5.386 -11.142 -21.805  1.00 87.56           C  
ATOM   1303  C   PHE B 166       4.823 -10.737 -20.448  1.00 87.56           C  
ATOM   1304  CB  PHE B 166       4.448 -12.145 -22.484  1.00 87.56           C  
ATOM   1305  O   PHE B 166       4.226  -9.668 -20.311  1.00 87.56           O  
ATOM   1306  CG  PHE B 166       3.020 -11.678 -22.572  1.00 87.56           C  
ATOM   1307  CD1 PHE B 166       2.065 -12.146 -21.679  1.00 87.56           C  
ATOM   1308  CD2 PHE B 166       2.633 -10.770 -23.549  1.00 87.56           C  
ATOM   1309  CE1 PHE B 166       0.742 -11.716 -21.758  1.00 87.56           C  
ATOM   1310  CE2 PHE B 166       1.314 -10.335 -23.635  1.00 87.56           C  
ATOM   1311  CZ  PHE B 166       0.370 -10.810 -22.739  1.00 87.56           C  
ATOM   1312  N   PHE B 167       5.088 -11.557 -19.408  1.00 83.22           N  
ATOM   1313  CA  PHE B 167       4.575 -11.276 -18.072  1.00 83.22           C  
ATOM   1314  C   PHE B 167       5.475 -10.284 -17.345  1.00 83.22           C  
ATOM   1315  CB  PHE B 167       4.452 -12.568 -17.259  1.00 83.22           C  
ATOM   1316  O   PHE B 167       5.146  -9.828 -16.248  1.00 83.22           O  
ATOM   1317  CG  PHE B 167       3.324 -13.459 -17.702  1.00 83.22           C  
ATOM   1318  CD1 PHE B 167       2.016 -12.991 -17.721  1.00 83.22           C  
ATOM   1319  CD2 PHE B 167       3.571 -14.767 -18.100  1.00 83.22           C  
ATOM   1320  CE1 PHE B 167       0.969 -13.813 -18.131  1.00 83.22           C  
ATOM   1321  CE2 PHE B 167       2.530 -15.595 -18.511  1.00 83.22           C  
ATOM   1322  CZ  PHE B 167       1.230 -15.117 -18.525  1.00 83.22           C  
ATOM   1323  N   LYS B 168       6.607  -9.940 -18.003  1.00 81.42           N  
ATOM   1324  CA  LYS B 168       7.549  -8.952 -17.486  1.00 81.42           C  
ATOM   1325  C   LYS B 168       8.075  -9.359 -16.113  1.00 81.42           C  
ATOM   1326  CB  LYS B 168       6.893  -7.573 -17.409  1.00 81.42           C  
ATOM   1327  O   LYS B 168       8.135  -8.536 -15.197  1.00 81.42           O  
ATOM   1328  CG  LYS B 168       6.455  -7.019 -18.756  1.00 81.42           C  
ATOM   1329  CD  LYS B 168       5.895  -5.608 -18.626  1.00 81.42           C  
ATOM   1330  CE  LYS B 168       5.405  -5.074 -19.965  1.00 81.42           C  
ATOM   1331  NZ  LYS B 168       4.871  -3.684 -19.845  1.00 81.42           N  
ATOM   1332  N   TRP B 169       8.375 -10.578 -15.902  1.00 85.26           N  
ATOM   1333  CA  TRP B 169       8.940 -11.057 -14.644  1.00 85.26           C  
ATOM   1334  C   TRP B 169      10.375 -10.573 -14.472  1.00 85.26           C  
ATOM   1335  CB  TRP B 169       8.892 -12.586 -14.581  1.00 85.26           C  
ATOM   1336  O   TRP B 169      11.187 -10.676 -15.395  1.00 85.26           O  
ATOM   1337  CG  TRP B 169       7.507 -13.148 -14.467  1.00 85.26           C  
ATOM   1338  CD1 TRP B 169       6.330 -12.452 -14.496  1.00 85.26           C  
ATOM   1339  CD2 TRP B 169       7.155 -14.525 -14.300  1.00 85.26           C  
ATOM   1340  CE2 TRP B 169       5.746 -14.591 -14.237  1.00 85.26           C  
ATOM   1341  CE3 TRP B 169       7.896 -15.710 -14.199  1.00 85.26           C  
ATOM   1342  NE1 TRP B 169       5.267 -13.315 -14.359  1.00 85.26           N  
ATOM   1343  CH2 TRP B 169       5.810 -16.943 -13.980  1.00 85.26           C  
ATOM   1344  CZ2 TRP B 169       5.062 -15.799 -14.076  1.00 85.26           C  
ATOM   1345  CZ3 TRP B 169       7.213 -16.911 -14.040  1.00 85.26           C  
ATOM   1346  N   LYS B 170      10.723 -10.047 -13.339  1.00 81.48           N  
ATOM   1347  CA  LYS B 170      12.089  -9.630 -13.038  1.00 81.48           C  
ATOM   1348  C   LYS B 170      12.855 -10.735 -12.317  1.00 81.48           C  
ATOM   1349  CB  LYS B 170      12.088  -8.356 -12.193  1.00 81.48           C  
ATOM   1350  O   LYS B 170      14.066 -10.877 -12.495  1.00 81.48           O  
ATOM   1351  CG  LYS B 170      11.619  -7.117 -12.941  1.00 81.48           C  
ATOM   1352  CD  LYS B 170      11.831  -5.852 -12.118  1.00 81.48           C  
ATOM   1353  CE  LYS B 170      11.353  -4.613 -12.862  1.00 81.48           C  
ATOM   1354  NZ  LYS B 170      11.538  -3.373 -12.050  1.00 81.48           N  
ATOM   1355  N   THR B 171      12.097 -11.491 -11.495  1.00 86.78           N  
ATOM   1356  CA  THR B 171      12.679 -12.611 -10.764  1.00 86.78           C  
ATOM   1357  C   THR B 171      11.943 -13.908 -11.086  1.00 86.78           C  
ATOM   1358  CB  THR B 171      12.648 -12.364  -9.245  1.00 86.78           C  
ATOM   1359  O   THR B 171      10.711 -13.951 -11.066  1.00 86.78           O  
ATOM   1360  CG2 THR B 171      13.602 -11.241  -8.850  1.00 86.78           C  
ATOM   1361  OG1 THR B 171      11.317 -12.005  -8.852  1.00 86.78           O  
ATOM   1362  N   VAL B 172      12.723 -14.949 -11.409  1.00 92.69           N  
ATOM   1363  CA  VAL B 172      12.112 -16.221 -11.779  1.00 92.69           C  
ATOM   1364  C   VAL B 172      12.811 -17.363 -11.044  1.00 92.69           C  
ATOM   1365  CB  VAL B 172      12.170 -16.455 -13.305  1.00 92.69           C  
ATOM   1366  O   VAL B 172      14.040 -17.385 -10.943  1.00 92.69           O  
ATOM   1367  CG1 VAL B 172      11.594 -17.824 -13.664  1.00 92.69           C  
ATOM   1368  CG2 VAL B 172      11.421 -15.347 -14.043  1.00 92.69           C  
ATOM   1369  N   THR B 173      12.024 -18.244 -10.477  1.00 95.34           N  
ATOM   1370  CA  THR B 173      12.556 -19.452  -9.856  1.00 95.34           C  
ATOM   1371  C   THR B 173      12.262 -20.677 -10.716  1.00 95.34           C  
ATOM   1372  CB  THR B 173      11.973 -19.658  -8.446  1.00 95.34           C  
ATOM   1373  O   THR B 173      11.101 -20.972 -11.010  1.00 95.34           O  
ATOM   1374  CG2 THR B 173      12.648 -20.828  -7.737  1.00 95.34           C  
ATOM   1375  OG1 THR B 173      12.171 -18.468  -7.674  1.00 95.34           O  
ATOM   1376  N   VAL B 174      13.318 -21.334 -11.092  1.00 93.87           N  
ATOM   1377  CA  VAL B 174      13.174 -22.521 -11.929  1.00 93.87           C  
ATOM   1378  C   VAL B 174      13.351 -23.777 -11.080  1.00 93.87           C  
ATOM   1379  CB  VAL B 174      14.187 -22.518 -13.095  1.00 93.87           C  
ATOM   1380  O   VAL B 174      14.381 -23.951 -10.424  1.00 93.87           O  
ATOM   1381  CG1 VAL B 174      14.076 -23.806 -13.910  1.00 93.87           C  
ATOM   1382  CG2 VAL B 174      13.970 -21.297 -13.988  1.00 93.87           C  
ATOM   1383  N   VAL B 175      12.308 -24.593 -11.102  1.00 94.48           N  
ATOM   1384  CA  VAL B 175      12.352 -25.839 -10.343  1.00 94.48           C  
ATOM   1385  C   VAL B 175      12.337 -27.028 -11.301  1.00 94.48           C  
ATOM   1386  CB  VAL B 175      11.172 -25.940  -9.350  1.00 94.48           C  
ATOM   1387  O   VAL B 175      11.361 -27.239 -12.025  1.00 94.48           O  
ATOM   1388  CG1 VAL B 175      11.276 -27.217  -8.518  1.00 94.48           C  
ATOM   1389  CG2 VAL B 175      11.131 -24.710  -8.445  1.00 94.48           C  
ATOM   1390  N   TYR B 176      13.431 -27.823 -11.279  1.00 90.34           N  
ATOM   1391  CA  TYR B 176      13.516 -28.927 -12.229  1.00 90.34           C  
ATOM   1392  C   TYR B 176      13.577 -30.266 -11.504  1.00 90.34           C  
ATOM   1393  CB  TYR B 176      14.743 -28.766 -13.132  1.00 90.34           C  
ATOM   1394  O   TYR B 176      13.987 -30.333 -10.343  1.00 90.34           O  
ATOM   1395  CG  TYR B 176      16.055 -28.814 -12.387  1.00 90.34           C  
ATOM   1396  CD1 TYR B 176      16.596 -27.665 -11.814  1.00 90.34           C  
ATOM   1397  CD2 TYR B 176      16.757 -30.008 -12.256  1.00 90.34           C  
ATOM   1398  CE1 TYR B 176      17.805 -27.704 -11.129  1.00 90.34           C  
ATOM   1399  CE2 TYR B 176      17.968 -30.058 -11.572  1.00 90.34           C  
ATOM   1400  OH  TYR B 176      19.681 -28.948 -10.335  1.00 90.34           O  
ATOM   1401  CZ  TYR B 176      18.483 -28.903 -11.013  1.00 90.34           C  
ATOM   1402  N   ASP B 177      13.071 -31.342 -12.112  1.00 82.14           N  
ATOM   1403  CA  ASP B 177      13.001 -32.678 -11.528  1.00 82.14           C  
ATOM   1404  C   ASP B 177      14.241 -33.497 -11.879  1.00 82.14           C  
ATOM   1405  CB  ASP B 177      11.739 -33.404 -12.000  1.00 82.14           C  
ATOM   1406  O   ASP B 177      14.879 -34.076 -10.997  1.00 82.14           O  
ATOM   1407  CG  ASP B 177      11.586 -34.785 -11.387  1.00 82.14           C  
ATOM   1408  OD1 ASP B 177      12.404 -35.162 -10.520  1.00 82.14           O  
ATOM   1409  OD2 ASP B 177      10.640 -35.504 -11.776  1.00 82.14           O  
ATOM   1410  N   ASP B 178      14.571 -33.588 -13.243  1.00 76.32           N  
ATOM   1411  CA  ASP B 178      15.651 -34.449 -13.716  1.00 76.32           C  
ATOM   1412  C   ASP B 178      16.817 -33.623 -14.254  1.00 76.32           C  
ATOM   1413  CB  ASP B 178      15.142 -35.406 -14.796  1.00 76.32           C  
ATOM   1414  O   ASP B 178      16.690 -32.412 -14.445  1.00 76.32           O  
ATOM   1415  CG  ASP B 178      14.810 -34.704 -16.101  1.00 76.32           C  
ATOM   1416  OD1 ASP B 178      15.019 -33.476 -16.203  1.00 76.32           O  
ATOM   1417  OD2 ASP B 178      14.333 -35.385 -17.034  1.00 76.32           O  
ATOM   1418  N   SER B 179      17.972 -34.301 -14.341  1.00 70.03           N  
ATOM   1419  CA  SER B 179      19.206 -33.638 -14.749  1.00 70.03           C  
ATOM   1420  C   SER B 179      19.089 -33.072 -16.161  1.00 70.03           C  
ATOM   1421  CB  SER B 179      20.386 -34.608 -14.676  1.00 70.03           C  
ATOM   1422  O   SER B 179      19.747 -32.085 -16.496  1.00 70.03           O  
ATOM   1423  OG  SER B 179      20.091 -35.812 -15.362  1.00 70.03           O  
ATOM   1424  N   THR B 180      18.072 -33.590 -16.890  1.00 75.01           N  
ATOM   1425  CA  THR B 180      17.910 -33.129 -18.265  1.00 75.01           C  
ATOM   1426  C   THR B 180      17.100 -31.837 -18.310  1.00 75.01           C  
ATOM   1427  CB  THR B 180      17.224 -34.199 -19.135  1.00 75.01           C  
ATOM   1428  O   THR B 180      17.030 -31.178 -19.349  1.00 75.01           O  
ATOM   1429  CG2 THR B 180      18.106 -35.434 -19.285  1.00 75.01           C  
ATOM   1430  OG1 THR B 180      15.985 -34.581 -18.523  1.00 75.01           O  
ATOM   1431  N   GLY B 181      16.597 -31.500 -17.143  1.00 79.79           N  
ATOM   1432  CA  GLY B 181      15.771 -30.307 -17.052  1.00 79.79           C  
ATOM   1433  C   GLY B 181      16.529 -29.032 -17.370  1.00 79.79           C  
ATOM   1434  O   GLY B 181      16.024 -28.167 -18.090  1.00 79.79           O  
ATOM   1435  N   LEU B 182      17.765 -28.937 -17.013  1.00 81.26           N  
ATOM   1436  CA  LEU B 182      18.580 -27.743 -17.209  1.00 81.26           C  
ATOM   1437  C   LEU B 182      18.914 -27.548 -18.684  1.00 81.26           C  
ATOM   1438  CB  LEU B 182      19.870 -27.834 -16.389  1.00 81.26           C  
ATOM   1439  O   LEU B 182      19.012 -26.414 -19.158  1.00 81.26           O  
ATOM   1440  CG  LEU B 182      19.727 -27.653 -14.877  1.00 81.26           C  
ATOM   1441  CD1 LEU B 182      20.938 -28.236 -14.156  1.00 81.26           C  
ATOM   1442  CD2 LEU B 182      19.551 -26.178 -14.530  1.00 81.26           C  
ATOM   1443  N   ILE B 183      18.927 -28.719 -19.365  1.00 79.92           N  
ATOM   1444  CA  ILE B 183      19.232 -28.658 -20.791  1.00 79.92           C  
ATOM   1445  C   ILE B 183      17.999 -28.196 -21.563  1.00 79.92           C  
ATOM   1446  CB  ILE B 183      19.718 -30.024 -21.324  1.00 79.92           C  
ATOM   1447  O   ILE B 183      18.105 -27.387 -22.489  1.00 79.92           O  
ATOM   1448  CG1 ILE B 183      20.990 -30.462 -20.589  1.00 79.92           C  
ATOM   1449  CG2 ILE B 183      19.953 -29.961 -22.836  1.00 79.92           C  
ATOM   1450  CD1 ILE B 183      21.383 -31.912 -20.841  1.00 79.92           C  
ATOM   1451  N   ARG B 184      16.915 -28.597 -21.114  1.00 83.14           N  
ATOM   1452  CA  ARG B 184      15.666 -28.254 -21.785  1.00 83.14           C  
ATOM   1453  C   ARG B 184      15.357 -26.768 -21.641  1.00 83.14           C  
ATOM   1454  CB  ARG B 184      14.509 -29.086 -21.226  1.00 83.14           C  
ATOM   1455  O   ARG B 184      14.726 -26.172 -22.517  1.00 83.14           O  
ATOM   1456  CG  ARG B 184      14.499 -30.528 -21.708  1.00 83.14           C  
ATOM   1457  CD  ARG B 184      13.223 -31.251 -21.297  1.00 83.14           C  
ATOM   1458  NE  ARG B 184      13.097 -31.337 -19.845  1.00 83.14           N  
ATOM   1459  NH1 ARG B 184      13.671 -33.572 -19.720  1.00 83.14           N  
ATOM   1460  NH2 ARG B 184      13.168 -32.404 -17.812  1.00 83.14           N  
ATOM   1461  CZ  ARG B 184      13.312 -32.438 -19.129  1.00 83.14           C  
ATOM   1462  N   LEU B 185      15.922 -26.161 -20.548  1.00 86.82           N  
ATOM   1463  CA  LEU B 185      15.635 -24.757 -20.274  1.00 86.82           C  
ATOM   1464  C   LEU B 185      16.867 -23.893 -20.517  1.00 86.82           C  
ATOM   1465  CB  LEU B 185      15.149 -24.581 -18.833  1.00 86.82           C  
ATOM   1466  O   LEU B 185      17.060 -22.876 -19.846  1.00 86.82           O  
ATOM   1467  CG  LEU B 185      13.795 -25.207 -18.493  1.00 86.82           C  
ATOM   1468  CD1 LEU B 185      13.632 -25.326 -16.981  1.00 86.82           C  
ATOM   1469  CD2 LEU B 185      12.660 -24.386 -19.096  1.00 86.82           C  
ATOM   1470  N   GLN B 186      17.683 -24.310 -21.413  1.00 83.97           N  
ATOM   1471  CA  GLN B 186      18.963 -23.675 -21.707  1.00 83.97           C  
ATOM   1472  C   GLN B 186      18.773 -22.223 -22.133  1.00 83.97           C  
ATOM   1473  CB  GLN B 186      19.709 -24.449 -22.796  1.00 83.97           C  
ATOM   1474  O   GLN B 186      19.506 -21.338 -21.688  1.00 83.97           O  
ATOM   1475  CG  GLN B 186      21.112 -23.926 -23.071  1.00 83.97           C  
ATOM   1476  CD  GLN B 186      21.839 -24.727 -24.135  1.00 83.97           C  
ATOM   1477  NE2 GLN B 186      23.063 -24.318 -24.452  1.00 83.97           N  
ATOM   1478  OE1 GLN B 186      21.305 -25.705 -24.667  1.00 83.97           O  
ATOM   1479  N   GLU B 187      17.738 -21.937 -22.931  1.00 84.89           N  
ATOM   1480  CA  GLU B 187      17.502 -20.582 -23.419  1.00 84.89           C  
ATOM   1481  C   GLU B 187      17.110 -19.645 -22.280  1.00 84.89           C  
ATOM   1482  CB  GLU B 187      16.416 -20.581 -24.499  1.00 84.89           C  
ATOM   1483  O   GLU B 187      17.469 -18.466 -22.288  1.00 84.89           O  
ATOM   1484  CG  GLU B 187      16.880 -21.133 -25.839  1.00 84.89           C  
ATOM   1485  CD  GLU B 187      17.988 -20.309 -26.476  1.00 84.89           C  
ATOM   1486  OE1 GLU B 187      18.847 -20.888 -27.179  1.00 84.89           O  
ATOM   1487  OE2 GLU B 187      17.997 -19.075 -26.270  1.00 84.89           O  
ATOM   1488  N   LEU B 188      16.420 -20.175 -21.293  1.00 85.85           N  
ATOM   1489  CA  LEU B 188      15.993 -19.409 -20.127  1.00 85.85           C  
ATOM   1490  C   LEU B 188      17.174 -19.113 -19.209  1.00 85.85           C  
ATOM   1491  CB  LEU B 188      14.910 -20.168 -19.356  1.00 85.85           C  
ATOM   1492  O   LEU B 188      17.280 -18.012 -18.663  1.00 85.85           O  
ATOM   1493  CG  LEU B 188      14.216 -19.400 -18.229  1.00 85.85           C  
ATOM   1494  CD1 LEU B 188      13.343 -18.290 -18.804  1.00 85.85           C  
ATOM   1495  CD2 LEU B 188      13.389 -20.346 -17.367  1.00 85.85           C  
ATOM   1496  N   ILE B 189      18.043 -20.036 -19.129  1.00 85.24           N  
ATOM   1497  CA  ILE B 189      19.198 -19.920 -18.246  1.00 85.24           C  
ATOM   1498  C   ILE B 189      20.195 -18.922 -18.830  1.00 85.24           C  
ATOM   1499  CB  ILE B 189      19.879 -21.289 -18.023  1.00 85.24           C  
ATOM   1500  O   ILE B 189      20.884 -18.217 -18.088  1.00 85.24           O  
ATOM   1501  CG1 ILE B 189      18.923 -22.251 -17.308  1.00 85.24           C  
ATOM   1502  CG2 ILE B 189      21.180 -21.123 -17.232  1.00 85.24           C  
ATOM   1503  CD1 ILE B 189      19.427 -23.686 -17.237  1.00 85.24           C  
ATOM   1504  N   LYS B 190      20.133 -18.779 -20.156  1.00 86.08           N  
ATOM   1505  CA  LYS B 190      21.035 -17.850 -20.832  1.00 86.08           C  
ATOM   1506  C   LYS B 190      20.478 -16.430 -20.811  1.00 86.08           C  
ATOM   1507  CB  LYS B 190      21.282 -18.295 -22.274  1.00 86.08           C  
ATOM   1508  O   LYS B 190      21.215 -15.465 -21.024  1.00 86.08           O  
ATOM   1509  CG  LYS B 190      22.135 -19.549 -22.397  1.00 86.08           C  
ATOM   1510  CD  LYS B 190      22.369 -19.925 -23.854  1.00 86.08           C  
ATOM   1511  CE  LYS B 190      23.143 -21.230 -23.979  1.00 86.08           C  
ATOM   1512  NZ  LYS B 190      23.316 -21.638 -25.405  1.00 86.08           N  
ATOM   1513  N   ALA B 191      19.283 -16.216 -20.337  1.00 80.33           N  
ATOM   1514  CA  ALA B 191      18.498 -14.993 -20.485  1.00 80.33           C  
ATOM   1515  C   ALA B 191      19.012 -13.895 -19.559  1.00 80.33           C  
ATOM   1516  CB  ALA B 191      17.023 -15.271 -20.208  1.00 80.33           C  
ATOM   1517  O   ALA B 191      19.029 -12.719 -19.929  1.00 80.33           O  
ATOM   1518  N   PRO B 192      19.407 -14.148 -18.245  1.00 76.28           N  
ATOM   1519  CA  PRO B 192      19.788 -13.090 -17.306  1.00 76.28           C  
ATOM   1520  C   PRO B 192      20.818 -12.126 -17.890  1.00 76.28           C  
ATOM   1521  CB  PRO B 192      20.373 -13.863 -16.122  1.00 76.28           C  
ATOM   1522  O   PRO B 192      20.798 -10.932 -17.579  1.00 76.28           O  
ATOM   1523  CG  PRO B 192      19.845 -15.253 -16.275  1.00 76.28           C  
ATOM   1524  CD  PRO B 192      19.525 -15.485 -17.723  1.00 76.28           C  
ATOM   1525  N   SER B 193      21.632 -12.538 -18.822  1.00 74.13           N  
ATOM   1526  CA  SER B 193      22.677 -11.706 -19.408  1.00 74.13           C  
ATOM   1527  C   SER B 193      22.101 -10.738 -20.437  1.00 74.13           C  
ATOM   1528  CB  SER B 193      23.753 -12.575 -20.060  1.00 74.13           C  
ATOM   1529  O   SER B 193      22.514  -9.578 -20.505  1.00 74.13           O  
ATOM   1530  OG  SER B 193      23.165 -13.616 -20.821  1.00 74.13           O  
ATOM   1531  N   ARG B 194      20.911 -11.154 -20.973  1.00 77.49           N  
ATOM   1532  CA  ARG B 194      20.351 -10.372 -22.069  1.00 77.49           C  
ATOM   1533  C   ARG B 194      19.145  -9.562 -21.604  1.00 77.49           C  
ATOM   1534  CB  ARG B 194      19.952 -11.283 -23.232  1.00 77.49           C  
ATOM   1535  O   ARG B 194      18.960  -8.417 -22.023  1.00 77.49           O  
ATOM   1536  CG  ARG B 194      21.117 -11.699 -24.116  1.00 77.49           C  
ATOM   1537  CD  ARG B 194      20.651 -12.493 -25.328  1.00 77.49           C  
ATOM   1538  NE  ARG B 194      21.764 -13.159 -25.998  1.00 77.49           N  
ATOM   1539  NH1 ARG B 194      20.501 -13.944 -27.766  1.00 77.49           N  
ATOM   1540  NH2 ARG B 194      22.745 -14.401 -27.662  1.00 77.49           N  
ATOM   1541  CZ  ARG B 194      21.668 -13.833 -27.140  1.00 77.49           C  
ATOM   1542  N   TYR B 195      18.353 -10.021 -20.545  1.00 76.62           N  
ATOM   1543  CA  TYR B 195      17.073  -9.409 -20.208  1.00 76.62           C  
ATOM   1544  C   TYR B 195      17.043  -8.978 -18.747  1.00 76.62           C  
ATOM   1545  CB  TYR B 195      15.922 -10.378 -20.490  1.00 76.62           C  
ATOM   1546  O   TYR B 195      15.996  -8.579 -18.232  1.00 76.62           O  
ATOM   1547  CG  TYR B 195      15.790 -10.757 -21.946  1.00 76.62           C  
ATOM   1548  CD1 TYR B 195      15.195  -9.891 -22.860  1.00 76.62           C  
ATOM   1549  CD2 TYR B 195      16.259 -11.982 -22.409  1.00 76.62           C  
ATOM   1550  CE1 TYR B 195      15.070 -10.237 -24.202  1.00 76.62           C  
ATOM   1551  CE2 TYR B 195      16.139 -12.338 -23.748  1.00 76.62           C  
ATOM   1552  OH  TYR B 195      15.423 -11.807 -25.962  1.00 76.62           O  
ATOM   1553  CZ  TYR B 195      15.545 -11.460 -24.635  1.00 76.62           C  
ATOM   1554  N   ASN B 196      18.094  -8.658 -18.043  1.00 80.53           N  
ATOM   1555  CA  ASN B 196      18.139  -8.278 -16.635  1.00 80.53           C  
ATOM   1556  C   ASN B 196      17.188  -9.125 -15.795  1.00 80.53           C  
ATOM   1557  CB  ASN B 196      17.813  -6.792 -16.470  1.00 80.53           C  
ATOM   1558  O   ASN B 196      16.391  -8.589 -15.022  1.00 80.53           O  
ATOM   1559  CG  ASN B 196      19.056  -5.930 -16.365  1.00 80.53           C  
ATOM   1560  ND2 ASN B 196      18.872  -4.616 -16.419  1.00 80.53           N  
ATOM   1561  OD1 ASN B 196      20.172  -6.440 -16.239  1.00 80.53           O  
ATOM   1562  N   LEU B 197      17.107 -10.364 -15.922  1.00 84.91           N  
ATOM   1563  CA  LEU B 197      16.293 -11.341 -15.208  1.00 84.91           C  
ATOM   1564  C   LEU B 197      17.098 -12.013 -14.100  1.00 84.91           C  
ATOM   1565  CB  LEU B 197      15.753 -12.398 -16.175  1.00 84.91           C  
ATOM   1566  O   LEU B 197      18.248 -12.404 -14.312  1.00 84.91           O  
ATOM   1567  CG  LEU B 197      14.309 -12.850 -15.948  1.00 84.91           C  
ATOM   1568  CD1 LEU B 197      13.406 -12.317 -17.055  1.00 84.91           C  
ATOM   1569  CD2 LEU B 197      14.231 -14.371 -15.872  1.00 84.91           C  
ATOM   1570  N   ARG B 198      16.689 -11.987 -12.871  1.00 89.65           N  
ATOM   1571  CA  ARG B 198      17.294 -12.734 -11.772  1.00 89.65           C  
ATOM   1572  C   ARG B 198      16.725 -14.147 -11.693  1.00 89.65           C  
ATOM   1573  CB  ARG B 198      17.077 -12.006 -10.444  1.00 89.65           C  
ATOM   1574  O   ARG B 198      15.521 -14.327 -11.500  1.00 89.65           O  
ATOM   1575  CG  ARG B 198      17.942 -10.768 -10.271  1.00 89.65           C  
ATOM   1576  CD  ARG B 198      17.745 -10.128  -8.904  1.00 89.65           C  
ATOM   1577  NE  ARG B 198      18.541  -8.913  -8.758  1.00 89.65           N  
ATOM   1578  NH1 ARG B 198      17.966  -8.555  -6.549  1.00 89.65           N  
ATOM   1579  NH2 ARG B 198      19.381  -7.104  -7.620  1.00 89.65           N  
ATOM   1580  CZ  ARG B 198      18.628  -8.193  -7.643  1.00 89.65           C  
ATOM   1581  N   LEU B 199      17.609 -15.060 -11.842  1.00 90.40           N  
ATOM   1582  CA  LEU B 199      17.165 -16.447 -11.939  1.00 90.40           C  
ATOM   1583  C   LEU B 199      17.618 -17.249 -10.723  1.00 90.40           C  
ATOM   1584  CB  LEU B 199      17.699 -17.093 -13.220  1.00 90.40           C  
ATOM   1585  O   LEU B 199      18.784 -17.178 -10.327  1.00 90.40           O  
ATOM   1586  CG  LEU B 199      17.058 -18.420 -13.627  1.00 90.40           C  
ATOM   1587  CD1 LEU B 199      15.877 -18.174 -14.560  1.00 90.40           C  
ATOM   1588  CD2 LEU B 199      18.087 -19.331 -14.288  1.00 90.40           C  
ATOM   1589  N   LYS B 200      16.664 -17.932 -10.047  1.00 92.62           N  
ATOM   1590  CA  LYS B 200      16.953 -18.876  -8.972  1.00 92.62           C  
ATOM   1591  C   LYS B 200      16.660 -20.310  -9.406  1.00 92.62           C  
ATOM   1592  CB  LYS B 200      16.141 -18.531  -7.722  1.00 92.62           C  
ATOM   1593  O   LYS B 200      15.584 -20.597  -9.934  1.00 92.62           O  
ATOM   1594  CG  LYS B 200      16.681 -17.341  -6.942  1.00 92.62           C  
ATOM   1595  CD  LYS B 200      15.921 -17.136  -5.638  1.00 92.62           C  
ATOM   1596  CE  LYS B 200      16.379 -15.877  -4.915  1.00 92.62           C  
ATOM   1597  NZ  LYS B 200      15.601 -15.643  -3.662  1.00 92.62           N  
ATOM   1598  N   ILE B 201      17.620 -21.189  -9.213  1.00 92.04           N  
ATOM   1599  CA  ILE B 201      17.468 -22.562  -9.683  1.00 92.04           C  
ATOM   1600  C   ILE B 201      17.337 -23.505  -8.489  1.00 92.04           C  
ATOM   1601  CB  ILE B 201      18.656 -22.988 -10.575  1.00 92.04           C  
ATOM   1602  O   ILE B 201      18.142 -23.450  -7.556  1.00 92.04           O  
ATOM   1603  CG1 ILE B 201      18.800 -22.033 -11.765  1.00 92.04           C  
ATOM   1604  CG2 ILE B 201      18.482 -24.433 -11.050  1.00 92.04           C  
ATOM   1605  CD1 ILE B 201      20.077 -22.234 -12.569  1.00 92.04           C  
ATOM   1606  N   ARG B 202      16.228 -24.329  -8.550  1.00 92.40           N  
ATOM   1607  CA  ARG B 202      15.975 -25.312  -7.501  1.00 92.40           C  
ATOM   1608  C   ARG B 202      15.713 -26.691  -8.096  1.00 92.40           C  
ATOM   1609  CB  ARG B 202      14.789 -24.881  -6.635  1.00 92.40           C  
ATOM   1610  O   ARG B 202      15.277 -26.806  -9.244  1.00 92.40           O  
ATOM   1611  CG  ARG B 202      14.945 -23.499  -6.021  1.00 92.40           C  
ATOM   1612  CD  ARG B 202      15.784 -23.538  -4.750  1.00 92.40           C  
ATOM   1613  NE  ARG B 202      15.855 -22.227  -4.111  1.00 92.40           N  
ATOM   1614  NH1 ARG B 202      16.402 -23.047  -2.021  1.00 92.40           N  
ATOM   1615  NH2 ARG B 202      16.184 -20.789  -2.351  1.00 92.40           N  
ATOM   1616  CZ  ARG B 202      16.147 -22.024  -2.829  1.00 92.40           C  
ATOM   1617  N   GLN B 203      16.091 -27.717  -7.298  1.00 89.44           N  
ATOM   1618  CA  GLN B 203      15.864 -29.081  -7.763  1.00 89.44           C  
ATOM   1619  C   GLN B 203      14.852 -29.803  -6.877  1.00 89.44           C  
ATOM   1620  CB  GLN B 203      17.179 -29.862  -7.802  1.00 89.44           C  
ATOM   1621  O   GLN B 203      14.889 -29.675  -5.652  1.00 89.44           O  
ATOM   1622  CG  GLN B 203      17.050 -31.255  -8.403  1.00 89.44           C  
ATOM   1623  CD  GLN B 203      18.375 -31.990  -8.470  1.00 89.44           C  
ATOM   1624  NE2 GLN B 203      18.361 -33.187  -9.047  1.00 89.44           N  
ATOM   1625  OE1 GLN B 203      19.404 -31.486  -8.009  1.00 89.44           O  
ATOM   1626  N   LEU B 204      13.957 -30.496  -7.487  1.00 88.95           N  
ATOM   1627  CA  LEU B 204      13.010 -31.327  -6.751  1.00 88.95           C  
ATOM   1628  C   LEU B 204      13.705 -32.545  -6.153  1.00 88.95           C  
ATOM   1629  CB  LEU B 204      11.866 -31.774  -7.666  1.00 88.95           C  
ATOM   1630  O   LEU B 204      14.670 -33.057  -6.725  1.00 88.95           O  
ATOM   1631  CG  LEU B 204      10.662 -30.836  -7.754  1.00 88.95           C  
ATOM   1632  CD1 LEU B 204      10.307 -30.565  -9.212  1.00 88.95           C  
ATOM   1633  CD2 LEU B 204       9.469 -31.425  -7.009  1.00 88.95           C  
ATOM   1634  N   PRO B 205      13.300 -32.903  -4.980  1.00 77.95           N  
ATOM   1635  CA  PRO B 205      13.935 -34.076  -4.373  1.00 77.95           C  
ATOM   1636  C   PRO B 205      13.774 -35.337  -5.219  1.00 77.95           C  
ATOM   1637  CB  PRO B 205      13.205 -34.218  -3.035  1.00 77.95           C  
ATOM   1638  O   PRO B 205      12.673 -35.631  -5.693  1.00 77.95           O  
ATOM   1639  CG  PRO B 205      12.224 -33.091  -3.012  1.00 77.95           C  
ATOM   1640  CD  PRO B 205      12.283 -32.381  -4.335  1.00 77.95           C  
ATOM   1641  N   ALA B 206      14.857 -35.953  -5.632  1.00 65.96           N  
ATOM   1642  CA  ALA B 206      14.942 -37.086  -6.549  1.00 65.96           C  
ATOM   1643  C   ALA B 206      14.279 -38.325  -5.952  1.00 65.96           C  
ATOM   1644  CB  ALA B 206      16.399 -37.382  -6.896  1.00 65.96           C  
ATOM   1645  O   ALA B 206      13.627 -39.091  -6.665  1.00 65.96           O  
ATOM   1646  N   ASP B 207      14.280 -38.451  -4.637  1.00 61.91           N  
ATOM   1647  CA  ASP B 207      14.005 -39.747  -4.025  1.00 61.91           C  
ATOM   1648  C   ASP B 207      12.601 -39.784  -3.426  1.00 61.91           C  
ATOM   1649  CB  ASP B 207      15.045 -40.064  -2.949  1.00 61.91           C  
ATOM   1650  O   ASP B 207      11.960 -40.836  -3.398  1.00 61.91           O  
ATOM   1651  CG  ASP B 207      16.346 -40.600  -3.521  1.00 61.91           C  
ATOM   1652  OD1 ASP B 207      16.344 -41.120  -4.657  1.00 61.91           O  
ATOM   1653  OD2 ASP B 207      17.381 -40.504  -2.827  1.00 61.91           O  
ATOM   1654  N   THR B 208      11.975 -38.508  -3.170  1.00 64.75           N  
ATOM   1655  CA  THR B 208      10.687 -38.483  -2.486  1.00 64.75           C  
ATOM   1656  C   THR B 208       9.691 -37.605  -3.239  1.00 64.75           C  
ATOM   1657  CB  THR B 208      10.833 -37.973  -1.040  1.00 64.75           C  
ATOM   1658  O   THR B 208      10.084 -36.651  -3.914  1.00 64.75           O  
ATOM   1659  CG2 THR B 208      11.545 -39.000  -0.164  1.00 64.75           C  
ATOM   1660  OG1 THR B 208      11.591 -36.757  -1.042  1.00 64.75           O  
ATOM   1661  N   LYS B 209       8.582 -38.226  -3.629  1.00 70.16           N  
ATOM   1662  CA  LYS B 209       7.498 -37.466  -4.245  1.00 70.16           C  
ATOM   1663  C   LYS B 209       7.032 -36.336  -3.332  1.00 70.16           C  
ATOM   1664  CB  LYS B 209       6.323 -38.385  -4.584  1.00 70.16           C  
ATOM   1665  O   LYS B 209       6.097 -35.605  -3.668  1.00 70.16           O  
ATOM   1666  CG  LYS B 209       6.574 -39.298  -5.775  1.00 70.16           C  
ATOM   1667  CD  LYS B 209       5.320 -40.070  -6.161  1.00 70.16           C  
ATOM   1668  CE  LYS B 209       5.580 -41.013  -7.328  1.00 70.16           C  
ATOM   1669  NZ  LYS B 209       4.359 -41.791  -7.696  1.00 70.16           N  
ATOM   1670  N   ASP B 210       7.803 -35.992  -2.297  1.00 80.52           N  
ATOM   1671  CA  ASP B 210       7.376 -34.953  -1.365  1.00 80.52           C  
ATOM   1672  C   ASP B 210       8.128 -33.648  -1.614  1.00 80.52           C  
ATOM   1673  CB  ASP B 210       7.582 -35.411   0.080  1.00 80.52           C  
ATOM   1674  O   ASP B 210       9.326 -33.554  -1.342  1.00 80.52           O  
ATOM   1675  CG  ASP B 210       6.733 -34.640   1.075  1.00 80.52           C  
ATOM   1676  OD1 ASP B 210       5.992 -33.722   0.661  1.00 80.52           O  
ATOM   1677  OD2 ASP B 210       6.806 -34.951   2.283  1.00 80.52           O  
ATOM   1678  N   ALA B 211       7.433 -32.702  -2.203  1.00 88.12           N  
ATOM   1679  CA  ALA B 211       8.006 -31.402  -2.542  1.00 88.12           C  
ATOM   1680  C   ALA B 211       7.760 -30.387  -1.429  1.00 88.12           C  
ATOM   1681  CB  ALA B 211       7.428 -30.893  -3.860  1.00 88.12           C  
ATOM   1682  O   ALA B 211       8.117 -29.214  -1.560  1.00 88.12           O  
ATOM   1683  N   LYS B 212       7.253 -30.711  -0.282  1.00 90.27           N  
ATOM   1684  CA  LYS B 212       6.816 -29.811   0.781  1.00 90.27           C  
ATOM   1685  C   LYS B 212       7.989 -29.011   1.341  1.00 90.27           C  
ATOM   1686  CB  LYS B 212       6.134 -30.595   1.902  1.00 90.27           C  
ATOM   1687  O   LYS B 212       7.904 -27.789   1.480  1.00 90.27           O  
ATOM   1688  CG  LYS B 212       4.674 -30.924   1.628  1.00 90.27           C  
ATOM   1689  CD  LYS B 212       4.019 -31.601   2.825  1.00 90.27           C  
ATOM   1690  CE  LYS B 212       2.589 -32.025   2.516  1.00 90.27           C  
ATOM   1691  NZ  LYS B 212       1.959 -32.731   3.672  1.00 90.27           N  
ATOM   1692  N   PRO B 213       9.115 -29.717   1.625  1.00 90.08           N  
ATOM   1693  CA  PRO B 213      10.247 -28.969   2.176  1.00 90.08           C  
ATOM   1694  C   PRO B 213      10.742 -27.871   1.236  1.00 90.08           C  
ATOM   1695  CB  PRO B 213      11.319 -30.044   2.372  1.00 90.08           C  
ATOM   1696  O   PRO B 213      11.080 -26.774   1.687  1.00 90.08           O  
ATOM   1697  CG  PRO B 213      10.585 -31.341   2.253  1.00 90.08           C  
ATOM   1698  CD  PRO B 213       9.276 -31.087   1.562  1.00 90.08           C  
ATOM   1699  N   LEU B 214      10.792 -28.126  -0.035  1.00 92.30           N  
ATOM   1700  CA  LEU B 214      11.220 -27.148  -1.029  1.00 92.30           C  
ATOM   1701  C   LEU B 214      10.223 -25.997  -1.122  1.00 92.30           C  
ATOM   1702  CB  LEU B 214      11.382 -27.811  -2.400  1.00 92.30           C  
ATOM   1703  O   LEU B 214      10.619 -24.830  -1.174  1.00 92.30           O  
ATOM   1704  CG  LEU B 214      11.810 -26.896  -3.548  1.00 92.30           C  
ATOM   1705  CD1 LEU B 214      13.264 -26.470  -3.372  1.00 92.30           C  
ATOM   1706  CD2 LEU B 214      11.611 -27.594  -4.890  1.00 92.30           C  
ATOM   1707  N   LEU B 215       8.979 -26.352  -1.059  1.00 92.00           N  
ATOM   1708  CA  LEU B 215       7.919 -25.354  -1.149  1.00 92.00           C  
ATOM   1709  C   LEU B 215       7.937 -24.432   0.066  1.00 92.00           C  
ATOM   1710  CB  LEU B 215       6.552 -26.034  -1.268  1.00 92.00           C  
ATOM   1711  O   LEU B 215       7.695 -23.229  -0.059  1.00 92.00           O  
ATOM   1712  CG  LEU B 215       6.253 -26.727  -2.598  1.00 92.00           C  
ATOM   1713  CD1 LEU B 215       4.940 -27.497  -2.511  1.00 92.00           C  
ATOM   1714  CD2 LEU B 215       6.209 -25.711  -3.734  1.00 92.00           C  
ATOM   1715  N   LYS B 216       8.228 -24.991   1.227  1.00 89.83           N  
ATOM   1716  CA  LYS B 216       8.329 -24.205   2.453  1.00 89.83           C  
ATOM   1717  C   LYS B 216       9.459 -23.184   2.359  1.00 89.83           C  
ATOM   1718  CB  LYS B 216       8.546 -25.118   3.660  1.00 89.83           C  
ATOM   1719  O   LYS B 216       9.295 -22.029   2.758  1.00 89.83           O  
ATOM   1720  CG  LYS B 216       8.334 -24.432   5.001  1.00 89.83           C  
ATOM   1721  CD  LYS B 216       8.439 -25.419   6.157  1.00 89.83           C  
ATOM   1722  CE  LYS B 216       8.271 -24.725   7.502  1.00 89.83           C  
ATOM   1723  NZ  LYS B 216       8.323 -25.696   8.636  1.00 89.83           N  
ATOM   1724  N   GLU B 217      10.538 -23.618   1.790  1.00 90.96           N  
ATOM   1725  CA  GLU B 217      11.678 -22.730   1.584  1.00 90.96           C  
ATOM   1726  C   GLU B 217      11.341 -21.618   0.595  1.00 90.96           C  
ATOM   1727  CB  GLU B 217      12.894 -23.521   1.093  1.00 90.96           C  
ATOM   1728  O   GLU B 217      11.737 -20.467   0.789  1.00 90.96           O  
ATOM   1729  CG  GLU B 217      13.716 -24.143   2.212  1.00 90.96           C  
ATOM   1730  CD  GLU B 217      14.920 -24.924   1.710  1.00 90.96           C  
ATOM   1731  OE1 GLU B 217      15.638 -25.531   2.536  1.00 90.96           O  
ATOM   1732  OE2 GLU B 217      15.147 -24.928   0.479  1.00 90.96           O  
ATOM   1733  N   MET B 218      10.644 -21.976  -0.437  1.00 90.83           N  
ATOM   1734  CA  MET B 218      10.259 -21.013  -1.465  1.00 90.83           C  
ATOM   1735  C   MET B 218       9.276 -19.988  -0.910  1.00 90.83           C  
ATOM   1736  CB  MET B 218       9.644 -21.729  -2.669  1.00 90.83           C  
ATOM   1737  O   MET B 218       9.335 -18.810  -1.265  1.00 90.83           O  
ATOM   1738  CG  MET B 218      10.652 -22.502  -3.503  1.00 90.83           C  
ATOM   1739  SD  MET B 218       9.866 -23.420  -4.884  1.00 90.83           S  
ATOM   1740  CE  MET B 218       9.239 -22.034  -5.873  1.00 90.83           C  
ATOM   1741  N   LYS B 219       8.414 -20.423   0.032  1.00 87.24           N  
ATOM   1742  CA  LYS B 219       7.460 -19.529   0.682  1.00 87.24           C  
ATOM   1743  C   LYS B 219       8.173 -18.522   1.580  1.00 87.24           C  
ATOM   1744  CB  LYS B 219       6.444 -20.331   1.498  1.00 87.24           C  
ATOM   1745  O   LYS B 219       7.843 -17.334   1.573  1.00 87.24           O  
ATOM   1746  CG  LYS B 219       5.294 -19.498   2.045  1.00 87.24           C  
ATOM   1747  CD  LYS B 219       4.263 -20.366   2.754  1.00 87.24           C  
ATOM   1748  CE  LYS B 219       3.135 -19.529   3.343  1.00 87.24           C  
ATOM   1749  NZ  LYS B 219       2.108 -20.378   4.017  1.00 87.24           N  
ATOM   1750  N   ARG B 220       9.145 -19.064   2.193  1.00 81.80           N  
ATOM   1751  CA  ARG B 220       9.931 -18.207   3.075  1.00 81.80           C  
ATOM   1752  C   ARG B 220      10.762 -17.212   2.272  1.00 81.80           C  
ATOM   1753  CB  ARG B 220      10.842 -19.049   3.971  1.00 81.80           C  
ATOM   1754  O   ARG B 220      10.952 -16.070   2.696  1.00 81.80           O  
ATOM   1755  CG  ARG B 220      10.176 -19.526   5.252  1.00 81.80           C  
ATOM   1756  CD  ARG B 220      11.137 -20.322   6.124  1.00 81.80           C  
ATOM   1757  NE  ARG B 220      10.455 -20.926   7.265  1.00 81.80           N  
ATOM   1758  NH1 ARG B 220      12.370 -21.818   8.201  1.00 81.80           N  
ATOM   1759  NH2 ARG B 220      10.339 -22.130   9.217  1.00 81.80           N  
ATOM   1760  CZ  ARG B 220      11.056 -21.624   8.225  1.00 81.80           C  
ATOM   1761  N   GLY B 221      11.164 -17.636   1.035  1.00 82.30           N  
ATOM   1762  CA  GLY B 221      11.988 -16.811   0.166  1.00 82.30           C  
ATOM   1763  C   GLY B 221      11.180 -15.859  -0.695  1.00 82.30           C  
ATOM   1764  O   GLY B 221      11.745 -15.075  -1.461  1.00 82.30           O  
ATOM   1765  N   LYS B 222       9.819 -15.877  -0.566  1.00 79.14           N  
ATOM   1766  CA  LYS B 222       8.893 -15.019  -1.299  1.00 79.14           C  
ATOM   1767  C   LYS B 222       9.088 -15.159  -2.806  1.00 79.14           C  
ATOM   1768  CB  LYS B 222       9.069 -13.558  -0.881  1.00 79.14           C  
ATOM   1769  O   LYS B 222       9.162 -14.159  -3.523  1.00 79.14           O  
ATOM   1770  CG  LYS B 222       8.757 -13.291   0.584  1.00 79.14           C  
ATOM   1771  CD  LYS B 222       8.918 -11.816   0.930  1.00 79.14           C  
ATOM   1772  CE  LYS B 222       8.680 -11.560   2.412  1.00 79.14           C  
ATOM   1773  NZ  LYS B 222       8.870 -10.120   2.763  1.00 79.14           N  
ATOM   1774  N   GLU B 223       9.186 -16.348  -3.166  1.00 89.48           N  
ATOM   1775  CA  GLU B 223       9.289 -16.643  -4.592  1.00 89.48           C  
ATOM   1776  C   GLU B 223       7.910 -16.801  -5.225  1.00 89.48           C  
ATOM   1777  CB  GLU B 223      10.122 -17.907  -4.821  1.00 89.48           C  
ATOM   1778  O   GLU B 223       7.312 -17.877  -5.160  1.00 89.48           O  
ATOM   1779  CG  GLU B 223      11.537 -17.820  -4.268  1.00 89.48           C  
ATOM   1780  CD  GLU B 223      12.345 -19.089  -4.486  1.00 89.48           C  
ATOM   1781  OE1 GLU B 223      13.480 -19.183  -3.966  1.00 89.48           O  
ATOM   1782  OE2 GLU B 223      11.839 -19.998  -5.182  1.00 89.48           O  
ATOM   1783  N   PHE B 224       7.521 -15.841  -5.937  1.00 84.62           N  
ATOM   1784  CA  PHE B 224       6.146 -15.789  -6.419  1.00 84.62           C  
ATOM   1785  C   PHE B 224       6.067 -16.222  -7.878  1.00 84.62           C  
ATOM   1786  CB  PHE B 224       5.572 -14.377  -6.259  1.00 84.62           C  
ATOM   1787  O   PHE B 224       5.039 -16.739  -8.322  1.00 84.62           O  
ATOM   1788  CG  PHE B 224       5.473 -13.921  -4.828  1.00 84.62           C  
ATOM   1789  CD1 PHE B 224       4.579 -14.525  -3.952  1.00 84.62           C  
ATOM   1790  CD2 PHE B 224       6.273 -12.888  -4.359  1.00 84.62           C  
ATOM   1791  CE1 PHE B 224       4.485 -14.105  -2.627  1.00 84.62           C  
ATOM   1792  CE2 PHE B 224       6.184 -12.462  -3.036  1.00 84.62           C  
ATOM   1793  CZ  PHE B 224       5.289 -13.072  -2.173  1.00 84.62           C  
ATOM   1794  N   HIS B 225       7.091 -16.083  -8.614  1.00 91.27           N  
ATOM   1795  CA  HIS B 225       7.145 -16.470 -10.019  1.00 91.27           C  
ATOM   1796  C   HIS B 225       7.995 -17.721 -10.214  1.00 91.27           C  
ATOM   1797  CB  HIS B 225       7.697 -15.323 -10.869  1.00 91.27           C  
ATOM   1798  O   HIS B 225       9.226 -17.643 -10.242  1.00 91.27           O  
ATOM   1799  CG  HIS B 225       6.935 -14.045 -10.719  1.00 91.27           C  
ATOM   1800  CD2 HIS B 225       5.627 -13.760 -10.922  1.00 91.27           C  
ATOM   1801  ND1 HIS B 225       7.528 -12.868 -10.315  1.00 91.27           N  
ATOM   1802  CE1 HIS B 225       6.615 -11.913 -10.276  1.00 91.27           C  
ATOM   1803  NE2 HIS B 225       5.453 -12.428 -10.639  1.00 91.27           N  
ATOM   1804  N   VAL B 226       7.267 -18.865 -10.507  1.00 95.39           N  
ATOM   1805  CA  VAL B 226       7.979 -20.139 -10.490  1.00 95.39           C  
ATOM   1806  C   VAL B 226       7.694 -20.908 -11.778  1.00 95.39           C  
ATOM   1807  CB  VAL B 226       7.589 -20.992  -9.262  1.00 95.39           C  
ATOM   1808  O   VAL B 226       6.545 -20.989 -12.218  1.00 95.39           O  
ATOM   1809  CG1 VAL B 226       8.407 -22.281  -9.218  1.00 95.39           C  
ATOM   1810  CG2 VAL B 226       7.777 -20.191  -7.975  1.00 95.39           C  
ATOM   1811  N   ILE B 227       8.748 -21.490 -12.316  1.00 95.42           N  
ATOM   1812  CA  ILE B 227       8.625 -22.381 -13.464  1.00 95.42           C  
ATOM   1813  C   ILE B 227       8.927 -23.816 -13.038  1.00 95.42           C  
ATOM   1814  CB  ILE B 227       9.566 -21.954 -14.613  1.00 95.42           C  
ATOM   1815  O   ILE B 227      10.027 -24.112 -12.567  1.00 95.42           O  
ATOM   1816  CG1 ILE B 227       9.239 -20.528 -15.069  1.00 95.42           C  
ATOM   1817  CG2 ILE B 227       9.470 -22.938 -15.783  1.00 95.42           C  
ATOM   1818  CD1 ILE B 227      10.244 -19.947 -16.054  1.00 95.42           C  
ATOM   1819  N   PHE B 228       7.955 -24.672 -13.252  1.00 94.93           N  
ATOM   1820  CA  PHE B 228       8.138 -26.073 -12.894  1.00 94.93           C  
ATOM   1821  C   PHE B 228       8.414 -26.917 -14.132  1.00 94.93           C  
ATOM   1822  CB  PHE B 228       6.905 -26.607 -12.159  1.00 94.93           C  
ATOM   1823  O   PHE B 228       7.556 -27.040 -15.010  1.00 94.93           O  
ATOM   1824  CG  PHE B 228       6.782 -26.114 -10.742  1.00 94.93           C  
ATOM   1825  CD1 PHE B 228       7.584 -26.638  -9.736  1.00 94.93           C  
ATOM   1826  CD2 PHE B 228       5.862 -25.125 -10.416  1.00 94.93           C  
ATOM   1827  CE1 PHE B 228       7.473 -26.183  -8.425  1.00 94.93           C  
ATOM   1828  CE2 PHE B 228       5.745 -24.665  -9.108  1.00 94.93           C  
ATOM   1829  CZ  PHE B 228       6.550 -25.196  -8.113  1.00 94.93           C  
ATOM   1830  N   ASP B 229       9.594 -27.439 -14.184  1.00 92.49           N  
ATOM   1831  CA  ASP B 229       9.924 -28.391 -15.240  1.00 92.49           C  
ATOM   1832  C   ASP B 229       9.808 -29.829 -14.739  1.00 92.49           C  
ATOM   1833  CB  ASP B 229      11.333 -28.133 -15.776  1.00 92.49           C  
ATOM   1834  O   ASP B 229      10.798 -30.422 -14.305  1.00 92.49           O  
ATOM   1835  CG  ASP B 229      11.696 -29.027 -16.948  1.00 92.49           C  
ATOM   1836  OD1 ASP B 229      10.930 -29.083 -17.933  1.00 92.49           O  
ATOM   1837  OD2 ASP B 229      12.757 -29.685 -16.884  1.00 92.49           O  
ATOM   1838  N   CYS B 230       8.633 -30.373 -14.824  1.00 88.84           N  
ATOM   1839  CA  CYS B 230       8.361 -31.723 -14.343  1.00 88.84           C  
ATOM   1840  C   CYS B 230       7.243 -32.373 -15.148  1.00 88.84           C  
ATOM   1841  CB  CYS B 230       7.988 -31.699 -12.862  1.00 88.84           C  
ATOM   1842  O   CYS B 230       6.602 -31.717 -15.971  1.00 88.84           O  
ATOM   1843  SG  CYS B 230       6.570 -30.646 -12.485  1.00 88.84           S  
ATOM   1844  N   SER B 231       7.091 -33.674 -14.971  1.00 85.18           N  
ATOM   1845  CA  SER B 231       6.029 -34.411 -15.646  1.00 85.18           C  
ATOM   1846  C   SER B 231       4.656 -34.013 -15.115  1.00 85.18           C  
ATOM   1847  CB  SER B 231       6.232 -35.918 -15.479  1.00 85.18           C  
ATOM   1848  O   SER B 231       4.550 -33.399 -14.051  1.00 85.18           O  
ATOM   1849  OG  SER B 231       6.018 -36.308 -14.134  1.00 85.18           O  
ATOM   1850  N   HIS B 232       3.644 -34.304 -15.858  1.00 87.74           N  
ATOM   1851  CA  HIS B 232       2.290 -33.940 -15.456  1.00 87.74           C  
ATOM   1852  C   HIS B 232       1.887 -34.653 -14.169  1.00 87.74           C  
ATOM   1853  CB  HIS B 232       1.295 -34.266 -16.571  1.00 87.74           C  
ATOM   1854  O   HIS B 232       1.104 -34.121 -13.379  1.00 87.74           O  
ATOM   1855  CG  HIS B 232       1.235 -35.720 -16.915  1.00 87.74           C  
ATOM   1856  CD2 HIS B 232       0.355 -36.684 -16.555  1.00 87.74           C  
ATOM   1857  ND1 HIS B 232       2.166 -36.332 -17.727  1.00 87.74           N  
ATOM   1858  CE1 HIS B 232       1.859 -37.612 -17.851  1.00 87.74           C  
ATOM   1859  NE2 HIS B 232       0.765 -37.852 -17.149  1.00 87.74           N  
ATOM   1860  N   GLU B 233       2.430 -35.856 -13.871  1.00 83.23           N  
ATOM   1861  CA  GLU B 233       2.156 -36.575 -12.630  1.00 83.23           C  
ATOM   1862  C   GLU B 233       2.740 -35.840 -11.427  1.00 83.23           C  
ATOM   1863  CB  GLU B 233       2.713 -37.999 -12.699  1.00 83.23           C  
ATOM   1864  O   GLU B 233       2.065 -35.671 -10.409  1.00 83.23           O  
ATOM   1865  CG  GLU B 233       2.000 -38.891 -13.704  1.00 83.23           C  
ATOM   1866  CD  GLU B 233       2.601 -40.284 -13.803  1.00 83.23           C  
ATOM   1867  OE1 GLU B 233       2.088 -41.112 -14.590  1.00 83.23           O  
ATOM   1868  OE2 GLU B 233       3.592 -40.550 -13.088  1.00 83.23           O  
ATOM   1869  N   MET B 234       3.954 -35.360 -11.690  1.00 87.23           N  
ATOM   1870  CA  MET B 234       4.622 -34.601 -10.637  1.00 87.23           C  
ATOM   1871  C   MET B 234       3.943 -33.252 -10.423  1.00 87.23           C  
ATOM   1872  CB  MET B 234       6.099 -34.394 -10.977  1.00 87.23           C  
ATOM   1873  O   MET B 234       3.799 -32.798  -9.287  1.00 87.23           O  
ATOM   1874  CG  MET B 234       6.894 -33.720  -9.870  1.00 87.23           C  
ATOM   1875  SD  MET B 234       6.915 -34.702  -8.321  1.00 87.23           S  
ATOM   1876  CE  MET B 234       8.109 -35.991  -8.774  1.00 87.23           C  
ATOM   1877  N   ALA B 235       3.552 -32.678 -11.475  1.00 90.76           N  
ATOM   1878  CA  ALA B 235       2.862 -31.392 -11.404  1.00 90.76           C  
ATOM   1879  C   ALA B 235       1.587 -31.499 -10.572  1.00 90.76           C  
ATOM   1880  CB  ALA B 235       2.537 -30.884 -12.806  1.00 90.76           C  
ATOM   1881  O   ALA B 235       1.292 -30.619  -9.760  1.00 90.76           O  
ATOM   1882  N   ALA B 236       0.833 -32.615 -10.714  1.00 90.23           N  
ATOM   1883  CA  ALA B 236      -0.388 -32.854  -9.948  1.00 90.23           C  
ATOM   1884  C   ALA B 236      -0.088 -32.952  -8.455  1.00 90.23           C  
ATOM   1885  CB  ALA B 236      -1.079 -34.126 -10.434  1.00 90.23           C  
ATOM   1886  O   ALA B 236      -0.824 -32.405  -7.631  1.00 90.23           O  
ATOM   1887  N   GLY B 237       1.038 -33.580  -8.166  1.00 89.47           N  
ATOM   1888  CA  GLY B 237       1.453 -33.696  -6.778  1.00 89.47           C  
ATOM   1889  C   GLY B 237       1.883 -32.374  -6.170  1.00 89.47           C  
ATOM   1890  O   GLY B 237       1.536 -32.068  -5.028  1.00 89.47           O  
ATOM   1891  N   ILE B 238       2.549 -31.583  -6.950  1.00 91.24           N  
ATOM   1892  CA  ILE B 238       3.060 -30.292  -6.500  1.00 91.24           C  
ATOM   1893  C   ILE B 238       1.896 -29.341  -6.233  1.00 91.24           C  
ATOM   1894  CB  ILE B 238       4.029 -29.677  -7.534  1.00 91.24           C  
ATOM   1895  O   ILE B 238       1.892 -28.619  -5.234  1.00 91.24           O  
ATOM   1896  CG1 ILE B 238       5.329 -30.487  -7.595  1.00 91.24           C  
ATOM   1897  CG2 ILE B 238       4.314 -28.209  -7.200  1.00 91.24           C  
ATOM   1898  CD1 ILE B 238       6.273 -30.059  -8.711  1.00 91.24           C  
ATOM   1899  N   LEU B 239       0.957 -29.349  -7.105  1.00 90.72           N  
ATOM   1900  CA  LEU B 239      -0.197 -28.467  -6.967  1.00 90.72           C  
ATOM   1901  C   LEU B 239      -0.980 -28.791  -5.699  1.00 90.72           C  
ATOM   1902  CB  LEU B 239      -1.111 -28.586  -8.190  1.00 90.72           C  
ATOM   1903  O   LEU B 239      -1.410 -27.885  -4.982  1.00 90.72           O  
ATOM   1904  CG  LEU B 239      -0.647 -27.863  -9.455  1.00 90.72           C  
ATOM   1905  CD1 LEU B 239      -1.476 -28.309 -10.655  1.00 90.72           C  
ATOM   1906  CD2 LEU B 239      -0.735 -26.351  -9.271  1.00 90.72           C  
ATOM   1907  N   LYS B 240      -1.142 -30.057  -5.411  1.00 89.52           N  
ATOM   1908  CA  LYS B 240      -1.829 -30.481  -4.195  1.00 89.52           C  
ATOM   1909  C   LYS B 240      -1.072 -30.028  -2.950  1.00 89.52           C  
ATOM   1910  CB  LYS B 240      -2.004 -32.000  -4.178  1.00 89.52           C  
ATOM   1911  O   LYS B 240      -1.674 -29.526  -1.999  1.00 89.52           O  
ATOM   1912  CG  LYS B 240      -3.248 -32.488  -4.907  1.00 89.52           C  
ATOM   1913  CD  LYS B 240      -3.412 -33.997  -4.783  1.00 89.52           C  
ATOM   1914  CE  LYS B 240      -4.594 -34.500  -5.600  1.00 89.52           C  
ATOM   1915  NZ  LYS B 240      -4.722 -35.987  -5.533  1.00 89.52           N  
ATOM   1916  N   GLN B 241       0.207 -30.172  -3.016  1.00 91.40           N  
ATOM   1917  CA  GLN B 241       1.052 -29.786  -1.891  1.00 91.40           C  
ATOM   1918  C   GLN B 241       1.110 -28.269  -1.741  1.00 91.40           C  
ATOM   1919  CB  GLN B 241       2.463 -30.352  -2.060  1.00 91.40           C  
ATOM   1920  O   GLN B 241       1.145 -27.751  -0.623  1.00 91.40           O  
ATOM   1921  CG  GLN B 241       2.533 -31.870  -1.961  1.00 91.40           C  
ATOM   1922  CD  GLN B 241       3.934 -32.408  -2.178  1.00 91.40           C  
ATOM   1923  NE2 GLN B 241       4.034 -33.698  -2.483  1.00 91.40           N  
ATOM   1924  OE1 GLN B 241       4.920 -31.671  -2.074  1.00 91.40           O  
ATOM   1925  N   ALA B 242       1.132 -27.593  -2.867  1.00 90.40           N  
ATOM   1926  CA  ALA B 242       1.148 -26.133  -2.853  1.00 90.40           C  
ATOM   1927  C   ALA B 242      -0.135 -25.577  -2.241  1.00 90.40           C  
ATOM   1928  CB  ALA B 242       1.339 -25.589  -4.266  1.00 90.40           C  
ATOM   1929  O   ALA B 242      -0.106 -24.563  -1.538  1.00 90.40           O  
ATOM   1930  N   LEU B 243      -1.222 -26.189  -2.518  1.00 87.54           N  
ATOM   1931  CA  LEU B 243      -2.506 -25.808  -1.939  1.00 87.54           C  
ATOM   1932  C   LEU B 243      -2.493 -25.984  -0.425  1.00 87.54           C  
ATOM   1933  CB  LEU B 243      -3.637 -26.639  -2.551  1.00 87.54           C  
ATOM   1934  O   LEU B 243      -2.964 -25.112   0.310  1.00 87.54           O  
ATOM   1935  CG  LEU B 243      -5.056 -26.291  -2.097  1.00 87.54           C  
ATOM   1936  CD1 LEU B 243      -5.451 -24.909  -2.607  1.00 87.54           C  
ATOM   1937  CD2 LEU B 243      -6.045 -27.347  -2.578  1.00 87.54           C  
ATOM   1938  N   ALA B 244      -1.900 -27.087   0.021  1.00 85.43           N  
ATOM   1939  CA  ALA B 244      -1.820 -27.382   1.449  1.00 85.43           C  
ATOM   1940  C   ALA B 244      -0.930 -26.373   2.168  1.00 85.43           C  
ATOM   1941  CB  ALA B 244      -1.298 -28.800   1.671  1.00 85.43           C  
ATOM   1942  O   ALA B 244      -1.165 -26.049   3.335  1.00 85.43           O  
ATOM   1943  N   MET B 245       0.002 -25.800   1.440  1.00 85.09           N  
ATOM   1944  CA  MET B 245       0.955 -24.857   2.020  1.00 85.09           C  
ATOM   1945  C   MET B 245       0.469 -23.421   1.855  1.00 85.09           C  
ATOM   1946  CB  MET B 245       2.333 -25.021   1.375  1.00 85.09           C  
ATOM   1947  O   MET B 245       1.134 -22.482   2.295  1.00 85.09           O  
ATOM   1948  CG  MET B 245       3.034 -26.317   1.748  1.00 85.09           C  
ATOM   1949  SD  MET B 245       4.523 -26.039   2.783  1.00 85.09           S  
ATOM   1950  CE  MET B 245       5.613 -25.246   1.568  1.00 85.09           C  
ATOM   1951  N   GLY B 246      -0.680 -23.139   1.228  1.00 80.24           N  
ATOM   1952  CA  GLY B 246      -1.244 -21.816   1.018  1.00 80.24           C  
ATOM   1953  C   GLY B 246      -0.540 -21.033  -0.074  1.00 80.24           C  
ATOM   1954  O   GLY B 246      -0.414 -19.810   0.014  1.00 80.24           O  
ATOM   1955  N   MET B 247       0.030 -21.720  -1.012  1.00 86.87           N  
ATOM   1956  CA  MET B 247       0.764 -21.088  -2.105  1.00 86.87           C  
ATOM   1957  C   MET B 247      -0.098 -21.001  -3.360  1.00 86.87           C  
ATOM   1958  CB  MET B 247       2.050 -21.859  -2.406  1.00 86.87           C  
ATOM   1959  O   MET B 247       0.425 -20.941  -4.474  1.00 86.87           O  
ATOM   1960  CG  MET B 247       3.098 -21.755  -1.310  1.00 86.87           C  
ATOM   1961  SD  MET B 247       4.676 -22.574  -1.766  1.00 86.87           S  
ATOM   1962  CE  MET B 247       5.284 -21.418  -3.026  1.00 86.87           C  
ATOM   1963  N   MET B 248      -1.357 -21.143  -3.140  1.00 84.06           N  
ATOM   1964  CA  MET B 248      -2.303 -21.023  -4.246  1.00 84.06           C  
ATOM   1965  C   MET B 248      -3.094 -19.723  -4.146  1.00 84.06           C  
ATOM   1966  CB  MET B 248      -3.260 -22.217  -4.268  1.00 84.06           C  
ATOM   1967  O   MET B 248      -4.306 -19.744  -3.928  1.00 84.06           O  
ATOM   1968  CG  MET B 248      -2.605 -23.519  -4.699  1.00 84.06           C  
ATOM   1969  SD  MET B 248      -2.062 -23.487  -6.451  1.00 84.06           S  
ATOM   1970  CE  MET B 248      -3.518 -24.217  -7.251  1.00 84.06           C  
ATOM   1971  N   THR B 249      -2.373 -18.614  -4.297  1.00 75.95           N  
ATOM   1972  CA  THR B 249      -2.983 -17.293  -4.193  1.00 75.95           C  
ATOM   1973  C   THR B 249      -2.694 -16.464  -5.441  1.00 75.95           C  
ATOM   1974  CB  THR B 249      -2.479 -16.542  -2.946  1.00 75.95           C  
ATOM   1975  O   THR B 249      -1.942 -16.894  -6.318  1.00 75.95           O  
ATOM   1976  CG2 THR B 249      -2.736 -17.347  -1.677  1.00 75.95           C  
ATOM   1977  OG1 THR B 249      -1.071 -16.307  -3.074  1.00 75.95           O  
ATOM   1978  N   GLU B 250      -3.278 -15.306  -5.465  1.00 72.70           N  
ATOM   1979  CA  GLU B 250      -3.145 -14.409  -6.609  1.00 72.70           C  
ATOM   1980  C   GLU B 250      -1.714 -13.894  -6.742  1.00 72.70           C  
ATOM   1981  CB  GLU B 250      -4.118 -13.234  -6.488  1.00 72.70           C  
ATOM   1982  O   GLU B 250      -1.313 -13.432  -7.813  1.00 72.70           O  
ATOM   1983  CG  GLU B 250      -5.569 -13.653  -6.302  1.00 72.70           C  
ATOM   1984  CD  GLU B 250      -6.530 -12.477  -6.241  1.00 72.70           C  
ATOM   1985  OE1 GLU B 250      -7.757 -12.701  -6.124  1.00 72.70           O  
ATOM   1986  OE2 GLU B 250      -6.054 -11.323  -6.311  1.00 72.70           O  
ATOM   1987  N   TYR B 251      -0.911 -14.047  -5.703  1.00 74.75           N  
ATOM   1988  CA  TYR B 251       0.456 -13.540  -5.717  1.00 74.75           C  
ATOM   1989  C   TYR B 251       1.382 -14.490  -6.467  1.00 74.75           C  
ATOM   1990  CB  TYR B 251       0.967 -13.333  -4.288  1.00 74.75           C  
ATOM   1991  O   TYR B 251       2.398 -14.066  -7.023  1.00 74.75           O  
ATOM   1992  CG  TYR B 251       0.239 -12.246  -3.535  1.00 74.75           C  
ATOM   1993  CD1 TYR B 251       0.521 -10.902  -3.767  1.00 74.75           C  
ATOM   1994  CD2 TYR B 251      -0.731 -12.561  -2.589  1.00 74.75           C  
ATOM   1995  CE1 TYR B 251      -0.146  -9.897  -3.074  1.00 74.75           C  
ATOM   1996  CE2 TYR B 251      -1.404 -11.565  -1.890  1.00 74.75           C  
ATOM   1997  OH  TYR B 251      -1.769  -9.247  -1.450  1.00 74.75           O  
ATOM   1998  CZ  TYR B 251      -1.106 -10.238  -2.139  1.00 74.75           C  
ATOM   1999  N   TYR B 252       0.902 -15.720  -6.475  1.00 85.02           N  
ATOM   2000  CA  TYR B 252       1.761 -16.726  -7.090  1.00 85.02           C  
ATOM   2001  C   TYR B 252       1.421 -16.905  -8.565  1.00 85.02           C  
ATOM   2002  CB  TYR B 252       1.629 -18.065  -6.358  1.00 85.02           C  
ATOM   2003  O   TYR B 252       0.250 -16.863  -8.948  1.00 85.02           O  
ATOM   2004  CG  TYR B 252       2.296 -18.085  -5.004  1.00 85.02           C  
ATOM   2005  CD1 TYR B 252       3.630 -18.461  -4.868  1.00 85.02           C  
ATOM   2006  CD2 TYR B 252       1.593 -17.729  -3.858  1.00 85.02           C  
ATOM   2007  CE1 TYR B 252       4.248 -18.482  -3.622  1.00 85.02           C  
ATOM   2008  CE2 TYR B 252       2.201 -17.746  -2.607  1.00 85.02           C  
ATOM   2009  OH  TYR B 252       4.134 -18.143  -1.263  1.00 85.02           O  
ATOM   2010  CZ  TYR B 252       3.527 -18.124  -2.499  1.00 85.02           C  
ATOM   2011  N   HIS B 253       2.399 -17.046  -9.391  1.00 89.02           N  
ATOM   2012  CA  HIS B 253       2.271 -17.372 -10.807  1.00 89.02           C  
ATOM   2013  C   HIS B 253       3.139 -18.570 -11.177  1.00 89.02           C  
ATOM   2014  CB  HIS B 253       2.646 -16.166 -11.671  1.00 89.02           C  
ATOM   2015  O   HIS B 253       4.367 -18.505 -11.085  1.00 89.02           O  
ATOM   2016  CG  HIS B 253       2.130 -16.248 -13.072  1.00 89.02           C  
ATOM   2017  CD2 HIS B 253       1.093 -16.941 -13.599  1.00 89.02           C  
ATOM   2018  ND1 HIS B 253       2.705 -15.558 -14.118  1.00 89.02           N  
ATOM   2019  CE1 HIS B 253       2.041 -15.825 -15.230  1.00 89.02           C  
ATOM   2020  NE2 HIS B 253       1.058 -16.661 -14.943  1.00 89.02           N  
ATOM   2021  N   TYR B 254       2.489 -19.604 -11.608  1.00 94.02           N  
ATOM   2022  CA  TYR B 254       3.192 -20.838 -11.939  1.00 94.02           C  
ATOM   2023  C   TYR B 254       3.159 -21.099 -13.440  1.00 94.02           C  
ATOM   2024  CB  TYR B 254       2.579 -22.024 -11.189  1.00 94.02           C  
ATOM   2025  O   TYR B 254       2.102 -21.004 -14.069  1.00 94.02           O  
ATOM   2026  CG  TYR B 254       2.597 -21.868  -9.688  1.00 94.02           C  
ATOM   2027  CD1 TYR B 254       3.795 -21.681  -9.002  1.00 94.02           C  
ATOM   2028  CD2 TYR B 254       1.417 -21.909  -8.953  1.00 94.02           C  
ATOM   2029  CE1 TYR B 254       3.817 -21.538  -7.618  1.00 94.02           C  
ATOM   2030  CE2 TYR B 254       1.427 -21.768  -7.569  1.00 94.02           C  
ATOM   2031  OH  TYR B 254       2.645 -21.442  -5.542  1.00 94.02           O  
ATOM   2032  CZ  TYR B 254       2.630 -21.583  -6.912  1.00 94.02           C  
ATOM   2033  N   ILE B 255       4.333 -21.448 -13.968  1.00 94.94           N  
ATOM   2034  CA  ILE B 255       4.419 -21.924 -15.344  1.00 94.94           C  
ATOM   2035  C   ILE B 255       4.884 -23.378 -15.360  1.00 94.94           C  
ATOM   2036  CB  ILE B 255       5.374 -21.047 -16.186  1.00 94.94           C  
ATOM   2037  O   ILE B 255       5.938 -23.706 -14.809  1.00 94.94           O  
ATOM   2038  CG1 ILE B 255       4.833 -19.616 -16.289  1.00 94.94           C  
ATOM   2039  CG2 ILE B 255       5.581 -21.655 -17.576  1.00 94.94           C  
ATOM   2040  CD1 ILE B 255       5.766 -18.652 -17.008  1.00 94.94           C  
ATOM   2041  N   PHE B 256       4.091 -24.194 -15.964  1.00 94.41           N  
ATOM   2042  CA  PHE B 256       4.470 -25.596 -16.099  1.00 94.41           C  
ATOM   2043  C   PHE B 256       4.935 -25.896 -17.519  1.00 94.41           C  
ATOM   2044  CB  PHE B 256       3.299 -26.510 -15.726  1.00 94.41           C  
ATOM   2045  O   PHE B 256       4.249 -25.560 -18.487  1.00 94.41           O  
ATOM   2046  CG  PHE B 256       3.005 -26.548 -14.251  1.00 94.41           C  
ATOM   2047  CD1 PHE B 256       3.673 -27.437 -13.417  1.00 94.41           C  
ATOM   2048  CD2 PHE B 256       2.060 -25.694 -13.697  1.00 94.41           C  
ATOM   2049  CE1 PHE B 256       3.403 -27.474 -12.051  1.00 94.41           C  
ATOM   2050  CE2 PHE B 256       1.785 -25.726 -12.332  1.00 94.41           C  
ATOM   2051  CZ  PHE B 256       2.457 -26.617 -11.512  1.00 94.41           C  
ATOM   2052  N   THR B 257       6.076 -26.575 -17.631  1.00 91.93           N  
ATOM   2053  CA  THR B 257       6.667 -26.850 -18.936  1.00 91.93           C  
ATOM   2054  C   THR B 257       6.016 -28.073 -19.577  1.00 91.93           C  
ATOM   2055  CB  THR B 257       8.187 -27.073 -18.826  1.00 91.93           C  
ATOM   2056  O   THR B 257       6.120 -28.275 -20.788  1.00 91.93           O  
ATOM   2057  CG2 THR B 257       8.888 -25.827 -18.296  1.00 91.93           C  
ATOM   2058  OG1 THR B 257       8.440 -28.166 -17.935  1.00 91.93           O  
ATOM   2059  N   THR B 258       5.345 -28.881 -18.813  1.00 90.28           N  
ATOM   2060  CA  THR B 258       4.696 -30.063 -19.369  1.00 90.28           C  
ATOM   2061  C   THR B 258       3.635 -29.666 -20.392  1.00 90.28           C  
ATOM   2062  CB  THR B 258       4.052 -30.918 -18.263  1.00 90.28           C  
ATOM   2063  O   THR B 258       2.948 -28.658 -20.222  1.00 90.28           O  
ATOM   2064  CG2 THR B 258       2.953 -30.147 -17.540  1.00 90.28           C  
ATOM   2065  OG1 THR B 258       3.486 -32.098 -18.848  1.00 90.28           O  
ATOM   2066  N   LEU B 259       3.513 -30.390 -21.464  1.00 92.85           N  
ATOM   2067  CA  LEU B 259       2.526 -30.120 -22.504  1.00 92.85           C  
ATOM   2068  C   LEU B 259       1.191 -30.778 -22.170  1.00 92.85           C  
ATOM   2069  CB  LEU B 259       3.028 -30.616 -23.862  1.00 92.85           C  
ATOM   2070  O   LEU B 259       0.231 -30.668 -22.937  1.00 92.85           O  
ATOM   2071  CG  LEU B 259       4.301 -29.958 -24.396  1.00 92.85           C  
ATOM   2072  CD1 LEU B 259       4.739 -30.627 -25.695  1.00 92.85           C  
ATOM   2073  CD2 LEU B 259       4.084 -28.463 -24.605  1.00 92.85           C  
ATOM   2074  N   ASP B 260       1.101 -31.379 -20.956  1.00 92.16           N  
ATOM   2075  CA  ASP B 260      -0.097 -32.125 -20.585  1.00 92.16           C  
ATOM   2076  C   ASP B 260      -0.779 -31.499 -19.370  1.00 92.16           C  
ATOM   2077  CB  ASP B 260       0.248 -33.588 -20.299  1.00 92.16           C  
ATOM   2078  O   ASP B 260      -1.298 -32.211 -18.507  1.00 92.16           O  
ATOM   2079  CG  ASP B 260       0.674 -34.350 -21.541  1.00 92.16           C  
ATOM   2080  OD1 ASP B 260       0.097 -34.120 -22.625  1.00 92.16           O  
ATOM   2081  OD2 ASP B 260       1.592 -35.191 -21.433  1.00 92.16           O  
ATOM   2082  N   LEU B 261      -0.645 -30.197 -19.310  1.00 89.60           N  
ATOM   2083  CA  LEU B 261      -1.311 -29.506 -18.211  1.00 89.60           C  
ATOM   2084  C   LEU B 261      -2.815 -29.750 -18.248  1.00 89.60           C  
ATOM   2085  CB  LEU B 261      -1.024 -28.003 -18.270  1.00 89.60           C  
ATOM   2086  O   LEU B 261      -3.466 -29.799 -17.201  1.00 89.60           O  
ATOM   2087  CG  LEU B 261      -1.262 -27.217 -16.980  1.00 89.60           C  
ATOM   2088  CD1 LEU B 261      -0.128 -27.464 -15.991  1.00 89.60           C  
ATOM   2089  CD2 LEU B 261      -1.402 -25.728 -17.280  1.00 89.60           C  
ATOM   2090  N   PHE B 262      -3.394 -29.956 -19.395  1.00 86.58           N  
ATOM   2091  CA  PHE B 262      -4.824 -30.152 -19.603  1.00 86.58           C  
ATOM   2092  C   PHE B 262      -5.277 -31.488 -19.025  1.00 86.58           C  
ATOM   2093  CB  PHE B 262      -5.166 -30.083 -21.095  1.00 86.58           C  
ATOM   2094  O   PHE B 262      -6.476 -31.723 -18.858  1.00 86.58           O  
ATOM   2095  CG  PHE B 262      -4.488 -31.140 -21.923  1.00 86.58           C  
ATOM   2096  CD1 PHE B 262      -3.237 -30.909 -22.482  1.00 86.58           C  
ATOM   2097  CD2 PHE B 262      -5.101 -32.366 -22.143  1.00 86.58           C  
ATOM   2098  CE1 PHE B 262      -2.606 -31.886 -23.249  1.00 86.58           C  
ATOM   2099  CE2 PHE B 262      -4.478 -33.347 -22.908  1.00 86.58           C  
ATOM   2100  CZ  PHE B 262      -3.231 -33.105 -23.461  1.00 86.58           C  
ATOM   2101  N   ALA B 263      -4.301 -32.353 -18.745  1.00 85.94           N  
ATOM   2102  CA  ALA B 263      -4.609 -33.671 -18.197  1.00 85.94           C  
ATOM   2103  C   ALA B 263      -4.778 -33.610 -16.682  1.00 85.94           C  
ATOM   2104  CB  ALA B 263      -3.516 -34.670 -18.568  1.00 85.94           C  
ATOM   2105  O   ALA B 263      -5.210 -34.583 -16.059  1.00 85.94           O  
ATOM   2106  N   LEU B 264      -4.491 -32.485 -16.111  1.00 87.98           N  
ATOM   2107  CA  LEU B 264      -4.597 -32.325 -14.665  1.00 87.98           C  
ATOM   2108  C   LEU B 264      -6.008 -31.905 -14.266  1.00 87.98           C  
ATOM   2109  CB  LEU B 264      -3.584 -31.293 -14.163  1.00 87.98           C  
ATOM   2110  O   LEU B 264      -6.674 -31.175 -15.004  1.00 87.98           O  
ATOM   2111  CG  LEU B 264      -2.107 -31.650 -14.344  1.00 87.98           C  
ATOM   2112  CD1 LEU B 264      -1.244 -30.396 -14.253  1.00 87.98           C  
ATOM   2113  CD2 LEU B 264      -1.675 -32.679 -13.305  1.00 87.98           C  
ATOM   2114  N   ASP B 265      -6.441 -32.409 -13.132  1.00 86.95           N  
ATOM   2115  CA  ASP B 265      -7.695 -31.933 -12.556  1.00 86.95           C  
ATOM   2116  C   ASP B 265      -7.507 -30.579 -11.874  1.00 86.95           C  
ATOM   2117  CB  ASP B 265      -8.249 -32.952 -11.559  1.00 86.95           C  
ATOM   2118  O   ASP B 265      -6.958 -30.504 -10.773  1.00 86.95           O  
ATOM   2119  CG  ASP B 265      -9.634 -32.593 -11.052  1.00 86.95           C  
ATOM   2120  OD1 ASP B 265     -10.220 -31.598 -11.530  1.00 86.95           O  
ATOM   2121  OD2 ASP B 265     -10.144 -33.311 -10.164  1.00 86.95           O  
ATOM   2122  N   VAL B 266      -7.982 -29.537 -12.526  1.00 83.75           N  
ATOM   2123  CA  VAL B 266      -7.719 -28.184 -12.045  1.00 83.75           C  
ATOM   2124  C   VAL B 266      -8.928 -27.669 -11.267  1.00 83.75           C  
ATOM   2125  CB  VAL B 266      -7.385 -27.223 -13.208  1.00 83.75           C  
ATOM   2126  O   VAL B 266      -8.929 -26.530 -10.793  1.00 83.75           O  
ATOM   2127  CG1 VAL B 266      -6.025 -27.564 -13.815  1.00 83.75           C  
ATOM   2128  CG2 VAL B 266      -8.477 -27.276 -14.274  1.00 83.75           C  
ATOM   2129  N   GLU B 267      -9.931 -28.490 -11.011  1.00 81.84           N  
ATOM   2130  CA  GLU B 267     -11.181 -28.086 -10.376  1.00 81.84           C  
ATOM   2131  C   GLU B 267     -10.933 -27.513  -8.983  1.00 81.84           C  
ATOM   2132  CB  GLU B 267     -12.150 -29.269 -10.292  1.00 81.84           C  
ATOM   2133  O   GLU B 267     -11.465 -26.456  -8.637  1.00 81.84           O  
ATOM   2134  CG  GLU B 267     -13.580 -28.921 -10.676  1.00 81.84           C  
ATOM   2135  CD  GLU B 267     -13.983 -29.456 -12.041  1.00 81.84           C  
ATOM   2136  OE1 GLU B 267     -15.122 -29.187 -12.487  1.00 81.84           O  
ATOM   2137  OE2 GLU B 267     -13.153 -30.150 -12.670  1.00 81.84           O  
ATOM   2138  N   PRO B 268     -10.009 -28.032  -8.255  1.00 83.20           N  
ATOM   2139  CA  PRO B 268      -9.782 -27.535  -6.896  1.00 83.20           C  
ATOM   2140  C   PRO B 268      -9.088 -26.176  -6.873  1.00 83.20           C  
ATOM   2141  CB  PRO B 268      -8.893 -28.613  -6.270  1.00 83.20           C  
ATOM   2142  O   PRO B 268      -9.121 -25.478  -5.856  1.00 83.20           O  
ATOM   2143  CG  PRO B 268      -9.026 -29.793  -7.178  1.00 83.20           C  
ATOM   2144  CD  PRO B 268      -9.412 -29.302  -8.544  1.00 83.20           C  
ATOM   2145  N   TYR B 269      -8.550 -25.802  -8.054  1.00 84.17           N  
ATOM   2146  CA  TYR B 269      -7.697 -24.619  -8.049  1.00 84.17           C  
ATOM   2147  C   TYR B 269      -8.361 -23.465  -8.791  1.00 84.17           C  
ATOM   2148  CB  TYR B 269      -6.338 -24.933  -8.682  1.00 84.17           C  
ATOM   2149  O   TYR B 269      -7.829 -22.353  -8.827  1.00 84.17           O  
ATOM   2150  CG  TYR B 269      -5.726 -26.224  -8.196  1.00 84.17           C  
ATOM   2151  CD1 TYR B 269      -5.303 -26.363  -6.876  1.00 84.17           C  
ATOM   2152  CD2 TYR B 269      -5.568 -27.306  -9.055  1.00 84.17           C  
ATOM   2153  CE1 TYR B 269      -4.736 -27.550  -6.424  1.00 84.17           C  
ATOM   2154  CE2 TYR B 269      -5.003 -28.498  -8.613  1.00 84.17           C  
ATOM   2155  OH  TYR B 269      -4.031 -29.788  -6.856  1.00 84.17           O  
ATOM   2156  CZ  TYR B 269      -4.591 -28.610  -7.298  1.00 84.17           C  
ATOM   2157  N   ARG B 270      -9.506 -23.640  -9.294  1.00 77.11           N  
ATOM   2158  CA  ARG B 270     -10.205 -22.699 -10.163  1.00 77.11           C  
ATOM   2159  C   ARG B 270     -10.526 -21.405  -9.424  1.00 77.11           C  
ATOM   2160  CB  ARG B 270     -11.491 -23.324 -10.709  1.00 77.11           C  
ATOM   2161  O   ARG B 270     -10.415 -20.316  -9.990  1.00 77.11           O  
ATOM   2162  CG  ARG B 270     -11.344 -23.919 -12.100  1.00 77.11           C  
ATOM   2163  CD  ARG B 270     -12.664 -24.473 -12.618  1.00 77.11           C  
ATOM   2164  NE  ARG B 270     -12.905 -24.083 -14.005  1.00 77.11           N  
ATOM   2165  NH1 ARG B 270     -14.806 -25.372 -14.254  1.00 77.11           N  
ATOM   2166  NH2 ARG B 270     -14.041 -24.100 -16.001  1.00 77.11           N  
ATOM   2167  CZ  ARG B 270     -13.917 -24.519 -14.750  1.00 77.11           C  
ATOM   2168  N   TYR B 271     -10.692 -21.496  -8.088  1.00 69.17           N  
ATOM   2169  CA  TYR B 271     -11.172 -20.322  -7.367  1.00 69.17           C  
ATOM   2170  C   TYR B 271     -10.128 -19.827  -6.374  1.00 69.17           C  
ATOM   2171  CB  TYR B 271     -12.480 -20.639  -6.634  1.00 69.17           C  
ATOM   2172  O   TYR B 271     -10.418 -18.974  -5.532  1.00 69.17           O  
ATOM   2173  CG  TYR B 271     -13.596 -21.082  -7.548  1.00 69.17           C  
ATOM   2174  CD1 TYR B 271     -14.279 -20.162  -8.341  1.00 69.17           C  
ATOM   2175  CD2 TYR B 271     -13.971 -22.419  -7.620  1.00 69.17           C  
ATOM   2176  CE1 TYR B 271     -15.310 -20.565  -9.183  1.00 69.17           C  
ATOM   2177  CE2 TYR B 271     -15.000 -22.833  -8.459  1.00 69.17           C  
ATOM   2178  OH  TYR B 271     -16.682 -22.305 -10.068  1.00 69.17           O  
ATOM   2179  CZ  TYR B 271     -15.663 -21.900  -9.236  1.00 69.17           C  
ATOM   2180  N   SER B 272      -8.961 -20.353  -6.551  1.00 72.20           N  
ATOM   2181  CA  SER B 272      -7.894 -19.977  -5.630  1.00 72.20           C  
ATOM   2182  C   SER B 272      -7.237 -18.667  -6.052  1.00 72.20           C  
ATOM   2183  CB  SER B 272      -6.840 -21.082  -5.549  1.00 72.20           C  
ATOM   2184  O   SER B 272      -6.610 -17.989  -5.234  1.00 72.20           O  
ATOM   2185  OG  SER B 272      -7.435 -22.319  -5.194  1.00 72.20           O  
ATOM   2186  N   GLY B 273      -7.424 -18.156  -7.282  1.00 71.98           N  
ATOM   2187  CA  GLY B 273      -6.837 -16.926  -7.789  1.00 71.98           C  
ATOM   2188  C   GLY B 273      -5.417 -17.105  -8.292  1.00 71.98           C  
ATOM   2189  O   GLY B 273      -4.788 -16.147  -8.746  1.00 71.98           O  
ATOM   2190  N   VAL B 274      -4.895 -18.345  -8.203  1.00 81.53           N  
ATOM   2191  CA  VAL B 274      -3.527 -18.611  -8.633  1.00 81.53           C  
ATOM   2192  C   VAL B 274      -3.424 -18.471 -10.150  1.00 81.53           C  
ATOM   2193  CB  VAL B 274      -3.058 -20.017  -8.195  1.00 81.53           C  
ATOM   2194  O   VAL B 274      -4.353 -18.831 -10.877  1.00 81.53           O  
ATOM   2195  CG1 VAL B 274      -3.844 -21.102  -8.928  1.00 81.53           C  
ATOM   2196  CG2 VAL B 274      -1.559 -20.180  -8.442  1.00 81.53           C  
ATOM   2197  N   ASN B 275      -2.381 -17.859 -10.600  1.00 85.31           N  
ATOM   2198  CA  ASN B 275      -2.092 -17.807 -12.029  1.00 85.31           C  
ATOM   2199  C   ASN B 275      -1.277 -19.016 -12.480  1.00 85.31           C  
ATOM   2200  CB  ASN B 275      -1.359 -16.511 -12.382  1.00 85.31           C  
ATOM   2201  O   ASN B 275      -0.172 -19.245 -11.985  1.00 85.31           O  
ATOM   2202  CG  ASN B 275      -2.213 -15.278 -12.162  1.00 85.31           C  
ATOM   2203  ND2 ASN B 275      -1.580 -14.183 -11.759  1.00 85.31           N  
ATOM   2204  OD1 ASN B 275      -3.431 -15.311 -12.351  1.00 85.31           O  
ATOM   2205  N   MET B 276      -1.877 -19.794 -13.246  1.00 90.57           N  
ATOM   2206  CA  MET B 276      -1.223 -20.990 -13.768  1.00 90.57           C  
ATOM   2207  C   MET B 276      -1.246 -21.001 -15.293  1.00 90.57           C  
ATOM   2208  CB  MET B 276      -1.896 -22.252 -13.226  1.00 90.57           C  
ATOM   2209  O   MET B 276      -2.315 -20.925 -15.903  1.00 90.57           O  
ATOM   2210  CG  MET B 276      -1.146 -23.534 -13.548  1.00 90.57           C  
ATOM   2211  SD  MET B 276      -1.956 -25.020 -12.839  1.00 90.57           S  
ATOM   2212  CE  MET B 276      -2.803 -25.657 -14.312  1.00 90.57           C  
ATOM   2213  N   THR B 277      -0.052 -21.057 -15.818  1.00 92.70           N  
ATOM   2214  CA  THR B 277       0.067 -21.020 -17.271  1.00 92.70           C  
ATOM   2215  C   THR B 277       0.874 -22.212 -17.778  1.00 92.70           C  
ATOM   2216  CB  THR B 277       0.726 -19.712 -17.745  1.00 92.70           C  
ATOM   2217  O   THR B 277       1.737 -22.732 -17.067  1.00 92.70           O  
ATOM   2218  CG2 THR B 277       0.628 -19.564 -19.260  1.00 92.70           C  
ATOM   2219  OG1 THR B 277       0.068 -18.600 -17.124  1.00 92.70           O  
ATOM   2220  N   GLY B 278       0.514 -22.726 -18.908  1.00 93.41           N  
ATOM   2221  CA  GLY B 278       1.218 -23.825 -19.548  1.00 93.41           C  
ATOM   2222  C   GLY B 278       1.040 -23.852 -21.054  1.00 93.41           C  
ATOM   2223  O   GLY B 278       0.556 -22.884 -21.645  1.00 93.41           O  
ATOM   2224  N   PHE B 279       1.544 -24.958 -21.692  1.00 94.00           N  
ATOM   2225  CA  PHE B 279       1.465 -25.119 -23.139  1.00 94.00           C  
ATOM   2226  C   PHE B 279       0.705 -26.389 -23.502  1.00 94.00           C  
ATOM   2227  CB  PHE B 279       2.867 -25.152 -23.756  1.00 94.00           C  
ATOM   2228  O   PHE B 279       0.677 -27.345 -22.725  1.00 94.00           O  
ATOM   2229  CG  PHE B 279       3.629 -23.863 -23.601  1.00 94.00           C  
ATOM   2230  CD1 PHE B 279       3.404 -22.799 -24.466  1.00 94.00           C  
ATOM   2231  CD2 PHE B 279       4.570 -23.716 -22.590  1.00 94.00           C  
ATOM   2232  CE1 PHE B 279       4.108 -21.605 -24.325  1.00 94.00           C  
ATOM   2233  CE2 PHE B 279       5.277 -22.526 -22.443  1.00 94.00           C  
ATOM   2234  CZ  PHE B 279       5.045 -21.472 -23.312  1.00 94.00           C  
ATOM   2235  N   ARG B 280       0.054 -26.283 -24.590  1.00 93.88           N  
ATOM   2236  CA  ARG B 280      -0.630 -27.437 -25.164  1.00 93.88           C  
ATOM   2237  C   ARG B 280      -0.320 -27.573 -26.651  1.00 93.88           C  
ATOM   2238  CB  ARG B 280      -2.142 -27.326 -24.952  1.00 93.88           C  
ATOM   2239  O   ARG B 280      -0.434 -26.605 -27.406  1.00 93.88           O  
ATOM   2240  CG  ARG B 280      -2.929 -28.502 -25.508  1.00 93.88           C  
ATOM   2241  CD  ARG B 280      -4.403 -28.420 -25.135  1.00 93.88           C  
ATOM   2242  NE  ARG B 280      -5.076 -27.328 -25.834  1.00 93.88           N  
ATOM   2243  NH1 ARG B 280      -7.139 -27.703 -24.863  1.00 93.88           N  
ATOM   2244  NH2 ARG B 280      -6.870 -26.000 -26.373  1.00 93.88           N  
ATOM   2245  CZ  ARG B 280      -6.360 -27.013 -25.688  1.00 93.88           C  
ATOM   2246  N   ILE B 281       0.031 -28.748 -27.056  1.00 93.26           N  
ATOM   2247  CA  ILE B 281       0.410 -28.966 -28.448  1.00 93.26           C  
ATOM   2248  C   ILE B 281      -0.758 -29.589 -29.209  1.00 93.26           C  
ATOM   2249  CB  ILE B 281       1.663 -29.863 -28.559  1.00 93.26           C  
ATOM   2250  O   ILE B 281      -0.826 -29.497 -30.437  1.00 93.26           O  
ATOM   2251  CG1 ILE B 281       2.281 -29.745 -29.957  1.00 93.26           C  
ATOM   2252  CG2 ILE B 281       1.315 -31.319 -28.235  1.00 93.26           C  
ATOM   2253  CD1 ILE B 281       3.699 -30.290 -30.055  1.00 93.26           C  
ATOM   2254  N   LEU B 282      -1.713 -30.270 -28.488  1.00 91.80           N  
ATOM   2255  CA  LEU B 282      -2.874 -30.878 -29.127  1.00 91.80           C  
ATOM   2256  C   LEU B 282      -3.803 -29.810 -29.696  1.00 91.80           C  
ATOM   2257  CB  LEU B 282      -3.637 -31.755 -28.131  1.00 91.80           C  
ATOM   2258  O   LEU B 282      -4.149 -28.850 -29.003  1.00 91.80           O  
ATOM   2259  CG  LEU B 282      -2.979 -33.085 -27.757  1.00 91.80           C  
ATOM   2260  CD1 LEU B 282      -3.381 -33.496 -26.344  1.00 91.80           C  
ATOM   2261  CD2 LEU B 282      -3.354 -34.169 -28.762  1.00 91.80           C  
ATOM   2262  N   ASN B 283      -4.096 -29.960 -30.954  1.00 87.37           N  
ATOM   2263  CA  ASN B 283      -4.990 -29.008 -31.605  1.00 87.37           C  
ATOM   2264  C   ASN B 283      -6.455 -29.354 -31.356  1.00 87.37           C  
ATOM   2265  CB  ASN B 283      -4.707 -28.946 -33.107  1.00 87.37           C  
ATOM   2266  O   ASN B 283      -7.122 -29.916 -32.227  1.00 87.37           O  
ATOM   2267  CG  ASN B 283      -5.366 -27.756 -33.777  1.00 87.37           C  
ATOM   2268  ND2 ASN B 283      -5.080 -27.564 -35.059  1.00 87.37           N  
ATOM   2269  OD1 ASN B 283      -6.126 -27.016 -33.147  1.00 87.37           O  
ATOM   2270  N   THR B 284      -7.014 -28.976 -30.269  1.00 82.17           N  
ATOM   2271  CA  THR B 284      -8.368 -29.336 -29.865  1.00 82.17           C  
ATOM   2272  C   THR B 284      -9.399 -28.524 -30.645  1.00 82.17           C  
ATOM   2273  CB  THR B 284      -8.577 -29.120 -28.355  1.00 82.17           C  
ATOM   2274  O   THR B 284     -10.580 -28.875 -30.674  1.00 82.17           O  
ATOM   2275  CG2 THR B 284      -7.745 -30.104 -27.539  1.00 82.17           C  
ATOM   2276  OG1 THR B 284      -8.191 -27.784 -28.011  1.00 82.17           O  
ATOM   2277  N   GLU B 285      -9.044 -27.495 -31.364  1.00 80.97           N  
ATOM   2278  CA  GLU B 285      -9.951 -26.660 -32.145  1.00 80.97           C  
ATOM   2279  C   GLU B 285     -10.359 -27.353 -33.442  1.00 80.97           C  
ATOM   2280  CB  GLU B 285      -9.306 -25.306 -32.453  1.00 80.97           C  
ATOM   2281  O   GLU B 285     -11.462 -27.134 -33.948  1.00 80.97           O  
ATOM   2282  CG  GLU B 285      -9.202 -24.386 -31.246  1.00 80.97           C  
ATOM   2283  CD  GLU B 285      -8.644 -23.013 -31.584  1.00 80.97           C  
ATOM   2284  OE1 GLU B 285      -8.602 -22.137 -30.690  1.00 80.97           O  
ATOM   2285  OE2 GLU B 285      -8.245 -22.811 -32.753  1.00 80.97           O  
ATOM   2286  N   ASN B 286      -9.471 -28.335 -33.882  1.00 87.01           N  
ATOM   2287  CA  ASN B 286      -9.756 -29.115 -35.082  1.00 87.01           C  
ATOM   2288  C   ASN B 286     -10.750 -30.237 -34.799  1.00 87.01           C  
ATOM   2289  CB  ASN B 286      -8.464 -29.686 -35.670  1.00 87.01           C  
ATOM   2290  O   ASN B 286     -10.536 -31.049 -33.897  1.00 87.01           O  
ATOM   2291  CG  ASN B 286      -8.655 -30.247 -37.065  1.00 87.01           C  
ATOM   2292  ND2 ASN B 286      -7.571 -30.322 -37.828  1.00 87.01           N  
ATOM   2293  OD1 ASN B 286      -9.768 -30.610 -37.454  1.00 87.01           O  
ATOM   2294  N   THR B 287     -11.846 -30.302 -35.481  1.00 85.83           N  
ATOM   2295  CA  THR B 287     -12.930 -31.253 -35.260  1.00 85.83           C  
ATOM   2296  C   THR B 287     -12.443 -32.684 -35.465  1.00 85.83           C  
ATOM   2297  CB  THR B 287     -14.118 -30.973 -36.199  1.00 85.83           C  
ATOM   2298  O   THR B 287     -12.881 -33.600 -34.765  1.00 85.83           O  
ATOM   2299  CG2 THR B 287     -14.874 -29.720 -35.770  1.00 85.83           C  
ATOM   2300  OG1 THR B 287     -13.633 -30.791 -37.535  1.00 85.83           O  
ATOM   2301  N   GLN B 288     -11.562 -32.894 -36.415  1.00 85.02           N  
ATOM   2302  CA  GLN B 288     -11.015 -34.221 -36.679  1.00 85.02           C  
ATOM   2303  C   GLN B 288     -10.204 -34.729 -35.490  1.00 85.02           C  
ATOM   2304  CB  GLN B 288     -10.147 -34.204 -37.938  1.00 85.02           C  
ATOM   2305  O   GLN B 288     -10.315 -35.896 -35.110  1.00 85.02           O  
ATOM   2306  CG  GLN B 288      -9.907 -35.583 -38.538  1.00 85.02           C  
ATOM   2307  CD  GLN B 288      -9.086 -35.533 -39.813  1.00 85.02           C  
ATOM   2308  NE2 GLN B 288      -8.837 -36.697 -40.404  1.00 85.02           N  
ATOM   2309  OE1 GLN B 288      -8.680 -34.457 -40.265  1.00 85.02           O  
ATOM   2310  N   VAL B 289      -9.501 -33.784 -34.883  1.00 88.34           N  
ATOM   2311  CA  VAL B 289      -8.666 -34.125 -33.736  1.00 88.34           C  
ATOM   2312  C   VAL B 289      -9.548 -34.440 -32.530  1.00 88.34           C  
ATOM   2313  CB  VAL B 289      -7.680 -32.986 -33.392  1.00 88.34           C  
ATOM   2314  O   VAL B 289      -9.337 -35.442 -31.842  1.00 88.34           O  
ATOM   2315  CG1 VAL B 289      -6.912 -33.305 -32.110  1.00 88.34           C  
ATOM   2316  CG2 VAL B 289      -6.714 -32.749 -34.552  1.00 88.34           C  
ATOM   2317  N   SER B 290     -10.594 -33.648 -32.418  1.00 86.73           N  
ATOM   2318  CA  SER B 290     -11.505 -33.848 -31.296  1.00 86.73           C  
ATOM   2319  C   SER B 290     -12.241 -35.179 -31.410  1.00 86.73           C  
ATOM   2320  CB  SER B 290     -12.516 -32.703 -31.215  1.00 86.73           C  
ATOM   2321  O   SER B 290     -12.482 -35.849 -30.405  1.00 86.73           O  
ATOM   2322  OG  SER B 290     -11.858 -31.466 -30.997  1.00 86.73           O  
ATOM   2323  N   SER B 291     -12.536 -35.558 -32.652  1.00 87.94           N  
ATOM   2324  CA  SER B 291     -13.228 -36.821 -32.886  1.00 87.94           C  
ATOM   2325  C   SER B 291     -12.337 -38.011 -32.548  1.00 87.94           C  
ATOM   2326  CB  SER B 291     -13.691 -36.917 -34.341  1.00 87.94           C  
ATOM   2327  O   SER B 291     -12.791 -38.979 -31.934  1.00 87.94           O  
ATOM   2328  OG  SER B 291     -12.581 -37.036 -35.215  1.00 87.94           O  
ATOM   2329  N   ILE B 292     -11.067 -37.876 -32.883  1.00 87.33           N  
ATOM   2330  CA  ILE B 292     -10.120 -38.955 -32.620  1.00 87.33           C  
ATOM   2331  C   ILE B 292      -9.867 -39.065 -31.118  1.00 87.33           C  
ATOM   2332  CB  ILE B 292      -8.789 -38.735 -33.373  1.00 87.33           C  
ATOM   2333  O   ILE B 292      -9.802 -40.169 -30.572  1.00 87.33           O  
ATOM   2334  CG1 ILE B 292      -9.008 -38.839 -34.887  1.00 87.33           C  
ATOM   2335  CG2 ILE B 292      -7.731 -39.737 -32.903  1.00 87.33           C  
ATOM   2336  CD1 ILE B 292      -7.778 -38.497 -35.716  1.00 87.33           C  
ATOM   2337  N   ILE B 293      -9.819 -37.940 -30.512  1.00 85.53           N  
ATOM   2338  CA  ILE B 293      -9.574 -37.898 -29.074  1.00 85.53           C  
ATOM   2339  C   ILE B 293     -10.768 -38.493 -28.331  1.00 85.53           C  
ATOM   2340  CB  ILE B 293      -9.305 -36.456 -28.589  1.00 85.53           C  
ATOM   2341  O   ILE B 293     -10.597 -39.193 -27.330  1.00 85.53           O  
ATOM   2342  CG1 ILE B 293      -8.000 -35.924 -29.193  1.00 85.53           C  
ATOM   2343  CG2 ILE B 293      -9.264 -36.400 -27.059  1.00 85.53           C  
ATOM   2344  CD1 ILE B 293      -7.714 -34.466 -28.861  1.00 85.53           C  
ATOM   2345  N   GLU B 294     -11.943 -38.210 -28.825  1.00 84.10           N  
ATOM   2346  CA  GLU B 294     -13.152 -38.770 -28.229  1.00 84.10           C  
ATOM   2347  C   GLU B 294     -13.197 -40.287 -28.395  1.00 84.10           C  
ATOM   2348  CB  GLU B 294     -14.400 -38.136 -28.847  1.00 84.10           C  
ATOM   2349  O   GLU B 294     -13.561 -41.008 -27.463  1.00 84.10           O  
ATOM   2350  CG  GLU B 294     -15.623 -38.177 -27.942  1.00 84.10           C  
ATOM   2351  CD  GLU B 294     -16.828 -37.459 -28.529  1.00 84.10           C  
ATOM   2352  OE1 GLU B 294     -17.899 -37.442 -27.882  1.00 84.10           O  
ATOM   2353  OE2 GLU B 294     -16.700 -36.910 -29.646  1.00 84.10           O  
ATOM   2354  N   LYS B 295     -12.879 -40.738 -29.630  1.00 86.26           N  
ATOM   2355  CA  LYS B 295     -12.815 -42.175 -29.879  1.00 86.26           C  
ATOM   2356  C   LYS B 295     -11.792 -42.847 -28.967  1.00 86.26           C  
ATOM   2357  CB  LYS B 295     -12.471 -42.451 -31.344  1.00 86.26           C  
ATOM   2358  O   LYS B 295     -12.027 -43.949 -28.468  1.00 86.26           O  
ATOM   2359  CG  LYS B 295     -13.664 -42.367 -32.286  1.00 86.26           C  
ATOM   2360  CD  LYS B 295     -13.265 -42.682 -33.722  1.00 86.26           C  
ATOM   2361  CE  LYS B 295     -14.420 -42.452 -34.687  1.00 86.26           C  
ATOM   2362  NZ  LYS B 295     -14.012 -42.684 -36.105  1.00 86.26           N  
ATOM   2363  N   TRP B 296     -10.755 -42.154 -28.791  1.00 85.50           N  
ATOM   2364  CA  TRP B 296      -9.719 -42.636 -27.884  1.00 85.50           C  
ATOM   2365  C   TRP B 296     -10.259 -42.773 -26.464  1.00 85.50           C  
ATOM   2366  CB  TRP B 296      -8.513 -41.693 -27.896  1.00 85.50           C  
ATOM   2367  O   TRP B 296     -10.058 -43.801 -25.814  1.00 85.50           O  
ATOM   2368  CG  TRP B 296      -7.481 -42.010 -26.856  1.00 85.50           C  
ATOM   2369  CD1 TRP B 296      -7.429 -41.534 -25.575  1.00 85.50           C  
ATOM   2370  CD2 TRP B 296      -6.349 -42.871 -27.010  1.00 85.50           C  
ATOM   2371  CE2 TRP B 296      -5.653 -42.871 -25.781  1.00 85.50           C  
ATOM   2372  CE3 TRP B 296      -5.855 -43.644 -28.070  1.00 85.50           C  
ATOM   2373  NE1 TRP B 296      -6.332 -42.049 -24.923  1.00 85.50           N  
ATOM   2374  CH2 TRP B 296      -4.026 -44.363 -26.636  1.00 85.50           C  
ATOM   2375  CZ2 TRP B 296      -4.487 -43.616 -25.583  1.00 85.50           C  
ATOM   2376  CZ3 TRP B 296      -4.695 -44.384 -27.871  1.00 85.50           C  
ATOM   2377  N   SER B 297     -10.869 -41.740 -26.036  1.00 79.19           N  
ATOM   2378  CA  SER B 297     -11.406 -41.717 -24.679  1.00 79.19           C  
ATOM   2379  C   SER B 297     -12.400 -42.852 -24.458  1.00 79.19           C  
ATOM   2380  CB  SER B 297     -12.081 -40.375 -24.392  1.00 79.19           C  
ATOM   2381  O   SER B 297     -12.446 -43.443 -23.377  1.00 79.19           O  
ATOM   2382  OG  SER B 297     -13.200 -40.182 -25.240  1.00 79.19           O  
ATOM   2383  N   MET B 298     -13.211 -43.213 -25.486  1.00 79.72           N  
ATOM   2384  CA  MET B 298     -14.213 -44.272 -25.403  1.00 79.72           C  
ATOM   2385  C   MET B 298     -13.550 -45.642 -25.306  1.00 79.72           C  
ATOM   2386  CB  MET B 298     -15.145 -44.227 -26.615  1.00 79.72           C  
ATOM   2387  O   MET B 298     -14.028 -46.518 -24.583  1.00 79.72           O  
ATOM   2388  CG  MET B 298     -16.167 -43.103 -26.560  1.00 79.72           C  
ATOM   2389  SD  MET B 298     -17.852 -43.703 -26.148  1.00 79.72           S  
ATOM   2390  CE  MET B 298     -18.493 -44.027 -27.815  1.00 79.72           C  
ATOM   2391  N   GLU B 299     -12.468 -45.740 -25.990  1.00 72.07           N  
ATOM   2392  CA  GLU B 299     -11.743 -47.008 -25.981  1.00 72.07           C  
ATOM   2393  C   GLU B 299     -11.026 -47.225 -24.652  1.00 72.07           C  
ATOM   2394  CB  GLU B 299     -10.739 -47.061 -27.136  1.00 72.07           C  
ATOM   2395  O   GLU B 299     -10.881 -48.361 -24.197  1.00 72.07           O  
ATOM   2396  CG  GLU B 299     -11.266 -47.767 -28.377  1.00 72.07           C  
ATOM   2397  CD  GLU B 299     -10.231 -47.886 -29.484  1.00 72.07           C  
ATOM   2398  OE1 GLU B 299     -10.563 -48.411 -30.571  1.00 72.07           O  
ATOM   2399  OE2 GLU B 299      -9.079 -47.453 -29.262  1.00 72.07           O  
ATOM   2400  N   ARG B 300     -10.699 -46.099 -23.964  1.00 68.90           N  
ATOM   2401  CA  ARG B 300      -9.959 -46.157 -22.708  1.00 68.90           C  
ATOM   2402  C   ARG B 300     -10.906 -46.296 -21.520  1.00 68.90           C  
ATOM   2403  CB  ARG B 300      -9.087 -44.911 -22.539  1.00 68.90           C  
ATOM   2404  O   ARG B 300     -10.526 -46.833 -20.477  1.00 68.90           O  
ATOM   2405  CG  ARG B 300      -7.627 -45.216 -22.242  1.00 68.90           C  
ATOM   2406  CD  ARG B 300      -6.779 -43.952 -22.223  1.00 68.90           C  
ATOM   2407  NE  ARG B 300      -5.390 -44.240 -21.880  1.00 68.90           N  
ATOM   2408  NH1 ARG B 300      -4.488 -42.830 -23.471  1.00 68.90           N  
ATOM   2409  NH2 ARG B 300      -3.112 -44.034 -22.088  1.00 68.90           N  
ATOM   2410  CZ  ARG B 300      -4.333 -43.701 -22.481  1.00 68.90           C  
ATOM   2411  N   LEU B 301     -12.131 -45.639 -21.528  1.00 59.62           N  
ATOM   2412  CA  LEU B 301     -13.094 -45.736 -20.436  1.00 59.62           C  
ATOM   2413  C   LEU B 301     -13.275 -47.186 -19.999  1.00 59.62           C  
ATOM   2414  CB  LEU B 301     -14.442 -45.144 -20.856  1.00 59.62           C  
ATOM   2415  O   LEU B 301     -13.711 -47.450 -18.876  1.00 59.62           O  
ATOM   2416  CG  LEU B 301     -14.797 -43.779 -20.266  1.00 59.62           C  
ATOM   2417  CD1 LEU B 301     -14.941 -42.743 -21.375  1.00 59.62           C  
ATOM   2418  CD2 LEU B 301     -16.076 -43.869 -19.441  1.00 59.62           C  
ATOM   2419  N   GLN B 302     -12.727 -48.128 -20.703  1.00 50.74           N  
ATOM   2420  CA  GLN B 302     -12.815 -49.507 -20.233  1.00 50.74           C  
ATOM   2421  C   GLN B 302     -11.759 -49.794 -19.169  1.00 50.74           C  
ATOM   2422  CB  GLN B 302     -12.663 -50.483 -21.401  1.00 50.74           C  
ATOM   2423  O   GLN B 302     -11.838 -50.803 -18.466  1.00 50.74           O  
ATOM   2424  CG  GLN B 302     -13.940 -50.685 -22.204  1.00 50.74           C  
ATOM   2425  CD  GLN B 302     -13.786 -51.720 -23.303  1.00 50.74           C  
ATOM   2426  NE2 GLN B 302     -14.879 -52.015 -23.998  1.00 50.74           N  
ATOM   2427  OE1 GLN B 302     -12.692 -52.250 -23.525  1.00 50.74           O  
ATOM   2428  N   ALA B 303     -10.871 -48.763 -18.913  1.00 52.06           N  
ATOM   2429  CA  ALA B 303      -9.836 -48.972 -17.903  1.00 52.06           C  
ATOM   2430  C   ALA B 303     -10.253 -48.382 -16.559  1.00 52.06           C  
ATOM   2431  CB  ALA B 303      -8.514 -48.362 -18.362  1.00 52.06           C  
ATOM   2432  O   ALA B 303     -11.032 -47.428 -16.509  1.00 52.06           O  
ATOM   2433  N   PRO B 304     -10.134 -49.019 -15.366  1.00 48.24           N  
ATOM   2434  CA  PRO B 304     -10.562 -48.572 -14.038  1.00 48.24           C  
ATOM   2435  C   PRO B 304      -9.998 -47.203 -13.666  1.00 48.24           C  
ATOM   2436  CB  PRO B 304     -10.017 -49.659 -13.108  1.00 48.24           C  
ATOM   2437  O   PRO B 304      -8.828 -46.920 -13.935  1.00 48.24           O  
ATOM   2438  CG  PRO B 304      -9.234 -50.568 -14.000  1.00 48.24           C  
ATOM   2439  CD  PRO B 304      -9.366 -50.078 -15.413  1.00 48.24           C  
ATOM   2440  N   PRO B 305     -10.904 -46.179 -13.337  1.00 49.48           N  
ATOM   2441  CA  PRO B 305     -10.487 -44.840 -12.914  1.00 49.48           C  
ATOM   2442  C   PRO B 305      -9.577 -44.864 -11.689  1.00 49.48           C  
ATOM   2443  CB  PRO B 305     -11.813 -44.142 -12.597  1.00 49.48           C  
ATOM   2444  O   PRO B 305      -9.758 -45.697 -10.797  1.00 49.48           O  
ATOM   2445  CG  PRO B 305     -12.851 -45.205 -12.755  1.00 49.48           C  
ATOM   2446  CD  PRO B 305     -12.175 -46.471 -13.199  1.00 49.48           C  
ATOM   2447  N   LYS B 306      -8.327 -44.525 -11.745  1.00 55.77           N  
ATOM   2448  CA  LYS B 306      -7.551 -44.370 -10.518  1.00 55.77           C  
ATOM   2449  C   LYS B 306      -8.037 -43.171  -9.709  1.00 55.77           C  
ATOM   2450  CB  LYS B 306      -6.064 -44.217 -10.838  1.00 55.77           C  
ATOM   2451  O   LYS B 306      -7.904 -42.026 -10.144  1.00 55.77           O  
ATOM   2452  CG  LYS B 306      -5.300 -45.533 -10.872  1.00 55.77           C  
ATOM   2453  CD  LYS B 306      -3.828 -45.316 -11.199  1.00 55.77           C  
ATOM   2454  CE  LYS B 306      -3.078 -46.637 -11.308  1.00 55.77           C  
ATOM   2455  NZ  LYS B 306      -1.684 -46.443 -11.808  1.00 55.77           N  
ATOM   2456  N   PRO B 307      -8.925 -43.460  -8.642  1.00 51.64           N  
ATOM   2457  CA  PRO B 307      -9.442 -42.425  -7.744  1.00 51.64           C  
ATOM   2458  C   PRO B 307      -8.338 -41.719  -6.960  1.00 51.64           C  
ATOM   2459  CB  PRO B 307     -10.366 -43.203  -6.805  1.00 51.64           C  
ATOM   2460  O   PRO B 307      -7.306 -42.324  -6.659  1.00 51.64           O  
ATOM   2461  CG  PRO B 307     -10.186 -44.636  -7.191  1.00 51.64           C  
ATOM   2462  CD  PRO B 307      -9.247 -44.699  -8.362  1.00 51.64           C  
ATOM   2463  N   ASP B 308      -7.890 -40.332  -7.235  1.00 56.06           N  
ATOM   2464  CA  ASP B 308      -7.117 -39.484  -6.333  1.00 56.06           C  
ATOM   2465  C   ASP B 308      -5.783 -39.086  -6.962  1.00 56.06           C  
ATOM   2466  CB  ASP B 308      -6.879 -40.196  -5.000  1.00 56.06           C  
ATOM   2467  O   ASP B 308      -4.855 -38.684  -6.258  1.00 56.06           O  
ATOM   2468  CG  ASP B 308      -7.978 -39.937  -3.985  1.00 56.06           C  
ATOM   2469  OD1 ASP B 308      -8.751 -38.970  -4.156  1.00 56.06           O  
ATOM   2470  OD2 ASP B 308      -8.069 -40.704  -3.002  1.00 56.06           O  
ATOM   2471  N   SER B 309      -5.564 -39.320  -8.210  1.00 62.42           N  
ATOM   2472  CA  SER B 309      -4.250 -39.043  -8.781  1.00 62.42           C  
ATOM   2473  C   SER B 309      -4.150 -37.600  -9.263  1.00 62.42           C  
ATOM   2474  CB  SER B 309      -3.957 -39.997  -9.939  1.00 62.42           C  
ATOM   2475  O   SER B 309      -3.049 -37.062  -9.405  1.00 62.42           O  
ATOM   2476  OG  SER B 309      -4.894 -39.819 -10.987  1.00 62.42           O  
ATOM   2477  N   GLY B 310      -5.152 -36.797  -9.015  1.00 68.45           N  
ATOM   2478  CA  GLY B 310      -5.127 -35.447  -9.553  1.00 68.45           C  
ATOM   2479  C   GLY B 310      -5.080 -35.409 -11.069  1.00 68.45           C  
ATOM   2480  O   GLY B 310      -4.943 -34.339 -11.665  1.00 68.45           O  
ATOM   2481  N   LEU B 311      -5.226 -36.626 -11.668  1.00 75.39           N  
ATOM   2482  CA  LEU B 311      -5.147 -36.725 -13.122  1.00 75.39           C  
ATOM   2483  C   LEU B 311      -6.495 -37.122 -13.714  1.00 75.39           C  
ATOM   2484  CB  LEU B 311      -4.078 -37.741 -13.532  1.00 75.39           C  
ATOM   2485  O   LEU B 311      -7.253 -37.873 -13.095  1.00 75.39           O  
ATOM   2486  CG  LEU B 311      -2.697 -37.175 -13.867  1.00 75.39           C  
ATOM   2487  CD1 LEU B 311      -1.882 -36.977 -12.593  1.00 75.39           C  
ATOM   2488  CD2 LEU B 311      -1.964 -38.092 -14.840  1.00 75.39           C  
ATOM   2489  N   LEU B 312      -6.867 -36.480 -14.803  1.00 77.30           N  
ATOM   2490  CA  LEU B 312      -8.088 -36.851 -15.510  1.00 77.30           C  
ATOM   2491  C   LEU B 312      -7.907 -38.172 -16.250  1.00 77.30           C  
ATOM   2492  CB  LEU B 312      -8.492 -35.752 -16.497  1.00 77.30           C  
ATOM   2493  O   LEU B 312      -6.851 -38.421 -16.837  1.00 77.30           O  
ATOM   2494  CG  LEU B 312      -9.004 -34.447 -15.885  1.00 77.30           C  
ATOM   2495  CD1 LEU B 312      -8.736 -33.279 -16.828  1.00 77.30           C  
ATOM   2496  CD2 LEU B 312     -10.491 -34.553 -15.566  1.00 77.30           C  
ATOM   2497  N   ASP B 313      -8.844 -39.091 -15.997  1.00 70.35           N  
ATOM   2498  CA  ASP B 313      -8.766 -40.398 -16.643  1.00 70.35           C  
ATOM   2499  C   ASP B 313      -9.301 -40.337 -18.072  1.00 70.35           C  
ATOM   2500  CB  ASP B 313      -9.539 -41.443 -15.836  1.00 70.35           C  
ATOM   2501  O   ASP B 313     -10.245 -39.596 -18.355  1.00 70.35           O  
ATOM   2502  CG  ASP B 313      -8.767 -41.950 -14.630  1.00 70.35           C  
ATOM   2503  OD1 ASP B 313      -7.528 -41.793 -14.588  1.00 70.35           O  
ATOM   2504  OD2 ASP B 313      -9.404 -42.515 -13.715  1.00 70.35           O  
ATOM   2505  N   GLY B 314      -8.662 -41.085 -19.024  1.00 72.12           N  
ATOM   2506  CA  GLY B 314      -9.165 -41.284 -20.374  1.00 72.12           C  
ATOM   2507  C   GLY B 314      -8.701 -40.216 -21.347  1.00 72.12           C  
ATOM   2508  O   GLY B 314      -9.161 -40.168 -22.489  1.00 72.12           O  
ATOM   2509  N   PHE B 315      -7.784 -39.359 -20.885  1.00 77.69           N  
ATOM   2510  CA  PHE B 315      -7.315 -38.303 -21.774  1.00 77.69           C  
ATOM   2511  C   PHE B 315      -6.078 -38.752 -22.542  1.00 77.69           C  
ATOM   2512  CB  PHE B 315      -7.008 -37.028 -20.983  1.00 77.69           C  
ATOM   2513  O   PHE B 315      -5.267 -39.526 -22.027  1.00 77.69           O  
ATOM   2514  CG  PHE B 315      -8.216 -36.171 -20.720  1.00 77.69           C  
ATOM   2515  CD1 PHE B 315      -8.588 -35.176 -21.616  1.00 77.69           C  
ATOM   2516  CD2 PHE B 315      -8.980 -36.360 -19.576  1.00 77.69           C  
ATOM   2517  CE1 PHE B 315      -9.706 -34.381 -21.375  1.00 77.69           C  
ATOM   2518  CE2 PHE B 315     -10.099 -35.569 -19.328  1.00 77.69           C  
ATOM   2519  CZ  PHE B 315     -10.459 -34.580 -20.229  1.00 77.69           C  
ATOM   2520  N   MET B 316      -6.037 -38.347 -23.725  1.00 86.44           N  
ATOM   2521  CA  MET B 316      -4.870 -38.648 -24.549  1.00 86.44           C  
ATOM   2522  C   MET B 316      -3.704 -37.731 -24.196  1.00 86.44           C  
ATOM   2523  CB  MET B 316      -5.211 -38.512 -26.034  1.00 86.44           C  
ATOM   2524  O   MET B 316      -3.776 -36.519 -24.406  1.00 86.44           O  
ATOM   2525  CG  MET B 316      -4.113 -39.006 -26.962  1.00 86.44           C  
ATOM   2526  SD  MET B 316      -4.675 -39.145 -28.704  1.00 86.44           S  
ATOM   2527  CE  MET B 316      -3.244 -39.988 -29.435  1.00 86.44           C  
ATOM   2528  N   THR B 317      -2.676 -38.317 -23.695  1.00 88.86           N  
ATOM   2529  CA  THR B 317      -1.484 -37.552 -23.345  1.00 88.86           C  
ATOM   2530  C   THR B 317      -0.712 -37.150 -24.598  1.00 88.86           C  
ATOM   2531  CB  THR B 317      -0.563 -38.352 -22.406  1.00 88.86           C  
ATOM   2532  O   THR B 317      -0.985 -37.653 -25.690  1.00 88.86           O  
ATOM   2533  CG2 THR B 317      -1.258 -38.661 -21.084  1.00 88.86           C  
ATOM   2534  OG1 THR B 317      -0.198 -39.584 -23.040  1.00 88.86           O  
ATOM   2535  N   THR B 318       0.152 -36.199 -24.435  1.00 91.48           N  
ATOM   2536  CA  THR B 318       0.973 -35.730 -25.545  1.00 91.48           C  
ATOM   2537  C   THR B 318       1.812 -36.870 -26.116  1.00 91.48           C  
ATOM   2538  CB  THR B 318       1.897 -34.578 -25.108  1.00 91.48           C  
ATOM   2539  O   THR B 318       1.955 -36.992 -27.335  1.00 91.48           O  
ATOM   2540  CG2 THR B 318       2.667 -34.010 -26.296  1.00 91.48           C  
ATOM   2541  OG1 THR B 318       1.107 -33.536 -24.522  1.00 91.48           O  
ATOM   2542  N   ASP B 319       2.322 -37.720 -25.268  1.00 89.25           N  
ATOM   2543  CA  ASP B 319       3.118 -38.859 -25.714  1.00 89.25           C  
ATOM   2544  C   ASP B 319       2.293 -39.795 -26.595  1.00 89.25           C  
ATOM   2545  CB  ASP B 319       3.679 -39.625 -24.514  1.00 89.25           C  
ATOM   2546  O   ASP B 319       2.774 -40.269 -27.627  1.00 89.25           O  
ATOM   2547  CG  ASP B 319       4.802 -38.883 -23.810  1.00 89.25           C  
ATOM   2548  OD1 ASP B 319       5.343 -37.912 -24.380  1.00 89.25           O  
ATOM   2549  OD2 ASP B 319       5.151 -39.277 -22.676  1.00 89.25           O  
ATOM   2550  N   ALA B 320       1.105 -40.072 -26.165  1.00 91.60           N  
ATOM   2551  CA  ALA B 320       0.210 -40.928 -26.940  1.00 91.60           C  
ATOM   2552  C   ALA B 320      -0.149 -40.281 -28.274  1.00 91.60           C  
ATOM   2553  CB  ALA B 320      -1.055 -41.236 -26.143  1.00 91.60           C  
ATOM   2554  O   ALA B 320      -0.169 -40.949 -29.311  1.00 91.60           O  
ATOM   2555  N   ALA B 321      -0.401 -38.985 -28.231  1.00 94.87           N  
ATOM   2556  CA  ALA B 321      -0.746 -38.250 -29.445  1.00 94.87           C  
ATOM   2557  C   ALA B 321       0.415 -38.251 -30.435  1.00 94.87           C  
ATOM   2558  CB  ALA B 321      -1.149 -36.818 -29.103  1.00 94.87           C  
ATOM   2559  O   ALA B 321       0.211 -38.421 -31.640  1.00 94.87           O  
ATOM   2560  N   LEU B 322       1.584 -38.058 -29.917  1.00 95.19           N  
ATOM   2561  CA  LEU B 322       2.771 -38.058 -30.766  1.00 95.19           C  
ATOM   2562  C   LEU B 322       2.994 -39.433 -31.387  1.00 95.19           C  
ATOM   2563  CB  LEU B 322       4.005 -37.642 -29.962  1.00 95.19           C  
ATOM   2564  O   LEU B 322       3.412 -39.537 -32.542  1.00 95.19           O  
ATOM   2565  CG  LEU B 322       4.105 -36.161 -29.591  1.00 95.19           C  
ATOM   2566  CD1 LEU B 322       5.235 -35.940 -28.592  1.00 95.19           C  
ATOM   2567  CD2 LEU B 322       4.313 -35.310 -30.839  1.00 95.19           C  
ATOM   2568  N   MET B 323       2.736 -40.478 -30.650  1.00 95.10           N  
ATOM   2569  CA  MET B 323       2.854 -41.836 -31.171  1.00 95.10           C  
ATOM   2570  C   MET B 323       1.857 -42.075 -32.300  1.00 95.10           C  
ATOM   2571  CB  MET B 323       2.639 -42.862 -30.057  1.00 95.10           C  
ATOM   2572  O   MET B 323       2.208 -42.648 -33.333  1.00 95.10           O  
ATOM   2573  CG  MET B 323       2.827 -44.302 -30.505  1.00 95.10           C  
ATOM   2574  SD  MET B 323       4.518 -44.626 -31.139  1.00 95.10           S  
ATOM   2575  CE  MET B 323       5.439 -44.690 -29.576  1.00 95.10           C  
ATOM   2576  N   TYR B 324       0.667 -41.664 -32.074  1.00 95.18           N  
ATOM   2577  CA  TYR B 324      -0.355 -41.746 -33.112  1.00 95.18           C  
ATOM   2578  C   TYR B 324       0.104 -41.045 -34.385  1.00 95.18           C  
ATOM   2579  CB  TYR B 324      -1.669 -41.131 -32.622  1.00 95.18           C  
ATOM   2580  O   TYR B 324       0.019 -41.610 -35.478  1.00 95.18           O  
ATOM   2581  CG  TYR B 324      -2.799 -41.242 -33.616  1.00 95.18           C  
ATOM   2582  CD1 TYR B 324      -2.995 -40.266 -34.590  1.00 95.18           C  
ATOM   2583  CD2 TYR B 324      -3.674 -42.323 -33.584  1.00 95.18           C  
ATOM   2584  CE1 TYR B 324      -4.037 -40.363 -35.507  1.00 95.18           C  
ATOM   2585  CE2 TYR B 324      -4.719 -42.431 -34.496  1.00 95.18           C  
ATOM   2586  OH  TYR B 324      -5.924 -41.549 -36.358  1.00 95.18           O  
ATOM   2587  CZ  TYR B 324      -4.891 -41.448 -35.452  1.00 95.18           C  
ATOM   2588  N   ASP B 325       0.651 -39.876 -34.235  1.00 96.11           N  
ATOM   2589  CA  ASP B 325       1.128 -39.084 -35.365  1.00 96.11           C  
ATOM   2590  C   ASP B 325       2.340 -39.741 -36.022  1.00 96.11           C  
ATOM   2591  CB  ASP B 325       1.479 -37.664 -34.916  1.00 96.11           C  
ATOM   2592  O   ASP B 325       2.485 -39.705 -37.246  1.00 96.11           O  
ATOM   2593  CG  ASP B 325       0.255 -36.790 -34.704  1.00 96.11           C  
ATOM   2594  OD1 ASP B 325      -0.864 -37.208 -35.073  1.00 96.11           O  
ATOM   2595  OD2 ASP B 325       0.412 -35.672 -34.167  1.00 96.11           O  
ATOM   2596  N   ALA B 326       3.198 -40.288 -35.195  1.00 96.49           N  
ATOM   2597  CA  ALA B 326       4.395 -40.948 -35.709  1.00 96.49           C  
ATOM   2598  C   ALA B 326       4.029 -42.075 -36.671  1.00 96.49           C  
ATOM   2599  CB  ALA B 326       5.242 -41.487 -34.559  1.00 96.49           C  
ATOM   2600  O   ALA B 326       4.604 -42.184 -37.756  1.00 96.49           O  
ATOM   2601  N   VAL B 327       3.064 -42.901 -36.342  1.00 96.41           N  
ATOM   2602  CA  VAL B 327       2.629 -44.019 -37.173  1.00 96.41           C  
ATOM   2603  C   VAL B 327       2.054 -43.494 -38.486  1.00 96.41           C  
ATOM   2604  CB  VAL B 327       1.583 -44.894 -36.445  1.00 96.41           C  
ATOM   2605  O   VAL B 327       2.317 -44.053 -39.554  1.00 96.41           O  
ATOM   2606  CG1 VAL B 327       1.047 -45.980 -37.376  1.00 96.41           C  
ATOM   2607  CG2 VAL B 327       2.190 -45.514 -35.188  1.00 96.41           C  
ATOM   2608  N   HIS B 328       1.387 -42.427 -38.454  1.00 95.13           N  
ATOM   2609  CA  HIS B 328       0.782 -41.834 -39.641  1.00 95.13           C  
ATOM   2610  C   HIS B 328       1.843 -41.251 -40.568  1.00 95.13           C  
ATOM   2611  CB  HIS B 328      -0.223 -40.751 -39.246  1.00 95.13           C  
ATOM   2612  O   HIS B 328       1.756 -41.400 -41.789  1.00 95.13           O  
ATOM   2613  CG  HIS B 328      -1.586 -41.281 -38.933  1.00 95.13           C  
ATOM   2614  CD2 HIS B 328      -2.732 -41.268 -39.653  1.00 95.13           C  
ATOM   2615  ND1 HIS B 328      -1.883 -41.916 -37.746  1.00 95.13           N  
ATOM   2616  CE1 HIS B 328      -3.157 -42.272 -37.751  1.00 95.13           C  
ATOM   2617  NE2 HIS B 328      -3.695 -41.890 -38.897  1.00 95.13           N  
ATOM   2618  N   VAL B 329       2.793 -40.586 -39.918  1.00 95.27           N  
ATOM   2619  CA  VAL B 329       3.857 -39.980 -40.712  1.00 95.27           C  
ATOM   2620  C   VAL B 329       4.605 -41.063 -41.487  1.00 95.27           C  
ATOM   2621  CB  VAL B 329       4.841 -39.182 -39.828  1.00 95.27           C  
ATOM   2622  O   VAL B 329       4.882 -40.905 -42.678  1.00 95.27           O  
ATOM   2623  CG1 VAL B 329       6.119 -38.857 -40.599  1.00 95.27           C  
ATOM   2624  CG2 VAL B 329       4.181 -37.902 -39.319  1.00 95.27           C  
ATOM   2625  N   VAL B 330       4.935 -42.154 -40.845  1.00 95.33           N  
ATOM   2626  CA  VAL B 330       5.646 -43.251 -41.494  1.00 95.33           C  
ATOM   2627  C   VAL B 330       4.760 -43.877 -42.569  1.00 95.33           C  
ATOM   2628  CB  VAL B 330       6.086 -44.325 -40.474  1.00 95.33           C  
ATOM   2629  O   VAL B 330       5.246 -44.273 -43.630  1.00 95.33           O  
ATOM   2630  CG1 VAL B 330       6.705 -45.526 -41.187  1.00 95.33           C  
ATOM   2631  CG2 VAL B 330       7.070 -43.732 -39.467  1.00 95.33           C  
ATOM   2632  N   SER B 331       3.475 -43.961 -42.320  1.00 93.59           N  
ATOM   2633  CA  SER B 331       2.525 -44.521 -43.275  1.00 93.59           C  
ATOM   2634  C   SER B 331       2.431 -43.660 -44.531  1.00 93.59           C  
ATOM   2635  CB  SER B 331       1.143 -44.661 -42.638  1.00 93.59           C  
ATOM   2636  O   SER B 331       2.260 -44.180 -45.635  1.00 93.59           O  
ATOM   2637  OG  SER B 331       1.189 -45.533 -41.522  1.00 93.59           O  
ATOM   2638  N   VAL B 332       2.527 -42.345 -44.306  1.00 92.87           N  
ATOM   2639  CA  VAL B 332       2.531 -41.433 -45.445  1.00 92.87           C  
ATOM   2640  C   VAL B 332       3.754 -41.701 -46.318  1.00 92.87           C  
ATOM   2641  CB  VAL B 332       2.515 -39.956 -44.989  1.00 92.87           C  
ATOM   2642  O   VAL B 332       3.671 -41.644 -47.547  1.00 92.87           O  
ATOM   2643  CG1 VAL B 332       2.787 -39.024 -46.169  1.00 92.87           C  
ATOM   2644  CG2 VAL B 332       1.179 -39.615 -44.332  1.00 92.87           C  
ATOM   2645  N   ALA B 333       4.811 -42.013 -45.653  1.00 92.68           N  
ATOM   2646  CA  ALA B 333       6.032 -42.334 -46.387  1.00 92.68           C  
ATOM   2647  C   ALA B 333       5.880 -43.643 -47.158  1.00 92.68           C  
ATOM   2648  CB  ALA B 333       7.221 -42.417 -45.433  1.00 92.68           C  
ATOM   2649  O   ALA B 333       6.402 -43.782 -48.266  1.00 92.68           O  
ATOM   2650  N   VAL B 334       5.149 -44.621 -46.646  1.00 90.88           N  
ATOM   2651  CA  VAL B 334       4.904 -45.912 -47.281  1.00 90.88           C  
ATOM   2652  C   VAL B 334       4.064 -45.717 -48.541  1.00 90.88           C  
ATOM   2653  CB  VAL B 334       4.199 -46.893 -46.318  1.00 90.88           C  
ATOM   2654  O   VAL B 334       4.280 -46.393 -49.550  1.00 90.88           O  
ATOM   2655  CG1 VAL B 334       3.783 -48.166 -47.053  1.00 90.88           C  
ATOM   2656  CG2 VAL B 334       5.109 -47.228 -45.138  1.00 90.88           C  
ATOM   2657  N   GLN B 335       3.160 -44.810 -48.485  1.00 88.26           N  
ATOM   2658  CA  GLN B 335       2.288 -44.509 -49.615  1.00 88.26           C  
ATOM   2659  C   GLN B 335       3.096 -44.043 -50.824  1.00 88.26           C  
ATOM   2660  CB  GLN B 335       1.258 -43.445 -49.231  1.00 88.26           C  
ATOM   2661  O   GLN B 335       2.743 -44.344 -51.966  1.00 88.26           O  
ATOM   2662  CG  GLN B 335       0.265 -43.123 -50.339  1.00 88.26           C  
ATOM   2663  CD  GLN B 335      -0.654 -41.968 -49.987  1.00 88.26           C  
ATOM   2664  NE2 GLN B 335      -1.618 -41.690 -50.857  1.00 88.26           N  
ATOM   2665  OE1 GLN B 335      -0.498 -41.331 -48.940  1.00 88.26           O  
ATOM   2666  N   GLN B 336       4.231 -43.430 -50.566  1.00 86.85           N  
ATOM   2667  CA  GLN B 336       5.061 -42.886 -51.636  1.00 86.85           C  
ATOM   2668  C   GLN B 336       6.009 -43.946 -52.189  1.00 86.85           C  
ATOM   2669  CB  GLN B 336       5.856 -41.678 -51.139  1.00 86.85           C  
ATOM   2670  O   GLN B 336       6.581 -43.773 -53.268  1.00 86.85           O  
ATOM   2671  CG  GLN B 336       5.011 -40.429 -50.932  1.00 86.85           C  
ATOM   2672  CD  GLN B 336       5.815 -39.258 -50.399  1.00 86.85           C  
ATOM   2673  NE2 GLN B 336       5.122 -38.234 -49.912  1.00 86.85           N  
ATOM   2674  OE1 GLN B 336       7.050 -39.273 -50.424  1.00 86.85           O  
ATOM   2675  N   PHE B 337       6.044 -45.028 -51.438  1.00 83.61           N  
ATOM   2676  CA  PHE B 337       6.932 -46.110 -51.848  1.00 83.61           C  
ATOM   2677  C   PHE B 337       6.266 -47.465 -51.641  1.00 83.61           C  
ATOM   2678  CB  PHE B 337       8.251 -46.048 -51.070  1.00 83.61           C  
ATOM   2679  O   PHE B 337       6.718 -48.266 -50.820  1.00 83.61           O  
ATOM   2680  CG  PHE B 337       9.385 -46.776 -51.740  1.00 83.61           C  
ATOM   2681  CD1 PHE B 337      10.115 -47.737 -51.052  1.00 83.61           C  
ATOM   2682  CD2 PHE B 337       9.722 -46.497 -53.058  1.00 83.61           C  
ATOM   2683  CE1 PHE B 337      11.166 -48.412 -51.670  1.00 83.61           C  
ATOM   2684  CE2 PHE B 337      10.771 -47.167 -53.682  1.00 83.61           C  
ATOM   2685  CZ  PHE B 337      11.492 -48.123 -52.985  1.00 83.61           C  
ATOM   2686  N   PRO B 338       5.219 -47.789 -52.516  1.00 73.27           N  
ATOM   2687  CA  PRO B 338       4.403 -48.985 -52.291  1.00 73.27           C  
ATOM   2688  C   PRO B 338       5.141 -50.277 -52.637  1.00 73.27           C  
ATOM   2689  CB  PRO B 338       3.205 -48.775 -53.221  1.00 73.27           C  
ATOM   2690  O   PRO B 338       4.843 -51.332 -52.073  1.00 73.27           O  
ATOM   2691  CG  PRO B 338       3.532 -47.537 -53.992  1.00 73.27           C  
ATOM   2692  CD  PRO B 338       4.814 -46.967 -53.456  1.00 73.27           C  
ATOM   2693  N   GLN B 339       6.210 -50.257 -53.478  1.00 72.31           N  
ATOM   2694  CA  GLN B 339       6.873 -51.446 -54.003  1.00 72.31           C  
ATOM   2695  C   GLN B 339       8.036 -51.867 -53.109  1.00 72.31           C  
ATOM   2696  CB  GLN B 339       7.369 -51.200 -55.429  1.00 72.31           C  
ATOM   2697  O   GLN B 339       8.790 -52.781 -53.451  1.00 72.31           O  
ATOM   2698  CG  GLN B 339       6.251 -51.001 -56.443  1.00 72.31           C  
ATOM   2699  CD  GLN B 339       6.724 -51.156 -57.876  1.00 72.31           C  
ATOM   2700  NE2 GLN B 339       5.807 -50.993 -58.824  1.00 72.31           N  
ATOM   2701  OE1 GLN B 339       7.903 -51.420 -58.129  1.00 72.31           O  
ATOM   2702  N   MET B 340       7.941 -51.390 -51.835  1.00 77.00           N  
ATOM   2703  CA  MET B 340       9.066 -51.698 -50.957  1.00 77.00           C  
ATOM   2704  C   MET B 340       8.872 -53.048 -50.275  1.00 77.00           C  
ATOM   2705  CB  MET B 340       9.242 -50.601 -49.905  1.00 77.00           C  
ATOM   2706  O   MET B 340       7.770 -53.367 -49.824  1.00 77.00           O  
ATOM   2707  CG  MET B 340      10.432 -50.821 -48.984  1.00 77.00           C  
ATOM   2708  SD  MET B 340      10.514 -49.582 -47.634  1.00 77.00           S  
ATOM   2709  CE  MET B 340      10.896 -48.089 -48.592  1.00 77.00           C  
ATOM   2710  N   THR B 341       9.852 -53.922 -50.361  1.00 78.25           N  
ATOM   2711  CA  THR B 341       9.846 -55.207 -49.671  1.00 78.25           C  
ATOM   2712  C   THR B 341      10.900 -55.233 -48.568  1.00 78.25           C  
ATOM   2713  CB  THR B 341      10.097 -56.368 -50.651  1.00 78.25           C  
ATOM   2714  O   THR B 341      11.986 -54.672 -48.726  1.00 78.25           O  
ATOM   2715  CG2 THR B 341       8.989 -56.454 -51.697  1.00 78.25           C  
ATOM   2716  OG1 THR B 341      11.350 -56.164 -51.315  1.00 78.25           O  
ATOM   2717  N   VAL B 342      10.437 -55.605 -47.470  1.00 80.41           N  
ATOM   2718  CA  VAL B 342      11.360 -55.669 -46.341  1.00 80.41           C  
ATOM   2719  C   VAL B 342      11.810 -57.111 -46.122  1.00 80.41           C  
ATOM   2720  CB  VAL B 342      10.718 -55.109 -45.051  1.00 80.41           C  
ATOM   2721  O   VAL B 342      10.980 -58.011 -45.972  1.00 80.41           O  
ATOM   2722  CG1 VAL B 342      11.742 -55.056 -43.919  1.00 80.41           C  
ATOM   2723  CG2 VAL B 342      10.127 -53.724 -45.308  1.00 80.41           C  
ATOM   2724  N   SER B 343      13.101 -57.305 -46.257  1.00 76.72           N  
ATOM   2725  CA  SER B 343      13.631 -58.641 -46.008  1.00 76.72           C  
ATOM   2726  C   SER B 343      14.067 -58.801 -44.555  1.00 76.72           C  
ATOM   2727  CB  SER B 343      14.809 -58.934 -46.938  1.00 76.72           C  
ATOM   2728  O   SER B 343      14.183 -57.815 -43.825  1.00 76.72           O  
ATOM   2729  OG  SER B 343      15.744 -57.868 -46.915  1.00 76.72           O  
ATOM   2730  N   SER B 344      14.095 -60.027 -44.144  1.00 85.65           N  
ATOM   2731  CA  SER B 344      14.566 -60.351 -42.801  1.00 85.65           C  
ATOM   2732  C   SER B 344      16.027 -59.953 -42.617  1.00 85.65           C  
ATOM   2733  CB  SER B 344      14.397 -61.844 -42.519  1.00 85.65           C  
ATOM   2734  O   SER B 344      16.885 -60.333 -43.417  1.00 85.65           O  
ATOM   2735  OG  SER B 344      15.396 -62.598 -43.183  1.00 85.65           O  
ATOM   2736  N   LEU B 345      16.270 -59.016 -41.619  1.00 89.53           N  
ATOM   2737  CA  LEU B 345      17.608 -58.502 -41.349  1.00 89.53           C  
ATOM   2738  C   LEU B 345      18.202 -59.158 -40.107  1.00 89.53           C  
ATOM   2739  CB  LEU B 345      17.572 -56.982 -41.170  1.00 89.53           C  
ATOM   2740  O   LEU B 345      17.529 -59.275 -39.080  1.00 89.53           O  
ATOM   2741  CG  LEU B 345      17.096 -56.169 -42.375  1.00 89.53           C  
ATOM   2742  CD1 LEU B 345      16.540 -54.823 -41.920  1.00 89.53           C  
ATOM   2743  CD2 LEU B 345      18.233 -55.974 -43.372  1.00 89.53           C  
ATOM   2744  N   GLN B 346      19.321 -59.711 -40.218  1.00 86.64           N  
ATOM   2745  CA  GLN B 346      20.003 -60.324 -39.082  1.00 86.64           C  
ATOM   2746  C   GLN B 346      21.067 -59.391 -38.511  1.00 86.64           C  
ATOM   2747  CB  GLN B 346      20.636 -61.655 -39.491  1.00 86.64           C  
ATOM   2748  O   GLN B 346      21.849 -58.801 -39.260  1.00 86.64           O  
ATOM   2749  CG  GLN B 346      19.622 -62.748 -39.801  1.00 86.64           C  
ATOM   2750  CD  GLN B 346      20.275 -64.069 -40.164  1.00 86.64           C  
ATOM   2751  NE2 GLN B 346      19.490 -65.140 -40.159  1.00 86.64           N  
ATOM   2752  OE1 GLN B 346      21.476 -64.125 -40.449  1.00 86.64           O  
ATOM   2753  N   CYS B 347      21.069 -59.131 -37.242  1.00 85.78           N  
ATOM   2754  CA  CYS B 347      21.972 -58.217 -36.552  1.00 85.78           C  
ATOM   2755  C   CYS B 347      23.412 -58.711 -36.629  1.00 85.78           C  
ATOM   2756  CB  CYS B 347      21.557 -58.056 -35.090  1.00 85.78           C  
ATOM   2757  O   CYS B 347      24.348 -57.910 -36.621  1.00 85.78           O  
ATOM   2758  SG  CYS B 347      20.003 -57.162 -34.869  1.00 85.78           S  
ATOM   2759  N   ASN B 348      23.665 -60.007 -36.865  1.00 81.03           N  
ATOM   2760  CA  ASN B 348      25.000 -60.597 -36.893  1.00 81.03           C  
ATOM   2761  C   ASN B 348      25.664 -60.418 -38.255  1.00 81.03           C  
ATOM   2762  CB  ASN B 348      24.938 -62.081 -36.523  1.00 81.03           C  
ATOM   2763  O   ASN B 348      26.886 -60.284 -38.341  1.00 81.03           O  
ATOM   2764  CG  ASN B 348      24.522 -62.307 -35.083  1.00 81.03           C  
ATOM   2765  ND2 ASN B 348      24.132 -63.536 -34.765  1.00 81.03           N  
ATOM   2766  OD1 ASN B 348      24.550 -61.385 -34.264  1.00 81.03           O  
ATOM   2767  N   ARG B 349      24.932 -60.298 -39.451  1.00 76.42           N  
ATOM   2768  CA  ARG B 349      25.471 -60.249 -40.806  1.00 76.42           C  
ATOM   2769  C   ARG B 349      25.766 -58.812 -41.226  1.00 76.42           C  
ATOM   2770  CB  ARG B 349      24.498 -60.894 -41.796  1.00 76.42           C  
ATOM   2771  O   ARG B 349      26.595 -58.575 -42.107  1.00 76.42           O  
ATOM   2772  CG  ARG B 349      24.462 -62.413 -41.722  1.00 76.42           C  
ATOM   2773  CD  ARG B 349      23.738 -63.018 -42.916  1.00 76.42           C  
ATOM   2774  NE  ARG B 349      23.698 -64.476 -42.840  1.00 76.42           N  
ATOM   2775  NH1 ARG B 349      22.535 -64.754 -44.816  1.00 76.42           N  
ATOM   2776  NH2 ARG B 349      23.150 -66.581 -43.576  1.00 76.42           N  
ATOM   2777  CZ  ARG B 349      23.128 -65.267 -43.744  1.00 76.42           C  
ATOM   2778  N   HIS B 350      25.332 -57.744 -40.561  1.00 75.36           N  
ATOM   2779  CA  HIS B 350      25.514 -56.310 -40.755  1.00 75.36           C  
ATOM   2780  C   HIS B 350      25.241 -55.911 -42.202  1.00 75.36           C  
ATOM   2781  CB  HIS B 350      26.929 -55.890 -40.354  1.00 75.36           C  
ATOM   2782  O   HIS B 350      25.994 -55.130 -42.787  1.00 75.36           O  
ATOM   2783  CG  HIS B 350      27.179 -55.958 -38.881  1.00 75.36           C  
ATOM   2784  CD2 HIS B 350      27.953 -56.793 -38.148  1.00 75.36           C  
ATOM   2785  ND1 HIS B 350      26.592 -55.090 -37.986  1.00 75.36           N  
ATOM   2786  CE1 HIS B 350      26.995 -55.390 -36.762  1.00 75.36           C  
ATOM   2787  NE2 HIS B 350      27.821 -56.419 -36.833  1.00 75.36           N  
ATOM   2788  N   LYS B 351      24.280 -56.582 -42.820  1.00 82.87           N  
ATOM   2789  CA  LYS B 351      23.886 -56.151 -44.158  1.00 82.87           C  
ATOM   2790  C   LYS B 351      22.735 -55.152 -44.098  1.00 82.87           C  
ATOM   2791  CB  LYS B 351      23.491 -57.355 -45.015  1.00 82.87           C  
ATOM   2792  O   LYS B 351      21.615 -55.509 -43.727  1.00 82.87           O  
ATOM   2793  CG  LYS B 351      23.471 -57.072 -46.510  1.00 82.87           C  
ATOM   2794  CD  LYS B 351      23.163 -58.329 -47.313  1.00 82.87           C  
ATOM   2795  CE  LYS B 351      23.055 -58.029 -48.802  1.00 82.87           C  
ATOM   2796  NZ  LYS B 351      22.789 -59.265 -49.598  1.00 82.87           N  
ATOM   2797  N   PRO B 352      23.077 -53.967 -44.443  1.00 87.62           N  
ATOM   2798  CA  PRO B 352      22.070 -52.904 -44.384  1.00 87.62           C  
ATOM   2799  C   PRO B 352      20.921 -53.124 -45.365  1.00 87.62           C  
ATOM   2800  CB  PRO B 352      22.864 -51.646 -44.746  1.00 87.62           C  
ATOM   2801  O   PRO B 352      21.105 -53.765 -46.403  1.00 87.62           O  
ATOM   2802  CG  PRO B 352      24.127 -52.155 -45.361  1.00 87.62           C  
ATOM   2803  CD  PRO B 352      24.286 -53.603 -44.996  1.00 87.62           C  
ATOM   2804  N   TRP B 353      19.764 -52.574 -44.941  1.00 89.71           N  
ATOM   2805  CA  TRP B 353      18.573 -52.622 -45.782  1.00 89.71           C  
ATOM   2806  C   TRP B 353      18.747 -51.752 -47.023  1.00 89.71           C  
ATOM   2807  CB  TRP B 353      17.340 -52.169 -44.995  1.00 89.71           C  
ATOM   2808  O   TRP B 353      19.007 -50.551 -46.915  1.00 89.71           O  
ATOM   2809  CG  TRP B 353      16.051 -52.314 -45.748  1.00 89.71           C  
ATOM   2810  CD1 TRP B 353      15.781 -53.193 -46.760  1.00 89.71           C  
ATOM   2811  CD2 TRP B 353      14.856 -51.552 -45.549  1.00 89.71           C  
ATOM   2812  CE2 TRP B 353      13.901 -52.024 -46.477  1.00 89.71           C  
ATOM   2813  CE3 TRP B 353      14.500 -50.516 -44.675  1.00 89.71           C  
ATOM   2814  NE1 TRP B 353      14.490 -53.023 -47.203  1.00 89.71           N  
ATOM   2815  CH2 TRP B 353      12.288 -50.480 -45.688  1.00 89.71           C  
ATOM   2816  CZ2 TRP B 353      12.611 -51.493 -46.555  1.00 89.71           C  
ATOM   2817  CZ3 TRP B 353      13.216 -49.990 -44.754  1.00 89.71           C  
ATOM   2818  N   ARG B 354      18.636 -52.248 -48.180  1.00 85.84           N  
ATOM   2819  CA  ARG B 354      18.901 -51.562 -49.441  1.00 85.84           C  
ATOM   2820  C   ARG B 354      18.002 -50.340 -49.599  1.00 85.84           C  
ATOM   2821  CB  ARG B 354      18.704 -52.514 -50.623  1.00 85.84           C  
ATOM   2822  O   ARG B 354      18.435 -49.307 -50.113  1.00 85.84           O  
ATOM   2823  CG  ARG B 354      19.858 -53.481 -50.834  1.00 85.84           C  
ATOM   2824  CD  ARG B 354      19.661 -54.331 -52.082  1.00 85.84           C  
ATOM   2825  NE  ARG B 354      20.781 -55.243 -52.295  1.00 85.84           N  
ATOM   2826  NH1 ARG B 354      20.006 -56.050 -54.317  1.00 85.84           N  
ATOM   2827  NH2 ARG B 354      21.978 -56.829 -53.445  1.00 85.84           N  
ATOM   2828  CZ  ARG B 354      20.919 -56.038 -53.352  1.00 85.84           C  
ATOM   2829  N   PHE B 355      16.760 -50.460 -49.088  1.00 89.13           N  
ATOM   2830  CA  PHE B 355      15.793 -49.387 -49.291  1.00 89.13           C  
ATOM   2831  C   PHE B 355      15.718 -48.486 -48.064  1.00 89.13           C  
ATOM   2832  CB  PHE B 355      14.408 -49.962 -49.605  1.00 89.13           C  
ATOM   2833  O   PHE B 355      14.937 -47.534 -48.033  1.00 89.13           O  
ATOM   2834  CG  PHE B 355      14.358 -50.762 -50.878  1.00 89.13           C  
ATOM   2835  CD1 PHE B 355      14.480 -50.138 -52.113  1.00 89.13           C  
ATOM   2836  CD2 PHE B 355      14.188 -52.140 -50.840  1.00 89.13           C  
ATOM   2837  CE1 PHE B 355      14.434 -50.876 -53.294  1.00 89.13           C  
ATOM   2838  CE2 PHE B 355      14.140 -52.885 -52.015  1.00 89.13           C  
ATOM   2839  CZ  PHE B 355      14.263 -52.250 -53.241  1.00 89.13           C  
ATOM   2840  N   GLY B 356      16.569 -48.658 -47.108  1.00 90.91           N  
ATOM   2841  CA  GLY B 356      16.536 -47.939 -45.845  1.00 90.91           C  
ATOM   2842  C   GLY B 356      16.791 -46.452 -45.997  1.00 90.91           C  
ATOM   2843  O   GLY B 356      16.045 -45.630 -45.460  1.00 90.91           O  
ATOM   2844  N   THR B 357      17.780 -46.044 -46.728  1.00 89.54           N  
ATOM   2845  CA  THR B 357      18.172 -44.651 -46.915  1.00 89.54           C  
ATOM   2846  C   THR B 357      17.085 -43.879 -47.657  1.00 89.54           C  
ATOM   2847  CB  THR B 357      19.501 -44.543 -47.686  1.00 89.54           C  
ATOM   2848  O   THR B 357      16.762 -42.746 -47.293  1.00 89.54           O  
ATOM   2849  CG2 THR B 357      20.687 -44.876 -46.787  1.00 89.54           C  
ATOM   2850  OG1 THR B 357      19.481 -45.456 -48.790  1.00 89.54           O  
ATOM   2851  N   ARG B 358      16.597 -44.474 -48.720  1.00 90.95           N  
ATOM   2852  CA  ARG B 358      15.531 -43.837 -49.486  1.00 90.95           C  
ATOM   2853  C   ARG B 358      14.264 -43.696 -48.650  1.00 90.95           C  
ATOM   2854  CB  ARG B 358      15.233 -44.634 -50.758  1.00 90.95           C  
ATOM   2855  O   ARG B 358      13.614 -42.648 -48.669  1.00 90.95           O  
ATOM   2856  CG  ARG B 358      14.406 -43.873 -51.782  1.00 90.95           C  
ATOM   2857  CD  ARG B 358      14.280 -44.643 -53.090  1.00 90.95           C  
ATOM   2858  NE  ARG B 358      13.420 -43.948 -54.044  1.00 90.95           N  
ATOM   2859  NH1 ARG B 358      13.488 -45.619 -55.638  1.00 90.95           N  
ATOM   2860  NH2 ARG B 358      12.277 -43.711 -56.021  1.00 90.95           N  
ATOM   2861  CZ  ARG B 358      13.063 -44.427 -55.232  1.00 90.95           C  
ATOM   2862  N   PHE B 359      13.943 -44.738 -47.875  1.00 92.98           N  
ATOM   2863  CA  PHE B 359      12.759 -44.721 -47.025  1.00 92.98           C  
ATOM   2864  C   PHE B 359      12.887 -43.661 -45.938  1.00 92.98           C  
ATOM   2865  CB  PHE B 359      12.530 -46.097 -46.392  1.00 92.98           C  
ATOM   2866  O   PHE B 359      11.935 -42.928 -45.662  1.00 92.98           O  
ATOM   2867  CG  PHE B 359      11.217 -46.221 -45.668  1.00 92.98           C  
ATOM   2868  CD1 PHE B 359      11.170 -46.680 -44.358  1.00 92.98           C  
ATOM   2869  CD2 PHE B 359      10.027 -45.879 -46.299  1.00 92.98           C  
ATOM   2870  CE1 PHE B 359       9.956 -46.796 -43.685  1.00 92.98           C  
ATOM   2871  CE2 PHE B 359       8.810 -45.993 -45.633  1.00 92.98           C  
ATOM   2872  CZ  PHE B 359       8.777 -46.452 -44.327  1.00 92.98           C  
ATOM   2873  N   MET B 360      14.037 -43.560 -45.399  1.00 93.07           N  
ATOM   2874  CA  MET B 360      14.301 -42.560 -44.368  1.00 93.07           C  
ATOM   2875  C   MET B 360      14.154 -41.149 -44.929  1.00 93.07           C  
ATOM   2876  CB  MET B 360      15.702 -42.747 -43.783  1.00 93.07           C  
ATOM   2877  O   MET B 360      13.608 -40.266 -44.264  1.00 93.07           O  
ATOM   2878  CG  MET B 360      15.991 -41.854 -42.588  1.00 93.07           C  
ATOM   2879  SD  MET B 360      14.813 -42.122 -41.207  1.00 93.07           S  
ATOM   2880  CE  MET B 360      15.358 -40.824 -40.063  1.00 93.07           C  
ATOM   2881  N   SER B 361      14.635 -40.900 -46.074  1.00 91.75           N  
ATOM   2882  CA  SER B 361      14.512 -39.599 -46.725  1.00 91.75           C  
ATOM   2883  C   SER B 361      13.050 -39.236 -46.962  1.00 91.75           C  
ATOM   2884  CB  SER B 361      15.270 -39.590 -48.053  1.00 91.75           C  
ATOM   2885  O   SER B 361      12.658 -38.079 -46.798  1.00 91.75           O  
ATOM   2886  OG  SER B 361      15.175 -38.321 -48.677  1.00 91.75           O  
ATOM   2887  N   LEU B 362      12.268 -40.213 -47.294  1.00 94.14           N  
ATOM   2888  CA  LEU B 362      10.844 -39.989 -47.519  1.00 94.14           C  
ATOM   2889  C   LEU B 362      10.136 -39.643 -46.214  1.00 94.14           C  
ATOM   2890  CB  LEU B 362      10.200 -41.225 -48.152  1.00 94.14           C  
ATOM   2891  O   LEU B 362       9.221 -38.817 -46.199  1.00 94.14           O  
ATOM   2892  CG  LEU B 362      10.531 -41.485 -49.622  1.00 94.14           C  
ATOM   2893  CD1 LEU B 362      10.115 -42.898 -50.017  1.00 94.14           C  
ATOM   2894  CD2 LEU B 362       9.850 -40.452 -50.514  1.00 94.14           C  
ATOM   2895  N   ILE B 363      10.583 -40.219 -45.155  1.00 94.73           N  
ATOM   2896  CA  ILE B 363      10.008 -39.936 -43.844  1.00 94.73           C  
ATOM   2897  C   ILE B 363      10.352 -38.509 -43.426  1.00 94.73           C  
ATOM   2898  CB  ILE B 363      10.505 -40.941 -42.780  1.00 94.73           C  
ATOM   2899  O   ILE B 363       9.490 -37.772 -42.941  1.00 94.73           O  
ATOM   2900  CG1 ILE B 363       9.968 -42.345 -43.080  1.00 94.73           C  
ATOM   2901  CG2 ILE B 363      10.097 -40.486 -41.376  1.00 94.73           C  
ATOM   2902  CD1 ILE B 363      10.515 -43.427 -42.158  1.00 94.73           C  
ATOM   2903  N   LYS B 364      11.561 -38.109 -43.657  1.00 93.20           N  
ATOM   2904  CA  LYS B 364      12.033 -36.777 -43.288  1.00 93.20           C  
ATOM   2905  C   LYS B 364      11.356 -35.702 -44.133  1.00 93.20           C  
ATOM   2906  CB  LYS B 364      13.552 -36.684 -43.440  1.00 93.20           C  
ATOM   2907  O   LYS B 364      11.221 -34.556 -43.697  1.00 93.20           O  
ATOM   2908  CG  LYS B 364      14.328 -37.409 -42.351  1.00 93.20           C  
ATOM   2909  CD  LYS B 364      15.832 -37.263 -42.545  1.00 93.20           C  
ATOM   2910  CE  LYS B 364      16.610 -37.979 -41.449  1.00 93.20           C  
ATOM   2911  NZ  LYS B 364      18.084 -37.921 -41.688  1.00 93.20           N  
ATOM   2912  N   GLU B 365      10.823 -36.115 -45.283  1.00 91.31           N  
ATOM   2913  CA  GLU B 365      10.184 -35.165 -46.188  1.00 91.31           C  
ATOM   2914  C   GLU B 365       8.665 -35.199 -46.042  1.00 91.31           C  
ATOM   2915  CB  GLU B 365      10.580 -35.454 -47.638  1.00 91.31           C  
ATOM   2916  O   GLU B 365       7.961 -34.375 -46.629  1.00 91.31           O  
ATOM   2917  CG  GLU B 365      11.701 -34.565 -48.158  1.00 91.31           C  
ATOM   2918  CD  GLU B 365      12.221 -34.993 -49.521  1.00 91.31           C  
ATOM   2919  OE1 GLU B 365      13.244 -34.437 -49.982  1.00 91.31           O  
ATOM   2920  OE2 GLU B 365      11.601 -35.890 -50.134  1.00 91.31           O  
ATOM   2921  N   ALA B 366       8.213 -36.074 -45.186  1.00 91.41           N  
ATOM   2922  CA  ALA B 366       6.773 -36.268 -45.043  1.00 91.41           C  
ATOM   2923  C   ALA B 366       6.130 -35.092 -44.314  1.00 91.41           C  
ATOM   2924  CB  ALA B 366       6.482 -37.571 -44.303  1.00 91.41           C  
ATOM   2925  O   ALA B 366       6.720 -34.530 -43.388  1.00 91.41           O  
ATOM   2926  N   HIS B 367       5.022 -34.616 -44.857  1.00 90.11           N  
ATOM   2927  CA  HIS B 367       4.204 -33.589 -44.222  1.00 90.11           C  
ATOM   2928  C   HIS B 367       2.850 -34.147 -43.798  1.00 90.11           C  
ATOM   2929  CB  HIS B 367       4.010 -32.400 -45.165  1.00 90.11           C  
ATOM   2930  O   HIS B 367       2.172 -34.809 -44.587  1.00 90.11           O  
ATOM   2931  CG  HIS B 367       5.288 -31.730 -45.558  1.00 90.11           C  
ATOM   2932  CD2 HIS B 367       5.854 -30.576 -45.132  1.00 90.11           C  
ATOM   2933  ND1 HIS B 367       6.142 -32.253 -46.504  1.00 90.11           N  
ATOM   2934  CE1 HIS B 367       7.182 -31.448 -46.642  1.00 90.11           C  
ATOM   2935  NE2 HIS B 367       7.032 -30.423 -45.821  1.00 90.11           N  
ATOM   2936  N   TRP B 368       2.608 -33.880 -42.518  1.00 89.55           N  
ATOM   2937  CA  TRP B 368       1.356 -34.431 -42.009  1.00 89.55           C  
ATOM   2938  C   TRP B 368       0.724 -33.493 -40.987  1.00 89.55           C  
ATOM   2939  CB  TRP B 368       1.591 -35.808 -41.380  1.00 89.55           C  
ATOM   2940  O   TRP B 368       1.428 -32.859 -40.197  1.00 89.55           O  
ATOM   2941  CG  TRP B 368       0.366 -36.411 -40.761  1.00 89.55           C  
ATOM   2942  CD1 TRP B 368       0.073 -36.497 -39.429  1.00 89.55           C  
ATOM   2943  CD2 TRP B 368      -0.729 -37.019 -41.453  1.00 89.55           C  
ATOM   2944  CE2 TRP B 368      -1.653 -37.450 -40.475  1.00 89.55           C  
ATOM   2945  CE3 TRP B 368      -1.021 -37.239 -42.806  1.00 89.55           C  
ATOM   2946  NE1 TRP B 368      -1.140 -37.120 -39.250  1.00 89.55           N  
ATOM   2947  CH2 TRP B 368      -3.109 -38.294 -42.139  1.00 89.55           C  
ATOM   2948  CZ2 TRP B 368      -2.849 -38.091 -40.809  1.00 89.55           C  
ATOM   2949  CZ3 TRP B 368      -2.211 -37.876 -43.136  1.00 89.55           C  
ATOM   2950  N   GLU B 369      -0.573 -33.299 -41.175  1.00 90.09           N  
ATOM   2951  CA  GLU B 369      -1.343 -32.595 -40.154  1.00 90.09           C  
ATOM   2952  C   GLU B 369      -2.005 -33.575 -39.189  1.00 90.09           C  
ATOM   2953  CB  GLU B 369      -2.401 -31.698 -40.801  1.00 90.09           C  
ATOM   2954  O   GLU B 369      -3.080 -34.105 -39.475  1.00 90.09           O  
ATOM   2955  CG  GLU B 369      -2.824 -30.521 -39.934  1.00 90.09           C  
ATOM   2956  CD  GLU B 369      -2.777 -29.189 -40.666  1.00 90.09           C  
ATOM   2957  OE1 GLU B 369      -2.874 -28.130 -40.006  1.00 90.09           O  
ATOM   2958  OE2 GLU B 369      -2.644 -29.205 -41.910  1.00 90.09           O  
ATOM   2959  N   GLY B 370      -1.342 -33.792 -38.107  1.00 92.26           N  
ATOM   2960  CA  GLY B 370      -1.815 -34.792 -37.163  1.00 92.26           C  
ATOM   2961  C   GLY B 370      -2.540 -34.193 -35.972  1.00 92.26           C  
ATOM   2962  O   GLY B 370      -3.087 -33.092 -36.062  1.00 92.26           O  
ATOM   2963  N   LEU B 371      -2.605 -34.930 -34.885  1.00 94.10           N  
ATOM   2964  CA  LEU B 371      -3.243 -34.499 -33.646  1.00 94.10           C  
ATOM   2965  C   LEU B 371      -2.461 -33.361 -32.999  1.00 94.10           C  
ATOM   2966  CB  LEU B 371      -3.364 -35.671 -32.669  1.00 94.10           C  
ATOM   2967  O   LEU B 371      -3.042 -32.508 -32.324  1.00 94.10           O  
ATOM   2968  CG  LEU B 371      -4.195 -36.865 -33.143  1.00 94.10           C  
ATOM   2969  CD1 LEU B 371      -4.181 -37.971 -32.092  1.00 94.10           C  
ATOM   2970  CD2 LEU B 371      -5.624 -36.433 -33.452  1.00 94.10           C  
ATOM   2971  N   THR B 372      -1.153 -33.327 -33.219  1.00 93.63           N  
ATOM   2972  CA  THR B 372      -0.266 -32.345 -32.605  1.00 93.63           C  
ATOM   2973  C   THR B 372      -0.002 -31.184 -33.560  1.00 93.63           C  
ATOM   2974  CB  THR B 372       1.072 -32.984 -32.187  1.00 93.63           C  
ATOM   2975  O   THR B 372       0.946 -30.420 -33.369  1.00 93.63           O  
ATOM   2976  CG2 THR B 372       0.863 -34.037 -31.104  1.00 93.63           C  
ATOM   2977  OG1 THR B 372       1.676 -33.603 -33.329  1.00 93.63           O  
ATOM   2978  N   GLY B 373      -0.772 -31.066 -34.526  1.00 91.37           N  
ATOM   2979  CA  GLY B 373      -0.642 -29.974 -35.477  1.00 91.37           C  
ATOM   2980  C   GLY B 373       0.210 -30.329 -36.681  1.00 91.37           C  
ATOM   2981  O   GLY B 373       0.241 -31.486 -37.106  1.00 91.37           O  
ATOM   2982  N   ARG B 374       0.843 -29.330 -37.176  1.00 89.16           N  
ATOM   2983  CA  ARG B 374       1.666 -29.522 -38.366  1.00 89.16           C  
ATOM   2984  C   ARG B 374       2.973 -30.227 -38.020  1.00 89.16           C  
ATOM   2985  CB  ARG B 374       1.956 -28.181 -39.042  1.00 89.16           C  
ATOM   2986  O   ARG B 374       3.687 -29.808 -37.107  1.00 89.16           O  
ATOM   2987  CG  ARG B 374       0.794 -27.638 -39.859  1.00 89.16           C  
ATOM   2988  CD  ARG B 374       1.138 -26.309 -40.516  1.00 89.16           C  
ATOM   2989  NE  ARG B 374       1.608 -25.331 -39.538  1.00 89.16           N  
ATOM   2990  NH1 ARG B 374       2.181 -23.733 -41.105  1.00 89.16           N  
ATOM   2991  NH2 ARG B 374       2.491 -23.318 -38.872  1.00 89.16           N  
ATOM   2992  CZ  ARG B 374       2.092 -24.129 -39.841  1.00 89.16           C  
ATOM   2993  N   ILE B 375       3.220 -31.289 -38.760  1.00 91.57           N  
ATOM   2994  CA  ILE B 375       4.440 -32.047 -38.506  1.00 91.57           C  
ATOM   2995  C   ILE B 375       5.385 -31.917 -39.698  1.00 91.57           C  
ATOM   2996  CB  ILE B 375       4.133 -33.535 -38.225  1.00 91.57           C  
ATOM   2997  O   ILE B 375       5.099 -32.426 -40.784  1.00 91.57           O  
ATOM   2998  CG1 ILE B 375       3.159 -33.666 -37.048  1.00 91.57           C  
ATOM   2999  CG2 ILE B 375       5.425 -34.311 -37.956  1.00 91.57           C  
ATOM   3000  CD1 ILE B 375       2.625 -35.076 -36.842  1.00 91.57           C  
ATOM   3001  N   THR B 376       6.480 -31.277 -39.490  1.00 90.21           N  
ATOM   3002  CA  THR B 376       7.548 -31.122 -40.472  1.00 90.21           C  
ATOM   3003  C   THR B 376       8.913 -31.328 -39.823  1.00 90.21           C  
ATOM   3004  CB  THR B 376       7.497 -29.734 -41.137  1.00 90.21           C  
ATOM   3005  O   THR B 376       9.128 -30.930 -38.677  1.00 90.21           O  
ATOM   3006  CG2 THR B 376       6.280 -29.604 -42.048  1.00 90.21           C  
ATOM   3007  OG1 THR B 376       7.429 -28.725 -40.122  1.00 90.21           O  
ATOM   3008  N   PHE B 377       9.787 -32.015 -40.525  1.00 90.36           N  
ATOM   3009  CA  PHE B 377      11.101 -32.321 -39.972  1.00 90.36           C  
ATOM   3010  C   PHE B 377      12.190 -31.538 -40.696  1.00 90.36           C  
ATOM   3011  CB  PHE B 377      11.387 -33.823 -40.062  1.00 90.36           C  
ATOM   3012  O   PHE B 377      12.038 -31.195 -41.870  1.00 90.36           O  
ATOM   3013  CG  PHE B 377      10.389 -34.677 -39.327  1.00 90.36           C  
ATOM   3014  CD1 PHE B 377      10.415 -34.762 -37.940  1.00 90.36           C  
ATOM   3015  CD2 PHE B 377       9.425 -35.394 -40.023  1.00 90.36           C  
ATOM   3016  CE1 PHE B 377       9.492 -35.551 -37.257  1.00 90.36           C  
ATOM   3017  CE2 PHE B 377       8.500 -36.185 -39.347  1.00 90.36           C  
ATOM   3018  CZ  PHE B 377       8.536 -36.263 -37.965  1.00 90.36           C  
ATOM   3019  N   ASN B 378      13.165 -31.294 -39.901  1.00 86.04           N  
ATOM   3020  CA  ASN B 378      14.386 -30.819 -40.544  1.00 86.04           C  
ATOM   3021  C   ASN B 378      15.075 -31.931 -41.329  1.00 86.04           C  
ATOM   3022  CB  ASN B 378      15.343 -30.228 -39.507  1.00 86.04           C  
ATOM   3023  O   ASN B 378      15.390 -32.985 -40.774  1.00 86.04           O  
ATOM   3024  CG  ASN B 378      16.482 -29.452 -40.139  1.00 86.04           C  
ATOM   3025  ND2 ASN B 378      16.894 -28.369 -39.491  1.00 86.04           N  
ATOM   3026  OD1 ASN B 378      16.988 -29.823 -41.202  1.00 86.04           O  
ATOM   3027  N   LYS B 379      15.391 -31.747 -42.497  1.00 82.39           N  
ATOM   3028  CA  LYS B 379      15.914 -32.758 -43.412  1.00 82.39           C  
ATOM   3029  C   LYS B 379      17.278 -33.263 -42.952  1.00 82.39           C  
ATOM   3030  CB  LYS B 379      16.014 -32.196 -44.831  1.00 82.39           C  
ATOM   3031  O   LYS B 379      17.612 -34.433 -43.152  1.00 82.39           O  
ATOM   3032  CG  LYS B 379      14.668 -31.930 -45.488  1.00 82.39           C  
ATOM   3033  CD  LYS B 379      14.832 -31.454 -46.926  1.00 82.39           C  
ATOM   3034  CE  LYS B 379      13.487 -31.140 -47.569  1.00 82.39           C  
ATOM   3035  NZ  LYS B 379      13.646 -30.630 -48.963  1.00 82.39           N  
ATOM   3036  N   THR B 380      17.947 -32.399 -42.246  1.00 77.27           N  
ATOM   3037  CA  THR B 380      19.318 -32.737 -41.880  1.00 77.27           C  
ATOM   3038  C   THR B 380      19.357 -33.468 -40.541  1.00 77.27           C  
ATOM   3039  CB  THR B 380      20.203 -31.478 -41.806  1.00 77.27           C  
ATOM   3040  O   THR B 380      20.023 -34.497 -40.408  1.00 77.27           O  
ATOM   3041  CG2 THR B 380      21.126 -31.383 -43.016  1.00 77.27           C  
ATOM   3042  OG1 THR B 380      19.366 -30.315 -41.764  1.00 77.27           O  
ATOM   3043  N   ASN B 381      18.541 -33.042 -39.612  1.00 79.16           N  
ATOM   3044  CA  ASN B 381      18.686 -33.576 -38.263  1.00 79.16           C  
ATOM   3045  C   ASN B 381      17.499 -34.455 -37.877  1.00 79.16           C  
ATOM   3046  CB  ASN B 381      18.857 -32.441 -37.251  1.00 79.16           C  
ATOM   3047  O   ASN B 381      17.592 -35.259 -36.949  1.00 79.16           O  
ATOM   3048  CG  ASN B 381      18.812 -31.071 -37.897  1.00 79.16           C  
ATOM   3049  ND2 ASN B 381      18.910 -30.027 -37.083  1.00 79.16           N  
ATOM   3050  OD1 ASN B 381      18.690 -30.951 -39.119  1.00 79.16           O  
ATOM   3051  N   GLY B 382      16.373 -34.464 -38.601  1.00 86.06           N  
ATOM   3052  CA  GLY B 382      15.205 -35.283 -38.320  1.00 86.06           C  
ATOM   3053  C   GLY B 382      14.402 -34.790 -37.131  1.00 86.06           C  
ATOM   3054  O   GLY B 382      13.548 -35.510 -36.610  1.00 86.06           O  
ATOM   3055  N   LEU B 383      14.720 -33.489 -36.687  1.00 87.90           N  
ATOM   3056  CA  LEU B 383      14.043 -32.918 -35.528  1.00 87.90           C  
ATOM   3057  C   LEU B 383      12.858 -32.060 -35.958  1.00 87.90           C  
ATOM   3058  CB  LEU B 383      15.018 -32.082 -34.695  1.00 87.90           C  
ATOM   3059  O   LEU B 383      12.844 -31.526 -37.070  1.00 87.90           O  
ATOM   3060  CG  LEU B 383      16.202 -32.832 -34.081  1.00 87.90           C  
ATOM   3061  CD1 LEU B 383      17.208 -31.847 -33.496  1.00 87.90           C  
ATOM   3062  CD2 LEU B 383      15.720 -33.809 -33.014  1.00 87.90           C  
ATOM   3063  N   ARG B 384      11.867 -32.007 -35.086  1.00 89.21           N  
ATOM   3064  CA  ARG B 384      10.674 -31.202 -35.329  1.00 89.21           C  
ATOM   3065  C   ARG B 384      10.855 -29.783 -34.801  1.00 89.21           C  
ATOM   3066  CB  ARG B 384       9.448 -31.850 -34.682  1.00 89.21           C  
ATOM   3067  O   ARG B 384      10.610 -29.517 -33.623  1.00 89.21           O  
ATOM   3068  CG  ARG B 384       8.135 -31.164 -35.027  1.00 89.21           C  
ATOM   3069  CD  ARG B 384       6.945 -31.874 -34.397  1.00 89.21           C  
ATOM   3070  NE  ARG B 384       5.692 -31.180 -34.680  1.00 89.21           N  
ATOM   3071  NH1 ARG B 384       4.381 -32.597 -33.410  1.00 89.21           N  
ATOM   3072  NH2 ARG B 384       3.426 -30.836 -34.525  1.00 89.21           N  
ATOM   3073  CZ  ARG B 384       4.503 -31.539 -34.204  1.00 89.21           C  
ATOM   3074  N   THR B 385      11.246 -28.826 -35.672  1.00 81.64           N  
ATOM   3075  CA  THR B 385      11.540 -27.457 -35.264  1.00 81.64           C  
ATOM   3076  C   THR B 385      10.350 -26.543 -35.541  1.00 81.64           C  
ATOM   3077  CB  THR B 385      12.787 -26.915 -35.987  1.00 81.64           C  
ATOM   3078  O   THR B 385      10.171 -25.527 -34.865  1.00 81.64           O  
ATOM   3079  CG2 THR B 385      14.064 -27.510 -35.403  1.00 81.64           C  
ATOM   3080  OG1 THR B 385      12.709 -27.250 -37.378  1.00 81.64           O  
ATOM   3081  N   ASP B 386       9.544 -26.946 -36.440  1.00 84.69           N  
ATOM   3082  CA  ASP B 386       8.399 -26.121 -36.813  1.00 84.69           C  
ATOM   3083  C   ASP B 386       7.095 -26.723 -36.294  1.00 84.69           C  
ATOM   3084  CB  ASP B 386       8.332 -25.953 -38.333  1.00 84.69           C  
ATOM   3085  O   ASP B 386       6.632 -27.746 -36.802  1.00 84.69           O  
ATOM   3086  CG  ASP B 386       7.512 -24.748 -38.760  1.00 84.69           C  
ATOM   3087  OD1 ASP B 386       7.061 -23.977 -37.887  1.00 84.69           O  
ATOM   3088  OD2 ASP B 386       7.313 -24.571 -39.982  1.00 84.69           O  
ATOM   3089  N   PHE B 387       6.552 -26.114 -35.145  1.00 90.86           N  
ATOM   3090  CA  PHE B 387       5.317 -26.605 -34.544  1.00 90.86           C  
ATOM   3091  C   PHE B 387       4.522 -25.461 -33.928  1.00 90.86           C  
ATOM   3092  CB  PHE B 387       5.619 -27.667 -33.482  1.00 90.86           C  
ATOM   3093  O   PHE B 387       5.049 -24.362 -33.742  1.00 90.86           O  
ATOM   3094  CG  PHE B 387       6.536 -27.188 -32.389  1.00 90.86           C  
ATOM   3095  CD1 PHE B 387       7.915 -27.273 -32.532  1.00 90.86           C  
ATOM   3096  CD2 PHE B 387       6.017 -26.652 -31.217  1.00 90.86           C  
ATOM   3097  CE1 PHE B 387       8.766 -26.830 -31.522  1.00 90.86           C  
ATOM   3098  CE2 PHE B 387       6.861 -26.207 -30.203  1.00 90.86           C  
ATOM   3099  CZ  PHE B 387       8.235 -26.298 -30.357  1.00 90.86           C  
ATOM   3100  N   ASP B 388       3.238 -25.723 -33.640  1.00 91.06           N  
ATOM   3101  CA  ASP B 388       2.343 -24.737 -33.041  1.00 91.06           C  
ATOM   3102  C   ASP B 388       1.970 -25.130 -31.614  1.00 91.06           C  
ATOM   3103  CB  ASP B 388       1.080 -24.574 -33.889  1.00 91.06           C  
ATOM   3104  O   ASP B 388       1.660 -26.292 -31.345  1.00 91.06           O  
ATOM   3105  CG  ASP B 388       1.373 -24.132 -35.312  1.00 91.06           C  
ATOM   3106  OD1 ASP B 388       2.327 -23.352 -35.524  1.00 91.06           O  
ATOM   3107  OD2 ASP B 388       0.642 -24.564 -36.229  1.00 91.06           O  
ATOM   3108  N   LEU B 389       2.049 -24.076 -30.782  1.00 94.28           N  
ATOM   3109  CA  LEU B 389       1.681 -24.316 -29.391  1.00 94.28           C  
ATOM   3110  C   LEU B 389       0.541 -23.398 -28.964  1.00 94.28           C  
ATOM   3111  CB  LEU B 389       2.889 -24.110 -28.474  1.00 94.28           C  
ATOM   3112  O   LEU B 389       0.496 -22.231 -29.361  1.00 94.28           O  
ATOM   3113  CG  LEU B 389       4.026 -25.124 -28.612  1.00 94.28           C  
ATOM   3114  CD1 LEU B 389       5.249 -24.659 -27.828  1.00 94.28           C  
ATOM   3115  CD2 LEU B 389       3.574 -26.502 -28.140  1.00 94.28           C  
ATOM   3116  N   ASP B 390      -0.376 -23.950 -28.173  1.00 93.52           N  
ATOM   3117  CA  ASP B 390      -1.388 -23.138 -27.504  1.00 93.52           C  
ATOM   3118  C   ASP B 390      -0.942 -22.758 -26.094  1.00 93.52           C  
ATOM   3119  CB  ASP B 390      -2.724 -23.881 -27.451  1.00 93.52           C  
ATOM   3120  O   ASP B 390      -0.394 -23.587 -25.365  1.00 93.52           O  
ATOM   3121  CG  ASP B 390      -3.359 -24.057 -28.819  1.00 93.52           C  
ATOM   3122  OD1 ASP B 390      -2.934 -23.381 -29.781  1.00 93.52           O  
ATOM   3123  OD2 ASP B 390      -4.295 -24.878 -28.936  1.00 93.52           O  
ATOM   3124  N   VAL B 391      -1.069 -21.506 -25.821  1.00 93.92           N  
ATOM   3125  CA  VAL B 391      -0.830 -21.072 -24.449  1.00 93.92           C  
ATOM   3126  C   VAL B 391      -2.127 -21.151 -23.648  1.00 93.92           C  
ATOM   3127  CB  VAL B 391      -0.259 -19.637 -24.399  1.00 93.92           C  
ATOM   3128  O   VAL B 391      -3.129 -20.531 -24.014  1.00 93.92           O  
ATOM   3129  CG1 VAL B 391       0.057 -19.231 -22.960  1.00 93.92           C  
ATOM   3130  CG2 VAL B 391       0.988 -19.529 -25.274  1.00 93.92           C  
ATOM   3131  N   ILE B 392      -2.085 -21.916 -22.499  1.00 92.58           N  
ATOM   3132  CA  ILE B 392      -3.298 -22.117 -21.713  1.00 92.58           C  
ATOM   3133  C   ILE B 392      -3.087 -21.591 -20.295  1.00 92.58           C  
ATOM   3134  CB  ILE B 392      -3.709 -23.606 -21.678  1.00 92.58           C  
ATOM   3135  O   ILE B 392      -1.977 -21.653 -19.762  1.00 92.58           O  
ATOM   3136  CG1 ILE B 392      -2.531 -24.474 -21.221  1.00 92.58           C  
ATOM   3137  CG2 ILE B 392      -4.222 -24.057 -23.048  1.00 92.58           C  
ATOM   3138  CD1 ILE B 392      -2.891 -25.935 -20.993  1.00 92.58           C  
ATOM   3139  N   SER B 393      -4.127 -21.031 -19.785  1.00 90.67           N  
ATOM   3140  CA  SER B 393      -4.084 -20.494 -18.429  1.00 90.67           C  
ATOM   3141  C   SER B 393      -5.334 -20.878 -17.643  1.00 90.67           C  
ATOM   3142  CB  SER B 393      -3.938 -18.972 -18.458  1.00 90.67           C  
ATOM   3143  O   SER B 393      -6.403 -21.073 -18.224  1.00 90.67           O  
ATOM   3144  OG  SER B 393      -4.017 -18.434 -17.150  1.00 90.67           O  
ATOM   3145  N   LEU B 394      -5.133 -21.075 -16.385  1.00 89.67           N  
ATOM   3146  CA  LEU B 394      -6.251 -21.421 -15.514  1.00 89.67           C  
ATOM   3147  C   LEU B 394      -7.128 -20.202 -15.247  1.00 89.67           C  
ATOM   3148  CB  LEU B 394      -5.742 -21.997 -14.190  1.00 89.67           C  
ATOM   3149  O   LEU B 394      -6.642 -19.174 -14.771  1.00 89.67           O  
ATOM   3150  CG  LEU B 394      -6.809 -22.437 -13.187  1.00 89.67           C  
ATOM   3151  CD1 LEU B 394      -7.572 -23.645 -13.719  1.00 89.67           C  
ATOM   3152  CD2 LEU B 394      -6.175 -22.751 -11.836  1.00 89.67           C  
ATOM   3153  N   LYS B 395      -8.348 -20.323 -15.658  1.00 81.85           N  
ATOM   3154  CA  LYS B 395      -9.356 -19.303 -15.379  1.00 81.85           C  
ATOM   3155  C   LYS B 395     -10.504 -19.876 -14.553  1.00 81.85           C  
ATOM   3156  CB  LYS B 395      -9.894 -18.710 -16.683  1.00 81.85           C  
ATOM   3157  O   LYS B 395     -10.429 -21.012 -14.080  1.00 81.85           O  
ATOM   3158  CG  LYS B 395      -8.847 -17.974 -17.506  1.00 81.85           C  
ATOM   3159  CD  LYS B 395      -9.391 -16.662 -18.057  1.00 81.85           C  
ATOM   3160  CE  LYS B 395      -8.344 -15.923 -18.880  1.00 81.85           C  
ATOM   3161  NZ  LYS B 395      -8.895 -14.674 -19.485  1.00 81.85           N  
ATOM   3162  N   GLU B 396     -11.545 -19.184 -14.285  1.00 73.70           N  
ATOM   3163  CA  GLU B 396     -12.675 -19.627 -13.474  1.00 73.70           C  
ATOM   3164  C   GLU B 396     -13.441 -20.752 -14.163  1.00 73.70           C  
ATOM   3165  CB  GLU B 396     -13.614 -18.456 -13.176  1.00 73.70           C  
ATOM   3166  O   GLU B 396     -13.953 -21.657 -13.500  1.00 73.70           O  
ATOM   3167  CG  GLU B 396     -13.079 -17.488 -12.131  1.00 73.70           C  
ATOM   3168  CD  GLU B 396     -14.050 -16.367 -11.798  1.00 73.70           C  
ATOM   3169  OE1 GLU B 396     -13.735 -15.530 -10.921  1.00 73.70           O  
ATOM   3170  OE2 GLU B 396     -15.136 -16.325 -12.418  1.00 73.70           O  
ATOM   3171  N   GLU B 397     -13.457 -20.741 -15.507  1.00 75.86           N  
ATOM   3172  CA  GLU B 397     -14.182 -21.741 -16.285  1.00 75.86           C  
ATOM   3173  C   GLU B 397     -13.317 -22.971 -16.547  1.00 75.86           C  
ATOM   3174  CB  GLU B 397     -14.664 -21.146 -17.610  1.00 75.86           C  
ATOM   3175  O   GLU B 397     -13.785 -23.954 -17.124  1.00 75.86           O  
ATOM   3176  CG  GLU B 397     -15.756 -20.097 -17.453  1.00 75.86           C  
ATOM   3177  CD  GLU B 397     -16.225 -19.516 -18.777  1.00 75.86           C  
ATOM   3178  OE1 GLU B 397     -17.139 -18.660 -18.774  1.00 75.86           O  
ATOM   3179  OE2 GLU B 397     -15.675 -19.920 -19.825  1.00 75.86           O  
ATOM   3180  N   GLY B 398     -12.116 -22.938 -16.027  1.00 83.39           N  
ATOM   3181  CA  GLY B 398     -11.164 -24.010 -16.270  1.00 83.39           C  
ATOM   3182  C   GLY B 398      -9.970 -23.573 -17.097  1.00 83.39           C  
ATOM   3183  O   GLY B 398      -9.579 -22.404 -17.063  1.00 83.39           O  
ATOM   3184  N   LEU B 399      -9.421 -24.453 -17.849  1.00 86.87           N  
ATOM   3185  CA  LEU B 399      -8.263 -24.142 -18.681  1.00 86.87           C  
ATOM   3186  C   LEU B 399      -8.696 -23.527 -20.007  1.00 86.87           C  
ATOM   3187  CB  LEU B 399      -7.433 -25.403 -18.936  1.00 86.87           C  
ATOM   3188  O   LEU B 399      -9.465 -24.134 -20.757  1.00 86.87           O  
ATOM   3189  CG  LEU B 399      -6.533 -25.866 -17.790  1.00 86.87           C  
ATOM   3190  CD1 LEU B 399      -6.208 -27.349 -17.937  1.00 86.87           C  
ATOM   3191  CD2 LEU B 399      -5.256 -25.035 -17.743  1.00 86.87           C  
ATOM   3192  N   GLU B 400      -8.229 -22.326 -20.262  1.00 87.33           N  
ATOM   3193  CA  GLU B 400      -8.612 -21.616 -21.479  1.00 87.33           C  
ATOM   3194  C   GLU B 400      -7.384 -21.201 -22.285  1.00 87.33           C  
ATOM   3195  CB  GLU B 400      -9.459 -20.387 -21.141  1.00 87.33           C  
ATOM   3196  O   GLU B 400      -6.343 -20.870 -21.714  1.00 87.33           O  
ATOM   3197  CG  GLU B 400     -10.906 -20.712 -20.802  1.00 87.33           C  
ATOM   3198  CD  GLU B 400     -11.762 -19.476 -20.578  1.00 87.33           C  
ATOM   3199  OE1 GLU B 400     -12.968 -19.620 -20.272  1.00 87.33           O  
ATOM   3200  OE2 GLU B 400     -11.224 -18.354 -20.712  1.00 87.33           O  
ATOM   3201  N   LYS B 401      -7.575 -21.216 -23.604  1.00 90.20           N  
ATOM   3202  CA  LYS B 401      -6.524 -20.761 -24.509  1.00 90.20           C  
ATOM   3203  C   LYS B 401      -6.426 -19.238 -24.516  1.00 90.20           C  
ATOM   3204  CB  LYS B 401      -6.775 -21.277 -25.927  1.00 90.20           C  
ATOM   3205  O   LYS B 401      -7.404 -18.550 -24.817  1.00 90.20           O  
ATOM   3206  CG  LYS B 401      -5.702 -20.879 -26.929  1.00 90.20           C  
ATOM   3207  CD  LYS B 401      -6.029 -21.386 -28.328  1.00 90.20           C  
ATOM   3208  CE  LYS B 401      -4.989 -20.936 -29.345  1.00 90.20           C  
ATOM   3209  NZ  LYS B 401      -5.303 -21.433 -30.717  1.00 90.20           N  
ATOM   3210  N   ILE B 402      -5.226 -18.734 -24.222  1.00 87.90           N  
ATOM   3211  CA  ILE B 402      -5.068 -17.288 -24.110  1.00 87.90           C  
ATOM   3212  C   ILE B 402      -4.110 -16.789 -25.190  1.00 87.90           C  
ATOM   3213  CB  ILE B 402      -4.556 -16.881 -22.710  1.00 87.90           C  
ATOM   3214  O   ILE B 402      -3.927 -15.581 -25.356  1.00 87.90           O  
ATOM   3215  CG1 ILE B 402      -3.299 -17.681 -22.348  1.00 87.90           C  
ATOM   3216  CG2 ILE B 402      -5.652 -17.076 -21.658  1.00 87.90           C  
ATOM   3217  CD1 ILE B 402      -2.546 -17.137 -21.142  1.00 87.90           C  
ATOM   3218  N   GLY B 403      -3.553 -17.725 -25.881  1.00 91.97           N  
ATOM   3219  CA  GLY B 403      -2.639 -17.310 -26.933  1.00 91.97           C  
ATOM   3220  C   GLY B 403      -2.057 -18.474 -27.712  1.00 91.97           C  
ATOM   3221  O   GLY B 403      -2.380 -19.632 -27.442  1.00 91.97           O  
ATOM   3222  N   THR B 404      -1.243 -18.105 -28.717  1.00 93.03           N  
ATOM   3223  CA  THR B 404      -0.580 -19.097 -29.556  1.00 93.03           C  
ATOM   3224  C   THR B 404       0.896 -18.754 -29.735  1.00 93.03           C  
ATOM   3225  CB  THR B 404      -1.256 -19.205 -30.935  1.00 93.03           C  
ATOM   3226  O   THR B 404       1.287 -17.591 -29.618  1.00 93.03           O  
ATOM   3227  CG2 THR B 404      -2.696 -19.692 -30.806  1.00 93.03           C  
ATOM   3228  OG1 THR B 404      -1.254 -17.917 -31.564  1.00 93.03           O  
ATOM   3229  N   TRP B 405       1.689 -19.803 -29.867  1.00 94.27           N  
ATOM   3230  CA  TRP B 405       3.114 -19.598 -30.104  1.00 94.27           C  
ATOM   3231  C   TRP B 405       3.585 -20.394 -31.316  1.00 94.27           C  
ATOM   3232  CB  TRP B 405       3.928 -19.996 -28.869  1.00 94.27           C  
ATOM   3233  O   TRP B 405       3.198 -21.552 -31.495  1.00 94.27           O  
ATOM   3234  CG  TRP B 405       5.397 -19.725 -28.994  1.00 94.27           C  
ATOM   3235  CD1 TRP B 405       6.058 -18.583 -28.635  1.00 94.27           C  
ATOM   3236  CD2 TRP B 405       6.387 -20.613 -29.521  1.00 94.27           C  
ATOM   3237  CE2 TRP B 405       7.629 -19.944 -29.449  1.00 94.27           C  
ATOM   3238  CE3 TRP B 405       6.345 -21.912 -30.045  1.00 94.27           C  
ATOM   3239  NE1 TRP B 405       7.401 -18.708 -28.906  1.00 94.27           N  
ATOM   3240  CH2 TRP B 405       8.751 -21.802 -30.393  1.00 94.27           C  
ATOM   3241  CZ2 TRP B 405       8.820 -20.531 -29.884  1.00 94.27           C  
ATOM   3242  CZ3 TRP B 405       7.531 -22.494 -30.477  1.00 94.27           C  
ATOM   3243  N   ASP B 406       4.349 -19.784 -32.131  1.00 91.65           N  
ATOM   3244  CA  ASP B 406       5.014 -20.409 -33.270  1.00 91.65           C  
ATOM   3245  C   ASP B 406       6.447 -19.901 -33.414  1.00 91.65           C  
ATOM   3246  CB  ASP B 406       4.232 -20.147 -34.559  1.00 91.65           C  
ATOM   3247  O   ASP B 406       6.751 -18.767 -33.039  1.00 91.65           O  
ATOM   3248  CG  ASP B 406       4.239 -18.685 -34.970  1.00 91.65           C  
ATOM   3249  OD1 ASP B 406       3.375 -17.914 -34.499  1.00 91.65           O  
ATOM   3250  OD2 ASP B 406       5.114 -18.302 -35.776  1.00 91.65           O  
ATOM   3251  N   PRO B 407       7.349 -20.742 -33.918  1.00 87.59           N  
ATOM   3252  CA  PRO B 407       8.753 -20.343 -34.037  1.00 87.59           C  
ATOM   3253  C   PRO B 407       8.951 -19.148 -34.967  1.00 87.59           C  
ATOM   3254  CB  PRO B 407       9.428 -21.594 -34.605  1.00 87.59           C  
ATOM   3255  O   PRO B 407       9.823 -18.310 -34.725  1.00 87.59           O  
ATOM   3256  CG  PRO B 407       8.471 -22.707 -34.320  1.00 87.59           C  
ATOM   3257  CD  PRO B 407       7.103 -22.121 -34.124  1.00 87.59           C  
ATOM   3258  N   ALA B 408       8.127 -18.985 -35.987  1.00 83.70           N  
ATOM   3259  CA  ALA B 408       8.279 -17.922 -36.976  1.00 83.70           C  
ATOM   3260  C   ALA B 408       7.763 -16.592 -36.435  1.00 83.70           C  
ATOM   3261  CB  ALA B 408       7.550 -18.287 -38.267  1.00 83.70           C  
ATOM   3262  O   ALA B 408       8.457 -15.575 -36.505  1.00 83.70           O  
ATOM   3263  N   SER B 409       6.599 -16.596 -35.703  1.00 86.86           N  
ATOM   3264  CA  SER B 409       5.929 -15.378 -35.260  1.00 86.86           C  
ATOM   3265  C   SER B 409       6.179 -15.117 -33.779  1.00 86.86           C  
ATOM   3266  CB  SER B 409       4.426 -15.466 -35.524  1.00 86.86           C  
ATOM   3267  O   SER B 409       6.144 -13.969 -33.331  1.00 86.86           O  
ATOM   3268  OG  SER B 409       3.892 -16.669 -34.998  1.00 86.86           O  
ATOM   3269  N   GLY B 410       6.648 -16.042 -33.082  1.00 89.16           N  
ATOM   3270  CA  GLY B 410       6.787 -15.905 -31.641  1.00 89.16           C  
ATOM   3271  C   GLY B 410       5.463 -15.977 -30.905  1.00 89.16           C  
ATOM   3272  O   GLY B 410       4.539 -16.666 -31.343  1.00 89.16           O  
ATOM   3273  N   LEU B 411       5.360 -15.312 -29.772  1.00 90.83           N  
ATOM   3274  CA  LEU B 411       4.191 -15.360 -28.901  1.00 90.83           C  
ATOM   3275  C   LEU B 411       3.127 -14.371 -29.365  1.00 90.83           C  
ATOM   3276  CB  LEU B 411       4.588 -15.058 -27.453  1.00 90.83           C  
ATOM   3277  O   LEU B 411       3.429 -13.205 -29.628  1.00 90.83           O  
ATOM   3278  CG  LEU B 411       3.484 -15.195 -26.404  1.00 90.83           C  
ATOM   3279  CD1 LEU B 411       3.171 -16.666 -26.153  1.00 90.83           C  
ATOM   3280  CD2 LEU B 411       3.888 -14.500 -25.108  1.00 90.83           C  
ATOM   3281  N   ASN B 412       1.919 -14.900 -29.706  1.00 89.90           N  
ATOM   3282  CA  ASN B 412       0.751 -14.085 -30.023  1.00 89.90           C  
ATOM   3283  C   ASN B 412      -0.361 -14.275 -28.996  1.00 89.90           C  
ATOM   3284  CB  ASN B 412       0.237 -14.406 -31.428  1.00 89.90           C  
ATOM   3285  O   ASN B 412      -1.023 -15.314 -28.977  1.00 89.90           O  
ATOM   3286  CG  ASN B 412      -0.604 -13.289 -32.012  1.00 89.90           C  
ATOM   3287  ND2 ASN B 412      -0.888 -13.374 -33.306  1.00 89.90           N  
ATOM   3288  OD1 ASN B 412      -0.995 -12.355 -31.306  1.00 89.90           O  
ATOM   3289  N   MET B 413      -0.517 -13.222 -28.243  1.00 84.39           N  
ATOM   3290  CA  MET B 413      -1.497 -13.326 -27.166  1.00 84.39           C  
ATOM   3291  C   MET B 413      -2.858 -12.804 -27.616  1.00 84.39           C  
ATOM   3292  CB  MET B 413      -1.024 -12.556 -25.932  1.00 84.39           C  
ATOM   3293  O   MET B 413      -2.937 -11.814 -28.346  1.00 84.39           O  
ATOM   3294  CG  MET B 413      -1.541 -13.124 -24.620  1.00 84.39           C  
ATOM   3295  SD  MET B 413      -0.913 -14.816 -24.290  1.00 84.39           S  
ATOM   3296  CE  MET B 413       0.794 -14.435 -23.808  1.00 84.39           C  
ATOM   3297  N   THR B 414      -3.825 -13.624 -27.744  1.00 66.36           N  
ATOM   3298  CA  THR B 414      -5.177 -13.204 -28.096  1.00 66.36           C  
ATOM   3299  C   THR B 414      -5.814 -12.418 -26.953  1.00 66.36           C  
ATOM   3300  CB  THR B 414      -6.064 -14.412 -28.449  1.00 66.36           C  
ATOM   3301  O   THR B 414      -5.854 -12.890 -25.815  1.00 66.36           O  
ATOM   3302  CG2 THR B 414      -6.914 -14.129 -29.683  1.00 66.36           C  
ATOM   3303  OG1 THR B 414      -5.231 -15.550 -28.706  1.00 66.36           O  
ATOM   3304  N   GLU B 415      -5.606 -11.040 -27.102  1.00 51.51           N  
ATOM   3305  CA  GLU B 415      -6.301 -10.256 -26.086  1.00 51.51           C  
ATOM   3306  C   GLU B 415      -7.797 -10.559 -26.083  1.00 51.51           C  
ATOM   3307  CB  GLU B 415      -6.068  -8.760 -26.309  1.00 51.51           C  
ATOM   3308  O   GLU B 415      -8.464 -10.431 -27.111  1.00 51.51           O  
ATOM   3309  CG  GLU B 415      -5.415  -8.057 -25.127  1.00 51.51           C  
ATOM   3310  CD  GLU B 415      -5.091  -6.597 -25.402  1.00 51.51           C  
ATOM   3311  OE1 GLU B 415      -4.537  -5.919 -24.507  1.00 51.51           O  
ATOM   3312  OE2 GLU B 415      -5.395  -6.127 -26.521  1.00 51.51           O  
ATOM   3313  N   SER B 416      -8.288 -11.679 -25.792  1.00 44.09           N  
ATOM   3314  CA  SER B 416      -9.747 -11.684 -25.817  1.00 44.09           C  
ATOM   3315  C   SER B 416     -10.313 -10.344 -25.358  1.00 44.09           C  
ATOM   3316  CB  SER B 416     -10.295 -12.807 -24.936  1.00 44.09           C  
ATOM   3317  O   SER B 416     -10.073  -9.918 -24.226  1.00 44.09           O  
ATOM   3318  OG  SER B 416     -11.423 -12.364 -24.201  1.00 44.09           O  
ATOM   3319  N   GLN B 417     -10.223  -9.271 -26.276  1.00 39.00           N  
ATOM   3320  CA  GLN B 417     -10.972  -8.056 -25.971  1.00 39.00           C  
ATOM   3321  C   GLN B 417     -12.294  -8.383 -25.283  1.00 39.00           C  
ATOM   3322  CB  GLN B 417     -11.228  -7.250 -27.245  1.00 39.00           C  
ATOM   3323  O   GLN B 417     -13.050  -7.480 -24.918  1.00 39.00           O  
ATOM   3324  CG  GLN B 417     -10.191  -6.166 -27.506  1.00 39.00           C  
ATOM   3325  CD  GLN B 417     -10.571  -5.254 -28.658  1.00 39.00           C  
ATOM   3326  NE2 GLN B 417      -9.691  -4.315 -28.986  1.00 39.00           N  
ATOM   3327  OE1 GLN B 417     -11.648  -5.393 -29.247  1.00 39.00           O  
ATOM   3328  N   LYS B 418     -13.006  -9.493 -25.848  1.00 37.23           N  
ATOM   3329  CA  LYS B 418     -14.332  -9.298 -25.270  1.00 37.23           C  
ATOM   3330  C   LYS B 418     -14.236  -8.783 -23.837  1.00 37.23           C  
ATOM   3331  CB  LYS B 418     -15.131 -10.601 -25.306  1.00 37.23           C  
ATOM   3332  O   LYS B 418     -13.137  -8.576 -23.318  1.00 37.23           O  
ATOM   3333  CG  LYS B 418     -15.985 -10.770 -26.554  1.00 37.23           C  
ATOM   3334  CD  LYS B 418     -16.859 -12.015 -26.470  1.00 37.23           C  
ATOM   3335  CE  LYS B 418     -17.687 -12.204 -27.733  1.00 37.23           C  
ATOM   3336  NZ  LYS B 418     -18.498 -13.457 -27.682  1.00 37.23           N  
ATOM   3337  N   GLY B 419     -15.150  -9.223 -22.919  1.00 32.25           N  
ATOM   3338  CA  GLY B 419     -15.223  -8.940 -21.494  1.00 32.25           C  
ATOM   3339  C   GLY B 419     -13.906  -9.160 -20.774  1.00 32.25           C  
ATOM   3340  O   GLY B 419     -13.150 -10.071 -21.116  1.00 32.25           O  
ATOM   3341  N   LYS B 420     -12.997  -8.110 -20.695  1.00 35.93           N  
ATOM   3342  CA  LYS B 420     -11.835  -8.279 -19.828  1.00 35.93           C  
ATOM   3343  C   LYS B 420     -11.995  -9.499 -18.926  1.00 35.93           C  
ATOM   3344  CB  LYS B 420     -11.611  -7.026 -18.981  1.00 35.93           C  
ATOM   3345  O   LYS B 420     -12.864  -9.521 -18.051  1.00 35.93           O  
ATOM   3346  CG  LYS B 420     -10.693  -5.998 -19.626  1.00 35.93           C  
ATOM   3347  CD  LYS B 420     -10.406  -4.836 -18.684  1.00 35.93           C  
ATOM   3348  CE  LYS B 420      -9.490  -3.805 -19.331  1.00 35.93           C  
ATOM   3349  NZ  LYS B 420      -9.398  -2.557 -18.514  1.00 35.93           N  
ATOM   3350  N   PRO B 421     -12.001 -10.652 -19.492  1.00 34.95           N  
ATOM   3351  CA  PRO B 421     -12.143 -11.606 -18.390  1.00 34.95           C  
ATOM   3352  C   PRO B 421     -11.392 -11.171 -17.133  1.00 34.95           C  
ATOM   3353  CB  PRO B 421     -11.549 -12.896 -18.961  1.00 34.95           C  
ATOM   3354  O   PRO B 421     -10.333 -10.545 -17.228  1.00 34.95           O  
ATOM   3355  CG  PRO B 421     -10.934 -12.490 -20.261  1.00 34.95           C  
ATOM   3356  CD  PRO B 421     -11.249 -11.042 -20.507  1.00 34.95           C  
ATOM   3357  N   ALA B 422     -12.090 -10.687 -16.244  1.00 35.82           N  
ATOM   3358  CA  ALA B 422     -11.702 -10.418 -14.861  1.00 35.82           C  
ATOM   3359  C   ALA B 422     -10.640 -11.405 -14.387  1.00 35.82           C  
ATOM   3360  CB  ALA B 422     -12.923 -10.474 -13.946  1.00 35.82           C  
ATOM   3361  O   ALA B 422     -10.868 -12.617 -14.384  1.00 35.82           O  
ATOM   3362  N   ASN B 423      -9.421 -11.419 -15.037  1.00 37.87           N  
ATOM   3363  CA  ASN B 423      -8.444 -12.183 -14.268  1.00 37.87           C  
ATOM   3364  C   ASN B 423      -8.900 -12.384 -12.826  1.00 37.87           C  
ATOM   3365  CB  ASN B 423      -7.078 -11.496 -14.302  1.00 37.87           C  
ATOM   3366  O   ASN B 423      -9.620 -11.549 -12.276  1.00 37.87           O  
ATOM   3367  CG  ASN B 423      -6.182 -12.032 -15.402  1.00 37.87           C  
ATOM   3368  ND2 ASN B 423      -5.148 -11.273 -15.748  1.00 37.87           N  
ATOM   3369  OD1 ASN B 423      -6.417 -13.119 -15.936  1.00 37.87           O  
ATOM   3370  N   ILE B 424      -9.149 -13.610 -12.432  1.00 39.55           N  
ATOM   3371  CA  ILE B 424      -9.394 -13.841 -11.013  1.00 39.55           C  
ATOM   3372  C   ILE B 424      -8.803 -12.696 -10.194  1.00 39.55           C  
ATOM   3373  CB  ILE B 424      -8.803 -15.192 -10.550  1.00 39.55           C  
ATOM   3374  O   ILE B 424      -9.291 -12.387  -9.104  1.00 39.55           O  
ATOM   3375  CG1 ILE B 424      -9.459 -16.350 -11.310  1.00 39.55           C  
ATOM   3376  CG2 ILE B 424      -8.970 -15.365  -9.038  1.00 39.55           C  
ATOM   3377  CD1 ILE B 424      -8.742 -17.684 -11.145  1.00 39.55           C  
ATOM   3378  N   THR B 425      -7.677 -12.112 -10.750  1.00 42.19           N  
ATOM   3379  CA  THR B 425      -7.038 -11.036 -10.000  1.00 42.19           C  
ATOM   3380  C   THR B 425      -7.916  -9.787  -9.993  1.00 42.19           C  
ATOM   3381  CB  THR B 425      -5.656 -10.691 -10.585  1.00 42.19           C  
ATOM   3382  O   THR B 425      -7.910  -9.024  -9.025  1.00 42.19           O  
ATOM   3383  CG2 THR B 425      -4.576 -10.739  -9.509  1.00 42.19           C  
ATOM   3384  OG1 THR B 425      -5.331 -11.633 -11.615  1.00 42.19           O  
ATOM   3385  N   ASP B 426      -8.677  -9.564 -11.094  1.00 44.54           N  
ATOM   3386  CA  ASP B 426      -9.373  -8.285 -11.193  1.00 44.54           C  
ATOM   3387  C   ASP B 426     -10.608  -8.262 -10.296  1.00 44.54           C  
ATOM   3388  CB  ASP B 426      -9.771  -8.001 -12.643  1.00 44.54           C  
ATOM   3389  O   ASP B 426     -10.984  -7.209  -9.775  1.00 44.54           O  
ATOM   3390  CG  ASP B 426      -8.759  -7.138 -13.377  1.00 44.54           C  
ATOM   3391  OD1 ASP B 426      -7.878  -6.540 -12.722  1.00 44.54           O  
ATOM   3392  OD2 ASP B 426      -8.846  -7.054 -14.621  1.00 44.54           O  
ATOM   3393  N   SER B 427     -11.410  -9.402  -9.975  1.00 48.24           N  
ATOM   3394  CA  SER B 427     -12.630  -9.213  -9.197  1.00 48.24           C  
ATOM   3395  C   SER B 427     -12.425  -9.614  -7.740  1.00 48.24           C  
ATOM   3396  CB  SER B 427     -13.781 -10.021  -9.799  1.00 48.24           C  
ATOM   3397  O   SER B 427     -11.923 -10.703  -7.455  1.00 48.24           O  
ATOM   3398  OG  SER B 427     -13.641 -11.398  -9.496  1.00 48.24           O  
ATOM   3399  N   LEU B 428     -12.071  -8.673  -6.931  1.00 58.26           N  
ATOM   3400  CA  LEU B 428     -12.098  -8.884  -5.488  1.00 58.26           C  
ATOM   3401  C   LEU B 428     -13.423  -9.503  -5.054  1.00 58.26           C  
ATOM   3402  CB  LEU B 428     -11.871  -7.564  -4.748  1.00 58.26           C  
ATOM   3403  O   LEU B 428     -13.574  -9.910  -3.900  1.00 58.26           O  
ATOM   3404  CG  LEU B 428     -10.541  -7.422  -4.006  1.00 58.26           C  
ATOM   3405  CD1 LEU B 428      -9.695  -6.323  -4.639  1.00 58.26           C  
ATOM   3406  CD2 LEU B 428     -10.782  -7.134  -2.527  1.00 58.26           C  
ATOM   3407  N   SER B 429     -14.327  -9.735  -6.036  1.00 57.84           N  
ATOM   3408  CA  SER B 429     -15.672 -10.174  -5.677  1.00 57.84           C  
ATOM   3409  C   SER B 429     -15.670 -11.618  -5.187  1.00 57.84           C  
ATOM   3410  CB  SER B 429     -16.618 -10.034  -6.871  1.00 57.84           C  
ATOM   3411  O   SER B 429     -15.027 -12.482  -5.787  1.00 57.84           O  
ATOM   3412  OG  SER B 429     -15.894  -9.751  -8.056  1.00 57.84           O  
ATOM   3413  N   ASN B 430     -15.864 -11.785  -3.843  1.00 61.34           N  
ATOM   3414  CA  ASN B 430     -16.107 -13.051  -3.160  1.00 61.34           C  
ATOM   3415  C   ASN B 430     -14.843 -13.579  -2.489  1.00 61.34           C  
ATOM   3416  CB  ASN B 430     -16.662 -14.090  -4.137  1.00 61.34           C  
ATOM   3417  O   ASN B 430     -14.689 -14.788  -2.307  1.00 61.34           O  
ATOM   3418  CG  ASN B 430     -18.163 -13.975  -4.321  1.00 61.34           C  
ATOM   3419  ND2 ASN B 430     -18.675 -14.562  -5.396  1.00 61.34           N  
ATOM   3420  OD1 ASN B 430     -18.856 -13.363  -3.505  1.00 61.34           O  
ATOM   3421  N   ARG B 431     -13.875 -12.701  -2.318  1.00 68.62           N  
ATOM   3422  CA  ARG B 431     -12.676 -13.084  -1.579  1.00 68.62           C  
ATOM   3423  C   ARG B 431     -12.794 -12.700  -0.108  1.00 68.62           C  
ATOM   3424  CB  ARG B 431     -11.435 -12.432  -2.193  1.00 68.62           C  
ATOM   3425  O   ARG B 431     -13.448 -11.712   0.231  1.00 68.62           O  
ATOM   3426  CG  ARG B 431     -10.930 -13.127  -3.447  1.00 68.62           C  
ATOM   3427  CD  ARG B 431      -9.524 -12.675  -3.815  1.00 68.62           C  
ATOM   3428  NE  ARG B 431      -9.016 -13.390  -4.983  1.00 68.62           N  
ATOM   3429  NH1 ARG B 431      -6.939 -12.379  -4.957  1.00 68.62           N  
ATOM   3430  NH2 ARG B 431      -7.442 -13.935  -6.564  1.00 68.62           N  
ATOM   3431  CZ  ARG B 431      -7.800 -13.233  -5.498  1.00 68.62           C  
ATOM   3432  N   SER B 432     -12.211 -13.655   0.716  1.00 78.80           N  
ATOM   3433  CA  SER B 432     -12.153 -13.339   2.140  1.00 78.80           C  
ATOM   3434  C   SER B 432     -10.806 -12.733   2.517  1.00 78.80           C  
ATOM   3435  CB  SER B 432     -12.411 -14.592   2.978  1.00 78.80           C  
ATOM   3436  O   SER B 432      -9.761 -13.359   2.324  1.00 78.80           O  
ATOM   3437  OG  SER B 432     -12.302 -14.302   4.361  1.00 78.80           O  
ATOM   3438  N   LEU B 433     -10.734 -11.537   2.906  1.00 88.31           N  
ATOM   3439  CA  LEU B 433      -9.510 -10.814   3.234  1.00 88.31           C  
ATOM   3440  C   LEU B 433      -9.317 -10.729   4.745  1.00 88.31           C  
ATOM   3441  CB  LEU B 433      -9.541  -9.406   2.633  1.00 88.31           C  
ATOM   3442  O   LEU B 433     -10.289 -10.609   5.493  1.00 88.31           O  
ATOM   3443  CG  LEU B 433      -9.656  -9.323   1.110  1.00 88.31           C  
ATOM   3444  CD1 LEU B 433      -9.810  -7.871   0.669  1.00 88.31           C  
ATOM   3445  CD2 LEU B 433      -8.441  -9.962   0.446  1.00 88.31           C  
ATOM   3446  N   ILE B 434      -8.050 -10.868   5.172  1.00 91.32           N  
ATOM   3447  CA  ILE B 434      -7.706 -10.678   6.577  1.00 91.32           C  
ATOM   3448  C   ILE B 434      -7.315  -9.222   6.820  1.00 91.32           C  
ATOM   3449  CB  ILE B 434      -6.561 -11.620   7.011  1.00 91.32           C  
ATOM   3450  O   ILE B 434      -6.345  -8.728   6.241  1.00 91.32           O  
ATOM   3451  CG1 ILE B 434      -6.960 -13.084   6.789  1.00 91.32           C  
ATOM   3452  CG2 ILE B 434      -6.183 -11.372   8.474  1.00 91.32           C  
ATOM   3453  CD1 ILE B 434      -5.835 -14.077   7.042  1.00 91.32           C  
ATOM   3454  N   VAL B 435      -8.042  -8.590   7.722  1.00 96.25           N  
ATOM   3455  CA  VAL B 435      -7.819  -7.175   8.001  1.00 96.25           C  
ATOM   3456  C   VAL B 435      -7.234  -7.010   9.402  1.00 96.25           C  
ATOM   3457  CB  VAL B 435      -9.123  -6.358   7.868  1.00 96.25           C  
ATOM   3458  O   VAL B 435      -7.841  -7.434  10.388  1.00 96.25           O  
ATOM   3459  CG1 VAL B 435      -8.874  -4.886   8.193  1.00 96.25           C  
ATOM   3460  CG2 VAL B 435      -9.705  -6.506   6.463  1.00 96.25           C  
ATOM   3461  N   THR B 436      -6.045  -6.433   9.476  1.00 97.09           N  
ATOM   3462  CA  THR B 436      -5.430  -6.152  10.769  1.00 97.09           C  
ATOM   3463  C   THR B 436      -5.766  -4.737  11.231  1.00 97.09           C  
ATOM   3464  CB  THR B 436      -3.901  -6.326  10.710  1.00 97.09           C  
ATOM   3465  O   THR B 436      -5.787  -3.804  10.425  1.00 97.09           O  
ATOM   3466  CG2 THR B 436      -3.262  -5.274   9.811  1.00 97.09           C  
ATOM   3467  OG1 THR B 436      -3.361  -6.201  12.032  1.00 97.09           O  
ATOM   3468  N   THR B 437      -6.111  -4.586  12.512  1.00 96.73           N  
ATOM   3469  CA  THR B 437      -6.474  -3.288  13.071  1.00 96.73           C  
ATOM   3470  C   THR B 437      -6.039  -3.187  14.530  1.00 96.73           C  
ATOM   3471  CB  THR B 437      -7.990  -3.039  12.966  1.00 96.73           C  
ATOM   3472  O   THR B 437      -5.432  -4.115  15.068  1.00 96.73           O  
ATOM   3473  CG2 THR B 437      -8.766  -3.966  13.896  1.00 96.73           C  
ATOM   3474  OG1 THR B 437      -8.271  -1.680  13.321  1.00 96.73           O  
ATOM   3475  N   ILE B 438      -6.185  -1.970  15.163  1.00 93.87           N  
ATOM   3476  CA  ILE B 438      -5.816  -1.709  16.550  1.00 93.87           C  
ATOM   3477  C   ILE B 438      -6.969  -1.010  17.268  1.00 93.87           C  
ATOM   3478  CB  ILE B 438      -4.531  -0.856  16.642  1.00 93.87           C  
ATOM   3479  O   ILE B 438      -7.684  -0.203  16.668  1.00 93.87           O  
ATOM   3480  CG1 ILE B 438      -4.003  -0.839  18.081  1.00 93.87           C  
ATOM   3481  CG2 ILE B 438      -4.790   0.567  16.137  1.00 93.87           C  
ATOM   3482  CD1 ILE B 438      -2.559  -0.375  18.205  1.00 93.87           C  
ATOM   3483  N   LEU B 439      -7.153  -1.335  18.540  1.00 93.51           N  
ATOM   3484  CA  LEU B 439      -8.228  -0.727  19.318  1.00 93.51           C  
ATOM   3485  C   LEU B 439      -7.885   0.712  19.686  1.00 93.51           C  
ATOM   3486  CB  LEU B 439      -8.498  -1.541  20.586  1.00 93.51           C  
ATOM   3487  O   LEU B 439      -6.970   0.954  20.476  1.00 93.51           O  
ATOM   3488  CG  LEU B 439      -9.270  -2.848  20.402  1.00 93.51           C  
ATOM   3489  CD1 LEU B 439      -9.070  -3.757  21.610  1.00 93.51           C  
ATOM   3490  CD2 LEU B 439     -10.752  -2.567  20.177  1.00 93.51           C  
ATOM   3491  N   GLU B 440      -8.579   1.654  19.034  1.00 90.67           N  
ATOM   3492  CA  GLU B 440      -8.387   3.076  19.301  1.00 90.67           C  
ATOM   3493  C   GLU B 440      -9.648   3.873  18.978  1.00 90.67           C  
ATOM   3494  CB  GLU B 440      -7.202   3.619  18.498  1.00 90.67           C  
ATOM   3495  O   GLU B 440     -10.138   3.840  17.848  1.00 90.67           O  
ATOM   3496  CG  GLU B 440      -6.742   5.001  18.940  1.00 90.67           C  
ATOM   3497  CD  GLU B 440      -5.408   5.410  18.336  1.00 90.67           C  
ATOM   3498  OE1 GLU B 440      -4.877   6.481  18.708  1.00 90.67           O  
ATOM   3499  OE2 GLU B 440      -4.891   4.655  17.482  1.00 90.67           O  
ATOM   3500  N   GLU B 441     -10.107   4.650  19.939  1.00 88.77           N  
ATOM   3501  CA  GLU B 441     -11.293   5.478  19.743  1.00 88.77           C  
ATOM   3502  C   GLU B 441     -10.968   6.720  18.918  1.00 88.77           C  
ATOM   3503  CB  GLU B 441     -11.895   5.884  21.091  1.00 88.77           C  
ATOM   3504  O   GLU B 441      -9.957   7.383  19.157  1.00 88.77           O  
ATOM   3505  CG  GLU B 441     -12.585   4.744  21.825  1.00 88.77           C  
ATOM   3506  CD  GLU B 441     -13.218   5.172  23.139  1.00 88.77           C  
ATOM   3507  OE1 GLU B 441     -13.767   4.307  23.859  1.00 88.77           O  
ATOM   3508  OE2 GLU B 441     -13.164   6.383  23.452  1.00 88.77           O  
ATOM   3509  N   PRO B 442     -11.822   7.164  17.989  1.00 91.62           N  
ATOM   3510  CA  PRO B 442     -13.102   6.587  17.572  1.00 91.62           C  
ATOM   3511  C   PRO B 442     -12.972   5.690  16.343  1.00 91.62           C  
ATOM   3512  CB  PRO B 442     -13.959   7.816  17.263  1.00 91.62           C  
ATOM   3513  O   PRO B 442     -13.950   5.480  15.621  1.00 91.62           O  
ATOM   3514  CG  PRO B 442     -12.993   8.837  16.754  1.00 91.62           C  
ATOM   3515  CD  PRO B 442     -11.674   8.630  17.441  1.00 91.62           C  
ATOM   3516  N   TYR B 443     -11.860   5.227  16.088  1.00 95.30           N  
ATOM   3517  CA  TYR B 443     -11.581   4.516  14.845  1.00 95.30           C  
ATOM   3518  C   TYR B 443     -11.994   3.053  14.950  1.00 95.30           C  
ATOM   3519  CB  TYR B 443     -10.095   4.615  14.490  1.00 95.30           C  
ATOM   3520  O   TYR B 443     -12.673   2.528  14.064  1.00 95.30           O  
ATOM   3521  CG  TYR B 443      -9.612   6.031  14.288  1.00 95.30           C  
ATOM   3522  CD1 TYR B 443      -9.784   6.680  13.067  1.00 95.30           C  
ATOM   3523  CD2 TYR B 443      -8.982   6.723  15.317  1.00 95.30           C  
ATOM   3524  CE1 TYR B 443      -9.339   7.984  12.876  1.00 95.30           C  
ATOM   3525  CE2 TYR B 443      -8.533   8.027  15.138  1.00 95.30           C  
ATOM   3526  OH  TYR B 443      -8.274   9.939  13.732  1.00 95.30           O  
ATOM   3527  CZ  TYR B 443      -8.716   8.648  13.916  1.00 95.30           C  
ATOM   3528  N   VAL B 444     -11.633   2.385  16.054  1.00 95.99           N  
ATOM   3529  CA  VAL B 444     -11.988   0.986  16.272  1.00 95.99           C  
ATOM   3530  C   VAL B 444     -12.289   0.754  17.751  1.00 95.99           C  
ATOM   3531  CB  VAL B 444     -10.864   0.036  15.801  1.00 95.99           C  
ATOM   3532  O   VAL B 444     -11.422   0.950  18.606  1.00 95.99           O  
ATOM   3533  CG1 VAL B 444     -11.283  -1.423  15.976  1.00 95.99           C  
ATOM   3534  CG2 VAL B 444     -10.501   0.319  14.345  1.00 95.99           C  
ATOM   3535  N   LEU B 445     -13.470   0.340  18.033  1.00 93.16           N  
ATOM   3536  CA  LEU B 445     -13.902   0.075  19.401  1.00 93.16           C  
ATOM   3537  C   LEU B 445     -14.722  -1.209  19.473  1.00 93.16           C  
ATOM   3538  CB  LEU B 445     -14.721   1.249  19.942  1.00 93.16           C  
ATOM   3539  O   LEU B 445     -15.217  -1.692  18.453  1.00 93.16           O  
ATOM   3540  CG  LEU B 445     -14.136   2.644  19.719  1.00 93.16           C  
ATOM   3541  CD1 LEU B 445     -14.809   3.317  18.527  1.00 93.16           C  
ATOM   3542  CD2 LEU B 445     -14.287   3.495  20.975  1.00 93.16           C  
ATOM   3543  N   PHE B 446     -14.727  -1.758  20.701  1.00 93.53           N  
ATOM   3544  CA  PHE B 446     -15.642  -2.869  20.933  1.00 93.53           C  
ATOM   3545  C   PHE B 446     -17.075  -2.370  21.074  1.00 93.53           C  
ATOM   3546  CB  PHE B 446     -15.233  -3.652  22.185  1.00 93.53           C  
ATOM   3547  O   PHE B 446     -17.328  -1.380  21.763  1.00 93.53           O  
ATOM   3548  CG  PHE B 446     -14.064  -4.574  21.969  1.00 93.53           C  
ATOM   3549  CD1 PHE B 446     -14.149  -5.629  21.068  1.00 93.53           C  
ATOM   3550  CD2 PHE B 446     -12.878  -4.387  22.667  1.00 93.53           C  
ATOM   3551  CE1 PHE B 446     -13.068  -6.484  20.867  1.00 93.53           C  
ATOM   3552  CE2 PHE B 446     -11.794  -5.237  22.471  1.00 93.53           C  
ATOM   3553  CZ  PHE B 446     -11.891  -6.286  21.571  1.00 93.53           C  
ATOM   3554  N   LYS B 447     -17.986  -3.007  20.395  1.00 91.28           N  
ATOM   3555  CA  LYS B 447     -19.399  -2.650  20.487  1.00 91.28           C  
ATOM   3556  C   LYS B 447     -19.993  -3.096  21.820  1.00 91.28           C  
ATOM   3557  CB  LYS B 447     -20.185  -3.267  19.330  1.00 91.28           C  
ATOM   3558  O   LYS B 447     -19.800  -4.239  22.239  1.00 91.28           O  
ATOM   3559  CG  LYS B 447     -21.588  -2.701  19.163  1.00 91.28           C  
ATOM   3560  CD  LYS B 447     -22.260  -3.234  17.904  1.00 91.28           C  
ATOM   3561  CE  LYS B 447     -23.643  -2.627  17.708  1.00 91.28           C  
ATOM   3562  NZ  LYS B 447     -24.276  -3.092  16.437  1.00 91.28           N  
ATOM   3563  N   LYS B 448     -20.592  -2.175  22.508  1.00 87.71           N  
ATOM   3564  CA  LYS B 448     -21.242  -2.505  23.773  1.00 87.71           C  
ATOM   3565  C   LYS B 448     -22.594  -3.172  23.539  1.00 87.71           C  
ATOM   3566  CB  LYS B 448     -21.419  -1.250  24.629  1.00 87.71           C  
ATOM   3567  O   LYS B 448     -23.465  -2.606  22.874  1.00 87.71           O  
ATOM   3568  CG  LYS B 448     -20.114  -0.667  25.151  1.00 87.71           C  
ATOM   3569  CD  LYS B 448     -20.359   0.544  26.042  1.00 87.71           C  
ATOM   3570  CE  LYS B 448     -19.052   1.179  26.496  1.00 87.71           C  
ATOM   3571  NZ  LYS B 448     -19.287   2.390  27.338  1.00 87.71           N  
ATOM   3572  N   SER B 449     -22.699  -4.416  23.769  1.00 82.40           N  
ATOM   3573  CA  SER B 449     -23.967  -5.115  23.589  1.00 82.40           C  
ATOM   3574  C   SER B 449     -24.247  -6.061  24.752  1.00 82.40           C  
ATOM   3575  CB  SER B 449     -23.968  -5.896  22.275  1.00 82.40           C  
ATOM   3576  O   SER B 449     -23.318  -6.563  25.388  1.00 82.40           O  
ATOM   3577  OG  SER B 449     -25.124  -6.709  22.173  1.00 82.40           O  
ATOM   3578  N   ASP B 450     -25.518  -6.192  25.108  1.00 84.20           N  
ATOM   3579  CA  ASP B 450     -25.969  -7.103  26.155  1.00 84.20           C  
ATOM   3580  C   ASP B 450     -25.843  -8.558  25.708  1.00 84.20           C  
ATOM   3581  CB  ASP B 450     -27.416  -6.797  26.547  1.00 84.20           C  
ATOM   3582  O   ASP B 450     -25.617  -9.448  26.530  1.00 84.20           O  
ATOM   3583  CG  ASP B 450     -27.569  -5.459  27.249  1.00 84.20           C  
ATOM   3584  OD1 ASP B 450     -26.606  -4.998  27.900  1.00 84.20           O  
ATOM   3585  OD2 ASP B 450     -28.663  -4.862  27.153  1.00 84.20           O  
ATOM   3586  N   LYS B 451     -25.917  -8.761  24.431  1.00 85.17           N  
ATOM   3587  CA  LYS B 451     -25.771 -10.091  23.847  1.00 85.17           C  
ATOM   3588  C   LYS B 451     -24.349 -10.315  23.338  1.00 85.17           C  
ATOM   3589  CB  LYS B 451     -26.772 -10.291  22.709  1.00 85.17           C  
ATOM   3590  O   LYS B 451     -23.684  -9.372  22.904  1.00 85.17           O  
ATOM   3591  CG  LYS B 451     -28.225 -10.319  23.160  1.00 85.17           C  
ATOM   3592  CD  LYS B 451     -29.165 -10.618  22.000  1.00 85.17           C  
ATOM   3593  CE  LYS B 451     -30.623 -10.586  22.438  1.00 85.17           C  
ATOM   3594  NZ  LYS B 451     -31.552 -10.802  21.288  1.00 85.17           N  
ATOM   3595  N   PRO B 452     -23.776 -11.515  23.536  1.00 82.10           N  
ATOM   3596  CA  PRO B 452     -22.426 -11.796  23.042  1.00 82.10           C  
ATOM   3597  C   PRO B 452     -22.321 -11.691  21.522  1.00 82.10           C  
ATOM   3598  CB  PRO B 452     -22.172 -13.231  23.509  1.00 82.10           C  
ATOM   3599  O   PRO B 452     -23.149 -12.254  20.801  1.00 82.10           O  
ATOM   3600  CG  PRO B 452     -23.515 -13.744  23.919  1.00 82.10           C  
ATOM   3601  CD  PRO B 452     -24.458 -12.580  24.022  1.00 82.10           C  
ATOM   3602  N   LEU B 453     -21.501 -10.739  21.018  1.00 85.14           N  
ATOM   3603  CA  LEU B 453     -21.272 -10.547  19.590  1.00 85.14           C  
ATOM   3604  C   LEU B 453     -20.054 -11.337  19.123  1.00 85.14           C  
ATOM   3605  CB  LEU B 453     -21.083  -9.061  19.273  1.00 85.14           C  
ATOM   3606  O   LEU B 453     -19.098 -11.517  19.881  1.00 85.14           O  
ATOM   3607  CG  LEU B 453     -22.284  -8.152  19.540  1.00 85.14           C  
ATOM   3608  CD1 LEU B 453     -21.824  -6.712  19.739  1.00 85.14           C  
ATOM   3609  CD2 LEU B 453     -23.289  -8.245  18.398  1.00 85.14           C  
ATOM   3610  N   TYR B 454     -20.204 -12.030  17.900  1.00 83.37           N  
ATOM   3611  CA  TYR B 454     -19.102 -12.829  17.374  1.00 83.37           C  
ATOM   3612  C   TYR B 454     -18.627 -12.287  16.032  1.00 83.37           C  
ATOM   3613  CB  TYR B 454     -19.524 -14.294  17.226  1.00 83.37           C  
ATOM   3614  O   TYR B 454     -19.376 -11.601  15.332  1.00 83.37           O  
ATOM   3615  CG  TYR B 454     -19.952 -14.937  18.522  1.00 83.37           C  
ATOM   3616  CD1 TYR B 454     -19.021 -15.544  19.362  1.00 83.37           C  
ATOM   3617  CD2 TYR B 454     -21.288 -14.939  18.910  1.00 83.37           C  
ATOM   3618  CE1 TYR B 454     -19.411 -16.140  20.557  1.00 83.37           C  
ATOM   3619  CE2 TYR B 454     -21.689 -15.532  20.103  1.00 83.37           C  
ATOM   3620  OH  TYR B 454     -21.137 -16.716  22.101  1.00 83.37           O  
ATOM   3621  CZ  TYR B 454     -20.745 -16.128  20.919  1.00 83.37           C  
ATOM   3622  N   GLY B 455     -17.286 -12.478  15.760  1.00 85.73           N  
ATOM   3623  CA  GLY B 455     -16.711 -12.131  14.470  1.00 85.73           C  
ATOM   3624  C   GLY B 455     -16.520 -10.638  14.284  1.00 85.73           C  
ATOM   3625  O   GLY B 455     -15.981  -9.962  15.163  1.00 85.73           O  
ATOM   3626  N   ASN B 456     -16.981 -10.156  13.174  1.00 88.34           N  
ATOM   3627  CA  ASN B 456     -16.806  -8.756  12.804  1.00 88.34           C  
ATOM   3628  C   ASN B 456     -17.796  -7.855  13.536  1.00 88.34           C  
ATOM   3629  CB  ASN B 456     -16.947  -8.579  11.290  1.00 88.34           C  
ATOM   3630  O   ASN B 456     -17.553  -6.657  13.693  1.00 88.34           O  
ATOM   3631  CG  ASN B 456     -15.828  -9.249  10.518  1.00 88.34           C  
ATOM   3632  ND2 ASN B 456     -16.029  -9.427   9.217  1.00 88.34           N  
ATOM   3633  OD1 ASN B 456     -14.792  -9.605  11.085  1.00 88.34           O  
ATOM   3634  N   ASP B 457     -18.845  -8.444  14.049  1.00 89.97           N  
ATOM   3635  CA  ASP B 457     -19.909  -7.686  14.699  1.00 89.97           C  
ATOM   3636  C   ASP B 457     -19.459  -7.169  16.064  1.00 89.97           C  
ATOM   3637  CB  ASP B 457     -21.165  -8.545  14.851  1.00 89.97           C  
ATOM   3638  O   ASP B 457     -20.089  -6.275  16.633  1.00 89.97           O  
ATOM   3639  CG  ASP B 457     -21.827  -8.867  13.522  1.00 89.97           C  
ATOM   3640  OD1 ASP B 457     -21.659  -8.095  12.554  1.00 89.97           O  
ATOM   3641  OD2 ASP B 457     -22.525  -9.902  13.444  1.00 89.97           O  
ATOM   3642  N   ARG B 458     -18.331  -7.623  16.569  1.00 92.91           N  
ATOM   3643  CA  ARG B 458     -17.795  -7.228  17.867  1.00 92.91           C  
ATOM   3644  C   ARG B 458     -17.222  -5.816  17.816  1.00 92.91           C  
ATOM   3645  CB  ARG B 458     -16.720  -8.214  18.328  1.00 92.91           C  
ATOM   3646  O   ARG B 458     -17.039  -5.177  18.855  1.00 92.91           O  
ATOM   3647  CG  ARG B 458     -17.233  -9.629  18.544  1.00 92.91           C  
ATOM   3648  CD  ARG B 458     -16.125 -10.566  19.005  1.00 92.91           C  
ATOM   3649  NE  ARG B 458     -15.097 -10.730  17.981  1.00 92.91           N  
ATOM   3650  NH1 ARG B 458     -13.711 -12.036  19.289  1.00 92.91           N  
ATOM   3651  NH2 ARG B 458     -13.106 -11.508  17.142  1.00 92.91           N  
ATOM   3652  CZ  ARG B 458     -13.974 -11.424  18.140  1.00 92.91           C  
ATOM   3653  N   PHE B 459     -16.998  -5.382  16.587  1.00 94.54           N  
ATOM   3654  CA  PHE B 459     -16.252  -4.135  16.461  1.00 94.54           C  
ATOM   3655  C   PHE B 459     -17.129  -3.037  15.872  1.00 94.54           C  
ATOM   3656  CB  PHE B 459     -15.008  -4.337  15.590  1.00 94.54           C  
ATOM   3657  O   PHE B 459     -18.047  -3.316  15.098  1.00 94.54           O  
ATOM   3658  CG  PHE B 459     -14.064  -5.385  16.114  1.00 94.54           C  
ATOM   3659  CD1 PHE B 459     -13.172  -5.087  17.138  1.00 94.54           C  
ATOM   3660  CD2 PHE B 459     -14.067  -6.668  15.583  1.00 94.54           C  
ATOM   3661  CE1 PHE B 459     -12.297  -6.055  17.625  1.00 94.54           C  
ATOM   3662  CE2 PHE B 459     -13.195  -7.641  16.065  1.00 94.54           C  
ATOM   3663  CZ  PHE B 459     -12.310  -7.332  17.085  1.00 94.54           C  
ATOM   3664  N   GLU B 460     -16.945  -1.871  16.349  1.00 94.79           N  
ATOM   3665  CA  GLU B 460     -17.568  -0.671  15.799  1.00 94.79           C  
ATOM   3666  C   GLU B 460     -16.577   0.488  15.739  1.00 94.79           C  
ATOM   3667  CB  GLU B 460     -18.793  -0.273  16.628  1.00 94.79           C  
ATOM   3668  O   GLU B 460     -15.535   0.455  16.396  1.00 94.79           O  
ATOM   3669  CG  GLU B 460     -18.459   0.167  18.046  1.00 94.79           C  
ATOM   3670  CD  GLU B 460     -19.687   0.538  18.863  1.00 94.79           C  
ATOM   3671  OE1 GLU B 460     -19.534   0.949  20.036  1.00 94.79           O  
ATOM   3672  OE2 GLU B 460     -20.811   0.417  18.326  1.00 94.79           O  
ATOM   3673  N   GLY B 461     -16.825   1.454  14.877  1.00 95.00           N  
ATOM   3674  CA  GLY B 461     -15.954   2.611  14.746  1.00 95.00           C  
ATOM   3675  C   GLY B 461     -15.876   3.143  13.328  1.00 95.00           C  
ATOM   3676  O   GLY B 461     -16.481   2.579  12.414  1.00 95.00           O  
ATOM   3677  N   TYR B 462     -15.167   4.225  13.207  1.00 96.88           N  
ATOM   3678  CA  TYR B 462     -15.012   4.871  11.908  1.00 96.88           C  
ATOM   3679  C   TYR B 462     -14.391   3.916  10.895  1.00 96.88           C  
ATOM   3680  CB  TYR B 462     -14.150   6.131  12.034  1.00 96.88           C  
ATOM   3681  O   TYR B 462     -14.909   3.753   9.788  1.00 96.88           O  
ATOM   3682  CG  TYR B 462     -13.928   6.848  10.724  1.00 96.88           C  
ATOM   3683  CD1 TYR B 462     -12.830   6.549   9.922  1.00 96.88           C  
ATOM   3684  CD2 TYR B 462     -14.816   7.825  10.287  1.00 96.88           C  
ATOM   3685  CE1 TYR B 462     -12.620   7.208   8.715  1.00 96.88           C  
ATOM   3686  CE2 TYR B 462     -14.616   8.491   9.082  1.00 96.88           C  
ATOM   3687  OH  TYR B 462     -13.315   8.831   7.110  1.00 96.88           O  
ATOM   3688  CZ  TYR B 462     -13.518   8.175   8.304  1.00 96.88           C  
ATOM   3689  N   CYS B 463     -13.291   3.244  11.304  1.00 96.88           N  
ATOM   3690  CA  CYS B 463     -12.567   2.351  10.407  1.00 96.88           C  
ATOM   3691  C   CYS B 463     -13.403   1.122  10.070  1.00 96.88           C  
ATOM   3692  CB  CYS B 463     -11.241   1.920  11.033  1.00 96.88           C  
ATOM   3693  O   CYS B 463     -13.295   0.574   8.971  1.00 96.88           O  
ATOM   3694  SG  CYS B 463      -9.990   3.222  11.056  1.00 96.88           S  
ATOM   3695  N   ILE B 464     -14.265   0.698  10.976  1.00 96.34           N  
ATOM   3696  CA  ILE B 464     -15.146  -0.440  10.737  1.00 96.34           C  
ATOM   3697  C   ILE B 464     -16.213  -0.061   9.713  1.00 96.34           C  
ATOM   3698  CB  ILE B 464     -15.807  -0.926  12.046  1.00 96.34           C  
ATOM   3699  O   ILE B 464     -16.537  -0.850   8.823  1.00 96.34           O  
ATOM   3700  CG1 ILE B 464     -14.738  -1.283  13.085  1.00 96.34           C  
ATOM   3701  CG2 ILE B 464     -16.727  -2.121  11.775  1.00 96.34           C  
ATOM   3702  CD1 ILE B 464     -13.724  -2.311  12.601  1.00 96.34           C  
ATOM   3703  N   ASP B 465     -16.727   1.186   9.870  1.00 96.30           N  
ATOM   3704  CA  ASP B 465     -17.685   1.688   8.889  1.00 96.30           C  
ATOM   3705  C   ASP B 465     -17.042   1.815   7.510  1.00 96.30           C  
ATOM   3706  CB  ASP B 465     -18.249   3.039   9.333  1.00 96.30           C  
ATOM   3707  O   ASP B 465     -17.674   1.513   6.495  1.00 96.30           O  
ATOM   3708  CG  ASP B 465     -19.240   2.920  10.478  1.00 96.30           C  
ATOM   3709  OD1 ASP B 465     -19.661   1.790  10.806  1.00 96.30           O  
ATOM   3710  OD2 ASP B 465     -19.605   3.967  11.056  1.00 96.30           O  
ATOM   3711  N   LEU B 466     -15.855   2.290   7.495  1.00 96.87           N  
ATOM   3712  CA  LEU B 466     -15.105   2.408   6.250  1.00 96.87           C  
ATOM   3713  C   LEU B 466     -14.942   1.047   5.582  1.00 96.87           C  
ATOM   3714  CB  LEU B 466     -13.730   3.030   6.510  1.00 96.87           C  
ATOM   3715  O   LEU B 466     -15.178   0.909   4.380  1.00 96.87           O  
ATOM   3716  CG  LEU B 466     -12.806   3.163   5.298  1.00 96.87           C  
ATOM   3717  CD1 LEU B 466     -13.385   4.158   4.298  1.00 96.87           C  
ATOM   3718  CD2 LEU B 466     -11.408   3.587   5.735  1.00 96.87           C  
ATOM   3719  N   LEU B 467     -14.592   0.078   6.371  1.00 95.55           N  
ATOM   3720  CA  LEU B 467     -14.397  -1.280   5.876  1.00 95.55           C  
ATOM   3721  C   LEU B 467     -15.696  -1.843   5.307  1.00 95.55           C  
ATOM   3722  CB  LEU B 467     -13.880  -2.189   6.994  1.00 95.55           C  
ATOM   3723  O   LEU B 467     -15.686  -2.510   4.270  1.00 95.55           O  
ATOM   3724  CG  LEU B 467     -13.023  -3.379   6.559  1.00 95.55           C  
ATOM   3725  CD1 LEU B 467     -11.542  -3.054   6.720  1.00 95.55           C  
ATOM   3726  CD2 LEU B 467     -13.392  -4.625   7.357  1.00 95.55           C  
ATOM   3727  N   ARG B 468     -16.759  -1.597   5.977  1.00 94.42           N  
ATOM   3728  CA  ARG B 468     -18.069  -2.030   5.504  1.00 94.42           C  
ATOM   3729  C   ARG B 468     -18.392  -1.416   4.146  1.00 94.42           C  
ATOM   3730  CB  ARG B 468     -19.156  -1.662   6.517  1.00 94.42           C  
ATOM   3731  O   ARG B 468     -18.889  -2.103   3.251  1.00 94.42           O  
ATOM   3732  CG  ARG B 468     -20.445  -2.451   6.352  1.00 94.42           C  
ATOM   3733  CD  ARG B 468     -21.472  -2.081   7.413  1.00 94.42           C  
ATOM   3734  NE  ARG B 468     -21.155  -2.686   8.704  1.00 94.42           N  
ATOM   3735  NH1 ARG B 468     -22.563  -1.318   9.923  1.00 94.42           N  
ATOM   3736  NH2 ARG B 468     -21.322  -2.929  10.981  1.00 94.42           N  
ATOM   3737  CZ  ARG B 468     -21.681  -2.310   9.866  1.00 94.42           C  
ATOM   3738  N   GLU B 469     -18.115  -0.155   4.010  1.00 95.56           N  
ATOM   3739  CA  GLU B 469     -18.367   0.545   2.754  1.00 95.56           C  
ATOM   3740  C   GLU B 469     -17.463   0.024   1.641  1.00 95.56           C  
ATOM   3741  CB  GLU B 469     -18.169   2.053   2.930  1.00 95.56           C  
ATOM   3742  O   GLU B 469     -17.911  -0.167   0.509  1.00 95.56           O  
ATOM   3743  CG  GLU B 469     -19.312   2.742   3.661  1.00 95.56           C  
ATOM   3744  CD  GLU B 469     -20.625   2.703   2.895  1.00 95.56           C  
ATOM   3745  OE1 GLU B 469     -21.695   2.907   3.512  1.00 95.56           O  
ATOM   3746  OE2 GLU B 469     -20.583   2.466   1.667  1.00 95.56           O  
ATOM   3747  N   LEU B 470     -16.246  -0.212   1.962  1.00 93.82           N  
ATOM   3748  CA  LEU B 470     -15.300  -0.742   0.986  1.00 93.82           C  
ATOM   3749  C   LEU B 470     -15.721  -2.131   0.519  1.00 93.82           C  
ATOM   3750  CB  LEU B 470     -13.890  -0.797   1.581  1.00 93.82           C  
ATOM   3751  O   LEU B 470     -15.646  -2.439  -0.673  1.00 93.82           O  
ATOM   3752  CG  LEU B 470     -13.184   0.545   1.779  1.00 93.82           C  
ATOM   3753  CD1 LEU B 470     -11.869   0.348   2.525  1.00 93.82           C  
ATOM   3754  CD2 LEU B 470     -12.946   1.227   0.436  1.00 93.82           C  
ATOM   3755  N   SER B 471     -16.135  -2.962   1.483  1.00 91.67           N  
ATOM   3756  CA  SER B 471     -16.588  -4.314   1.175  1.00 91.67           C  
ATOM   3757  C   SER B 471     -17.819  -4.293   0.274  1.00 91.67           C  
ATOM   3758  CB  SER B 471     -16.902  -5.080   2.462  1.00 91.67           C  
ATOM   3759  O   SER B 471     -17.969  -5.149  -0.600  1.00 91.67           O  
ATOM   3760  OG  SER B 471     -18.112  -4.621   3.038  1.00 91.67           O  
ATOM   3761  N   THR B 472     -18.637  -3.284   0.490  1.00 89.76           N  
ATOM   3762  CA  THR B 472     -19.856  -3.148  -0.300  1.00 89.76           C  
ATOM   3763  C   THR B 472     -19.528  -2.748  -1.735  1.00 89.76           C  
ATOM   3764  CB  THR B 472     -20.810  -2.110   0.320  1.00 89.76           C  
ATOM   3765  O   THR B 472     -20.107  -3.284  -2.682  1.00 89.76           O  
ATOM   3766  CG2 THR B 472     -22.135  -2.063  -0.433  1.00 89.76           C  
ATOM   3767  OG1 THR B 472     -21.062  -2.458   1.687  1.00 89.76           O  
ATOM   3768  N   ILE B 473     -18.572  -1.924  -1.934  1.00 89.50           N  
ATOM   3769  CA  ILE B 473     -18.200  -1.409  -3.248  1.00 89.50           C  
ATOM   3770  C   ILE B 473     -17.412  -2.469  -4.014  1.00 89.50           C  
ATOM   3771  CB  ILE B 473     -17.375  -0.108  -3.132  1.00 89.50           C  
ATOM   3772  O   ILE B 473     -17.682  -2.722  -5.190  1.00 89.50           O  
ATOM   3773  CG1 ILE B 473     -18.219   1.005  -2.498  1.00 89.50           C  
ATOM   3774  CG2 ILE B 473     -16.846   0.320  -4.504  1.00 89.50           C  
ATOM   3775  CD1 ILE B 473     -17.430   2.262  -2.159  1.00 89.50           C  
ATOM   3776  N   LEU B 474     -16.477  -3.111  -3.367  1.00 86.43           N  
ATOM   3777  CA  LEU B 474     -15.556  -4.024  -4.034  1.00 86.43           C  
ATOM   3778  C   LEU B 474     -16.060  -5.461  -3.952  1.00 86.43           C  
ATOM   3779  CB  LEU B 474     -14.159  -3.925  -3.414  1.00 86.43           C  
ATOM   3780  O   LEU B 474     -15.621  -6.322  -4.718  1.00 86.43           O  
ATOM   3781  CG  LEU B 474     -13.425  -2.597  -3.609  1.00 86.43           C  
ATOM   3782  CD1 LEU B 474     -12.184  -2.543  -2.723  1.00 86.43           C  
ATOM   3783  CD2 LEU B 474     -13.050  -2.403  -5.074  1.00 86.43           C  
ATOM   3784  N   GLY B 475     -16.971  -5.751  -2.999  1.00 85.09           N  
ATOM   3785  CA  GLY B 475     -17.650  -7.035  -2.925  1.00 85.09           C  
ATOM   3786  C   GLY B 475     -16.826  -8.107  -2.237  1.00 85.09           C  
ATOM   3787  O   GLY B 475     -17.007  -9.298  -2.496  1.00 85.09           O  
ATOM   3788  N   PHE B 476     -15.823  -7.828  -1.380  1.00 84.87           N  
ATOM   3789  CA  PHE B 476     -15.034  -8.822  -0.662  1.00 84.87           C  
ATOM   3790  C   PHE B 476     -15.601  -9.060   0.732  1.00 84.87           C  
ATOM   3791  CB  PHE B 476     -13.570  -8.381  -0.565  1.00 84.87           C  
ATOM   3792  O   PHE B 476     -16.356  -8.234   1.250  1.00 84.87           O  
ATOM   3793  CG  PHE B 476     -13.361  -7.154   0.279  1.00 84.87           C  
ATOM   3794  CD1 PHE B 476     -13.337  -5.890  -0.299  1.00 84.87           C  
ATOM   3795  CD2 PHE B 476     -13.188  -7.263   1.653  1.00 84.87           C  
ATOM   3796  CE1 PHE B 476     -13.144  -4.752   0.481  1.00 84.87           C  
ATOM   3797  CE2 PHE B 476     -12.994  -6.130   2.439  1.00 84.87           C  
ATOM   3798  CZ  PHE B 476     -12.971  -4.876   1.851  1.00 84.87           C  
ATOM   3799  N   THR B 477     -15.345 -10.243   1.249  1.00 86.09           N  
ATOM   3800  CA  THR B 477     -15.597 -10.541   2.655  1.00 86.09           C  
ATOM   3801  C   THR B 477     -14.319 -10.398   3.476  1.00 86.09           C  
ATOM   3802  CB  THR B 477     -16.168 -11.960   2.832  1.00 86.09           C  
ATOM   3803  O   THR B 477     -13.216 -10.434   2.928  1.00 86.09           O  
ATOM   3804  CG2 THR B 477     -17.516 -12.102   2.132  1.00 86.09           C  
ATOM   3805  OG1 THR B 477     -15.252 -12.910   2.275  1.00 86.09           O  
ATOM   3806  N   TYR B 478     -14.510 -10.095   4.713  1.00 91.38           N  
ATOM   3807  CA  TYR B 478     -13.304  -9.833   5.491  1.00 91.38           C  
ATOM   3808  C   TYR B 478     -13.460 -10.330   6.923  1.00 91.38           C  
ATOM   3809  CB  TYR B 478     -12.979  -8.336   5.490  1.00 91.38           C  
ATOM   3810  O   TYR B 478     -14.580 -10.515   7.404  1.00 91.38           O  
ATOM   3811  CG  TYR B 478     -14.103  -7.471   6.005  1.00 91.38           C  
ATOM   3812  CD1 TYR B 478     -15.089  -6.991   5.144  1.00 91.38           C  
ATOM   3813  CD2 TYR B 478     -14.182  -7.130   7.351  1.00 91.38           C  
ATOM   3814  CE1 TYR B 478     -16.126  -6.191   5.614  1.00 91.38           C  
ATOM   3815  CE2 TYR B 478     -15.215  -6.331   7.831  1.00 91.38           C  
ATOM   3816  OH  TYR B 478     -17.205  -5.076   7.426  1.00 91.38           O  
ATOM   3817  CZ  TYR B 478     -16.180  -5.867   6.956  1.00 91.38           C  
ATOM   3818  N   GLU B 479     -12.326 -10.625   7.514  1.00 92.21           N  
ATOM   3819  CA  GLU B 479     -12.211 -10.964   8.929  1.00 92.21           C  
ATOM   3820  C   GLU B 479     -11.265 -10.008   9.650  1.00 92.21           C  
ATOM   3821  CB  GLU B 479     -11.731 -12.407   9.099  1.00 92.21           C  
ATOM   3822  O   GLU B 479     -10.094  -9.892   9.284  1.00 92.21           O  
ATOM   3823  CG  GLU B 479     -11.683 -12.873  10.547  1.00 92.21           C  
ATOM   3824  CD  GLU B 479     -11.083 -14.260  10.712  1.00 92.21           C  
ATOM   3825  OE1 GLU B 479     -10.853 -14.689  11.865  1.00 92.21           O  
ATOM   3826  OE2 GLU B 479     -10.841 -14.924   9.679  1.00 92.21           O  
ATOM   3827  N   ILE B 480     -11.784  -9.444  10.707  1.00 95.31           N  
ATOM   3828  CA  ILE B 480     -11.010  -8.443  11.433  1.00 95.31           C  
ATOM   3829  C   ILE B 480     -10.187  -9.119  12.527  1.00 95.31           C  
ATOM   3830  CB  ILE B 480     -11.924  -7.357  12.044  1.00 95.31           C  
ATOM   3831  O   ILE B 480     -10.718  -9.904  13.316  1.00 95.31           O  
ATOM   3832  CG1 ILE B 480     -12.696  -6.625  10.940  1.00 95.31           C  
ATOM   3833  CG2 ILE B 480     -11.105  -6.373  12.885  1.00 95.31           C  
ATOM   3834  CD1 ILE B 480     -13.768  -5.676  11.458  1.00 95.31           C  
ATOM   3835  N   ARG B 481      -8.879  -8.790  12.583  1.00 94.61           N  
ATOM   3836  CA  ARG B 481      -7.981  -9.297  13.615  1.00 94.61           C  
ATOM   3837  C   ARG B 481      -7.220  -8.159  14.287  1.00 94.61           C  
ATOM   3838  CB  ARG B 481      -6.996 -10.307  13.022  1.00 94.61           C  
ATOM   3839  O   ARG B 481      -6.684  -7.279  13.610  1.00 94.61           O  
ATOM   3840  CG  ARG B 481      -7.640 -11.614  12.588  1.00 94.61           C  
ATOM   3841  CD  ARG B 481      -6.600 -12.639  12.157  1.00 94.61           C  
ATOM   3842  NE  ARG B 481      -7.223 -13.851  11.631  1.00 94.61           N  
ATOM   3843  NH1 ARG B 481      -5.237 -14.992  11.335  1.00 94.61           N  
ATOM   3844  NH2 ARG B 481      -7.229 -15.987  10.789  1.00 94.61           N  
ATOM   3845  CZ  ARG B 481      -6.561 -14.940  11.253  1.00 94.61           C  
ATOM   3846  N   LEU B 482      -7.195  -8.301  15.532  1.00 95.27           N  
ATOM   3847  CA  LEU B 482      -6.431  -7.305  16.275  1.00 95.27           C  
ATOM   3848  C   LEU B 482      -4.938  -7.613  16.221  1.00 95.27           C  
ATOM   3849  CB  LEU B 482      -6.899  -7.246  17.731  1.00 95.27           C  
ATOM   3850  O   LEU B 482      -4.539  -8.779  16.256  1.00 95.27           O  
ATOM   3851  CG  LEU B 482      -8.253  -6.581  17.982  1.00 95.27           C  
ATOM   3852  CD1 LEU B 482      -8.836  -7.049  19.311  1.00 95.27           C  
ATOM   3853  CD2 LEU B 482      -8.116  -5.062  17.957  1.00 95.27           C  
ATOM   3854  N   VAL B 483      -4.149  -6.548  15.987  1.00 93.96           N  
ATOM   3855  CA  VAL B 483      -2.702  -6.725  15.923  1.00 93.96           C  
ATOM   3856  C   VAL B 483      -2.206  -7.391  17.205  1.00 93.96           C  
ATOM   3857  CB  VAL B 483      -1.976  -5.378  15.706  1.00 93.96           C  
ATOM   3858  O   VAL B 483      -2.597  -7.000  18.307  1.00 93.96           O  
ATOM   3859  CG1 VAL B 483      -0.461  -5.566  15.767  1.00 93.96           C  
ATOM   3860  CG2 VAL B 483      -2.387  -4.760  14.371  1.00 93.96           C  
ATOM   3861  N   GLU B 484      -1.327  -8.239  17.257  1.00 89.88           N  
ATOM   3862  CA  GLU B 484      -0.877  -9.072  18.367  1.00 89.88           C  
ATOM   3863  C   GLU B 484      -0.068  -8.259  19.374  1.00 89.88           C  
ATOM   3864  CB  GLU B 484      -0.045 -10.250  17.853  1.00 89.88           C  
ATOM   3865  O   GLU B 484      -0.267  -8.384  20.584  1.00 89.88           O  
ATOM   3866  CG  GLU B 484      -0.864 -11.314  17.137  1.00 89.88           C  
ATOM   3867  CD  GLU B 484      -0.023 -12.469  16.616  1.00 89.88           C  
ATOM   3868  OE1 GLU B 484      -0.591 -13.416  16.028  1.00 89.88           O  
ATOM   3869  OE2 GLU B 484       1.215 -12.425  16.799  1.00 89.88           O  
ATOM   3870  N   ASP B 485       0.762  -7.330  18.947  1.00 86.12           N  
ATOM   3871  CA  ASP B 485       1.672  -6.590  19.816  1.00 86.12           C  
ATOM   3872  C   ASP B 485       1.067  -5.252  20.233  1.00 86.12           C  
ATOM   3873  CB  ASP B 485       3.016  -6.365  19.119  1.00 86.12           C  
ATOM   3874  O   ASP B 485       1.621  -4.553  21.085  1.00 86.12           O  
ATOM   3875  CG  ASP B 485       2.874  -5.717  17.753  1.00 86.12           C  
ATOM   3876  OD1 ASP B 485       1.731  -5.495  17.299  1.00 86.12           O  
ATOM   3877  OD2 ASP B 485       3.915  -5.428  17.124  1.00 86.12           O  
ATOM   3878  N   GLY B 486      -0.062  -4.833  19.636  1.00 88.30           N  
ATOM   3879  CA  GLY B 486      -0.722  -3.579  19.964  1.00 88.30           C  
ATOM   3880  C   GLY B 486       0.031  -2.360  19.463  1.00 88.30           C  
ATOM   3881  O   GLY B 486      -0.106  -1.268  20.019  1.00 88.30           O  
ATOM   3882  N   LYS B 487       0.901  -2.601  18.413  1.00 89.14           N  
ATOM   3883  CA  LYS B 487       1.706  -1.505  17.882  1.00 89.14           C  
ATOM   3884  C   LYS B 487       1.361  -1.226  16.422  1.00 89.14           C  
ATOM   3885  CB  LYS B 487       3.197  -1.819  18.017  1.00 89.14           C  
ATOM   3886  O   LYS B 487       0.834  -2.097  15.726  1.00 89.14           O  
ATOM   3887  CG  LYS B 487       3.677  -1.937  19.456  1.00 89.14           C  
ATOM   3888  CD  LYS B 487       5.188  -2.113  19.528  1.00 89.14           C  
ATOM   3889  CE  LYS B 487       5.670  -2.228  20.968  1.00 89.14           C  
ATOM   3890  NZ  LYS B 487       7.146  -2.444  21.043  1.00 89.14           N  
ATOM   3891  N   TYR B 488       1.602  -0.074  15.918  1.00 89.83           N  
ATOM   3892  CA  TYR B 488       1.276   0.343  14.559  1.00 89.83           C  
ATOM   3893  C   TYR B 488       2.311  -0.173  13.567  1.00 89.83           C  
ATOM   3894  CB  TYR B 488       1.185   1.870  14.472  1.00 89.83           C  
ATOM   3895  O   TYR B 488       1.957  -0.746  12.533  1.00 89.83           O  
ATOM   3896  CG  TYR B 488      -0.057   2.442  15.112  1.00 89.83           C  
ATOM   3897  CD1 TYR B 488      -1.238   2.577  14.387  1.00 89.83           C  
ATOM   3898  CD2 TYR B 488      -0.051   2.848  16.442  1.00 89.83           C  
ATOM   3899  CE1 TYR B 488      -2.384   3.106  14.971  1.00 89.83           C  
ATOM   3900  CE2 TYR B 488      -1.191   3.378  17.037  1.00 89.83           C  
ATOM   3901  OH  TYR B 488      -3.483   4.025  16.879  1.00 89.83           O  
ATOM   3902  CZ  TYR B 488      -2.351   3.502  16.295  1.00 89.83           C  
ATOM   3903  N   GLY B 489       3.558  -0.058  13.937  1.00 88.64           N  
ATOM   3904  CA  GLY B 489       4.629  -0.504  13.060  1.00 88.64           C  
ATOM   3905  C   GLY B 489       5.793   0.466  12.999  1.00 88.64           C  
ATOM   3906  O   GLY B 489       5.666   1.563  12.450  1.00 88.64           O  
ATOM   3907  N   ALA B 490       6.820   0.230  13.722  1.00 86.16           N  
ATOM   3908  CA  ALA B 490       8.056   1.008  13.709  1.00 86.16           C  
ATOM   3909  C   ALA B 490       9.274   0.100  13.564  1.00 86.16           C  
ATOM   3910  CB  ALA B 490       8.170   1.848  14.979  1.00 86.16           C  
ATOM   3911  O   ALA B 490       9.224  -1.078  13.926  1.00 86.16           O  
ATOM   3912  N   GLN B 491      10.244   0.672  12.945  1.00 85.94           N  
ATOM   3913  CA  GLN B 491      11.483  -0.077  12.756  1.00 85.94           C  
ATOM   3914  C   GLN B 491      12.375   0.015  13.990  1.00 85.94           C  
ATOM   3915  CB  GLN B 491      12.235   0.432  11.525  1.00 85.94           C  
ATOM   3916  O   GLN B 491      12.643   1.110  14.489  1.00 85.94           O  
ATOM   3917  CG  GLN B 491      13.375  -0.476  11.083  1.00 85.94           C  
ATOM   3918  CD  GLN B 491      14.045   0.002   9.808  1.00 85.94           C  
ATOM   3919  NE2 GLN B 491      14.882  -0.848   9.223  1.00 85.94           N  
ATOM   3920  OE1 GLN B 491      13.811   1.126   9.352  1.00 85.94           O  
ATOM   3921  N   ASP B 492      12.688  -1.129  14.465  1.00 78.86           N  
ATOM   3922  CA  ASP B 492      13.611  -1.140  15.596  1.00 78.86           C  
ATOM   3923  C   ASP B 492      15.024  -0.768  15.155  1.00 78.86           C  
ATOM   3924  CB  ASP B 492      13.615  -2.512  16.273  1.00 78.86           C  
ATOM   3925  O   ASP B 492      15.559  -1.351  14.209  1.00 78.86           O  
ATOM   3926  CG  ASP B 492      14.143  -2.469  17.696  1.00 78.86           C  
ATOM   3927  OD1 ASP B 492      14.824  -1.488  18.065  1.00 78.86           O  
ATOM   3928  OD2 ASP B 492      13.878  -3.427  18.455  1.00 78.86           O  
ATOM   3929  N   ASP B 493      15.656   0.236  15.747  1.00 71.25           N  
ATOM   3930  CA  ASP B 493      16.985   0.725  15.393  1.00 71.25           C  
ATOM   3931  C   ASP B 493      18.047  -0.346  15.634  1.00 71.25           C  
ATOM   3932  CB  ASP B 493      17.322   1.988  16.189  1.00 71.25           C  
ATOM   3933  O   ASP B 493      19.033  -0.425  14.899  1.00 71.25           O  
ATOM   3934  CG  ASP B 493      16.451   3.175  15.814  1.00 71.25           C  
ATOM   3935  OD1 ASP B 493      16.008   3.262  14.649  1.00 71.25           O  
ATOM   3936  OD2 ASP B 493      16.209   4.031  16.692  1.00 71.25           O  
ATOM   3937  N   ALA B 494      17.798  -1.187  16.640  1.00 70.09           N  
ATOM   3938  CA  ALA B 494      18.798  -2.170  17.050  1.00 70.09           C  
ATOM   3939  C   ALA B 494      18.812  -3.366  16.102  1.00 70.09           C  
ATOM   3940  CB  ALA B 494      18.534  -2.632  18.481  1.00 70.09           C  
ATOM   3941  O   ALA B 494      19.875  -3.794  15.648  1.00 70.09           O  
ATOM   3942  N   ASN B 495      17.634  -3.861  15.671  1.00 74.30           N  
ATOM   3943  CA  ASN B 495      17.553  -5.105  14.912  1.00 74.30           C  
ATOM   3944  C   ASN B 495      17.067  -4.860  13.486  1.00 74.30           C  
ATOM   3945  CB  ASN B 495      16.639  -6.107  15.619  1.00 74.30           C  
ATOM   3946  O   ASN B 495      17.259  -5.703  12.607  1.00 74.30           O  
ATOM   3947  CG  ASN B 495      17.298  -6.747  16.825  1.00 74.30           C  
ATOM   3948  ND2 ASN B 495      16.546  -7.574  17.543  1.00 74.30           N  
ATOM   3949  OD1 ASN B 495      18.473  -6.501  17.110  1.00 74.30           O  
ATOM   3950  N   GLY B 496      16.689  -3.598  13.107  1.00 78.80           N  
ATOM   3951  CA  GLY B 496      16.169  -3.273  11.789  1.00 78.80           C  
ATOM   3952  C   GLY B 496      14.855  -3.965  11.478  1.00 78.80           C  
ATOM   3953  O   GLY B 496      14.391  -3.944  10.336  1.00 78.80           O  
ATOM   3954  N   GLN B 497      14.259  -4.649  12.479  1.00 85.69           N  
ATOM   3955  CA  GLN B 497      13.014  -5.378  12.263  1.00 85.69           C  
ATOM   3956  C   GLN B 497      11.802  -4.488  12.522  1.00 85.69           C  
ATOM   3957  CB  GLN B 497      12.955  -6.618  13.157  1.00 85.69           C  
ATOM   3958  O   GLN B 497      11.837  -3.622  13.400  1.00 85.69           O  
ATOM   3959  CG  GLN B 497      13.719  -7.813  12.603  1.00 85.69           C  
ATOM   3960  CD  GLN B 497      13.542  -9.063  13.443  1.00 85.69           C  
ATOM   3961  NE2 GLN B 497      14.164 -10.158  13.015  1.00 85.69           N  
ATOM   3962  OE1 GLN B 497      12.854  -9.047  14.468  1.00 85.69           O  
ATOM   3963  N   TRP B 498      10.785  -4.872  11.676  1.00 89.58           N  
ATOM   3964  CA  TRP B 498       9.546  -4.111  11.799  1.00 89.58           C  
ATOM   3965  C   TRP B 498       8.593  -4.776  12.786  1.00 89.58           C  
ATOM   3966  CB  TRP B 498       8.867  -3.964  10.434  1.00 89.58           C  
ATOM   3967  O   TRP B 498       8.610  -5.999  12.947  1.00 89.58           O  
ATOM   3968  CG  TRP B 498       9.526  -2.966   9.530  1.00 89.58           C  
ATOM   3969  CD1 TRP B 498      10.618  -3.171   8.733  1.00 89.58           C  
ATOM   3970  CD2 TRP B 498       9.136  -1.603   9.334  1.00 89.58           C  
ATOM   3971  CE2 TRP B 498      10.037  -1.041   8.403  1.00 89.58           C  
ATOM   3972  CE3 TRP B 498       8.111  -0.803   9.856  1.00 89.58           C  
ATOM   3973  NE1 TRP B 498      10.930  -2.017   8.053  1.00 89.58           N  
ATOM   3974  CH2 TRP B 498       8.931   1.049   8.508  1.00 89.58           C  
ATOM   3975  CZ2 TRP B 498       9.943   0.288   7.983  1.00 89.58           C  
ATOM   3976  CZ3 TRP B 498       8.019   0.519   9.436  1.00 89.58           C  
ATOM   3977  N   ASN B 499       7.781  -3.953  13.507  1.00 90.36           N  
ATOM   3978  CA  ASN B 499       6.774  -4.456  14.435  1.00 90.36           C  
ATOM   3979  C   ASN B 499       5.386  -3.914  14.104  1.00 90.36           C  
ATOM   3980  CB  ASN B 499       7.150  -4.108  15.877  1.00 90.36           C  
ATOM   3981  O   ASN B 499       5.218  -3.178  13.130  1.00 90.36           O  
ATOM   3982  CG  ASN B 499       7.238  -2.613  16.112  1.00 90.36           C  
ATOM   3983  ND2 ASN B 499       7.746  -2.225  17.276  1.00 90.36           N  
ATOM   3984  OD1 ASN B 499       6.852  -1.813  15.256  1.00 90.36           O  
ATOM   3985  N   GLY B 500       4.389  -4.498  14.750  1.00 91.90           N  
ATOM   3986  CA  GLY B 500       3.041  -3.967  14.628  1.00 91.90           C  
ATOM   3987  C   GLY B 500       2.341  -4.401  13.354  1.00 91.90           C  
ATOM   3988  O   GLY B 500       2.654  -5.455  12.796  1.00 91.90           O  
ATOM   3989  N   MET B 501       1.430  -3.613  12.867  1.00 94.77           N  
ATOM   3990  CA  MET B 501       0.624  -3.886  11.681  1.00 94.77           C  
ATOM   3991  C   MET B 501       1.490  -3.902  10.426  1.00 94.77           C  
ATOM   3992  CB  MET B 501      -0.489  -2.847  11.536  1.00 94.77           C  
ATOM   3993  O   MET B 501       1.245  -4.687   9.508  1.00 94.77           O  
ATOM   3994  CG  MET B 501      -1.593  -2.982  12.572  1.00 94.77           C  
ATOM   3995  SD  MET B 501      -3.005  -1.857  12.245  1.00 94.77           S  
ATOM   3996  CE  MET B 501      -2.247  -0.262  12.660  1.00 94.77           C  
ATOM   3997  N   VAL B 502       2.474  -3.117  10.405  1.00 93.90           N  
ATOM   3998  CA  VAL B 502       3.372  -3.048   9.257  1.00 93.90           C  
ATOM   3999  C   VAL B 502       4.096  -4.382   9.086  1.00 93.90           C  
ATOM   4000  CB  VAL B 502       4.397  -1.901   9.407  1.00 93.90           C  
ATOM   4001  O   VAL B 502       4.236  -4.879   7.966  1.00 93.90           O  
ATOM   4002  CG1 VAL B 502       5.379  -1.897   8.237  1.00 93.90           C  
ATOM   4003  CG2 VAL B 502       3.680  -0.556   9.512  1.00 93.90           C  
ATOM   4004  N   ARG B 503       4.506  -4.922  10.223  1.00 93.16           N  
ATOM   4005  CA  ARG B 503       5.150  -6.231  10.181  1.00 93.16           C  
ATOM   4006  C   ARG B 503       4.191  -7.296   9.660  1.00 93.16           C  
ATOM   4007  CB  ARG B 503       5.664  -6.622  11.568  1.00 93.16           C  
ATOM   4008  O   ARG B 503       4.584  -8.161   8.874  1.00 93.16           O  
ATOM   4009  CG  ARG B 503       6.360  -7.973  11.608  1.00 93.16           C  
ATOM   4010  CD  ARG B 503       6.948  -8.264  12.982  1.00 93.16           C  
ATOM   4011  NE  ARG B 503       7.566  -9.586  13.035  1.00 93.16           N  
ATOM   4012  NH1 ARG B 503       8.378  -9.348  15.184  1.00 93.16           N  
ATOM   4013  NH2 ARG B 503       8.754 -11.287  14.021  1.00 93.16           N  
ATOM   4014  CZ  ARG B 503       8.231 -10.070  14.080  1.00 93.16           C  
ATOM   4015  N   GLU B 504       2.961  -7.281  10.028  1.00 94.12           N  
ATOM   4016  CA  GLU B 504       1.954  -8.250   9.606  1.00 94.12           C  
ATOM   4017  C   GLU B 504       1.703  -8.166   8.103  1.00 94.12           C  
ATOM   4018  CB  GLU B 504       0.645  -8.032  10.370  1.00 94.12           C  
ATOM   4019  O   GLU B 504       1.443  -9.181   7.454  1.00 94.12           O  
ATOM   4020  CG  GLU B 504       0.707  -8.459  11.829  1.00 94.12           C  
ATOM   4021  CD  GLU B 504      -0.652  -8.468  12.510  1.00 94.12           C  
ATOM   4022  OE1 GLU B 504      -0.722  -8.776  13.722  1.00 94.12           O  
ATOM   4023  OE2 GLU B 504      -1.655  -8.166  11.826  1.00 94.12           O  
ATOM   4024  N   LEU B 505       1.787  -6.991   7.564  1.00 92.98           N  
ATOM   4025  CA  LEU B 505       1.619  -6.803   6.127  1.00 92.98           C  
ATOM   4026  C   LEU B 505       2.838  -7.315   5.366  1.00 92.98           C  
ATOM   4027  CB  LEU B 505       1.385  -5.325   5.803  1.00 92.98           C  
ATOM   4028  O   LEU B 505       2.699  -7.941   4.313  1.00 92.98           O  
ATOM   4029  CG  LEU B 505       0.022  -4.753   6.196  1.00 92.98           C  
ATOM   4030  CD1 LEU B 505      -0.015  -3.250   5.945  1.00 92.98           C  
ATOM   4031  CD2 LEU B 505      -1.094  -5.456   5.431  1.00 92.98           C  
ATOM   4032  N   ILE B 506       4.015  -7.079   5.941  1.00 87.43           N  
ATOM   4033  CA  ILE B 506       5.260  -7.523   5.323  1.00 87.43           C  
ATOM   4034  C   ILE B 506       5.292  -9.049   5.264  1.00 87.43           C  
ATOM   4035  CB  ILE B 506       6.492  -6.991   6.089  1.00 87.43           C  
ATOM   4036  O   ILE B 506       5.698  -9.629   4.255  1.00 87.43           O  
ATOM   4037  CG1 ILE B 506       6.559  -5.462   5.995  1.00 87.43           C  
ATOM   4038  CG2 ILE B 506       7.777  -7.629   5.554  1.00 87.43           C  
ATOM   4039  CD1 ILE B 506       7.669  -4.839   6.832  1.00 87.43           C  
ATOM   4040  N   ASP B 507       4.749  -9.580   6.344  1.00 83.97           N  
ATOM   4041  CA  ASP B 507       4.769 -11.034   6.470  1.00 83.97           C  
ATOM   4042  C   ASP B 507       3.559 -11.661   5.780  1.00 83.97           C  
ATOM   4043  CB  ASP B 507       4.806 -11.445   7.943  1.00 83.97           C  
ATOM   4044  O   ASP B 507       3.401 -12.884   5.783  1.00 83.97           O  
ATOM   4045  CG  ASP B 507       6.117 -11.091   8.624  1.00 83.97           C  
ATOM   4046  OD1 ASP B 507       7.116 -10.826   7.923  1.00 83.97           O  
ATOM   4047  OD2 ASP B 507       6.150 -11.081   9.874  1.00 83.97           O  
ATOM   4048  N   HIS B 508       2.670 -10.897   5.216  1.00 81.23           N  
ATOM   4049  CA  HIS B 508       1.478 -11.337   4.499  1.00 81.23           C  
ATOM   4050  C   HIS B 508       0.521 -12.079   5.425  1.00 81.23           C  
ATOM   4051  CB  HIS B 508       1.862 -12.229   3.317  1.00 81.23           C  
ATOM   4052  O   HIS B 508      -0.184 -12.994   4.993  1.00 81.23           O  
ATOM   4053  CG  HIS B 508       2.527 -11.490   2.199  1.00 81.23           C  
ATOM   4054  CD2 HIS B 508       3.819 -11.461   1.798  1.00 81.23           C  
ATOM   4055  ND1 HIS B 508       1.838 -10.655   1.346  1.00 81.23           N  
ATOM   4056  CE1 HIS B 508       2.682 -10.143   0.465  1.00 81.23           C  
ATOM   4057  NE2 HIS B 508       3.890 -10.616   0.718  1.00 81.23           N  
ATOM   4058  N   LYS B 509       0.712 -11.855   6.713  1.00 86.23           N  
ATOM   4059  CA  LYS B 509      -0.251 -12.362   7.686  1.00 86.23           C  
ATOM   4060  C   LYS B 509      -1.596 -11.656   7.547  1.00 86.23           C  
ATOM   4061  CB  LYS B 509       0.285 -12.196   9.108  1.00 86.23           C  
ATOM   4062  O   LYS B 509      -2.639 -12.226   7.875  1.00 86.23           O  
ATOM   4063  CG  LYS B 509      -0.416 -13.068  10.140  1.00 86.23           C  
ATOM   4064  CD  LYS B 509       0.243 -12.953  11.509  1.00 86.23           C  
ATOM   4065  CE  LYS B 509      -0.520 -13.742  12.564  1.00 86.23           C  
ATOM   4066  NZ  LYS B 509       0.127 -13.640  13.907  1.00 86.23           N  
ATOM   4067  N   ALA B 510      -1.534 -10.458   7.101  1.00 91.99           N  
ATOM   4068  CA  ALA B 510      -2.731  -9.666   6.831  1.00 91.99           C  
ATOM   4069  C   ALA B 510      -2.717  -9.120   5.407  1.00 91.99           C  
ATOM   4070  CB  ALA B 510      -2.849  -8.522   7.835  1.00 91.99           C  
ATOM   4071  O   ALA B 510      -1.651  -8.847   4.850  1.00 91.99           O  
ATOM   4072  N   ASP B 511      -3.970  -8.982   4.883  1.00 89.73           N  
ATOM   4073  CA  ASP B 511      -4.092  -8.480   3.517  1.00 89.73           C  
ATOM   4074  C   ASP B 511      -4.291  -6.966   3.504  1.00 89.73           C  
ATOM   4075  CB  ASP B 511      -5.251  -9.170   2.794  1.00 89.73           C  
ATOM   4076  O   ASP B 511      -3.912  -6.294   2.543  1.00 89.73           O  
ATOM   4077  CG  ASP B 511      -5.077 -10.675   2.695  1.00 89.73           C  
ATOM   4078  OD1 ASP B 511      -4.027 -11.136   2.199  1.00 89.73           O  
ATOM   4079  OD2 ASP B 511      -6.000 -11.406   3.115  1.00 89.73           O  
ATOM   4080  N   LEU B 512      -4.912  -6.507   4.548  1.00 95.52           N  
ATOM   4081  CA  LEU B 512      -5.205  -5.082   4.663  1.00 95.52           C  
ATOM   4082  C   LEU B 512      -4.994  -4.598   6.094  1.00 95.52           C  
ATOM   4083  CB  LEU B 512      -6.642  -4.793   4.221  1.00 95.52           C  
ATOM   4084  O   LEU B 512      -5.228  -5.343   7.047  1.00 95.52           O  
ATOM   4085  CG  LEU B 512      -6.991  -5.150   2.775  1.00 95.52           C  
ATOM   4086  CD1 LEU B 512      -8.502  -5.118   2.571  1.00 95.52           C  
ATOM   4087  CD2 LEU B 512      -6.295  -4.200   1.806  1.00 95.52           C  
ATOM   4088  N   ALA B 513      -4.489  -3.414   6.165  1.00 97.04           N  
ATOM   4089  CA  ALA B 513      -4.446  -2.726   7.453  1.00 97.04           C  
ATOM   4090  C   ALA B 513      -5.346  -1.494   7.447  1.00 97.04           C  
ATOM   4091  CB  ALA B 513      -3.012  -2.332   7.798  1.00 97.04           C  
ATOM   4092  O   ALA B 513      -5.049  -0.503   6.775  1.00 97.04           O  
ATOM   4093  N   VAL B 514      -6.421  -1.596   8.145  1.00 97.16           N  
ATOM   4094  CA  VAL B 514      -7.360  -0.483   8.233  1.00 97.16           C  
ATOM   4095  C   VAL B 514      -7.407   0.042   9.666  1.00 97.16           C  
ATOM   4096  CB  VAL B 514      -8.775  -0.897   7.770  1.00 97.16           C  
ATOM   4097  O   VAL B 514      -8.041  -0.562  10.535  1.00 97.16           O  
ATOM   4098  CG1 VAL B 514      -9.713   0.309   7.757  1.00 97.16           C  
ATOM   4099  CG2 VAL B 514      -8.715  -1.547   6.389  1.00 97.16           C  
ATOM   4100  N   ALA B 515      -6.774   1.054   9.942  1.00 95.66           N  
ATOM   4101  CA  ALA B 515      -6.593   1.705  11.237  1.00 95.66           C  
ATOM   4102  C   ALA B 515      -6.100   3.139  11.066  1.00 95.66           C  
ATOM   4103  CB  ALA B 515      -5.617   0.909  12.101  1.00 95.66           C  
ATOM   4104  O   ALA B 515      -5.893   3.601   9.941  1.00 95.66           O  
ATOM   4105  N   PRO B 516      -6.201   3.865  12.158  1.00 93.94           N  
ATOM   4106  CA  PRO B 516      -5.571   5.184  12.062  1.00 93.94           C  
ATOM   4107  C   PRO B 516      -4.063   5.103  11.838  1.00 93.94           C  
ATOM   4108  CB  PRO B 516      -5.888   5.825  13.415  1.00 93.94           C  
ATOM   4109  O   PRO B 516      -3.284   5.551  12.684  1.00 93.94           O  
ATOM   4110  CG  PRO B 516      -5.982   4.678  14.369  1.00 93.94           C  
ATOM   4111  CD  PRO B 516      -6.476   3.474  13.620  1.00 93.94           C  
ATOM   4112  N   LEU B 517      -3.763   4.538  10.738  1.00 94.30           N  
ATOM   4113  CA  LEU B 517      -2.374   4.323  10.349  1.00 94.30           C  
ATOM   4114  C   LEU B 517      -1.876   5.459   9.462  1.00 94.30           C  
ATOM   4115  CB  LEU B 517      -2.223   2.986   9.619  1.00 94.30           C  
ATOM   4116  O   LEU B 517      -2.353   5.629   8.338  1.00 94.30           O  
ATOM   4117  CG  LEU B 517      -0.792   2.514   9.356  1.00 94.30           C  
ATOM   4118  CD1 LEU B 517      -0.098   2.168  10.670  1.00 94.30           C  
ATOM   4119  CD2 LEU B 517      -0.787   1.318   8.412  1.00 94.30           C  
ATOM   4120  N   ALA B 518      -0.830   6.156   9.959  1.00 93.77           N  
ATOM   4121  CA  ALA B 518      -0.327   7.340   9.267  1.00 93.77           C  
ATOM   4122  C   ALA B 518       0.555   6.951   8.084  1.00 93.77           C  
ATOM   4123  CB  ALA B 518       0.448   8.233  10.234  1.00 93.77           C  
ATOM   4124  O   ALA B 518       1.382   6.042   8.191  1.00 93.77           O  
ATOM   4125  N   ILE B 519       0.327   7.620   6.957  1.00 93.41           N  
ATOM   4126  CA  ILE B 519       1.171   7.437   5.781  1.00 93.41           C  
ATOM   4127  C   ILE B 519       2.495   8.171   5.978  1.00 93.41           C  
ATOM   4128  CB  ILE B 519       0.468   7.934   4.498  1.00 93.41           C  
ATOM   4129  O   ILE B 519       2.529   9.403   6.021  1.00 93.41           O  
ATOM   4130  CG1 ILE B 519      -0.879   7.224   4.319  1.00 93.41           C  
ATOM   4131  CG2 ILE B 519       1.365   7.723   3.275  1.00 93.41           C  
ATOM   4132  CD1 ILE B 519      -1.757   7.829   3.231  1.00 93.41           C  
ATOM   4133  N   THR B 520       3.512   7.422   6.205  1.00 90.73           N  
ATOM   4134  CA  THR B 520       4.836   8.008   6.380  1.00 90.73           C  
ATOM   4135  C   THR B 520       5.800   7.496   5.314  1.00 90.73           C  
ATOM   4136  CB  THR B 520       5.403   7.700   7.779  1.00 90.73           C  
ATOM   4137  O   THR B 520       5.594   6.420   4.749  1.00 90.73           O  
ATOM   4138  CG2 THR B 520       4.486   8.235   8.874  1.00 90.73           C  
ATOM   4139  OG1 THR B 520       5.534   6.281   7.932  1.00 90.73           O  
ATOM   4140  N   TYR B 521       6.738   8.286   5.082  1.00 88.23           N  
ATOM   4141  CA  TYR B 521       7.736   7.914   4.085  1.00 88.23           C  
ATOM   4142  C   TYR B 521       8.447   6.625   4.480  1.00 88.23           C  
ATOM   4143  CB  TYR B 521       8.758   9.039   3.902  1.00 88.23           C  
ATOM   4144  O   TYR B 521       8.678   5.753   3.639  1.00 88.23           O  
ATOM   4145  CG  TYR B 521       9.848   8.713   2.909  1.00 88.23           C  
ATOM   4146  CD1 TYR B 521      11.120   8.340   3.338  1.00 88.23           C  
ATOM   4147  CD2 TYR B 521       9.608   8.778   1.541  1.00 88.23           C  
ATOM   4148  CE1 TYR B 521      12.127   8.041   2.428  1.00 88.23           C  
ATOM   4149  CE2 TYR B 521      10.609   8.481   0.621  1.00 88.23           C  
ATOM   4150  OH  TYR B 521      12.856   7.818   0.167  1.00 88.23           O  
ATOM   4151  CZ  TYR B 521      11.862   8.113   1.073  1.00 88.23           C  
ATOM   4152  N   VAL B 522       8.734   6.413   5.730  1.00 87.38           N  
ATOM   4153  CA  VAL B 522       9.445   5.245   6.240  1.00 87.38           C  
ATOM   4154  C   VAL B 522       8.582   3.998   6.065  1.00 87.38           C  
ATOM   4155  CB  VAL B 522       9.833   5.421   7.725  1.00 87.38           C  
ATOM   4156  O   VAL B 522       9.079   2.942   5.665  1.00 87.38           O  
ATOM   4157  CG1 VAL B 522      10.580   4.191   8.237  1.00 87.38           C  
ATOM   4158  CG2 VAL B 522      10.679   6.679   7.909  1.00 87.38           C  
ATOM   4159  N   ARG B 523       7.356   4.072   6.272  1.00 92.14           N  
ATOM   4160  CA  ARG B 523       6.438   2.945   6.143  1.00 92.14           C  
ATOM   4161  C   ARG B 523       6.189   2.607   4.677  1.00 92.14           C  
ATOM   4162  CB  ARG B 523       5.112   3.249   6.844  1.00 92.14           C  
ATOM   4163  O   ARG B 523       6.025   1.438   4.324  1.00 92.14           O  
ATOM   4164  CG  ARG B 523       5.191   3.198   8.361  1.00 92.14           C  
ATOM   4165  CD  ARG B 523       3.868   3.583   9.008  1.00 92.14           C  
ATOM   4166  NE  ARG B 523       3.949   3.544  10.465  1.00 92.14           N  
ATOM   4167  NH1 ARG B 523       1.952   4.653  10.812  1.00 92.14           N  
ATOM   4168  NH2 ARG B 523       3.211   3.962  12.600  1.00 92.14           N  
ATOM   4169  CZ  ARG B 523       3.037   4.053  11.289  1.00 92.14           C  
ATOM   4170  N   GLU B 524       6.190   3.540   3.748  1.00 91.67           N  
ATOM   4171  CA  GLU B 524       5.914   3.374   2.324  1.00 91.67           C  
ATOM   4172  C   GLU B 524       7.029   2.593   1.633  1.00 91.67           C  
ATOM   4173  CB  GLU B 524       5.731   4.736   1.650  1.00 91.67           C  
ATOM   4174  O   GLU B 524       6.834   2.061   0.538  1.00 91.67           O  
ATOM   4175  CG  GLU B 524       4.310   5.274   1.727  1.00 91.67           C  
ATOM   4176  CD  GLU B 524       4.107   6.550   0.924  1.00 91.67           C  
ATOM   4177  OE1 GLU B 524       3.026   6.718   0.315  1.00 91.67           O  
ATOM   4178  OE2 GLU B 524       5.036   7.387   0.904  1.00 91.67           O  
ATOM   4179  N   LYS B 525       8.135   2.549   2.301  1.00 87.65           N  
ATOM   4180  CA  LYS B 525       9.253   1.801   1.733  1.00 87.65           C  
ATOM   4181  C   LYS B 525       9.012   0.297   1.827  1.00 87.65           C  
ATOM   4182  CB  LYS B 525      10.558   2.168   2.440  1.00 87.65           C  
ATOM   4183  O   LYS B 525       9.518  -0.470   1.005  1.00 87.65           O  
ATOM   4184  CG  LYS B 525      11.130   3.516   2.024  1.00 87.65           C  
ATOM   4185  CD  LYS B 525      12.492   3.765   2.658  1.00 87.65           C  
ATOM   4186  CE  LYS B 525      13.056   5.122   2.259  1.00 87.65           C  
ATOM   4187  NZ  LYS B 525      14.360   5.400   2.932  1.00 87.65           N  
ATOM   4188  N   VAL B 526       8.137  -0.061   2.796  1.00 89.97           N  
ATOM   4189  CA  VAL B 526       8.018  -1.492   3.051  1.00 89.97           C  
ATOM   4190  C   VAL B 526       6.578  -1.942   2.815  1.00 89.97           C  
ATOM   4191  CB  VAL B 526       8.459  -1.851   4.488  1.00 89.97           C  
ATOM   4192  O   VAL B 526       6.310  -3.137   2.669  1.00 89.97           O  
ATOM   4193  CG1 VAL B 526       9.963  -1.642   4.659  1.00 89.97           C  
ATOM   4194  CG2 VAL B 526       7.681  -1.022   5.508  1.00 89.97           C  
ATOM   4195  N   ILE B 527       5.675  -1.067   2.778  1.00 92.38           N  
ATOM   4196  CA  ILE B 527       4.283  -1.391   2.485  1.00 92.38           C  
ATOM   4197  C   ILE B 527       3.697  -0.344   1.541  1.00 92.38           C  
ATOM   4198  CB  ILE B 527       3.440  -1.481   3.777  1.00 92.38           C  
ATOM   4199  O   ILE B 527       4.273   0.732   1.363  1.00 92.38           O  
ATOM   4200  CG1 ILE B 527       3.403  -0.122   4.486  1.00 92.38           C  
ATOM   4201  CG2 ILE B 527       3.987  -2.569   4.705  1.00 92.38           C  
ATOM   4202  CD1 ILE B 527       2.403  -0.048   5.632  1.00 92.38           C  
ATOM   4203  N   ASP B 528       2.561  -0.647   0.890  1.00 93.01           N  
ATOM   4204  CA  ASP B 528       1.864   0.294   0.019  1.00 93.01           C  
ATOM   4205  C   ASP B 528       0.642   0.887   0.717  1.00 93.01           C  
ATOM   4206  CB  ASP B 528       1.446  -0.390  -1.284  1.00 93.01           C  
ATOM   4207  O   ASP B 528       0.054   0.252   1.595  1.00 93.01           O  
ATOM   4208  CG  ASP B 528       2.604  -0.595  -2.245  1.00 93.01           C  
ATOM   4209  OD1 ASP B 528       3.625   0.116  -2.130  1.00 93.01           O  
ATOM   4210  OD2 ASP B 528       2.493  -1.474  -3.127  1.00 93.01           O  
ATOM   4211  N   PHE B 529       0.364   2.127   0.397  1.00 96.08           N  
ATOM   4212  CA  PHE B 529      -0.797   2.798   0.968  1.00 96.08           C  
ATOM   4213  C   PHE B 529      -1.791   3.182  -0.122  1.00 96.08           C  
ATOM   4214  CB  PHE B 529      -0.369   4.044   1.750  1.00 96.08           C  
ATOM   4215  O   PHE B 529      -1.395   3.507  -1.244  1.00 96.08           O  
ATOM   4216  CG  PHE B 529       0.138   3.746   3.135  1.00 96.08           C  
ATOM   4217  CD1 PHE B 529      -0.746   3.580   4.194  1.00 96.08           C  
ATOM   4218  CD2 PHE B 529       1.501   3.631   3.378  1.00 96.08           C  
ATOM   4219  CE1 PHE B 529      -0.279   3.304   5.477  1.00 96.08           C  
ATOM   4220  CE2 PHE B 529       1.975   3.356   4.658  1.00 96.08           C  
ATOM   4221  CZ  PHE B 529       1.084   3.193   5.706  1.00 96.08           C  
ATOM   4222  N   SER B 530      -3.017   3.096   0.265  1.00 93.89           N  
ATOM   4223  CA  SER B 530      -4.038   3.709  -0.578  1.00 93.89           C  
ATOM   4224  C   SER B 530      -4.019   5.229  -0.452  1.00 93.89           C  
ATOM   4225  CB  SER B 530      -5.425   3.177  -0.215  1.00 93.89           C  
ATOM   4226  O   SER B 530      -3.245   5.783   0.331  1.00 93.89           O  
ATOM   4227  OG  SER B 530      -5.864   3.718   1.019  1.00 93.89           O  
ATOM   4228  N   LYS B 531      -4.857   5.797  -1.294  1.00 93.87           N  
ATOM   4229  CA  LYS B 531      -5.070   7.222  -1.060  1.00 93.87           C  
ATOM   4230  C   LYS B 531      -5.646   7.471   0.331  1.00 93.87           C  
ATOM   4231  CB  LYS B 531      -5.999   7.808  -2.124  1.00 93.87           C  
ATOM   4232  O   LYS B 531      -6.368   6.629   0.869  1.00 93.87           O  
ATOM   4233  CG  LYS B 531      -5.326   8.052  -3.467  1.00 93.87           C  
ATOM   4234  CD  LYS B 531      -4.424   9.279  -3.425  1.00 93.87           C  
ATOM   4235  CE  LYS B 531      -3.797   9.559  -4.784  1.00 93.87           C  
ATOM   4236  NZ  LYS B 531      -2.780  10.650  -4.711  1.00 93.87           N  
ATOM   4237  N   PRO B 532      -5.241   8.558   0.911  1.00 94.95           N  
ATOM   4238  CA  PRO B 532      -5.682   8.813   2.284  1.00 94.95           C  
ATOM   4239  C   PRO B 532      -7.195   8.989   2.395  1.00 94.95           C  
ATOM   4240  CB  PRO B 532      -4.953  10.107   2.654  1.00 94.95           C  
ATOM   4241  O   PRO B 532      -7.797   9.704   1.590  1.00 94.95           O  
ATOM   4242  CG  PRO B 532      -4.610  10.740   1.344  1.00 94.95           C  
ATOM   4243  CD  PRO B 532      -4.566   9.668   0.293  1.00 94.95           C  
ATOM   4244  N   PHE B 533      -7.770   8.328   3.391  1.00 95.67           N  
ATOM   4245  CA  PHE B 533      -9.200   8.488   3.624  1.00 95.67           C  
ATOM   4246  C   PHE B 533      -9.465   9.621   4.608  1.00 95.67           C  
ATOM   4247  CB  PHE B 533      -9.810   7.184   4.149  1.00 95.67           C  
ATOM   4248  O   PHE B 533     -10.601  10.079   4.745  1.00 95.67           O  
ATOM   4249  CG  PHE B 533      -9.170   6.681   5.415  1.00 95.67           C  
ATOM   4250  CD1 PHE B 533      -8.269   5.624   5.383  1.00 95.67           C  
ATOM   4251  CD2 PHE B 533      -9.470   7.266   6.639  1.00 95.67           C  
ATOM   4252  CE1 PHE B 533      -7.675   5.157   6.553  1.00 95.67           C  
ATOM   4253  CE2 PHE B 533      -8.881   6.805   7.812  1.00 95.67           C  
ATOM   4254  CZ  PHE B 533      -7.985   5.750   7.768  1.00 95.67           C  
ATOM   4255  N   MET B 534      -8.401  10.051   5.269  1.00 95.00           N  
ATOM   4256  CA  MET B 534      -8.493  11.162   6.213  1.00 95.00           C  
ATOM   4257  C   MET B 534      -7.195  11.962   6.238  1.00 95.00           C  
ATOM   4258  CB  MET B 534      -8.820  10.651   7.617  1.00 95.00           C  
ATOM   4259  O   MET B 534      -6.106  11.386   6.275  1.00 95.00           O  
ATOM   4260  CG  MET B 534      -9.193  11.750   8.598  1.00 95.00           C  
ATOM   4261  SD  MET B 534      -9.783  11.088  10.204  1.00 95.00           S  
ATOM   4262  CE  MET B 534     -11.509  10.719   9.783  1.00 95.00           C  
ATOM   4263  N   THR B 535      -7.289  13.270   6.211  1.00 92.59           N  
ATOM   4264  CA  THR B 535      -6.113  14.131   6.270  1.00 92.59           C  
ATOM   4265  C   THR B 535      -5.932  14.704   7.673  1.00 92.59           C  
ATOM   4266  CB  THR B 535      -6.211  15.281   5.251  1.00 92.59           C  
ATOM   4267  O   THR B 535      -6.907  15.089   8.322  1.00 92.59           O  
ATOM   4268  CG2 THR B 535      -6.166  14.754   3.821  1.00 92.59           C  
ATOM   4269  OG1 THR B 535      -7.443  15.985   5.451  1.00 92.59           O  
ATOM   4270  N   LEU B 536      -4.730  14.648   8.161  1.00 91.18           N  
ATOM   4271  CA  LEU B 536      -4.438  15.142   9.502  1.00 91.18           C  
ATOM   4272  C   LEU B 536      -3.015  15.684   9.584  1.00 91.18           C  
ATOM   4273  CB  LEU B 536      -4.634  14.032  10.537  1.00 91.18           C  
ATOM   4274  O   LEU B 536      -2.299  15.714   8.580  1.00 91.18           O  
ATOM   4275  CG  LEU B 536      -3.850  12.740  10.303  1.00 91.18           C  
ATOM   4276  CD1 LEU B 536      -2.551  12.755  11.102  1.00 91.18           C  
ATOM   4277  CD2 LEU B 536      -4.696  11.526  10.671  1.00 91.18           C  
ATOM   4278  N   GLY B 537      -2.689  16.250  10.761  1.00 91.59           N  
ATOM   4279  CA  GLY B 537      -1.362  16.731  11.111  1.00 91.59           C  
ATOM   4280  C   GLY B 537      -1.064  16.632  12.596  1.00 91.59           C  
ATOM   4281  O   GLY B 537      -1.963  16.373  13.398  1.00 91.59           O  
ATOM   4282  N   ILE B 538       0.151  16.800  12.944  1.00 93.04           N  
ATOM   4283  CA  ILE B 538       0.560  16.760  14.344  1.00 93.04           C  
ATOM   4284  C   ILE B 538       0.232  18.091  15.016  1.00 93.04           C  
ATOM   4285  CB  ILE B 538       2.067  16.446  14.483  1.00 93.04           C  
ATOM   4286  O   ILE B 538       0.455  19.157  14.438  1.00 93.04           O  
ATOM   4287  CG1 ILE B 538       2.398  15.106  13.817  1.00 93.04           C  
ATOM   4288  CG2 ILE B 538       2.483  16.443  15.957  1.00 93.04           C  
ATOM   4289  CD1 ILE B 538       3.889  14.853  13.642  1.00 93.04           C  
ATOM   4290  N   SER B 539      -0.393  18.058  16.125  1.00 93.21           N  
ATOM   4291  CA  SER B 539      -0.683  19.239  16.932  1.00 93.21           C  
ATOM   4292  C   SER B 539      -0.449  18.968  18.414  1.00 93.21           C  
ATOM   4293  CB  SER B 539      -2.125  19.699  16.710  1.00 93.21           C  
ATOM   4294  O   SER B 539      -0.112  17.847  18.800  1.00 93.21           O  
ATOM   4295  OG  SER B 539      -3.036  18.820  17.348  1.00 93.21           O  
ATOM   4296  N   ILE B 540      -0.547  19.998  19.235  1.00 93.90           N  
ATOM   4297  CA  ILE B 540      -0.232  19.895  20.655  1.00 93.90           C  
ATOM   4298  C   ILE B 540      -1.523  19.889  21.471  1.00 93.90           C  
ATOM   4299  CB  ILE B 540       0.688  21.048  21.115  1.00 93.90           C  
ATOM   4300  O   ILE B 540      -2.354  20.791  21.336  1.00 93.90           O  
ATOM   4301  CG1 ILE B 540       1.955  21.096  20.255  1.00 93.90           C  
ATOM   4302  CG2 ILE B 540       1.038  20.900  22.599  1.00 93.90           C  
ATOM   4303  CD1 ILE B 540       2.765  22.375  20.416  1.00 93.90           C  
ATOM   4304  N   LEU B 541      -1.698  18.894  22.215  1.00 94.14           N  
ATOM   4305  CA  LEU B 541      -2.825  18.803  23.137  1.00 94.14           C  
ATOM   4306  C   LEU B 541      -2.426  19.271  24.532  1.00 94.14           C  
ATOM   4307  CB  LEU B 541      -3.352  17.367  23.199  1.00 94.14           C  
ATOM   4308  O   LEU B 541      -1.427  18.805  25.086  1.00 94.14           O  
ATOM   4309  CG  LEU B 541      -4.560  17.126  24.106  1.00 94.14           C  
ATOM   4310  CD1 LEU B 541      -5.814  17.740  23.493  1.00 94.14           C  
ATOM   4311  CD2 LEU B 541      -4.755  15.634  24.352  1.00 94.14           C  
ATOM   4312  N   TYR B 542      -3.137  20.179  25.058  1.00 91.87           N  
ATOM   4313  CA  TYR B 542      -2.846  20.719  26.382  1.00 91.87           C  
ATOM   4314  C   TYR B 542      -4.130  21.074  27.121  1.00 91.87           C  
ATOM   4315  CB  TYR B 542      -1.948  21.955  26.273  1.00 91.87           C  
ATOM   4316  O   TYR B 542      -5.212  21.081  26.530  1.00 91.87           O  
ATOM   4317  CG  TYR B 542      -1.260  22.321  27.566  1.00 91.87           C  
ATOM   4318  CD1 TYR B 542      -1.549  23.518  28.217  1.00 91.87           C  
ATOM   4319  CD2 TYR B 542      -0.319  21.471  28.139  1.00 91.87           C  
ATOM   4320  CE1 TYR B 542      -0.916  23.861  29.407  1.00 91.87           C  
ATOM   4321  CE2 TYR B 542       0.320  21.804  29.329  1.00 91.87           C  
ATOM   4322  OH  TYR B 542       0.645  23.332  31.133  1.00 91.87           O  
ATOM   4323  CZ  TYR B 542       0.015  22.998  29.955  1.00 91.87           C  
ATOM   4324  N   ARG B 543      -3.983  21.239  28.372  1.00 87.68           N  
ATOM   4325  CA  ARG B 543      -5.123  21.577  29.218  1.00 87.68           C  
ATOM   4326  C   ARG B 543      -5.570  23.016  28.984  1.00 87.68           C  
ATOM   4327  CB  ARG B 543      -4.779  21.368  30.694  1.00 87.68           C  
ATOM   4328  O   ARG B 543      -4.741  23.899  28.752  1.00 87.68           O  
ATOM   4329  CG  ARG B 543      -5.989  21.368  31.615  1.00 87.68           C  
ATOM   4330  CD  ARG B 543      -5.599  21.081  33.058  1.00 87.68           C  
ATOM   4331  NE  ARG B 543      -6.718  21.296  33.971  1.00 87.68           N  
ATOM   4332  NH1 ARG B 543      -5.601  20.542  35.847  1.00 87.68           N  
ATOM   4333  NH2 ARG B 543      -7.769  21.267  36.013  1.00 87.68           N  
ATOM   4334  CZ  ARG B 543      -6.694  21.034  35.275  1.00 87.68           C  
ATOM   4335  N   LYS B 544      -6.867  23.222  29.047  1.00 80.00           N  
ATOM   4336  CA  LYS B 544      -7.404  24.575  28.936  1.00 80.00           C  
ATOM   4337  C   LYS B 544      -6.954  25.443  30.107  1.00 80.00           C  
ATOM   4338  CB  LYS B 544      -8.932  24.542  28.865  1.00 80.00           C  
ATOM   4339  O   LYS B 544      -7.025  25.021  31.263  1.00 80.00           O  
ATOM   4340  CG  LYS B 544      -9.551  25.796  28.266  1.00 80.00           C  
ATOM   4341  CD  LYS B 544     -11.046  25.624  28.032  1.00 80.00           C  
ATOM   4342  CE  LYS B 544     -11.661  26.868  27.404  1.00 80.00           C  
ATOM   4343  NZ  LYS B 544     -13.109  26.673  27.094  1.00 80.00           N  
ATOM   4344  N   PRO B 545      -6.279  26.576  29.783  1.00 66.81           N  
ATOM   4345  CA  PRO B 545      -5.801  27.440  30.866  1.00 66.81           C  
ATOM   4346  C   PRO B 545      -6.916  27.862  31.820  1.00 66.81           C  
ATOM   4347  CB  PRO B 545      -5.229  28.651  30.125  1.00 66.81           C  
ATOM   4348  O   PRO B 545      -8.038  28.132  31.383  1.00 66.81           O  
ATOM   4349  CG  PRO B 545      -5.578  28.420  28.690  1.00 66.81           C  
ATOM   4350  CD  PRO B 545      -6.260  27.087  28.573  1.00 66.81           C  
ATOM   4351  N   ASN B 546      -6.797  27.417  33.008  1.00 57.18           N  
ATOM   4352  CA  ASN B 546      -7.732  27.903  34.017  1.00 57.18           C  
ATOM   4353  C   ASN B 546      -7.570  29.402  34.256  1.00 57.18           C  
ATOM   4354  CB  ASN B 546      -7.554  27.135  35.328  1.00 57.18           C  
ATOM   4355  O   ASN B 546      -6.457  29.928  34.196  1.00 57.18           O  
ATOM   4356  CG  ASN B 546      -8.139  25.737  35.270  1.00 57.18           C  
ATOM   4357  ND2 ASN B 546      -7.828  24.922  36.270  1.00 57.18           N  
ATOM   4358  OD1 ASN B 546      -8.863  25.393  34.332  1.00 57.18           O  
ATOM   4359  N   GLY B 547      -8.536  30.250  33.935  1.00 55.25           N  
ATOM   4360  CA  GLY B 547      -8.514  31.674  34.231  1.00 55.25           C  
ATOM   4361  C   GLY B 547      -7.602  32.028  35.390  1.00 55.25           C  
ATOM   4362  O   GLY B 547      -7.645  31.384  36.440  1.00 55.25           O  
ATOM   4363  N   THR B 548      -6.293  32.177  35.180  1.00 52.52           N  
ATOM   4364  CA  THR B 548      -5.442  32.579  36.294  1.00 52.52           C  
ATOM   4365  C   THR B 548      -6.064  33.745  37.056  1.00 52.52           C  
ATOM   4366  CB  THR B 548      -4.035  32.972  35.807  1.00 52.52           C  
ATOM   4367  O   THR B 548      -6.763  34.574  36.471  1.00 52.52           O  
ATOM   4368  CG2 THR B 548      -3.172  31.738  35.565  1.00 52.52           C  
ATOM   4369  OG1 THR B 548      -4.147  33.711  34.584  1.00 52.52           O  
ATOM   4370  N   ASN B 549      -6.264  33.613  38.376  1.00 53.62           N  
ATOM   4371  CA  ASN B 549      -6.715  34.689  39.252  1.00 53.62           C  
ATOM   4372  C   ASN B 549      -5.888  35.957  39.054  1.00 53.62           C  
ATOM   4373  CB  ASN B 549      -6.666  34.247  40.716  1.00 53.62           C  
ATOM   4374  O   ASN B 549      -4.661  35.924  39.155  1.00 53.62           O  
ATOM   4375  CG  ASN B 549      -7.898  33.468  41.132  1.00 53.62           C  
ATOM   4376  ND2 ASN B 549      -7.752  32.624  42.146  1.00 53.62           N  
ATOM   4377  OD1 ASN B 549      -8.973  33.622  40.545  1.00 53.62           O  
ATOM   4378  N   PRO B 550      -6.502  36.899  38.502  1.00 57.82           N  
ATOM   4379  CA  PRO B 550      -5.777  38.157  38.313  1.00 57.82           C  
ATOM   4380  C   PRO B 550      -5.075  38.630  39.584  1.00 57.82           C  
ATOM   4381  CB  PRO B 550      -6.876  39.139  37.899  1.00 57.82           C  
ATOM   4382  O   PRO B 550      -5.525  38.327  40.692  1.00 57.82           O  
ATOM   4383  CG  PRO B 550      -8.154  38.390  38.103  1.00 57.82           C  
ATOM   4384  CD  PRO B 550      -7.822  36.973  38.473  1.00 57.82           C  
ATOM   4385  N   GLY B 551      -3.773  38.683  39.740  1.00 64.93           N  
ATOM   4386  CA  GLY B 551      -3.046  39.258  40.860  1.00 64.93           C  
ATOM   4387  C   GLY B 551      -3.713  40.494  41.434  1.00 64.93           C  
ATOM   4388  O   GLY B 551      -4.658  41.025  40.846  1.00 64.93           O  
ATOM   4389  N   VAL B 552      -3.494  40.864  42.675  1.00 69.86           N  
ATOM   4390  CA  VAL B 552      -4.044  42.007  43.397  1.00 69.86           C  
ATOM   4391  C   VAL B 552      -3.694  43.299  42.663  1.00 69.86           C  
ATOM   4392  CB  VAL B 552      -3.526  42.063  44.852  1.00 69.86           C  
ATOM   4393  O   VAL B 552      -4.417  44.293  42.764  1.00 69.86           O  
ATOM   4394  CG1 VAL B 552      -4.429  41.251  45.778  1.00 69.86           C  
ATOM   4395  CG2 VAL B 552      -2.087  41.556  44.924  1.00 69.86           C  
ATOM   4396  N   PHE B 553      -2.658  43.235  41.818  1.00 74.65           N  
ATOM   4397  CA  PHE B 553      -2.215  44.431  41.111  1.00 74.65           C  
ATOM   4398  C   PHE B 553      -2.561  44.343  39.629  1.00 74.65           C  
ATOM   4399  CB  PHE B 553      -0.707  44.633  41.287  1.00 74.65           C  
ATOM   4400  O   PHE B 553      -1.845  44.886  38.786  1.00 74.65           O  
ATOM   4401  CG  PHE B 553      -0.304  45.007  42.688  1.00 74.65           C  
ATOM   4402  CD1 PHE B 553      -0.543  46.285  43.177  1.00 74.65           C  
ATOM   4403  CD2 PHE B 553       0.314  44.079  43.516  1.00 74.65           C  
ATOM   4404  CE1 PHE B 553      -0.172  46.634  44.474  1.00 74.65           C  
ATOM   4405  CE2 PHE B 553       0.688  44.420  44.812  1.00 74.65           C  
ATOM   4406  CZ  PHE B 553       0.446  45.698  45.289  1.00 74.65           C  
ATOM   4407  N   SER B 554      -3.640  43.699  39.382  1.00 74.67           N  
ATOM   4408  CA  SER B 554      -4.099  43.492  38.012  1.00 74.67           C  
ATOM   4409  C   SER B 554      -4.514  44.808  37.363  1.00 74.67           C  
ATOM   4410  CB  SER B 554      -5.270  42.508  37.983  1.00 74.67           C  
ATOM   4411  O   SER B 554      -4.497  44.933  36.137  1.00 74.67           O  
ATOM   4412  OG  SER B 554      -6.497  43.179  38.213  1.00 74.67           O  
ATOM   4413  N   PHE B 555      -4.809  45.766  38.162  1.00 77.49           N  
ATOM   4414  CA  PHE B 555      -5.230  47.065  37.652  1.00 77.49           C  
ATOM   4415  C   PHE B 555      -4.085  47.758  36.924  1.00 77.49           C  
ATOM   4416  CB  PHE B 555      -5.741  47.952  38.792  1.00 77.49           C  
ATOM   4417  O   PHE B 555      -4.312  48.665  36.120  1.00 77.49           O  
ATOM   4418  CG  PHE B 555      -4.658  48.427  39.722  1.00 77.49           C  
ATOM   4419  CD1 PHE B 555      -4.297  47.675  40.833  1.00 77.49           C  
ATOM   4420  CD2 PHE B 555      -4.001  49.628  39.486  1.00 77.49           C  
ATOM   4421  CE1 PHE B 555      -3.295  48.112  41.697  1.00 77.49           C  
ATOM   4422  CE2 PHE B 555      -2.999  50.072  40.345  1.00 77.49           C  
ATOM   4423  CZ  PHE B 555      -2.648  49.313  41.450  1.00 77.49           C  
ATOM   4424  N   LEU B 556      -2.825  47.329  37.111  1.00 82.18           N  
ATOM   4425  CA  LEU B 556      -1.642  47.902  36.479  1.00 82.18           C  
ATOM   4426  C   LEU B 556      -1.354  47.220  35.146  1.00 82.18           C  
ATOM   4427  CB  LEU B 556      -0.427  47.778  37.402  1.00 82.18           C  
ATOM   4428  O   LEU B 556      -0.524  47.694  34.367  1.00 82.18           O  
ATOM   4429  CG  LEU B 556      -0.424  48.671  38.643  1.00 82.18           C  
ATOM   4430  CD1 LEU B 556       0.640  48.204  39.631  1.00 82.18           C  
ATOM   4431  CD2 LEU B 556      -0.196  50.128  38.254  1.00 82.18           C  
ATOM   4432  N   ASN B 557      -2.078  46.223  34.932  1.00 78.22           N  
ATOM   4433  CA  ASN B 557      -1.754  45.337  33.819  1.00 78.22           C  
ATOM   4434  C   ASN B 557      -2.154  45.949  32.480  1.00 78.22           C  
ATOM   4435  CB  ASN B 557      -2.427  43.976  34.003  1.00 78.22           C  
ATOM   4436  O   ASN B 557      -1.560  45.635  31.447  1.00 78.22           O  
ATOM   4437  CG  ASN B 557      -1.715  43.104  35.019  1.00 78.22           C  
ATOM   4438  ND2 ASN B 557      -2.412  42.093  35.524  1.00 78.22           N  
ATOM   4439  OD1 ASN B 557      -0.550  43.339  35.347  1.00 78.22           O  
ATOM   4440  N   PRO B 558      -3.174  46.809  32.498  1.00 79.28           N  
ATOM   4441  CA  PRO B 558      -3.563  47.369  31.202  1.00 79.28           C  
ATOM   4442  C   PRO B 558      -2.412  48.085  30.499  1.00 79.28           C  
ATOM   4443  CB  PRO B 558      -4.679  48.353  31.563  1.00 79.28           C  
ATOM   4444  O   PRO B 558      -2.363  48.122  29.267  1.00 79.28           O  
ATOM   4445  CG  PRO B 558      -5.197  47.875  32.881  1.00 79.28           C  
ATOM   4446  CD  PRO B 558      -4.086  47.167  33.602  1.00 79.28           C  
ATOM   4447  N   LEU B 559      -1.514  48.695  31.309  1.00 84.05           N  
ATOM   4448  CA  LEU B 559      -0.340  49.344  30.736  1.00 84.05           C  
ATOM   4449  C   LEU B 559       0.934  48.596  31.114  1.00 84.05           C  
ATOM   4450  CB  LEU B 559      -0.249  50.799  31.205  1.00 84.05           C  
ATOM   4451  O   LEU B 559       1.050  48.084  32.230  1.00 84.05           O  
ATOM   4452  CG  LEU B 559      -1.338  51.745  30.694  1.00 84.05           C  
ATOM   4453  CD1 LEU B 559      -1.386  53.007  31.549  1.00 84.05           C  
ATOM   4454  CD2 LEU B 559      -1.100  52.093  29.229  1.00 84.05           C  
ATOM   4455  N   SER B 560       1.924  48.545  30.211  1.00 84.59           N  
ATOM   4456  CA  SER B 560       3.208  47.906  30.477  1.00 84.59           C  
ATOM   4457  C   SER B 560       4.021  48.699  31.494  1.00 84.59           C  
ATOM   4458  CB  SER B 560       4.008  47.751  29.182  1.00 84.59           C  
ATOM   4459  O   SER B 560       3.840  49.911  31.632  1.00 84.59           O  
ATOM   4460  OG  SER B 560       4.402  49.017  28.680  1.00 84.59           O  
ATOM   4461  N   PRO B 561       4.806  48.038  32.231  1.00 84.78           N  
ATOM   4462  CA  PRO B 561       5.665  48.734  33.192  1.00 84.78           C  
ATOM   4463  C   PRO B 561       6.544  49.797  32.536  1.00 84.78           C  
ATOM   4464  CB  PRO B 561       6.518  47.608  33.781  1.00 84.78           C  
ATOM   4465  O   PRO B 561       6.850  50.818  33.157  1.00 84.78           O  
ATOM   4466  CG  PRO B 561       5.880  46.348  33.292  1.00 84.78           C  
ATOM   4467  CD  PRO B 561       4.916  46.697  32.194  1.00 84.78           C  
ATOM   4468  N   ASP B 562       6.900  49.629  31.298  1.00 88.70           N  
ATOM   4469  CA  ASP B 562       7.688  50.615  30.565  1.00 88.70           C  
ATOM   4470  C   ASP B 562       6.910  51.916  30.384  1.00 88.70           C  
ATOM   4471  CB  ASP B 562       8.110  50.060  29.203  1.00 88.70           C  
ATOM   4472  O   ASP B 562       7.462  53.005  30.555  1.00 88.70           O  
ATOM   4473  CG  ASP B 562       9.030  48.857  29.312  1.00 88.70           C  
ATOM   4474  OD1 ASP B 562       9.765  48.740  30.316  1.00 88.70           O  
ATOM   4475  OD2 ASP B 562       9.023  48.021  28.383  1.00 88.70           O  
ATOM   4476  N   ILE B 563       5.687  51.741  30.089  1.00 89.73           N  
ATOM   4477  CA  ILE B 563       4.852  52.915  29.860  1.00 89.73           C  
ATOM   4478  C   ILE B 563       4.645  53.665  31.174  1.00 89.73           C  
ATOM   4479  CB  ILE B 563       3.490  52.529  29.243  1.00 89.73           C  
ATOM   4480  O   ILE B 563       4.627  54.898  31.197  1.00 89.73           O  
ATOM   4481  CG1 ILE B 563       3.688  51.921  27.850  1.00 89.73           C  
ATOM   4482  CG2 ILE B 563       2.560  53.744  29.184  1.00 89.73           C  
ATOM   4483  CD1 ILE B 563       2.391  51.519  27.160  1.00 89.73           C  
ATOM   4484  N   TRP B 564       4.480  52.975  32.210  1.00 89.08           N  
ATOM   4485  CA  TRP B 564       4.361  53.618  33.515  1.00 89.08           C  
ATOM   4486  C   TRP B 564       5.606  54.441  33.831  1.00 89.08           C  
ATOM   4487  CB  TRP B 564       4.133  52.574  34.611  1.00 89.08           C  
ATOM   4488  O   TRP B 564       5.504  55.561  34.339  1.00 89.08           O  
ATOM   4489  CG  TRP B 564       2.705  52.138  34.750  1.00 89.08           C  
ATOM   4490  CD1 TRP B 564       2.177  50.923  34.412  1.00 89.08           C  
ATOM   4491  CD2 TRP B 564       1.620  52.919  35.260  1.00 89.08           C  
ATOM   4492  CE2 TRP B 564       0.462  52.113  35.203  1.00 89.08           C  
ATOM   4493  CE3 TRP B 564       1.515  54.224  35.761  1.00 89.08           C  
ATOM   4494  NE1 TRP B 564       0.829  50.901  34.682  1.00 89.08           N  
ATOM   4495  CH2 TRP B 564      -0.863  53.849  36.114  1.00 89.08           C  
ATOM   4496  CZ2 TRP B 564      -0.788  52.570  35.628  1.00 89.08           C  
ATOM   4497  CZ3 TRP B 564       0.270  54.676  36.184  1.00 89.08           C  
ATOM   4498  N   MET B 565       6.739  53.993  33.542  1.00 89.61           N  
ATOM   4499  CA  MET B 565       7.998  54.695  33.772  1.00 89.61           C  
ATOM   4500  C   MET B 565       8.083  55.956  32.918  1.00 89.61           C  
ATOM   4501  CB  MET B 565       9.187  53.781  33.474  1.00 89.61           C  
ATOM   4502  O   MET B 565       8.549  56.997  33.384  1.00 89.61           O  
ATOM   4503  CG  MET B 565       9.624  52.936  34.660  1.00 89.61           C  
ATOM   4504  SD  MET B 565       9.754  53.913  36.208  1.00 89.61           S  
ATOM   4505  CE  MET B 565      11.335  54.757  35.922  1.00 89.61           C  
ATOM   4506  N   TYR B 566       7.631  55.832  31.696  1.00 89.92           N  
ATOM   4507  CA  TYR B 566       7.622  56.985  30.802  1.00 89.92           C  
ATOM   4508  C   TYR B 566       6.677  58.065  31.314  1.00 89.92           C  
ATOM   4509  CB  TYR B 566       7.216  56.564  29.387  1.00 89.92           C  
ATOM   4510  O   TYR B 566       6.968  59.258  31.201  1.00 89.92           O  
ATOM   4511  CG  TYR B 566       8.325  55.896  28.610  1.00 89.92           C  
ATOM   4512  CD1 TYR B 566       9.612  56.429  28.598  1.00 89.92           C  
ATOM   4513  CD2 TYR B 566       8.088  54.732  27.888  1.00 89.92           C  
ATOM   4514  CE1 TYR B 566      10.636  55.818  27.882  1.00 89.92           C  
ATOM   4515  CE2 TYR B 566       9.105  54.112  27.169  1.00 89.92           C  
ATOM   4516  OH  TYR B 566      11.384  54.052  26.462  1.00 89.92           O  
ATOM   4517  CZ  TYR B 566      10.373  54.661  27.172  1.00 89.92           C  
ATOM   4518  N   ILE B 567       5.579  57.641  31.827  1.00 91.12           N  
ATOM   4519  CA  ILE B 567       4.634  58.595  32.397  1.00 91.12           C  
ATOM   4520  C   ILE B 567       5.275  59.306  33.587  1.00 91.12           C  
ATOM   4521  CB  ILE B 567       3.322  57.903  32.829  1.00 91.12           C  
ATOM   4522  O   ILE B 567       5.160  60.527  33.724  1.00 91.12           O  
ATOM   4523  CG1 ILE B 567       2.575  57.363  31.604  1.00 91.12           C  
ATOM   4524  CG2 ILE B 567       2.440  58.868  33.627  1.00 91.12           C  
ATOM   4525  CD1 ILE B 567       1.362  56.510  31.945  1.00 91.12           C  
ATOM   4526  N   LEU B 568       5.976  58.609  34.433  1.00 90.57           N  
ATOM   4527  CA  LEU B 568       6.665  59.177  35.586  1.00 90.57           C  
ATOM   4528  C   LEU B 568       7.744  60.160  35.145  1.00 90.57           C  
ATOM   4529  CB  LEU B 568       7.287  58.068  36.439  1.00 90.57           C  
ATOM   4530  O   LEU B 568       7.856  61.256  35.700  1.00 90.57           O  
ATOM   4531  CG  LEU B 568       7.805  58.482  37.818  1.00 90.57           C  
ATOM   4532  CD1 LEU B 568       6.773  58.153  38.892  1.00 90.57           C  
ATOM   4533  CD2 LEU B 568       9.133  57.797  38.118  1.00 90.57           C  
ATOM   4534  N   LEU B 569       8.536  59.809  34.220  1.00 92.18           N  
ATOM   4535  CA  LEU B 569       9.589  60.668  33.692  1.00 92.18           C  
ATOM   4536  C   LEU B 569       9.000  61.929  33.069  1.00 92.18           C  
ATOM   4537  CB  LEU B 569      10.426  59.915  32.654  1.00 92.18           C  
ATOM   4538  O   LEU B 569       9.541  63.024  33.243  1.00 92.18           O  
ATOM   4539  CG  LEU B 569      11.845  60.435  32.421  1.00 92.18           C  
ATOM   4540  CD1 LEU B 569      12.823  59.748  33.368  1.00 92.18           C  
ATOM   4541  CD2 LEU B 569      12.260  60.223  30.969  1.00 92.18           C  
ATOM   4542  N   ALA B 570       7.939  61.727  32.297  1.00 91.73           N  
ATOM   4543  CA  ALA B 570       7.263  62.872  31.691  1.00 91.73           C  
ATOM   4544  C   ALA B 570       6.722  63.818  32.759  1.00 91.73           C  
ATOM   4545  CB  ALA B 570       6.133  62.401  30.779  1.00 91.73           C  
ATOM   4546  O   ALA B 570       6.847  65.039  32.637  1.00 91.73           O  
ATOM   4547  N   TYR B 571       6.105  63.236  33.807  1.00 91.31           N  
ATOM   4548  CA  TYR B 571       5.599  64.008  34.936  1.00 91.31           C  
ATOM   4549  C   TYR B 571       6.710  64.832  35.575  1.00 91.31           C  
ATOM   4550  CB  TYR B 571       4.968  63.083  35.981  1.00 91.31           C  
ATOM   4551  O   TYR B 571       6.551  66.035  35.795  1.00 91.31           O  
ATOM   4552  CG  TYR B 571       4.723  63.749  37.313  1.00 91.31           C  
ATOM   4553  CD1 TYR B 571       5.474  63.405  38.434  1.00 91.31           C  
ATOM   4554  CD2 TYR B 571       3.741  64.724  37.452  1.00 91.31           C  
ATOM   4555  CE1 TYR B 571       5.251  64.015  39.664  1.00 91.31           C  
ATOM   4556  CE2 TYR B 571       3.509  65.341  38.677  1.00 91.31           C  
ATOM   4557  OH  TYR B 571       4.043  65.588  40.991  1.00 91.31           O  
ATOM   4558  CZ  TYR B 571       4.268  64.980  39.776  1.00 91.31           C  
ATOM   4559  N   LEU B 572       7.853  64.264  35.829  1.00 89.90           N  
ATOM   4560  CA  LEU B 572       8.998  64.944  36.425  1.00 89.90           C  
ATOM   4561  C   LEU B 572       9.554  66.004  35.480  1.00 89.90           C  
ATOM   4562  CB  LEU B 572      10.093  63.937  36.782  1.00 89.90           C  
ATOM   4563  O   LEU B 572       9.875  67.115  35.906  1.00 89.90           O  
ATOM   4564  CG  LEU B 572      10.177  63.518  38.251  1.00 89.90           C  
ATOM   4565  CD1 LEU B 572      10.265  61.999  38.365  1.00 89.90           C  
ATOM   4566  CD2 LEU B 572      11.371  64.180  38.929  1.00 89.90           C  
ATOM   4567  N   GLY B 573       9.655  65.720  34.241  1.00 92.03           N  
ATOM   4568  CA  GLY B 573      10.163  66.637  33.233  1.00 92.03           C  
ATOM   4569  C   GLY B 573       9.315  67.885  33.079  1.00 92.03           C  
ATOM   4570  O   GLY B 573       9.833  69.003  33.127  1.00 92.03           O  
ATOM   4571  N   VAL B 574       8.033  67.648  32.902  1.00 91.11           N  
ATOM   4572  CA  VAL B 574       7.119  68.767  32.701  1.00 91.11           C  
ATOM   4573  C   VAL B 574       7.105  69.653  33.945  1.00 91.11           C  
ATOM   4574  CB  VAL B 574       5.688  68.281  32.378  1.00 91.11           C  
ATOM   4575  O   VAL B 574       7.077  70.882  33.839  1.00 91.11           O  
ATOM   4576  CG1 VAL B 574       4.703  69.448  32.400  1.00 91.11           C  
ATOM   4577  CG2 VAL B 574       5.658  67.577  31.022  1.00 91.11           C  
ATOM   4578  N   SER B 575       7.121  69.033  35.143  1.00 88.16           N  
ATOM   4579  CA  SER B 575       7.128  69.780  36.397  1.00 88.16           C  
ATOM   4580  C   SER B 575       8.391  70.624  36.531  1.00 88.16           C  
ATOM   4581  CB  SER B 575       7.012  68.829  37.589  1.00 88.16           C  
ATOM   4582  O   SER B 575       8.329  71.782  36.950  1.00 88.16           O  
ATOM   4583  OG  SER B 575       5.795  68.104  37.537  1.00 88.16           O  
ATOM   4584  N   CYS B 576       9.543  70.242  36.164  1.00 88.76           N  
ATOM   4585  CA  CYS B 576      10.815  70.956  36.214  1.00 88.76           C  
ATOM   4586  C   CYS B 576      10.833  72.108  35.217  1.00 88.76           C  
ATOM   4587  CB  CYS B 576      11.975  70.003  35.928  1.00 88.76           C  
ATOM   4588  O   CYS B 576      11.283  73.208  35.541  1.00 88.76           O  
ATOM   4589  SG  CYS B 576      12.390  68.923  37.315  1.00 88.76           S  
ATOM   4590  N   VAL B 577      10.357  71.783  34.025  1.00 90.38           N  
ATOM   4591  CA  VAL B 577      10.314  72.807  32.986  1.00 90.38           C  
ATOM   4592  C   VAL B 577       9.368  73.930  33.405  1.00 90.38           C  
ATOM   4593  CB  VAL B 577       9.873  72.218  31.627  1.00 90.38           C  
ATOM   4594  O   VAL B 577       9.670  75.109  33.210  1.00 90.38           O  
ATOM   4595  CG1 VAL B 577       9.630  73.331  30.609  1.00 90.38           C  
ATOM   4596  CG2 VAL B 577      10.919  71.233  31.108  1.00 90.38           C  
ATOM   4597  N   LEU B 578       8.272  73.523  33.972  1.00 86.94           N  
ATOM   4598  CA  LEU B 578       7.327  74.519  34.465  1.00 86.94           C  
ATOM   4599  C   LEU B 578       7.965  75.387  35.544  1.00 86.94           C  
ATOM   4600  CB  LEU B 578       6.071  73.839  35.018  1.00 86.94           C  
ATOM   4601  O   LEU B 578       7.762  76.603  35.569  1.00 86.94           O  
ATOM   4602  CG  LEU B 578       4.780  74.054  34.227  1.00 86.94           C  
ATOM   4603  CD1 LEU B 578       3.928  72.790  34.249  1.00 86.94           C  
ATOM   4604  CD2 LEU B 578       4.001  75.240  34.787  1.00 86.94           C  
ATOM   4605  N   PHE B 579       8.731  74.813  36.415  1.00 85.61           N  
ATOM   4606  CA  PHE B 579       9.425  75.511  37.491  1.00 85.61           C  
ATOM   4607  C   PHE B 579      10.426  76.513  36.930  1.00 85.61           C  
ATOM   4608  CB  PHE B 579      10.139  74.512  38.407  1.00 85.61           C  
ATOM   4609  O   PHE B 579      10.464  77.667  37.360  1.00 85.61           O  
ATOM   4610  CG  PHE B 579      11.028  75.159  39.435  1.00 85.61           C  
ATOM   4611  CD1 PHE B 579      12.410  75.129  39.297  1.00 85.61           C  
ATOM   4612  CD2 PHE B 579      10.480  75.798  40.540  1.00 85.61           C  
ATOM   4613  CE1 PHE B 579      13.235  75.727  40.246  1.00 85.61           C  
ATOM   4614  CE2 PHE B 579      11.298  76.398  41.493  1.00 85.61           C  
ATOM   4615  CZ  PHE B 579      12.675  76.361  41.345  1.00 85.61           C  
ATOM   4616  N   VAL B 580      11.170  76.251  35.939  1.00 84.35           N  
ATOM   4617  CA  VAL B 580      12.220  77.078  35.355  1.00 84.35           C  
ATOM   4618  C   VAL B 580      11.595  78.215  34.551  1.00 84.35           C  
ATOM   4619  CB  VAL B 580      13.165  76.247  34.458  1.00 84.35           C  
ATOM   4620  O   VAL B 580      11.985  79.376  34.698  1.00 84.35           O  
ATOM   4621  CG1 VAL B 580      14.175  77.151  33.754  1.00 84.35           C  
ATOM   4622  CG2 VAL B 580      13.882  75.180  35.283  1.00 84.35           C  
ATOM   4623  N   ILE B 581      10.613  77.859  33.758  1.00 83.28           N  
ATOM   4624  CA  ILE B 581       9.990  78.846  32.884  1.00 83.28           C  
ATOM   4625  C   ILE B 581       9.226  79.869  33.722  1.00 83.28           C  
ATOM   4626  CB  ILE B 581       9.044  78.177  31.861  1.00 83.28           C  
ATOM   4627  O   ILE B 581       9.193  81.055  33.386  1.00 83.28           O  
ATOM   4628  CG1 ILE B 581       9.843  77.312  30.880  1.00 83.28           C  
ATOM   4629  CG2 ILE B 581       8.222  79.233  31.115  1.00 83.28           C  
ATOM   4630  CD1 ILE B 581       8.981  76.527  29.902  1.00 83.28           C  
ATOM   4631  N   ALA B 582       8.566  79.450  34.756  1.00 80.81           N  
ATOM   4632  CA  ALA B 582       7.814  80.349  35.628  1.00 80.81           C  
ATOM   4633  C   ALA B 582       8.736  81.367  36.293  1.00 80.81           C  
ATOM   4634  CB  ALA B 582       7.054  79.552  36.686  1.00 80.81           C  
ATOM   4635  O   ALA B 582       8.336  82.506  36.542  1.00 80.81           O  
ATOM   4636  N   ARG B 583       9.986  81.086  36.539  1.00 77.01           N  
ATOM   4637  CA  ARG B 583      10.953  81.970  37.181  1.00 77.01           C  
ATOM   4638  C   ARG B 583      11.536  82.963  36.181  1.00 77.01           C  
ATOM   4639  CB  ARG B 583      12.076  81.158  37.830  1.00 77.01           C  
ATOM   4640  O   ARG B 583      11.866  84.094  36.542  1.00 77.01           O  
ATOM   4641  CG  ARG B 583      11.804  80.776  39.276  1.00 77.01           C  
ATOM   4642  CD  ARG B 583      13.022  81.006  40.159  1.00 77.01           C  
ATOM   4643  NE  ARG B 583      12.747  80.674  41.554  1.00 77.01           N  
ATOM   4644  NH1 ARG B 583      14.900  79.987  42.031  1.00 77.01           N  
ATOM   4645  NH2 ARG B 583      13.287  79.930  43.659  1.00 77.01           N  
ATOM   4646  CZ  ARG B 583      13.645  80.198  42.412  1.00 77.01           C  
ATOM   4647  N   PHE B 584      11.582  82.537  34.948  1.00 76.05           N  
ATOM   4648  CA  PHE B 584      12.158  83.386  33.912  1.00 76.05           C  
ATOM   4649  C   PHE B 584      11.124  84.373  33.385  1.00 76.05           C  
ATOM   4650  CB  PHE B 584      12.706  82.536  32.762  1.00 76.05           C  
ATOM   4651  O   PHE B 584      11.474  85.463  32.926  1.00 76.05           O  
ATOM   4652  CG  PHE B 584      14.102  82.026  32.996  1.00 76.05           C  
ATOM   4653  CD1 PHE B 584      15.198  82.870  32.863  1.00 76.05           C  
ATOM   4654  CD2 PHE B 584      14.319  80.700  33.351  1.00 76.05           C  
ATOM   4655  CE1 PHE B 584      16.491  82.400  33.079  1.00 76.05           C  
ATOM   4656  CE2 PHE B 584      15.609  80.224  33.569  1.00 76.05           C  
ATOM   4657  CZ  PHE B 584      16.693  81.075  33.432  1.00 76.05           C  
ATOM   4658  N   SER B 585       9.896  83.935  33.602  1.00 74.94           N  
ATOM   4659  CA  SER B 585       8.851  84.803  33.069  1.00 74.94           C  
ATOM   4660  C   SER B 585       8.488  85.903  34.061  1.00 74.94           C  
ATOM   4661  CB  SER B 585       7.605  83.990  32.718  1.00 74.94           C  
ATOM   4662  O   SER B 585       8.065  85.620  35.183  1.00 74.94           O  
ATOM   4663  OG  SER B 585       6.523  84.335  33.567  1.00 74.94           O  
ATOM   4664  N   PRO B 586       8.676  87.192  33.663  1.00 73.27           N  
ATOM   4665  CA  PRO B 586       8.354  88.324  34.536  1.00 73.27           C  
ATOM   4666  C   PRO B 586       6.868  88.402  34.877  1.00 73.27           C  
ATOM   4667  CB  PRO B 586       8.789  89.539  33.712  1.00 73.27           C  
ATOM   4668  O   PRO B 586       6.497  88.962  35.912  1.00 73.27           O  
ATOM   4669  CG  PRO B 586       9.108  88.989  32.359  1.00 73.27           C  
ATOM   4670  CD  PRO B 586       9.088  87.489  32.437  1.00 73.27           C  
ATOM   4671  N   TYR B 587       6.045  87.749  34.040  1.00 68.99           N  
ATOM   4672  CA  TYR B 587       4.596  87.862  34.169  1.00 68.99           C  
ATOM   4673  C   TYR B 587       4.070  86.929  35.252  1.00 68.99           C  
ATOM   4674  CB  TYR B 587       3.912  87.551  32.834  1.00 68.99           C  
ATOM   4675  O   TYR B 587       2.926  87.062  35.693  1.00 68.99           O  
ATOM   4676  CG  TYR B 587       4.247  88.531  31.737  1.00 68.99           C  
ATOM   4677  CD1 TYR B 587       3.702  89.813  31.730  1.00 68.99           C  
ATOM   4678  CD2 TYR B 587       5.109  88.178  30.704  1.00 68.99           C  
ATOM   4679  CE1 TYR B 587       4.006  90.719  30.720  1.00 68.99           C  
ATOM   4680  CE2 TYR B 587       5.420  89.076  29.688  1.00 68.99           C  
ATOM   4681  OH  TYR B 587       5.170  91.236  28.702  1.00 68.99           O  
ATOM   4682  CZ  TYR B 587       4.865  90.343  29.705  1.00 68.99           C  
ATOM   4683  N   GLU B 588       4.941  86.163  35.669  1.00 76.55           N  
ATOM   4684  CA  GLU B 588       4.532  85.220  36.705  1.00 76.55           C  
ATOM   4685  C   GLU B 588       4.809  85.776  38.099  1.00 76.55           C  
ATOM   4686  CB  GLU B 588       5.245  83.878  36.523  1.00 76.55           C  
ATOM   4687  O   GLU B 588       4.305  85.250  39.094  1.00 76.55           O  
ATOM   4688  CG  GLU B 588       4.301  82.690  36.404  1.00 76.55           C  
ATOM   4689  CD  GLU B 588       3.327  82.812  35.243  1.00 76.55           C  
ATOM   4690  OE1 GLU B 588       2.367  82.011  35.170  1.00 76.55           O  
ATOM   4691  OE2 GLU B 588       3.526  83.714  34.400  1.00 76.55           O  
ATOM   4692  N   TRP B 589       5.516  86.837  38.108  1.00 71.97           N  
ATOM   4693  CA  TRP B 589       5.847  87.461  39.385  1.00 71.97           C  
ATOM   4694  C   TRP B 589       4.796  88.494  39.775  1.00 71.97           C  
ATOM   4695  CB  TRP B 589       7.228  88.118  39.320  1.00 71.97           C  
ATOM   4696  O   TRP B 589       4.496  89.406  39.002  1.00 71.97           O  
ATOM   4697  CG  TRP B 589       8.355  87.151  39.111  1.00 71.97           C  
ATOM   4698  CD1 TRP B 589       8.736  86.572  37.932  1.00 71.97           C  
ATOM   4699  CD2 TRP B 589       9.243  86.645  40.112  1.00 71.97           C  
ATOM   4700  CE2 TRP B 589      10.140  85.764  39.468  1.00 71.97           C  
ATOM   4701  CE3 TRP B 589       9.369  86.853  41.492  1.00 71.97           C  
ATOM   4702  NE1 TRP B 589       9.809  85.737  38.140  1.00 71.97           N  
ATOM   4703  CH2 TRP B 589      11.251  85.311  41.509  1.00 71.97           C  
ATOM   4704  CZ2 TRP B 589      11.150  85.090  40.159  1.00 71.97           C  
ATOM   4705  CZ3 TRP B 589      10.375  86.181  42.178  1.00 71.97           C  
ATOM   4706  N   TYR B 590       4.081  88.241  40.778  1.00 68.05           N  
ATOM   4707  CA  TYR B 590       3.024  89.172  41.157  1.00 68.05           C  
ATOM   4708  C   TYR B 590       3.230  89.683  42.577  1.00 68.05           C  
ATOM   4709  CB  TYR B 590       1.651  88.504  41.037  1.00 68.05           C  
ATOM   4710  O   TYR B 590       3.941  89.061  43.371  1.00 68.05           O  
ATOM   4711  CG  TYR B 590       1.482  87.299  41.930  1.00 68.05           C  
ATOM   4712  CD1 TYR B 590       1.859  86.029  41.499  1.00 68.05           C  
ATOM   4713  CD2 TYR B 590       0.945  87.427  43.207  1.00 68.05           C  
ATOM   4714  CE1 TYR B 590       1.704  84.916  42.318  1.00 68.05           C  
ATOM   4715  CE2 TYR B 590       0.785  86.321  44.034  1.00 68.05           C  
ATOM   4716  OH  TYR B 590       1.011  83.973  44.397  1.00 68.05           O  
ATOM   4717  CZ  TYR B 590       1.167  85.071  43.582  1.00 68.05           C  
ATOM   4718  N   ASN B 591       2.708  90.840  42.847  1.00 65.61           N  
ATOM   4719  CA  ASN B 591       2.766  91.472  44.161  1.00 65.61           C  
ATOM   4720  C   ASN B 591       1.681  90.933  45.090  1.00 65.61           C  
ATOM   4721  CB  ASN B 591       2.647  92.992  44.032  1.00 65.61           C  
ATOM   4722  O   ASN B 591       0.490  91.076  44.809  1.00 65.61           O  
ATOM   4723  CG  ASN B 591       3.265  93.727  45.204  1.00 65.61           C  
ATOM   4724  ND2 ASN B 591       3.532  95.015  45.022  1.00 65.61           N  
ATOM   4725  OD1 ASN B 591       3.502  93.143  46.265  1.00 65.61           O  
ATOM   4726  N   PRO B 592       2.001  90.187  46.184  1.00 58.71           N  
ATOM   4727  CA  PRO B 592       1.037  89.586  47.108  1.00 58.71           C  
ATOM   4728  C   PRO B 592       0.139  90.622  47.780  1.00 58.71           C  
ATOM   4729  CB  PRO B 592       1.926  88.884  48.138  1.00 58.71           C  
ATOM   4730  O   PRO B 592      -0.999  90.315  48.145  1.00 58.71           O  
ATOM   4731  CG  PRO B 592       3.318  89.302  47.789  1.00 58.71           C  
ATOM   4732  CD  PRO B 592       3.271  90.104  46.520  1.00 58.71           C  
ATOM   4733  N   HIS B 593       0.612  91.878  47.983  1.00 55.69           N  
ATOM   4734  CA  HIS B 593      -0.154  92.928  48.645  1.00 55.69           C  
ATOM   4735  C   HIS B 593      -0.403  94.103  47.705  1.00 55.69           C  
ATOM   4736  CB  HIS B 593       0.571  93.408  49.904  1.00 55.69           C  
ATOM   4737  O   HIS B 593       0.360  95.071  47.699  1.00 55.69           O  
ATOM   4738  CG  HIS B 593       0.735  92.345  50.943  1.00 55.69           C  
ATOM   4739  CD2 HIS B 593       1.846  91.755  51.444  1.00 55.69           C  
ATOM   4740  ND1 HIS B 593      -0.335  91.766  51.591  1.00 55.69           N  
ATOM   4741  CE1 HIS B 593       0.112  90.864  52.448  1.00 55.69           C  
ATOM   4742  NE2 HIS B 593       1.432  90.838  52.379  1.00 55.69           N  
ATOM   4743  N   PRO B 594      -1.385  94.044  46.764  1.00 55.42           N  
ATOM   4744  CA  PRO B 594      -1.650  95.092  45.777  1.00 55.42           C  
ATOM   4745  C   PRO B 594      -1.991  96.435  46.419  1.00 55.42           C  
ATOM   4746  CB  PRO B 594      -2.845  94.544  44.992  1.00 55.42           C  
ATOM   4747  O   PRO B 594      -1.777  97.487  45.810  1.00 55.42           O  
ATOM   4748  CG  PRO B 594      -3.245  93.303  45.723  1.00 55.42           C  
ATOM   4749  CD  PRO B 594      -2.253  93.057  46.824  1.00 55.42           C  
ATOM   4750  N   CYS B 595      -2.589  96.449  47.655  1.00 63.55           N  
ATOM   4751  CA  CYS B 595      -3.030  97.676  48.309  1.00 63.55           C  
ATOM   4752  C   CYS B 595      -1.839  98.495  48.792  1.00 63.55           C  
ATOM   4753  CB  CYS B 595      -3.951  97.355  49.486  1.00 63.55           C  
ATOM   4754  O   CYS B 595      -1.975  99.685  49.082  1.00 63.55           O  
ATOM   4755  SG  CYS B 595      -5.367  96.325  49.044  1.00 63.55           S  
ATOM   4756  N   ASN B 596      -0.705  97.799  49.034  1.00 53.86           N  
ATOM   4757  CA  ASN B 596       0.503  98.533  49.395  1.00 53.86           C  
ATOM   4758  C   ASN B 596       1.426  98.720  48.193  1.00 53.86           C  
ATOM   4759  CB  ASN B 596       1.246  97.821  50.528  1.00 53.86           C  
ATOM   4760  O   ASN B 596       2.121  97.787  47.788  1.00 53.86           O  
ATOM   4761  CG  ASN B 596       1.943  98.786  51.466  1.00 53.86           C  
ATOM   4762  ND2 ASN B 596       2.404  98.279  52.603  1.00 53.86           N  
ATOM   4763  OD1 ASN B 596       2.065  99.978  51.172  1.00 53.86           O  
ATOM   4764  N   PRO B 597       1.178  99.802  47.399  1.00 55.58           N  
ATOM   4765  CA  PRO B 597       1.956 100.074  46.188  1.00 55.58           C  
ATOM   4766  C   PRO B 597       3.461 100.097  46.446  1.00 55.58           C  
ATOM   4767  CB  PRO B 597       1.456 101.453  45.750  1.00 55.58           C  
ATOM   4768  O   PRO B 597       4.254  99.979  45.508  1.00 55.58           O  
ATOM   4769  CG  PRO B 597       0.570 101.909  46.864  1.00 55.58           C  
ATOM   4770  CD  PRO B 597       0.472 100.806  47.878  1.00 55.58           C  
ATOM   4771  N   ASP B 598       3.802 100.351  47.734  1.00 54.93           N  
ATOM   4772  CA  ASP B 598       5.212 100.542  48.057  1.00 54.93           C  
ATOM   4773  C   ASP B 598       5.908  99.203  48.292  1.00 54.93           C  
ATOM   4774  CB  ASP B 598       5.364 101.437  49.290  1.00 54.93           C  
ATOM   4775  O   ASP B 598       7.094  99.164  48.628  1.00 54.93           O  
ATOM   4776  CG  ASP B 598       5.155 102.909  48.983  1.00 54.93           C  
ATOM   4777  OD1 ASP B 598       5.339 103.321  47.817  1.00 54.93           O  
ATOM   4778  OD2 ASP B 598       4.805 103.664  49.915  1.00 54.93           O  
ATOM   4779  N   SER B 599       5.090  98.163  48.294  1.00 52.95           N  
ATOM   4780  CA  SER B 599       5.799  96.924  48.595  1.00 52.95           C  
ATOM   4781  C   SER B 599       6.485  96.364  47.354  1.00 52.95           C  
ATOM   4782  CB  SER B 599       4.838  95.882  49.170  1.00 52.95           C  
ATOM   4783  O   SER B 599       5.862  96.236  46.298  1.00 52.95           O  
ATOM   4784  OG  SER B 599       4.488  94.924  48.186  1.00 52.95           O  
ATOM   4785  N   ASP B 600       7.751  96.473  47.231  1.00 58.08           N  
ATOM   4786  CA  ASP B 600       8.631  95.995  46.170  1.00 58.08           C  
ATOM   4787  C   ASP B 600       8.761  94.474  46.208  1.00 58.08           C  
ATOM   4788  CB  ASP B 600      10.011  96.644  46.283  1.00 58.08           C  
ATOM   4789  O   ASP B 600       9.547  93.894  45.456  1.00 58.08           O  
ATOM   4790  CG  ASP B 600      10.073  98.022  45.648  1.00 58.08           C  
ATOM   4791  OD1 ASP B 600       9.182  98.361  44.840  1.00 58.08           O  
ATOM   4792  OD2 ASP B 600      11.022  98.774  45.957  1.00 58.08           O  
ATOM   4793  N   VAL B 601       7.986  93.748  47.059  1.00 64.62           N  
ATOM   4794  CA  VAL B 601       8.219  92.310  47.149  1.00 64.62           C  
ATOM   4795  C   VAL B 601       7.323  91.578  46.153  1.00 64.62           C  
ATOM   4796  CB  VAL B 601       7.968  91.783  48.579  1.00 64.62           C  
ATOM   4797  O   VAL B 601       6.110  91.798  46.121  1.00 64.62           O  
ATOM   4798  CG1 VAL B 601       8.330  90.302  48.680  1.00 64.62           C  
ATOM   4799  CG2 VAL B 601       8.763  92.600  49.596  1.00 64.62           C  
ATOM   4800  N   VAL B 602       7.819  91.009  45.160  1.00 71.21           N  
ATOM   4801  CA  VAL B 602       7.125  90.229  44.141  1.00 71.21           C  
ATOM   4802  C   VAL B 602       7.286  88.739  44.431  1.00 71.21           C  
ATOM   4803  CB  VAL B 602       7.646  90.555  42.723  1.00 71.21           C  
ATOM   4804  O   VAL B 602       8.345  88.300  44.885  1.00 71.21           O  
ATOM   4805  CG1 VAL B 602       6.530  90.406  41.690  1.00 71.21           C  
ATOM   4806  CG2 VAL B 602       8.231  91.966  42.682  1.00 71.21           C  
ATOM   4807  N   GLU B 603       6.161  87.970  44.500  1.00 68.41           N  
ATOM   4808  CA  GLU B 603       6.209  86.538  44.778  1.00 68.41           C  
ATOM   4809  C   GLU B 603       5.779  85.724  43.561  1.00 68.41           C  
ATOM   4810  CB  GLU B 603       5.325  86.194  45.980  1.00 68.41           C  
ATOM   4811  O   GLU B 603       4.922  86.158  42.789  1.00 68.41           O  
ATOM   4812  CG  GLU B 603       5.982  86.468  47.325  1.00 68.41           C  
ATOM   4813  CD  GLU B 603       5.122  86.052  48.508  1.00 68.41           C  
ATOM   4814  OE1 GLU B 603       5.581  86.179  49.666  1.00 68.41           O  
ATOM   4815  OE2 GLU B 603       3.981  85.595  48.275  1.00 68.41           O  
ATOM   4816  N   ASN B 604       6.482  84.651  43.277  1.00 77.39           N  
ATOM   4817  CA  ASN B 604       6.159  83.651  42.264  1.00 77.39           C  
ATOM   4818  C   ASN B 604       5.473  82.434  42.877  1.00 77.39           C  
ATOM   4819  CB  ASN B 604       7.419  83.226  41.508  1.00 77.39           C  
ATOM   4820  O   ASN B 604       6.048  81.757  43.731  1.00 77.39           O  
ATOM   4821  CG  ASN B 604       7.108  82.440  40.250  1.00 77.39           C  
ATOM   4822  ND2 ASN B 604       8.058  82.403  39.323  1.00 77.39           N  
ATOM   4823  OD1 ASN B 604       6.022  81.871  40.111  1.00 77.39           O  
ATOM   4824  N   ASN B 605       4.206  82.105  42.453  1.00 72.48           N  
ATOM   4825  CA  ASN B 605       3.410  81.018  43.012  1.00 72.48           C  
ATOM   4826  C   ASN B 605       3.918  79.656  42.550  1.00 72.48           C  
ATOM   4827  CB  ASN B 605       1.935  81.188  42.642  1.00 72.48           C  
ATOM   4828  O   ASN B 605       3.589  78.630  43.148  1.00 72.48           O  
ATOM   4829  CG  ASN B 605       1.270  82.322  43.397  1.00 72.48           C  
ATOM   4830  ND2 ASN B 605       0.146  82.801  42.878  1.00 72.48           N  
ATOM   4831  OD1 ASN B 605       1.764  82.765  44.437  1.00 72.48           O  
ATOM   4832  N   PHE B 606       4.690  79.600  41.513  1.00 79.76           N  
ATOM   4833  CA  PHE B 606       5.132  78.322  40.968  1.00 79.76           C  
ATOM   4834  C   PHE B 606       6.476  77.916  41.560  1.00 79.76           C  
ATOM   4835  CB  PHE B 606       5.231  78.392  39.441  1.00 79.76           C  
ATOM   4836  O   PHE B 606       7.503  77.973  40.880  1.00 79.76           O  
ATOM   4837  CG  PHE B 606       3.905  78.269  38.740  1.00 79.76           C  
ATOM   4838  CD1 PHE B 606       3.286  77.032  38.607  1.00 79.76           C  
ATOM   4839  CD2 PHE B 606       3.277  79.390  38.214  1.00 79.76           C  
ATOM   4840  CE1 PHE B 606       2.058  76.914  37.959  1.00 79.76           C  
ATOM   4841  CE2 PHE B 606       2.050  79.281  37.565  1.00 79.76           C  
ATOM   4842  CZ  PHE B 606       1.443  78.042  37.438  1.00 79.76           C  
ATOM   4843  N   THR B 607       6.464  77.440  42.827  1.00 76.08           N  
ATOM   4844  CA  THR B 607       7.607  76.786  43.454  1.00 76.08           C  
ATOM   4845  C   THR B 607       7.755  75.353  42.950  1.00 76.08           C  
ATOM   4846  CB  THR B 607       7.476  76.783  44.988  1.00 76.08           C  
ATOM   4847  O   THR B 607       6.899  74.857  42.215  1.00 76.08           O  
ATOM   4848  CG2 THR B 607       7.609  78.192  45.555  1.00 76.08           C  
ATOM   4849  OG1 THR B 607       6.195  76.253  45.351  1.00 76.08           O  
ATOM   4850  N   LEU B 608       8.885  74.816  43.142  1.00 80.29           N  
ATOM   4851  CA  LEU B 608       9.109  73.451  42.678  1.00 80.29           C  
ATOM   4852  C   LEU B 608       7.981  72.531  43.132  1.00 80.29           C  
ATOM   4853  CB  LEU B 608      10.451  72.924  43.191  1.00 80.29           C  
ATOM   4854  O   LEU B 608       7.445  71.759  42.333  1.00 80.29           O  
ATOM   4855  CG  LEU B 608      11.085  71.787  42.388  1.00 80.29           C  
ATOM   4856  CD1 LEU B 608      12.228  72.318  41.529  1.00 80.29           C  
ATOM   4857  CD2 LEU B 608      11.577  70.684  43.318  1.00 80.29           C  
ATOM   4858  N   LEU B 609       7.571  72.574  44.262  1.00 80.22           N  
ATOM   4859  CA  LEU B 609       6.533  71.717  44.824  1.00 80.22           C  
ATOM   4860  C   LEU B 609       5.175  72.031  44.206  1.00 80.22           C  
ATOM   4861  CB  LEU B 609       6.465  71.885  46.345  1.00 80.22           C  
ATOM   4862  O   LEU B 609       4.385  71.122  43.939  1.00 80.22           O  
ATOM   4863  CG  LEU B 609       7.016  70.728  47.179  1.00 80.22           C  
ATOM   4864  CD1 LEU B 609       8.223  71.187  47.991  1.00 80.22           C  
ATOM   4865  CD2 LEU B 609       5.933  70.165  48.094  1.00 80.22           C  
ATOM   4866  N   ASN B 610       4.923  73.336  44.037  1.00 82.89           N  
ATOM   4867  CA  ASN B 610       3.664  73.743  43.423  1.00 82.89           C  
ATOM   4868  C   ASN B 610       3.588  73.316  41.960  1.00 82.89           C  
ATOM   4869  CB  ASN B 610       3.472  75.256  43.545  1.00 82.89           C  
ATOM   4870  O   ASN B 610       2.509  73.002  41.455  1.00 82.89           O  
ATOM   4871  CG  ASN B 610       2.936  75.670  44.901  1.00 82.89           C  
ATOM   4872  ND2 ASN B 610       3.023  76.960  45.205  1.00 82.89           N  
ATOM   4873  OD1 ASN B 610       2.447  74.837  45.669  1.00 82.89           O  
ATOM   4874  N   SER B 611       4.755  73.326  41.321  1.00 85.22           N  
ATOM   4875  CA  SER B 611       4.806  72.847  39.943  1.00 85.22           C  
ATOM   4876  C   SER B 611       4.457  71.365  39.860  1.00 85.22           C  
ATOM   4877  CB  SER B 611       6.191  73.088  39.342  1.00 85.22           C  
ATOM   4878  O   SER B 611       3.752  70.939  38.943  1.00 85.22           O  
ATOM   4879  OG  SER B 611       6.543  74.459  39.422  1.00 85.22           O  
ATOM   4880  N   PHE B 612       4.909  70.522  40.833  1.00 87.09           N  
ATOM   4881  CA  PHE B 612       4.586  69.101  40.897  1.00 87.09           C  
ATOM   4882  C   PHE B 612       3.103  68.896  41.181  1.00 87.09           C  
ATOM   4883  CB  PHE B 612       5.427  68.405  41.971  1.00 87.09           C  
ATOM   4884  O   PHE B 612       2.470  68.013  40.597  1.00 87.09           O  
ATOM   4885  CG  PHE B 612       6.815  68.042  41.515  1.00 87.09           C  
ATOM   4886  CD1 PHE B 612       7.009  67.062  40.549  1.00 87.09           C  
ATOM   4887  CD2 PHE B 612       7.924  68.681  42.052  1.00 87.09           C  
ATOM   4888  CE1 PHE B 612       8.292  66.724  40.125  1.00 87.09           C  
ATOM   4889  CE2 PHE B 612       9.210  68.349  41.633  1.00 87.09           C  
ATOM   4890  CZ  PHE B 612       9.391  67.369  40.670  1.00 87.09           C  
ATOM   4891  N   TRP B 613       2.625  69.702  42.008  1.00 84.10           N  
ATOM   4892  CA  TRP B 613       1.214  69.632  42.370  1.00 84.10           C  
ATOM   4893  C   TRP B 613       0.327  69.942  41.168  1.00 84.10           C  
ATOM   4894  CB  TRP B 613       0.902  70.601  43.513  1.00 84.10           C  
ATOM   4895  O   TRP B 613      -0.693  69.283  40.955  1.00 84.10           O  
ATOM   4896  CG  TRP B 613      -0.527  70.571  43.965  1.00 84.10           C  
ATOM   4897  CD1 TRP B 613      -1.491  71.506  43.710  1.00 84.10           C  
ATOM   4898  CD2 TRP B 613      -1.151  69.555  44.756  1.00 84.10           C  
ATOM   4899  CE2 TRP B 613      -2.498  69.940  44.942  1.00 84.10           C  
ATOM   4900  CE3 TRP B 613      -0.703  68.356  45.326  1.00 84.10           C  
ATOM   4901  NE1 TRP B 613      -2.679  71.132  44.295  1.00 84.10           N  
ATOM   4902  CH2 TRP B 613      -2.936  67.997  46.222  1.00 84.10           C  
ATOM   4903  CZ2 TRP B 613      -3.401  69.165  45.675  1.00 84.10           C  
ATOM   4904  CZ3 TRP B 613      -1.603  67.587  46.055  1.00 84.10           C  
ATOM   4905  N   PHE B 614       0.725  70.925  40.466  1.00 86.79           N  
ATOM   4906  CA  PHE B 614      -0.007  71.267  39.252  1.00 86.79           C  
ATOM   4907  C   PHE B 614      -0.027  70.091  38.283  1.00 86.79           C  
ATOM   4908  CB  PHE B 614       0.614  72.493  38.576  1.00 86.79           C  
ATOM   4909  O   PHE B 614      -1.067  69.780  37.697  1.00 86.79           O  
ATOM   4910  CG  PHE B 614      -0.077  72.900  37.303  1.00 86.79           C  
ATOM   4911  CD1 PHE B 614       0.443  72.537  36.067  1.00 86.79           C  
ATOM   4912  CD2 PHE B 614      -1.248  73.647  37.343  1.00 86.79           C  
ATOM   4913  CE1 PHE B 614      -0.195  72.912  34.886  1.00 86.79           C  
ATOM   4914  CE2 PHE B 614      -1.891  74.025  36.168  1.00 86.79           C  
ATOM   4915  CZ  PHE B 614      -1.363  73.658  34.941  1.00 86.79           C  
ATOM   4916  N   GLY B 615       1.097  69.415  38.096  1.00 87.45           N  
ATOM   4917  CA  GLY B 615       1.210  68.256  37.225  1.00 87.45           C  
ATOM   4918  C   GLY B 615       0.307  67.109  37.636  1.00 87.45           C  
ATOM   4919  O   GLY B 615      -0.356  66.501  36.793  1.00 87.45           O  
ATOM   4920  N   VAL B 616       0.333  66.707  38.908  1.00 86.33           N  
ATOM   4921  CA  VAL B 616      -0.469  65.607  39.432  1.00 86.33           C  
ATOM   4922  C   VAL B 616      -1.954  65.936  39.289  1.00 86.33           C  
ATOM   4923  CB  VAL B 616      -0.129  65.310  40.910  1.00 86.33           C  
ATOM   4924  O   VAL B 616      -2.775  65.043  39.069  1.00 86.33           O  
ATOM   4925  CG1 VAL B 616      -1.170  64.377  41.527  1.00 86.33           C  
ATOM   4926  CG2 VAL B 616       1.269  64.705  41.024  1.00 86.33           C  
ATOM   4927  N   GLY B 617      -2.268  67.247  39.517  1.00 87.16           N  
ATOM   4928  CA  GLY B 617      -3.648  67.668  39.335  1.00 87.16           C  
ATOM   4929  C   GLY B 617      -4.204  67.317  37.969  1.00 87.16           C  
ATOM   4930  O   GLY B 617      -5.346  66.866  37.854  1.00 87.16           O  
ATOM   4931  N   ALA B 618      -3.445  67.453  36.922  1.00 85.78           N  
ATOM   4932  CA  ALA B 618      -3.855  67.119  35.561  1.00 85.78           C  
ATOM   4933  C   ALA B 618      -4.009  65.610  35.390  1.00 85.78           C  
ATOM   4934  CB  ALA B 618      -2.847  67.665  34.553  1.00 85.78           C  
ATOM   4935  O   ALA B 618      -4.949  65.146  34.740  1.00 85.78           O  
ATOM   4936  N   LEU B 619      -3.079  64.835  35.978  1.00 86.23           N  
ATOM   4937  CA  LEU B 619      -3.099  63.379  35.884  1.00 86.23           C
[truncated: 325,864 more chars]
