# Supplementary material for: AI-guided pipeline for protein–protein interaction drug discovery identifies a SARS-CoV-2 inhibitor
Source: Mol Syst Biol. 2024 Mar 11;20(4):428–57. doi: 10.1038/s44320-024-00019-8 (PMC10987651; doi:10.1038/s44320-024-00019-8)
Supplement: Supplementary file 12 — Source Data Fig. 2 [file 44320_2024_19_MOESM12_ESM.zip › Source Data Figure EV3-EV4/ColabFold/GRB2_LAT_unrelaxed_rank_4_model_3.pdb]

MODEL     1                                                                     
ATOM      1  N   MET B   1       6.436   0.823  -3.908  1.00 88.41           N  
ATOM      2  CA  MET B   1       5.190   1.563  -4.090  1.00 88.41           C  
ATOM      3  C   MET B   1       5.392   2.744  -5.033  1.00 88.41           C  
ATOM      4  CB  MET B   1       4.656   2.055  -2.744  1.00 88.41           C  
ATOM      5  O   MET B   1       6.515   3.223  -5.204  1.00 88.41           O  
ATOM      6  CG  MET B   1       4.205   0.937  -1.818  1.00 88.41           C  
ATOM      7  SD  MET B   1       5.606   0.156  -0.926  1.00 88.41           S  
ATOM      8  CE  MET B   1       4.805  -1.364  -0.342  1.00 88.41           C  
ATOM      9  N   GLU B   2       4.184   3.269  -5.568  1.00 91.95           N  
ATOM     10  CA  GLU B   2       4.275   4.359  -6.534  1.00 91.95           C  
ATOM     11  C   GLU B   2       3.904   5.695  -5.897  1.00 91.95           C  
ATOM     12  CB  GLU B   2       3.375   4.084  -7.742  1.00 91.95           C  
ATOM     13  O   GLU B   2       3.009   5.758  -5.051  1.00 91.95           O  
ATOM     14  CG  GLU B   2       3.864   2.947  -8.627  1.00 91.95           C  
ATOM     15  CD  GLU B   2       3.031   2.766  -9.886  1.00 91.95           C  
ATOM     16  OE1 GLU B   2       3.489   2.072 -10.822  1.00 91.95           O  
ATOM     17  OE2 GLU B   2       1.912   3.324  -9.937  1.00 91.95           O  
ATOM     18  N   ALA B   3       4.669   6.660  -6.272  1.00 92.26           N  
ATOM     19  CA  ALA B   3       4.375   8.035  -5.877  1.00 92.26           C  
ATOM     20  C   ALA B   3       4.408   8.971  -7.082  1.00 92.26           C  
ATOM     21  CB  ALA B   3       5.363   8.506  -4.813  1.00 92.26           C  
ATOM     22  O   ALA B   3       5.152   8.737  -8.037  1.00 92.26           O  
ATOM     23  N   ILE B   4       3.551   9.942  -7.008  1.00 93.08           N  
ATOM     24  CA  ILE B   4       3.538  10.927  -8.084  1.00 93.08           C  
ATOM     25  C   ILE B   4       4.246  12.200  -7.627  1.00 93.08           C  
ATOM     26  CB  ILE B   4       2.097  11.249  -8.539  1.00 93.08           C  
ATOM     27  O   ILE B   4       4.041  12.663  -6.503  1.00 93.08           O  
ATOM     28  CG1 ILE B   4       2.117  12.172  -9.763  1.00 93.08           C  
ATOM     29  CG2 ILE B   4       1.296  11.874  -7.393  1.00 93.08           C  
ATOM     30  CD1 ILE B   4       0.816  12.179 -10.554  1.00 93.08           C  
ATOM     31  N   ALA B   5       5.091  12.684  -8.439  1.00 93.13           N  
ATOM     32  CA  ALA B   5       5.804  13.917  -8.116  1.00 93.13           C  
ATOM     33  C   ALA B   5       4.892  15.132  -8.256  1.00 93.13           C  
ATOM     34  CB  ALA B   5       7.032  14.072  -9.010  1.00 93.13           C  
ATOM     35  O   ALA B   5       4.356  15.393  -9.336  1.00 93.13           O  
ATOM     36  N   LYS B   6       4.754  15.896  -7.222  1.00 89.25           N  
ATOM     37  CA  LYS B   6       3.901  17.081  -7.228  1.00 89.25           C  
ATOM     38  C   LYS B   6       4.661  18.302  -7.737  1.00 89.25           C  
ATOM     39  CB  LYS B   6       3.349  17.353  -5.828  1.00 89.25           C  
ATOM     40  O   LYS B   6       4.064  19.220  -8.304  1.00 89.25           O  
ATOM     41  CG  LYS B   6       2.338  16.322  -5.349  1.00 89.25           C  
ATOM     42  CD  LYS B   6       1.675  16.751  -4.047  1.00 89.25           C  
ATOM     43  CE  LYS B   6       0.625  15.745  -3.595  1.00 89.25           C  
ATOM     44  NZ  LYS B   6       0.003  16.140  -2.296  1.00 89.25           N  
ATOM     45  N   TYR B   7       6.006  18.235  -7.460  1.00 92.06           N  
ATOM     46  CA  TYR B   7       6.865  19.346  -7.855  1.00 92.06           C  
ATOM     47  C   TYR B   7       8.150  18.839  -8.499  1.00 92.06           C  
ATOM     48  CB  TYR B   7       7.198  20.225  -6.646  1.00 92.06           C  
ATOM     49  O   TYR B   7       8.512  17.671  -8.340  1.00 92.06           O  
ATOM     50  CG  TYR B   7       5.983  20.696  -5.885  1.00 92.06           C  
ATOM     51  CD1 TYR B   7       5.225  21.773  -6.341  1.00 92.06           C  
ATOM     52  CD2 TYR B   7       5.590  20.067  -4.709  1.00 92.06           C  
ATOM     53  CE1 TYR B   7       4.106  22.212  -5.642  1.00 92.06           C  
ATOM     54  CE2 TYR B   7       4.472  20.497  -4.001  1.00 92.06           C  
ATOM     55  OH  TYR B   7       2.630  21.999  -3.779  1.00 92.06           O  
ATOM     56  CZ  TYR B   7       3.737  21.569  -4.475  1.00 92.06           C  
ATOM     57  N   ASP B   8       8.789  19.729  -9.254  1.00 93.23           N  
ATOM     58  CA  ASP B   8      10.108  19.414  -9.794  1.00 93.23           C  
ATOM     59  C   ASP B   8      11.165  19.407  -8.692  1.00 93.23           C  
ATOM     60  CB  ASP B   8      10.494  20.414 -10.886  1.00 93.23           C  
ATOM     61  O   ASP B   8      11.108  20.218  -7.765  1.00 93.23           O  
ATOM     62  CG  ASP B   8       9.546  20.392 -12.072  1.00 93.23           C  
ATOM     63  OD1 ASP B   8       8.765  19.426 -12.211  1.00 93.23           O  
ATOM     64  OD2 ASP B   8       9.582  21.348 -12.876  1.00 93.23           O  
ATOM     65  N   PHE B   9      12.069  18.454  -8.770  1.00 94.48           N  
ATOM     66  CA  PHE B   9      13.184  18.420  -7.831  1.00 94.48           C  
ATOM     67  C   PHE B   9      14.497  18.157  -8.559  1.00 94.48           C  
ATOM     68  CB  PHE B   9      12.954  17.348  -6.761  1.00 94.48           C  
ATOM     69  O   PHE B   9      14.617  17.179  -9.300  1.00 94.48           O  
ATOM     70  CG  PHE B   9      14.069  17.245  -5.755  1.00 94.48           C  
ATOM     71  CD1 PHE B   9      14.976  16.194  -5.808  1.00 94.48           C  
ATOM     72  CD2 PHE B   9      14.211  18.201  -4.757  1.00 94.48           C  
ATOM     73  CE1 PHE B   9      16.010  16.096  -4.879  1.00 94.48           C  
ATOM     74  CE2 PHE B   9      15.241  18.110  -3.825  1.00 94.48           C  
ATOM     75  CZ  PHE B   9      16.138  17.056  -3.887  1.00 94.48           C  
ATOM     76  N   LYS B  10      15.385  19.079  -8.372  1.00 91.99           N  
ATOM     77  CA  LYS B  10      16.730  18.912  -8.916  1.00 91.99           C  
ATOM     78  C   LYS B  10      17.702  18.430  -7.842  1.00 91.99           C  
ATOM     79  CB  LYS B  10      17.230  20.223  -9.525  1.00 91.99           C  
ATOM     80  O   LYS B  10      17.918  19.116  -6.841  1.00 91.99           O  
ATOM     81  CG  LYS B  10      16.623  20.545 -10.883  1.00 91.99           C  
ATOM     82  CD  LYS B  10      17.256  21.787 -11.497  1.00 91.99           C  
ATOM     83  CE  LYS B  10      16.554  22.195 -12.785  1.00 91.99           C  
ATOM     84  NZ  LYS B  10      17.157  23.425 -13.380  1.00 91.99           N  
ATOM     85  N   ALA B  11      18.257  17.247  -8.059  1.00 89.93           N  
ATOM     86  CA  ALA B  11      19.160  16.642  -7.084  1.00 89.93           C  
ATOM     87  C   ALA B  11      20.343  17.560  -6.789  1.00 89.93           C  
ATOM     88  CB  ALA B  11      19.654  15.287  -7.584  1.00 89.93           C  
ATOM     89  O   ALA B  11      20.945  18.122  -7.707  1.00 89.93           O  
ATOM     90  N   THR B  12      20.636  17.841  -5.553  1.00 88.26           N  
ATOM     91  CA  THR B  12      21.746  18.690  -5.135  1.00 88.26           C  
ATOM     92  C   THR B  12      22.924  17.846  -4.659  1.00 88.26           C  
ATOM     93  CB  THR B  12      21.319  19.658  -4.016  1.00 88.26           C  
ATOM     94  O   THR B  12      24.058  18.326  -4.607  1.00 88.26           O  
ATOM     95  CG2 THR B  12      20.392  20.744  -4.552  1.00 88.26           C  
ATOM     96  OG1 THR B  12      20.635  18.924  -2.993  1.00 88.26           O  
ATOM     97  N   ALA B  13      22.675  16.592  -4.339  1.00 89.08           N  
ATOM     98  CA  ALA B  13      23.693  15.645  -3.893  1.00 89.08           C  
ATOM     99  C   ALA B  13      23.726  14.411  -4.790  1.00 89.08           C  
ATOM    100  CB  ALA B  13      23.443  15.239  -2.443  1.00 89.08           C  
ATOM    101  O   ALA B  13      22.760  14.130  -5.504  1.00 89.08           O  
ATOM    102  N   ASP B  14      24.817  13.644  -4.759  1.00 89.62           N  
ATOM    103  CA  ASP B  14      25.007  12.496  -5.640  1.00 89.62           C  
ATOM    104  C   ASP B  14      24.046  11.365  -5.284  1.00 89.62           C  
ATOM    105  CB  ASP B  14      26.453  11.999  -5.570  1.00 89.62           C  
ATOM    106  O   ASP B  14      23.685  10.556  -6.142  1.00 89.62           O  
ATOM    107  CG  ASP B  14      27.442  12.960  -6.205  1.00 89.62           C  
ATOM    108  OD1 ASP B  14      27.109  13.586  -7.235  1.00 89.62           O  
ATOM    109  OD2 ASP B  14      28.566  13.091  -5.673  1.00 89.62           O  
ATOM    110  N   ASP B  15      23.561  11.408  -4.037  1.00 90.01           N  
ATOM    111  CA  ASP B  15      22.698  10.319  -3.590  1.00 90.01           C  
ATOM    112  C   ASP B  15      21.224  10.698  -3.715  1.00 90.01           C  
ATOM    113  CB  ASP B  15      23.022   9.937  -2.145  1.00 90.01           C  
ATOM    114  O   ASP B  15      20.347   9.958  -3.266  1.00 90.01           O  
ATOM    115  CG  ASP B  15      22.897  11.103  -1.180  1.00 90.01           C  
ATOM    116  OD1 ASP B  15      22.836  12.266  -1.635  1.00 90.01           O  
ATOM    117  OD2 ASP B  15      22.864  10.858   0.045  1.00 90.01           O  
ATOM    118  N   GLU B  16      20.968  11.807  -4.308  1.00 92.25           N  
ATOM    119  CA  GLU B  16      19.597  12.271  -4.498  1.00 92.25           C  
ATOM    120  C   GLU B  16      19.122  12.020  -5.926  1.00 92.25           C  
ATOM    121  CB  GLU B  16      19.480  13.759  -4.158  1.00 92.25           C  
ATOM    122  O   GLU B  16      19.936  11.877  -6.841  1.00 92.25           O  
ATOM    123  CG  GLU B  16      19.771  14.081  -2.700  1.00 92.25           C  
ATOM    124  CD  GLU B  16      19.715  15.569  -2.391  1.00 92.25           C  
ATOM    125  OE1 GLU B  16      19.886  15.951  -1.211  1.00 92.25           O  
ATOM    126  OE2 GLU B  16      19.496  16.359  -3.337  1.00 92.25           O  
ATOM    127  N   LEU B  17      17.804  11.902  -6.062  1.00 93.37           N  
ATOM    128  CA  LEU B  17      17.206  11.607  -7.359  1.00 93.37           C  
ATOM    129  C   LEU B  17      16.382  12.788  -7.859  1.00 93.37           C  
ATOM    130  CB  LEU B  17      16.327  10.356  -7.272  1.00 93.37           C  
ATOM    131  O   LEU B  17      15.468  13.249  -7.171  1.00 93.37           O  
ATOM    132  CG  LEU B  17      15.700   9.876  -8.582  1.00 93.37           C  
ATOM    133  CD1 LEU B  17      16.778   9.353  -9.525  1.00 93.37           C  
ATOM    134  CD2 LEU B  17      14.652   8.802  -8.312  1.00 93.37           C  
ATOM    135  N   SER B  18      16.782  13.275  -9.081  1.00 93.72           N  
ATOM    136  CA  SER B  18      16.031  14.373  -9.681  1.00 93.72           C  
ATOM    137  C   SER B  18      14.784  13.865 -10.397  1.00 93.72           C  
ATOM    138  CB  SER B  18      16.910  15.152 -10.661  1.00 93.72           C  
ATOM    139  O   SER B  18      14.793  12.774 -10.971  1.00 93.72           O  
ATOM    140  OG  SER B  18      18.069  15.647 -10.013  1.00 93.72           O  
ATOM    141  N   PHE B  19      13.707  14.653 -10.287  1.00 94.94           N  
ATOM    142  CA  PHE B  19      12.483  14.275 -10.985  1.00 94.94           C  
ATOM    143  C   PHE B  19      11.672  15.509 -11.363  1.00 94.94           C  
ATOM    144  CB  PHE B  19      11.638  13.336 -10.120  1.00 94.94           C  
ATOM    145  O   PHE B  19      11.958  16.613 -10.894  1.00 94.94           O  
ATOM    146  CG  PHE B  19      11.367  13.864  -8.737  1.00 94.94           C  
ATOM    147  CD1 PHE B  19      12.193  13.523  -7.673  1.00 94.94           C  
ATOM    148  CD2 PHE B  19      10.284  14.701  -8.500  1.00 94.94           C  
ATOM    149  CE1 PHE B  19      11.945  14.010  -6.392  1.00 94.94           C  
ATOM    150  CE2 PHE B  19      10.030  15.192  -7.223  1.00 94.94           C  
ATOM    151  CZ  PHE B  19      10.860  14.845  -6.170  1.00 94.94           C  
ATOM    152  N   LYS B  20      10.779  15.307 -12.287  1.00 95.22           N  
ATOM    153  CA  LYS B  20       9.905  16.384 -12.745  1.00 95.22           C  
ATOM    154  C   LYS B  20       8.470  16.164 -12.275  1.00 95.22           C  
ATOM    155  CB  LYS B  20       9.946  16.497 -14.269  1.00 95.22           C  
ATOM    156  O   LYS B  20       8.063  15.029 -12.015  1.00 95.22           O  
ATOM    157  CG  LYS B  20      11.322  16.826 -14.829  1.00 95.22           C  
ATOM    158  CD  LYS B  20      11.740  18.250 -14.484  1.00 95.22           C  
ATOM    159  CE  LYS B  20      13.034  18.639 -15.186  1.00 95.22           C  
ATOM    160  NZ  LYS B  20      14.225  18.425 -14.311  1.00 95.22           N  
ATOM    161  N   ARG B  21       7.787  17.232 -12.175  1.00 94.16           N  
ATOM    162  CA  ARG B  21       6.379  17.140 -11.804  1.00 94.16           C  
ATOM    163  C   ARG B  21       5.634  16.172 -12.717  1.00 94.16           C  
ATOM    164  CB  ARG B  21       5.718  18.520 -11.853  1.00 94.16           C  
ATOM    165  O   ARG B  21       5.792  16.216 -13.939  1.00 94.16           O  
ATOM    166  CG  ARG B  21       4.240  18.508 -11.496  1.00 94.16           C  
ATOM    167  CD  ARG B  21       3.620  19.893 -11.616  1.00 94.16           C  
ATOM    168  NE  ARG B  21       2.195  19.875 -11.298  1.00 94.16           N  
ATOM    169  NH1 ARG B  21       1.689  21.774 -12.512  1.00 94.16           N  
ATOM    170  NH2 ARG B  21       0.037  20.657 -11.381  1.00 94.16           N  
ATOM    171  CZ  ARG B  21       1.310  20.769 -11.731  1.00 94.16           C  
ATOM    172  N   GLY B  22       4.919  15.252 -12.095  1.00 92.94           N  
ATOM    173  CA  GLY B  22       4.119  14.299 -12.848  1.00 92.94           C  
ATOM    174  C   GLY B  22       4.793  12.950 -13.009  1.00 92.94           C  
ATOM    175  O   GLY B  22       4.142  11.964 -13.362  1.00 92.94           O  
ATOM    176  N   ASP B  23       6.063  12.943 -12.688  1.00 93.90           N  
ATOM    177  CA  ASP B  23       6.774  11.671 -12.773  1.00 93.90           C  
ATOM    178  C   ASP B  23       6.238  10.672 -11.750  1.00 93.90           C  
ATOM    179  CB  ASP B  23       8.276  11.880 -12.566  1.00 93.90           C  
ATOM    180  O   ASP B  23       5.879  11.052 -10.633  1.00 93.90           O  
ATOM    181  CG  ASP B  23       8.975  12.417 -13.802  1.00 93.90           C  
ATOM    182  OD1 ASP B  23       8.362  12.433 -14.892  1.00 93.90           O  
ATOM    183  OD2 ASP B  23      10.151  12.825 -13.687  1.00 93.90           O  
ATOM    184  N   ILE B  24       6.203   9.410 -12.163  1.00 93.40           N  
ATOM    185  CA  ILE B  24       5.820   8.340 -11.248  1.00 93.40           C  
ATOM    186  C   ILE B  24       7.071   7.651 -10.708  1.00 93.40           C  
ATOM    187  CB  ILE B  24       4.896   7.311 -11.938  1.00 93.40           C  
ATOM    188  O   ILE B  24       7.815   7.020 -11.463  1.00 93.40           O  
ATOM    189  CG1 ILE B  24       3.683   8.014 -12.557  1.00 93.40           C  
ATOM    190  CG2 ILE B  24       4.456   6.231 -10.945  1.00 93.40           C  
ATOM    191  CD1 ILE B  24       2.754   8.660 -11.538  1.00 93.40           C  
ATOM    192  N   LEU B  25       7.213   7.807  -9.391  1.00 92.87           N  
ATOM    193  CA  LEU B  25       8.403   7.265  -8.744  1.00 92.87           C  
ATOM    194  C   LEU B  25       8.078   5.975  -7.999  1.00 92.87           C  
ATOM    195  CB  LEU B  25       9.001   8.290  -7.777  1.00 92.87           C  
ATOM    196  O   LEU B  25       6.993   5.840  -7.428  1.00 92.87           O  
ATOM    197  CG  LEU B  25       9.296   9.676  -8.354  1.00 92.87           C  
ATOM    198  CD1 LEU B  25       9.142  10.743  -7.276  1.00 92.87           C  
ATOM    199  CD2 LEU B  25      10.696   9.717  -8.957  1.00 92.87           C  
ATOM    200  N   LYS B  26       9.008   5.148  -8.087  1.00 91.73           N  
ATOM    201  CA  LYS B  26       8.915   3.931  -7.286  1.00 91.73           C  
ATOM    202  C   LYS B  26       9.595   4.110  -5.932  1.00 91.73           C  
ATOM    203  CB  LYS B  26       9.536   2.749  -8.032  1.00 91.73           C  
ATOM    204  O   LYS B  26      10.824   4.153  -5.849  1.00 91.73           O  
ATOM    205  CG  LYS B  26       9.418   1.422  -7.296  1.00 91.73           C  
ATOM    206  CD  LYS B  26      10.075   0.290  -8.076  1.00 91.73           C  
ATOM    207  CE  LYS B  26      10.035  -1.020  -7.301  1.00 91.73           C  
ATOM    208  NZ  LYS B  26      10.682  -2.132  -8.060  1.00 91.73           N  
ATOM    209  N   VAL B  27       8.764   4.114  -4.910  1.00 89.54           N  
ATOM    210  CA  VAL B  27       9.313   4.301  -3.571  1.00 89.54           C  
ATOM    211  C   VAL B  27       9.778   2.959  -3.011  1.00 89.54           C  
ATOM    212  CB  VAL B  27       8.280   4.947  -2.620  1.00 89.54           C  
ATOM    213  O   VAL B  27       8.987   2.020  -2.894  1.00 89.54           O  
ATOM    214  CG1 VAL B  27       8.861   5.100  -1.216  1.00 89.54           C  
ATOM    215  CG2 VAL B  27       7.828   6.301  -3.165  1.00 89.54           C  
ATOM    216  N   LEU B  28      11.055   2.864  -2.698  1.00 82.01           N  
ATOM    217  CA  LEU B  28      11.678   1.610  -2.287  1.00 82.01           C  
ATOM    218  C   LEU B  28      11.657   1.464  -0.770  1.00 82.01           C  
ATOM    219  CB  LEU B  28      13.119   1.535  -2.800  1.00 82.01           C  
ATOM    220  O   LEU B  28      11.502   0.356  -0.251  1.00 82.01           O  
ATOM    221  CG  LEU B  28      13.305   1.628  -4.315  1.00 82.01           C  
ATOM    222  CD1 LEU B  28      14.789   1.657  -4.665  1.00 82.01           C  
ATOM    223  CD2 LEU B  28      12.608   0.465  -5.012  1.00 82.01           C  
ATOM    224  N   ASN B  29      11.883   2.515  -0.095  1.00 76.78           N  
ATOM    225  CA  ASN B  29      11.952   2.476   1.362  1.00 76.78           C  
ATOM    226  C   ASN B  29      11.438   3.772   1.983  1.00 76.78           C  
ATOM    227  CB  ASN B  29      13.383   2.196   1.824  1.00 76.78           C  
ATOM    228  O   ASN B  29      11.921   4.857   1.653  1.00 76.78           O  
ATOM    229  CG  ASN B  29      13.453   1.757   3.274  1.00 76.78           C  
ATOM    230  ND2 ASN B  29      14.548   1.103   3.643  1.00 76.78           N  
ATOM    231  OD1 ASN B  29      12.531   2.004   4.055  1.00 76.78           O  
ATOM    232  N   GLU B  30      10.517   3.559   2.916  1.00 65.20           N  
ATOM    233  CA  GLU B  30       9.930   4.728   3.564  1.00 65.20           C  
ATOM    234  C   GLU B  30      10.602   5.013   4.904  1.00 65.20           C  
ATOM    235  CB  GLU B  30       8.424   4.534   3.762  1.00 65.20           C  
ATOM    236  O   GLU B  30      10.401   6.078   5.491  1.00 65.20           O  
ATOM    237  CG  GLU B  30       7.645   4.401   2.462  1.00 65.20           C  
ATOM    238  CD  GLU B  30       6.158   4.166   2.675  1.00 65.20           C  
ATOM    239  OE1 GLU B  30       5.462   3.770   1.712  1.00 65.20           O  
ATOM    240  OE2 GLU B  30       5.685   4.382   3.813  1.00 65.20           O  
ATOM    241  N   GLU B  31      11.473   4.146   5.375  1.00 61.80           N  
ATOM    242  CA  GLU B  31      11.939   4.210   6.758  1.00 61.80           C  
ATOM    243  C   GLU B  31      13.358   4.765   6.837  1.00 61.80           C  
ATOM    244  CB  GLU B  31      11.877   2.827   7.411  1.00 61.80           C  
ATOM    245  O   GLU B  31      13.947   4.826   7.918  1.00 61.80           O  
ATOM    246  CG  GLU B  31      10.463   2.299   7.602  1.00 61.80           C  
ATOM    247  CD  GLU B  31      10.412   0.976   8.349  1.00 61.80           C  
ATOM    248  OE1 GLU B  31       9.298   0.492   8.652  1.00 61.80           O  
ATOM    249  OE2 GLU B  31      11.496   0.419   8.635  1.00 61.80           O  
ATOM    250  N   CYS B  32      13.942   5.362   5.775  1.00 60.03           N  
ATOM    251  CA  CYS B  32      15.361   5.699   5.817  1.00 60.03           C  
ATOM    252  C   CYS B  32      15.590   7.002   6.574  1.00 60.03           C  
ATOM    253  CB  CYS B  32      15.926   5.816   4.401  1.00 60.03           C  
ATOM    254  O   CYS B  32      16.522   7.104   7.374  1.00 60.03           O  
ATOM    255  SG  CYS B  32      15.947   4.254   3.495  1.00 60.03           S  
ATOM    256  N   ASP B  33      14.759   7.990   6.277  1.00 69.62           N  
ATOM    257  CA  ASP B  33      14.894   9.328   6.844  1.00 69.62           C  
ATOM    258  C   ASP B  33      13.527   9.957   7.101  1.00 69.62           C  
ATOM    259  CB  ASP B  33      15.720  10.223   5.918  1.00 69.62           C  
ATOM    260  O   ASP B  33      12.544   9.605   6.445  1.00 69.62           O  
ATOM    261  CG  ASP B  33      16.257  11.462   6.613  1.00 69.62           C  
ATOM    262  OD1 ASP B  33      15.454  12.325   7.028  1.00 69.62           O  
ATOM    263  OD2 ASP B  33      17.494  11.577   6.745  1.00 69.62           O  
ATOM    264  N   GLN B  34      13.429  10.778   8.143  1.00 75.24           N  
ATOM    265  CA  GLN B  34      12.166  11.405   8.518  1.00 75.24           C  
ATOM    266  C   GLN B  34      11.608  12.245   7.373  1.00 75.24           C  
ATOM    267  CB  GLN B  34      12.347  12.271   9.766  1.00 75.24           C  
ATOM    268  O   GLN B  34      10.390  12.348   7.209  1.00 75.24           O  
ATOM    269  CG  GLN B  34      12.273  11.491  11.072  1.00 75.24           C  
ATOM    270  CD  GLN B  34      12.545  12.356  12.288  1.00 75.24           C  
ATOM    271  NE2 GLN B  34      12.683  11.723  13.448  1.00 75.24           N  
ATOM    272  OE1 GLN B  34      12.631  13.584  12.186  1.00 75.24           O  
ATOM    273  N   ASN B  35      12.455  12.726   6.516  1.00 81.85           N  
ATOM    274  CA  ASN B  35      11.964  13.663   5.512  1.00 81.85           C  
ATOM    275  C   ASN B  35      12.288  13.191   4.098  1.00 81.85           C  
ATOM    276  CB  ASN B  35      12.544  15.059   5.752  1.00 81.85           C  
ATOM    277  O   ASN B  35      11.880  13.820   3.120  1.00 81.85           O  
ATOM    278  CG  ASN B  35      12.061  15.678   7.048  1.00 81.85           C  
ATOM    279  ND2 ASN B  35      12.991  16.195   7.842  1.00 81.85           N  
ATOM    280  OD1 ASN B  35      10.860  15.691   7.334  1.00 81.85           O  
ATOM    281  N   TRP B  36      13.022  12.096   4.000  1.00 86.83           N  
ATOM    282  CA  TRP B  36      13.438  11.632   2.680  1.00 86.83           C  
ATOM    283  C   TRP B  36      13.048  10.174   2.467  1.00 86.83           C  
ATOM    284  CB  TRP B  36      14.949  11.801   2.503  1.00 86.83           C  
ATOM    285  O   TRP B  36      13.082   9.372   3.404  1.00 86.83           O  
ATOM    286  CG  TRP B  36      15.402  13.230   2.460  1.00 86.83           C  
ATOM    287  CD1 TRP B  36      15.494  14.097   3.514  1.00 86.83           C  
ATOM    288  CD2 TRP B  36      15.820  13.959   1.303  1.00 86.83           C  
ATOM    289  CE2 TRP B  36      16.153  15.264   1.729  1.00 86.83           C  
ATOM    290  CE3 TRP B  36      15.947  13.635  -0.055  1.00 86.83           C  
ATOM    291  NE1 TRP B  36      15.945  15.322   3.080  1.00 86.83           N  
ATOM    292  CH2 TRP B  36      16.720  15.903  -0.479  1.00 86.83           C  
ATOM    293  CZ2 TRP B  36      16.605  16.246   0.843  1.00 86.83           C  
ATOM    294  CZ3 TRP B  36      16.397  14.613  -0.934  1.00 86.83           C  
ATOM    295  N   TYR B  37      12.623   9.864   1.260  1.00 88.11           N  
ATOM    296  CA  TYR B  37      12.391   8.487   0.839  1.00 88.11           C  
ATOM    297  C   TYR B  37      13.456   8.033  -0.151  1.00 88.11           C  
ATOM    298  CB  TYR B  37      11.000   8.343   0.213  1.00 88.11           C  
ATOM    299  O   TYR B  37      14.008   8.847  -0.895  1.00 88.11           O  
ATOM    300  CG  TYR B  37       9.872   8.450   1.210  1.00 88.11           C  
ATOM    301  CD1 TYR B  37      10.076   8.160   2.557  1.00 88.11           C  
ATOM    302  CD2 TYR B  37       8.600   8.842   0.807  1.00 88.11           C  
ATOM    303  CE1 TYR B  37       9.039   8.255   3.478  1.00 88.11           C  
ATOM    304  CE2 TYR B  37       7.555   8.940   1.720  1.00 88.11           C  
ATOM    305  OH  TYR B  37       6.753   8.743   3.959  1.00 88.11           O  
ATOM    306  CZ  TYR B  37       7.784   8.646   3.051  1.00 88.11           C  
ATOM    307  N   LYS B  38      13.739   6.749  -0.056  1.00 90.55           N  
ATOM    308  CA  LYS B  38      14.506   6.169  -1.154  1.00 90.55           C  
ATOM    309  C   LYS B  38      13.591   5.746  -2.300  1.00 90.55           C  
ATOM    310  CB  LYS B  38      15.322   4.971  -0.666  1.00 90.55           C  
ATOM    311  O   LYS B  38      12.604   5.039  -2.085  1.00 90.55           O  
ATOM    312  CG  LYS B  38      16.409   4.527  -1.634  1.00 90.55           C  
ATOM    313  CD  LYS B  38      17.321   3.479  -1.008  1.00 90.55           C  
ATOM    314  CE  LYS B  38      18.461   3.099  -1.942  1.00 90.55           C  
ATOM    315  NZ  LYS B  38      19.398   2.126  -1.305  1.00 90.55           N  
ATOM    316  N   ALA B  39      13.879   6.225  -3.529  1.00 91.92           N  
ATOM    317  CA  ALA B  39      12.992   5.945  -4.655  1.00 91.92           C  
ATOM    318  C   ALA B  39      13.790   5.636  -5.919  1.00 91.92           C  
ATOM    319  CB  ALA B  39      12.052   7.124  -4.898  1.00 91.92           C  
ATOM    320  O   ALA B  39      15.017   5.756  -5.930  1.00 91.92           O  
ATOM    321  N   GLU B  40      13.116   5.102  -6.839  1.00 91.73           N  
ATOM    322  CA  GLU B  40      13.713   4.768  -8.129  1.00 91.73           C  
ATOM    323  C   GLU B  40      12.904   5.358  -9.280  1.00 91.73           C  
ATOM    324  CB  GLU B  40      13.830   3.251  -8.290  1.00 91.73           C  
ATOM    325  O   GLU B  40      11.671   5.333  -9.257  1.00 91.73           O  
ATOM    326  CG  GLU B  40      14.497   2.820  -9.589  1.00 91.73           C  
ATOM    327  CD  GLU B  40      14.299   1.346  -9.905  1.00 91.73           C  
ATOM    328  OE1 GLU B  40      13.693   1.026 -10.952  1.00 91.73           O  
ATOM    329  OE2 GLU B  40      14.754   0.505  -9.098  1.00 91.73           O  
ATOM    330  N   LEU B  41      13.611   5.965 -10.204  1.00 91.32           N  
ATOM    331  CA  LEU B  41      13.001   6.484 -11.423  1.00 91.32           C  
ATOM    332  C   LEU B  41      13.817   6.089 -12.650  1.00 91.32           C  
ATOM    333  CB  LEU B  41      12.872   8.008 -11.351  1.00 91.32           C  
ATOM    334  O   LEU B  41      14.994   6.439 -12.757  1.00 91.32           O  
ATOM    335  CG  LEU B  41      12.202   8.689 -12.545  1.00 91.32           C  
ATOM    336  CD1 LEU B  41      10.732   8.292 -12.626  1.00 91.32           C  
ATOM    337  CD2 LEU B  41      12.347  10.204 -12.448  1.00 91.32           C  
ATOM    338  N   ASN B  42      13.239   5.447 -13.609  1.00 84.15           N  
ATOM    339  CA  ASN B  42      13.865   5.041 -14.863  1.00 84.15           C  
ATOM    340  C   ASN B  42      15.168   4.285 -14.620  1.00 84.15           C  
ATOM    341  CB  ASN B  42      14.116   6.258 -15.756  1.00 84.15           C  
ATOM    342  O   ASN B  42      16.183   4.567 -15.260  1.00 84.15           O  
ATOM    343  CG  ASN B  42      12.833   6.947 -16.178  1.00 84.15           C  
ATOM    344  ND2 ASN B  42      12.849   8.274 -16.191  1.00 84.15           N  
ATOM    345  OD1 ASN B  42      11.835   6.291 -16.489  1.00 84.15           O  
ATOM    346  N   GLY B  43      15.223   3.405 -13.607  1.00 82.60           N  
ATOM    347  CA  GLY B  43      16.364   2.543 -13.344  1.00 82.60           C  
ATOM    348  C   GLY B  43      17.392   3.176 -12.425  1.00 82.60           C  
ATOM    349  O   GLY B  43      18.364   2.528 -12.032  1.00 82.60           O  
ATOM    350  N   LYS B  44      17.200   4.448 -12.089  1.00 88.04           N  
ATOM    351  CA  LYS B  44      18.106   5.145 -11.181  1.00 88.04           C  
ATOM    352  C   LYS B  44      17.468   5.336  -9.807  1.00 88.04           C  
ATOM    353  CB  LYS B  44      18.512   6.500 -11.763  1.00 88.04           C  
ATOM    354  O   LYS B  44      16.332   5.805  -9.704  1.00 88.04           O  
ATOM    355  CG  LYS B  44      19.451   6.405 -12.956  1.00 88.04           C  
ATOM    356  CD  LYS B  44      19.873   7.783 -13.447  1.00 88.04           C  
ATOM    357  CE  LYS B  44      20.733   7.693 -14.700  1.00 88.04           C  
ATOM    358  NZ  LYS B  44      21.152   9.042 -15.183  1.00 88.04           N  
ATOM    359  N   ASP B  45      18.289   4.949  -8.788  1.00 90.10           N  
ATOM    360  CA  ASP B  45      17.741   5.092  -7.443  1.00 90.10           C  
ATOM    361  C   ASP B  45      18.413   6.241  -6.696  1.00 90.10           C  
ATOM    362  CB  ASP B  45      17.899   3.789  -6.657  1.00 90.10           C  
ATOM    363  O   ASP B  45      19.551   6.605  -7.000  1.00 90.10           O  
ATOM    364  CG  ASP B  45      19.335   3.299  -6.604  1.00 90.10           C  
ATOM    365  OD1 ASP B  45      19.890   2.922  -7.658  1.00 90.10           O  
ATOM    366  OD2 ASP B  45      19.916   3.288  -5.497  1.00 90.10           O  
ATOM    367  N   GLY B  46      17.740   6.855  -5.840  1.00 90.26           N  
ATOM    368  CA  GLY B  46      18.224   7.944  -5.007  1.00 90.26           C  
ATOM    369  C   GLY B  46      17.209   8.403  -3.976  1.00 90.26           C  
ATOM    370  O   GLY B  46      16.102   7.866  -3.905  1.00 90.26           O  
ATOM    371  N   PHE B  47      17.685   9.406  -3.184  1.00 92.38           N  
ATOM    372  CA  PHE B  47      16.807   9.930  -2.144  1.00 92.38           C  
ATOM    373  C   PHE B  47      15.956  11.075  -2.681  1.00 92.38           C  
ATOM    374  CB  PHE B  47      17.622  10.401  -0.936  1.00 92.38           C  
ATOM    375  O   PHE B  47      16.437  11.899  -3.461  1.00 92.38           O  
ATOM    376  CG  PHE B  47      18.235   9.280  -0.143  1.00 92.38           C  
ATOM    377  CD1 PHE B  47      17.488   8.591   0.805  1.00 92.38           C  
ATOM    378  CD2 PHE B  47      19.560   8.914  -0.344  1.00 92.38           C  
ATOM    379  CE1 PHE B  47      18.053   7.552   1.542  1.00 92.38           C  
ATOM    380  CE2 PHE B  47      20.131   7.877   0.388  1.00 92.38           C  
ATOM    381  CZ  PHE B  47      19.377   7.199   1.331  1.00 92.38           C  
ATOM    382  N   ILE B  48      14.659  11.010  -2.224  1.00 92.48           N  
ATOM    383  CA  ILE B  48      13.745  12.054  -2.673  1.00 92.48           C  
ATOM    384  C   ILE B  48      13.027  12.664  -1.472  1.00 92.48           C  
ATOM    385  CB  ILE B  48      12.718  11.507  -3.690  1.00 92.48           C  
ATOM    386  O   ILE B  48      12.756  11.974  -0.487  1.00 92.48           O  
ATOM    387  CG1 ILE B  48      11.935  10.338  -3.082  1.00 92.48           C  
ATOM    388  CG2 ILE B  48      13.415  11.084  -4.987  1.00 92.48           C  
ATOM    389  CD1 ILE B  48      10.774   9.857  -3.941  1.00 92.48           C  
ATOM    390  N   PRO B  49      12.800  13.919  -1.583  1.00 90.69           N  
ATOM    391  CA  PRO B  49      12.093  14.564  -0.475  1.00 90.69           C  
ATOM    392  C   PRO B  49      10.622  14.162  -0.401  1.00 90.69           C  
ATOM    393  CB  PRO B  49      12.236  16.056  -0.785  1.00 90.69           C  
ATOM    394  O   PRO B  49       9.899  14.265  -1.395  1.00 90.69           O  
ATOM    395  CG  PRO B  49      12.491  16.117  -2.257  1.00 90.69           C  
ATOM    396  CD  PRO B  49      13.052  14.797  -2.699  1.00 90.69           C  
ATOM    397  N   LYS B  50      10.128  13.906   0.767  1.00 86.70           N  
ATOM    398  CA  LYS B  50       8.772  13.404   0.975  1.00 86.70           C  
ATOM    399  C   LYS B  50       7.733  14.461   0.611  1.00 86.70           C  
ATOM    400  CB  LYS B  50       8.581  12.959   2.426  1.00 86.70           C  
ATOM    401  O   LYS B  50       6.650  14.132   0.123  1.00 86.70           O  
ATOM    402  CG  LYS B  50       9.390  11.728   2.807  1.00 86.70           C  
ATOM    403  CD  LYS B  50       9.116  11.302   4.244  1.00 86.70           C  
ATOM    404  CE  LYS B  50      10.026  10.159   4.672  1.00 86.70           C  
ATOM    405  NZ  LYS B  50       9.734   9.711   6.066  1.00 86.70           N  
ATOM    406  N   ASN B  51       8.023  15.718   0.866  1.00 86.39           N  
ATOM    407  CA  ASN B  51       7.059  16.799   0.698  1.00 86.39           C  
ATOM    408  C   ASN B  51       6.894  17.180  -0.771  1.00 86.39           C  
ATOM    409  CB  ASN B  51       7.473  18.021   1.520  1.00 86.39           C  
ATOM    410  O   ASN B  51       6.061  18.023  -1.109  1.00 86.39           O  
ATOM    411  CG  ASN B  51       8.898  18.458   1.240  1.00 86.39           C  
ATOM    412  ND2 ASN B  51       9.188  19.729   1.491  1.00 86.39           N  
ATOM    413  OD1 ASN B  51       9.730  17.660   0.800  1.00 86.39           O  
ATOM    414  N   TYR B  52       7.681  16.530  -1.642  1.00 90.36           N  
ATOM    415  CA  TYR B  52       7.595  16.834  -3.066  1.00 90.36           C  
ATOM    416  C   TYR B  52       6.773  15.782  -3.800  1.00 90.36           C  
ATOM    417  CB  TYR B  52       8.994  16.927  -3.682  1.00 90.36           C  
ATOM    418  O   TYR B  52       6.516  15.911  -5.000  1.00 90.36           O  
ATOM    419  CG  TYR B  52       9.673  18.255  -3.450  1.00 90.36           C  
ATOM    420  CD1 TYR B  52      10.100  19.037  -4.521  1.00 90.36           C  
ATOM    421  CD2 TYR B  52       9.888  18.731  -2.161  1.00 90.36           C  
ATOM    422  CE1 TYR B  52      10.728  20.261  -4.312  1.00 90.36           C  
ATOM    423  CE2 TYR B  52      10.514  19.953  -1.941  1.00 90.36           C  
ATOM    424  OH  TYR B  52      11.550  21.921  -2.808  1.00 90.36           O  
ATOM    425  CZ  TYR B  52      10.929  20.710  -3.021  1.00 90.36           C  
ATOM    426  N   ILE B  53       6.439  14.740  -3.058  1.00 90.37           N  
ATOM    427  CA  ILE B  53       5.748  13.645  -3.729  1.00 90.37           C  
ATOM    428  C   ILE B  53       4.434  13.347  -3.011  1.00 90.37           C  
ATOM    429  CB  ILE B  53       6.627  12.375  -3.790  1.00 90.37           C  
ATOM    430  O   ILE B  53       4.228  13.779  -1.875  1.00 90.37           O  
ATOM    431  CG1 ILE B  53       6.946  11.879  -2.375  1.00 90.37           C  
ATOM    432  CG2 ILE B  53       7.912  12.644  -4.579  1.00 90.37           C  
ATOM    433  CD1 ILE B  53       7.343  10.411  -2.309  1.00 90.37           C  
ATOM    434  N   GLU B  54       3.540  12.703  -3.739  1.00 87.43           N  
ATOM    435  CA  GLU B  54       2.306  12.146  -3.192  1.00 87.43           C  
ATOM    436  C   GLU B  54       2.194  10.654  -3.491  1.00 87.43           C  
ATOM    437  CB  GLU B  54       1.088  12.887  -3.749  1.00 87.43           C  
ATOM    438  O   GLU B  54       2.173  10.248  -4.655  1.00 87.43           O  
ATOM    439  CG  GLU B  54      -0.232  12.455  -3.127  1.00 87.43           C  
ATOM    440  CD  GLU B  54      -1.438  13.159  -3.729  1.00 87.43           C  
ATOM    441  OE1 GLU B  54      -2.514  13.172  -3.090  1.00 87.43           O  
ATOM    442  OE2 GLU B  54      -1.305  13.701  -4.849  1.00 87.43           O  
ATOM    443  N   MET B  55       2.052   9.937  -2.373  1.00 86.29           N  
ATOM    444  CA  MET B  55       1.958   8.489  -2.541  1.00 86.29           C  
ATOM    445  C   MET B  55       0.636   8.102  -3.196  1.00 86.29           C  
ATOM    446  CB  MET B  55       2.102   7.780  -1.194  1.00 86.29           C  
ATOM    447  O   MET B  55      -0.413   8.654  -2.860  1.00 86.29           O  
ATOM    448  CG  MET B  55       3.504   7.851  -0.611  1.00 86.29           C  
ATOM    449  SD  MET B  55       4.714   6.854  -1.565  1.00 86.29           S  
ATOM    450  CE  MET B  55       4.182   5.181  -1.107  1.00 86.29           C  
ATOM    451  N   LYS B  56       0.732   7.178  -4.113  1.00 88.30           N  
ATOM    452  CA  LYS B  56      -0.507   6.617  -4.645  1.00 88.30           C  
ATOM    453  C   LYS B  56      -1.171   5.692  -3.629  1.00 88.30           C  
ATOM    454  CB  LYS B  56      -0.238   5.859  -5.946  1.00 88.30           C  
ATOM    455  O   LYS B  56      -0.488   5.000  -2.871  1.00 88.30           O  
ATOM    456  CG  LYS B  56       0.037   6.760  -7.141  1.00 88.30           C  
ATOM    457  CD  LYS B  56      -0.024   5.985  -8.451  1.00 88.30           C  
ATOM    458  CE  LYS B  56       0.054   6.914  -9.655  1.00 88.30           C  
ATOM    459  NZ  LYS B  56      -0.096   6.168 -10.941  1.00 88.30           N  
ATOM    460  N   PRO B  57      -2.481   5.773  -3.628  1.00 85.55           N  
ATOM    461  CA  PRO B  57      -3.186   4.910  -2.677  1.00 85.55           C  
ATOM    462  C   PRO B  57      -2.823   3.436  -2.836  1.00 85.55           C  
ATOM    463  CB  PRO B  57      -4.661   5.149  -3.010  1.00 85.55           C  
ATOM    464  O   PRO B  57      -2.751   2.931  -3.959  1.00 85.55           O  
ATOM    465  CG  PRO B  57      -4.681   6.449  -3.746  1.00 85.55           C  
ATOM    466  CD  PRO B  57      -3.358   6.628  -4.435  1.00 85.55           C  
ATOM    467  N   HIS B  58      -2.530   2.800  -1.653  1.00 88.54           N  
ATOM    468  CA  HIS B  58      -2.222   1.374  -1.653  1.00 88.54           C  
ATOM    469  C   HIS B  58      -2.787   0.688  -0.414  1.00 88.54           C  
ATOM    470  CB  HIS B  58      -0.710   1.153  -1.732  1.00 88.54           C  
ATOM    471  O   HIS B  58      -2.044   0.069   0.352  1.00 88.54           O  
ATOM    472  CG  HIS B  58       0.072   2.011  -0.790  1.00 88.54           C  
ATOM    473  CD2 HIS B  58       0.577   1.752   0.439  1.00 88.54           C  
ATOM    474  ND1 HIS B  58       0.414   3.315  -1.081  1.00 88.54           N  
ATOM    475  CE1 HIS B  58       1.097   3.821  -0.068  1.00 88.54           C  
ATOM    476  NE2 HIS B  58       1.210   2.893   0.867  1.00 88.54           N  
ATOM    477  N   PRO B  59      -4.087   0.781  -0.256  1.00 87.95           N  
ATOM    478  CA  PRO B  59      -4.720   0.237   0.948  1.00 87.95           C  
ATOM    479  C   PRO B  59      -4.515  -1.269   1.094  1.00 87.95           C  
ATOM    480  CB  PRO B  59      -6.201   0.570   0.749  1.00 87.95           C  
ATOM    481  O   PRO B  59      -4.697  -1.818   2.183  1.00 87.95           O  
ATOM    482  CG  PRO B  59      -6.368   0.698  -0.731  1.00 87.95           C  
ATOM    483  CD  PRO B  59      -5.086   1.221  -1.312  1.00 87.95           C  
ATOM    484  N   TRP B  60      -4.069  -1.849   0.034  1.00 92.66           N  
ATOM    485  CA  TRP B  60      -3.910  -3.299  -0.006  1.00 92.66           C  
ATOM    486  C   TRP B  60      -2.580  -3.717   0.611  1.00 92.66           C  
ATOM    487  CB  TRP B  60      -4.002  -3.811  -1.446  1.00 92.66           C  
ATOM    488  O   TRP B  60      -2.348  -4.903   0.858  1.00 92.66           O  
ATOM    489  CG  TRP B  60      -3.267  -2.965  -2.442  1.00 92.66           C  
ATOM    490  CD1 TRP B  60      -3.802  -2.021  -3.275  1.00 92.66           C  
ATOM    491  CD2 TRP B  60      -1.863  -2.989  -2.712  1.00 92.66           C  
ATOM    492  CE2 TRP B  60      -1.614  -2.033  -3.721  1.00 92.66           C  
ATOM    493  CE3 TRP B  60      -0.788  -3.728  -2.198  1.00 92.66           C  
ATOM    494  NE1 TRP B  60      -2.813  -1.457  -4.046  1.00 92.66           N  
ATOM    495  CH2 TRP B  60       0.699  -2.531  -3.706  1.00 92.66           C  
ATOM    496  CZ2 TRP B  60      -0.334  -1.795  -4.226  1.00 92.66           C  
ATOM    497  CZ3 TRP B  60       0.485  -3.490  -2.702  1.00 92.66           C  
ATOM    498  N   PHE B  61      -1.732  -2.774   0.832  1.00 92.69           N  
ATOM    499  CA  PHE B  61      -0.454  -3.093   1.456  1.00 92.69           C  
ATOM    500  C   PHE B  61      -0.548  -2.980   2.972  1.00 92.69           C  
ATOM    501  CB  PHE B  61       0.649  -2.170   0.927  1.00 92.69           C  
ATOM    502  O   PHE B  61      -0.783  -1.893   3.505  1.00 92.69           O  
ATOM    503  CG  PHE B  61       2.014  -2.476   1.481  1.00 92.69           C  
ATOM    504  CD1 PHE B  61       2.662  -1.569   2.311  1.00 92.69           C  
ATOM    505  CD2 PHE B  61       2.650  -3.671   1.172  1.00 92.69           C  
ATOM    506  CE1 PHE B  61       3.926  -1.850   2.826  1.00 92.69           C  
ATOM    507  CE2 PHE B  61       3.913  -3.959   1.682  1.00 92.69           C  
ATOM    508  CZ  PHE B  61       4.549  -3.046   2.508  1.00 92.69           C  
ATOM    509  N   PHE B  62      -0.238  -4.061   3.714  1.00 87.98           N  
ATOM    510  CA  PHE B  62      -0.442  -4.090   5.157  1.00 87.98           C  
ATOM    511  C   PHE B  62       0.891  -4.182   5.891  1.00 87.98           C  
ATOM    512  CB  PHE B  62      -1.340  -5.267   5.551  1.00 87.98           C  
ATOM    513  O   PHE B  62       0.924  -4.404   7.103  1.00 87.98           O  
ATOM    514  CG  PHE B  62      -2.811  -4.982   5.407  1.00 87.98           C  
ATOM    515  CD1 PHE B  62      -3.615  -4.820   6.528  1.00 87.98           C  
ATOM    516  CD2 PHE B  62      -3.390  -4.877   4.148  1.00 87.98           C  
ATOM    517  CE1 PHE B  62      -4.977  -4.557   6.398  1.00 87.98           C  
ATOM    518  CE2 PHE B  62      -4.750  -4.614   4.010  1.00 87.98           C  
ATOM    519  CZ  PHE B  62      -5.542  -4.456   5.136  1.00 87.98           C  
ATOM    520  N   GLY B  63       1.923  -3.982   5.214  1.00 87.23           N  
ATOM    521  CA  GLY B  63       3.250  -3.926   5.807  1.00 87.23           C  
ATOM    522  C   GLY B  63       3.666  -5.228   6.463  1.00 87.23           C  
ATOM    523  O   GLY B  63       3.564  -6.296   5.855  1.00 87.23           O  
ATOM    524  N   LYS B  64       4.123  -5.080   7.731  1.00 85.95           N  
ATOM    525  CA  LYS B  64       4.680  -6.219   8.454  1.00 85.95           C  
ATOM    526  C   LYS B  64       3.602  -6.941   9.258  1.00 85.95           C  
ATOM    527  CB  LYS B  64       5.809  -5.766   9.381  1.00 85.95           C  
ATOM    528  O   LYS B  64       3.501  -6.760  10.473  1.00 85.95           O  
ATOM    529  CG  LYS B  64       7.014  -5.188   8.652  1.00 85.95           C  
ATOM    530  CD  LYS B  64       8.100  -4.752   9.627  1.00 85.95           C  
ATOM    531  CE  LYS B  64       9.278  -4.113   8.903  1.00 85.95           C  
ATOM    532  NZ  LYS B  64      10.357  -3.707   9.852  1.00 85.95           N  
ATOM    533  N   ILE B  65       2.787  -7.681   8.656  1.00 86.43           N  
ATOM    534  CA  ILE B  65       1.787  -8.487   9.347  1.00 86.43           C  
ATOM    535  C   ILE B  65       2.066  -9.970   9.110  1.00 86.43           C  
ATOM    536  CB  ILE B  65       0.356  -8.131   8.886  1.00 86.43           C  
ATOM    537  O   ILE B  65       2.530 -10.357   8.035  1.00 86.43           O  
ATOM    538  CG1 ILE B  65       0.181  -8.449   7.397  1.00 86.43           C  
ATOM    539  CG2 ILE B  65       0.048  -6.658   9.171  1.00 86.43           C  
ATOM    540  CD1 ILE B  65      -1.268  -8.436   6.927  1.00 86.43           C  
ATOM    541  N   PRO B  66       1.906 -10.719  10.204  1.00 87.69           N  
ATOM    542  CA  PRO B  66       2.156 -12.155  10.060  1.00 87.69           C  
ATOM    543  C   PRO B  66       1.144 -12.842   9.147  1.00 87.69           C  
ATOM    544  CB  PRO B  66       2.041 -12.678  11.494  1.00 87.69           C  
ATOM    545  O   PRO B  66       0.034 -12.336   8.958  1.00 87.69           O  
ATOM    546  CG  PRO B  66       2.062 -11.453  12.350  1.00 87.69           C  
ATOM    547  CD  PRO B  66       1.639 -10.279  11.514  1.00 87.69           C  
ATOM    548  N   ARG B  67       1.520 -13.967   8.662  1.00 89.08           N  
ATOM    549  CA  ARG B  67       0.678 -14.757   7.769  1.00 89.08           C  
ATOM    550  C   ARG B  67      -0.651 -15.103   8.433  1.00 89.08           C  
ATOM    551  CB  ARG B  67       1.399 -16.037   7.341  1.00 89.08           C  
ATOM    552  O   ARG B  67      -1.708 -15.006   7.807  1.00 89.08           O  
ATOM    553  CG  ARG B  67       0.568 -16.942   6.446  1.00 89.08           C  
ATOM    554  CD  ARG B  67       1.354 -18.165   5.994  1.00 89.08           C  
ATOM    555  NE  ARG B  67       0.521 -19.090   5.231  1.00 89.08           N  
ATOM    556  NH1 ARG B  67       2.264 -20.474   4.612  1.00 89.08           N  
ATOM    557  NH2 ARG B  67       0.127 -20.939   3.928  1.00 89.08           N  
ATOM    558  CZ  ARG B  67       0.973 -20.166   4.592  1.00 89.08           C  
ATOM    559  N   ALA B  68      -0.577 -15.456   9.670  1.00 90.01           N  
ATOM    560  CA  ALA B  68      -1.765 -15.856  10.420  1.00 90.01           C  
ATOM    561  C   ALA B  68      -2.781 -14.720  10.487  1.00 90.01           C  
ATOM    562  CB  ALA B  68      -1.379 -16.303  11.828  1.00 90.01           C  
ATOM    563  O   ALA B  68      -3.984 -14.945  10.336  1.00 90.01           O  
ATOM    564  N   LYS B  69      -2.267 -13.523  10.684  1.00 91.60           N  
ATOM    565  CA  LYS B  69      -3.152 -12.364  10.753  1.00 91.60           C  
ATOM    566  C   LYS B  69      -3.781 -12.072   9.393  1.00 91.60           C  
ATOM    567  CB  LYS B  69      -2.390 -11.136  11.252  1.00 91.60           C  
ATOM    568  O   LYS B  69      -4.952 -11.694   9.313  1.00 91.60           O  
ATOM    569  CG  LYS B  69      -3.255  -9.895  11.416  1.00 91.60           C  
ATOM    570  CD  LYS B  69      -4.296 -10.080  12.512  1.00 91.60           C  
ATOM    571  CE  LYS B  69      -5.086  -8.801  12.756  1.00 91.60           C  
ATOM    572  NZ  LYS B  69      -6.154  -8.996  13.781  1.00 91.60           N  
ATOM    573  N   ALA B  70      -2.977 -12.233   8.390  1.00 90.48           N  
ATOM    574  CA  ALA B  70      -3.493 -12.049   7.036  1.00 90.48           C  
ATOM    575  C   ALA B  70      -4.628 -13.028   6.745  1.00 90.48           C  
ATOM    576  CB  ALA B  70      -2.374 -12.217   6.012  1.00 90.48           C  
ATOM    577  O   ALA B  70      -5.667 -12.640   6.206  1.00 90.48           O  
ATOM    578  N   GLU B  71      -4.500 -14.250   7.106  1.00 92.22           N  
ATOM    579  CA  GLU B  71      -5.519 -15.274   6.894  1.00 92.22           C  
ATOM    580  C   GLU B  71      -6.795 -14.950   7.664  1.00 92.22           C  
ATOM    581  CB  GLU B  71      -4.992 -16.651   7.304  1.00 92.22           C  
ATOM    582  O   GLU B  71      -7.901 -15.128   7.148  1.00 92.22           O  
ATOM    583  CG  GLU B  71      -3.922 -17.203   6.373  1.00 92.22           C  
ATOM    584  CD  GLU B  71      -3.383 -18.554   6.813  1.00 92.22           C  
ATOM    585  OE1 GLU B  71      -2.516 -19.121   6.109  1.00 92.22           O  
ATOM    586  OE2 GLU B  71      -3.831 -19.052   7.870  1.00 92.22           O  
ATOM    587  N   GLU B  72      -6.581 -14.463   8.870  1.00 92.38           N  
ATOM    588  CA  GLU B  72      -7.719 -14.079   9.700  1.00 92.38           C  
ATOM    589  C   GLU B  72      -8.516 -12.949   9.054  1.00 92.38           C  
ATOM    590  CB  GLU B  72      -7.250 -13.661  11.096  1.00 92.38           C  
ATOM    591  O   GLU B  72      -9.745 -13.017   8.972  1.00 92.38           O  
ATOM    592  CG  GLU B  72      -8.385 -13.309  12.046  1.00 92.38           C  
ATOM    593  CD  GLU B  72      -7.905 -12.718  13.362  1.00 92.38           C  
ATOM    594  OE1 GLU B  72      -8.731 -12.147  14.109  1.00 92.38           O  
ATOM    595  OE2 GLU B  72      -6.691 -12.827  13.648  1.00 92.38           O  
ATOM    596  N   MET B  73      -7.803 -11.981   8.572  1.00 90.30           N  
ATOM    597  CA  MET B  73      -8.436 -10.816   7.960  1.00 90.30           C  
ATOM    598  C   MET B  73      -9.175 -11.207   6.684  1.00 90.30           C  
ATOM    599  CB  MET B  73      -7.397  -9.737   7.653  1.00 90.30           C  
ATOM    600  O   MET B  73     -10.309 -10.779   6.463  1.00 90.30           O  
ATOM    601  CG  MET B  73      -6.811  -9.080   8.893  1.00 90.30           C  
ATOM    602  SD  MET B  73      -5.548  -7.813   8.486  1.00 90.30           S  
ATOM    603  CE  MET B  73      -6.604  -6.528   7.761  1.00 90.30           C  
ATOM    604  N   LEU B  74      -8.564 -12.087   5.933  1.00 93.58           N  
ATOM    605  CA  LEU B  74      -9.122 -12.453   4.636  1.00 93.58           C  
ATOM    606  C   LEU B  74     -10.273 -13.441   4.798  1.00 93.58           C  
ATOM    607  CB  LEU B  74      -8.039 -13.055   3.737  1.00 93.58           C  
ATOM    608  O   LEU B  74     -11.208 -13.448   3.994  1.00 93.58           O  
ATOM    609  CG  LEU B  74      -7.015 -12.077   3.160  1.00 93.58           C  
ATOM    610  CD1 LEU B  74      -5.888 -12.836   2.469  1.00 93.58           C  
ATOM    611  CD2 LEU B  74      -7.686 -11.108   2.193  1.00 93.58           C  
ATOM    612  N   SER B  75     -10.225 -14.243   5.857  1.00 93.03           N  
ATOM    613  CA  SER B  75     -11.289 -15.210   6.110  1.00 93.03           C  
ATOM    614  C   SER B  75     -12.603 -14.511   6.439  1.00 93.03           C  
ATOM    615  CB  SER B  75     -10.900 -16.149   7.252  1.00 93.03           C  
ATOM    616  O   SER B  75     -13.679 -15.090   6.271  1.00 93.03           O  
ATOM    617  OG  SER B  75     -10.756 -15.431   8.466  1.00 93.03           O  
ATOM    618  N   LYS B  76     -12.506 -13.259   6.868  1.00 90.02           N  
ATOM    619  CA  LYS B  76     -13.690 -12.504   7.268  1.00 90.02           C  
ATOM    620  C   LYS B  76     -14.342 -11.826   6.067  1.00 90.02           C  
ATOM    621  CB  LYS B  76     -13.329 -11.462   8.327  1.00 90.02           C  
ATOM    622  O   LYS B  76     -15.439 -11.276   6.177  1.00 90.02           O  
ATOM    623  CG  LYS B  76     -12.893 -12.056   9.658  1.00 90.02           C  
ATOM    624  CD  LYS B  76     -12.493 -10.972  10.650  1.00 90.02           C  
ATOM    625  CE  LYS B  76     -12.008 -11.567  11.965  1.00 90.02           C  
ATOM    626  NZ  LYS B  76     -11.538 -10.512  12.912  1.00 90.02           N  
ATOM    627  N   GLN B  77     -13.614 -11.888   5.039  1.00 91.30           N  
ATOM    628  CA  GLN B  77     -14.152 -11.249   3.843  1.00 91.30           C  
ATOM    629  C   GLN B  77     -15.194 -12.135   3.167  1.00 91.30           C  
ATOM    630  CB  GLN B  77     -13.028 -10.917   2.859  1.00 91.30           C  
ATOM    631  O   GLN B  77     -15.071 -13.362   3.172  1.00 91.30           O  
ATOM    632  CG  GLN B  77     -11.993  -9.947   3.413  1.00 91.30           C  
ATOM    633  CD  GLN B  77     -12.599  -8.624   3.841  1.00 91.30           C  
ATOM    634  NE2 GLN B  77     -12.345  -8.230   5.084  1.00 91.30           N  
ATOM    635  OE1 GLN B  77     -13.289  -7.960   3.061  1.00 91.30           O  
ATOM    636  N   ARG B  78     -16.209 -11.513   2.539  1.00 89.17           N  
ATOM    637  CA  ARG B  78     -17.335 -12.259   1.985  1.00 89.17           C  
ATOM    638  C   ARG B  78     -17.104 -12.586   0.514  1.00 89.17           C  
ATOM    639  CB  ARG B  78     -18.636 -11.470   2.149  1.00 89.17           C  
ATOM    640  O   ARG B  78     -17.706 -13.520  -0.022  1.00 89.17           O  
ATOM    641  CG  ARG B  78     -19.054 -11.266   3.596  1.00 89.17           C  
ATOM    642  CD  ARG B  78     -20.384 -10.533   3.700  1.00 89.17           C  
ATOM    643  NE  ARG B  78     -20.711 -10.202   5.084  1.00 89.17           N  
ATOM    644  NH1 ARG B  78     -22.703  -9.147   4.580  1.00 89.17           N  
ATOM    645  NH2 ARG B  78     -22.003  -9.304   6.757  1.00 89.17           N  
ATOM    646  CZ  ARG B  78     -21.805  -9.552   5.471  1.00 89.17           C  
ATOM    647  N   HIS B  79     -16.152 -11.881  -0.090  1.00 91.91           N  
ATOM    648  CA  HIS B  79     -16.014 -12.055  -1.532  1.00 91.91           C  
ATOM    649  C   HIS B  79     -14.676 -12.696  -1.883  1.00 91.91           C  
ATOM    650  CB  HIS B  79     -16.156 -10.711  -2.249  1.00 91.91           C  
ATOM    651  O   HIS B  79     -13.687 -12.511  -1.170  1.00 91.91           O  
ATOM    652  CG  HIS B  79     -15.167  -9.683  -1.800  1.00 91.91           C  
ATOM    653  CD2 HIS B  79     -13.983  -9.297  -2.332  1.00 91.91           C  
ATOM    654  ND1 HIS B  79     -15.349  -8.919  -0.668  1.00 91.91           N  
ATOM    655  CE1 HIS B  79     -14.318  -8.104  -0.523  1.00 91.91           C  
ATOM    656  NE2 HIS B  79     -13.475  -8.313  -1.519  1.00 91.91           N  
ATOM    657  N   ASP B  80     -14.750 -13.453  -2.957  1.00 94.46           N  
ATOM    658  CA  ASP B  80     -13.522 -14.039  -3.486  1.00 94.46           C  
ATOM    659  C   ASP B  80     -12.640 -12.974  -4.133  1.00 94.46           C  
ATOM    660  CB  ASP B  80     -13.845 -15.140  -4.499  1.00 94.46           C  
ATOM    661  O   ASP B  80     -13.145 -12.016  -4.723  1.00 94.46           O  
ATOM    662  CG  ASP B  80     -14.436 -16.382  -3.856  1.00 94.46           C  
ATOM    663  OD1 ASP B  80     -14.318 -16.545  -2.622  1.00 94.46           O  
ATOM    664  OD2 ASP B  80     -15.021 -17.208  -4.590  1.00 94.46           O  
ATOM    665  N   GLY B  81     -11.364 -13.153  -3.936  1.00 95.95           N  
ATOM    666  CA  GLY B  81     -10.440 -12.227  -4.572  1.00 95.95           C  
ATOM    667  C   GLY B  81      -9.924 -11.157  -3.629  1.00 95.95           C  
ATOM    668  O   GLY B  81      -9.037 -10.380  -3.990  1.00 95.95           O  
ATOM    669  N   ALA B  82     -10.599 -11.159  -2.378  1.00 96.35           N  
ATOM    670  CA  ALA B  82     -10.061 -10.234  -1.384  1.00 96.35           C  
ATOM    671  C   ALA B  82      -8.594 -10.535  -1.093  1.00 96.35           C  
ATOM    672  CB  ALA B  82     -10.880 -10.298  -0.098  1.00 96.35           C  
ATOM    673  O   ALA B  82      -8.228 -11.685  -0.840  1.00 96.35           O  
ATOM    674  N   PHE B  83      -7.806  -9.415  -1.116  1.00 96.25           N  
ATOM    675  CA  PHE B  83      -6.382  -9.714  -1.021  1.00 96.25           C  
ATOM    676  C   PHE B  83      -5.658  -8.649  -0.207  1.00 96.25           C  
ATOM    677  CB  PHE B  83      -5.760  -9.821  -2.417  1.00 96.25           C  
ATOM    678  O   PHE B  83      -6.212  -7.580   0.058  1.00 96.25           O  
ATOM    679  CG  PHE B  83      -5.446  -8.491  -3.046  1.00 96.25           C  
ATOM    680  CD1 PHE B  83      -6.451  -7.726  -3.626  1.00 96.25           C  
ATOM    681  CD2 PHE B  83      -4.145  -8.004  -3.056  1.00 96.25           C  
ATOM    682  CE1 PHE B  83      -6.163  -6.494  -4.209  1.00 96.25           C  
ATOM    683  CE2 PHE B  83      -3.850  -6.774  -3.636  1.00 96.25           C  
ATOM    684  CZ  PHE B  83      -4.860  -6.021  -4.213  1.00 96.25           C  
ATOM    685  N   LEU B  84      -4.495  -8.946   0.266  1.00 95.69           N  
ATOM    686  CA  LEU B  84      -3.567  -7.983   0.848  1.00 95.69           C  
ATOM    687  C   LEU B  84      -2.123  -8.370   0.548  1.00 95.69           C  
ATOM    688  CB  LEU B  84      -3.777  -7.883   2.362  1.00 95.69           C  
ATOM    689  O   LEU B  84      -1.835  -9.533   0.256  1.00 95.69           O  
ATOM    690  CG  LEU B  84      -3.606  -9.179   3.156  1.00 95.69           C  
ATOM    691  CD1 LEU B  84      -2.127  -9.460   3.401  1.00 95.69           C  
ATOM    692  CD2 LEU B  84      -4.366  -9.101   4.476  1.00 95.69           C  
ATOM    693  N   ILE B  85      -1.320  -7.383   0.482  1.00 94.61           N  
ATOM    694  CA  ILE B  85       0.109  -7.617   0.311  1.00 94.61           C  
ATOM    695  C   ILE B  85       0.840  -7.322   1.619  1.00 94.61           C  
ATOM    696  CB  ILE B  85       0.691  -6.757  -0.833  1.00 94.61           C  
ATOM    697  O   ILE B  85       0.527  -6.347   2.306  1.00 94.61           O  
ATOM    698  CG1 ILE B  85       0.071  -7.165  -2.175  1.00 94.61           C  
ATOM    699  CG2 ILE B  85       2.217  -6.876  -0.876  1.00 94.61           C  
ATOM    700  CD1 ILE B  85       0.577  -6.356  -3.362  1.00 94.61           C  
ATOM    701  N   ARG B  86       1.728  -8.209   1.986  1.00 92.01           N  
ATOM    702  CA  ARG B  86       2.480  -8.065   3.228  1.00 92.01           C  
ATOM    703  C   ARG B  86       3.966  -8.320   3.001  1.00 92.01           C  
ATOM    704  CB  ARG B  86       1.942  -9.018   4.297  1.00 92.01           C  
ATOM    705  O   ARG B  86       4.352  -8.922   1.997  1.00 92.01           O  
ATOM    706  CG  ARG B  86       1.957 -10.481   3.882  1.00 92.01           C  
ATOM    707  CD  ARG B  86       1.427 -11.386   4.985  1.00 92.01           C  
ATOM    708  NE  ARG B  86       1.420 -12.787   4.576  1.00 92.01           N  
ATOM    709  NH1 ARG B  86       3.521 -13.257   5.413  1.00 92.01           N  
ATOM    710  NH2 ARG B  86       2.303 -14.897   4.374  1.00 92.01           N  
ATOM    711  CZ  ARG B  86       2.415 -13.644   4.788  1.00 92.01           C  
ATOM    712  N   GLU B  87       4.705  -7.794   3.907  1.00 87.02           N  
ATOM    713  CA  GLU B  87       6.125  -8.133   3.874  1.00 87.02           C  
ATOM    714  C   GLU B  87       6.355  -9.587   4.277  1.00 87.02           C  
ATOM    715  CB  GLU B  87       6.921  -7.201   4.791  1.00 87.02           C  
ATOM    716  O   GLU B  87       5.696 -10.097   5.185  1.00 87.02           O  
ATOM    717  CG  GLU B  87       7.082  -5.790   4.244  1.00 87.02           C  
ATOM    718  CD  GLU B  87       8.025  -4.930   5.071  1.00 87.02           C  
ATOM    719  OE1 GLU B  87       7.990  -3.686   4.932  1.00 87.02           O  
ATOM    720  OE2 GLU B  87       8.805  -5.505   5.862  1.00 87.02           O  
ATOM    721  N   SER B  88       7.293 -10.184   3.529  1.00 82.43           N  
ATOM    722  CA  SER B  88       7.583 -11.584   3.822  1.00 82.43           C  
ATOM    723  C   SER B  88       8.167 -11.747   5.221  1.00 82.43           C  
ATOM    724  CB  SER B  88       8.550 -12.159   2.786  1.00 82.43           C  
ATOM    725  O   SER B  88       9.051 -10.988   5.623  1.00 82.43           O  
ATOM    726  OG  SER B  88       9.019 -13.434   3.190  1.00 82.43           O  
ATOM    727  N   GLU B  89       7.629 -12.698   5.953  1.00 76.09           N  
ATOM    728  CA  GLU B  89       8.123 -12.970   7.300  1.00 76.09           C  
ATOM    729  C   GLU B  89       9.502 -13.622   7.261  1.00 76.09           C  
ATOM    730  CB  GLU B  89       7.140 -13.862   8.063  1.00 76.09           C  
ATOM    731  O   GLU B  89      10.331 -13.385   8.141  1.00 76.09           O  
ATOM    732  CG  GLU B  89       5.827 -13.175   8.410  1.00 76.09           C  
ATOM    733  CD  GLU B  89       4.872 -14.064   9.190  1.00 76.09           C  
ATOM    734  OE1 GLU B  89       4.941 -14.080  10.440  1.00 76.09           O  
ATOM    735  OE2 GLU B  89       4.049 -14.752   8.545  1.00 76.09           O  
ATOM    736  N   SER B  90       9.775 -14.406   6.209  1.00 70.69           N  
ATOM    737  CA  SER B  90      10.989 -15.211   6.119  1.00 70.69           C  
ATOM    738  C   SER B  90      12.082 -14.477   5.350  1.00 70.69           C  
ATOM    739  CB  SER B  90      10.695 -16.553   5.448  1.00 70.69           C  
ATOM    740  O   SER B  90      13.270 -14.757   5.529  1.00 70.69           O  
ATOM    741  OG  SER B  90      10.002 -16.362   4.226  1.00 70.69           O  
ATOM    742  N   ALA B  91      11.640 -13.568   4.468  1.00 75.74           N  
ATOM    743  CA  ALA B  91      12.596 -12.832   3.646  1.00 75.74           C  
ATOM    744  C   ALA B  91      12.318 -11.332   3.691  1.00 75.74           C  
ATOM    745  CB  ALA B  91      12.556 -13.334   2.205  1.00 75.74           C  
ATOM    746  O   ALA B  91      11.592 -10.803   2.846  1.00 75.74           O  
ATOM    747  N   PRO B  92      12.926 -10.715   4.632  1.00 75.69           N  
ATOM    748  CA  PRO B  92      12.694  -9.274   4.757  1.00 75.69           C  
ATOM    749  C   PRO B  92      13.004  -8.512   3.471  1.00 75.69           C  
ATOM    750  CB  PRO B  92      13.647  -8.860   5.881  1.00 75.69           C  
ATOM    751  O   PRO B  92      14.030  -8.763   2.833  1.00 75.69           O  
ATOM    752  CG  PRO B  92      13.908 -10.118   6.644  1.00 75.69           C  
ATOM    753  CD  PRO B  92      13.781 -11.282   5.703  1.00 75.69           C  
ATOM    754  N   GLY B  93      12.222  -7.669   3.089  1.00 76.59           N  
ATOM    755  CA  GLY B  93      12.360  -6.900   1.862  1.00 76.59           C  
ATOM    756  C   GLY B  93      11.538  -7.455   0.715  1.00 76.59           C  
ATOM    757  O   GLY B  93      11.279  -6.754  -0.266  1.00 76.59           O  
ATOM    758  N   ASP B  94      11.140  -8.720   0.919  1.00 83.90           N  
ATOM    759  CA  ASP B  94      10.289  -9.336  -0.094  1.00 83.90           C  
ATOM    760  C   ASP B  94       8.816  -9.245   0.297  1.00 83.90           C  
ATOM    761  CB  ASP B  94      10.686 -10.797  -0.312  1.00 83.90           C  
ATOM    762  O   ASP B  94       8.489  -8.859   1.421  1.00 83.90           O  
ATOM    763  CG  ASP B  94      12.038 -10.950  -0.987  1.00 83.90           C  
ATOM    764  OD1 ASP B  94      12.591  -9.944  -1.480  1.00 83.90           O  
ATOM    765  OD2 ASP B  94      12.553 -12.088  -1.029  1.00 83.90           O  
ATOM    766  N   PHE B  95       7.983  -9.562  -0.740  1.00 90.46           N  
ATOM    767  CA  PHE B  95       6.560  -9.373  -0.487  1.00 90.46           C  
ATOM    768  C   PHE B  95       5.787 -10.659  -0.753  1.00 90.46           C  
ATOM    769  CB  PHE B  95       6.005  -8.238  -1.353  1.00 90.46           C  
ATOM    770  O   PHE B  95       6.240 -11.515  -1.516  1.00 90.46           O  
ATOM    771  CG  PHE B  95       6.680  -6.913  -1.123  1.00 90.46           C  
ATOM    772  CD1 PHE B  95       6.376  -6.148  -0.004  1.00 90.46           C  
ATOM    773  CD2 PHE B  95       7.619  -6.433  -2.026  1.00 90.46           C  
ATOM    774  CE1 PHE B  95       7.000  -4.921   0.212  1.00 90.46           C  
ATOM    775  CE2 PHE B  95       8.246  -5.208  -1.818  1.00 90.46           C  
ATOM    776  CZ  PHE B  95       7.934  -4.453  -0.699  1.00 90.46           C  
ATOM    777  N   SER B  96       4.691 -10.760   0.011  1.00 91.34           N  
ATOM    778  CA  SER B  96       3.751 -11.855  -0.210  1.00 91.34           C  
ATOM    779  C   SER B  96       2.343 -11.330  -0.470  1.00 91.34           C  
ATOM    780  CB  SER B  96       3.738 -12.800   0.992  1.00 91.34           C  
ATOM    781  O   SER B  96       1.898 -10.383   0.181  1.00 91.34           O  
ATOM    782  OG  SER B  96       5.007 -13.405   1.171  1.00 91.34           O  
ATOM    783  N   LEU B  97       1.769 -11.930  -1.527  1.00 93.94           N  
ATOM    784  CA  LEU B  97       0.379 -11.620  -1.842  1.00 93.94           C  
ATOM    785  C   LEU B  97      -0.552 -12.709  -1.321  1.00 93.94           C  
ATOM    786  CB  LEU B  97       0.196 -11.455  -3.353  1.00 93.94           C  
ATOM    787  O   LEU B  97      -0.446 -13.869  -1.726  1.00 93.94           O  
ATOM    788  CG  LEU B  97      -1.189 -11.008  -3.823  1.00 93.94           C  
ATOM    789  CD1 LEU B  97      -1.081 -10.237  -5.135  1.00 93.94           C  
ATOM    790  CD2 LEU B  97      -2.116 -12.209  -3.978  1.00 93.94           C  
ATOM    791  N   SER B  98      -1.450 -12.370  -0.393  1.00 93.20           N  
ATOM    792  CA  SER B  98      -2.440 -13.291   0.157  1.00 93.20           C  
ATOM    793  C   SER B  98      -3.836 -12.983  -0.373  1.00 93.20           C  
ATOM    794  CB  SER B  98      -2.439 -13.229   1.685  1.00 93.20           C  
ATOM    795  O   SER B  98      -4.286 -11.836  -0.320  1.00 93.20           O  
ATOM    796  OG  SER B  98      -1.145 -13.491   2.199  1.00 93.20           O  
ATOM    797  N   VAL B  99      -4.458 -14.030  -0.861  1.00 94.95           N  
ATOM    798  CA  VAL B  99      -5.751 -13.799  -1.498  1.00 94.95           C  
ATOM    799  C   VAL B  99      -6.739 -14.881  -1.070  1.00 94.95           C  
ATOM    800  CB  VAL B  99      -5.628 -13.769  -3.038  1.00 94.95           C  
ATOM    801  O   VAL B  99      -6.375 -16.053  -0.956  1.00 94.95           O  
ATOM    802  CG1 VAL B  99      -5.068 -15.091  -3.561  1.00 94.95           C  
ATOM    803  CG2 VAL B  99      -6.983 -13.470  -3.675  1.00 94.95           C  
ATOM    804  N   LYS B 100      -7.955 -14.353  -0.826  1.00 94.78           N  
ATOM    805  CA  LYS B 100      -9.013 -15.274  -0.421  1.00 94.78           C  
ATOM    806  C   LYS B 100      -9.727 -15.860  -1.636  1.00 94.78           C  
ATOM    807  CB  LYS B 100     -10.020 -14.569   0.489  1.00 94.78           C  
ATOM    808  O   LYS B 100     -10.113 -15.126  -2.549  1.00 94.78           O  
ATOM    809  CG  LYS B 100     -11.181 -15.450   0.928  1.00 94.78           C  
ATOM    810  CD  LYS B 100     -12.195 -14.668   1.752  1.00 94.78           C  
ATOM    811  CE  LYS B 100     -13.436 -15.500   2.048  1.00 94.78           C  
ATOM    812  NZ  LYS B 100     -14.214 -14.945   3.196  1.00 94.78           N  
ATOM    813  N   PHE B 101      -9.890 -17.181  -1.624  1.00 92.41           N  
ATOM    814  CA  PHE B 101     -10.695 -17.873  -2.623  1.00 92.41           C  
ATOM    815  C   PHE B 101     -11.467 -19.026  -1.993  1.00 92.41           C  
ATOM    816  CB  PHE B 101      -9.810 -18.394  -3.761  1.00 92.41           C  
ATOM    817  O   PHE B 101     -10.871 -20.009  -1.547  1.00 92.41           O  
ATOM    818  CG  PHE B 101     -10.584 -18.920  -4.939  1.00 92.41           C  
ATOM    819  CD1 PHE B 101     -10.704 -20.287  -5.155  1.00 92.41           C  
ATOM    820  CD2 PHE B 101     -11.192 -18.046  -5.832  1.00 92.41           C  
ATOM    821  CE1 PHE B 101     -11.420 -20.777  -6.245  1.00 92.41           C  
ATOM    822  CE2 PHE B 101     -11.908 -18.528  -6.924  1.00 92.41           C  
ATOM    823  CZ  PHE B 101     -12.020 -19.894  -7.129  1.00 92.41           C  
ATOM    824  N   GLY B 102     -12.823 -18.895  -2.104  1.00 91.04           N  
ATOM    825  CA  GLY B 102     -13.635 -19.848  -1.364  1.00 91.04           C  
ATOM    826  C   GLY B 102     -13.476 -19.726   0.139  1.00 91.04           C  
ATOM    827  O   GLY B 102     -13.711 -18.658   0.709  1.00 91.04           O  
ATOM    828  N   ASN B 103     -13.003 -20.845   0.804  1.00 88.42           N  
ATOM    829  CA  ASN B 103     -12.815 -20.842   2.251  1.00 88.42           C  
ATOM    830  C   ASN B 103     -11.337 -20.888   2.624  1.00 88.42           C  
ATOM    831  CB  ASN B 103     -13.561 -22.015   2.891  1.00 88.42           C  
ATOM    832  O   ASN B 103     -10.992 -21.072   3.793  1.00 88.42           O  
ATOM    833  CG  ASN B 103     -15.067 -21.865   2.808  1.00 88.42           C  
ATOM    834  ND2 ASN B 103     -15.775 -22.988   2.790  1.00 88.42           N  
ATOM    835  OD1 ASN B 103     -15.590 -20.748   2.759  1.00 88.42           O  
ATOM    836  N   ASP B 104     -10.578 -20.709   1.589  1.00 88.40           N  
ATOM    837  CA  ASP B 104      -9.142 -20.799   1.833  1.00 88.40           C  
ATOM    838  C   ASP B 104      -8.437 -19.501   1.448  1.00 88.40           C  
ATOM    839  CB  ASP B 104      -8.539 -21.974   1.060  1.00 88.40           C  
ATOM    840  O   ASP B 104      -9.024 -18.643   0.785  1.00 88.40           O  
ATOM    841  CG  ASP B 104      -8.945 -23.325   1.622  1.00 88.40           C  
ATOM    842  OD1 ASP B 104      -8.821 -23.538   2.848  1.00 88.40           O  
ATOM    843  OD2 ASP B 104      -9.390 -24.186   0.832  1.00 88.40           O  
ATOM    844  N   VAL B 105      -7.298 -19.343   2.041  1.00 91.71           N  
ATOM    845  CA  VAL B 105      -6.441 -18.221   1.672  1.00 91.71           C  
ATOM    846  C   VAL B 105      -5.178 -18.740   0.987  1.00 91.71           C  
ATOM    847  CB  VAL B 105      -6.066 -17.364   2.902  1.00 91.71           C  
ATOM    848  O   VAL B 105      -4.499 -19.625   1.512  1.00 91.71           O  
ATOM    849  CG1 VAL B 105      -5.113 -16.238   2.505  1.00 91.71           C  
ATOM    850  CG2 VAL B 105      -7.324 -16.798   3.559  1.00 91.71           C  
ATOM    851  N   GLN B 106      -4.981 -18.234  -0.215  1.00 89.50           N  
ATOM    852  CA  GLN B 106      -3.776 -18.604  -0.950  1.00 89.50           C  
ATOM    853  C   GLN B 106      -2.702 -17.527  -0.822  1.00 89.50           C  
ATOM    854  CB  GLN B 106      -4.100 -18.850  -2.424  1.00 89.50           C  
ATOM    855  O   GLN B 106      -3.012 -16.335  -0.792  1.00 89.50           O  
ATOM    856  CG  GLN B 106      -5.084 -19.989  -2.656  1.00 89.50           C  
ATOM    857  CD  GLN B 106      -5.374 -20.225  -4.126  1.00 89.50           C  
ATOM    858  NE2 GLN B 106      -6.652 -20.351  -4.465  1.00 89.50           N  
ATOM    859  OE1 GLN B 106      -4.457 -20.292  -4.951  1.00 89.50           O  
ATOM    860  N   HIS B 107      -1.430 -17.977  -0.762  1.00 90.25           N  
ATOM    861  CA  HIS B 107      -0.314 -17.053  -0.596  1.00 90.25           C  
ATOM    862  C   HIS B 107       0.665 -17.157  -1.761  1.00 90.25           C  
ATOM    863  CB  HIS B 107       0.411 -17.321   0.724  1.00 90.25           C  
ATOM    864  O   HIS B 107       1.165 -18.243  -2.063  1.00 90.25           O  
ATOM    865  CG  HIS B 107      -0.492 -17.316   1.916  1.00 90.25           C  
ATOM    866  CD2 HIS B 107      -1.173 -18.318   2.520  1.00 90.25           C  
ATOM    867  ND1 HIS B 107      -0.780 -16.170   2.626  1.00 90.25           N  
ATOM    868  CE1 HIS B 107      -1.601 -16.469   3.619  1.00 90.25           C  
ATOM    869  NE2 HIS B 107      -1.855 -17.766   3.577  1.00 90.25           N  
ATOM    870  N   PHE B 108       0.884 -16.011  -2.384  1.00 90.45           N  
ATOM    871  CA  PHE B 108       1.814 -15.977  -3.506  1.00 90.45           C  
ATOM    872  C   PHE B 108       3.054 -15.162  -3.158  1.00 90.45           C  
ATOM    873  CB  PHE B 108       1.136 -15.396  -4.751  1.00 90.45           C  
ATOM    874  O   PHE B 108       2.947 -14.057  -2.623  1.00 90.45           O  
ATOM    875  CG  PHE B 108      -0.043 -16.199  -5.231  1.00 90.45           C  
ATOM    876  CD1 PHE B 108       0.128 -17.231  -6.145  1.00 90.45           C  
ATOM    877  CD2 PHE B 108      -1.322 -15.921  -4.768  1.00 90.45           C  
ATOM    878  CE1 PHE B 108      -0.962 -17.976  -6.591  1.00 90.45           C  
ATOM    879  CE2 PHE B 108      -2.416 -16.661  -5.209  1.00 90.45           C  
ATOM    880  CZ  PHE B 108      -2.233 -17.687  -6.121  1.00 90.45           C  
ATOM    881  N   LYS B 109       4.189 -15.729  -3.443  1.00 88.65           N  
ATOM    882  CA  LYS B 109       5.422 -14.961  -3.298  1.00 88.65           C  
ATOM    883  C   LYS B 109       5.587 -13.966  -4.443  1.00 88.65           C  
ATOM    884  CB  LYS B 109       6.632 -15.894  -3.236  1.00 88.65           C  
ATOM    885  O   LYS B 109       5.508 -14.340  -5.614  1.00 88.65           O  
ATOM    886  CG  LYS B 109       7.949 -15.182  -2.967  1.00 88.65           C  
ATOM    887  CD  LYS B 109       9.101 -16.170  -2.830  1.00 88.65           C  
ATOM    888  CE  LYS B 109      10.417 -15.460  -2.542  1.00 88.65           C  
ATOM    889  NZ  LYS B 109      11.534 -16.428  -2.330  1.00 88.65           N  
ATOM    890  N   VAL B 110       5.768 -12.741  -4.056  1.00 90.31           N  
ATOM    891  CA  VAL B 110       6.057 -11.740  -5.077  1.00 90.31           C  
ATOM    892  C   VAL B 110       7.552 -11.736  -5.390  1.00 90.31           C  
ATOM    893  CB  VAL B 110       5.601 -10.331  -4.635  1.00 90.31           C  
ATOM    894  O   VAL B 110       8.372 -11.420  -4.525  1.00 90.31           O  
ATOM    895  CG1 VAL B 110       5.891  -9.303  -5.727  1.00 90.31           C  
ATOM    896  CG2 VAL B 110       4.115 -10.337  -4.284  1.00 90.31           C  
ATOM    897  N   LEU B 111       7.898 -12.058  -6.622  1.00 88.00           N  
ATOM    898  CA  LEU B 111       9.296 -12.145  -7.032  1.00 88.00           C  
ATOM    899  C   LEU B 111       9.793 -10.803  -7.558  1.00 88.00           C  
ATOM    900  CB  LEU B 111       9.474 -13.224  -8.103  1.00 88.00           C  
ATOM    901  O   LEU B 111       8.992  -9.933  -7.907  1.00 88.00           O  
ATOM    902  CG  LEU B 111       9.028 -14.637  -7.723  1.00 88.00           C  
ATOM    903  CD1 LEU B 111       8.920 -15.511  -8.968  1.00 88.00           C  
ATOM    904  CD2 LEU B 111       9.994 -15.250  -6.715  1.00 88.00           C  
ATOM    905  N   ARG B 112      11.074 -10.696  -7.501  1.00 85.00           N  
ATOM    906  CA  ARG B 112      11.737  -9.513  -8.039  1.00 85.00           C  
ATOM    907  C   ARG B 112      12.916  -9.900  -8.925  1.00 85.00           C  
ATOM    908  CB  ARG B 112      12.210  -8.599  -6.907  1.00 85.00           C  
ATOM    909  O   ARG B 112      13.740 -10.733  -8.541  1.00 85.00           O  
ATOM    910  CG  ARG B 112      12.595  -7.201  -7.363  1.00 85.00           C  
ATOM    911  CD  ARG B 112      12.919  -6.292  -6.185  1.00 85.00           C  
ATOM    912  NE  ARG B 112      13.269  -4.944  -6.625  1.00 85.00           N  
ATOM    913  NH1 ARG B 112      14.061  -4.256  -4.567  1.00 85.00           N  
ATOM    914  NH2 ARG B 112      14.083  -2.815  -6.349  1.00 85.00           N  
ATOM    915  CZ  ARG B 112      13.804  -4.008  -5.846  1.00 85.00           C  
ATOM    916  N   ASP B 113      12.948  -9.348 -10.076  1.00 84.27           N  
ATOM    917  CA  ASP B 113      14.071  -9.688 -10.944  1.00 84.27           C  
ATOM    918  C   ASP B 113      15.255  -8.755 -10.702  1.00 84.27           C  
ATOM    919  CB  ASP B 113      13.649  -9.633 -12.414  1.00 84.27           C  
ATOM    920  O   ASP B 113      15.218  -7.918  -9.798  1.00 84.27           O  
ATOM    921  CG  ASP B 113      13.381  -8.220 -12.901  1.00 84.27           C  
ATOM    922  OD1 ASP B 113      13.557  -7.261 -12.119  1.00 84.27           O  
ATOM    923  OD2 ASP B 113      12.988  -8.064 -14.077  1.00 84.27           O  
ATOM    924  N   GLY B 114      16.335  -8.975 -11.442  1.00 81.76           N  
ATOM    925  CA  GLY B 114      17.560  -8.215 -11.250  1.00 81.76           C  
ATOM    926  C   GLY B 114      17.381  -6.727 -11.486  1.00 81.76           C  
ATOM    927  O   GLY B 114      18.139  -5.913 -10.955  1.00 81.76           O  
ATOM    928  N   ALA B 115      16.378  -6.386 -12.244  1.00 84.31           N  
ATOM    929  CA  ALA B 115      16.109  -4.984 -12.553  1.00 84.31           C  
ATOM    930  C   ALA B 115      15.161  -4.368 -11.528  1.00 84.31           C  
ATOM    931  CB  ALA B 115      15.527  -4.851 -13.958  1.00 84.31           C  
ATOM    932  O   ALA B 115      14.803  -3.193 -11.632  1.00 84.31           O  
ATOM    933  N   GLY B 116      14.709  -5.177 -10.603  1.00 83.46           N  
ATOM    934  CA  GLY B 116      13.844  -4.702  -9.534  1.00 83.46           C  
ATOM    935  C   GLY B 116      12.372  -4.737  -9.898  1.00 83.46           C  
ATOM    936  O   GLY B 116      11.550  -4.089  -9.246  1.00 83.46           O  
ATOM    937  N   LYS B 117      12.060  -5.449 -10.986  1.00 88.91           N  
ATOM    938  CA  LYS B 117      10.664  -5.544 -11.403  1.00 88.91           C  
ATOM    939  C   LYS B 117       9.940  -6.657 -10.649  1.00 88.91           C  
ATOM    940  CB  LYS B 117      10.568  -5.783 -12.910  1.00 88.91           C  
ATOM    941  O   LYS B 117      10.540  -7.682 -10.320  1.00 88.91           O  
ATOM    942  CG  LYS B 117      11.125  -4.646 -13.754  1.00 88.91           C  
ATOM    943  CD  LYS B 117      10.799  -4.834 -15.230  1.00 88.91           C  
ATOM    944  CE  LYS B 117      11.415  -3.734 -16.084  1.00 88.91           C  
ATOM    945  NZ  LYS B 117      10.526  -2.537 -16.172  1.00 88.91           N  
ATOM    946  N   TYR B 118       8.636  -6.436 -10.397  1.00 91.70           N  
ATOM    947  CA  TYR B 118       7.846  -7.381  -9.616  1.00 91.70           C  
ATOM    948  C   TYR B 118       7.003  -8.269 -10.525  1.00 91.70           C  
ATOM    949  CB  TYR B 118       6.942  -6.638  -8.628  1.00 91.70           C  
ATOM    950  O   TYR B 118       6.506  -7.815 -11.558  1.00 91.70           O  
ATOM    951  CG  TYR B 118       7.697  -5.782  -7.641  1.00 91.70           C  
ATOM    952  CD1 TYR B 118       8.158  -6.312  -6.438  1.00 91.70           C  
ATOM    953  CD2 TYR B 118       7.949  -4.440  -7.908  1.00 91.70           C  
ATOM    954  CE1 TYR B 118       8.852  -5.526  -5.524  1.00 91.70           C  
ATOM    955  CE2 TYR B 118       8.643  -3.645  -7.002  1.00 91.70           C  
ATOM    956  OH  TYR B 118       9.777  -3.413  -4.914  1.00 91.70           O  
ATOM    957  CZ  TYR B 118       9.090  -4.196  -5.815  1.00 91.70           C  
ATOM    958  N   PHE B 119       6.860  -9.556 -10.100  1.00 91.68           N  
ATOM    959  CA  PHE B 119       6.014 -10.435 -10.899  1.00 91.68           C  
ATOM    960  C   PHE B 119       5.610 -11.669 -10.102  1.00 91.68           C  
ATOM    961  CB  PHE B 119       6.732 -10.852 -12.185  1.00 91.68           C  
ATOM    962  O   PHE B 119       6.299 -12.057  -9.156  1.00 91.68           O  
ATOM    963  CG  PHE B 119       8.032 -11.572 -11.948  1.00 91.68           C  
ATOM    964  CD1 PHE B 119       9.197 -10.863 -11.679  1.00 91.68           C  
ATOM    965  CD2 PHE B 119       8.090 -12.959 -11.995  1.00 91.68           C  
ATOM    966  CE1 PHE B 119      10.401 -11.527 -11.459  1.00 91.68           C  
ATOM    967  CE2 PHE B 119       9.290 -13.629 -11.776  1.00 91.68           C  
ATOM    968  CZ  PHE B 119      10.445 -12.911 -11.509  1.00 91.68           C  
ATOM    969  N   LEU B 120       4.485 -12.209 -10.421  1.00 90.13           N  
ATOM    970  CA  LEU B 120       4.046 -13.461  -9.814  1.00 90.13           C  
ATOM    971  C   LEU B 120       4.358 -14.645 -10.724  1.00 90.13           C  
ATOM    972  CB  LEU B 120       2.546 -13.414  -9.515  1.00 90.13           C  
ATOM    973  O   LEU B 120       4.729 -15.719 -10.246  1.00 90.13           O  
ATOM    974  CG  LEU B 120       2.099 -12.415  -8.447  1.00 90.13           C  
ATOM    975  CD1 LEU B 120       0.590 -12.499  -8.241  1.00 90.13           C  
ATOM    976  CD2 LEU B 120       2.837 -12.665  -7.137  1.00 90.13           C  
ATOM    977  N   TRP B 121       4.262 -14.298 -12.022  1.00 87.44           N  
ATOM    978  CA  TRP B 121       4.498 -15.321 -13.036  1.00 87.44           C  
ATOM    979  C   TRP B 121       5.417 -14.796 -14.135  1.00 87.44           C  
ATOM    980  CB  TRP B 121       3.173 -15.792 -13.643  1.00 87.44           C  
ATOM    981  O   TRP B 121       6.596 -14.531 -13.892  1.00 87.44           O  
ATOM    982  CG  TRP B 121       2.148 -16.198 -12.627  1.00 87.44           C  
ATOM    983  CD1 TRP B 121       1.012 -15.518 -12.286  1.00 87.44           C  
ATOM    984  CD2 TRP B 121       2.170 -17.376 -11.815  1.00 87.44           C  
ATOM    985  CE2 TRP B 121       1.013 -17.346 -11.004  1.00 87.44           C  
ATOM    986  CE3 TRP B 121       3.056 -18.455 -11.694  1.00 87.44           C  
ATOM    987  NE1 TRP B 121       0.325 -16.204 -11.311  1.00 87.44           N  
ATOM    988  CH2 TRP B 121       1.603 -19.401  -9.987  1.00 87.44           C  
ATOM    989  CZ2 TRP B 121       0.720 -18.357 -10.085  1.00 87.44           C  
ATOM    990  CZ3 TRP B 121       2.761 -19.459 -10.779  1.00 87.44           C  
ATOM    991  N   VAL B 122       4.856 -14.554 -15.330  1.00 84.52           N  
ATOM    992  CA  VAL B 122       5.717 -14.229 -16.462  1.00 84.52           C  
ATOM    993  C   VAL B 122       5.719 -12.719 -16.693  1.00 84.52           C  
ATOM    994  CB  VAL B 122       5.268 -14.964 -17.745  1.00 84.52           C  
ATOM    995  O   VAL B 122       6.762 -12.132 -16.991  1.00 84.52           O  
ATOM    996  CG1 VAL B 122       6.187 -14.617 -18.915  1.00 84.52           C  
ATOM    997  CG2 VAL B 122       5.241 -16.473 -17.513  1.00 84.52           C  
ATOM    998  N   VAL B 123       4.589 -12.115 -16.410  1.00 90.30           N  
ATOM    999  CA  VAL B 123       4.489 -10.688 -16.696  1.00 90.30           C  
ATOM   1000  C   VAL B 123       5.126  -9.887 -15.563  1.00 90.30           C  
ATOM   1001  CB  VAL B 123       3.020 -10.251 -16.898  1.00 90.30           C  
ATOM   1002  O   VAL B 123       4.784 -10.076 -14.393  1.00 90.30           O  
ATOM   1003  CG1 VAL B 123       2.947  -8.791 -17.339  1.00 90.30           C  
ATOM   1004  CG2 VAL B 123       2.331 -11.156 -17.918  1.00 90.30           C  
ATOM   1005  N   LYS B 124       6.055  -8.900 -15.895  1.00 92.11           N  
ATOM   1006  CA  LYS B 124       6.825  -8.151 -14.906  1.00 92.11           C  
ATOM   1007  C   LYS B 124       6.352  -6.703 -14.823  1.00 92.11           C  
ATOM   1008  CB  LYS B 124       8.317  -8.197 -15.240  1.00 92.11           C  
ATOM   1009  O   LYS B 124       5.980  -6.107 -15.836  1.00 92.11           O  
ATOM   1010  CG  LYS B 124       8.894  -9.603 -15.303  1.00 92.11           C  
ATOM   1011  CD  LYS B 124      10.372  -9.585 -15.670  1.00 92.11           C  
ATOM   1012  CE  LYS B 124      10.941 -10.994 -15.775  1.00 92.11           C  
ATOM   1013  NZ  LYS B 124      12.392 -10.980 -16.129  1.00 92.11           N  
ATOM   1014  N   PHE B 125       6.425  -6.181 -13.569  1.00 93.37           N  
ATOM   1015  CA  PHE B 125       5.913  -4.832 -13.357  1.00 93.37           C  
ATOM   1016  C   PHE B 125       6.924  -3.983 -12.595  1.00 93.37           C  
ATOM   1017  CB  PHE B 125       4.583  -4.872 -12.598  1.00 93.37           C  
ATOM   1018  O   PHE B 125       7.659  -4.495 -11.749  1.00 93.37           O  
ATOM   1019  CG  PHE B 125       3.527  -5.709 -13.269  1.00 93.37           C  
ATOM   1020  CD1 PHE B 125       2.726  -5.171 -14.269  1.00 93.37           C  
ATOM   1021  CD2 PHE B 125       3.336  -7.034 -12.899  1.00 93.37           C  
ATOM   1022  CE1 PHE B 125       1.748  -5.943 -14.891  1.00 93.37           C  
ATOM   1023  CE2 PHE B 125       2.360  -7.811 -13.516  1.00 93.37           C  
ATOM   1024  CZ  PHE B 125       1.566  -7.264 -14.511  1.00 93.37           C  
ATOM   1025  N   ASN B 126       6.926  -2.724 -12.847  1.00 90.98           N  
ATOM   1026  CA  ASN B 126       7.880  -1.805 -12.236  1.00 90.98           C  
ATOM   1027  C   ASN B 126       7.522  -1.510 -10.782  1.00 90.98           C  
ATOM   1028  CB  ASN B 126       7.961  -0.504 -13.037  1.00 90.98           C  
ATOM   1029  O   ASN B 126       8.373  -1.076 -10.005  1.00 90.98           O  
ATOM   1030  CG  ASN B 126       8.697  -0.672 -14.352  1.00 90.98           C  
ATOM   1031  ND2 ASN B 126       8.052  -0.287 -15.447  1.00 90.98           N  
ATOM   1032  OD1 ASN B 126       9.836  -1.145 -14.384  1.00 90.98           O  
ATOM   1033  N   SER B 127       6.269  -1.722 -10.415  1.00 91.94           N  
ATOM   1034  CA  SER B 127       5.816  -1.443  -9.056  1.00 91.94           C  
ATOM   1035  C   SER B 127       4.745  -2.434  -8.616  1.00 91.94           C  
ATOM   1036  CB  SER B 127       5.275  -0.016  -8.954  1.00 91.94           C  
ATOM   1037  O   SER B 127       4.113  -3.085  -9.451  1.00 91.94           O  
ATOM   1038  OG  SER B 127       4.058   0.113  -9.667  1.00 91.94           O  
ATOM   1039  N   LEU B 128       4.584  -2.541  -7.316  1.00 93.95           N  
ATOM   1040  CA  LEU B 128       3.519  -3.383  -6.780  1.00 93.95           C  
ATOM   1041  C   LEU B 128       2.151  -2.877  -7.226  1.00 93.95           C  
ATOM   1042  CB  LEU B 128       3.587  -3.426  -5.252  1.00 93.95           C  
ATOM   1043  O   LEU B 128       1.232  -3.670  -7.444  1.00 93.95           O  
ATOM   1044  CG  LEU B 128       4.718  -4.260  -4.647  1.00 93.95           C  
ATOM   1045  CD1 LEU B 128       4.723  -4.125  -3.128  1.00 93.95           C  
ATOM   1046  CD2 LEU B 128       4.584  -5.722  -5.058  1.00 93.95           C  
ATOM   1047  N   ASN B 129       2.025  -1.571  -7.367  1.00 95.03           N  
ATOM   1048  CA  ASN B 129       0.771  -0.981  -7.823  1.00 95.03           C  
ATOM   1049  C   ASN B 129       0.370  -1.508  -9.198  1.00 95.03           C  
ATOM   1050  CB  ASN B 129       0.875   0.546  -7.849  1.00 95.03           C  
ATOM   1051  O   ASN B 129      -0.775  -1.913  -9.403  1.00 95.03           O  
ATOM   1052  CG  ASN B 129       1.087   1.140  -6.471  1.00 95.03           C  
ATOM   1053  ND2 ASN B 129       0.127   1.936  -6.014  1.00 95.03           N  
ATOM   1054  OD1 ASN B 129       2.106   0.888  -5.823  1.00 95.03           O  
ATOM   1055  N   GLU B 130       1.381  -1.557 -10.060  1.00 94.50           N  
ATOM   1056  CA  GLU B 130       1.116  -2.044 -11.410  1.00 94.50           C  
ATOM   1057  C   GLU B 130       0.762  -3.528 -11.403  1.00 94.50           C  
ATOM   1058  CB  GLU B 130       2.324  -1.795 -12.318  1.00 94.50           C  
ATOM   1059  O   GLU B 130      -0.117  -3.966 -12.148  1.00 94.50           O  
ATOM   1060  CG  GLU B 130       2.535  -0.331 -12.674  1.00 94.50           C  
ATOM   1061  CD  GLU B 130       3.643  -0.115 -13.693  1.00 94.50           C  
ATOM   1062  OE1 GLU B 130       3.972   1.055 -13.993  1.00 94.50           O  
ATOM   1063  OE2 GLU B 130       4.185  -1.124 -14.196  1.00 94.50           O  
ATOM   1064  N   LEU B 131       1.473  -4.248 -10.577  1.00 95.95           N  
ATOM   1065  CA  LEU B 131       1.195  -5.673 -10.432  1.00 95.95           C  
ATOM   1066  C   LEU B 131      -0.242  -5.903  -9.978  1.00 95.95           C  
ATOM   1067  CB  LEU B 131       2.166  -6.309  -9.434  1.00 95.95           C  
ATOM   1068  O   LEU B 131      -0.963  -6.710 -10.569  1.00 95.95           O  
ATOM   1069  CG  LEU B 131       2.023  -7.816  -9.216  1.00 95.95           C  
ATOM   1070  CD1 LEU B 131       3.388  -8.448  -8.965  1.00 95.95           C  
ATOM   1071  CD2 LEU B 131       1.075  -8.101  -8.055  1.00 95.95           C  
ATOM   1072  N   VAL B 132      -0.683  -5.136  -9.002  1.00 96.83           N  
ATOM   1073  CA  VAL B 132      -2.027  -5.265  -8.448  1.00 96.83           C  
ATOM   1074  C   VAL B 132      -3.060  -4.876  -9.502  1.00 96.83           C  
ATOM   1075  CB  VAL B 132      -2.205  -4.398  -7.182  1.00 96.83           C  
ATOM   1076  O   VAL B 132      -4.033  -5.601  -9.725  1.00 96.83           O  
ATOM   1077  CG1 VAL B 132      -3.677  -4.319  -6.784  1.00 96.83           C  
ATOM   1078  CG2 VAL B 132      -1.367  -4.955  -6.032  1.00 96.83           C  
ATOM   1079  N   ASP B 133      -2.785  -3.808 -10.209  1.00 96.04           N  
ATOM   1080  CA  ASP B 133      -3.720  -3.336 -11.225  1.00 96.04           C  
ATOM   1081  C   ASP B 133      -3.897  -4.373 -12.333  1.00 96.04           C  
ATOM   1082  CB  ASP B 133      -3.243  -2.009 -11.818  1.00 96.04           C  
ATOM   1083  O   ASP B 133      -5.011  -4.594 -12.811  1.00 96.04           O  
ATOM   1084  CG  ASP B 133      -3.473  -0.828 -10.892  1.00 96.04           C  
ATOM   1085  OD1 ASP B 133      -4.276  -0.947  -9.941  1.00 96.04           O  
ATOM   1086  OD2 ASP B 133      -2.849   0.231 -11.116  1.00 96.04           O  
ATOM   1087  N   TYR B 134      -2.810  -4.977 -12.683  1.00 96.52           N  
ATOM   1088  CA  TYR B 134      -2.835  -5.989 -13.734  1.00 96.52           C  
ATOM   1089  C   TYR B 134      -3.698  -7.177 -13.326  1.00 96.52           C  
ATOM   1090  CB  TYR B 134      -1.415  -6.463 -14.058  1.00 96.52           C  
ATOM   1091  O   TYR B 134      -4.509  -7.663 -14.118  1.00 96.52           O  
ATOM   1092  CG  TYR B 134      -1.361  -7.548 -15.106  1.00 96.52           C  
ATOM   1093  CD1 TYR B 134      -1.181  -8.882 -14.746  1.00 96.52           C  
ATOM   1094  CD2 TYR B 134      -1.489  -7.242 -16.456  1.00 96.52           C  
ATOM   1095  CE1 TYR B 134      -1.129  -9.885 -15.708  1.00 96.52           C  
ATOM   1096  CE2 TYR B 134      -1.439  -8.237 -17.427  1.00 96.52           C  
ATOM   1097  OH  TYR B 134      -1.209 -10.543 -18.001  1.00 96.52           O  
ATOM   1098  CZ  TYR B 134      -1.260  -9.554 -17.044  1.00 96.52           C  
ATOM   1099  N   HIS B 135      -3.620  -7.628 -12.079  1.00 96.36           N  
ATOM   1100  CA  HIS B 135      -4.301  -8.836 -11.628  1.00 96.36           C  
ATOM   1101  C   HIS B 135      -5.716  -8.526 -11.151  1.00 96.36           C  
ATOM   1102  CB  HIS B 135      -3.506  -9.513 -10.509  1.00 96.36           C  
ATOM   1103  O   HIS B 135      -6.433  -9.421 -10.698  1.00 96.36           O  
ATOM   1104  CG  HIS B 135      -2.353 -10.328 -11.001  1.00 96.36           C  
ATOM   1105  CD2 HIS B 135      -1.021 -10.195 -10.800  1.00 96.36           C  
ATOM   1106  ND1 HIS B 135      -2.513 -11.433 -11.808  1.00 96.36           N  
ATOM   1107  CE1 HIS B 135      -1.326 -11.946 -12.083  1.00 96.36           C  
ATOM   1108  NE2 HIS B 135      -0.403 -11.214 -11.483  1.00 96.36           N  
ATOM   1109  N   ARG B 136      -6.146  -7.270 -11.271  1.00 96.45           N  
ATOM   1110  CA  ARG B 136      -7.547  -6.930 -11.050  1.00 96.45           C  
ATOM   1111  C   ARG B 136      -8.418  -7.419 -12.203  1.00 96.45           C  
ATOM   1112  CB  ARG B 136      -7.713  -5.419 -10.873  1.00 96.45           C  
ATOM   1113  O   ARG B 136      -9.619  -7.638 -12.032  1.00 96.45           O  
ATOM   1114  CG  ARG B 136      -7.156  -4.887  -9.563  1.00 96.45           C  
ATOM   1115  CD  ARG B 136      -7.528  -3.428  -9.342  1.00 96.45           C  
ATOM   1116  NE  ARG B 136      -6.955  -2.907  -8.104  1.00 96.45           N  
ATOM   1117  NH1 ARG B 136      -8.645  -3.702  -6.745  1.00 96.45           N  
ATOM   1118  NH2 ARG B 136      -6.893  -2.534  -5.839  1.00 96.45           N  
ATOM   1119  CZ  ARG B 136      -7.499  -3.049  -6.899  1.00 96.45           C  
ATOM   1120  N   SER B 137      -7.740  -7.627 -13.354  1.00 95.20           N  
ATOM   1121  CA  SER B 137      -8.477  -8.080 -14.528  1.00 95.20           C  
ATOM   1122  C   SER B 137      -7.890  -9.372 -15.085  1.00 95.20           C  
ATOM   1123  CB  SER B 137      -8.475  -7.001 -15.612  1.00 95.20           C  
ATOM   1124  O   SER B 137      -8.381  -9.904 -16.083  1.00 95.20           O  
ATOM   1125  OG  SER B 137      -7.150  -6.622 -15.943  1.00 95.20           O  
ATOM   1126  N   THR B 138      -6.752  -9.826 -14.514  1.00 92.85           N  
ATOM   1127  CA  THR B 138      -6.129 -11.094 -14.879  1.00 92.85           C  
ATOM   1128  C   THR B 138      -5.954 -11.983 -13.651  1.00 92.85           C  
ATOM   1129  CB  THR B 138      -4.763 -10.871 -15.553  1.00 92.85           C  
ATOM   1130  O   THR B 138      -5.555 -11.508 -12.586  1.00 92.85           O  
ATOM   1131  CG2 THR B 138      -4.196 -12.181 -16.092  1.00 92.85           C  
ATOM   1132  OG1 THR B 138      -4.917  -9.948 -16.638  1.00 92.85           O  
ATOM   1133  N   SER B 139      -6.203 -13.195 -13.831  1.00 91.13           N  
ATOM   1134  CA  SER B 139      -6.218 -14.119 -12.703  1.00 91.13           C  
ATOM   1135  C   SER B 139      -4.831 -14.258 -12.084  1.00 91.13           C  
ATOM   1136  CB  SER B 139      -6.729 -15.492 -13.141  1.00 91.13           C  
ATOM   1137  O   SER B 139      -3.831 -14.337 -12.800  1.00 91.13           O  
ATOM   1138  OG  SER B 139      -6.735 -16.398 -12.051  1.00 91.13           O  
ATOM   1139  N   VAL B 140      -4.787 -14.288 -10.723  1.00 91.15           N  
ATOM   1140  CA  VAL B 140      -3.529 -14.454 -10.003  1.00 91.15           C  
ATOM   1141  C   VAL B 140      -3.146 -15.931  -9.966  1.00 91.15           C  
ATOM   1142  CB  VAL B 140      -3.618 -13.889  -8.568  1.00 91.15           C  
ATOM   1143  O   VAL B 140      -1.971 -16.271  -9.804  1.00 91.15           O  
ATOM   1144  CG1 VAL B 140      -3.666 -12.363  -8.589  1.00 91.15           C  
ATOM   1145  CG2 VAL B 140      -4.840 -14.455  -7.847  1.00 91.15           C  
ATOM   1146  N   SER B 141      -4.146 -16.809 -10.125  1.00 85.85           N  
ATOM   1147  CA  SER B 141      -3.934 -18.252 -10.077  1.00 85.85           C  
ATOM   1148  C   SER B 141      -3.939 -18.858 -11.476  1.00 85.85           C  
ATOM   1149  CB  SER B 141      -5.007 -18.923  -9.218  1.00 85.85           C  
ATOM   1150  O   SER B 141      -4.658 -18.388 -12.360  1.00 85.85           O  
ATOM   1151  OG  SER B 141      -4.898 -20.334  -9.290  1.00 85.85           O  
ATOM   1152  N   ARG B 142      -3.207 -19.927 -11.653  1.00 79.78           N  
ATOM   1153  CA  ARG B 142      -3.173 -20.597 -12.949  1.00 79.78           C  
ATOM   1154  C   ARG B 142      -4.281 -21.640 -13.056  1.00 79.78           C  
ATOM   1155  CB  ARG B 142      -1.811 -21.254 -13.179  1.00 79.78           C  
ATOM   1156  O   ARG B 142      -4.658 -22.042 -14.158  1.00 79.78           O  
ATOM   1157  CG  ARG B 142      -0.686 -20.265 -13.440  1.00 79.78           C  
ATOM   1158  CD  ARG B 142       0.601 -20.968 -13.849  1.00 79.78           C  
ATOM   1159  NE  ARG B 142       1.635 -20.015 -14.241  1.00 79.78           N  
ATOM   1160  NH1 ARG B 142       3.149 -21.622 -14.921  1.00 79.78           N  
ATOM   1161  NH2 ARG B 142       3.689 -19.399 -15.064  1.00 79.78           N  
ATOM   1162  CZ  ARG B 142       2.822 -20.348 -14.741  1.00 79.78           C  
ATOM   1163  N   ASN B 143      -4.733 -22.051 -11.941  1.00 79.15           N  
ATOM   1164  CA  ASN B 143      -5.689 -23.153 -11.936  1.00 79.15           C  
ATOM   1165  C   ASN B 143      -7.098 -22.670 -11.605  1.00 79.15           C  
ATOM   1166  CB  ASN B 143      -5.254 -24.237 -10.948  1.00 79.15           C  
ATOM   1167  O   ASN B 143      -8.075 -23.383 -11.843  1.00 79.15           O  
ATOM   1168  CG  ASN B 143      -3.883 -24.801 -11.266  1.00 79.15           C  
ATOM   1169  ND2 ASN B 143      -3.737 -26.114 -11.134  1.00 79.15           N  
ATOM   1170  OD1 ASN B 143      -2.963 -24.063 -11.627  1.00 79.15           O  
ATOM   1171  N   GLN B 144      -7.116 -21.476 -11.095  1.00 85.18           N  
ATOM   1172  CA  GLN B 144      -8.398 -20.876 -10.740  1.00 85.18           C  
ATOM   1173  C   GLN B 144      -8.485 -19.434 -11.230  1.00 85.18           C  
ATOM   1174  CB  GLN B 144      -8.617 -20.931  -9.228  1.00 85.18           C  
ATOM   1175  O   GLN B 144      -7.461 -18.771 -11.408  1.00 85.18           O  
ATOM   1176  CG  GLN B 144      -8.637 -22.344  -8.660  1.00 85.18           C  
ATOM   1177  CD  GLN B 144      -8.642 -22.367  -7.143  1.00 85.18           C  
ATOM   1178  NE2 GLN B 144      -8.530 -23.560  -6.568  1.00 85.18           N  
ATOM   1179  OE1 GLN B 144      -8.744 -21.322  -6.493  1.00 85.18           O  
ATOM   1180  N   GLN B 145      -9.720 -19.058 -11.461  1.00 91.20           N  
ATOM   1181  CA  GLN B 145      -9.907 -17.665 -11.850  1.00 91.20           C  
ATOM   1182  C   GLN B 145     -10.109 -16.775 -10.626  1.00 91.20           C  
ATOM   1183  CB  GLN B 145     -11.097 -17.527 -12.801  1.00 91.20           C  
ATOM   1184  O   GLN B 145     -11.207 -16.716 -10.070  1.00 91.20           O  
ATOM   1185  CG  GLN B 145     -11.189 -16.166 -13.478  1.00 91.20           C  
ATOM   1186  CD  GLN B 145     -12.314 -16.090 -14.493  1.00 91.20           C  
ATOM   1187  NE2 GLN B 145     -12.292 -15.056 -15.326  1.00 91.20           N  
ATOM   1188  OE1 GLN B 145     -13.195 -16.955 -14.528  1.00 91.20           O  
ATOM   1189  N   ILE B 146      -8.970 -16.034 -10.323  1.00 93.80           N  
ATOM   1190  CA  ILE B 146      -9.024 -15.177  -9.144  1.00 93.80           C  
ATOM   1191  C   ILE B 146      -8.566 -13.767  -9.509  1.00 93.80           C  
ATOM   1192  CB  ILE B 146      -8.157 -15.741  -7.995  1.00 93.80           C  
ATOM   1193  O   ILE B 146      -7.375 -13.531  -9.725  1.00 93.80           O  
ATOM   1194  CG1 ILE B 146      -8.526 -17.203  -7.717  1.00 93.80           C  
ATOM   1195  CG2 ILE B 146      -8.312 -14.888  -6.733  1.00 93.80           C  
ATOM   1196  CD1 ILE B 146      -7.629 -17.883  -6.692  1.00 93.80           C  
ATOM   1197  N   PHE B 147      -9.521 -12.827  -9.468  1.00 96.80           N  
ATOM   1198  CA  PHE B 147      -9.197 -11.423  -9.691  1.00 96.80           C  
ATOM   1199  C   PHE B 147      -9.091 -10.675  -8.368  1.00 96.80           C  
ATOM   1200  CB  PHE B 147     -10.252 -10.762 -10.584  1.00 96.80           C  
ATOM   1201  O   PHE B 147      -9.946 -10.826  -7.493  1.00 96.80           O  
ATOM   1202  CG  PHE B 147     -10.470 -11.471 -11.893  1.00 96.80           C  
ATOM   1203  CD1 PHE B 147      -9.439 -11.585 -12.818  1.00 96.80           C  
ATOM   1204  CD2 PHE B 147     -11.706 -12.026 -12.199  1.00 96.80           C  
ATOM   1205  CE1 PHE B 147      -9.637 -12.241 -14.031  1.00 96.80           C  
ATOM   1206  CE2 PHE B 147     -11.912 -12.683 -13.409  1.00 96.80           C  
ATOM   1207  CZ  PHE B 147     -10.877 -12.788 -14.324  1.00 96.80           C  
ATOM   1208  N   LEU B 148      -8.113  -9.871  -8.263  1.00 97.22           N  
ATOM   1209  CA  LEU B 148      -7.876  -9.170  -7.006  1.00 97.22           C  
ATOM   1210  C   LEU B 148      -8.957  -8.125  -6.754  1.00 97.22           C  
ATOM   1211  CB  LEU B 148      -6.497  -8.504  -7.016  1.00 97.22           C  
ATOM   1212  O   LEU B 148      -9.311  -7.362  -7.656  1.00 97.22           O  
ATOM   1213  CG  LEU B 148      -5.294  -9.438  -7.155  1.00 97.22           C  
ATOM   1214  CD1 LEU B 148      -3.995  -8.641  -7.093  1.00 97.22           C  
ATOM   1215  CD2 LEU B 148      -5.321 -10.510  -6.071  1.00 97.22           C  
ATOM   1216  N   ARG B 149      -9.411  -8.153  -5.559  1.00 95.90           N  
ATOM   1217  CA  ARG B 149     -10.391  -7.177  -5.093  1.00 95.90           C  
ATOM   1218  C   ARG B 149     -10.021  -6.647  -3.712  1.00 95.90           C  
ATOM   1219  CB  ARG B 149     -11.791  -7.795  -5.059  1.00 95.90           C  
ATOM   1220  O   ARG B 149      -9.571  -7.405  -2.850  1.00 95.90           O  
ATOM   1221  CG  ARG B 149     -12.280  -8.285  -6.412  1.00 95.90           C  
ATOM   1222  CD  ARG B 149     -13.697  -8.837  -6.334  1.00 95.90           C  
ATOM   1223  NE  ARG B 149     -14.146  -9.355  -7.623  1.00 95.90           N  
ATOM   1224  NH1 ARG B 149     -16.312  -9.769  -6.935  1.00 95.90           N  
ATOM   1225  NH2 ARG B 149     -15.679 -10.238  -9.088  1.00 95.90           N  
ATOM   1226  CZ  ARG B 149     -15.378  -9.786  -7.879  1.00 95.90           C  
ATOM   1227  N   ASP B 150     -10.218  -5.401  -3.531  1.00 93.51           N  
ATOM   1228  CA  ASP B 150      -9.864  -4.790  -2.253  1.00 93.51           C  
ATOM   1229  C   ASP B 150     -10.694  -5.378  -1.115  1.00 93.51           C  
ATOM   1230  CB  ASP B 150     -10.054  -3.273  -2.313  1.00 93.51           C  
ATOM   1231  O   ASP B 150     -11.850  -5.759  -1.314  1.00 93.51           O  
ATOM   1232  CG  ASP B 150      -9.017  -2.580  -3.180  1.00 93.51           C  
ATOM   1233  OD1 ASP B 150      -7.854  -3.035  -3.222  1.00 93.51           O  
ATOM   1234  OD2 ASP B 150      -9.366  -1.567  -3.825  1.00 93.51           O  
ATOM   1235  N   ILE B 151     -10.050  -5.450   0.039  1.00 91.17           N  
ATOM   1236  CA  ILE B 151     -10.744  -5.906   1.238  1.00 91.17           C  
ATOM   1237  C   ILE B 151     -11.809  -4.887   1.637  1.00 91.17           C  
ATOM   1238  CB  ILE B 151      -9.760  -6.139   2.407  1.00 91.17           C  
ATOM   1239  O   ILE B 151     -11.606  -3.679   1.492  1.00 91.17           O  
ATOM   1240  CG1 ILE B 151      -8.746  -7.230   2.042  1.00 91.17           C  
ATOM   1241  CG2 ILE B 151     -10.519  -6.503   3.687  1.00 91.17           C  
ATOM   1242  CD1 ILE B 151      -7.578  -7.338   3.012  1.00 91.17           C  
ATOM   1243  N   GLU B 152     -12.942  -5.483   1.946  1.00 79.93           N  
ATOM   1244  CA  GLU B 152     -13.982  -4.609   2.480  1.00 79.93           C  
ATOM   1245  C   GLU B 152     -13.647  -4.154   3.897  1.00 79.93           C  
ATOM   1246  CB  GLU B 152     -15.341  -5.315   2.462  1.00 79.93           C  
ATOM   1247  O   GLU B 152     -13.425  -4.982   4.784  1.00 79.93           O  
ATOM   1248  CG  GLU B 152     -15.876  -5.583   1.062  1.00 79.93           C  
ATOM   1249  CD  GLU B 152     -17.270  -6.189   1.059  1.00 79.93           C  
ATOM   1250  OE1 GLU B 152     -17.874  -6.315  -0.030  1.00 79.93           O  
ATOM   1251  OE2 GLU B 152     -17.762  -6.540   2.155  1.00 79.93           O  
ATOM   1252  N   GLN B 153     -12.965  -3.141   3.929  1.00 62.66           N  
ATOM   1253  CA  GLN B 153     -12.608  -2.658   5.258  1.00 62.66           C  
ATOM   1254  C   GLN B 153     -13.824  -2.081   5.979  1.00 62.66           C  
ATOM   1255  CB  GLN B 153     -11.502  -1.605   5.169  1.00 62.66           C  
ATOM   1256  O   GLN B 153     -14.657  -1.412   5.364  1.00 62.66           O  
ATOM   1257  CG  GLN B 153     -10.134  -2.178   4.828  1.00 62.66           C  
ATOM   1258  CD  GLN B 153      -9.053  -1.115   4.757  1.00 62.66           C  
ATOM   1259  NE2 GLN B 153      -8.103  -1.295   3.845  1.00 62.66           N  
ATOM   1260  OE1 GLN B 153      -9.073  -0.140   5.514  1.00 62.66           O  
ATOM   1261  N   VAL B 154     -14.350  -2.877   6.891  1.00 50.81           N  
ATOM   1262  CA  VAL B 154     -15.289  -2.077   7.669  1.00 50.81           C  
ATOM   1263  C   VAL B 154     -14.659  -0.728   8.011  1.00 50.81           C  
ATOM   1264  CB  VAL B 154     -15.722  -2.806   8.961  1.00 50.81           C  
ATOM   1265  O   VAL B 154     -13.483  -0.660   8.374  1.00 50.81           O  
ATOM   1266  CG1 VAL B 154     -16.773  -1.993   9.713  1.00 50.81           C  
ATOM   1267  CG2 VAL B 154     -16.253  -4.200   8.633  1.00 50.81           C  
ATOM   1268  N   PRO B 155     -15.072   0.313   7.396  1.00 42.92           N  
ATOM   1269  CA  PRO B 155     -14.370   1.548   7.753  1.00 42.92           C  
ATOM   1270  C   PRO B 155     -13.608   1.432   9.071  1.00 42.92           C  
ATOM   1271  CB  PRO B 155     -15.499   2.576   7.864  1.00 42.92           C  
ATOM   1272  O   PRO B 155     -14.214   1.202  10.121  1.00 42.92           O  
ATOM   1273  CG  PRO B 155     -16.743   1.813   7.543  1.00 42.92           C  
ATOM   1274  CD  PRO B 155     -16.382   0.367   7.359  1.00 42.92           C  
ATOM   1275  N   GLN B 156     -12.628   0.544   9.103  1.00 43.69           N  
ATOM   1276  CA  GLN B 156     -11.910   0.847  10.337  1.00 43.69           C  
ATOM   1277  C   GLN B 156     -11.463   2.305  10.370  1.00 43.69           C  
ATOM   1278  CB  GLN B 156     -10.701  -0.077  10.495  1.00 43.69           C  
ATOM   1279  O   GLN B 156     -10.768   2.768   9.462  1.00 43.69           O  
ATOM   1280  CG  GLN B 156     -11.039  -1.434  11.097  1.00 43.69           C  
ATOM   1281  CD  GLN B 156      -9.806  -2.222  11.498  1.00 43.69           C  
ATOM   1282  NE2 GLN B 156     -10.002  -3.482  11.870  1.00 43.69           N  
ATOM   1283  OE1 GLN B 156      -8.686  -1.702  11.472  1.00 43.69           O  
ATOM   1284  N   GLN B 157     -12.303   3.295  10.579  1.00 48.52           N  
ATOM   1285  CA  GLN B 157     -12.032   4.727  10.656  1.00 48.52           C  
ATOM   1286  C   GLN B 157     -10.670   4.996  11.289  1.00 48.52           C  
ATOM   1287  CB  GLN B 157     -13.130   5.439  11.448  1.00 48.52           C  
ATOM   1288  O   GLN B 157     -10.215   4.232  12.143  1.00 48.52           O  
ATOM   1289  CG  GLN B 157     -14.488   5.433  10.759  1.00 48.52           C  
ATOM   1290  CD  GLN B 157     -15.065   6.826  10.587  1.00 48.52           C  
ATOM   1291  NE2 GLN B 157     -16.277   6.903  10.047  1.00 48.52           N  
ATOM   1292  OE1 GLN B 157     -14.427   7.824  10.936  1.00 48.52           O  
ATOM   1293  N   PRO B 158      -9.759   5.634  10.533  1.00 52.49           N  
ATOM   1294  CA  PRO B 158      -8.543   5.898  11.307  1.00 52.49           C  
ATOM   1295  C   PRO B 158      -8.823   6.101  12.794  1.00 52.49           C  
ATOM   1296  CB  PRO B 158      -7.995   7.180  10.674  1.00 52.49           C  
ATOM   1297  O   PRO B 158      -9.801   6.758  13.158  1.00 52.49           O  
ATOM   1298  CG  PRO B 158      -9.071   7.637   9.743  1.00 52.49           C  
ATOM   1299  CD  PRO B 158     -10.138   6.580   9.691  1.00 52.49           C  
ATOM   1300  N   THR B 159      -8.144   5.271  13.587  1.00 63.51           N  
ATOM   1301  CA  THR B 159      -8.334   5.455  15.021  1.00 63.51           C  
ATOM   1302  C   THR B 159      -7.683   6.752  15.491  1.00 63.51           C  
ATOM   1303  CB  THR B 159      -7.757   4.270  15.818  1.00 63.51           C  
ATOM   1304  O   THR B 159      -8.240   7.464  16.330  1.00 63.51           O  
ATOM   1305  CG2 THR B 159      -8.152   4.352  17.289  1.00 63.51           C  
ATOM   1306  OG1 THR B 159      -8.256   3.044  15.269  1.00 63.51           O  
ATOM   1307  N   TYR B 160      -6.598   7.096  14.675  1.00 76.93           N  
ATOM   1308  CA  TYR B 160      -5.912   8.314  15.091  1.00 76.93           C  
ATOM   1309  C   TYR B 160      -5.622   9.213  13.895  1.00 76.93           C  
ATOM   1310  CB  TYR B 160      -4.607   7.975  15.818  1.00 76.93           C  
ATOM   1311  O   TYR B 160      -5.322   8.725  12.803  1.00 76.93           O  
ATOM   1312  CG  TYR B 160      -4.813   7.412  17.203  1.00 76.93           C  
ATOM   1313  CD1 TYR B 160      -4.884   8.251  18.313  1.00 76.93           C  
ATOM   1314  CD2 TYR B 160      -4.935   6.042  17.406  1.00 76.93           C  
ATOM   1315  CE1 TYR B 160      -5.071   7.738  19.592  1.00 76.93           C  
ATOM   1316  CE2 TYR B 160      -5.122   5.517  18.680  1.00 76.93           C  
ATOM   1317  OH  TYR B 160      -5.375   5.857  21.029  1.00 76.93           O  
ATOM   1318  CZ  TYR B 160      -5.189   6.371  19.766  1.00 76.93           C  
ATOM   1319  N   VAL B 161      -5.860  10.481  14.035  1.00 82.78           N  
ATOM   1320  CA  VAL B 161      -5.508  11.488  13.039  1.00 82.78           C  
ATOM   1321  C   VAL B 161      -4.616  12.552  13.673  1.00 82.78           C  
ATOM   1322  CB  VAL B 161      -6.766  12.143  12.425  1.00 82.78           C  
ATOM   1323  O   VAL B 161      -4.594  12.705  14.897  1.00 82.78           O  
ATOM   1324  CG1 VAL B 161      -7.554  11.128  11.599  1.00 82.78           C  
ATOM   1325  CG2 VAL B 161      -7.644  12.742  13.522  1.00 82.78           C  
ATOM   1326  N   GLN B 162      -3.719  13.057  12.885  1.00 85.32           N  
ATOM   1327  CA  GLN B 162      -2.864  14.141  13.358  1.00 85.32           C  
ATOM   1328  C   GLN B 162      -3.343  15.490  12.830  1.00 85.32           C  
ATOM   1329  CB  GLN B 162      -1.412  13.900  12.942  1.00 85.32           C  
ATOM   1330  O   GLN B 162      -3.675  15.619  11.650  1.00 85.32           O  
ATOM   1331  CG  GLN B 162      -0.424  14.878  13.563  1.00 85.32           C  
ATOM   1332  CD  GLN B 162       1.013  14.585  13.177  1.00 85.32           C  
ATOM   1333  NE2 GLN B 162       1.949  14.968  14.039  1.00 85.32           N  
ATOM   1334  OE1 GLN B 162       1.281  14.018  12.113  1.00 85.32           O  
ATOM   1335  N   ALA B 163      -3.333  16.519  13.714  1.00 87.78           N  
ATOM   1336  CA  ALA B 163      -3.796  17.855  13.349  1.00 87.78           C  
ATOM   1337  C   ALA B 163      -2.769  18.573  12.477  1.00 87.78           C  
ATOM   1338  CB  ALA B 163      -4.092  18.676  14.601  1.00 87.78           C  
ATOM   1339  O   ALA B 163      -1.596  18.676  12.846  1.00 87.78           O  
ATOM   1340  N   LEU B 164      -3.171  19.111  11.339  1.00 86.28           N  
ATOM   1341  CA  LEU B 164      -2.302  19.838  10.420  1.00 86.28           C  
ATOM   1342  C   LEU B 164      -2.301  21.330  10.738  1.00 86.28           C  
ATOM   1343  CB  LEU B 164      -2.745  19.613   8.972  1.00 86.28           C  
ATOM   1344  O   LEU B 164      -1.335  22.033  10.434  1.00 86.28           O  
ATOM   1345  CG  LEU B 164      -2.594  18.190   8.431  1.00 86.28           C  
ATOM   1346  CD1 LEU B 164      -3.340  18.045   7.108  1.00 86.28           C  
ATOM   1347  CD2 LEU B 164      -1.121  17.835   8.261  1.00 86.28           C  
ATOM   1348  N   PHE B 165      -3.429  21.780  11.362  1.00 88.14           N  
ATOM   1349  CA  PHE B 165      -3.617  23.186  11.698  1.00 88.14           C  
ATOM   1350  C   PHE B 165      -4.198  23.335  13.099  1.00 88.14           C  
ATOM   1351  CB  PHE B 165      -4.531  23.868  10.675  1.00 88.14           C  
ATOM   1352  O   PHE B 165      -4.723  22.373  13.664  1.00 88.14           O  
ATOM   1353  CG  PHE B 165      -4.090  23.682   9.249  1.00 88.14           C  
ATOM   1354  CD1 PHE B 165      -3.080  24.470   8.710  1.00 88.14           C  
ATOM   1355  CD2 PHE B 165      -4.686  22.718   8.446  1.00 88.14           C  
ATOM   1356  CE1 PHE B 165      -2.671  24.299   7.389  1.00 88.14           C  
ATOM   1357  CE2 PHE B 165      -4.282  22.542   7.125  1.00 88.14           C  
ATOM   1358  CZ  PHE B 165      -3.275  23.334   6.599  1.00 88.14           C  
ATOM   1359  N   ASP B 166      -3.987  24.504  13.648  1.00 88.71           N  
ATOM   1360  CA  ASP B 166      -4.648  24.824  14.910  1.00 88.71           C  
ATOM   1361  C   ASP B 166      -6.147  25.035  14.706  1.00 88.71           C  
ATOM   1362  CB  ASP B 166      -4.023  26.070  15.542  1.00 88.71           C  
ATOM   1363  O   ASP B 166      -6.569  25.582  13.685  1.00 88.71           O  
ATOM   1364  CG  ASP B 166      -2.537  25.914  15.813  1.00 88.71           C  
ATOM   1365  OD1 ASP B 166      -2.041  24.768  15.854  1.00 88.71           O  
ATOM   1366  OD2 ASP B 166      -1.856  26.948  15.991  1.00 88.71           O  
ATOM   1367  N   PHE B 167      -6.938  24.451  15.587  1.00 90.93           N  
ATOM   1368  CA  PHE B 167      -8.379  24.669  15.550  1.00 90.93           C  
ATOM   1369  C   PHE B 167      -8.889  25.153  16.902  1.00 90.93           C  
ATOM   1370  CB  PHE B 167      -9.108  23.384  15.144  1.00 90.93           C  
ATOM   1371  O   PHE B 167      -8.785  24.440  17.902  1.00 90.93           O  
ATOM   1372  CG  PHE B 167     -10.597  23.550  15.000  1.00 90.93           C  
ATOM   1373  CD1 PHE B 167     -11.464  23.016  15.945  1.00 90.93           C  
ATOM   1374  CD2 PHE B 167     -11.129  24.241  13.919  1.00 90.93           C  
ATOM   1375  CE1 PHE B 167     -12.843  23.168  15.815  1.00 90.93           C  
ATOM   1376  CE2 PHE B 167     -12.506  24.397  13.782  1.00 90.93           C  
ATOM   1377  CZ  PHE B 167     -13.361  23.859  14.730  1.00 90.93           C  
ATOM   1378  N   ASP B 168      -9.409  26.397  16.870  1.00 89.63           N  
ATOM   1379  CA  ASP B 168     -10.014  26.960  18.074  1.00 89.63           C  
ATOM   1380  C   ASP B 168     -11.531  26.788  18.058  1.00 89.63           C  
ATOM   1381  CB  ASP B 168      -9.653  28.440  18.213  1.00 89.63           C  
ATOM   1382  O   ASP B 168     -12.216  27.350  17.200  1.00 89.63           O  
ATOM   1383  CG  ASP B 168      -8.186  28.666  18.532  1.00 89.63           C  
ATOM   1384  OD1 ASP B 168      -7.726  28.249  19.617  1.00 89.63           O  
ATOM   1385  OD2 ASP B 168      -7.483  29.269  17.692  1.00 89.63           O  
ATOM   1386  N   PRO B 169     -12.031  25.960  18.975  1.00 87.97           N  
ATOM   1387  CA  PRO B 169     -13.475  25.721  18.994  1.00 87.97           C  
ATOM   1388  C   PRO B 169     -14.287  27.012  19.068  1.00 87.97           C  
ATOM   1389  CB  PRO B 169     -13.677  24.876  20.255  1.00 87.97           C  
ATOM   1390  O   PRO B 169     -13.948  27.915  19.838  1.00 87.97           O  
ATOM   1391  CG  PRO B 169     -12.314  24.759  20.858  1.00 87.97           C  
ATOM   1392  CD  PRO B 169     -11.345  25.518  19.997  1.00 87.97           C  
ATOM   1393  N   GLN B 170     -15.245  27.247  18.193  1.00 81.56           N  
ATOM   1394  CA  GLN B 170     -16.092  28.435  18.175  1.00 81.56           C  
ATOM   1395  C   GLN B 170     -17.456  28.147  18.794  1.00 81.56           C  
ATOM   1396  CB  GLN B 170     -16.263  28.951  16.745  1.00 81.56           C  
ATOM   1397  O   GLN B 170     -18.134  29.060  19.270  1.00 81.56           O  
ATOM   1398  CG  GLN B 170     -14.968  29.437  16.108  1.00 81.56           C  
ATOM   1399  CD  GLN B 170     -15.204  30.403  14.962  1.00 81.56           C  
ATOM   1400  NE2 GLN B 170     -14.167  31.144  14.588  1.00 81.56           N  
ATOM   1401  OE1 GLN B 170     -16.310  30.483  14.417  1.00 81.56           O  
ATOM   1402  N   GLU B 171     -17.831  26.923  18.854  1.00 85.96           N  
ATOM   1403  CA  GLU B 171     -19.110  26.485  19.404  1.00 85.96           C  
ATOM   1404  C   GLU B 171     -18.916  25.391  20.450  1.00 85.96           C  
ATOM   1405  CB  GLU B 171     -20.033  25.988  18.288  1.00 85.96           C  
ATOM   1406  O   GLU B 171     -17.881  24.721  20.470  1.00 85.96           O  
ATOM   1407  CG  GLU B 171     -20.409  27.061  17.277  1.00 85.96           C  
ATOM   1408  CD  GLU B 171     -21.716  26.774  16.555  1.00 85.96           C  
ATOM   1409  OE1 GLU B 171     -22.368  27.729  16.076  1.00 85.96           O  
ATOM   1410  OE2 GLU B 171     -22.092  25.583  16.469  1.00 85.96           O  
ATOM   1411  N   ASP B 172     -19.947  25.305  21.269  1.00 86.77           N  
ATOM   1412  CA  ASP B 172     -19.901  24.238  22.263  1.00 86.77           C  
ATOM   1413  C   ASP B 172     -19.956  22.865  21.597  1.00 86.77           C  
ATOM   1414  CB  ASP B 172     -21.051  24.384  23.261  1.00 86.77           C  
ATOM   1415  O   ASP B 172     -20.732  22.652  20.663  1.00 86.77           O  
ATOM   1416  CG  ASP B 172     -20.597  24.291  24.707  1.00 86.77           C  
ATOM   1417  OD1 ASP B 172     -20.392  23.166  25.212  1.00 86.77           O  
ATOM   1418  OD2 ASP B 172     -20.444  25.353  25.349  1.00 86.77           O  
ATOM   1419  N   GLY B 173     -19.097  21.985  21.923  1.00 87.77           N  
ATOM   1420  CA  GLY B 173     -19.088  20.636  21.380  1.00 87.77           C  
ATOM   1421  C   GLY B 173     -17.964  20.399  20.389  1.00 87.77           C  
ATOM   1422  O   GLY B 173     -17.753  19.271  19.939  1.00 87.77           O  
ATOM   1423  N   GLU B 174     -17.290  21.486  20.001  1.00 90.90           N  
ATOM   1424  CA  GLU B 174     -16.168  21.370  19.074  1.00 90.90           C  
ATOM   1425  C   GLU B 174     -14.865  21.086  19.817  1.00 90.90           C  
ATOM   1426  CB  GLU B 174     -16.029  22.643  18.235  1.00 90.90           C  
ATOM   1427  O   GLU B 174     -14.687  21.519  20.957  1.00 90.90           O  
ATOM   1428  CG  GLU B 174     -17.175  22.864  17.258  1.00 90.90           C  
ATOM   1429  CD  GLU B 174     -16.976  24.078  16.365  1.00 90.90           C  
ATOM   1430  OE1 GLU B 174     -17.821  24.321  15.474  1.00 90.90           O  
ATOM   1431  OE2 GLU B 174     -15.966  24.792  16.558  1.00 90.90           O  
ATOM   1432  N   LEU B 175     -14.065  20.250  19.239  1.00 92.38           N  
ATOM   1433  CA  LEU B 175     -12.783  19.878  19.828  1.00 92.38           C  
ATOM   1434  C   LEU B 175     -11.673  20.805  19.345  1.00 92.38           C  
ATOM   1435  CB  LEU B 175     -12.437  18.427  19.485  1.00 92.38           C  
ATOM   1436  O   LEU B 175     -11.408  20.890  18.144  1.00 92.38           O  
ATOM   1437  CG  LEU B 175     -11.133  17.884  20.071  1.00 92.38           C  
ATOM   1438  CD1 LEU B 175     -11.257  17.725  21.583  1.00 92.38           C  
ATOM   1439  CD2 LEU B 175     -10.764  16.556  19.418  1.00 92.38           C  
ATOM   1440  N   GLY B 176     -11.070  21.518  20.315  1.00 91.76           N  
ATOM   1441  CA  GLY B 176      -9.926  22.350  19.979  1.00 91.76           C  
ATOM   1442  C   GLY B 176      -8.609  21.598  20.018  1.00 91.76           C  
ATOM   1443  O   GLY B 176      -8.418  20.713  20.854  1.00 91.76           O  
ATOM   1444  N   PHE B 177      -7.757  21.878  19.015  1.00 91.86           N  
ATOM   1445  CA  PHE B 177      -6.449  21.233  19.001  1.00 91.86           C  
ATOM   1446  C   PHE B 177      -5.408  22.134  18.348  1.00 91.86           C  
ATOM   1447  CB  PHE B 177      -6.518  19.891  18.266  1.00 91.86           C  
ATOM   1448  O   PHE B 177      -5.752  23.150  17.740  1.00 91.86           O  
ATOM   1449  CG  PHE B 177      -7.237  19.958  16.946  1.00 91.86           C  
ATOM   1450  CD1 PHE B 177      -8.570  19.577  16.844  1.00 91.86           C  
ATOM   1451  CD2 PHE B 177      -6.581  20.403  15.806  1.00 91.86           C  
ATOM   1452  CE1 PHE B 177      -9.238  19.638  15.624  1.00 91.86           C  
ATOM   1453  CE2 PHE B 177      -7.242  20.467  14.582  1.00 91.86           C  
ATOM   1454  CZ  PHE B 177      -8.571  20.083  14.494  1.00 91.86           C  
ATOM   1455  N   ARG B 178      -4.182  21.796  18.617  1.00 91.91           N  
ATOM   1456  CA  ARG B 178      -3.058  22.510  18.021  1.00 91.91           C  
ATOM   1457  C   ARG B 178      -2.360  21.653  16.970  1.00 91.91           C  
ATOM   1458  CB  ARG B 178      -2.058  22.934  19.099  1.00 91.91           C  
ATOM   1459  O   ARG B 178      -2.457  20.424  16.998  1.00 91.91           O  
ATOM   1460  CG  ARG B 178      -2.657  23.822  20.179  1.00 91.91           C  
ATOM   1461  CD  ARG B 178      -2.958  25.220  19.657  1.00 91.91           C  
ATOM   1462  NE  ARG B 178      -3.373  26.118  20.730  1.00 91.91           N  
ATOM   1463  NH1 ARG B 178      -3.656  27.958  19.362  1.00 91.91           N  
ATOM   1464  NH2 ARG B 178      -4.059  28.125  21.612  1.00 91.91           N  
ATOM   1465  CZ  ARG B 178      -3.695  27.398  20.566  1.00 91.91           C  
ATOM   1466  N   ARG B 179      -1.770  22.312  16.004  1.00 89.79           N  
ATOM   1467  CA  ARG B 179      -1.016  21.610  14.970  1.00 89.79           C  
ATOM   1468  C   ARG B 179      -0.065  20.588  15.585  1.00 89.79           C  
ATOM   1469  CB  ARG B 179      -0.233  22.601  14.107  1.00 89.79           C  
ATOM   1470  O   ARG B 179       0.663  20.900  16.530  1.00 89.79           O  
ATOM   1471  CG  ARG B 179       0.543  21.952  12.972  1.00 89.79           C  
ATOM   1472  CD  ARG B 179       1.328  22.977  12.167  1.00 89.79           C  
ATOM   1473  NE  ARG B 179       2.192  22.339  11.178  1.00 89.79           N  
ATOM   1474  NH1 ARG B 179       3.438  24.234  10.739  1.00 89.79           N  
ATOM   1475  NH2 ARG B 179       3.900  22.274   9.644  1.00 89.79           N  
ATOM   1476  CZ  ARG B 179       3.175  22.951  10.523  1.00 89.79           C  
ATOM   1477  N   GLY B 180      -0.203  19.325  15.081  1.00 86.60           N  
ATOM   1478  CA  GLY B 180       0.659  18.251  15.550  1.00 86.60           C  
ATOM   1479  C   GLY B 180      -0.012  17.349  16.569  1.00 86.60           C  
ATOM   1480  O   GLY B 180       0.470  16.248  16.843  1.00 86.60           O  
ATOM   1481  N   ASP B 181      -1.091  17.797  17.137  1.00 88.63           N  
ATOM   1482  CA  ASP B 181      -1.809  16.994  18.122  1.00 88.63           C  
ATOM   1483  C   ASP B 181      -2.378  15.727  17.489  1.00 88.63           C  
ATOM   1484  CB  ASP B 181      -2.932  17.812  18.763  1.00 88.63           C  
ATOM   1485  O   ASP B 181      -2.785  15.736  16.325  1.00 88.63           O  
ATOM   1486  CG  ASP B 181      -2.452  18.682  19.911  1.00 88.63           C  
ATOM   1487  OD1 ASP B 181      -1.257  18.612  20.271  1.00 88.63           O  
ATOM   1488  OD2 ASP B 181      -3.276  19.442  20.463  1.00 88.63           O  
ATOM   1489  N   PHE B 182      -2.394  14.676  18.293  1.00 87.32           N  
ATOM   1490  CA  PHE B 182      -3.007  13.428  17.853  1.00 87.32           C  
ATOM   1491  C   PHE B 182      -4.433  13.311  18.377  1.00 87.32           C  
ATOM   1492  CB  PHE B 182      -2.177  12.228  18.317  1.00 87.32           C  
ATOM   1493  O   PHE B 182      -4.676  13.481  19.574  1.00 87.32           O  
ATOM   1494  CG  PHE B 182      -0.836  12.119  17.642  1.00 87.32           C  
ATOM   1495  CD1 PHE B 182      -0.707  11.464  16.424  1.00 87.32           C  
ATOM   1496  CD2 PHE B 182       0.295  12.673  18.227  1.00 87.32           C  
ATOM   1497  CE1 PHE B 182       0.533  11.363  15.797  1.00 87.32           C  
ATOM   1498  CE2 PHE B 182       1.537  12.575  17.607  1.00 87.32           C  
ATOM   1499  CZ  PHE B 182       1.654  11.919  16.392  1.00 87.32           C  
ATOM   1500  N   ILE B 183      -5.288  13.038  17.394  1.00 87.98           N  
ATOM   1501  CA  ILE B 183      -6.699  12.959  17.754  1.00 87.98           C  
ATOM   1502  C   ILE B 183      -7.207  11.534  17.540  1.00 87.98           C  
ATOM   1503  CB  ILE B 183      -7.548  13.958  16.936  1.00 87.98           C  
ATOM   1504  O   ILE B 183      -6.982  10.940  16.483  1.00 87.98           O  
ATOM   1505  CG1 ILE B 183      -6.985  15.377  17.076  1.00 87.98           C  
ATOM   1506  CG2 ILE B 183      -9.015  13.905  17.374  1.00 87.98           C  
ATOM   1507  CD1 ILE B 183      -7.349  16.304  15.925  1.00 87.98           C  
ATOM   1508  N   HIS B 184      -7.729  10.987  18.602  1.00 83.52           N  
ATOM   1509  CA  HIS B 184      -8.397   9.695  18.492  1.00 83.52           C  
ATOM   1510  C   HIS B 184      -9.777   9.840  17.859  1.00 83.52           C  
ATOM   1511  CB  HIS B 184      -8.517   9.035  19.866  1.00 83.52           C  
ATOM   1512  O   HIS B 184     -10.675  10.444  18.450  1.00 83.52           O  
ATOM   1513  CG  HIS B 184      -9.024   7.630  19.815  1.00 83.52           C  
ATOM   1514  CD2 HIS B 184      -8.490   6.511  19.271  1.00 83.52           C  
ATOM   1515  ND1 HIS B 184     -10.228   7.252  20.370  1.00 83.52           N  
ATOM   1516  CE1 HIS B 184     -10.412   5.958  20.169  1.00 83.52           C  
ATOM   1517  NE2 HIS B 184      -9.372   5.485  19.504  1.00 83.52           N  
ATOM   1518  N   VAL B 185      -9.902   9.246  16.694  1.00 84.74           N  
ATOM   1519  CA  VAL B 185     -11.160   9.400  15.972  1.00 84.74           C  
ATOM   1520  C   VAL B 185     -12.199   8.428  16.528  1.00 84.74           C  
ATOM   1521  CB  VAL B 185     -10.976   9.172  14.455  1.00 84.74           C  
ATOM   1522  O   VAL B 185     -11.982   7.214  16.531  1.00 84.74           O  
ATOM   1523  CG1 VAL B 185     -12.311   9.297  13.723  1.00 84.74           C  
ATOM   1524  CG2 VAL B 185      -9.958  10.160  13.887  1.00 84.74           C  
ATOM   1525  N   MET B 186     -13.241   8.999  17.089  1.00 78.73           N  
ATOM   1526  CA  MET B 186     -14.294   8.196  17.706  1.00 78.73           C  
ATOM   1527  C   MET B 186     -15.447   7.971  16.733  1.00 78.73           C  
ATOM   1528  CB  MET B 186     -14.808   8.869  18.979  1.00 78.73           C  
ATOM   1529  O   MET B 186     -16.128   6.947  16.798  1.00 78.73           O  
ATOM   1530  CG  MET B 186     -13.737   9.074  20.039  1.00 78.73           C  
ATOM   1531  SD  MET B 186     -14.415   9.765  21.598  1.00 78.73           S  
ATOM   1532  CE  MET B 186     -15.180   8.278  22.302  1.00 78.73           C  
ATOM   1533  N   ASP B 187     -15.639   8.955  15.929  1.00 80.11           N  
ATOM   1534  CA  ASP B 187     -16.720   8.878  14.951  1.00 80.11           C  
ATOM   1535  C   ASP B 187     -16.360   9.633  13.673  1.00 80.11           C  
ATOM   1536  CB  ASP B 187     -18.019   9.432  15.541  1.00 80.11           C  
ATOM   1537  O   ASP B 187     -16.038  10.822  13.719  1.00 80.11           O  
ATOM   1538  CG  ASP B 187     -19.227   9.176  14.658  1.00 80.11           C  
ATOM   1539  OD1 ASP B 187     -19.174   8.270  13.798  1.00 80.11           O  
ATOM   1540  OD2 ASP B 187     -20.241   9.889  14.821  1.00 80.11           O  
ATOM   1541  N   ASN B 188     -16.310   8.939  12.602  1.00 79.82           N  
ATOM   1542  CA  ASN B 188     -15.996   9.560  11.320  1.00 79.82           C  
ATOM   1543  C   ASN B 188     -17.112   9.339  10.302  1.00 79.82           C  
ATOM   1544  CB  ASN B 188     -14.669   9.028  10.776  1.00 79.82           C  
ATOM   1545  O   ASN B 188     -16.845   9.147   9.114  1.00 79.82           O  
ATOM   1546  CG  ASN B 188     -14.710   7.541  10.487  1.00 79.82           C  
ATOM   1547  ND2 ASN B 188     -13.583   6.990  10.051  1.00 79.82           N  
ATOM   1548  OD1 ASN B 188     -15.746   6.892  10.654  1.00 79.82           O  
ATOM   1549  N   SER B 189     -18.361   9.283  10.827  1.00 72.30           N  
ATOM   1550  CA  SER B 189     -19.523   8.996   9.992  1.00 72.30           C  
ATOM   1551  C   SER B 189     -19.826  10.155   9.049  1.00 72.30           C  
ATOM   1552  CB  SER B 189     -20.747   8.701  10.860  1.00 72.30           C  
ATOM   1553  O   SER B 189     -20.302   9.945   7.932  1.00 72.30           O  
ATOM   1554  OG  SER B 189     -20.359   8.374  12.183  1.00 72.30           O  
ATOM   1555  N   ASP B 190     -19.471  11.372   9.600  1.00 77.12           N  
ATOM   1556  CA  ASP B 190     -19.667  12.556   8.768  1.00 77.12           C  
ATOM   1557  C   ASP B 190     -18.450  12.811   7.882  1.00 77.12           C  
ATOM   1558  CB  ASP B 190     -19.950  13.782   9.638  1.00 77.12           C  
ATOM   1559  O   ASP B 190     -17.310  12.736   8.347  1.00 77.12           O  
ATOM   1560  CG  ASP B 190     -20.496  14.958   8.847  1.00 77.12           C  
ATOM   1561  OD1 ASP B 190     -19.737  15.575   8.070  1.00 77.12           O  
ATOM   1562  OD2 ASP B 190     -21.696  15.271   9.003  1.00 77.12           O  
ATOM   1563  N   PRO B 191     -18.636  13.081   6.623  1.00 75.95           N  
ATOM   1564  CA  PRO B 191     -17.520  13.271   5.693  1.00 75.95           C  
ATOM   1565  C   PRO B 191     -16.709  14.529   5.994  1.00 75.95           C  
ATOM   1566  CB  PRO B 191     -18.211  13.379   4.331  1.00 75.95           C  
ATOM   1567  O   PRO B 191     -15.519  14.592   5.675  1.00 75.95           O  
ATOM   1568  CG  PRO B 191     -19.664  13.521   4.650  1.00 75.95           C  
ATOM   1569  CD  PRO B 191     -19.870  13.180   6.098  1.00 75.95           C  
ATOM   1570  N   ASN B 192     -17.274  15.492   6.636  1.00 81.14           N  
ATOM   1571  CA  ASN B 192     -16.599  16.772   6.821  1.00 81.14           C  
ATOM   1572  C   ASN B 192     -16.235  17.007   8.285  1.00 81.14           C  
ATOM   1573  CB  ASN B 192     -17.467  17.919   6.299  1.00 81.14           C  
ATOM   1574  O   ASN B 192     -15.241  17.672   8.583  1.00 81.14           O  
ATOM   1575  CG  ASN B 192     -17.703  17.838   4.804  1.00 81.14           C  
ATOM   1576  ND2 ASN B 192     -18.967  17.878   4.400  1.00 81.14           N  
ATOM   1577  OD1 ASN B 192     -16.757  17.740   4.018  1.00 81.14           O  
ATOM   1578  N   TRP B 193     -17.033  16.551   9.210  1.00 84.53           N  
ATOM   1579  CA  TRP B 193     -16.802  16.727  10.640  1.00 84.53           C  
ATOM   1580  C   TRP B 193     -16.692  15.378  11.343  1.00 84.53           C  
ATOM   1581  CB  TRP B 193     -17.926  17.555  11.269  1.00 84.53           C  
ATOM   1582  O   TRP B 193     -17.554  14.511  11.175  1.00 84.53           O  
ATOM   1583  CG  TRP B 193     -17.846  19.021  10.964  1.00 84.53           C  
ATOM   1584  CD1 TRP B 193     -18.233  19.645   9.810  1.00 84.53           C  
ATOM   1585  CD2 TRP B 193     -17.343  20.046  11.826  1.00 84.53           C  
ATOM   1586  CE2 TRP B 193     -17.456  21.270  11.130  1.00 84.53           C  
ATOM   1587  CE3 TRP B 193     -16.808  20.049  13.121  1.00 84.53           C  
ATOM   1588  NE1 TRP B 193     -18.001  20.997   9.904  1.00 84.53           N  
ATOM   1589  CH2 TRP B 193     -16.533  22.460  12.955  1.00 84.53           C  
ATOM   1590  CZ2 TRP B 193     -17.053  22.486  11.687  1.00 84.53           C  
ATOM   1591  CZ3 TRP B 193     -16.408  21.260  13.674  1.00 84.53           C  
ATOM   1592  N   TRP B 194     -15.587  15.212  12.082  1.00 86.67           N  
ATOM   1593  CA  TRP B 194     -15.384  13.985  12.846  1.00 86.67           C  
ATOM   1594  C   TRP B 194     -15.418  14.265  14.345  1.00 86.67           C  
ATOM   1595  CB  TRP B 194     -14.055  13.328  12.466  1.00 86.67           C  
ATOM   1596  O   TRP B 194     -15.268  15.412  14.772  1.00 86.67           O  
ATOM   1597  CG  TRP B 194     -14.023  12.780  11.071  1.00 86.67           C  
ATOM   1598  CD1 TRP B 194     -15.040  12.792  10.157  1.00 86.67           C  
ATOM   1599  CD2 TRP B 194     -12.918  12.133  10.432  1.00 86.67           C  
ATOM   1600  CE2 TRP B 194     -13.336  11.779   9.130  1.00 86.67           C  
ATOM   1601  CE3 TRP B 194     -11.613  11.819  10.835  1.00 86.67           C  
ATOM   1602  NE1 TRP B 194     -14.633  12.192   8.988  1.00 86.67           N  
ATOM   1603  CH2 TRP B 194     -11.222  10.830   8.647  1.00 86.67           C  
ATOM   1604  CZ2 TRP B 194     -12.494  11.125   8.228  1.00 86.67           C  
ATOM   1605  CZ3 TRP B 194     -10.776  11.168   9.935  1.00 86.67           C  
ATOM   1606  N   LYS B 195     -15.835  13.216  15.073  1.00 88.69           N  
ATOM   1607  CA  LYS B 195     -15.753  13.292  16.529  1.00 88.69           C  
ATOM   1608  C   LYS B 195     -14.500  12.590  17.046  1.00 88.69           C  
ATOM   1609  CB  LYS B 195     -16.999  12.680  17.170  1.00 88.69           C  
ATOM   1610  O   LYS B 195     -14.179  11.482  16.611  1.00 88.69           O  
ATOM   1611  CG  LYS B 195     -17.140  12.976  18.656  1.00 88.69           C  
ATOM   1612  CD  LYS B 195     -18.453  12.439  19.211  1.00 88.69           C  
ATOM   1613  CE  LYS B 195     -18.594  12.734  20.698  1.00 88.69           C  
ATOM   1614  NZ  LYS B 195     -19.928  12.315  21.222  1.00 88.69           N  
ATOM   1615  N   GLY B 196     -13.780  13.319  17.836  1.00 88.46           N  
ATOM   1616  CA  GLY B 196     -12.565  12.717  18.359  1.00 88.46           C  
ATOM   1617  C   GLY B 196     -12.221  13.186  19.760  1.00 88.46           C  
ATOM   1618  O   GLY B 196     -12.996  13.914  20.384  1.00 88.46           O  
ATOM   1619  N   ALA B 197     -11.207  12.573  20.325  1.00 89.16           N  
ATOM   1620  CA  ALA B 197     -10.704  12.924  21.650  1.00 89.16           C  
ATOM   1621  C   ALA B 197      -9.234  13.328  21.590  1.00 89.16           C  
ATOM   1622  CB  ALA B 197     -10.892  11.757  22.617  1.00 89.16           C  
ATOM   1623  O   ALA B 197      -8.433  12.683  20.909  1.00 89.16           O  
ATOM   1624  N   CYS B 198      -9.010  14.505  22.225  1.00 89.96           N  
ATOM   1625  CA  CYS B 198      -7.643  15.008  22.309  1.00 89.96           C  
ATOM   1626  C   CYS B 198      -7.378  15.643  23.669  1.00 89.96           C  
ATOM   1627  CB  CYS B 198      -7.377  16.026  21.201  1.00 89.96           C  
ATOM   1628  O   CYS B 198      -8.170  16.459  24.143  1.00 89.96           O  
ATOM   1629  SG  CYS B 198      -5.651  16.546  21.089  1.00 89.96           S  
ATOM   1630  N   HIS B 199      -6.384  15.317  24.381  1.00 86.77           N  
ATOM   1631  CA  HIS B 199      -5.993  15.848  25.682  1.00 86.77           C  
ATOM   1632  C   HIS B 199      -7.132  15.730  26.690  1.00 86.77           C  
ATOM   1633  CB  HIS B 199      -5.554  17.308  25.554  1.00 86.77           C  
ATOM   1634  O   HIS B 199      -7.409  16.674  27.433  1.00 86.77           O  
ATOM   1635  CG  HIS B 199      -4.357  17.500  24.679  1.00 86.77           C  
ATOM   1636  CD2 HIS B 199      -3.050  17.209  24.884  1.00 86.77           C  
ATOM   1637  ND1 HIS B 199      -4.436  18.059  23.422  1.00 86.77           N  
ATOM   1638  CE1 HIS B 199      -3.226  18.102  22.889  1.00 86.77           C  
ATOM   1639  NE2 HIS B 199      -2.368  17.593  23.756  1.00 86.77           N  
ATOM   1640  N   GLY B 200      -7.939  14.683  26.629  1.00 81.76           N  
ATOM   1641  CA  GLY B 200      -9.004  14.414  27.583  1.00 81.76           C  
ATOM   1642  C   GLY B 200     -10.317  15.079  27.214  1.00 81.76           C  
ATOM   1643  O   GLY B 200     -11.308  14.952  27.936  1.00 81.76           O  
ATOM   1644  N   GLN B 201     -10.264  15.859  26.122  1.00 89.68           N  
ATOM   1645  CA  GLN B 201     -11.491  16.507  25.670  1.00 89.68           C  
ATOM   1646  C   GLN B 201     -12.052  15.819  24.429  1.00 89.68           C  
ATOM   1647  CB  GLN B 201     -11.242  17.988  25.382  1.00 89.68           C  
ATOM   1648  O   GLN B 201     -11.296  15.287  23.613  1.00 89.68           O  
ATOM   1649  CG  GLN B 201     -11.017  18.829  26.632  1.00 89.68           C  
ATOM   1650  CD  GLN B 201     -10.983  20.317  26.340  1.00 89.68           C  
ATOM   1651  NE2 GLN B 201     -11.675  21.099  27.162  1.00 89.68           N  
ATOM   1652  OE1 GLN B 201     -10.338  20.761  25.384  1.00 89.68           O  
ATOM   1653  N   THR B 202     -13.345  15.773  24.379  1.00 90.54           N  
ATOM   1654  CA  THR B 202     -14.018  15.183  23.228  1.00 90.54           C  
ATOM   1655  C   THR B 202     -14.879  16.221  22.514  1.00 90.54           C  
ATOM   1656  CB  THR B 202     -14.892  13.986  23.644  1.00 90.54           C  
ATOM   1657  O   THR B 202     -15.456  17.102  23.154  1.00 90.54           O  
ATOM   1658  CG2 THR B 202     -15.391  13.218  22.424  1.00 90.54           C  
ATOM   1659  OG1 THR B 202     -14.121  13.103  24.468  1.00 90.54           O  
ATOM   1660  N   GLY B 203     -14.886  16.158  21.225  1.00 90.71           N  
ATOM   1661  CA  GLY B 203     -15.715  17.058  20.439  1.00 90.71           C  
ATOM   1662  C   GLY B 203     -15.585  16.835  18.944  1.00 90.71           C  
ATOM   1663  O   GLY B 203     -14.901  15.908  18.506  1.00 90.71           O  
ATOM   1664  N   MET B 204     -16.350  17.658  18.200  1.00 92.50           N  
ATOM   1665  CA  MET B 204     -16.325  17.569  16.743  1.00 92.50           C  
ATOM   1666  C   MET B 204     -15.206  18.427  16.164  1.00 92.50           C  
ATOM   1667  CB  MET B 204     -17.670  17.996  16.154  1.00 92.50           C  
ATOM   1668  O   MET B 204     -14.869  19.474  16.721  1.00 92.50           O  
ATOM   1669  CG  MET B 204     -18.848  17.180  16.661  1.00 92.50           C  
ATOM   1670  SD  MET B 204     -18.894  15.492  15.943  1.00 92.50           S  
ATOM   1671  CE  MET B 204     -19.153  15.895  14.193  1.00 92.50           C  
ATOM   1672  N   PHE B 205     -14.569  17.862  15.111  1.00 90.34           N  
ATOM   1673  CA  PHE B 205     -13.521  18.623  14.440  1.00 90.34           C  
ATOM   1674  C   PHE B 205     -13.581  18.414  12.932  1.00 90.34           C  
ATOM   1675  CB  PHE B 205     -12.141  18.222  14.970  1.00 90.34           C  
ATOM   1676  O   PHE B 205     -14.099  17.399  12.460  1.00 90.34           O  
ATOM   1677  CG  PHE B 205     -11.818  16.764  14.783  1.00 90.34           C  
ATOM   1678  CD1 PHE B 205     -12.226  15.821  15.719  1.00 90.34           C  
ATOM   1679  CD2 PHE B 205     -11.107  16.336  13.670  1.00 90.34           C  
ATOM   1680  CE1 PHE B 205     -11.929  14.471  15.548  1.00 90.34           C  
ATOM   1681  CE2 PHE B 205     -10.806  14.988  13.492  1.00 90.34           C  
ATOM   1682  CZ  PHE B 205     -11.218  14.058  14.432  1.00 90.34           C  
ATOM   1683  N   PRO B 206     -13.127  19.405  12.229  1.00 87.89           N  
ATOM   1684  CA  PRO B 206     -13.174  19.314  10.768  1.00 87.89           C  
ATOM   1685  C   PRO B 206     -12.162  18.319  10.205  1.00 87.89           C  
ATOM   1686  CB  PRO B 206     -12.848  20.739  10.315  1.00 87.89           C  
ATOM   1687  O   PRO B 206     -10.976  18.382  10.541  1.00 87.89           O  
ATOM   1688  CG  PRO B 206     -12.274  21.402  11.526  1.00 87.89           C  
ATOM   1689  CD  PRO B 206     -12.587  20.557  12.726  1.00 87.89           C  
ATOM   1690  N   ARG B 207     -12.578  17.486   9.349  1.00 85.02           N  
ATOM   1691  CA  ARG B 207     -11.750  16.437   8.763  1.00 85.02           C  
ATOM   1692  C   ARG B 207     -10.593  17.032   7.968  1.00 85.02           C  
ATOM   1693  CB  ARG B 207     -12.590  15.527   7.864  1.00 85.02           C  
ATOM   1694  O   ARG B 207      -9.492  16.478   7.954  1.00 85.02           O  
ATOM   1695  CG  ARG B 207     -11.782  14.468   7.132  1.00 85.02           C  
ATOM   1696  CD  ARG B 207     -12.218  14.329   5.680  1.00 85.02           C  
ATOM   1697  NE  ARG B 207     -11.548  13.212   5.020  1.00 85.02           N  
ATOM   1698  NH1 ARG B 207     -10.462  14.520   3.456  1.00 85.02           N  
ATOM   1699  NH2 ARG B 207     -10.173  12.246   3.456  1.00 85.02           N  
ATOM   1700  CZ  ARG B 207     -10.729  13.328   3.979  1.00 85.02           C  
ATOM   1701  N   ASN B 208     -10.837  18.232   7.336  1.00 83.83           N  
ATOM   1702  CA  ASN B 208      -9.852  18.817   6.433  1.00 83.83           C  
ATOM   1703  C   ASN B 208      -8.693  19.447   7.200  1.00 83.83           C  
ATOM   1704  CB  ASN B 208     -10.511  19.854   5.520  1.00 83.83           C  
ATOM   1705  O   ASN B 208      -7.720  19.903   6.598  1.00 83.83           O  
ATOM   1706  CG  ASN B 208     -11.311  20.886   6.291  1.00 83.83           C  
ATOM   1707  ND2 ASN B 208     -11.425  22.085   5.733  1.00 83.83           N  
ATOM   1708  OD1 ASN B 208     -11.822  20.607   7.378  1.00 83.83           O  
ATOM   1709  N   TYR B 209      -8.785  19.384   8.566  1.00 87.22           N  
ATOM   1710  CA  TYR B 209      -7.719  19.944   9.389  1.00 87.22           C  
ATOM   1711  C   TYR B 209      -6.767  18.853   9.864  1.00 87.22           C  
ATOM   1712  CB  TYR B 209      -8.303  20.688  10.593  1.00 87.22           C  
ATOM   1713  O   TYR B 209      -5.750  19.141  10.500  1.00 87.22           O  
ATOM   1714  CG  TYR B 209      -8.726  22.104  10.285  1.00 87.22           C  
ATOM   1715  CD1 TYR B 209      -8.203  23.179  10.999  1.00 87.22           C  
ATOM   1716  CD2 TYR B 209      -9.650  22.369   9.280  1.00 87.22           C  
ATOM   1717  CE1 TYR B 209      -8.591  24.485  10.720  1.00 87.22           C  
ATOM   1718  CE2 TYR B 209     -10.045  23.671   8.992  1.00 87.22           C  
ATOM   1719  OH  TYR B 209      -9.899  26.012   9.435  1.00 87.22           O  
ATOM   1720  CZ  TYR B 209      -9.511  24.721   9.716  1.00 87.22           C  
ATOM   1721  N   VAL B 210      -7.217  17.604   9.558  1.00 86.21           N  
ATOM   1722  CA  VAL B 210      -6.435  16.513  10.131  1.00 86.21           C  
ATOM   1723  C   VAL B 210      -6.011  15.545   9.029  1.00 86.21           C  
ATOM   1724  CB  VAL B 210      -7.227  15.761  11.225  1.00 86.21           C  
ATOM   1725  O   VAL B 210      -6.548  15.585   7.919  1.00 86.21           O  
ATOM   1726  CG1 VAL B 210      -7.506  16.677  12.415  1.00 86.21           C  
ATOM   1727  CG2 VAL B 210      -8.532  15.209  10.653  1.00 86.21           C  
ATOM   1728  N   THR B 211      -4.954  14.804   9.295  1.00 80.88           N  
ATOM   1729  CA  THR B 211      -4.477  13.770   8.384  1.00 80.88           C  
ATOM   1730  C   THR B 211      -4.363  12.428   9.100  1.00 80.88           C  
ATOM   1731  CB  THR B 211      -3.113  14.147   7.776  1.00 80.88           C  
ATOM   1732  O   THR B 211      -3.923  12.367  10.250  1.00 80.88           O  
ATOM   1733  CG2 THR B 211      -1.986  13.943   8.783  1.00 80.88           C  
ATOM   1734  OG1 THR B 211      -2.866  13.328   6.626  1.00 80.88           O  
ATOM   1735  N   PRO B 212      -4.927  11.398   8.490  1.00 76.52           N  
ATOM   1736  CA  PRO B 212      -4.850  10.083   9.131  1.00 76.52           C  
ATOM   1737  C   PRO B 212      -3.413   9.639   9.396  1.00 76.52           C  
ATOM   1738  CB  PRO B 212      -5.530   9.158   8.118  1.00 76.52           C  
ATOM   1739  O   PRO B 212      -2.515   9.939   8.606  1.00 76.52           O  
ATOM   1740  CG  PRO B 212      -5.934  10.055   6.992  1.00 76.52           C  
ATOM   1741  CD  PRO B 212      -5.398  11.431   7.264  1.00 76.52           C  
ATOM   1742  N   VAL B 213      -3.166   9.216  10.631  1.00 65.20           N  
ATOM   1743  CA  VAL B 213      -1.841   8.705  10.966  1.00 65.20           C  
ATOM   1744  C   VAL B 213      -1.932   7.219  11.306  1.00 65.20           C  
ATOM   1745  CB  VAL B 213      -1.213   9.483  12.143  1.00 65.20           C  
ATOM   1746  O   VAL B 213      -2.901   6.775  11.926  1.00 65.20           O  
ATOM   1747  CG1 VAL B 213       0.295   9.245  12.205  1.00 65.20           C  
ATOM   1748  CG2 VAL B 213      -1.517  10.975  12.018  1.00 65.20           C  
ATOM   1749  N   ASN B 214      -1.180   6.385  10.608  1.00 53.71           N  
ATOM   1750  CA  ASN B 214      -1.100   4.970  10.957  1.00 53.71           C  
ATOM   1751  C   ASN B 214      -0.328   4.755  12.255  1.00 53.71           C  
ATOM   1752  CB  ASN B 214      -0.459   4.172   9.819  1.00 53.71           C  
ATOM   1753  O   ASN B 214       0.882   4.983  12.308  1.00 53.71           O  
ATOM   1754  CG  ASN B 214      -1.451   3.801   8.735  1.00 53.71           C  
ATOM   1755  ND2 ASN B 214      -1.133   4.153   7.495  1.00 53.71           N  
ATOM   1756  OD1 ASN B 214      -2.494   3.203   9.010  1.00 53.71           O  
ATOM   1757  N   ARG B 215      -0.856   5.224  13.339  1.00 43.64           N  
ATOM   1758  CA  ARG B 215      -0.023   5.025  14.521  1.00 43.64           C  
ATOM   1759  C   ARG B 215      -0.011   3.559  14.940  1.00 43.64           C  
ATOM   1760  CB  ARG B 215      -0.514   5.897  15.678  1.00 43.64           C  
ATOM   1761  O   ARG B 215      -1.065   2.930  15.051  1.00 43.64           O  
ATOM   1762  CG  ARG B 215       0.422   7.044  16.025  1.00 43.64           C  
ATOM   1763  CD  ARG B 215      -0.074   7.833  17.229  1.00 43.64           C  
ATOM   1764  NE  ARG B 215       0.842   8.914  17.580  1.00 43.64           N  
ATOM   1765  NH1 ARG B 215      -0.371   9.625  19.413  1.00 43.64           N  
ATOM   1766  NH2 ARG B 215       1.575  10.690  18.837  1.00 43.64           N  
ATOM   1767  CZ  ARG B 215       0.680   9.741  18.609  1.00 43.64           C  
ATOM   1768  N   ASN B 216       1.007   2.756  14.358  1.00 36.43           N  
ATOM   1769  CA  ASN B 216       1.176   1.436  14.955  1.00 36.43           C  
ATOM   1770  C   ASN B 216       1.205   1.509  16.479  1.00 36.43           C  
ATOM   1771  CB  ASN B 216       2.449   0.769  14.431  1.00 36.43           C  
ATOM   1772  O   ASN B 216       2.152   2.040  17.061  1.00 36.43           O  
ATOM   1773  CG  ASN B 216       2.247   0.101  13.085  1.00 36.43           C  
ATOM   1774  ND2 ASN B 216       3.324  -0.027  12.319  1.00 36.43           N  
ATOM   1775  OD1 ASN B 216       1.133  -0.297  12.737  1.00 36.43           O  
ATOM   1776  N   VAL B 217       0.069   1.882  17.101  1.00 31.54           N  
ATOM   1777  CA  VAL B 217       0.269   1.698  18.535  1.00 31.54           C  
ATOM   1778  C   VAL B 217       0.545   0.226  18.833  1.00 31.54           C  
ATOM   1779  CB  VAL B 217      -0.953   2.186  19.346  1.00 31.54           C  
ATOM   1780  O   VAL B 217      -0.036  -0.661  18.204  1.00 31.54           O  
ATOM   1781  CG1 VAL B 217      -0.726   1.977  20.842  1.00 31.54           C  
ATOM   1782  CG2 VAL B 217      -1.238   3.657  19.046  1.00 31.54           C  
TER    1783      VAL B 217                                                      
ATOM   1784  N   MET C   1     -17.379  71.377 107.993  1.00 27.96           N  
ATOM   1785  CA  MET C   1     -16.496  71.760 106.895  1.00 27.96           C  
ATOM   1786  C   MET C   1     -17.178  72.765 105.973  1.00 27.96           C  
ATOM   1787  CB  MET C   1     -16.064  70.528 106.097  1.00 27.96           C  
ATOM   1788  O   MET C   1     -16.763  72.943 104.827  1.00 27.96           O  
ATOM   1789  CG  MET C   1     -14.996  69.695 106.787  1.00 27.96           C  
ATOM   1790  SD  MET C   1     -14.042  68.660 105.609  1.00 27.96           S  
ATOM   1791  CE  MET C   1     -15.219  67.303 105.350  1.00 27.96           C  
ATOM   1792  N   GLU C   2     -18.131  73.605 106.552  1.00 32.34           N  
ATOM   1793  CA  GLU C   2     -19.355  74.197 106.022  1.00 32.34           C  
ATOM   1794  C   GLU C   2     -19.047  75.406 105.142  1.00 32.34           C  
ATOM   1795  CB  GLU C   2     -20.294  74.602 107.161  1.00 32.34           C  
ATOM   1796  O   GLU C   2     -18.785  76.499 105.649  1.00 32.34           O  
ATOM   1797  CG  GLU C   2     -21.451  73.636 107.376  1.00 32.34           C  
ATOM   1798  CD  GLU C   2     -22.309  73.987 108.581  1.00 32.34           C  
ATOM   1799  OE1 GLU C   2     -23.526  73.694 108.565  1.00 32.34           O  
ATOM   1800  OE2 GLU C   2     -21.760  74.561 109.548  1.00 32.34           O  
ATOM   1801  N   GLU C   3     -18.024  75.231 104.242  1.00 34.47           N  
ATOM   1802  CA  GLU C   3     -17.487  76.409 103.567  1.00 34.47           C  
ATOM   1803  C   GLU C   3     -18.586  77.174 102.835  1.00 34.47           C  
ATOM   1804  CB  GLU C   3     -16.381  76.010 102.587  1.00 34.47           C  
ATOM   1805  O   GLU C   3     -19.338  76.592 102.051  1.00 34.47           O  
ATOM   1806  CG  GLU C   3     -15.054  75.682 103.257  1.00 34.47           C  
ATOM   1807  CD  GLU C   3     -13.856  75.874 102.342  1.00 34.47           C  
ATOM   1808  OE1 GLU C   3     -12.738  76.120 102.848  1.00 34.47           O  
ATOM   1809  OE2 GLU C   3     -14.037  75.778 101.107  1.00 34.47           O  
ATOM   1810  N   ALA C   4     -19.036  78.310 103.441  1.00 33.80           N  
ATOM   1811  CA  ALA C   4     -20.139  79.236 103.200  1.00 33.80           C  
ATOM   1812  C   ALA C   4     -20.202  79.644 101.731  1.00 33.80           C  
ATOM   1813  CB  ALA C   4     -19.999  80.472 104.086  1.00 33.80           C  
ATOM   1814  O   ALA C   4     -19.272  79.378 100.966  1.00 33.80           O  
ATOM   1815  N   ILE C   5     -21.113  80.611 101.318  1.00 32.10           N  
ATOM   1816  CA  ILE C   5     -22.216  80.968 100.433  1.00 32.10           C  
ATOM   1817  C   ILE C   5     -21.683  81.749  99.234  1.00 32.10           C  
ATOM   1818  CB  ILE C   5     -23.292  81.793 101.174  1.00 32.10           C  
ATOM   1819  O   ILE C   5     -22.162  81.577  98.110  1.00 32.10           O  
ATOM   1820  CG1 ILE C   5     -23.840  81.004 102.369  1.00 32.10           C  
ATOM   1821  CG2 ILE C   5     -24.419  82.194 100.218  1.00 32.10           C  
ATOM   1822  CD1 ILE C   5     -24.674  81.838 103.331  1.00 32.10           C  
ATOM   1823  N   LEU C   6     -20.717  82.729  99.389  1.00 35.86           N  
ATOM   1824  CA  LEU C   6     -20.917  84.034  98.769  1.00 35.86           C  
ATOM   1825  C   LEU C   6     -20.648  83.970  97.269  1.00 35.86           C  
ATOM   1826  CB  LEU C   6     -20.009  85.081  99.418  1.00 35.86           C  
ATOM   1827  O   LEU C   6     -20.354  84.991  96.643  1.00 35.86           O  
ATOM   1828  CG  LEU C   6     -20.660  85.991 100.460  1.00 35.86           C  
ATOM   1829  CD1 LEU C   6     -19.776  86.098 101.698  1.00 35.86           C  
ATOM   1830  CD2 LEU C   6     -20.932  87.371  99.870  1.00 35.86           C  
ATOM   1831  N   VAL C   7     -20.215  82.907  96.625  1.00 36.02           N  
ATOM   1832  CA  VAL C   7     -19.810  83.129  95.241  1.00 36.02           C  
ATOM   1833  C   VAL C   7     -21.020  83.546  94.408  1.00 36.02           C  
ATOM   1834  CB  VAL C   7     -19.153  81.869  94.633  1.00 36.02           C  
ATOM   1835  O   VAL C   7     -21.845  82.707  94.037  1.00 36.02           O  
ATOM   1836  CG1 VAL C   7     -18.704  82.133  93.197  1.00 36.02           C  
ATOM   1837  CG2 VAL C   7     -17.972  81.417  95.490  1.00 36.02           C  
ATOM   1838  N   PRO C   8     -22.142  84.360  94.967  1.00 35.66           N  
ATOM   1839  CA  PRO C   8     -23.454  84.640  94.379  1.00 35.66           C  
ATOM   1840  C   PRO C   8     -23.357  85.361  93.036  1.00 35.66           C  
ATOM   1841  CB  PRO C   8     -24.127  85.529  95.428  1.00 35.66           C  
ATOM   1842  O   PRO C   8     -24.046  84.991  92.082  1.00 35.66           O  
ATOM   1843  CG  PRO C   8     -23.022  85.943  96.345  1.00 35.66           C  
ATOM   1844  CD  PRO C   8     -21.760  85.251  95.914  1.00 35.66           C  
ATOM   1845  N   CYS C   9     -22.816  86.673  92.991  1.00 34.61           N  
ATOM   1846  CA  CYS C   9     -23.375  87.840  92.320  1.00 34.61           C  
ATOM   1847  C   CYS C   9     -23.019  87.841  90.838  1.00 34.61           C  
ATOM   1848  CB  CYS C   9     -22.874  89.127  92.975  1.00 34.61           C  
ATOM   1849  O   CYS C   9     -23.805  88.297  90.006  1.00 34.61           O  
ATOM   1850  SG  CYS C   9     -24.073  89.892  94.088  1.00 34.61           S  
ATOM   1851  N   VAL C  10     -21.759  87.492  90.388  1.00 38.63           N  
ATOM   1852  CA  VAL C  10     -21.428  87.885  89.022  1.00 38.63           C  
ATOM   1853  C   VAL C  10     -22.206  87.021  88.032  1.00 38.63           C  
ATOM   1854  CB  VAL C  10     -19.911  87.772  88.750  1.00 38.63           C  
ATOM   1855  O   VAL C  10     -22.197  87.284  86.828  1.00 38.63           O  
ATOM   1856  CG1 VAL C  10     -19.566  88.333  87.372  1.00 38.63           C  
ATOM   1857  CG2 VAL C  10     -19.120  88.496  89.838  1.00 38.63           C  
ATOM   1858  N   LEU C  11     -23.099  86.103  88.408  1.00 38.25           N  
ATOM   1859  CA  LEU C  11     -24.036  85.397  87.541  1.00 38.25           C  
ATOM   1860  C   LEU C  11     -24.883  86.381  86.740  1.00 38.25           C  
ATOM   1861  CB  LEU C  11     -24.942  84.478  88.365  1.00 38.25           C  
ATOM   1862  O   LEU C  11     -25.247  86.104  85.595  1.00 38.25           O  
ATOM   1863  CG  LEU C  11     -25.322  83.145  87.720  1.00 38.25           C  
ATOM   1864  CD1 LEU C  11     -24.101  82.237  87.621  1.00 38.25           C  
ATOM   1865  CD2 LEU C  11     -26.436  82.467  88.510  1.00 38.25           C  
ATOM   1866  N   GLY C  12     -25.276  87.546  87.349  1.00 37.99           N  
ATOM   1867  CA  GLY C  12     -26.373  88.375  86.875  1.00 37.99           C  
ATOM   1868  C   GLY C  12     -26.122  88.967  85.501  1.00 37.99           C  
ATOM   1869  O   GLY C  12     -27.041  89.070  84.686  1.00 37.99           O  
ATOM   1870  N   LEU C  13     -24.897  89.371  85.167  1.00 41.83           N  
ATOM   1871  CA  LEU C  13     -24.714  90.243  84.012  1.00 41.83           C  
ATOM   1872  C   LEU C  13     -24.841  89.456  82.712  1.00 41.83           C  
ATOM   1873  CB  LEU C  13     -23.349  90.934  84.072  1.00 41.83           C  
ATOM   1874  O   LEU C  13     -24.795  90.034  81.624  1.00 41.83           O  
ATOM   1875  CG  LEU C  13     -23.223  92.102  85.050  1.00 41.83           C  
ATOM   1876  CD1 LEU C  13     -21.764  92.526  85.185  1.00 41.83           C  
ATOM   1877  CD2 LEU C  13     -24.086  93.275  84.597  1.00 41.83           C  
ATOM   1878  N   LEU C  14     -24.842  88.089  82.729  1.00 37.38           N  
ATOM   1879  CA  LEU C  14     -24.978  87.278  81.524  1.00 37.38           C  
ATOM   1880  C   LEU C  14     -26.335  87.506  80.866  1.00 37.38           C  
ATOM   1881  CB  LEU C  14     -24.801  85.794  81.854  1.00 37.38           C  
ATOM   1882  O   LEU C  14     -26.450  87.458  79.639  1.00 37.38           O  
ATOM   1883  CG  LEU C  14     -23.467  85.164  81.449  1.00 37.38           C  
ATOM   1884  CD1 LEU C  14     -22.924  84.298  82.581  1.00 37.38           C  
ATOM   1885  CD2 LEU C  14     -23.628  84.344  80.173  1.00 37.38           C  
ATOM   1886  N   LEU C  15     -27.476  87.653  81.694  1.00 39.11           N  
ATOM   1887  CA  LEU C  15     -28.832  87.420  81.210  1.00 39.11           C  
ATOM   1888  C   LEU C  15     -29.289  88.559  80.305  1.00 39.11           C  
ATOM   1889  CB  LEU C  15     -29.802  87.265  82.385  1.00 39.11           C  
ATOM   1890  O   LEU C  15     -30.185  88.379  79.478  1.00 39.11           O  
ATOM   1891  CG  LEU C  15     -30.098  85.833  82.834  1.00 39.11           C  
ATOM   1892  CD1 LEU C  15     -30.286  85.781  84.347  1.00 39.11           C  
ATOM   1893  CD2 LEU C  15     -31.330  85.291  82.118  1.00 39.11           C  
ATOM   1894  N   LEU C  16     -28.734  89.700  80.337  1.00 39.77           N  
ATOM   1895  CA  LEU C  16     -29.520  90.789  79.770  1.00 39.77           C  
ATOM   1896  C   LEU C  16     -29.631  90.648  78.255  1.00 39.77           C  
ATOM   1897  CB  LEU C  16     -28.897  92.142  80.124  1.00 39.77           C  
ATOM   1898  O   LEU C  16     -30.724  90.756  77.695  1.00 39.77           O  
ATOM   1899  CG  LEU C  16     -29.672  93.005  81.121  1.00 39.77           C  
ATOM   1900  CD1 LEU C  16     -28.719  93.915  81.888  1.00 39.77           C  
ATOM   1901  CD2 LEU C  16     -30.740  93.824  80.403  1.00 39.77           C  
ATOM   1902  N   PRO C  17     -28.515  90.545  77.533  1.00 42.79           N  
ATOM   1903  CA  PRO C  17     -28.688  90.821  76.105  1.00 42.79           C  
ATOM   1904  C   PRO C  17     -29.352  89.667  75.358  1.00 42.79           C  
ATOM   1905  CB  PRO C  17     -27.256  91.039  75.611  1.00 42.79           C  
ATOM   1906  O   PRO C  17     -29.537  89.739  74.140  1.00 42.79           O  
ATOM   1907  CG  PRO C  17     -26.391  90.440  76.672  1.00 42.79           C  
ATOM   1908  CD  PRO C  17     -27.247  90.129  77.867  1.00 42.79           C  
ATOM   1909  N   ILE C  18     -29.745  88.552  75.985  1.00 40.60           N  
ATOM   1910  CA  ILE C  18     -30.452  87.452  75.338  1.00 40.60           C  
ATOM   1911  C   ILE C  18     -31.759  87.962  74.735  1.00 40.60           C  
ATOM   1912  CB  ILE C  18     -30.732  86.301  76.329  1.00 40.60           C  
ATOM   1913  O   ILE C  18     -32.108  87.610  73.607  1.00 40.60           O  
ATOM   1914  CG1 ILE C  18     -29.416  85.722  76.862  1.00 40.60           C  
ATOM   1915  CG2 ILE C  18     -31.580  85.212  75.666  1.00 40.60           C  
ATOM   1916  CD1 ILE C  18     -29.592  84.740  78.012  1.00 40.60           C  
ATOM   1917  N   LEU C  19     -32.591  88.679  75.532  1.00 40.18           N  
ATOM   1918  CA  LEU C  19     -34.002  88.841  75.200  1.00 40.18           C  
ATOM   1919  C   LEU C  19     -34.170  89.654  73.921  1.00 40.18           C  
ATOM   1920  CB  LEU C  19     -34.749  89.518  76.351  1.00 40.18           C  
ATOM   1921  O   LEU C  19     -35.170  89.509  73.215  1.00 40.18           O  
ATOM   1922  CG  LEU C  19     -35.468  88.591  77.332  1.00 40.18           C  
ATOM   1923  CD1 LEU C  19     -35.428  89.174  78.740  1.00 40.18           C  
ATOM   1924  CD2 LEU C  19     -36.908  88.354  76.887  1.00 40.18           C  
ATOM   1925  N   ALA C  20     -33.116  90.460  73.507  1.00 38.11           N  
ATOM   1926  CA  ALA C  20     -33.391  91.390  72.415  1.00 38.11           C  
ATOM   1927  C   ALA C  20     -33.462  90.658  71.077  1.00 38.11           C  
ATOM   1928  CB  ALA C  20     -32.325  92.482  72.364  1.00 38.11           C  
ATOM   1929  O   ALA C  20     -33.676  91.280  70.034  1.00 38.11           O  
ATOM   1930  N   MET C  21     -33.298  89.365  70.974  1.00 35.04           N  
ATOM   1931  CA  MET C  21     -33.367  88.499  69.800  1.00 35.04           C  
ATOM   1932  C   MET C  21     -34.678  88.705  69.049  1.00 35.04           C  
ATOM   1933  CB  MET C  21     -33.221  87.032  70.205  1.00 35.04           C  
ATOM   1934  O   MET C  21     -34.698  88.712  67.816  1.00 35.04           O  
ATOM   1935  CG  MET C  21     -31.783  86.540  70.217  1.00 35.04           C  
ATOM   1936  SD  MET C  21     -31.514  85.125  69.080  1.00 35.04           S  
ATOM   1937  CE  MET C  21     -30.119  85.757  68.107  1.00 35.04           C  
ATOM   1938  N   LEU C  22     -35.834  88.487  69.802  1.00 38.10           N  
ATOM   1939  CA  LEU C  22     -37.114  88.040  69.264  1.00 38.10           C  
ATOM   1940  C   LEU C  22     -37.655  89.041  68.247  1.00 38.10           C  
ATOM   1941  CB  LEU C  22     -38.130  87.842  70.392  1.00 38.10           C  
ATOM   1942  O   LEU C  22     -38.109  88.652  67.169  1.00 38.10           O  
ATOM   1943  CG  LEU C  22     -37.965  86.578  71.238  1.00 38.10           C  
ATOM   1944  CD1 LEU C  22     -38.894  86.625  72.447  1.00 38.10           C  
ATOM   1945  CD2 LEU C  22     -38.233  85.333  70.399  1.00 38.10           C  
ATOM   1946  N   MET C  23     -37.882  90.337  68.684  1.00 35.30           N  
ATOM   1947  CA  MET C  23     -39.000  91.110  68.151  1.00 35.30           C  
ATOM   1948  C   MET C  23     -38.745  91.509  66.702  1.00 35.30           C  
ATOM   1949  CB  MET C  23     -39.247  92.357  69.001  1.00 35.30           C  
ATOM   1950  O   MET C  23     -39.679  91.847  65.972  1.00 35.30           O  
ATOM   1951  CG  MET C  23     -39.705  92.052  70.418  1.00 35.30           C  
ATOM   1952  SD  MET C  23     -41.375  91.294  70.469  1.00 35.30           S  
ATOM   1953  CE  MET C  23     -42.393  92.734  70.044  1.00 35.30           C  
ATOM   1954  N   ALA C  24     -37.484  91.651  66.283  1.00 36.81           N  
ATOM   1955  CA  ALA C  24     -37.384  92.398  65.032  1.00 36.81           C  
ATOM   1956  C   ALA C  24     -37.882  91.565  63.854  1.00 36.81           C  
ATOM   1957  CB  ALA C  24     -35.944  92.845  64.793  1.00 36.81           C  
ATOM   1958  O   ALA C  24     -37.922  92.045  62.719  1.00 36.81           O  
ATOM   1959  N   LEU C  25     -38.015  90.238  63.960  1.00 35.99           N  
ATOM   1960  CA  LEU C  25     -38.508  89.467  62.824  1.00 35.99           C  
ATOM   1961  C   LEU C  25     -39.910  89.917  62.428  1.00 35.99           C  
ATOM   1962  CB  LEU C  25     -38.513  87.972  63.154  1.00 35.99           C  
ATOM   1963  O   LEU C  25     -40.275  89.864  61.252  1.00 35.99           O  
ATOM   1964  CG  LEU C  25     -37.245  87.194  62.799  1.00 35.99           C  
ATOM   1965  CD1 LEU C  25     -37.037  86.043  63.776  1.00 35.99           C  
ATOM   1966  CD2 LEU C  25     -37.317  86.679  61.365  1.00 35.99           C  
ATOM   1967  N   CYS C  26     -40.677  90.287  63.443  1.00 37.40           N  
ATOM   1968  CA  CYS C  26     -42.101  90.331  63.131  1.00 37.40           C  
ATOM   1969  C   CYS C  26     -42.395  91.386  62.071  1.00 37.40           C  
ATOM   1970  CB  CYS C  26     -42.917  90.619  64.391  1.00 37.40           C  
ATOM   1971  O   CYS C  26     -43.490  91.418  61.508  1.00 37.40           O  
ATOM   1972  SG  CYS C  26     -43.535  89.135  65.214  1.00 37.40           S  
ATOM   1973  N   VAL C  27     -41.541  92.360  61.821  1.00 32.13           N  
ATOM   1974  CA  VAL C  27     -42.127  93.596  61.313  1.00 32.13           C  
ATOM   1975  C   VAL C  27     -42.682  93.366  59.909  1.00 32.13           C  
ATOM   1976  CB  VAL C  27     -41.097  94.748  61.296  1.00 32.13           C  
ATOM   1977  O   VAL C  27     -43.585  94.081  59.467  1.00 32.13           O  
ATOM   1978  CG1 VAL C  27     -41.710  96.011  60.694  1.00 32.13           C  
ATOM   1979  CG2 VAL C  27     -40.582  95.022  62.708  1.00 32.13           C  
ATOM   1980  N   HIS C  28     -41.949  92.656  59.063  1.00 33.62           N  
ATOM   1981  CA  HIS C  28     -42.269  92.855  57.654  1.00 33.62           C  
ATOM   1982  C   HIS C  28     -43.698  92.420  57.347  1.00 33.62           C  
ATOM   1983  CB  HIS C  28     -41.285  92.088  56.768  1.00 33.62           C  
ATOM   1984  O   HIS C  28     -44.068  91.270  57.593  1.00 33.62           O  
ATOM   1985  CG  HIS C  28     -40.697  92.914  55.669  1.00 33.62           C  
ATOM   1986  CD2 HIS C  28     -40.527  92.650  54.352  1.00 33.62           C  
ATOM   1987  ND1 HIS C  28     -40.198  94.182  55.877  1.00 33.62           N  
ATOM   1988  CE1 HIS C  28     -39.746  94.663  54.731  1.00 33.62           C  
ATOM   1989  NE2 HIS C  28     -39.934  93.754  53.790  1.00 33.62           N  
ATOM   1990  N   CYS C  29     -44.752  93.397  57.262  1.00 33.03           N  
ATOM   1991  CA  CYS C  29     -46.083  93.893  57.590  1.00 33.03           C  
ATOM   1992  C   CYS C  29     -47.101  93.459  56.541  1.00 33.03           C  
ATOM   1993  CB  CYS C  29     -46.074  95.417  57.703  1.00 33.03           C  
ATOM   1994  O   CYS C  29     -46.727  93.025  55.450  1.00 33.03           O  
ATOM   1995  SG  CYS C  29     -45.522  96.024  59.313  1.00 33.03           S  
ATOM   1996  N   HIS C  30     -48.373  93.852  56.829  1.00 28.81           N  
ATOM   1997  CA  HIS C  30     -49.773  93.768  56.429  1.00 28.81           C  
ATOM   1998  C   HIS C  30     -49.985  94.359  55.039  1.00 28.81           C  
ATOM   1999  CB  HIS C  30     -50.664  94.485  57.446  1.00 28.81           C  
ATOM   2000  O   HIS C  30     -51.124  94.572  54.618  1.00 28.81           O  
ATOM   2001  CG  HIS C  30     -51.543  93.562  58.228  1.00 28.81           C  
ATOM   2002  CD2 HIS C  30     -51.531  93.220  59.538  1.00 28.81           C  
ATOM   2003  ND1 HIS C  30     -52.586  92.865  57.657  1.00 28.81           N  
ATOM   2004  CE1 HIS C  30     -53.180  92.134  58.585  1.00 28.81           C  
ATOM   2005  NE2 HIS C  30     -52.558  92.331  59.736  1.00 28.81           N  
ATOM   2006  N   ARG C  31     -49.002  94.733  54.178  1.00 28.19           N  
ATOM   2007  CA  ARG C  31     -49.786  95.818  53.596  1.00 28.19           C  
ATOM   2008  C   ARG C  31     -51.112  95.303  53.048  1.00 28.19           C  
ATOM   2009  CB  ARG C  31     -48.997  96.517  52.487  1.00 28.19           C  
ATOM   2010  O   ARG C  31     -51.246  94.116  52.747  1.00 28.19           O  
ATOM   2011  CG  ARG C  31     -49.125  98.032  52.500  1.00 28.19           C  
ATOM   2012  CD  ARG C  31     -48.009  98.699  51.708  1.00 28.19           C  
ATOM   2013  NE  ARG C  31     -48.078 100.155  51.802  1.00 28.19           N  
ATOM   2014  NH1 ARG C  31     -45.908 100.510  51.093  1.00 28.19           N  
ATOM   2015  NH2 ARG C  31     -47.250 102.290  51.628  1.00 28.19           N  
ATOM   2016  CZ  ARG C  31     -47.078 100.982  51.507  1.00 28.19           C  
ATOM   2017  N   LEU C  32     -51.957  96.318  52.445  1.00 24.26           N  
ATOM   2018  CA  LEU C  32     -53.377  96.648  52.388  1.00 24.26           C  
ATOM   2019  C   LEU C  32     -54.089  95.805  51.335  1.00 24.26           C  
ATOM   2020  CB  LEU C  32     -53.569  98.136  52.082  1.00 24.26           C  
ATOM   2021  O   LEU C  32     -53.441  95.150  50.515  1.00 24.26           O  
ATOM   2022  CG  LEU C  32     -53.878  99.039  53.277  1.00 24.26           C  
ATOM   2023  CD1 LEU C  32     -52.880 100.190  53.344  1.00 24.26           C  
ATOM   2024  CD2 LEU C  32     -55.306  99.567  53.194  1.00 24.26           C  
ATOM   2025  N   PRO C  33     -55.027  96.509  50.535  1.00 25.30           N  
ATOM   2026  CA  PRO C  33     -56.459  96.263  50.354  1.00 25.30           C  
ATOM   2027  C   PRO C  33     -56.762  95.423  49.115  1.00 25.30           C  
ATOM   2028  CB  PRO C  33     -57.043  97.671  50.214  1.00 25.30           C  
ATOM   2029  O   PRO C  33     -57.531  94.462  49.190  1.00 25.30           O  
ATOM   2030  CG  PRO C  33     -55.862  98.552  49.964  1.00 25.30           C  
ATOM   2031  CD  PRO C  33     -54.622  97.704  49.984  1.00 25.30           C  
ATOM   2032  N   GLY C  34     -56.621  96.042  47.839  1.00 23.99           N  
ATOM   2033  CA  GLY C  34     -57.915  96.406  47.283  1.00 23.99           C  
ATOM   2034  C   GLY C  34     -58.601  95.256  46.569  1.00 23.99           C  
ATOM   2035  O   GLY C  34     -58.047  94.160  46.471  1.00 23.99           O  
ATOM   2036  N   SER C  35     -59.381  95.657  45.426  1.00 24.31           N  
ATOM   2037  CA  SER C  35     -60.761  95.350  45.065  1.00 24.31           C  
ATOM   2038  C   SER C  35     -60.840  94.100  44.195  1.00 24.31           C  
ATOM   2039  CB  SER C  35     -61.400  96.531  44.334  1.00 24.31           C  
ATOM   2040  O   SER C  35     -59.824  93.635  43.674  1.00 24.31           O  
ATOM   2041  OG  SER C  35     -60.796  96.725  43.067  1.00 24.31           O  
ATOM   2042  N   TYR C  36     -62.111  93.783  43.813  1.00 23.46           N  
ATOM   2043  CA  TYR C  36     -62.958  92.641  43.485  1.00 23.46           C  
ATOM   2044  C   TYR C  36     -62.859  92.297  42.003  1.00 23.46           C  
ATOM   2045  CB  TYR C  36     -64.415  92.927  43.858  1.00 23.46           C  
ATOM   2046  O   TYR C  36     -63.422  91.296  41.553  1.00 23.46           O  
ATOM   2047  CG  TYR C  36     -64.846  92.289  45.157  1.00 23.46           C  
ATOM   2048  CD1 TYR C  36     -65.405  91.013  45.176  1.00 23.46           C  
ATOM   2049  CD2 TYR C  36     -64.695  92.959  46.366  1.00 23.46           C  
ATOM   2050  CE1 TYR C  36     -65.805  90.421  46.370  1.00 23.46           C  
ATOM   2051  CE2 TYR C  36     -65.091  92.377  47.565  1.00 23.46           C  
ATOM   2052  OH  TYR C  36     -66.038  90.529  48.742  1.00 23.46           O  
ATOM   2053  CZ  TYR C  36     -65.644  91.110  47.557  1.00 23.46           C  
ATOM   2054  N   ASP C  37     -62.515  93.195  41.130  1.00 23.66           N  
ATOM   2055  CA  ASP C  37     -63.630  93.311  40.195  1.00 23.66           C  
ATOM   2056  C   ASP C  37     -63.805  92.027  39.388  1.00 23.66           C  
ATOM   2057  CB  ASP C  37     -63.420  94.499  39.253  1.00 23.66           C  
ATOM   2058  O   ASP C  37     -62.919  91.171  39.372  1.00 23.66           O  
ATOM   2059  CG  ASP C  37     -64.626  95.418  39.179  1.00 23.66           C  
ATOM   2060  OD1 ASP C  37     -65.753  94.971  39.486  1.00 23.66           O  
ATOM   2061  OD2 ASP C  37     -64.450  96.598  38.808  1.00 23.66           O  
ATOM   2062  N   SER C  38     -64.299  92.197  38.103  1.00 22.55           N  
ATOM   2063  CA  SER C  38     -65.537  91.739  37.480  1.00 22.55           C  
ATOM   2064  C   SER C  38     -65.306  90.476  36.656  1.00 22.55           C  
ATOM   2065  CB  SER C  38     -66.129  92.835  36.593  1.00 22.55           C  
ATOM   2066  O   SER C  38     -66.002  89.475  36.837  1.00 22.55           O  
ATOM   2067  OG  SER C  38     -67.535  92.909  36.755  1.00 22.55           O  
ATOM   2068  N   THR C  39     -65.380  90.610  35.229  1.00 23.13           N  
ATOM   2069  CA  THR C  39     -66.461  90.039  34.434  1.00 23.13           C  
ATOM   2070  C   THR C  39     -66.022  88.729  33.785  1.00 23.13           C  
ATOM   2071  CB  THR C  39     -66.933  91.020  33.345  1.00 23.13           C  
ATOM   2072  O   THR C  39     -64.825  88.470  33.645  1.00 23.13           O  
ATOM   2073  CG2 THR C  39     -68.455  91.115  33.312  1.00 23.13           C  
ATOM   2074  OG1 THR C  39     -66.390  92.319  33.613  1.00 23.13           O  
ATOM   2075  N   SER C  40     -66.957  88.167  32.932  1.00 23.74           N  
ATOM   2076  CA  SER C  40     -67.517  86.839  32.700  1.00 23.74           C  
ATOM   2077  C   SER C  40     -66.800  86.130  31.556  1.00 23.74           C  
ATOM   2078  CB  SER C  40     -69.012  86.933  32.395  1.00 23.74           C  
ATOM   2079  O   SER C  40     -66.529  84.930  31.636  1.00 23.74           O  
ATOM   2080  OG  SER C  40     -69.778  86.414  33.468  1.00 23.74           O  
ATOM   2081  N   SER C  41     -66.763  86.738  30.309  1.00 22.38           N  
ATOM   2082  CA  SER C  41     -67.722  86.125  29.396  1.00 22.38           C  
ATOM   2083  C   SER C  41     -67.158  84.852  28.774  1.00 22.38           C  
ATOM   2084  CB  SER C  41     -68.118  87.109  28.294  1.00 22.38           C  
ATOM   2085  O   SER C  41     -65.980  84.537  28.953  1.00 22.38           O  
ATOM   2086  OG  SER C  41     -69.274  87.841  28.664  1.00 22.38           O  
ATOM   2087  N   ASP C  42     -67.029  84.817  27.358  1.00 22.79           N  
ATOM   2088  CA  ASP C  42     -67.872  84.090  26.414  1.00 22.79           C  
ATOM   2089  C   ASP C  42     -67.184  82.815  25.932  1.00 22.79           C  
ATOM   2090  CB  ASP C  42     -68.230  84.978  25.220  1.00 22.79           C  
ATOM   2091  O   ASP C  42     -65.976  82.649  26.113  1.00 22.79           O  
ATOM   2092  CG  ASP C  42     -69.580  85.657  25.370  1.00 22.79           C  
ATOM   2093  OD1 ASP C  42     -70.485  85.081  26.012  1.00 22.79           O  
ATOM   2094  OD2 ASP C  42     -69.741  86.777  24.839  1.00 22.79           O  
ATOM   2095  N   SER C  43     -67.672  82.228  24.731  1.00 23.43           N  
ATOM   2096  CA  SER C  43     -68.218  80.939  24.320  1.00 23.43           C  
ATOM   2097  C   SER C  43     -67.195  80.131  23.529  1.00 23.43           C  
ATOM   2098  CB  SER C  43     -69.483  81.134  23.482  1.00 23.43           C  
ATOM   2099  O   SER C  43     -67.309  78.908  23.422  1.00 23.43           O  
ATOM   2100  OG  SER C  43     -69.799  79.953  22.766  1.00 23.43           O  
ATOM   2101  N   LEU C  44     -66.472  80.728  22.618  1.00 21.50           N  
ATOM   2102  CA  LEU C  44     -66.718  80.290  21.248  1.00 21.50           C  
ATOM   2103  C   LEU C  44     -66.144  78.897  21.012  1.00 21.50           C  
ATOM   2104  CB  LEU C  44     -66.110  81.281  20.252  1.00 21.50           C  
ATOM   2105  O   LEU C  44     -65.243  78.461  21.732  1.00 21.50           O  
ATOM   2106  CG  LEU C  44     -67.024  82.412  19.778  1.00 21.50           C  
ATOM   2107  CD1 LEU C  44     -66.200  83.646  19.425  1.00 21.50           C  
ATOM   2108  CD2 LEU C  44     -67.859  81.961  18.584  1.00 21.50           C  
ATOM   2109  N   TYR C  45     -66.229  78.407  19.713  1.00 22.27           N  
ATOM   2110  CA  TYR C  45     -66.739  77.221  19.033  1.00 22.27           C  
ATOM   2111  C   TYR C  45     -65.659  76.153  18.915  1.00 22.27           C  
ATOM   2112  CB  TYR C  45     -67.268  77.585  17.642  1.00 22.27           C  
ATOM   2113  O   TYR C  45     -64.467  76.451  19.028  1.00 22.27           O  
ATOM   2114  CG  TYR C  45     -68.603  78.287  17.664  1.00 22.27           C  
ATOM   2115  CD1 TYR C  45     -69.793  77.562  17.671  1.00 22.27           C  
ATOM   2116  CD2 TYR C  45     -68.679  79.676  17.678  1.00 22.27           C  
ATOM   2117  CE1 TYR C  45     -71.027  78.205  17.689  1.00 22.27           C  
ATOM   2118  CE2 TYR C  45     -69.907  80.329  17.697  1.00 22.27           C  
ATOM   2119  OH  TYR C  45     -72.292  80.228  17.722  1.00 22.27           O  
ATOM   2120  CZ  TYR C  45     -71.073  79.586  17.703  1.00 22.27           C  
ATOM   2121  N   PRO C  46     -66.054  74.953  18.262  1.00 24.50           N  
ATOM   2122  CA  PRO C  46     -65.896  73.521  18.526  1.00 24.50           C  
ATOM   2123  C   PRO C  46     -64.651  72.932  17.867  1.00 24.50           C  
ATOM   2124  CB  PRO C  46     -67.168  72.911  17.932  1.00 24.50           C  
ATOM   2125  O   PRO C  46     -63.864  72.249  18.526  1.00 24.50           O  
ATOM   2126  CG  PRO C  46     -67.594  73.873  16.870  1.00 24.50           C  
ATOM   2127  CD  PRO C  46     -66.703  75.080  16.936  1.00 24.50           C  
ATOM   2128  N   ARG C  47     -64.765  72.612  16.458  1.00 22.03           N  
ATOM   2129  CA  ARG C  47     -65.014  71.225  16.080  1.00 22.03           C  
ATOM   2130  C   ARG C  47     -63.707  70.492  15.794  1.00 22.03           C  
ATOM   2131  CB  ARG C  47     -65.931  71.158  14.856  1.00 22.03           C  
ATOM   2132  O   ARG C  47     -63.452  69.426  16.358  1.00 22.03           O  
ATOM   2133  CG  ARG C  47     -67.254  70.455  15.116  1.00 22.03           C  
ATOM   2134  CD  ARG C  47     -68.135  70.435  13.874  1.00 22.03           C  
ATOM   2135  NE  ARG C  47     -69.521  70.117  14.203  1.00 22.03           N  
ATOM   2136  NH1 ARG C  47     -70.388  70.890  12.205  1.00 22.03           N  
ATOM   2137  NH2 ARG C  47     -71.780  70.011  13.801  1.00 22.03           N  
ATOM   2138  CZ  ARG C  47     -70.560  70.340  13.402  1.00 22.03           C  
ATOM   2139  N   GLY C  48     -63.480  70.142  14.411  1.00 22.16           N  
ATOM   2140  CA  GLY C  48     -63.528  68.828  13.790  1.00 22.16           C  
ATOM   2141  C   GLY C  48     -62.163  68.177  13.664  1.00 22.16           C  
ATOM   2142  O   GLY C  48     -61.144  68.795  13.978  1.00 22.16           O  
ATOM   2143  N   ILE C  49     -61.980  67.100  12.670  1.00 24.56           N  
ATOM   2144  CA  ILE C  49     -61.481  65.730  12.696  1.00 24.56           C  
ATOM   2145  C   ILE C  49     -60.085  65.677  12.079  1.00 24.56           C  
ATOM   2146  CB  ILE C  49     -62.433  64.767  11.952  1.00 24.56           C  
ATOM   2147  O   ILE C  49     -59.552  64.594  11.826  1.00 24.56           O  
ATOM   2148  CG1 ILE C  49     -63.781  64.684  12.677  1.00 24.56           C  
ATOM   2149  CG2 ILE C  49     -61.799  63.380  11.815  1.00 24.56           C  
ATOM   2150  CD1 ILE C  49     -64.887  64.037  11.854  1.00 24.56           C  
ATOM   2151  N   GLN C  50     -59.300  66.722  11.947  1.00 19.56           N  
ATOM   2152  CA  GLN C  50     -58.429  66.662  10.779  1.00 19.56           C  
ATOM   2153  C   GLN C  50     -57.487  65.463  10.855  1.00 19.56           C  
ATOM   2154  CB  GLN C  50     -57.623  67.954  10.642  1.00 19.56           C  
ATOM   2155  O   GLN C  50     -56.708  65.339  11.802  1.00 19.56           O  
ATOM   2156  CG  GLN C  50     -58.276  68.993   9.740  1.00 19.56           C  
ATOM   2157  CD  GLN C  50     -57.388  70.198   9.494  1.00 19.56           C  
ATOM   2158  NE2 GLN C  50     -58.002  71.334   9.183  1.00 19.56           N  
ATOM   2159  OE1 GLN C  50     -56.159  70.110   9.586  1.00 19.56           O  
ATOM   2160  N   PHE C  51     -57.837  64.361  10.124  1.00 22.65           N  
ATOM   2161  CA  PHE C  51     -57.304  63.005  10.073  1.00 22.65           C  
ATOM   2162  C   PHE C  51     -55.915  62.993   9.445  1.00 22.65           C  
ATOM   2163  CB  PHE C  51     -58.243  62.086   9.285  1.00 22.65           C  
ATOM   2164  O   PHE C  51     -55.769  63.225   8.243  1.00 22.65           O  
ATOM   2165  CG  PHE C  51     -59.425  61.601  10.081  1.00 22.65           C  
ATOM   2166  CD1 PHE C  51     -59.305  60.513  10.937  1.00 22.65           C  
ATOM   2167  CD2 PHE C  51     -60.657  62.233   9.973  1.00 22.65           C  
ATOM   2168  CE1 PHE C  51     -60.397  60.062  11.675  1.00 22.65           C  
ATOM   2169  CE2 PHE C  51     -61.752  61.788  10.707  1.00 22.65           C  
ATOM   2170  CZ  PHE C  51     -61.621  60.702  11.556  1.00 22.65           C  
ATOM   2171  N   LYS C  52     -54.913  63.687   9.961  1.00 19.21           N  
ATOM   2172  CA  LYS C  52     -53.840  64.062   9.045  1.00 19.21           C  
ATOM   2173  C   LYS C  52     -53.148  62.829   8.473  1.00 19.21           C  
ATOM   2174  CB  LYS C  52     -52.819  64.956   9.751  1.00 19.21           C  
ATOM   2175  O   LYS C  52     -52.959  62.723   7.259  1.00 19.21           O  
ATOM   2176  CG  LYS C  52     -52.548  66.271   9.036  1.00 19.21           C  
ATOM   2177  CD  LYS C  52     -51.583  67.147   9.825  1.00 19.21           C  
ATOM   2178  CE  LYS C  52     -51.288  68.451   9.096  1.00 19.21           C  
ATOM   2179  NZ  LYS C  52     -50.426  69.359   9.912  1.00 19.21           N  
ATOM   2180  N   ARG C  53     -52.096  62.132   9.088  1.00 20.29           N  
ATOM   2181  CA  ARG C  53     -50.761  62.270   8.515  1.00 20.29           C  
ATOM   2182  C   ARG C  53     -50.422  61.082   7.622  1.00 20.29           C  
ATOM   2183  CB  ARG C  53     -49.713  62.410   9.621  1.00 20.29           C  
ATOM   2184  O   ARG C  53     -50.827  59.952   7.903  1.00 20.29           O  
ATOM   2185  CG  ARG C  53     -49.607  63.814  10.196  1.00 20.29           C  
ATOM   2186  CD  ARG C  53     -48.351  63.985  11.039  1.00 20.29           C  
ATOM   2187  NE  ARG C  53     -48.288  65.310  11.650  1.00 20.29           N  
ATOM   2188  NH1 ARG C  53     -45.998  65.288  11.954  1.00 20.29           N  
ATOM   2189  NH2 ARG C  53     -47.229  67.107  12.611  1.00 20.29           N  
ATOM   2190  CZ  ARG C  53     -47.172  65.898  12.070  1.00 20.29           C  
ATOM   2191  N   PRO C  54     -49.773  61.325   6.423  1.00 18.91           N  
ATOM   2192  CA  PRO C  54     -49.371  60.719   5.151  1.00 18.91           C  
ATOM   2193  C   PRO C  54     -48.307  59.638   5.323  1.00 18.91           C  
ATOM   2194  CB  PRO C  54     -48.822  61.905   4.354  1.00 18.91           C  
ATOM   2195  O   PRO C  54     -47.318  59.847   6.030  1.00 18.91           O  
ATOM   2196  CG  PRO C  54     -48.790  63.038   5.327  1.00 18.91           C  
ATOM   2197  CD  PRO C  54     -49.250  62.532   6.664  1.00 18.91           C  
ATOM   2198  N   HIS C  55     -48.716  58.372   5.349  1.00 22.97           N  
ATOM   2199  CA  HIS C  55     -47.953  57.169   5.660  1.00 22.97           C  
ATOM   2200  C   HIS C  55     -46.883  56.907   4.605  1.00 22.97           C  
ATOM   2201  CB  HIS C  55     -48.883  55.960   5.776  1.00 22.97           C  
ATOM   2202  O   HIS C  55     -46.427  55.772   4.447  1.00 22.97           O  
ATOM   2203  CG  HIS C  55     -50.015  56.163   6.732  1.00 22.97           C  
ATOM   2204  CD2 HIS C  55     -51.348  56.277   6.521  1.00 22.97           C  
ATOM   2205  ND1 HIS C  55     -49.829  56.276   8.093  1.00 22.97           N  
ATOM   2206  CE1 HIS C  55     -51.002  56.450   8.679  1.00 22.97           C  
ATOM   2207  NE2 HIS C  55     -51.940  56.454   7.748  1.00 22.97           N  
ATOM   2208  N   THR C  56     -46.146  57.870   4.011  1.00 21.80           N  
ATOM   2209  CA  THR C  56     -45.524  57.509   2.742  1.00 21.80           C  
ATOM   2210  C   THR C  56     -44.463  56.432   2.946  1.00 21.80           C  
ATOM   2211  CB  THR C  56     -44.890  58.736   2.061  1.00 21.80           C  
ATOM   2212  O   THR C  56     -43.508  56.630   3.700  1.00 21.80           O  
ATOM   2213  CG2 THR C  56     -44.396  58.394   0.660  1.00 21.80           C  
ATOM   2214  OG1 THR C  56     -45.865  59.782   1.970  1.00 21.80           O  
ATOM   2215  N   VAL C  57     -44.767  55.130   2.824  1.00 23.93           N  
ATOM   2216  CA  VAL C  57     -43.992  53.917   3.059  1.00 23.93           C  
ATOM   2217  C   VAL C  57     -42.862  53.818   2.038  1.00 23.93           C  
ATOM   2218  CB  VAL C  57     -44.881  52.654   2.994  1.00 23.93           C  
ATOM   2219  O   VAL C  57     -43.109  53.621   0.846  1.00 23.93           O  
ATOM   2220  CG1 VAL C  57     -44.275  51.524   3.823  1.00 23.93           C  
ATOM   2221  CG2 VAL C  57     -46.296  52.973   3.473  1.00 23.93           C  
ATOM   2222  N   ALA C  58     -41.977  54.785   1.969  1.00 22.83           N  
ATOM   2223  CA  ALA C  58     -41.167  54.738   0.755  1.00 22.83           C  
ATOM   2224  C   ALA C  58     -40.395  53.425   0.660  1.00 22.83           C  
ATOM   2225  CB  ALA C  58     -40.203  55.922   0.712  1.00 22.83           C  
ATOM   2226  O   ALA C  58     -40.106  52.793   1.678  1.00 22.83           O  
ATOM   2227  N   PRO C  59     -40.031  52.919  -0.608  1.00 20.48           N  
ATOM   2228  CA  PRO C  59     -39.684  51.666  -1.282  1.00 20.48           C  
ATOM   2229  C   PRO C  59     -38.275  51.184  -0.943  1.00 20.48           C  
ATOM   2230  CB  PRO C  59     -39.795  52.023  -2.767  1.00 20.48           C  
ATOM   2231  O   PRO C  59     -37.422  51.984  -0.552  1.00 20.48           O  
ATOM   2232  CG  PRO C  59     -39.917  53.512  -2.794  1.00 20.48           C  
ATOM   2233  CD  PRO C  59     -39.993  54.010  -1.380  1.00 20.48           C  
ATOM   2234  N   TRP C  60     -38.115  49.909  -0.557  1.00 21.16           N  
ATOM   2235  CA  TRP C  60     -37.027  49.089  -0.035  1.00 21.16           C  
ATOM   2236  C   TRP C  60     -35.874  49.016  -1.030  1.00 21.16           C  
ATOM   2237  CB  TRP C  60     -37.526  47.679   0.292  1.00 21.16           C  
ATOM   2238  O   TRP C  60     -36.085  48.760  -2.217  1.00 21.16           O  
ATOM   2239  CG  TRP C  60     -38.223  47.571   1.615  1.00 21.16           C  
ATOM   2240  CD1 TRP C  60     -39.413  48.145   1.969  1.00 21.16           C  
ATOM   2241  CD2 TRP C  60     -37.769  46.848   2.763  1.00 21.16           C  
ATOM   2242  CE2 TRP C  60     -38.735  47.026   3.778  1.00 21.16           C  
ATOM   2243  CE3 TRP C  60     -36.639  46.064   3.032  1.00 21.16           C  
ATOM   2244  NE1 TRP C  60     -39.727  47.821   3.269  1.00 21.16           N  
ATOM   2245  CH2 TRP C  60     -37.489  45.687   5.280  1.00 21.16           C  
ATOM   2246  CZ2 TRP C  60     -38.604  46.449   5.044  1.00 21.16           C  
ATOM   2247  CZ3 TRP C  60     -36.511  45.491   4.292  1.00 21.16           C  
ATOM   2248  N   PRO C  61     -34.794  49.758  -0.794  1.00 21.36           N  
ATOM   2249  CA  PRO C  61     -33.692  49.906  -1.748  1.00 21.36           C  
ATOM   2250  C   PRO C  61     -33.055  48.571  -2.125  1.00 21.36           C  
ATOM   2251  CB  PRO C  61     -32.696  50.795  -0.999  1.00 21.36           C  
ATOM   2252  O   PRO C  61     -32.972  47.665  -1.291  1.00 21.36           O  
ATOM   2253  CG  PRO C  61     -33.125  50.730   0.431  1.00 21.36           C  
ATOM   2254  CD  PRO C  61     -34.457  50.041   0.498  1.00 21.36           C  
ATOM   2255  N   PRO C  62     -33.083  48.168  -3.430  1.00 19.55           N  
ATOM   2256  CA  PRO C  62     -32.853  46.840  -4.004  1.00 19.55           C  
ATOM   2257  C   PRO C  62     -31.462  46.295  -3.691  1.00 19.55           C  
ATOM   2258  CB  PRO C  62     -33.024  47.072  -5.507  1.00 19.55           C  
ATOM   2259  O   PRO C  62     -31.325  45.138  -3.285  1.00 19.55           O  
ATOM   2260  CG  PRO C  62     -32.965  48.557  -5.674  1.00 19.55           C  
ATOM   2261  CD  PRO C  62     -32.951  49.189  -4.312  1.00 19.55           C  
ATOM   2262  N   ALA C  63     -30.370  46.880  -4.219  1.00 19.55           N  
ATOM   2263  CA  ALA C  63     -29.528  46.215  -5.210  1.00 19.55           C  
ATOM   2264  C   ALA C  63     -28.310  45.573  -4.552  1.00 19.55           C  
ATOM   2265  CB  ALA C  63     -29.087  47.205  -6.285  1.00 19.55           C  
ATOM   2266  O   ALA C  63     -27.524  46.253  -3.888  1.00 19.55           O  
ATOM   2267  N   TYR C  64     -28.409  44.321  -4.050  1.00 19.02           N  
ATOM   2268  CA  TYR C  64     -27.355  43.650  -3.297  1.00 19.02           C  
ATOM   2269  C   TYR C  64     -26.073  43.559  -4.116  1.00 19.02           C  
ATOM   2270  CB  TYR C  64     -27.805  42.248  -2.875  1.00 19.02           C  
ATOM   2271  O   TYR C  64     -26.103  43.179  -5.289  1.00 19.02           O  
ATOM   2272  CG  TYR C  64     -28.826  42.247  -1.764  1.00 19.02           C  
ATOM   2273  CD1 TYR C  64     -28.432  42.298  -0.429  1.00 19.02           C  
ATOM   2274  CD2 TYR C  64     -30.187  42.193  -2.046  1.00 19.02           C  
ATOM   2275  CE1 TYR C  64     -29.369  42.296   0.599  1.00 19.02           C  
ATOM   2276  CE2 TYR C  64     -31.133  42.190  -1.027  1.00 19.02           C  
ATOM   2277  OH  TYR C  64     -31.648  42.239   1.303  1.00 19.02           O  
ATOM   2278  CZ  TYR C  64     -30.716  42.242   0.290  1.00 19.02           C  
ATOM   2279  N   PRO C  65     -25.024  44.303  -3.816  1.00 19.51           N  
ATOM   2280  CA  PRO C  65     -23.852  44.466  -4.679  1.00 19.51           C  
ATOM   2281  C   PRO C  65     -23.133  43.147  -4.953  1.00 19.51           C  
ATOM   2282  CB  PRO C  65     -22.957  45.420  -3.882  1.00 19.51           C  
ATOM   2283  O   PRO C  65     -23.306  42.179  -4.208  1.00 19.51           O  
ATOM   2284  CG  PRO C  65     -23.421  45.286  -2.468  1.00 19.51           C  
ATOM   2285  CD  PRO C  65     -24.764  44.613  -2.467  1.00 19.51           C  
ATOM   2286  N   PRO C  66     -22.618  42.898  -6.182  1.00 18.65           N  
ATOM   2287  CA  PRO C  66     -22.086  41.689  -6.816  1.00 18.65           C  
ATOM   2288  C   PRO C  66     -20.853  41.141  -6.101  1.00 18.65           C  
ATOM   2289  CB  PRO C  66     -21.734  42.158  -8.230  1.00 18.65           C  
ATOM   2290  O   PRO C  66     -20.114  41.899  -5.468  1.00 18.65           O  
ATOM   2291  CG  PRO C  66     -21.884  43.645  -8.187  1.00 18.65           C  
ATOM   2292  CD  PRO C  66     -22.368  44.037  -6.821  1.00 18.65           C  
ATOM   2293  N   VAL C  67     -20.821  39.849  -5.713  1.00 22.48           N  
ATOM   2294  CA  VAL C  67     -19.937  38.970  -4.955  1.00 22.48           C  
ATOM   2295  C   VAL C  67     -18.552  38.952  -5.598  1.00 22.48           C  
ATOM   2296  CB  VAL C  67     -20.502  37.535  -4.868  1.00 22.48           C  
ATOM   2297  O   VAL C  67     -18.421  38.707  -6.799  1.00 22.48           O  
ATOM   2298  CG1 VAL C  67     -20.726  37.130  -3.412  1.00 22.48           C  
ATOM   2299  CG2 VAL C  67     -21.802  37.425  -5.662  1.00 22.48           C  
ATOM   2300  N   THR C  68     -17.596  39.791  -5.170  1.00 21.89           N  
ATOM   2301  CA  THR C  68     -16.233  39.958  -5.662  1.00 21.89           C  
ATOM   2302  C   THR C  68     -15.511  38.615  -5.720  1.00 21.89           C  
ATOM   2303  CB  THR C  68     -15.436  40.935  -4.778  1.00 21.89           C  
ATOM   2304  O   THR C  68     -15.678  37.776  -4.832  1.00 21.89           O  
ATOM   2305  CG2 THR C  68     -14.111  41.312  -5.432  1.00 21.89           C  
ATOM   2306  OG1 THR C  68     -16.210  42.123  -4.571  1.00 21.89           O  
ATOM   2307  N   SER C  69     -14.910  38.165  -6.846  1.00 20.15           N  
ATOM   2308  CA  SER C  69     -14.239  36.996  -7.405  1.00 20.15           C  
ATOM   2309  C   SER C  69     -13.020  36.608  -6.574  1.00 20.15           C  
ATOM   2310  CB  SER C  69     -13.817  37.259  -8.851  1.00 20.15           C  
ATOM   2311  O   SER C  69     -12.251  37.473  -6.149  1.00 20.15           O  
ATOM   2312  OG  SER C  69     -12.793  38.237  -8.906  1.00 20.15           O  
ATOM   2313  N   TYR C  70     -13.079  35.561  -5.668  1.00 21.33           N  
ATOM   2314  CA  TYR C  70     -12.063  35.081  -4.739  1.00 21.33           C  
ATOM   2315  C   TYR C  70     -10.749  34.807  -5.461  1.00 21.33           C  
ATOM   2316  CB  TYR C  70     -12.542  33.812  -4.027  1.00 21.33           C  
ATOM   2317  O   TYR C  70     -10.731  34.140  -6.498  1.00 21.33           O  
ATOM   2318  CG  TYR C  70     -13.323  34.082  -2.764  1.00 21.33           C  
ATOM   2319  CD1 TYR C  70     -12.677  34.212  -1.536  1.00 21.33           C  
ATOM   2320  CD2 TYR C  70     -14.707  34.207  -2.795  1.00 21.33           C  
ATOM   2321  CE1 TYR C  70     -13.392  34.460  -0.370  1.00 21.33           C  
ATOM   2322  CE2 TYR C  70     -15.433  34.454  -1.634  1.00 21.33           C  
ATOM   2323  OH  TYR C  70     -15.481  34.824   0.724  1.00 21.33           O  
ATOM   2324  CZ  TYR C  70     -14.768  34.579  -0.428  1.00 21.33           C  
ATOM   2325  N   PRO C  71      -9.683  35.585  -5.320  1.00 21.64           N  
ATOM   2326  CA  PRO C  71      -8.428  35.447  -6.062  1.00 21.64           C  
ATOM   2327  C   PRO C  71      -7.821  34.051  -5.941  1.00 21.64           C  
ATOM   2328  CB  PRO C  71      -7.519  36.496  -5.415  1.00 21.64           C  
ATOM   2329  O   PRO C  71      -8.141  33.314  -5.004  1.00 21.64           O  
ATOM   2330  CG  PRO C  71      -8.194  36.844  -4.128  1.00 21.64           C  
ATOM   2331  CD  PRO C  71      -9.592  36.296  -4.158  1.00 21.64           C  
ATOM   2332  N   PRO C  72      -7.271  33.459  -6.968  1.00 22.31           N  
ATOM   2333  CA  PRO C  72      -6.743  32.101  -7.116  1.00 22.31           C  
ATOM   2334  C   PRO C  72      -5.692  31.759  -6.062  1.00 22.31           C  
ATOM   2335  CB  PRO C  72      -6.127  32.112  -8.517  1.00 22.31           C  
ATOM   2336  O   PRO C  72      -5.077  32.658  -5.483  1.00 22.31           O  
ATOM   2337  CG  PRO C  72      -6.045  33.558  -8.887  1.00 22.31           C  
ATOM   2338  CD  PRO C  72      -6.809  34.355  -7.868  1.00 22.31           C  
ATOM   2339  N   LEU C  73      -5.741  30.630  -5.339  1.00 22.79           N  
ATOM   2340  CA  LEU C  73      -4.898  30.067  -4.291  1.00 22.79           C  
ATOM   2341  C   LEU C  73      -3.433  30.062  -4.716  1.00 22.79           C  
ATOM   2342  CB  LEU C  73      -5.347  28.645  -3.947  1.00 22.79           C  
ATOM   2343  O   LEU C  73      -3.093  29.539  -5.780  1.00 22.79           O  
ATOM   2344  CG  LEU C  73      -6.592  28.521  -3.068  1.00 22.79           C  
ATOM   2345  CD1 LEU C  73      -7.233  27.148  -3.248  1.00 22.79           C  
ATOM   2346  CD2 LEU C  73      -6.241  28.765  -1.605  1.00 22.79           C  
ATOM   2347  N   SER C  74      -2.602  31.061  -4.518  1.00 24.45           N  
ATOM   2348  CA  SER C  74      -1.169  31.129  -4.785  1.00 24.45           C  
ATOM   2349  C   SER C  74      -0.456  29.872  -4.298  1.00 24.45           C  
ATOM   2350  CB  SER C  74      -0.557  32.362  -4.120  1.00 24.45           C  
ATOM   2351  O   SER C  74      -0.920  29.208  -3.369  1.00 24.45           O  
ATOM   2352  OG  SER C  74      -1.274  33.533  -4.474  1.00 24.45           O  
ATOM   2353  N   GLN C  75       0.388  29.125  -5.135  1.00 26.41           N  
ATOM   2354  CA  GLN C  75       1.145  27.888  -4.976  1.00 26.41           C  
ATOM   2355  C   GLN C  75       1.933  27.889  -3.670  1.00 26.41           C  
ATOM   2356  CB  GLN C  75       2.092  27.682  -6.160  1.00 26.41           C  
ATOM   2357  O   GLN C  75       2.518  28.906  -3.292  1.00 26.41           O  
ATOM   2358  CG  GLN C  75       1.404  27.157  -7.413  1.00 26.41           C  
ATOM   2359  CD  GLN C  75       2.326  26.322  -8.283  1.00 26.41           C  
ATOM   2360  NE2 GLN C  75       1.927  26.104  -9.531  1.00 26.41           N  
ATOM   2361  OE1 GLN C  75       3.388  25.878  -7.836  1.00 26.41           O  
ATOM   2362  N   PRO C  76       1.581  27.108  -2.654  1.00 25.37           N  
ATOM   2363  CA  PRO C  76       2.295  27.135  -1.375  1.00 25.37           C  
ATOM   2364  C   PRO C  76       3.812  27.179  -1.546  1.00 25.37           C  
ATOM   2365  CB  PRO C  76       1.859  25.831  -0.701  1.00 25.37           C  
ATOM   2366  O   PRO C  76       4.334  26.728  -2.569  1.00 25.37           O  
ATOM   2367  CG  PRO C  76       1.210  25.038  -1.788  1.00 25.37           C  
ATOM   2368  CD  PRO C  76       1.057  25.918  -2.996  1.00 25.37           C  
ATOM   2369  N   ASP C  77       4.585  28.161  -1.224  1.00 29.47           N  
ATOM   2370  CA  ASP C  77       6.028  28.302  -1.047  1.00 29.47           C  
ATOM   2371  C   ASP C  77       6.625  27.057  -0.396  1.00 29.47           C  
ATOM   2372  CB  ASP C  77       6.347  29.540  -0.207  1.00 29.47           C  
ATOM   2373  O   ASP C  77       6.540  26.885   0.822  1.00 29.47           O  
ATOM   2374  CG  ASP C  77       6.508  30.798  -1.042  1.00 29.47           C  
ATOM   2375  OD1 ASP C  77       6.681  30.693  -2.276  1.00 29.47           O  
ATOM   2376  OD2 ASP C  77       6.465  31.904  -0.461  1.00 29.47           O  
ATOM   2377  N   LEU C  78       6.475  25.821  -0.917  1.00 29.03           N  
ATOM   2378  CA  LEU C  78       6.963  24.588  -0.308  1.00 29.03           C  
ATOM   2379  C   LEU C  78       8.440  24.707   0.053  1.00 29.03           C  
ATOM   2380  CB  LEU C  78       6.749  23.402  -1.253  1.00 29.03           C  
ATOM   2381  O   LEU C  78       9.275  24.976  -0.814  1.00 29.03           O  
ATOM   2382  CG  LEU C  78       5.298  22.994  -1.512  1.00 29.03           C  
ATOM   2383  CD1 LEU C  78       5.219  22.047  -2.705  1.00 29.03           C  
ATOM   2384  CD2 LEU C  78       4.693  22.350  -0.270  1.00 29.03           C  
ATOM   2385  N   LEU C  79       8.791  25.154   1.252  1.00 26.72           N  
ATOM   2386  CA  LEU C  79      10.145  25.345   1.761  1.00 26.72           C  
ATOM   2387  C   LEU C  79      10.991  24.096   1.536  1.00 26.72           C  
ATOM   2388  CB  LEU C  79      10.113  25.693   3.251  1.00 26.72           C  
ATOM   2389  O   LEU C  79      10.496  22.974   1.666  1.00 26.72           O  
ATOM   2390  CG  LEU C  79       9.566  27.075   3.613  1.00 26.72           C  
ATOM   2391  CD1 LEU C  79       9.324  27.172   5.115  1.00 26.72           C  
ATOM   2392  CD2 LEU C  79      10.523  28.168   3.148  1.00 26.72           C  
ATOM   2393  N   PRO C  80      12.133  24.097   0.775  1.00 35.07           N  
ATOM   2394  CA  PRO C  80      13.020  22.966   0.494  1.00 35.07           C  
ATOM   2395  C   PRO C  80      13.407  22.193   1.752  1.00 35.07           C  
ATOM   2396  CB  PRO C  80      14.246  23.629  -0.138  1.00 35.07           C  
ATOM   2397  O   PRO C  80      13.608  22.791   2.812  1.00 35.07           O  
ATOM   2398  CG  PRO C  80      13.916  25.086  -0.177  1.00 35.07           C  
ATOM   2399  CD  PRO C  80      12.610  25.298   0.535  1.00 35.07           C  
ATOM   2400  N   ILE C  81      12.813  21.084   2.042  1.00 31.96           N  
ATOM   2401  CA  ILE C  81      13.142  20.277   3.212  1.00 31.96           C  
ATOM   2402  C   ILE C  81      14.628  19.923   3.193  1.00 31.96           C  
ATOM   2403  CB  ILE C  81      12.286  18.992   3.272  1.00 31.96           C  
ATOM   2404  O   ILE C  81      15.110  19.293   2.248  1.00 31.96           O  
ATOM   2405  CG1 ILE C  81      10.794  19.344   3.255  1.00 31.96           C  
ATOM   2406  CG2 ILE C  81      12.640  18.164   4.511  1.00 31.96           C  
ATOM   2407  CD1 ILE C  81       9.879  18.150   3.020  1.00 31.96           C  
ATOM   2408  N   PRO C  82      15.530  20.487   4.046  1.00 25.68           N  
ATOM   2409  CA  PRO C  82      16.977  20.259   4.017  1.00 25.68           C  
ATOM   2410  C   PRO C  82      17.349  18.795   4.241  1.00 25.68           C  
ATOM   2411  CB  PRO C  82      17.494  21.135   5.161  1.00 25.68           C  
ATOM   2412  O   PRO C  82      16.679  18.094   5.004  1.00 25.68           O  
ATOM   2413  CG  PRO C  82      16.267  21.570   5.894  1.00 25.68           C  
ATOM   2414  CD  PRO C  82      15.063  21.125   5.115  1.00 25.68           C  
ATOM   2415  N   ARG C  83      17.735  18.037   3.235  1.00 26.79           N  
ATOM   2416  CA  ARG C  83      18.146  16.647   3.404  1.00 26.79           C  
ATOM   2417  C   ARG C  83      19.166  16.511   4.529  1.00 26.79           C  
ATOM   2418  CB  ARG C  83      18.727  16.095   2.100  1.00 26.79           C  
ATOM   2419  O   ARG C  83      19.904  17.453   4.822  1.00 26.79           O  
ATOM   2420  CG  ARG C  83      18.360  14.645   1.827  1.00 26.79           C  
ATOM   2421  CD  ARG C  83      18.949  14.153   0.512  1.00 26.79           C  
ATOM   2422  NE  ARG C  83      18.475  12.813   0.178  1.00 26.79           N  
ATOM   2423  NH1 ARG C  83      19.170  12.892  -2.024  1.00 26.79           N  
ATOM   2424  NH2 ARG C  83      18.123  11.020  -1.214  1.00 26.79           N  
ATOM   2425  CZ  ARG C  83      18.591  12.245  -1.019  1.00 26.79           C  
ATOM   2426  N   SER C  84      18.932  15.664   5.498  1.00 23.85           N  
ATOM   2427  CA  SER C  84      19.889  15.471   6.583  1.00 23.85           C  
ATOM   2428  C   SER C  84      21.315  15.372   6.051  1.00 23.85           C  
ATOM   2429  CB  SER C  84      19.546  14.214   7.383  1.00 23.85           C  
ATOM   2430  O   SER C  84      21.529  14.969   4.906  1.00 23.85           O  
ATOM   2431  OG  SER C  84      18.371  13.601   6.880  1.00 23.85           O  
ATOM   2432  N   PRO C  85      22.299  16.083   6.615  1.00 25.22           N  
ATOM   2433  CA  PRO C  85      23.685  16.112   6.139  1.00 25.22           C  
ATOM   2434  C   PRO C  85      24.270  14.716   5.941  1.00 25.22           C  
ATOM   2435  CB  PRO C  85      24.423  16.861   7.251  1.00 25.22           C  
ATOM   2436  O   PRO C  85      24.041  13.824   6.763  1.00 25.22           O  
ATOM   2437  CG  PRO C  85      23.413  17.020   8.341  1.00 25.22           C  
ATOM   2438  CD  PRO C  85      22.109  16.443   7.871  1.00 25.22           C  
ATOM   2439  N   GLN C  86      24.103  14.099   4.718  1.00 28.19           N  
ATOM   2440  CA  GLN C  86      24.799  12.823   4.583  1.00 28.19           C  
ATOM   2441  C   GLN C  86      26.233  12.923   5.095  1.00 28.19           C  
ATOM   2442  CB  GLN C  86      24.793  12.359   3.126  1.00 28.19           C  
ATOM   2443  O   GLN C  86      26.843  13.993   5.047  1.00 28.19           O  
ATOM   2444  CG  GLN C  86      23.570  11.534   2.748  1.00 28.19           C  
ATOM   2445  CD  GLN C  86      23.922  10.115   2.343  1.00 28.19           C  
ATOM   2446  NE2 GLN C  86      23.114   9.155   2.782  1.00 28.19           N  
ATOM   2447  OE1 GLN C  86      24.910   9.883   1.640  1.00 28.19           O  
ATOM   2448  N   PRO C  87      26.698  11.985   5.971  1.00 25.74           N  
ATOM   2449  CA  PRO C  87      28.082  12.209   6.395  1.00 25.74           C  
ATOM   2450  C   PRO C  87      29.021  12.486   5.223  1.00 25.74           C  
ATOM   2451  CB  PRO C  87      28.453  10.898   7.094  1.00 25.74           C  
ATOM   2452  O   PRO C  87      28.793  11.993   4.115  1.00 25.74           O  
ATOM   2453  CG  PRO C  87      27.362   9.947   6.725  1.00 25.74           C  
ATOM   2454  CD  PRO C  87      26.307  10.701   5.966  1.00 25.74           C  
ATOM   2455  N   LEU C  88      29.603  13.604   5.093  1.00 28.81           N  
ATOM   2456  CA  LEU C  88      30.533  13.964   4.028  1.00 28.81           C  
ATOM   2457  C   LEU C  88      31.588  12.878   3.839  1.00 28.81           C  
ATOM   2458  CB  LEU C  88      31.211  15.301   4.337  1.00 28.81           C  
ATOM   2459  O   LEU C  88      32.054  12.283   4.813  1.00 28.81           O  
ATOM   2460  CG  LEU C  88      30.306  16.535   4.340  1.00 28.81           C  
ATOM   2461  CD1 LEU C  88      31.016  17.711   5.001  1.00 28.81           C  
ATOM   2462  CD2 LEU C  88      29.882  16.890   2.919  1.00 28.81           C  
ATOM   2463  N   GLY C  89      31.421  11.908   2.943  1.00 25.94           N  
ATOM   2464  CA  GLY C  89      32.620  11.125   2.690  1.00 25.94           C  
ATOM   2465  C   GLY C  89      33.887  11.958   2.683  1.00 25.94           C  
ATOM   2466  O   GLY C  89      33.881  13.103   2.225  1.00 25.94           O  
ATOM   2467  N   GLY C  90      34.671  11.935   3.731  1.00 26.67           N  
ATOM   2468  CA  GLY C  90      35.843  12.789   3.838  1.00 26.67           C  
ATOM   2469  C   GLY C  90      36.753  12.709   2.626  1.00 26.67           C  
ATOM   2470  O   GLY C  90      37.462  11.718   2.440  1.00 26.67           O  
ATOM   2471  N   SER C  91      36.301  12.706   1.454  1.00 24.95           N  
ATOM   2472  CA  SER C  91      37.333  12.478   0.447  1.00 24.95           C  
ATOM   2473  C   SER C  91      38.501  13.442   0.624  1.00 24.95           C  
ATOM   2474  CB  SER C  91      36.750  12.622  -0.960  1.00 24.95           C  
ATOM   2475  O   SER C  91      38.310  14.660   0.643  1.00 24.95           O  
ATOM   2476  OG  SER C  91      36.360  13.962  -1.207  1.00 24.95           O  
ATOM   2477  N   HIS C  92      39.361  13.025   1.492  1.00 24.49           N  
ATOM   2478  CA  HIS C  92      40.381  14.012   1.827  1.00 24.49           C  
ATOM   2479  C   HIS C  92      41.131  14.474   0.583  1.00 24.49           C  
ATOM   2480  CB  HIS C  92      41.364  13.440   2.851  1.00 24.49           C  
ATOM   2481  O   HIS C  92      41.745  13.662  -0.114  1.00 24.49           O  
ATOM   2482  CG  HIS C  92      41.798  14.431   3.884  1.00 24.49           C  
ATOM   2483  CD2 HIS C  92      41.436  14.582   5.179  1.00 24.49           C  
ATOM   2484  ND1 HIS C  92      42.717  15.424   3.621  1.00 24.49           N  
ATOM   2485  CE1 HIS C  92      42.903  16.144   4.715  1.00 24.49           C  
ATOM   2486  NE2 HIS C  92      42.137  15.654   5.675  1.00 24.49           N  
ATOM   2487  N   ARG C  93      40.645  15.239  -0.156  1.00 24.28           N  
ATOM   2488  CA  ARG C  93      41.308  15.652  -1.388  1.00 24.28           C  
ATOM   2489  C   ARG C  93      42.728  16.136  -1.110  1.00 24.28           C  
ATOM   2490  CB  ARG C  93      40.508  16.753  -2.087  1.00 24.28           C  
ATOM   2491  O   ARG C  93      42.933  17.042  -0.300  1.00 24.28           O  
ATOM   2492  CG  ARG C  93      39.850  16.307  -3.383  1.00 24.28           C  
ATOM   2493  CD  ARG C  93      39.128  17.456  -4.074  1.00 24.28           C  
ATOM   2494  NE  ARG C  93      38.457  17.016  -5.294  1.00 24.28           N  
ATOM   2495  NH1 ARG C  93      37.342  19.008  -5.646  1.00 24.28           N  
ATOM   2496  NH2 ARG C  93      37.069  17.263  -7.107  1.00 24.28           N  
ATOM   2497  CZ  ARG C  93      37.624  17.763  -6.013  1.00 24.28           C  
ATOM   2498  N   THR C  94      43.639  15.070  -1.216  1.00 28.08           N  
ATOM   2499  CA  THR C  94      45.033  15.445  -1.008  1.00 28.08           C  
ATOM   2500  C   THR C  94      45.384  16.690  -1.817  1.00 28.08           C  
ATOM   2501  CB  THR C  94      45.983  14.296  -1.392  1.00 28.08           C  
ATOM   2502  O   THR C  94      45.068  16.775  -3.005  1.00 28.08           O  
ATOM   2503  CG2 THR C  94      46.066  13.256  -0.279  1.00 28.08           C  
ATOM   2504  OG1 THR C  94      45.504  13.665  -2.586  1.00 28.08           O  
ATOM   2505  N   PRO C  95      45.613  17.768  -1.193  1.00 26.12           N  
ATOM   2506  CA  PRO C  95      45.792  19.121  -1.727  1.00 26.12           C  
ATOM   2507  C   PRO C  95      46.977  19.224  -2.685  1.00 26.12           C  
ATOM   2508  CB  PRO C  95      46.028  19.967  -0.473  1.00 26.12           C  
ATOM   2509  O   PRO C  95      47.863  18.366  -2.672  1.00 26.12           O  
ATOM   2510  CG  PRO C  95      46.580  19.011   0.534  1.00 26.12           C  
ATOM   2511  CD  PRO C  95      46.527  17.626  -0.043  1.00 26.12           C  
ATOM   2512  N   SER C  96      46.821  19.979  -3.743  1.00 25.94           N  
ATOM   2513  CA  SER C  96      47.465  19.989  -5.053  1.00 25.94           C  
ATOM   2514  C   SER C  96      48.976  20.150  -4.925  1.00 25.94           C  
ATOM   2515  CB  SER C  96      46.896  21.112  -5.921  1.00 25.94           C  
ATOM   2516  O   SER C  96      49.740  19.356  -5.479  1.00 25.94           O  
ATOM   2517  OG  SER C  96      47.141  20.860  -7.294  1.00 25.94           O  
ATOM   2518  N   SER C  97      49.442  21.447  -4.778  1.00 25.22           N  
ATOM   2519  CA  SER C  97      50.123  22.121  -5.879  1.00 25.22           C  
ATOM   2520  C   SER C  97      51.632  21.906  -5.810  1.00 25.22           C  
ATOM   2521  CB  SER C  97      49.813  23.618  -5.865  1.00 25.22           C  
ATOM   2522  O   SER C  97      52.124  21.207  -4.922  1.00 25.22           O  
ATOM   2523  OG  SER C  97      48.425  23.842  -5.684  1.00 25.22           O  
ATOM   2524  N   ARG C  98      52.304  23.097  -5.624  1.00 24.92           N  
ATOM   2525  CA  ARG C  98      53.423  23.625  -6.399  1.00 24.92           C  
ATOM   2526  C   ARG C  98      54.744  23.019  -5.936  1.00 24.92           C  
ATOM   2527  CB  ARG C  98      53.480  25.150  -6.290  1.00 24.92           C  
ATOM   2528  O   ARG C  98      54.828  22.466  -4.837  1.00 24.92           O  
ATOM   2529  CG  ARG C  98      52.504  25.870  -7.207  1.00 24.92           C  
ATOM   2530  CD  ARG C  98      52.833  27.351  -7.329  1.00 24.92           C  
ATOM   2531  NE  ARG C  98      51.868  28.050  -8.174  1.00 24.92           N  
ATOM   2532  NH1 ARG C  98      51.568  29.822  -6.722  1.00 24.92           N  
ATOM   2533  NH2 ARG C  98      50.425  29.754  -8.708  1.00 24.92           N  
ATOM   2534  CZ  ARG C  98      51.289  29.207  -7.866  1.00 24.92           C  
ATOM   2535  N   ARG C  99      55.751  22.835  -6.826  1.00 27.22           N  
ATOM   2536  CA  ARG C  99      56.816  21.842  -6.733  1.00 27.22           C  
ATOM   2537  C   ARG C  99      57.577  21.976  -5.418  1.00 27.22           C  
ATOM   2538  CB  ARG C  99      57.781  21.976  -7.913  1.00 27.22           C  
ATOM   2539  O   ARG C  99      57.750  20.994  -4.693  1.00 27.22           O  
ATOM   2540  CG  ARG C  99      57.472  21.041  -9.071  1.00 27.22           C  
ATOM   2541  CD  ARG C  99      58.610  20.999 -10.082  1.00 27.22           C  
ATOM   2542  NE  ARG C  99      58.163  20.493 -11.376  1.00 27.22           N  
ATOM   2543  NH1 ARG C  99      60.290  20.221 -12.237  1.00 27.22           N  
ATOM   2544  NH2 ARG C  99      58.457  19.689 -13.507  1.00 27.22           N  
ATOM   2545  CZ  ARG C  99      58.971  20.136 -12.371  1.00 27.22           C  
ATOM   2546  N   ASP C 100      58.332  23.159  -5.392  1.00 27.27           N  
ATOM   2547  CA  ASP C 100      59.755  23.328  -5.673  1.00 27.27           C  
ATOM   2548  C   ASP C 100      60.533  23.646  -4.398  1.00 27.27           C  
ATOM   2549  CB  ASP C 100      59.969  24.434  -6.709  1.00 27.27           C  
ATOM   2550  O   ASP C 100      60.847  24.807  -4.129  1.00 27.27           O  
ATOM   2551  CG  ASP C 100      59.890  23.930  -8.139  1.00 27.27           C  
ATOM   2552  OD1 ASP C 100      60.186  22.740  -8.384  1.00 27.27           O  
ATOM   2553  OD2 ASP C 100      59.532  24.730  -9.030  1.00 27.27           O  
ATOM   2554  N   SER C 101      60.405  23.057  -3.278  1.00 26.94           N  
ATOM   2555  CA  SER C 101      60.687  23.902  -2.123  1.00 26.94           C  
ATOM   2556  C   SER C 101      62.157  24.305  -2.078  1.00 26.94           C  
ATOM   2557  CB  SER C 101      60.307  23.184  -0.827  1.00 26.94           C  
ATOM   2558  O   SER C 101      62.935  23.750  -1.300  1.00 26.94           O  
ATOM   2559  OG  SER C 101      58.921  23.321  -0.564  1.00 26.94           O  
ATOM   2560  N   ASP C 102      62.957  24.545  -3.205  1.00 27.03           N  
ATOM   2561  CA  ASP C 102      64.359  24.282  -2.896  1.00 27.03           C  
ATOM   2562  C   ASP C 102      64.865  25.220  -1.803  1.00 27.03           C  
ATOM   2563  CB  ASP C 102      65.221  24.423  -4.152  1.00 27.03           C  
ATOM   2564  O   ASP C 102      66.068  25.283  -1.540  1.00 27.03           O  
ATOM   2565  CG  ASP C 102      66.379  23.441  -4.190  1.00 27.03           C  
ATOM   2566  OD1 ASP C 102      66.629  22.754  -3.177  1.00 27.03           O  
ATOM   2567  OD2 ASP C 102      67.049  23.356  -5.242  1.00 27.03           O  
ATOM   2568  N   GLY C 103      64.295  25.789  -0.838  1.00 25.60           N  
ATOM   2569  CA  GLY C 103      64.659  27.168  -0.555  1.00 25.60           C  
ATOM   2570  C   GLY C 103      66.076  27.317  -0.037  1.00 25.60           C  
ATOM   2571  O   GLY C 103      66.382  26.895   1.081  1.00 25.60           O  
ATOM   2572  N   ALA C 104      67.144  27.011  -0.736  1.00 27.80           N  
ATOM   2573  CA  ALA C 104      68.394  26.814  -0.007  1.00 27.80           C  
ATOM   2574  C   ALA C 104      68.833  28.101   0.686  1.00 27.80           C  
ATOM   2575  CB  ALA C 104      69.489  26.321  -0.950  1.00 27.80           C  
ATOM   2576  O   ALA C 104      69.379  29.003   0.046  1.00 27.80           O  
ATOM   2577  N   ASN C 105      68.184  28.759   1.455  1.00 23.21           N  
ATOM   2578  CA  ASN C 105      68.226  30.214   1.561  1.00 23.21           C  
ATOM   2579  C   ASN C 105      69.569  30.698   2.098  1.00 23.21           C  
ATOM   2580  CB  ASN C 105      67.086  30.721   2.446  1.00 23.21           C  
ATOM   2581  O   ASN C 105      70.227  31.534   1.475  1.00 23.21           O  
ATOM   2582  CG  ASN C 105      66.607  32.103   2.047  1.00 23.21           C  
ATOM   2583  ND2 ASN C 105      65.677  32.654   2.818  1.00 23.21           N  
ATOM   2584  OD1 ASN C 105      67.069  32.670   1.053  1.00 23.21           O  
ATOM   2585  N   SER C 106      69.779  30.988   3.431  1.00 20.67           N  
ATOM   2586  CA  SER C 106      70.017  32.321   3.975  1.00 20.67           C  
ATOM   2587  C   SER C 106      71.489  32.525   4.316  1.00 20.67           C  
ATOM   2588  CB  SER C 106      69.160  32.553   5.220  1.00 20.67           C  
ATOM   2589  O   SER C 106      72.073  31.737   5.062  1.00 20.67           O  
ATOM   2590  OG  SER C 106      67.788  32.339   4.934  1.00 20.67           O  
ATOM   2591  N   VAL C 107      72.312  33.086   3.513  1.00 22.97           N  
ATOM   2592  CA  VAL C 107      73.769  33.113   3.598  1.00 22.97           C  
ATOM   2593  C   VAL C 107      74.200  33.931   4.813  1.00 22.97           C  
ATOM   2594  CB  VAL C 107      74.402  33.693   2.313  1.00 22.97           C  
ATOM   2595  O   VAL C 107      75.391  34.187   5.006  1.00 22.97           O  
ATOM   2596  CG1 VAL C 107      74.757  32.575   1.335  1.00 22.97           C  
ATOM   2597  CG2 VAL C 107      73.455  34.698   1.660  1.00 22.97           C  
ATOM   2598  N   ALA C 108      73.420  34.552   5.686  1.00 19.03           N  
ATOM   2599  CA  ALA C 108      73.789  35.942   5.944  1.00 19.03           C  
ATOM   2600  C   ALA C 108      75.198  36.036   6.523  1.00 19.03           C  
ATOM   2601  CB  ALA C 108      72.784  36.594   6.890  1.00 19.03           C  
ATOM   2602  O   ALA C 108      75.794  35.021   6.892  1.00 19.03           O  
ATOM   2603  N   SER C 109      75.470  37.073   7.391  1.00 18.77           N  
ATOM   2604  CA  SER C 109      76.209  38.330   7.368  1.00 18.77           C  
ATOM   2605  C   SER C 109      77.508  38.223   8.161  1.00 18.77           C  
ATOM   2606  CB  SER C 109      75.353  39.466   7.929  1.00 18.77           C  
ATOM   2607  O   SER C 109      78.592  38.453   7.621  1.00 18.77           O  
ATOM   2608  OG  SER C 109      74.066  39.466   7.335  1.00 18.77           O  
ATOM   2609  N   TYR C 110      77.478  38.501   9.614  1.00 16.89           N  
ATOM   2610  CA  TYR C 110      77.866  39.815  10.116  1.00 16.89           C  
ATOM   2611  C   TYR C 110      79.271  39.780  10.705  1.00 16.89           C  
ATOM   2612  CB  TYR C 110      76.869  40.302  11.173  1.00 16.89           C  
ATOM   2613  O   TYR C 110      79.829  38.704  10.933  1.00 16.89           O  
ATOM   2614  CG  TYR C 110      75.818  41.239  10.629  1.00 16.89           C  
ATOM   2615  CD1 TYR C 110      76.040  42.614  10.583  1.00 16.89           C  
ATOM   2616  CD2 TYR C 110      74.602  40.752  10.162  1.00 16.89           C  
ATOM   2617  CE1 TYR C 110      75.073  43.481  10.085  1.00 16.89           C  
ATOM   2618  CE2 TYR C 110      73.628  41.611   9.662  1.00 16.89           C  
ATOM   2619  OH  TYR C 110      72.913  43.825   9.133  1.00 16.89           O  
ATOM   2620  CZ  TYR C 110      73.873  42.971   9.627  1.00 16.89           C  
ATOM   2621  N   GLU C 111      79.424  40.606  11.757  1.00 19.75           N  
ATOM   2622  CA  GLU C 111      80.499  41.559  12.019  1.00 19.75           C  
ATOM   2623  C   GLU C 111      81.718  40.865  12.619  1.00 19.75           C  
ATOM   2624  CB  GLU C 111      80.015  42.672  12.952  1.00 19.75           C  
ATOM   2625  O   GLU C 111      82.831  41.004  12.108  1.00 19.75           O  
ATOM   2626  CG  GLU C 111      78.657  43.245  12.574  1.00 19.75           C  
ATOM   2627  CD  GLU C 111      78.644  44.764  12.507  1.00 19.75           C  
ATOM   2628  OE1 GLU C 111      78.244  45.322  11.461  1.00 19.75           O  
ATOM   2629  OE2 GLU C 111      79.039  45.401  13.510  1.00 19.75           O  
ATOM   2630  N   ASN C 112      81.541  40.395  13.993  1.00 15.71           N  
ATOM   2631  CA  ASN C 112      81.975  41.221  15.115  1.00 15.71           C  
ATOM   2632  C   ASN C 112      83.310  40.744  15.679  1.00 15.71           C  
ATOM   2633  CB  ASN C 112      80.910  41.237  16.213  1.00 15.71           C  
ATOM   2634  O   ASN C 112      83.712  39.601  15.451  1.00 15.71           O  
ATOM   2635  CG  ASN C 112      80.393  42.632  16.505  1.00 15.71           C  
ATOM   2636  ND2 ASN C 112      79.319  42.716  17.281  1.00 15.71           N  
ATOM   2637  OD1 ASN C 112      80.953  43.626  16.036  1.00 15.71           O  
ATOM   2638  N   GLU C 113      83.737  41.420  16.786  1.00 20.39           N  
ATOM   2639  CA  GLU C 113      84.970  42.037  17.265  1.00 20.39           C  
ATOM   2640  C   GLU C 113      85.854  41.020  17.981  1.00 20.39           C  
ATOM   2641  CB  GLU C 113      84.658  43.211  18.197  1.00 20.39           C  
ATOM   2642  O   GLU C 113      87.065  40.974  17.754  1.00 20.39           O  
ATOM   2643  CG  GLU C 113      85.647  44.362  18.089  1.00 20.39           C  
ATOM   2644  CD  GLU C 113      85.131  45.656  18.697  1.00 20.39           C  
ATOM   2645  OE1 GLU C 113      85.939  46.424  19.266  1.00 20.39           O  
ATOM   2646  OE2 GLU C 113      83.907  45.903  18.605  1.00 20.39           O  
ATOM   2647  N   GLY C 114      85.370  40.433  19.222  1.00 19.65           N  
ATOM   2648  CA  GLY C 114      85.577  41.279  20.387  1.00 19.65           C  
ATOM   2649  C   GLY C 114      86.873  40.983  21.117  1.00 19.65           C  
ATOM   2650  O   GLY C 114      87.618  40.080  20.729  1.00 19.65           O  
ATOM   2651  N   ALA C 115      86.828  40.779  22.439  1.00 20.47           N  
ATOM   2652  CA  ALA C 115      87.196  41.560  23.617  1.00 20.47           C  
ATOM   2653  C   ALA C 115      88.407  40.953  24.320  1.00 20.47           C  
ATOM   2654  CB  ALA C 115      86.017  41.656  24.582  1.00 20.47           C  
ATOM   2655  O   ALA C 115      89.369  41.658  24.631  1.00 20.47           O  
ATOM   2656  N   SER C 116      88.287  39.854  25.171  1.00 20.44           N  
ATOM   2657  CA  SER C 116      88.185  40.022  26.617  1.00 20.44           C  
ATOM   2658  C   SER C 116      89.507  39.698  27.305  1.00 20.44           C  
ATOM   2659  CB  SER C 116      87.075  39.137  27.183  1.00 20.44           C  
ATOM   2660  O   SER C 116      90.128  38.673  27.017  1.00 20.44           O  
ATOM   2661  OG  SER C 116      86.819  39.456  28.540  1.00 20.44           O  
ATOM   2662  N   GLY C 117      89.908  40.533  28.329  1.00 22.79           N  
ATOM   2663  CA  GLY C 117      91.163  40.876  28.978  1.00 22.79           C  
ATOM   2664  C   GLY C 117      91.743  39.737  29.795  1.00 22.79           C  
ATOM   2665  O   GLY C 117      92.916  39.391  29.642  1.00 22.79           O  
ATOM   2666  N   ILE C 118      91.265  39.449  31.100  1.00 22.30           N  
ATOM   2667  CA  ILE C 118      91.937  40.116  32.210  1.00 22.30           C  
ATOM   2668  C   ILE C 118      93.040  39.215  32.762  1.00 22.30           C  
ATOM   2669  CB  ILE C 118      90.940  40.491  33.330  1.00 22.30           C  
ATOM   2670  O   ILE C 118      93.139  38.044  32.388  1.00 22.30           O  
ATOM   2671  CG1 ILE C 118      89.887  39.390  33.498  1.00 22.30           C  
ATOM   2672  CG2 ILE C 118      90.280  41.840  33.036  1.00 22.30           C  
ATOM   2673  CD1 ILE C 118      89.136  39.448  34.821  1.00 22.30           C  
ATOM   2674  N   ARG C 119      92.958  38.824  34.199  1.00 21.32           N  
ATOM   2675  CA  ARG C 119      93.635  39.242  35.422  1.00 21.32           C  
ATOM   2676  C   ARG C 119      94.405  38.082  36.045  1.00 21.32           C  
ATOM   2677  CB  ARG C 119      92.629  39.804  36.429  1.00 21.32           C  
ATOM   2678  O   ARG C 119      94.127  36.918  35.752  1.00 21.32           O  
ATOM   2679  CG  ARG C 119      93.096  41.073  37.124  1.00 21.32           C  
ATOM   2680  CD  ARG C 119      92.011  41.660  38.015  1.00 21.32           C  
ATOM   2681  NE  ARG C 119      92.385  42.978  38.522  1.00 21.32           N  
ATOM   2682  NH1 ARG C 119      90.868  42.965  40.265  1.00 21.32           N  
ATOM   2683  NH2 ARG C 119      92.250  44.768  39.955  1.00 21.32           N  
ATOM   2684  CZ  ARG C 119      91.833  43.567  39.579  1.00 21.32           C  
ATOM   2685  N   GLY C 120      95.018  38.319  37.257  1.00 22.86           N  
ATOM   2686  CA  GLY C 120      96.330  38.046  37.821  1.00 22.86           C  
ATOM   2687  C   GLY C 120      96.435  36.669  38.451  1.00 22.86           C  
ATOM   2688  O   GLY C 120      97.357  35.910  38.145  1.00 22.86           O  
ATOM   2689  N   ALA C 121      95.955  36.444  39.781  1.00 21.05           N  
ATOM   2690  CA  ALA C 121      96.925  36.436  40.872  1.00 21.05           C  
ATOM   2691  C   ALA C 121      97.136  35.023  41.408  1.00 21.05           C  
ATOM   2692  CB  ALA C 121      96.470  37.365  41.996  1.00 21.05           C  
ATOM   2693  O   ALA C 121      98.274  34.574  41.561  1.00 21.05           O  
ATOM   2694  N   GLN C 122      96.306  34.494  42.456  1.00 19.51           N  
ATOM   2695  CA  GLN C 122      96.735  34.577  43.848  1.00 19.51           C  
ATOM   2696  C   GLN C 122      97.222  33.223  44.355  1.00 19.51           C  
ATOM   2697  CB  GLN C 122      95.596  35.090  44.731  1.00 19.51           C  
ATOM   2698  O   GLN C 122      96.945  32.189  43.745  1.00 19.51           O  
ATOM   2699  CG  GLN C 122      95.540  36.607  44.843  1.00 19.51           C  
ATOM   2700  CD  GLN C 122      94.403  37.089  45.724  1.00 19.51           C  
ATOM   2701  NE2 GLN C 122      94.482  38.341  46.163  1.00 19.51           N  
ATOM   2702  OE1 GLN C 122      93.460  36.343  46.006  1.00 19.51           O  
ATOM   2703  N   ALA C 123      97.035  32.978  45.749  1.00 20.51           N  
ATOM   2704  CA  ALA C 123      97.878  32.595  46.879  1.00 20.51           C  
ATOM   2705  C   ALA C 123      97.770  31.100  47.162  1.00 20.51           C  
ATOM   2706  CB  ALA C 123      97.498  33.397  48.122  1.00 20.51           C  
ATOM   2707  O   ALA C 123      98.784  30.408  47.277  1.00 20.51           O  
ATOM   2708  N   GLY C 124      96.751  30.563  48.073  1.00 19.01           N  
ATOM   2709  CA  GLY C 124      97.111  30.346  49.466  1.00 19.01           C  
ATOM   2710  C   GLY C 124      97.323  28.883  49.806  1.00 19.01           C  
ATOM   2711  O   GLY C 124      97.084  28.005  48.974  1.00 19.01           O  
ATOM   2712  N   TRP C 125      96.690  28.391  50.935  1.00 19.77           N  
ATOM   2713  CA  TRP C 125      97.262  28.004  52.221  1.00 19.77           C  
ATOM   2714  C   TRP C 125      97.313  26.486  52.359  1.00 19.77           C  
ATOM   2715  CB  TRP C 125      96.453  28.607  53.373  1.00 19.77           C  
ATOM   2716  O   TRP C 125      98.358  25.922  52.693  1.00 19.77           O  
ATOM   2717  CG  TRP C 125      96.926  29.963  53.804  1.00 19.77           C  
ATOM   2718  CD1 TRP C 125      97.801  30.779  53.143  1.00 19.77           C  
ATOM   2719  CD2 TRP C 125      96.552  30.658  54.997  1.00 19.77           C  
ATOM   2720  CE2 TRP C 125      97.238  31.893  54.994  1.00 19.77           C  
ATOM   2721  CE3 TRP C 125      95.701  30.357  56.069  1.00 19.77           C  
ATOM   2722  NE1 TRP C 125      97.993  31.942  53.854  1.00 19.77           N  
ATOM   2723  CH2 TRP C 125      96.261  32.507  57.060  1.00 19.77           C  
ATOM   2724  CZ2 TRP C 125      97.099  32.827  56.024  1.00 19.77           C  
ATOM   2725  CZ3 TRP C 125      95.564  31.288  57.093  1.00 19.77           C  
ATOM   2726  N   GLY C 126      96.213  25.800  53.037  1.00 19.19           N  
ATOM   2727  CA  GLY C 126      96.285  25.426  54.441  1.00 19.19           C  
ATOM   2728  C   GLY C 126      96.617  23.961  54.652  1.00 19.19           C  
ATOM   2729  O   GLY C 126      96.705  23.194  53.691  1.00 19.19           O  
ATOM   2730  N   VAL C 127      95.857  23.255  55.627  1.00 19.44           N  
ATOM   2731  CA  VAL C 127      96.209  22.734  56.944  1.00 19.44           C  
ATOM   2732  C   VAL C 127      96.354  21.216  56.878  1.00 19.44           C  
ATOM   2733  CB  VAL C 127      95.157  23.123  58.008  1.00 19.44           C  
ATOM   2734  O   VAL C 127      95.817  20.574  55.972  1.00 19.44           O  
ATOM   2735  CG1 VAL C 127      95.581  22.633  59.391  1.00 19.44           C  
ATOM   2736  CG2 VAL C 127      94.941  24.635  58.016  1.00 19.44           C  
ATOM   2737  N   TRP C 128      96.643  20.564  58.059  1.00 21.19           N  
ATOM   2738  CA  TRP C 128      97.564  19.583  58.622  1.00 21.19           C  
ATOM   2739  C   TRP C 128      96.930  18.197  58.658  1.00 21.19           C  
ATOM   2740  CB  TRP C 128      97.995  19.997  60.032  1.00 21.19           C  
ATOM   2741  O   TRP C 128      95.742  18.043  58.362  1.00 21.19           O  
ATOM   2742  CG  TRP C 128      99.440  20.384  60.139  1.00 21.19           C  
ATOM   2743  CD1 TRP C 128     100.179  21.069  59.215  1.00 21.19           C  
ATOM   2744  CD2 TRP C 128     100.321  20.102  61.230  1.00 21.19           C  
ATOM   2745  CE2 TRP C 128     101.582  20.648  60.901  1.00 21.19           C  
ATOM   2746  CE3 TRP C 128     100.167  19.442  62.456  1.00 21.19           C  
ATOM   2747  NE1 TRP C 128     101.468  21.232  59.668  1.00 21.19           N  
ATOM   2748  CH2 TRP C 128     102.505  19.901  62.948  1.00 21.19           C  
ATOM   2749  CZ2 TRP C 128     102.683  20.553  61.755  1.00 21.19           C  
ATOM   2750  CZ3 TRP C 128     101.264  19.348  63.305  1.00 21.19           C  
ATOM   2751  N   GLY C 129      96.640  17.652  59.964  1.00 21.65           N  
ATOM   2752  CA  GLY C 129      97.434  16.591  60.563  1.00 21.65           C  
ATOM   2753  C   GLY C 129      96.670  15.289  60.717  1.00 21.65           C  
ATOM   2754  O   GLY C 129      97.160  14.227  60.327  1.00 21.65           O  
ATOM   2755  N   PRO C 130      95.463  15.224  61.376  1.00 20.50           N  
ATOM   2756  CA  PRO C 130      95.673  14.670  62.715  1.00 20.50           C  
ATOM   2757  C   PRO C 130      95.550  13.149  62.750  1.00 20.50           C  
ATOM   2758  CB  PRO C 130      94.569  15.328  63.546  1.00 20.50           C  
ATOM   2759  O   PRO C 130      96.549  12.441  62.604  1.00 20.50           O  
ATOM   2760  CG  PRO C 130      93.428  15.501  62.596  1.00 20.50           C  
ATOM   2761  CD  PRO C 130      93.905  15.169  61.212  1.00 20.50           C  
ATOM   2762  N   SER C 131      94.446  12.572  63.372  1.00 17.10           N  
ATOM   2763  CA  SER C 131      94.390  11.878  64.655  1.00 17.10           C  
ATOM   2764  C   SER C 131      94.211  10.375  64.463  1.00 17.10           C  
ATOM   2765  CB  SER C 131      93.251  12.429  65.514  1.00 17.10           C  
ATOM   2766  O   SER C 131      93.493   9.941  63.560  1.00 17.10           O  
ATOM   2767  OG  SER C 131      92.024  12.392  64.805  1.00 17.10           O  
ATOM   2768  N   TRP C 132      94.998   9.531  65.232  1.00 22.64           N  
ATOM   2769  CA  TRP C 132      95.551   8.181  65.211  1.00 22.64           C  
ATOM   2770  C   TRP C 132      94.545   7.172  65.756  1.00 22.64           C  
ATOM   2771  CB  TRP C 132      96.848   8.118  66.023  1.00 22.64           C  
ATOM   2772  O   TRP C 132      94.880   6.004  65.965  1.00 22.64           O  
ATOM   2773  CG  TRP C 132      97.906   9.071  65.556  1.00 22.64           C  
ATOM   2774  CD1 TRP C 132      97.865  10.437  65.606  1.00 22.64           C  
ATOM   2775  CD2 TRP C 132      99.162   8.729  64.963  1.00 22.64           C  
ATOM   2776  CE2 TRP C 132      99.834   9.938  64.678  1.00 22.64           C  
ATOM   2777  CE3 TRP C 132      99.787   7.515  64.646  1.00 22.64           C  
ATOM   2778  NE1 TRP C 132      99.021  10.965  65.079  1.00 22.64           N  
ATOM   2779  CH2 TRP C 132     101.688   8.768  63.789  1.00 22.64           C  
ATOM   2780  CZ2 TRP C 132     101.100   9.969  64.090  1.00 22.64           C  
ATOM   2781  CZ3 TRP C 132     101.047   7.548  64.060  1.00 22.64           C  
ATOM   2782  N   THR C 133      93.387   7.558  66.062  1.00 19.54           N  
ATOM   2783  CA  THR C 133      93.046   7.145  67.419  1.00 19.54           C  
ATOM   2784  C   THR C 133      92.973   5.624  67.519  1.00 19.54           C  
ATOM   2785  CB  THR C 133      91.706   7.757  67.869  1.00 19.54           C  
ATOM   2786  O   THR C 133      92.921   4.931  66.500  1.00 19.54           O  
ATOM   2787  CG2 THR C 133      91.863   9.236  68.205  1.00 19.54           C  
ATOM   2788  OG1 THR C 133      90.746   7.616  66.815  1.00 19.54           O  
ATOM   2789  N   ARG C 134      91.970   4.995  68.248  1.00 18.25           N  
ATOM   2790  CA  ARG C 134      91.906   4.317  69.539  1.00 18.25           C  
ATOM   2791  C   ARG C 134      91.800   2.807  69.359  1.00 18.25           C  
ATOM   2792  CB  ARG C 134      90.720   4.832  70.358  1.00 18.25           C  
ATOM   2793  O   ARG C 134      91.086   2.330  68.475  1.00 18.25           O  
ATOM   2794  CG  ARG C 134      90.995   4.923  71.850  1.00 18.25           C  
ATOM   2795  CD  ARG C 134      89.789   5.450  72.615  1.00 18.25           C  
ATOM   2796  NE  ARG C 134      90.013   6.808  73.104  1.00 18.25           N  
ATOM   2797  NH1 ARG C 134      88.811   6.524  75.057  1.00 18.25           N  
ATOM   2798  NH2 ARG C 134      89.807   8.538  74.600  1.00 18.25           N  
ATOM   2799  CZ  ARG C 134      89.543   7.287  74.253  1.00 18.25           C  
ATOM   2800  N   LEU C 135      92.440   1.976  70.165  1.00 19.43           N  
ATOM   2801  CA  LEU C 135      93.173   0.719  70.275  1.00 19.43           C  
ATOM   2802  C   LEU C 135      92.231  -0.431  70.611  1.00 19.43           C  
ATOM   2803  CB  LEU C 135      94.267   0.828  71.341  1.00 19.43           C  
ATOM   2804  O   LEU C 135      92.407  -1.548  70.118  1.00 19.43           O  
ATOM   2805  CG  LEU C 135      95.634   1.317  70.862  1.00 19.43           C  
ATOM   2806  CD1 LEU C 135      96.420   1.914  72.025  1.00 19.43           C  
ATOM   2807  CD2 LEU C 135      96.413   0.178  70.213  1.00 19.43           C  
ATOM   2808  N   THR C 136      91.247  -0.303  71.412  1.00 20.97           N  
ATOM   2809  CA  THR C 136      91.482  -1.068  72.631  1.00 20.97           C  
ATOM   2810  C   THR C 136      91.209  -2.551  72.399  1.00 20.97           C  
ATOM   2811  CB  THR C 136      90.605  -0.557  73.789  1.00 20.97           C  
ATOM   2812  O   THR C 136      90.540  -2.921  71.433  1.00 20.97           O  
ATOM   2813  CG2 THR C 136      91.126   0.771  74.329  1.00 20.97           C  
ATOM   2814  OG1 THR C 136      89.263  -0.376  73.320  1.00 20.97           O  
ATOM   2815  N   PRO C 137      91.281  -3.533  73.360  1.00 20.03           N  
ATOM   2816  CA  PRO C 137      92.117  -4.642  73.825  1.00 20.03           C  
ATOM   2817  C   PRO C 137      91.419  -5.995  73.715  1.00 20.03           C  
ATOM   2818  CB  PRO C 137      92.391  -4.287  75.289  1.00 20.03           C  
ATOM   2819  O   PRO C 137      91.953  -6.922  73.100  1.00 20.03           O  
ATOM   2820  CG  PRO C 137      91.198  -3.496  75.720  1.00 20.03           C  
ATOM   2821  CD  PRO C 137      90.293  -3.315  74.536  1.00 20.03           C  
ATOM   2822  N   VAL C 138      90.701  -6.557  74.702  1.00 19.27           N  
ATOM   2823  CA  VAL C 138      91.324  -7.545  75.577  1.00 19.27           C  
ATOM   2824  C   VAL C 138      90.818  -8.942  75.222  1.00 19.27           C  
ATOM   2825  CB  VAL C 138      91.045  -7.240  77.066  1.00 19.27           C  
ATOM   2826  O   VAL C 138      91.612  -9.851  74.973  1.00 19.27           O  
ATOM   2827  CG1 VAL C 138      91.747  -8.255  77.966  1.00 19.27           C  
ATOM   2828  CG2 VAL C 138      91.488  -5.819  77.410  1.00 19.27           C  
ATOM   2829  N   SER C 139      89.884  -9.620  75.923  1.00 18.93           N  
ATOM   2830  CA  SER C 139      90.221 -10.671  76.877  1.00 18.93           C  
ATOM   2831  C   SER C 139      90.131 -12.051  76.234  1.00 18.93           C  
ATOM   2832  CB  SER C 139      89.299 -10.606  78.095  1.00 18.93           C  
ATOM   2833  O   SER C 139      91.080 -12.835  76.299  1.00 18.93           O  
ATOM   2834  OG  SER C 139      89.929  -9.927  79.168  1.00 18.93           O  
ATOM   2835  N   LEU C 140      89.008 -12.836  76.263  1.00 19.32           N  
ATOM   2836  CA  LEU C 140      88.885 -13.895  77.259  1.00 19.32           C  
ATOM   2837  C   LEU C 140      89.233 -15.252  76.656  1.00 19.32           C  
ATOM   2838  CB  LEU C 140      87.467 -13.927  77.835  1.00 19.32           C  
ATOM   2839  O   LEU C 140      89.231 -15.412  75.434  1.00 19.32           O  
ATOM   2840  CG  LEU C 140      87.202 -13.017  79.036  1.00 19.32           C  
ATOM   2841  CD1 LEU C 140      85.716 -12.691  79.136  1.00 19.32           C  
ATOM   2842  CD2 LEU C 140      87.700 -13.670  80.322  1.00 19.32           C  
ATOM   2843  N   PRO C 141      89.115 -16.457  77.312  1.00 22.21           N  
ATOM   2844  CA  PRO C 141      89.854 -17.621  77.806  1.00 22.21           C  
ATOM   2845  C   PRO C 141      89.692 -18.847  76.910  1.00 22.21           C  
ATOM   2846  CB  PRO C 141      89.240 -17.869  79.186  1.00 22.21           C  
ATOM   2847  O   PRO C 141      90.686 -19.433  76.474  1.00 22.21           O  
ATOM   2848  CG  PRO C 141      87.870 -17.275  79.107  1.00 22.21           C  
ATOM   2849  CD  PRO C 141      87.714 -16.613  77.767  1.00 22.21           C  
ATOM   2850  N   PRO C 142      88.728 -19.737  77.169  1.00 21.17           N  
ATOM   2851  CA  PRO C 142      89.071 -20.937  77.936  1.00 21.17           C  
ATOM   2852  C   PRO C 142      89.248 -22.170  77.054  1.00 21.17           C  
ATOM   2853  CB  PRO C 142      87.876 -21.107  78.878  1.00 21.17           C  
ATOM   2854  O   PRO C 142      88.922 -22.136  75.864  1.00 21.17           O  
ATOM   2855  CG  PRO C 142      86.725 -20.493  78.148  1.00 21.17           C  
ATOM   2856  CD  PRO C 142      87.255 -19.760  76.950  1.00 21.17           C  
ATOM   2857  N   GLU C 143      88.648 -23.425  77.504  1.00 22.54           N  
ATOM   2858  CA  GLU C 143      89.136 -24.715  77.981  1.00 22.54           C  
ATOM   2859  C   GLU C 143      88.856 -25.820  76.967  1.00 22.54           C  
ATOM   2860  CB  GLU C 143      88.500 -25.066  79.329  1.00 22.54           C  
ATOM   2861  O   GLU C 143      88.037 -25.647  76.062  1.00 22.54           O  
ATOM   2862  CG  GLU C 143      89.460 -25.725  80.309  1.00 22.54           C  
ATOM   2863  CD  GLU C 143      88.816 -26.066  81.643  1.00 22.54           C  
ATOM   2864  OE1 GLU C 143      88.733 -27.267  81.987  1.00 22.54           O  
ATOM   2865  OE2 GLU C 143      88.389 -25.125  82.349  1.00 22.54           O  
ATOM   2866  N   PRO C 144      88.933 -27.182  77.442  1.00 22.50           N  
ATOM   2867  CA  PRO C 144      89.612 -28.438  77.115  1.00 22.50           C  
ATOM   2868  C   PRO C 144      88.774 -29.346  76.218  1.00 22.50           C  
ATOM   2869  CB  PRO C 144      89.839 -29.082  78.485  1.00 22.50           C  
ATOM   2870  O   PRO C 144      87.617 -29.032  75.925  1.00 22.50           O  
ATOM   2871  CG  PRO C 144      88.750 -28.535  79.350  1.00 22.50           C  
ATOM   2872  CD  PRO C 144      87.982 -27.513  78.562  1.00 22.50           C  
ATOM   2873  N   ALA C 145      88.658 -30.692  76.704  1.00 22.44           N  
ATOM   2874  CA  ALA C 145      89.068 -31.964  76.115  1.00 22.44           C  
ATOM   2875  C   ALA C 145      87.859 -32.761  75.633  1.00 22.44           C  
ATOM   2876  CB  ALA C 145      89.873 -32.782  77.121  1.00 22.44           C  
ATOM   2877  O   ALA C 145      87.833 -33.232  74.493  1.00 22.44           O  
ATOM   2878  N   CYS C 146      87.012 -33.419  76.723  1.00 22.77           N  
ATOM   2879  CA  CYS C 146      87.225 -34.814  77.093  1.00 22.77           C  
ATOM   2880  C   CYS C 146      86.325 -35.737  76.281  1.00 22.77           C  
ATOM   2881  CB  CYS C 146      86.966 -35.018  78.585  1.00 22.77           C  
ATOM   2882  O   CYS C 146      85.407 -35.275  75.600  1.00 22.77           O  
ATOM   2883  SG  CYS C 146      87.654 -33.714  79.629  1.00 22.77           S  
ATOM   2884  N   GLU C 147      85.617 -36.768  77.130  1.00 20.58           N  
ATOM   2885  CA  GLU C 147      85.850 -38.206  77.214  1.00 20.58           C  
ATOM   2886  C   GLU C 147      84.771 -38.985  76.468  1.00 20.58           C  
ATOM   2887  CB  GLU C 147      85.910 -38.657  78.675  1.00 20.58           C  
ATOM   2888  O   GLU C 147      83.799 -38.401  75.984  1.00 20.58           O  
ATOM   2889  CG  GLU C 147      87.277 -39.171  79.105  1.00 20.58           C  
ATOM   2890  CD  GLU C 147      87.392 -39.386  80.606  1.00 20.58           C  
ATOM   2891  OE1 GLU C 147      88.219 -40.221  81.038  1.00 20.58           O  
ATOM   2892  OE2 GLU C 147      86.648 -38.716  81.356  1.00 20.58           O  
ATOM   2893  N   ASP C 148      83.970 -39.902  77.394  1.00 20.75           N  
ATOM   2894  CA  ASP C 148      84.062 -41.350  77.556  1.00 20.75           C  
ATOM   2895  C   ASP C 148      82.845 -42.048  76.953  1.00 20.75           C  
ATOM   2896  CB  ASP C 148      84.199 -41.717  79.035  1.00 20.75           C  
ATOM   2897  O   ASP C 148      81.877 -41.393  76.562  1.00 20.75           O  
ATOM   2898  CG  ASP C 148      85.626 -42.050  79.434  1.00 20.75           C  
ATOM   2899  OD1 ASP C 148      86.435 -42.414  78.554  1.00 20.75           O  
ATOM   2900  OD2 ASP C 148      85.943 -41.951  80.639  1.00 20.75           O  
ATOM   2901  N   ALA C 149      81.937 -42.789  77.918  1.00 19.57           N  
ATOM   2902  CA  ALA C 149      82.001 -44.242  78.057  1.00 19.57           C  
ATOM   2903  C   ALA C 149      80.783 -44.908  77.424  1.00 19.57           C  
ATOM   2904  CB  ALA C 149      82.111 -44.631  79.529  1.00 19.57           C  
ATOM   2905  O   ALA C 149      80.918 -45.874  76.669  1.00 19.57           O  
ATOM   2906  N   ASP C 150      79.556 -44.970  78.169  1.00 20.61           N  
ATOM   2907  CA  ASP C 150      79.226 -46.251  78.786  1.00 20.61           C  
ATOM   2908  C   ASP C 150      78.579 -47.197  77.776  1.00 20.61           C  
ATOM   2909  CB  ASP C 150      78.297 -46.047  79.984  1.00 20.61           C  
ATOM   2910  O   ASP C 150      77.875 -46.754  76.866  1.00 20.61           O  
ATOM   2911  CG  ASP C 150      79.036 -45.618  81.240  1.00 20.61           C  
ATOM   2912  OD1 ASP C 150      80.229 -45.955  81.391  1.00 20.61           O  
ATOM   2913  OD2 ASP C 150      78.417 -44.938  82.087  1.00 20.61           O  
ATOM   2914  N   GLU C 151      78.428 -48.610  78.348  1.00 19.59           N  
ATOM   2915  CA  GLU C 151      78.605 -49.983  77.886  1.00 19.59           C  
ATOM   2916  C   GLU C 151      77.281 -50.585  77.424  1.00 19.59           C  
ATOM   2917  CB  GLU C 151      79.219 -50.848  78.989  1.00 19.59           C  
ATOM   2918  O   GLU C 151      77.197 -51.151  76.332  1.00 19.59           O  
ATOM   2919  CG  GLU C 151      80.732 -50.720  79.101  1.00 19.59           C  
ATOM   2920  CD  GLU C 151      81.362 -51.791  79.977  1.00 19.59           C  
ATOM   2921  OE1 GLU C 151      82.610 -51.859  80.050  1.00 19.59           O  
ATOM   2922  OE2 GLU C 151      80.601 -52.569  80.595  1.00 19.59           O  
ATOM   2923  N   ASP C 152      76.347 -51.298  78.350  1.00 19.61           N  
ATOM   2924  CA  ASP C 152      76.744 -52.699  78.448  1.00 19.61           C  
ATOM   2925  C   ASP C 152      75.880 -53.580  77.549  1.00 19.61           C  
ATOM   2926  CB  ASP C 152      76.656 -53.182  79.898  1.00 19.61           C  
ATOM   2927  O   ASP C 152      74.843 -53.139  77.050  1.00 19.61           O  
ATOM   2928  CG  ASP C 152      77.851 -52.763  80.736  1.00 19.61           C  
ATOM   2929  OD1 ASP C 152      78.970 -52.650  80.189  1.00 19.61           O  
ATOM   2930  OD2 ASP C 152      77.674 -52.548  81.954  1.00 19.61           O  
ATOM   2931  N   GLU C 153      75.376 -54.814  78.169  1.00 19.52           N  
ATOM   2932  CA  GLU C 153      75.854 -56.151  77.834  1.00 19.52           C  
ATOM   2933  C   GLU C 153      74.873 -56.875  76.917  1.00 19.52           C  
ATOM   2934  CB  GLU C 153      76.090 -56.972  79.105  1.00 19.52           C  
ATOM   2935  O   GLU C 153      73.744 -56.420  76.724  1.00 19.52           O  
ATOM   2936  CG  GLU C 153      77.469 -56.776  79.717  1.00 19.52           C  
ATOM   2937  CD  GLU C 153      77.740 -57.700  80.894  1.00 19.52           C  
ATOM   2938  OE1 GLU C 153      78.878 -57.699  81.416  1.00 19.52           O  
ATOM   2939  OE2 GLU C 153      76.808 -58.431  81.296  1.00 19.52           O  
ATOM   2940  N   ASP C 154      74.616 -58.279  77.318  1.00 19.06           N  
ATOM   2941  CA  ASP C 154      74.955 -59.485  76.569  1.00 19.06           C  
ATOM   2942  C   ASP C 154      73.699 -60.182  76.052  1.00 19.06           C  
ATOM   2943  CB  ASP C 154      75.769 -60.446  77.439  1.00 19.06           C  
ATOM   2944  O   ASP C 154      73.754 -60.918  75.064  1.00 19.06           O  
ATOM   2945  CG  ASP C 154      77.229 -60.046  77.558  1.00 19.06           C  
ATOM   2946  OD1 ASP C 154      77.801 -59.526  76.576  1.00 19.06           O  
ATOM   2947  OD2 ASP C 154      77.814 -60.255  78.643  1.00 19.06           O  
ATOM   2948  N   ASP C 155      72.780 -60.643  76.932  1.00 19.74           N  
ATOM   2949  CA  ASP C 155      73.055 -62.062  77.133  1.00 19.74           C  
ATOM   2950  C   ASP C 155      72.526 -62.894  75.967  1.00 19.74           C  
ATOM   2951  CB  ASP C 155      72.439 -62.547  78.448  1.00 19.74           C  
ATOM   2952  O   ASP C 155      71.702 -62.420  75.182  1.00 19.74           O  
ATOM   2953  CG  ASP C 155      73.161 -63.748  79.033  1.00 19.74           C  
ATOM   2954  OD1 ASP C 155      74.166 -64.203  78.444  1.00 19.74           O  
ATOM   2955  OD2 ASP C 155      72.719 -64.246  80.091  1.00 19.74           O  
ATOM   2956  N   TYR C 156      72.440 -64.310  76.281  1.00 19.73           N  
ATOM   2957  CA  TYR C 156      72.817 -65.523  75.564  1.00 19.73           C  
ATOM   2958  C   TYR C 156      71.627 -66.101  74.807  1.00 19.73           C  
ATOM   2959  CB  TYR C 156      73.376 -66.569  76.534  1.00 19.73           C  
ATOM   2960  O   TYR C 156      71.765 -66.539  73.662  1.00 19.73           O  
ATOM   2961  CG  TYR C 156      74.882 -66.553  76.641  1.00 19.73           C  
ATOM   2962  CD1 TYR C 156      75.668 -67.335  75.798  1.00 19.73           C  
ATOM   2963  CD2 TYR C 156      75.521 -65.758  77.586  1.00 19.73           C  
ATOM   2964  CE1 TYR C 156      77.055 -67.325  75.894  1.00 19.73           C  
ATOM   2965  CE2 TYR C 156      76.908 -65.740  77.691  1.00 19.73           C  
ATOM   2966  OH  TYR C 156      79.039 -66.512  76.942  1.00 19.73           O  
ATOM   2967  CZ  TYR C 156      77.665 -66.526  76.842  1.00 19.73           C  
ATOM   2968  N   HIS C 157      70.705 -66.720  75.636  1.00 19.94           N  
ATOM   2969  CA  HIS C 157      70.937 -68.140  75.399  1.00 19.94           C  
ATOM   2970  C   HIS C 157      70.635 -68.514  73.952  1.00 19.94           C  
ATOM   2971  CB  HIS C 157      70.088 -68.988  76.349  1.00 19.94           C  
ATOM   2972  O   HIS C 157      69.909 -67.797  73.260  1.00 19.94           O  
ATOM   2973  CG  HIS C 157      70.886 -69.690  77.401  1.00 19.94           C  
ATOM   2974  CD2 HIS C 157      70.509 -70.550  78.377  1.00 19.94           C  
ATOM   2975  ND1 HIS C 157      72.249 -69.535  77.529  1.00 19.94           N  
ATOM   2976  CE1 HIS C 157      72.677 -70.272  78.540  1.00 19.94           C  
ATOM   2977  NE2 HIS C 157      71.641 -70.898  79.072  1.00 19.94           N  
ATOM   2978  N   ASN C 158      70.444 -69.818  73.857  1.00 19.46           N  
ATOM   2979  CA  ASN C 158      71.018 -70.920  73.091  1.00 19.46           C  
ATOM   2980  C   ASN C 158      70.183 -71.236  71.853  1.00 19.46           C  
ATOM   2981  CB  ASN C 158      71.160 -72.165  73.968  1.00 19.46           C  
ATOM   2982  O   ASN C 158      69.024 -70.829  71.760  1.00 19.46           O  
ATOM   2983  CG  ASN C 158      72.330 -73.038  73.557  1.00 19.46           C  
ATOM   2984  ND2 ASN C 158      72.729 -73.948  74.438  1.00 19.46           N  
ATOM   2985  OD1 ASN C 158      72.872 -72.894  72.458  1.00 19.46           O  
ATOM   2986  N   PRO C 159      70.049 -72.586  71.784  1.00 20.57           N  
ATOM   2987  CA  PRO C 159      70.635 -73.249  70.617  1.00 20.57           C  
ATOM   2988  C   PRO C 159      69.684 -73.292  69.423  1.00 20.57           C  
ATOM   2989  CB  PRO C 159      70.936 -74.660  71.126  1.00 20.57           C  
ATOM   2990  O   PRO C 159      68.521 -72.896  69.541  1.00 20.57           O  
ATOM   2991  CG  PRO C 159      69.887 -74.926  72.157  1.00 20.57           C  
ATOM   2992  CD  PRO C 159      69.142 -73.649  72.420  1.00 20.57           C  
ATOM   2993  N   GLY C 160      69.355 -74.610  69.196  1.00 18.51           N  
ATOM   2994  CA  GLY C 160      69.855 -75.291  68.012  1.00 18.51           C  
ATOM   2995  C   GLY C 160      68.854 -75.319  66.873  1.00 18.51           C  
ATOM   2996  O   GLY C 160      68.751 -74.360  66.106  1.00 18.51           O  
ATOM   2997  N   TYR C 161      68.398 -76.619  66.708  1.00 21.41           N  
ATOM   2998  CA  TYR C 161      68.854 -77.306  65.504  1.00 21.41           C  
ATOM   2999  C   TYR C 161      67.864 -77.118  64.361  1.00 21.41           C  
ATOM   3000  CB  TYR C 161      69.056 -78.798  65.780  1.00 21.41           C  
ATOM   3001  O   TYR C 161      66.724 -76.700  64.581  1.00 21.41           O  
ATOM   3002  CG  TYR C 161      70.417 -79.133  66.341  1.00 21.41           C  
ATOM   3003  CD1 TYR C 161      71.489 -79.417  65.498  1.00 21.41           C  
ATOM   3004  CD2 TYR C 161      70.634 -79.167  67.714  1.00 21.41           C  
ATOM   3005  CE1 TYR C 161      72.744 -79.728  66.010  1.00 21.41           C  
ATOM   3006  CE2 TYR C 161      71.885 -79.477  68.238  1.00 21.41           C  
ATOM   3007  OH  TYR C 161      74.173 -80.063  67.891  1.00 21.41           O  
ATOM   3008  CZ  TYR C 161      72.932 -79.755  67.379  1.00 21.41           C  
ATOM   3009  N   LEU C 162      67.651 -78.382  63.810  1.00 17.41           N  
ATOM   3010  CA  LEU C 162      68.080 -78.630  62.438  1.00 17.41           C  
ATOM   3011  C   LEU C 162      66.920 -78.448  61.465  1.00 17.41           C  
ATOM   3012  CB  LEU C 162      68.657 -80.042  62.304  1.00 17.41           C  
ATOM   3013  O   LEU C 162      67.064 -77.778  60.439  1.00 17.41           O  
ATOM   3014  CG  LEU C 162      70.160 -80.138  62.040  1.00 17.41           C  
ATOM   3015  CD1 LEU C 162      70.821 -81.053  63.066  1.00 17.41           C  
ATOM   3016  CD2 LEU C 162      70.424 -80.635  60.623  1.00 17.41           C  
ATOM   3017  N   VAL C 163      66.001 -79.535  61.523  1.00 19.95           N  
ATOM   3018  CA  VAL C 163      66.331 -80.429  60.417  1.00 19.95           C  
ATOM   3019  C   VAL C 163      65.675 -79.926  59.133  1.00 19.95           C  
ATOM   3020  CB  VAL C 163      65.889 -81.880  60.709  1.00 19.95           C  
ATOM   3021  O   VAL C 163      64.682 -79.197  59.181  1.00 19.95           O  
ATOM   3022  CG1 VAL C 163      65.480 -82.589  59.419  1.00 19.95           C  
ATOM   3023  CG2 VAL C 163      67.007 -82.647  61.413  1.00 19.95           C  
ATOM   3024  N   VAL C 164      65.418 -81.069  58.275  1.00 18.81           N  
ATOM   3025  CA  VAL C 164      65.930 -81.162  56.912  1.00 18.81           C  
ATOM   3026  C   VAL C 164      64.912 -80.576  55.936  1.00 18.81           C  
ATOM   3027  CB  VAL C 164      66.256 -82.623  56.527  1.00 18.81           C  
ATOM   3028  O   VAL C 164      65.245 -79.699  55.135  1.00 18.81           O  
ATOM   3029  CG1 VAL C 164      67.135 -82.668  55.279  1.00 18.81           C  
ATOM   3030  CG2 VAL C 164      66.938 -83.340  57.691  1.00 18.81           C  
ATOM   3031  N   LEU C 165      64.345 -81.685  55.146  1.00 17.90           N  
ATOM   3032  CA  LEU C 165      64.790 -81.764  53.758  1.00 17.90           C  
ATOM   3033  C   LEU C 165      63.809 -81.053  52.832  1.00 17.90           C  
ATOM   3034  CB  LEU C 165      64.949 -83.225  53.329  1.00 17.90           C  
ATOM   3035  O   LEU C 165      62.685 -80.742  53.232  1.00 17.90           O  
ATOM   3036  CG  LEU C 165      66.165 -83.967  53.886  1.00 17.90           C  
ATOM   3037  CD1 LEU C 165      65.986 -85.473  53.724  1.00 17.90           C  
ATOM   3038  CD2 LEU C 165      67.441 -83.497  53.197  1.00 17.90           C  
ATOM   3039  N   PRO C 166      63.367 -82.067  51.733  1.00 18.83           N  
ATOM   3040  CA  PRO C 166      63.781 -81.747  50.365  1.00 18.83           C  
ATOM   3041  C   PRO C 166      62.739 -80.927  49.609  1.00 18.83           C  
ATOM   3042  CB  PRO C 166      63.965 -83.124  49.721  1.00 18.83           C  
ATOM   3043  O   PRO C 166      61.750 -80.484  50.199  1.00 18.83           O  
ATOM   3044  CG  PRO C 166      63.086 -84.037  50.514  1.00 18.83           C  
ATOM   3045  CD  PRO C 166      62.530 -83.270  51.680  1.00 18.83           C  
ATOM   3046  N   ASP C 167      62.212 -81.826  48.541  1.00 19.34           N  
ATOM   3047  CA  ASP C 167      62.530 -81.486  47.157  1.00 19.34           C  
ATOM   3048  C   ASP C 167      61.432 -80.624  46.538  1.00 19.34           C  
ATOM   3049  CB  ASP C 167      62.735 -82.754  46.326  1.00 19.34           C  
ATOM   3050  O   ASP C 167      60.391 -80.395  47.157  1.00 19.34           O  
ATOM   3051  CG  ASP C 167      64.115 -82.835  45.699  1.00 19.34           C  
ATOM   3052  OD1 ASP C 167      64.840 -81.817  45.686  1.00 19.34           O  
ATOM   3053  OD2 ASP C 167      64.481 -83.927  45.211  1.00 19.34           O  
ATOM   3054  N   SER C 168      60.774 -81.427  45.421  1.00 20.16           N  
ATOM   3055  CA  SER C 168      60.927 -81.027  44.026  1.00 20.16           C  
ATOM   3056  C   SER C 168      59.791 -80.109  43.587  1.00 20.16           C  
ATOM   3057  CB  SER C 168      60.979 -82.256  43.118  1.00 20.16           C  
ATOM   3058  O   SER C 168      58.821 -79.917  44.323  1.00 20.16           O  
ATOM   3059  OG  SER C 168      61.968 -83.169  43.564  1.00 20.16           O  
ATOM   3060  N   THR C 169      59.086 -80.725  42.489  1.00 22.45           N  
ATOM   3061  CA  THR C 169      59.175 -80.110  41.169  1.00 22.45           C  
ATOM   3062  C   THR C 169      57.976 -79.203  40.912  1.00 22.45           C  
ATOM   3063  CB  THR C 169      59.262 -81.176  40.061  1.00 22.45           C  
ATOM   3064  O   THR C 169      56.977 -79.267  41.631  1.00 22.45           O  
ATOM   3065  CG2 THR C 169      60.632 -81.847  40.049  1.00 22.45           C  
ATOM   3066  OG1 THR C 169      58.257 -82.173  40.286  1.00 22.45           O  
ATOM   3067  N   PRO C 170      57.487 -79.507  39.639  1.00 22.03           N  
ATOM   3068  CA  PRO C 170      57.473 -78.487  38.587  1.00 22.03           C  
ATOM   3069  C   PRO C 170      56.127 -77.774  38.475  1.00 22.03           C  
ATOM   3070  CB  PRO C 170      57.776 -79.286  37.317  1.00 22.03           C  
ATOM   3071  O   PRO C 170      56.080 -76.544  38.402  1.00 22.03           O  
ATOM   3072  CG  PRO C 170      57.308 -80.674  37.618  1.00 22.03           C  
ATOM   3073  CD  PRO C 170      56.847 -80.722  39.047  1.00 22.03           C  
ATOM   3074  N   ALA C 171      55.157 -78.569  37.813  1.00 24.00           N  
ATOM   3075  CA  ALA C 171      54.985 -78.255  36.397  1.00 24.00           C  
ATOM   3076  C   ALA C 171      53.952 -77.149  36.202  1.00 24.00           C  
ATOM   3077  CB  ALA C 171      54.576 -79.504  35.620  1.00 24.00           C  
ATOM   3078  O   ALA C 171      53.216 -76.807  37.132  1.00 24.00           O  
ATOM   3079  N   THR C 172      53.407 -77.181  34.908  1.00 23.01           N  
ATOM   3080  CA  THR C 172      53.292 -76.093  33.944  1.00 23.01           C  
ATOM   3081  C   THR C 172      51.972 -75.348  34.125  1.00 23.01           C  
ATOM   3082  CB  THR C 172      53.397 -76.613  32.499  1.00 23.01           C  
ATOM   3083  O   THR C 172      51.959 -74.124  34.270  1.00 23.01           O  
ATOM   3084  CG2 THR C 172      53.783 -75.493  31.538  1.00 23.01           C  
ATOM   3085  OG1 THR C 172      54.392 -77.642  32.439  1.00 23.01           O  
ATOM   3086  N   SER C 173      51.086 -75.594  33.105  1.00 20.17           N  
ATOM   3087  CA  SER C 173      50.691 -74.635  32.078  1.00 20.17           C  
ATOM   3088  C   SER C 173      49.325 -74.031  32.382  1.00 20.17           C  
ATOM   3089  CB  SER C 173      50.668 -75.303  30.702  1.00 20.17           C  
ATOM   3090  O   SER C 173      48.493 -74.661  33.039  1.00 20.17           O  
ATOM   3091  OG  SER C 173      50.943 -74.360  29.681  1.00 20.17           O  
ATOM   3092  N   THR C 174      49.076 -72.958  31.723  1.00 23.98           N  
ATOM   3093  CA  THR C 174      48.241 -71.774  31.886  1.00 23.98           C  
ATOM   3094  C   THR C 174      46.831 -72.029  31.360  1.00 23.98           C  
ATOM   3095  CB  THR C 174      48.849 -70.558  31.162  1.00 23.98           C  
ATOM   3096  O   THR C 174      46.103 -71.088  31.037  1.00 23.98           O  
ATOM   3097  CG2 THR C 174      48.086 -69.280  31.497  1.00 23.98           C  
ATOM   3098  OG1 THR C 174      50.216 -70.405  31.564  1.00 23.98           O  
ATOM   3099  N   ALA C 175      46.416 -73.374  31.334  1.00 22.74           N  
ATOM   3100  CA  ALA C 175      45.675 -73.435  30.076  1.00 22.74           C  
ATOM   3101  C   ALA C 175      44.636 -72.320  29.998  1.00 22.74           C  
ATOM   3102  CB  ALA C 175      45.003 -74.796  29.919  1.00 22.74           C  
ATOM   3103  O   ALA C 175      44.611 -71.553  29.032  1.00 22.74           O  
ATOM   3104  N   ALA C 176      43.363 -72.716  29.898  1.00 22.52           N  
ATOM   3105  CA  ALA C 176      42.512 -72.627  28.715  1.00 22.52           C  
ATOM   3106  C   ALA C 176      41.625 -71.386  28.770  1.00 22.52           C  
ATOM   3107  CB  ALA C 176      41.655 -73.884  28.579  1.00 22.52           C  
ATOM   3108  O   ALA C 176      41.552 -70.713  29.800  1.00 22.52           O  
ATOM   3109  N   PRO C 177      40.374 -71.584  28.464  1.00 21.28           N  
ATOM   3110  CA  PRO C 177      39.479 -71.094  27.414  1.00 21.28           C  
ATOM   3111  C   PRO C 177      38.521 -70.014  27.913  1.00 21.28           C  
ATOM   3112  CB  PRO C 177      38.712 -72.349  26.990  1.00 21.28           C  
ATOM   3113  O   PRO C 177      38.001 -70.111  29.027  1.00 21.28           O  
ATOM   3114  CG  PRO C 177      38.769 -73.252  28.180  1.00 21.28           C  
ATOM   3115  CD  PRO C 177      39.676 -72.634  29.205  1.00 21.28           C  
ATOM   3116  N   SER C 178      38.890 -68.854  27.514  1.00 21.54           N  
ATOM   3117  CA  SER C 178      38.143 -67.672  27.932  1.00 21.54           C  
ATOM   3118  C   SER C 178      36.660 -67.811  27.606  1.00 21.54           C  
ATOM   3119  CB  SER C 178      38.705 -66.417  27.262  1.00 21.54           C  
ATOM   3120  O   SER C 178      36.284 -67.920  26.437  1.00 21.54           O  
ATOM   3121  OG  SER C 178      40.015 -66.652  26.774  1.00 21.54           O  
ATOM   3122  N   ALA C 179      36.021 -68.471  28.483  1.00 21.61           N  
ATOM   3123  CA  ALA C 179      34.701 -68.908  28.034  1.00 21.61           C  
ATOM   3124  C   ALA C 179      33.884 -67.732  27.509  1.00 21.61           C  
ATOM   3125  CB  ALA C 179      33.957 -69.604  29.171  1.00 21.61           C  
ATOM   3126  O   ALA C 179      34.267 -66.573  27.687  1.00 21.61           O  
ATOM   3127  N   PRO C 180      32.642 -67.693  27.943  1.00 19.87           N  
ATOM   3128  CA  PRO C 180      31.388 -67.824  27.198  1.00 19.87           C  
ATOM   3129  C   PRO C 180      30.731 -66.477  26.907  1.00 19.87           C  
ATOM   3130  CB  PRO C 180      30.512 -68.668  28.128  1.00 19.87           C  
ATOM   3131  O   PRO C 180      30.321 -66.218  25.772  1.00 19.87           O  
ATOM   3132  CG  PRO C 180      31.042 -68.400  29.499  1.00 19.87           C  
ATOM   3133  CD  PRO C 180      32.236 -67.496  29.381  1.00 19.87           C  
ATOM   3134  N   ALA C 181      30.253 -65.791  27.904  1.00 20.50           N  
ATOM   3135  CA  ALA C 181      28.796 -65.895  27.908  1.00 20.50           C  
ATOM   3136  C   ALA C 181      28.161 -64.737  27.143  1.00 20.50           C  
ATOM   3137  CB  ALA C 181      28.269 -65.935  29.340  1.00 20.50           C  
ATOM   3138  O   ALA C 181      28.850 -63.791  26.751  1.00 20.50           O  
ATOM   3139  N   LEU C 182      27.205 -64.017  27.825  1.00 19.21           N  
ATOM   3140  CA  LEU C 182      25.773 -63.997  27.543  1.00 19.21           C  
ATOM   3141  C   LEU C 182      25.385 -62.729  26.791  1.00 19.21           C  
ATOM   3142  CB  LEU C 182      24.969 -64.101  28.842  1.00 19.21           C  
ATOM   3143  O   LEU C 182      26.175 -61.787  26.704  1.00 19.21           O  
ATOM   3144  CG  LEU C 182      24.982 -65.462  29.540  1.00 19.21           C  
ATOM   3145  CD1 LEU C 182      24.492 -65.324  30.978  1.00 19.21           C  
ATOM   3146  CD2 LEU C 182      24.129 -66.466  28.772  1.00 19.21           C  
ATOM   3147  N   SER C 183      24.142 -62.287  27.023  1.00 18.34           N  
ATOM   3148  CA  SER C 183      22.949 -62.118  26.199  1.00 18.34           C  
ATOM   3149  C   SER C 183      22.732 -60.653  25.835  1.00 18.34           C  
ATOM   3150  CB  SER C 183      21.716 -62.659  26.923  1.00 18.34           C  
ATOM   3151  O   SER C 183      22.730 -60.295  24.655  1.00 18.34           O  
ATOM   3152  OG  SER C 183      21.889 -64.026  27.258  1.00 18.34           O  
ATOM   3153  N   THR C 184      21.943 -59.925  26.639  1.00 21.06           N  
ATOM   3154  CA  THR C 184      20.607 -59.638  26.129  1.00 21.06           C  
ATOM   3155  C   THR C 184      20.557 -58.251  25.495  1.00 21.06           C  
ATOM   3156  CB  THR C 184      19.550 -59.734  27.245  1.00 21.06           C  
ATOM   3157  O   THR C 184      21.479 -57.451  25.665  1.00 21.06           O  
ATOM   3158  CG2 THR C 184      19.054 -61.167  27.410  1.00 21.06           C  
ATOM   3159  OG1 THR C 184      20.127 -59.294  28.480  1.00 21.06           O  
ATOM   3160  N   PRO C 185      19.560 -57.301  25.918  1.00 21.74           N  
ATOM   3161  CA  PRO C 185      18.383 -56.867  25.161  1.00 21.74           C  
ATOM   3162  C   PRO C 185      18.537 -55.461  24.586  1.00 21.74           C  
ATOM   3163  CB  PRO C 185      17.259 -56.914  26.199  1.00 21.74           C  
ATOM   3164  O   PRO C 185      19.434 -54.718  24.993  1.00 21.74           O  
ATOM   3165  CG  PRO C 185      17.956 -56.849  27.519  1.00 21.74           C  
ATOM   3166  CD  PRO C 185      19.438 -56.888  27.280  1.00 21.74           C  
ATOM   3167  N   GLY C 186      17.373 -54.870  24.032  1.00 22.29           N  
ATOM   3168  CA  GLY C 186      16.958 -54.212  22.803  1.00 22.29           C  
ATOM   3169  C   GLY C 186      16.833 -52.707  22.945  1.00 22.29           C  
ATOM   3170  O   GLY C 186      17.284 -51.957  22.076  1.00 22.29           O  
ATOM   3171  N   ILE C 187      16.021 -52.015  23.821  1.00 25.67           N  
ATOM   3172  CA  ILE C 187      14.825 -51.357  23.305  1.00 25.67           C  
ATOM   3173  C   ILE C 187      15.191 -49.984  22.746  1.00 25.67           C  
ATOM   3174  CB  ILE C 187      13.740 -51.220  24.397  1.00 25.67           C  
ATOM   3175  O   ILE C 187      16.259 -49.448  23.051  1.00 25.67           O  
ATOM   3176  CG1 ILE C 187      13.617 -52.523  25.195  1.00 25.67           C  
ATOM   3177  CG2 ILE C 187      12.396 -50.827  23.777  1.00 25.67           C  
ATOM   3178  CD1 ILE C 187      12.730 -52.413  26.427  1.00 25.67           C  
ATOM   3179  N   ARG C 188      14.078 -49.056  22.460  1.00 22.39           N  
ATOM   3180  CA  ARG C 188      13.431 -48.438  21.307  1.00 22.39           C  
ATOM   3181  C   ARG C 188      13.742 -46.947  21.238  1.00 22.39           C  
ATOM   3182  CB  ARG C 188      11.917 -48.656  21.359  1.00 22.39           C  
ATOM   3183  O   ARG C 188      14.170 -46.445  20.197  1.00 22.39           O  
ATOM   3184  CG  ARG C 188      11.446 -49.890  20.606  1.00 22.39           C  
ATOM   3185  CD  ARG C 188       9.927 -49.993  20.586  1.00 22.39           C  
ATOM   3186  NE  ARG C 188       9.439 -50.512  19.312  1.00 22.39           N  
ATOM   3187  NH1 ARG C 188       8.049 -52.099  20.255  1.00 22.39           N  
ATOM   3188  NH2 ARG C 188       8.182 -51.894  17.976  1.00 22.39           N  
ATOM   3189  CZ  ARG C 188       8.558 -51.501  19.184  1.00 22.39           C  
ATOM   3190  N   ASP C 189      12.883 -45.942  21.849  1.00 23.64           N  
ATOM   3191  CA  ASP C 189      11.884 -45.213  21.073  1.00 23.64           C  
ATOM   3192  C   ASP C 189      12.443 -43.885  20.567  1.00 23.64           C  
ATOM   3193  CB  ASP C 189      10.626 -44.970  21.910  1.00 23.64           C  
ATOM   3194  O   ASP C 189      13.520 -43.458  20.989  1.00 23.64           O  
ATOM   3195  CG  ASP C 189       9.627 -46.110  21.823  1.00 23.64           C  
ATOM   3196  OD1 ASP C 189       9.520 -46.748  20.753  1.00 23.64           O  
ATOM   3197  OD2 ASP C 189       8.938 -46.372  22.833  1.00 23.64           O  
ATOM   3198  N   SER C 190      11.499 -42.656  20.459  1.00 23.73           N  
ATOM   3199  CA  SER C 190      10.778 -41.898  19.441  1.00 23.73           C  
ATOM   3200  C   SER C 190      11.220 -40.438  19.423  1.00 23.73           C  
ATOM   3201  CB  SER C 190       9.270 -41.979  19.681  1.00 23.73           C  
ATOM   3202  O   SER C 190      10.754 -39.633  20.231  1.00 23.73           O  
ATOM   3203  OG  SER C 190       8.808 -43.311  19.532  1.00 23.73           O  
ATOM   3204  N   ALA C 191      12.353 -40.115  19.235  1.00 25.35           N  
ATOM   3205  CA  ALA C 191      12.676 -38.703  19.426  1.00 25.35           C  
ATOM   3206  C   ALA C 191      12.002 -37.838  18.365  1.00 25.35           C  
ATOM   3207  CB  ALA C 191      14.188 -38.495  19.397  1.00 25.35           C  
ATOM   3208  O   ALA C 191      12.002 -38.185  17.181  1.00 25.35           O  
ATOM   3209  N   PHE C 192      11.100 -36.833  18.691  1.00 25.40           N  
ATOM   3210  CA  PHE C 192      10.073 -35.973  18.115  1.00 25.40           C  
ATOM   3211  C   PHE C 192      10.697 -34.916  17.212  1.00 25.40           C  
ATOM   3212  CB  PHE C 192       9.250 -35.302  19.219  1.00 25.40           C  
ATOM   3213  O   PHE C 192      11.611 -34.199  17.626  1.00 25.40           O  
ATOM   3214  CG  PHE C 192       8.001 -36.055  19.589  1.00 25.40           C  
ATOM   3215  CD1 PHE C 192       6.830 -35.886  18.861  1.00 25.40           C  
ATOM   3216  CD2 PHE C 192       7.999 -36.933  20.665  1.00 25.40           C  
ATOM   3217  CE1 PHE C 192       5.672 -36.583  19.201  1.00 25.40           C  
ATOM   3218  CE2 PHE C 192       6.846 -37.633  21.011  1.00 25.40           C  
ATOM   3219  CZ  PHE C 192       5.684 -37.455  20.278  1.00 25.40           C  
ATOM   3220  N   SER C 193      10.601 -35.097  15.816  1.00 24.87           N  
ATOM   3221  CA  SER C 193      11.172 -34.424  14.654  1.00 24.87           C  
ATOM   3222  C   SER C 193      10.452 -33.110  14.368  1.00 24.87           C  
ATOM   3223  CB  SER C 193      11.105 -35.329  13.423  1.00 24.87           C  
ATOM   3224  O   SER C 193       9.242 -33.097  14.133  1.00 24.87           O  
ATOM   3225  OG  SER C 193      12.116 -36.322  13.474  1.00 24.87           O  
ATOM   3226  N   MET C 194      10.684 -31.932  14.909  1.00 25.54           N  
ATOM   3227  CA  MET C 194      10.017 -30.635  14.837  1.00 25.54           C  
ATOM   3228  C   MET C 194      10.138 -30.038  13.439  1.00 25.54           C  
ATOM   3229  CB  MET C 194      10.602 -29.671  15.870  1.00 25.54           C  
ATOM   3230  O   MET C 194      11.196 -29.528  13.066  1.00 25.54           O  
ATOM   3231  CG  MET C 194       9.972 -29.793  17.248  1.00 25.54           C  
ATOM   3232  SD  MET C 194      10.683 -28.605  18.453  1.00 25.54           S  
ATOM   3233  CE  MET C 194       9.745 -29.057  19.939  1.00 25.54           C  
ATOM   3234  N   GLU C 195       9.502 -30.576  12.307  1.00 28.28           N  
ATOM   3235  CA  GLU C 195       9.653 -30.310  10.879  1.00 28.28           C  
ATOM   3236  C   GLU C 195       8.893 -29.052  10.469  1.00 28.28           C  
ATOM   3237  CB  GLU C 195       9.171 -31.507  10.056  1.00 28.28           C  
ATOM   3238  O   GLU C 195       8.068 -29.089   9.553  1.00 28.28           O  
ATOM   3239  CG  GLU C 195      10.290 -32.439   9.614  1.00 28.28           C  
ATOM   3240  CD  GLU C 195       9.799 -33.615   8.785  1.00 28.28           C  
ATOM   3241  OE1 GLU C 195      10.528 -34.059   7.869  1.00 28.28           O  
ATOM   3242  OE2 GLU C 195       8.676 -34.097   9.054  1.00 28.28           O  
ATOM   3243  N   SER C 196       8.519 -27.980  11.136  1.00 29.34           N  
ATOM   3244  CA  SER C 196       7.375 -27.176  10.716  1.00 29.34           C  
ATOM   3245  C   SER C 196       7.699 -26.365   9.465  1.00 29.34           C  
ATOM   3246  CB  SER C 196       6.937 -26.238  11.841  1.00 29.34           C  
ATOM   3247  O   SER C 196       7.037 -25.366   9.178  1.00 29.34           O  
ATOM   3248  OG  SER C 196       7.948 -25.287  12.127  1.00 29.34           O  
ATOM   3249  N   ILE C 197       8.692 -26.567   8.590  1.00 27.19           N  
ATOM   3250  CA  ILE C 197       9.226 -25.484   7.771  1.00 27.19           C  
ATOM   3251  C   ILE C 197       8.158 -25.005   6.790  1.00 27.19           C  
ATOM   3252  CB  ILE C 197      10.495 -25.925   7.008  1.00 27.19           C  
ATOM   3253  O   ILE C 197       7.168 -25.700   6.552  1.00 27.19           O  
ATOM   3254  CG1 ILE C 197      11.612 -26.287   7.994  1.00 27.19           C  
ATOM   3255  CG2 ILE C 197      10.953 -24.829   6.042  1.00 27.19           C  
ATOM   3256  CD1 ILE C 197      12.714 -27.148   7.393  1.00 27.19           C  
ATOM   3257  N   ASP C 198       8.325 -23.831   5.864  1.00 35.55           N  
ATOM   3258  CA  ASP C 198       7.781 -22.633   5.232  1.00 35.55           C  
ATOM   3259  C   ASP C 198       7.079 -22.974   3.920  1.00 35.55           C  
ATOM   3260  CB  ASP C 198       8.889 -21.607   4.984  1.00 35.55           C  
ATOM   3261  O   ASP C 198       7.717 -23.427   2.968  1.00 35.55           O  
ATOM   3262  CG  ASP C 198       9.349 -20.912   6.254  1.00 35.55           C  
ATOM   3263  OD1 ASP C 198       8.497 -20.401   7.012  1.00 35.55           O  
ATOM   3264  OD2 ASP C 198      10.575 -20.873   6.497  1.00 35.55           O  
ATOM   3265  N   ASP C 199       5.811 -23.353   3.873  1.00 37.01           N  
ATOM   3266  CA  ASP C 199       5.057 -24.000   2.803  1.00 37.01           C  
ATOM   3267  C   ASP C 199       4.659 -22.994   1.726  1.00 37.01           C  
ATOM   3268  CB  ASP C 199       3.812 -24.689   3.366  1.00 37.01           C  
ATOM   3269  O   ASP C 199       3.628 -22.329   1.840  1.00 37.01           O  
ATOM   3270  CG  ASP C 199       3.728 -26.159   2.994  1.00 37.01           C  
ATOM   3271  OD1 ASP C 199       4.433 -26.593   2.058  1.00 37.01           O  
ATOM   3272  OD2 ASP C 199       2.947 -26.889   3.642  1.00 37.01           O  
ATOM   3273  N   TYR C 200       5.549 -22.197   1.123  1.00 39.87           N  
ATOM   3274  CA  TYR C 200       5.160 -21.284   0.054  1.00 39.87           C  
ATOM   3275  C   TYR C 200       4.801 -22.051  -1.214  1.00 39.87           C  
ATOM   3276  CB  TYR C 200       6.285 -20.288  -0.238  1.00 39.87           C  
ATOM   3277  O   TYR C 200       5.349 -23.125  -1.473  1.00 39.87           O  
ATOM   3278  CG  TYR C 200       6.499 -19.274   0.859  1.00 39.87           C  
ATOM   3279  CD1 TYR C 200       5.717 -18.124   0.934  1.00 39.87           C  
ATOM   3280  CD2 TYR C 200       7.484 -19.464   1.823  1.00 39.87           C  
ATOM   3281  CE1 TYR C 200       5.911 -17.186   1.943  1.00 39.87           C  
ATOM   3282  CE2 TYR C 200       7.688 -18.532   2.836  1.00 39.87           C  
ATOM   3283  OH  TYR C 200       7.094 -16.474   3.889  1.00 39.87           O  
ATOM   3284  CZ  TYR C 200       6.897 -17.399   2.888  1.00 39.87           C  
ATOM   3285  N   VAL C 201       3.729 -22.047  -1.791  1.00 39.32           N  
ATOM   3286  CA  VAL C 201       3.203 -22.841  -2.897  1.00 39.32           C  
ATOM   3287  C   VAL C 201       3.788 -22.342  -4.216  1.00 39.32           C  
ATOM   3288  CB  VAL C 201       1.659 -22.792  -2.947  1.00 39.32           C  
ATOM   3289  O   VAL C 201       3.504 -22.899  -5.279  1.00 39.32           O  
ATOM   3290  CG1 VAL C 201       1.114 -23.885  -3.863  1.00 39.32           C  
ATOM   3291  CG2 VAL C 201       1.076 -22.928  -1.541  1.00 39.32           C  
ATOM   3292  N   ASN C 202       5.046 -21.801  -4.328  1.00 39.02           N  
ATOM   3293  CA  ASN C 202       5.097 -21.341  -5.711  1.00 39.02           C  
ATOM   3294  C   ASN C 202       5.469 -22.473  -6.665  1.00 39.02           C  
ATOM   3295  CB  ASN C 202       6.082 -20.180  -5.855  1.00 39.02           C  
ATOM   3296  O   ASN C 202       6.605 -22.950  -6.654  1.00 39.02           O  
ATOM   3297  CG  ASN C 202       5.408 -18.892  -6.287  1.00 39.02           C  
ATOM   3298  ND2 ASN C 202       6.200 -17.842  -6.474  1.00 39.02           N  
ATOM   3299  OD1 ASN C 202       4.187 -18.841  -6.450  1.00 39.02           O  
ATOM   3300  N   VAL C 203       4.948 -23.853  -6.761  1.00 39.25           N  
ATOM   3301  CA  VAL C 203       5.608 -24.962  -7.440  1.00 39.25           C  
ATOM   3302  C   VAL C 203       5.542 -24.756  -8.952  1.00 39.25           C  
ATOM   3303  CB  VAL C 203       4.974 -26.319  -7.060  1.00 39.25           C  
ATOM   3304  O   VAL C 203       4.492 -24.399  -9.490  1.00 39.25           O  
ATOM   3305  CG1 VAL C 203       5.832 -27.477  -7.566  1.00 39.25           C  
ATOM   3306  CG2 VAL C 203       4.784 -26.413  -5.547  1.00 39.25           C  
ATOM   3307  N   PRO C 204       6.777 -25.004  -9.722  1.00 31.18           N  
ATOM   3308  CA  PRO C 204       6.719 -25.058 -11.185  1.00 31.18           C  
ATOM   3309  C   PRO C 204       6.117 -26.362 -11.704  1.00 31.18           C  
ATOM   3310  CB  PRO C 204       8.187 -24.931 -11.601  1.00 31.18           C  
ATOM   3311  O   PRO C 204       6.129 -27.375 -11.001  1.00 31.18           O  
ATOM   3312  CG  PRO C 204       8.958 -25.072 -10.328  1.00 31.18           C  
ATOM   3313  CD  PRO C 204       7.986 -25.119  -9.184  1.00 31.18           C  
ATOM   3314  N   GLU C 205       5.147 -26.585 -12.827  1.00 30.21           N  
ATOM   3315  CA  GLU C 205       4.439 -27.789 -13.250  1.00 30.21           C  
ATOM   3316  C   GLU C 205       5.416 -28.883 -13.673  1.00 30.21           C  
ATOM   3317  CB  GLU C 205       3.475 -27.472 -14.396  1.00 30.21           C  
ATOM   3318  O   GLU C 205       6.179 -28.707 -14.625  1.00 30.21           O  
ATOM   3319  CG  GLU C 205       2.023 -27.345 -13.960  1.00 30.21           C  
ATOM   3320  CD  GLU C 205       1.034 -27.634 -15.079  1.00 30.21           C  
ATOM   3321  OE1 GLU C 205       0.105 -28.447 -14.872  1.00 30.21           O  
ATOM   3322  OE2 GLU C 205       1.189 -27.042 -16.170  1.00 30.21           O  
ATOM   3323  N   SER C 206       6.403 -29.608 -12.976  1.00 30.22           N  
ATOM   3324  CA  SER C 206       6.949 -30.778 -13.656  1.00 30.22           C  
ATOM   3325  C   SER C 206       5.866 -31.818 -13.923  1.00 30.22           C  
ATOM   3326  CB  SER C 206       8.074 -31.402 -12.829  1.00 30.22           C  
ATOM   3327  O   SER C 206       4.818 -31.811 -13.274  1.00 30.22           O  
ATOM   3328  OG  SER C 206       7.819 -31.257 -11.442  1.00 30.22           O  
ATOM   3329  N   GLY C 207       5.714 -32.565 -15.181  1.00 31.40           N  
ATOM   3330  CA  GLY C 207       4.839 -33.636 -15.628  1.00 31.40           C  
ATOM   3331  C   GLY C 207       4.692 -34.751 -14.610  1.00 31.40           C  
ATOM   3332  O   GLY C 207       3.845 -35.633 -14.765  1.00 31.40           O  
ATOM   3333  N   GLU C 208       5.728 -35.501 -14.016  1.00 29.81           N  
ATOM   3334  CA  GLU C 208       5.455 -36.904 -13.720  1.00 29.81           C  
ATOM   3335  C   GLU C 208       4.300 -37.046 -12.733  1.00 29.81           C  
ATOM   3336  CB  GLU C 208       6.707 -37.591 -13.166  1.00 29.81           C  
ATOM   3337  O   GLU C 208       4.034 -36.135 -11.946  1.00 29.81           O  
ATOM   3338  CG  GLU C 208       6.856 -39.041 -13.601  1.00 29.81           C  
ATOM   3339  CD  GLU C 208       8.176 -39.663 -13.173  1.00 29.81           C  
ATOM   3340  OE1 GLU C 208       8.162 -40.623 -12.370  1.00 29.81           O  
ATOM   3341  OE2 GLU C 208       9.232 -39.186 -13.645  1.00 29.81           O  
ATOM   3342  N   SER C 209       3.590 -38.218 -12.763  1.00 28.92           N  
ATOM   3343  CA  SER C 209       2.410 -38.819 -12.150  1.00 28.92           C  
ATOM   3344  C   SER C 209       2.528 -38.843 -10.630  1.00 28.92           C  
ATOM   3345  CB  SER C 209       2.198 -40.240 -12.676  1.00 28.92           C  
ATOM   3346  O   SER C 209       1.828 -39.606  -9.960  1.00 28.92           O  
ATOM   3347  OG  SER C 209       1.742 -40.217 -14.017  1.00 28.92           O  
ATOM   3348  N   ALA C 210       3.512 -38.264  -9.973  1.00 28.85           N  
ATOM   3349  CA  ALA C 210       3.584 -38.983  -8.703  1.00 28.85           C  
ATOM   3350  C   ALA C 210       2.255 -38.914  -7.958  1.00 28.85           C  
ATOM   3351  CB  ALA C 210       4.707 -38.419  -7.836  1.00 28.85           C  
ATOM   3352  O   ALA C 210       1.541 -37.911  -8.040  1.00 28.85           O  
ATOM   3353  N   GLU C 211       1.729 -40.063  -7.703  1.00 28.92           N  
ATOM   3354  CA  GLU C 211       0.570 -40.499  -6.930  1.00 28.92           C  
ATOM   3355  C   GLU C 211       0.549 -39.845  -5.551  1.00 28.92           C  
ATOM   3356  CB  GLU C 211       0.560 -42.023  -6.789  1.00 28.92           C  
ATOM   3357  O   GLU C 211      -0.217 -40.255  -4.676  1.00 28.92           O  
ATOM   3358  CG  GLU C 211      -0.034 -42.748  -7.988  1.00 28.92           C  
ATOM   3359  CD  GLU C 211      -0.539 -44.143  -7.657  1.00 28.92           C  
ATOM   3360  OE1 GLU C 211      -1.580 -44.560  -8.214  1.00 28.92           O  
ATOM   3361  OE2 GLU C 211       0.110 -44.824  -6.832  1.00 28.92           O  
ATOM   3362  N   ALA C 212       1.646 -39.047  -5.232  1.00 27.22           N  
ATOM   3363  CA  ALA C 212       1.671 -39.019  -3.772  1.00 27.22           C  
ATOM   3364  C   ALA C 212       0.379 -38.430  -3.213  1.00 27.22           C  
ATOM   3365  CB  ALA C 212       2.875 -38.221  -3.276  1.00 27.22           C  
ATOM   3366  O   ALA C 212      -0.324 -37.690  -3.905  1.00 27.22           O  
ATOM   3367  N   SER C 213      -0.020 -39.023  -2.172  1.00 23.88           N  
ATOM   3368  CA  SER C 213      -1.127 -38.835  -1.240  1.00 23.88           C  
ATOM   3369  C   SER C 213      -1.124 -37.427  -0.655  1.00 23.88           C  
ATOM   3370  CB  SER C 213      -1.060 -39.865  -0.111  1.00 23.88           C  
ATOM   3371  O   SER C 213      -0.342 -37.126   0.249  1.00 23.88           O  
ATOM   3372  OG  SER C 213      -1.497 -41.135  -0.563  1.00 23.88           O  
ATOM   3373  N   LEU C 214      -1.126 -36.378  -1.588  1.00 27.11           N  
ATOM   3374  CA  LEU C 214      -1.000 -35.028  -1.049  1.00 27.11           C  
ATOM   3375  C   LEU C 214      -2.069 -34.761   0.005  1.00 27.11           C  
ATOM   3376  CB  LEU C 214      -1.103 -33.991  -2.171  1.00 27.11           C  
ATOM   3377  O   LEU C 214      -3.262 -34.925  -0.259  1.00 27.11           O  
ATOM   3378  CG  LEU C 214       0.112 -33.867  -3.093  1.00 27.11           C  
ATOM   3379  CD1 LEU C 214      -0.266 -33.123  -4.370  1.00 27.11           C  
ATOM   3380  CD2 LEU C 214       1.257 -33.160  -2.376  1.00 27.11           C  
ATOM   3381  N   ASP C 215      -1.658 -34.802   1.198  1.00 22.37           N  
ATOM   3382  CA  ASP C 215      -2.465 -34.240   2.276  1.00 22.37           C  
ATOM   3383  C   ASP C 215      -2.782 -32.770   2.015  1.00 22.37           C  
ATOM   3384  CB  ASP C 215      -1.748 -34.393   3.620  1.00 22.37           C  
ATOM   3385  O   ASP C 215      -2.158 -32.136   1.162  1.00 22.37           O  
ATOM   3386  CG  ASP C 215      -2.662 -34.159   4.809  1.00 22.37           C  
ATOM   3387  OD1 ASP C 215      -3.876 -34.442   4.712  1.00 22.37           O  
ATOM   3388  OD2 ASP C 215      -2.165 -33.683   5.853  1.00 22.37           O  
ATOM   3389  N   GLY C 216      -3.719 -32.003   2.578  1.00 22.52           N  
ATOM   3390  CA  GLY C 216      -4.470 -30.773   2.383  1.00 22.52           C  
ATOM   3391  C   GLY C 216      -3.590 -29.537   2.345  1.00 22.52           C  
ATOM   3392  O   GLY C 216      -4.092 -28.414   2.262  1.00 22.52           O  
ATOM   3393  N   SER C 217      -2.403 -29.411   3.099  1.00 25.71           N  
ATOM   3394  CA  SER C 217      -2.058 -28.015   3.345  1.00 25.71           C  
ATOM   3395  C   SER C 217      -1.518 -27.348   2.085  1.00 25.71           C  
ATOM   3396  CB  SER C 217      -1.027 -27.908   4.470  1.00 25.71           C  
ATOM   3397  O   SER C 217      -0.735 -27.948   1.345  1.00 25.71           O  
ATOM   3398  OG  SER C 217      -1.478 -28.581   5.632  1.00 25.71           O  
ATOM   3399  N   ARG C 218      -2.224 -26.411   1.420  1.00 27.48           N  
ATOM   3400  CA  ARG C 218      -2.279 -25.719   0.136  1.00 27.48           C  
ATOM   3401  C   ARG C 218      -1.016 -24.897  -0.097  1.00 27.48           C  
ATOM   3402  CB  ARG C 218      -3.513 -24.816   0.064  1.00 27.48           C  
ATOM   3403  O   ARG C 218      -0.882 -23.791   0.432  1.00 27.48           O  
ATOM   3404  CG  ARG C 218      -4.699 -25.449  -0.645  1.00 27.48           C  
ATOM   3405  CD  ARG C 218      -5.924 -24.547  -0.610  1.00 27.48           C  
ATOM   3406  NE  ARG C 218      -6.511 -24.383  -1.937  1.00 27.48           N  
ATOM   3407  NH1 ARG C 218      -8.242 -23.025  -1.231  1.00 27.48           N  
ATOM   3408  NH2 ARG C 218      -8.046 -23.582  -3.446  1.00 27.48           N  
ATOM   3409  CZ  ARG C 218      -7.598 -23.664  -2.202  1.00 27.48           C  
ATOM   3410  N   GLU C 219       0.212 -25.458   0.049  1.00 26.76           N  
ATOM   3411  CA  GLU C 219       1.498 -24.797  -0.153  1.00 26.76           C  
ATOM   3412  C   GLU C 219       1.670 -24.357  -1.604  1.00 26.76           C  
ATOM   3413  CB  GLU C 219       2.648 -25.720   0.257  1.00 26.76           C  
ATOM   3414  O   GLU C 219       1.461 -25.148  -2.527  1.00 26.76           O  
ATOM   3415  CG  GLU C 219       3.949 -24.988   0.552  1.00 26.76           C  
ATOM   3416  CD  GLU C 219       5.056 -25.906   1.045  1.00 26.76           C  
ATOM   3417  OE1 GLU C 219       6.220 -25.456   1.142  1.00 26.76           O  
ATOM   3418  OE2 GLU C 219       4.757 -27.086   1.336  1.00 26.76           O  
ATOM   3419  N   TYR C 220       1.636 -23.012  -1.798  1.00 30.22           N  
ATOM   3420  CA  TYR C 220       1.565 -22.240  -3.034  1.00 30.22           C  
ATOM   3421  C   TYR C 220       2.925 -22.186  -3.721  1.00 30.22           C  
ATOM   3422  CB  TYR C 220       1.065 -20.820  -2.753  1.00 30.22           C  
ATOM   3423  O   TYR C 220       3.932 -21.854  -3.092  1.00 30.22           O  
ATOM   3424  CG  TYR C 220      -0.413 -20.746  -2.457  1.00 30.22           C  
ATOM   3425  CD1 TYR C 220      -1.348 -20.673  -3.487  1.00 30.22           C  
ATOM   3426  CD2 TYR C 220      -0.879 -20.746  -1.146  1.00 30.22           C  
ATOM   3427  CE1 TYR C 220      -2.711 -20.602  -3.219  1.00 30.22           C  
ATOM   3428  CE2 TYR C 220      -2.239 -20.675  -0.866  1.00 30.22           C  
ATOM   3429  OH  TYR C 220      -4.494 -20.534  -1.635  1.00 30.22           O  
ATOM   3430  CZ  TYR C 220      -3.146 -20.604  -1.907  1.00 30.22           C  
ATOM   3431  N   VAL C 221       3.332 -23.021  -4.645  1.00 29.70           N  
ATOM   3432  CA  VAL C 221       4.611 -23.163  -5.334  1.00 29.70           C  
ATOM   3433  C   VAL C 221       4.723 -22.110  -6.435  1.00 29.70           C  
ATOM   3434  CB  VAL C 221       4.781 -24.578  -5.930  1.00 29.70           C  
ATOM   3435  O   VAL C 221       3.847 -22.009  -7.297  1.00 29.70           O  
ATOM   3436  CG1 VAL C 221       6.195 -24.767  -6.477  1.00 29.70           C  
ATOM   3437  CG2 VAL C 221       4.464 -25.640  -4.879  1.00 29.70           C  
ATOM   3438  N   ASN C 222       5.526 -20.851  -6.232  1.00 29.01           N  
ATOM   3439  CA  ASN C 222       5.738 -19.815  -7.238  1.00 29.01           C  
ATOM   3440  C   ASN C 222       6.701 -20.280  -8.327  1.00 29.01           C  
ATOM   3441  CB  ASN C 222       6.255 -18.532  -6.585  1.00 29.01           C  
ATOM   3442  O   ASN C 222       7.840 -20.650  -8.038  1.00 29.01           O  
ATOM   3443  CG  ASN C 222       5.292 -17.371  -6.736  1.00 29.01           C  
ATOM   3444  ND2 ASN C 222       5.643 -16.229  -6.157  1.00 29.01           N  
ATOM   3445  OD1 ASN C 222       4.240 -17.499  -7.368  1.00 29.01           O  
ATOM   3446  N   VAL C 223       6.517 -20.981  -9.545  1.00 30.37           N  
ATOM   3447  CA  VAL C 223       7.460 -21.575 -10.486  1.00 30.37           C  
ATOM   3448  C   VAL C 223       7.976 -20.506 -11.446  1.00 30.37           C  
ATOM   3449  CB  VAL C 223       6.816 -22.736 -11.277  1.00 30.37           C  
ATOM   3450  O   VAL C 223       7.189 -19.826 -12.109  1.00 30.37           O  
ATOM   3451  CG1 VAL C 223       6.685 -23.980 -10.401  1.00 30.37           C  
ATOM   3452  CG2 VAL C 223       5.451 -22.317 -11.822  1.00 30.37           C  
ATOM   3453  N   SER C 224       9.027 -19.610 -11.320  1.00 27.70           N  
ATOM   3454  CA  SER C 224       9.488 -18.599 -12.266  1.00 27.70           C  
ATOM   3455  C   SER C 224      10.216 -19.237 -13.445  1.00 27.70           C  
ATOM   3456  CB  SER C 224      10.407 -17.594 -11.572  1.00 27.70           C  
ATOM   3457  O   SER C 224      10.855 -20.281 -13.295  1.00 27.70           O  
ATOM   3458  OG  SER C 224       9.741 -16.968 -10.489  1.00 27.70           O  
ATOM   3459  N   GLN C 225      10.087 -18.770 -14.910  1.00 24.78           N  
ATOM   3460  CA  GLN C 225      10.488 -19.251 -16.228  1.00 24.78           C  
ATOM   3461  C   GLN C 225      11.966 -18.974 -16.488  1.00 24.78           C  
ATOM   3462  CB  GLN C 225       9.632 -18.605 -17.319  1.00 24.78           C  
ATOM   3463  O   GLN C 225      12.539 -18.044 -15.917  1.00 24.78           O  
ATOM   3464  CG  GLN C 225       8.234 -19.196 -17.434  1.00 24.78           C  
ATOM   3465  CD  GLN C 225       7.492 -18.713 -18.666  1.00 24.78           C  
ATOM   3466  NE2 GLN C 225       6.210 -18.404 -18.504  1.00 24.78           N  
ATOM   3467  OE1 GLN C 225       8.067 -18.617 -19.755  1.00 24.78           O  
ATOM   3468  N   GLU C 226      12.866 -19.922 -17.325  1.00 27.67           N  
ATOM   3469  CA  GLU C 226      14.277 -19.986 -17.693  1.00 27.67           C  
ATOM   3470  C   GLU C 226      14.599 -19.004 -18.815  1.00 27.67           C  
ATOM   3471  CB  GLU C 226      14.659 -21.408 -18.112  1.00 27.67           C  
ATOM   3472  O   GLU C 226      13.940 -19.006 -19.857  1.00 27.67           O  
ATOM   3473  CG  GLU C 226      15.166 -22.272 -16.966  1.00 27.67           C  
ATOM   3474  CD  GLU C 226      15.519 -23.688 -17.393  1.00 27.67           C  
ATOM   3475  OE1 GLU C 226      16.364 -24.329 -16.728  1.00 27.67           O  
ATOM   3476  OE2 GLU C 226      14.947 -24.159 -18.401  1.00 27.67           O  
ATOM   3477  N   LEU C 227      14.994 -17.754 -18.808  1.00 26.59           N  
ATOM   3478  CA  LEU C 227      15.481 -17.069 -20.000  1.00 26.59           C  
ATOM   3479  C   LEU C 227      16.671 -17.808 -20.604  1.00 26.59           C  
ATOM   3480  CB  LEU C 227      15.875 -15.628 -19.668  1.00 26.59           C  
ATOM   3481  O   LEU C 227      17.650 -18.089 -19.908  1.00 26.59           O  
ATOM   3482  CG  LEU C 227      15.559 -14.575 -20.731  1.00 26.59           C  
ATOM   3483  CD1 LEU C 227      14.281 -13.825 -20.371  1.00 26.59           C  
ATOM   3484  CD2 LEU C 227      16.727 -13.608 -20.890  1.00 26.59           C  
ATOM   3485  N   HIS C 228      16.612 -18.350 -21.937  1.00 25.87           N  
ATOM   3486  CA  HIS C 228      17.490 -19.215 -22.717  1.00 25.87           C  
ATOM   3487  C   HIS C 228      18.836 -18.547 -22.973  1.00 25.87           C  
ATOM   3488  CB  HIS C 228      16.829 -19.591 -24.045  1.00 25.87           C  
ATOM   3489  O   HIS C 228      18.916 -17.321 -23.076  1.00 25.87           O  
ATOM   3490  CG  HIS C 228      15.736 -20.602 -23.907  1.00 25.87           C  
ATOM   3491  CD2 HIS C 228      14.399 -20.497 -24.092  1.00 25.87           C  
ATOM   3492  ND1 HIS C 228      15.972 -21.906 -23.531  1.00 25.87           N  
ATOM   3493  CE1 HIS C 228      14.824 -22.562 -23.491  1.00 25.87           C  
ATOM   3494  NE2 HIS C 228      13.854 -21.729 -23.827  1.00 25.87           N  
ATOM   3495  N   PRO C 229      20.045 -19.337 -23.007  1.00 27.39           N  
ATOM   3496  CA  PRO C 229      21.486 -19.119 -23.144  1.00 27.39           C  
ATOM   3497  C   PRO C 229      21.892 -18.740 -24.567  1.00 27.39           C  
ATOM   3498  CB  PRO C 229      22.087 -20.469 -22.746  1.00 27.39           C  
ATOM   3499  O   PRO C 229      21.330 -19.262 -25.533  1.00 27.39           O  
ATOM   3500  CG  PRO C 229      20.908 -21.358 -22.515  1.00 27.39           C  
ATOM   3501  CD  PRO C 229      19.658 -20.577 -22.799  1.00 27.39           C  
ATOM   3502  N   GLY C 230      22.344 -17.562 -24.885  1.00 22.84           N  
ATOM   3503  CA  GLY C 230      22.834 -17.039 -26.150  1.00 22.84           C  
ATOM   3504  C   GLY C 230      23.897 -17.914 -26.786  1.00 22.84           C  
ATOM   3505  O   GLY C 230      24.442 -18.810 -26.137  1.00 22.84           O  
ATOM   3506  N   ALA C 231      24.142 -17.939 -28.258  1.00 25.75           N  
ATOM   3507  CA  ALA C 231      24.607 -18.735 -29.391  1.00 25.75           C  
ATOM   3508  C   ALA C 231      26.131 -18.729 -29.475  1.00 25.75           C  
ATOM   3509  CB  ALA C 231      24.004 -18.212 -30.692  1.00 25.75           C  
ATOM   3510  O   ALA C 231      26.710 -19.323 -30.388  1.00 25.75           O  
ATOM   3511  N   ALA C 232      26.950 -17.985 -28.830  1.00 23.92           N  
ATOM   3512  CA  ALA C 232      28.065 -17.496 -29.637  1.00 23.92           C  
ATOM   3513  C   ALA C 232      28.992 -18.639 -30.042  1.00 23.92           C  
ATOM   3514  CB  ALA C 232      28.845 -16.428 -28.875  1.00 23.92           C  
ATOM   3515  O   ALA C 232      29.337 -19.488 -29.218  1.00 23.92           O  
ATOM   3516  N   LYS C 233      29.215 -18.968 -31.392  1.00 25.94           N  
ATOM   3517  CA  LYS C 233      29.780 -20.065 -32.174  1.00 25.94           C  
ATOM   3518  C   LYS C 233      31.301 -20.095 -32.060  1.00 25.94           C  
ATOM   3519  CB  LYS C 233      29.367 -19.946 -33.642  1.00 25.94           C  
ATOM   3520  O   LYS C 233      31.964 -20.884 -32.736  1.00 25.94           O  
ATOM   3521  CG  LYS C 233      29.416 -21.260 -34.407  1.00 25.94           C  
ATOM   3522  CD  LYS C 233      28.809 -21.120 -35.797  1.00 25.94           C  
ATOM   3523  CE  LYS C 233      28.942 -22.408 -36.598  1.00 25.94           C  
ATOM   3524  NZ  LYS C 233      28.306 -22.292 -37.945  1.00 25.94           N  
ATOM   3525  N   THR C 234      31.998 -19.270 -31.365  1.00 22.30           N  
ATOM   3526  CA  THR C 234      33.264 -18.941 -32.011  1.00 22.30           C  
ATOM   3527  C   THR C 234      34.121 -20.191 -32.187  1.00 22.30           C  
ATOM   3528  CB  THR C 234      34.046 -17.889 -31.204  1.00 22.30           C  
ATOM   3529  O   THR C 234      33.886 -21.209 -31.533  1.00 22.30           O  
ATOM   3530  CG2 THR C 234      35.243 -17.369 -31.993  1.00 22.30           C  
ATOM   3531  OG1 THR C 234      33.179 -16.791 -30.895  1.00 22.30           O  
ATOM   3532  N   GLU C 235      35.503 -20.089 -32.637  1.00 25.12           N  
ATOM   3533  CA  GLU C 235      36.516 -20.688 -33.500  1.00 25.12           C  
ATOM   3534  C   GLU C 235      37.239 -21.831 -32.792  1.00 25.12           C  
ATOM   3535  CB  GLU C 235      37.525 -19.631 -33.958  1.00 25.12           C  
ATOM   3536  O   GLU C 235      37.271 -21.884 -31.561  1.00 25.12           O  
ATOM   3537  CG  GLU C 235      37.441 -19.303 -35.442  1.00 25.12           C  
ATOM   3538  CD  GLU C 235      38.581 -18.421 -35.926  1.00 25.12           C  
ATOM   3539  OE1 GLU C 235      39.228 -18.767 -36.940  1.00 25.12           O  
ATOM   3540  OE2 GLU C 235      38.828 -17.374 -35.286  1.00 25.12           O  
ATOM   3541  N   PRO C 236      37.886 -22.818 -33.594  1.00 24.24           N  
ATOM   3542  CA  PRO C 236      38.307 -24.212 -33.442  1.00 24.24           C  
ATOM   3543  C   PRO C 236      39.560 -24.360 -32.581  1.00 24.24           C  
ATOM   3544  CB  PRO C 236      38.577 -24.658 -34.881  1.00 24.24           C  
ATOM   3545  O   PRO C 236      40.052 -25.474 -32.387  1.00 24.24           O  
ATOM   3546  CG  PRO C 236      38.644 -23.389 -35.668  1.00 24.24           C  
ATOM   3547  CD  PRO C 236      38.408 -22.236 -34.734  1.00 24.24           C  
ATOM   3548  N   ALA C 237      40.318 -23.319 -32.287  1.00 26.38           N  
ATOM   3549  CA  ALA C 237      41.736 -23.616 -32.476  1.00 26.38           C  
ATOM   3550  C   ALA C 237      42.189 -24.740 -31.549  1.00 26.38           C  
ATOM   3551  CB  ALA C 237      42.578 -22.364 -32.240  1.00 26.38           C  
ATOM   3552  O   ALA C 237      41.544 -25.015 -30.535  1.00 26.38           O  
ATOM   3553  N   ALA C 238      43.347 -25.445 -31.904  1.00 26.03           N  
ATOM   3554  CA  ALA C 238      43.863 -26.802 -31.744  1.00 26.03           C  
ATOM   3555  C   ALA C 238      44.387 -27.027 -30.329  1.00 26.03           C  
ATOM   3556  CB  ALA C 238      44.964 -27.076 -32.766  1.00 26.03           C  
ATOM   3557  O   ALA C 238      44.200 -28.102 -29.754  1.00 26.03           O  
ATOM   3558  N   LEU C 239      45.369 -26.211 -29.942  1.00 25.19           N  
ATOM   3559  CA  LEU C 239      46.635 -26.886 -29.678  1.00 25.19           C  
ATOM   3560  C   LEU C 239      46.569 -27.675 -28.375  1.00 25.19           C  
ATOM   3561  CB  LEU C 239      47.780 -25.872 -29.617  1.00 25.19           C  
ATOM   3562  O   LEU C 239      46.838 -28.878 -28.359  1.00 25.19           O  
ATOM   3563  CG  LEU C 239      48.234 -25.280 -30.952  1.00 25.19           C  
ATOM   3564  CD1 LEU C 239      49.181 -24.108 -30.718  1.00 25.19           C  
ATOM   3565  CD2 LEU C 239      48.900 -26.349 -31.812  1.00 25.19           C  
ATOM   3566  N   SER C 240      47.360 -27.091 -27.358  1.00 22.15           N  
ATOM   3567  CA  SER C 240      48.548 -27.680 -26.748  1.00 22.15           C  
ATOM   3568  C   SER C 240      48.173 -28.631 -25.615  1.00 22.15           C  
ATOM   3569  CB  SER C 240      49.478 -26.587 -26.220  1.00 22.15           C  
ATOM   3570  O   SER C 240      47.021 -28.661 -25.179  1.00 22.15           O  
ATOM   3571  OG  SER C 240      50.709 -27.140 -25.787  1.00 22.15           O  
ATOM   3572  N   SER C 241      49.218 -28.815 -24.666  1.00 22.55           N  
ATOM   3573  CA  SER C 241      49.804 -29.982 -24.016  1.00 22.55           C  
ATOM   3574  C   SER C 241      48.997 -30.396 -22.790  1.00 22.55           C  
ATOM   3575  CB  SER C 241      51.252 -29.701 -23.611  1.00 22.55           C  
ATOM   3576  O   SER C 241      47.960 -29.798 -22.492  1.00 22.55           O  
ATOM   3577  OG  SER C 241      52.126 -29.881 -24.713  1.00 22.55           O  
ATOM   3578  N   GLN C 242      49.697 -30.442 -21.536  1.00 23.54           N  
ATOM   3579  CA  GLN C 242      50.028 -31.592 -20.702  1.00 23.54           C  
ATOM   3580  C   GLN C 242      49.021 -31.756 -19.567  1.00 23.54           C  
ATOM   3581  CB  GLN C 242      51.442 -31.456 -20.135  1.00 23.54           C  
ATOM   3582  O   GLN C 242      48.475 -32.843 -19.367  1.00 23.54           O  
ATOM   3583  CG  GLN C 242      52.435 -32.456 -20.711  1.00 23.54           C  
ATOM   3584  CD  GLN C 242      53.852 -32.223 -20.222  1.00 23.54           C  
ATOM   3585  NE2 GLN C 242      54.806 -32.943 -20.804  1.00 23.54           N  
ATOM   3586  OE1 GLN C 242      54.089 -31.402 -19.330  1.00 23.54           O  
ATOM   3587  N   GLU C 243      49.263 -31.020 -18.465  1.00 27.09           N  
ATOM   3588  CA  GLU C 243      49.667 -31.643 -17.209  1.00 27.09           C  
ATOM   3589  C   GLU C 243      48.454 -32.003 -16.356  1.00 27.09           C  
ATOM   3590  CB  GLU C 243      50.605 -30.720 -16.428  1.00 27.09           C  
ATOM   3591  O   GLU C 243      47.379 -31.423 -16.521  1.00 27.09           O  
ATOM   3592  CG  GLU C 243      52.080 -30.943 -16.729  1.00 27.09           C  
ATOM   3593  CD  GLU C 243      53.005 -30.136 -15.832  1.00 27.09           C  
ATOM   3594  OE1 GLU C 243      54.115 -30.619 -15.513  1.00 27.09           O  
ATOM   3595  OE2 GLU C 243      52.616 -29.011 -15.445  1.00 27.09           O  
ATOM   3596  N   ALA C 244      48.616 -33.007 -15.467  1.00 26.56           N  
ATOM   3597  CA  ALA C 244      47.760 -33.969 -14.778  1.00 26.56           C  
ATOM   3598  C   ALA C 244      46.967 -33.297 -13.661  1.00 26.56           C  
ATOM   3599  CB  ALA C 244      48.595 -35.118 -14.217  1.00 26.56           C  
ATOM   3600  O   ALA C 244      46.216 -33.958 -12.940  1.00 26.56           O  
ATOM   3601  N   GLU C 245      47.252 -32.071 -13.470  1.00 24.66           N  
ATOM   3602  CA  GLU C 245      47.288 -31.947 -12.016  1.00 24.66           C  
ATOM   3603  C   GLU C 245      45.964 -32.380 -11.392  1.00 24.66           C  
ATOM   3604  CB  GLU C 245      47.617 -30.509 -11.607  1.00 24.66           C  
ATOM   3605  O   GLU C 245      44.954 -32.501 -12.088  1.00 24.66           O  
ATOM   3606  CG  GLU C 245      49.107 -30.204 -11.577  1.00 24.66           C  
ATOM   3607  CD  GLU C 245      49.669 -30.093 -10.169  1.00 24.66           C  
ATOM   3608  OE1 GLU C 245      50.873 -30.372  -9.971  1.00 24.66           O  
ATOM   3609  OE2 GLU C 245      48.898 -29.724  -9.255  1.00 24.66           O  
ATOM   3610  N   GLU C 246      46.029 -32.300 -10.077  1.00 24.11           N  
ATOM   3611  CA  GLU C 246      45.392 -32.860  -8.889  1.00 24.11           C  
ATOM   3612  C   GLU C 246      43.985 -32.300  -8.701  1.00 24.11           C  
ATOM   3613  CB  GLU C 246      46.238 -32.583  -7.644  1.00 24.11           C  
ATOM   3614  O   GLU C 246      43.773 -31.090  -8.806  1.00 24.11           O  
ATOM   3615  CG  GLU C 246      47.291 -33.647  -7.367  1.00 24.11           C  
ATOM   3616  CD  GLU C 246      47.846 -33.587  -5.953  1.00 24.11           C  
ATOM   3617  OE1 GLU C 246      48.518 -34.553  -5.523  1.00 24.11           O  
ATOM   3618  OE2 GLU C 246      47.607 -32.567  -5.268  1.00 24.11           O  
ATOM   3619  N   VAL C 247      43.060 -33.197  -8.845  1.00 25.92           N  
ATOM   3620  CA  VAL C 247      41.619 -33.125  -9.066  1.00 25.92           C  
ATOM   3621  C   VAL C 247      40.930 -32.590  -7.813  1.00 25.92           C  
ATOM   3622  CB  VAL C 247      41.035 -34.504  -9.449  1.00 25.92           C  
ATOM   3623  O   VAL C 247      40.812 -33.300  -6.811  1.00 25.92           O  
ATOM   3624  CG1 VAL C 247      39.554 -34.382  -9.805  1.00 25.92           C  
ATOM   3625  CG2 VAL C 247      41.819 -35.111 -10.611  1.00 25.92           C  
ATOM   3626  N   GLU C 248      41.392 -31.428  -7.424  1.00 23.02           N  
ATOM   3627  CA  GLU C 248      40.867 -31.019  -6.125  1.00 23.02           C  
ATOM   3628  C   GLU C 248      39.341 -31.047  -6.112  1.00 23.02           C  
ATOM   3629  CB  GLU C 248      41.371 -29.620  -5.758  1.00 23.02           C  
ATOM   3630  O   GLU C 248      38.704 -30.926  -7.160  1.00 23.02           O  
ATOM   3631  CG  GLU C 248      42.807 -29.596  -5.256  1.00 23.02           C  
ATOM   3632  CD  GLU C 248      43.020 -28.638  -4.095  1.00 23.02           C  
ATOM   3633  OE1 GLU C 248      43.927 -28.882  -3.266  1.00 23.02           O  
ATOM   3634  OE2 GLU C 248      42.275 -27.637  -4.012  1.00 23.02           O  
ATOM   3635  N   GLU C 249      38.865 -31.391  -4.928  1.00 23.19           N  
ATOM   3636  CA  GLU C 249      37.583 -31.885  -4.435  1.00 23.19           C  
ATOM   3637  C   GLU C 249      36.497 -30.820  -4.558  1.00 23.19           C  
ATOM   3638  CB  GLU C 249      37.707 -32.345  -2.980  1.00 23.19           C  
ATOM   3639  O   GLU C 249      36.304 -30.015  -3.645  1.00 23.19           O  
ATOM   3640  CG  GLU C 249      36.682 -33.395  -2.577  1.00 23.19           C  
ATOM   3641  CD  GLU C 249      36.890 -33.928  -1.169  1.00 23.19           C  
ATOM   3642  OE1 GLU C 249      35.909 -34.389  -0.543  1.00 23.19           O  
ATOM   3643  OE2 GLU C 249      38.045 -33.884  -0.688  1.00 23.19           O  
ATOM   3644  N   GLU C 250      36.380 -30.384  -5.756  1.00 23.47           N  
ATOM   3645  CA  GLU C 250      35.678 -29.109  -5.865  1.00 23.47           C  
ATOM   3646  C   GLU C 250      34.241 -29.227  -5.366  1.00 23.47           C  
ATOM   3647  CB  GLU C 250      35.693 -28.609  -7.312  1.00 23.47           C  
ATOM   3648  O   GLU C 250      33.567 -30.225  -5.627  1.00 23.47           O  
ATOM   3649  CG  GLU C 250      35.471 -27.109  -7.446  1.00 23.47           C  
ATOM   3650  CD  GLU C 250      35.817 -26.573  -8.826  1.00 23.47           C  
ATOM   3651  OE1 GLU C 250      35.419 -25.431  -9.151  1.00 23.47           O  
ATOM   3652  OE2 GLU C 250      36.492 -27.300  -9.588  1.00 23.47           O  
ATOM   3653  N   GLY C 251      33.880 -28.213  -4.581  1.00 19.81           N  
ATOM   3654  CA  GLY C 251      32.760 -27.881  -3.715  1.00 19.81           C  
ATOM   3655  C   GLY C 251      31.455 -27.705  -4.468  1.00 19.81           C  
ATOM   3656  O   GLY C 251      31.458 -27.380  -5.657  1.00 19.81           O  
ATOM   3657  N   ALA C 252      30.558 -28.470  -4.064  1.00 21.29           N  
ATOM   3658  CA  ALA C 252      29.295 -28.954  -4.615  1.00 21.29           C  
ATOM   3659  C   ALA C 252      28.361 -27.793  -4.945  1.00 21.29           C  
ATOM   3660  CB  ALA C 252      28.620 -29.914  -3.639  1.00 21.29           C  
ATOM   3661  O   ALA C 252      27.997 -27.011  -4.064  1.00 21.29           O  
ATOM   3662  N   PRO C 253      28.561 -27.226  -6.104  1.00 22.52           N  
ATOM   3663  CA  PRO C 253      27.929 -25.929  -6.356  1.00 22.52           C  
ATOM   3664  C   PRO C 253      26.404 -26.002  -6.335  1.00 22.52           C  
ATOM   3665  CB  PRO C 253      28.438 -25.553  -7.750  1.00 22.52           C  
ATOM   3666  O   PRO C 253      25.833 -27.090  -6.439  1.00 22.52           O  
ATOM   3667  CG  PRO C 253      28.891 -26.844  -8.352  1.00 22.52           C  
ATOM   3668  CD  PRO C 253      29.022 -27.862  -7.256  1.00 22.52           C  
ATOM   3669  N   ASP C 254      25.822 -24.678  -6.108  1.00 17.94           N  
ATOM   3670  CA  ASP C 254      24.597 -24.235  -5.449  1.00 17.94           C  
ATOM   3671  C   ASP C 254      23.384 -24.431  -6.356  1.00 17.94           C  
ATOM   3672  CB  ASP C 254      24.712 -22.767  -5.034  1.00 17.94           C  
ATOM   3673  O   ASP C 254      22.374 -24.999  -5.936  1.00 17.94           O  
ATOM   3674  CG  ASP C 254      24.000 -22.463  -3.728  1.00 17.94           C  
ATOM   3675  OD1 ASP C 254      23.407 -23.386  -3.127  1.00 17.94           O  
ATOM   3676  OD2 ASP C 254      24.028 -21.290  -3.297  1.00 17.94           O  
ATOM   3677  N   TYR C 255      23.264 -23.460  -7.304  1.00 19.83           N  
ATOM   3678  CA  TYR C 255      22.011 -22.833  -7.707  1.00 19.83           C  
ATOM   3679  C   TYR C 255      21.522 -23.395  -9.037  1.00 19.83           C  
ATOM   3680  CB  TYR C 255      22.180 -21.314  -7.814  1.00 19.83           C  
ATOM   3681  O   TYR C 255      22.295 -23.511  -9.991  1.00 19.83           O  
ATOM   3682  CG  TYR C 255      22.411 -20.635  -6.486  1.00 19.83           C  
ATOM   3683  CD1 TYR C 255      21.340 -20.273  -5.671  1.00 19.83           C  
ATOM   3684  CD2 TYR C 255      23.699 -20.352  -6.044  1.00 19.83           C  
ATOM   3685  CE1 TYR C 255      21.548 -19.645  -4.447  1.00 19.83           C  
ATOM   3686  CE2 TYR C 255      23.919 -19.725  -4.822  1.00 19.83           C  
ATOM   3687  OH  TYR C 255      23.050 -18.754  -2.822  1.00 19.83           O  
ATOM   3688  CZ  TYR C 255      22.839 -19.376  -4.032  1.00 19.83           C  
ATOM   3689  N   GLU C 256      20.827 -24.435  -8.956  1.00 22.40           N  
ATOM   3690  CA  GLU C 256      20.656 -25.172 -10.205  1.00 22.40           C  
ATOM   3691  C   GLU C 256      19.589 -24.527 -11.085  1.00 22.40           C  
ATOM   3692  CB  GLU C 256      20.293 -26.632  -9.922  1.00 22.40           C  
ATOM   3693  O   GLU C 256      18.443 -24.365 -10.661  1.00 22.40           O  
ATOM   3694  CG  GLU C 256      21.395 -27.416  -9.224  1.00 22.40           C  
ATOM   3695  CD  GLU C 256      21.052 -28.884  -9.024  1.00 22.40           C  
ATOM   3696  OE1 GLU C 256      21.982 -29.718  -8.942  1.00 22.40           O  
ATOM   3697  OE2 GLU C 256      19.844 -29.202  -8.949  1.00 22.40           O  
ATOM   3698  N   ASN C 257      19.918 -23.495 -11.927  1.00 22.48           N  
ATOM   3699  CA  ASN C 257      19.070 -22.680 -12.789  1.00 22.48           C  
ATOM   3700  C   ASN C 257      18.579 -23.468 -14.000  1.00 22.48           C  
ATOM   3701  CB  ASN C 257      19.815 -21.422 -13.241  1.00 22.48           C  
ATOM   3702  O   ASN C 257      19.377 -23.874 -14.847  1.00 22.48           O  
ATOM   3703  CG  ASN C 257      19.856 -20.351 -12.169  1.00 22.48           C  
ATOM   3704  ND2 ASN C 257      20.724 -19.363 -12.351  1.00 22.48           N  
ATOM   3705  OD1 ASN C 257      19.113 -20.411 -11.185  1.00 22.48           O  
ATOM   3706  N   LEU C 258      17.724 -24.503 -13.804  1.00 24.36           N  
ATOM   3707  CA  LEU C 258      17.605 -25.460 -14.898  1.00 24.36           C  
ATOM   3708  C   LEU C 258      16.849 -24.850 -16.074  1.00 24.36           C  
ATOM   3709  CB  LEU C 258      16.896 -26.731 -14.424  1.00 24.36           C  
ATOM   3710  O   LEU C 258      15.781 -24.260 -15.892  1.00 24.36           O  
ATOM   3711  CG  LEU C 258      17.658 -27.600 -13.423  1.00 24.36           C  
ATOM   3712  CD1 LEU C 258      16.762 -28.718 -12.901  1.00 24.36           C  
ATOM   3713  CD2 LEU C 258      18.919 -28.172 -14.062  1.00 24.36           C  
ATOM   3714  N   GLN C 259      17.535 -24.424 -17.220  1.00 21.71           N  
ATOM   3715  CA  GLN C 259      17.186 -23.761 -18.472  1.00 21.71           C  
ATOM   3716  C   GLN C 259      16.364 -24.680 -19.371  1.00 21.71           C  
ATOM   3717  CB  GLN C 259      18.446 -23.299 -19.206  1.00 21.71           C  
ATOM   3718  O   GLN C 259      16.668 -25.867 -19.498  1.00 21.71           O  
ATOM   3719  CG  GLN C 259      18.970 -21.948 -18.739  1.00 21.71           C  
ATOM   3720  CD  GLN C 259      20.149 -21.460 -19.559  1.00 21.71           C  
ATOM   3721  NE2 GLN C 259      21.261 -21.178 -18.888  1.00 21.71           N  
ATOM   3722  OE1 GLN C 259      20.062 -21.339 -20.785  1.00 21.71           O  
ATOM   3723  N   GLU C 260      14.909 -24.318 -19.636  1.00 22.08           N  
ATOM   3724  CA  GLU C 260      14.072 -25.082 -20.556  1.00 22.08           C  
ATOM   3725  C   GLU C 260      14.557 -24.934 -21.996  1.00 22.08           C  
ATOM   3726  CB  GLU C 260      12.610 -24.640 -20.446  1.00 22.08           C  
ATOM   3727  O   GLU C 260      14.749 -23.817 -22.480  1.00 22.08           O  
ATOM   3728  CG  GLU C 260      11.849 -25.311 -19.312  1.00 22.08           C  
ATOM   3729  CD  GLU C 260      10.381 -24.920 -19.260  1.00 22.08           C  
ATOM   3730  OE1 GLU C 260       9.600 -25.587 -18.545  1.00 22.08           O  
ATOM   3731  OE2 GLU C 260      10.009 -23.939 -19.942  1.00 22.08           O  
ATOM   3732  N   LEU C 261      15.492 -25.799 -22.527  1.00 22.05           N  
ATOM   3733  CA  LEU C 261      16.127 -25.843 -23.839  1.00 22.05           C  
ATOM   3734  C   LEU C 261      15.102 -26.136 -24.930  1.00 22.05           C  
ATOM   3735  CB  LEU C 261      17.232 -26.903 -23.864  1.00 22.05           C  
ATOM   3736  O   LEU C 261      14.338 -27.098 -24.828  1.00 22.05           O  
ATOM   3737  CG  LEU C 261      18.513 -26.564 -23.099  1.00 22.05           C  
ATOM   3738  CD1 LEU C 261      19.329 -27.827 -22.847  1.00 22.05           C  
ATOM   3739  CD2 LEU C 261      19.336 -25.533 -23.864  1.00 22.05           C  
ATOM   3740  N   ASN C 262      14.277 -25.144 -25.583  1.00 17.98           N  
ATOM   3741  CA  ASN C 262      14.112 -25.558 -26.972  1.00 17.98           C  
ATOM   3742  C   ASN C 262      15.444 -25.567 -27.717  1.00 17.98           C  
ATOM   3743  CB  ASN C 262      13.110 -24.650 -27.688  1.00 17.98           C  
ATOM   3744  O   ASN C 262      16.264 -24.664 -27.542  1.00 17.98           O  
ATOM   3745  CG  ASN C 262      11.848 -25.383 -28.100  1.00 17.98           C  
ATOM   3746  ND2 ASN C 262      10.799 -24.630 -28.408  1.00 17.98           N  
ATOM   3747  OD1 ASN C 262      11.817 -26.615 -28.140  1.00 17.98           O  
TER    3748      ASN C 262                                                      
ENDMDL                                                                          
END                                                                             
