# Supplementary material for: AI-guided pipeline for protein–protein interaction drug discovery identifies a SARS-CoV-2 inhibitor
Source: Mol Syst Biol. 2024 Mar 11;20(4):428–57. doi: 10.1038/s44320-024-00019-8 (PMC10987651; doi:10.1038/s44320-024-00019-8)
Supplement: Supplementary file 12 — Source Data Fig. 2 [file 44320_2024_19_MOESM12_ESM.zip › Source Data Figure EV3-EV4/ColabFold/NAT2_DNAJA1_unrelaxed_rank_1_model_3.pdb]

MODEL     1                                                                     
ATOM      1  N   MET B   1      -9.753 -33.239  -9.781  1.00 86.51           N  
ATOM      2  CA  MET B   1      -9.164 -32.103 -10.484  1.00 86.51           C  
ATOM      3  C   MET B   1      -8.893 -32.449 -11.945  1.00 86.51           C  
ATOM      4  CB  MET B   1      -7.869 -31.660  -9.802  1.00 86.51           C  
ATOM      5  O   MET B   1      -8.270 -33.470 -12.239  1.00 86.51           O  
ATOM      6  CG  MET B   1      -8.071 -31.119  -8.396  1.00 86.51           C  
ATOM      7  SD  MET B   1      -6.512 -30.502  -7.650  1.00 86.51           S  
ATOM      8  CE  MET B   1      -5.620 -32.066  -7.432  1.00 86.51           C  
ATOM      9  N   ASP B   2      -9.405 -31.557 -12.825  1.00 91.65           N  
ATOM     10  CA  ASP B   2      -9.452 -31.797 -14.264  1.00 91.65           C  
ATOM     11  C   ASP B   2      -8.561 -30.811 -15.015  1.00 91.65           C  
ATOM     12  CB  ASP B   2     -10.891 -31.703 -14.777  1.00 91.65           C  
ATOM     13  O   ASP B   2      -8.859 -29.616 -15.072  1.00 91.65           O  
ATOM     14  CG  ASP B   2     -11.012 -32.006 -16.260  1.00 91.65           C  
ATOM     15  OD1 ASP B   2     -10.002 -32.390 -16.889  1.00 91.65           O  
ATOM     16  OD2 ASP B   2     -12.127 -31.857 -16.806  1.00 91.65           O  
ATOM     17  N   ILE B   3      -7.528 -31.339 -15.681  1.00 94.17           N  
ATOM     18  CA  ILE B   3      -6.554 -30.510 -16.383  1.00 94.17           C  
ATOM     19  C   ILE B   3      -7.241 -29.760 -17.522  1.00 94.17           C  
ATOM     20  CB  ILE B   3      -5.381 -31.355 -16.928  1.00 94.17           C  
ATOM     21  O   ILE B   3      -6.885 -28.619 -17.826  1.00 94.17           O  
ATOM     22  CG1 ILE B   3      -4.255 -30.444 -17.430  1.00 94.17           C  
ATOM     23  CG2 ILE B   3      -5.862 -32.295 -18.037  1.00 94.17           C  
ATOM     24  CD1 ILE B   3      -3.609 -29.599 -16.341  1.00 94.17           C  
ATOM     25  N   GLU B   4      -8.215 -30.280 -18.140  1.00 93.31           N  
ATOM     26  CA  GLU B   4      -8.942 -29.636 -19.229  1.00 93.31           C  
ATOM     27  C   GLU B   4      -9.714 -28.417 -18.733  1.00 93.31           C  
ATOM     28  CB  GLU B   4      -9.897 -30.627 -19.898  1.00 93.31           C  
ATOM     29  O   GLU B   4      -9.804 -27.406 -19.432  1.00 93.31           O  
ATOM     30  CG  GLU B   4      -9.194 -31.741 -20.660  1.00 93.31           C  
ATOM     31  CD  GLU B   4      -8.287 -31.231 -21.768  1.00 93.31           C  
ATOM     32  OE1 GLU B   4      -7.245 -31.868 -22.042  1.00 93.31           O  
ATOM     33  OE2 GLU B   4      -8.620 -30.184 -22.367  1.00 93.31           O  
ATOM     34  N   ALA B   5     -10.248 -28.524 -17.557  1.00 95.19           N  
ATOM     35  CA  ALA B   5     -10.946 -27.390 -16.957  1.00 95.19           C  
ATOM     36  C   ALA B   5      -9.983 -26.241 -16.673  1.00 95.19           C  
ATOM     37  CB  ALA B   5     -11.652 -27.819 -15.672  1.00 95.19           C  
ATOM     38  O   ALA B   5     -10.337 -25.071 -16.838  1.00 95.19           O  
ATOM     39  N   TYR B   6      -8.831 -26.615 -16.221  1.00 95.94           N  
ATOM     40  CA  TYR B   6      -7.787 -25.622 -15.993  1.00 95.94           C  
ATOM     41  C   TYR B   6      -7.416 -24.913 -17.291  1.00 95.94           C  
ATOM     42  CB  TYR B   6      -6.545 -26.277 -15.383  1.00 95.94           C  
ATOM     43  O   TYR B   6      -7.373 -23.682 -17.343  1.00 95.94           O  
ATOM     44  CG  TYR B   6      -5.323 -25.391 -15.396  1.00 95.94           C  
ATOM     45  CD1 TYR B   6      -4.311 -25.581 -16.334  1.00 95.94           C  
ATOM     46  CD2 TYR B   6      -5.177 -24.365 -14.469  1.00 95.94           C  
ATOM     47  CE1 TYR B   6      -3.182 -24.768 -16.349  1.00 95.94           C  
ATOM     48  CE2 TYR B   6      -4.052 -23.546 -14.474  1.00 95.94           C  
ATOM     49  OH  TYR B   6      -1.947 -22.948 -15.426  1.00 95.94           O  
ATOM     50  CZ  TYR B   6      -3.062 -23.755 -15.416  1.00 95.94           C  
ATOM     51  N   PHE B   7      -7.181 -25.678 -18.402  1.00 95.55           N  
ATOM     52  CA  PHE B   7      -6.815 -25.100 -19.690  1.00 95.55           C  
ATOM     53  C   PHE B   7      -7.929 -24.204 -20.217  1.00 95.55           C  
ATOM     54  CB  PHE B   7      -6.502 -26.203 -20.706  1.00 95.55           C  
ATOM     55  O   PHE B   7      -7.662 -23.162 -20.819  1.00 95.55           O  
ATOM     56  CG  PHE B   7      -5.172 -26.872 -20.487  1.00 95.55           C  
ATOM     57  CD1 PHE B   7      -4.151 -26.214 -19.812  1.00 95.55           C  
ATOM     58  CD2 PHE B   7      -4.943 -28.158 -20.957  1.00 95.55           C  
ATOM     59  CE1 PHE B   7      -2.919 -26.831 -19.608  1.00 95.55           C  
ATOM     60  CE2 PHE B   7      -3.714 -28.781 -20.756  1.00 95.55           C  
ATOM     61  CZ  PHE B   7      -2.703 -28.115 -20.082  1.00 95.55           C  
ATOM     62  N   GLU B   8      -9.120 -24.576 -19.980  1.00 95.07           N  
ATOM     63  CA  GLU B   8     -10.251 -23.742 -20.377  1.00 95.07           C  
ATOM     64  C   GLU B   8     -10.267 -22.429 -19.599  1.00 95.07           C  
ATOM     65  CB  GLU B   8     -11.570 -24.491 -20.171  1.00 95.07           C  
ATOM     66  O   GLU B   8     -10.492 -21.363 -20.176  1.00 95.07           O  
ATOM     67  CG  GLU B   8     -12.778 -23.785 -20.771  1.00 95.07           C  
ATOM     68  CD  GLU B   8     -14.065 -24.585 -20.642  1.00 95.07           C  
ATOM     69  OE1 GLU B   8     -15.132 -24.090 -21.072  1.00 95.07           O  
ATOM     70  OE2 GLU B   8     -14.006 -25.714 -20.107  1.00 95.07           O  
ATOM     71  N   ARG B   9      -9.961 -22.482 -18.330  1.00 96.32           N  
ATOM     72  CA  ARG B   9      -9.953 -21.314 -17.455  1.00 96.32           C  
ATOM     73  C   ARG B   9      -8.916 -20.294 -17.914  1.00 96.32           C  
ATOM     74  CB  ARG B   9      -9.677 -21.728 -16.008  1.00 96.32           C  
ATOM     75  O   ARG B   9      -9.192 -19.093 -17.947  1.00 96.32           O  
ATOM     76  CG  ARG B   9      -9.392 -20.560 -15.077  1.00 96.32           C  
ATOM     77  CD  ARG B   9     -10.578 -19.610 -14.984  1.00 96.32           C  
ATOM     78  NE  ARG B   9     -10.312 -18.504 -14.069  1.00 96.32           N  
ATOM     79  NH1 ARG B   9      -9.527 -17.070 -15.702  1.00 96.32           N  
ATOM     80  NH2 ARG B   9      -9.617 -16.386 -13.516  1.00 96.32           N  
ATOM     81  CZ  ARG B   9      -9.819 -17.323 -14.431  1.00 96.32           C  
ATOM     82  N   ILE B  10      -7.801 -20.793 -18.390  1.00 96.87           N  
ATOM     83  CA  ILE B  10      -6.747 -19.837 -18.710  1.00 96.87           C  
ATOM     84  C   ILE B  10      -6.754 -19.544 -20.209  1.00 96.87           C  
ATOM     85  CB  ILE B  10      -5.360 -20.357 -18.272  1.00 96.87           C  
ATOM     86  O   ILE B  10      -5.953 -18.741 -20.695  1.00 96.87           O  
ATOM     87  CG1 ILE B  10      -5.001 -21.634 -19.041  1.00 96.87           C  
ATOM     88  CG2 ILE B  10      -5.327 -20.601 -16.761  1.00 96.87           C  
ATOM     89  CD1 ILE B  10      -3.559 -22.085 -18.853  1.00 96.87           C  
ATOM     90  N   GLY B  11      -7.645 -20.260 -20.906  1.00 94.74           N  
ATOM     91  CA  GLY B  11      -7.790 -20.030 -22.334  1.00 94.74           C  
ATOM     92  C   GLY B  11      -6.672 -20.644 -23.155  1.00 94.74           C  
ATOM     93  O   GLY B  11      -6.261 -20.083 -24.172  1.00 94.74           O  
ATOM     94  N   TYR B  12      -6.102 -21.727 -22.682  1.00 93.53           N  
ATOM     95  CA  TYR B  12      -5.014 -22.415 -23.367  1.00 93.53           C  
ATOM     96  C   TYR B  12      -5.536 -23.602 -24.167  1.00 93.53           C  
ATOM     97  CB  TYR B  12      -3.958 -22.886 -22.363  1.00 93.53           C  
ATOM     98  O   TYR B  12      -6.180 -24.496 -23.613  1.00 93.53           O  
ATOM     99  CG  TYR B  12      -2.786 -23.591 -23.000  1.00 93.53           C  
ATOM    100  CD1 TYR B  12      -2.562 -24.949 -22.782  1.00 93.53           C  
ATOM    101  CD2 TYR B  12      -1.899 -22.902 -23.821  1.00 93.53           C  
ATOM    102  CE1 TYR B  12      -1.482 -25.603 -23.366  1.00 93.53           C  
ATOM    103  CE2 TYR B  12      -0.816 -23.546 -24.410  1.00 93.53           C  
ATOM    104  OH  TYR B  12       0.455 -25.536 -24.758  1.00 93.53           O  
ATOM    105  CZ  TYR B  12      -0.616 -24.894 -24.177  1.00 93.53           C  
ATOM    106  N   LYS B  13      -5.393 -23.604 -25.528  1.00 84.86           N  
ATOM    107  CA  LYS B  13      -5.878 -24.664 -26.407  1.00 84.86           C  
ATOM    108  C   LYS B  13      -4.780 -25.684 -26.695  1.00 84.86           C  
ATOM    109  CB  LYS B  13      -6.405 -24.077 -27.717  1.00 84.86           C  
ATOM    110  O   LYS B  13      -3.683 -25.319 -27.123  1.00 84.86           O  
ATOM    111  CG  LYS B  13      -7.639 -23.202 -27.551  1.00 84.86           C  
ATOM    112  CD  LYS B  13      -8.202 -22.768 -28.898  1.00 84.86           C  
ATOM    113  CE  LYS B  13      -9.428 -21.880 -28.733  1.00 84.86           C  
ATOM    114  NZ  LYS B  13      -9.981 -21.449 -30.051  1.00 84.86           N  
ATOM    115  N   ASN B  14      -4.577 -26.702 -25.800  1.00 64.72           N  
ATOM    116  CA  ASN B  14      -3.626 -27.805 -25.731  1.00 64.72           C  
ATOM    117  C   ASN B  14      -3.072 -28.155 -27.109  1.00 64.72           C  
ATOM    118  CB  ASN B  14      -4.274 -29.035 -25.092  1.00 64.72           C  
ATOM    119  O   ASN B  14      -3.170 -29.302 -27.550  1.00 64.72           O  
ATOM    120  CG  ASN B  14      -3.280 -29.894 -24.336  1.00 64.72           C  
ATOM    121  ND2 ASN B  14      -3.783 -30.884 -23.609  1.00 64.72           N  
ATOM    122  OD1 ASN B  14      -2.069 -29.668 -24.404  1.00 64.72           O  
ATOM    123  N   SER B  15      -2.658 -27.185 -27.778  1.00 60.36           N  
ATOM    124  CA  SER B  15      -2.357 -27.483 -29.174  1.00 60.36           C  
ATOM    125  C   SER B  15      -0.985 -28.133 -29.317  1.00 60.36           C  
ATOM    126  CB  SER B  15      -2.419 -26.211 -30.020  1.00 60.36           C  
ATOM    127  O   SER B  15      -0.744 -28.886 -30.263  1.00 60.36           O  
ATOM    128  OG  SER B  15      -1.431 -25.283 -29.606  1.00 60.36           O  
ATOM    129  N   ARG B  16      -0.185 -28.125 -28.110  1.00 63.07           N  
ATOM    130  CA  ARG B  16       1.171 -28.630 -28.302  1.00 63.07           C  
ATOM    131  C   ARG B  16       1.480 -29.754 -27.319  1.00 63.07           C  
ATOM    132  CB  ARG B  16       2.192 -27.501 -28.144  1.00 63.07           C  
ATOM    133  O   ARG B  16       1.165 -29.652 -26.132  1.00 63.07           O  
ATOM    134  CG  ARG B  16       2.285 -26.582 -29.352  1.00 63.07           C  
ATOM    135  CD  ARG B  16       3.402 -25.559 -29.198  1.00 63.07           C  
ATOM    136  NE  ARG B  16       3.435 -24.624 -30.318  1.00 63.07           N  
ATOM    137  NH1 ARG B  16       5.102 -23.295 -29.429  1.00 63.07           N  
ATOM    138  NH2 ARG B  16       4.188 -22.784 -31.468  1.00 63.07           N  
ATOM    139  CZ  ARG B  16       4.242 -23.570 -30.402  1.00 63.07           C  
ATOM    140  N   ASN B  17       1.445 -31.008 -27.592  1.00 70.86           N  
ATOM    141  CA  ASN B  17       1.744 -32.144 -26.727  1.00 70.86           C  
ATOM    142  C   ASN B  17       3.246 -32.301 -26.507  1.00 70.86           C  
ATOM    143  CB  ASN B  17       1.154 -33.431 -27.307  1.00 70.86           C  
ATOM    144  O   ASN B  17       3.728 -33.406 -26.252  1.00 70.86           O  
ATOM    145  CG  ASN B  17      -0.317 -33.598 -26.981  1.00 70.86           C  
ATOM    146  ND2 ASN B  17      -0.997 -34.455 -27.733  1.00 70.86           N  
ATOM    147  OD1 ASN B  17      -0.838 -32.961 -26.062  1.00 70.86           O  
ATOM    148  N   LYS B  18       3.953 -31.083 -26.485  1.00 89.24           N  
ATOM    149  CA  LYS B  18       5.398 -31.167 -26.293  1.00 89.24           C  
ATOM    150  C   LYS B  18       5.809 -30.574 -24.948  1.00 89.24           C  
ATOM    151  CB  LYS B  18       6.133 -30.452 -27.427  1.00 89.24           C  
ATOM    152  O   LYS B  18       5.213 -29.598 -24.486  1.00 89.24           O  
ATOM    153  CG  LYS B  18       5.986 -31.127 -28.783  1.00 89.24           C  
ATOM    154  CD  LYS B  18       6.810 -30.421 -29.852  1.00 89.24           C  
ATOM    155  CE  LYS B  18       6.621 -31.063 -31.220  1.00 89.24           C  
ATOM    156  NZ  LYS B  18       7.410 -30.360 -32.275  1.00 89.24           N  
ATOM    157  N   LEU B  19       6.757 -31.114 -24.315  1.00 93.76           N  
ATOM    158  CA  LEU B  19       7.309 -30.611 -23.062  1.00 93.76           C  
ATOM    159  C   LEU B  19       8.541 -29.750 -23.318  1.00 93.76           C  
ATOM    160  CB  LEU B  19       7.668 -31.772 -22.130  1.00 93.76           C  
ATOM    161  O   LEU B  19       9.651 -30.112 -22.921  1.00 93.76           O  
ATOM    162  CG  LEU B  19       6.526 -32.718 -21.755  1.00 93.76           C  
ATOM    163  CD1 LEU B  19       7.058 -33.894 -20.943  1.00 93.76           C  
ATOM    164  CD2 LEU B  19       5.446 -31.972 -20.980  1.00 93.76           C  
ATOM    165  N   ASP B  20       8.372 -28.574 -23.942  1.00 95.27           N  
ATOM    166  CA  ASP B  20       9.474 -27.686 -24.298  1.00 95.27           C  
ATOM    167  C   ASP B  20       9.246 -26.279 -23.750  1.00 95.27           C  
ATOM    168  CB  ASP B  20       9.653 -27.636 -25.817  1.00 95.27           C  
ATOM    169  O   ASP B  20       8.231 -26.017 -23.101  1.00 95.27           O  
ATOM    170  CG  ASP B  20       8.408 -27.160 -26.545  1.00 95.27           C  
ATOM    171  OD1 ASP B  20       7.474 -26.652 -25.888  1.00 95.27           O  
ATOM    172  OD2 ASP B  20       8.360 -27.296 -27.787  1.00 95.27           O  
ATOM    173  N   LEU B  21      10.206 -25.444 -23.937  1.00 96.37           N  
ATOM    174  CA  LEU B  21      10.183 -24.092 -23.389  1.00 96.37           C  
ATOM    175  C   LEU B  21       9.027 -23.288 -23.974  1.00 96.37           C  
ATOM    176  CB  LEU B  21      11.509 -23.378 -23.666  1.00 96.37           C  
ATOM    177  O   LEU B  21       8.406 -22.486 -23.273  1.00 96.37           O  
ATOM    178  CG  LEU B  21      11.651 -21.967 -23.094  1.00 96.37           C  
ATOM    179  CD1 LEU B  21      11.458 -21.986 -21.582  1.00 96.37           C  
ATOM    180  CD2 LEU B  21      13.010 -21.377 -23.457  1.00 96.37           C  
ATOM    181  N   GLU B  22       8.703 -23.519 -25.215  1.00 94.25           N  
ATOM    182  CA  GLU B  22       7.613 -22.802 -25.870  1.00 94.25           C  
ATOM    183  C   GLU B  22       6.272 -23.119 -25.215  1.00 94.25           C  
ATOM    184  CB  GLU B  22       7.563 -23.146 -27.362  1.00 94.25           C  
ATOM    185  O   GLU B  22       5.467 -22.218 -24.968  1.00 94.25           O  
ATOM    186  CG  GLU B  22       6.681 -22.213 -28.178  1.00 94.25           C  
ATOM    187  CD  GLU B  22       6.733 -22.492 -29.672  1.00 94.25           C  
ATOM    188  OE1 GLU B  22       6.047 -21.787 -30.446  1.00 94.25           O  
ATOM    189  OE2 GLU B  22       7.465 -23.425 -30.071  1.00 94.25           O  
ATOM    190  N   THR B  23       6.045 -24.406 -24.939  1.00 95.06           N  
ATOM    191  CA  THR B  23       4.812 -24.823 -24.281  1.00 95.06           C  
ATOM    192  C   THR B  23       4.735 -24.256 -22.866  1.00 95.06           C  
ATOM    193  CB  THR B  23       4.698 -26.358 -24.228  1.00 95.06           C  
ATOM    194  O   THR B  23       3.687 -23.761 -22.447  1.00 95.06           O  
ATOM    195  CG2 THR B  23       3.378 -26.791 -23.598  1.00 95.06           C  
ATOM    196  OG1 THR B  23       4.773 -26.883 -25.560  1.00 95.06           O  
ATOM    197  N   LEU B  24       5.827 -24.298 -22.150  1.00 97.23           N  
ATOM    198  CA  LEU B  24       5.899 -23.751 -20.800  1.00 97.23           C  
ATOM    199  C   LEU B  24       5.576 -22.261 -20.799  1.00 97.23           C  
ATOM    200  CB  LEU B  24       7.289 -23.984 -20.201  1.00 97.23           C  
ATOM    201  O   LEU B  24       4.782 -21.794 -19.979  1.00 97.23           O  
ATOM    202  CG  LEU B  24       7.530 -23.408 -18.804  1.00 97.23           C  
ATOM    203  CD1 LEU B  24       6.557 -24.021 -17.803  1.00 97.23           C  
ATOM    204  CD2 LEU B  24       8.972 -23.646 -18.370  1.00 97.23           C  
ATOM    205  N   THR B  25       6.171 -21.546 -21.736  1.00 96.99           N  
ATOM    206  CA  THR B  25       5.967 -20.108 -21.865  1.00 96.99           C  
ATOM    207  C   THR B  25       4.504 -19.793 -22.165  1.00 96.99           C  
ATOM    208  CB  THR B  25       6.859 -19.514 -22.971  1.00 96.99           C  
ATOM    209  O   THR B  25       3.929 -18.875 -21.578  1.00 96.99           O  
ATOM    210  CG2 THR B  25       6.623 -18.015 -23.123  1.00 96.99           C  
ATOM    211  OG1 THR B  25       8.235 -19.739 -22.639  1.00 96.99           O  
ATOM    212  N   ASP B  26       3.919 -20.569 -23.008  1.00 95.31           N  
ATOM    213  CA  ASP B  26       2.530 -20.357 -23.402  1.00 95.31           C  
ATOM    214  C   ASP B  26       1.587 -20.550 -22.217  1.00 95.31           C  
ATOM    215  CB  ASP B  26       2.144 -21.303 -24.541  1.00 95.31           C  
ATOM    216  O   ASP B  26       0.695 -19.731 -21.987  1.00 95.31           O  
ATOM    217  CG  ASP B  26       2.467 -20.741 -25.914  1.00 95.31           C  
ATOM    218  OD1 ASP B  26       2.946 -19.590 -26.005  1.00 95.31           O  
ATOM    219  OD2 ASP B  26       2.237 -21.454 -26.915  1.00 95.31           O  
ATOM    220  N   ILE B  27       1.845 -21.574 -21.451  1.00 96.47           N  
ATOM    221  CA  ILE B  27       0.998 -21.855 -20.297  1.00 96.47           C  
ATOM    222  C   ILE B  27       1.126 -20.727 -19.276  1.00 96.47           C  
ATOM    223  CB  ILE B  27       1.357 -23.210 -19.648  1.00 96.47           C  
ATOM    224  O   ILE B  27       0.123 -20.244 -18.746  1.00 96.47           O  
ATOM    225  CG1 ILE B  27       0.970 -24.367 -20.577  1.00 96.47           C  
ATOM    226  CG2 ILE B  27       0.677 -23.353 -18.283  1.00 96.47           C  
ATOM    227  CD1 ILE B  27       1.471 -25.728 -20.113  1.00 96.47           C  
ATOM    228  N   LEU B  28       2.327 -20.271 -18.994  1.00 97.76           N  
ATOM    229  CA  LEU B  28       2.564 -19.191 -18.042  1.00 97.76           C  
ATOM    230  C   LEU B  28       1.871 -17.909 -18.492  1.00 97.76           C  
ATOM    231  CB  LEU B  28       4.065 -18.943 -17.876  1.00 97.76           C  
ATOM    232  O   LEU B  28       1.176 -17.265 -17.703  1.00 97.76           O  
ATOM    233  CG  LEU B  28       4.463 -17.781 -16.964  1.00 97.76           C  
ATOM    234  CD1 LEU B  28       3.923 -18.004 -15.555  1.00 97.76           C  
ATOM    235  CD2 LEU B  28       5.979 -17.614 -16.941  1.00 97.76           C  
ATOM    236  N   GLU B  29       2.004 -17.577 -19.735  1.00 97.22           N  
ATOM    237  CA  GLU B  29       1.414 -16.353 -20.267  1.00 97.22           C  
ATOM    238  C   GLU B  29      -0.109 -16.390 -20.178  1.00 97.22           C  
ATOM    239  CB  GLU B  29       1.851 -16.131 -21.717  1.00 97.22           C  
ATOM    240  O   GLU B  29      -0.739 -15.400 -19.799  1.00 97.22           O  
ATOM    241  CG  GLU B  29       3.261 -15.576 -21.856  1.00 97.22           C  
ATOM    242  CD  GLU B  29       3.646 -15.270 -23.295  1.00 97.22           C  
ATOM    243  OE1 GLU B  29       4.755 -14.737 -23.526  1.00 97.22           O  
ATOM    244  OE2 GLU B  29       2.832 -15.565 -24.198  1.00 97.22           O  
ATOM    245  N   HIS B  30      -0.634 -17.532 -20.511  1.00 97.45           N  
ATOM    246  CA  HIS B  30      -2.086 -17.653 -20.439  1.00 97.45           C  
ATOM    247  C   HIS B  30      -2.577 -17.542 -18.999  1.00 97.45           C  
ATOM    248  CB  HIS B  30      -2.544 -18.979 -21.049  1.00 97.45           C  
ATOM    249  O   HIS B  30      -3.596 -16.900 -18.734  1.00 97.45           O  
ATOM    250  CG  HIS B  30      -2.657 -18.945 -22.540  1.00 97.45           C  
ATOM    251  CD2 HIS B  30      -3.735 -18.799 -23.347  1.00 97.45           C  
ATOM    252  ND1 HIS B  30      -1.567 -19.075 -23.372  1.00 97.45           N  
ATOM    253  CE1 HIS B  30      -1.970 -19.009 -24.630  1.00 97.45           C  
ATOM    254  NE2 HIS B  30      -3.282 -18.842 -24.642  1.00 97.45           N  
ATOM    255  N   GLN B  31      -1.860 -18.101 -18.067  1.00 97.84           N  
ATOM    256  CA  GLN B  31      -2.298 -18.064 -16.675  1.00 97.84           C  
ATOM    257  C   GLN B  31      -2.240 -16.645 -16.118  1.00 97.84           C  
ATOM    258  CB  GLN B  31      -1.444 -19.000 -15.819  1.00 97.84           C  
ATOM    259  O   GLN B  31      -3.188 -16.186 -15.477  1.00 97.84           O  
ATOM    260  CG  GLN B  31      -1.849 -19.032 -14.351  1.00 97.84           C  
ATOM    261  CD  GLN B  31      -1.273 -20.223 -13.609  1.00 97.84           C  
ATOM    262  NE2 GLN B  31      -0.949 -20.027 -12.335  1.00 97.84           N  
ATOM    263  OE1 GLN B  31      -1.122 -21.310 -14.175  1.00 97.84           O  
ATOM    264  N   ILE B  32      -1.166 -15.915 -16.369  1.00 98.08           N  
ATOM    265  CA  ILE B  32      -0.987 -14.614 -15.734  1.00 98.08           C  
ATOM    266  C   ILE B  32      -1.963 -13.607 -16.338  1.00 98.08           C  
ATOM    267  CB  ILE B  32       0.466 -14.108 -15.883  1.00 98.08           C  
ATOM    268  O   ILE B  32      -2.240 -12.565 -15.739  1.00 98.08           O  
ATOM    269  CG1 ILE B  32       0.825 -13.945 -17.365  1.00 98.08           C  
ATOM    270  CG2 ILE B  32       1.443 -15.057 -15.184  1.00 98.08           C  
ATOM    271  CD1 ILE B  32       2.163 -13.258 -17.605  1.00 98.08           C  
ATOM    272  N   ARG B  33      -2.500 -13.958 -17.487  1.00 97.49           N  
ATOM    273  CA  ARG B  33      -3.437 -13.054 -18.146  1.00 97.49           C  
ATOM    274  C   ARG B  33      -4.879 -13.426 -17.816  1.00 97.49           C  
ATOM    275  CB  ARG B  33      -3.226 -13.070 -19.661  1.00 97.49           C  
ATOM    276  O   ARG B  33      -5.794 -12.625 -18.020  1.00 97.49           O  
ATOM    277  CG  ARG B  33      -1.910 -12.451 -20.106  1.00 97.49           C  
ATOM    278  CD  ARG B  33      -1.707 -12.578 -21.609  1.00 97.49           C  
ATOM    279  NE  ARG B  33      -0.386 -12.107 -22.016  1.00 97.49           N  
ATOM    280  NH1 ARG B  33      -0.531 -12.924 -24.172  1.00 97.49           N  
ATOM    281  NH2 ARG B  33       1.353 -11.813 -23.487  1.00 97.49           N  
ATOM    282  CZ  ARG B  33       0.142 -12.282 -23.224  1.00 97.49           C  
ATOM    283  N   ALA B  34      -5.040 -14.572 -17.274  1.00 97.69           N  
ATOM    284  CA  ALA B  34      -6.398 -15.026 -16.985  1.00 97.69           C  
ATOM    285  C   ALA B  34      -6.663 -15.042 -15.482  1.00 97.69           C  
ATOM    286  CB  ALA B  34      -6.633 -16.413 -17.579  1.00 97.69           C  
ATOM    287  O   ALA B  34      -7.792 -14.813 -15.042  1.00 97.69           O  
ATOM    288  N   VAL B  35      -5.643 -15.334 -14.719  1.00 97.81           N  
ATOM    289  CA  VAL B  35      -5.808 -15.510 -13.280  1.00 97.81           C  
ATOM    290  C   VAL B  35      -5.178 -14.332 -12.540  1.00 97.81           C  
ATOM    291  CB  VAL B  35      -5.186 -16.838 -12.796  1.00 97.81           C  
ATOM    292  O   VAL B  35      -3.951 -14.216 -12.476  1.00 97.81           O  
ATOM    293  CG1 VAL B  35      -5.384 -17.011 -11.291  1.00 97.81           C  
ATOM    294  CG2 VAL B  35      -5.789 -18.018 -13.556  1.00 97.81           C  
ATOM    295  N   PRO B  36      -5.961 -13.515 -11.885  1.00 97.17           N  
ATOM    296  CA  PRO B  36      -5.409 -12.365 -11.165  1.00 97.17           C  
ATOM    297  C   PRO B  36      -4.662 -12.768  -9.895  1.00 97.17           C  
ATOM    298  CB  PRO B  36      -6.648 -11.531 -10.829  1.00 97.17           C  
ATOM    299  O   PRO B  36      -5.043 -13.736  -9.232  1.00 97.17           O  
ATOM    300  CG  PRO B  36      -7.713 -12.044 -11.744  1.00 97.17           C  
ATOM    301  CD  PRO B  36      -7.403 -13.474 -12.082  1.00 97.17           C  
ATOM    302  N   PHE B  37      -3.633 -12.053  -9.647  1.00 95.56           N  
ATOM    303  CA  PHE B  37      -3.076 -12.063  -8.299  1.00 95.56           C  
ATOM    304  C   PHE B  37      -3.931 -11.227  -7.354  1.00 95.56           C  
ATOM    305  CB  PHE B  37      -1.636 -11.539  -8.307  1.00 95.56           C  
ATOM    306  O   PHE B  37      -4.164 -10.042  -7.603  1.00 95.56           O  
ATOM    307  CG  PHE B  37      -0.988 -11.526  -6.950  1.00 95.56           C  
ATOM    308  CD1 PHE B  37      -1.127 -10.429  -6.108  1.00 95.56           C  
ATOM    309  CD2 PHE B  37      -0.238 -12.611  -6.515  1.00 95.56           C  
ATOM    310  CE1 PHE B  37      -0.528 -10.414  -4.850  1.00 95.56           C  
ATOM    311  CE2 PHE B  37       0.364 -12.603  -5.260  1.00 95.56           C  
ATOM    312  CZ  PHE B  37       0.218 -11.504  -4.429  1.00 95.56           C  
ATOM    313  N   GLU B  38      -4.398 -11.858  -6.237  1.00 93.95           N  
ATOM    314  CA  GLU B  38      -5.286 -11.096  -5.364  1.00 93.95           C  
ATOM    315  C   GLU B  38      -5.322 -11.690  -3.959  1.00 93.95           C  
ATOM    316  CB  GLU B  38      -6.699 -11.042  -5.949  1.00 93.95           C  
ATOM    317  O   GLU B  38      -5.086 -12.887  -3.779  1.00 93.95           O  
ATOM    318  CG  GLU B  38      -7.355 -12.407  -6.100  1.00 93.95           C  
ATOM    319  CD  GLU B  38      -8.267 -12.767  -4.938  1.00 93.95           C  
ATOM    320  OE1 GLU B  38      -8.708 -13.936  -4.852  1.00 93.95           O  
ATOM    321  OE2 GLU B  38      -8.543 -11.873  -4.108  1.00 93.95           O  
ATOM    322  N   ASN B  39      -5.660 -10.839  -2.977  1.00 90.41           N  
ATOM    323  CA  ASN B  39      -5.892 -11.289  -1.609  1.00 90.41           C  
ATOM    324  C   ASN B  39      -7.306 -10.958  -1.142  1.00 90.41           C  
ATOM    325  CB  ASN B  39      -4.861 -10.675  -0.659  1.00 90.41           C  
ATOM    326  O   ASN B  39      -7.540 -10.764   0.053  1.00 90.41           O  
ATOM    327  CG  ASN B  39      -5.046  -9.180  -0.485  1.00 90.41           C  
ATOM    328  ND2 ASN B  39      -4.379  -8.613   0.514  1.00 90.41           N  
ATOM    329  OD1 ASN B  39      -5.783  -8.541  -1.240  1.00 90.41           O  
ATOM    330  N   LEU B  40      -8.281 -10.912  -1.921  1.00 91.97           N  
ATOM    331  CA  LEU B  40      -9.601 -10.333  -1.695  1.00 91.97           C  
ATOM    332  C   LEU B  40     -10.426 -11.209  -0.758  1.00 91.97           C  
ATOM    333  CB  LEU B  40     -10.340 -10.150  -3.023  1.00 91.97           C  
ATOM    334  O   LEU B  40     -11.297 -10.710  -0.042  1.00 91.97           O  
ATOM    335  CG  LEU B  40      -9.697  -9.196  -4.031  1.00 91.97           C  
ATOM    336  CD1 LEU B  40     -10.520  -9.147  -5.314  1.00 91.97           C  
ATOM    337  CD2 LEU B  40      -9.550  -7.802  -3.430  1.00 91.97           C  
ATOM    338  N   ASN B  41     -10.150 -12.519  -0.758  1.00 89.23           N  
ATOM    339  CA  ASN B  41     -10.897 -13.373   0.159  1.00 89.23           C  
ATOM    340  C   ASN B  41     -10.763 -12.898   1.603  1.00 89.23           C  
ATOM    341  CB  ASN B  41     -10.437 -14.827   0.034  1.00 89.23           C  
ATOM    342  O   ASN B  41     -11.736 -12.915   2.359  1.00 89.23           O  
ATOM    343  CG  ASN B  41     -11.251 -15.613  -0.975  1.00 89.23           C  
ATOM    344  ND2 ASN B  41     -11.126 -16.934  -0.939  1.00 89.23           N  
ATOM    345  OD1 ASN B  41     -11.986 -15.037  -1.782  1.00 89.23           O  
ATOM    346  N   MET B  42      -9.587 -12.498   1.917  1.00 83.72           N  
ATOM    347  CA  MET B  42      -9.330 -12.058   3.285  1.00 83.72           C  
ATOM    348  C   MET B  42     -10.179 -10.840   3.633  1.00 83.72           C  
ATOM    349  CB  MET B  42      -7.847 -11.734   3.477  1.00 83.72           C  
ATOM    350  O   MET B  42     -10.541 -10.642   4.795  1.00 83.72           O  
ATOM    351  CG  MET B  42      -6.949 -12.960   3.497  1.00 83.72           C  
ATOM    352  SD  MET B  42      -5.203 -12.546   3.881  1.00 83.72           S  
ATOM    353  CE  MET B  42      -4.763 -11.605   2.393  1.00 83.72           C  
ATOM    354  N   HIS B  43     -10.517 -10.055   2.655  1.00 87.28           N  
ATOM    355  CA  HIS B  43     -11.246  -8.813   2.891  1.00 87.28           C  
ATOM    356  C   HIS B  43     -12.737  -8.991   2.626  1.00 87.28           C  
ATOM    357  CB  HIS B  43     -10.688  -7.689   2.017  1.00 87.28           C  
ATOM    358  O   HIS B  43     -13.493  -8.016   2.628  1.00 87.28           O  
ATOM    359  CG  HIS B  43      -9.254  -7.367   2.297  1.00 87.28           C  
ATOM    360  CD2 HIS B  43      -8.138  -7.566   1.558  1.00 87.28           C  
ATOM    361  ND1 HIS B  43      -8.841  -6.767   3.467  1.00 87.28           N  
ATOM    362  CE1 HIS B  43      -7.529  -6.609   3.434  1.00 87.28           C  
ATOM    363  NE2 HIS B  43      -7.077  -7.086   2.287  1.00 87.28           N  
ATOM    364  N   CYS B  44     -13.077 -10.211   2.340  1.00 86.65           N  
ATOM    365  CA  CYS B  44     -14.469 -10.644   2.285  1.00 86.65           C  
ATOM    366  C   CYS B  44     -14.817 -11.517   3.484  1.00 86.65           C  
ATOM    367  CB  CYS B  44     -14.741 -11.409   0.990  1.00 86.65           C  
ATOM    368  O   CYS B  44     -15.909 -12.085   3.548  1.00 86.65           O  
ATOM    369  SG  CYS B  44     -14.566 -10.403  -0.500  1.00 86.65           S  
ATOM    370  N   GLY B  45     -13.845 -11.687   4.389  1.00 83.22           N  
ATOM    371  CA  GLY B  45     -14.062 -12.453   5.606  1.00 83.22           C  
ATOM    372  C   GLY B  45     -13.754 -13.929   5.445  1.00 83.22           C  
ATOM    373  O   GLY B  45     -14.180 -14.750   6.261  1.00 83.22           O  
ATOM    374  N   GLN B  46     -13.123 -14.294   4.413  1.00 87.87           N  
ATOM    375  CA  GLN B  46     -12.781 -15.690   4.160  1.00 87.87           C  
ATOM    376  C   GLN B  46     -11.269 -15.896   4.170  1.00 87.87           C  
ATOM    377  CB  GLN B  46     -13.365 -16.153   2.824  1.00 87.87           C  
ATOM    378  O   GLN B  46     -10.507 -14.948   3.972  1.00 87.87           O  
ATOM    379  CG  GLN B  46     -14.886 -16.120   2.773  1.00 87.87           C  
ATOM    380  CD  GLN B  46     -15.439 -16.582   1.438  1.00 87.87           C  
ATOM    381  NE2 GLN B  46     -16.418 -17.480   1.480  1.00 87.87           N  
ATOM    382  OE1 GLN B  46     -14.991 -16.135   0.378  1.00 87.87           O  
ATOM    383  N   ALA B  47     -10.864 -17.115   4.383  1.00 87.41           N  
ATOM    384  CA  ALA B  47      -9.442 -17.443   4.438  1.00 87.41           C  
ATOM    385  C   ALA B  47      -8.894 -17.742   3.045  1.00 87.41           C  
ATOM    386  CB  ALA B  47      -9.205 -18.632   5.366  1.00 87.41           C  
ATOM    387  O   ALA B  47      -9.642 -18.142   2.149  1.00 87.41           O  
ATOM    388  N   MET B  48      -7.575 -17.510   2.920  1.00 90.29           N  
ATOM    389  CA  MET B  48      -6.868 -17.998   1.740  1.00 90.29           C  
ATOM    390  C   MET B  48      -6.419 -19.443   1.933  1.00 90.29           C  
ATOM    391  CB  MET B  48      -5.659 -17.112   1.432  1.00 90.29           C  
ATOM    392  O   MET B  48      -5.362 -19.697   2.513  1.00 90.29           O  
ATOM    393  CG  MET B  48      -6.014 -15.653   1.198  1.00 90.29           C  
ATOM    394  SD  MET B  48      -6.952 -15.397  -0.358  1.00 90.29           S  
ATOM    395  CE  MET B  48      -5.634 -15.674  -1.575  1.00 90.29           C  
ATOM    396  N   GLU B  49      -7.129 -20.370   1.368  1.00 92.54           N  
ATOM    397  CA  GLU B  49      -6.895 -21.792   1.605  1.00 92.54           C  
ATOM    398  C   GLU B  49      -5.682 -22.288   0.824  1.00 92.54           C  
ATOM    399  CB  GLU B  49      -8.133 -22.611   1.231  1.00 92.54           C  
ATOM    400  O   GLU B  49      -5.413 -21.816  -0.283  1.00 92.54           O  
ATOM    401  CG  GLU B  49      -9.378 -22.241   2.024  1.00 92.54           C  
ATOM    402  CD  GLU B  49      -9.432 -22.894   3.396  1.00 92.54           C  
ATOM    403  OE1 GLU B  49     -10.226 -22.444   4.252  1.00 92.54           O  
ATOM    404  OE2 GLU B  49      -8.673 -23.865   3.616  1.00 92.54           O  
ATOM    405  N   LEU B  50      -5.036 -23.334   1.343  1.00 91.92           N  
ATOM    406  CA  LEU B  50      -3.823 -23.840   0.710  1.00 91.92           C  
ATOM    407  C   LEU B  50      -4.053 -25.230   0.126  1.00 91.92           C  
ATOM    408  CB  LEU B  50      -2.670 -23.880   1.716  1.00 91.92           C  
ATOM    409  O   LEU B  50      -3.221 -25.736  -0.629  1.00 91.92           O  
ATOM    410  CG  LEU B  50      -1.854 -22.596   1.864  1.00 91.92           C  
ATOM    411  CD1 LEU B  50      -0.980 -22.664   3.112  1.00 91.92           C  
ATOM    412  CD2 LEU B  50      -1.003 -22.356   0.621  1.00 91.92           C  
ATOM    413  N   GLY B  51      -5.153 -25.836   0.488  1.00 94.31           N  
ATOM    414  CA  GLY B  51      -5.471 -27.121  -0.114  1.00 94.31           C  
ATOM    415  C   GLY B  51      -5.677 -27.042  -1.615  1.00 94.31           C  
ATOM    416  O   GLY B  51      -6.416 -26.184  -2.101  1.00 94.31           O  
ATOM    417  N   LEU B  52      -5.086 -27.972  -2.347  1.00 96.79           N  
ATOM    418  CA  LEU B  52      -5.088 -27.918  -3.805  1.00 96.79           C  
ATOM    419  C   LEU B  52      -6.512 -27.979  -4.349  1.00 96.79           C  
ATOM    420  CB  LEU B  52      -4.258 -29.066  -4.386  1.00 96.79           C  
ATOM    421  O   LEU B  52      -6.849 -27.268  -5.299  1.00 96.79           O  
ATOM    422  CG  LEU B  52      -4.095 -29.083  -5.906  1.00 96.79           C  
ATOM    423  CD1 LEU B  52      -3.473 -27.776  -6.387  1.00 96.79           C  
ATOM    424  CD2 LEU B  52      -3.249 -30.275  -6.341  1.00 96.79           C  
ATOM    425  N   GLU B  53      -7.341 -28.822  -3.766  1.00 96.31           N  
ATOM    426  CA  GLU B  53      -8.723 -28.912  -4.228  1.00 96.31           C  
ATOM    427  C   GLU B  53      -9.465 -27.596  -4.010  1.00 96.31           C  
ATOM    428  CB  GLU B  53      -9.455 -30.053  -3.517  1.00 96.31           C  
ATOM    429  O   GLU B  53     -10.222 -27.153  -4.877  1.00 96.31           O  
ATOM    430  CG  GLU B  53     -10.714 -30.517  -4.234  1.00 96.31           C  
ATOM    431  CD  GLU B  53     -11.270 -31.823  -3.687  1.00 96.31           C  
ATOM    432  OE1 GLU B  53     -12.327 -32.284  -4.174  1.00 96.31           O  
ATOM    433  OE2 GLU B  53     -10.643 -32.388  -2.764  1.00 96.31           O  
ATOM    434  N   ALA B  54      -9.249 -27.029  -2.879  1.00 95.75           N  
ATOM    435  CA  ALA B  54      -9.871 -25.745  -2.564  1.00 95.75           C  
ATOM    436  C   ALA B  54      -9.376 -24.651  -3.506  1.00 95.75           C  
ATOM    437  CB  ALA B  54      -9.592 -25.361  -1.113  1.00 95.75           C  
ATOM    438  O   ALA B  54     -10.158 -23.807  -3.951  1.00 95.75           O  
ATOM    439  N   ILE B  55      -8.106 -24.734  -3.832  1.00 97.05           N  
ATOM    440  CA  ILE B  55      -7.506 -23.753  -4.730  1.00 97.05           C  
ATOM    441  C   ILE B  55      -8.083 -23.918  -6.134  1.00 97.05           C  
ATOM    442  CB  ILE B  55      -5.967 -23.886  -4.764  1.00 97.05           C  
ATOM    443  O   ILE B  55      -8.468 -22.936  -6.773  1.00 97.05           O  
ATOM    444  CG1 ILE B  55      -5.363 -23.437  -3.428  1.00 97.05           C  
ATOM    445  CG2 ILE B  55      -5.382 -23.081  -5.928  1.00 97.05           C  
ATOM    446  CD1 ILE B  55      -3.882 -23.760  -3.279  1.00 97.05           C  
ATOM    447  N   PHE B  56      -8.179 -25.116  -6.569  1.00 97.86           N  
ATOM    448  CA  PHE B  56      -8.722 -25.402  -7.892  1.00 97.86           C  
ATOM    449  C   PHE B  56     -10.158 -24.905  -8.007  1.00 97.86           C  
ATOM    450  CB  PHE B  56      -8.661 -26.904  -8.187  1.00 97.86           C  
ATOM    451  O   PHE B  56     -10.513 -24.236  -8.980  1.00 97.86           O  
ATOM    452  CG  PHE B  56      -9.008 -27.258  -9.608  1.00 97.86           C  
ATOM    453  CD1 PHE B  56     -10.327 -27.491  -9.978  1.00 97.86           C  
ATOM    454  CD2 PHE B  56      -8.015 -27.358 -10.573  1.00 97.86           C  
ATOM    455  CE1 PHE B  56     -10.651 -27.820 -11.292  1.00 97.86           C  
ATOM    456  CE2 PHE B  56      -8.332 -27.686 -11.889  1.00 97.86           C  
ATOM    457  CZ  PHE B  56      -9.650 -27.917 -12.246  1.00 97.86           C  
ATOM    458  N   ASP B  57     -10.925 -25.228  -6.996  1.00 96.38           N  
ATOM    459  CA  ASP B  57     -12.318 -24.794  -6.997  1.00 96.38           C  
ATOM    460  C   ASP B  57     -12.418 -23.270  -7.026  1.00 96.38           C  
ATOM    461  CB  ASP B  57     -13.054 -25.346  -5.775  1.00 96.38           C  
ATOM    462  O   ASP B  57     -13.173 -22.708  -7.822  1.00 96.38           O  
ATOM    463  CG  ASP B  57     -14.550 -25.089  -5.817  1.00 96.38           C  
ATOM    464  OD1 ASP B  57     -15.228 -25.586  -6.742  1.00 96.38           O  
ATOM    465  OD2 ASP B  57     -15.055 -24.380  -4.919  1.00 96.38           O  
ATOM    466  N   HIS B  58     -11.572 -22.633  -6.249  1.00 94.73           N  
ATOM    467  CA  HIS B  58     -11.593 -21.183  -6.088  1.00 94.73           C  
ATOM    468  C   HIS B  58     -11.148 -20.480  -7.366  1.00 94.73           C  
ATOM    469  CB  HIS B  58     -10.700 -20.762  -4.919  1.00 94.73           C  
ATOM    470  O   HIS B  58     -11.847 -19.597  -7.869  1.00 94.73           O  
ATOM    471  CG  HIS B  58     -10.717 -19.290  -4.652  1.00 94.73           C  
ATOM    472  CD2 HIS B  58      -9.742 -18.357  -4.760  1.00 94.73           C  
ATOM    473  ND1 HIS B  58     -11.842 -18.626  -4.213  1.00 94.73           N  
ATOM    474  CE1 HIS B  58     -11.557 -17.343  -4.063  1.00 94.73           C  
ATOM    475  NE2 HIS B  58     -10.290 -17.153  -4.388  1.00 94.73           N  
ATOM    476  N   ILE B  59     -10.091 -20.902  -7.994  1.00 96.56           N  
ATOM    477  CA  ILE B  59      -9.476 -20.192  -9.110  1.00 96.56           C  
ATOM    478  C   ILE B  59     -10.087 -20.671 -10.425  1.00 96.56           C  
ATOM    479  CB  ILE B  59      -7.944 -20.387  -9.129  1.00 96.56           C  
ATOM    480  O   ILE B  59     -10.409 -19.862 -11.298  1.00 96.56           O  
ATOM    481  CG1 ILE B  59      -7.304 -19.709  -7.913  1.00 96.56           C  
ATOM    482  CG2 ILE B  59      -7.347 -19.850 -10.433  1.00 96.56           C  
ATOM    483  CD1 ILE B  59      -5.798 -19.907  -7.814  1.00 96.56           C  
ATOM    484  N   VAL B  60     -10.355 -21.930 -10.564  1.00 97.08           N  
ATOM    485  CA  VAL B  60     -10.763 -22.485 -11.851  1.00 97.08           C  
ATOM    486  C   VAL B  60     -12.287 -22.508 -11.944  1.00 97.08           C  
ATOM    487  CB  VAL B  60     -10.195 -23.906 -12.061  1.00 97.08           C  
ATOM    488  O   VAL B  60     -12.869 -21.910 -12.852  1.00 97.08           O  
ATOM    489  CG1 VAL B  60     -10.685 -24.493 -13.384  1.00 97.08           C  
ATOM    490  CG2 VAL B  60      -8.668 -23.882 -12.017  1.00 97.08           C  
ATOM    491  N   ARG B  61     -12.924 -22.963 -10.952  1.00 95.31           N  
ATOM    492  CA  ARG B  61     -14.366 -23.165 -11.051  1.00 95.31           C  
ATOM    493  C   ARG B  61     -15.122 -21.878 -10.738  1.00 95.31           C  
ATOM    494  CB  ARG B  61     -14.819 -24.281 -10.107  1.00 95.31           C  
ATOM    495  O   ARG B  61     -16.156 -21.595 -11.347  1.00 95.31           O  
ATOM    496  CG  ARG B  61     -14.332 -25.664 -10.510  1.00 95.31           C  
ATOM    497  CD  ARG B  61     -14.844 -26.740  -9.563  1.00 95.31           C  
ATOM    498  NE  ARG B  61     -14.313 -28.057  -9.907  1.00 95.31           N  
ATOM    499  NH1 ARG B  61     -14.234 -28.822  -7.728  1.00 95.31           N  
ATOM    500  NH2 ARG B  61     -13.557 -30.176  -9.449  1.00 95.31           N  
ATOM    501  CZ  ARG B  61     -14.036 -29.015  -9.027  1.00 95.31           C  
ATOM    502  N   ARG B  62     -14.541 -21.075  -9.872  1.00 94.38           N  
ATOM    503  CA  ARG B  62     -15.269 -19.880  -9.455  1.00 94.38           C  
ATOM    504  C   ARG B  62     -14.689 -18.630 -10.108  1.00 94.38           C  
ATOM    505  CB  ARG B  62     -15.240 -19.737  -7.932  1.00 94.38           C  
ATOM    506  O   ARG B  62     -15.035 -17.509  -9.730  1.00 94.38           O  
ATOM    507  CG  ARG B  62     -16.036 -20.804  -7.198  1.00 94.38           C  
ATOM    508  CD  ARG B  62     -16.053 -20.561  -5.695  1.00 94.38           C  
ATOM    509  NE  ARG B  62     -16.661 -21.677  -4.975  1.00 94.38           N  
ATOM    510  NH1 ARG B  62     -16.246 -20.816  -2.872  1.00 94.38           N  
ATOM    511  NH2 ARG B  62     -17.313 -22.832  -3.101  1.00 94.38           N  
ATOM    512  CZ  ARG B  62     -16.739 -21.772  -3.651  1.00 94.38           C  
ATOM    513  N   ASN B  63     -13.789 -18.791 -10.932  1.00 94.73           N  
ATOM    514  CA  ASN B  63     -13.200 -17.711 -11.716  1.00 94.73           C  
ATOM    515  C   ASN B  63     -12.619 -16.620 -10.821  1.00 94.73           C  
ATOM    516  CB  ASN B  63     -14.234 -17.117 -12.674  1.00 94.73           C  
ATOM    517  O   ASN B  63     -12.900 -15.437 -11.015  1.00 94.73           O  
ATOM    518  CG  ASN B  63     -14.550 -18.037 -13.836  1.00 94.73           C  
ATOM    519  ND2 ASN B  63     -15.832 -18.165 -14.160  1.00 94.73           N  
ATOM    520  OD1 ASN B  63     -13.650 -18.629 -14.438  1.00 94.73           O  
ATOM    521  N   ARG B  64     -11.825 -17.031  -9.870  1.00 95.90           N  
ATOM    522  CA  ARG B  64     -11.161 -16.108  -8.955  1.00 95.90           C  
ATOM    523  C   ARG B  64      -9.652 -16.113  -9.172  1.00 95.90           C  
ATOM    524  CB  ARG B  64     -11.484 -16.466  -7.503  1.00 95.90           C  
ATOM    525  O   ARG B  64      -9.147 -16.826 -10.042  1.00 95.90           O  
ATOM    526  CG  ARG B  64     -12.937 -16.236  -7.119  1.00 95.90           C  
ATOM    527  CD  ARG B  64     -13.293 -14.756  -7.123  1.00 95.90           C  
ATOM    528  NE  ARG B  64     -12.491 -14.006  -6.161  1.00 95.90           N  
ATOM    529  NH1 ARG B  64     -13.818 -14.520  -4.341  1.00 95.90           N  
ATOM    530  NH2 ARG B  64     -11.961 -13.202  -4.076  1.00 95.90           N  
ATOM    531  CZ  ARG B  64     -12.759 -13.911  -4.862  1.00 95.90           C  
ATOM    532  N   GLY B  65      -8.970 -15.275  -8.535  1.00 95.67           N  
ATOM    533  CA  GLY B  65      -7.518 -15.280  -8.465  1.00 95.67           C  
ATOM    534  C   GLY B  65      -6.985 -15.837  -7.158  1.00 95.67           C  
ATOM    535  O   GLY B  65      -7.671 -16.601  -6.477  1.00 95.67           O  
ATOM    536  N   GLY B  66      -5.755 -15.509  -6.908  1.00 94.71           N  
ATOM    537  CA  GLY B  66      -5.088 -15.951  -5.694  1.00 94.71           C  
ATOM    538  C   GLY B  66      -3.740 -15.290  -5.478  1.00 94.71           C  
ATOM    539  O   GLY B  66      -3.261 -14.550  -6.340  1.00 94.71           O  
ATOM    540  N   TRP B  67      -3.289 -15.435  -4.279  1.00 91.88           N  
ATOM    541  CA  TRP B  67      -1.948 -14.897  -4.073  1.00 91.88           C  
ATOM    542  C   TRP B  67      -0.886 -15.934  -4.425  1.00 91.88           C  
ATOM    543  CB  TRP B  67      -1.770 -14.437  -2.624  1.00 91.88           C  
ATOM    544  O   TRP B  67      -1.198 -16.981  -4.996  1.00 91.88           O  
ATOM    545  CG  TRP B  67      -1.999 -15.516  -1.609  1.00 91.88           C  
ATOM    546  CD1 TRP B  67      -2.209 -16.845  -1.853  1.00 91.88           C  
ATOM    547  CD2 TRP B  67      -2.046 -15.356  -0.188  1.00 91.88           C  
ATOM    548  CE2 TRP B  67      -2.288 -16.632   0.368  1.00 91.88           C  
ATOM    549  CE3 TRP B  67      -1.906 -14.257   0.670  1.00 91.88           C  
ATOM    550  NE1 TRP B  67      -2.383 -17.522  -0.668  1.00 91.88           N  
ATOM    551  CH2 TRP B  67      -2.253 -15.746   2.563  1.00 91.88           C  
ATOM    552  CZ2 TRP B  67      -2.393 -16.838   1.746  1.00 91.88           C  
ATOM    553  CZ3 TRP B  67      -2.011 -14.465   2.041  1.00 91.88           C  
ATOM    554  N   CYS B  68       0.418 -15.710  -4.194  1.00 94.57           N  
ATOM    555  CA  CYS B  68       1.537 -16.437  -4.782  1.00 94.57           C  
ATOM    556  C   CYS B  68       1.494 -17.910  -4.395  1.00 94.57           C  
ATOM    557  CB  CYS B  68       2.866 -15.823  -4.341  1.00 94.57           C  
ATOM    558  O   CYS B  68       1.823 -18.779  -5.205  1.00 94.57           O  
ATOM    559  SG  CYS B  68       3.102 -15.810  -2.550  1.00 94.57           S  
ATOM    560  N   LEU B  69       1.000 -18.228  -3.151  1.00 95.79           N  
ATOM    561  CA  LEU B  69       0.980 -19.610  -2.683  1.00 95.79           C  
ATOM    562  C   LEU B  69      -0.091 -20.415  -3.412  1.00 95.79           C  
ATOM    563  CB  LEU B  69       0.733 -19.661  -1.173  1.00 95.79           C  
ATOM    564  O   LEU B  69       0.074 -21.617  -3.634  1.00 95.79           O  
ATOM    565  CG  LEU B  69       1.748 -18.929  -0.294  1.00 95.79           C  
ATOM    566  CD1 LEU B  69       1.389 -19.090   1.179  1.00 95.79           C  
ATOM    567  CD2 LEU B  69       3.158 -19.442  -0.565  1.00 95.79           C  
ATOM    568  N   GLN B  70      -1.133 -19.767  -3.826  1.00 96.95           N  
ATOM    569  CA  GLN B  70      -2.241 -20.450  -4.485  1.00 96.95           C  
ATOM    570  C   GLN B  70      -2.007 -20.557  -5.989  1.00 96.95           C  
ATOM    571  CB  GLN B  70      -3.559 -19.724  -4.209  1.00 96.95           C  
ATOM    572  O   GLN B  70      -2.022 -21.655  -6.548  1.00 96.95           O  
ATOM    573  CG  GLN B  70      -4.000 -19.781  -2.753  1.00 96.95           C  
ATOM    574  CD  GLN B  70      -5.243 -18.953  -2.483  1.00 96.95           C  
ATOM    575  NE2 GLN B  70      -6.310 -19.612  -2.045  1.00 96.95           N  
ATOM    576  OE1 GLN B  70      -5.243 -17.732  -2.666  1.00 96.95           O  
ATOM    577  N   VAL B  71      -1.655 -19.449  -6.596  1.00 97.91           N  
ATOM    578  CA  VAL B  71      -1.584 -19.428  -8.053  1.00 97.91           C  
ATOM    579  C   VAL B  71      -0.396 -20.264  -8.525  1.00 97.91           C  
ATOM    580  CB  VAL B  71      -1.470 -17.985  -8.595  1.00 97.91           C  
ATOM    581  O   VAL B  71      -0.468 -20.927  -9.562  1.00 97.91           O  
ATOM    582  CG1 VAL B  71      -2.751 -17.201  -8.318  1.00 97.91           C  
ATOM    583  CG2 VAL B  71      -0.263 -17.279  -7.980  1.00 97.91           C  
ATOM    584  N   ASN B  72       0.715 -20.259  -7.753  1.00 98.46           N  
ATOM    585  CA  ASN B  72       1.877 -21.042  -8.159  1.00 98.46           C  
ATOM    586  C   ASN B  72       1.711 -22.517  -7.804  1.00 98.46           C  
ATOM    587  CB  ASN B  72       3.150 -20.482  -7.521  1.00 98.46           C  
ATOM    588  O   ASN B  72       2.253 -23.388  -8.487  1.00 98.46           O  
ATOM    589  CG  ASN B  72       3.694 -19.276  -8.262  1.00 98.46           C  
ATOM    590  ND2 ASN B  72       4.364 -18.388  -7.538  1.00 98.46           N  
ATOM    591  OD1 ASN B  72       3.512 -19.144  -9.475  1.00 98.46           O  
ATOM    592  N   GLN B  73       0.956 -22.798  -6.767  1.00 98.14           N  
ATOM    593  CA  GLN B  73       0.637 -24.193  -6.484  1.00 98.14           C  
ATOM    594  C   GLN B  73      -0.230 -24.794  -7.587  1.00 98.14           C  
ATOM    595  CB  GLN B  73      -0.070 -24.320  -5.134  1.00 98.14           C  
ATOM    596  O   GLN B  73      -0.039 -25.948  -7.975  1.00 98.14           O  
ATOM    597  CG  GLN B  73      -0.345 -25.758  -4.716  1.00 98.14           C  
ATOM    598  CD  GLN B  73      -0.894 -25.865  -3.306  1.00 98.14           C  
ATOM    599  NE2 GLN B  73      -0.974 -27.088  -2.792  1.00 98.14           N  
ATOM    600  OE1 GLN B  73      -1.243 -24.857  -2.683  1.00 98.14           O  
ATOM    601  N   LEU B  74      -1.192 -24.026  -8.025  1.00 98.29           N  
ATOM    602  CA  LEU B  74      -2.028 -24.468  -9.135  1.00 98.29           C  
ATOM    603  C   LEU B  74      -1.192 -24.693 -10.390  1.00 98.29           C  
ATOM    604  CB  LEU B  74      -3.128 -23.442  -9.419  1.00 98.29           C  
ATOM    605  O   LEU B  74      -1.370 -25.694 -11.089  1.00 98.29           O  
ATOM    606  CG  LEU B  74      -4.103 -23.786 -10.546  1.00 98.29           C  
ATOM    607  CD1 LEU B  74      -4.882 -25.052 -10.205  1.00 98.29           C  
ATOM    608  CD2 LEU B  74      -5.053 -22.622 -10.807  1.00 98.29           C  
ATOM    609  N   LEU B  75      -0.270 -23.825 -10.610  1.00 98.58           N  
ATOM    610  CA  LEU B  75       0.625 -23.954 -11.754  1.00 98.58           C  
ATOM    611  C   LEU B  75       1.516 -25.183 -11.612  1.00 98.58           C  
ATOM    612  CB  LEU B  75       1.488 -22.698 -11.904  1.00 98.58           C  
ATOM    613  O   LEU B  75       1.748 -25.903 -12.586  1.00 98.58           O  
ATOM    614  CG  LEU B  75       2.426 -22.660 -13.112  1.00 98.58           C  
ATOM    615  CD1 LEU B  75       1.633 -22.829 -14.404  1.00 98.58           C  
ATOM    616  CD2 LEU B  75       3.220 -21.359 -13.132  1.00 98.58           C  
ATOM    617  N   TYR B  76       2.045 -25.356 -10.473  1.00 98.64           N  
ATOM    618  CA  TYR B  76       2.836 -26.546 -10.182  1.00 98.64           C  
ATOM    619  C   TYR B  76       2.060 -27.813 -10.520  1.00 98.64           C  
ATOM    620  CB  TYR B  76       3.253 -26.567  -8.708  1.00 98.64           C  
ATOM    621  O   TYR B  76       2.573 -28.698 -11.209  1.00 98.64           O  
ATOM    622  CG  TYR B  76       3.888 -27.866  -8.275  1.00 98.64           C  
ATOM    623  CD1 TYR B  76       3.152 -28.827  -7.586  1.00 98.64           C  
ATOM    624  CD2 TYR B  76       5.223 -28.135  -8.553  1.00 98.64           C  
ATOM    625  CE1 TYR B  76       3.732 -30.025  -7.183  1.00 98.64           C  
ATOM    626  CE2 TYR B  76       5.814 -29.330  -8.155  1.00 98.64           C  
ATOM    627  OH  TYR B  76       5.642 -31.452  -7.076  1.00 98.64           O  
ATOM    628  CZ  TYR B  76       5.062 -30.267  -7.472  1.00 98.64           C  
ATOM    629  N   TRP B  77       0.840 -27.910 -10.035  1.00 98.04           N  
ATOM    630  CA  TRP B  77      -0.009 -29.065 -10.307  1.00 98.04           C  
ATOM    631  C   TRP B  77      -0.205 -29.255 -11.807  1.00 98.04           C  
ATOM    632  CB  TRP B  77      -1.367 -28.909  -9.617  1.00 98.04           C  
ATOM    633  O   TRP B  77      -0.066 -30.367 -12.322  1.00 98.04           O  
ATOM    634  CG  TRP B  77      -2.399 -29.896 -10.074  1.00 98.04           C  
ATOM    635  CD1 TRP B  77      -2.549 -31.188  -9.651  1.00 98.04           C  
ATOM    636  CD2 TRP B  77      -3.423 -29.672 -11.048  1.00 98.04           C  
ATOM    637  CE2 TRP B  77      -4.159 -30.873 -11.165  1.00 98.04           C  
ATOM    638  CE3 TRP B  77      -3.791 -28.572 -11.834  1.00 98.04           C  
ATOM    639  NE1 TRP B  77      -3.605 -31.780 -10.303  1.00 98.04           N  
ATOM    640  CH2 TRP B  77      -5.581 -29.911 -12.794  1.00 98.04           C  
ATOM    641  CZ2 TRP B  77      -5.242 -31.002 -12.037  1.00 98.04           C  
ATOM    642  CZ3 TRP B  77      -4.869 -28.703 -12.701  1.00 98.04           C  
ATOM    643  N   ALA B  78      -0.483 -28.208 -12.494  1.00 97.10           N  
ATOM    644  CA  ALA B  78      -0.746 -28.270 -13.930  1.00 97.10           C  
ATOM    645  C   ALA B  78       0.484 -28.759 -14.691  1.00 97.10           C  
ATOM    646  CB  ALA B  78      -1.182 -26.903 -14.451  1.00 97.10           C  
ATOM    647  O   ALA B  78       0.383 -29.649 -15.539  1.00 97.10           O  
ATOM    648  N   LEU B  79       1.601 -28.228 -14.353  1.00 97.69           N  
ATOM    649  CA  LEU B  79       2.830 -28.559 -15.067  1.00 97.69           C  
ATOM    650  C   LEU B  79       3.247 -30.000 -14.792  1.00 97.69           C  
ATOM    651  CB  LEU B  79       3.957 -27.604 -14.666  1.00 97.69           C  
ATOM    652  O   LEU B  79       3.686 -30.708 -15.702  1.00 97.69           O  
ATOM    653  CG  LEU B  79       3.796 -26.146 -15.100  1.00 97.69           C  
ATOM    654  CD1 LEU B  79       4.924 -25.295 -14.526  1.00 97.69           C  
ATOM    655  CD2 LEU B  79       3.761 -26.041 -16.621  1.00 97.69           C  
ATOM    656  N   THR B  80       3.117 -30.393 -13.596  1.00 96.96           N  
ATOM    657  CA  THR B  80       3.473 -31.765 -13.250  1.00 96.96           C  
ATOM    658  C   THR B  80       2.497 -32.753 -13.882  1.00 96.96           C  
ATOM    659  CB  THR B  80       3.497 -31.967 -11.723  1.00 96.96           C  
ATOM    660  O   THR B  80       2.894 -33.841 -14.305  1.00 96.96           O  
ATOM    661  CG2 THR B  80       4.681 -31.244 -11.091  1.00 96.96           C  
ATOM    662  OG1 THR B  80       2.282 -31.455 -11.160  1.00 96.96           O  
ATOM    663  N   THR B  81       1.234 -32.385 -13.929  1.00 94.40           N  
ATOM    664  CA  THR B  81       0.201 -33.237 -14.508  1.00 94.40           C  
ATOM    665  C   THR B  81       0.469 -33.481 -15.990  1.00 94.40           C  
ATOM    666  CB  THR B  81      -1.198 -32.617 -14.332  1.00 94.40           C  
ATOM    667  O   THR B  81       0.276 -34.593 -16.487  1.00 94.40           O  
ATOM    668  CG2 THR B  81      -2.275 -33.506 -14.944  1.00 94.40           C  
ATOM    669  OG1 THR B  81      -1.468 -32.451 -12.934  1.00 94.40           O  
ATOM    670  N   ILE B  82       0.970 -32.484 -16.709  1.00 93.30           N  
ATOM    671  CA  ILE B  82       1.182 -32.633 -18.145  1.00 93.30           C  
ATOM    672  C   ILE B  82       2.538 -33.287 -18.401  1.00 93.30           C  
ATOM    673  CB  ILE B  82       1.097 -31.274 -18.873  1.00 93.30           C  
ATOM    674  O   ILE B  82       2.797 -33.784 -19.499  1.00 93.30           O  
ATOM    675  CG1 ILE B  82       2.148 -30.304 -18.320  1.00 93.30           C  
ATOM    676  CG2 ILE B  82      -0.311 -30.683 -18.751  1.00 93.30           C  
ATOM    677  CD1 ILE B  82       2.273 -29.010 -19.111  1.00 93.30           C  
ATOM    678  N   GLY B  83       3.489 -33.198 -17.356  1.00 94.68           N  
ATOM    679  CA  GLY B  83       4.676 -34.027 -17.490  1.00 94.68           C  
ATOM    680  C   GLY B  83       5.968 -33.252 -17.312  1.00 94.68           C  
ATOM    681  O   GLY B  83       7.057 -33.825 -17.386  1.00 94.68           O  
ATOM    682  N   PHE B  84       5.872 -31.992 -17.040  1.00 97.27           N  
ATOM    683  CA  PHE B  84       7.084 -31.215 -16.809  1.00 97.27           C  
ATOM    684  C   PHE B  84       7.742 -31.617 -15.495  1.00 97.27           C  
ATOM    685  CB  PHE B  84       6.769 -29.715 -16.801  1.00 97.27           C  
ATOM    686  O   PHE B  84       7.055 -31.893 -14.509  1.00 97.27           O  
ATOM    687  CG  PHE B  84       6.658 -29.111 -18.175  1.00 97.27           C  
ATOM    688  CD1 PHE B  84       7.797 -28.832 -18.921  1.00 97.27           C  
ATOM    689  CD2 PHE B  84       5.415 -28.823 -18.721  1.00 97.27           C  
ATOM    690  CE1 PHE B  84       7.698 -28.273 -20.193  1.00 97.27           C  
ATOM    691  CE2 PHE B  84       5.307 -28.264 -19.992  1.00 97.27           C  
ATOM    692  CZ  PHE B  84       6.450 -27.989 -20.725  1.00 97.27           C  
ATOM    693  N   GLN B  85       9.037 -31.680 -15.503  1.00 97.82           N  
ATOM    694  CA  GLN B  85       9.779 -31.807 -14.253  1.00 97.82           C  
ATOM    695  C   GLN B  85       9.813 -30.483 -13.496  1.00 97.82           C  
ATOM    696  CB  GLN B  85      11.203 -32.296 -14.521  1.00 97.82           C  
ATOM    697  O   GLN B  85      10.600 -29.594 -13.825  1.00 97.82           O  
ATOM    698  CG  GLN B  85      11.961 -32.700 -13.263  1.00 97.82           C  
ATOM    699  CD  GLN B  85      13.372 -33.175 -13.555  1.00 97.82           C  
ATOM    700  NE2 GLN B  85      14.176 -33.326 -12.508  1.00 97.82           N  
ATOM    701  OE1 GLN B  85      13.737 -33.405 -14.713  1.00 97.82           O  
ATOM    702  N   THR B  86       9.010 -30.413 -12.431  1.00 98.42           N  
ATOM    703  CA  THR B  86       8.793 -29.133 -11.766  1.00 98.42           C  
ATOM    704  C   THR B  86       9.031 -29.257 -10.264  1.00 98.42           C  
ATOM    705  CB  THR B  86       7.369 -28.605 -12.021  1.00 98.42           C  
ATOM    706  O   THR B  86       8.609 -30.233  -9.641  1.00 98.42           O  
ATOM    707  CG2 THR B  86       7.218 -27.170 -11.528  1.00 98.42           C  
ATOM    708  OG1 THR B  86       7.096 -28.647 -13.427  1.00 98.42           O  
ATOM    709  N   THR B  87       9.710 -28.269  -9.694  1.00 98.55           N  
ATOM    710  CA  THR B  87      10.003 -28.237  -8.266  1.00 98.55           C  
ATOM    711  C   THR B  87       9.529 -26.927  -7.644  1.00 98.55           C  
ATOM    712  CB  THR B  87      11.510 -28.418  -8.001  1.00 98.55           C  
ATOM    713  O   THR B  87       9.655 -25.863  -8.254  1.00 98.55           O  
ATOM    714  CG2 THR B  87      11.801 -28.488  -6.506  1.00 98.55           C  
ATOM    715  OG1 THR B  87      11.955 -29.631  -8.620  1.00 98.55           O  
ATOM    716  N   MET B  88       8.953 -27.072  -6.442  1.00 98.41           N  
ATOM    717  CA  MET B  88       8.577 -25.872  -5.700  1.00 98.41           C  
ATOM    718  C   MET B  88       9.768 -25.316  -4.926  1.00 98.41           C  
ATOM    719  CB  MET B  88       7.423 -26.171  -4.741  1.00 98.41           C  
ATOM    720  O   MET B  88      10.525 -26.072  -4.316  1.00 98.41           O  
ATOM    721  CG  MET B  88       6.081 -26.342  -5.433  1.00 98.41           C  
ATOM    722  SD  MET B  88       4.708 -26.610  -4.245  1.00 98.41           S  
ATOM    723  CE  MET B  88       3.432 -27.243  -5.369  1.00 98.41           C  
ATOM    724  N   LEU B  89       9.906 -24.020  -5.002  1.00 98.51           N  
ATOM    725  CA  LEU B  89      10.922 -23.316  -4.228  1.00 98.51           C  
ATOM    726  C   LEU B  89      10.286 -22.261  -3.329  1.00 98.51           C  
ATOM    727  CB  LEU B  89      11.946 -22.660  -5.158  1.00 98.51           C  
ATOM    728  O   LEU B  89       9.115 -21.915  -3.502  1.00 98.51           O  
ATOM    729  CG  LEU B  89      12.605 -23.573  -6.193  1.00 98.51           C  
ATOM    730  CD1 LEU B  89      13.489 -22.759  -7.132  1.00 98.51           C  
ATOM    731  CD2 LEU B  89      13.413 -24.668  -5.504  1.00 98.51           C  
ATOM    732  N   GLY B  90      11.038 -21.815  -2.328  1.00 96.26           N  
ATOM    733  CA  GLY B  90      10.579 -20.770  -1.427  1.00 96.26           C  
ATOM    734  C   GLY B  90      11.405 -19.501  -1.516  1.00 96.26           C  
ATOM    735  O   GLY B  90      12.637 -19.553  -1.495  1.00 96.26           O  
ATOM    736  N   GLY B  91      10.700 -18.373  -1.584  1.00 94.41           N  
ATOM    737  CA  GLY B  91      11.405 -17.110  -1.727  1.00 94.41           C  
ATOM    738  C   GLY B  91      11.099 -16.127  -0.613  1.00 94.41           C  
ATOM    739  O   GLY B  91      10.105 -16.278   0.101  1.00 94.41           O  
ATOM    740  N   TYR B  92      12.007 -15.167  -0.468  1.00 87.77           N  
ATOM    741  CA  TYR B  92      11.889 -14.046   0.459  1.00 87.77           C  
ATOM    742  C   TYR B  92      11.796 -12.724  -0.292  1.00 87.77           C  
ATOM    743  CB  TYR B  92      13.081 -14.017   1.421  1.00 87.77           C  
ATOM    744  O   TYR B  92      12.750 -12.312  -0.957  1.00 87.77           O  
ATOM    745  CG  TYR B  92      13.254 -15.291   2.212  1.00 87.77           C  
ATOM    746  CD1 TYR B  92      12.898 -15.353   3.557  1.00 87.77           C  
ATOM    747  CD2 TYR B  92      13.775 -16.435   1.616  1.00 87.77           C  
ATOM    748  CE1 TYR B  92      13.058 -16.524   4.290  1.00 87.77           C  
ATOM    749  CE2 TYR B  92      13.940 -17.612   2.339  1.00 87.77           C  
ATOM    750  OH  TYR B  92      13.739 -18.809   4.394  1.00 87.77           O  
ATOM    751  CZ  TYR B  92      13.578 -17.647   3.674  1.00 87.77           C  
ATOM    752  N   PHE B  93      10.680 -12.061  -0.113  1.00 83.47           N  
ATOM    753  CA  PHE B  93      10.419 -10.865  -0.905  1.00 83.47           C  
ATOM    754  C   PHE B  93      11.153  -9.662  -0.325  1.00 83.47           C  
ATOM    755  CB  PHE B  93       8.915 -10.581  -0.971  1.00 83.47           C  
ATOM    756  O   PHE B  93      11.226  -9.501   0.895  1.00 83.47           O  
ATOM    757  CG  PHE B  93       8.436 -10.163  -2.335  1.00 83.47           C  
ATOM    758  CD1 PHE B  93       8.351  -8.819  -2.676  1.00 83.47           C  
ATOM    759  CD2 PHE B  93       8.070 -11.116  -3.277  1.00 83.47           C  
ATOM    760  CE1 PHE B  93       7.908  -8.429  -3.938  1.00 83.47           C  
ATOM    761  CE2 PHE B  93       7.626 -10.734  -4.540  1.00 83.47           C  
ATOM    762  CZ  PHE B  93       7.545  -9.391  -4.868  1.00 83.47           C  
ATOM    763  N   TYR B  94      11.599  -8.774  -1.175  1.00 82.26           N  
ATOM    764  CA  TYR B  94      12.241  -7.531  -0.762  1.00 82.26           C  
ATOM    765  C   TYR B  94      11.205  -6.498  -0.334  1.00 82.26           C  
ATOM    766  CB  TYR B  94      13.103  -6.967  -1.896  1.00 82.26           C  
ATOM    767  O   TYR B  94      10.186  -6.317  -1.005  1.00 82.26           O  
ATOM    768  CG  TYR B  94      13.966  -5.801  -1.480  1.00 82.26           C  
ATOM    769  CD1 TYR B  94      13.644  -4.500  -1.861  1.00 82.26           C  
ATOM    770  CD2 TYR B  94      15.105  -5.997  -0.707  1.00 82.26           C  
ATOM    771  CE1 TYR B  94      14.438  -3.423  -1.482  1.00 82.26           C  
ATOM    772  CE2 TYR B  94      15.906  -4.927  -0.323  1.00 82.26           C  
ATOM    773  OH  TYR B  94      16.354  -2.583  -0.336  1.00 82.26           O  
ATOM    774  CZ  TYR B  94      15.565  -3.646  -0.714  1.00 82.26           C  
ATOM    775  N   ILE B  95      11.436  -5.852   0.807  1.00 67.79           N  
ATOM    776  CA  ILE B  95      10.548  -4.830   1.351  1.00 67.79           C  
ATOM    777  C   ILE B  95      11.237  -3.468   1.301  1.00 67.79           C  
ATOM    778  CB  ILE B  95      10.123  -5.163   2.799  1.00 67.79           C  
ATOM    779  O   ILE B  95      12.012  -3.125   2.196  1.00 67.79           O  
ATOM    780  CG1 ILE B  95       9.590  -6.598   2.883  1.00 67.79           C  
ATOM    781  CG2 ILE B  95       9.079  -4.161   3.300  1.00 67.79           C  
ATOM    782  CD1 ILE B  95       9.385  -7.100   4.306  1.00 67.79           C  
ATOM    783  N   PRO B  96      10.872  -2.652   0.373  1.00 63.10           N  
ATOM    784  CA  PRO B  96      11.592  -1.413   0.068  1.00 63.10           C  
ATOM    785  C   PRO B  96      11.646  -0.455   1.256  1.00 63.10           C  
ATOM    786  CB  PRO B  96      10.784  -0.810  -1.084  1.00 63.10           C  
ATOM    787  O   PRO B  96      12.712   0.076   1.577  1.00 63.10           O  
ATOM    788  CG  PRO B  96      10.199  -1.986  -1.797  1.00 63.10           C  
ATOM    789  CD  PRO B  96       9.853  -3.036  -0.781  1.00 63.10           C  
ATOM    790  N   PRO B  97      10.528  -0.247   1.951  1.00 50.01           N  
ATOM    791  CA  PRO B  97      10.566   0.759   3.016  1.00 50.01           C  
ATOM    792  C   PRO B  97      11.610   0.446   4.086  1.00 50.01           C  
ATOM    793  CB  PRO B  97       9.152   0.708   3.600  1.00 50.01           C  
ATOM    794  O   PRO B  97      12.162   1.361   4.702  1.00 50.01           O  
ATOM    795  CG  PRO B  97       8.305   0.151   2.501  1.00 50.01           C  
ATOM    796  CD  PRO B  97       9.154  -0.757   1.658  1.00 50.01           C  
ATOM    797  N   VAL B  98      11.908  -0.856   4.268  1.00 51.93           N  
ATOM    798  CA  VAL B  98      12.861  -1.195   5.321  1.00 51.93           C  
ATOM    799  C   VAL B  98      14.157  -1.709   4.699  1.00 51.93           C  
ATOM    800  CB  VAL B  98      12.281  -2.247   6.293  1.00 51.93           C  
ATOM    801  O   VAL B  98      15.094  -2.074   5.413  1.00 51.93           O  
ATOM    802  CG1 VAL B  98      11.192  -1.631   7.169  1.00 51.93           C  
ATOM    803  CG2 VAL B  98      11.735  -3.445   5.518  1.00 51.93           C  
ATOM    804  N   ASN B  99      14.246  -1.681   3.447  1.00 67.36           N  
ATOM    805  CA  ASN B  99      15.435  -2.057   2.690  1.00 67.36           C  
ATOM    806  C   ASN B  99      15.978  -3.412   3.135  1.00 67.36           C  
ATOM    807  CB  ASN B  99      16.517  -0.983   2.820  1.00 67.36           C  
ATOM    808  O   ASN B  99      17.177  -3.556   3.378  1.00 67.36           O  
ATOM    809  CG  ASN B  99      17.469  -0.966   1.640  1.00 67.36           C  
ATOM    810  ND2 ASN B  99      18.658  -0.411   1.845  1.00 67.36           N  
ATOM    811  OD1 ASN B  99      17.138  -1.447   0.553  1.00 67.36           O  
ATOM    812  N   LYS B 100      15.033  -4.376   3.306  1.00 66.87           N  
ATOM    813  CA  LYS B 100      15.389  -5.734   3.706  1.00 66.87           C  
ATOM    814  C   LYS B 100      14.466  -6.759   3.053  1.00 66.87           C  
ATOM    815  CB  LYS B 100      15.337  -5.877   5.228  1.00 66.87           C  
ATOM    816  O   LYS B 100      13.334  -6.438   2.686  1.00 66.87           O  
ATOM    817  CG  LYS B 100      16.441  -5.126   5.958  1.00 66.87           C  
ATOM    818  CD  LYS B 100      16.411  -5.405   7.455  1.00 66.87           C  
ATOM    819  CE  LYS B 100      17.532  -4.676   8.183  1.00 66.87           C  
ATOM    820  NZ  LYS B 100      17.496  -4.933   9.654  1.00 66.87           N  
ATOM    821  N   TYR B 101      15.042  -7.943   2.939  1.00 81.17           N  
ATOM    822  CA  TYR B 101      14.182  -9.045   2.525  1.00 81.17           C  
ATOM    823  C   TYR B 101      13.363  -9.569   3.699  1.00 81.17           C  
ATOM    824  CB  TYR B 101      15.015 -10.181   1.923  1.00 81.17           C  
ATOM    825  O   TYR B 101      13.766  -9.428   4.857  1.00 81.17           O  
ATOM    826  CG  TYR B 101      15.643  -9.834   0.595  1.00 81.17           C  
ATOM    827  CD1 TYR B 101      14.963 -10.058  -0.600  1.00 81.17           C  
ATOM    828  CD2 TYR B 101      16.919  -9.283   0.532  1.00 81.17           C  
ATOM    829  CE1 TYR B 101      15.538  -9.742  -1.826  1.00 81.17           C  
ATOM    830  CE2 TYR B 101      17.504  -8.963  -0.689  1.00 81.17           C  
ATOM    831  OH  TYR B 101      17.382  -8.881  -3.071  1.00 81.17           O  
ATOM    832  CZ  TYR B 101      16.807  -9.195  -1.860  1.00 81.17           C  
ATOM    833  N   SER B 102      12.215 -10.141   3.372  1.00 74.28           N  
ATOM    834  CA  SER B 102      11.362 -10.680   4.426  1.00 74.28           C  
ATOM    835  C   SER B 102      12.101 -11.726   5.255  1.00 74.28           C  
ATOM    836  CB  SER B 102      10.095 -11.293   3.830  1.00 74.28           C  
ATOM    837  O   SER B 102      12.954 -12.448   4.735  1.00 74.28           O  
ATOM    838  OG  SER B 102      10.411 -12.407   3.013  1.00 74.28           O  
ATOM    839  N   THR B 103      11.728 -11.779   6.506  1.00 68.40           N  
ATOM    840  CA  THR B 103      12.390 -12.716   7.407  1.00 68.40           C  
ATOM    841  C   THR B 103      11.867 -14.134   7.193  1.00 68.40           C  
ATOM    842  CB  THR B 103      12.192 -12.310   8.879  1.00 68.40           C  
ATOM    843  O   THR B 103      12.606 -15.106   7.358  1.00 68.40           O  
ATOM    844  CG2 THR B 103      13.008 -11.068   9.221  1.00 68.40           C  
ATOM    845  OG1 THR B 103      10.805 -12.037   9.111  1.00 68.40           O  
ATOM    846  N   GLY B 104      10.617 -14.219   6.739  1.00 72.47           N  
ATOM    847  CA  GLY B 104      10.023 -15.522   6.482  1.00 72.47           C  
ATOM    848  C   GLY B 104       9.894 -15.838   5.004  1.00 72.47           C  
ATOM    849  O   GLY B 104       9.891 -14.932   4.168  1.00 72.47           O  
ATOM    850  N   MET B 105       9.822 -17.133   4.736  1.00 87.49           N  
ATOM    851  CA  MET B 105       9.593 -17.600   3.372  1.00 87.49           C  
ATOM    852  C   MET B 105       8.155 -17.333   2.940  1.00 87.49           C  
ATOM    853  CB  MET B 105       9.905 -19.093   3.255  1.00 87.49           C  
ATOM    854  O   MET B 105       7.261 -18.137   3.209  1.00 87.49           O  
ATOM    855  CG  MET B 105       9.937 -19.602   1.823  1.00 87.49           C  
ATOM    856  SD  MET B 105      10.494 -21.347   1.709  1.00 87.49           S  
ATOM    857  CE  MET B 105       9.118 -22.177   2.552  1.00 87.49           C  
ATOM    858  N   VAL B 106       7.928 -16.271   2.223  1.00 86.21           N  
ATOM    859  CA  VAL B 106       6.566 -15.789   2.017  1.00 86.21           C  
ATOM    860  C   VAL B 106       6.164 -15.984   0.557  1.00 86.21           C  
ATOM    861  CB  VAL B 106       6.424 -14.303   2.415  1.00 86.21           C  
ATOM    862  O   VAL B 106       5.019 -15.720   0.181  1.00 86.21           O  
ATOM    863  CG1 VAL B 106       6.640 -14.123   3.916  1.00 86.21           C  
ATOM    864  CG2 VAL B 106       7.408 -13.443   1.624  1.00 86.21           C  
ATOM    865  N   HIS B 107       7.116 -16.433  -0.311  1.00 92.96           N  
ATOM    866  CA  HIS B 107       6.823 -16.498  -1.738  1.00 92.96           C  
ATOM    867  C   HIS B 107       7.095 -17.892  -2.294  1.00 92.96           C  
ATOM    868  CB  HIS B 107       7.645 -15.458  -2.502  1.00 92.96           C  
ATOM    869  O   HIS B 107       8.135 -18.488  -2.005  1.00 92.96           O  
ATOM    870  CG  HIS B 107       7.279 -15.348  -3.948  1.00 92.96           C  
ATOM    871  CD2 HIS B 107       8.020 -15.522  -5.068  1.00 92.96           C  
ATOM    872  ND1 HIS B 107       6.010 -15.018  -4.371  1.00 92.96           N  
ATOM    873  CE1 HIS B 107       5.985 -14.995  -5.693  1.00 92.96           C  
ATOM    874  NE2 HIS B 107       7.192 -15.297  -6.141  1.00 92.96           N  
ATOM    875  N   LEU B 108       6.159 -18.377  -2.975  1.00 96.36           N  
ATOM    876  CA  LEU B 108       6.295 -19.645  -3.683  1.00 96.36           C  
ATOM    877  C   LEU B 108       6.582 -19.414  -5.162  1.00 96.36           C  
ATOM    878  CB  LEU B 108       5.027 -20.488  -3.522  1.00 96.36           C  
ATOM    879  O   LEU B 108       5.902 -18.618  -5.814  1.00 96.36           O  
ATOM    880  CG  LEU B 108       5.079 -21.906  -4.091  1.00 96.36           C  
ATOM    881  CD1 LEU B 108       4.088 -22.807  -3.361  1.00 96.36           C  
ATOM    882  CD2 LEU B 108       4.794 -21.893  -5.589  1.00 96.36           C  
ATOM    883  N   LEU B 109       7.617 -20.067  -5.646  1.00 98.07           N  
ATOM    884  CA  LEU B 109       7.949 -20.053  -7.066  1.00 98.07           C  
ATOM    885  C   LEU B 109       8.343 -21.446  -7.546  1.00 98.07           C  
ATOM    886  CB  LEU B 109       9.086 -19.066  -7.342  1.00 98.07           C  
ATOM    887  O   LEU B 109       8.453 -22.376  -6.743  1.00 98.07           O  
ATOM    888  CG  LEU B 109      10.458 -19.436  -6.774  1.00 98.07           C  
ATOM    889  CD1 LEU B 109      11.550 -18.609  -7.446  1.00 98.07           C  
ATOM    890  CD2 LEU B 109      10.483 -19.236  -5.263  1.00 98.07           C  
ATOM    891  N   LEU B 110       8.589 -21.577  -8.893  1.00 98.84           N  
ATOM    892  CA  LEU B 110       8.827 -22.915  -9.423  1.00 98.84           C  
ATOM    893  C   LEU B 110      10.123 -22.961 -10.225  1.00 98.84           C  
ATOM    894  CB  LEU B 110       7.653 -23.360 -10.300  1.00 98.84           C  
ATOM    895  O   LEU B 110      10.506 -21.969 -10.850  1.00 98.84           O  
ATOM    896  CG  LEU B 110       6.264 -23.283  -9.665  1.00 98.84           C  
ATOM    897  CD1 LEU B 110       5.194 -23.663 -10.683  1.00 98.84           C  
ATOM    898  CD2 LEU B 110       6.186 -24.185  -8.438  1.00 98.84           C  
ATOM    899  N   GLN B 111      10.726 -24.063 -10.145  1.00 98.83           N  
ATOM    900  CA  GLN B 111      11.809 -24.404 -11.062  1.00 98.83           C  
ATOM    901  C   GLN B 111      11.394 -25.525 -12.010  1.00 98.83           C  
ATOM    902  CB  GLN B 111      13.062 -24.810 -10.285  1.00 98.83           C  
ATOM    903  O   GLN B 111      10.876 -26.555 -11.573  1.00 98.83           O  
ATOM    904  CG  GLN B 111      14.222 -25.243 -11.172  1.00 98.83           C  
ATOM    905  CD  GLN B 111      15.400 -25.777 -10.378  1.00 98.83           C  
ATOM    906  NE2 GLN B 111      15.919 -26.929 -10.791  1.00 98.83           N  
ATOM    907  OE1 GLN B 111      15.840 -25.160  -9.403  1.00 98.83           O  
ATOM    908  N   VAL B 112      11.629 -25.376 -13.292  1.00 98.79           N  
ATOM    909  CA  VAL B 112      11.304 -26.386 -14.293  1.00 98.79           C  
ATOM    910  C   VAL B 112      12.558 -26.756 -15.080  1.00 98.79           C  
ATOM    911  CB  VAL B 112      10.197 -25.897 -15.254  1.00 98.79           C  
ATOM    912  O   VAL B 112      13.305 -25.878 -15.520  1.00 98.79           O  
ATOM    913  CG1 VAL B 112       9.885 -26.961 -16.305  1.00 98.79           C  
ATOM    914  CG2 VAL B 112       8.937 -25.528 -14.472  1.00 98.79           C  
ATOM    915  N   THR B 113      12.730 -27.986 -15.250  1.00 98.23           N  
ATOM    916  CA  THR B 113      13.887 -28.475 -15.993  1.00 98.23           C  
ATOM    917  C   THR B 113      13.469 -28.993 -17.366  1.00 98.23           C  
ATOM    918  CB  THR B 113      14.616 -29.590 -15.220  1.00 98.23           C  
ATOM    919  O   THR B 113      12.595 -29.857 -17.469  1.00 98.23           O  
ATOM    920  CG2 THR B 113      15.859 -30.057 -15.971  1.00 98.23           C  
ATOM    921  OG1 THR B 113      15.007 -29.095 -13.933  1.00 98.23           O  
ATOM    922  N   ILE B 114      14.051 -28.434 -18.404  1.00 97.16           N  
ATOM    923  CA  ILE B 114      13.788 -28.847 -19.779  1.00 97.16           C  
ATOM    924  C   ILE B 114      15.106 -29.140 -20.491  1.00 97.16           C  
ATOM    925  CB  ILE B 114      12.990 -27.771 -20.549  1.00 97.16           C  
ATOM    926  O   ILE B 114      15.946 -28.250 -20.646  1.00 97.16           O  
ATOM    927  CG1 ILE B 114      11.671 -27.467 -19.830  1.00 97.16           C  
ATOM    928  CG2 ILE B 114      12.737 -28.216 -21.992  1.00 97.16           C  
ATOM    929  CD1 ILE B 114      10.934 -26.251 -20.374  1.00 97.16           C  
ATOM    930  N   ASP B 115      15.340 -30.303 -20.946  1.00 94.12           N  
ATOM    931  CA  ASP B 115      16.521 -30.727 -21.692  1.00 94.12           C  
ATOM    932  C   ASP B 115      17.802 -30.367 -20.943  1.00 94.12           C  
ATOM    933  CB  ASP B 115      16.531 -30.094 -23.085  1.00 94.12           C  
ATOM    934  O   ASP B 115      18.724 -29.789 -21.521  1.00 94.12           O  
ATOM    935  CG  ASP B 115      15.384 -30.569 -23.960  1.00 94.12           C  
ATOM    936  OD1 ASP B 115      14.948 -31.731 -23.816  1.00 94.12           O  
ATOM    937  OD2 ASP B 115      14.915 -29.774 -24.803  1.00 94.12           O  
ATOM    938  N   GLY B 116      17.752 -30.545 -19.588  1.00 93.05           N  
ATOM    939  CA  GLY B 116      18.938 -30.357 -18.767  1.00 93.05           C  
ATOM    940  C   GLY B 116      19.133 -28.921 -18.319  1.00 93.05           C  
ATOM    941  O   GLY B 116      20.030 -28.629 -17.525  1.00 93.05           O  
ATOM    942  N   ARG B 117      18.302 -27.990 -18.826  1.00 97.21           N  
ATOM    943  CA  ARG B 117      18.378 -26.592 -18.414  1.00 97.21           C  
ATOM    944  C   ARG B 117      17.282 -26.257 -17.409  1.00 97.21           C  
ATOM    945  CB  ARG B 117      18.277 -25.667 -19.629  1.00 97.21           C  
ATOM    946  O   ARG B 117      16.158 -26.753 -17.519  1.00 97.21           O  
ATOM    947  CG  ARG B 117      19.443 -25.790 -20.596  1.00 97.21           C  
ATOM    948  CD  ARG B 117      19.334 -24.793 -21.741  1.00 97.21           C  
ATOM    949  NE  ARG B 117      20.346 -25.035 -22.765  1.00 97.21           N  
ATOM    950  NH1 ARG B 117      19.901 -23.106 -23.955  1.00 97.21           N  
ATOM    951  NH2 ARG B 117      21.537 -24.545 -24.667  1.00 97.21           N  
ATOM    952  CZ  ARG B 117      20.592 -24.228 -23.793  1.00 97.21           C  
ATOM    953  N   ASN B 118      17.628 -25.412 -16.434  1.00 98.41           N  
ATOM    954  CA  ASN B 118      16.682 -25.050 -15.384  1.00 98.41           C  
ATOM    955  C   ASN B 118      16.107 -23.654 -15.604  1.00 98.41           C  
ATOM    956  CB  ASN B 118      17.347 -25.140 -14.009  1.00 98.41           C  
ATOM    957  O   ASN B 118      16.833 -22.731 -15.979  1.00 98.41           O  
ATOM    958  CG  ASN B 118      17.722 -26.559 -13.633  1.00 98.41           C  
ATOM    959  ND2 ASN B 118      18.877 -26.720 -12.999  1.00 98.41           N  
ATOM    960  OD1 ASN B 118      16.979 -27.505 -13.910  1.00 98.41           O  
ATOM    961  N   TYR B 119      14.801 -23.561 -15.389  1.00 98.81           N  
ATOM    962  CA  TYR B 119      14.100 -22.294 -15.563  1.00 98.81           C  
ATOM    963  C   TYR B 119      13.301 -21.936 -14.316  1.00 98.81           C  
ATOM    964  CB  TYR B 119      13.171 -22.356 -16.779  1.00 98.81           C  
ATOM    965  O   TYR B 119      12.716 -22.812 -13.674  1.00 98.81           O  
ATOM    966  CG  TYR B 119      13.895 -22.559 -18.087  1.00 98.81           C  
ATOM    967  CD1 TYR B 119      14.265 -21.472 -18.877  1.00 98.81           C  
ATOM    968  CD2 TYR B 119      14.211 -23.836 -18.537  1.00 98.81           C  
ATOM    969  CE1 TYR B 119      14.931 -21.654 -20.084  1.00 98.81           C  
ATOM    970  CE2 TYR B 119      14.877 -24.030 -19.743  1.00 98.81           C  
ATOM    971  OH  TYR B 119      15.892 -23.121 -21.702  1.00 98.81           O  
ATOM    972  CZ  TYR B 119      15.233 -22.935 -20.508  1.00 98.81           C  
ATOM    973  N   ILE B 120      13.325 -20.638 -13.998  1.00 98.74           N  
ATOM    974  CA  ILE B 120      12.449 -20.130 -12.947  1.00 98.74           C  
ATOM    975  C   ILE B 120      11.128 -19.667 -13.556  1.00 98.74           C  
ATOM    976  CB  ILE B 120      13.114 -18.973 -12.168  1.00 98.74           C  
ATOM    977  O   ILE B 120      11.116 -18.883 -14.508  1.00 98.74           O  
ATOM    978  CG1 ILE B 120      14.357 -19.475 -11.425  1.00 98.74           C  
ATOM    979  CG2 ILE B 120      12.117 -18.332 -11.198  1.00 98.74           C  
ATOM    980  CD1 ILE B 120      14.073 -20.588 -10.425  1.00 98.74           C  
ATOM    981  N   VAL B 121      10.052 -20.179 -13.012  1.00 98.62           N  
ATOM    982  CA  VAL B 121       8.705 -19.840 -13.459  1.00 98.62           C  
ATOM    983  C   VAL B 121       7.888 -19.312 -12.282  1.00 98.62           C  
ATOM    984  CB  VAL B 121       7.996 -21.054 -14.099  1.00 98.62           C  
ATOM    985  O   VAL B 121       7.824 -19.949 -11.228  1.00 98.62           O  
ATOM    986  CG1 VAL B 121       6.643 -20.647 -14.677  1.00 98.62           C  
ATOM    987  CG2 VAL B 121       8.877 -21.677 -15.180  1.00 98.62           C  
ATOM    988  N   ASP B 122       7.272 -18.122 -12.470  1.00 98.14           N  
ATOM    989  CA  ASP B 122       6.542 -17.486 -11.378  1.00 98.14           C  
ATOM    990  C   ASP B 122       5.318 -16.736 -11.899  1.00 98.14           C  
ATOM    991  CB  ASP B 122       7.455 -16.531 -10.607  1.00 98.14           C  
ATOM    992  O   ASP B 122       5.450 -15.773 -12.657  1.00 98.14           O  
ATOM    993  CG  ASP B 122       6.790 -15.940  -9.376  1.00 98.14           C  
ATOM    994  OD1 ASP B 122       5.590 -16.203  -9.145  1.00 98.14           O  
ATOM    995  OD2 ASP B 122       7.472 -15.201  -8.632  1.00 98.14           O  
ATOM    996  N   ALA B 123       4.180 -17.144 -11.438  1.00 97.65           N  
ATOM    997  CA  ALA B 123       2.942 -16.482 -11.838  1.00 97.65           C  
ATOM    998  C   ALA B 123       2.381 -15.633 -10.699  1.00 97.65           C  
ATOM    999  CB  ALA B 123       1.909 -17.511 -12.288  1.00 97.65           C  
ATOM   1000  O   ALA B 123       1.281 -15.088 -10.807  1.00 97.65           O  
ATOM   1001  N   GLY B 124       3.173 -15.532  -9.585  1.00 94.04           N  
ATOM   1002  CA  GLY B 124       2.561 -14.961  -8.396  1.00 94.04           C  
ATOM   1003  C   GLY B 124       3.255 -13.701  -7.914  1.00 94.04           C  
ATOM   1004  O   GLY B 124       3.180 -13.357  -6.732  1.00 94.04           O  
ATOM   1005  N   SER B 125       4.082 -13.074  -8.736  1.00 88.53           N  
ATOM   1006  CA  SER B 125       4.754 -11.848  -8.321  1.00 88.53           C  
ATOM   1007  C   SER B 125       3.841 -10.636  -8.478  1.00 88.53           C  
ATOM   1008  CB  SER B 125       6.036 -11.639  -9.129  1.00 88.53           C  
ATOM   1009  O   SER B 125       3.965  -9.659  -7.737  1.00 88.53           O  
ATOM   1010  OG  SER B 125       7.006 -12.616  -8.795  1.00 88.53           O  
ATOM   1011  N   GLY B 126       2.880 -10.728  -9.310  1.00 83.16           N  
ATOM   1012  CA  GLY B 126       1.864  -9.710  -9.526  1.00 83.16           C  
ATOM   1013  C   GLY B 126       2.435  -8.389 -10.004  1.00 83.16           C  
ATOM   1014  O   GLY B 126       3.650  -8.253 -10.164  1.00 83.16           O  
ATOM   1015  N   SER B 127       1.671  -7.495 -10.308  1.00 87.62           N  
ATOM   1016  CA  SER B 127       1.905  -6.110 -10.702  1.00 87.62           C  
ATOM   1017  C   SER B 127       3.037  -6.008 -11.719  1.00 87.62           C  
ATOM   1018  CB  SER B 127       2.229  -5.252  -9.479  1.00 87.62           C  
ATOM   1019  O   SER B 127       3.078  -6.769 -12.689  1.00 87.62           O  
ATOM   1020  OG  SER B 127       2.318  -3.883  -9.834  1.00 87.62           O  
ATOM   1021  N   SER B 128       3.972  -5.025 -11.555  1.00 85.65           N  
ATOM   1022  CA  SER B 128       4.985  -4.735 -12.564  1.00 85.65           C  
ATOM   1023  C   SER B 128       6.194  -5.653 -12.412  1.00 85.65           C  
ATOM   1024  CB  SER B 128       5.429  -3.275 -12.475  1.00 85.65           C  
ATOM   1025  O   SER B 128       7.060  -5.697 -13.289  1.00 85.65           O  
ATOM   1026  OG  SER B 128       5.951  -2.985 -11.189  1.00 85.65           O  
ATOM   1027  N   SER B 129       6.175  -6.480 -11.418  1.00 88.45           N  
ATOM   1028  CA  SER B 129       7.302  -7.381 -11.192  1.00 88.45           C  
ATOM   1029  C   SER B 129       7.020  -8.770 -11.754  1.00 88.45           C  
ATOM   1030  CB  SER B 129       7.618  -7.480  -9.699  1.00 88.45           C  
ATOM   1031  O   SER B 129       7.860  -9.667 -11.656  1.00 88.45           O  
ATOM   1032  OG  SER B 129       7.863  -6.197  -9.151  1.00 88.45           O  
ATOM   1033  N   GLN B 130       5.926  -8.981 -12.354  1.00 95.41           N  
ATOM   1034  CA  GLN B 130       5.537 -10.278 -12.897  1.00 95.41           C  
ATOM   1035  C   GLN B 130       6.310 -10.594 -14.174  1.00 95.41           C  
ATOM   1036  CB  GLN B 130       4.033 -10.316 -13.171  1.00 95.41           C  
ATOM   1037  O   GLN B 130       6.238  -9.845 -15.151  1.00 95.41           O  
ATOM   1038  CG  GLN B 130       3.549 -11.631 -13.767  1.00 95.41           C  
ATOM   1039  CD  GLN B 130       3.689 -12.797 -12.807  1.00 95.41           C  
ATOM   1040  NE2 GLN B 130       4.509 -13.775 -13.177  1.00 95.41           N  
ATOM   1041  OE1 GLN B 130       3.067 -12.819 -11.740  1.00 95.41           O  
ATOM   1042  N   MET B 131       7.000 -11.701 -14.189  1.00 97.18           N  
ATOM   1043  CA  MET B 131       7.659 -12.150 -15.412  1.00 97.18           C  
ATOM   1044  C   MET B 131       6.646 -12.732 -16.393  1.00 97.18           C  
ATOM   1045  CB  MET B 131       8.735 -13.189 -15.094  1.00 97.18           C  
ATOM   1046  O   MET B 131       5.693 -13.399 -15.986  1.00 97.18           O  
ATOM   1047  CG  MET B 131       8.183 -14.492 -14.536  1.00 97.18           C  
ATOM   1048  SD  MET B 131       9.503 -15.601 -13.905  1.00 97.18           S  
ATOM   1049  CE  MET B 131      10.013 -14.682 -12.426  1.00 97.18           C  
ATOM   1050  N   TRP B 132       6.873 -12.576 -17.697  1.00 97.58           N  
ATOM   1051  CA  TRP B 132       5.938 -13.061 -18.707  1.00 97.58           C  
ATOM   1052  C   TRP B 132       6.426 -14.370 -19.318  1.00 97.58           C  
ATOM   1053  CB  TRP B 132       5.741 -12.013 -19.805  1.00 97.58           C  
ATOM   1054  O   TRP B 132       5.640 -15.124 -19.897  1.00 97.58           O  
ATOM   1055  CG  TRP B 132       4.885 -10.853 -19.394  1.00 97.58           C  
ATOM   1056  CD1 TRP B 132       4.477 -10.538 -18.127  1.00 97.58           C  
ATOM   1057  CD2 TRP B 132       4.329  -9.854 -20.254  1.00 97.58           C  
ATOM   1058  CE2 TRP B 132       3.593  -8.964 -19.441  1.00 97.58           C  
ATOM   1059  CE3 TRP B 132       4.381  -9.625 -21.636  1.00 97.58           C  
ATOM   1060  NE1 TRP B 132       3.700  -9.403 -18.149  1.00 97.58           N  
ATOM   1061  CH2 TRP B 132       2.982  -7.660 -21.319  1.00 97.58           C  
ATOM   1062  CZ2 TRP B 132       2.915  -7.861 -19.965  1.00 97.58           C  
ATOM   1063  CZ3 TRP B 132       3.705  -8.527 -22.155  1.00 97.58           C  
ATOM   1064  N   GLN B 133       7.701 -14.551 -19.181  1.00 98.05           N  
ATOM   1065  CA  GLN B 133       8.328 -15.774 -19.670  1.00 98.05           C  
ATOM   1066  C   GLN B 133       9.257 -16.375 -18.619  1.00 98.05           C  
ATOM   1067  CB  GLN B 133       9.103 -15.502 -20.961  1.00 98.05           C  
ATOM   1068  O   GLN B 133       9.815 -15.653 -17.791  1.00 98.05           O  
ATOM   1069  CG  GLN B 133       8.264 -14.859 -22.057  1.00 98.05           C  
ATOM   1070  CD  GLN B 133       9.088 -14.451 -23.264  1.00 98.05           C  
ATOM   1071  NE2 GLN B 133       8.425 -13.910 -24.280  1.00 98.05           N  
ATOM   1072  OE1 GLN B 133      10.312 -14.620 -23.283  1.00 98.05           O  
ATOM   1073  N   PRO B 134       9.429 -17.744 -18.692  1.00 98.62           N  
ATOM   1074  CA  PRO B 134      10.378 -18.355 -17.758  1.00 98.62           C  
ATOM   1075  C   PRO B 134      11.780 -17.761 -17.869  1.00 98.62           C  
ATOM   1076  CB  PRO B 134      10.375 -19.830 -18.166  1.00 98.62           C  
ATOM   1077  O   PRO B 134      12.217 -17.400 -18.965  1.00 98.62           O  
ATOM   1078  CG  PRO B 134       9.064 -20.033 -18.855  1.00 98.62           C  
ATOM   1079  CD  PRO B 134       8.714 -18.775 -19.595  1.00 98.62           C  
ATOM   1080  N   LEU B 135      12.458 -17.652 -16.709  1.00 98.60           N  
ATOM   1081  CA  LEU B 135      13.830 -17.158 -16.679  1.00 98.60           C  
ATOM   1082  C   LEU B 135      14.821 -18.313 -16.586  1.00 98.60           C  
ATOM   1083  CB  LEU B 135      14.030 -16.202 -15.500  1.00 98.60           C  
ATOM   1084  O   LEU B 135      14.678 -19.193 -15.733  1.00 98.60           O  
ATOM   1085  CG  LEU B 135      13.164 -14.942 -15.495  1.00 98.60           C  
ATOM   1086  CD1 LEU B 135      13.392 -14.146 -14.214  1.00 98.60           C  
ATOM   1087  CD2 LEU B 135      13.458 -14.085 -16.722  1.00 98.60           C  
ATOM   1088  N   GLU B 136      15.708 -18.292 -17.513  1.00 98.42           N  
ATOM   1089  CA  GLU B 136      16.748 -19.310 -17.409  1.00 98.42           C  
ATOM   1090  C   GLU B 136      17.605 -19.099 -16.164  1.00 98.42           C  
ATOM   1091  CB  GLU B 136      17.630 -19.308 -18.661  1.00 98.42           C  
ATOM   1092  O   GLU B 136      17.975 -17.968 -15.843  1.00 98.42           O  
ATOM   1093  CG  GLU B 136      18.605 -20.475 -18.728  1.00 98.42           C  
ATOM   1094  CD  GLU B 136      19.396 -20.521 -20.026  1.00 98.42           C  
ATOM   1095  OE1 GLU B 136      20.227 -21.441 -20.197  1.00 98.42           O  
ATOM   1096  OE2 GLU B 136      19.183 -19.630 -20.878  1.00 98.42           O  
ATOM   1097  N   LEU B 137      17.847 -20.133 -15.455  1.00 98.26           N  
ATOM   1098  CA  LEU B 137      18.613 -20.048 -14.216  1.00 98.26           C  
ATOM   1099  C   LEU B 137      20.104 -19.915 -14.507  1.00 98.26           C  
ATOM   1100  CB  LEU B 137      18.359 -21.280 -13.343  1.00 98.26           C  
ATOM   1101  O   LEU B 137      20.854 -20.887 -14.386  1.00 98.26           O  
ATOM   1102  CG  LEU B 137      18.750 -21.159 -11.870  1.00 98.26           C  
ATOM   1103  CD1 LEU B 137      17.868 -20.131 -11.170  1.00 98.26           C  
ATOM   1104  CD2 LEU B 137      18.654 -22.514 -11.177  1.00 98.26           C  
ATOM   1105  N   ILE B 138      20.499 -18.700 -14.892  1.00 97.41           N  
ATOM   1106  CA  ILE B 138      21.882 -18.352 -15.202  1.00 97.41           C  
ATOM   1107  C   ILE B 138      22.256 -17.048 -14.500  1.00 97.41           C  
ATOM   1108  CB  ILE B 138      22.104 -18.222 -16.726  1.00 97.41           C  
ATOM   1109  O   ILE B 138      21.584 -16.028 -14.671  1.00 97.41           O  
ATOM   1110  CG1 ILE B 138      21.797 -19.551 -17.425  1.00 97.41           C  
ATOM   1111  CG2 ILE B 138      23.534 -17.763 -17.026  1.00 97.41           C  
ATOM   1112  CD1 ILE B 138      21.820 -19.471 -18.945  1.00 97.41           C  
ATOM   1113  N   SER B 139      23.343 -17.079 -13.743  1.00 96.99           N  
ATOM   1114  CA  SER B 139      23.765 -15.945 -12.927  1.00 96.99           C  
ATOM   1115  C   SER B 139      24.347 -14.830 -13.789  1.00 96.99           C  
ATOM   1116  CB  SER B 139      24.795 -16.387 -11.887  1.00 96.99           C  
ATOM   1117  O   SER B 139      25.178 -15.083 -14.663  1.00 96.99           O  
ATOM   1118  OG  SER B 139      25.110 -15.322 -11.006  1.00 96.99           O  
ATOM   1119  N   GLY B 140      23.814 -13.608 -13.591  1.00 94.87           N  
ATOM   1120  CA  GLY B 140      24.418 -12.415 -14.163  1.00 94.87           C  
ATOM   1121  C   GLY B 140      23.928 -12.112 -15.566  1.00 94.87           C  
ATOM   1122  O   GLY B 140      24.310 -11.100 -16.157  1.00 94.87           O  
ATOM   1123  N   LYS B 141      23.015 -12.878 -16.062  1.00 96.09           N  
ATOM   1124  CA  LYS B 141      22.529 -12.674 -17.423  1.00 96.09           C  
ATOM   1125  C   LYS B 141      21.281 -11.796 -17.436  1.00 96.09           C  
ATOM   1126  CB  LYS B 141      22.233 -14.016 -18.094  1.00 96.09           C  
ATOM   1127  O   LYS B 141      20.304 -12.087 -16.744  1.00 96.09           O  
ATOM   1128  CG  LYS B 141      21.774 -13.897 -19.540  1.00 96.09           C  
ATOM   1129  CD  LYS B 141      21.454 -15.261 -20.139  1.00 96.09           C  
ATOM   1130  CE  LYS B 141      20.929 -15.138 -21.563  1.00 96.09           C  
ATOM   1131  NZ  LYS B 141      20.596 -16.472 -22.148  1.00 96.09           N  
ATOM   1132  N   ASP B 142      21.335 -10.733 -18.210  1.00 96.24           N  
ATOM   1133  CA  ASP B 142      20.130  -9.939 -18.429  1.00 96.24           C  
ATOM   1134  C   ASP B 142      19.133 -10.687 -19.311  1.00 96.24           C  
ATOM   1135  CB  ASP B 142      20.483  -8.591 -19.061  1.00 96.24           C  
ATOM   1136  O   ASP B 142      19.503 -11.228 -20.355  1.00 96.24           O  
ATOM   1137  CG  ASP B 142      21.141  -7.632 -18.085  1.00 96.24           C  
ATOM   1138  OD1 ASP B 142      21.147  -7.911 -16.866  1.00 96.24           O  
ATOM   1139  OD2 ASP B 142      21.656  -6.587 -18.537  1.00 96.24           O  
ATOM   1140  N   GLN B 143      17.979 -10.766 -18.864  1.00 97.70           N  
ATOM   1141  CA  GLN B 143      16.938 -11.450 -19.625  1.00 97.70           C  
ATOM   1142  C   GLN B 143      15.753 -10.527 -19.890  1.00 97.70           C  
ATOM   1143  CB  GLN B 143      16.471 -12.706 -18.886  1.00 97.70           C  
ATOM   1144  O   GLN B 143      14.798 -10.495 -19.111  1.00 97.70           O  
ATOM   1145  CG  GLN B 143      17.577 -13.724 -18.644  1.00 97.70           C  
ATOM   1146  CD  GLN B 143      17.064 -15.011 -18.025  1.00 97.70           C  
ATOM   1147  NE2 GLN B 143      17.379 -15.223 -16.752  1.00 97.70           N  
ATOM   1148  OE1 GLN B 143      16.390 -15.808 -18.685  1.00 97.70           O  
ATOM   1149  N   PRO B 144      15.848  -9.810 -21.038  1.00 96.79           N  
ATOM   1150  CA  PRO B 144      14.841  -8.801 -21.377  1.00 96.79           C  
ATOM   1151  C   PRO B 144      13.479  -9.412 -21.699  1.00 96.79           C  
ATOM   1152  CB  PRO B 144      15.434  -8.110 -22.607  1.00 96.79           C  
ATOM   1153  O   PRO B 144      13.403 -10.427 -22.397  1.00 96.79           O  
ATOM   1154  CG  PRO B 144      16.412  -9.094 -23.163  1.00 96.79           C  
ATOM   1155  CD  PRO B 144      16.881  -9.983 -22.048  1.00 96.79           C  
ATOM   1156  N   GLN B 145      12.427  -8.847 -21.073  1.00 96.06           N  
ATOM   1157  CA  GLN B 145      11.026  -9.124 -21.372  1.00 96.06           C  
ATOM   1158  C   GLN B 145      10.228  -7.832 -21.517  1.00 96.06           C  
ATOM   1159  CB  GLN B 145      10.408 -10.004 -20.283  1.00 96.06           C  
ATOM   1160  O   GLN B 145      10.754  -6.742 -21.285  1.00 96.06           O  
ATOM   1161  CG  GLN B 145      11.142 -11.320 -20.067  1.00 96.06           C  
ATOM   1162  CD  GLN B 145      10.440 -12.226 -19.073  1.00 96.06           C  
ATOM   1163  NE2 GLN B 145      11.184 -13.165 -18.498  1.00 96.06           N  
ATOM   1164  OE1 GLN B 145       9.239 -12.083 -18.822  1.00 96.06           O  
ATOM   1165  N   VAL B 146       8.992  -7.935 -21.957  1.00 94.30           N  
ATOM   1166  CA  VAL B 146       8.169  -6.763 -22.235  1.00 94.30           C  
ATOM   1167  C   VAL B 146       8.072  -5.891 -20.985  1.00 94.30           C  
ATOM   1168  CB  VAL B 146       6.756  -7.163 -22.716  1.00 94.30           C  
ATOM   1169  O   VAL B 146       8.298  -4.680 -21.046  1.00 94.30           O  
ATOM   1170  CG1 VAL B 146       5.827  -5.950 -22.730  1.00 94.30           C  
ATOM   1171  CG2 VAL B 146       6.827  -7.803 -24.101  1.00 94.30           C  
ATOM   1172  N   PRO B 147       7.910  -6.435 -19.756  1.00 94.04           N  
ATOM   1173  CA  PRO B 147       7.739  -5.579 -18.579  1.00 94.04           C  
ATOM   1174  C   PRO B 147       9.031  -4.879 -18.166  1.00 94.04           C  
ATOM   1175  CB  PRO B 147       7.277  -6.557 -17.496  1.00 94.04           C  
ATOM   1176  O   PRO B 147       8.994  -3.752 -17.665  1.00 94.04           O  
ATOM   1177  CG  PRO B 147       6.631  -7.679 -18.244  1.00 94.04           C  
ATOM   1178  CD  PRO B 147       7.350  -7.858 -19.550  1.00 94.04           C  
ATOM   1179  N   CYS B 148      10.110  -5.591 -18.354  1.00 94.24           N  
ATOM   1180  CA  CYS B 148      11.395  -5.066 -17.909  1.00 94.24           C  
ATOM   1181  C   CYS B 148      12.521  -6.046 -18.217  1.00 94.24           C  
ATOM   1182  CB  CYS B 148      11.363  -4.769 -16.410  1.00 94.24           C  
ATOM   1183  O   CYS B 148      12.342  -6.975 -19.007  1.00 94.24           O  
ATOM   1184  SG  CYS B 148      11.145  -6.237 -15.381  1.00 94.24           S  
ATOM   1185  N   ILE B 149      13.714  -5.649 -17.754  1.00 96.64           N  
ATOM   1186  CA  ILE B 149      14.826  -6.592 -17.801  1.00 96.64           C  
ATOM   1187  C   ILE B 149      14.958  -7.302 -16.455  1.00 96.64           C  
ATOM   1188  CB  ILE B 149      16.151  -5.886 -18.167  1.00 96.64           C  
ATOM   1189  O   ILE B 149      15.133  -6.655 -15.420  1.00 96.64           O  
ATOM   1190  CG1 ILE B 149      16.026  -5.189 -19.526  1.00 96.64           C  
ATOM   1191  CG2 ILE B 149      17.312  -6.885 -18.168  1.00 96.64           C  
ATOM   1192  CD1 ILE B 149      17.201  -4.282 -19.866  1.00 96.64           C  
ATOM   1193  N   PHE B 150      14.903  -8.594 -16.440  1.00 97.88           N  
ATOM   1194  CA  PHE B 150      15.101  -9.388 -15.233  1.00 97.88           C  
ATOM   1195  C   PHE B 150      16.528  -9.920 -15.163  1.00 97.88           C  
ATOM   1196  CB  PHE B 150      14.105 -10.551 -15.183  1.00 97.88           C  
ATOM   1197  O   PHE B 150      17.124 -10.249 -16.191  1.00 97.88           O  
ATOM   1198  CG  PHE B 150      12.675 -10.117 -15.003  1.00 97.88           C  
ATOM   1199  CD1 PHE B 150      12.210  -9.704 -13.760  1.00 97.88           C  
ATOM   1200  CD2 PHE B 150      11.795 -10.122 -16.078  1.00 97.88           C  
ATOM   1201  CE1 PHE B 150      10.887  -9.302 -13.591  1.00 97.88           C  
ATOM   1202  CE2 PHE B 150      10.472  -9.722 -15.916  1.00 97.88           C  
ATOM   1203  CZ  PHE B 150      10.020  -9.313 -14.672  1.00 97.88           C  
ATOM   1204  N   CYS B 151      16.990 -10.022 -13.936  1.00 97.73           N  
ATOM   1205  CA  CYS B 151      18.344 -10.535 -13.762  1.00 97.73           C  
ATOM   1206  C   CYS B 151      18.437 -11.421 -12.526  1.00 97.73           C  
ATOM   1207  CB  CYS B 151      19.344  -9.384 -13.653  1.00 97.73           C  
ATOM   1208  O   CYS B 151      18.090 -10.994 -11.424  1.00 97.73           O  
ATOM   1209  SG  CYS B 151      21.063  -9.923 -13.532  1.00 97.73           S  
ATOM   1210  N   LEU B 152      18.924 -12.591 -12.732  1.00 98.24           N  
ATOM   1211  CA  LEU B 152      19.225 -13.498 -11.630  1.00 98.24           C  
ATOM   1212  C   LEU B 152      20.713 -13.472 -11.296  1.00 98.24           C  
ATOM   1213  CB  LEU B 152      18.792 -14.925 -11.975  1.00 98.24           C  
ATOM   1214  O   LEU B 152      21.556 -13.490 -12.196  1.00 98.24           O  
ATOM   1215  CG  LEU B 152      17.286 -15.177 -12.052  1.00 98.24           C  
ATOM   1216  CD1 LEU B 152      17.002 -16.471 -12.808  1.00 98.24           C  
ATOM   1217  CD2 LEU B 152      16.679 -15.225 -10.653  1.00 98.24           C  
ATOM   1218  N   THR B 153      20.994 -13.338 -10.032  1.00 97.27           N  
ATOM   1219  CA  THR B 153      22.373 -13.394  -9.559  1.00 97.27           C  
ATOM   1220  C   THR B 153      22.513 -14.396  -8.417  1.00 97.27           C  
ATOM   1221  CB  THR B 153      22.860 -12.009  -9.093  1.00 97.27           C  
ATOM   1222  O   THR B 153      21.683 -14.428  -7.507  1.00 97.27           O  
ATOM   1223  CG2 THR B 153      24.356 -12.024  -8.798  1.00 97.27           C  
ATOM   1224  OG1 THR B 153      22.596 -11.046 -10.121  1.00 97.27           O  
ATOM   1225  N   GLU B 154      23.505 -15.223  -8.550  1.00 97.19           N  
ATOM   1226  CA  GLU B 154      23.743 -16.208  -7.500  1.00 97.19           C  
ATOM   1227  C   GLU B 154      24.965 -15.838  -6.663  1.00 97.19           C  
ATOM   1228  CB  GLU B 154      23.922 -17.604  -8.102  1.00 97.19           C  
ATOM   1229  O   GLU B 154      26.007 -15.468  -7.207  1.00 97.19           O  
ATOM   1230  CG  GLU B 154      23.938 -18.722  -7.069  1.00 97.19           C  
ATOM   1231  CD  GLU B 154      25.331 -19.036  -6.547  1.00 97.19           C  
ATOM   1232  OE1 GLU B 154      25.449 -19.642  -5.458  1.00 97.19           O  
ATOM   1233  OE2 GLU B 154      26.313 -18.672  -7.232  1.00 97.19           O  
ATOM   1234  N   GLU B 155      24.860 -15.800  -5.345  1.00 92.11           N  
ATOM   1235  CA  GLU B 155      25.948 -15.588  -4.395  1.00 92.11           C  
ATOM   1236  C   GLU B 155      25.911 -16.622  -3.273  1.00 92.11           C  
ATOM   1237  CB  GLU B 155      25.885 -14.175  -3.810  1.00 92.11           C  
ATOM   1238  O   GLU B 155      25.008 -16.602  -2.434  1.00 92.11           O  
ATOM   1239  CG  GLU B 155      26.291 -13.085  -4.791  1.00 92.11           C  
ATOM   1240  CD  GLU B 155      26.244 -11.689  -4.190  1.00 92.11           C  
ATOM   1241  OE1 GLU B 155      26.441 -10.701  -4.933  1.00 92.11           O  
ATOM   1242  OE2 GLU B 155      26.009 -11.582  -2.965  1.00 92.11           O  
ATOM   1243  N   ARG B 156      26.851 -17.518  -3.167  1.00 91.18           N  
ATOM   1244  CA  ARG B 156      27.021 -18.524  -2.124  1.00 91.18           C  
ATOM   1245  C   ARG B 156      25.758 -19.365  -1.963  1.00 91.18           C  
ATOM   1246  CB  ARG B 156      27.383 -17.863  -0.792  1.00 91.18           C  
ATOM   1247  O   ARG B 156      25.272 -19.556  -0.847  1.00 91.18           O  
ATOM   1248  CG  ARG B 156      28.727 -17.153  -0.803  1.00 91.18           C  
ATOM   1249  CD  ARG B 156      29.055 -16.545   0.554  1.00 91.18           C  
ATOM   1250  NE  ARG B 156      30.278 -15.749   0.507  1.00 91.18           N  
ATOM   1251  NH1 ARG B 156      30.255 -15.204   2.752  1.00 91.18           N  
ATOM   1252  NH2 ARG B 156      31.937 -14.434   1.398  1.00 91.18           N  
ATOM   1253  CZ  ARG B 156      30.821 -15.131   1.552  1.00 91.18           C  
ATOM   1254  N   GLY B 157      25.112 -19.772  -2.989  1.00 93.09           N  
ATOM   1255  CA  GLY B 157      23.977 -20.681  -2.956  1.00 93.09           C  
ATOM   1256  C   GLY B 157      22.642 -19.965  -2.872  1.00 93.09           C  
ATOM   1257  O   GLY B 157      21.587 -20.601  -2.914  1.00 93.09           O  
ATOM   1258  N   ILE B 158      22.680 -18.684  -2.758  1.00 95.74           N  
ATOM   1259  CA  ILE B 158      21.458 -17.890  -2.704  1.00 95.74           C  
ATOM   1260  C   ILE B 158      21.253 -17.165  -4.032  1.00 95.74           C  
ATOM   1261  CB  ILE B 158      21.494 -16.875  -1.539  1.00 95.74           C  
ATOM   1262  O   ILE B 158      22.183 -16.553  -4.562  1.00 95.74           O  
ATOM   1263  CG1 ILE B 158      21.716 -17.599  -0.206  1.00 95.74           C  
ATOM   1264  CG2 ILE B 158      20.207 -16.046  -1.505  1.00 95.74           C  
ATOM   1265  CD1 ILE B 158      21.972 -16.667   0.970  1.00 95.74           C  
ATOM   1266  N   TRP B 159      20.088 -17.234  -4.557  1.00 98.29           N  
ATOM   1267  CA  TRP B 159      19.749 -16.570  -5.811  1.00 98.29           C  
ATOM   1268  C   TRP B 159      18.928 -15.310  -5.556  1.00 98.29           C  
ATOM   1269  CB  TRP B 159      18.976 -17.520  -6.731  1.00 98.29           C  
ATOM   1270  O   TRP B 159      18.046 -15.300  -4.695  1.00 98.29           O  
ATOM   1271  CG  TRP B 159      19.804 -18.643  -7.280  1.00 98.29           C  
ATOM   1272  CD1 TRP B 159      20.109 -19.822  -6.659  1.00 98.29           C  
ATOM   1273  CD2 TRP B 159      20.436 -18.689  -8.563  1.00 98.29           C  
ATOM   1274  CE2 TRP B 159      21.109 -19.928  -8.653  1.00 98.29           C  
ATOM   1275  CE3 TRP B 159      20.499 -17.803  -9.647  1.00 98.29           C  
ATOM   1276  NE1 TRP B 159      20.894 -20.599  -7.480  1.00 98.29           N  
ATOM   1277  CH2 TRP B 159      21.881 -19.417 -10.831  1.00 98.29           C  
ATOM   1278  CZ2 TRP B 159      21.836 -20.302  -9.785  1.00 98.29           C  
ATOM   1279  CZ3 TRP B 159      21.223 -18.177 -10.773  1.00 98.29           C  
ATOM   1280  N   TYR B 160      19.265 -14.259  -6.295  1.00 97.27           N  
ATOM   1281  CA  TYR B 160      18.564 -12.984  -6.196  1.00 97.27           C  
ATOM   1282  C   TYR B 160      17.929 -12.605  -7.528  1.00 97.27           C  
ATOM   1283  CB  TYR B 160      19.521 -11.878  -5.740  1.00 97.27           C  
ATOM   1284  O   TYR B 160      18.580 -12.672  -8.574  1.00 97.27           O  
ATOM   1285  CG  TYR B 160      20.163 -12.146  -4.401  1.00 97.27           C  
ATOM   1286  CD1 TYR B 160      19.620 -11.624  -3.229  1.00 97.27           C  
ATOM   1287  CD2 TYR B 160      21.315 -12.919  -4.304  1.00 97.27           C  
ATOM   1288  CE1 TYR B 160      20.210 -11.866  -1.992  1.00 97.27           C  
ATOM   1289  CE2 TYR B 160      21.913 -13.168  -3.073  1.00 97.27           C  
ATOM   1290  OH  TYR B 160      21.942 -12.881  -0.703  1.00 97.27           O  
ATOM   1291  CZ  TYR B 160      21.354 -12.638  -1.925  1.00 97.27           C  
ATOM   1292  N   LEU B 161      16.691 -12.224  -7.499  1.00 97.24           N  
ATOM   1293  CA  LEU B 161      16.017 -11.708  -8.685  1.00 97.24           C  
ATOM   1294  C   LEU B 161      15.823 -10.199  -8.586  1.00 97.24           C  
ATOM   1295  CB  LEU B 161      14.664 -12.397  -8.877  1.00 97.24           C  
ATOM   1296  O   LEU B 161      15.246  -9.706  -7.614  1.00 97.24           O  
ATOM   1297  CG  LEU B 161      13.815 -11.909 -10.052  1.00 97.24           C  
ATOM   1298  CD1 LEU B 161      14.525 -12.189 -11.372  1.00 97.24           C  
ATOM   1299  CD2 LEU B 161      12.440 -12.568 -10.028  1.00 97.24           C  
ATOM   1300  N   ASP B 162      16.281  -9.552  -9.634  1.00 95.84           N  
ATOM   1301  CA  ASP B 162      16.129  -8.104  -9.744  1.00 95.84           C  
ATOM   1302  C   ASP B 162      15.459  -7.720 -11.062  1.00 95.84           C  
ATOM   1303  CB  ASP B 162      17.487  -7.411  -9.623  1.00 95.84           C  
ATOM   1304  O   ASP B 162      15.388  -8.532 -11.987  1.00 95.84           O  
ATOM   1305  CG  ASP B 162      18.194  -7.715  -8.313  1.00 95.84           C  
ATOM   1306  OD1 ASP B 162      17.528  -8.149  -7.348  1.00 95.84           O  
ATOM   1307  OD2 ASP B 162      19.426  -7.517  -8.245  1.00 95.84           O  
ATOM   1308  N   GLN B 163      14.970  -6.515 -11.090  1.00 94.28           N  
ATOM   1309  CA  GLN B 163      14.439  -5.984 -12.341  1.00 94.28           C  
ATOM   1310  C   GLN B 163      14.998  -4.594 -12.630  1.00 94.28           C  
ATOM   1311  CB  GLN B 163      12.911  -5.937 -12.300  1.00 94.28           C  
ATOM   1312  O   GLN B 163      15.278  -3.827 -11.706  1.00 94.28           O  
ATOM   1313  CG  GLN B 163      12.354  -4.892 -11.342  1.00 94.28           C  
ATOM   1314  CD  GLN B 163      10.840  -4.807 -11.383  1.00 94.28           C  
ATOM   1315  NE2 GLN B 163      10.277  -3.881 -10.614  1.00 94.28           N  
ATOM   1316  OE1 GLN B 163      10.181  -5.567 -12.099  1.00 94.28           O  
ATOM   1317  N   ILE B 164      15.239  -4.337 -13.857  1.00 94.90           N  
ATOM   1318  CA  ILE B 164      15.561  -3.002 -14.348  1.00 94.90           C  
ATOM   1319  C   ILE B 164      14.364  -2.426 -15.101  1.00 94.90           C  
ATOM   1320  CB  ILE B 164      16.808  -3.021 -15.260  1.00 94.90           C  
ATOM   1321  O   ILE B 164      14.023  -2.894 -16.190  1.00 94.90           O  
ATOM   1322  CG1 ILE B 164      17.992  -3.668 -14.531  1.00 94.90           C  
ATOM   1323  CG2 ILE B 164      17.159  -1.604 -15.724  1.00 94.90           C  
ATOM   1324  CD1 ILE B 164      19.183  -3.968 -15.431  1.00 94.90           C  
ATOM   1325  N   ARG B 165      13.840  -1.390 -14.577  1.00 92.03           N  
ATOM   1326  CA  ARG B 165      12.601  -0.821 -15.099  1.00 92.03           C  
ATOM   1327  C   ARG B 165      12.889   0.318 -16.071  1.00 92.03           C  
ATOM   1328  CB  ARG B 165      11.713  -0.324 -13.956  1.00 92.03           C  
ATOM   1329  O   ARG B 165      13.975   0.900 -16.050  1.00 92.03           O  
ATOM   1330  CG  ARG B 165      11.319  -1.409 -12.966  1.00 92.03           C  
ATOM   1331  CD  ARG B 165      10.535  -0.841 -11.791  1.00 92.03           C  
ATOM   1332  NE  ARG B 165       9.258  -0.277 -12.218  1.00 92.03           N  
ATOM   1333  NH1 ARG B 165       8.920   0.949 -10.289  1.00 92.03           N  
ATOM   1334  NH2 ARG B 165       7.373   1.013 -11.979  1.00 92.03           N  
ATOM   1335  CZ  ARG B 165       8.520   0.560 -11.494  1.00 92.03           C  
ATOM   1336  N   ARG B 166      11.911   0.567 -16.866  1.00 91.43           N  
ATOM   1337  CA  ARG B 166      11.963   1.743 -17.729  1.00 91.43           C  
ATOM   1338  C   ARG B 166      11.493   2.989 -16.986  1.00 91.43           C  
ATOM   1339  CB  ARG B 166      11.113   1.528 -18.983  1.00 91.43           C  
ATOM   1340  O   ARG B 166      10.895   2.890 -15.913  1.00 91.43           O  
ATOM   1341  CG  ARG B 166      11.681   0.493 -19.942  1.00 91.43           C  
ATOM   1342  CD  ARG B 166      10.790   0.307 -21.162  1.00 91.43           C  
ATOM   1343  NE  ARG B 166      10.776  -1.082 -21.613  1.00 91.43           N  
ATOM   1344  NH1 ARG B 166       8.709  -1.571 -20.705  1.00 91.43           N  
ATOM   1345  NH2 ARG B 166       9.878  -3.183 -21.841  1.00 91.43           N  
ATOM   1346  CZ  ARG B 166       9.788  -1.942 -21.385  1.00 91.43           C  
ATOM   1347  N   GLU B 167      11.813   4.110 -17.623  1.00 87.96           N  
ATOM   1348  CA  GLU B 167      11.245   5.347 -17.095  1.00 87.96           C  
ATOM   1349  C   GLU B 167       9.722   5.337 -17.184  1.00 87.96           C  
ATOM   1350  CB  GLU B 167      11.808   6.559 -17.841  1.00 87.96           C  
ATOM   1351  O   GLU B 167       9.148   4.615 -18.002  1.00 87.96           O  
ATOM   1352  CG  GLU B 167      13.272   6.843 -17.538  1.00 87.96           C  
ATOM   1353  CD  GLU B 167      13.645   8.308 -17.698  1.00 87.96           C  
ATOM   1354  OE1 GLU B 167      14.721   8.718 -17.207  1.00 87.96           O  
ATOM   1355  OE2 GLU B 167      12.854   9.053 -18.320  1.00 87.96           O  
ATOM   1356  N   GLN B 168       9.087   6.122 -16.291  1.00 87.32           N  
ATOM   1357  CA  GLN B 168       7.629   6.114 -16.246  1.00 87.32           C  
ATOM   1358  C   GLN B 168       7.058   7.467 -16.662  1.00 87.32           C  
ATOM   1359  CB  GLN B 168       7.137   5.746 -14.845  1.00 87.32           C  
ATOM   1360  O   GLN B 168       7.583   8.514 -16.277  1.00 87.32           O  
ATOM   1361  CG  GLN B 168       7.726   4.449 -14.308  1.00 87.32           C  
ATOM   1362  CD  GLN B 168       7.278   4.143 -12.891  1.00 87.32           C  
ATOM   1363  NE2 GLN B 168       8.238   3.910 -12.003  1.00 87.32           N  
ATOM   1364  OE1 GLN B 168       6.078   4.117 -12.597  1.00 87.32           O  
ATOM   1365  N   TYR B 169       6.117   7.404 -17.460  1.00 86.83           N  
ATOM   1366  CA  TYR B 169       5.330   8.581 -17.811  1.00 86.83           C  
ATOM   1367  C   TYR B 169       3.980   8.564 -17.106  1.00 86.83           C  
ATOM   1368  CB  TYR B 169       5.127   8.660 -19.327  1.00 86.83           C  
ATOM   1369  O   TYR B 169       3.114   7.747 -17.428  1.00 86.83           O  
ATOM   1370  CG  TYR B 169       4.329   9.862 -19.771  1.00 86.83           C  
ATOM   1371  CD1 TYR B 169       3.029   9.721 -20.251  1.00 86.83           C  
ATOM   1372  CD2 TYR B 169       4.874  11.140 -19.712  1.00 86.83           C  
ATOM   1373  CE1 TYR B 169       2.291  10.826 -20.663  1.00 86.83           C  
ATOM   1374  CE2 TYR B 169       4.145  12.252 -20.121  1.00 86.83           C  
ATOM   1375  OH  TYR B 169       2.130  13.182 -21.000  1.00 86.83           O  
ATOM   1376  CZ  TYR B 169       2.856  12.085 -20.594  1.00 86.83           C  
ATOM   1377  N   ILE B 170       3.832   9.477 -16.166  1.00 79.21           N  
ATOM   1378  CA  ILE B 170       2.616   9.531 -15.361  1.00 79.21           C  
ATOM   1379  C   ILE B 170       1.694  10.626 -15.893  1.00 79.21           C  
ATOM   1380  CB  ILE B 170       2.936   9.778 -13.870  1.00 79.21           C  
ATOM   1381  O   ILE B 170       2.049  11.807 -15.877  1.00 79.21           O  
ATOM   1382  CG1 ILE B 170       3.932   8.731 -13.357  1.00 79.21           C  
ATOM   1383  CG2 ILE B 170       1.653   9.770 -13.033  1.00 79.21           C  
ATOM   1384  CD1 ILE B 170       4.570   9.086 -12.021  1.00 79.21           C  
ATOM   1385  N   THR B 171       0.518  10.275 -16.280  1.00 72.50           N  
ATOM   1386  CA  THR B 171      -0.396  11.223 -16.907  1.00 72.50           C  
ATOM   1387  C   THR B 171      -1.105  12.068 -15.852  1.00 72.50           C  
ATOM   1388  CB  THR B 171      -1.442  10.499 -17.776  1.00 72.50           C  
ATOM   1389  O   THR B 171      -1.377  13.250 -16.077  1.00 72.50           O  
ATOM   1390  CG2 THR B 171      -0.812   9.952 -19.052  1.00 72.50           C  
ATOM   1391  OG1 THR B 171      -2.004   9.412 -17.030  1.00 72.50           O  
ATOM   1392  N   ASN B 172      -1.289  11.391 -14.674  1.00 67.07           N  
ATOM   1393  CA  ASN B 172      -1.985  12.087 -13.597  1.00 67.07           C  
ATOM   1394  C   ASN B 172      -1.008  12.799 -12.666  1.00 67.07           C  
ATOM   1395  CB  ASN B 172      -2.859  11.112 -12.805  1.00 67.07           C  
ATOM   1396  O   ASN B 172      -0.434  12.178 -11.770  1.00 67.07           O  
ATOM   1397  CG  ASN B 172      -3.758  10.277 -13.695  1.00 67.07           C  
ATOM   1398  ND2 ASN B 172      -5.037  10.630 -13.745  1.00 67.07           N  
ATOM   1399  OD1 ASN B 172      -3.307   9.322 -14.333  1.00 67.07           O  
ATOM   1400  N   LYS B 173      -0.876  14.058 -12.745  1.00 64.27           N  
ATOM   1401  CA  LYS B 173       0.140  14.836 -12.042  1.00 64.27           C  
ATOM   1402  C   LYS B 173      -0.027  14.720 -10.530  1.00 64.27           C  
ATOM   1403  CB  LYS B 173       0.079  16.305 -12.465  1.00 64.27           C  
ATOM   1404  O   LYS B 173       0.954  14.775  -9.786  1.00 64.27           O  
ATOM   1405  CG  LYS B 173       0.531  16.556 -13.896  1.00 64.27           C  
ATOM   1406  CD  LYS B 173       0.581  18.045 -14.213  1.00 64.27           C  
ATOM   1407  CE  LYS B 173       1.011  18.298 -15.651  1.00 64.27           C  
ATOM   1408  NZ  LYS B 173       1.052  19.756 -15.970  1.00 64.27           N  
ATOM   1409  N   GLU B 174      -1.285  14.501 -10.135  1.00 61.13           N  
ATOM   1410  CA  GLU B 174      -1.572  14.411  -8.707  1.00 61.13           C  
ATOM   1411  C   GLU B 174      -0.938  13.166  -8.094  1.00 61.13           C  
ATOM   1412  CB  GLU B 174      -3.083  14.407  -8.462  1.00 61.13           C  
ATOM   1413  O   GLU B 174      -0.797  13.071  -6.873  1.00 61.13           O  
ATOM   1414  CG  GLU B 174      -3.818  13.277  -9.169  1.00 61.13           C  
ATOM   1415  CD  GLU B 174      -5.331  13.405  -9.091  1.00 61.13           C  
ATOM   1416  OE1 GLU B 174      -6.043  12.497  -9.579  1.00 61.13           O  
ATOM   1417  OE2 GLU B 174      -5.809  14.421  -8.539  1.00 61.13           O  
ATOM   1418  N   PHE B 175      -0.448  12.258  -8.973  1.00 58.40           N  
ATOM   1419  CA  PHE B 175       0.067  11.000  -8.447  1.00 58.40           C  
ATOM   1420  C   PHE B 175       1.575  10.905  -8.647  1.00 58.40           C  
ATOM   1421  CB  PHE B 175      -0.627   9.811  -9.118  1.00 58.40           C  
ATOM   1422  O   PHE B 175       2.163   9.836  -8.476  1.00 58.40           O  
ATOM   1423  CG  PHE B 175      -2.044   9.596  -8.658  1.00 58.40           C  
ATOM   1424  CD1 PHE B 175      -2.313   8.876  -7.501  1.00 58.40           C  
ATOM   1425  CD2 PHE B 175      -3.108  10.116  -9.384  1.00 58.40           C  
ATOM   1426  CE1 PHE B 175      -3.623   8.676  -7.073  1.00 58.40           C  
ATOM   1427  CE2 PHE B 175      -4.420   9.920  -8.963  1.00 58.40           C  
ATOM   1428  CZ  PHE B 175      -4.676   9.199  -7.808  1.00 58.40           C  
ATOM   1429  N   LEU B 176       2.152  11.996  -8.940  1.00 64.38           N  
ATOM   1430  CA  LEU B 176       3.581  12.000  -9.234  1.00 64.38           C  
ATOM   1431  C   LEU B 176       4.389  11.580  -8.010  1.00 64.38           C  
ATOM   1432  CB  LEU B 176       4.028  13.387  -9.703  1.00 64.38           C  
ATOM   1433  O   LEU B 176       5.437  10.945  -8.142  1.00 64.38           O  
ATOM   1434  CG  LEU B 176       3.727  13.739 -11.161  1.00 64.38           C  
ATOM   1435  CD1 LEU B 176       3.900  15.236 -11.391  1.00 64.38           C  
ATOM   1436  CD2 LEU B 176       4.624  12.941 -12.100  1.00 64.38           C  
ATOM   1437  N   ASN B 177       3.752  11.807  -6.877  1.00 61.38           N  
ATOM   1438  CA  ASN B 177       4.478  11.490  -5.651  1.00 61.38           C  
ATOM   1439  C   ASN B 177       3.805  10.360  -4.878  1.00 61.38           C  
ATOM   1440  CB  ASN B 177       4.609  12.733  -4.769  1.00 61.38           C  
ATOM   1441  O   ASN B 177       3.967  10.253  -3.661  1.00 61.38           O  
ATOM   1442  CG  ASN B 177       5.501  13.794  -5.383  1.00 61.38           C  
ATOM   1443  ND2 ASN B 177       5.148  15.058  -5.177  1.00 61.38           N  
ATOM   1444  OD1 ASN B 177       6.498  13.481  -6.039  1.00 61.38           O  
ATOM   1445  N   SER B 178       3.112   9.690  -5.645  1.00 63.26           N  
ATOM   1446  CA  SER B 178       2.400   8.596  -4.993  1.00 63.26           C  
ATOM   1447  C   SER B 178       3.370   7.555  -4.445  1.00 63.26           C  
ATOM   1448  CB  SER B 178       1.425   7.934  -5.967  1.00 63.26           C  
ATOM   1449  O   SER B 178       4.379   7.243  -5.081  1.00 63.26           O  
ATOM   1450  OG  SER B 178       0.886   6.747  -5.410  1.00 63.26           O  
ATOM   1451  N   HIS B 179       3.017   7.019  -3.272  1.00 63.99           N  
ATOM   1452  CA  HIS B 179       3.837   5.974  -2.669  1.00 63.99           C  
ATOM   1453  C   HIS B 179       3.756   4.679  -3.470  1.00 63.99           C  
ATOM   1454  CB  HIS B 179       3.407   5.724  -1.222  1.00 63.99           C  
ATOM   1455  O   HIS B 179       4.592   3.788  -3.303  1.00 63.99           O  
ATOM   1456  CG  HIS B 179       2.016   5.190  -1.093  1.00 63.99           C  
ATOM   1457  CD2 HIS B 179       1.564   3.938  -0.846  1.00 63.99           C  
ATOM   1458  ND1 HIS B 179       0.898   5.985  -1.226  1.00 63.99           N  
ATOM   1459  CE1 HIS B 179      -0.184   5.243  -1.065  1.00 63.99           C  
ATOM   1460  NE2 HIS B 179       0.192   3.997  -0.833  1.00 63.99           N  
ATOM   1461  N   LEU B 180       2.755   4.648  -4.352  1.00 70.80           N  
ATOM   1462  CA  LEU B 180       2.542   3.440  -5.141  1.00 70.80           C  
ATOM   1463  C   LEU B 180       3.542   3.358  -6.290  1.00 70.80           C  
ATOM   1464  CB  LEU B 180       1.113   3.403  -5.689  1.00 70.80           C  
ATOM   1465  O   LEU B 180       3.726   2.292  -6.883  1.00 70.80           O  
ATOM   1466  CG  LEU B 180      -0.003   3.213  -4.660  1.00 70.80           C  
ATOM   1467  CD1 LEU B 180      -1.367   3.323  -5.332  1.00 70.80           C  
ATOM   1468  CD2 LEU B 180       0.144   1.870  -3.954  1.00 70.80           C  
ATOM   1469  N   LEU B 181       4.263   4.451  -6.546  1.00 73.12           N  
ATOM   1470  CA  LEU B 181       5.209   4.484  -7.656  1.00 73.12           C  
ATOM   1471  C   LEU B 181       6.616   4.137  -7.182  1.00 73.12           C  
ATOM   1472  CB  LEU B 181       5.207   5.863  -8.321  1.00 73.12           C  
ATOM   1473  O   LEU B 181       7.138   4.767  -6.260  1.00 73.12           O  
ATOM   1474  CG  LEU B 181       3.946   6.238  -9.101  1.00 73.12           C  
ATOM   1475  CD1 LEU B 181       3.991   7.707  -9.507  1.00 73.12           C  
ATOM   1476  CD2 LEU B 181       3.789   5.344 -10.326  1.00 73.12           C  
ATOM   1477  N   PRO B 182       7.112   3.182  -7.916  1.00 71.24           N  
ATOM   1478  CA  PRO B 182       8.512   2.933  -7.563  1.00 71.24           C  
ATOM   1479  C   PRO B 182       9.429   4.098  -7.927  1.00 71.24           C  
ATOM   1480  CB  PRO B 182       8.865   1.685  -8.376  1.00 71.24           C  
ATOM   1481  O   PRO B 182       9.246   4.729  -8.971  1.00 71.24           O  
ATOM   1482  CG  PRO B 182       7.730   1.521  -9.335  1.00 71.24           C  
ATOM   1483  CD  PRO B 182       6.629   2.462  -8.937  1.00 71.24           C  
ATOM   1484  N   LYS B 183      10.491   4.273  -7.140  1.00 65.99           N  
ATOM   1485  CA  LYS B 183      11.323   5.459  -7.323  1.00 65.99           C  
ATOM   1486  C   LYS B 183      12.634   5.109  -8.020  1.00 65.99           C  
ATOM   1487  CB  LYS B 183      11.607   6.129  -5.978  1.00 65.99           C  
ATOM   1488  O   LYS B 183      13.228   5.952  -8.697  1.00 65.99           O  
ATOM   1489  CG  LYS B 183      10.369   6.684  -5.289  1.00 65.99           C  
ATOM   1490  CD  LYS B 183      10.728   7.432  -4.011  1.00 65.99           C  
ATOM   1491  CE  LYS B 183       9.492   8.006  -3.332  1.00 65.99           C  
ATOM   1492  NZ  LYS B 183       9.836   8.715  -2.063  1.00 65.99           N  
ATOM   1493  N   LYS B 184      12.915   3.898  -7.978  1.00 76.36           N  
ATOM   1494  CA  LYS B 184      14.213   3.511  -8.523  1.00 76.36           C  
ATOM   1495  C   LYS B 184      14.050   2.654  -9.775  1.00 76.36           C  
ATOM   1496  CB  LYS B 184      15.031   2.756  -7.474  1.00 76.36           C  
ATOM   1497  O   LYS B 184      13.120   1.849  -9.866  1.00 76.36           O  
ATOM   1498  CG  LYS B 184      15.389   3.589  -6.252  1.00 76.36           C  
ATOM   1499  CD  LYS B 184      16.267   2.809  -5.282  1.00 76.36           C  
ATOM   1500  CE  LYS B 184      16.616   3.637  -4.052  1.00 76.36           C  
ATOM   1501  NZ  LYS B 184      17.468   2.873  -3.093  1.00 76.36           N  
ATOM   1502  N   LYS B 185      15.068   2.823 -10.659  1.00 83.66           N  
ATOM   1503  CA  LYS B 185      15.077   2.029 -11.884  1.00 83.66           C  
ATOM   1504  C   LYS B 185      15.453   0.578 -11.596  1.00 83.66           C  
ATOM   1505  CB  LYS B 185      16.046   2.628 -12.905  1.00 83.66           C  
ATOM   1506  O   LYS B 185      14.849  -0.346 -12.145  1.00 83.66           O  
ATOM   1507  CG  LYS B 185      15.924   2.030 -14.299  1.00 83.66           C  
ATOM   1508  CD  LYS B 185      16.829   2.744 -15.294  1.00 83.66           C  
ATOM   1509  CE  LYS B 185      16.782   2.084 -16.666  1.00 83.66           C  
ATOM   1510  NZ  LYS B 185      17.652   2.794 -17.652  1.00 83.66           N  
ATOM   1511  N   HIS B 186      16.442   0.394 -10.844  1.00 88.03           N  
ATOM   1512  CA  HIS B 186      16.846  -0.941 -10.419  1.00 88.03           C  
ATOM   1513  C   HIS B 186      16.136  -1.348  -9.133  1.00 88.03           C  
ATOM   1514  CB  HIS B 186      18.362  -1.006 -10.225  1.00 88.03           C  
ATOM   1515  O   HIS B 186      16.279  -0.685  -8.103  1.00 88.03           O  
ATOM   1516  CG  HIS B 186      18.880  -2.392 -10.009  1.00 88.03           C  
ATOM   1517  CD2 HIS B 186      19.364  -3.307 -10.882  1.00 88.03           C  
ATOM   1518  ND1 HIS B 186      18.935  -2.980  -8.764  1.00 88.03           N  
ATOM   1519  CE1 HIS B 186      19.433  -4.200  -8.881  1.00 88.03           C  
ATOM   1520  NE2 HIS B 186      19.701  -4.423 -10.156  1.00 88.03           N  
ATOM   1521  N   GLN B 187      15.432  -2.537  -9.256  1.00 87.49           N  
ATOM   1522  CA  GLN B 187      14.641  -2.944  -8.099  1.00 87.49           C  
ATOM   1523  C   GLN B 187      14.892  -4.407  -7.749  1.00 87.49           C  
ATOM   1524  CB  GLN B 187      13.152  -2.713  -8.358  1.00 87.49           C  
ATOM   1525  O   GLN B 187      14.879  -5.273  -8.627  1.00 87.49           O  
ATOM   1526  CG  GLN B 187      12.746  -1.245  -8.351  1.00 87.49           C  
ATOM   1527  CD  GLN B 187      11.241  -1.052  -8.345  1.00 87.49           C  
ATOM   1528  NE2 GLN B 187      10.804   0.193  -8.197  1.00 87.49           N  
ATOM   1529  OE1 GLN B 187      10.478  -2.015  -8.475  1.00 87.49           O  
ATOM   1530  N   LYS B 188      15.116  -4.587  -6.472  1.00 89.73           N  
ATOM   1531  CA  LYS B 188      15.164  -5.953  -5.959  1.00 89.73           C  
ATOM   1532  C   LYS B 188      13.760  -6.535  -5.815  1.00 89.73           C  
ATOM   1533  CB  LYS B 188      15.890  -5.996  -4.613  1.00 89.73           C  
ATOM   1534  O   LYS B 188      12.829  -5.832  -5.416  1.00 89.73           O  
ATOM   1535  CG  LYS B 188      17.338  -5.532  -4.676  1.00 89.73           C  
ATOM   1536  CD  LYS B 188      17.996  -5.568  -3.303  1.00 89.73           C  
ATOM   1537  CE  LYS B 188      19.449  -5.117  -3.366  1.00 89.73           C  
ATOM   1538  NZ  LYS B 188      20.088  -5.114  -2.016  1.00 89.73           N  
ATOM   1539  N   ILE B 189      13.575  -7.812  -6.154  1.00 91.79           N  
ATOM   1540  CA  ILE B 189      12.244  -8.404  -6.065  1.00 91.79           C  
ATOM   1541  C   ILE B 189      12.211  -9.433  -4.938  1.00 91.79           C  
ATOM   1542  CB  ILE B 189      11.827  -9.059  -7.401  1.00 91.79           C  
ATOM   1543  O   ILE B 189      11.573  -9.212  -3.906  1.00 91.79           O  
ATOM   1544  CG1 ILE B 189      11.789  -8.012  -8.520  1.00 91.79           C  
ATOM   1545  CG2 ILE B 189      10.472  -9.758  -7.259  1.00 91.79           C  
ATOM   1546  CD1 ILE B 189      11.410  -8.576  -9.883  1.00 91.79           C  
ATOM   1547  N   TYR B 190      12.871 -10.646  -5.108  1.00 92.67           N  
ATOM   1548  CA  TYR B 190      12.947 -11.642  -4.045  1.00 92.67           C  
ATOM   1549  C   TYR B 190      14.216 -12.477  -4.170  1.00 92.67           C  
ATOM   1550  CB  TYR B 190      11.717 -12.554  -4.073  1.00 92.67           C  
ATOM   1551  O   TYR B 190      14.884 -12.452  -5.207  1.00 92.67           O  
ATOM   1552  CG  TYR B 190      11.460 -13.186  -5.420  1.00 92.67           C  
ATOM   1553  CD1 TYR B 190      10.430 -12.730  -6.239  1.00 92.67           C  
ATOM   1554  CD2 TYR B 190      12.245 -14.239  -5.875  1.00 92.67           C  
ATOM   1555  CE1 TYR B 190      10.188 -13.310  -7.480  1.00 92.67           C  
ATOM   1556  CE2 TYR B 190      12.013 -14.827  -7.114  1.00 92.67           C  
ATOM   1557  OH  TYR B 190      10.749 -14.934  -9.136  1.00 92.67           O  
ATOM   1558  CZ  TYR B 190      10.984 -14.356  -7.908  1.00 92.67           C  
ATOM   1559  N   LEU B 191      14.650 -13.105  -3.096  1.00 95.94           N  
ATOM   1560  CA  LEU B 191      15.741 -14.074  -3.121  1.00 95.94           C  
ATOM   1561  C   LEU B 191      15.235 -15.472  -2.784  1.00 95.94           C  
ATOM   1562  CB  LEU B 191      16.842 -13.666  -2.139  1.00 95.94           C  
ATOM   1563  O   LEU B 191      14.154 -15.624  -2.210  1.00 95.94           O  
ATOM   1564  CG  LEU B 191      16.465 -13.674  -0.656  1.00 95.94           C  
ATOM   1565  CD1 LEU B 191      16.568 -15.087  -0.091  1.00 95.94           C  
ATOM   1566  CD2 LEU B 191      17.354 -12.713   0.127  1.00 95.94           C  
ATOM   1567  N   PHE B 192      15.978 -16.480  -3.189  1.00 97.69           N  
ATOM   1568  CA  PHE B 192      15.561 -17.858  -2.957  1.00 97.69           C  
ATOM   1569  C   PHE B 192      16.749 -18.807  -3.053  1.00 97.69           C  
ATOM   1570  CB  PHE B 192      14.478 -18.270  -3.959  1.00 97.69           C  
ATOM   1571  O   PHE B 192      17.835 -18.409  -3.482  1.00 97.69           O  
ATOM   1572  CG  PHE B 192      14.929 -18.221  -5.394  1.00 97.69           C  
ATOM   1573  CD1 PHE B 192      14.978 -17.014  -6.082  1.00 97.69           C  
ATOM   1574  CD2 PHE B 192      15.305 -19.383  -6.056  1.00 97.69           C  
ATOM   1575  CE1 PHE B 192      15.395 -16.966  -7.410  1.00 97.69           C  
ATOM   1576  CE2 PHE B 192      15.722 -19.342  -7.383  1.00 97.69           C  
ATOM   1577  CZ  PHE B 192      15.766 -18.133  -8.059  1.00 97.69           C  
ATOM   1578  N   THR B 193      16.560 -20.008  -2.554  1.00 96.31           N  
ATOM   1579  CA  THR B 193      17.503 -21.102  -2.755  1.00 96.31           C  
ATOM   1580  C   THR B 193      16.881 -22.203  -3.610  1.00 96.31           C  
ATOM   1581  CB  THR B 193      17.969 -21.693  -1.412  1.00 96.31           C  
ATOM   1582  O   THR B 193      15.693 -22.149  -3.932  1.00 96.31           O  
ATOM   1583  CG2 THR B 193      18.463 -20.599  -0.471  1.00 96.31           C  
ATOM   1584  OG1 THR B 193      16.873 -22.380  -0.794  1.00 96.31           O  
ATOM   1585  N   LEU B 194      17.725 -23.125  -3.966  1.00 97.39           N  
ATOM   1586  CA  LEU B 194      17.232 -24.191  -4.832  1.00 97.39           C  
ATOM   1587  C   LEU B 194      16.778 -25.392  -4.009  1.00 97.39           C  
ATOM   1588  CB  LEU B 194      18.315 -24.618  -5.826  1.00 97.39           C  
ATOM   1589  O   LEU B 194      16.549 -26.473  -4.557  1.00 97.39           O  
ATOM   1590  CG  LEU B 194      18.768 -23.559  -6.832  1.00 97.39           C  
ATOM   1591  CD1 LEU B 194      19.845 -24.127  -7.751  1.00 97.39           C  
ATOM   1592  CD2 LEU B 194      17.581 -23.049  -7.642  1.00 97.39           C  
ATOM   1593  N   GLU B 195      16.706 -25.162  -2.728  1.00 95.21           N  
ATOM   1594  CA  GLU B 195      16.178 -26.223  -1.875  1.00 95.21           C  
ATOM   1595  C   GLU B 195      14.713 -26.508  -2.192  1.00 95.21           C  
ATOM   1596  CB  GLU B 195      16.335 -25.854  -0.398  1.00 95.21           C  
ATOM   1597  O   GLU B 195      13.866 -25.617  -2.094  1.00 95.21           O  
ATOM   1598  CG  GLU B 195      15.948 -26.972   0.560  1.00 95.21           C  
ATOM   1599  CD  GLU B 195      16.121 -26.596   2.023  1.00 95.21           C  
ATOM   1600  OE1 GLU B 195      15.814 -27.430   2.904  1.00 95.21           O  
ATOM   1601  OE2 GLU B 195      16.567 -25.457   2.289  1.00 95.21           O  
ATOM   1602  N   PRO B 196      14.358 -27.770  -2.583  1.00 97.69           N  
ATOM   1603  CA  PRO B 196      12.966 -28.114  -2.883  1.00 97.69           C  
ATOM   1604  C   PRO B 196      12.046 -27.957  -1.675  1.00 97.69           C  
ATOM   1605  CB  PRO B 196      13.051 -29.579  -3.318  1.00 97.69           C  
ATOM   1606  O   PRO B 196      12.438 -28.276  -0.550  1.00 97.69           O  
ATOM   1607  CG  PRO B 196      14.475 -29.774  -3.729  1.00 97.69           C  
ATOM   1608  CD  PRO B 196      15.337 -28.856  -2.912  1.00 97.69           C  
ATOM   1609  N   ARG B 197      10.870 -27.492  -1.953  1.00 97.26           N  
ATOM   1610  CA  ARG B 197       9.884 -27.292  -0.896  1.00 97.26           C  
ATOM   1611  C   ARG B 197       8.579 -28.011  -1.222  1.00 97.26           C  
ATOM   1612  CB  ARG B 197       9.620 -25.800  -0.682  1.00 97.26           C  
ATOM   1613  O   ARG B 197       8.388 -28.483  -2.345  1.00 97.26           O  
ATOM   1614  CG  ARG B 197      10.867 -24.996  -0.347  1.00 97.26           C  
ATOM   1615  CD  ARG B 197      11.448 -25.392   1.003  1.00 97.26           C  
ATOM   1616  NE  ARG B 197      12.567 -24.534   1.381  1.00 97.26           N  
ATOM   1617  NH1 ARG B 197      12.737 -25.354   3.534  1.00 97.26           N  
ATOM   1618  NH2 ARG B 197      14.164 -23.712   2.812  1.00 97.26           N  
ATOM   1619  CZ  ARG B 197      13.153 -24.535   2.575  1.00 97.26           C  
ATOM   1620  N   THR B 198       7.769 -28.188  -0.233  1.00 95.40           N  
ATOM   1621  CA  THR B 198       6.394 -28.652  -0.382  1.00 95.40           C  
ATOM   1622  C   THR B 198       5.411 -27.601   0.127  1.00 95.40           C  
ATOM   1623  CB  THR B 198       6.168 -29.977   0.368  1.00 95.40           C  
ATOM   1624  O   THR B 198       5.796 -26.685   0.856  1.00 95.40           O  
ATOM   1625  CG2 THR B 198       7.172 -31.037  -0.071  1.00 95.40           C  
ATOM   1626  OG1 THR B 198       6.312 -29.753   1.776  1.00 95.40           O  
ATOM   1627  N   ILE B 199       4.203 -27.802  -0.243  1.00 94.67           N  
ATOM   1628  CA  ILE B 199       3.190 -26.826   0.143  1.00 94.67           C  
ATOM   1629  C   ILE B 199       3.086 -26.764   1.665  1.00 94.67           C  
ATOM   1630  CB  ILE B 199       1.815 -27.163  -0.476  1.00 94.67           C  
ATOM   1631  O   ILE B 199       2.821 -25.702   2.233  1.00 94.67           O  
ATOM   1632  CG1 ILE B 199       0.864 -25.968  -0.345  1.00 94.67           C  
ATOM   1633  CG2 ILE B 199       1.219 -28.411   0.181  1.00 94.67           C  
ATOM   1634  CD1 ILE B 199       1.346 -24.712  -1.058  1.00 94.67           C  
ATOM   1635  N   GLU B 200       3.376 -27.830   2.407  1.00 90.50           N  
ATOM   1636  CA  GLU B 200       3.311 -27.885   3.864  1.00 90.50           C  
ATOM   1637  C   GLU B 200       4.324 -26.935   4.498  1.00 90.50           C  
ATOM   1638  CB  GLU B 200       3.549 -29.314   4.360  1.00 90.50           C  
ATOM   1639  O   GLU B 200       4.089 -26.404   5.585  1.00 90.50           O  
ATOM   1640  CG  GLU B 200       2.428 -30.281   4.008  1.00 90.50           C  
ATOM   1641  CD  GLU B 200       2.476 -30.755   2.564  1.00 90.50           C  
ATOM   1642  OE1 GLU B 200       1.444 -31.245   2.051  1.00 90.50           O  
ATOM   1643  OE2 GLU B 200       3.555 -30.637   1.941  1.00 90.50           O  
ATOM   1644  N   ASP B 201       5.373 -26.682   3.768  1.00 89.88           N  
ATOM   1645  CA  ASP B 201       6.409 -25.781   4.263  1.00 89.88           C  
ATOM   1646  C   ASP B 201       5.889 -24.348   4.361  1.00 89.88           C  
ATOM   1647  CB  ASP B 201       7.642 -25.832   3.359  1.00 89.88           C  
ATOM   1648  O   ASP B 201       6.479 -23.514   5.050  1.00 89.88           O  
ATOM   1649  CG  ASP B 201       8.351 -27.175   3.399  1.00 89.88           C  
ATOM   1650  OD1 ASP B 201       8.449 -27.781   4.488  1.00 89.88           O  
ATOM   1651  OD2 ASP B 201       8.818 -27.629   2.332  1.00 89.88           O  
ATOM   1652  N   PHE B 202       4.750 -24.037   3.740  1.00 91.59           N  
ATOM   1653  CA  PHE B 202       4.241 -22.673   3.660  1.00 91.59           C  
ATOM   1654  C   PHE B 202       3.040 -22.488   4.580  1.00 91.59           C  
ATOM   1655  CB  PHE B 202       3.856 -22.326   2.218  1.00 91.59           C  
ATOM   1656  O   PHE B 202       2.520 -21.379   4.715  1.00 91.59           O  
ATOM   1657  CG  PHE B 202       5.025 -22.279   1.272  1.00 91.59           C  
ATOM   1658  CD1 PHE B 202       5.746 -21.105   1.093  1.00 91.59           C  
ATOM   1659  CD2 PHE B 202       5.404 -23.410   0.561  1.00 91.59           C  
ATOM   1660  CE1 PHE B 202       6.829 -21.058   0.218  1.00 91.59           C  
ATOM   1661  CE2 PHE B 202       6.485 -23.372  -0.315  1.00 91.59           C  
ATOM   1662  CZ  PHE B 202       7.196 -22.194  -0.486  1.00 91.59           C  
ATOM   1663  N   GLU B 203       2.604 -23.516   5.290  1.00 87.58           N  
ATOM   1664  CA  GLU B 203       1.364 -23.504   6.060  1.00 87.58           C  
ATOM   1665  C   GLU B 203       1.419 -22.469   7.180  1.00 87.58           C  
ATOM   1666  CB  GLU B 203       1.077 -24.892   6.640  1.00 87.58           C  
ATOM   1667  O   GLU B 203       0.504 -21.657   7.328  1.00 87.58           O  
ATOM   1668  CG  GLU B 203       0.429 -25.850   5.651  1.00 87.58           C  
ATOM   1669  CD  GLU B 203       0.140 -27.220   6.244  1.00 87.58           C  
ATOM   1670  OE1 GLU B 203      -0.479 -28.061   5.554  1.00 87.58           O  
ATOM   1671  OE2 GLU B 203       0.535 -27.453   7.408  1.00 87.58           O  
ATOM   1672  N   SER B 204       2.515 -22.508   7.935  1.00 78.15           N  
ATOM   1673  CA  SER B 204       2.636 -21.588   9.061  1.00 78.15           C  
ATOM   1674  C   SER B 204       2.662 -20.138   8.591  1.00 78.15           C  
ATOM   1675  CB  SER B 204       3.898 -21.894   9.869  1.00 78.15           C  
ATOM   1676  O   SER B 204       1.979 -19.283   9.158  1.00 78.15           O  
ATOM   1677  OG  SER B 204       5.059 -21.706   9.079  1.00 78.15           O  
ATOM   1678  N   MET B 205       3.390 -19.920   7.477  1.00 79.87           N  
ATOM   1679  CA  MET B 205       3.491 -18.562   6.950  1.00 79.87           C  
ATOM   1680  C   MET B 205       2.164 -18.111   6.348  1.00 79.87           C  
ATOM   1681  CB  MET B 205       4.599 -18.473   5.900  1.00 79.87           C  
ATOM   1682  O   MET B 205       1.786 -16.945   6.471  1.00 79.87           O  
ATOM   1683  CG  MET B 205       4.905 -17.053   5.450  1.00 79.87           C  
ATOM   1684  SD  MET B 205       5.347 -15.952   6.850  1.00 79.87           S  
ATOM   1685  CE  MET B 205       6.994 -16.598   7.257  1.00 79.87           C  
ATOM   1686  N   ASN B 206       1.493 -18.987   5.668  1.00 87.69           N  
ATOM   1687  CA  ASN B 206       0.171 -18.689   5.128  1.00 87.69           C  
ATOM   1688  C   ASN B 206      -0.788 -18.219   6.219  1.00 87.69           C  
ATOM   1689  CB  ASN B 206      -0.403 -19.911   4.407  1.00 87.69           C  
ATOM   1690  O   ASN B 206      -1.497 -17.227   6.042  1.00 87.69           O  
ATOM   1691  CG  ASN B 206      -1.721 -19.618   3.719  1.00 87.69           C  
ATOM   1692  ND2 ASN B 206      -2.779 -20.295   4.149  1.00 87.69           N  
ATOM   1693  OD1 ASN B 206      -1.788 -18.789   2.807  1.00 87.69           O  
ATOM   1694  N   THR B 207      -0.753 -18.875   7.369  1.00 78.69           N  
ATOM   1695  CA  THR B 207      -1.605 -18.513   8.496  1.00 78.69           C  
ATOM   1696  C   THR B 207      -1.191 -17.162   9.074  1.00 78.69           C  
ATOM   1697  CB  THR B 207      -1.554 -19.584   9.601  1.00 78.69           C  
ATOM   1698  O   THR B 207      -2.038 -16.298   9.314  1.00 78.69           O  
ATOM   1699  CG2 THR B 207      -2.454 -19.208  10.774  1.00 78.69           C  
ATOM   1700  OG1 THR B 207      -1.989 -20.839   9.063  1.00 78.69           O  
ATOM   1701  N   TYR B 208       0.045 -16.987   9.148  1.00 69.68           N  
ATOM   1702  CA  TYR B 208       0.579 -15.753   9.713  1.00 69.68           C  
ATOM   1703  C   TYR B 208       0.190 -14.550   8.862  1.00 69.68           C  
ATOM   1704  CB  TYR B 208       2.103 -15.834   9.837  1.00 69.68           C  
ATOM   1705  O   TYR B 208      -0.273 -13.535   9.387  1.00 69.68           O  
ATOM   1706  CG  TYR B 208       2.747 -14.537  10.262  1.00 69.68           C  
ATOM   1707  CD1 TYR B 208       3.296 -13.668   9.321  1.00 69.68           C  
ATOM   1708  CD2 TYR B 208       2.809 -14.177  11.604  1.00 69.68           C  
ATOM   1709  CE1 TYR B 208       3.892 -12.472   9.708  1.00 69.68           C  
ATOM   1710  CE2 TYR B 208       3.403 -12.984  12.003  1.00 69.68           C  
ATOM   1711  OH  TYR B 208       4.530 -10.957  11.438  1.00 69.68           O  
ATOM   1712  CZ  TYR B 208       3.940 -12.139  11.049  1.00 69.68           C  
ATOM   1713  N   LEU B 209       0.277 -14.663   7.583  1.00 79.53           N  
ATOM   1714  CA  LEU B 209       0.022 -13.552   6.672  1.00 79.53           C  
ATOM   1715  C   LEU B 209      -1.453 -13.166   6.684  1.00 79.53           C  
ATOM   1716  CB  LEU B 209       0.456 -13.915   5.250  1.00 79.53           C  
ATOM   1717  O   LEU B 209      -1.801 -12.018   6.400  1.00 79.53           O  
ATOM   1718  CG  LEU B 209       1.963 -13.992   4.999  1.00 79.53           C  
ATOM   1719  CD1 LEU B 209       2.240 -14.531   3.599  1.00 79.53           C  
ATOM   1720  CD2 LEU B 209       2.607 -12.622   5.187  1.00 79.53           C  
ATOM   1721  N   GLN B 210      -2.295 -14.067   7.095  1.00 83.57           N  
ATOM   1722  CA  GLN B 210      -3.733 -13.821   7.078  1.00 83.57           C  
ATOM   1723  C   GLN B 210      -4.225 -13.334   8.438  1.00 83.57           C  
ATOM   1724  CB  GLN B 210      -4.489 -15.086   6.668  1.00 83.57           C  
ATOM   1725  O   GLN B 210      -5.317 -12.772   8.544  1.00 83.57           O  
ATOM   1726  CG  GLN B 210      -4.145 -15.583   5.271  1.00 83.57           C  
ATOM   1727  CD  GLN B 210      -4.962 -16.793   4.860  1.00 83.57           C  
ATOM   1728  NE2 GLN B 210      -4.309 -17.947   4.768  1.00 83.57           N  
ATOM   1729  OE1 GLN B 210      -6.171 -16.693   4.628  1.00 83.57           O  
ATOM   1730  N   THR B 211      -3.338 -13.459   9.533  1.00 71.55           N  
ATOM   1731  CA  THR B 211      -3.893 -13.221  10.861  1.00 71.55           C  
ATOM   1732  C   THR B 211      -3.091 -12.153  11.599  1.00 71.55           C  
ATOM   1733  CB  THR B 211      -3.919 -14.515  11.696  1.00 71.55           C  
ATOM   1734  O   THR B 211      -3.621 -11.464  12.473  1.00 71.55           O  
ATOM   1735  CG2 THR B 211      -4.907 -15.523  11.117  1.00 71.55           C  
ATOM   1736  OG1 THR B 211      -2.610 -15.097  11.705  1.00 71.55           O  
ATOM   1737  N   SER B 212      -1.866 -11.906  11.088  1.00 61.52           N  
ATOM   1738  CA  SER B 212      -1.020 -10.977  11.831  1.00 61.52           C  
ATOM   1739  C   SER B 212      -1.402  -9.529  11.540  1.00 61.52           C  
ATOM   1740  CB  SER B 212       0.453 -11.203  11.489  1.00 61.52           C  
ATOM   1741  O   SER B 212      -1.562  -9.145  10.380  1.00 61.52           O  
ATOM   1742  OG  SER B 212       1.264 -10.198  12.073  1.00 61.52           O  
ATOM   1743  N   PRO B 213      -1.509  -8.725  12.488  1.00 60.45           N  
ATOM   1744  CA  PRO B 213      -1.874  -7.318  12.305  1.00 60.45           C  
ATOM   1745  C   PRO B 213      -0.797  -6.518  11.576  1.00 60.45           C  
ATOM   1746  CB  PRO B 213      -2.055  -6.811  13.738  1.00 60.45           C  
ATOM   1747  O   PRO B 213      -1.074  -5.436  11.052  1.00 60.45           O  
ATOM   1748  CG  PRO B 213      -1.935  -8.032  14.592  1.00 60.45           C  
ATOM   1749  CD  PRO B 213      -1.466  -9.171  13.734  1.00 60.45           C  
ATOM   1750  N   THR B 214       0.364  -7.109  11.496  1.00 51.67           N  
ATOM   1751  CA  THR B 214       1.460  -6.395  10.850  1.00 51.67           C  
ATOM   1752  C   THR B 214       1.580  -6.800   9.384  1.00 51.67           C  
ATOM   1753  CB  THR B 214       2.797  -6.656  11.568  1.00 51.67           C  
ATOM   1754  O   THR B 214       2.392  -6.241   8.644  1.00 51.67           O  
ATOM   1755  CG2 THR B 214       2.762  -6.136  13.001  1.00 51.67           C  
ATOM   1756  OG1 THR B 214       3.054  -8.065  11.589  1.00 51.67           O  
ATOM   1757  N   SER B 215       0.690  -7.700   9.081  1.00 65.64           N  
ATOM   1758  CA  SER B 215       0.720  -8.127   7.686  1.00 65.64           C  
ATOM   1759  C   SER B 215       0.027  -7.112   6.783  1.00 65.64           C  
ATOM   1760  CB  SER B 215       0.057  -9.496   7.530  1.00 65.64           C  
ATOM   1761  O   SER B 215      -1.117  -6.728   7.035  1.00 65.64           O  
ATOM   1762  OG  SER B 215      -0.083  -9.835   6.161  1.00 65.64           O  
ATOM   1763  N   SER B 216       0.754  -6.770   5.706  1.00 64.97           N  
ATOM   1764  CA  SER B 216       0.184  -5.815   4.760  1.00 64.97           C  
ATOM   1765  C   SER B 216      -1.002  -6.417   4.014  1.00 64.97           C  
ATOM   1766  CB  SER B 216       1.244  -5.352   3.760  1.00 64.97           C  
ATOM   1767  O   SER B 216      -1.848  -5.689   3.491  1.00 64.97           O  
ATOM   1768  OG  SER B 216       1.916  -6.462   3.189  1.00 64.97           O  
ATOM   1769  N   PHE B 217      -1.126  -7.705   4.080  1.00 77.65           N  
ATOM   1770  CA  PHE B 217      -2.174  -8.376   3.320  1.00 77.65           C  
ATOM   1771  C   PHE B 217      -3.516  -8.265   4.033  1.00 77.65           C  
ATOM   1772  CB  PHE B 217      -1.819  -9.849   3.096  1.00 77.65           C  
ATOM   1773  O   PHE B 217      -4.569  -8.453   3.420  1.00 77.65           O  
ATOM   1774  CG  PHE B 217      -0.737 -10.064   2.072  1.00 77.65           C  
ATOM   1775  CD1 PHE B 217      -1.027 -10.015   0.714  1.00 77.65           C  
ATOM   1776  CD2 PHE B 217       0.570 -10.315   2.468  1.00 77.65           C  
ATOM   1777  CE1 PHE B 217      -0.027 -10.213  -0.236  1.00 77.65           C  
ATOM   1778  CE2 PHE B 217       1.574 -10.514   1.525  1.00 77.65           C  
ATOM   1779  CZ  PHE B 217       1.273 -10.464   0.173  1.00 77.65           C  
ATOM   1780  N   ILE B 218      -3.432  -7.919   5.291  1.00 70.67           N  
ATOM   1781  CA  ILE B 218      -4.665  -7.762   6.054  1.00 70.67           C  
ATOM   1782  C   ILE B 218      -5.150  -6.317   5.961  1.00 70.67           C  
ATOM   1783  CB  ILE B 218      -4.471  -8.168   7.532  1.00 70.67           C  
ATOM   1784  O   ILE B 218      -6.350  -6.051   6.059  1.00 70.67           O  
ATOM   1785  CG1 ILE B 218      -4.178  -9.669   7.640  1.00 70.67           C  
ATOM   1786  CG2 ILE B 218      -5.700  -7.789   8.363  1.00 70.67           C  
ATOM   1787  CD1 ILE B 218      -3.887 -10.143   9.058  1.00 70.67           C  
ATOM   1788  N   THR B 219      -4.233  -5.458   5.656  1.00 68.78           N  
ATOM   1789  CA  THR B 219      -4.591  -4.047   5.740  1.00 68.78           C  
ATOM   1790  C   THR B 219      -4.763  -3.448   4.346  1.00 68.78           C  
ATOM   1791  CB  THR B 219      -3.530  -3.247   6.518  1.00 68.78           C  
ATOM   1792  O   THR B 219      -5.322  -2.360   4.197  1.00 68.78           O  
ATOM   1793  CG2 THR B 219      -3.454  -3.702   7.971  1.00 68.78           C  
ATOM   1794  OG1 THR B 219      -2.250  -3.436   5.901  1.00 68.78           O  
ATOM   1795  N   THR B 220      -4.324  -4.261   3.362  1.00 77.86           N  
ATOM   1796  CA  THR B 220      -4.390  -3.714   2.011  1.00 77.86           C  
ATOM   1797  C   THR B 220      -5.006  -4.724   1.048  1.00 77.86           C  
ATOM   1798  CB  THR B 220      -2.994  -3.305   1.506  1.00 77.86           C  
ATOM   1799  O   THR B 220      -4.513  -5.846   0.917  1.00 77.86           O  
ATOM   1800  CG2 THR B 220      -3.082  -2.597   0.158  1.00 77.86           C  
ATOM   1801  OG1 THR B 220      -2.387  -2.421   2.458  1.00 77.86           O  
ATOM   1802  N   SER B 221      -6.088  -4.236   0.460  1.00 87.29           N  
ATOM   1803  CA  SER B 221      -6.656  -5.060  -0.602  1.00 87.29           C  
ATOM   1804  C   SER B 221      -5.896  -4.874  -1.911  1.00 87.29           C  
ATOM   1805  CB  SER B 221      -8.134  -4.725  -0.809  1.00 87.29           C  
ATOM   1806  O   SER B 221      -5.640  -3.744  -2.331  1.00 87.29           O  
ATOM   1807  OG  SER B 221      -8.847  -4.819   0.412  1.00 87.29           O  
ATOM   1808  N   PHE B 222      -5.621  -6.014  -2.500  1.00 87.20           N  
ATOM   1809  CA  PHE B 222      -4.789  -5.946  -3.695  1.00 87.20           C  
ATOM   1810  C   PHE B 222      -5.289  -6.916  -4.759  1.00 87.20           C  
ATOM   1811  CB  PHE B 222      -3.327  -6.250  -3.352  1.00 87.20           C  
ATOM   1812  O   PHE B 222      -5.696  -8.036  -4.443  1.00 87.20           O  
ATOM   1813  CG  PHE B 222      -2.401  -6.192  -4.537  1.00 87.20           C  
ATOM   1814  CD1 PHE B 222      -2.073  -7.345  -5.238  1.00 87.20           C  
ATOM   1815  CD2 PHE B 222      -1.858  -4.982  -4.950  1.00 87.20           C  
ATOM   1816  CE1 PHE B 222      -1.216  -7.294  -6.335  1.00 87.20           C  
ATOM   1817  CE2 PHE B 222      -1.001  -4.922  -6.045  1.00 87.20           C  
ATOM   1818  CZ  PHE B 222      -0.680  -6.080  -6.735  1.00 87.20           C  
ATOM   1819  N   CYS B 223      -5.258  -6.443  -6.005  1.00 93.60           N  
ATOM   1820  CA  CYS B 223      -5.580  -7.275  -7.159  1.00 93.60           C  
ATOM   1821  C   CYS B 223      -4.828  -6.805  -8.398  1.00 93.60           C  
ATOM   1822  CB  CYS B 223      -7.084  -7.260  -7.427  1.00 93.60           C  
ATOM   1823  O   CYS B 223      -4.781  -5.607  -8.683  1.00 93.60           O  
ATOM   1824  SG  CYS B 223      -7.621  -8.492  -8.635  1.00 93.60           S  
ATOM   1825  N   SER B 224      -4.176  -7.707  -9.093  1.00 94.97           N  
ATOM   1826  CA  SER B 224      -3.427  -7.357 -10.296  1.00 94.97           C  
ATOM   1827  C   SER B 224      -3.643  -8.385 -11.401  1.00 94.97           C  
ATOM   1828  CB  SER B 224      -1.935  -7.237  -9.983  1.00 94.97           C  
ATOM   1829  O   SER B 224      -3.766  -9.581 -11.128  1.00 94.97           O  
ATOM   1830  OG  SER B 224      -1.354  -8.518  -9.806  1.00 94.97           O  
ATOM   1831  N   LEU B 225      -3.689  -7.931 -12.619  1.00 97.52           N  
ATOM   1832  CA  LEU B 225      -3.889  -8.800 -13.773  1.00 97.52           C  
ATOM   1833  C   LEU B 225      -3.077  -8.311 -14.969  1.00 97.52           C  
ATOM   1834  CB  LEU B 225      -5.373  -8.867 -14.143  1.00 97.52           C  
ATOM   1835  O   LEU B 225      -3.204  -7.156 -15.380  1.00 97.52           O  
ATOM   1836  CG  LEU B 225      -5.747  -9.825 -15.275  1.00 97.52           C  
ATOM   1837  CD1 LEU B 225      -5.536 -11.270 -14.839  1.00 97.52           C  
ATOM   1838  CD2 LEU B 225      -7.190  -9.598 -15.713  1.00 97.52           C  
ATOM   1839  N   GLN B 226      -2.296  -9.195 -15.493  1.00 97.38           N  
ATOM   1840  CA  GLN B 226      -1.490  -8.863 -16.663  1.00 97.38           C  
ATOM   1841  C   GLN B 226      -2.348  -8.802 -17.923  1.00 97.38           C  
ATOM   1842  CB  GLN B 226      -0.362  -9.880 -16.844  1.00 97.38           C  
ATOM   1843  O   GLN B 226      -3.308  -9.563 -18.065  1.00 97.38           O  
ATOM   1844  CG  GLN B 226       0.542 -10.020 -15.627  1.00 97.38           C  
ATOM   1845  CD  GLN B 226       1.258  -8.729 -15.277  1.00 97.38           C  
ATOM   1846  NE2 GLN B 226       1.125  -8.298 -14.027  1.00 97.38           N  
ATOM   1847  OE1 GLN B 226       1.925  -8.125 -16.122  1.00 97.38           O  
ATOM   1848  N   THR B 227      -2.063  -7.905 -18.824  1.00 96.41           N  
ATOM   1849  CA  THR B 227      -2.640  -7.807 -20.160  1.00 96.41           C  
ATOM   1850  C   THR B 227      -1.570  -8.014 -21.228  1.00 96.41           C  
ATOM   1851  CB  THR B 227      -3.326  -6.445 -20.374  1.00 96.41           C  
ATOM   1852  O   THR B 227      -0.380  -8.091 -20.916  1.00 96.41           O  
ATOM   1853  CG2 THR B 227      -4.249  -6.105 -19.209  1.00 96.41           C  
ATOM   1854  OG1 THR B 227      -2.325  -5.426 -20.488  1.00 96.41           O  
ATOM   1855  N   PRO B 228      -1.947  -8.144 -22.434  1.00 93.99           N  
ATOM   1856  CA  PRO B 228      -0.944  -8.355 -23.481  1.00 93.99           C  
ATOM   1857  C   PRO B 228       0.054  -7.204 -23.583  1.00 93.99           C  
ATOM   1858  CB  PRO B 228      -1.783  -8.465 -24.756  1.00 93.99           C  
ATOM   1859  O   PRO B 228       1.173  -7.393 -24.068  1.00 93.99           O  
ATOM   1860  CG  PRO B 228      -3.091  -9.031 -24.306  1.00 93.99           C  
ATOM   1861  CD  PRO B 228      -3.428  -8.446 -22.965  1.00 93.99           C  
ATOM   1862  N   GLU B 229      -0.390  -6.050 -23.084  1.00 94.75           N  
ATOM   1863  CA  GLU B 229       0.509  -4.915 -23.271  1.00 94.75           C  
ATOM   1864  C   GLU B 229       0.897  -4.292 -21.933  1.00 94.75           C  
ATOM   1865  CB  GLU B 229      -0.136  -3.861 -24.174  1.00 94.75           C  
ATOM   1866  O   GLU B 229       1.727  -3.382 -21.883  1.00 94.75           O  
ATOM   1867  CG  GLU B 229      -1.469  -3.341 -23.658  1.00 94.75           C  
ATOM   1868  CD  GLU B 229      -2.165  -2.402 -24.631  1.00 94.75           C  
ATOM   1869  OE1 GLU B 229      -3.242  -1.863 -24.289  1.00 94.75           O  
ATOM   1870  OE2 GLU B 229      -1.629  -2.205 -25.744  1.00 94.75           O  
ATOM   1871  N   GLY B 230       0.281  -4.703 -20.891  1.00 96.53           N  
ATOM   1872  CA  GLY B 230       0.590  -4.092 -19.608  1.00 96.53           C  
ATOM   1873  C   GLY B 230      -0.020  -4.831 -18.432  1.00 96.53           C  
ATOM   1874  O   GLY B 230      -0.070  -6.063 -18.424  1.00 96.53           O  
ATOM   1875  N   VAL B 231      -0.388  -4.003 -17.403  1.00 96.00           N  
ATOM   1876  CA  VAL B 231      -0.925  -4.615 -16.192  1.00 96.00           C  
ATOM   1877  C   VAL B 231      -1.894  -3.651 -15.511  1.00 96.00           C  
ATOM   1878  CB  VAL B 231       0.199  -5.021 -15.214  1.00 96.00           C  
ATOM   1879  O   VAL B 231      -1.658  -2.441 -15.484  1.00 96.00           O  
ATOM   1880  CG1 VAL B 231       1.030  -3.804 -14.812  1.00 96.00           C  
ATOM   1881  CG2 VAL B 231      -0.388  -5.702 -13.979  1.00 96.00           C  
ATOM   1882  N   TYR B 232      -3.003  -4.190 -15.078  1.00 97.02           N  
ATOM   1883  CA  TYR B 232      -3.918  -3.471 -14.199  1.00 97.02           C  
ATOM   1884  C   TYR B 232      -3.665  -3.827 -12.739  1.00 97.02           C  
ATOM   1885  CB  TYR B 232      -5.373  -3.781 -14.567  1.00 97.02           C  
ATOM   1886  O   TYR B 232      -3.435  -4.992 -12.408  1.00 97.02           O  
ATOM   1887  CG  TYR B 232      -5.859  -3.044 -15.791  1.00 97.02           C  
ATOM   1888  CD1 TYR B 232      -6.216  -1.699 -15.723  1.00 97.02           C  
ATOM   1889  CD2 TYR B 232      -5.964  -3.691 -17.018  1.00 97.02           C  
ATOM   1890  CE1 TYR B 232      -6.666  -1.016 -16.848  1.00 97.02           C  
ATOM   1891  CE2 TYR B 232      -6.414  -3.018 -18.149  1.00 97.02           C  
ATOM   1892  OH  TYR B 232      -7.207  -1.012 -19.172  1.00 97.02           O  
ATOM   1893  CZ  TYR B 232      -6.762  -1.683 -18.055  1.00 97.02           C  
ATOM   1894  N   CYS B 233      -3.718  -2.811 -11.885  1.00 92.99           N  
ATOM   1895  CA  CYS B 233      -3.560  -3.040 -10.453  1.00 92.99           C  
ATOM   1896  C   CYS B 233      -4.599  -2.258  -9.658  1.00 92.99           C  
ATOM   1897  CB  CYS B 233      -2.155  -2.645 -10.000  1.00 92.99           C  
ATOM   1898  O   CYS B 233      -4.770  -1.056  -9.865  1.00 92.99           O  
ATOM   1899  SG  CYS B 233      -0.842  -3.623 -10.763  1.00 92.99           S  
ATOM   1900  N   LEU B 234      -5.238  -2.986  -8.823  1.00 92.34           N  
ATOM   1901  CA  LEU B 234      -6.152  -2.352  -7.879  1.00 92.34           C  
ATOM   1902  C   LEU B 234      -5.625  -2.464  -6.453  1.00 92.34           C  
ATOM   1903  CB  LEU B 234      -7.543  -2.985  -7.972  1.00 92.34           C  
ATOM   1904  O   LEU B 234      -5.415  -3.570  -5.948  1.00 92.34           O  
ATOM   1905  CG  LEU B 234      -8.601  -2.441  -7.012  1.00 92.34           C  
ATOM   1906  CD1 LEU B 234      -8.916  -0.985  -7.340  1.00 92.34           C  
ATOM   1907  CD2 LEU B 234      -9.865  -3.293  -7.070  1.00 92.34           C  
ATOM   1908  N   VAL B 235      -5.390  -1.326  -5.822  1.00 86.18           N  
ATOM   1909  CA  VAL B 235      -4.992  -1.250  -4.421  1.00 86.18           C  
ATOM   1910  C   VAL B 235      -5.995  -0.402  -3.643  1.00 86.18           C  
ATOM   1911  CB  VAL B 235      -3.569  -0.669  -4.265  1.00 86.18           C  
ATOM   1912  O   VAL B 235      -5.997   0.827  -3.754  1.00 86.18           O  
ATOM   1913  CG1 VAL B 235      -3.144  -0.667  -2.798  1.00 86.18           C  
ATOM   1914  CG2 VAL B 235      -2.574  -1.462  -5.112  1.00 86.18           C  
ATOM   1915  N   GLY B 236      -6.675  -1.088  -2.723  1.00 83.49           N  
ATOM   1916  CA  GLY B 236      -7.751  -0.366  -2.063  1.00 83.49           C  
ATOM   1917  C   GLY B 236      -8.755   0.226  -3.034  1.00 83.49           C  
ATOM   1918  O   GLY B 236      -9.478  -0.507  -3.712  1.00 83.49           O  
ATOM   1919  N   PHE B 237      -8.666   1.586  -3.236  1.00 81.38           N  
ATOM   1920  CA  PHE B 237      -9.612   2.267  -4.112  1.00 81.38           C  
ATOM   1921  C   PHE B 237      -8.902   2.847  -5.329  1.00 81.38           C  
ATOM   1922  CB  PHE B 237     -10.345   3.377  -3.353  1.00 81.38           C  
ATOM   1923  O   PHE B 237      -9.498   3.600  -6.102  1.00 81.38           O  
ATOM   1924  CG  PHE B 237     -11.238   2.873  -2.252  1.00 81.38           C  
ATOM   1925  CD1 PHE B 237     -12.566   2.554  -2.505  1.00 81.38           C  
ATOM   1926  CD2 PHE B 237     -10.748   2.718  -0.961  1.00 81.38           C  
ATOM   1927  CE1 PHE B 237     -13.394   2.087  -1.487  1.00 81.38           C  
ATOM   1928  CE2 PHE B 237     -11.569   2.252   0.061  1.00 81.38           C  
ATOM   1929  CZ  PHE B 237     -12.893   1.938  -0.204  1.00 81.38           C  
ATOM   1930  N   ILE B 238      -7.685   2.491  -5.442  1.00 81.82           N  
ATOM   1931  CA  ILE B 238      -6.907   3.100  -6.515  1.00 81.82           C  
ATOM   1932  C   ILE B 238      -6.635   2.066  -7.606  1.00 81.82           C  
ATOM   1933  CB  ILE B 238      -5.578   3.685  -5.987  1.00 81.82           C  
ATOM   1934  O   ILE B 238      -5.984   1.049  -7.357  1.00 81.82           O  
ATOM   1935  CG1 ILE B 238      -5.850   4.784  -4.954  1.00 81.82           C  
ATOM   1936  CG2 ILE B 238      -4.726   4.219  -7.143  1.00 81.82           C  
ATOM   1937  CD1 ILE B 238      -4.593   5.374  -4.331  1.00 81.82           C  
ATOM   1938  N   LEU B 239      -7.142   2.347  -8.785  1.00 90.83           N  
ATOM   1939  CA  LEU B 239      -6.861   1.530  -9.960  1.00 90.83           C  
ATOM   1940  C   LEU B 239      -5.712   2.120 -10.770  1.00 90.83           C  
ATOM   1941  CB  LEU B 239      -8.109   1.406 -10.838  1.00 90.83           C  
ATOM   1942  O   LEU B 239      -5.715   3.313 -11.083  1.00 90.83           O  
ATOM   1943  CG  LEU B 239      -7.956   0.589 -12.122  1.00 90.83           C  
ATOM   1944  CD1 LEU B 239      -7.768  -0.888 -11.791  1.00 90.83           C  
ATOM   1945  CD2 LEU B 239      -9.165   0.788 -13.030  1.00 90.83           C  
ATOM   1946  N   THR B 240      -4.769   1.294 -11.070  1.00 89.47           N  
ATOM   1947  CA  THR B 240      -3.637   1.720 -11.885  1.00 89.47           C  
ATOM   1948  C   THR B 240      -3.505   0.844 -13.127  1.00 89.47           C  
ATOM   1949  CB  THR B 240      -2.324   1.677 -11.082  1.00 89.47           C  
ATOM   1950  O   THR B 240      -3.673  -0.376 -13.055  1.00 89.47           O  
ATOM   1951  CG2 THR B 240      -1.163   2.240 -11.896  1.00 89.47           C  
ATOM   1952  OG1 THR B 240      -2.476   2.454  -9.887  1.00 89.47           O  
ATOM   1953  N   TYR B 241      -3.327   1.481 -14.228  1.00 93.97           N  
ATOM   1954  CA  TYR B 241      -2.974   0.766 -15.450  1.00 93.97           C  
ATOM   1955  C   TYR B 241      -1.584   1.162 -15.931  1.00 93.97           C  
ATOM   1956  CB  TYR B 241      -4.005   1.039 -16.549  1.00 93.97           C  
ATOM   1957  O   TYR B 241      -1.281   2.350 -16.063  1.00 93.97           O  
ATOM   1958  CG  TYR B 241      -3.678   0.376 -17.866  1.00 93.97           C  
ATOM   1959  CD1 TYR B 241      -3.388   1.136 -18.997  1.00 93.97           C  
ATOM   1960  CD2 TYR B 241      -3.658  -1.009 -17.981  1.00 93.97           C  
ATOM   1961  CE1 TYR B 241      -3.088   0.530 -20.213  1.00 93.97           C  
ATOM   1962  CE2 TYR B 241      -3.359  -1.626 -19.192  1.00 93.97           C  
ATOM   1963  OH  TYR B 241      -2.779  -1.454 -21.501  1.00 93.97           O  
ATOM   1964  CZ  TYR B 241      -3.076  -0.849 -20.300  1.00 93.97           C  
ATOM   1965  N   ARG B 242      -0.818   0.194 -16.181  1.00 93.01           N  
ATOM   1966  CA  ARG B 242       0.516   0.400 -16.738  1.00 93.01           C  
ATOM   1967  C   ARG B 242       0.645  -0.259 -18.107  1.00 93.01           C  
ATOM   1968  CB  ARG B 242       1.585  -0.147 -15.790  1.00 93.01           C  
ATOM   1969  O   ARG B 242       0.432  -1.466 -18.244  1.00 93.01           O  
ATOM   1970  CG  ARG B 242       3.010   0.107 -16.256  1.00 93.01           C  
ATOM   1971  CD  ARG B 242       4.031  -0.485 -15.295  1.00 93.01           C  
ATOM   1972  NE  ARG B 242       3.951   0.134 -13.975  1.00 93.01           N  
ATOM   1973  NH1 ARG B 242       5.504   1.784 -14.426  1.00 93.01           N  
ATOM   1974  NH2 ARG B 242       4.502   1.679 -12.367  1.00 93.01           N  
ATOM   1975  CZ  ARG B 242       4.653   1.197 -13.593  1.00 93.01           C  
ATOM   1976  N   LYS B 243       0.948   0.570 -19.062  1.00 94.38           N  
ATOM   1977  CA  LYS B 243       1.289   0.058 -20.386  1.00 94.38           C  
ATOM   1978  C   LYS B 243       2.801   0.027 -20.591  1.00 94.38           C  
ATOM   1979  CB  LYS B 243       0.630   0.906 -21.476  1.00 94.38           C  
ATOM   1980  O   LYS B 243       3.463   1.064 -20.525  1.00 94.38           O  
ATOM   1981  CG  LYS B 243       0.795   0.345 -22.881  1.00 94.38           C  
ATOM   1982  CD  LYS B 243       0.015   1.161 -23.903  1.00 94.38           C  
ATOM   1983  CE  LYS B 243       0.116   0.557 -25.297  1.00 94.38           C  
ATOM   1984  NZ  LYS B 243      -0.726   1.296 -26.284  1.00 94.38           N  
ATOM   1985  N   PHE B 244       3.337  -1.108 -20.847  1.00 94.69           N  
ATOM   1986  CA  PHE B 244       4.782  -1.249 -20.975  1.00 94.69           C  
ATOM   1987  C   PHE B 244       5.253  -0.782 -22.347  1.00 94.69           C  
ATOM   1988  CB  PHE B 244       5.205  -2.703 -20.741  1.00 94.69           C  
ATOM   1989  O   PHE B 244       4.543  -0.947 -23.342  1.00 94.69           O  
ATOM   1990  CG  PHE B 244       4.890  -3.212 -19.361  1.00 94.69           C  
ATOM   1991  CD1 PHE B 244       5.439  -2.603 -18.239  1.00 94.69           C  
ATOM   1992  CD2 PHE B 244       4.046  -4.301 -19.185  1.00 94.69           C  
ATOM   1993  CE1 PHE B 244       5.149  -3.072 -16.959  1.00 94.69           C  
ATOM   1994  CE2 PHE B 244       3.752  -4.775 -17.910  1.00 94.69           C  
ATOM   1995  CZ  PHE B 244       4.306  -4.160 -16.799  1.00 94.69           C  
ATOM   1996  N   ASN B 245       6.458  -0.260 -22.351  1.00 91.60           N  
ATOM   1997  CA  ASN B 245       7.106   0.183 -23.580  1.00 91.60           C  
ATOM   1998  C   ASN B 245       6.188   1.079 -24.407  1.00 91.60           C  
ATOM   1999  CB  ASN B 245       7.564  -1.018 -24.410  1.00 91.60           C  
ATOM   2000  O   ASN B 245       6.003   0.849 -25.604  1.00 91.60           O  
ATOM   2001  CG  ASN B 245       8.648  -0.660 -25.408  1.00 91.60           C  
ATOM   2002  ND2 ASN B 245       8.824  -1.502 -26.419  1.00 91.60           N  
ATOM   2003  OD1 ASN B 245       9.321   0.364 -25.271  1.00 91.60           O  
ATOM   2004  N   TYR B 246       5.517   1.989 -23.852  1.00 87.47           N  
ATOM   2005  CA  TYR B 246       4.571   2.927 -24.447  1.00 87.47           C  
ATOM   2006  C   TYR B 246       5.246   3.778 -25.515  1.00 87.47           C  
ATOM   2007  CB  TYR B 246       3.958   3.828 -23.371  1.00 87.47           C  
ATOM   2008  O   TYR B 246       4.812   3.797 -26.669  1.00 87.47           O  
ATOM   2009  CG  TYR B 246       3.116   4.951 -23.927  1.00 87.47           C  
ATOM   2010  CD1 TYR B 246       3.526   6.278 -23.812  1.00 87.47           C  
ATOM   2011  CD2 TYR B 246       1.910   4.688 -24.567  1.00 87.47           C  
ATOM   2012  CE1 TYR B 246       2.753   7.316 -24.321  1.00 87.47           C  
ATOM   2013  CE2 TYR B 246       1.129   5.718 -25.080  1.00 87.47           C  
ATOM   2014  OH  TYR B 246       0.788   8.050 -25.458  1.00 87.47           O  
ATOM   2015  CZ  TYR B 246       1.558   7.027 -24.952  1.00 87.47           C  
ATOM   2016  N   LYS B 247       6.259   4.550 -25.172  1.00 80.64           N  
ATOM   2017  CA  LYS B 247       7.017   5.361 -26.121  1.00 80.64           C  
ATOM   2018  C   LYS B 247       8.404   5.693 -25.576  1.00 80.64           C  
ATOM   2019  CB  LYS B 247       6.262   6.649 -26.451  1.00 80.64           C  
ATOM   2020  O   LYS B 247       8.552   6.012 -24.395  1.00 80.64           O  
ATOM   2021  CG  LYS B 247       6.850   7.430 -27.617  1.00 80.64           C  
ATOM   2022  CD  LYS B 247       6.053   8.697 -27.899  1.00 80.64           C  
ATOM   2023  CE  LYS B 247       6.709   9.540 -28.984  1.00 80.64           C  
ATOM   2024  NZ  LYS B 247       5.929  10.782 -29.268  1.00 80.64           N  
ATOM   2025  N   ASP B 248       9.441   5.640 -26.503  1.00 78.59           N  
ATOM   2026  CA  ASP B 248      10.806   6.064 -26.208  1.00 78.59           C  
ATOM   2027  C   ASP B 248      11.334   5.381 -24.948  1.00 78.59           C  
ATOM   2028  CB  ASP B 248      10.874   7.584 -26.049  1.00 78.59           C  
ATOM   2029  O   ASP B 248      11.856   6.043 -24.049  1.00 78.59           O  
ATOM   2030  CG  ASP B 248      10.459   8.330 -27.305  1.00 78.59           C  
ATOM   2031  OD1 ASP B 248      10.811   7.889 -28.421  1.00 78.59           O  
ATOM   2032  OD2 ASP B 248       9.778   9.371 -27.178  1.00 78.59           O  
ATOM   2033  N   ASN B 249      11.094   4.146 -24.667  1.00 83.04           N  
ATOM   2034  CA  ASN B 249      11.595   3.362 -23.543  1.00 83.04           C  
ATOM   2035  C   ASN B 249      10.987   3.825 -22.222  1.00 83.04           C  
ATOM   2036  CB  ASN B 249      13.122   3.431 -23.478  1.00 83.04           C  
ATOM   2037  O   ASN B 249      11.692   3.949 -21.219  1.00 83.04           O  
ATOM   2038  CG  ASN B 249      13.736   2.199 -22.844  1.00 83.04           C  
ATOM   2039  ND2 ASN B 249      14.896   2.368 -22.220  1.00 83.04           N  
ATOM   2040  OD1 ASN B 249      13.173   1.103 -22.915  1.00 83.04           O  
ATOM   2041  N   THR B 250       9.733   4.250 -22.349  1.00 88.50           N  
ATOM   2042  CA  THR B 250       8.988   4.663 -21.165  1.00 88.50           C  
ATOM   2043  C   THR B 250       7.719   3.831 -21.007  1.00 88.50           C  
ATOM   2044  CB  THR B 250       8.621   6.157 -21.229  1.00 88.50           C  
ATOM   2045  O   THR B 250       7.109   3.424 -21.998  1.00 88.50           O  
ATOM   2046  CG2 THR B 250       8.030   6.635 -19.906  1.00 88.50           C  
ATOM   2047  OG1 THR B 250       9.799   6.921 -21.517  1.00 88.50           O  
ATOM   2048  N   ASP B 251       7.326   3.650 -19.733  1.00 91.87           N  
ATOM   2049  CA  ASP B 251       6.034   3.038 -19.437  1.00 91.87           C  
ATOM   2050  C   ASP B 251       4.985   4.099 -19.112  1.00 91.87           C  
ATOM   2051  CB  ASP B 251       6.162   2.052 -18.274  1.00 91.87           C  
ATOM   2052  O   ASP B 251       5.285   5.091 -18.445  1.00 91.87           O  
ATOM   2053  CG  ASP B 251       7.007   0.837 -18.616  1.00 91.87           C  
ATOM   2054  OD1 ASP B 251       7.225   0.564 -19.817  1.00 91.87           O  
ATOM   2055  OD2 ASP B 251       7.455   0.144 -17.678  1.00 91.87           O  
ATOM   2056  N   LEU B 252       3.863   3.896 -19.665  1.00 91.78           N  
ATOM   2057  CA  LEU B 252       2.745   4.762 -19.304  1.00 91.78           C  
ATOM   2058  C   LEU B 252       2.068   4.271 -18.029  1.00 91.78           C  
ATOM   2059  CB  LEU B 252       1.726   4.826 -20.445  1.00 91.78           C  
ATOM   2060  O   LEU B 252       1.793   3.078 -17.886  1.00 91.78           O  
ATOM   2061  CG  LEU B 252       0.441   5.605 -20.162  1.00 91.78           C  
ATOM   2062  CD1 LEU B 252       0.735   7.098 -20.071  1.00 91.78           C  
ATOM   2063  CD2 LEU B 252      -0.602   5.325 -21.239  1.00 91.78           C  
ATOM   2064  N   VAL B 253       1.816   5.195 -17.082  1.00 89.92           N  
ATOM   2065  CA  VAL B 253       1.115   4.841 -15.851  1.00 89.92           C  
ATOM   2066  C   VAL B 253      -0.074   5.776 -15.647  1.00 89.92           C  
ATOM   2067  CB  VAL B 253       2.055   4.899 -14.627  1.00 89.92           C  
ATOM   2068  O   VAL B 253       0.091   6.997 -15.583  1.00 89.92           O  
ATOM   2069  CG1 VAL B 253       1.346   4.383 -13.376  1.00 89.92           C  
ATOM   2070  CG2 VAL B 253       3.328   4.096 -14.893  1.00 89.92           C  
ATOM   2071  N   GLU B 254      -1.221   5.175 -15.491  1.00 89.26           N  
ATOM   2072  CA  GLU B 254      -2.446   5.940 -15.277  1.00 89.26           C  
ATOM   2073  C   GLU B 254      -3.139   5.523 -13.983  1.00 89.26           C  
ATOM   2074  CB  GLU B 254      -3.399   5.770 -16.463  1.00 89.26           C  
ATOM   2075  O   GLU B 254      -3.269   4.331 -13.699  1.00 89.26           O  
ATOM   2076  CG  GLU B 254      -2.852   6.313 -17.775  1.00 89.26           C  
ATOM   2077  CD  GLU B 254      -3.805   6.128 -18.945  1.00 89.26           C  
ATOM   2078  OE1 GLU B 254      -4.194   7.136 -19.576  1.00 89.26           O  
ATOM   2079  OE2 GLU B 254      -4.165   4.964 -19.233  1.00 89.26           O  
ATOM   2080  N   PHE B 255      -3.576   6.554 -13.246  1.00 83.58           N  
ATOM   2081  CA  PHE B 255      -4.261   6.307 -11.982  1.00 83.58           C  
ATOM   2082  C   PHE B 255      -5.722   6.731 -12.066  1.00 83.58           C  
ATOM   2083  CB  PHE B 255      -3.563   7.048 -10.837  1.00 83.58           C  
ATOM   2084  O   PHE B 255      -6.053   7.708 -12.741  1.00 83.58           O  
ATOM   2085  CG  PHE B 255      -2.187   6.526 -10.526  1.00 83.58           C  
ATOM   2086  CD1 PHE B 255      -1.997   5.583  -9.522  1.00 83.58           C  
ATOM   2087  CD2 PHE B 255      -1.082   6.977 -11.236  1.00 83.58           C  
ATOM   2088  CE1 PHE B 255      -0.724   5.098  -9.231  1.00 83.58           C  
ATOM   2089  CE2 PHE B 255       0.193   6.497 -10.951  1.00 83.58           C  
ATOM   2090  CZ  PHE B 255       0.370   5.558  -9.948  1.00 83.58           C  
ATOM   2091  N   LYS B 256      -6.500   5.968 -11.342  1.00 83.04           N  
ATOM   2092  CA  LYS B 256      -7.900   6.343 -11.169  1.00 83.04           C  
ATOM   2093  C   LYS B 256      -8.392   5.998  -9.767  1.00 83.04           C  
ATOM   2094  CB  LYS B 256      -8.774   5.652 -12.217  1.00 83.04           C  
ATOM   2095  O   LYS B 256      -8.228   4.866  -9.307  1.00 83.04           O  
ATOM   2096  CG  LYS B 256     -10.229   6.098 -12.202  1.00 83.04           C  
ATOM   2097  CD  LYS B 256     -11.036   5.413 -13.296  1.00 83.04           C  
ATOM   2098  CE  LYS B 256     -12.495   5.846 -13.271  1.00 83.04           C  
ATOM   2099  NZ  LYS B 256     -13.286   5.192 -14.357  1.00 83.04           N  
ATOM   2100  N   THR B 257      -8.941   6.981  -9.065  1.00 75.32           N  
ATOM   2101  CA  THR B 257      -9.566   6.722  -7.773  1.00 75.32           C  
ATOM   2102  C   THR B 257     -11.007   6.254  -7.953  1.00 75.32           C  
ATOM   2103  CB  THR B 257      -9.538   7.975  -6.878  1.00 75.32           C  
ATOM   2104  O   THR B 257     -11.796   6.906  -8.640  1.00 75.32           O  
ATOM   2105  CG2 THR B 257     -10.106   7.676  -5.495  1.00 75.32           C  
ATOM   2106  OG1 THR B 257      -8.186   8.427  -6.740  1.00 75.32           O  
ATOM   2107  N   LEU B 258     -11.340   5.230  -7.268  1.00 82.36           N  
ATOM   2108  CA  LEU B 258     -12.642   4.613  -7.494  1.00 82.36           C  
ATOM   2109  C   LEU B 258     -13.541   4.779  -6.273  1.00 82.36           C  
ATOM   2110  CB  LEU B 258     -12.481   3.127  -7.825  1.00 82.36           C  
ATOM   2111  O   LEU B 258     -13.053   4.856  -5.143  1.00 82.36           O  
ATOM   2112  CG  LEU B 258     -11.581   2.791  -9.015  1.00 82.36           C  
ATOM   2113  CD1 LEU B 258     -11.378   1.283  -9.118  1.00 82.36           C  
ATOM   2114  CD2 LEU B 258     -12.173   3.345 -10.307  1.00 82.36           C  
ATOM   2115  N   THR B 259     -14.834   4.827  -6.537  1.00 76.22           N  
ATOM   2116  CA  THR B 259     -15.824   4.678  -5.476  1.00 76.22           C  
ATOM   2117  C   THR B 259     -16.035   3.206  -5.135  1.00 76.22           C  
ATOM   2118  CB  THR B 259     -17.169   5.313  -5.875  1.00 76.22           C  
ATOM   2119  O   THR B 259     -15.573   2.323  -5.861  1.00 76.22           O  
ATOM   2120  CG2 THR B 259     -16.991   6.775  -6.272  1.00 76.22           C  
ATOM   2121  OG1 THR B 259     -17.721   4.592  -6.983  1.00 76.22           O  
ATOM   2122  N   GLU B 260     -16.765   2.953  -4.069  1.00 73.78           N  
ATOM   2123  CA  GLU B 260     -17.051   1.575  -3.682  1.00 73.78           C  
ATOM   2124  C   GLU B 260     -17.770   0.826  -4.800  1.00 73.78           C  
ATOM   2125  CB  GLU B 260     -17.890   1.539  -2.402  1.00 73.78           C  
ATOM   2126  O   GLU B 260     -17.439  -0.324  -5.097  1.00 73.78           O  
ATOM   2127  CG  GLU B 260     -17.065   1.591  -1.124  1.00 73.78           C  
ATOM   2128  CD  GLU B 260     -17.907   1.495   0.138  1.00 73.78           C  
ATOM   2129  OE1 GLU B 260     -17.345   1.600   1.252  1.00 73.78           O  
ATOM   2130  OE2 GLU B 260     -19.139   1.313   0.012  1.00 73.78           O  
ATOM   2131  N   GLU B 261     -18.740   1.464  -5.413  1.00 80.14           N  
ATOM   2132  CA  GLU B 261     -19.498   0.855  -6.502  1.00 80.14           C  
ATOM   2133  C   GLU B 261     -18.612   0.603  -7.718  1.00 80.14           C  
ATOM   2134  CB  GLU B 261     -20.686   1.739  -6.890  1.00 80.14           C  
ATOM   2135  O   GLU B 261     -18.733  -0.431  -8.378  1.00 80.14           O  
ATOM   2136  CG  GLU B 261     -21.785   1.789  -5.839  1.00 80.14           C  
ATOM   2137  CD  GLU B 261     -21.496   2.773  -4.716  1.00 80.14           C  
ATOM   2138  OE1 GLU B 261     -22.135   2.674  -3.643  1.00 80.14           O  
ATOM   2139  OE2 GLU B 261     -20.625   3.649  -4.910  1.00 80.14           O  
ATOM   2140  N   GLU B 262     -17.685   1.485  -7.917  1.00 85.34           N  
ATOM   2141  CA  GLU B 262     -16.785   1.359  -9.060  1.00 85.34           C  
ATOM   2142  C   GLU B 262     -15.788   0.223  -8.854  1.00 85.34           C  
ATOM   2143  CB  GLU B 262     -16.041   2.674  -9.307  1.00 85.34           C  
ATOM   2144  O   GLU B 262     -15.397  -0.449  -9.811  1.00 85.34           O  
ATOM   2145  CG  GLU B 262     -16.914   3.773  -9.894  1.00 85.34           C  
ATOM   2146  CD  GLU B 262     -16.223   5.126  -9.944  1.00 85.34           C  
ATOM   2147  OE1 GLU B 262     -16.521   5.927 -10.859  1.00 85.34           O  
ATOM   2148  OE2 GLU B 262     -15.375   5.387  -9.061  1.00 85.34           O  
ATOM   2149  N   VAL B 263     -15.461  -0.013  -7.608  1.00 88.36           N  
ATOM   2150  CA  VAL B 263     -14.541  -1.103  -7.301  1.00 88.36           C  
ATOM   2151  C   VAL B 263     -15.150  -2.432  -7.741  1.00 88.36           C  
ATOM   2152  CB  VAL B 263     -14.194  -1.147  -5.796  1.00 88.36           C  
ATOM   2153  O   VAL B 263     -14.494  -3.231  -8.413  1.00 88.36           O  
ATOM   2154  CG1 VAL B 263     -13.482  -2.451  -5.444  1.00 88.36           C  
ATOM   2155  CG2 VAL B 263     -13.335   0.056  -5.411  1.00 88.36           C  
ATOM   2156  N   GLU B 264     -16.347  -2.652  -7.444  1.00 87.46           N  
ATOM   2157  CA  GLU B 264     -17.033  -3.888  -7.806  1.00 87.46           C  
ATOM   2158  C   GLU B 264     -17.118  -4.050  -9.321  1.00 87.46           C  
ATOM   2159  CB  GLU B 264     -18.436  -3.925  -7.194  1.00 87.46           C  
ATOM   2160  O   GLU B 264     -16.916  -5.147  -9.846  1.00 87.46           O  
ATOM   2161  CG  GLU B 264     -18.448  -4.210  -5.699  1.00 87.46           C  
ATOM   2162  CD  GLU B 264     -19.849  -4.270  -5.111  1.00 87.46           C  
ATOM   2163  OE1 GLU B 264     -19.982  -4.424  -3.875  1.00 87.46           O  
ATOM   2164  OE2 GLU B 264     -20.820  -4.163  -5.891  1.00 87.46           O  
ATOM   2165  N   GLU B 265     -17.387  -2.984  -9.964  1.00 90.14           N  
ATOM   2166  CA  GLU B 265     -17.488  -3.007 -11.420  1.00 90.14           C  
ATOM   2167  C   GLU B 265     -16.143  -3.336 -12.062  1.00 90.14           C  
ATOM   2168  CB  GLU B 265     -18.007  -1.665 -11.944  1.00 90.14           C  
ATOM   2169  O   GLU B 265     -16.073  -4.146 -12.989  1.00 90.14           O  
ATOM   2170  CG  GLU B 265     -18.430  -1.697 -13.405  1.00 90.14           C  
ATOM   2171  CD  GLU B 265     -19.020  -0.382 -13.888  1.00 90.14           C  
ATOM   2172  OE1 GLU B 265     -19.261  -0.236 -15.108  1.00 90.14           O  
ATOM   2173  OE2 GLU B 265     -19.242   0.511 -13.040  1.00 90.14           O  
ATOM   2174  N   VAL B 266     -15.125  -2.732 -11.515  1.00 93.06           N  
ATOM   2175  CA  VAL B 266     -13.780  -2.942 -12.040  1.00 93.06           C  
ATOM   2176  C   VAL B 266     -13.357  -4.392 -11.815  1.00 93.06           C  
ATOM   2177  CB  VAL B 266     -12.759  -1.982 -11.388  1.00 93.06           C  
ATOM   2178  O   VAL B 266     -12.770  -5.019 -12.700  1.00 93.06           O  
ATOM   2179  CG1 VAL B 266     -11.332  -2.477 -11.613  1.00 93.06           C  
ATOM   2180  CG2 VAL B 266     -12.930  -0.567 -11.939  1.00 93.06           C  
ATOM   2181  N   LEU B 267     -13.694  -4.945 -10.686  1.00 94.33           N  
ATOM   2182  CA  LEU B 267     -13.373  -6.340 -10.408  1.00 94.33           C  
ATOM   2183  C   LEU B 267     -14.064  -7.266 -11.403  1.00 94.33           C  
ATOM   2184  CB  LEU B 267     -13.782  -6.710  -8.980  1.00 94.33           C  
ATOM   2185  O   LEU B 267     -13.455  -8.218 -11.898  1.00 94.33           O  
ATOM   2186  CG  LEU B 267     -12.910  -6.146  -7.857  1.00 94.33           C  
ATOM   2187  CD1 LEU B 267     -13.533  -6.450  -6.499  1.00 94.33           C  
ATOM   2188  CD2 LEU B 267     -11.497  -6.712  -7.941  1.00 94.33           C  
ATOM   2189  N   ARG B 268     -15.240  -6.924 -11.781  1.00 92.93           N  
ATOM   2190  CA  ARG B 268     -16.027  -7.751 -12.690  1.00 92.93           C  
ATOM   2191  C   ARG B 268     -15.563  -7.573 -14.132  1.00 92.93           C  
ATOM   2192  CB  ARG B 268     -17.515  -7.413 -12.574  1.00 92.93           C  
ATOM   2193  O   ARG B 268     -15.374  -8.554 -14.854  1.00 92.93           O  
ATOM   2194  CG  ARG B 268     -18.429  -8.409 -13.268  1.00 92.93           C  
ATOM   2195  CD  ARG B 268     -19.895  -8.024 -13.127  1.00 92.93           C  
ATOM   2196  NE  ARG B 268     -20.083  -6.978 -12.125  1.00 92.93           N  
ATOM   2197  NH1 ARG B 268     -21.741  -8.097 -10.969  1.00 92.93           N  
ATOM   2198  NH2 ARG B 268     -21.044  -6.029 -10.268  1.00 92.93           N  
ATOM   2199  CZ  ARG B 268     -20.956  -7.037 -11.123  1.00 92.93           C  
ATOM   2200  N   ASN B 269     -15.303  -6.370 -14.534  1.00 93.65           N  
ATOM   2201  CA  ASN B 269     -15.107  -6.069 -15.948  1.00 93.65           C  
ATOM   2202  C   ASN B 269     -13.640  -6.190 -16.349  1.00 93.65           C  
ATOM   2203  CB  ASN B 269     -15.634  -4.671 -16.277  1.00 93.65           C  
ATOM   2204  O   ASN B 269     -13.329  -6.640 -17.453  1.00 93.65           O  
ATOM   2205  CG  ASN B 269     -17.139  -4.564 -16.128  1.00 93.65           C  
ATOM   2206  ND2 ASN B 269     -17.622  -3.363 -15.833  1.00 93.65           N  
ATOM   2207  OD1 ASN B 269     -17.862  -5.553 -16.277  1.00 93.65           O  
ATOM   2208  N   ILE B 270     -12.763  -5.758 -15.413  1.00 95.34           N  
ATOM   2209  CA  ILE B 270     -11.346  -5.748 -15.762  1.00 95.34           C  
ATOM   2210  C   ILE B 270     -10.679  -7.021 -15.247  1.00 95.34           C  
ATOM   2211  CB  ILE B 270     -10.633  -4.501 -15.194  1.00 95.34           C  
ATOM   2212  O   ILE B 270      -9.992  -7.717 -15.999  1.00 95.34           O  
ATOM   2213  CG1 ILE B 270     -11.152  -3.231 -15.877  1.00 95.34           C  
ATOM   2214  CG2 ILE B 270      -9.115  -4.628 -15.355  1.00 95.34           C  
ATOM   2215  CD1 ILE B 270     -10.512  -1.947 -15.366  1.00 95.34           C  
ATOM   2216  N   PHE B 271     -10.967  -7.459 -14.044  1.00 96.10           N  
ATOM   2217  CA  PHE B 271     -10.259  -8.575 -13.428  1.00 96.10           C  
ATOM   2218  C   PHE B 271     -11.051  -9.869 -13.579  1.00 96.10           C  
ATOM   2219  CB  PHE B 271      -9.994  -8.293 -11.945  1.00 96.10           C  
ATOM   2220  O   PHE B 271     -10.550 -10.950 -13.265  1.00 96.10           O  
ATOM   2221  CG  PHE B 271      -9.057  -7.140 -11.706  1.00 96.10           C  
ATOM   2222  CD1 PHE B 271      -7.681  -7.318 -11.782  1.00 96.10           C  
ATOM   2223  CD2 PHE B 271      -9.552  -5.878 -11.403  1.00 96.10           C  
ATOM   2224  CE1 PHE B 271      -6.811  -6.253 -11.561  1.00 96.10           C  
ATOM   2225  CE2 PHE B 271      -8.689  -4.809 -11.180  1.00 96.10           C  
ATOM   2226  CZ  PHE B 271      -7.319  -4.999 -11.259  1.00 96.10           C  
ATOM   2227  N   LYS B 272     -12.301  -9.714 -14.052  1.00 93.39           N  
ATOM   2228  CA  LYS B 272     -13.200 -10.828 -14.339  1.00 93.39           C  
ATOM   2229  C   LYS B 272     -13.420 -11.691 -13.100  1.00 93.39           C  
ATOM   2230  CB  LYS B 272     -12.648 -11.683 -15.481  1.00 93.39           C  
ATOM   2231  O   LYS B 272     -13.383 -12.920 -13.178  1.00 93.39           O  
ATOM   2232  CG  LYS B 272     -12.323 -10.896 -16.742  1.00 93.39           C  
ATOM   2233  CD  LYS B 272     -13.574 -10.277 -17.352  1.00 93.39           C  
ATOM   2234  CE  LYS B 272     -13.266  -9.571 -18.666  1.00 93.39           C  
ATOM   2235  NZ  LYS B 272     -14.415  -8.738 -19.130  1.00 93.39           N  
ATOM   2236  N   ILE B 273     -13.543 -11.003 -11.969  1.00 90.96           N  
ATOM   2237  CA  ILE B 273     -13.801 -11.684 -10.705  1.00 90.96           C  
ATOM   2238  C   ILE B 273     -15.154 -11.244 -10.149  1.00 90.96           C  
ATOM   2239  CB  ILE B 273     -12.683 -11.406  -9.675  1.00 90.96           C  
ATOM   2240  O   ILE B 273     -15.524 -10.073 -10.256  1.00 90.96           O  
ATOM   2241  CG1 ILE B 273     -11.356 -12.007 -10.153  1.00 90.96           C  
ATOM   2242  CG2 ILE B 273     -13.068 -11.955  -8.299  1.00 90.96           C  
ATOM   2243  CD1 ILE B 273     -10.165 -11.657  -9.272  1.00 90.96           C  
ATOM   2244  N   SER B 274     -15.906 -12.092  -9.709  1.00 83.87           N  
ATOM   2245  CA  SER B 274     -17.115 -11.810  -8.941  1.00 83.87           C  
ATOM   2246  C   SER B 274     -16.992 -12.322  -7.510  1.00 83.87           C  
ATOM   2247  CB  SER B 274     -18.335 -12.440  -9.613  1.00 83.87           C  
ATOM   2248  O   SER B 274     -16.743 -13.509  -7.288  1.00 83.87           O  
ATOM   2249  OG  SER B 274     -18.661 -11.753 -10.809  1.00 83.87           O  
ATOM   2250  N   LEU B 275     -17.221 -11.302  -6.684  1.00 82.54           N  
ATOM   2251  CA  LEU B 275     -17.064 -11.665  -5.280  1.00 82.54           C  
ATOM   2252  C   LEU B 275     -18.370 -12.209  -4.710  1.00 82.54           C  
ATOM   2253  CB  LEU B 275     -16.602 -10.456  -4.462  1.00 82.54           C  
ATOM   2254  O   LEU B 275     -19.454 -11.791  -5.122  1.00 82.54           O  
ATOM   2255  CG  LEU B 275     -15.241  -9.866  -4.834  1.00 82.54           C  
ATOM   2256  CD1 LEU B 275     -15.037  -8.524  -4.140  1.00 82.54           C  
ATOM   2257  CD2 LEU B 275     -14.121 -10.836  -4.473  1.00 82.54           C  
ATOM   2258  N   GLY B 276     -18.568 -13.415  -4.407  1.00 70.68           N  
ATOM   2259  CA  GLY B 276     -19.760 -13.996  -3.810  1.00 70.68           C  
ATOM   2260  C   GLY B 276     -20.205 -13.281  -2.548  1.00 70.68           C  
ATOM   2261  O   GLY B 276     -21.338 -13.457  -2.095  1.00 70.68           O  
ATOM   2262  N   ARG B 277     -19.379 -12.280  -2.041  1.00 74.70           N  
ATOM   2263  CA  ARG B 277     -19.642 -11.546  -0.808  1.00 74.70           C  
ATOM   2264  C   ARG B 277     -19.224 -10.085  -0.940  1.00 74.70           C  
ATOM   2265  CB  ARG B 277     -18.913 -12.195   0.370  1.00 74.70           C  
ATOM   2266  O   ARG B 277     -18.521  -9.718  -1.884  1.00 74.70           O  
ATOM   2267  CG  ARG B 277     -19.364 -13.616   0.667  1.00 74.70           C  
ATOM   2268  CD  ARG B 277     -18.777 -14.133   1.973  1.00 74.70           C  
ATOM   2269  NE  ARG B 277     -19.226 -15.491   2.265  1.00 74.70           N  
ATOM   2270  NH1 ARG B 277     -18.295 -15.566   4.378  1.00 74.70           N  
ATOM   2271  NH2 ARG B 277     -19.442 -17.375   3.562  1.00 74.70           N  
ATOM   2272  CZ  ARG B 277     -18.987 -16.141   3.401  1.00 74.70           C  
ATOM   2273  N   ASN B 278     -19.621  -9.324   0.162  1.00 77.49           N  
ATOM   2274  CA  ASN B 278     -19.307  -7.899   0.128  1.00 77.49           C  
ATOM   2275  C   ASN B 278     -17.839  -7.641   0.456  1.00 77.49           C  
ATOM   2276  CB  ASN B 278     -20.211  -7.126   1.091  1.00 77.49           C  
ATOM   2277  O   ASN B 278     -17.319  -8.161   1.445  1.00 77.49           O  
ATOM   2278  CG  ASN B 278     -21.629  -6.986   0.575  1.00 77.49           C  
ATOM   2279  ND2 ASN B 278     -22.566  -6.725   1.479  1.00 77.49           N  
ATOM   2280  OD1 ASN B 278     -21.881  -7.113  -0.626  1.00 77.49           O  
ATOM   2281  N   LEU B 279     -17.169  -6.874  -0.409  1.00 81.47           N  
ATOM   2282  CA  LEU B 279     -15.777  -6.491  -0.204  1.00 81.47           C  
ATOM   2283  C   LEU B 279     -15.680  -5.209   0.616  1.00 81.47           C  
ATOM   2284  CB  LEU B 279     -15.067  -6.307  -1.548  1.00 81.47           C  
ATOM   2285  O   LEU B 279     -16.399  -4.242   0.351  1.00 81.47           O  
ATOM   2286  CG  LEU B 279     -13.620  -5.816  -1.489  1.00 81.47           C  
ATOM   2287  CD1 LEU B 279     -12.711  -6.912  -0.943  1.00 81.47           C  
ATOM   2288  CD2 LEU B 279     -13.152  -5.363  -2.867  1.00 81.47           C  
ATOM   2289  N   VAL B 280     -14.852  -5.202   1.614  1.00 77.87           N  
ATOM   2290  CA  VAL B 280     -14.469  -3.988   2.327  1.00 77.87           C  
ATOM   2291  C   VAL B 280     -13.042  -3.596   1.951  1.00 77.87           C  
ATOM   2292  CB  VAL B 280     -14.588  -4.166   3.857  1.00 77.87           C  
ATOM   2293  O   VAL B 280     -12.084  -4.017   2.604  1.00 77.87           O  
ATOM   2294  CG1 VAL B 280     -14.329  -2.844   4.576  1.00 77.87           C  
ATOM   2295  CG2 VAL B 280     -15.965  -4.718   4.224  1.00 77.87           C  
ATOM   2296  N   PRO B 281     -12.985  -2.820   0.851  1.00 76.46           N  
ATOM   2297  CA  PRO B 281     -11.632  -2.476   0.407  1.00 76.46           C  
ATOM   2298  C   PRO B 281     -10.822  -1.759   1.484  1.00 76.46           C  
ATOM   2299  CB  PRO B 281     -11.879  -1.557  -0.793  1.00 76.46           C  
ATOM   2300  O   PRO B 281     -11.342  -0.871   2.165  1.00 76.46           O  
ATOM   2301  CG  PRO B 281     -13.273  -1.868  -1.232  1.00 76.46           C  
ATOM   2302  CD  PRO B 281     -14.062  -2.314  -0.034  1.00 76.46           C  
ATOM   2303  N   LYS B 282      -9.550  -2.158   1.566  1.00 74.00           N  
ATOM   2304  CA  LYS B 282      -8.636  -1.535   2.518  1.00 74.00           C  
ATOM   2305  C   LYS B 282      -7.500  -0.813   1.798  1.00 74.00           C  
ATOM   2306  CB  LYS B 282      -8.066  -2.580   3.478  1.00 74.00           C  
ATOM   2307  O   LYS B 282      -6.775  -1.419   1.007  1.00 74.00           O  
ATOM   2308  CG  LYS B 282      -9.113  -3.247   4.359  1.00 74.00           C  
ATOM   2309  CD  LYS B 282      -8.485  -3.874   5.597  1.00 74.00           C  
ATOM   2310  CE  LYS B 282      -9.540  -4.457   6.526  1.00 74.00           C  
ATOM   2311  NZ  LYS B 282      -8.928  -5.082   7.737  1.00 74.00           N  
ATOM   2312  N   PRO B 283      -7.304   0.417   2.019  1.00 66.60           N  
ATOM   2313  CA  PRO B 283      -6.380   1.263   1.258  1.00 66.60           C  
ATOM   2314  C   PRO B 283      -4.916   0.978   1.584  1.00 66.60           C  
ATOM   2315  CB  PRO B 283      -6.769   2.681   1.684  1.00 66.60           C  
ATOM   2316  O   PRO B 283      -4.031   1.280   0.780  1.00 66.60           O  
ATOM   2317  CG  PRO B 283      -7.516   2.504   2.966  1.00 66.60           C  
ATOM   2318  CD  PRO B 283      -8.039   1.097   3.023  1.00 66.60           C  
ATOM   2319  N   GLY B 284      -4.671   0.198   2.561  1.00 56.85           N  
ATOM   2320  CA  GLY B 284      -3.308  -0.082   2.984  1.00 56.85           C  
ATOM   2321  C   GLY B 284      -2.633   1.105   3.646  1.00 56.85           C  
ATOM   2322  O   GLY B 284      -3.248   2.160   3.816  1.00 56.85           O  
ATOM   2323  N   ASP B 285      -1.434   0.831   4.144  1.00 49.48           N  
ATOM   2324  CA  ASP B 285      -0.690   1.825   4.910  1.00 49.48           C  
ATOM   2325  C   ASP B 285       0.432   2.437   4.073  1.00 49.48           C  
ATOM   2326  CB  ASP B 285      -0.115   1.201   6.184  1.00 49.48           C  
ATOM   2327  O   ASP B 285       1.325   3.096   4.610  1.00 49.48           O  
ATOM   2328  CG  ASP B 285       0.801   0.023   5.905  1.00 49.48           C  
ATOM   2329  OD1 ASP B 285       0.970  -0.353   4.725  1.00 49.48           O  
ATOM   2330  OD2 ASP B 285       1.358  -0.536   6.875  1.00 49.48           O  
ATOM   2331  N   GLY B 286       0.480   2.187   2.710  1.00 45.94           N  
ATOM   2332  CA  GLY B 286       1.474   2.794   1.839  1.00 45.94           C  
ATOM   2333  C   GLY B 286       2.703   1.927   1.642  1.00 45.94           C  
ATOM   2334  O   GLY B 286       3.682   2.358   1.029  1.00 45.94           O  
ATOM   2335  N   SER B 287       2.669   0.701   1.982  1.00 48.08           N  
ATOM   2336  CA  SER B 287       3.855  -0.148   1.936  1.00 48.08           C  
ATOM   2337  C   SER B 287       3.955  -0.885   0.604  1.00 48.08           C  
ATOM   2338  CB  SER B 287       3.838  -1.156   3.086  1.00 48.08           C  
ATOM   2339  O   SER B 287       4.999  -1.456   0.282  1.00 48.08           O  
ATOM   2340  OG  SER B 287       2.666  -1.951   3.041  1.00 48.08           O  
ATOM   2341  N   LEU B 288       2.954  -0.817  -0.210  1.00 55.90           N  
ATOM   2342  CA  LEU B 288       2.937  -1.553  -1.469  1.00 55.90           C  
ATOM   2343  C   LEU B 288       3.214  -0.624  -2.646  1.00 55.90           C  
ATOM   2344  CB  LEU B 288       1.589  -2.252  -1.663  1.00 55.90           C  
ATOM   2345  O   LEU B 288       2.769   0.526  -2.653  1.00 55.90           O  
ATOM   2346  CG  LEU B 288       1.504  -3.704  -1.190  1.00 55.90           C  
ATOM   2347  CD1 LEU B 288       0.247  -3.917  -0.352  1.00 55.90           C  
ATOM   2348  CD2 LEU B 288       1.527  -4.657  -2.381  1.00 55.90           C  
ATOM   2349  N   THR B 289       4.158  -1.096  -3.536  1.00 59.06           N  
ATOM   2350  CA  THR B 289       4.374  -0.372  -4.784  1.00 59.06           C  
ATOM   2351  C   THR B 289       3.831  -1.164  -5.970  1.00 59.06           C  
ATOM   2352  CB  THR B 289       5.868  -0.072  -5.005  1.00 59.06           C  
ATOM   2353  O   THR B 289       3.714  -2.390  -5.903  1.00 59.06           O  
ATOM   2354  CG2 THR B 289       6.380   0.948  -3.993  1.00 59.06           C  
ATOM   2355  OG1 THR B 289       6.619  -1.285  -4.865  1.00 59.06           O  
ATOM   2356  N   ILE B 290       3.365  -0.496  -7.052  1.00 68.98           N  
ATOM   2357  CA  ILE B 290       2.792  -1.158  -8.219  1.00 68.98           C  
ATOM   2358  C   ILE B 290       3.748  -1.035  -9.403  1.00 68.98           C  
ATOM   2359  CB  ILE B 290       1.410  -0.568  -8.582  1.00 68.98           C  
ATOM   2360  O   ILE B 290       4.515  -0.074  -9.493  1.00 68.98           O  
ATOM   2361  CG1 ILE B 290       1.047   0.570  -7.622  1.00 68.98           C  
ATOM   2362  CG2 ILE B 290       0.337  -1.660  -8.569  1.00 68.98           C  
ATOM   2363  CD1 ILE B 290      -0.131   1.417  -8.084  1.00 68.98           C  
TER    2364      ILE B 290                                                      
ATOM   2365  N   MET C   1     -25.036  56.686 -43.482  1.00 58.13           N  
ATOM   2366  CA  MET C   1     -24.313  56.147 -44.630  1.00 58.13           C  
ATOM   2367  C   MET C   1     -22.836  55.955 -44.303  1.00 58.13           C  
ATOM   2368  CB  MET C   1     -24.465  57.068 -45.842  1.00 58.13           C  
ATOM   2369  O   MET C   1     -22.201  56.846 -43.737  1.00 58.13           O  
ATOM   2370  CG  MET C   1     -25.100  56.395 -47.048  1.00 58.13           C  
ATOM   2371  SD  MET C   1     -25.319  57.546 -48.461  1.00 58.13           S  
ATOM   2372  CE  MET C   1     -25.815  56.373 -49.754  1.00 58.13           C  
ATOM   2373  N   VAL C   2     -22.193  54.628 -44.338  1.00 75.92           N  
ATOM   2374  CA  VAL C   2     -20.827  54.247 -43.996  1.00 75.92           C  
ATOM   2375  C   VAL C   2     -19.857  54.824 -45.025  1.00 75.92           C  
ATOM   2376  CB  VAL C   2     -20.668  52.713 -43.915  1.00 75.92           C  
ATOM   2377  O   VAL C   2     -20.066  54.683 -46.232  1.00 75.92           O  
ATOM   2378  CG1 VAL C   2     -19.283  52.340 -43.390  1.00 75.92           C  
ATOM   2379  CG2 VAL C   2     -21.758  52.110 -43.031  1.00 75.92           C  
ATOM   2380  N   LYS C   3     -19.019  55.825 -44.632  1.00 75.57           N  
ATOM   2381  CA  LYS C   3     -18.050  56.490 -45.499  1.00 75.57           C  
ATOM   2382  C   LYS C   3     -17.191  55.473 -46.246  1.00 75.57           C  
ATOM   2383  CB  LYS C   3     -17.159  57.431 -44.687  1.00 75.57           C  
ATOM   2384  O   LYS C   3     -16.918  55.638 -47.436  1.00 75.57           O  
ATOM   2385  CG  LYS C   3     -16.790  58.715 -45.414  1.00 75.57           C  
ATOM   2386  CD  LYS C   3     -15.933  59.625 -44.542  1.00 75.57           C  
ATOM   2387  CE  LYS C   3     -15.483  60.866 -45.301  1.00 75.57           C  
ATOM   2388  NZ  LYS C   3     -14.673  61.779 -44.439  1.00 75.57           N  
ATOM   2389  N   GLU C   4     -16.706  54.520 -45.623  1.00 80.65           N  
ATOM   2390  CA  GLU C   4     -15.866  53.468 -46.188  1.00 80.65           C  
ATOM   2391  C   GLU C   4     -16.300  52.090 -45.694  1.00 80.65           C  
ATOM   2392  CB  GLU C   4     -14.395  53.711 -45.843  1.00 80.65           C  
ATOM   2393  O   GLU C   4     -16.744  51.946 -44.553  1.00 80.65           O  
ATOM   2394  CG  GLU C   4     -13.767  54.868 -46.606  1.00 80.65           C  
ATOM   2395  CD  GLU C   4     -12.310  55.105 -46.244  1.00 80.65           C  
ATOM   2396  OE1 GLU C   4     -11.712  56.085 -46.744  1.00 80.65           O  
ATOM   2397  OE2 GLU C   4     -11.761  54.305 -45.454  1.00 80.65           O  
ATOM   2398  N   THR C   5     -16.329  51.111 -46.571  1.00 86.78           N  
ATOM   2399  CA  THR C   5     -16.772  49.776 -46.188  1.00 86.78           C  
ATOM   2400  C   THR C   5     -15.609  48.789 -46.223  1.00 86.78           C  
ATOM   2401  CB  THR C   5     -17.900  49.276 -47.109  1.00 86.78           C  
ATOM   2402  O   THR C   5     -15.818  47.574 -46.249  1.00 86.78           O  
ATOM   2403  CG2 THR C   5     -19.198  50.035 -46.852  1.00 86.78           C  
ATOM   2404  OG1 THR C   5     -17.512  49.466 -48.476  1.00 86.78           O  
ATOM   2405  N   THR C   6     -14.371  49.231 -46.230  1.00 87.79           N  
ATOM   2406  CA  THR C   6     -13.191  48.390 -46.397  1.00 87.79           C  
ATOM   2407  C   THR C   6     -13.091  47.369 -45.267  1.00 87.79           C  
ATOM   2408  CB  THR C   6     -11.904  49.235 -46.444  1.00 87.79           C  
ATOM   2409  O   THR C   6     -12.832  46.188 -45.511  1.00 87.79           O  
ATOM   2410  CG2 THR C   6     -11.437  49.445 -47.881  1.00 87.79           C  
ATOM   2411  OG1 THR C   6     -12.155  50.511 -45.843  1.00 87.79           O  
ATOM   2412  N   TYR C   7     -13.200  47.767 -43.960  1.00 90.24           N  
ATOM   2413  CA  TYR C   7     -13.112  46.861 -42.820  1.00 90.24           C  
ATOM   2414  C   TYR C   7     -14.233  45.830 -42.855  1.00 90.24           C  
ATOM   2415  CB  TYR C   7     -13.165  47.645 -41.505  1.00 90.24           C  
ATOM   2416  O   TYR C   7     -14.021  44.663 -42.517  1.00 90.24           O  
ATOM   2417  CG  TYR C   7     -11.843  48.260 -41.111  1.00 90.24           C  
ATOM   2418  CD1 TYR C   7     -10.685  47.992 -41.837  1.00 90.24           C  
ATOM   2419  CD2 TYR C   7     -11.751  49.108 -40.013  1.00 90.24           C  
ATOM   2420  CE1 TYR C   7      -9.465  48.555 -41.476  1.00 90.24           C  
ATOM   2421  CE2 TYR C   7     -10.536  49.676 -39.644  1.00 90.24           C  
ATOM   2422  OH  TYR C   7      -8.195  49.954 -40.019  1.00 90.24           O  
ATOM   2423  CZ  TYR C   7      -9.400  49.394 -40.380  1.00 90.24           C  
ATOM   2424  N   TYR C   8     -15.375  46.243 -43.307  1.00 92.18           N  
ATOM   2425  CA  TYR C   8     -16.488  45.310 -43.449  1.00 92.18           C  
ATOM   2426  C   TYR C   8     -16.204  44.285 -44.540  1.00 92.18           C  
ATOM   2427  CB  TYR C   8     -17.784  46.063 -43.764  1.00 92.18           C  
ATOM   2428  O   TYR C   8     -16.499  43.098 -44.377  1.00 92.18           O  
ATOM   2429  CG  TYR C   8     -18.276  46.927 -42.629  1.00 92.18           C  
ATOM   2430  CD1 TYR C   8     -18.964  46.372 -41.553  1.00 92.18           C  
ATOM   2431  CD2 TYR C   8     -18.053  48.300 -42.630  1.00 92.18           C  
ATOM   2432  CE1 TYR C   8     -19.421  47.165 -40.505  1.00 92.18           C  
ATOM   2433  CE2 TYR C   8     -18.505  49.103 -41.588  1.00 92.18           C  
ATOM   2434  OH  TYR C   8     -19.636  49.317 -39.497  1.00 92.18           O  
ATOM   2435  CZ  TYR C   8     -19.187  48.527 -40.531  1.00 92.18           C  
ATOM   2436  N   ASP C   9     -15.593  44.711 -45.523  1.00 90.89           N  
ATOM   2437  CA  ASP C   9     -15.246  43.841 -46.643  1.00 90.89           C  
ATOM   2438  C   ASP C   9     -14.178  42.826 -46.239  1.00 90.89           C  
ATOM   2439  CB  ASP C   9     -14.761  44.667 -47.835  1.00 90.89           C  
ATOM   2440  O   ASP C   9     -14.225  41.668 -46.657  1.00 90.89           O  
ATOM   2441  CG  ASP C   9     -15.874  45.459 -48.499  1.00 90.89           C  
ATOM   2442  OD1 ASP C   9     -17.059  45.091 -48.348  1.00 90.89           O  
ATOM   2443  OD2 ASP C   9     -15.563  46.459 -49.182  1.00 90.89           O  
ATOM   2444  N   VAL C  10     -13.178  43.288 -45.401  1.00 90.79           N  
ATOM   2445  CA  VAL C  10     -12.107  42.415 -44.934  1.00 90.79           C  
ATOM   2446  C   VAL C  10     -12.696  41.257 -44.131  1.00 90.79           C  
ATOM   2447  CB  VAL C  10     -11.077  43.186 -44.078  1.00 90.79           C  
ATOM   2448  O   VAL C  10     -12.236  40.118 -44.243  1.00 90.79           O  
ATOM   2449  CG1 VAL C  10     -10.079  42.225 -43.436  1.00 90.79           C  
ATOM   2450  CG2 VAL C  10     -10.351  44.227 -44.928  1.00 90.79           C  
ATOM   2451  N   LEU C  11     -13.773  41.470 -43.375  1.00 91.19           N  
ATOM   2452  CA  LEU C  11     -14.395  40.447 -42.541  1.00 91.19           C  
ATOM   2453  C   LEU C  11     -15.507  39.730 -43.298  1.00 91.19           C  
ATOM   2454  CB  LEU C  11     -14.953  41.068 -41.258  1.00 91.19           C  
ATOM   2455  O   LEU C  11     -16.018  38.707 -42.837  1.00 91.19           O  
ATOM   2456  CG  LEU C  11     -13.928  41.463 -40.193  1.00 91.19           C  
ATOM   2457  CD1 LEU C  11     -14.581  42.335 -39.126  1.00 91.19           C  
ATOM   2458  CD2 LEU C  11     -13.302  40.222 -39.567  1.00 91.19           C  
ATOM   2459  N   GLY C  12     -15.878  40.296 -44.442  1.00 89.10           N  
ATOM   2460  CA  GLY C  12     -16.899  39.692 -45.283  1.00 89.10           C  
ATOM   2461  C   GLY C  12     -18.303  39.867 -44.735  1.00 89.10           C  
ATOM   2462  O   GLY C  12     -19.141  38.973 -44.864  1.00 89.10           O  
ATOM   2463  N   VAL C  13     -18.497  41.011 -44.062  1.00 90.75           N  
ATOM   2464  CA  VAL C  13     -19.812  41.250 -43.477  1.00 90.75           C  
ATOM   2465  C   VAL C  13     -20.391  42.554 -44.024  1.00 90.75           C  
ATOM   2466  CB  VAL C  13     -19.747  41.301 -41.935  1.00 90.75           C  
ATOM   2467  O   VAL C  13     -19.656  43.397 -44.542  1.00 90.75           O  
ATOM   2468  CG1 VAL C  13     -19.506  39.908 -41.358  1.00 90.75           C  
ATOM   2469  CG2 VAL C  13     -18.655  42.268 -41.479  1.00 90.75           C  
ATOM   2470  N   LYS C  14     -21.687  42.716 -44.001  1.00 88.29           N  
ATOM   2471  CA  LYS C  14     -22.372  43.939 -44.409  1.00 88.29           C  
ATOM   2472  C   LYS C  14     -22.241  45.024 -43.344  1.00 88.29           C  
ATOM   2473  CB  LYS C  14     -23.848  43.658 -44.693  1.00 88.29           C  
ATOM   2474  O   LYS C  14     -22.044  44.723 -42.164  1.00 88.29           O  
ATOM   2475  CG  LYS C  14     -24.088  42.777 -45.909  1.00 88.29           C  
ATOM   2476  CD  LYS C  14     -25.573  42.654 -46.226  1.00 88.29           C  
ATOM   2477  CE  LYS C  14     -25.817  41.742 -47.421  1.00 88.29           C  
ATOM   2478  NZ  LYS C  14     -27.274  41.581 -47.708  1.00 88.29           N  
ATOM   2479  N   PRO C  15     -22.184  46.283 -43.696  1.00 88.49           N  
ATOM   2480  CA  PRO C  15     -22.013  47.403 -42.768  1.00 88.49           C  
ATOM   2481  C   PRO C  15     -23.067  47.420 -41.663  1.00 88.49           C  
ATOM   2482  CB  PRO C  15     -22.150  48.632 -43.671  1.00 88.49           C  
ATOM   2483  O   PRO C  15     -22.839  47.998 -40.597  1.00 88.49           O  
ATOM   2484  CG  PRO C  15     -22.081  48.093 -45.063  1.00 88.49           C  
ATOM   2485  CD  PRO C  15     -22.263  46.603 -45.007  1.00 88.49           C  
ATOM   2486  N   ASN C  16     -24.174  46.740 -41.839  1.00 83.39           N  
ATOM   2487  CA  ASN C  16     -25.203  46.669 -40.807  1.00 83.39           C  
ATOM   2488  C   ASN C  16     -25.085  45.388 -39.987  1.00 83.39           C  
ATOM   2489  CB  ASN C  16     -26.596  46.775 -41.430  1.00 83.39           C  
ATOM   2490  O   ASN C  16     -26.052  44.961 -39.353  1.00 83.39           O  
ATOM   2491  CG  ASN C  16     -26.843  45.721 -42.492  1.00 83.39           C  
ATOM   2492  ND2 ASN C  16     -28.058  45.691 -43.026  1.00 83.39           N  
ATOM   2493  OD1 ASN C  16     -25.949  44.941 -42.829  1.00 83.39           O  
ATOM   2494  N   ALA C  17     -23.925  44.736 -40.001  1.00 87.15           N  
ATOM   2495  CA  ALA C  17     -23.695  43.464 -39.321  1.00 87.15           C  
ATOM   2496  C   ALA C  17     -23.739  43.636 -37.806  1.00 87.15           C  
ATOM   2497  CB  ALA C  17     -22.356  42.867 -39.747  1.00 87.15           C  
ATOM   2498  O   ALA C  17     -23.281  44.651 -37.277  1.00 87.15           O  
ATOM   2499  N   THR C  18     -24.418  42.754 -37.115  1.00 87.72           N  
ATOM   2500  CA  THR C  18     -24.505  42.740 -35.659  1.00 87.72           C  
ATOM   2501  C   THR C  18     -23.182  42.296 -35.042  1.00 87.72           C  
ATOM   2502  CB  THR C  18     -25.636  41.813 -35.176  1.00 87.72           C  
ATOM   2503  O   THR C  18     -22.310  41.773 -35.739  1.00 87.72           O  
ATOM   2504  CG2 THR C  18     -27.000  42.334 -35.616  1.00 87.72           C  
ATOM   2505  OG1 THR C  18     -25.439  40.503 -35.722  1.00 87.72           O  
ATOM   2506  N   GLN C  19     -22.985  42.551 -33.795  1.00 85.06           N  
ATOM   2507  CA  GLN C  19     -21.782  42.169 -33.064  1.00 85.06           C  
ATOM   2508  C   GLN C  19     -21.535  40.666 -33.159  1.00 85.06           C  
ATOM   2509  CB  GLN C  19     -21.885  42.593 -31.598  1.00 85.06           C  
ATOM   2510  O   GLN C  19     -20.390  40.225 -33.276  1.00 85.06           O  
ATOM   2511  CG  GLN C  19     -20.684  43.385 -31.101  1.00 85.06           C  
ATOM   2512  CD  GLN C  19     -20.960  44.114 -29.799  1.00 85.06           C  
ATOM   2513  NE2 GLN C  19     -19.996  44.910 -29.349  1.00 85.06           N  
ATOM   2514  OE1 GLN C  19     -22.031  43.964 -29.203  1.00 85.06           O  
ATOM   2515  N   GLU C  20     -22.559  39.914 -33.133  1.00 83.96           N  
ATOM   2516  CA  GLU C  20     -22.458  38.462 -33.246  1.00 83.96           C  
ATOM   2517  C   GLU C  20     -21.960  38.049 -34.628  1.00 83.96           C  
ATOM   2518  CB  GLU C  20     -23.811  37.805 -32.957  1.00 83.96           C  
ATOM   2519  O   GLU C  20     -21.142  37.134 -34.750  1.00 83.96           O  
ATOM   2520  CG  GLU C  20     -23.928  37.233 -31.551  1.00 83.96           C  
ATOM   2521  CD  GLU C  20     -25.269  36.569 -31.284  1.00 83.96           C  
ATOM   2522  OE1 GLU C  20     -25.474  36.043 -30.167  1.00 83.96           O  
ATOM   2523  OE2 GLU C  20     -26.122  36.574 -32.200  1.00 83.96           O  
ATOM   2524  N   GLU C  21     -22.392  38.653 -35.584  1.00 87.14           N  
ATOM   2525  CA  GLU C  21     -21.980  38.369 -36.955  1.00 87.14           C  
ATOM   2526  C   GLU C  21     -20.515  38.733 -37.178  1.00 87.14           C  
ATOM   2527  CB  GLU C  21     -22.867  39.123 -37.950  1.00 87.14           C  
ATOM   2528  O   GLU C  21     -19.794  38.024 -37.883  1.00 87.14           O  
ATOM   2529  CG  GLU C  21     -24.253  38.518 -38.119  1.00 87.14           C  
ATOM   2530  CD  GLU C  21     -25.160  39.340 -39.020  1.00 87.14           C  
ATOM   2531  OE1 GLU C  21     -26.221  38.827 -39.444  1.00 87.14           O  
ATOM   2532  OE2 GLU C  21     -24.807  40.506 -39.306  1.00 87.14           O  
ATOM   2533  N   LEU C  22     -20.098  39.802 -36.522  1.00 88.95           N  
ATOM   2534  CA  LEU C  22     -18.709  40.238 -36.626  1.00 88.95           C  
ATOM   2535  C   LEU C  22     -17.772  39.228 -35.974  1.00 88.95           C  
ATOM   2536  CB  LEU C  22     -18.530  41.613 -35.976  1.00 88.95           C  
ATOM   2537  O   LEU C  22     -16.730  38.886 -36.539  1.00 88.95           O  
ATOM   2538  CG  LEU C  22     -18.954  42.820 -36.814  1.00 88.95           C  
ATOM   2539  CD1 LEU C  22     -19.160  44.039 -35.921  1.00 88.95           C  
ATOM   2540  CD2 LEU C  22     -17.919  43.111 -37.896  1.00 88.95           C  
ATOM   2541  N   LYS C  23     -18.246  38.786 -34.867  1.00 81.84           N  
ATOM   2542  CA  LYS C  23     -17.466  37.807 -34.114  1.00 81.84           C  
ATOM   2543  C   LYS C  23     -17.336  36.497 -34.885  1.00 81.84           C  
ATOM   2544  CB  LYS C  23     -18.102  37.550 -32.747  1.00 81.84           C  
ATOM   2545  O   LYS C  23     -16.254  35.910 -34.944  1.00 81.84           O  
ATOM   2546  CG  LYS C  23     -17.390  38.241 -31.594  1.00 81.84           C  
ATOM   2547  CD  LYS C  23     -18.054  37.928 -30.259  1.00 81.84           C  
ATOM   2548  CE  LYS C  23     -17.425  38.719 -29.121  1.00 81.84           C  
ATOM   2549  NZ  LYS C  23     -18.107  38.455 -27.819  1.00 81.84           N  
ATOM   2550  N   LYS C  24     -18.405  36.057 -35.421  1.00 84.59           N  
ATOM   2551  CA  LYS C  24     -18.424  34.826 -36.207  1.00 84.59           C  
ATOM   2552  C   LYS C  24     -17.515  34.939 -37.427  1.00 84.59           C  
ATOM   2553  CB  LYS C  24     -19.851  34.491 -36.645  1.00 84.59           C  
ATOM   2554  O   LYS C  24     -16.769  34.009 -37.741  1.00 84.59           O  
ATOM   2555  CG  LYS C  24     -20.212  33.020 -36.504  1.00 84.59           C  
ATOM   2556  CD  LYS C  24     -21.656  32.757 -36.914  1.00 84.59           C  
ATOM   2557  CE  LYS C  24     -22.014  31.283 -36.788  1.00 84.59           C  
ATOM   2558  NZ  LYS C  24     -23.443  31.028 -37.142  1.00 84.59           N  
ATOM   2559  N   ALA C  25     -17.574  36.013 -38.068  1.00 89.15           N  
ATOM   2560  CA  ALA C  25     -16.765  36.251 -39.261  1.00 89.15           C  
ATOM   2561  C   ALA C  25     -15.278  36.272 -38.919  1.00 89.15           C  
ATOM   2562  CB  ALA C  25     -17.174  37.561 -39.928  1.00 89.15           C  
ATOM   2563  O   ALA C  25     -14.461  35.693 -39.639  1.00 89.15           O  
ATOM   2564  N   TYR C  26     -14.986  36.959 -37.783  1.00 85.03           N  
ATOM   2565  CA  TYR C  26     -13.596  37.025 -37.345  1.00 85.03           C  
ATOM   2566  C   TYR C  26     -13.062  35.636 -37.016  1.00 85.03           C  
ATOM   2567  CB  TYR C  26     -13.460  37.939 -36.124  1.00 85.03           C  
ATOM   2568  O   TYR C  26     -11.956  35.277 -37.427  1.00 85.03           O  
ATOM   2569  CG  TYR C  26     -12.072  37.957 -35.531  1.00 85.03           C  
ATOM   2570  CD1 TYR C  26     -11.791  37.282 -34.345  1.00 85.03           C  
ATOM   2571  CD2 TYR C  26     -11.039  38.650 -36.154  1.00 85.03           C  
ATOM   2572  CE1 TYR C  26     -10.514  37.297 -33.794  1.00 85.03           C  
ATOM   2573  CE2 TYR C  26      -9.758  38.672 -35.612  1.00 85.03           C  
ATOM   2574  OH  TYR C  26      -8.239  38.011 -33.893  1.00 85.03           O  
ATOM   2575  CZ  TYR C  26      -9.506  37.993 -34.434  1.00 85.03           C  
ATOM   2576  N   ARG C  27     -13.855  34.883 -36.287  1.00 77.08           N  
ATOM   2577  CA  ARG C  27     -13.442  33.540 -35.892  1.00 77.08           C  
ATOM   2578  C   ARG C  27     -13.134  32.681 -37.113  1.00 77.08           C  
ATOM   2579  CB  ARG C  27     -14.525  32.873 -35.041  1.00 77.08           C  
ATOM   2580  O   ARG C  27     -12.124  31.974 -37.143  1.00 77.08           O  
ATOM   2581  CG  ARG C  27     -14.187  32.800 -33.561  1.00 77.08           C  
ATOM   2582  CD  ARG C  27     -15.255  32.052 -32.775  1.00 77.08           C  
ATOM   2583  NE  ARG C  27     -15.416  32.598 -31.430  1.00 77.08           N  
ATOM   2584  NH1 ARG C  27     -16.927  30.994 -30.737  1.00 77.08           N  
ATOM   2585  NH2 ARG C  27     -16.279  32.660 -29.303  1.00 77.08           N  
ATOM   2586  CZ  ARG C  27     -16.207  32.083 -30.493  1.00 77.08           C  
ATOM   2587  N   LYS C  28     -13.940  32.759 -38.005  1.00 80.03           N  
ATOM   2588  CA  LYS C  28     -13.793  31.978 -39.229  1.00 80.03           C  
ATOM   2589  C   LYS C  28     -12.533  32.380 -39.991  1.00 80.03           C  
ATOM   2590  CB  LYS C  28     -15.022  32.146 -40.124  1.00 80.03           C  
ATOM   2591  O   LYS C  28     -11.752  31.521 -40.407  1.00 80.03           O  
ATOM   2592  CG  LYS C  28     -15.313  30.942 -41.009  1.00 80.03           C  
ATOM   2593  CD  LYS C  28     -16.571  31.152 -41.842  1.00 80.03           C  
ATOM   2594  CE  LYS C  28     -16.805  29.994 -42.802  1.00 80.03           C  
ATOM   2595  NZ  LYS C  28     -18.062  30.173 -43.589  1.00 80.03           N  
ATOM   2596  N   LEU C  29     -12.271  33.640 -40.120  1.00 84.36           N  
ATOM   2597  CA  LEU C  29     -11.157  34.150 -40.911  1.00 84.36           C  
ATOM   2598  C   LEU C  29      -9.841  34.004 -40.154  1.00 84.36           C  
ATOM   2599  CB  LEU C  29     -11.387  35.619 -41.278  1.00 84.36           C  
ATOM   2600  O   LEU C  29      -8.802  33.722 -40.755  1.00 84.36           O  
ATOM   2601  CG  LEU C  29     -12.441  35.892 -42.352  1.00 84.36           C  
ATOM   2602  CD1 LEU C  29     -12.810  37.372 -42.368  1.00 84.36           C  
ATOM   2603  CD2 LEU C  29     -11.938  35.446 -43.721  1.00 84.36           C  
ATOM   2604  N   ALA C  30      -9.961  34.257 -38.811  1.00 75.25           N  
ATOM   2605  CA  ALA C  30      -8.772  34.143 -37.970  1.00 75.25           C  
ATOM   2606  C   ALA C  30      -8.231  32.716 -37.976  1.00 75.25           C  
ATOM   2607  CB  ALA C  30      -9.086  34.583 -36.543  1.00 75.25           C  
ATOM   2608  O   ALA C  30      -7.016  32.506 -38.003  1.00 75.25           O  
ATOM   2609  N   LEU C  31      -9.077  31.732 -38.027  1.00 74.14           N  
ATOM   2610  CA  LEU C  31      -8.695  30.325 -38.084  1.00 74.14           C  
ATOM   2611  C   LEU C  31      -8.087  29.981 -39.440  1.00 74.14           C  
ATOM   2612  CB  LEU C  31      -9.907  29.430 -37.814  1.00 74.14           C  
ATOM   2613  O   LEU C  31      -7.133  29.203 -39.517  1.00 74.14           O  
ATOM   2614  CG  LEU C  31     -10.107  28.978 -36.367  1.00 74.14           C  
ATOM   2615  CD1 LEU C  31     -11.594  28.841 -36.055  1.00 74.14           C  
ATOM   2616  CD2 LEU C  31      -9.379  27.663 -36.111  1.00 74.14           C  
ATOM   2617  N   LYS C  32      -8.591  30.556 -40.376  1.00 75.47           N  
ATOM   2618  CA  LYS C  32      -8.164  30.293 -41.747  1.00 75.47           C  
ATOM   2619  C   LYS C  32      -6.794  30.906 -42.023  1.00 75.47           C  
ATOM   2620  CB  LYS C  32      -9.190  30.836 -42.742  1.00 75.47           C  
ATOM   2621  O   LYS C  32      -5.959  30.296 -42.694  1.00 75.47           O  
ATOM   2622  CG  LYS C  32      -9.106  30.204 -44.124  1.00 75.47           C  
ATOM   2623  CD  LYS C  32     -10.234  30.685 -45.028  1.00 75.47           C  
ATOM   2624  CE  LYS C  32     -10.127  30.087 -46.424  1.00 75.47           C  
ATOM   2625  NZ  LYS C  32     -11.272  30.495 -47.291  1.00 75.47           N  
ATOM   2626  N   TYR C  33      -6.480  32.048 -41.466  1.00 77.10           N  
ATOM   2627  CA  TYR C  33      -5.268  32.773 -41.832  1.00 77.10           C  
ATOM   2628  C   TYR C  33      -4.281  32.807 -40.672  1.00 77.10           C  
ATOM   2629  CB  TYR C  33      -5.608  34.201 -42.271  1.00 77.10           C  
ATOM   2630  O   TYR C  33      -3.322  33.581 -40.687  1.00 77.10           O  
ATOM   2631  CG  TYR C  33      -6.357  34.272 -43.579  1.00 77.10           C  
ATOM   2632  CD1 TYR C  33      -5.704  34.057 -44.791  1.00 77.10           C  
ATOM   2633  CD2 TYR C  33      -7.718  34.556 -43.607  1.00 77.10           C  
ATOM   2634  CE1 TYR C  33      -6.390  34.124 -45.999  1.00 77.10           C  
ATOM   2635  CE2 TYR C  33      -8.414  34.625 -44.809  1.00 77.10           C  
ATOM   2636  OH  TYR C  33      -8.427  34.474 -47.191  1.00 77.10           O  
ATOM   2637  CZ  TYR C  33      -7.743  34.407 -45.998  1.00 77.10           C  
ATOM   2638  N   HIS C  34      -4.602  31.963 -39.702  1.00 68.20           N  
ATOM   2639  CA  HIS C  34      -3.681  31.918 -38.572  1.00 68.20           C  
ATOM   2640  C   HIS C  34      -2.268  31.568 -39.027  1.00 68.20           C  
ATOM   2641  CB  HIS C  34      -4.162  30.908 -37.529  1.00 68.20           C  
ATOM   2642  O   HIS C  34      -2.086  30.724 -39.907  1.00 68.20           O  
ATOM   2643  CG  HIS C  34      -3.475  31.038 -36.206  1.00 68.20           C  
ATOM   2644  CD2 HIS C  34      -3.874  31.621 -35.051  1.00 68.20           C  
ATOM   2645  ND1 HIS C  34      -2.216  30.531 -35.969  1.00 68.20           N  
ATOM   2646  CE1 HIS C  34      -1.869  30.797 -34.720  1.00 68.20           C  
ATOM   2647  NE2 HIS C  34      -2.858  31.457 -34.142  1.00 68.20           N  
ATOM   2648  N   PRO C  35      -1.268  32.329 -38.637  1.00 62.85           N  
ATOM   2649  CA  PRO C  35       0.127  32.157 -39.050  1.00 62.85           C  
ATOM   2650  C   PRO C  35       0.636  30.734 -38.832  1.00 62.85           C  
ATOM   2651  CB  PRO C  35       0.882  33.149 -38.161  1.00 62.85           C  
ATOM   2652  O   PRO C  35       1.560  30.293 -39.520  1.00 62.85           O  
ATOM   2653  CG  PRO C  35      -0.171  33.766 -37.298  1.00 62.85           C  
ATOM   2654  CD  PRO C  35      -1.496  33.157 -37.653  1.00 62.85           C  
ATOM   2655  N   ASP C  36       0.040  30.043 -37.851  1.00 60.30           N  
ATOM   2656  CA  ASP C  36       0.493  28.675 -37.618  1.00 60.30           C  
ATOM   2657  C   ASP C  36       0.090  27.760 -38.773  1.00 60.30           C  
ATOM   2658  CB  ASP C  36      -0.072  28.139 -36.301  1.00 60.30           C  
ATOM   2659  O   ASP C  36       0.848  26.866 -39.156  1.00 60.30           O  
ATOM   2660  CG  ASP C  36       0.842  28.396 -35.116  1.00 60.30           C  
ATOM   2661  OD1 ASP C  36       1.942  28.958 -35.305  1.00 60.30           O  
ATOM   2662  OD2 ASP C  36       0.460  28.030 -33.983  1.00 60.30           O  
ATOM   2663  N   LYS C  37      -1.078  27.973 -39.323  1.00 60.23           N  
ATOM   2664  CA  LYS C  37      -1.611  27.149 -40.405  1.00 60.23           C  
ATOM   2665  C   LYS C  37      -1.234  27.721 -41.768  1.00 60.23           C  
ATOM   2666  CB  LYS C  37      -3.131  27.029 -40.290  1.00 60.23           C  
ATOM   2667  O   LYS C  37      -0.990  26.971 -42.716  1.00 60.23           O  
ATOM   2668  CG  LYS C  37      -3.595  25.941 -39.333  1.00 60.23           C  
ATOM   2669  CD  LYS C  37      -5.092  25.689 -39.457  1.00 60.23           C  
ATOM   2670  CE  LYS C  37      -5.554  24.582 -38.518  1.00 60.23           C  
ATOM   2671  NZ  LYS C  37      -7.029  24.363 -38.602  1.00 60.23           N  
ATOM   2672  N   ASN C  38      -1.121  29.011 -41.827  1.00 62.97           N  
ATOM   2673  CA  ASN C  38      -0.775  29.693 -43.069  1.00 62.97           C  
ATOM   2674  C   ASN C  38       0.231  30.815 -42.830  1.00 62.97           C  
ATOM   2675  CB  ASN C  38      -2.031  30.242 -43.748  1.00 62.97           C  
ATOM   2676  O   ASN C  38      -0.153  31.975 -42.669  1.00 62.97           O  
ATOM   2677  CG  ASN C  38      -2.504  29.368 -44.893  1.00 62.97           C  
ATOM   2678  ND2 ASN C  38      -3.807  29.381 -45.150  1.00 62.97           N  
ATOM   2679  OD1 ASN C  38      -1.706  28.687 -45.542  1.00 62.97           O  
ATOM   2680  N   PRO C  39       1.581  30.384 -42.776  1.00 65.10           N  
ATOM   2681  CA  PRO C  39       2.652  31.305 -42.390  1.00 65.10           C  
ATOM   2682  C   PRO C  39       2.833  32.450 -43.383  1.00 65.10           C  
ATOM   2683  CB  PRO C  39       3.893  30.408 -42.359  1.00 65.10           C  
ATOM   2684  O   PRO C  39       3.279  33.536 -43.004  1.00 65.10           O  
ATOM   2685  CG  PRO C  39       3.393  29.051 -42.735  1.00 65.10           C  
ATOM   2686  CD  PRO C  39       1.923  29.148 -43.025  1.00 65.10           C  
ATOM   2687  N   ASN C  40       2.335  32.235 -44.614  1.00 68.92           N  
ATOM   2688  CA  ASN C  40       2.575  33.219 -45.663  1.00 68.92           C  
ATOM   2689  C   ASN C  40       1.472  34.273 -45.706  1.00 68.92           C  
ATOM   2690  CB  ASN C  40       2.708  32.533 -47.024  1.00 68.92           C  
ATOM   2691  O   ASN C  40       1.554  35.232 -46.475  1.00 68.92           O  
ATOM   2692  CG  ASN C  40       4.020  31.789 -47.177  1.00 68.92           C  
ATOM   2693  ND2 ASN C  40       4.072  30.870 -48.135  1.00 68.92           N  
ATOM   2694  OD1 ASN C  40       4.978  32.037 -46.441  1.00 68.92           O  
ATOM   2695  N   GLU C  41       0.537  34.171 -44.867  1.00 72.13           N  
ATOM   2696  CA  GLU C  41      -0.606  35.077 -44.921  1.00 72.13           C  
ATOM   2697  C   GLU C  41      -0.692  35.931 -43.659  1.00 72.13           C  
ATOM   2698  CB  GLU C  41      -1.906  34.292 -45.114  1.00 72.13           C  
ATOM   2699  O   GLU C  41      -1.788  36.249 -43.192  1.00 72.13           O  
ATOM   2700  CG  GLU C  41      -2.130  33.815 -46.542  1.00 72.13           C  
ATOM   2701  CD  GLU C  41      -3.586  33.877 -46.974  1.00 72.13           C  
ATOM   2702  OE1 GLU C  41      -3.876  33.635 -48.167  1.00 72.13           O  
ATOM   2703  OE2 GLU C  41      -4.444  34.172 -46.112  1.00 72.13           O  
ATOM   2704  N   GLY C  42       0.476  36.179 -43.141  1.00 70.33           N  
ATOM   2705  CA  GLY C  42       0.554  36.965 -41.920  1.00 70.33           C  
ATOM   2706  C   GLY C  42      -0.053  38.348 -42.060  1.00 70.33           C  
ATOM   2707  O   GLY C  42      -0.720  38.835 -41.145  1.00 70.33           O  
ATOM   2708  N   GLU C  43       0.085  38.958 -43.195  1.00 77.50           N  
ATOM   2709  CA  GLU C  43      -0.423  40.301 -43.454  1.00 77.50           C  
ATOM   2710  C   GLU C  43      -1.949  40.316 -43.491  1.00 77.50           C  
ATOM   2711  CB  GLU C  43       0.140  40.846 -44.770  1.00 77.50           C  
ATOM   2712  O   GLU C  43      -2.578  41.249 -42.987  1.00 77.50           O  
ATOM   2713  CG  GLU C  43       1.236  41.885 -44.586  1.00 77.50           C  
ATOM   2714  CD  GLU C  43       1.616  42.591 -45.878  1.00 77.50           C  
ATOM   2715  OE1 GLU C  43       2.467  43.508 -45.841  1.00 77.50           O  
ATOM   2716  OE2 GLU C  43       1.057  42.225 -46.936  1.00 77.50           O  
ATOM   2717  N   LYS C  44      -2.528  39.255 -44.061  1.00 80.04           N  
ATOM   2718  CA  LYS C  44      -3.983  39.148 -44.119  1.00 80.04           C  
ATOM   2719  C   LYS C  44      -4.579  38.982 -42.724  1.00 80.04           C  
ATOM   2720  CB  LYS C  44      -4.400  37.976 -45.010  1.00 80.04           C  
ATOM   2721  O   LYS C  44      -5.628  39.553 -42.420  1.00 80.04           O  
ATOM   2722  CG  LYS C  44      -5.354  38.360 -46.131  1.00 80.04           C  
ATOM   2723  CD  LYS C  44      -5.497  37.238 -47.151  1.00 80.04           C  
ATOM   2724  CE  LYS C  44      -6.424  37.634 -48.293  1.00 80.04           C  
ATOM   2725  NZ  LYS C  44      -6.513  36.564 -49.331  1.00 80.04           N  
ATOM   2726  N   PHE C  45      -3.907  38.181 -41.938  1.00 77.85           N  
ATOM   2727  CA  PHE C  45      -4.332  37.980 -40.558  1.00 77.85           C  
ATOM   2728  C   PHE C  45      -4.280  39.290 -39.780  1.00 77.85           C  
ATOM   2729  CB  PHE C  45      -3.457  36.927 -39.872  1.00 77.85           C  
ATOM   2730  O   PHE C  45      -5.186  39.590 -38.999  1.00 77.85           O  
ATOM   2731  CG  PHE C  45      -3.919  36.562 -38.487  1.00 77.85           C  
ATOM   2732  CD1 PHE C  45      -3.265  37.062 -37.367  1.00 77.85           C  
ATOM   2733  CD2 PHE C  45      -5.008  35.720 -38.304  1.00 77.85           C  
ATOM   2734  CE1 PHE C  45      -3.690  36.726 -36.084  1.00 77.85           C  
ATOM   2735  CE2 PHE C  45      -5.439  35.380 -37.025  1.00 77.85           C  
ATOM   2736  CZ  PHE C  45      -4.778  35.884 -35.916  1.00 77.85           C  
ATOM   2737  N   LYS C  46      -3.261  40.044 -40.023  1.00 76.73           N  
ATOM   2738  CA  LYS C  46      -3.128  41.348 -39.380  1.00 76.73           C  
ATOM   2739  C   LYS C  46      -4.273  42.276 -39.777  1.00 76.73           C  
ATOM   2740  CB  LYS C  46      -1.786  41.989 -39.738  1.00 76.73           C  
ATOM   2741  O   LYS C  46      -4.814  42.997 -38.936  1.00 76.73           O  
ATOM   2742  CG  LYS C  46      -0.792  42.029 -38.587  1.00 76.73           C  
ATOM   2743  CD  LYS C  46       0.524  42.670 -39.007  1.00 76.73           C  
ATOM   2744  CE  LYS C  46       1.584  42.534 -37.922  1.00 76.73           C  
ATOM   2745  NZ  LYS C  46       2.898  43.095 -38.358  1.00 76.73           N  
ATOM   2746  N   GLN C  47      -4.651  42.232 -40.931  1.00 85.40           N  
ATOM   2747  CA  GLN C  47      -5.726  43.068 -41.456  1.00 85.40           C  
ATOM   2748  C   GLN C  47      -7.075  42.662 -40.869  1.00 85.40           C  
ATOM   2749  CB  GLN C  47      -5.773  42.989 -42.983  1.00 85.40           C  
ATOM   2750  O   GLN C  47      -7.888  43.519 -40.516  1.00 85.40           O  
ATOM   2751  CG  GLN C  47      -4.883  44.010 -43.679  1.00 85.40           C  
ATOM   2752  CD  GLN C  47      -4.903  43.873 -45.190  1.00 85.40           C  
ATOM   2753  NE2 GLN C  47      -4.024  44.606 -45.864  1.00 85.40           N  
ATOM   2754  OE1 GLN C  47      -5.703  43.113 -45.747  1.00 85.40           O  
ATOM   2755  N   ILE C  48      -7.307  41.373 -40.751  1.00 86.79           N  
ATOM   2756  CA  ILE C  48      -8.544  40.824 -40.208  1.00 86.79           C  
ATOM   2757  C   ILE C  48      -8.691  41.232 -38.744  1.00 86.79           C  
ATOM   2758  CB  ILE C  48      -8.587  39.285 -40.343  1.00 86.79           C  
ATOM   2759  O   ILE C  48      -9.772  41.636 -38.311  1.00 86.79           O  
ATOM   2760  CG1 ILE C  48      -8.561  38.878 -41.821  1.00 86.79           C  
ATOM   2761  CG2 ILE C  48      -9.822  38.716 -39.639  1.00 86.79           C  
ATOM   2762  CD1 ILE C  48      -8.310  37.394 -42.049  1.00 86.79           C  
ATOM   2763  N   SER C  49      -7.528  41.150 -38.075  1.00 79.99           N  
ATOM   2764  CA  SER C  49      -7.513  41.477 -36.653  1.00 79.99           C  
ATOM   2765  C   SER C  49      -7.751  42.966 -36.425  1.00 79.99           C  
ATOM   2766  CB  SER C  49      -6.183  41.062 -36.021  1.00 79.99           C  
ATOM   2767  O   SER C  49      -8.494  43.349 -35.520  1.00 79.99           O  
ATOM   2768  OG  SER C  49      -6.021  39.655 -36.068  1.00 79.99           O  
ATOM   2769  N   GLN C  50      -7.195  43.729 -37.250  1.00 82.75           N  
ATOM   2770  CA  GLN C  50      -7.377  45.175 -37.183  1.00 82.75           C  
ATOM   2771  C   GLN C  50      -8.824  45.561 -37.475  1.00 82.75           C  
ATOM   2772  CB  GLN C  50      -6.438  45.882 -38.161  1.00 82.75           C  
ATOM   2773  O   GLN C  50      -9.401  46.398 -36.778  1.00 82.75           O  
ATOM   2774  CG  GLN C  50      -6.250  47.365 -37.872  1.00 82.75           C  
ATOM   2775  CD  GLN C  50      -5.173  47.999 -38.731  1.00 82.75           C  
ATOM   2776  NE2 GLN C  50      -4.702  49.172 -38.322  1.00 82.75           N  
ATOM   2777  OE1 GLN C  50      -4.766  47.439 -39.754  1.00 82.75           O  
ATOM   2778  N   ALA C  51      -9.395  44.979 -38.479  1.00 88.09           N  
ATOM   2779  CA  ALA C  51     -10.775  45.264 -38.864  1.00 88.09           C  
ATOM   2780  C   ALA C  51     -11.743  44.910 -37.738  1.00 88.09           C  
ATOM   2781  CB  ALA C  51     -11.142  44.501 -40.135  1.00 88.09           C  
ATOM   2782  O   ALA C  51     -12.639  45.692 -37.412  1.00 88.09           O  
ATOM   2783  N   TYR C  52     -11.523  43.745 -37.158  1.00 88.50           N  
ATOM   2784  CA  TYR C  52     -12.389  43.294 -36.074  1.00 88.50           C  
ATOM   2785  C   TYR C  52     -12.247  44.194 -34.853  1.00 88.50           C  
ATOM   2786  CB  TYR C  52     -12.067  41.846 -35.695  1.00 88.50           C  
ATOM   2787  O   TYR C  52     -13.238  44.518 -34.194  1.00 88.50           O  
ATOM   2788  CG  TYR C  52     -12.949  41.293 -34.602  1.00 88.50           C  
ATOM   2789  CD1 TYR C  52     -12.476  41.161 -33.299  1.00 88.50           C  
ATOM   2790  CD2 TYR C  52     -14.256  40.902 -34.871  1.00 88.50           C  
ATOM   2791  CE1 TYR C  52     -13.285  40.651 -32.289  1.00 88.50           C  
ATOM   2792  CE2 TYR C  52     -15.074  40.390 -33.868  1.00 88.50           C  
ATOM   2793  OH  TYR C  52     -15.385  39.763 -31.586  1.00 88.50           O  
ATOM   2794  CZ  TYR C  52     -14.580  40.269 -32.583  1.00 88.50           C  
ATOM   2795  N   GLU C  53     -11.019  44.589 -34.519  1.00 81.10           N  
ATOM   2796  CA  GLU C  53     -10.746  45.439 -33.364  1.00 81.10           C  
ATOM   2797  C   GLU C  53     -11.494  46.765 -33.465  1.00 81.10           C  
ATOM   2798  CB  GLU C  53      -9.243  45.692 -33.225  1.00 81.10           C  
ATOM   2799  O   GLU C  53     -12.038  47.255 -32.473  1.00 81.10           O  
ATOM   2800  CG  GLU C  53      -8.844  46.308 -31.892  1.00 81.10           C  
ATOM   2801  CD  GLU C  53      -7.349  46.558 -31.770  1.00 81.10           C  
ATOM   2802  OE1 GLU C  53      -6.928  47.280 -30.838  1.00 81.10           O  
ATOM   2803  OE2 GLU C  53      -6.592  46.028 -32.614  1.00 81.10           O  
ATOM   2804  N   VAL C  54     -11.612  47.230 -34.656  1.00 84.12           N  
ATOM   2805  CA  VAL C  54     -12.248  48.524 -34.879  1.00 84.12           C  
ATOM   2806  C   VAL C  54     -13.764  48.355 -34.921  1.00 84.12           C  
ATOM   2807  CB  VAL C  54     -11.748  49.185 -36.183  1.00 84.12           C  
ATOM   2808  O   VAL C  54     -14.496  49.089 -34.253  1.00 84.12           O  
ATOM   2809  CG1 VAL C  54     -12.542  50.456 -36.483  1.00 84.12           C  
ATOM   2810  CG2 VAL C  54     -10.255  49.494 -36.087  1.00 84.12           C  
ATOM   2811  N   LEU C  55     -14.247  47.301 -35.562  1.00 87.92           N  
ATOM   2812  CA  LEU C  55     -15.675  47.138 -35.811  1.00 87.92           C  
ATOM   2813  C   LEU C  55     -16.375  46.543 -34.593  1.00 87.92           C  
ATOM   2814  CB  LEU C  55     -15.908  46.248 -37.034  1.00 87.92           C  
ATOM   2815  O   LEU C  55     -17.583  46.716 -34.420  1.00 87.92           O  
ATOM   2816  CG  LEU C  55     -15.533  46.847 -38.390  1.00 87.92           C  
ATOM   2817  CD1 LEU C  55     -15.641  45.790 -39.485  1.00 87.92           C  
ATOM   2818  CD2 LEU C  55     -16.417  48.047 -38.709  1.00 87.92           C  
ATOM   2819  N   SER C  56     -15.593  45.851 -33.831  1.00 85.20           N  
ATOM   2820  CA  SER C  56     -16.170  45.220 -32.649  1.00 85.20           C  
ATOM   2821  C   SER C  56     -16.384  46.235 -31.530  1.00 85.20           C  
ATOM   2822  CB  SER C  56     -15.271  44.086 -32.154  1.00 85.20           C  
ATOM   2823  O   SER C  56     -17.213  46.022 -30.643  1.00 85.20           O  
ATOM   2824  OG  SER C  56     -13.973  44.569 -31.850  1.00 85.20           O  
ATOM   2825  N   ASP C  57     -15.695  47.368 -31.581  1.00 78.86           N  
ATOM   2826  CA  ASP C  57     -15.866  48.460 -30.628  1.00 78.86           C  
ATOM   2827  C   ASP C  57     -16.865  49.491 -31.148  1.00 78.86           C  
ATOM   2828  CB  ASP C  57     -14.522  49.131 -30.334  1.00 78.86           C  
ATOM   2829  O   ASP C  57     -16.674  50.060 -32.225  1.00 78.86           O  
ATOM   2830  CG  ASP C  57     -14.577  50.072 -29.144  1.00 78.86           C  
ATOM   2831  OD1 ASP C  57     -15.380  51.030 -29.159  1.00 78.86           O  
ATOM   2832  OD2 ASP C  57     -13.808  49.856 -28.182  1.00 78.86           O  
ATOM   2833  N   ALA C  58     -17.914  49.728 -30.434  1.00 81.64           N  
ATOM   2834  CA  ALA C  58     -19.023  50.584 -30.848  1.00 81.64           C  
ATOM   2835  C   ALA C  58     -18.535  51.992 -31.176  1.00 81.64           C  
ATOM   2836  CB  ALA C  58     -20.091  50.635 -29.758  1.00 81.64           C  
ATOM   2837  O   ALA C  58     -18.951  52.583 -32.176  1.00 81.64           O  
ATOM   2838  N   LYS C  59     -17.673  52.498 -30.281  1.00 80.92           N  
ATOM   2839  CA  LYS C  59     -17.171  53.855 -30.479  1.00 80.92           C  
ATOM   2840  C   LYS C  59     -16.272  53.934 -31.710  1.00 80.92           C  
ATOM   2841  CB  LYS C  59     -16.408  54.331 -29.242  1.00 80.92           C  
ATOM   2842  O   LYS C  59     -16.401  54.854 -32.521  1.00 80.92           O  
ATOM   2843  CG  LYS C  59     -17.281  55.023 -28.205  1.00 80.92           C  
ATOM   2844  CD  LYS C  59     -16.449  55.584 -27.059  1.00 80.92           C  
ATOM   2845  CE  LYS C  59     -17.329  56.190 -25.973  1.00 80.92           C  
ATOM   2846  NZ  LYS C  59     -16.520  56.698 -24.825  1.00 80.92           N  
ATOM   2847  N   LYS C  60     -15.402  52.963 -31.833  1.00 78.87           N  
ATOM   2848  CA  LYS C  60     -14.483  52.929 -32.967  1.00 78.87           C  
ATOM   2849  C   LYS C  60     -15.232  52.692 -34.275  1.00 78.87           C  
ATOM   2850  CB  LYS C  60     -13.422  51.846 -32.766  1.00 78.87           C  
ATOM   2851  O   LYS C  60     -14.884  53.266 -35.309  1.00 78.87           O  
ATOM   2852  CG  LYS C  60     -12.361  52.202 -31.734  1.00 78.87           C  
ATOM   2853  CD  LYS C  60     -11.283  51.129 -31.649  1.00 78.87           C  
ATOM   2854  CE  LYS C  60     -10.275  51.434 -30.549  1.00 78.87           C  
ATOM   2855  NZ  LYS C  60      -9.226  50.376 -30.449  1.00 78.87           N  
ATOM   2856  N   ARG C  61     -16.264  51.901 -34.199  1.00 86.14           N  
ATOM   2857  CA  ARG C  61     -17.081  51.599 -35.370  1.00 86.14           C  
ATOM   2858  C   ARG C  61     -17.774  52.852 -35.892  1.00 86.14           C  
ATOM   2859  CB  ARG C  61     -18.119  50.524 -35.040  1.00 86.14           C  
ATOM   2860  O   ARG C  61     -17.808  53.092 -37.101  1.00 86.14           O  
ATOM   2861  CG  ARG C  61     -18.979  50.114 -36.224  1.00 86.14           C  
ATOM   2862  CD  ARG C  61     -19.917  48.968 -35.870  1.00 86.14           C  
ATOM   2863  NE  ARG C  61     -20.791  48.622 -36.988  1.00 86.14           N  
ATOM   2864  NH1 ARG C  61     -21.769  46.815 -35.932  1.00 86.14           N  
ATOM   2865  NH2 ARG C  61     -22.397  47.382 -38.063  1.00 86.14           N  
ATOM   2866  CZ  ARG C  61     -21.650  47.607 -36.992  1.00 86.14           C  
ATOM   2867  N   GLU C  62     -18.349  53.656 -34.988  1.00 84.41           N  
ATOM   2868  CA  GLU C  62     -19.018  54.899 -35.357  1.00 84.41           C  
ATOM   2869  C   GLU C  62     -18.044  55.878 -36.007  1.00 84.41           C  
ATOM   2870  CB  GLU C  62     -19.672  55.543 -34.132  1.00 84.41           C  
ATOM   2871  O   GLU C  62     -18.385  56.542 -36.988  1.00 84.41           O  
ATOM   2872  CG  GLU C  62     -20.991  56.240 -34.434  1.00 84.41           C  
ATOM   2873  CD  GLU C  62     -21.664  56.813 -33.197  1.00 84.41           C  
ATOM   2874  OE1 GLU C  62     -22.747  57.427 -33.324  1.00 84.41           O  
ATOM   2875  OE2 GLU C  62     -21.102  56.647 -32.091  1.00 84.41           O  
ATOM   2876  N   LEU C  63     -16.874  55.931 -35.362  1.00 81.94           N  
ATOM   2877  CA  LEU C  63     -15.845  56.813 -35.902  1.00 81.94           C  
ATOM   2878  C   LEU C  63     -15.432  56.373 -37.303  1.00 81.94           C  
ATOM   2879  CB  LEU C  63     -14.622  56.837 -34.981  1.00 81.94           C  
ATOM   2880  O   LEU C  63     -15.240  57.208 -38.189  1.00 81.94           O  
ATOM   2881  CG  LEU C  63     -13.885  58.172 -34.867  1.00 81.94           C  
ATOM   2882  CD1 LEU C  63     -14.320  58.912 -33.606  1.00 81.94           C  
ATOM   2883  CD2 LEU C  63     -12.376  57.953 -34.870  1.00 81.94           C  
ATOM   2884  N   TYR C  64     -15.319  55.070 -37.479  1.00 86.40           N  
ATOM   2885  CA  TYR C  64     -14.982  54.521 -38.787  1.00 86.40           C  
ATOM   2886  C   TYR C  64     -16.108  54.761 -39.786  1.00 86.40           C  
ATOM   2887  CB  TYR C  64     -14.690  53.021 -38.681  1.00 86.40           C  
ATOM   2888  O   TYR C  64     -15.859  55.139 -40.933  1.00 86.40           O  
ATOM   2889  CG  TYR C  64     -14.356  52.373 -40.003  1.00 86.40           C  
ATOM   2890  CD1 TYR C  64     -15.304  51.618 -40.690  1.00 86.40           C  
ATOM   2891  CD2 TYR C  64     -13.092  52.513 -40.567  1.00 86.40           C  
ATOM   2892  CE1 TYR C  64     -15.000  51.017 -41.907  1.00 86.40           C  
ATOM   2893  CE2 TYR C  64     -12.778  51.917 -41.784  1.00 86.40           C  
ATOM   2894  OH  TYR C  64     -13.431  50.580 -43.650  1.00 86.40           O  
ATOM   2895  CZ  TYR C  64     -13.737  51.172 -42.445  1.00 86.40           C  
ATOM   2896  N   ASP C  65     -17.332  54.551 -39.396  1.00 85.62           N  
ATOM   2897  CA  ASP C  65     -18.495  54.710 -40.264  1.00 85.62           C  
ATOM   2898  C   ASP C  65     -18.627  56.152 -40.748  1.00 85.62           C  
ATOM   2899  CB  ASP C  65     -19.771  54.280 -39.536  1.00 85.62           C  
ATOM   2900  O   ASP C  65     -19.026  56.396 -41.889  1.00 85.62           O  
ATOM   2901  CG  ASP C  65     -19.915  52.772 -39.432  1.00 85.62           C  
ATOM   2902  OD1 ASP C  65     -19.131  52.039 -40.073  1.00 85.62           O  
ATOM   2903  OD2 ASP C  65     -20.822  52.313 -38.705  1.00 85.62           O  
ATOM   2904  N   LYS C  66     -18.225  57.128 -39.892  1.00 82.35           N  
ATOM   2905  CA  LYS C  66     -18.376  58.545 -40.209  1.00 82.35           C  
ATOM   2906  C   LYS C  66     -17.172  59.066 -40.988  1.00 82.35           C  
ATOM   2907  CB  LYS C  66     -18.568  59.364 -38.932  1.00 82.35           C  
ATOM   2908  O   LYS C  66     -17.319  59.893 -41.891  1.00 82.35           O  
ATOM   2909  CG  LYS C  66     -20.017  59.473 -38.479  1.00 82.35           C  
ATOM   2910  CD  LYS C  66     -20.154  60.373 -37.257  1.00 82.35           C  
ATOM   2911  CE  LYS C  66     -21.588  60.408 -36.746  1.00 82.35           C  
ATOM   2912  NZ  LYS C  66     -21.712  61.225 -35.502  1.00 82.35           N  
ATOM   2913  N   GLY C  67     -15.985  58.594 -40.697  1.00 81.10           N  
ATOM   2914  CA  GLY C  67     -14.795  59.246 -41.220  1.00 81.10           C  
ATOM   2915  C   GLY C  67     -13.836  58.285 -41.897  1.00 81.10           C  
ATOM   2916  O   GLY C  67     -12.835  58.706 -42.481  1.00 81.10           O  
ATOM   2917  N   GLY C  68     -14.118  56.992 -41.920  1.00 78.22           N  
ATOM   2918  CA  GLY C  68     -13.277  56.007 -42.581  1.00 78.22           C  
ATOM   2919  C   GLY C  68     -11.984  55.731 -41.838  1.00 78.22           C  
ATOM   2920  O   GLY C  68     -11.861  56.053 -40.654  1.00 78.22           O  
ATOM   2921  N   GLU C  69     -10.969  55.105 -42.456  1.00 77.46           N  
ATOM   2922  CA  GLU C  69      -9.694  54.689 -41.879  1.00 77.46           C  
ATOM   2923  C   GLU C  69      -8.890  55.891 -41.393  1.00 77.46           C  
ATOM   2924  CB  GLU C  69      -8.879  53.888 -42.898  1.00 77.46           C  
ATOM   2925  O   GLU C  69      -8.188  55.807 -40.383  1.00 77.46           O  
ATOM   2926  CG  GLU C  69      -9.009  52.380 -42.740  1.00 77.46           C  
ATOM   2927  CD  GLU C  69      -8.124  51.598 -43.699  1.00 77.46           C  
ATOM   2928  OE1 GLU C  69      -8.178  50.347 -43.692  1.00 77.46           O  
ATOM   2929  OE2 GLU C  69      -7.370  52.242 -44.462  1.00 77.46           O  
ATOM   2930  N   GLN C  70      -8.993  56.948 -42.072  1.00 75.33           N  
ATOM   2931  CA  GLN C  70      -8.266  58.165 -41.725  1.00 75.33           C  
ATOM   2932  C   GLN C  70      -8.748  58.733 -40.393  1.00 75.33           C  
ATOM   2933  CB  GLN C  70      -8.417  59.213 -42.829  1.00 75.33           C  
ATOM   2934  O   GLN C  70      -7.954  59.273 -39.620  1.00 75.33           O  
ATOM   2935  CG  GLN C  70      -7.100  59.844 -43.262  1.00 75.33           C  
ATOM   2936  CD  GLN C  70      -7.202  60.556 -44.598  1.00 75.33           C  
ATOM   2937  NE2 GLN C  70      -6.081  61.089 -45.073  1.00 75.33           N  
ATOM   2938  OE1 GLN C  70      -8.279  60.627 -45.198  1.00 75.33           O  
ATOM   2939  N   ALA C  71     -10.020  58.741 -40.130  1.00 76.45           N  
ATOM   2940  CA  ALA C  71     -10.624  59.236 -38.895  1.00 76.45           C  
ATOM   2941  C   ALA C  71     -10.142  58.434 -37.690  1.00 76.45           C  
ATOM   2942  CB  ALA C  71     -12.147  59.186 -38.990  1.00 76.45           C  
ATOM   2943  O   ALA C  71      -9.973  58.983 -36.598  1.00 76.45           O  
ATOM   2944  N   ILE C  72      -9.922  57.168 -37.872  1.00 71.62           N  
ATOM   2945  CA  ILE C  72      -9.435  56.271 -36.830  1.00 71.62           C  
ATOM   2946  C   ILE C  72      -7.968  56.573 -36.533  1.00 71.62           C  
ATOM   2947  CB  ILE C  72      -9.606  54.789 -37.234  1.00 71.62           C  
ATOM   2948  O   ILE C  72      -7.548  56.562 -35.373  1.00 71.62           O  
ATOM   2949  CG1 ILE C  72     -11.090  54.404 -37.235  1.00 71.62           C  
ATOM   2950  CG2 ILE C  72      -8.804  53.879 -36.299  1.00 71.62           C  
ATOM   2951  CD1 ILE C  72     -11.476  53.427 -36.133  1.00 71.62           C  
ATOM   2952  N   LYS C  73      -7.135  56.914 -37.533  1.00 67.64           N  
ATOM   2953  CA  LYS C  73      -5.712  57.214 -37.404  1.00 67.64           C  
ATOM   2954  C   LYS C  73      -5.493  58.573 -36.745  1.00 67.64           C  
ATOM   2955  CB  LYS C  73      -5.030  57.180 -38.772  1.00 67.64           C  
ATOM   2956  O   LYS C  73      -4.569  58.740 -35.947  1.00 67.64           O  
ATOM   2957  CG  LYS C  73      -4.536  55.800 -39.183  1.00 67.64           C  
ATOM   2958  CD  LYS C  73      -3.803  55.844 -40.518  1.00 67.64           C  
ATOM   2959  CE  LYS C  73      -3.406  54.450 -40.985  1.00 67.64           C  
ATOM   2960  NZ  LYS C  73      -2.742  54.481 -42.322  1.00 67.64           N  
ATOM   2961  N   GLU C  74      -6.211  59.629 -37.138  1.00 62.83           N  
ATOM   2962  CA  GLU C  74      -6.058  61.001 -36.662  1.00 62.83           C  
ATOM   2963  C   GLU C  74      -6.663  61.173 -35.272  1.00 62.83           C  
ATOM   2964  CB  GLU C  74      -6.704  61.984 -37.642  1.00 62.83           C  
ATOM   2965  O   GLU C  74      -6.250  62.054 -34.515  1.00 62.83           O  
ATOM   2966  CG  GLU C  74      -5.774  62.442 -38.756  1.00 62.83           C  
ATOM   2967  CD  GLU C  74      -6.419  63.440 -39.704  1.00 62.83           C  
ATOM   2968  OE1 GLU C  74      -5.730  63.936 -40.624  1.00 62.83           O  
ATOM   2969  OE2 GLU C  74      -7.624  63.728 -39.526  1.00 62.83           O  
ATOM   2970  N   GLY C  75      -7.731  60.554 -34.987  1.00 56.53           N  
ATOM   2971  CA  GLY C  75      -8.430  60.632 -33.714  1.00 56.53           C  
ATOM   2972  C   GLY C  75      -7.699  59.926 -32.588  1.00 56.53           C  
ATOM   2973  O   GLY C  75      -7.471  58.716 -32.651  1.00 56.53           O  
ATOM   2974  N   GLY C  76      -6.396  60.421 -32.271  1.00 43.60           N  
ATOM   2975  CA  GLY C  76      -5.504  60.289 -31.130  1.00 43.60           C  
ATOM   2976  C   GLY C  76      -5.778  59.050 -30.299  1.00 43.60           C  
ATOM   2977  O   GLY C  76      -5.411  58.991 -29.123  1.00 43.60           O  
ATOM   2978  N   ALA C  77      -6.815  58.394 -30.521  1.00 41.37           N  
ATOM   2979  CA  ALA C  77      -6.905  57.212 -29.668  1.00 41.37           C  
ATOM   2980  C   ALA C  77      -5.742  56.259 -29.927  1.00 41.37           C  
ATOM   2981  CB  ALA C  77      -8.236  56.496 -29.889  1.00 41.37           C  
ATOM   2982  O   ALA C  77      -5.620  55.702 -31.021  1.00 41.37           O  
ATOM   2983  N   GLY C  78      -4.473  56.726 -29.710  1.00 36.58           N  
ATOM   2984  CA  GLY C  78      -3.206  56.023 -29.582  1.00 36.58           C  
ATOM   2985  C   GLY C  78      -3.349  54.644 -28.966  1.00 36.58           C  
ATOM   2986  O   GLY C  78      -2.392  54.107 -28.403  1.00 36.58           O  
ATOM   2987  N   GLY C  79      -4.436  54.255 -28.370  1.00 37.59           N  
ATOM   2988  CA  GLY C  79      -4.223  52.999 -27.668  1.00 37.59           C  
ATOM   2989  C   GLY C  79      -3.659  51.907 -28.558  1.00 37.59           C  
ATOM   2990  O   GLY C  79      -3.798  51.962 -29.781  1.00 37.59           O  
ATOM   2991  N   GLY C  80      -2.482  51.364 -28.227  1.00 38.17           N  
ATOM   2992  CA  GLY C  80      -1.662  50.232 -28.628  1.00 38.17           C  
ATOM   2993  C   GLY C  80      -2.469  49.088 -29.213  1.00 38.17           C  
ATOM   2994  O   GLY C  80      -3.533  48.744 -28.695  1.00 38.17           O  
ATOM   2995  N   PHE C  81      -2.649  48.983 -30.495  1.00 43.58           N  
ATOM   2996  CA  PHE C  81      -3.116  47.806 -31.219  1.00 43.58           C  
ATOM   2997  C   PHE C  81      -2.679  46.528 -30.514  1.00 43.58           C  
ATOM   2998  CB  PHE C  81      -2.593  47.816 -32.659  1.00 43.58           C  
ATOM   2999  O   PHE C  81      -1.500  46.359 -30.198  1.00 43.58           O  
ATOM   3000  CG  PHE C  81      -3.485  48.549 -33.624  1.00 43.58           C  
ATOM   3001  CD1 PHE C  81      -4.541  47.897 -34.249  1.00 43.58           C  
ATOM   3002  CD2 PHE C  81      -3.268  49.892 -33.906  1.00 43.58           C  
ATOM   3003  CE1 PHE C  81      -5.368  48.572 -35.143  1.00 43.58           C  
ATOM   3004  CE2 PHE C  81      -4.091  50.574 -34.798  1.00 43.58           C  
ATOM   3005  CZ  PHE C  81      -5.139  49.912 -35.416  1.00 43.58           C  
ATOM   3006  N   GLY C  82      -3.450  46.126 -29.494  1.00 41.53           N  
ATOM   3007  CA  GLY C  82      -3.095  44.824 -28.952  1.00 41.53           C  
ATOM   3008  C   GLY C  82      -2.673  43.830 -30.017  1.00 41.53           C  
ATOM   3009  O   GLY C  82      -2.867  44.070 -31.211  1.00 41.53           O  
ATOM   3010  N   SER C  83      -1.609  43.075 -29.837  1.00 48.57           N  
ATOM   3011  CA  SER C  83      -1.078  42.026 -30.701  1.00 48.57           C  
ATOM   3012  C   SER C  83      -2.193  41.140 -31.244  1.00 48.57           C  
ATOM   3013  CB  SER C  83      -0.060  41.173 -29.944  1.00 48.57           C  
ATOM   3014  O   SER C  83      -3.145  40.821 -30.528  1.00 48.57           O  
ATOM   3015  OG  SER C  83       0.244  39.992 -30.668  1.00 48.57           O  
ATOM   3016  N   PRO C  84      -2.438  41.138 -32.562  1.00 51.33           N  
ATOM   3017  CA  PRO C  84      -3.400  40.235 -33.198  1.00 51.33           C  
ATOM   3018  C   PRO C  84      -3.491  38.881 -32.497  1.00 51.33           C  
ATOM   3019  CB  PRO C  84      -2.851  40.078 -34.618  1.00 51.33           C  
ATOM   3020  O   PRO C  84      -4.575  38.300 -32.407  1.00 51.33           O  
ATOM   3021  CG  PRO C  84      -1.813  41.146 -34.746  1.00 51.33           C  
ATOM   3022  CD  PRO C  84      -1.484  41.659 -33.374  1.00 51.33           C  
ATOM   3023  N   MET C  85      -2.291  38.507 -31.849  1.00 52.35           N  
ATOM   3024  CA  MET C  85      -2.234  37.225 -31.154  1.00 52.35           C  
ATOM   3025  C   MET C  85      -3.022  37.278 -29.849  1.00 52.35           C  
ATOM   3026  CB  MET C  85      -0.784  36.828 -30.873  1.00 52.35           C  
ATOM   3027  O   MET C  85      -3.582  36.269 -29.416  1.00 52.35           O  
ATOM   3028  CG  MET C  85      -0.118  36.087 -32.022  1.00 52.35           C  
ATOM   3029  SD  MET C  85      -1.069  34.610 -32.551  1.00 52.35           S  
ATOM   3030  CE  MET C  85       0.190  33.757 -33.541  1.00 52.35           C  
ATOM   3031  N   ASP C  86      -3.092  38.449 -29.218  1.00 50.85           N  
ATOM   3032  CA  ASP C  86      -3.845  38.654 -27.984  1.00 50.85           C  
ATOM   3033  C   ASP C  86      -5.343  38.467 -28.218  1.00 50.85           C  
ATOM   3034  CB  ASP C  86      -3.572  40.047 -27.413  1.00 50.85           C  
ATOM   3035  O   ASP C  86      -6.030  37.843 -27.407  1.00 50.85           O  
ATOM   3036  CG  ASP C  86      -2.229  40.147 -26.712  1.00 50.85           C  
ATOM   3037  OD1 ASP C  86      -1.611  39.098 -26.425  1.00 50.85           O  
ATOM   3038  OD2 ASP C  86      -1.785  41.284 -26.441  1.00 50.85           O  
ATOM   3039  N   ILE C  87      -5.847  38.872 -29.249  1.00 50.39           N  
ATOM   3040  CA  ILE C  87      -7.256  38.796 -29.620  1.00 50.39           C  
ATOM   3041  C   ILE C  87      -7.633  37.347 -29.921  1.00 50.39           C  
ATOM   3042  CB  ILE C  87      -7.568  39.694 -30.838  1.00 50.39           C  
ATOM   3043  O   ILE C  87      -8.703  36.882 -29.522  1.00 50.39           O  
ATOM   3044  CG1 ILE C  87      -7.282  41.163 -30.505  1.00 50.39           C  
ATOM   3045  CG2 ILE C  87      -9.020  39.508 -31.287  1.00 50.39           C  
ATOM   3046  CD1 ILE C  87      -7.439  42.108 -31.688  1.00 50.39           C  
ATOM   3047  N   PHE C  88      -6.730  36.714 -30.652  1.00 45.72           N  
ATOM   3048  CA  PHE C  88      -6.933  35.308 -30.979  1.00 45.72           C  
ATOM   3049  C   PHE C  88      -7.022  34.465 -29.713  1.00 45.72           C  
ATOM   3050  CB  PHE C  88      -5.801  34.794 -31.874  1.00 45.72           C  
ATOM   3051  O   PHE C  88      -7.897  33.606 -29.593  1.00 45.72           O  
ATOM   3052  CG  PHE C  88      -6.055  33.427 -32.449  1.00 45.72           C  
ATOM   3053  CD1 PHE C  88      -5.519  32.294 -31.848  1.00 45.72           C  
ATOM   3054  CD2 PHE C  88      -6.830  33.274 -33.591  1.00 45.72           C  
ATOM   3055  CE1 PHE C  88      -5.752  31.027 -32.378  1.00 45.72           C  
ATOM   3056  CE2 PHE C  88      -7.067  32.011 -34.127  1.00 45.72           C  
ATOM   3057  CZ  PHE C  88      -6.527  30.889 -33.519  1.00 45.72           C  
ATOM   3058  N   ASP C  89      -5.994  34.657 -28.788  1.00 47.56           N  
ATOM   3059  CA  ASP C  89      -5.970  33.945 -27.514  1.00 47.56           C  
ATOM   3060  C   ASP C  89      -7.280  34.138 -26.752  1.00 47.56           C  
ATOM   3061  CB  ASP C  89      -4.790  34.413 -26.659  1.00 47.56           C  
ATOM   3062  O   ASP C  89      -7.755  33.220 -26.081  1.00 47.56           O  
ATOM   3063  CG  ASP C  89      -3.507  33.658 -26.958  1.00 47.56           C  
ATOM   3064  OD1 ASP C  89      -3.565  32.578 -27.585  1.00 47.56           O  
ATOM   3065  OD2 ASP C  89      -2.427  34.146 -26.559  1.00 47.56           O  
ATOM   3066  N   MET C  90      -7.881  35.257 -26.840  1.00 47.92           N  
ATOM   3067  CA  MET C  90      -9.159  35.603 -26.224  1.00 47.92           C  
ATOM   3068  C   MET C  90     -10.270  34.684 -26.723  1.00 47.92           C  
ATOM   3069  CB  MET C  90      -9.518  37.061 -26.513  1.00 47.92           C  
ATOM   3070  O   MET C  90     -11.118  34.248 -25.942  1.00 47.92           O  
ATOM   3071  CG  MET C  90     -10.568  37.632 -25.574  1.00 47.92           C  
ATOM   3072  SD  MET C  90     -10.966  39.384 -25.945  1.00 47.92           S  
ATOM   3073  CE  MET C  90     -12.195  39.161 -27.261  1.00 47.92           C  
ATOM   3074  N   PHE C  91     -10.364  34.440 -27.988  1.00 42.38           N  
ATOM   3075  CA  PHE C  91     -11.491  33.740 -28.593  1.00 42.38           C  
ATOM   3076  C   PHE C  91     -11.275  32.231 -28.557  1.00 42.38           C  
ATOM   3077  CB  PHE C  91     -11.702  34.205 -30.037  1.00 42.38           C  
ATOM   3078  O   PHE C  91     -12.231  31.464 -28.426  1.00 42.38           O  
ATOM   3079  CG  PHE C  91     -12.945  35.031 -30.233  1.00 42.38           C  
ATOM   3080  CD1 PHE C  91     -14.164  34.423 -30.507  1.00 42.38           C  
ATOM   3081  CD2 PHE C  91     -12.894  36.416 -30.144  1.00 42.38           C  
ATOM   3082  CE1 PHE C  91     -15.316  35.185 -30.689  1.00 42.38           C  
ATOM   3083  CE2 PHE C  91     -14.041  37.184 -30.324  1.00 42.38           C  
ATOM   3084  CZ  PHE C  91     -15.251  36.566 -30.598  1.00 42.38           C  
ATOM   3085  N   PHE C  92     -10.202  31.801 -28.736  1.00 37.73           N  
ATOM   3086  CA  PHE C  92      -9.925  30.381 -28.917  1.00 37.73           C  
ATOM   3087  C   PHE C  92      -9.244  29.801 -27.682  1.00 37.73           C  
ATOM   3088  CB  PHE C  92      -9.049  30.155 -30.153  1.00 37.73           C  
ATOM   3089  O   PHE C  92      -8.915  28.613 -27.649  1.00 37.73           O  
ATOM   3090  CG  PHE C  92      -9.730  30.500 -31.450  1.00 37.73           C  
ATOM   3091  CD1 PHE C  92     -10.602  29.602 -32.053  1.00 37.73           C  
ATOM   3092  CD2 PHE C  92      -9.498  31.723 -32.067  1.00 37.73           C  
ATOM   3093  CE1 PHE C  92     -11.234  29.918 -33.254  1.00 37.73           C  
ATOM   3094  CE2 PHE C  92     -10.126  32.046 -33.266  1.00 37.73           C  
ATOM   3095  CZ  PHE C  92     -10.992  31.141 -33.859  1.00 37.73           C  
ATOM   3096  N   GLY C  93      -9.820  29.957 -26.530  1.00 35.23           N  
ATOM   3097  CA  GLY C  93      -9.621  29.412 -25.196  1.00 35.23           C  
ATOM   3098  C   GLY C  93      -8.158  29.218 -24.844  1.00 35.23           C  
ATOM   3099  O   GLY C  93      -7.792  28.222 -24.215  1.00 35.23           O  
ATOM   3100  N   GLY C  94      -7.253  29.617 -25.496  1.00 30.86           N  
ATOM   3101  CA  GLY C  94      -6.079  29.334 -24.687  1.00 30.86           C  
ATOM   3102  C   GLY C  94      -6.240  29.749 -23.237  1.00 30.86           C  
ATOM   3103  O   GLY C  94      -7.139  30.524 -22.903  1.00 30.86           O  
ATOM   3104  N   GLY C  95      -5.613  28.961 -22.305  1.00 28.93           N  
ATOM   3105  CA  GLY C  95      -5.628  29.019 -20.852  1.00 28.93           C  
ATOM   3106  C   GLY C  95      -5.655  30.436 -20.312  1.00 28.93           C  
ATOM   3107  O   GLY C  95      -5.554  31.399 -21.075  1.00 28.93           O  
ATOM   3108  N   GLY C  96      -5.869  30.346 -18.933  1.00 30.05           N  
ATOM   3109  CA  GLY C  96      -6.079  31.069 -17.689  1.00 30.05           C  
ATOM   3110  C   GLY C  96      -4.982  32.073 -17.390  1.00 30.05           C  
ATOM   3111  O   GLY C  96      -3.921  31.707 -16.879  1.00 30.05           O  
ATOM   3112  N   ARG C  97      -4.456  32.751 -18.201  1.00 29.10           N  
ATOM   3113  CA  ARG C  97      -3.702  33.727 -17.421  1.00 29.10           C  
ATOM   3114  C   ARG C  97      -4.529  34.251 -16.252  1.00 29.10           C  
ATOM   3115  CB  ARG C  97      -3.250  34.890 -18.307  1.00 29.10           C  
ATOM   3116  O   ARG C  97      -5.626  34.779 -16.449  1.00 29.10           O  
ATOM   3117  CG  ARG C  97      -1.885  34.684 -18.944  1.00 29.10           C  
ATOM   3118  CD  ARG C  97      -1.428  35.919 -19.709  1.00 29.10           C  
ATOM   3119  NE  ARG C  97      -0.040  35.800 -20.145  1.00 29.10           N  
ATOM   3120  NH1 ARG C  97      -0.148  37.543 -21.657  1.00 29.10           N  
ATOM   3121  NH2 ARG C  97       1.807  36.379 -21.381  1.00 29.10           N  
ATOM   3122  CZ  ARG C  97       0.537  36.574 -21.060  1.00 29.10           C  
ATOM   3123  N   MET C  98      -4.496  33.455 -15.150  1.00 29.84           N  
ATOM   3124  CA  MET C  98      -4.973  33.931 -13.855  1.00 29.84           C  
ATOM   3125  C   MET C  98      -4.696  35.421 -13.687  1.00 29.84           C  
ATOM   3126  CB  MET C  98      -4.317  33.145 -12.718  1.00 29.84           C  
ATOM   3127  O   MET C  98      -3.581  35.882 -13.938  1.00 29.84           O  
ATOM   3128  CG  MET C  98      -5.166  31.998 -12.196  1.00 29.84           C  
ATOM   3129  SD  MET C  98      -4.512  31.295 -10.632  1.00 29.84           S  
ATOM   3130  CE  MET C  98      -5.994  30.446 -10.018  1.00 29.84           C  
ATOM   3131  N   GLN C  99      -5.464  36.243 -14.105  1.00 32.06           N  
ATOM   3132  CA  GLN C  99      -5.374  37.494 -13.360  1.00 32.06           C  
ATOM   3133  C   GLN C  99      -5.151  37.234 -11.873  1.00 32.06           C  
ATOM   3134  CB  GLN C  99      -6.638  38.332 -13.562  1.00 32.06           C  
ATOM   3135  O   GLN C  99      -6.026  36.693 -11.194  1.00 32.06           O  
ATOM   3136  CG  GLN C  99      -6.366  39.743 -14.065  1.00 32.06           C  
ATOM   3137  CD  GLN C  99      -7.627  40.463 -14.506  1.00 32.06           C  
ATOM   3138  NE2 GLN C  99      -7.460  41.626 -15.126  1.00 32.06           N  
ATOM   3139  OE1 GLN C  99      -8.742  39.976 -14.292  1.00 32.06           O  
ATOM   3140  N   ARG C 100      -4.013  36.698 -11.476  1.00 33.95           N  
ATOM   3141  CA  ARG C 100      -3.675  36.556 -10.063  1.00 33.95           C  
ATOM   3142  C   ARG C 100      -4.317  37.662  -9.233  1.00 33.95           C  
ATOM   3143  CB  ARG C 100      -2.157  36.570  -9.870  1.00 33.95           C  
ATOM   3144  O   ARG C 100      -4.124  38.847  -9.513  1.00 33.95           O  
ATOM   3145  CG  ARG C 100      -1.565  35.208  -9.543  1.00 33.95           C  
ATOM   3146  CD  ARG C 100      -0.051  35.270  -9.401  1.00 33.95           C  
ATOM   3147  NE  ARG C 100       0.502  33.992  -8.960  1.00 33.95           N  
ATOM   3148  NH1 ARG C 100       2.708  34.611  -9.251  1.00 33.95           N  
ATOM   3149  NH2 ARG C 100       2.193  32.514  -8.482  1.00 33.95           N  
ATOM   3150  CZ  ARG C 100       1.800  33.709  -8.898  1.00 33.95           C  
ATOM   3151  N   GLU C 101      -5.646  37.614  -8.994  1.00 41.25           N  
ATOM   3152  CA  GLU C 101      -6.112  38.496  -7.928  1.00 41.25           C  
ATOM   3153  C   GLU C 101      -5.029  38.711  -6.875  1.00 41.25           C  
ATOM   3154  CB  GLU C 101      -7.375  37.929  -7.275  1.00 41.25           C  
ATOM   3155  O   GLU C 101      -4.399  37.754  -6.420  1.00 41.25           O  
ATOM   3156  CG  GLU C 101      -8.668  38.398  -7.927  1.00 41.25           C  
ATOM   3157  CD  GLU C 101      -9.914  37.842  -7.255  1.00 41.25           C  
ATOM   3158  OE1 GLU C 101     -11.039  38.224  -7.652  1.00 41.25           O  
ATOM   3159  OE2 GLU C 101      -9.765  37.019  -6.325  1.00 41.25           O  
ATOM   3160  N   ARG C 102      -4.244  39.676  -7.073  1.00 50.84           N  
ATOM   3161  CA  ARG C 102      -3.073  40.017  -6.272  1.00 50.84           C  
ATOM   3162  C   ARG C 102      -3.372  39.882  -4.782  1.00 50.84           C  
ATOM   3163  CB  ARG C 102      -2.602  41.438  -6.586  1.00 50.84           C  
ATOM   3164  O   ARG C 102      -3.938  40.792  -4.173  1.00 50.84           O  
ATOM   3165  CG  ARG C 102      -1.764  41.545  -7.850  1.00 50.84           C  
ATOM   3166  CD  ARG C 102      -1.120  42.917  -7.986  1.00 50.84           C  
ATOM   3167  NE  ARG C 102      -0.276  43.001  -9.175  1.00 50.84           N  
ATOM   3168  NH1 ARG C 102       0.492  45.135  -8.732  1.00 50.84           N  
ATOM   3169  NH2 ARG C 102       1.200  44.022 -10.607  1.00 50.84           N  
ATOM   3170  CZ  ARG C 102       0.470  44.052  -9.502  1.00 50.84           C  
ATOM   3171  N   ARG C 103      -3.744  38.672  -4.307  1.00 60.52           N  
ATOM   3172  CA  ARG C 103      -3.925  38.418  -2.882  1.00 60.52           C  
ATOM   3173  C   ARG C 103      -2.581  38.263  -2.178  1.00 60.52           C  
ATOM   3174  CB  ARG C 103      -4.779  37.168  -2.662  1.00 60.52           C  
ATOM   3175  O   ARG C 103      -1.609  37.800  -2.779  1.00 60.52           O  
ATOM   3176  CG  ARG C 103      -6.180  37.461  -2.150  1.00 60.52           C  
ATOM   3177  CD  ARG C 103      -6.963  36.182  -1.886  1.00 60.52           C  
ATOM   3178  NE  ARG C 103      -8.160  36.438  -1.091  1.00 60.52           N  
ATOM   3179  NH1 ARG C 103      -8.893  34.247  -1.111  1.00 60.52           N  
ATOM   3180  NH2 ARG C 103     -10.104  35.855  -0.015  1.00 60.52           N  
ATOM   3181  CZ  ARG C 103      -9.050  35.513  -0.741  1.00 60.52           C  
ATOM   3182  N   GLY C 104      -2.509  38.875  -1.075  1.00 63.91           N  
ATOM   3183  CA  GLY C 104      -1.316  38.721  -0.258  1.00 63.91           C  
ATOM   3184  C   GLY C 104      -0.986  37.272   0.049  1.00 63.91           C  
ATOM   3185  O   GLY C 104      -1.792  36.377  -0.215  1.00 63.91           O  
ATOM   3186  N   LYS C 105       0.218  36.892   0.375  1.00 71.37           N  
ATOM   3187  CA  LYS C 105       0.696  35.551   0.700  1.00 71.37           C  
ATOM   3188  C   LYS C 105       0.006  35.010   1.949  1.00 71.37           C  
ATOM   3189  CB  LYS C 105       2.212  35.555   0.899  1.00 71.37           C  
ATOM   3190  O   LYS C 105      -0.295  35.766   2.875  1.00 71.37           O  
ATOM   3191  CG  LYS C 105       3.006  35.700  -0.391  1.00 71.37           C  
ATOM   3192  CD  LYS C 105       4.504  35.585  -0.142  1.00 71.37           C  
ATOM   3193  CE  LYS C 105       5.302  35.800  -1.421  1.00 71.37           C  
ATOM   3194  NZ  LYS C 105       6.773  35.696  -1.180  1.00 71.37           N  
ATOM   3195  N   ASN C 106      -0.445  33.688   1.902  1.00 75.50           N  
ATOM   3196  CA  ASN C 106      -0.959  33.017   3.091  1.00 75.50           C  
ATOM   3197  C   ASN C 106       0.153  32.724   4.094  1.00 75.50           C  
ATOM   3198  CB  ASN C 106      -1.683  31.724   2.708  1.00 75.50           C  
ATOM   3199  O   ASN C 106       1.285  32.432   3.704  1.00 75.50           O  
ATOM   3200  CG  ASN C 106      -2.881  31.969   1.813  1.00 75.50           C  
ATOM   3201  ND2 ASN C 106      -3.297  30.941   1.083  1.00 75.50           N  
ATOM   3202  OD1 ASN C 106      -3.429  33.074   1.776  1.00 75.50           O  
ATOM   3203  N   VAL C 107      -0.084  32.836   5.363  1.00 78.98           N  
ATOM   3204  CA  VAL C 107       0.868  32.533   6.427  1.00 78.98           C  
ATOM   3205  C   VAL C 107       0.438  31.263   7.159  1.00 78.98           C  
ATOM   3206  CB  VAL C 107       0.996  33.706   7.425  1.00 78.98           C  
ATOM   3207  O   VAL C 107      -0.719  31.135   7.566  1.00 78.98           O  
ATOM   3208  CG1 VAL C 107       2.013  33.378   8.516  1.00 78.98           C  
ATOM   3209  CG2 VAL C 107       1.388  34.988   6.693  1.00 78.98           C  
ATOM   3210  N   VAL C 108       1.335  30.270   7.252  1.00 81.72           N  
ATOM   3211  CA  VAL C 108       1.030  28.992   7.886  1.00 81.72           C  
ATOM   3212  C   VAL C 108       1.695  28.924   9.259  1.00 81.72           C  
ATOM   3213  CB  VAL C 108       1.487  27.802   7.012  1.00 81.72           C  
ATOM   3214  O   VAL C 108       2.887  29.209   9.393  1.00 81.72           O  
ATOM   3215  CG1 VAL C 108       1.169  26.475   7.698  1.00 81.72           C  
ATOM   3216  CG2 VAL C 108       0.828  27.867   5.636  1.00 81.72           C  
ATOM   3217  N   HIS C 109       0.905  28.544  10.281  1.00 82.45           N  
ATOM   3218  CA  HIS C 109       1.422  28.376  11.634  1.00 82.45           C  
ATOM   3219  C   HIS C 109       1.091  26.992  12.183  1.00 82.45           C  
ATOM   3220  CB  HIS C 109       0.860  29.456  12.560  1.00 82.45           C  
ATOM   3221  O   HIS C 109      -0.019  26.491  11.987  1.00 82.45           O  
ATOM   3222  CG  HIS C 109       1.549  30.777  12.429  1.00 82.45           C  
ATOM   3223  CD2 HIS C 109       1.107  31.969  11.964  1.00 82.45           C  
ATOM   3224  ND1 HIS C 109       2.862  30.971  12.802  1.00 82.45           N  
ATOM   3225  CE1 HIS C 109       3.197  32.229  12.571  1.00 82.45           C  
ATOM   3226  NE2 HIS C 109       2.150  32.856  12.063  1.00 82.45           N  
ATOM   3227  N   GLN C 110       2.066  26.436  12.875  1.00 85.24           N  
ATOM   3228  CA  GLN C 110       1.839  25.152  13.531  1.00 85.24           C  
ATOM   3229  C   GLN C 110       1.424  25.344  14.987  1.00 85.24           C  
ATOM   3230  CB  GLN C 110       3.094  24.281  13.453  1.00 85.24           C  
ATOM   3231  O   GLN C 110       2.035  26.130  15.714  1.00 85.24           O  
ATOM   3232  CG  GLN C 110       3.324  23.655  12.084  1.00 85.24           C  
ATOM   3233  CD  GLN C 110       4.508  22.706  12.064  1.00 85.24           C  
ATOM   3234  NE2 GLN C 110       4.676  21.991  10.958  1.00 85.24           N  
ATOM   3235  OE1 GLN C 110       5.266  22.618  13.036  1.00 85.24           O  
ATOM   3236  N   LEU C 111       0.395  24.612  15.384  1.00 88.74           N  
ATOM   3237  CA  LEU C 111      -0.066  24.667  16.767  1.00 88.74           C  
ATOM   3238  C   LEU C 111       0.035  23.297  17.428  1.00 88.74           C  
ATOM   3239  CB  LEU C 111      -1.509  25.173  16.832  1.00 88.74           C  
ATOM   3240  O   LEU C 111      -0.627  22.347  17.003  1.00 88.74           O  
ATOM   3241  CG  LEU C 111      -2.096  25.372  18.230  1.00 88.74           C  
ATOM   3242  CD1 LEU C 111      -1.454  26.579  18.907  1.00 88.74           C  
ATOM   3243  CD2 LEU C 111      -3.610  25.536  18.157  1.00 88.74           C  
ATOM   3244  N   SER C 112       0.877  23.251  18.422  1.00 90.05           N  
ATOM   3245  CA  SER C 112       1.049  21.999  19.152  1.00 90.05           C  
ATOM   3246  C   SER C 112      -0.130  21.737  20.084  1.00 90.05           C  
ATOM   3247  CB  SER C 112       2.350  22.021  19.955  1.00 90.05           C  
ATOM   3248  O   SER C 112      -0.491  22.594  20.892  1.00 90.05           O  
ATOM   3249  OG  SER C 112       3.466  22.201  19.101  1.00 90.05           O  
ATOM   3250  N   VAL C 113      -0.701  20.547  19.905  1.00 92.25           N  
ATOM   3251  CA  VAL C 113      -1.861  20.194  20.717  1.00 92.25           C  
ATOM   3252  C   VAL C 113      -1.660  18.811  21.332  1.00 92.25           C  
ATOM   3253  CB  VAL C 113      -3.164  20.224  19.888  1.00 92.25           C  
ATOM   3254  O   VAL C 113      -1.035  17.939  20.724  1.00 92.25           O  
ATOM   3255  CG1 VAL C 113      -3.565  21.662  19.563  1.00 92.25           C  
ATOM   3256  CG2 VAL C 113      -2.999  19.410  18.606  1.00 92.25           C  
ATOM   3257  N   THR C 114      -2.196  18.641  22.551  1.00 93.16           N  
ATOM   3258  CA  THR C 114      -2.112  17.350  23.224  1.00 93.16           C  
ATOM   3259  C   THR C 114      -3.295  16.464  22.842  1.00 93.16           C  
ATOM   3260  CB  THR C 114      -2.067  17.519  24.753  1.00 93.16           C  
ATOM   3261  O   THR C 114      -4.302  16.952  22.326  1.00 93.16           O  
ATOM   3262  CG2 THR C 114      -0.877  18.374  25.177  1.00 93.16           C  
ATOM   3263  OG1 THR C 114      -3.275  18.150  25.195  1.00 93.16           O  
ATOM   3264  N   LEU C 115      -3.110  15.187  23.088  1.00 94.01           N  
ATOM   3265  CA  LEU C 115      -4.189  14.244  22.815  1.00 94.01           C  
ATOM   3266  C   LEU C 115      -5.437  14.599  23.617  1.00 94.01           C  
ATOM   3267  CB  LEU C 115      -3.748  12.815  23.142  1.00 94.01           C  
ATOM   3268  O   LEU C 115      -6.560  14.414  23.141  1.00 94.01           O  
ATOM   3269  CG  LEU C 115      -4.310  11.710  22.245  1.00 94.01           C  
ATOM   3270  CD1 LEU C 115      -3.435  11.536  21.008  1.00 94.01           C  
ATOM   3271  CD2 LEU C 115      -4.421  10.400  23.017  1.00 94.01           C  
ATOM   3272  N   GLU C 116      -5.221  15.126  24.794  1.00 93.84           N  
ATOM   3273  CA  GLU C 116      -6.325  15.563  25.643  1.00 93.84           C  
ATOM   3274  C   GLU C 116      -7.099  16.708  24.997  1.00 93.84           C  
ATOM   3275  CB  GLU C 116      -5.808  15.989  27.020  1.00 93.84           C  
ATOM   3276  O   GLU C 116      -8.329  16.750  25.066  1.00 93.84           O  
ATOM   3277  CG  GLU C 116      -5.306  14.833  27.873  1.00 93.84           C  
ATOM   3278  CD  GLU C 116      -3.850  14.480  27.608  1.00 93.84           C  
ATOM   3279  OE1 GLU C 116      -3.290  13.629  28.336  1.00 93.84           O  
ATOM   3280  OE2 GLU C 116      -3.265  15.061  26.667  1.00 93.84           O  
ATOM   3281  N   ASP C 117      -6.325  17.560  24.380  1.00 94.02           N  
ATOM   3282  CA  ASP C 117      -6.952  18.684  23.693  1.00 94.02           C  
ATOM   3283  C   ASP C 117      -7.870  18.200  22.573  1.00 94.02           C  
ATOM   3284  CB  ASP C 117      -5.889  19.629  23.129  1.00 94.02           C  
ATOM   3285  O   ASP C 117      -8.999  18.678  22.438  1.00 94.02           O  
ATOM   3286  CG  ASP C 117      -5.137  20.388  24.209  1.00 94.02           C  
ATOM   3287  OD1 ASP C 117      -5.644  20.493  25.346  1.00 94.02           O  
ATOM   3288  OD2 ASP C 117      -4.028  20.887  23.919  1.00 94.02           O  
ATOM   3289  N   LEU C 118      -7.432  17.254  21.837  1.00 93.50           N  
ATOM   3290  CA  LEU C 118      -8.170  16.728  20.695  1.00 93.50           C  
ATOM   3291  C   LEU C 118      -9.365  15.900  21.155  1.00 93.50           C  
ATOM   3292  CB  LEU C 118      -7.255  15.876  19.811  1.00 93.50           C  
ATOM   3293  O   LEU C 118     -10.383  15.833  20.462  1.00 93.50           O  
ATOM   3294  CG  LEU C 118      -6.137  16.620  19.078  1.00 93.50           C  
ATOM   3295  CD1 LEU C 118      -5.198  15.629  18.398  1.00 93.50           C  
ATOM   3296  CD2 LEU C 118      -6.721  17.595  18.061  1.00 93.50           C  
ATOM   3297  N   TYR C 119      -9.197  15.325  22.362  1.00 93.69           N  
ATOM   3298  CA  TYR C 119     -10.256  14.491  22.920  1.00 93.69           C  
ATOM   3299  C   TYR C 119     -11.363  15.347  23.524  1.00 93.69           C  
ATOM   3300  CB  TYR C 119      -9.690  13.543  23.982  1.00 93.69           C  
ATOM   3301  O   TYR C 119     -12.547  15.101  23.283  1.00 93.69           O  
ATOM   3302  CG  TYR C 119     -10.666  12.482  24.430  1.00 93.69           C  
ATOM   3303  CD1 TYR C 119     -11.598  12.743  25.432  1.00 93.69           C  
ATOM   3304  CD2 TYR C 119     -10.658  11.217  23.853  1.00 93.69           C  
ATOM   3305  CE1 TYR C 119     -12.497  11.768  25.850  1.00 93.69           C  
ATOM   3306  CE2 TYR C 119     -11.553  10.234  24.263  1.00 93.69           C  
ATOM   3307  OH  TYR C 119     -13.356   9.549  25.669  1.00 93.69           O  
ATOM   3308  CZ  TYR C 119     -12.468  10.519  25.260  1.00 93.69           C  
ATOM   3309  N   ASN C 120     -11.057  16.431  24.226  1.00 92.94           N  
ATOM   3310  CA  ASN C 120     -11.999  17.225  25.009  1.00 92.94           C  
ATOM   3311  C   ASN C 120     -12.361  18.526  24.298  1.00 92.94           C  
ATOM   3312  CB  ASN C 120     -11.428  17.519  26.398  1.00 92.94           C  
ATOM   3313  O   ASN C 120     -13.364  19.160  24.629  1.00 92.94           O  
ATOM   3314  CG  ASN C 120     -11.179  16.261  27.205  1.00 92.94           C  
ATOM   3315  ND2 ASN C 120     -10.024  16.194  27.858  1.00 92.94           N  
ATOM   3316  OD1 ASN C 120     -12.016  15.356  27.242  1.00 92.94           O  
ATOM   3317  N   GLY C 121     -11.732  18.875  23.351  1.00 92.33           N  
ATOM   3318  CA  GLY C 121     -11.857  20.210  22.787  1.00 92.33           C  
ATOM   3319  C   GLY C 121     -11.147  21.272  23.605  1.00 92.33           C  
ATOM   3320  O   GLY C 121     -11.031  21.149  24.826  1.00 92.33           O  
ATOM   3321  N   ALA C 122     -10.572  22.241  22.886  1.00 91.89           N  
ATOM   3322  CA  ALA C 122      -9.839  23.294  23.583  1.00 91.89           C  
ATOM   3323  C   ALA C 122      -9.840  24.589  22.776  1.00 91.89           C  
ATOM   3324  CB  ALA C 122      -8.407  22.848  23.867  1.00 91.89           C  
ATOM   3325  O   ALA C 122     -10.158  24.585  21.584  1.00 91.89           O  
ATOM   3326  N   THR C 123      -9.747  25.609  23.538  1.00 89.67           N  
ATOM   3327  CA  THR C 123      -9.570  26.907  22.895  1.00 89.67           C  
ATOM   3328  C   THR C 123      -8.207  27.500  23.241  1.00 89.67           C  
ATOM   3329  CB  THR C 123     -10.681  27.890  23.308  1.00 89.67           C  
ATOM   3330  O   THR C 123      -7.823  27.547  24.411  1.00 89.67           O  
ATOM   3331  CG2 THR C 123     -10.659  29.142  22.437  1.00 89.67           C  
ATOM   3332  OG1 THR C 123     -11.955  27.249  23.171  1.00 89.67           O  
ATOM   3333  N   ARG C 124      -7.477  27.793  22.172  1.00 89.54           N  
ATOM   3334  CA  ARG C 124      -6.147  28.362  22.367  1.00 89.54           C  
ATOM   3335  C   ARG C 124      -6.054  29.757  21.756  1.00 89.54           C  
ATOM   3336  CB  ARG C 124      -5.078  27.452  21.760  1.00 89.54           C  
ATOM   3337  O   ARG C 124      -6.680  30.034  20.731  1.00 89.54           O  
ATOM   3338  CG  ARG C 124      -4.957  26.101  22.447  1.00 89.54           C  
ATOM   3339  CD  ARG C 124      -4.154  26.194  23.737  1.00 89.54           C  
ATOM   3340  NE  ARG C 124      -3.914  24.876  24.318  1.00 89.54           N  
ATOM   3341  NH1 ARG C 124      -2.835  25.674  26.199  1.00 89.54           N  
ATOM   3342  NH2 ARG C 124      -3.129  23.419  25.911  1.00 89.54           N  
ATOM   3343  CZ  ARG C 124      -3.293  24.659  25.475  1.00 89.54           C  
ATOM   3344  N   LYS C 125      -5.380  30.604  22.566  1.00 86.72           N  
ATOM   3345  CA  LYS C 125      -5.125  31.942  22.039  1.00 86.72           C  
ATOM   3346  C   LYS C 125      -3.713  32.049  21.470  1.00 86.72           C  
ATOM   3347  CB  LYS C 125      -5.332  32.996  23.128  1.00 86.72           C  
ATOM   3348  O   LYS C 125      -2.737  31.726  22.151  1.00 86.72           O  
ATOM   3349  CG  LYS C 125      -6.771  33.113  23.610  1.00 86.72           C  
ATOM   3350  CD  LYS C 125      -6.928  34.230  24.633  1.00 86.72           C  
ATOM   3351  CE  LYS C 125      -8.361  34.328  25.140  1.00 86.72           C  
ATOM   3352  NZ  LYS C 125      -8.521  35.424  26.141  1.00 86.72           N  
ATOM   3353  N   LEU C 126      -3.592  32.380  20.200  1.00 85.82           N  
ATOM   3354  CA  LEU C 126      -2.306  32.489  19.521  1.00 85.82           C  
ATOM   3355  C   LEU C 126      -2.007  33.939  19.152  1.00 85.82           C  
ATOM   3356  CB  LEU C 126      -2.287  31.616  18.264  1.00 85.82           C  
ATOM   3357  O   LEU C 126      -2.832  34.606  18.524  1.00 85.82           O  
ATOM   3358  CG  LEU C 126      -1.082  30.688  18.100  1.00 85.82           C  
ATOM   3359  CD1 LEU C 126      -1.543  29.241  17.960  1.00 85.82           C  
ATOM   3360  CD2 LEU C 126      -0.244  31.107  16.897  1.00 85.82           C  
ATOM   3361  N   ALA C 127      -0.887  34.428  19.674  1.00 84.56           N  
ATOM   3362  CA  ALA C 127      -0.449  35.782  19.343  1.00 84.56           C  
ATOM   3363  C   ALA C 127       0.400  35.788  18.074  1.00 84.56           C  
ATOM   3364  CB  ALA C 127       0.333  36.387  20.506  1.00 84.56           C  
ATOM   3365  O   ALA C 127       1.440  35.129  18.012  1.00 84.56           O  
ATOM   3366  N   LEU C 128      -0.142  36.514  17.066  1.00 82.31           N  
ATOM   3367  CA  LEU C 128       0.587  36.569  15.804  1.00 82.31           C  
ATOM   3368  C   LEU C 128       0.886  38.012  15.412  1.00 82.31           C  
ATOM   3369  CB  LEU C 128      -0.211  35.881  14.693  1.00 82.31           C  
ATOM   3370  O   LEU C 128       0.190  38.934  15.843  1.00 82.31           O  
ATOM   3371  CG  LEU C 128      -0.492  34.390  14.884  1.00 82.31           C  
ATOM   3372  CD1 LEU C 128      -1.607  33.936  13.947  1.00 82.31           C  
ATOM   3373  CD2 LEU C 128       0.774  33.573  14.653  1.00 82.31           C  
ATOM   3374  N   GLN C 129       2.057  38.169  14.778  1.00 81.66           N  
ATOM   3375  CA  GLN C 129       2.419  39.473  14.231  1.00 81.66           C  
ATOM   3376  C   GLN C 129       2.045  39.574  12.756  1.00 81.66           C  
ATOM   3377  CB  GLN C 129       3.915  39.735  14.413  1.00 81.66           C  
ATOM   3378  O   GLN C 129       2.414  38.712  11.956  1.00 81.66           O  
ATOM   3379  CG  GLN C 129       4.280  40.291  15.783  1.00 81.66           C  
ATOM   3380  CD  GLN C 129       5.759  40.602  15.915  1.00 81.66           C  
ATOM   3381  NE2 GLN C 129       6.126  41.296  16.987  1.00 81.66           N  
ATOM   3382  OE1 GLN C 129       6.566  40.222  15.060  1.00 81.66           O  
ATOM   3383  N   LYS C 130       1.213  40.571  12.503  1.00 80.18           N  
ATOM   3384  CA  LYS C 130       0.784  40.724  11.116  1.00 80.18           C  
ATOM   3385  C   LYS C 130       1.094  42.124  10.595  1.00 80.18           C  
ATOM   3386  CB  LYS C 130      -0.711  40.433  10.981  1.00 80.18           C  
ATOM   3387  O   LYS C 130       1.095  43.091  11.361  1.00 80.18           O  
ATOM   3388  CG  LYS C 130      -1.265  40.674   9.584  1.00 80.18           C  
ATOM   3389  CD  LYS C 130      -2.773  40.469   9.538  1.00 80.18           C  
ATOM   3390  CE  LYS C 130      -3.344  40.819   8.170  1.00 80.18           C  
ATOM   3391  NZ  LYS C 130      -4.827  40.640   8.127  1.00 80.18           N  
ATOM   3392  N   ASN C 131       1.411  42.221   9.264  1.00 82.99           N  
ATOM   3393  CA  ASN C 131       1.633  43.503   8.605  1.00 82.99           C  
ATOM   3394  C   ASN C 131       0.318  44.146   8.173  1.00 82.99           C  
ATOM   3395  CB  ASN C 131       2.562  43.335   7.402  1.00 82.99           C  
ATOM   3396  O   ASN C 131      -0.501  43.509   7.509  1.00 82.99           O  
ATOM   3397  CG  ASN C 131       3.967  42.927   7.801  1.00 82.99           C  
ATOM   3398  ND2 ASN C 131       4.702  42.337   6.866  1.00 82.99           N  
ATOM   3399  OD1 ASN C 131       4.388  43.141   8.941  1.00 82.99           O  
ATOM   3400  N   VAL C 132       0.061  45.351   8.694  1.00 85.41           N  
ATOM   3401  CA  VAL C 132      -1.155  46.069   8.325  1.00 85.41           C  
ATOM   3402  C   VAL C 132      -0.791  47.379   7.630  1.00 85.41           C  
ATOM   3403  CB  VAL C 132      -2.045  46.349   9.557  1.00 85.41           C  
ATOM   3404  O   VAL C 132       0.273  47.949   7.884  1.00 85.41           O  
ATOM   3405  CG1 VAL C 132      -3.519  46.137   9.218  1.00 85.41           C  
ATOM   3406  CG2 VAL C 132      -1.629  45.460  10.728  1.00 85.41           C  
ATOM   3407  N   ILE C 133      -1.619  47.870   6.784  1.00 85.67           N  
ATOM   3408  CA  ILE C 133      -1.396  49.114   6.054  1.00 85.67           C  
ATOM   3409  C   ILE C 133      -1.333  50.283   7.035  1.00 85.67           C  
ATOM   3410  CB  ILE C 133      -2.499  49.357   5.000  1.00 85.67           C  
ATOM   3411  O   ILE C 133      -2.140  50.366   7.964  1.00 85.67           O  
ATOM   3412  CG1 ILE C 133      -2.494  48.236   3.954  1.00 85.67           C  
ATOM   3413  CG2 ILE C 133      -2.321  50.726   4.337  1.00 85.67           C  
ATOM   3414  CD1 ILE C 133      -3.675  48.280   2.994  1.00 85.67           C  
ATOM   3415  N   CYS C 134      -0.326  51.128   6.857  1.00 87.11           N  
ATOM   3416  CA  CYS C 134      -0.143  52.279   7.734  1.00 87.11           C  
ATOM   3417  C   CYS C 134      -1.336  53.223   7.650  1.00 87.11           C  
ATOM   3418  CB  CYS C 134       1.139  53.029   7.373  1.00 87.11           C  
ATOM   3419  O   CYS C 134      -1.728  53.640   6.558  1.00 87.11           O  
ATOM   3420  SG  CYS C 134       1.485  54.438   8.450  1.00 87.11           S  
ATOM   3421  N   ASP C 135      -1.998  53.470   8.777  1.00 84.32           N  
ATOM   3422  CA  ASP C 135      -3.196  54.302   8.833  1.00 84.32           C  
ATOM   3423  C   ASP C 135      -2.859  55.768   8.567  1.00 84.32           C  
ATOM   3424  CB  ASP C 135      -3.886  54.160  10.192  1.00 84.32           C  
ATOM   3425  O   ASP C 135      -3.651  56.492   7.962  1.00 84.32           O  
ATOM   3426  CG  ASP C 135      -4.451  52.771  10.427  1.00 84.32           C  
ATOM   3427  OD1 ASP C 135      -4.709  52.042   9.444  1.00 84.32           O  
ATOM   3428  OD2 ASP C 135      -4.643  52.401  11.606  1.00 84.32           O  
ATOM   3429  N   LYS C 136      -1.676  56.195   8.951  1.00 83.88           N  
ATOM   3430  CA  LYS C 136      -1.271  57.592   8.822  1.00 83.88           C  
ATOM   3431  C   LYS C 136      -1.053  57.969   7.359  1.00 83.88           C  
ATOM   3432  CB  LYS C 136       0.002  57.858   9.627  1.00 83.88           C  
ATOM   3433  O   LYS C 136      -1.563  58.990   6.893  1.00 83.88           O  
ATOM   3434  CG  LYS C 136      -0.236  58.049  11.117  1.00 83.88           C  
ATOM   3435  CD  LYS C 136       0.939  58.750  11.786  1.00 83.88           C  
ATOM   3436  CE  LYS C 136       0.720  58.904  13.285  1.00 83.88           C  
ATOM   3437  NZ  LYS C 136       1.904  59.517  13.958  1.00 83.88           N  
ATOM   3438  N   CYS C 137      -0.366  57.169   6.539  1.00 82.86           N  
ATOM   3439  CA  CYS C 137      -0.094  57.477   5.140  1.00 82.86           C  
ATOM   3440  C   CYS C 137      -1.013  56.684   4.218  1.00 82.86           C  
ATOM   3441  CB  CYS C 137       1.366  57.179   4.799  1.00 82.86           C  
ATOM   3442  O   CYS C 137      -1.011  56.892   3.004  1.00 82.86           O  
ATOM   3443  SG  CYS C 137       1.752  55.416   4.729  1.00 82.86           S  
ATOM   3444  N   GLU C 138      -1.844  55.857   4.832  1.00 82.00           N  
ATOM   3445  CA  GLU C 138      -2.832  55.044   4.130  1.00 82.00           C  
ATOM   3446  C   GLU C 138      -2.182  54.216   3.025  1.00 82.00           C  
ATOM   3447  CB  GLU C 138      -3.937  55.927   3.544  1.00 82.00           C  
ATOM   3448  O   GLU C 138      -2.728  54.098   1.927  1.00 82.00           O  
ATOM   3449  CG  GLU C 138      -4.798  56.613   4.594  1.00 82.00           C  
ATOM   3450  CD  GLU C 138      -5.902  57.472   3.997  1.00 82.00           C  
ATOM   3451  OE1 GLU C 138      -6.643  58.127   4.765  1.00 82.00           O  
ATOM   3452  OE2 GLU C 138      -6.027  57.489   2.752  1.00 82.00           O  
ATOM   3453  N   GLY C 139      -0.961  53.816   3.271  1.00 80.75           N  
ATOM   3454  CA  GLY C 139      -0.282  52.906   2.362  1.00 80.75           C  
ATOM   3455  C   GLY C 139       0.502  53.620   1.278  1.00 80.75           C  
ATOM   3456  O   GLY C 139       0.918  53.001   0.296  1.00 80.75           O  
ATOM   3457  N   ARG C 140       0.709  54.892   1.423  1.00 80.99           N  
ATOM   3458  CA  ARG C 140       1.428  55.672   0.421  1.00 80.99           C  
ATOM   3459  C   ARG C 140       2.928  55.666   0.694  1.00 80.99           C  
ATOM   3460  CB  ARG C 140       0.908  57.111   0.385  1.00 80.99           C  
ATOM   3461  O   ARG C 140       3.734  55.659  -0.239  1.00 80.99           O  
ATOM   3462  CG  ARG C 140      -0.479  57.250  -0.223  1.00 80.99           C  
ATOM   3463  CD  ARG C 140      -0.967  58.692  -0.191  1.00 80.99           C  
ATOM   3464  NE  ARG C 140      -2.086  58.861   0.732  1.00 80.99           N  
ATOM   3465  NH1 ARG C 140      -2.192  61.158   0.508  1.00 80.99           N  
ATOM   3466  NH2 ARG C 140      -3.657  60.068   1.894  1.00 80.99           N  
ATOM   3467  CZ  ARG C 140      -2.643  60.029   1.042  1.00 80.99           C  
ATOM   3468  N   GLY C 141       3.334  55.578   1.949  1.00 80.32           N  
ATOM   3469  CA  GLY C 141       4.733  55.552   2.345  1.00 80.32           C  
ATOM   3470  C   GLY C 141       5.307  56.933   2.598  1.00 80.32           C  
ATOM   3471  O   GLY C 141       6.416  57.064   3.121  1.00 80.32           O  
ATOM   3472  N   GLY C 142       4.684  58.020   2.266  1.00 80.84           N  
ATOM   3473  CA  GLY C 142       5.111  59.398   2.448  1.00 80.84           C  
ATOM   3474  C   GLY C 142       4.065  60.409   2.016  1.00 80.84           C  
ATOM   3475  O   GLY C 142       2.874  60.097   1.972  1.00 80.84           O  
ATOM   3476  N   LYS C 143       4.559  61.557   1.789  1.00 79.61           N  
ATOM   3477  CA  LYS C 143       3.661  62.623   1.354  1.00 79.61           C  
ATOM   3478  C   LYS C 143       3.048  62.304  -0.007  1.00 79.61           C  
ATOM   3479  CB  LYS C 143       4.404  63.959   1.294  1.00 79.61           C  
ATOM   3480  O   LYS C 143       3.650  61.592  -0.813  1.00 79.61           O  
ATOM   3481  CG  LYS C 143       4.604  64.618   2.651  1.00 79.61           C  
ATOM   3482  CD  LYS C 143       5.268  65.982   2.518  1.00 79.61           C  
ATOM   3483  CE  LYS C 143       5.551  66.602   3.879  1.00 79.61           C  
ATOM   3484  NZ  LYS C 143       6.238  67.922   3.754  1.00 79.61           N  
ATOM   3485  N   LYS C 144       1.803  62.707  -0.198  1.00 78.67           N  
ATOM   3486  CA  LYS C 144       1.112  62.481  -1.464  1.00 78.67           C  
ATOM   3487  C   LYS C 144       1.958  62.953  -2.644  1.00 78.67           C  
ATOM   3488  CB  LYS C 144      -0.242  63.193  -1.472  1.00 78.67           C  
ATOM   3489  O   LYS C 144       2.385  64.109  -2.685  1.00 78.67           O  
ATOM   3490  CG  LYS C 144      -1.382  62.349  -2.022  1.00 78.67           C  
ATOM   3491  CD  LYS C 144      -2.712  63.087  -1.943  1.00 78.67           C  
ATOM   3492  CE  LYS C 144      -3.852  62.250  -2.509  1.00 78.67           C  
ATOM   3493  NZ  LYS C 144      -5.161  62.961  -2.415  1.00 78.67           N  
ATOM   3494  N   GLY C 145       2.342  62.147  -3.558  1.00 75.56           N  
ATOM   3495  CA  GLY C 145       3.108  62.458  -4.754  1.00 75.56           C  
ATOM   3496  C   GLY C 145       4.604  62.296  -4.564  1.00 75.56           C  
ATOM   3497  O   GLY C 145       5.390  62.662  -5.440  1.00 75.56           O  
ATOM   3498  N   ALA C 146       5.000  61.846  -3.444  1.00 77.37           N  
ATOM   3499  CA  ALA C 146       6.415  61.769  -3.092  1.00 77.37           C  
ATOM   3500  C   ALA C 146       7.046  60.490  -3.634  1.00 77.37           C  
ATOM   3501  CB  ALA C 146       6.592  61.846  -1.578  1.00 77.37           C  
ATOM   3502  O   ALA C 146       8.272  60.384  -3.724  1.00 77.37           O  
ATOM   3503  N   VAL C 147       6.191  59.559  -4.130  1.00 77.52           N  
ATOM   3504  CA  VAL C 147       6.697  58.267  -4.579  1.00 77.52           C  
ATOM   3505  C   VAL C 147       7.259  58.394  -5.993  1.00 77.52           C  
ATOM   3506  CB  VAL C 147       5.599  57.181  -4.538  1.00 77.52           C  
ATOM   3507  O   VAL C 147       6.591  58.917  -6.888  1.00 77.52           O  
ATOM   3508  CG1 VAL C 147       6.136  55.849  -5.057  1.00 77.52           C  
ATOM   3509  CG2 VAL C 147       5.057  57.025  -3.118  1.00 77.52           C  
ATOM   3510  N   GLU C 148       8.535  58.146  -6.149  1.00 77.06           N  
ATOM   3511  CA  GLU C 148       9.214  58.192  -7.441  1.00 77.06           C  
ATOM   3512  C   GLU C 148       9.611  56.794  -7.906  1.00 77.06           C  
ATOM   3513  CB  GLU C 148      10.449  59.093  -7.367  1.00 77.06           C  
ATOM   3514  O   GLU C 148       9.843  55.904  -7.085  1.00 77.06           O  
ATOM   3515  CG  GLU C 148      10.128  60.558  -7.113  1.00 77.06           C  
ATOM   3516  CD  GLU C 148      11.364  61.440  -7.041  1.00 77.06           C  
ATOM   3517  OE1 GLU C 148      11.221  62.681  -6.954  1.00 77.06           O  
ATOM   3518  OE2 GLU C 148      12.485  60.886  -7.072  1.00 77.06           O  
ATOM   3519  N   CYS C 149       9.481  56.485  -9.135  1.00 77.70           N  
ATOM   3520  CA  CYS C 149       9.918  55.222  -9.721  1.00 77.70           C  
ATOM   3521  C   CYS C 149      11.422  55.037  -9.559  1.00 77.70           C  
ATOM   3522  CB  CYS C 149       9.544  55.160 -11.201  1.00 77.70           C  
ATOM   3523  O   CYS C 149      12.186  55.997  -9.675  1.00 77.70           O  
ATOM   3524  SG  CYS C 149       9.217  53.487 -11.799  1.00 77.70           S  
ATOM   3525  N   CYS C 150      11.823  53.835  -9.154  1.00 77.17           N  
ATOM   3526  CA  CYS C 150      13.242  53.555  -8.963  1.00 77.17           C  
ATOM   3527  C   CYS C 150      14.010  53.708 -10.270  1.00 77.17           C  
ATOM   3528  CB  CYS C 150      13.439  52.145  -8.407  1.00 77.17           C  
ATOM   3529  O   CYS C 150      13.663  53.086 -11.275  1.00 77.17           O  
ATOM   3530  SG  CYS C 150      15.167  51.719  -8.099  1.00 77.17           S  
ATOM   3531  N   PRO C 151      15.011  54.602 -10.295  1.00 76.44           N  
ATOM   3532  CA  PRO C 151      15.782  54.842 -11.517  1.00 76.44           C  
ATOM   3533  C   PRO C 151      16.630  53.640 -11.926  1.00 76.44           C  
ATOM   3534  CB  PRO C 151      16.667  56.034 -11.147  1.00 76.44           C  
ATOM   3535  O   PRO C 151      16.899  53.444 -13.114  1.00 76.44           O  
ATOM   3536  CG  PRO C 151      16.579  56.128  -9.658  1.00 76.44           C  
ATOM   3537  CD  PRO C 151      15.417  55.296  -9.196  1.00 76.44           C  
ATOM   3538  N   ASN C 152      16.983  52.814 -10.929  1.00 73.58           N  
ATOM   3539  CA  ASN C 152      17.861  51.677 -11.183  1.00 73.58           C  
ATOM   3540  C   ASN C 152      17.113  50.532 -11.861  1.00 73.58           C  
ATOM   3541  CB  ASN C 152      18.503  51.193  -9.881  1.00 73.58           C  
ATOM   3542  O   ASN C 152      17.580  49.989 -12.864  1.00 73.58           O  
ATOM   3543  CG  ASN C 152      19.919  50.688 -10.080  1.00 73.58           C  
ATOM   3544  ND2 ASN C 152      20.467  50.042  -9.058  1.00 73.58           N  
ATOM   3545  OD1 ASN C 152      20.514  50.878 -11.144  1.00 73.58           O  
ATOM   3546  N   CYS C 153      15.966  50.159 -11.397  1.00 66.90           N  
ATOM   3547  CA  CYS C 153      15.218  49.032 -11.942  1.00 66.90           C  
ATOM   3548  C   CYS C 153      14.048  49.513 -12.792  1.00 66.90           C  
ATOM   3549  CB  CYS C 153      14.707  48.133 -10.817  1.00 66.90           C  
ATOM   3550  O   CYS C 153      13.384  48.713 -13.452  1.00 66.90           O  
ATOM   3551  SG  CYS C 153      13.388  48.877  -9.832  1.00 66.90           S  
ATOM   3552  N   ARG C 154      13.964  50.862 -12.819  1.00 71.81           N  
ATOM   3553  CA  ARG C 154      12.910  51.521 -13.583  1.00 71.81           C  
ATOM   3554  C   ARG C 154      11.538  50.966 -13.216  1.00 71.81           C  
ATOM   3555  CB  ARG C 154      13.154  51.362 -15.085  1.00 71.81           C  
ATOM   3556  O   ARG C 154      10.701  50.735 -14.091  1.00 71.81           O  
ATOM   3557  CG  ARG C 154      14.322  52.182 -15.609  1.00 71.81           C  
ATOM   3558  CD  ARG C 154      14.390  52.160 -17.130  1.00 71.81           C  
ATOM   3559  NE  ARG C 154      15.681  52.634 -17.620  1.00 71.81           N  
ATOM   3560  NH1 ARG C 154      15.157  52.386 -19.856  1.00 71.81           N  
ATOM   3561  NH2 ARG C 154      17.219  53.176 -19.237  1.00 71.81           N  
ATOM   3562  CZ  ARG C 154      16.016  52.731 -18.903  1.00 71.81           C  
ATOM   3563  N   GLY C 155      11.366  50.615 -11.956  1.00 65.65           N  
ATOM   3564  CA  GLY C 155      10.054  50.244 -11.452  1.00 65.65           C  
ATOM   3565  C   GLY C 155       9.830  48.744 -11.418  1.00 65.65           C  
ATOM   3566  O   GLY C 155       8.825  48.273 -10.881  1.00 65.65           O  
ATOM   3567  N   THR C 156      10.791  48.020 -11.917  1.00 68.48           N  
ATOM   3568  CA  THR C 156      10.600  46.577 -12.016  1.00 68.48           C  
ATOM   3569  C   THR C 156      10.949  45.894 -10.697  1.00 68.48           C  
ATOM   3570  CB  THR C 156      11.452  45.978 -13.150  1.00 68.48           C  
ATOM   3571  O   THR C 156      10.393  44.843 -10.371  1.00 68.48           O  
ATOM   3572  CG2 THR C 156      10.886  46.345 -14.517  1.00 68.48           C  
ATOM   3573  OG1 THR C 156      12.791  46.478 -13.049  1.00 68.48           O  
ATOM   3574  N   GLY C 157      11.666  46.545  -9.874  1.00 65.24           N  
ATOM   3575  CA  GLY C 157      12.090  45.971  -8.606  1.00 65.24           C  
ATOM   3576  C   GLY C 157      13.109  44.859  -8.766  1.00 65.24           C  
ATOM   3577  O   GLY C 157      13.554  44.271  -7.778  1.00 65.24           O  
ATOM   3578  N   MET C 158      13.493  44.518 -10.017  1.00 67.49           N  
ATOM   3579  CA  MET C 158      14.447  43.446 -10.284  1.00 67.49           C  
ATOM   3580  C   MET C 158      15.562  43.926 -11.208  1.00 67.49           C  
ATOM   3581  CB  MET C 158      13.740  42.238 -10.901  1.00 67.49           C  
ATOM   3582  O   MET C 158      15.352  44.822 -12.027  1.00 67.49           O  
ATOM   3583  CG  MET C 158      12.977  41.394  -9.894  1.00 67.49           C  
ATOM   3584  SD  MET C 158      12.187  39.926 -10.662  1.00 67.49           S  
ATOM   3585  CE  MET C 158      11.401  39.186  -9.203  1.00 67.49           C  
ATOM   3586  N   GLN C 159      16.773  43.430 -10.893  1.00 65.40           N  
ATOM   3587  CA  GLN C 159      17.922  43.701 -11.751  1.00 65.40           C  
ATOM   3588  C   GLN C 159      18.395  42.431 -12.453  1.00 65.40           C  
ATOM   3589  CB  GLN C 159      19.067  44.309 -10.939  1.00 65.40           C  
ATOM   3590  O   GLN C 159      18.500  41.373 -11.830  1.00 65.40           O  
ATOM   3591  CG  GLN C 159      19.025  45.829 -10.860  1.00 65.40           C  
ATOM   3592  CD  GLN C 159      20.224  46.412 -10.135  1.00 65.40           C  
ATOM   3593  NE2 GLN C 159      20.373  47.731 -10.201  1.00 65.40           N  
ATOM   3594  OE1 GLN C 159      21.008  45.684  -9.519  1.00 65.40           O  
ATOM   3595  N   ILE C 160      18.359  42.394 -13.737  1.00 51.94           N  
ATOM   3596  CA  ILE C 160      18.817  41.261 -14.534  1.00 51.94           C  
ATOM   3597  C   ILE C 160      20.290  41.444 -14.892  1.00 51.94           C  
ATOM   3598  CB  ILE C 160      17.971  41.094 -15.816  1.00 51.94           C  
ATOM   3599  O   ILE C 160      20.684  42.492 -15.410  1.00 51.94           O  
ATOM   3600  CG1 ILE C 160      16.487  40.944 -15.461  1.00 51.94           C  
ATOM   3601  CG2 ILE C 160      18.462  39.896 -16.634  1.00 51.94           C  
ATOM   3602  CD1 ILE C 160      15.552  41.032 -16.659  1.00 51.94           C  
ATOM   3603  N   ARG C 161      21.134  40.637 -14.325  1.00 55.14           N  
ATOM   3604  CA  ARG C 161      22.552  40.650 -14.670  1.00 55.14           C  
ATOM   3605  C   ARG C 161      22.897  39.501 -15.611  1.00 55.14           C  
ATOM   3606  CB  ARG C 161      23.413  40.571 -13.408  1.00 55.14           C  
ATOM   3607  O   ARG C 161      22.494  38.360 -15.380  1.00 55.14           O  
ATOM   3608  CG  ARG C 161      23.700  41.922 -12.772  1.00 55.14           C  
ATOM   3609  CD  ARG C 161      24.653  41.798 -11.591  1.00 55.14           C  
ATOM   3610  NE  ARG C 161      24.858  43.083 -10.928  1.00 55.14           N  
ATOM   3611  NH1 ARG C 161      26.198  42.235  -9.248  1.00 55.14           N  
ATOM   3612  NH2 ARG C 161      25.709  44.473  -9.310  1.00 55.14           N  
ATOM   3613  CZ  ARG C 161      25.588  43.261  -9.830  1.00 55.14           C  
ATOM   3614  N   ILE C 162      23.389  39.766 -16.718  1.00 45.83           N  
ATOM   3615  CA  ILE C 162      23.783  38.770 -17.707  1.00 45.83           C  
ATOM   3616  C   ILE C 162      25.254  38.407 -17.517  1.00 45.83           C  
ATOM   3617  CB  ILE C 162      23.537  39.275 -19.147  1.00 45.83           C  
ATOM   3618  O   ILE C 162      26.116  39.288 -17.470  1.00 45.83           O  
ATOM   3619  CG1 ILE C 162      22.065  39.657 -19.334  1.00 45.83           C  
ATOM   3620  CG2 ILE C 162      23.963  38.218 -20.170  1.00 45.83           C  
ATOM   3621  CD1 ILE C 162      21.777  40.394 -20.635  1.00 45.83           C  
ATOM   3622  N   HIS C 163      25.519  37.240 -17.030  1.00 47.49           N  
ATOM   3623  CA  HIS C 163      26.881  36.751 -16.843  1.00 47.49           C  
ATOM   3624  C   HIS C 163      27.308  35.857 -18.002  1.00 47.49           C  
ATOM   3625  CB  HIS C 163      27.000  35.990 -15.521  1.00 47.49           C  
ATOM   3626  O   HIS C 163      26.598  34.915 -18.360  1.00 47.49           O  
ATOM   3627  CG  HIS C 163      28.148  36.437 -14.673  1.00 47.49           C  
ATOM   3628  CD2 HIS C 163      29.029  35.731 -13.926  1.00 47.49           C  
ATOM   3629  ND1 HIS C 163      28.490  37.763 -14.524  1.00 47.49           N  
ATOM   3630  CE1 HIS C 163      29.537  37.854 -13.721  1.00 47.49           C  
ATOM   3631  NE2 HIS C 163      29.883  36.635 -13.343  1.00 47.49           N  
ATOM   3632  N   GLN C 164      28.291  36.303 -18.722  1.00 43.15           N  
ATOM   3633  CA  GLN C 164      28.856  35.489 -19.794  1.00 43.15           C  
ATOM   3634  C   GLN C 164      29.719  34.363 -19.234  1.00 43.15           C  
ATOM   3635  CB  GLN C 164      29.679  36.356 -20.749  1.00 43.15           C  
ATOM   3636  O   GLN C 164      30.687  34.615 -18.514  1.00 43.15           O  
ATOM   3637  CG  GLN C 164      29.598  35.914 -22.204  1.00 43.15           C  
ATOM   3638  CD  GLN C 164      30.258  36.897 -23.153  1.00 43.15           C  
ATOM   3639  NE2 GLN C 164      30.188  36.608 -24.449  1.00 43.15           N  
ATOM   3640  OE1 GLN C 164      30.824  37.908 -22.726  1.00 43.15           O  
ATOM   3641  N   ILE C 165      29.425  33.055 -19.109  1.00 42.76           N  
ATOM   3642  CA  ILE C 165      30.150  31.935 -18.518  1.00 42.76           C  
ATOM   3643  C   ILE C 165      31.206  31.429 -19.498  1.00 42.76           C  
ATOM   3644  CB  ILE C 165      29.193  30.788 -18.122  1.00 42.76           C  
ATOM   3645  O   ILE C 165      32.289  31.006 -19.088  1.00 42.76           O  
ATOM   3646  CG1 ILE C 165      28.092  31.309 -17.191  1.00 42.76           C  
ATOM   3647  CG2 ILE C 165      29.967  29.641 -17.467  1.00 42.76           C  
ATOM   3648  CD1 ILE C 165      26.965  30.314 -16.948  1.00 42.76           C  
ATOM   3649  N   GLY C 166      31.059  31.532 -20.830  1.00 40.00           N  
ATOM   3650  CA  GLY C 166      31.939  31.108 -21.908  1.00 40.00           C  
ATOM   3651  C   GLY C 166      31.552  31.685 -23.256  1.00 40.00           C  
ATOM   3652  O   GLY C 166      30.563  32.414 -23.365  1.00 40.00           O  
ATOM   3653  N   PRO C 167      32.337  31.465 -24.294  1.00 32.79           N  
ATOM   3654  CA  PRO C 167      32.013  31.980 -25.626  1.00 32.79           C  
ATOM   3655  C   PRO C 167      30.645  31.518 -26.121  1.00 32.79           C  
ATOM   3656  CB  PRO C 167      33.132  31.414 -26.504  1.00 32.79           C  
ATOM   3657  O   PRO C 167      30.433  30.321 -26.333  1.00 32.79           O  
ATOM   3658  CG  PRO C 167      34.007  30.650 -25.563  1.00 32.79           C  
ATOM   3659  CD  PRO C 167      33.372  30.667 -24.202  1.00 32.79           C  
ATOM   3660  N   GLY C 168      29.670  32.352 -26.237  1.00 39.65           N  
ATOM   3661  CA  GLY C 168      28.326  32.092 -26.726  1.00 39.65           C  
ATOM   3662  C   GLY C 168      27.357  31.695 -25.628  1.00 39.65           C  
ATOM   3663  O   GLY C 168      26.213  31.331 -25.905  1.00 39.65           O  
ATOM   3664  N   MET C 169      27.716  31.400 -24.480  1.00 34.05           N  
ATOM   3665  CA  MET C 169      26.900  30.964 -23.350  1.00 34.05           C  
ATOM   3666  C   MET C 169      26.764  32.076 -22.316  1.00 34.05           C  
ATOM   3667  CB  MET C 169      27.501  29.716 -22.701  1.00 34.05           C  
ATOM   3668  O   MET C 169      27.766  32.608 -21.834  1.00 34.05           O  
ATOM   3669  CG  MET C 169      27.338  28.454 -23.531  1.00 34.05           C  
ATOM   3670  SD  MET C 169      28.003  26.966 -22.687  1.00 34.05           S  
ATOM   3671  CE  MET C 169      26.500  25.953 -22.593  1.00 34.05           C  
ATOM   3672  N   VAL C 170      25.521  32.724 -22.214  1.00 36.08           N  
ATOM   3673  CA  VAL C 170      25.284  33.806 -21.264  1.00 36.08           C  
ATOM   3674  C   VAL C 170      24.344  33.328 -20.160  1.00 36.08           C  
ATOM   3675  CB  VAL C 170      24.697  35.054 -21.960  1.00 36.08           C  
ATOM   3676  O   VAL C 170      23.467  32.494 -20.400  1.00 36.08           O  
ATOM   3677  CG1 VAL C 170      25.224  36.333 -21.311  1.00 36.08           C  
ATOM   3678  CG2 VAL C 170      25.024  35.035 -23.452  1.00 36.08           C  
ATOM   3679  N   GLN C 171      24.578  33.450 -18.872  1.00 41.46           N  
ATOM   3680  CA  GLN C 171      23.699  33.203 -17.734  1.00 41.46           C  
ATOM   3681  C   GLN C 171      23.038  34.494 -17.259  1.00 41.46           C  
ATOM   3682  CB  GLN C 171      24.476  32.558 -16.586  1.00 41.46           C  
ATOM   3683  O   GLN C 171      23.709  35.514 -17.089  1.00 41.46           O  
ATOM   3684  CG  GLN C 171      23.593  32.047 -15.455  1.00 41.46           C  
ATOM   3685  CD  GLN C 171      24.375  31.302 -14.389  1.00 41.46           C  
ATOM   3686  NE2 GLN C 171      23.688  30.448 -13.639  1.00 41.46           N  
ATOM   3687  OE1 GLN C 171      25.586  31.493 -14.243  1.00 41.46           O  
ATOM   3688  N   GLN C 172      21.650  34.581 -17.366  1.00 43.28           N  
ATOM   3689  CA  GLN C 172      20.915  35.737 -16.863  1.00 43.28           C  
ATOM   3690  C   GLN C 172      20.509  35.538 -15.406  1.00 43.28           C  
ATOM   3691  CB  GLN C 172      19.677  36.001 -17.722  1.00 43.28           C  
ATOM   3692  O   GLN C 172      19.823  34.569 -15.073  1.00 43.28           O  
ATOM   3693  CG  GLN C 172      19.781  37.253 -18.583  1.00 43.28           C  
ATOM   3694  CD  GLN C 172      18.518  37.526 -19.377  1.00 43.28           C  
ATOM   3695  NE2 GLN C 172      18.515  38.622 -20.128  1.00 43.28           N  
ATOM   3696  OE1 GLN C 172      17.553  36.758 -19.317  1.00 43.28           O  
ATOM   3697  N   ILE C 173      21.132  36.231 -14.501  1.00 45.44           N  
ATOM   3698  CA  ILE C 173      20.805  36.133 -13.083  1.00 45.44           C  
ATOM   3699  C   ILE C 173      19.864  37.270 -12.691  1.00 45.44           C  
ATOM   3700  CB  ILE C 173      22.076  36.163 -12.206  1.00 45.44           C  
ATOM   3701  O   ILE C 173      20.160  38.442 -12.938  1.00 45.44           O  
ATOM   3702  CG1 ILE C 173      23.040  35.047 -12.624  1.00 45.44           C  
ATOM   3703  CG2 ILE C 173      21.713  36.046 -10.723  1.00 45.44           C  
ATOM   3704  CD1 ILE C 173      24.430  35.168 -12.014  1.00 45.44           C  
ATOM   3705  N   GLN C 174      18.639  36.986 -12.299  1.00 53.02           N  
ATOM   3706  CA  GLN C 174      17.687  37.983 -11.821  1.00 53.02           C  
ATOM   3707  C   GLN C 174      17.815  38.187 -10.314  1.00 53.02           C  
ATOM   3708  CB  GLN C 174      16.257  37.573 -12.176  1.00 53.02           C  
ATOM   3709  O   GLN C 174      17.724  37.230  -9.543  1.00 53.02           O  
ATOM   3710  CG  GLN C 174      15.711  38.260 -13.421  1.00 53.02           C  
ATOM   3711  CD  GLN C 174      14.267  37.894 -13.708  1.00 53.02           C  
ATOM   3712  NE2 GLN C 174      13.634  38.640 -14.608  1.00 53.02           N  
ATOM   3713  OE1 GLN C 174      13.725  36.949 -13.127  1.00 53.02           O  
ATOM   3714  N   SER C 175      18.269  39.399  -9.923  1.00 64.87           N  
ATOM   3715  CA  SER C 175      18.402  39.711  -8.504  1.00 64.87           C  
ATOM   3716  C   SER C 175      17.524  40.897  -8.114  1.00 64.87           C  
ATOM   3717  CB  SER C 175      19.860  40.009  -8.153  1.00 64.87           C  
ATOM   3718  O   SER C 175      17.116  41.681  -8.973  1.00 64.87           O  
ATOM   3719  OG  SER C 175      20.349  41.097  -8.919  1.00 64.87           O  
ATOM   3720  N   VAL C 176      17.116  40.993  -6.905  1.00 73.01           N  
ATOM   3721  CA  VAL C 176      16.321  42.090  -6.363  1.00 73.01           C  
ATOM   3722  C   VAL C 176      17.104  43.396  -6.466  1.00 73.01           C  
ATOM   3723  CB  VAL C 176      15.916  41.825  -4.895  1.00 73.01           C  
ATOM   3724  O   VAL C 176      18.320  43.416  -6.259  1.00 73.01           O  
ATOM   3725  CG1 VAL C 176      15.057  42.968  -4.357  1.00 73.01           C  
ATOM   3726  CG2 VAL C 176      15.174  40.495  -4.778  1.00 73.01           C  
ATOM   3727  N   CYS C 177      16.469  44.381  -6.965  1.00 69.97           N  
ATOM   3728  CA  CYS C 177      17.098  45.691  -7.091  1.00 69.97           C  
ATOM   3729  C   CYS C 177      17.623  46.175  -5.745  1.00 69.97           C  
ATOM   3730  CB  CYS C 177      16.110  46.708  -7.659  1.00 69.97           C  
ATOM   3731  O   CYS C 177      16.893  46.175  -4.752  1.00 69.97           O  
ATOM   3732  SG  CYS C 177      16.803  48.364  -7.859  1.00 69.97           S  
ATOM   3733  N   MET C 178      18.876  46.463  -5.563  1.00 73.86           N  
ATOM   3734  CA  MET C 178      19.534  46.847  -4.317  1.00 73.86           C  
ATOM   3735  C   MET C 178      19.128  48.256  -3.900  1.00 73.86           C  
ATOM   3736  CB  MET C 178      21.054  46.761  -4.463  1.00 73.86           C  
ATOM   3737  O   MET C 178      19.106  48.574  -2.710  1.00 73.86           O  
ATOM   3738  CG  MET C 178      21.590  45.339  -4.471  1.00 73.86           C  
ATOM   3739  SD  MET C 178      22.935  45.088  -3.248  1.00 73.86           S  
ATOM   3740  CE  MET C 178      24.369  45.026  -4.357  1.00 73.86           C  
ATOM   3741  N   GLU C 179      18.755  49.052  -4.922  1.00 73.86           N  
ATOM   3742  CA  GLU C 179      18.411  50.442  -4.638  1.00 73.86           C  
ATOM   3743  C   GLU C 179      17.015  50.552  -4.030  1.00 73.86           C  
ATOM   3744  CB  GLU C 179      18.499  51.289  -5.910  1.00 73.86           C  
ATOM   3745  O   GLU C 179      16.821  51.241  -3.027  1.00 73.86           O  
ATOM   3746  CG  GLU C 179      19.419  52.494  -5.784  1.00 73.86           C  
ATOM   3747  CD  GLU C 179      19.554  53.284  -7.076  1.00 73.86           C  
ATOM   3748  OE1 GLU C 179      20.218  54.346  -7.072  1.00 73.86           O  
ATOM   3749  OE2 GLU C 179      18.989  52.839  -8.100  1.00 73.86           O  
ATOM   3750  N   CYS C 180      16.027  49.864  -4.609  1.00 70.00           N  
ATOM   3751  CA  CYS C 180      14.657  49.952  -4.117  1.00 70.00           C  
ATOM   3752  C   CYS C 180      14.286  48.711  -3.314  1.00 70.00           C  
ATOM   3753  CB  CYS C 180      13.680  50.131  -5.278  1.00 70.00           C  
ATOM   3754  O   CYS C 180      13.212  48.655  -2.711  1.00 70.00           O  
ATOM   3755  SG  CYS C 180      13.477  48.650  -6.292  1.00 70.00           S  
ATOM   3756  N   GLN C 181      15.301  47.786  -3.240  1.00 72.39           N  
ATOM   3757  CA  GLN C 181      15.135  46.535  -2.508  1.00 72.39           C  
ATOM   3758  C   GLN C 181      13.889  45.787  -2.973  1.00 72.39           C  
ATOM   3759  CB  GLN C 181      15.057  46.799  -1.003  1.00 72.39           C  
ATOM   3760  O   GLN C 181      13.164  45.211  -2.159  1.00 72.39           O  
ATOM   3761  CG  GLN C 181      16.377  47.246  -0.389  1.00 72.39           C  
ATOM   3762  CD  GLN C 181      16.417  47.058   1.116  1.00 72.39           C  
ATOM   3763  NE2 GLN C 181      17.573  47.321   1.716  1.00 72.39           N  
ATOM   3764  OE1 GLN C 181      15.417  46.680   1.735  1.00 72.39           O  
ATOM   3765  N   GLY C 182      13.668  45.946  -4.306  1.00 69.39           N  
ATOM   3766  CA  GLY C 182      12.617  45.148  -4.917  1.00 69.39           C  
ATOM   3767  C   GLY C 182      11.287  45.874  -4.996  1.00 69.39           C  
ATOM   3768  O   GLY C 182      10.339  45.379  -5.610  1.00 69.39           O  
ATOM   3769  N   HIS C 183      11.177  47.056  -4.509  1.00 73.47           N  
ATOM   3770  CA  HIS C 183       9.910  47.774  -4.436  1.00 73.47           C  
ATOM   3771  C   HIS C 183       9.610  48.497  -5.744  1.00 73.47           C  
ATOM   3772  CB  HIS C 183       9.925  48.772  -3.276  1.00 73.47           C  
ATOM   3773  O   HIS C 183       8.447  48.750  -6.066  1.00 73.47           O  
ATOM   3774  CG  HIS C 183       9.993  48.125  -1.929  1.00 73.47           C  
ATOM   3775  CD2 HIS C 183      10.957  48.149  -0.979  1.00 73.47           C  
ATOM   3776  ND1 HIS C 183       8.978  47.337  -1.431  1.00 73.47           N  
ATOM   3777  CE1 HIS C 183       9.317  46.904  -0.228  1.00 73.47           C  
ATOM   3778  NE2 HIS C 183      10.512  47.382   0.070  1.00 73.47           N  
ATOM   3779  N   GLY C 184      10.621  48.767  -6.591  1.00 73.33           N  
ATOM   3780  CA  GLY C 184      10.434  49.461  -7.855  1.00 73.33           C  
ATOM   3781  C   GLY C 184      10.120  50.936  -7.686  1.00 73.33           C  
ATOM   3782  O   GLY C 184       9.872  51.640  -8.667  1.00 73.33           O  
ATOM   3783  N   GLU C 185      10.014  51.438  -6.392  1.00 78.75           N  
ATOM   3784  CA  GLU C 185       9.744  52.842  -6.098  1.00 78.75           C  
ATOM   3785  C   GLU C 185      10.636  53.351  -4.970  1.00 78.75           C  
ATOM   3786  CB  GLU C 185       8.270  53.041  -5.735  1.00 78.75           C  
ATOM   3787  O   GLU C 185      11.168  52.562  -4.187  1.00 78.75           O  
ATOM   3788  CG  GLU C 185       7.302  52.553  -6.803  1.00 78.75           C  
ATOM   3789  CD  GLU C 185       5.845  52.650  -6.381  1.00 78.75           C  
ATOM   3790  OE1 GLU C 185       4.952  52.516  -7.249  1.00 78.75           O  
ATOM   3791  OE2 GLU C 185       5.594  52.864  -5.174  1.00 78.75           O  
ATOM   3792  N   ARG C 186      10.944  54.688  -5.044  1.00 78.74           N  
ATOM   3793  CA  ARG C 186      11.767  55.313  -4.014  1.00 78.74           C  
ATOM   3794  C   ARG C 186      11.089  56.557  -3.451  1.00 78.74           C  
ATOM   3795  CB  ARG C 186      13.145  55.675  -4.572  1.00 78.74           C  
ATOM   3796  O   ARG C 186      10.348  57.242  -4.160  1.00 78.74           O  
ATOM   3797  CG  ARG C 186      14.225  54.652  -4.259  1.00 78.74           C  
ATOM   3798  CD  ARG C 186      15.595  55.114  -4.735  1.00 78.74           C  
ATOM   3799  NE  ARG C 186      16.668  54.545  -3.924  1.00 78.74           N  
ATOM   3800  NH1 ARG C 186      18.367  55.672  -5.010  1.00 78.74           N  
ATOM   3801  NH2 ARG C 186      18.853  54.249  -3.280  1.00 78.74           N  
ATOM   3802  CZ  ARG C 186      17.960  54.823  -4.074  1.00 78.74           C  
ATOM   3803  N   ILE C 187      11.188  56.723  -2.175  1.00 80.58           N  
ATOM   3804  CA  ILE C 187      10.656  57.912  -1.516  1.00 80.58           C  
ATOM   3805  C   ILE C 187      11.786  58.661  -0.814  1.00 80.58           C  
ATOM   3806  CB  ILE C 187       9.545  57.548  -0.506  1.00 80.58           C  
ATOM   3807  O   ILE C 187      12.604  58.055  -0.118  1.00 80.58           O  
ATOM   3808  CG1 ILE C 187       8.447  56.726  -1.192  1.00 80.58           C  
ATOM   3809  CG2 ILE C 187       8.963  58.812   0.135  1.00 80.58           C  
ATOM   3810  CD1 ILE C 187       7.422  56.139  -0.232  1.00 80.58           C  
ATOM   3811  N   SER C 188      11.970  59.929  -1.075  1.00 79.55           N  
ATOM   3812  CA  SER C 188      12.989  60.744  -0.423  1.00 79.55           C  
ATOM   3813  C   SER C 188      12.853  60.688   1.095  1.00 79.55           C  
ATOM   3814  CB  SER C 188      12.901  62.195  -0.898  1.00 79.55           C  
ATOM   3815  O   SER C 188      11.740  60.644   1.623  1.00 79.55           O  
ATOM   3816  OG  SER C 188      12.317  63.016   0.099  1.00 79.55           O  
ATOM   3817  N   PRO C 189      13.890  60.579   1.838  1.00 80.05           N  
ATOM   3818  CA  PRO C 189      13.899  60.458   3.297  1.00 80.05           C  
ATOM   3819  C   PRO C 189      13.090  61.555   3.985  1.00 80.05           C  
ATOM   3820  CB  PRO C 189      15.383  60.570   3.652  1.00 80.05           C  
ATOM   3821  O   PRO C 189      12.460  61.308   5.017  1.00 80.05           O  
ATOM   3822  CG  PRO C 189      16.095  60.517   2.339  1.00 80.05           C  
ATOM   3823  CD  PRO C 189      15.086  60.702   1.242  1.00 80.05           C  
ATOM   3824  N   LYS C 190      13.083  62.791   3.415  1.00 80.49           N  
ATOM   3825  CA  LYS C 190      12.356  63.912   4.003  1.00 80.49           C  
ATOM   3826  C   LYS C 190      10.848  63.736   3.840  1.00 80.49           C  
ATOM   3827  CB  LYS C 190      12.800  65.232   3.370  1.00 80.49           C  
ATOM   3828  O   LYS C 190      10.067  64.268   4.632  1.00 80.49           O  
ATOM   3829  CG  LYS C 190      14.210  65.658   3.753  1.00 80.49           C  
ATOM   3830  CD  LYS C 190      14.573  67.003   3.138  1.00 80.49           C  
ATOM   3831  CE  LYS C 190      16.014  67.388   3.446  1.00 80.49           C  
ATOM   3832  NZ  LYS C 190      16.389  68.686   2.808  1.00 80.49           N  
ATOM   3833  N   ASP C 191      10.467  62.988   2.880  1.00 82.17           N  
ATOM   3834  CA  ASP C 191       9.051  62.854   2.552  1.00 82.17           C  
ATOM   3835  C   ASP C 191       8.495  61.522   3.053  1.00 82.17           C  
ATOM   3836  CB  ASP C 191       8.834  62.980   1.043  1.00 82.17           C  
ATOM   3837  O   ASP C 191       7.306  61.239   2.892  1.00 82.17           O  
ATOM   3838  CG  ASP C 191       9.083  64.385   0.524  1.00 82.17           C  
ATOM   3839  OD1 ASP C 191       8.929  65.357   1.295  1.00 82.17           O  
ATOM   3840  OD2 ASP C 191       9.434  64.522  -0.668  1.00 82.17           O  
ATOM   3841  N   ARG C 192       9.307  60.733   3.714  1.00 85.12           N  
ATOM   3842  CA  ARG C 192       8.888  59.423   4.202  1.00 85.12           C  
ATOM   3843  C   ARG C 192       7.943  59.558   5.391  1.00 85.12           C  
ATOM   3844  CB  ARG C 192      10.104  58.580   4.591  1.00 85.12           C  
ATOM   3845  O   ARG C 192       8.067  60.493   6.186  1.00 85.12           O  
ATOM   3846  CG  ARG C 192      10.863  58.008   3.404  1.00 85.12           C  
ATOM   3847  CD  ARG C 192      12.018  57.122   3.848  1.00 85.12           C  
ATOM   3848  NE  ARG C 192      12.830  56.687   2.714  1.00 85.12           N  
ATOM   3849  NH1 ARG C 192      14.417  55.607   4.000  1.00 85.12           N  
ATOM   3850  NH2 ARG C 192      14.610  55.635   1.716  1.00 85.12           N  
ATOM   3851  CZ  ARG C 192      13.950  55.977   2.812  1.00 85.12           C  
ATOM   3852  N   CYS C 193       6.951  58.673   5.460  1.00 86.70           N  
ATOM   3853  CA  CYS C 193       6.026  58.650   6.588  1.00 86.70           C  
ATOM   3854  C   CYS C 193       6.768  58.407   7.897  1.00 86.70           C  
ATOM   3855  CB  CYS C 193       4.963  57.571   6.387  1.00 86.70           C  
ATOM   3856  O   CYS C 193       7.650  57.549   7.966  1.00 86.70           O  
ATOM   3857  SG  CYS C 193       3.756  57.478   7.728  1.00 86.70           S  
ATOM   3858  N   LYS C 194       6.582  59.239   8.883  1.00 83.87           N  
ATOM   3859  CA  LYS C 194       7.282  59.140  10.161  1.00 83.87           C  
ATOM   3860  C   LYS C 194       6.873  57.878  10.915  1.00 83.87           C  
ATOM   3861  CB  LYS C 194       7.009  60.375  11.020  1.00 83.87           C  
ATOM   3862  O   LYS C 194       7.639  57.360  11.730  1.00 83.87           O  
ATOM   3863  CG  LYS C 194       7.599  61.661  10.461  1.00 83.87           C  
ATOM   3864  CD  LYS C 194       7.430  62.823  11.432  1.00 83.87           C  
ATOM   3865  CE  LYS C 194       7.988  64.118  10.858  1.00 83.87           C  
ATOM   3866  NZ  LYS C 194       7.770  65.272  11.781  1.00 83.87           N  
ATOM   3867  N   SER C 195       5.617  57.430  10.553  1.00 83.61           N  
ATOM   3868  CA  SER C 195       5.095  56.255  11.244  1.00 83.61           C  
ATOM   3869  C   SER C 195       5.652  54.968  10.645  1.00 83.61           C  
ATOM   3870  CB  SER C 195       3.567  56.234  11.187  1.00 83.61           C  
ATOM   3871  O   SER C 195       6.168  54.113  11.369  1.00 83.61           O  
ATOM   3872  OG  SER C 195       3.111  56.392   9.854  1.00 83.61           O  
ATOM   3873  N   CYS C 196       5.651  54.706   9.313  1.00 83.06           N  
ATOM   3874  CA  CYS C 196       6.064  53.470   8.658  1.00 83.06           C  
ATOM   3875  C   CYS C 196       7.435  53.627   8.011  1.00 83.06           C  
ATOM   3876  CB  CYS C 196       5.038  53.052   7.606  1.00 83.06           C  
ATOM   3877  O   CYS C 196       8.020  52.650   7.541  1.00 83.06           O  
ATOM   3878  SG  CYS C 196       5.020  54.113   6.144  1.00 83.06           S  
ATOM   3879  N   ASN C 197       8.044  54.885   8.042  1.00 81.98           N  
ATOM   3880  CA  ASN C 197       9.357  55.199   7.487  1.00 81.98           C  
ATOM   3881  C   ASN C 197       9.458  54.789   6.021  1.00 81.98           C  
ATOM   3882  CB  ASN C 197      10.460  54.523   8.305  1.00 81.98           C  
ATOM   3883  O   ASN C 197      10.487  54.268   5.587  1.00 81.98           O  
ATOM   3884  CG  ASN C 197      11.170  55.486   9.236  1.00 81.98           C  
ATOM   3885  ND2 ASN C 197      11.990  54.949  10.131  1.00 81.98           N  
ATOM   3886  OD1 ASN C 197      10.981  56.702   9.153  1.00 81.98           O  
ATOM   3887  N   GLY C 198       8.312  54.935   5.413  1.00 78.92           N  
ATOM   3888  CA  GLY C 198       8.304  54.685   3.980  1.00 78.92           C  
ATOM   3889  C   GLY C 198       7.986  53.244   3.628  1.00 78.92           C  
ATOM   3890  O   GLY C 198       7.953  52.880   2.451  1.00 78.92           O  
ATOM   3891  N   ARG C 199       7.637  52.417   4.528  1.00 79.73           N  
ATOM   3892  CA  ARG C 199       7.385  50.998   4.297  1.00 79.73           C  
ATOM   3893  C   ARG C 199       5.931  50.758   3.903  1.00 79.73           C  
ATOM   3894  CB  ARG C 199       7.733  50.180   5.542  1.00 79.73           C  
ATOM   3895  O   ARG C 199       5.600  49.711   3.343  1.00 79.73           O  
ATOM   3896  CG  ARG C 199       9.227  50.025   5.779  1.00 79.73           C  
ATOM   3897  CD  ARG C 199       9.519  49.104   6.956  1.00 79.73           C  
ATOM   3898  NE  ARG C 199      10.863  49.315   7.485  1.00 79.73           N  
ATOM   3899  NH1 ARG C 199      10.755  47.590   9.017  1.00 79.73           N  
ATOM   3900  NH2 ARG C 199      12.650  48.870   8.857  1.00 79.73           N  
ATOM   3901  CZ  ARG C 199      11.419  48.591   8.452  1.00 79.73           C  
ATOM   3902  N   LYS C 200       5.104  51.664   4.145  1.00 81.50           N  
ATOM   3903  CA  LYS C 200       3.691  51.636   3.779  1.00 81.50           C  
ATOM   3904  C   LYS C 200       2.912  50.671   4.668  1.00 81.50           C  
ATOM   3905  CB  LYS C 200       3.525  51.245   2.310  1.00 81.50           C  
ATOM   3906  O   LYS C 200       1.684  50.598   4.587  1.00 81.50           O  
ATOM   3907  CG  LYS C 200       4.259  52.158   1.339  1.00 81.50           C  
ATOM   3908  CD  LYS C 200       4.050  51.724  -0.105  1.00 81.50           C  
ATOM   3909  CE  LYS C 200       4.875  52.565  -1.069  1.00 81.50           C  
ATOM   3910  NZ  LYS C 200       4.646  52.165  -2.490  1.00 81.50           N  
ATOM   3911  N   ILE C 201       3.598  49.913   5.506  1.00 84.11           N  
ATOM   3912  CA  ILE C 201       2.933  48.944   6.371  1.00 84.11           C  
ATOM   3913  C   ILE C 201       3.507  49.033   7.783  1.00 84.11           C  
ATOM   3914  CB  ILE C 201       3.075  47.506   5.823  1.00 84.11           C  
ATOM   3915  O   ILE C 201       4.652  49.452   7.969  1.00 84.11           O  
ATOM   3916  CG1 ILE C 201       4.535  47.219   5.452  1.00 84.11           C  
ATOM   3917  CG2 ILE C 201       2.152  47.292   4.620  1.00 84.11           C  
ATOM   3918  CD1 ILE C 201       4.826  45.749   5.178  1.00 84.11           C  
ATOM   3919  N   VAL C 202       2.683  48.671   8.764  1.00 85.05           N  
ATOM   3920  CA  VAL C 202       3.106  48.636  10.160  1.00 85.05           C  
ATOM   3921  C   VAL C 202       2.802  47.264  10.758  1.00 85.05           C  
ATOM   3922  CB  VAL C 202       2.418  49.743  10.989  1.00 85.05           C  
ATOM   3923  O   VAL C 202       1.802  46.634  10.405  1.00 85.05           O  
ATOM   3924  CG1 VAL C 202       3.058  49.859  12.371  1.00 85.05           C  
ATOM   3925  CG2 VAL C 202       2.485  51.080  10.252  1.00 85.05           C  
ATOM   3926  N   ARG C 203       3.712  46.814  11.551  1.00 84.21           N  
ATOM   3927  CA  ARG C 203       3.533  45.523  12.208  1.00 84.21           C  
ATOM   3928  C   ARG C 203       2.633  45.652  13.432  1.00 84.21           C  
ATOM   3929  CB  ARG C 203       4.886  44.933  12.612  1.00 84.21           C  
ATOM   3930  O   ARG C 203       2.888  46.476  14.313  1.00 84.21           O  
ATOM   3931  CG  ARG C 203       5.589  44.182  11.493  1.00 84.21           C  
ATOM   3932  CD  ARG C 203       6.827  43.451  11.995  1.00 84.21           C  
ATOM   3933  NE  ARG C 203       7.196  42.348  11.113  1.00 84.21           N  
ATOM   3934  NH1 ARG C 203       9.201  41.901  12.170  1.00 84.21           N  
ATOM   3935  NH2 ARG C 203       8.552  40.654  10.360  1.00 84.21           N  
ATOM   3936  CZ  ARG C 203       8.315  41.637  11.216  1.00 84.21           C  
ATOM   3937  N   GLU C 204       1.624  44.855  13.424  1.00 84.36           N  
ATOM   3938  CA  GLU C 204       0.685  44.863  14.542  1.00 84.36           C  
ATOM   3939  C   GLU C 204       0.530  43.469  15.142  1.00 84.36           C  
ATOM   3940  CB  GLU C 204      -0.678  45.399  14.095  1.00 84.36           C  
ATOM   3941  O   GLU C 204       0.584  42.468  14.423  1.00 84.36           O  
ATOM   3942  CG  GLU C 204      -1.066  46.715  14.752  1.00 84.36           C  
ATOM   3943  CD  GLU C 204      -2.473  47.171  14.397  1.00 84.36           C  
ATOM   3944  OE1 GLU C 204      -2.940  48.190  14.954  1.00 84.36           O  
ATOM   3945  OE2 GLU C 204      -3.114  46.502  13.556  1.00 84.36           O  
ATOM   3946  N   LYS C 205       0.476  43.449  16.443  1.00 85.24           N  
ATOM   3947  CA  LYS C 205       0.242  42.196  17.156  1.00 85.24           C  
ATOM   3948  C   LYS C 205      -1.250  41.890  17.256  1.00 85.24           C  
ATOM   3949  CB  LYS C 205       0.861  42.249  18.553  1.00 85.24           C  
ATOM   3950  O   LYS C 205      -2.040  42.751  17.650  1.00 85.24           O  
ATOM   3951  CG  LYS C 205       2.356  41.965  18.580  1.00 85.24           C  
ATOM   3952  CD  LYS C 205       2.889  41.911  20.005  1.00 85.24           C  
ATOM   3953  CE  LYS C 205       4.400  41.724  20.031  1.00 85.24           C  
ATOM   3954  NZ  LYS C 205       4.934  41.715  21.426  1.00 85.24           N  
ATOM   3955  N   LYS C 206      -1.599  40.689  16.780  1.00 83.59           N  
ATOM   3956  CA  LYS C 206      -2.991  40.255  16.840  1.00 83.59           C  
ATOM   3957  C   LYS C 206      -3.119  38.915  17.559  1.00 83.59           C  
ATOM   3958  CB  LYS C 206      -3.583  40.153  15.433  1.00 83.59           C  
ATOM   3959  O   LYS C 206      -2.255  38.047  17.422  1.00 83.59           O  
ATOM   3960  CG  LYS C 206      -5.101  40.059  15.405  1.00 83.59           C  
ATOM   3961  CD  LYS C 206      -5.638  40.088  13.980  1.00 83.59           C  
ATOM   3962  CE  LYS C 206      -7.151  39.923  13.947  1.00 83.59           C  
ATOM   3963  NZ  LYS C 206      -7.687  40.000  12.555  1.00 83.59           N  
ATOM   3964  N   ILE C 207      -4.172  38.832  18.400  1.00 85.53           N  
ATOM   3965  CA  ILE C 207      -4.422  37.587  19.118  1.00 85.53           C  
ATOM   3966  C   ILE C 207      -5.574  36.833  18.458  1.00 85.53           C  
ATOM   3967  CB  ILE C 207      -4.734  37.847  20.608  1.00 85.53           C  
ATOM   3968  O   ILE C 207      -6.676  37.369  18.320  1.00 85.53           O  
ATOM   3969  CG1 ILE C 207      -3.579  38.605  21.272  1.00 85.53           C  
ATOM   3970  CG2 ILE C 207      -5.017  36.531  21.338  1.00 85.53           C  
ATOM   3971  CD1 ILE C 207      -3.860  39.029  22.707  1.00 85.53           C  
ATOM   3972  N   LEU C 208      -5.252  35.641  17.967  1.00 88.54           N  
ATOM   3973  CA  LEU C 208      -6.265  34.795  17.346  1.00 88.54           C  
ATOM   3974  C   LEU C 208      -6.720  33.698  18.303  1.00 88.54           C  
ATOM   3975  CB  LEU C 208      -5.725  34.172  16.056  1.00 88.54           C  
ATOM   3976  O   LEU C 208      -5.894  33.060  18.959  1.00 88.54           O  
ATOM   3977  CG  LEU C 208      -5.623  35.101  14.845  1.00 88.54           C  
ATOM   3978  CD1 LEU C 208      -4.637  34.538  13.827  1.00 88.54           C  
ATOM   3979  CD2 LEU C 208      -6.995  35.306  14.211  1.00 88.54           C  
ATOM   3980  N   GLU C 209      -8.058  33.608  18.370  1.00 88.76           N  
ATOM   3981  CA  GLU C 209      -8.624  32.527  19.172  1.00 88.76           C  
ATOM   3982  C   GLU C 209      -8.889  31.289  18.321  1.00 88.76           C  
ATOM   3983  CB  GLU C 209      -9.915  32.983  19.855  1.00 88.76           C  
ATOM   3984  O   GLU C 209      -9.767  31.301  17.455  1.00 88.76           O  
ATOM   3985  CG  GLU C 209     -10.208  32.261  21.162  1.00 88.76           C  
ATOM   3986  CD  GLU C 209     -11.443  32.789  21.876  1.00 88.76           C  
ATOM   3987  OE1 GLU C 209     -11.814  32.236  22.936  1.00 88.76           O  
ATOM   3988  OE2 GLU C 209     -12.045  33.762  21.370  1.00 88.76           O  
ATOM   3989  N   VAL C 210      -8.071  30.289  18.553  1.00 91.70           N  
ATOM   3990  CA  VAL C 210      -8.190  29.058  17.780  1.00 91.70           C  
ATOM   3991  C   VAL C 210      -9.004  28.032  18.564  1.00 91.70           C  
ATOM   3992  CB  VAL C 210      -6.804  28.477  17.421  1.00 91.70           C  
ATOM   3993  O   VAL C 210      -8.628  27.647  19.674  1.00 91.70           O  
ATOM   3994  CG1 VAL C 210      -6.949  27.243  16.532  1.00 91.70           C  
ATOM   3995  CG2 VAL C 210      -5.943  29.536  16.735  1.00 91.70           C  
ATOM   3996  N   HIS C 211     -10.124  27.534  17.925  1.00 90.74           N  
ATOM   3997  CA  HIS C 211     -10.987  26.545  18.561  1.00 90.74           C  
ATOM   3998  C   HIS C 211     -10.684  25.140  18.051  1.00 90.74           C  
ATOM   3999  CB  HIS C 211     -12.459  26.885  18.321  1.00 90.74           C  
ATOM   4000  O   HIS C 211     -10.888  24.846  16.871  1.00 90.74           O  
ATOM   4001  CG  HIS C 211     -12.922  28.102  19.057  1.00 90.74           C  
ATOM   4002  CD2 HIS C 211     -13.274  29.330  18.610  1.00 90.74           C  
ATOM   4003  ND1 HIS C 211     -13.061  28.135  20.427  1.00 90.74           N  
ATOM   4004  CE1 HIS C 211     -13.481  29.334  20.792  1.00 90.74           C  
ATOM   4005  NE2 HIS C 211     -13.618  30.079  19.708  1.00 90.74           N  
ATOM   4006  N   ILE C 212     -10.196  24.341  18.936  1.00 91.80           N  
ATOM   4007  CA  ILE C 212      -9.922  22.946  18.609  1.00 91.80           C  
ATOM   4008  C   ILE C 212     -11.135  22.086  18.959  1.00 91.80           C  
ATOM   4009  CB  ILE C 212      -8.667  22.428  19.346  1.00 91.80           C  
ATOM   4010  O   ILE C 212     -11.459  21.908  20.135  1.00 91.80           O  
ATOM   4011  CG1 ILE C 212      -7.472  23.349  19.077  1.00 91.80           C  
ATOM   4012  CG2 ILE C 212      -8.353  20.988  18.932  1.00 91.80           C  
ATOM   4013  CD1 ILE C 212      -6.306  23.147  20.036  1.00 91.80           C  
ATOM   4014  N   ASP C 213     -11.805  21.500  17.949  1.00 90.88           N  
ATOM   4015  CA  ASP C 213     -13.000  20.689  18.161  1.00 90.88           C  
ATOM   4016  C   ASP C 213     -12.632  19.253  18.524  1.00 90.88           C  
ATOM   4017  CB  ASP C 213     -13.888  20.706  16.915  1.00 90.88           C  
ATOM   4018  O   ASP C 213     -11.571  18.761  18.133  1.00 90.88           O  
ATOM   4019  CG  ASP C 213     -14.489  22.071  16.633  1.00 90.88           C  
ATOM   4020  OD1 ASP C 213     -14.607  22.891  17.569  1.00 90.88           O  
ATOM   4021  OD2 ASP C 213     -14.851  22.329  15.464  1.00 90.88           O  
ATOM   4022  N   LYS C 214     -13.585  18.638  19.173  1.00 90.57           N  
ATOM   4023  CA  LYS C 214     -13.387  17.244  19.559  1.00 90.57           C  
ATOM   4024  C   LYS C 214     -13.268  16.346  18.332  1.00 90.57           C  
ATOM   4025  CB  LYS C 214     -14.534  16.765  20.450  1.00 90.57           C  
ATOM   4026  O   LYS C 214     -14.046  16.474  17.384  1.00 90.57           O  
ATOM   4027  CG  LYS C 214     -14.652  17.518  21.767  1.00 90.57           C  
ATOM   4028  CD  LYS C 214     -15.787  16.973  22.623  1.00 90.57           C  
ATOM   4029  CE  LYS C 214     -15.932  17.752  23.924  1.00 90.57           C  
ATOM   4030  NZ  LYS C 214     -17.026  17.204  24.780  1.00 90.57           N  
ATOM   4031  N   GLY C 215     -12.202  15.567  18.318  1.00 89.70           N  
ATOM   4032  CA  GLY C 215     -12.079  14.576  17.261  1.00 89.70           C  
ATOM   4033  C   GLY C 215     -11.201  15.036  16.112  1.00 89.70           C  
ATOM   4034  O   GLY C 215     -10.997  14.298  15.145  1.00 89.70           O  
ATOM   4035  N   MET C 216     -10.688  16.317  16.174  1.00 91.05           N  
ATOM   4036  CA  MET C 216      -9.791  16.789  15.123  1.00 91.05           C  
ATOM   4037  C   MET C 216      -8.521  15.947  15.074  1.00 91.05           C  
ATOM   4038  CB  MET C 216      -9.434  18.261  15.341  1.00 91.05           C  
ATOM   4039  O   MET C 216      -8.139  15.331  16.071  1.00 91.05           O  
ATOM   4040  CG  MET C 216     -10.560  19.222  14.995  1.00 91.05           C  
ATOM   4041  SD  MET C 216     -10.030  20.977  15.059  1.00 91.05           S  
ATOM   4042  CE  MET C 216      -9.263  21.139  13.422  1.00 91.05           C  
ATOM   4043  N   LYS C 217      -7.886  15.866  13.938  1.00 88.73           N  
ATOM   4044  CA  LYS C 217      -6.754  14.965  13.740  1.00 88.73           C  
ATOM   4045  C   LYS C 217      -5.450  15.743  13.597  1.00 88.73           C  
ATOM   4046  CB  LYS C 217      -6.978  14.085  12.509  1.00 88.73           C  
ATOM   4047  O   LYS C 217      -5.465  16.953  13.359  1.00 88.73           O  
ATOM   4048  CG  LYS C 217      -8.201  13.185  12.605  1.00 88.73           C  
ATOM   4049  CD  LYS C 217      -8.371  12.338  11.350  1.00 88.73           C  
ATOM   4050  CE  LYS C 217      -9.613  11.461  11.432  1.00 88.73           C  
ATOM   4051  NZ  LYS C 217      -9.795  10.642  10.196  1.00 88.73           N  
ATOM   4052  N   ASP C 218      -4.431  14.979  13.756  1.00 84.97           N  
ATOM   4053  CA  ASP C 218      -3.102  15.537  13.528  1.00 84.97           C  
ATOM   4054  C   ASP C 218      -2.946  16.014  12.086  1.00 84.97           C  
ATOM   4055  CB  ASP C 218      -2.022  14.505  13.861  1.00 84.97           C  
ATOM   4056  O   ASP C 218      -3.309  15.302  11.148  1.00 84.97           O  
ATOM   4057  CG  ASP C 218      -0.615  15.069  13.770  1.00 84.97           C  
ATOM   4058  OD1 ASP C 218      -0.383  16.207  14.233  1.00 84.97           O  
ATOM   4059  OD2 ASP C 218       0.269  14.370  13.229  1.00 84.97           O  
ATOM   4060  N   GLY C 219      -2.503  17.219  11.908  1.00 82.68           N  
ATOM   4061  CA  GLY C 219      -2.276  17.769  10.581  1.00 82.68           C  
ATOM   4062  C   GLY C 219      -3.486  18.489  10.019  1.00 82.68           C  
ATOM   4063  O   GLY C 219      -3.415  19.089   8.944  1.00 82.68           O  
ATOM   4064  N   GLN C 220      -4.551  18.422  10.793  1.00 86.70           N  
ATOM   4065  CA  GLN C 220      -5.761  19.095  10.333  1.00 86.70           C  
ATOM   4066  C   GLN C 220      -5.568  20.609  10.296  1.00 86.70           C  
ATOM   4067  CB  GLN C 220      -6.948  18.739  11.229  1.00 86.70           C  
ATOM   4068  O   GLN C 220      -4.909  21.177  11.169  1.00 86.70           O  
ATOM   4069  CG  GLN C 220      -8.303  19.027  10.597  1.00 86.70           C  
ATOM   4070  CD  GLN C 220      -9.443  18.321  11.307  1.00 86.70           C  
ATOM   4071  NE2 GLN C 220     -10.670  18.750  11.031  1.00 86.70           N  
ATOM   4072  OE1 GLN C 220      -9.223  17.397  12.097  1.00 86.70           O  
ATOM   4073  N   LYS C 221      -6.132  21.309   9.244  1.00 87.21           N  
ATOM   4074  CA  LYS C 221      -5.897  22.734   9.029  1.00 87.21           C  
ATOM   4075  C   LYS C 221      -7.113  23.559   9.441  1.00 87.21           C  
ATOM   4076  CB  LYS C 221      -5.553  23.006   7.563  1.00 87.21           C  
ATOM   4077  O   LYS C 221      -8.253  23.164   9.190  1.00 87.21           O  
ATOM   4078  CG  LYS C 221      -4.270  22.334   7.095  1.00 87.21           C  
ATOM   4079  CD  LYS C 221      -3.995  22.621   5.624  1.00 87.21           C  
ATOM   4080  CE  LYS C 221      -2.751  21.891   5.135  1.00 87.21           C  
ATOM   4081  NZ  LYS C 221      -2.475  22.171   3.694  1.00 87.21           N  
ATOM   4082  N   ILE C 222      -6.846  24.625  10.147  1.00 89.18           N  
ATOM   4083  CA  ILE C 222      -7.845  25.639  10.465  1.00 89.18           C  
ATOM   4084  C   ILE C 222      -7.497  26.947   9.757  1.00 89.18           C  
ATOM   4085  CB  ILE C 222      -7.955  25.866  11.989  1.00 89.18           C  
ATOM   4086  O   ILE C 222      -6.450  27.543  10.022  1.00 89.18           O  
ATOM   4087  CG1 ILE C 222      -8.204  24.537  12.711  1.00 89.18           C  
ATOM   4088  CG2 ILE C 222      -9.060  26.878  12.306  1.00 89.18           C  
ATOM   4089  CD1 ILE C 222      -8.106  24.628  14.227  1.00 89.18           C  
ATOM   4090  N   THR C 223      -8.359  27.424   8.913  1.00 88.48           N  
ATOM   4091  CA  THR C 223      -8.040  28.565   8.062  1.00 88.48           C  
ATOM   4092  C   THR C 223      -8.809  29.804   8.508  1.00 88.48           C  
ATOM   4093  CB  THR C 223      -8.356  28.265   6.584  1.00 88.48           C  
ATOM   4094  O   THR C 223     -10.020  29.743   8.731  1.00 88.48           O  
ATOM   4095  CG2 THR C 223      -7.759  29.328   5.668  1.00 88.48           C  
ATOM   4096  OG1 THR C 223      -7.810  26.988   6.234  1.00 88.48           O  
ATOM   4097  N   PHE C 224      -8.082  30.868   8.805  1.00 89.42           N  
ATOM   4098  CA  PHE C 224      -8.659  32.188   9.034  1.00 89.42           C  
ATOM   4099  C   PHE C 224      -8.576  33.041   7.774  1.00 89.42           C  
ATOM   4100  CB  PHE C 224      -7.949  32.893  10.193  1.00 89.42           C  
ATOM   4101  O   PHE C 224      -7.528  33.617   7.476  1.00 89.42           O  
ATOM   4102  CG  PHE C 224      -8.140  32.216  11.524  1.00 89.42           C  
ATOM   4103  CD1 PHE C 224      -9.139  32.634  12.395  1.00 89.42           C  
ATOM   4104  CD2 PHE C 224      -7.320  31.161  11.904  1.00 89.42           C  
ATOM   4105  CE1 PHE C 224      -9.318  32.010  13.627  1.00 89.42           C  
ATOM   4106  CE2 PHE C 224      -7.493  30.533  13.133  1.00 89.42           C  
ATOM   4107  CZ  PHE C 224      -8.492  30.959  13.994  1.00 89.42           C  
ATOM   4108  N   HIS C 225      -9.670  33.244   7.111  1.00 85.99           N  
ATOM   4109  CA  HIS C 225      -9.717  33.880   5.799  1.00 85.99           C  
ATOM   4110  C   HIS C 225      -9.518  35.388   5.911  1.00 85.99           C  
ATOM   4111  CB  HIS C 225     -11.044  33.576   5.103  1.00 85.99           C  
ATOM   4112  O   HIS C 225     -10.174  36.046   6.722  1.00 85.99           O  
ATOM   4113  CG  HIS C 225     -11.226  32.130   4.763  1.00 85.99           C  
ATOM   4114  CD2 HIS C 225     -12.048  31.191   5.286  1.00 85.99           C  
ATOM   4115  ND1 HIS C 225     -10.502  31.503   3.773  1.00 85.99           N  
ATOM   4116  CE1 HIS C 225     -10.873  30.235   3.700  1.00 85.99           C  
ATOM   4117  NE2 HIS C 225     -11.810  30.020   4.608  1.00 85.99           N  
ATOM   4118  N   GLY C 226      -8.548  35.956   5.082  1.00 82.84           N  
ATOM   4119  CA  GLY C 226      -8.320  37.389   4.982  1.00 82.84           C  
ATOM   4120  C   GLY C 226      -7.547  37.954   6.159  1.00 82.84           C  
ATOM   4121  O   GLY C 226      -7.501  39.171   6.351  1.00 82.84           O  
ATOM   4122  N   GLU C 227      -7.037  37.121   6.984  1.00 81.88           N  
ATOM   4123  CA  GLU C 227      -6.350  37.569   8.192  1.00 81.88           C  
ATOM   4124  C   GLU C 227      -4.836  37.561   8.000  1.00 81.88           C  
ATOM   4125  CB  GLU C 227      -6.733  36.691   9.386  1.00 81.88           C  
ATOM   4126  O   GLU C 227      -4.083  37.771   8.954  1.00 81.88           O  
ATOM   4127  CG  GLU C 227      -8.136  36.949   9.914  1.00 81.88           C  
ATOM   4128  CD  GLU C 227      -8.266  38.273  10.651  1.00 81.88           C  
ATOM   4129  OE1 GLU C 227      -9.379  38.846  10.679  1.00 81.88           O  
ATOM   4130  OE2 GLU C 227      -7.246  38.742  11.203  1.00 81.88           O  
ATOM   4131  N   GLY C 228      -4.443  37.339   6.831  1.00 81.18           N  
ATOM   4132  CA  GLY C 228      -3.016  37.324   6.548  1.00 81.18           C  
ATOM   4133  C   GLY C 228      -2.414  38.712   6.444  1.00 81.18           C  
ATOM   4134  O   GLY C 228      -3.049  39.700   6.818  1.00 81.18           O  
ATOM   4135  N   ASP C 229      -1.105  38.858   5.978  1.00 80.45           N  
ATOM   4136  CA  ASP C 229      -0.392  40.123   5.834  1.00 80.45           C  
ATOM   4137  C   ASP C 229      -1.044  41.003   4.770  1.00 80.45           C  
ATOM   4138  CB  ASP C 229       1.077  39.875   5.484  1.00 80.45           C  
ATOM   4139  O   ASP C 229      -1.522  40.502   3.751  1.00 80.45           O  
ATOM   4140  CG  ASP C 229       1.900  39.410   6.672  1.00 80.45           C  
ATOM   4141  OD1 ASP C 229       1.492  39.652   7.829  1.00 80.45           O  
ATOM   4142  OD2 ASP C 229       2.967  38.799   6.450  1.00 80.45           O  
ATOM   4143  N   GLN C 230      -1.177  42.242   5.100  1.00 79.49           N  
ATOM   4144  CA  GLN C 230      -1.762  43.195   4.162  1.00 79.49           C  
ATOM   4145  C   GLN C 230      -0.679  43.921   3.369  1.00 79.49           C  
ATOM   4146  CB  GLN C 230      -2.640  44.206   4.901  1.00 79.49           C  
ATOM   4147  O   GLN C 230       0.417  44.159   3.879  1.00 79.49           O  
ATOM   4148  CG  GLN C 230      -3.857  43.587   5.575  1.00 79.49           C  
ATOM   4149  CD  GLN C 230      -4.739  44.618   6.254  1.00 79.49           C  
ATOM   4150  NE2 GLN C 230      -5.753  44.149   6.973  1.00 79.49           N  
ATOM   4151  OE1 GLN C 230      -4.510  45.826   6.134  1.00 79.49           O  
ATOM   4152  N   GLU C 231      -0.860  44.090   2.153  1.00 74.66           N  
ATOM   4153  CA  GLU C 231      -0.017  44.894   1.273  1.00 74.66           C  
ATOM   4154  C   GLU C 231      -0.853  45.866   0.445  1.00 74.66           C  
ATOM   4155  CB  GLU C 231       0.810  43.994   0.351  1.00 74.66           C  
ATOM   4156  O   GLU C 231      -1.951  45.526  -0.001  1.00 74.66           O  
ATOM   4157  CG  GLU C 231       2.202  43.684   0.883  1.00 74.66           C  
ATOM   4158  CD  GLU C 231       3.017  42.802  -0.049  1.00 74.66           C  
ATOM   4159  OE1 GLU C 231       4.141  42.396   0.327  1.00 74.66           O  
ATOM   4160  OE2 GLU C 231       2.529  42.514  -1.165  1.00 74.66           O  
ATOM   4161  N   PRO C 232      -0.359  47.085   0.362  1.00 71.93           N  
ATOM   4162  CA  PRO C 232      -1.133  48.066  -0.402  1.00 71.93           C  
ATOM   4163  C   PRO C 232      -1.484  47.576  -1.806  1.00 71.93           C  
ATOM   4164  CB  PRO C 232      -0.202  49.280  -0.464  1.00 71.93           C  
ATOM   4165  O   PRO C 232      -0.597  47.171  -2.561  1.00 71.93           O  
ATOM   4166  CG  PRO C 232       0.910  48.956   0.480  1.00 71.93           C  
ATOM   4167  CD  PRO C 232       0.815  47.504   0.850  1.00 71.93           C  
ATOM   4168  N   GLY C 233      -2.729  47.585  -2.080  1.00 68.79           N  
ATOM   4169  CA  GLY C 233      -3.195  47.219  -3.408  1.00 68.79           C  
ATOM   4170  C   GLY C 233      -3.560  45.752  -3.529  1.00 68.79           C  
ATOM   4171  O   GLY C 233      -4.095  45.322  -4.553  1.00 68.79           O  
ATOM   4172  N   LEU C 234      -3.241  45.032  -2.512  1.00 72.01           N  
ATOM   4173  CA  LEU C 234      -3.502  43.598  -2.567  1.00 72.01           C  
ATOM   4174  C   LEU C 234      -4.500  43.185  -1.491  1.00 72.01           C  
ATOM   4175  CB  LEU C 234      -2.200  42.810  -2.402  1.00 72.01           C  
ATOM   4176  O   LEU C 234      -4.542  43.785  -0.414  1.00 72.01           O  
ATOM   4177  CG  LEU C 234      -1.223  42.859  -3.578  1.00 72.01           C  
ATOM   4178  CD1 LEU C 234       0.204  42.627  -3.092  1.00 72.01           C  
ATOM   4179  CD2 LEU C 234      -1.607  41.829  -4.635  1.00 72.01           C  
ATOM   4180  N   GLU C 235      -5.398  42.273  -1.768  1.00 77.77           N  
ATOM   4181  CA  GLU C 235      -6.230  41.665  -0.734  1.00 77.77           C  
ATOM   4182  C   GLU C 235      -5.391  40.829   0.228  1.00 77.77           C  
ATOM   4183  CB  GLU C 235      -7.326  40.802  -1.363  1.00 77.77           C  
ATOM   4184  O   GLU C 235      -4.445  40.158  -0.188  1.00 77.77           O  
ATOM   4185  CG  GLU C 235      -8.534  41.594  -1.843  1.00 77.77           C  
ATOM   4186  CD  GLU C 235      -9.672  40.713  -2.333  1.00 77.77           C  
ATOM   4187  OE1 GLU C 235     -10.768  41.245  -2.626  1.00 77.77           O  
ATOM   4188  OE2 GLU C 235      -9.468  39.482  -2.423  1.00 77.77           O  
ATOM   4189  N   PRO C 236      -5.664  40.899   1.462  1.00 80.20           N  
ATOM   4190  CA  PRO C 236      -4.871  40.145   2.435  1.00 80.20           C  
ATOM   4191  C   PRO C 236      -4.980  38.634   2.240  1.00 80.20           C  
ATOM   4192  CB  PRO C 236      -5.470  40.566   3.780  1.00 80.20           C  
ATOM   4193  O   PRO C 236      -6.030  38.135   1.827  1.00 80.20           O  
ATOM   4194  CG  PRO C 236      -6.632  41.436   3.425  1.00 80.20           C  
ATOM   4195  CD  PRO C 236      -6.690  41.569   1.930  1.00 80.20           C  
ATOM   4196  N   GLY C 237      -3.888  37.956   2.421  1.00 80.57           N  
ATOM   4197  CA  GLY C 237      -3.909  36.503   2.392  1.00 80.57           C  
ATOM   4198  C   GLY C 237      -4.572  35.891   3.611  1.00 80.57           C  
ATOM   4199  O   GLY C 237      -5.165  36.603   4.424  1.00 80.57           O  
ATOM   4200  N   ASP C 238      -4.561  34.581   3.774  1.00 85.66           N  
ATOM   4201  CA  ASP C 238      -5.173  33.856   4.883  1.00 85.66           C  
ATOM   4202  C   ASP C 238      -4.120  33.406   5.893  1.00 85.66           C  
ATOM   4203  CB  ASP C 238      -5.957  32.648   4.367  1.00 85.66           C  
ATOM   4204  O   ASP C 238      -2.931  33.347   5.574  1.00 85.66           O  
ATOM   4205  CG  ASP C 238      -7.062  33.028   3.397  1.00 85.66           C  
ATOM   4206  OD1 ASP C 238      -7.499  34.199   3.399  1.00 85.66           O  
ATOM   4207  OD2 ASP C 238      -7.502  32.148   2.626  1.00 85.66           O  
ATOM   4208  N   ILE C 239      -4.504  33.157   7.122  1.00 85.83           N  
ATOM   4209  CA  ILE C 239      -3.687  32.489   8.129  1.00 85.83           C  
ATOM   4210  C   ILE C 239      -4.161  31.048   8.305  1.00 85.83           C  
ATOM   4211  CB  ILE C 239      -3.731  33.237   9.480  1.00 85.83           C  
ATOM   4212  O   ILE C 239      -5.334  30.806   8.601  1.00 85.83           O  
ATOM   4213  CG1 ILE C 239      -3.125  34.638   9.334  1.00 85.83           C  
ATOM   4214  CG2 ILE C 239      -3.004  32.436  10.564  1.00 85.83           C  
ATOM   4215  CD1 ILE C 239      -3.206  35.482  10.598  1.00 85.83           C  
ATOM   4216  N   ILE C 240      -3.292  30.139   8.059  1.00 87.11           N  
ATOM   4217  CA  ILE C 240      -3.633  28.725   8.163  1.00 87.11           C  
ATOM   4218  C   ILE C 240      -2.933  28.113   9.375  1.00 87.11           C  
ATOM   4219  CB  ILE C 240      -3.252  27.955   6.879  1.00 87.11           C  
ATOM   4220  O   ILE C 240      -1.703  28.125   9.460  1.00 87.11           O  
ATOM   4221  CG1 ILE C 240      -3.915  28.597   5.655  1.00 87.11           C  
ATOM   4222  CG2 ILE C 240      -3.639  26.478   6.999  1.00 87.11           C  
ATOM   4223  CD1 ILE C 240      -3.417  28.053   4.323  1.00 87.11           C  
ATOM   4224  N   ILE C 241      -3.718  27.557  10.245  1.00 88.90           N  
ATOM   4225  CA  ILE C 241      -3.170  26.896  11.425  1.00 88.90           C  
ATOM   4226  C   ILE C 241      -3.199  25.382  11.228  1.00 88.90           C  
ATOM   4227  CB  ILE C 241      -3.946  27.285  12.703  1.00 88.90           C  
ATOM   4228  O   ILE C 241      -4.255  24.805  10.954  1.00 88.90           O  
ATOM   4229  CG1 ILE C 241      -3.922  28.806  12.899  1.00 88.90           C  
ATOM   4230  CG2 ILE C 241      -3.368  26.566  13.925  1.00 88.90           C  
ATOM   4231  CD1 ILE C 241      -4.072  29.245  14.349  1.00 88.90           C  
ATOM   4232  N   VAL C 242      -2.075  24.811  11.368  1.00 87.20           N  
ATOM   4233  CA  VAL C 242      -1.991  23.360  11.237  1.00 87.20           C  
ATOM   4234  C   VAL C 242      -1.758  22.729  12.608  1.00 87.20           C  
ATOM   4235  CB  VAL C 242      -0.870  22.943  10.260  1.00 87.20           C  
ATOM   4236  O   VAL C 242      -0.788  23.062  13.294  1.00 87.20           O  
ATOM   4237  CG1 VAL C 242      -0.844  21.425  10.084  1.00 87.20           C  
ATOM   4238  CG2 VAL C 242      -1.052  23.637   8.911  1.00 87.20           C  
ATOM   4239  N   LEU C 243      -2.606  21.791  12.930  1.00 88.62           N  
ATOM   4240  CA  LEU C 243      -2.506  21.138  14.231  1.00 88.62           C  
ATOM   4241  C   LEU C 243      -1.384  20.105  14.236  1.00 88.62           C  
ATOM   4242  CB  LEU C 243      -3.833  20.469  14.598  1.00 88.62           C  
ATOM   4243  O   LEU C 243      -1.250  19.323  13.292  1.00 88.62           O  
ATOM   4244  CG  LEU C 243      -5.041  21.396  14.745  1.00 88.62           C  
ATOM   4245  CD1 LEU C 243      -6.296  20.586  15.051  1.00 88.62           C  
ATOM   4246  CD2 LEU C 243      -4.790  22.434  15.833  1.00 88.62           C  
ATOM   4247  N   ASP C 244      -0.614  20.186  15.308  1.00 86.37           N  
ATOM   4248  CA  ASP C 244       0.463  19.224  15.526  1.00 86.37           C  
ATOM   4249  C   ASP C 244       0.286  18.494  16.856  1.00 86.37           C  
ATOM   4250  CB  ASP C 244       1.823  19.923  15.487  1.00 86.37           C  
ATOM   4251  O   ASP C 244       0.595  19.042  17.916  1.00 86.37           O  
ATOM   4252  CG  ASP C 244       2.990  18.952  15.527  1.00 86.37           C  
ATOM   4253  OD1 ASP C 244       2.801  17.758  15.212  1.00 86.37           O  
ATOM   4254  OD2 ASP C 244       4.108  19.385  15.881  1.00 86.37           O  
ATOM   4255  N   GLN C 245      -0.139  17.216  16.754  1.00 88.23           N  
ATOM   4256  CA  GLN C 245      -0.426  16.434  17.952  1.00 88.23           C  
ATOM   4257  C   GLN C 245       0.861  15.957  18.619  1.00 88.23           C  
ATOM   4258  CB  GLN C 245      -1.316  15.238  17.613  1.00 88.23           C  
ATOM   4259  O   GLN C 245       1.710  15.340  17.972  1.00 88.23           O  
ATOM   4260  CG  GLN C 245      -1.622  14.340  18.804  1.00 88.23           C  
ATOM   4261  CD  GLN C 245      -2.389  13.090  18.417  1.00 88.23           C  
ATOM   4262  NE2 GLN C 245      -2.054  11.970  19.048  1.00 88.23           N  
ATOM   4263  OE1 GLN C 245      -3.275  13.131  17.558  1.00 88.23           O  
ATOM   4264  N   LYS C 246       0.946  16.166  19.956  1.00 86.37           N  
ATOM   4265  CA  LYS C 246       2.082  15.694  20.743  1.00 86.37           C  
ATOM   4266  C   LYS C 246       1.889  14.243  21.172  1.00 86.37           C  
ATOM   4267  CB  LYS C 246       2.288  16.581  21.972  1.00 86.37           C  
ATOM   4268  O   LYS C 246       0.759  13.799  21.391  1.00 86.37           O  
ATOM   4269  CG  LYS C 246       2.725  18.001  21.644  1.00 86.37           C  
ATOM   4270  CD  LYS C 246       3.016  18.802  22.907  1.00 86.37           C  
ATOM   4271  CE  LYS C 246       3.422  20.233  22.581  1.00 86.37           C  
ATOM   4272  NZ  LYS C 246       3.656  21.038  23.818  1.00 86.37           N  
ATOM   4273  N   ASP C 247       3.007  13.574  21.389  1.00 84.86           N  
ATOM   4274  CA  ASP C 247       2.949  12.186  21.836  1.00 84.86           C  
ATOM   4275  C   ASP C 247       2.413  12.091  23.263  1.00 84.86           C  
ATOM   4276  CB  ASP C 247       4.331  11.535  21.749  1.00 84.86           C  
ATOM   4277  O   ASP C 247       2.719  12.938  24.104  1.00 84.86           O  
ATOM   4278  CG  ASP C 247       4.783  11.293  20.320  1.00 84.86           C  
ATOM   4279  OD1 ASP C 247       3.928  11.253  19.408  1.00 84.86           O  
ATOM   4280  OD2 ASP C 247       6.004  11.136  20.104  1.00 84.86           O  
ATOM   4281  N   HIS C 248       1.603  11.053  23.520  1.00 88.54           N  
ATOM   4282  CA  HIS C 248       1.053  10.789  24.845  1.00 88.54           C  
ATOM   4283  C   HIS C 248       1.788   9.640  25.528  1.00 88.54           C  
ATOM   4284  CB  HIS C 248      -0.441  10.476  24.752  1.00 88.54           C  
ATOM   4285  O   HIS C 248       2.200   8.683  24.869  1.00 88.54           O  
ATOM   4286  CG  HIS C 248      -1.151  10.544  26.067  1.00 88.54           C  
ATOM   4287  CD2 HIS C 248      -1.914  11.519  26.615  1.00 88.54           C  
ATOM   4288  ND1 HIS C 248      -1.116   9.519  26.986  1.00 88.54           N  
ATOM   4289  CE1 HIS C 248      -1.828   9.861  28.046  1.00 88.54           C  
ATOM   4290  NE2 HIS C 248      -2.323  11.070  27.847  1.00 88.54           N  
ATOM   4291  N   ALA C 249       1.956   9.743  26.794  1.00 84.01           N  
ATOM   4292  CA  ALA C 249       2.747   8.779  27.555  1.00 84.01           C  
ATOM   4293  C   ALA C 249       2.055   7.420  27.607  1.00 84.01           C  
ATOM   4294  CB  ALA C 249       3.000   9.298  28.969  1.00 84.01           C  
ATOM   4295  O   ALA C 249       2.713   6.379  27.556  1.00 84.01           O  
ATOM   4296  N   VAL C 250       0.740   7.377  27.544  1.00 90.67           N  
ATOM   4297  CA  VAL C 250       0.007   6.142  27.805  1.00 90.67           C  
ATOM   4298  C   VAL C 250      -0.744   5.712  26.547  1.00 90.67           C  
ATOM   4299  CB  VAL C 250      -0.978   6.305  28.985  1.00 90.67           C  
ATOM   4300  O   VAL C 250      -0.738   4.533  26.186  1.00 90.67           O  
ATOM   4301  CG1 VAL C 250      -1.776   5.021  29.204  1.00 90.67           C  
ATOM   4302  CG2 VAL C 250      -0.227   6.695  30.256  1.00 90.67           C  
ATOM   4303  N   PHE C 251      -1.269   6.684  25.832  1.00 92.53           N  
ATOM   4304  CA  PHE C 251      -2.150   6.349  24.719  1.00 92.53           C  
ATOM   4305  C   PHE C 251      -1.498   6.702  23.387  1.00 92.53           C  
ATOM   4306  CB  PHE C 251      -3.491   7.076  24.857  1.00 92.53           C  
ATOM   4307  O   PHE C 251      -0.768   7.691  23.290  1.00 92.53           O  
ATOM   4308  CG  PHE C 251      -4.240   6.735  26.116  1.00 92.53           C  
ATOM   4309  CD1 PHE C 251      -4.966   5.555  26.212  1.00 92.53           C  
ATOM   4310  CD2 PHE C 251      -4.218   7.596  27.206  1.00 92.53           C  
ATOM   4311  CE1 PHE C 251      -5.661   5.236  27.377  1.00 92.53           C  
ATOM   4312  CE2 PHE C 251      -4.910   7.285  28.373  1.00 92.53           C  
ATOM   4313  CZ  PHE C 251      -5.631   6.105  28.456  1.00 92.53           C  
ATOM   4314  N   THR C 252      -1.739   5.807  22.506  1.00 88.29           N  
ATOM   4315  CA  THR C 252      -1.391   6.096  21.119  1.00 88.29           C  
ATOM   4316  C   THR C 252      -2.637   6.098  20.238  1.00 88.29           C  
ATOM   4317  CB  THR C 252      -0.374   5.076  20.574  1.00 88.29           C  
ATOM   4318  O   THR C 252      -3.431   5.156  20.275  1.00 88.29           O  
ATOM   4319  CG2 THR C 252       0.201   5.534  19.238  1.00 88.29           C  
ATOM   4320  OG1 THR C 252       0.695   4.925  21.516  1.00 88.29           O  
ATOM   4321  N   ARG C 253      -2.727   7.142  19.456  1.00 89.82           N  
ATOM   4322  CA  ARG C 253      -3.903   7.265  18.601  1.00 89.82           C  
ATOM   4323  C   ARG C 253      -3.636   6.687  17.215  1.00 89.82           C  
ATOM   4324  CB  ARG C 253      -4.333   8.729  18.484  1.00 89.82           C  
ATOM   4325  O   ARG C 253      -2.599   6.966  16.610  1.00 89.82           O  
ATOM   4326  CG  ARG C 253      -5.511   8.952  17.549  1.00 89.82           C  
ATOM   4327  CD  ARG C 253      -5.922  10.417  17.500  1.00 89.82           C  
ATOM   4328  NE  ARG C 253      -6.989  10.645  16.530  1.00 89.82           N  
ATOM   4329  NH1 ARG C 253      -7.249  12.885  17.033  1.00 89.82           N  
ATOM   4330  NH2 ARG C 253      -8.555  11.908  15.422  1.00 89.82           N  
ATOM   4331  CZ  ARG C 253      -7.595  11.812  16.330  1.00 89.82           C  
ATOM   4332  N   ARG C 254      -4.585   5.846  16.834  1.00 81.58           N  
ATOM   4333  CA  ARG C 254      -4.644   5.361  15.459  1.00 81.58           C  
ATOM   4334  C   ARG C 254      -6.049   5.513  14.884  1.00 81.58           C  
ATOM   4335  CB  ARG C 254      -4.204   3.897  15.385  1.00 81.58           C  
ATOM   4336  O   ARG C 254      -6.916   4.669  15.120  1.00 81.58           O  
ATOM   4337  CG  ARG C 254      -2.718   3.687  15.634  1.00 81.58           C  
ATOM   4338  CD  ARG C 254      -2.315   2.232  15.445  1.00 81.58           C  
ATOM   4339  NE  ARG C 254      -0.930   2.000  15.846  1.00 81.58           N  
ATOM   4340  NH1 ARG C 254      -0.966  -0.268  15.410  1.00 81.58           N  
ATOM   4341  NH2 ARG C 254       0.942   0.720  16.207  1.00 81.58           N  
ATOM   4342  CZ  ARG C 254      -0.321   0.818  15.820  1.00 81.58           C  
ATOM   4343  N   GLY C 255      -6.227   6.547  14.078  1.00 83.06           N  
ATOM   4344  CA  GLY C 255      -7.572   6.862  13.624  1.00 83.06           C  
ATOM   4345  C   GLY C 255      -8.497   7.287  14.748  1.00 83.06           C  
ATOM   4346  O   GLY C 255      -8.225   8.265  15.448  1.00 83.06           O  
ATOM   4347  N   GLU C 256      -9.633   6.540  14.889  1.00 87.56           N  
ATOM   4348  CA  GLU C 256     -10.604   6.860  15.932  1.00 87.56           C  
ATOM   4349  C   GLU C 256     -10.363   6.024  17.186  1.00 87.56           C  
ATOM   4350  CB  GLU C 256     -12.031   6.644  15.422  1.00 87.56           C  
ATOM   4351  O   GLU C 256     -10.989   6.256  18.222  1.00 87.56           O  
ATOM   4352  CG  GLU C 256     -12.377   7.472  14.192  1.00 87.56           C  
ATOM   4353  CD  GLU C 256     -12.451   8.964  14.475  1.00 87.56           C  
ATOM   4354  OE1 GLU C 256     -12.463   9.764  13.512  1.00 87.56           O  
ATOM   4355  OE2 GLU C 256     -12.495   9.335  15.669  1.00 87.56           O  
ATOM   4356  N   ASP C 257      -9.400   5.177  17.090  1.00 89.35           N  
ATOM   4357  CA  ASP C 257      -9.156   4.269  18.208  1.00 89.35           C  
ATOM   4358  C   ASP C 257      -7.962   4.731  19.039  1.00 89.35           C  
ATOM   4359  CB  ASP C 257      -8.925   2.844  17.701  1.00 89.35           C  
ATOM   4360  O   ASP C 257      -7.065   5.403  18.527  1.00 89.35           O  
ATOM   4361  CG  ASP C 257     -10.142   2.257  17.007  1.00 89.35           C  
ATOM   4362  OD1 ASP C 257     -11.280   2.675  17.313  1.00 89.35           O  
ATOM   4363  OD2 ASP C 257      -9.961   1.367  16.149  1.00 89.35           O  
ATOM   4364  N   LEU C 258      -7.984   4.361  20.298  1.00 92.67           N  
ATOM   4365  CA  LEU C 258      -6.864   4.579  21.207  1.00 92.67           C  
ATOM   4366  C   LEU C 258      -6.216   3.255  21.598  1.00 92.67           C  
ATOM   4367  CB  LEU C 258      -7.330   5.323  22.462  1.00 92.67           C  
ATOM   4368  O   LEU C 258      -6.912   2.270  21.855  1.00 92.67           O  
ATOM   4369  CG  LEU C 258      -7.609   6.818  22.299  1.00 92.67           C  
ATOM   4370  CD1 LEU C 258      -8.272   7.373  23.555  1.00 92.67           C  
ATOM   4371  CD2 LEU C 258      -6.320   7.572  21.991  1.00 92.67           C  
ATOM   4372  N   PHE C 259      -4.901   3.297  21.609  1.00 90.97           N  
ATOM   4373  CA  PHE C 259      -4.165   2.088  21.960  1.00 90.97           C  
ATOM   4374  C   PHE C 259      -3.368   2.293  23.243  1.00 90.97           C  
ATOM   4375  CB  PHE C 259      -3.228   1.677  20.819  1.00 90.97           C  
ATOM   4376  O   PHE C 259      -2.795   3.362  23.459  1.00 90.97           O  
ATOM   4377  CG  PHE C 259      -3.943   1.132  19.613  1.00 90.97           C  
ATOM   4378  CD1 PHE C 259      -4.053  -0.239  19.413  1.00 90.97           C  
ATOM   4379  CD2 PHE C 259      -4.506   1.991  18.678  1.00 90.97           C  
ATOM   4380  CE1 PHE C 259      -4.715  -0.747  18.297  1.00 90.97           C  
ATOM   4381  CE2 PHE C 259      -5.169   1.491  17.560  1.00 90.97           C  
ATOM   4382  CZ  PHE C 259      -5.271   0.122  17.372  1.00 90.97           C  
ATOM   4383  N   MET C 260      -3.348   1.248  24.078  1.00 92.94           N  
ATOM   4384  CA  MET C 260      -2.512   1.269  25.275  1.00 92.94           C  
ATOM   4385  C   MET C 260      -2.022  -0.133  25.620  1.00 92.94           C  
ATOM   4386  CB  MET C 260      -3.281   1.860  26.458  1.00 92.94           C  
ATOM   4387  O   MET C 260      -2.591  -1.125  25.161  1.00 92.94           O  
ATOM   4388  CG  MET C 260      -4.408   0.974  26.961  1.00 92.94           C  
ATOM   4389  SD  MET C 260      -5.172   1.614  28.502  1.00 92.94           S  
ATOM   4390  CE  MET C 260      -3.802   1.364  29.666  1.00 92.94           C  
ATOM   4391  N   CYS C 261      -0.954  -0.133  26.392  1.00 92.27           N  
ATOM   4392  CA  CYS C 261      -0.414  -1.385  26.910  1.00 92.27           C  
ATOM   4393  C   CYS C 261      -0.627  -1.489  28.415  1.00 92.27           C  
ATOM   4394  CB  CYS C 261       1.076  -1.500  26.588  1.00 92.27           C  
ATOM   4395  O   CYS C 261      -0.418  -0.518  29.145  1.00 92.27           O  
ATOM   4396  SG  CYS C 261       1.652  -3.203  26.411  1.00 92.27           S  
ATOM   4397  N   MET C 262      -1.108  -2.675  28.842  1.00 93.70           N  
ATOM   4398  CA  MET C 262      -1.368  -2.872  30.265  1.00 93.70           C  
ATOM   4399  C   MET C 262      -0.604  -4.081  30.796  1.00 93.70           C  
ATOM   4400  CB  MET C 262      -2.866  -3.047  30.520  1.00 93.70           C  
ATOM   4401  O   MET C 262      -0.721  -5.181  30.254  1.00 93.70           O  
ATOM   4402  CG  MET C 262      -3.227  -3.179  31.990  1.00 93.70           C  
ATOM   4403  SD  MET C 262      -5.040  -3.181  32.272  1.00 93.70           S  
ATOM   4404  CE  MET C 262      -5.421  -1.443  31.919  1.00 93.70           C  
ATOM   4405  N   ASP C 263       0.133  -3.879  31.947  1.00 93.93           N  
ATOM   4406  CA  ASP C 263       0.857  -4.956  32.616  1.00 93.93           C  
ATOM   4407  C   ASP C 263      -0.018  -5.636  33.667  1.00 93.93           C  
ATOM   4408  CB  ASP C 263       2.136  -4.421  33.263  1.00 93.93           C  
ATOM   4409  O   ASP C 263      -0.620  -4.966  34.509  1.00 93.93           O  
ATOM   4410  CG  ASP C 263       3.171  -3.969  32.247  1.00 93.93           C  
ATOM   4411  OD1 ASP C 263       3.611  -4.794  31.417  1.00 93.93           O  
ATOM   4412  OD2 ASP C 263       3.551  -2.779  32.279  1.00 93.93           O  
ATOM   4413  N   ILE C 264      -0.077  -6.981  33.631  1.00 94.40           N  
ATOM   4414  CA  ILE C 264      -0.827  -7.724  34.638  1.00 94.40           C  
ATOM   4415  C   ILE C 264       0.028  -8.869  35.176  1.00 94.40           C  
ATOM   4416  CB  ILE C 264      -2.154  -8.269  34.065  1.00 94.40           C  
ATOM   4417  O   ILE C 264       0.925  -9.360  34.487  1.00 94.40           O  
ATOM   4418  CG1 ILE C 264      -1.886  -9.146  32.837  1.00 94.40           C  
ATOM   4419  CG2 ILE C 264      -3.106  -7.120  33.721  1.00 94.40           C  
ATOM   4420  CD1 ILE C 264      -3.117  -9.874  32.316  1.00 94.40           C  
ATOM   4421  N   GLN C 265      -0.250  -9.260  36.358  1.00 94.87           N  
ATOM   4422  CA  GLN C 265       0.450 -10.390  36.961  1.00 94.87           C  
ATOM   4423  C   GLN C 265      -0.150 -11.716  36.503  1.00 94.87           C  
ATOM   4424  CB  GLN C 265       0.411 -10.294  38.487  1.00 94.87           C  
ATOM   4425  O   GLN C 265      -1.270 -11.752  35.989  1.00 94.87           O  
ATOM   4426  CG  GLN C 265       1.064  -9.036  39.041  1.00 94.87           C  
ATOM   4427  CD  GLN C 265       1.478  -9.180  40.494  1.00 94.87           C  
ATOM   4428  NE2 GLN C 265       2.504  -8.437  40.895  1.00 94.87           N  
ATOM   4429  OE1 GLN C 265       0.881  -9.954  41.249  1.00 94.87           O  
ATOM   4430  N   LEU C 266       0.656 -12.772  36.651  1.00 92.65           N  
ATOM   4431  CA  LEU C 266       0.237 -14.091  36.189  1.00 92.65           C  
ATOM   4432  C   LEU C 266      -1.075 -14.506  36.847  1.00 92.65           C  
ATOM   4433  CB  LEU C 266       1.320 -15.132  36.482  1.00 92.65           C  
ATOM   4434  O   LEU C 266      -1.957 -15.060  36.187  1.00 92.65           O  
ATOM   4435  CG  LEU C 266       1.084 -16.534  35.919  1.00 92.65           C  
ATOM   4436  CD1 LEU C 266       1.025 -16.490  34.395  1.00 92.65           C  
ATOM   4437  CD2 LEU C 266       2.175 -17.490  36.389  1.00 92.65           C  
ATOM   4438  N   VAL C 267      -1.196 -14.173  38.143  1.00 91.64           N  
ATOM   4439  CA  VAL C 267      -2.401 -14.551  38.874  1.00 91.64           C  
ATOM   4440  C   VAL C 267      -3.615 -13.852  38.266  1.00 91.64           C  
ATOM   4441  CB  VAL C 267      -2.286 -14.207  40.376  1.00 91.64           C  
ATOM   4442  O   VAL C 267      -4.690 -14.447  38.153  1.00 91.64           O  
ATOM   4443  CG1 VAL C 267      -2.266 -12.694  40.584  1.00 91.64           C  
ATOM   4444  CG2 VAL C 267      -3.434 -14.842  41.158  1.00 91.64           C  
ATOM   4445  N   GLU C 268      -3.425 -12.669  37.879  1.00 93.68           N  
ATOM   4446  CA  GLU C 268      -4.496 -11.895  37.256  1.00 93.68           C  
ATOM   4447  C   GLU C 268      -4.864 -12.465  35.889  1.00 93.68           C  
ATOM   4448  CB  GLU C 268      -4.089 -10.426  37.122  1.00 93.68           C  
ATOM   4449  O   GLU C 268      -6.043 -12.523  35.533  1.00 93.68           O  
ATOM   4450  CG  GLU C 268      -3.864  -9.726  38.454  1.00 93.68           C  
ATOM   4451  CD  GLU C 268      -3.303  -8.320  38.306  1.00 93.68           C  
ATOM   4452  OE1 GLU C 268      -3.698  -7.424  39.086  1.00 93.68           O  
ATOM   4453  OE2 GLU C 268      -2.464  -8.113  37.402  1.00 93.68           O  
ATOM   4454  N   ALA C 269      -3.822 -12.836  35.191  1.00 93.44           N  
ATOM   4455  CA  ALA C 269      -3.999 -13.379  33.847  1.00 93.44           C  
ATOM   4456  C   ALA C 269      -4.786 -14.686  33.883  1.00 93.44           C  
ATOM   4457  CB  ALA C 269      -2.644 -13.595  33.177  1.00 93.44           C  
ATOM   4458  O   ALA C 269      -5.618 -14.941  33.009  1.00 93.44           O  
ATOM   4459  N   LEU C 270      -4.634 -15.511  34.965  1.00 91.39           N  
ATOM   4460  CA  LEU C 270      -5.215 -16.848  35.029  1.00 91.39           C  
ATOM   4461  C   LEU C 270      -6.530 -16.832  35.802  1.00 91.39           C  
ATOM   4462  CB  LEU C 270      -4.237 -17.827  35.683  1.00 91.39           C  
ATOM   4463  O   LEU C 270      -7.427 -17.632  35.526  1.00 91.39           O  
ATOM   4464  CG  LEU C 270      -2.957 -18.130  34.903  1.00 91.39           C  
ATOM   4465  CD1 LEU C 270      -2.022 -19.001  35.735  1.00 91.39           C  
ATOM   4466  CD2 LEU C 270      -3.287 -18.806  33.576  1.00 91.39           C  
ATOM   4467  N   CYS C 271      -6.657 -15.847  36.785  1.00 93.16           N  
ATOM   4468  CA  CYS C 271      -7.763 -15.952  37.730  1.00 93.16           C  
ATOM   4469  C   CYS C 271      -8.718 -14.773  37.584  1.00 93.16           C  
ATOM   4470  CB  CYS C 271      -7.238 -16.020  39.164  1.00 93.16           C  
ATOM   4471  O   CYS C 271      -9.719 -14.689  38.297  1.00 93.16           O  
ATOM   4472  SG  CYS C 271      -6.128 -17.412  39.467  1.00 93.16           S  
ATOM   4473  N   GLY C 272      -8.497 -13.857  36.689  1.00 93.27           N  
ATOM   4474  CA  GLY C 272      -9.333 -12.681  36.513  1.00 93.27           C  
ATOM   4475  C   GLY C 272      -8.845 -11.479  37.300  1.00 93.27           C  
ATOM   4476  O   GLY C 272      -8.068 -11.623  38.245  1.00 93.27           O  
ATOM   4477  N   PHE C 273      -9.248 -10.309  36.792  1.00 93.35           N  
ATOM   4478  CA  PHE C 273      -8.814  -9.100  37.482  1.00 93.35           C  
ATOM   4479  C   PHE C 273      -9.772  -7.947  37.208  1.00 93.35           C  
ATOM   4480  CB  PHE C 273      -7.394  -8.716  37.055  1.00 93.35           C  
ATOM   4481  O   PHE C 273     -10.610  -8.029  36.307  1.00 93.35           O  
ATOM   4482  CG  PHE C 273      -7.270  -8.376  35.594  1.00 93.35           C  
ATOM   4483  CD1 PHE C 273      -6.922  -9.351  34.667  1.00 93.35           C  
ATOM   4484  CD2 PHE C 273      -7.502  -7.082  35.148  1.00 93.35           C  
ATOM   4485  CE1 PHE C 273      -6.807  -9.039  33.314  1.00 93.35           C  
ATOM   4486  CE2 PHE C 273      -7.389  -6.763  33.798  1.00 93.35           C  
ATOM   4487  CZ  PHE C 273      -7.040  -7.743  32.883  1.00 93.35           C  
ATOM   4488  N   GLN C 274      -9.698  -6.988  38.114  1.00 93.40           N  
ATOM   4489  CA  GLN C 274     -10.296  -5.671  37.924  1.00 93.40           C  
ATOM   4490  C   GLN C 274      -9.245  -4.569  38.027  1.00 93.40           C  
ATOM   4491  CB  GLN C 274     -11.408  -5.433  38.947  1.00 93.40           C  
ATOM   4492  O   GLN C 274      -8.552  -4.458  39.040  1.00 93.40           O  
ATOM   4493  CG  GLN C 274     -12.658  -6.267  38.702  1.00 93.40           C  
ATOM   4494  CD  GLN C 274     -13.769  -5.963  39.689  1.00 93.40           C  
ATOM   4495  NE2 GLN C 274     -14.960  -6.487  39.420  1.00 93.40           N  
ATOM   4496  OE1 GLN C 274     -13.559  -5.264  40.685  1.00 93.40           O  
ATOM   4497  N   LYS C 275      -9.155  -3.785  36.902  1.00 93.27           N  
ATOM   4498  CA  LYS C 275      -8.137  -2.737  36.896  1.00 93.27           C  
ATOM   4499  C   LYS C 275      -8.711  -1.417  36.391  1.00 93.27           C  
ATOM   4500  CB  LYS C 275      -6.944  -3.153  36.035  1.00 93.27           C  
ATOM   4501  O   LYS C 275      -9.421  -1.387  35.383  1.00 93.27           O  
ATOM   4502  CG  LYS C 275      -5.945  -4.048  36.753  1.00 93.27           C  
ATOM   4503  CD  LYS C 275      -4.574  -4.000  36.092  1.00 93.27           C  
ATOM   4504  CE  LYS C 275      -3.537  -4.777  36.892  1.00 93.27           C  
ATOM   4505  NZ  LYS C 275      -2.151  -4.520  36.400  1.00 93.27           N  
ATOM   4506  N   PRO C 276      -8.352  -0.393  37.115  1.00 91.82           N  
ATOM   4507  CA  PRO C 276      -8.852   0.922  36.707  1.00 91.82           C  
ATOM   4508  C   PRO C 276      -7.994   1.570  35.623  1.00 91.82           C  
ATOM   4509  CB  PRO C 276      -8.800   1.736  38.003  1.00 91.82           C  
ATOM   4510  O   PRO C 276      -6.772   1.397  35.612  1.00 91.82           O  
ATOM   4511  CG  PRO C 276      -7.745   1.073  38.828  1.00 91.82           C  
ATOM   4512  CD  PRO C 276      -7.663  -0.372  38.427  1.00 91.82           C  
ATOM   4513  N   ILE C 277      -8.593   2.272  34.613  1.00 91.80           N  
ATOM   4514  CA  ILE C 277      -7.901   3.023  33.571  1.00 91.80           C  
ATOM   4515  C   ILE C 277      -8.370   4.477  33.587  1.00 91.80           C  
ATOM   4516  CB  ILE C 277      -8.133   2.400  32.176  1.00 91.80           C  
ATOM   4517  O   ILE C 277      -9.573   4.748  33.571  1.00 91.80           O  
ATOM   4518  CG1 ILE C 277      -7.597   0.965  32.137  1.00 91.80           C  
ATOM   4519  CG2 ILE C 277      -7.482   3.258  31.087  1.00 91.80           C  
ATOM   4520  CD1 ILE C 277      -7.923   0.217  30.852  1.00 91.80           C  
ATOM   4521  N   SER C 278      -7.402   5.348  33.689  1.00 92.20           N  
ATOM   4522  CA  SER C 278      -7.717   6.771  33.624  1.00 92.20           C  
ATOM   4523  C   SER C 278      -7.862   7.239  32.180  1.00 92.20           C  
ATOM   4524  CB  SER C 278      -6.637   7.593  34.329  1.00 92.20           C  
ATOM   4525  O   SER C 278      -6.906   7.181  31.404  1.00 92.20           O  
ATOM   4526  OG  SER C 278      -6.589   7.280  35.710  1.00 92.20           O  
ATOM   4527  N   THR C 279      -9.041   7.726  31.814  1.00 90.52           N  
ATOM   4528  CA  THR C 279      -9.313   8.134  30.440  1.00 90.52           C  
ATOM   4529  C   THR C 279      -8.883   9.580  30.210  1.00 90.52           C  
ATOM   4530  CB  THR C 279     -10.807   7.979  30.097  1.00 90.52           C  
ATOM   4531  O   THR C 279      -8.482  10.270  31.149  1.00 90.52           O  
ATOM   4532  CG2 THR C 279     -11.253   6.526  30.228  1.00 90.52           C  
ATOM   4533  OG1 THR C 279     -11.583   8.788  30.989  1.00 90.52           O  
ATOM   4534  N   LEU C 280      -8.910  10.049  29.006  1.00 92.67           N  
ATOM   4535  CA  LEU C 280      -8.413  11.363  28.616  1.00 92.67           C  
ATOM   4536  C   LEU C 280      -9.340  12.466  29.117  1.00 92.67           C  
ATOM   4537  CB  LEU C 280      -8.271  11.453  27.094  1.00 92.67           C  
ATOM   4538  O   LEU C 280      -8.950  13.635  29.167  1.00 92.67           O  
ATOM   4539  CG  LEU C 280      -7.153  10.617  26.468  1.00 92.67           C  
ATOM   4540  CD1 LEU C 280      -7.270  10.631  24.947  1.00 92.67           C  
ATOM   4541  CD2 LEU C 280      -5.788  11.133  26.909  1.00 92.67           C  
ATOM   4542  N   ASP C 281     -10.567  12.168  29.541  1.00 89.50           N  
ATOM   4543  CA  ASP C 281     -11.509  13.138  30.092  1.00 89.50           C  
ATOM   4544  C   ASP C 281     -11.555  13.054  31.616  1.00 89.50           C  
ATOM   4545  CB  ASP C 281     -12.907  12.919  29.511  1.00 89.50           C  
ATOM   4546  O   ASP C 281     -12.560  13.415  32.233  1.00 89.50           O  
ATOM   4547  CG  ASP C 281     -13.429  11.510  29.736  1.00 89.50           C  
ATOM   4548  OD1 ASP C 281     -12.655  10.637  30.183  1.00 89.50           O  
ATOM   4549  OD2 ASP C 281     -14.625  11.271  29.461  1.00 89.50           O  
ATOM   4550  N   ASN C 282     -10.573  12.439  32.265  1.00 87.10           N  
ATOM   4551  CA  ASN C 282     -10.339  12.365  33.703  1.00 87.10           C  
ATOM   4552  C   ASN C 282     -11.353  11.455  34.390  1.00 87.10           C  
ATOM   4553  CB  ASN C 282     -10.374  13.763  34.324  1.00 87.10           C  
ATOM   4554  O   ASN C 282     -11.605  11.593  35.588  1.00 87.10           O  
ATOM   4555  CG  ASN C 282      -9.173  14.604  33.938  1.00 87.10           C  
ATOM   4556  ND2 ASN C 282      -9.344  15.921  33.945  1.00 87.10           N  
ATOM   4557  OD1 ASN C 282      -8.100  14.075  33.635  1.00 87.10           O  
ATOM   4558  N   ARG C 283     -11.959  10.560  33.644  1.00 86.31           N  
ATOM   4559  CA  ARG C 283     -12.772   9.494  34.220  1.00 86.31           C  
ATOM   4560  C   ARG C 283     -11.931   8.253  34.498  1.00 86.31           C  
ATOM   4561  CB  ARG C 283     -13.935   9.142  33.290  1.00 86.31           C  
ATOM   4562  O   ARG C 283     -10.828   8.112  33.965  1.00 86.31           O  
ATOM   4563  CG  ARG C 283     -14.982  10.237  33.171  1.00 86.31           C  
ATOM   4564  CD  ARG C 283     -16.165   9.797  32.320  1.00 86.31           C  
ATOM   4565  NE  ARG C 283     -15.751   9.431  30.969  1.00 86.31           N  
ATOM   4566  NH1 ARG C 283     -16.895   7.424  30.938  1.00 86.31           N  
ATOM   4567  NH2 ARG C 283     -15.672   8.079  29.114  1.00 86.31           N  
ATOM   4568  CZ  ARG C 283     -16.107   8.312  30.343  1.00 86.31           C  
ATOM   4569  N   THR C 284     -12.382   7.515  35.409  1.00 87.86           N  
ATOM   4570  CA  THR C 284     -11.736   6.235  35.675  1.00 87.86           C  
ATOM   4571  C   THR C 284     -12.664   5.076  35.319  1.00 87.86           C  
ATOM   4572  CB  THR C 284     -11.309   6.120  37.150  1.00 87.86           C  
ATOM   4573  O   THR C 284     -13.773   4.978  35.848  1.00 87.86           O  
ATOM   4574  CG2 THR C 284     -10.437   4.890  37.376  1.00 87.86           C  
ATOM   4575  OG1 THR C 284     -10.570   7.291  37.519  1.00 87.86           O  
ATOM   4576  N   ILE C 285     -12.260   4.297  34.361  1.00 88.97           N  
ATOM   4577  CA  ILE C 285     -13.038   3.117  33.999  1.00 88.97           C  
ATOM   4578  C   ILE C 285     -12.369   1.865  34.562  1.00 88.97           C  
ATOM   4579  CB  ILE C 285     -13.200   2.995  32.467  1.00 88.97           C  
ATOM   4580  O   ILE C 285     -11.139   1.772  34.594  1.00 88.97           O  
ATOM   4581  CG1 ILE C 285     -11.840   3.134  31.773  1.00 88.97           C  
ATOM   4582  CG2 ILE C 285     -14.190   4.040  31.944  1.00 88.97           C  
ATOM   4583  CD1 ILE C 285     -11.877   2.859  30.276  1.00 88.97           C  
ATOM   4584  N   VAL C 286     -13.201   0.938  35.089  1.00 90.50           N  
ATOM   4585  CA  VAL C 286     -12.675  -0.306  35.640  1.00 90.50           C  
ATOM   4586  C   VAL C 286     -12.921  -1.451  34.659  1.00 90.50           C  
ATOM   4587  CB  VAL C 286     -13.309  -0.633  37.011  1.00 90.50           C  
ATOM   4588  O   VAL C 286     -14.069  -1.758  34.330  1.00 90.50           O  
ATOM   4589  CG1 VAL C 286     -12.747  -1.940  37.568  1.00 90.50           C  
ATOM   4590  CG2 VAL C 286     -13.076   0.514  37.992  1.00 90.50           C  
ATOM   4591  N   ILE C 287     -11.830  -1.986  34.189  1.00 91.49           N  
ATOM   4592  CA  ILE C 287     -11.977  -3.114  33.275  1.00 91.49           C  
ATOM   4593  C   ILE C 287     -11.953  -4.422  34.063  1.00 91.49           C  
ATOM   4594  CB  ILE C 287     -10.869  -3.117  32.198  1.00 91.49           C  
ATOM   4595  O   ILE C 287     -11.178  -4.569  35.011  1.00 91.49           O  
ATOM   4596  CG1 ILE C 287      -9.486  -3.026  32.853  1.00 91.49           C  
ATOM   4597  CG2 ILE C 287     -11.080  -1.971  31.204  1.00 91.49           C  
ATOM   4598  CD1 ILE C 287      -8.329  -3.255  31.891  1.00 91.49           C  
ATOM   4599  N   THR C 288     -12.856  -5.309  33.642  1.00 91.50           N  
ATOM   4600  CA  THR C 288     -13.011  -6.540  34.409  1.00 91.50           C  
ATOM   4601  C   THR C 288     -12.839  -7.762  33.512  1.00 91.50           C  
ATOM   4602  CB  THR C 288     -14.385  -6.598  35.102  1.00 91.50           C  
ATOM   4603  O   THR C 288     -13.407  -7.822  32.420  1.00 91.50           O  
ATOM   4604  CG2 THR C 288     -14.449  -7.746  36.103  1.00 91.50           C  
ATOM   4605  OG1 THR C 288     -14.618  -5.363  35.792  1.00 91.50           O  
ATOM   4606  N   SER C 289     -11.919  -8.580  33.929  1.00 90.93           N  
ATOM   4607  CA  SER C 289     -11.842  -9.936  33.396  1.00 90.93           C  
ATOM   4608  C   SER C 289     -12.345 -10.958  34.410  1.00 90.93           C  
ATOM   4609  CB  SER C 289     -10.406 -10.272  32.991  1.00 90.93           C  
ATOM   4610  O   SER C 289     -11.832 -11.036  35.528  1.00 90.93           O  
ATOM   4611  OG  SER C 289     -10.299 -11.630  32.598  1.00 90.93           O  
ATOM   4612  N   HIS C 290     -13.329 -11.741  34.116  1.00 88.79           N  
ATOM   4613  CA  HIS C 290     -13.971 -12.661  35.048  1.00 88.79           C  
ATOM   4614  C   HIS C 290     -13.115 -13.903  35.274  1.00 88.79           C  
ATOM   4615  CB  HIS C 290     -15.355 -13.064  34.536  1.00 88.79           C  
ATOM   4616  O   HIS C 290     -12.361 -14.312  34.388  1.00 88.79           O  
ATOM   4617  CG  HIS C 290     -16.323 -11.926  34.465  1.00 88.79           C  
ATOM   4618  CD2 HIS C 290     -16.882 -11.299  33.404  1.00 88.79           C  
ATOM   4619  ND1 HIS C 290     -16.819 -11.301  35.588  1.00 88.79           N  
ATOM   4620  CE1 HIS C 290     -17.646 -10.336  35.219  1.00 88.79           C  
ATOM   4621  NE2 HIS C 290     -17.701 -10.314  33.898  1.00 88.79           N  
ATOM   4622  N   PRO C 291     -13.295 -14.500  36.474  1.00 86.87           N  
ATOM   4623  CA  PRO C 291     -12.558 -15.735  36.749  1.00 86.87           C  
ATOM   4624  C   PRO C 291     -12.859 -16.840  35.739  1.00 86.87           C  
ATOM   4625  CB  PRO C 291     -13.040 -16.129  38.148  1.00 86.87           C  
ATOM   4626  O   PRO C 291     -14.016 -17.037  35.360  1.00 86.87           O  
ATOM   4627  CG  PRO C 291     -13.569 -14.863  38.740  1.00 86.87           C  
ATOM   4628  CD  PRO C 291     -14.054 -13.981  37.625  1.00 86.87           C  
ATOM   4629  N   GLY C 292     -11.894 -17.440  35.269  1.00 84.58           N  
ATOM   4630  CA  GLY C 292     -12.046 -18.483  34.267  1.00 84.58           C  
ATOM   4631  C   GLY C 292     -11.683 -18.025  32.868  1.00 84.58           C  
ATOM   4632  O   GLY C 292     -11.416 -18.847  31.989  1.00 84.58           O  
ATOM   4633  N   GLN C 293     -11.684 -16.645  32.733  1.00 88.27           N  
ATOM   4634  CA  GLN C 293     -11.280 -16.087  31.446  1.00 88.27           C  
ATOM   4635  C   GLN C 293      -9.782 -15.802  31.417  1.00 88.27           C  
ATOM   4636  CB  GLN C 293     -12.064 -14.809  31.146  1.00 88.27           C  
ATOM   4637  O   GLN C 293      -9.303 -14.897  32.102  1.00 88.27           O  
ATOM   4638  CG  GLN C 293     -13.516 -15.054  30.760  1.00 88.27           C  
ATOM   4639  CD  GLN C 293     -14.255 -13.775  30.412  1.00 88.27           C  
ATOM   4640  NE2 GLN C 293     -15.495 -13.912  29.953  1.00 88.27           N  
ATOM   4641  OE1 GLN C 293     -13.716 -12.673  30.555  1.00 88.27           O  
ATOM   4642  N   ILE C 294      -9.028 -16.550  30.620  1.00 89.71           N  
ATOM   4643  CA  ILE C 294      -7.573 -16.457  30.613  1.00 89.71           C  
ATOM   4644  C   ILE C 294      -7.130 -15.359  29.648  1.00 89.71           C  
ATOM   4645  CB  ILE C 294      -6.922 -17.804  30.226  1.00 89.71           C  
ATOM   4646  O   ILE C 294      -7.643 -15.262  28.531  1.00 89.71           O  
ATOM   4647  CG1 ILE C 294      -7.291 -18.888  31.245  1.00 89.71           C  
ATOM   4648  CG2 ILE C 294      -5.402 -17.656  30.109  1.00 89.71           C  
ATOM   4649  CD1 ILE C 294      -6.880 -20.294  30.831  1.00 89.71           C  
ATOM   4650  N   VAL C 295      -6.320 -14.515  30.135  1.00 89.42           N  
ATOM   4651  CA  VAL C 295      -5.692 -13.508  29.285  1.00 89.42           C  
ATOM   4652  C   VAL C 295      -4.240 -13.895  29.012  1.00 89.42           C  
ATOM   4653  CB  VAL C 295      -5.758 -12.104  29.926  1.00 89.42           C  
ATOM   4654  O   VAL C 295      -3.412 -13.906  29.926  1.00 89.42           O  
ATOM   4655  CG1 VAL C 295      -5.110 -11.064  29.014  1.00 89.42           C  
ATOM   4656  CG2 VAL C 295      -7.206 -11.724  30.229  1.00 89.42           C  
ATOM   4657  N   LYS C 296      -3.926 -14.182  27.760  1.00 88.46           N  
ATOM   4658  CA  LYS C 296      -2.577 -14.600  27.388  1.00 88.46           C  
ATOM   4659  C   LYS C 296      -1.665 -13.394  27.181  1.00 88.46           C  
ATOM   4660  CB  LYS C 296      -2.611 -15.456  26.121  1.00 88.46           C  
ATOM   4661  O   LYS C 296      -2.140 -12.290  26.908  1.00 88.46           O  
ATOM   4662  CG  LYS C 296      -3.418 -16.738  26.262  1.00 88.46           C  
ATOM   4663  CD  LYS C 296      -3.431 -17.536  24.964  1.00 88.46           C  
ATOM   4664  CE  LYS C 296      -4.320 -18.767  25.072  1.00 88.46           C  
ATOM   4665  NZ  LYS C 296      -4.353 -19.540  23.795  1.00 88.46           N  
ATOM   4666  N   HIS C 297      -0.395 -13.631  27.382  1.00 84.10           N  
ATOM   4667  CA  HIS C 297       0.568 -12.582  27.066  1.00 84.10           C  
ATOM   4668  C   HIS C 297       0.433 -12.127  25.617  1.00 84.10           C  
ATOM   4669  CB  HIS C 297       1.995 -13.066  27.333  1.00 84.10           C  
ATOM   4670  O   HIS C 297       0.417 -12.953  24.702  1.00 84.10           O  
ATOM   4671  CG  HIS C 297       3.033 -12.007  27.141  1.00 84.10           C  
ATOM   4672  CD2 HIS C 297       3.921 -11.804  26.140  1.00 84.10           C  
ATOM   4673  ND1 HIS C 297       3.245 -10.998  28.055  1.00 84.10           N  
ATOM   4674  CE1 HIS C 297       4.220 -10.217  27.622  1.00 84.10           C  
ATOM   4675  NE2 HIS C 297       4.648 -10.685  26.462  1.00 84.10           N  
ATOM   4676  N   GLY C 298       0.282 -10.819  25.398  1.00 83.44           N  
ATOM   4677  CA  GLY C 298       0.150 -10.264  24.061  1.00 83.44           C  
ATOM   4678  C   GLY C 298      -1.286 -10.210  23.576  1.00 83.44           C  
ATOM   4679  O   GLY C 298      -1.559  -9.713  22.482  1.00 83.44           O  
ATOM   4680  N   ASP C 299      -2.178 -10.697  24.345  1.00 86.68           N  
ATOM   4681  CA  ASP C 299      -3.590 -10.659  23.974  1.00 86.68           C  
ATOM   4682  C   ASP C 299      -4.067  -9.222  23.777  1.00 86.68           C  
ATOM   4683  CB  ASP C 299      -4.443 -11.357  25.035  1.00 86.68           C  
ATOM   4684  O   ASP C 299      -3.644  -8.317  24.500  1.00 86.68           O  
ATOM   4685  CG  ASP C 299      -4.756 -12.802  24.689  1.00 86.68           C  
ATOM   4686  OD1 ASP C 299      -4.270 -13.299  23.650  1.00 86.68           O  
ATOM   4687  OD2 ASP C 299      -5.498 -13.448  25.460  1.00 86.68           O  
ATOM   4688  N   ILE C 300      -4.920  -9.045  22.774  1.00 87.10           N  
ATOM   4689  CA  ILE C 300      -5.485  -7.729  22.495  1.00 87.10           C  
ATOM   4690  C   ILE C 300      -6.992  -7.753  22.738  1.00 87.10           C  
ATOM   4691  CB  ILE C 300      -5.182  -7.279  21.048  1.00 87.10           C  
ATOM   4692  O   ILE C 300      -7.706  -8.581  22.168  1.00 87.10           O  
ATOM   4693  CG1 ILE C 300      -3.669  -7.257  20.802  1.00 87.10           C  
ATOM   4694  CG2 ILE C 300      -5.803  -5.908  20.768  1.00 87.10           C  
ATOM   4695  CD1 ILE C 300      -3.282  -7.000  19.352  1.00 87.10           C  
ATOM   4696  N   LYS C 301      -7.432  -6.922  23.596  1.00 89.49           N  
ATOM   4697  CA  LYS C 301      -8.853  -6.762  23.889  1.00 89.49           C  
ATOM   4698  C   LYS C 301      -9.270  -5.296  23.810  1.00 89.49           C  
ATOM   4699  CB  LYS C 301      -9.182  -7.326  25.272  1.00 89.49           C  
ATOM   4700  O   LYS C 301      -8.419  -4.404  23.783  1.00 89.49           O  
ATOM   4701  CG  LYS C 301      -8.914  -8.817  25.413  1.00 89.49           C  
ATOM   4702  CD  LYS C 301      -9.562  -9.387  26.668  1.00 89.49           C  
ATOM   4703  CE  LYS C 301      -9.332 -10.887  26.786  1.00 89.49           C  
ATOM   4704  NZ  LYS C 301     -10.067 -11.470  27.948  1.00 89.49           N  
ATOM   4705  N   CYS C 302     -10.534  -5.041  23.645  1.00 91.11           N  
ATOM   4706  CA  CYS C 302     -10.916  -3.644  23.473  1.00 91.11           C  
ATOM   4707  C   CYS C 302     -12.112  -3.294  24.350  1.00 91.11           C  
ATOM   4708  CB  CYS C 302     -11.245  -3.355  22.008  1.00 91.11           C  
ATOM   4709  O   CYS C 302     -12.845  -4.181  24.791  1.00 91.11           O  
ATOM   4710  SG  CYS C 302     -12.755  -4.159  21.429  1.00 91.11           S  
ATOM   4711  N   VAL C 303     -12.286  -2.065  24.650  1.00 89.28           N  
ATOM   4712  CA  VAL C 303     -13.457  -1.472  25.288  1.00 89.28           C  
ATOM   4713  C   VAL C 303     -14.188  -0.574  24.292  1.00 89.28           C  
ATOM   4714  CB  VAL C 303     -13.070  -0.665  26.548  1.00 89.28           C  
ATOM   4715  O   VAL C 303     -13.624   0.406  23.800  1.00 89.28           O  
ATOM   4716  CG1 VAL C 303     -14.318  -0.162  27.271  1.00 89.28           C  
ATOM   4717  CG2 VAL C 303     -12.213  -1.517  27.483  1.00 89.28           C  
ATOM   4718  N   LEU C 304     -15.482  -0.852  24.057  1.00 86.09           N  
ATOM   4719  CA  LEU C 304     -16.245  -0.122  23.050  1.00 86.09           C  
ATOM   4720  C   LEU C 304     -16.576   1.286  23.535  1.00 86.09           C  
ATOM   4721  CB  LEU C 304     -17.534  -0.872  22.705  1.00 86.09           C  
ATOM   4722  O   LEU C 304     -16.830   1.494  24.724  1.00 86.09           O  
ATOM   4723  CG  LEU C 304     -17.366  -2.224  22.011  1.00 86.09           C  
ATOM   4724  CD1 LEU C 304     -18.655  -3.033  22.105  1.00 86.09           C  
ATOM   4725  CD2 LEU C 304     -16.955  -2.031  20.555  1.00 86.09           C  
ATOM   4726  N   ASN C 305     -16.522   2.252  22.619  1.00 84.58           N  
ATOM   4727  CA  ASN C 305     -16.946   3.635  22.807  1.00 84.58           C  
ATOM   4728  C   ASN C 305     -16.058   4.361  23.815  1.00 84.58           C  
ATOM   4729  CB  ASN C 305     -18.409   3.693  23.250  1.00 84.58           C  
ATOM   4730  O   ASN C 305     -16.540   5.193  24.586  1.00 84.58           O  
ATOM   4731  CG  ASN C 305     -19.370   3.781  22.081  1.00 84.58           C  
ATOM   4732  ND2 ASN C 305     -20.640   3.487  22.334  1.00 84.58           N  
ATOM   4733  OD1 ASN C 305     -18.974   4.109  20.959  1.00 84.58           O  
ATOM   4734  N   GLU C 306     -14.820   3.882  23.840  1.00 90.56           N  
ATOM   4735  CA  GLU C 306     -13.887   4.528  24.759  1.00 90.56           C  
ATOM   4736  C   GLU C 306     -12.633   5.003  24.030  1.00 90.56           C  
ATOM   4737  CB  GLU C 306     -13.506   3.577  25.896  1.00 90.56           C  
ATOM   4738  O   GLU C 306     -11.569   5.138  24.638  1.00 90.56           O  
ATOM   4739  CG  GLU C 306     -14.623   3.344  26.904  1.00 90.56           C  
ATOM   4740  CD  GLU C 306     -14.995   4.594  27.685  1.00 90.56           C  
ATOM   4741  OE1 GLU C 306     -16.125   4.661  28.220  1.00 90.56           O  
ATOM   4742  OE2 GLU C 306     -14.151   5.514  27.763  1.00 90.56           O  
ATOM   4743  N   GLY C 307     -12.711   5.109  22.719  1.00 91.62           N  
ATOM   4744  CA  GLY C 307     -11.632   5.680  21.927  1.00 91.62           C  
ATOM   4745  C   GLY C 307     -11.751   7.182  21.752  1.00 91.62           C  
ATOM   4746  O   GLY C 307     -12.160   7.890  22.675  1.00 91.62           O  
ATOM   4747  N   MET C 308     -11.285   7.732  20.548  1.00 92.13           N  
ATOM   4748  CA  MET C 308     -11.344   9.158  20.243  1.00 92.13           C  
ATOM   4749  C   MET C 308     -12.740   9.557  19.776  1.00 92.13           C  
ATOM   4750  CB  MET C 308     -10.312   9.525  19.176  1.00 92.13           C  
ATOM   4751  O   MET C 308     -13.396   8.805  19.053  1.00 92.13           O  
ATOM   4752  CG  MET C 308      -8.880   9.537  19.687  1.00 92.13           C  
ATOM   4753  SD  MET C 308      -8.580  10.876  20.904  1.00 92.13           S  
ATOM   4754  CE  MET C 308      -8.742  12.329  19.829  1.00 92.13           C  
ATOM   4755  N   PRO C 309     -13.109  10.766  20.224  1.00 89.64           N  
ATOM   4756  CA  PRO C 309     -14.353  11.263  19.632  1.00 89.64           C  
ATOM   4757  C   PRO C 309     -14.256  11.443  18.119  1.00 89.64           C  
ATOM   4758  CB  PRO C 309     -14.562  12.610  20.330  1.00 89.64           C  
ATOM   4759  O   PRO C 309     -13.193  11.797  17.602  1.00 89.64           O  
ATOM   4760  CG  PRO C 309     -13.432  12.715  21.302  1.00 89.64           C  
ATOM   4761  CD  PRO C 309     -12.512  11.548  21.093  1.00 89.64           C  
ATOM   4762  N   ILE C 310     -15.371  11.080  17.444  1.00 81.94           N  
ATOM   4763  CA  ILE C 310     -15.380  11.230  15.993  1.00 81.94           C  
ATOM   4764  C   ILE C 310     -15.651  12.687  15.627  1.00 81.94           C  
ATOM   4765  CB  ILE C 310     -16.431  10.308  15.336  1.00 81.94           C  
ATOM   4766  O   ILE C 310     -16.595  13.296  16.135  1.00 81.94           O  
ATOM   4767  CG1 ILE C 310     -16.175   8.846  15.723  1.00 81.94           C  
ATOM   4768  CG2 ILE C 310     -16.425  10.480  13.814  1.00 81.94           C  
ATOM   4769  CD1 ILE C 310     -17.236   7.878  15.219  1.00 81.94           C  
ATOM   4770  N   TYR C 311     -14.779  13.243  14.806  1.00 82.39           N  
ATOM   4771  CA  TYR C 311     -14.878  14.641  14.401  1.00 82.39           C  
ATOM   4772  C   TYR C 311     -16.232  14.930  13.764  1.00 82.39           C  
ATOM   4773  CB  TYR C 311     -13.754  14.998  13.424  1.00 82.39           C  
ATOM   4774  O   TYR C 311     -16.697  14.173  12.909  1.00 82.39           O  
ATOM   4775  CG  TYR C 311     -13.737  16.453  13.024  1.00 82.39           C  
ATOM   4776  CD1 TYR C 311     -13.946  16.835  11.701  1.00 82.39           C  
ATOM   4777  CD2 TYR C 311     -13.511  17.449  13.968  1.00 82.39           C  
ATOM   4778  CE1 TYR C 311     -13.929  18.175  11.327  1.00 82.39           C  
ATOM   4779  CE2 TYR C 311     -13.492  18.792  13.606  1.00 82.39           C  
ATOM   4780  OH  TYR C 311     -13.685  20.472  11.921  1.00 82.39           O  
ATOM   4781  CZ  TYR C 311     -13.702  19.145  12.286  1.00 82.39           C  
ATOM   4782  N   ARG C 312     -17.071  15.904  14.276  1.00 74.20           N  
ATOM   4783  CA  ARG C 312     -18.382  16.350  13.817  1.00 74.20           C  
ATOM   4784  C   ARG C 312     -19.487  15.449  14.358  1.00 74.20           C  
ATOM   4785  CB  ARG C 312     -18.435  16.384  12.288  1.00 74.20           C  
ATOM   4786  O   ARG C 312     -20.670  15.690  14.108  1.00 74.20           O  
ATOM   4787  CG  ARG C 312     -17.618  17.506  11.668  1.00 74.20           C  
ATOM   4788  CD  ARG C 312     -17.879  17.635  10.174  1.00 74.20           C  
ATOM   4789  NE  ARG C 312     -17.081  18.702   9.577  1.00 74.20           N  
ATOM   4790  NH1 ARG C 312     -17.716  18.243   7.404  1.00 74.20           N  
ATOM   4791  NH2 ARG C 312     -16.263  19.962   7.840  1.00 74.20           N  
ATOM   4792  CZ  ARG C 312     -17.022  18.966   8.275  1.00 74.20           C  
ATOM   4793  N   ARG C 313     -19.113  14.313  15.088  1.00 76.24           N  
ATOM   4794  CA  ARG C 313     -20.013  13.441  15.837  1.00 76.24           C  
ATOM   4795  C   ARG C 313     -19.458  13.145  17.226  1.00 76.24           C  
ATOM   4796  CB  ARG C 313     -20.251  12.134  15.078  1.00 76.24           C  
ATOM   4797  O   ARG C 313     -19.145  11.996  17.543  1.00 76.24           O  
ATOM   4798  CG  ARG C 313     -20.968  12.315  13.750  1.00 76.24           C  
ATOM   4799  CD  ARG C 313     -21.167  10.987  13.031  1.00 76.24           C  
ATOM   4800  NE  ARG C 313     -21.416  11.178  11.605  1.00 76.24           N  
ATOM   4801  NH1 ARG C 313     -21.645   8.929  11.133  1.00 76.24           N  
ATOM   4802  NH2 ARG C 313     -21.854  10.483   9.461  1.00 76.24           N  
ATOM   4803  CZ  ARG C 313     -21.638  10.196  10.736  1.00 76.24           C  
ATOM   4804  N   PRO C 314     -19.443  14.103  17.991  1.00 64.69           N  
ATOM   4805  CA  PRO C 314     -18.665  14.043  19.231  1.00 64.69           C  
ATOM   4806  C   PRO C 314     -19.256  13.072  20.251  1.00 64.69           C  
ATOM   4807  CB  PRO C 314     -18.720  15.482  19.751  1.00 64.69           C  
ATOM   4808  O   PRO C 314     -18.556  12.633  21.167  1.00 64.69           O  
ATOM   4809  CG  PRO C 314     -19.766  16.150  18.918  1.00 64.69           C  
ATOM   4810  CD  PRO C 314     -20.100  15.252  17.762  1.00 64.69           C  
ATOM   4811  N   TYR C 315     -20.479  12.509  20.015  1.00 70.77           N  
ATOM   4812  CA  TYR C 315     -21.090  11.628  21.003  1.00 70.77           C  
ATOM   4813  C   TYR C 315     -20.763  10.169  20.710  1.00 70.77           C  
ATOM   4814  CB  TYR C 315     -22.609  11.826  21.035  1.00 70.77           C  
ATOM   4815  O   TYR C 315     -21.048   9.287  21.523  1.00 70.77           O  
ATOM   4816  CG  TYR C 315     -23.030  13.241  21.349  1.00 70.77           C  
ATOM   4817  CD1 TYR C 315     -23.002  13.723  22.655  1.00 70.77           C  
ATOM   4818  CD2 TYR C 315     -23.458  14.098  20.340  1.00 70.77           C  
ATOM   4819  CE1 TYR C 315     -23.391  15.026  22.950  1.00 70.77           C  
ATOM   4820  CE2 TYR C 315     -23.849  15.403  20.623  1.00 70.77           C  
ATOM   4821  OH  TYR C 315     -24.198  17.147  22.215  1.00 70.77           O  
ATOM   4822  CZ  TYR C 315     -23.812  15.857  21.929  1.00 70.77           C  
ATOM   4823  N   GLU C 316     -20.147  10.080  19.582  1.00 79.23           N  
ATOM   4824  CA  GLU C 316     -19.655   8.753  19.226  1.00 79.23           C  
ATOM   4825  C   GLU C 316     -18.137   8.674  19.355  1.00 79.23           C  
ATOM   4826  CB  GLU C 316     -20.081   8.386  17.802  1.00 79.23           C  
ATOM   4827  O   GLU C 316     -17.427   9.609  18.977  1.00 79.23           O  
ATOM   4828  CG  GLU C 316     -21.587   8.250  17.627  1.00 79.23           C  
ATOM   4829  CD  GLU C 316     -21.994   7.862  16.214  1.00 79.23           C  
ATOM   4830  OE1 GLU C 316     -23.159   8.109  15.828  1.00 79.23           O  
ATOM   4831  OE2 GLU C 316     -21.140   7.307  15.486  1.00 79.23           O  
ATOM   4832  N   LYS C 317     -17.695   7.570  19.954  1.00 88.18           N  
ATOM   4833  CA  LYS C 317     -16.256   7.426  20.155  1.00 88.18           C  
ATOM   4834  C   LYS C 317     -15.750   6.106  19.580  1.00 88.18           C  
ATOM   4835  CB  LYS C 317     -15.910   7.517  21.641  1.00 88.18           C  
ATOM   4836  O   LYS C 317     -16.527   5.167  19.390  1.00 88.18           O  
ATOM   4837  CG  LYS C 317     -16.196   8.876  22.262  1.00 88.18           C  
ATOM   4838  CD  LYS C 317     -15.800   8.914  23.732  1.00 88.18           C  
ATOM   4839  CE  LYS C 317     -16.150  10.251  24.372  1.00 88.18           C  
ATOM   4840  NZ  LYS C 317     -15.779  10.287  25.818  1.00 88.18           N  
ATOM   4841  N   GLY C 318     -14.482   6.120  19.246  1.00 88.04           N  
ATOM   4842  CA  GLY C 318     -13.863   4.880  18.805  1.00 88.04           C  
ATOM   4843  C   GLY C 318     -13.639   3.891  19.933  1.00 88.04           C  
ATOM   4844  O   GLY C 318     -14.338   3.930  20.948  1.00 88.04           O  
ATOM   4845  N   ARG C 319     -12.718   2.937  19.709  1.00 89.92           N  
ATOM   4846  CA  ARG C 319     -12.454   1.885  20.686  1.00 89.92           C  
ATOM   4847  C   ARG C 319     -11.155   2.151  21.438  1.00 89.92           C  
ATOM   4848  CB  ARG C 319     -12.394   0.518  20.002  1.00 89.92           C  
ATOM   4849  O   ARG C 319     -10.215   2.724  20.882  1.00 89.92           O  
ATOM   4850  CG  ARG C 319     -13.635   0.179  19.191  1.00 89.92           C  
ATOM   4851  CD  ARG C 319     -13.414  -1.038  18.304  1.00 89.92           C  
ATOM   4852  NE  ARG C 319     -12.534  -0.733  17.179  1.00 89.92           N  
ATOM   4853  NH1 ARG C 319     -12.817  -2.775  16.136  1.00 89.92           N  
ATOM   4854  NH2 ARG C 319     -11.455  -1.185  15.203  1.00 89.92           N  
ATOM   4855  CZ  ARG C 319     -12.271  -1.565  16.175  1.00 89.92           C  
ATOM   4856  N   LEU C 320     -11.198   1.706  22.650  1.00 92.74           N  
ATOM   4857  CA  LEU C 320      -9.936   1.602  23.375  1.00 92.74           C  
ATOM   4858  C   LEU C 320      -9.355   0.197  23.255  1.00 92.74           C  
ATOM   4859  CB  LEU C 320     -10.134   1.961  24.850  1.00 92.74           C  
ATOM   4860  O   LEU C 320      -9.919  -0.761  23.788  1.00 92.74           O  
ATOM   4861  CG  LEU C 320      -8.906   1.824  25.752  1.00 92.74           C  
ATOM   4862  CD1 LEU C 320      -7.828   2.817  25.333  1.00 92.74           C  
ATOM   4863  CD2 LEU C 320      -9.290   2.028  27.213  1.00 92.74           C  
ATOM   4864  N   ILE C 321      -8.285   0.081  22.642  1.00 91.24           N  
ATOM   4865  CA  ILE C 321      -7.655  -1.215  22.408  1.00 91.24           C  
ATOM   4866  C   ILE C 321      -6.508  -1.417  23.395  1.00 91.24           C  
ATOM   4867  CB  ILE C 321      -7.141  -1.340  20.956  1.00 91.24           C  
ATOM   4868  O   ILE C 321      -5.594  -0.592  23.471  1.00 91.24           O  
ATOM   4869  CG1 ILE C 321      -8.290  -1.131  19.963  1.00 91.24           C  
ATOM   4870  CG2 ILE C 321      -6.467  -2.697  20.737  1.00 91.24           C  
ATOM   4871  CD1 ILE C 321      -7.844  -1.048  18.510  1.00 91.24           C  
ATOM   4872  N   ILE C 322      -6.548  -2.540  24.089  1.00 92.48           N  
ATOM   4873  CA  ILE C 322      -5.555  -2.789  25.128  1.00 92.48           C  
ATOM   4874  C   ILE C 322      -4.743  -4.034  24.779  1.00 92.48           C  
ATOM   4875  CB  ILE C 322      -6.217  -2.953  26.515  1.00 92.48           C  
ATOM   4876  O   ILE C 322      -5.307  -5.109  24.560  1.00 92.48           O  
ATOM   4877  CG1 ILE C 322      -7.135  -1.762  26.812  1.00 92.48           C  
ATOM   4878  CG2 ILE C 322      -5.154  -3.110  27.606  1.00 92.48           C  
ATOM   4879  CD1 ILE C 322      -8.002  -1.942  28.051  1.00 92.48           C  
ATOM   4880  N   GLU C 323      -3.517  -3.841  24.737  1.00 90.19           N  
ATOM   4881  CA  GLU C 323      -2.602  -4.973  24.633  1.00 90.19           C  
ATOM   4882  C   GLU C 323      -2.049  -5.364  26.000  1.00 90.19           C  
ATOM   4883  CB  GLU C 323      -1.454  -4.650  23.674  1.00 90.19           C  
ATOM   4884  O   GLU C 323      -1.469  -4.533  26.702  1.00 90.19           O  
ATOM   4885  CG  GLU C 323      -0.516  -5.821  23.421  1.00 90.19           C  
ATOM   4886  CD  GLU C 323       0.652  -5.469  22.512  1.00 90.19           C  
ATOM   4887  OE1 GLU C 323       1.416  -6.382  22.126  1.00 90.19           O  
ATOM   4888  OE2 GLU C 323       0.803  -4.271  22.185  1.00 90.19           O  
ATOM   4889  N   PHE C 324      -2.192  -6.646  26.365  1.00 90.58           N  
ATOM   4890  CA  PHE C 324      -1.826  -7.087  27.706  1.00 90.58           C  
ATOM   4891  C   PHE C 324      -0.419  -7.674  27.717  1.00 90.58           C  
ATOM   4892  CB  PHE C 324      -2.830  -8.120  28.227  1.00 90.58           C  
ATOM   4893  O   PHE C 324      -0.068  -8.473  26.847  1.00 90.58           O  
ATOM   4894  CG  PHE C 324      -4.188  -7.546  28.530  1.00 90.58           C  
ATOM   4895  CD1 PHE C 324      -4.459  -6.981  29.770  1.00 90.58           C  
ATOM   4896  CD2 PHE C 324      -5.195  -7.573  27.574  1.00 90.58           C  
ATOM   4897  CE1 PHE C 324      -5.715  -6.450  30.053  1.00 90.58           C  
ATOM   4898  CE2 PHE C 324      -6.453  -7.044  27.849  1.00 90.58           C  
ATOM   4899  CZ  PHE C 324      -6.711  -6.484  29.090  1.00 90.58           C  
ATOM   4900  N   LYS C 325       0.321  -7.269  28.687  1.00 89.63           N  
ATOM   4901  CA  LYS C 325       1.627  -7.845  28.995  1.00 89.63           C  
ATOM   4902  C   LYS C 325       1.616  -8.536  30.356  1.00 89.63           C  
ATOM   4903  CB  LYS C 325       2.711  -6.766  28.965  1.00 89.63           C  
ATOM   4904  O   LYS C 325       1.456  -7.882  31.389  1.00 89.63           O  
ATOM   4905  CG  LYS C 325       3.188  -6.408  27.565  1.00 89.63           C  
ATOM   4906  CD  LYS C 325       4.343  -5.416  27.605  1.00 89.63           C  
ATOM   4907  CE  LYS C 325       4.763  -4.988  26.205  1.00 89.63           C  
ATOM   4908  NZ  LYS C 325       5.873  -3.990  26.240  1.00 89.63           N  
ATOM   4909  N   VAL C 326       1.819  -9.887  30.317  1.00 91.57           N  
ATOM   4910  CA  VAL C 326       1.749 -10.656  31.555  1.00 91.57           C  
ATOM   4911  C   VAL C 326       3.134 -10.734  32.194  1.00 91.57           C  
ATOM   4912  CB  VAL C 326       1.195 -12.077  31.309  1.00 91.57           C  
ATOM   4913  O   VAL C 326       4.090 -11.193  31.564  1.00 91.57           O  
ATOM   4914  CG1 VAL C 326       1.106 -12.856  32.620  1.00 91.57           C  
ATOM   4915  CG2 VAL C 326      -0.173 -12.006  30.633  1.00 91.57           C  
ATOM   4916  N   ASN C 327       3.199 -10.337  33.448  1.00 92.36           N  
ATOM   4917  CA  ASN C 327       4.449 -10.417  34.196  1.00 92.36           C  
ATOM   4918  C   ASN C 327       4.553 -11.724  34.976  1.00 92.36           C  
ATOM   4919  CB  ASN C 327       4.585  -9.222  35.142  1.00 92.36           C  
ATOM   4920  O   ASN C 327       3.827 -11.930  35.951  1.00 92.36           O  
ATOM   4921  CG  ASN C 327       4.632  -7.897  34.406  1.00 92.36           C  
ATOM   4922  ND2 ASN C 327       4.134  -6.846  35.046  1.00 92.36           N  
ATOM   4923  OD1 ASN C 327       5.111  -7.820  33.272  1.00 92.36           O  
ATOM   4924  N   PHE C 328       5.457 -12.605  34.625  1.00 90.52           N  
ATOM   4925  CA  PHE C 328       5.675 -13.878  35.303  1.00 90.52           C  
ATOM   4926  C   PHE C 328       6.542 -13.689  36.543  1.00 90.52           C  
ATOM   4927  CB  PHE C 328       6.328 -14.888  34.355  1.00 90.52           C  
ATOM   4928  O   PHE C 328       7.384 -12.789  36.587  1.00 90.52           O  
ATOM   4929  CG  PHE C 328       5.378 -15.478  33.348  1.00 90.52           C  
ATOM   4930  CD1 PHE C 328       4.808 -16.727  33.558  1.00 90.52           C  
ATOM   4931  CD2 PHE C 328       5.054 -14.781  32.191  1.00 90.52           C  
ATOM   4932  CE1 PHE C 328       3.927 -17.275  32.628  1.00 90.52           C  
ATOM   4933  CE2 PHE C 328       4.175 -15.322  31.257  1.00 90.52           C  
ATOM   4934  CZ  PHE C 328       3.614 -16.570  31.477  1.00 90.52           C  
ATOM   4935  N   PRO C 329       6.285 -14.447  37.493  1.00 89.21           N  
ATOM   4936  CA  PRO C 329       7.086 -14.329  38.714  1.00 89.21           C  
ATOM   4937  C   PRO C 329       8.560 -14.658  38.488  1.00 89.21           C
[truncated: 46,009 more chars]
