# Supplementary material for: AI-guided pipeline for protein–protein interaction drug discovery identifies a SARS-CoV-2 inhibitor
Source: Mol Syst Biol. 2024 Mar 11;20(4):428–57. doi: 10.1038/s44320-024-00019-8 (PMC10987651; doi:10.1038/s44320-024-00019-8)
Supplement: Supplementary file 12 — Source Data Fig. 2 [file 44320_2024_19_MOESM12_ESM.zip › Source Data Figure EV3-EV4/ColabFold/GPD2_C22orf29_unrelaxed_rank_4_model_4.pdb]

MODEL     1                                                                     
ATOM      1  N   MET B   1     -62.579  32.287  51.869  1.00 25.85           N  
ATOM      2  CA  MET B   1     -62.545  32.364  53.327  1.00 25.85           C  
ATOM      3  C   MET B   1     -61.154  32.035  53.857  1.00 25.85           C  
ATOM      4  CB  MET B   1     -63.576  31.414  53.940  1.00 25.85           C  
ATOM      5  O   MET B   1     -60.443  31.212  53.279  1.00 25.85           O  
ATOM      6  CG  MET B   1     -64.920  32.067  54.220  1.00 25.85           C  
ATOM      7  SD  MET B   1     -65.987  31.042  55.306  1.00 25.85           S  
ATOM      8  CE  MET B   1     -67.588  31.854  55.040  1.00 25.85           C  
ATOM      9  N   ALA B   2     -60.494  32.571  55.022  1.00 28.22           N  
ATOM     10  CA  ALA B   2     -59.281  33.356  55.240  1.00 28.22           C  
ATOM     11  C   ALA B   2     -58.071  32.450  55.445  1.00 28.22           C  
ATOM     12  CB  ALA B   2     -59.456  34.284  56.440  1.00 28.22           C  
ATOM     13  O   ALA B   2     -57.056  32.595  54.759  1.00 28.22           O  
ATOM     14  N   PHE B   3     -57.713  32.200  56.685  1.00 26.86           N  
ATOM     15  CA  PHE B   3     -56.424  32.490  57.302  1.00 26.86           C  
ATOM     16  C   PHE B   3     -55.464  31.319  57.125  1.00 26.86           C  
ATOM     17  CB  PHE B   3     -56.598  32.806  58.791  1.00 26.86           C  
ATOM     18  O   PHE B   3     -54.332  31.501  56.672  1.00 26.86           O  
ATOM     19  CG  PHE B   3     -55.894  34.062  59.230  1.00 26.86           C  
ATOM     20  CD1 PHE B   3     -54.613  34.006  59.765  1.00 26.86           C  
ATOM     21  CD2 PHE B   3     -56.514  35.298  59.108  1.00 26.86           C  
ATOM     22  CE1 PHE B   3     -53.959  35.166  60.173  1.00 26.86           C  
ATOM     23  CE2 PHE B   3     -55.867  36.462  59.514  1.00 26.86           C  
ATOM     24  CZ  PHE B   3     -54.590  36.394  60.047  1.00 26.86           C  
ATOM     25  N   GLN B   4     -55.202  30.407  58.237  1.00 22.75           N  
ATOM     26  CA  GLN B   4     -53.970  30.182  58.985  1.00 22.75           C  
ATOM     27  C   GLN B   4     -53.244  28.935  58.489  1.00 22.75           C  
ATOM     28  CB  GLN B   4     -54.264  30.059  60.481  1.00 22.75           C  
ATOM     29  O   GLN B   4     -52.031  28.960  58.274  1.00 22.75           O  
ATOM     30  CG  GLN B   4     -53.911  31.305  61.282  1.00 22.75           C  
ATOM     31  CD  GLN B   4     -54.147  31.131  62.771  1.00 22.75           C  
ATOM     32  NE2 GLN B   4     -53.653  32.077  63.564  1.00 22.75           N  
ATOM     33  OE1 GLN B   4     -54.769  30.157  63.205  1.00 22.75           O  
ATOM     34  N   LYS B   5     -53.735  27.588  58.768  1.00 19.14           N  
ATOM     35  CA  LYS B   5     -53.257  26.742  59.857  1.00 19.14           C  
ATOM     36  C   LYS B   5     -52.364  25.621  59.331  1.00 19.14           C  
ATOM     37  CB  LYS B   5     -54.434  26.152  60.636  1.00 19.14           C  
ATOM     38  O   LYS B   5     -51.906  24.773  60.100  1.00 19.14           O  
ATOM     39  CG  LYS B   5     -54.647  26.782  62.004  1.00 19.14           C  
ATOM     40  CD  LYS B   5     -55.799  26.120  62.750  1.00 19.14           C  
ATOM     41  CE  LYS B   5     -55.997  26.731  64.131  1.00 19.14           C  
ATOM     42  NZ  LYS B   5     -57.246  26.234  64.783  1.00 19.14           N  
ATOM     43  N   ALA B   6     -52.255  25.354  58.069  1.00 19.10           N  
ATOM     44  CA  ALA B   6     -52.371  24.046  57.429  1.00 19.10           C  
ATOM     45  C   ALA B   6     -51.010  23.366  57.319  1.00 19.10           C  
ATOM     46  CB  ALA B   6     -53.006  24.185  56.047  1.00 19.10           C  
ATOM     47  O   ALA B   6     -50.177  23.757  56.498  1.00 19.10           O  
ATOM     48  N   VAL B   7     -50.123  22.913  58.417  1.00 21.22           N  
ATOM     49  CA  VAL B   7     -48.747  23.115  58.858  1.00 21.22           C  
ATOM     50  C   VAL B   7     -47.862  21.992  58.321  1.00 21.22           C  
ATOM     51  CB  VAL B   7     -48.648  23.182  60.398  1.00 21.22           C  
ATOM     52  O   VAL B   7     -46.781  22.247  57.786  1.00 21.22           O  
ATOM     53  CG1 VAL B   7     -47.193  23.329  60.840  1.00 21.22           C  
ATOM     54  CG2 VAL B   7     -49.492  24.336  60.937  1.00 21.22           C  
ATOM     55  N   LYS B   8     -47.977  20.544  58.752  1.00 18.59           N  
ATOM     56  CA  LYS B   8     -46.871  19.970  59.513  1.00 18.59           C  
ATOM     57  C   LYS B   8     -45.851  19.312  58.589  1.00 18.59           C  
ATOM     58  CB  LYS B   8     -47.389  18.954  60.531  1.00 18.59           C  
ATOM     59  O   LYS B   8     -44.648  19.551  58.712  1.00 18.59           O  
ATOM     60  CG  LYS B   8     -47.389  19.459  61.966  1.00 18.59           C  
ATOM     61  CD  LYS B   8     -47.882  18.392  62.935  1.00 18.59           C  
ATOM     62  CE  LYS B   8     -47.829  18.877  64.377  1.00 18.59           C  
ATOM     63  NZ  LYS B   8     -48.511  17.928  65.307  1.00 18.59           N  
ATOM     64  N   GLY B   9     -46.005  17.829  58.276  1.00 19.02           N  
ATOM     65  CA  GLY B   9     -45.158  16.773  58.805  1.00 19.02           C  
ATOM     66  C   GLY B   9     -44.046  16.366  57.856  1.00 19.02           C  
ATOM     67  O   GLY B   9     -42.879  16.310  58.246  1.00 19.02           O  
ATOM     68  N   THR B  10     -44.357  15.471  56.730  1.00 19.23           N  
ATOM     69  CA  THR B  10     -43.623  14.236  56.478  1.00 19.23           C  
ATOM     70  C   THR B  10     -42.413  14.500  55.585  1.00 19.23           C  
ATOM     71  CB  THR B  10     -44.525  13.173  55.824  1.00 19.23           C  
ATOM     72  O   THR B  10     -42.556  15.006  54.470  1.00 19.23           O  
ATOM     73  CG2 THR B  10     -44.867  12.061  56.810  1.00 19.23           C  
ATOM     74  OG1 THR B  10     -45.738  13.793  55.379  1.00 19.23           O  
ATOM     75  N   ILE B  11     -41.147  14.677  56.095  1.00 24.12           N  
ATOM     76  CA  ILE B  11     -39.745  15.019  55.882  1.00 24.12           C  
ATOM     77  C   ILE B  11     -39.020  13.843  55.229  1.00 24.12           C  
ATOM     78  CB  ILE B  11     -39.050  15.407  57.207  1.00 24.12           C  
ATOM     79  O   ILE B  11     -38.492  12.970  55.922  1.00 24.12           O  
ATOM     80  CG1 ILE B  11     -39.717  16.646  57.815  1.00 24.12           C  
ATOM     81  CG2 ILE B  11     -37.554  15.644  56.983  1.00 24.12           C  
ATOM     82  CD1 ILE B  11     -39.255  16.965  59.231  1.00 24.12           C  
ATOM     83  N   LEU B  12     -39.536  13.247  54.137  1.00 19.30           N  
ATOM     84  CA  LEU B  12     -39.060  12.133  53.325  1.00 19.30           C  
ATOM     85  C   LEU B  12     -37.760  12.495  52.614  1.00 19.30           C  
ATOM     86  CB  LEU B  12     -40.121  11.726  52.298  1.00 19.30           C  
ATOM     87  O   LEU B  12     -37.688  13.515  51.925  1.00 19.30           O  
ATOM     88  CG  LEU B  12     -40.767  10.354  52.499  1.00 19.30           C  
ATOM     89  CD1 LEU B  12     -42.283  10.492  52.596  1.00 19.30           C  
ATOM     90  CD2 LEU B  12     -40.382   9.411  51.364  1.00 19.30           C  
ATOM     91  N   VAL B  13     -36.501  11.807  52.912  1.00 24.53           N  
ATOM     92  CA  VAL B  13     -35.056  12.007  52.872  1.00 24.53           C  
ATOM     93  C   VAL B  13     -34.544  11.790  51.450  1.00 24.53           C  
ATOM     94  CB  VAL B  13     -34.325  11.063  53.852  1.00 24.53           C  
ATOM     95  O   VAL B  13     -34.733  10.717  50.872  1.00 24.53           O  
ATOM     96  CG1 VAL B  13     -32.812  11.259  53.763  1.00 24.53           C  
ATOM     97  CG2 VAL B  13     -34.813  11.296  55.281  1.00 24.53           C  
ATOM     98  N   GLY B  14     -34.416  12.772  50.542  1.00 25.68           N  
ATOM     99  CA  GLY B  14     -34.277  12.750  49.094  1.00 25.68           C  
ATOM    100  C   GLY B  14     -32.897  12.322  48.633  1.00 25.68           C  
ATOM    101  O   GLY B  14     -32.434  12.740  47.570  1.00 25.68           O  
ATOM    102  N   GLY B  15     -32.234  11.245  49.292  1.00 25.31           N  
ATOM    103  CA  GLY B  15     -30.780  11.226  49.293  1.00 25.31           C  
ATOM    104  C   GLY B  15     -30.185  10.996  47.917  1.00 25.31           C  
ATOM    105  O   GLY B  15     -28.966  10.883  47.772  1.00 25.31           O  
ATOM    106  N   GLY B  16     -30.955  10.694  46.801  1.00 24.02           N  
ATOM    107  CA  GLY B  16     -30.503   9.591  45.968  1.00 24.02           C  
ATOM    108  C   GLY B  16     -29.399   9.984  45.005  1.00 24.02           C  
ATOM    109  O   GLY B  16     -28.979   9.179  44.171  1.00 24.02           O  
ATOM    110  N   ALA B  17     -28.981  11.317  44.885  1.00 25.06           N  
ATOM    111  CA  ALA B  17     -28.623  11.738  43.533  1.00 25.06           C  
ATOM    112  C   ALA B  17     -27.250  11.203  43.137  1.00 25.06           C  
ATOM    113  CB  ALA B  17     -28.649  13.260  43.425  1.00 25.06           C  
ATOM    114  O   ALA B  17     -26.768  11.467  42.033  1.00 25.06           O  
ATOM    115  N   LEU B  18     -26.449  10.671  44.137  1.00 24.26           N  
ATOM    116  CA  LEU B  18     -25.001  10.778  43.994  1.00 24.26           C  
ATOM    117  C   LEU B  18     -24.498   9.880  42.869  1.00 24.26           C  
ATOM    118  CB  LEU B  18     -24.304  10.411  45.307  1.00 24.26           C  
ATOM    119  O   LEU B  18     -23.318   9.927  42.512  1.00 24.26           O  
ATOM    120  CG  LEU B  18     -23.480  11.516  45.969  1.00 24.26           C  
ATOM    121  CD1 LEU B  18     -24.057  11.858  47.339  1.00 24.26           C  
ATOM    122  CD2 LEU B  18     -22.019  11.096  46.089  1.00 24.26           C  
ATOM    123  N   ALA B  19     -25.336   8.897  42.377  1.00 23.87           N  
ATOM    124  CA  ALA B  19     -24.676   7.636  42.048  1.00 23.87           C  
ATOM    125  C   ALA B  19     -23.941   7.733  40.715  1.00 23.87           C  
ATOM    126  CB  ALA B  19     -25.693   6.498  42.010  1.00 23.87           C  
ATOM    127  O   ALA B  19     -23.165   6.842  40.360  1.00 23.87           O  
ATOM    128  N   THR B  20     -24.227   8.793  39.814  1.00 23.68           N  
ATOM    129  CA  THR B  20     -24.176   8.419  38.405  1.00 23.68           C  
ATOM    130  C   THR B  20     -22.738   8.428  37.895  1.00 23.68           C  
ATOM    131  CB  THR B  20     -25.035   9.365  37.545  1.00 23.68           C  
ATOM    132  O   THR B  20     -22.416   7.748  36.919  1.00 23.68           O  
ATOM    133  CG2 THR B  20     -26.180   8.612  36.876  1.00 23.68           C  
ATOM    134  OG1 THR B  20     -25.578  10.397  38.377  1.00 23.68           O  
ATOM    135  N   VAL B  21     -21.844   9.291  38.564  1.00 25.15           N  
ATOM    136  CA  VAL B  21     -20.641   9.652  37.820  1.00 25.15           C  
ATOM    137  C   VAL B  21     -19.730   8.433  37.689  1.00 25.15           C  
ATOM    138  CB  VAL B  21     -19.882  10.814  38.497  1.00 25.15           C  
ATOM    139  O   VAL B  21     -18.897   8.368  36.782  1.00 25.15           O  
ATOM    140  CG1 VAL B  21     -18.583  11.118  37.753  1.00 25.15           C  
ATOM    141  CG2 VAL B  21     -20.765  12.059  38.566  1.00 25.15           C  
ATOM    142  N   LEU B  22     -19.855   7.395  38.622  1.00 23.22           N  
ATOM    143  CA  LEU B  22     -18.817   6.385  38.797  1.00 23.22           C  
ATOM    144  C   LEU B  22     -18.769   5.443  37.598  1.00 23.22           C  
ATOM    145  CB  LEU B  22     -19.059   5.584  40.079  1.00 23.22           C  
ATOM    146  O   LEU B  22     -17.888   4.584  37.514  1.00 23.22           O  
ATOM    147  CG  LEU B  22     -18.637   6.256  41.387  1.00 23.22           C  
ATOM    148  CD1 LEU B  22     -19.349   5.608  42.570  1.00 23.22           C  
ATOM    149  CD2 LEU B  22     -17.124   6.184  41.562  1.00 23.22           C  
ATOM    150  N   GLY B  23     -19.870   5.416  36.784  1.00 25.30           N  
ATOM    151  CA  GLY B  23     -20.041   4.281  35.892  1.00 25.30           C  
ATOM    152  C   GLY B  23     -19.149   4.345  34.666  1.00 25.30           C  
ATOM    153  O   GLY B  23     -18.982   3.348  33.961  1.00 25.30           O  
ATOM    154  N   LEU B  24     -18.660   5.632  34.252  1.00 27.12           N  
ATOM    155  CA  LEU B  24     -18.071   5.715  32.920  1.00 27.12           C  
ATOM    156  C   LEU B  24     -16.649   5.164  32.918  1.00 27.12           C  
ATOM    157  CB  LEU B  24     -18.070   7.164  32.425  1.00 27.12           C  
ATOM    158  O   LEU B  24     -16.110   4.830  31.861  1.00 27.12           O  
ATOM    159  CG  LEU B  24     -19.374   7.669  31.803  1.00 27.12           C  
ATOM    160  CD1 LEU B  24     -19.485   9.182  31.962  1.00 27.12           C  
ATOM    161  CD2 LEU B  24     -19.454   7.273  30.333  1.00 27.12           C  
ATOM    162  N   SER B  25     -15.843   5.313  34.079  1.00 29.00           N  
ATOM    163  CA  SER B  25     -14.459   4.850  34.093  1.00 29.00           C  
ATOM    164  C   SER B  25     -14.383   3.330  34.000  1.00 29.00           C  
ATOM    165  CB  SER B  25     -13.747   5.327  35.359  1.00 29.00           C  
ATOM    166  O   SER B  25     -13.383   2.781  33.534  1.00 29.00           O  
ATOM    167  OG  SER B  25     -14.298   4.711  36.510  1.00 29.00           O  
ATOM    168  N   GLN B  26     -15.434   2.581  34.573  1.00 27.65           N  
ATOM    169  CA  GLN B  26     -15.442   1.122  34.598  1.00 27.65           C  
ATOM    170  C   GLN B  26     -15.666   0.550  33.202  1.00 27.65           C  
ATOM    171  CB  GLN B  26     -16.517   0.607  35.556  1.00 27.65           C  
ATOM    172  O   GLN B  26     -15.226  -0.563  32.904  1.00 27.65           O  
ATOM    173  CG  GLN B  26     -15.985   0.228  36.931  1.00 27.65           C  
ATOM    174  CD  GLN B  26     -17.053  -0.368  37.830  1.00 27.65           C  
ATOM    175  NE2 GLN B  26     -16.650  -0.814  39.014  1.00 27.65           N  
ATOM    176  OE1 GLN B  26     -18.231  -0.426  37.462  1.00 27.65           O  
ATOM    177  N   PHE B  27     -16.310   1.345  32.245  1.00 31.46           N  
ATOM    178  CA  PHE B  27     -16.619   0.902  30.890  1.00 31.46           C  
ATOM    179  C   PHE B  27     -15.361   0.867  30.032  1.00 31.46           C  
ATOM    180  CB  PHE B  27     -17.667   1.818  30.250  1.00 31.46           C  
ATOM    181  O   PHE B  27     -15.155  -0.071  29.259  1.00 31.46           O  
ATOM    182  CG  PHE B  27     -18.687   1.086  29.420  1.00 31.46           C  
ATOM    183  CD1 PHE B  27     -18.514   0.940  28.049  1.00 31.46           C  
ATOM    184  CD2 PHE B  27     -19.821   0.544  30.012  1.00 31.46           C  
ATOM    185  CE1 PHE B  27     -19.457   0.263  27.279  1.00 31.46           C  
ATOM    186  CE2 PHE B  27     -20.767  -0.134  29.249  1.00 31.46           C  
ATOM    187  CZ  PHE B  27     -20.584  -0.272  27.883  1.00 31.46           C  
ATOM    188  N   ALA B  28     -14.442   1.905  30.142  1.00 29.95           N  
ATOM    189  CA  ALA B  28     -13.207   1.909  29.362  1.00 29.95           C  
ATOM    190  C   ALA B  28     -12.295   0.757  29.774  1.00 29.95           C  
ATOM    191  CB  ALA B  28     -12.481   3.242  29.523  1.00 29.95           C  
ATOM    192  O   ALA B  28     -11.635   0.148  28.929  1.00 29.95           O  
ATOM    193  N   HIS B  29     -12.179   0.400  31.118  1.00 32.10           N  
ATOM    194  CA  HIS B  29     -11.384  -0.717  31.614  1.00 32.10           C  
ATOM    195  C   HIS B  29     -11.957  -2.051  31.148  1.00 32.10           C  
ATOM    196  CB  HIS B  29     -11.308  -0.683  33.142  1.00 32.10           C  
ATOM    197  O   HIS B  29     -11.207  -2.965  30.798  1.00 32.10           O  
ATOM    198  CG  HIS B  29     -10.018  -1.206  33.690  1.00 32.10           C  
ATOM    199  CD2 HIS B  29      -9.497  -1.156  34.939  1.00 32.10           C  
ATOM    200  ND1 HIS B  29      -9.096  -1.874  32.914  1.00 32.10           N  
ATOM    201  CE1 HIS B  29      -8.061  -2.213  33.664  1.00 32.10           C  
ATOM    202  NE2 HIS B  29      -8.280  -1.789  34.897  1.00 32.10           N  
ATOM    203  N   TYR B  30     -13.348  -2.193  31.093  1.00 32.10           N  
ATOM    204  CA  TYR B  30     -14.014  -3.410  30.641  1.00 32.10           C  
ATOM    205  C   TYR B  30     -13.737  -3.668  29.165  1.00 32.10           C  
ATOM    206  CB  TYR B  30     -15.524  -3.318  30.881  1.00 32.10           C  
ATOM    207  O   TYR B  30     -13.469  -4.804  28.767  1.00 32.10           O  
ATOM    208  CG  TYR B  30     -16.211  -4.660  30.949  1.00 32.10           C  
ATOM    209  CD1 TYR B  30     -16.866  -5.186  29.837  1.00 32.10           C  
ATOM    210  CD2 TYR B  30     -16.208  -5.404  32.124  1.00 32.10           C  
ATOM    211  CE1 TYR B  30     -17.502  -6.422  29.896  1.00 32.10           C  
ATOM    212  CE2 TYR B  30     -16.840  -6.641  32.193  1.00 32.10           C  
ATOM    213  OH  TYR B  30     -18.111  -8.365  31.139  1.00 32.10           O  
ATOM    214  CZ  TYR B  30     -17.483  -7.141  31.076  1.00 32.10           C  
ATOM    215  N   ARG B  31     -13.709  -2.519  28.338  1.00 31.47           N  
ATOM    216  CA  ARG B  31     -13.460  -2.700  26.911  1.00 31.47           C  
ATOM    217  C   ARG B  31     -12.005  -3.078  26.653  1.00 31.47           C  
ATOM    218  CB  ARG B  31     -13.816  -1.429  26.137  1.00 31.47           C  
ATOM    219  O   ARG B  31     -11.715  -3.885  25.767  1.00 31.47           O  
ATOM    220  CG  ARG B  31     -15.167  -1.490  25.442  1.00 31.47           C  
ATOM    221  CD  ARG B  31     -15.325  -0.375  24.418  1.00 31.47           C  
ATOM    222  NE  ARG B  31     -16.559  -0.519  23.650  1.00 31.47           N  
ATOM    223  NH1 ARG B  31     -16.518   1.625  22.790  1.00 31.47           N  
ATOM    224  NH2 ARG B  31     -18.223   0.196  22.238  1.00 31.47           N  
ATOM    225  CZ  ARG B  31     -17.097   0.434  22.895  1.00 31.47           C  
ATOM    226  N   ARG B  32     -11.009  -2.462  27.428  1.00 36.12           N  
ATOM    227  CA  ARG B  32      -9.617  -2.889  27.328  1.00 36.12           C  
ATOM    228  C   ARG B  32      -9.463  -4.353  27.727  1.00 36.12           C  
ATOM    229  CB  ARG B  32      -8.722  -2.010  28.204  1.00 36.12           C  
ATOM    230  O   ARG B  32      -8.682  -5.088  27.119  1.00 36.12           O  
ATOM    231  CG  ARG B  32      -7.480  -1.495  27.493  1.00 36.12           C  
ATOM    232  CD  ARG B  32      -6.622  -0.635  28.411  1.00 36.12           C  
ATOM    233  NE  ARG B  32      -6.337   0.668  27.817  1.00 36.12           N  
ATOM    234  NH1 ARG B  32      -5.428   1.575  29.737  1.00 36.12           N  
ATOM    235  NH2 ARG B  32      -5.562   2.830  27.824  1.00 36.12           N  
ATOM    236  CZ  ARG B  32      -5.776   1.688  28.461  1.00 36.12           C  
ATOM    237  N   LYS B  33     -10.274  -4.763  28.786  1.00 34.52           N  
ATOM    238  CA  LYS B  33     -10.246  -6.152  29.235  1.00 34.52           C  
ATOM    239  C   LYS B  33     -10.842  -7.082  28.183  1.00 34.52           C  
ATOM    240  CB  LYS B  33     -11.000  -6.303  30.557  1.00 34.52           C  
ATOM    241  O   LYS B  33     -10.350  -8.194  27.980  1.00 34.52           O  
ATOM    242  CG  LYS B  33     -10.180  -6.943  31.668  1.00 34.52           C  
ATOM    243  CD  LYS B  33     -10.967  -7.019  32.970  1.00 34.52           C  
ATOM    244  CE  LYS B  33     -10.166  -7.704  34.069  1.00 34.52           C  
ATOM    245  NZ  LYS B  33     -10.862  -7.633  35.389  1.00 34.52           N  
ATOM    246  N   GLN B  34     -11.920  -6.615  27.430  1.00 32.65           N  
ATOM    247  CA  GLN B  34     -12.533  -7.438  26.393  1.00 32.65           C  
ATOM    248  C   GLN B  34     -11.585  -7.634  25.214  1.00 32.65           C  
ATOM    249  CB  GLN B  34     -13.843  -6.810  25.914  1.00 32.65           C  
ATOM    250  O   GLN B  34     -11.562  -8.703  24.600  1.00 32.65           O  
ATOM    251  CG  GLN B  34     -15.081  -7.365  26.605  1.00 32.65           C  
ATOM    252  CD  GLN B  34     -16.270  -7.486  25.672  1.00 32.65           C  
ATOM    253  NE2 GLN B  34     -17.332  -8.132  26.144  1.00 32.65           N  
ATOM    254  OE1 GLN B  34     -16.236  -7.003  24.535  1.00 32.65           O  
ATOM    255  N   MET B  35     -10.857  -6.444  24.872  1.00 36.08           N  
ATOM    256  CA  MET B  35      -9.876  -6.576  23.798  1.00 36.08           C  
ATOM    257  C   MET B  35      -8.751  -7.523  24.202  1.00 36.08           C  
ATOM    258  CB  MET B  35      -9.301  -5.209  23.425  1.00 36.08           C  
ATOM    259  O   MET B  35      -8.281  -8.318  23.386  1.00 36.08           O  
ATOM    260  CG  MET B  35     -10.052  -4.513  22.301  1.00 36.08           C  
ATOM    261  SD  MET B  35      -9.117  -3.097  21.602  1.00 36.08           S  
ATOM    262  CE  MET B  35      -8.294  -3.915  20.207  1.00 36.08           C  
ATOM    263  N   ASN B  36      -8.195  -7.404  25.498  1.00 34.13           N  
ATOM    264  CA  ASN B  36      -7.181  -8.335  25.981  1.00 34.13           C  
ATOM    265  C   ASN B  36      -7.706  -9.768  26.017  1.00 34.13           C  
ATOM    266  CB  ASN B  36      -6.685  -7.917  27.367  1.00 34.13           C  
ATOM    267  O   ASN B  36      -6.971 -10.711  25.718  1.00 34.13           O  
ATOM    268  CG  ASN B  36      -5.390  -7.132  27.312  1.00 34.13           C  
ATOM    269  ND2 ASN B  36      -5.183  -6.260  28.291  1.00 34.13           N  
ATOM    270  OD1 ASN B  36      -4.582  -7.307  26.396  1.00 34.13           O  
ATOM    271  N   LEU B  37      -9.089  -9.907  26.336  1.00 34.60           N  
ATOM    272  CA  LEU B  37      -9.665 -11.247  26.344  1.00 34.60           C  
ATOM    273  C   LEU B  37      -9.757 -11.808  24.929  1.00 34.60           C  
ATOM    274  CB  LEU B  37     -11.054 -11.230  26.990  1.00 34.60           C  
ATOM    275  O   LEU B  37      -9.566 -13.008  24.719  1.00 34.60           O  
ATOM    276  CG  LEU B  37     -11.224 -12.075  28.253  1.00 34.60           C  
ATOM    277  CD1 LEU B  37     -11.357 -11.176  29.478  1.00 34.60           C  
ATOM    278  CD2 LEU B  37     -12.435 -12.993  28.124  1.00 34.60           C  
ATOM    279  N   ALA B  38     -10.108 -10.908  23.965  1.00 33.86           N  
ATOM    280  CA  ALA B  38     -10.110 -11.364  22.577  1.00 33.86           C  
ATOM    281  C   ALA B  38      -8.704 -11.741  22.121  1.00 33.86           C  
ATOM    282  CB  ALA B  38     -10.692 -10.288  21.664  1.00 33.86           C  
ATOM    283  O   ALA B  38      -8.528 -12.681  21.342  1.00 33.86           O  
ATOM    284  N   TYR B  39      -7.673 -11.023  22.597  1.00 36.67           N  
ATOM    285  CA  TYR B  39      -6.282 -11.340  22.295  1.00 36.67           C  
ATOM    286  C   TYR B  39      -5.916 -12.729  22.806  1.00 36.67           C  
ATOM    287  CB  TYR B  39      -5.346 -10.294  22.909  1.00 36.67           C  
ATOM    288  O   TYR B  39      -5.242 -13.494  22.113  1.00 36.67           O  
ATOM    289  CG  TYR B  39      -4.484  -9.582  21.895  1.00 36.67           C  
ATOM    290  CD1 TYR B  39      -3.226 -10.073  21.554  1.00 36.67           C  
ATOM    291  CD2 TYR B  39      -4.925  -8.417  21.278  1.00 36.67           C  
ATOM    292  CE1 TYR B  39      -2.427  -9.418  20.622  1.00 36.67           C  
ATOM    293  CE2 TYR B  39      -4.135  -7.754  20.344  1.00 36.67           C  
ATOM    294  OH  TYR B  39      -2.103  -7.610  19.099  1.00 36.67           O  
ATOM    295  CZ  TYR B  39      -2.890  -8.262  20.023  1.00 36.67           C  
ATOM    296  N   VAL B  40      -6.287 -12.999  24.146  1.00 36.67           N  
ATOM    297  CA  VAL B  40      -5.931 -14.264  24.778  1.00 36.67           C  
ATOM    298  C   VAL B  40      -6.676 -15.410  24.098  1.00 36.67           C  
ATOM    299  CB  VAL B  40      -6.242 -14.250  26.292  1.00 36.67           C  
ATOM    300  O   VAL B  40      -6.115 -16.490  23.894  1.00 36.67           O  
ATOM    301  CG1 VAL B  40      -5.916 -15.602  26.923  1.00 36.67           C  
ATOM    302  CG2 VAL B  40      -5.466 -13.132  26.985  1.00 36.67           C  
ATOM    303  N   LYS B  41      -7.863 -15.127  23.599  1.00 37.22           N  
ATOM    304  CA  LYS B  41      -8.646 -16.216  23.024  1.00 37.22           C  
ATOM    305  C   LYS B  41      -8.108 -16.615  21.653  1.00 37.22           C  
ATOM    306  CB  LYS B  41     -10.119 -15.819  22.913  1.00 37.22           C  
ATOM    307  O   LYS B  41      -8.076 -17.800  21.313  1.00 37.22           O  
ATOM    308  CG  LYS B  41     -11.048 -16.633  23.802  1.00 37.22           C  
ATOM    309  CD  LYS B  41     -12.498 -16.196  23.643  1.00 37.22           C  
ATOM    310  CE  LYS B  41     -13.413 -16.925  24.617  1.00 37.22           C  
ATOM    311  NZ  LYS B  41     -14.826 -16.453  24.510  1.00 37.22           N  
ATOM    312  N   ALA B  42      -7.695 -15.601  20.786  1.00 41.03           N  
ATOM    313  CA  ALA B  42      -7.159 -15.988  19.484  1.00 41.03           C  
ATOM    314  C   ALA B  42      -5.879 -16.804  19.637  1.00 41.03           C  
ATOM    315  CB  ALA B  42      -6.898 -14.752  18.627  1.00 41.03           C  
ATOM    316  O   ALA B  42      -5.648 -17.756  18.888  1.00 41.03           O  
ATOM    317  N   ALA B  43      -4.916 -16.390  20.583  1.00 39.60           N  
ATOM    318  CA  ALA B  43      -3.642 -17.084  20.747  1.00 39.60           C  
ATOM    319  C   ALA B  43      -3.851 -18.493  21.294  1.00 39.60           C  
ATOM    320  CB  ALA B  43      -2.719 -16.290  21.669  1.00 39.60           C  
ATOM    321  O   ALA B  43      -3.118 -19.419  20.939  1.00 39.60           O  
ATOM    322  N   ASP B  44      -4.769 -18.618  22.350  1.00 40.07           N  
ATOM    323  CA  ASP B  44      -4.813 -19.883  23.076  1.00 40.07           C  
ATOM    324  C   ASP B  44      -5.436 -20.985  22.222  1.00 40.07           C  
ATOM    325  CB  ASP B  44      -5.594 -19.726  24.382  1.00 40.07           C  
ATOM    326  O   ASP B  44      -5.167 -22.169  22.435  1.00 40.07           O  
ATOM    327  CG  ASP B  44      -4.711 -19.349  25.559  1.00 40.07           C  
ATOM    328  OD1 ASP B  44      -3.473 -19.496  25.465  1.00 40.07           O  
ATOM    329  OD2 ASP B  44      -5.258 -18.905  26.591  1.00 40.07           O  
ATOM    330  N   CYS B  45      -6.457 -20.620  21.390  1.00 38.81           N  
ATOM    331  CA  CYS B  45      -7.264 -21.742  20.923  1.00 38.81           C  
ATOM    332  C   CYS B  45      -6.606 -22.429  19.733  1.00 38.81           C  
ATOM    333  CB  CYS B  45      -8.666 -21.270  20.539  1.00 38.81           C  
ATOM    334  O   CYS B  45      -7.146 -23.395  19.191  1.00 38.81           O  
ATOM    335  SG  CYS B  45      -9.862 -21.365  21.890  1.00 38.81           S  
ATOM    336  N   ILE B  46      -5.674 -21.678  19.006  1.00 46.77           N  
ATOM    337  CA  ILE B  46      -5.356 -22.518  17.857  1.00 46.77           C  
ATOM    338  C   ILE B  46      -4.397 -23.629  18.279  1.00 46.77           C  
ATOM    339  CB  ILE B  46      -4.743 -21.690  16.705  1.00 46.77           C  
ATOM    340  O   ILE B  46      -3.280 -23.357  18.726  1.00 46.77           O  
ATOM    341  CG1 ILE B  46      -5.686 -20.548  16.308  1.00 46.77           C  
ATOM    342  CG2 ILE B  46      -4.432 -22.586  15.502  1.00 46.77           C  
ATOM    343  CD1 ILE B  46      -5.103 -19.597  15.271  1.00 46.77           C  
ATOM    344  N   SER B  47      -4.829 -24.641  18.946  1.00 42.32           N  
ATOM    345  CA  SER B  47      -4.026 -25.788  19.359  1.00 42.32           C  
ATOM    346  C   SER B  47      -3.296 -26.408  18.172  1.00 42.32           C  
ATOM    347  CB  SER B  47      -4.905 -26.842  20.034  1.00 42.32           C  
ATOM    348  O   SER B  47      -2.474 -27.310  18.344  1.00 42.32           O  
ATOM    349  OG  SER B  47      -5.136 -27.936  19.163  1.00 42.32           O  
ATOM    350  N   GLU B  48      -3.679 -26.101  16.872  1.00 49.81           N  
ATOM    351  CA  GLU B  48      -2.997 -26.848  15.819  1.00 49.81           C  
ATOM    352  C   GLU B  48      -1.601 -26.290  15.561  1.00 49.81           C  
ATOM    353  CB  GLU B  48      -3.819 -26.828  14.528  1.00 49.81           C  
ATOM    354  O   GLU B  48      -1.383 -25.080  15.658  1.00 49.81           O  
ATOM    355  CG  GLU B  48      -4.860 -27.935  14.443  1.00 49.81           C  
ATOM    356  CD  GLU B  48      -5.590 -27.972  13.110  1.00 49.81           C  
ATOM    357  OE1 GLU B  48      -6.375 -28.918  12.874  1.00 49.81           O  
ATOM    358  OE2 GLU B  48      -5.374 -27.048  12.295  1.00 49.81           O  
ATOM    359  N   PRO B  49      -0.528 -27.108  15.345  1.00 52.14           N  
ATOM    360  CA  PRO B  49       0.843 -26.661  15.088  1.00 52.14           C  
ATOM    361  C   PRO B  49       0.946 -25.741  13.873  1.00 52.14           C  
ATOM    362  CB  PRO B  49       1.601 -27.969  14.848  1.00 52.14           C  
ATOM    363  O   PRO B  49       0.338 -26.014  12.835  1.00 52.14           O  
ATOM    364  CG  PRO B  49       0.556 -29.035  14.920  1.00 52.14           C  
ATOM    365  CD  PRO B  49      -0.765 -28.388  15.226  1.00 52.14           C  
ATOM    366  N   VAL B  50       1.130 -24.483  14.034  1.00 71.57           N  
ATOM    367  CA  VAL B  50       1.397 -23.506  12.984  1.00 71.57           C  
ATOM    368  C   VAL B  50       2.803 -23.718  12.426  1.00 71.57           C  
ATOM    369  CB  VAL B  50       1.242 -22.059  13.502  1.00 71.57           C  
ATOM    370  O   VAL B  50       3.760 -23.888  13.185  1.00 71.57           O  
ATOM    371  CG1 VAL B  50       1.538 -21.053  12.391  1.00 71.57           C  
ATOM    372  CG2 VAL B  50      -0.163 -21.841  14.062  1.00 71.57           C  
ATOM    373  N   ASN B  51       2.869 -23.813  11.103  1.00 77.15           N  
ATOM    374  CA  ASN B  51       4.175 -23.957  10.470  1.00 77.15           C  
ATOM    375  C   ASN B  51       5.067 -22.750  10.744  1.00 77.15           C  
ATOM    376  CB  ASN B  51       4.021 -24.173   8.963  1.00 77.15           C  
ATOM    377  O   ASN B  51       4.614 -21.607  10.662  1.00 77.15           O  
ATOM    378  CG  ASN B  51       3.330 -25.481   8.629  1.00 77.15           C  
ATOM    379  ND2 ASN B  51       2.613 -25.503   7.512  1.00 77.15           N  
ATOM    380  OD1 ASN B  51       3.440 -26.462   9.368  1.00 77.15           O  
ATOM    381  N   ARG B  52       6.201 -23.083  11.041  1.00 75.88           N  
ATOM    382  CA  ARG B  52       7.149 -21.999  11.279  1.00 75.88           C  
ATOM    383  C   ARG B  52       7.376 -21.183  10.011  1.00 75.88           C  
ATOM    384  CB  ARG B  52       8.481 -22.552  11.791  1.00 75.88           C  
ATOM    385  O   ARG B  52       7.407 -19.951  10.057  1.00 75.88           O  
ATOM    386  CG  ARG B  52       9.362 -21.512  12.464  1.00 75.88           C  
ATOM    387  CD  ARG B  52      10.638 -22.128  13.020  1.00 75.88           C  
ATOM    388  NE  ARG B  52      11.591 -21.106  13.442  1.00 75.88           N  
ATOM    389  NH1 ARG B  52      13.177 -22.604  14.203  1.00 75.88           N  
ATOM    390  NH2 ARG B  52      13.564 -20.349  14.341  1.00 75.88           N  
ATOM    391  CZ  ARG B  52      12.775 -21.355  13.995  1.00 75.88           C  
ATOM    392  N   GLU B  53       7.460 -21.943   8.874  1.00 87.24           N  
ATOM    393  CA  GLU B  53       7.617 -21.325   7.561  1.00 87.24           C  
ATOM    394  C   GLU B  53       6.525 -21.785   6.600  1.00 87.24           C  
ATOM    395  CB  GLU B  53       8.997 -21.641   6.979  1.00 87.24           C  
ATOM    396  O   GLU B  53       6.041 -22.914   6.697  1.00 87.24           O  
ATOM    397  CG  GLU B  53      10.147 -20.992   7.736  1.00 87.24           C  
ATOM    398  CD  GLU B  53      11.508 -21.279   7.121  1.00 87.24           C  
ATOM    399  OE1 GLU B  53      12.519 -20.710   7.591  1.00 87.24           O  
ATOM    400  OE2 GLU B  53      11.563 -22.079   6.160  1.00 87.24           O  
ATOM    401  N   PRO B  54       6.174 -20.905   5.722  1.00 92.62           N  
ATOM    402  CA  PRO B  54       5.195 -21.348   4.728  1.00 92.62           C  
ATOM    403  C   PRO B  54       5.741 -22.434   3.804  1.00 92.62           C  
ATOM    404  CB  PRO B  54       4.886 -20.070   3.944  1.00 92.62           C  
ATOM    405  O   PRO B  54       6.936 -22.445   3.497  1.00 92.62           O  
ATOM    406  CG  PRO B  54       6.058 -19.176   4.193  1.00 92.62           C  
ATOM    407  CD  PRO B  54       6.725 -19.609   5.466  1.00 92.62           C  
ATOM    408  N   PRO B  55       4.877 -23.412   3.447  1.00 95.24           N  
ATOM    409  CA  PRO B  55       5.323 -24.407   2.468  1.00 95.24           C  
ATOM    410  C   PRO B  55       5.766 -23.779   1.149  1.00 95.24           C  
ATOM    411  CB  PRO B  55       4.084 -25.283   2.267  1.00 95.24           C  
ATOM    412  O   PRO B  55       5.400 -22.640   0.849  1.00 95.24           O  
ATOM    413  CG  PRO B  55       3.207 -24.981   3.439  1.00 95.24           C  
ATOM    414  CD  PRO B  55       3.499 -23.583   3.904  1.00 95.24           C  
ATOM    415  N   SER B  56       6.592 -24.511   0.467  1.00 95.93           N  
ATOM    416  CA  SER B  56       7.034 -24.030  -0.837  1.00 95.93           C  
ATOM    417  C   SER B  56       5.868 -23.934  -1.816  1.00 95.93           C  
ATOM    418  CB  SER B  56       8.116 -24.947  -1.409  1.00 95.93           C  
ATOM    419  O   SER B  56       4.828 -24.565  -1.614  1.00 95.93           O  
ATOM    420  OG  SER B  56       7.571 -26.204  -1.769  1.00 95.93           O  
ATOM    421  N   ARG B  57       6.018 -23.151  -2.825  1.00 96.36           N  
ATOM    422  CA  ARG B  57       4.972 -23.033  -3.836  1.00 96.36           C  
ATOM    423  C   ARG B  57       4.642 -24.392  -4.443  1.00 96.36           C  
ATOM    424  CB  ARG B  57       5.395 -22.057  -4.936  1.00 96.36           C  
ATOM    425  O   ARG B  57       3.472 -24.711  -4.667  1.00 96.36           O  
ATOM    426  CG  ARG B  57       4.326 -21.815  -5.989  1.00 96.36           C  
ATOM    427  CD  ARG B  57       4.774 -20.792  -7.023  1.00 96.36           C  
ATOM    428  NE  ARG B  57       3.783 -20.625  -8.082  1.00 96.36           N  
ATOM    429  NH1 ARG B  57       4.502 -22.434  -9.325  1.00 96.36           N  
ATOM    430  NH2 ARG B  57       2.736 -21.167 -10.053  1.00 96.36           N  
ATOM    431  CZ  ARG B  57       3.676 -21.409  -9.151  1.00 96.36           C  
ATOM    432  N   GLU B  58       5.652 -25.228  -4.740  1.00 95.69           N  
ATOM    433  CA  GLU B  58       5.445 -26.567  -5.285  1.00 95.69           C  
ATOM    434  C   GLU B  58       4.590 -27.417  -4.350  1.00 95.69           C  
ATOM    435  CB  GLU B  58       6.787 -27.256  -5.543  1.00 95.69           C  
ATOM    436  O   GLU B  58       3.692 -28.133  -4.799  1.00 95.69           O  
ATOM    437  CG  GLU B  58       7.576 -26.654  -6.697  1.00 95.69           C  
ATOM    438  CD  GLU B  58       8.371 -25.420  -6.300  1.00 95.69           C  
ATOM    439  OE1 GLU B  58       8.833 -24.681  -7.199  1.00 95.69           O  
ATOM    440  OE2 GLU B  58       8.535 -25.192  -5.081  1.00 95.69           O  
ATOM    441  N   ALA B  59       4.894 -27.350  -3.093  1.00 97.05           N  
ATOM    442  CA  ALA B  59       4.111 -28.075  -2.096  1.00 97.05           C  
ATOM    443  C   ALA B  59       2.664 -27.592  -2.078  1.00 97.05           C  
ATOM    444  CB  ALA B  59       4.737 -27.921  -0.712  1.00 97.05           C  
ATOM    445  O   ALA B  59       1.738 -28.389  -1.906  1.00 97.05           O  
ATOM    446  N   GLN B  60       2.479 -26.343  -2.243  1.00 98.12           N  
ATOM    447  CA  GLN B  60       1.139 -25.767  -2.278  1.00 98.12           C  
ATOM    448  C   GLN B  60       0.350 -26.281  -3.479  1.00 98.12           C  
ATOM    449  CB  GLN B  60       1.212 -24.239  -2.312  1.00 98.12           C  
ATOM    450  O   GLN B  60      -0.827 -26.627  -3.353  1.00 98.12           O  
ATOM    451  CG  GLN B  60       1.776 -23.622  -1.040  1.00 98.12           C  
ATOM    452  CD  GLN B  60       0.793 -23.655   0.115  1.00 98.12           C  
ATOM    453  NE2 GLN B  60       1.045 -22.837   1.132  1.00 98.12           N  
ATOM    454  OE1 GLN B  60      -0.185 -24.409   0.093  1.00 98.12           O  
ATOM    455  N   LEU B  61       0.991 -26.370  -4.608  1.00 97.94           N  
ATOM    456  CA  LEU B  61       0.349 -26.865  -5.820  1.00 97.94           C  
ATOM    457  C   LEU B  61      -0.071 -28.322  -5.657  1.00 97.94           C  
ATOM    458  CB  LEU B  61       1.288 -26.724  -7.021  1.00 97.94           C  
ATOM    459  O   LEU B  61      -1.159 -28.711  -6.087  1.00 97.94           O  
ATOM    460  CG  LEU B  61       1.560 -25.299  -7.505  1.00 97.94           C  
ATOM    461  CD1 LEU B  61       2.573 -25.311  -8.645  1.00 97.94           C  
ATOM    462  CD2 LEU B  61       0.263 -24.626  -7.943  1.00 97.94           C  
ATOM    463  N   LEU B  62       0.771 -29.053  -5.078  1.00 97.39           N  
ATOM    464  CA  LEU B  62       0.454 -30.457  -4.840  1.00 97.39           C  
ATOM    465  C   LEU B  62      -0.758 -30.592  -3.923  1.00 97.39           C  
ATOM    466  CB  LEU B  62       1.655 -31.182  -4.228  1.00 97.39           C  
ATOM    467  O   LEU B  62      -1.632 -31.428  -4.162  1.00 97.39           O  
ATOM    468  CG  LEU B  62       2.805 -31.512  -5.180  1.00 97.39           C  
ATOM    469  CD1 LEU B  62       4.010 -32.026  -4.398  1.00 97.39           C  
ATOM    470  CD2 LEU B  62       2.362 -32.533  -6.222  1.00 97.39           C  
ATOM    471  N   THR B  63      -0.766 -29.760  -2.915  1.00 97.98           N  
ATOM    472  CA  THR B  63      -1.903 -29.777  -2.002  1.00 97.98           C  
ATOM    473  C   THR B  63      -3.192 -29.422  -2.738  1.00 97.98           C  
ATOM    474  CB  THR B  63      -1.692 -28.801  -0.830  1.00 97.98           C  
ATOM    475  O   THR B  63      -4.226 -30.061  -2.533  1.00 97.98           O  
ATOM    476  CG2 THR B  63      -2.868 -28.846   0.141  1.00 97.98           C  
ATOM    477  OG1 THR B  63      -0.494 -29.157  -0.129  1.00 97.98           O  
ATOM    478  N   LEU B  64      -3.145 -28.459  -3.601  1.00 98.57           N  
ATOM    479  CA  LEU B  64      -4.306 -28.057  -4.387  1.00 98.57           C  
ATOM    480  C   LEU B  64      -4.801 -29.209  -5.254  1.00 98.57           C  
ATOM    481  CB  LEU B  64      -3.966 -26.850  -5.265  1.00 98.57           C  
ATOM    482  O   LEU B  64      -6.009 -29.433  -5.366  1.00 98.57           O  
ATOM    483  CG  LEU B  64      -3.863 -25.500  -4.553  1.00 98.57           C  
ATOM    484  CD1 LEU B  64      -3.326 -24.438  -5.506  1.00 98.57           C  
ATOM    485  CD2 LEU B  64      -5.218 -25.086  -3.991  1.00 98.57           C  
ATOM    486  N   GLN B  65      -3.894 -29.971  -5.785  1.00 97.18           N  
ATOM    487  CA  GLN B  65      -4.210 -31.042  -6.724  1.00 97.18           C  
ATOM    488  C   GLN B  65      -4.712 -32.284  -5.992  1.00 97.18           C  
ATOM    489  CB  GLN B  65      -2.986 -31.392  -7.572  1.00 97.18           C  
ATOM    490  O   GLN B  65      -5.596 -32.987  -6.486  1.00 97.18           O  
ATOM    491  CG  GLN B  65      -2.594 -30.304  -8.563  1.00 97.18           C  
ATOM    492  CD  GLN B  65      -1.298 -30.612  -9.290  1.00 97.18           C  
ATOM    493  NE2 GLN B  65      -0.616 -29.570  -9.753  1.00 97.18           N  
ATOM    494  OE1 GLN B  65      -0.913 -31.777  -9.434  1.00 97.18           O  
ATOM    495  N   ASN B  66      -4.186 -32.464  -4.806  1.00 96.38           N  
ATOM    496  CA  ASN B  66      -4.378 -33.763  -4.171  1.00 96.38           C  
ATOM    497  C   ASN B  66      -5.506 -33.723  -3.144  1.00 96.38           C  
ATOM    498  CB  ASN B  66      -3.080 -34.237  -3.515  1.00 96.38           C  
ATOM    499  O   ASN B  66      -6.005 -34.768  -2.723  1.00 96.38           O  
ATOM    500  CG  ASN B  66      -2.009 -34.590  -4.528  1.00 96.38           C  
ATOM    501  ND2 ASN B  66      -0.750 -34.516  -4.112  1.00 96.38           N  
ATOM    502  OD1 ASN B  66      -2.310 -34.927  -5.676  1.00 96.38           O  
ATOM    503  N   THR B  67      -5.858 -32.560  -2.743  1.00 96.99           N  
ATOM    504  CA  THR B  67      -6.981 -32.470  -1.817  1.00 96.99           C  
ATOM    505  C   THR B  67      -8.297 -32.759  -2.533  1.00 96.99           C  
ATOM    506  CB  THR B  67      -7.049 -31.081  -1.155  1.00 96.99           C  
ATOM    507  O   THR B  67      -8.600 -32.145  -3.558  1.00 96.99           O  
ATOM    508  CG2 THR B  67      -8.179 -31.014  -0.132  1.00 96.99           C  
ATOM    509  OG1 THR B  67      -5.806 -30.811  -0.495  1.00 96.99           O  
ATOM    510  N   SER B  68      -9.007 -33.769  -2.011  1.00 96.22           N  
ATOM    511  CA  SER B  68     -10.234 -34.215  -2.664  1.00 96.22           C  
ATOM    512  C   SER B  68     -11.252 -33.084  -2.761  1.00 96.22           C  
ATOM    513  CB  SER B  68     -10.843 -35.398  -1.910  1.00 96.22           C  
ATOM    514  O   SER B  68     -11.855 -32.873  -3.815  1.00 96.22           O  
ATOM    515  OG  SER B  68     -11.146 -35.040  -0.573  1.00 96.22           O  
ATOM    516  N   GLU B  69     -11.480 -32.415  -1.646  1.00 98.41           N  
ATOM    517  CA  GLU B  69     -12.445 -31.320  -1.628  1.00 98.41           C  
ATOM    518  C   GLU B  69     -12.142 -30.335  -0.502  1.00 98.41           C  
ATOM    519  CB  GLU B  69     -13.870 -31.861  -1.485  1.00 98.41           C  
ATOM    520  O   GLU B  69     -11.953 -30.738   0.647  1.00 98.41           O  
ATOM    521  CG  GLU B  69     -14.949 -30.802  -1.651  1.00 98.41           C  
ATOM    522  CD  GLU B  69     -16.360 -31.363  -1.563  1.00 98.41           C  
ATOM    523  OE1 GLU B  69     -17.140 -31.199  -2.528  1.00 98.41           O  
ATOM    524  OE2 GLU B  69     -16.687 -31.972  -0.519  1.00 98.41           O  
ATOM    525  N   PHE B  70     -12.102 -29.145  -0.827  1.00 98.83           N  
ATOM    526  CA  PHE B  70     -11.929 -28.092   0.167  1.00 98.83           C  
ATOM    527  C   PHE B  70     -13.279 -27.618   0.692  1.00 98.83           C  
ATOM    528  CB  PHE B  70     -11.152 -26.913  -0.425  1.00 98.83           C  
ATOM    529  O   PHE B  70     -14.306 -27.798   0.034  1.00 98.83           O  
ATOM    530  CG  PHE B  70      -9.709 -27.223  -0.719  1.00 98.83           C  
ATOM    531  CD1 PHE B  70      -8.735 -27.056   0.258  1.00 98.83           C  
ATOM    532  CD2 PHE B  70      -9.327 -27.683  -1.972  1.00 98.83           C  
ATOM    533  CE1 PHE B  70      -7.398 -27.342  -0.011  1.00 98.83           C  
ATOM    534  CE2 PHE B  70      -7.993 -27.971  -2.249  1.00 98.83           C  
ATOM    535  CZ  PHE B  70      -7.031 -27.799  -1.267  1.00 98.83           C  
ATOM    536  N   ASP B  71     -13.222 -27.075   1.917  1.00 98.80           N  
ATOM    537  CA  ASP B  71     -14.426 -26.396   2.385  1.00 98.80           C  
ATOM    538  C   ASP B  71     -14.646 -25.086   1.632  1.00 98.80           C  
ATOM    539  CB  ASP B  71     -14.341 -26.130   3.890  1.00 98.80           C  
ATOM    540  O   ASP B  71     -15.770 -24.772   1.237  1.00 98.80           O  
ATOM    541  CG  ASP B  71     -14.272 -27.403   4.714  1.00 98.80           C  
ATOM    542  OD1 ASP B  71     -15.017 -28.362   4.419  1.00 98.80           O  
ATOM    543  OD2 ASP B  71     -13.468 -27.446   5.670  1.00 98.80           O  
ATOM    544  N   ILE B  72     -13.504 -24.364   1.422  1.00 98.87           N  
ATOM    545  CA  ILE B  72     -13.593 -23.050   0.795  1.00 98.87           C  
ATOM    546  C   ILE B  72     -12.481 -22.897  -0.241  1.00 98.87           C  
ATOM    547  CB  ILE B  72     -13.510 -21.917   1.842  1.00 98.87           C  
ATOM    548  O   ILE B  72     -11.328 -23.249   0.020  1.00 98.87           O  
ATOM    549  CG1 ILE B  72     -14.770 -21.903   2.715  1.00 98.87           C  
ATOM    550  CG2 ILE B  72     -13.304 -20.563   1.157  1.00 98.87           C  
ATOM    551  CD1 ILE B  72     -14.782 -20.803   3.767  1.00 98.87           C  
ATOM    552  N   LEU B  73     -12.800 -22.438  -1.436  1.00 98.97           N  
ATOM    553  CA  LEU B  73     -11.864 -21.969  -2.453  1.00 98.97           C  
ATOM    554  C   LEU B  73     -12.033 -20.474  -2.698  1.00 98.97           C  
ATOM    555  CB  LEU B  73     -12.065 -22.739  -3.761  1.00 98.97           C  
ATOM    556  O   LEU B  73     -13.095 -20.028  -3.138  1.00 98.97           O  
ATOM    557  CG  LEU B  73     -11.302 -22.215  -4.979  1.00 98.97           C  
ATOM    558  CD1 LEU B  73      -9.798 -22.283  -4.733  1.00 98.97           C  
ATOM    559  CD2 LEU B  73     -11.681 -23.005  -6.227  1.00 98.97           C  
ATOM    560  N   VAL B  74     -10.987 -19.698  -2.430  1.00 98.98           N  
ATOM    561  CA  VAL B  74     -11.004 -18.255  -2.647  1.00 98.98           C  
ATOM    562  C   VAL B  74     -10.303 -17.922  -3.963  1.00 98.98           C  
ATOM    563  CB  VAL B  74     -10.333 -17.497  -1.480  1.00 98.98           C  
ATOM    564  O   VAL B  74      -9.171 -18.353  -4.197  1.00 98.98           O  
ATOM    565  CG1 VAL B  74     -10.402 -15.988  -1.705  1.00 98.98           C  
ATOM    566  CG2 VAL B  74     -10.989 -17.874  -0.153  1.00 98.98           C  
ATOM    567  N   ILE B  75     -11.062 -17.130  -4.821  1.00 98.96           N  
ATOM    568  CA  ILE B  75     -10.466 -16.642  -6.060  1.00 98.96           C  
ATOM    569  C   ILE B  75     -10.063 -15.178  -5.897  1.00 98.96           C  
ATOM    570  CB  ILE B  75     -11.434 -16.802  -7.254  1.00 98.96           C  
ATOM    571  O   ILE B  75     -10.911 -14.319  -5.642  1.00 98.96           O  
ATOM    572  CG1 ILE B  75     -12.005 -18.224  -7.291  1.00 98.96           C  
ATOM    573  CG2 ILE B  75     -10.729 -16.460  -8.570  1.00 98.96           C  
ATOM    574  CD1 ILE B  75     -13.088 -18.429  -8.341  1.00 98.96           C  
ATOM    575  N   GLY B  76      -8.751 -14.854  -6.067  1.00 98.84           N  
ATOM    576  CA  GLY B  76      -8.223 -13.507  -5.918  1.00 98.84           C  
ATOM    577  C   GLY B  76      -7.388 -13.329  -4.664  1.00 98.84           C  
ATOM    578  O   GLY B  76      -7.911 -13.395  -3.549  1.00 98.84           O  
ATOM    579  N   GLY B  77      -6.120 -13.060  -4.871  1.00 98.75           N  
ATOM    580  CA  GLY B  77      -5.187 -12.957  -3.761  1.00 98.75           C  
ATOM    581  C   GLY B  77      -4.823 -11.524  -3.418  1.00 98.75           C  
ATOM    582  O   GLY B  77      -3.657 -11.220  -3.156  1.00 98.75           O  
ATOM    583  N   GLY B  78      -5.746 -10.547  -3.517  1.00 98.65           N  
ATOM    584  CA  GLY B  78      -5.601  -9.218  -2.945  1.00 98.65           C  
ATOM    585  C   GLY B  78      -5.817  -9.188  -1.444  1.00 98.65           C  
ATOM    586  O   GLY B  78      -5.896 -10.237  -0.802  1.00 98.65           O  
ATOM    587  N   ALA B  79      -5.946  -8.067  -0.849  1.00 98.40           N  
ATOM    588  CA  ALA B  79      -6.067  -7.949   0.602  1.00 98.40           C  
ATOM    589  C   ALA B  79      -7.302  -8.684   1.112  1.00 98.40           C  
ATOM    590  CB  ALA B  79      -6.119  -6.479   1.013  1.00 98.40           C  
ATOM    591  O   ALA B  79      -7.213  -9.494   2.038  1.00 98.40           O  
ATOM    592  N   THR B  80      -8.425  -8.482   0.440  1.00 98.39           N  
ATOM    593  CA  THR B  80      -9.677  -9.085   0.882  1.00 98.39           C  
ATOM    594  C   THR B  80      -9.644 -10.599   0.697  1.00 98.39           C  
ATOM    595  CB  THR B  80     -10.879  -8.498   0.118  1.00 98.39           C  
ATOM    596  O   THR B  80     -10.016 -11.348   1.603  1.00 98.39           O  
ATOM    597  CG2 THR B  80     -12.190  -9.104   0.607  1.00 98.39           C  
ATOM    598  OG1 THR B  80     -10.918  -7.080   0.316  1.00 98.39           O  
ATOM    599  N   GLY B  81      -9.217 -11.041  -0.469  1.00 98.90           N  
ATOM    600  CA  GLY B  81      -9.102 -12.469  -0.713  1.00 98.90           C  
ATOM    601  C   GLY B  81      -8.167 -13.168   0.256  1.00 98.90           C  
ATOM    602  O   GLY B  81      -8.488 -14.240   0.773  1.00 98.90           O  
ATOM    603  N   SER B  82      -7.011 -12.609   0.439  1.00 98.90           N  
ATOM    604  CA  SER B  82      -6.064 -13.162   1.402  1.00 98.90           C  
ATOM    605  C   SER B  82      -6.643 -13.153   2.813  1.00 98.90           C  
ATOM    606  CB  SER B  82      -4.752 -12.378   1.376  1.00 98.90           C  
ATOM    607  O   SER B  82      -6.438 -14.097   3.580  1.00 98.90           O  
ATOM    608  OG  SER B  82      -4.123 -12.492   0.111  1.00 98.90           O  
ATOM    609  N   GLY B  83      -7.367 -12.086   3.111  1.00 98.90           N  
ATOM    610  CA  GLY B  83      -8.056 -12.021   4.390  1.00 98.90           C  
ATOM    611  C   GLY B  83      -9.090 -13.117   4.566  1.00 98.90           C  
ATOM    612  O   GLY B  83      -9.224 -13.683   5.653  1.00 98.90           O  
ATOM    613  N   CYS B  84      -9.799 -13.419   3.520  1.00 98.94           N  
ATOM    614  CA  CYS B  84     -10.774 -14.504   3.551  1.00 98.94           C  
ATOM    615  C   CYS B  84     -10.094 -15.842   3.813  1.00 98.94           C  
ATOM    616  CB  CYS B  84     -11.550 -14.564   2.236  1.00 98.94           C  
ATOM    617  O   CYS B  84     -10.571 -16.637   4.625  1.00 98.94           O  
ATOM    618  SG  CYS B  84     -12.743 -13.223   2.032  1.00 98.94           S  
ATOM    619  N   ALA B  85      -9.001 -16.041   3.137  1.00 98.93           N  
ATOM    620  CA  ALA B  85      -8.256 -17.284   3.325  1.00 98.93           C  
ATOM    621  C   ALA B  85      -7.760 -17.414   4.762  1.00 98.93           C  
ATOM    622  CB  ALA B  85      -7.081 -17.353   2.351  1.00 98.93           C  
ATOM    623  O   ALA B  85      -7.872 -18.481   5.370  1.00 98.93           O  
ATOM    624  N   LEU B  86      -7.290 -16.299   5.287  1.00 98.86           N  
ATOM    625  CA  LEU B  86      -6.773 -16.299   6.651  1.00 98.86           C  
ATOM    626  C   LEU B  86      -7.894 -16.536   7.657  1.00 98.86           C  
ATOM    627  CB  LEU B  86      -6.068 -14.975   6.957  1.00 98.86           C  
ATOM    628  O   LEU B  86      -7.744 -17.336   8.584  1.00 98.86           O  
ATOM    629  CG  LEU B  86      -5.467 -14.835   8.357  1.00 98.86           C  
ATOM    630  CD1 LEU B  86      -4.460 -15.951   8.616  1.00 98.86           C  
ATOM    631  CD2 LEU B  86      -4.813 -13.468   8.524  1.00 98.86           C  
ATOM    632  N   ASP B  87      -9.003 -15.891   7.422  1.00 98.84           N  
ATOM    633  CA  ASP B  87     -10.131 -16.039   8.335  1.00 98.84           C  
ATOM    634  C   ASP B  87     -10.684 -17.462   8.298  1.00 98.84           C  
ATOM    635  CB  ASP B  87     -11.235 -15.037   7.992  1.00 98.84           C  
ATOM    636  O   ASP B  87     -10.924 -18.068   9.345  1.00 98.84           O  
ATOM    637  CG  ASP B  87     -12.297 -14.931   9.073  1.00 98.84           C  
ATOM    638  OD1 ASP B  87     -11.972 -14.528  10.210  1.00 98.84           O  
ATOM    639  OD2 ASP B  87     -13.469 -15.257   8.785  1.00 98.84           O  
ATOM    640  N   ALA B  88     -10.798 -18.028   7.182  1.00 98.84           N  
ATOM    641  CA  ALA B  88     -11.368 -19.361   6.999  1.00 98.84           C  
ATOM    642  C   ALA B  88     -10.484 -20.428   7.636  1.00 98.84           C  
ATOM    643  CB  ALA B  88     -11.565 -19.655   5.513  1.00 98.84           C  
ATOM    644  O   ALA B  88     -10.960 -21.245   8.429  1.00 98.84           O  
ATOM    645  N   VAL B  89      -9.229 -20.365   7.343  1.00 98.40           N  
ATOM    646  CA  VAL B  89      -8.317 -21.419   7.774  1.00 98.40           C  
ATOM    647  C   VAL B  89      -8.172 -21.390   9.294  1.00 98.40           C  
ATOM    648  CB  VAL B  89      -6.931 -21.280   7.104  1.00 98.40           C  
ATOM    649  O   VAL B  89      -8.024 -22.436   9.930  1.00 98.40           O  
ATOM    650  CG1 VAL B  89      -6.195 -20.052   7.637  1.00 98.40           C  
ATOM    651  CG2 VAL B  89      -6.102 -22.543   7.327  1.00 98.40           C  
ATOM    652  N   THR B  90      -8.271 -20.217   9.891  1.00 97.72           N  
ATOM    653  CA  THR B  90      -8.120 -20.098  11.337  1.00 97.72           C  
ATOM    654  C   THR B  90      -9.394 -20.535  12.053  1.00 97.72           C  
ATOM    655  CB  THR B  90      -7.768 -18.655  11.744  1.00 97.72           C  
ATOM    656  O   THR B  90      -9.380 -20.788  13.259  1.00 97.72           O  
ATOM    657  CG2 THR B  90      -6.384 -18.262  11.238  1.00 97.72           C  
ATOM    658  OG1 THR B  90      -8.740 -17.759  11.191  1.00 97.72           O  
ATOM    659  N   ARG B  91     -10.462 -20.617  11.278  1.00 97.81           N  
ATOM    660  CA  ARG B  91     -11.711 -21.125  11.835  1.00 97.81           C  
ATOM    661  C   ARG B  91     -11.784 -22.644  11.720  1.00 97.81           C  
ATOM    662  CB  ARG B  91     -12.912 -20.488  11.132  1.00 97.81           C  
ATOM    663  O   ARG B  91     -12.796 -23.251  12.077  1.00 97.81           O  
ATOM    664  CG  ARG B  91     -13.023 -18.986  11.342  1.00 97.81           C  
ATOM    665  CD  ARG B  91     -14.303 -18.426  10.738  1.00 97.81           C  
ATOM    666  NE  ARG B  91     -14.322 -16.966  10.774  1.00 97.81           N  
ATOM    667  NH1 ARG B  91     -16.623 -16.788  10.673  1.00 97.81           N  
ATOM    668  NH2 ARG B  91     -15.326 -14.901  10.781  1.00 97.81           N  
ATOM    669  CZ  ARG B  91     -15.424 -16.222  10.743  1.00 97.81           C  
ATOM    670  N   GLY B  92     -10.804 -23.275  11.127  1.00 96.87           N  
ATOM    671  CA  GLY B  92     -10.726 -24.724  11.032  1.00 96.87           C  
ATOM    672  C   GLY B  92     -11.229 -25.263   9.706  1.00 96.87           C  
ATOM    673  O   GLY B  92     -11.411 -26.472   9.550  1.00 96.87           O  
ATOM    674  N   LEU B  93     -11.461 -24.454   8.765  1.00 98.53           N  
ATOM    675  CA  LEU B  93     -11.961 -24.872   7.459  1.00 98.53           C  
ATOM    676  C   LEU B  93     -10.809 -25.214   6.521  1.00 98.53           C  
ATOM    677  CB  LEU B  93     -12.830 -23.774   6.841  1.00 98.53           C  
ATOM    678  O   LEU B  93      -9.775 -24.542   6.529  1.00 98.53           O  
ATOM    679  CG  LEU B  93     -14.094 -23.395   7.613  1.00 98.53           C  
ATOM    680  CD1 LEU B  93     -14.685 -22.102   7.060  1.00 98.53           C  
ATOM    681  CD2 LEU B  93     -15.117 -24.524   7.554  1.00 98.53           C  
ATOM    682  N   LYS B  94     -10.904 -26.315   5.784  1.00 98.66           N  
ATOM    683  CA  LYS B  94      -9.958 -26.606   4.710  1.00 98.66           C  
ATOM    684  C   LYS B  94     -10.032 -25.550   3.612  1.00 98.66           C  
ATOM    685  CB  LYS B  94     -10.223 -27.993   4.123  1.00 98.66           C  
ATOM    686  O   LYS B  94     -11.031 -25.461   2.895  1.00 98.66           O  
ATOM    687  CG  LYS B  94      -9.890 -29.139   5.066  1.00 98.66           C  
ATOM    688  CD  LYS B  94     -10.134 -30.492   4.410  1.00 98.66           C  
ATOM    689  CE  LYS B  94      -9.987 -31.633   5.408  1.00 98.66           C  
ATOM    690  NZ  LYS B  94     -10.283 -32.957   4.783  1.00 98.66           N  
ATOM    691  N   THR B  95      -8.931 -24.828   3.443  1.00 98.88           N  
ATOM    692  CA  THR B  95      -9.029 -23.584   2.687  1.00 98.88           C  
ATOM    693  C   THR B  95      -8.007 -23.557   1.555  1.00 98.88           C  
ATOM    694  CB  THR B  95      -8.823 -22.360   3.598  1.00 98.88           C  
ATOM    695  O   THR B  95      -6.847 -23.926   1.750  1.00 98.88           O  
ATOM    696  CG2 THR B  95      -8.971 -21.060   2.814  1.00 98.88           C  
ATOM    697  OG1 THR B  95      -9.798 -22.384   4.649  1.00 98.88           O  
ATOM    698  N   ALA B  96      -8.457 -23.146   0.329  1.00 98.95           N  
ATOM    699  CA  ALA B  96      -7.592 -22.903  -0.823  1.00 98.95           C  
ATOM    700  C   ALA B  96      -7.732 -21.468  -1.321  1.00 98.95           C  
ATOM    701  CB  ALA B  96      -7.911 -23.887  -1.945  1.00 98.95           C  
ATOM    702  O   ALA B  96      -8.825 -20.897  -1.291  1.00 98.95           O  
ATOM    703  N   LEU B  97      -6.637 -20.855  -1.728  1.00 98.96           N  
ATOM    704  CA  LEU B  97      -6.595 -19.523  -2.323  1.00 98.96           C  
ATOM    705  C   LEU B  97      -5.779 -19.528  -3.611  1.00 98.96           C  
ATOM    706  CB  LEU B  97      -6.004 -18.513  -1.335  1.00 98.96           C  
ATOM    707  O   LEU B  97      -4.617 -19.942  -3.613  1.00 98.96           O  
ATOM    708  CG  LEU B  97      -5.658 -17.135  -1.900  1.00 98.96           C  
ATOM    709  CD1 LEU B  97      -6.927 -16.399  -2.316  1.00 98.96           C  
ATOM    710  CD2 LEU B  97      -4.872 -16.320  -0.878  1.00 98.96           C  
ATOM    711  N   VAL B  98      -6.388 -19.075  -4.709  1.00 98.96           N  
ATOM    712  CA  VAL B  98      -5.665 -19.025  -5.976  1.00 98.96           C  
ATOM    713  C   VAL B  98      -5.652 -17.594  -6.508  1.00 98.96           C  
ATOM    714  CB  VAL B  98      -6.285 -19.978  -7.022  1.00 98.96           C  
ATOM    715  O   VAL B  98      -6.664 -16.893  -6.443  1.00 98.96           O  
ATOM    716  CG1 VAL B  98      -6.116 -21.435  -6.594  1.00 98.96           C  
ATOM    717  CG2 VAL B  98      -7.762 -19.648  -7.233  1.00 98.96           C  
ATOM    718  N   GLU B  99      -4.530 -17.123  -6.977  1.00 98.82           N  
ATOM    719  CA  GLU B  99      -4.304 -15.802  -7.555  1.00 98.82           C  
ATOM    720  C   GLU B  99      -3.718 -15.906  -8.960  1.00 98.82           C  
ATOM    721  CB  GLU B  99      -3.377 -14.975  -6.659  1.00 98.82           C  
ATOM    722  O   GLU B  99      -2.738 -16.620  -9.178  1.00 98.82           O  
ATOM    723  CG  GLU B  99      -2.913 -13.671  -7.291  1.00 98.82           C  
ATOM    724  CD  GLU B  99      -4.060 -12.773  -7.725  1.00 98.82           C  
ATOM    725  OE1 GLU B  99      -3.990 -12.191  -8.832  1.00 98.82           O  
ATOM    726  OE2 GLU B  99      -5.037 -12.650  -6.953  1.00 98.82           O  
ATOM    727  N   ARG B 100      -4.376 -15.261  -9.906  1.00 98.28           N  
ATOM    728  CA  ARG B 100      -4.019 -15.360 -11.318  1.00 98.28           C  
ATOM    729  C   ARG B 100      -2.579 -14.917 -11.551  1.00 98.28           C  
ATOM    730  CB  ARG B 100      -4.971 -14.521 -12.173  1.00 98.28           C  
ATOM    731  O   ARG B 100      -1.854 -15.532 -12.335  1.00 98.28           O  
ATOM    732  CG  ARG B 100      -4.633 -14.526 -13.656  1.00 98.28           C  
ATOM    733  CD  ARG B 100      -5.501 -13.549 -14.436  1.00 98.28           C  
ATOM    734  NE  ARG B 100      -5.911 -12.415 -13.611  1.00 98.28           N  
ATOM    735  NH1 ARG B 100      -7.291 -11.484 -15.213  1.00 98.28           N  
ATOM    736  NH2 ARG B 100      -7.056 -10.474 -13.168  1.00 98.28           N  
ATOM    737  CZ  ARG B 100      -6.751 -11.460 -13.999  1.00 98.28           C  
ATOM    738  N   ASP B 101      -2.187 -13.816 -10.939  1.00 97.88           N  
ATOM    739  CA  ASP B 101      -0.828 -13.294 -11.046  1.00 97.88           C  
ATOM    740  C   ASP B 101      -0.070 -13.466  -9.732  1.00 97.88           C  
ATOM    741  CB  ASP B 101      -0.851 -11.819 -11.451  1.00 97.88           C  
ATOM    742  O   ASP B 101       0.047 -14.580  -9.218  1.00 97.88           O  
ATOM    743  CG  ASP B 101      -1.416 -11.594 -12.842  1.00 97.88           C  
ATOM    744  OD1 ASP B 101      -1.025 -12.318 -13.783  1.00 97.88           O  
ATOM    745  OD2 ASP B 101      -2.258 -10.683 -13.000  1.00 97.88           O  
ATOM    746  N   ASP B 102       0.586 -12.475  -9.224  1.00 98.60           N  
ATOM    747  CA  ASP B 102       1.218 -12.516  -7.908  1.00 98.60           C  
ATOM    748  C   ASP B 102       0.307 -11.912  -6.842  1.00 98.60           C  
ATOM    749  CB  ASP B 102       2.558 -11.778  -7.934  1.00 98.60           C  
ATOM    750  O   ASP B 102      -0.590 -11.126  -7.157  1.00 98.60           O  
ATOM    751  CG  ASP B 102       3.407 -12.049  -6.704  1.00 98.60           C  
ATOM    752  OD1 ASP B 102       3.376 -13.182  -6.178  1.00 98.60           O  
ATOM    753  OD2 ASP B 102       4.112 -11.119  -6.255  1.00 98.60           O  
ATOM    754  N   PHE B 103       0.494 -12.331  -5.606  1.00 98.56           N  
ATOM    755  CA  PHE B 103      -0.267 -11.708  -4.530  1.00 98.56           C  
ATOM    756  C   PHE B 103      -0.074 -10.196  -4.535  1.00 98.56           C  
ATOM    757  CB  PHE B 103       0.146 -12.285  -3.172  1.00 98.56           C  
ATOM    758  O   PHE B 103       1.049  -9.709  -4.684  1.00 98.56           O  
ATOM    759  CG  PHE B 103      -0.147 -13.754  -3.023  1.00 98.56           C  
ATOM    760  CD1 PHE B 103      -1.457 -14.215  -2.986  1.00 98.56           C  
ATOM    761  CD2 PHE B 103       0.889 -14.673  -2.919  1.00 98.56           C  
ATOM    762  CE1 PHE B 103      -1.730 -15.574  -2.848  1.00 98.56           C  
ATOM    763  CE2 PHE B 103       0.624 -16.032  -2.781  1.00 98.56           C  
ATOM    764  CZ  PHE B 103      -0.687 -16.481  -2.744  1.00 98.56           C  
ATOM    765  N   SER B 104      -1.120  -9.456  -4.491  1.00 96.89           N  
ATOM    766  CA  SER B 104      -1.114  -8.004  -4.345  1.00 96.89           C  
ATOM    767  C   SER B 104      -0.823  -7.316  -5.675  1.00 96.89           C  
ATOM    768  CB  SER B 104      -0.082  -7.574  -3.302  1.00 96.89           C  
ATOM    769  O   SER B 104      -0.577  -6.109  -5.714  1.00 96.89           O  
ATOM    770  OG  SER B 104      -0.258  -6.211  -2.952  1.00 96.89           O  
ATOM    771  N   SER B 105      -0.739  -8.006  -6.795  1.00 96.65           N  
ATOM    772  CA  SER B 105      -0.273  -7.463  -8.066  1.00 96.65           C  
ATOM    773  C   SER B 105      -1.320  -6.548  -8.693  1.00 96.65           C  
ATOM    774  CB  SER B 105       0.076  -8.592  -9.037  1.00 96.65           C  
ATOM    775  O   SER B 105      -1.006  -5.753  -9.582  1.00 96.65           O  
ATOM    776  OG  SER B 105      -1.082  -9.331  -9.385  1.00 96.65           O  
ATOM    777  N   GLY B 106      -2.585  -6.589  -8.192  1.00 95.82           N  
ATOM    778  CA  GLY B 106      -3.636  -5.751  -8.746  1.00 95.82           C  
ATOM    779  C   GLY B 106      -3.832  -4.455  -7.982  1.00 95.82           C  
ATOM    780  O   GLY B 106      -2.920  -3.629  -7.906  1.00 95.82           O  
ATOM    781  N   THR B 107      -4.947  -4.317  -7.305  1.00 94.25           N  
ATOM    782  CA  THR B 107      -5.370  -3.090  -6.640  1.00 94.25           C  
ATOM    783  C   THR B 107      -4.650  -2.922  -5.305  1.00 94.25           C  
ATOM    784  CB  THR B 107      -6.893  -3.076  -6.410  1.00 94.25           C  
ATOM    785  O   THR B 107      -4.257  -1.812  -4.940  1.00 94.25           O  
ATOM    786  CG2 THR B 107      -7.331  -1.795  -5.707  1.00 94.25           C  
ATOM    787  OG1 THR B 107      -7.562  -3.167  -7.674  1.00 94.25           O  
ATOM    788  N   SER B 108      -4.286  -3.959  -4.686  1.00 96.78           N  
ATOM    789  CA  SER B 108      -3.889  -3.954  -3.282  1.00 96.78           C  
ATOM    790  C   SER B 108      -2.458  -3.454  -3.115  1.00 96.78           C  
ATOM    791  CB  SER B 108      -4.023  -5.354  -2.682  1.00 96.78           C  
ATOM    792  O   SER B 108      -2.037  -3.121  -2.005  1.00 96.78           O  
ATOM    793  OG  SER B 108      -5.386  -5.720  -2.558  1.00 96.78           O  
ATOM    794  N   SER B 109      -1.606  -3.345  -4.148  1.00 97.33           N  
ATOM    795  CA  SER B 109      -0.249  -2.815  -4.062  1.00 97.33           C  
ATOM    796  C   SER B 109      -0.174  -1.395  -4.612  1.00 97.33           C  
ATOM    797  CB  SER B 109       0.727  -3.717  -4.819  1.00 97.33           C  
ATOM    798  O   SER B 109       0.898  -0.787  -4.631  1.00 97.33           O  
ATOM    799  OG  SER B 109       0.487  -3.658  -6.214  1.00 97.33           O  
ATOM    800  N   ARG B 110      -1.342  -0.908  -5.031  1.00 96.22           N  
ATOM    801  CA  ARG B 110      -1.346   0.371  -5.735  1.00 96.22           C  
ATOM    802  C   ARG B 110      -2.205   1.396  -5.002  1.00 96.22           C  
ATOM    803  CB  ARG B 110      -1.850   0.194  -7.169  1.00 96.22           C  
ATOM    804  O   ARG B 110      -2.818   2.262  -5.630  1.00 96.22           O  
ATOM    805  CG  ARG B 110      -0.970  -0.703  -8.025  1.00 96.22           C  
ATOM    806  CD  ARG B 110      -1.477  -0.789  -9.458  1.00 96.22           C  
ATOM    807  NE  ARG B 110      -0.694  -1.732 -10.251  1.00 96.22           N  
ATOM    808  NH1 ARG B 110      -0.776  -0.485 -12.194  1.00 96.22           N  
ATOM    809  NH2 ARG B 110       0.339  -2.487 -12.158  1.00 96.22           N  
ATOM    810  CZ  ARG B 110      -0.379  -1.566 -11.532  1.00 96.22           C  
ATOM    811  N   SER B 111      -2.232   1.295  -3.712  1.00 90.14           N  
ATOM    812  CA  SER B 111      -3.019   2.198  -2.878  1.00 90.14           C  
ATOM    813  C   SER B 111      -2.250   3.478  -2.570  1.00 90.14           C  
ATOM    814  CB  SER B 111      -3.423   1.509  -1.574  1.00 90.14           C  
ATOM    815  O   SER B 111      -1.109   3.643  -3.006  1.00 90.14           O  
ATOM    816  OG  SER B 111      -2.314   1.401  -0.698  1.00 90.14           O  
ATOM    817  N   THR B 112      -2.873   4.376  -1.865  1.00 86.51           N  
ATOM    818  CA  THR B 112      -2.267   5.617  -1.396  1.00 86.51           C  
ATOM    819  C   THR B 112      -1.303   5.347  -0.244  1.00 86.51           C  
ATOM    820  CB  THR B 112      -3.339   6.627  -0.945  1.00 86.51           C  
ATOM    821  O   THR B 112      -0.588   6.248   0.199  1.00 86.51           O  
ATOM    822  CG2 THR B 112      -2.708   7.955  -0.539  1.00 86.51           C  
ATOM    823  OG1 THR B 112      -4.254   6.857  -2.024  1.00 86.51           O  
ATOM    824  N   LYS B 113      -1.244   4.150   0.213  1.00 93.16           N  
ATOM    825  CA  LYS B 113      -0.379   3.690   1.295  1.00 93.16           C  
ATOM    826  C   LYS B 113      -0.887   4.175   2.650  1.00 93.16           C  
ATOM    827  CB  LYS B 113       1.058   4.165   1.073  1.00 93.16           C  
ATOM    828  O   LYS B 113      -0.150   4.156   3.638  1.00 93.16           O  
ATOM    829  CG  LYS B 113       1.620   3.816  -0.297  1.00 93.16           C  
ATOM    830  CD  LYS B 113       1.464   2.332  -0.605  1.00 93.16           C  
ATOM    831  CE  LYS B 113       2.078   1.972  -1.951  1.00 93.16           C  
ATOM    832  NZ  LYS B 113       1.042   1.864  -3.021  1.00 93.16           N  
ATOM    833  N   LEU B 114      -2.046   4.690   2.723  1.00 90.99           N  
ATOM    834  CA  LEU B 114      -2.660   5.139   3.967  1.00 90.99           C  
ATOM    835  C   LEU B 114      -3.650   4.103   4.490  1.00 90.99           C  
ATOM    836  CB  LEU B 114      -3.369   6.481   3.761  1.00 90.99           C  
ATOM    837  O   LEU B 114      -4.309   3.417   3.705  1.00 90.99           O  
ATOM    838  CG  LEU B 114      -2.469   7.712   3.647  1.00 90.99           C  
ATOM    839  CD1 LEU B 114      -3.304   8.953   3.347  1.00 90.99           C  
ATOM    840  CD2 LEU B 114      -1.659   7.903   4.925  1.00 90.99           C  
ATOM    841  N   ILE B 115      -3.689   3.965   5.720  1.00 89.93           N  
ATOM    842  CA  ILE B 115      -4.757   3.264   6.425  1.00 89.93           C  
ATOM    843  C   ILE B 115      -5.702   4.276   7.068  1.00 89.93           C  
ATOM    844  CB  ILE B 115      -4.191   2.304   7.496  1.00 89.93           C  
ATOM    845  O   ILE B 115      -5.474   4.718   8.197  1.00 89.93           O  
ATOM    846  CG1 ILE B 115      -3.090   1.423   6.895  1.00 89.93           C  
ATOM    847  CG2 ILE B 115      -5.309   1.448   8.099  1.00 89.93           C  
ATOM    848  CD1 ILE B 115      -2.288   0.643   7.928  1.00 89.93           C  
ATOM    849  N   HIS B 116      -6.766   4.638   6.361  1.00 81.34           N  
ATOM    850  CA  HIS B 116      -7.611   5.761   6.750  1.00 81.34           C  
ATOM    851  C   HIS B 116      -8.557   5.373   7.882  1.00 81.34           C  
ATOM    852  CB  HIS B 116      -8.411   6.271   5.550  1.00 81.34           C  
ATOM    853  O   HIS B 116      -9.049   4.243   7.925  1.00 81.34           O  
ATOM    854  CG  HIS B 116      -7.561   6.851   4.465  1.00 81.34           C  
ATOM    855  CD2 HIS B 116      -7.164   6.338   3.277  1.00 81.34           C  
ATOM    856  ND1 HIS B 116      -7.012   8.113   4.544  1.00 81.34           N  
ATOM    857  CE1 HIS B 116      -6.313   8.352   3.447  1.00 81.34           C  
ATOM    858  NE2 HIS B 116      -6.389   7.290   2.662  1.00 81.34           N  
ATOM    859  N   GLY B 117      -8.809   6.347   8.761  1.00 69.43           N  
ATOM    860  CA  GLY B 117      -9.725   6.129   9.869  1.00 69.43           C  
ATOM    861  C   GLY B 117     -11.134   6.614   9.583  1.00 69.43           C  
ATOM    862  O   GLY B 117     -12.026   6.475  10.422  1.00 69.43           O  
ATOM    863  N   GLY B 118     -11.294   7.247   8.442  1.00 67.54           N  
ATOM    864  CA  GLY B 118     -12.632   7.646   8.033  1.00 67.54           C  
ATOM    865  C   GLY B 118     -12.996   9.051   8.475  1.00 67.54           C  
ATOM    866  O   GLY B 118     -14.169   9.348   8.713  1.00 67.54           O  
ATOM    867  N   VAL B 119     -12.001   9.888   8.650  1.00 63.46           N  
ATOM    868  CA  VAL B 119     -12.232  11.238   9.153  1.00 63.46           C  
ATOM    869  C   VAL B 119     -13.164  11.990   8.205  1.00 63.46           C  
ATOM    870  CB  VAL B 119     -10.908  12.014   9.326  1.00 63.46           C  
ATOM    871  O   VAL B 119     -13.974  12.810   8.643  1.00 63.46           O  
ATOM    872  CG1 VAL B 119     -10.298  12.351   7.966  1.00 63.46           C  
ATOM    873  CG2 VAL B 119     -11.137  13.285  10.141  1.00 63.46           C  
ATOM    874  N   ARG B 120     -13.157  11.671   6.957  1.00 62.73           N  
ATOM    875  CA  ARG B 120     -14.015  12.346   5.989  1.00 62.73           C  
ATOM    876  C   ARG B 120     -15.477  11.964   6.194  1.00 62.73           C  
ATOM    877  CB  ARG B 120     -13.582  12.011   4.560  1.00 62.73           C  
ATOM    878  O   ARG B 120     -16.377  12.765   5.929  1.00 62.73           O  
ATOM    879  CG  ARG B 120     -12.528  12.953   3.999  1.00 62.73           C  
ATOM    880  CD  ARG B 120     -12.283  12.706   2.517  1.00 62.73           C  
ATOM    881  NE  ARG B 120     -11.335  13.668   1.961  1.00 62.73           N  
ATOM    882  NH1 ARG B 120     -11.885  13.247  -0.243  1.00 62.73           N  
ATOM    883  NH2 ARG B 120     -10.276  14.799   0.265  1.00 62.73           N  
ATOM    884  CZ  ARG B 120     -11.167  13.902   0.662  1.00 62.73           C  
ATOM    885  N   TYR B 121     -15.658  10.786   6.629  1.00 61.20           N  
ATOM    886  CA  TYR B 121     -17.015  10.308   6.867  1.00 61.20           C  
ATOM    887  C   TYR B 121     -17.609  10.949   8.115  1.00 61.20           C  
ATOM    888  CB  TYR B 121     -17.032   8.783   7.005  1.00 61.20           C  
ATOM    889  O   TYR B 121     -18.830  10.981   8.284  1.00 61.20           O  
ATOM    890  CG  TYR B 121     -16.543   8.057   5.775  1.00 61.20           C  
ATOM    891  CD1 TYR B 121     -17.282   8.069   4.595  1.00 61.20           C  
ATOM    892  CD2 TYR B 121     -15.342   7.356   5.791  1.00 61.20           C  
ATOM    893  CE1 TYR B 121     -16.837   7.400   3.459  1.00 61.20           C  
ATOM    894  CE2 TYR B 121     -14.886   6.683   4.662  1.00 61.20           C  
ATOM    895  OH  TYR B 121     -15.194   6.047   2.382  1.00 61.20           O  
ATOM    896  CZ  TYR B 121     -15.639   6.711   3.503  1.00 61.20           C  
ATOM    897  N   LEU B 122     -16.749  11.436   8.916  1.00 60.17           N  
ATOM    898  CA  LEU B 122     -17.177  11.981  10.200  1.00 60.17           C  
ATOM    899  C   LEU B 122     -17.979  13.264  10.006  1.00 60.17           C  
ATOM    900  CB  LEU B 122     -15.967  12.252  11.097  1.00 60.17           C  
ATOM    901  O   LEU B 122     -18.977  13.487  10.694  1.00 60.17           O  
ATOM    902  CG  LEU B 122     -16.271  12.682  12.533  1.00 60.17           C  
ATOM    903  CD1 LEU B 122     -17.068  11.599  13.253  1.00 60.17           C  
ATOM    904  CD2 LEU B 122     -14.980  12.990  13.284  1.00 60.17           C  
ATOM    905  N   GLN B 123     -17.594  14.055   9.081  1.00 58.99           N  
ATOM    906  CA  GLN B 123     -18.305  15.302   8.822  1.00 58.99           C  
ATOM    907  C   GLN B 123     -19.762  15.039   8.453  1.00 58.99           C  
ATOM    908  CB  GLN B 123     -17.616  16.092   7.708  1.00 58.99           C  
ATOM    909  O   GLN B 123     -20.671  15.657   9.012  1.00 58.99           O  
ATOM    910  CG  GLN B 123     -18.176  17.494   7.511  1.00 58.99           C  
ATOM    911  CD  GLN B 123     -17.486  18.250   6.391  1.00 58.99           C  
ATOM    912  NE2 GLN B 123     -18.195  19.200   5.791  1.00 58.99           N  
ATOM    913  OE1 GLN B 123     -16.324  17.982   6.067  1.00 58.99           O  
ATOM    914  N   LYS B 124     -19.904  14.138   7.567  1.00 58.69           N  
ATOM    915  CA  LYS B 124     -21.254  13.798   7.127  1.00 58.69           C  
ATOM    916  C   LYS B 124     -22.041  13.116   8.243  1.00 58.69           C  
ATOM    917  CB  LYS B 124     -21.205  12.895   5.893  1.00 58.69           C  
ATOM    918  O   LYS B 124     -23.248  13.328   8.377  1.00 58.69           O  
ATOM    919  CG  LYS B 124     -20.869  13.628   4.603  1.00 58.69           C  
ATOM    920  CD  LYS B 124     -20.974  12.707   3.394  1.00 58.69           C  
ATOM    921  CE  LYS B 124     -20.618  13.434   2.104  1.00 58.69           C  
ATOM    922  NZ  LYS B 124     -20.668  12.522   0.922  1.00 58.69           N  
ATOM    923  N   ALA B 125     -21.377  12.352   8.990  1.00 57.81           N  
ATOM    924  CA  ALA B 125     -22.024  11.656  10.099  1.00 57.81           C  
ATOM    925  C   ALA B 125     -22.568  12.645  11.125  1.00 57.81           C  
ATOM    926  CB  ALA B 125     -21.046  10.689  10.762  1.00 57.81           C  
ATOM    927  O   ALA B 125     -23.696  12.496  11.602  1.00 57.81           O  
ATOM    928  N   ILE B 126     -21.889  13.680  11.407  1.00 55.09           N  
ATOM    929  CA  ILE B 126     -22.240  14.639  12.450  1.00 55.09           C  
ATOM    930  C   ILE B 126     -23.250  15.647  11.905  1.00 55.09           C  
ATOM    931  CB  ILE B 126     -20.991  15.370  12.989  1.00 55.09           C  
ATOM    932  O   ILE B 126     -24.269  15.921  12.543  1.00 55.09           O  
ATOM    933  CG1 ILE B 126     -20.050  14.378  13.684  1.00 55.09           C  
ATOM    934  CG2 ILE B 126     -21.395  16.499  13.941  1.00 55.09           C  
ATOM    935  CD1 ILE B 126     -18.715  14.979  14.102  1.00 55.09           C  
ATOM    936  N   MET B 127     -23.047  16.082  10.600  1.00 55.75           N  
ATOM    937  CA  MET B 127     -23.882  17.136  10.031  1.00 55.75           C  
ATOM    938  C   MET B 127     -25.246  16.589   9.623  1.00 55.75           C  
ATOM    939  CB  MET B 127     -23.193  17.776   8.824  1.00 55.75           C  
ATOM    940  O   MET B 127     -26.259  17.280   9.749  1.00 55.75           O  
ATOM    941  CG  MET B 127     -21.998  18.641   9.188  1.00 55.75           C  
ATOM    942  SD  MET B 127     -22.480  20.157  10.103  1.00 55.75           S  
ATOM    943  CE  MET B 127     -20.905  20.556  10.912  1.00 55.75           C  
ATOM    944  N   LYS B 128     -25.188  15.276   9.224  1.00 60.79           N  
ATOM    945  CA  LYS B 128     -26.435  14.694   8.737  1.00 60.79           C  
ATOM    946  C   LYS B 128     -27.020  13.717   9.753  1.00 60.79           C  
ATOM    947  CB  LYS B 128     -26.212  13.986   7.399  1.00 60.79           C  
ATOM    948  O   LYS B 128     -28.042  13.079   9.492  1.00 60.79           O  
ATOM    949  CG  LYS B 128     -25.861  14.925   6.254  1.00 60.79           C  
ATOM    950  CD  LYS B 128     -25.843  14.193   4.918  1.00 60.79           C  
ATOM    951  CE  LYS B 128     -25.486  15.130   3.771  1.00 60.79           C  
ATOM    952  NZ  LYS B 128     -25.424  14.409   2.465  1.00 60.79           N  
ATOM    953  N   LEU B 129     -26.427  13.726  10.935  1.00 65.56           N  
ATOM    954  CA  LEU B 129     -26.864  12.794  11.969  1.00 65.56           C  
ATOM    955  C   LEU B 129     -27.106  11.407  11.383  1.00 65.56           C  
ATOM    956  CB  LEU B 129     -28.138  13.304  12.647  1.00 65.56           C  
ATOM    957  O   LEU B 129     -28.151  10.799  11.626  1.00 65.56           O  
ATOM    958  CG  LEU B 129     -27.944  14.175  13.889  1.00 65.56           C  
ATOM    959  CD1 LEU B 129     -28.669  15.505  13.722  1.00 65.56           C  
ATOM    960  CD2 LEU B 129     -28.433  13.446  15.136  1.00 65.56           C  
ATOM    961  N   ASP B 130     -26.236  11.049  10.472  1.00 64.15           N  
ATOM    962  CA  ASP B 130     -26.290   9.763   9.782  1.00 64.15           C  
ATOM    963  C   ASP B 130     -25.609   8.671  10.602  1.00 64.15           C  
ATOM    964  CB  ASP B 130     -25.639   9.868   8.401  1.00 64.15           C  
ATOM    965  O   ASP B 130     -24.379   8.588  10.636  1.00 64.15           O  
ATOM    966  CG  ASP B 130     -25.910   8.657   7.525  1.00 64.15           C  
ATOM    967  OD1 ASP B 130     -26.147   7.555   8.065  1.00 64.15           O  
ATOM    968  OD2 ASP B 130     -25.882   8.806   6.284  1.00 64.15           O  
ATOM    969  N   ILE B 131     -26.293   7.727  11.241  1.00 67.24           N  
ATOM    970  CA  ILE B 131     -25.811   6.693  12.151  1.00 67.24           C  
ATOM    971  C   ILE B 131     -24.992   5.664  11.375  1.00 67.24           C  
ATOM    972  CB  ILE B 131     -26.978   6.002  12.890  1.00 67.24           C  
ATOM    973  O   ILE B 131     -24.004   5.134  11.888  1.00 67.24           O  
ATOM    974  CG1 ILE B 131     -27.671   6.990  13.836  1.00 67.24           C  
ATOM    975  CG2 ILE B 131     -26.481   4.771  13.653  1.00 67.24           C  
ATOM    976  CD1 ILE B 131     -29.004   6.495  14.381  1.00 67.24           C  
ATOM    977  N   GLU B 132     -25.422   5.446  10.121  1.00 71.19           N  
ATOM    978  CA  GLU B 132     -24.694   4.491   9.291  1.00 71.19           C  
ATOM    979  C   GLU B 132     -23.275   4.974   9.008  1.00 71.19           C  
ATOM    980  CB  GLU B 132     -25.438   4.245   7.976  1.00 71.19           C  
ATOM    981  O   GLU B 132     -22.328   4.185   9.033  1.00 71.19           O  
ATOM    982  CG  GLU B 132     -26.549   3.210   8.082  1.00 71.19           C  
ATOM    983  CD  GLU B 132     -26.926   2.595   6.743  1.00 71.19           C  
ATOM    984  OE1 GLU B 132     -27.595   1.537   6.728  1.00 71.19           O  
ATOM    985  OE2 GLU B 132     -26.548   3.176   5.701  1.00 71.19           O  
ATOM    986  N   GLN B 133     -23.123   6.208   8.750  1.00 69.26           N  
ATOM    987  CA  GLN B 133     -21.810   6.805   8.533  1.00 69.26           C  
ATOM    988  C   GLN B 133     -20.963   6.749   9.801  1.00 69.26           C  
ATOM    989  CB  GLN B 133     -21.950   8.253   8.058  1.00 69.26           C  
ATOM    990  O   GLN B 133     -19.753   6.523   9.737  1.00 69.26           O  
ATOM    991  CG  GLN B 133     -22.473   8.386   6.635  1.00 69.26           C  
ATOM    992  CD  GLN B 133     -21.362   8.426   5.602  1.00 69.26           C  
ATOM    993  NE2 GLN B 133     -21.720   8.231   4.338  1.00 69.26           N  
ATOM    994  OE1 GLN B 133     -20.191   8.632   5.938  1.00 69.26           O  
ATOM    995  N   TYR B 134     -21.644   6.975  10.872  1.00 70.01           N  
ATOM    996  CA  TYR B 134     -20.959   6.881  12.156  1.00 70.01           C  
ATOM    997  C   TYR B 134     -20.428   5.472  12.389  1.00 70.01           C  
ATOM    998  CB  TYR B 134     -21.898   7.281  13.297  1.00 70.01           C  
ATOM    999  O   TYR B 134     -19.287   5.296  12.825  1.00 70.01           O  
ATOM   1000  CG  TYR B 134     -21.285   7.132  14.669  1.00 70.01           C  
ATOM   1001  CD1 TYR B 134     -21.625   6.061  15.492  1.00 70.01           C  
ATOM   1002  CD2 TYR B 134     -20.367   8.061  15.144  1.00 70.01           C  
ATOM   1003  CE1 TYR B 134     -21.064   5.920  16.757  1.00 70.01           C  
ATOM   1004  CE2 TYR B 134     -19.800   7.931  16.407  1.00 70.01           C  
ATOM   1005  OH  TYR B 134     -19.595   6.725  18.457  1.00 70.01           O  
ATOM   1006  CZ  TYR B 134     -20.154   6.859  17.205  1.00 70.01           C  
ATOM   1007  N   ARG B 135     -21.199   4.492  12.113  1.00 74.74           N  
ATOM   1008  CA  ARG B 135     -20.791   3.099  12.262  1.00 74.74           C  
ATOM   1009  C   ARG B 135     -19.607   2.775  11.357  1.00 74.74           C  
ATOM   1010  CB  ARG B 135     -21.960   2.161  11.951  1.00 74.74           C  
ATOM   1011  O   ARG B 135     -18.720   2.008  11.737  1.00 74.74           O  
ATOM   1012  CG  ARG B 135     -22.988   2.068  13.067  1.00 74.74           C  
ATOM   1013  CD  ARG B 135     -24.092   1.073  12.736  1.00 74.74           C  
ATOM   1014  NE  ARG B 135     -25.117   1.040  13.775  1.00 74.74           N  
ATOM   1015  NH1 ARG B 135     -26.651  -0.139  12.513  1.00 74.74           N  
ATOM   1016  NH2 ARG B 135     -27.167   0.493  14.655  1.00 74.74           N  
ATOM   1017  CZ  ARG B 135     -26.310   0.465  13.645  1.00 74.74           C  
ATOM   1018  N   MET B 136     -19.588   3.383  10.178  1.00 75.31           N  
ATOM   1019  CA  MET B 136     -18.501   3.186   9.224  1.00 75.31           C  
ATOM   1020  C   MET B 136     -17.194   3.758   9.763  1.00 75.31           C  
ATOM   1021  CB  MET B 136     -18.839   3.834   7.880  1.00 75.31           C  
ATOM   1022  O   MET B 136     -16.135   3.146   9.613  1.00 75.31           O  
ATOM   1023  CG  MET B 136     -19.830   3.037   7.047  1.00 75.31           C  
ATOM   1024  SD  MET B 136     -20.172   3.818   5.423  1.00 75.31           S  
ATOM   1025  CE  MET B 136     -18.576   3.559   4.600  1.00 75.31           C  
ATOM   1026  N   VAL B 137     -17.296   4.904  10.381  1.00 74.06           N  
ATOM   1027  CA  VAL B 137     -16.114   5.535  10.956  1.00 74.06           C  
ATOM   1028  C   VAL B 137     -15.581   4.684  12.106  1.00 74.06           C  
ATOM   1029  CB  VAL B 137     -16.418   6.968  11.450  1.00 74.06           C  
ATOM   1030  O   VAL B 137     -14.375   4.443  12.202  1.00 74.06           O  
ATOM   1031  CG1 VAL B 137     -15.233   7.534  12.230  1.00 74.06           C  
ATOM   1032  CG2 VAL B 137     -16.769   7.874  10.272  1.00 74.06           C  
ATOM   1033  N   LYS B 138     -16.502   4.169  12.942  1.00 78.56           N  
ATOM   1034  CA  LYS B 138     -16.106   3.336  14.074  1.00 78.56           C  
ATOM   1035  C   LYS B 138     -15.438   2.048  13.602  1.00 78.56           C  
ATOM   1036  CB  LYS B 138     -17.316   3.008  14.949  1.00 78.56           C  
ATOM   1037  O   LYS B 138     -14.443   1.610  14.182  1.00 78.56           O  
ATOM   1038  CG  LYS B 138     -17.580   4.027  16.048  1.00 78.56           C  
ATOM   1039  CD  LYS B 138     -18.520   3.473  17.111  1.00 78.56           C  
ATOM   1040  CE  LYS B 138     -18.746   4.473  18.236  1.00 78.56           C  
ATOM   1041  NZ  LYS B 138     -19.683   3.942  19.270  1.00 78.56           N  
ATOM   1042  N   GLU B 139     -15.996   1.501  12.556  1.00 81.73           N  
ATOM   1043  CA  GLU B 139     -15.424   0.288  11.978  1.00 81.73           C  
ATOM   1044  C   GLU B 139     -14.034   0.552  11.406  1.00 81.73           C  
ATOM   1045  CB  GLU B 139     -16.342  -0.274  10.889  1.00 81.73           C  
ATOM   1046  O   GLU B 139     -13.102  -0.218  11.647  1.00 81.73           O  
ATOM   1047  CG  GLU B 139     -15.843  -1.573  10.274  1.00 81.73           C  
ATOM   1048  CD  GLU B 139     -16.739  -2.093   9.161  1.00 81.73           C  
ATOM   1049  OE1 GLU B 139     -16.699  -3.309   8.868  1.00 81.73           O  
ATOM   1050  OE2 GLU B 139     -17.487  -1.277   8.577  1.00 81.73           O  
ATOM   1051  N   ALA B 140     -13.890   1.631  10.731  1.00 81.31           N  
ATOM   1052  CA  ALA B 140     -12.614   1.998  10.122  1.00 81.31           C  
ATOM   1053  C   ALA B 140     -11.552   2.255  11.187  1.00 81.31           C  
ATOM   1054  CB  ALA B 140     -12.783   3.229   9.235  1.00 81.31           C  
ATOM   1055  O   ALA B 140     -10.404   1.828  11.043  1.00 81.31           O  
ATOM   1056  N   LEU B 141     -11.948   2.912  12.284  1.00 84.08           N  
ATOM   1057  CA  LEU B 141     -11.024   3.212  13.372  1.00 84.08           C  
ATOM   1058  C   LEU B 141     -10.567   1.932  14.065  1.00 84.08           C  
ATOM   1059  CB  LEU B 141     -11.680   4.150  14.389  1.00 84.08           C  
ATOM   1060  O   LEU B 141      -9.383   1.777  14.372  1.00 84.08           O  
ATOM   1061  CG  LEU B 141     -11.859   5.605  13.951  1.00 84.08           C  
ATOM   1062  CD1 LEU B 141     -12.746   6.351  14.942  1.00 84.08           C  
ATOM   1063  CD2 LEU B 141     -10.505   6.293  13.815  1.00 84.08           C  
ATOM   1064  N   HIS B 142     -11.520   1.053  14.246  1.00 86.37           N  
ATOM   1065  CA  HIS B 142     -11.195  -0.228  14.864  1.00 86.37           C  
ATOM   1066  C   HIS B 142     -10.255  -1.042  13.982  1.00 86.37           C  
ATOM   1067  CB  HIS B 142     -12.470  -1.025  15.148  1.00 86.37           C  
ATOM   1068  O   HIS B 142      -9.271  -1.605  14.469  1.00 86.37           O  
ATOM   1069  CG  HIS B 142     -12.213  -2.399  15.678  1.00 86.37           C  
ATOM   1070  CD2 HIS B 142     -12.320  -3.614  15.090  1.00 86.37           C  
ATOM   1071  ND1 HIS B 142     -11.793  -2.631  16.970  1.00 86.37           N  
ATOM   1072  CE1 HIS B 142     -11.652  -3.933  17.153  1.00 86.37           C  
ATOM   1073  NE2 HIS B 142     -11.965  -4.552  16.028  1.00 86.37           N  
ATOM   1074  N   GLU B 143     -10.573  -1.133  12.669  1.00 91.57           N  
ATOM   1075  CA  GLU B 143      -9.776  -1.901  11.717  1.00 91.57           C  
ATOM   1076  C   GLU B 143      -8.375  -1.314  11.569  1.00 91.57           C  
ATOM   1077  CB  GLU B 143     -10.470  -1.956  10.354  1.00 91.57           C  
ATOM   1078  O   GLU B 143      -7.392  -2.053  11.487  1.00 91.57           O  
ATOM   1079  CG  GLU B 143     -11.752  -2.776  10.349  1.00 91.57           C  
ATOM   1080  CD  GLU B 143     -11.543  -4.218  10.781  1.00 91.57           C  
ATOM   1081  OE1 GLU B 143     -12.346  -4.731  11.593  1.00 91.57           O  
ATOM   1082  OE2 GLU B 143     -10.568  -4.841  10.303  1.00 91.57           O  
ATOM   1083  N   ARG B 144      -8.286   0.002  11.615  1.00 91.08           N  
ATOM   1084  CA  ARG B 144      -6.990   0.670  11.549  1.00 91.08           C  
ATOM   1085  C   ARG B 144      -6.138   0.333  12.768  1.00 91.08           C  
ATOM   1086  CB  ARG B 144      -7.170   2.185  11.438  1.00 91.08           C  
ATOM   1087  O   ARG B 144      -4.965  -0.021  12.633  1.00 91.08           O  
ATOM   1088  CG  ARG B 144      -5.863   2.957  11.358  1.00 91.08           C  
ATOM   1089  CD  ARG B 144      -6.096   4.461  11.328  1.00 91.08           C  
ATOM   1090  NE  ARG B 144      -6.597   4.954  12.608  1.00 91.08           N  
ATOM   1091  NH1 ARG B 144      -6.728   7.162  11.941  1.00 91.08           N  
ATOM   1092  NH2 ARG B 144      -7.335   6.565  14.069  1.00 91.08           N  
ATOM   1093  CZ  ARG B 144      -6.885   6.226  12.870  1.00 91.08           C  
ATOM   1094  N   ALA B 145      -6.743   0.421  13.913  1.00 87.11           N  
ATOM   1095  CA  ALA B 145      -6.028   0.118  15.149  1.00 87.11           C  
ATOM   1096  C   ALA B 145      -5.562  -1.335  15.171  1.00 87.11           C  
ATOM   1097  CB  ALA B 145      -6.911   0.408  16.360  1.00 87.11           C  
ATOM   1098  O   ALA B 145      -4.436  -1.627  15.582  1.00 87.11           O  
ATOM   1099  N   ASN B 146      -6.415  -2.178  14.743  1.00 91.50           N  
ATOM   1100  CA  ASN B 146      -6.078  -3.597  14.710  1.00 91.50           C  
ATOM   1101  C   ASN B 146      -4.910  -3.874  13.769  1.00 91.50           C  
ATOM   1102  CB  ASN B 146      -7.296  -4.429  14.304  1.00 91.50           C  
ATOM   1103  O   ASN B 146      -3.986  -4.610  14.120  1.00 91.50           O  
ATOM   1104  CG  ASN B 146      -7.013  -5.919  14.307  1.00 91.50           C  
ATOM   1105  ND2 ASN B 146      -7.032  -6.528  13.127  1.00 91.50           N  
ATOM   1106  OD1 ASN B 146      -6.781  -6.517  15.360  1.00 91.50           O  
ATOM   1107  N   LEU B 147      -4.926  -3.267  12.584  1.00 93.31           N  
ATOM   1108  CA  LEU B 147      -3.868  -3.463  11.599  1.00 93.31           C  
ATOM   1109  C   LEU B 147      -2.525  -2.990  12.142  1.00 93.31           C  
ATOM   1110  CB  LEU B 147      -4.198  -2.719  10.302  1.00 93.31           C  
ATOM   1111  O   LEU B 147      -1.505  -3.658  11.957  1.00 93.31           O  
ATOM   1112  CG  LEU B 147      -3.530  -3.244   9.030  1.00 93.31           C  
ATOM   1113  CD1 LEU B 147      -4.535  -4.023   8.187  1.00 93.31           C  
ATOM   1114  CD2 LEU B 147      -2.928  -2.095   8.229  1.00 93.31           C  
ATOM   1115  N   LEU B 148      -2.483  -1.885  12.852  1.00 91.00           N  
ATOM   1116  CA  LEU B 148      -1.261  -1.339  13.430  1.00 91.00           C  
ATOM   1117  C   LEU B 148      -0.736  -2.240  14.543  1.00 91.00           C  
ATOM   1118  CB  LEU B 148      -1.508   0.071  13.973  1.00 91.00           C  
ATOM   1119  O   LEU B 148       0.473  -2.304  14.778  1.00 91.00           O  
ATOM   1120  CG  LEU B 148      -1.398   1.215  12.964  1.00 91.00           C  
ATOM   1121  CD1 LEU B 148      -2.696   1.353  12.176  1.00 91.00           C  
ATOM   1122  CD2 LEU B 148      -1.054   2.522  13.671  1.00 91.00           C  
ATOM   1123  N   GLU B 149      -1.641  -2.968  15.115  1.00 89.85           N  
ATOM   1124  CA  GLU B 149      -1.279  -3.843  16.226  1.00 89.85           C  
ATOM   1125  C   GLU B 149      -0.772  -5.192  15.723  1.00 89.85           C  
ATOM   1126  CB  GLU B 149      -2.473  -4.046  17.162  1.00 89.85           C  
ATOM   1127  O   GLU B 149       0.212  -5.723  16.241  1.00 89.85           O  
ATOM   1128  CG  GLU B 149      -2.142  -4.841  18.417  1.00 89.85           C  
ATOM   1129  CD  GLU B 149      -3.338  -5.036  19.336  1.00 89.85           C  
ATOM   1130  OE1 GLU B 149      -3.237  -5.823  20.304  1.00 89.85           O  
ATOM   1131  OE2 GLU B 149      -4.384  -4.398  19.085  1.00 89.85           O  
ATOM   1132  N   ILE B 150      -1.368  -5.743  14.736  1.00 95.01           N  
ATOM   1133  CA  ILE B 150      -1.112  -7.125  14.346  1.00 95.01           C  
ATOM   1134  C   ILE B 150       0.090  -7.182  13.406  1.00 95.01           C  
ATOM   1135  CB  ILE B 150      -2.349  -7.761  13.672  1.00 95.01           C  
ATOM   1136  O   ILE B 150       0.646  -8.255  13.161  1.00 95.01           O  
ATOM   1137  CG1 ILE B 150      -2.682  -7.028  12.368  1.00 95.01           C  
ATOM   1138  CG2 ILE B 150      -3.547  -7.754  14.627  1.00 95.01           C  
ATOM   1139  CD1 ILE B 150      -3.742  -7.721  11.522  1.00 95.01           C  
ATOM   1140  N   ALA B 151       0.503  -6.085  12.815  1.00 97.10           N  
ATOM   1141  CA  ALA B 151       1.690  -5.995  11.970  1.00 97.10           C  
ATOM   1142  C   ALA B 151       2.452  -4.699  12.230  1.00 97.10           C  
ATOM   1143  CB  ALA B 151       1.303  -6.095  10.496  1.00 97.10           C  
ATOM   1144  O   ALA B 151       2.637  -3.886  11.320  1.00 97.10           O  
ATOM   1145  N   PRO B 152       3.048  -4.561  13.403  1.00 93.72           N  
ATOM   1146  CA  PRO B 152       3.697  -3.312  13.808  1.00 93.72           C  
ATOM   1147  C   PRO B 152       4.955  -3.009  12.996  1.00 93.72           C  
ATOM   1148  CB  PRO B 152       4.043  -3.555  15.279  1.00 93.72           C  
ATOM   1149  O   PRO B 152       5.403  -1.861  12.949  1.00 93.72           O  
ATOM   1150  CG  PRO B 152       4.111  -5.042  15.415  1.00 93.72           C  
ATOM   1151  CD  PRO B 152       3.104  -5.653  14.483  1.00 93.72           C  
ATOM   1152  N   HIS B 153       5.528  -4.012  12.355  1.00 96.37           N  
ATOM   1153  CA  HIS B 153       6.724  -3.805  11.545  1.00 96.37           C  
ATOM   1154  C   HIS B 153       6.367  -3.260  10.166  1.00 96.37           C  
ATOM   1155  CB  HIS B 153       7.510  -5.109  11.407  1.00 96.37           C  
ATOM   1156  O   HIS B 153       7.215  -2.676   9.486  1.00 96.37           O  
ATOM   1157  CG  HIS B 153       6.738  -6.209  10.749  1.00 96.37           C  
ATOM   1158  CD2 HIS B 153       6.929  -6.846   9.569  1.00 96.37           C  
ATOM   1159  ND1 HIS B 153       5.615  -6.772  11.315  1.00 96.37           N  
ATOM   1160  CE1 HIS B 153       5.147  -7.711  10.510  1.00 96.37           C  
ATOM   1161  NE2 HIS B 153       5.926  -7.776   9.444  1.00 96.37           N  
ATOM   1162  N   LEU B 154       5.101  -3.410   9.758  1.00 97.99           N  
ATOM   1163  CA  LEU B 154       4.689  -3.034   8.410  1.00 97.99           C  
ATOM   1164  C   LEU B 154       3.796  -1.798   8.440  1.00 97.99           C  
ATOM   1165  CB  LEU B 154       3.956  -4.193   7.730  1.00 97.99           C  
ATOM   1166  O   LEU B 154       3.449  -1.253   7.390  1.00 97.99           O  
ATOM   1167  CG  LEU B 154       4.804  -5.414   7.370  1.00 97.99           C  
ATOM   1168  CD1 LEU B 154       3.915  -6.547   6.869  1.00 97.99           C  
ATOM   1169  CD2 LEU B 154       5.852  -5.047   6.325  1.00 97.99           C  
ATOM   1170  N   SER B 155       3.341  -1.437   9.604  1.00 95.42           N  
ATOM   1171  CA  SER B 155       2.407  -0.319   9.697  1.00 95.42           C  
ATOM   1172  C   SER B 155       2.723   0.566  10.898  1.00 95.42           C  
ATOM   1173  CB  SER B 155       0.969  -0.829   9.793  1.00 95.42           C  
ATOM   1174  O   SER B 155       3.275   0.096  11.895  1.00 95.42           O  
ATOM   1175  OG  SER B 155       0.808  -1.671  10.922  1.00 95.42           O  
ATOM   1176  N   ALA B 156       2.396   1.849  10.782  1.00 90.90           N  
ATOM   1177  CA  ALA B 156       2.658   2.824  11.838  1.00 90.90           C  
ATOM   1178  C   ALA B 156       1.729   4.029  11.715  1.00 90.90           C  
ATOM   1179  CB  ALA B 156       4.116   3.274  11.797  1.00 90.90           C  
ATOM   1180  O   ALA B 156       1.216   4.316  10.631  1.00 90.90           O  
ATOM   1181  N   PRO B 157       1.528   4.690  12.860  1.00 89.23           N  
ATOM   1182  CA  PRO B 157       0.772   5.942  12.774  1.00 89.23           C  
ATOM   1183  C   PRO B 157       1.509   7.024  11.989  1.00 89.23           C  
ATOM   1184  CB  PRO B 157       0.600   6.351  14.239  1.00 89.23           C  
ATOM   1185  O   PRO B 157       2.741   7.092  12.032  1.00 89.23           O  
ATOM   1186  CG  PRO B 157       0.882   5.107  15.019  1.00 89.23           C  
ATOM   1187  CD  PRO B 157       1.810   4.241  14.216  1.00 89.23           C  
ATOM   1188  N   LEU B 158       0.790   7.793  11.246  1.00 89.98           N  
ATOM   1189  CA  LEU B 158       1.350   8.900  10.479  1.00 89.98           C  
ATOM   1190  C   LEU B 158       0.603  10.197  10.771  1.00 89.98           C  
ATOM   1191  CB  LEU B 158       1.298   8.594   8.979  1.00 89.98           C  
ATOM   1192  O   LEU B 158      -0.599  10.297  10.515  1.00 89.98           O  
ATOM   1193  CG  LEU B 158       1.825   9.685   8.046  1.00 89.98           C  
ATOM   1194  CD1 LEU B 158       3.338   9.817   8.186  1.00 89.98           C  
ATOM   1195  CD2 LEU B 158       1.441   9.385   6.601  1.00 89.98           C  
ATOM   1196  N   PRO B 159       1.334  11.203  11.342  1.00 87.30           N  
ATOM   1197  CA  PRO B 159       0.690  12.509  11.501  1.00 87.30           C  
ATOM   1198  C   PRO B 159       0.435  13.207  10.168  1.00 87.30           C  
ATOM   1199  CB  PRO B 159       1.694  13.296  12.347  1.00 87.30           C  
ATOM   1200  O   PRO B 159       1.314  13.234   9.302  1.00 87.30           O  
ATOM   1201  CG  PRO B 159       3.014  12.652  12.070  1.00 87.30           C  
ATOM   1202  CD  PRO B 159       2.780  11.205  11.743  1.00 87.30           C  
ATOM   1203  N   ILE B 160      -0.692  13.691   9.989  1.00 86.30           N  
ATOM   1204  CA  ILE B 160      -1.077  14.399   8.773  1.00 86.30           C  
ATOM   1205  C   ILE B 160      -1.462  15.837   9.113  1.00 86.30           C  
ATOM   1206  CB  ILE B 160      -2.243  13.689   8.049  1.00 86.30           C  
ATOM   1207  O   ILE B 160      -2.344  16.070   9.942  1.00 86.30           O  
ATOM   1208  CG1 ILE B 160      -1.848  12.253   7.683  1.00 86.30           C  
ATOM   1209  CG2 ILE B 160      -2.665  14.475   6.805  1.00 86.30           C  
ATOM   1210  CD1 ILE B 160      -2.962  11.456   7.018  1.00 86.30           C  
ATOM   1211  N   MET B 161      -0.805  16.729   8.475  1.00 87.31           N  
ATOM   1212  CA  MET B 161      -1.059  18.147   8.710  1.00 87.31           C  
ATOM   1213  C   MET B 161      -2.051  18.699   7.692  1.00 87.31           C  
ATOM   1214  CB  MET B 161       0.245  18.944   8.655  1.00 87.31           C  
ATOM   1215  O   MET B 161      -1.910  18.462   6.491  1.00 87.31           O  
ATOM   1216  CG  MET B 161       0.059  20.440   8.852  1.00 87.31           C  
ATOM   1217  SD  MET B 161       1.623  21.376   8.647  1.00 87.31           S  
ATOM   1218  CE  MET B 161       2.558  20.755  10.073  1.00 87.31           C  
ATOM   1219  N   LEU B 162      -2.983  19.394   8.133  1.00 81.58           N  
ATOM   1220  CA  LEU B 162      -3.933  20.130   7.306  1.00 81.58           C  
ATOM   1221  C   LEU B 162      -3.730  21.634   7.452  1.00 81.58           C  
ATOM   1222  CB  LEU B 162      -5.371  19.758   7.681  1.00 81.58           C  
ATOM   1223  O   LEU B 162      -4.199  22.237   8.421  1.00 81.58           O  
ATOM   1224  CG  LEU B 162      -5.783  18.307   7.428  1.00 81.58           C  
ATOM   1225  CD1 LEU B 162      -6.832  17.870   8.445  1.00 81.58           C  
ATOM   1226  CD2 LEU B 162      -6.308  18.140   6.006  1.00 81.58           C  
ATOM   1227  N   PRO B 163      -3.103  22.225   6.434  1.00 82.78           N  
ATOM   1228  CA  PRO B 163      -2.923  23.676   6.525  1.00 82.78           C  
ATOM   1229  C   PRO B 163      -4.242  24.441   6.440  1.00 82.78           C  
ATOM   1230  CB  PRO B 163      -2.028  23.996   5.324  1.00 82.78           C  
ATOM   1231  O   PRO B 163      -5.118  24.083   5.649  1.00 82.78           O  
ATOM   1232  CG  PRO B 163      -2.229  22.853   4.383  1.00 82.78           C  
ATOM   1233  CD  PRO B 163      -2.683  21.659   5.172  1.00 82.78           C  
ATOM   1234  N   VAL B 164      -4.335  25.448   7.230  1.00 81.24           N  
ATOM   1235  CA  VAL B 164      -5.541  26.269   7.265  1.00 81.24           C  
ATOM   1236  C   VAL B 164      -5.210  27.693   6.826  1.00 81.24           C  
ATOM   1237  CB  VAL B 164      -6.180  26.280   8.672  1.00 81.24           C  
ATOM   1238  O   VAL B 164      -4.316  28.331   7.387  1.00 81.24           O  
ATOM   1239  CG1 VAL B 164      -7.466  27.104   8.675  1.00 81.24           C  
ATOM   1240  CG2 VAL B 164      -6.454  24.854   9.144  1.00 81.24           C  
ATOM   1241  N   TYR B 165      -5.932  28.169   5.843  1.00 76.06           N  
ATOM   1242  CA  TYR B 165      -5.602  29.471   5.275  1.00 76.06           C  
ATOM   1243  C   TYR B 165      -6.677  30.499   5.606  1.00 76.06           C  
ATOM   1244  CB  TYR B 165      -5.429  29.367   3.756  1.00 76.06           C  
ATOM   1245  O   TYR B 165      -6.487  31.697   5.385  1.00 76.06           O  
ATOM   1246  CG  TYR B 165      -4.160  28.664   3.336  1.00 76.06           C  
ATOM   1247  CD1 TYR B 165      -2.972  29.372   3.168  1.00 76.06           C  
ATOM   1248  CD2 TYR B 165      -4.148  27.293   3.107  1.00 76.06           C  
ATOM   1249  CE1 TYR B 165      -1.802  28.729   2.779  1.00 76.06           C  
ATOM   1250  CE2 TYR B 165      -2.983  26.640   2.717  1.00 76.06           C  
ATOM   1251  OH  TYR B 165      -0.660  26.724   2.172  1.00 76.06           O  
ATOM   1252  CZ  TYR B 165      -1.816  27.365   2.557  1.00 76.06           C  
ATOM   1253  N   LYS B 166      -7.759  30.038   6.119  1.00 72.09           N  
ATOM   1254  CA  LYS B 166      -8.802  30.940   6.598  1.00 72.09           C  
ATOM   1255  C   LYS B 166      -8.961  30.842   8.113  1.00 72.09           C  
ATOM   1256  CB  LYS B 166     -10.134  30.634   5.911  1.00 72.09           C  
ATOM   1257  O   LYS B 166      -9.174  29.754   8.651  1.00 72.09           O  
ATOM   1258  CG  LYS B 166     -10.113  30.832   4.403  1.00 72.09           C  
ATOM   1259  CD  LYS B 166     -11.480  30.567   3.785  1.00 72.09           C  
ATOM   1260  CE  LYS B 166     -11.449  30.722   2.270  1.00 72.09           C  
ATOM   1261  NZ  LYS B 166     -12.776  30.420   1.655  1.00 72.09           N  
ATOM   1262  N   TRP B 167      -8.995  31.894   8.833  1.00 70.05           N  
ATOM   1263  CA  TRP B 167      -8.959  31.936  10.291  1.00 70.05           C  
ATOM   1264  C   TRP B 167     -10.189  31.258  10.886  1.00 70.05           C  
ATOM   1265  CB  TRP B 167      -8.870  33.383  10.785  1.00 70.05           C  
ATOM   1266  O   TRP B 167     -10.104  30.615  11.935  1.00 70.05           O  
ATOM   1267  CG  TRP B 167      -8.082  33.547  12.049  1.00 70.05           C  
ATOM   1268  CD1 TRP B 167      -6.727  33.689  12.163  1.00 70.05           C  
ATOM   1269  CD2 TRP B 167      -8.602  33.581  13.382  1.00 70.05           C  
ATOM   1270  CE2 TRP B 167      -7.504  33.747  14.255  1.00 70.05           C  
ATOM   1271  CE3 TRP B 167      -9.892  33.488  13.923  1.00 70.05           C  
ATOM   1272  NE1 TRP B 167      -6.373  33.810  13.487  1.00 70.05           N  
ATOM   1273  CH2 TRP B 167      -8.930  33.728  16.144  1.00 70.05           C  
ATOM   1274  CZ2 TRP B 167      -7.658  33.822  15.642  1.00 70.05           C  
ATOM   1275  CZ3 TRP B 167     -10.042  33.563  15.303  1.00 70.05           C  
ATOM   1276  N   TRP B 168     -11.371  31.382  10.246  1.00 66.72           N  
ATOM   1277  CA  TRP B 168     -12.614  30.856  10.799  1.00 66.72           C  
ATOM   1278  C   TRP B 168     -12.637  29.332  10.737  1.00 66.72           C  
ATOM   1279  CB  TRP B 168     -13.821  31.428  10.049  1.00 66.72           C  
ATOM   1280  O   TRP B 168     -13.438  28.689  11.418  1.00 66.72           O  
ATOM   1281  CG  TRP B 168     -13.800  31.166   8.573  1.00 66.72           C  
ATOM   1282  CD1 TRP B 168     -13.122  31.874   7.620  1.00 66.72           C  
ATOM   1283  CD2 TRP B 168     -14.494  30.124   7.881  1.00 66.72           C  
ATOM   1284  CE2 TRP B 168     -14.191  30.260   6.508  1.00 66.72           C  
ATOM   1285  CE3 TRP B 168     -15.344  29.087   8.289  1.00 66.72           C  
ATOM   1286  NE1 TRP B 168     -13.353  31.334   6.376  1.00 66.72           N  
ATOM   1287  CH2 TRP B 168     -15.536  28.390   5.966  1.00 66.72           C  
ATOM   1288  CZ2 TRP B 168     -14.708  29.396   5.540  1.00 66.72           C  
ATOM   1289  CZ3 TRP B 168     -15.857  28.228   7.324  1.00 66.72           C  
ATOM   1290  N   GLN B 169     -11.781  28.769   9.927  1.00 68.48           N  
ATOM   1291  CA  GLN B 169     -11.728  27.324   9.727  1.00 68.48           C  
ATOM   1292  C   GLN B 169     -11.040  26.631  10.900  1.00 68.48           C  
ATOM   1293  CB  GLN B 169     -11.004  26.989   8.422  1.00 68.48           C  
ATOM   1294  O   GLN B 169     -11.291  25.454  11.167  1.00 68.48           O  
ATOM   1295  CG  GLN B 169     -11.795  27.346   7.171  1.00 68.48           C  
ATOM   1296  CD  GLN B 169     -11.040  27.038   5.891  1.00 68.48           C  
ATOM   1297  NE2 GLN B 169     -11.775  26.849   4.800  1.00 68.48           N  
ATOM   1298  OE1 GLN B 169      -9.807  26.971   5.883  1.00 68.48           O  
ATOM   1299  N   LEU B 170     -10.278  27.261  11.633  1.00 70.28           N  
ATOM   1300  CA  LEU B 170      -9.491  26.659  12.703  1.00 70.28           C  
ATOM   1301  C   LEU B 170     -10.396  26.129  13.811  1.00 70.28           C  
ATOM   1302  CB  LEU B 170      -8.501  27.675  13.278  1.00 70.28           C  
ATOM   1303  O   LEU B 170     -10.300  24.960  14.191  1.00 70.28           O  
ATOM   1304  CG  LEU B 170      -7.068  27.599  12.751  1.00 70.28           C  
ATOM   1305  CD1 LEU B 170      -6.386  28.958  12.870  1.00 70.28           C  
ATOM   1306  CD2 LEU B 170      -6.278  26.531  13.501  1.00 70.28           C  
ATOM   1307  N   PRO B 171     -11.298  27.043  14.351  1.00 63.04           N  
ATOM   1308  CA  PRO B 171     -12.175  26.502  15.392  1.00 63.04           C  
ATOM   1309  C   PRO B 171     -13.080  25.384  14.880  1.00 63.04           C  
ATOM   1310  CB  PRO B 171     -12.999  27.717  15.826  1.00 63.04           C  
ATOM   1311  O   PRO B 171     -13.359  24.428  15.607  1.00 63.04           O  
ATOM   1312  CG  PRO B 171     -12.299  28.889  15.218  1.00 63.04           C  
ATOM   1313  CD  PRO B 171     -11.355  28.388  14.164  1.00 63.04           C  
ATOM   1314  N   TYR B 172     -13.518  25.523  13.653  1.00 62.76           N  
ATOM   1315  CA  TYR B 172     -14.358  24.513  13.019  1.00 62.76           C  
ATOM   1316  C   TYR B 172     -13.636  23.173  12.943  1.00 62.76           C  
ATOM   1317  CB  TYR B 172     -14.774  24.963  11.615  1.00 62.76           C  
ATOM   1318  O   TYR B 172     -14.169  22.148  13.373  1.00 62.76           O  
ATOM   1319  CG  TYR B 172     -15.600  23.942  10.871  1.00 62.76           C  
ATOM   1320  CD1 TYR B 172     -15.028  23.134   9.891  1.00 62.76           C  
ATOM   1321  CD2 TYR B 172     -16.955  23.784  11.144  1.00 62.76           C  
ATOM   1322  CE1 TYR B 172     -15.785  22.193   9.201  1.00 62.76           C  
ATOM   1323  CE2 TYR B 172     -17.722  22.847  10.461  1.00 62.76           C  
ATOM   1324  OH  TYR B 172     -17.885  21.128   8.813  1.00 62.76           O  
ATOM   1325  CZ  TYR B 172     -17.130  22.057   9.493  1.00 62.76           C  
ATOM   1326  N   TYR B 173     -12.448  23.163  12.478  1.00 64.93           N  
ATOM   1327  CA  TYR B 173     -11.672  21.937  12.327  1.00 64.93           C  
ATOM   1328  C   TYR B 173     -11.263  21.379  13.685  1.00 64.93           C  
ATOM   1329  CB  TYR B 173     -10.428  22.190  11.471  1.00 64.93           C  
ATOM   1330  O   TYR B 173     -11.195  20.161  13.868  1.00 64.93           O  
ATOM   1331  CG  TYR B 173     -10.715  22.267   9.991  1.00 64.93           C  
ATOM   1332  CD1 TYR B 173     -11.336  21.212   9.326  1.00 64.93           C  
ATOM   1333  CD2 TYR B 173     -10.364  23.393   9.254  1.00 64.93           C  
ATOM   1334  CE1 TYR B 173     -11.601  21.277   7.962  1.00 64.93           C  
ATOM   1335  CE2 TYR B 173     -10.624  23.469   7.890  1.00 64.93           C  
ATOM   1336  OH  TYR B 173     -11.502  22.478   5.903  1.00 64.93           O  
ATOM   1337  CZ  TYR B 173     -11.242  22.408   7.254  1.00 64.93           C  
ATOM   1338  N   TRP B 174     -11.011  22.291  14.572  1.00 66.95           N  
ATOM   1339  CA  TRP B 174     -10.639  21.864  15.917  1.00 66.95           C  
ATOM   1340  C   TRP B 174     -11.752  21.039  16.554  1.00 66.95           C  
ATOM   1341  CB  TRP B 174     -10.319  23.076  16.797  1.00 66.95           C  
ATOM   1342  O   TRP B 174     -11.500  19.962  17.100  1.00 66.95           O  
ATOM   1343  CG  TRP B 174      -9.836  22.721  18.171  1.00 66.95           C  
ATOM   1344  CD1 TRP B 174      -8.596  22.258  18.514  1.00 66.95           C  
ATOM   1345  CD2 TRP B 174     -10.587  22.795  19.386  1.00 66.95           C  
ATOM   1346  CE2 TRP B 174      -9.739  22.362  20.429  1.00 66.95           C  
ATOM   1347  CE3 TRP B 174     -11.897  23.186  19.695  1.00 66.95           C  
ATOM   1348  NE1 TRP B 174      -8.531  22.041  19.871  1.00 66.95           N  
ATOM   1349  CH2 TRP B 174     -11.445  22.698  22.035  1.00 66.95           C  
ATOM   1350  CZ2 TRP B 174     -10.159  22.310  21.761  1.00 66.95           C  
ATOM   1351  CZ3 TRP B 174     -12.313  23.133  21.020  1.00 66.95           C  
ATOM   1352  N   VAL B 175     -12.963  21.534  16.450  1.00 65.80           N  
ATOM   1353  CA  VAL B 175     -14.111  20.826  17.008  1.00 65.80           C  
ATOM   1354  C   VAL B 175     -14.287  19.486  16.298  1.00 65.80           C  
ATOM   1355  CB  VAL B 175     -15.404  21.664  16.895  1.00 65.80           C  
ATOM   1356  O   VAL B 175     -14.566  18.470  16.938  1.00 65.80           O  
ATOM   1357  CG1 VAL B 175     -16.623  20.832  17.289  1.00 65.80           C  
ATOM   1358  CG2 VAL B 175     -15.305  22.917  17.762  1.00 65.80           C  
ATOM   1359  N   GLY B 176     -14.089  19.518  15.093  1.00 65.72           N  
ATOM   1360  CA  GLY B 176     -14.220  18.307  14.299  1.00 65.72           C  
ATOM   1361  C   GLY B 176     -13.223  17.231  14.683  1.00 65.72           C  
ATOM   1362  O   GLY B 176     -13.593  16.068  14.857  1.00 65.72           O  
ATOM   1363  N   ILE B 177     -12.004  17.646  14.869  1.00 67.88           N  
ATOM   1364  CA  ILE B 177     -10.941  16.693  15.165  1.00 67.88           C  
ATOM   1365  C   ILE B 177     -11.103  16.164  16.588  1.00 67.88           C  
ATOM   1366  CB  ILE B 177      -9.544  17.330  14.986  1.00 67.88           C  
ATOM   1367  O   ILE B 177     -10.819  14.995  16.859  1.00 67.88           O  
ATOM   1368  CG1 ILE B 177      -9.287  17.645  13.508  1.00 67.88           C  
ATOM   1369  CG2 ILE B 177      -8.455  16.412  15.548  1.00 67.88           C  
ATOM   1370  CD1 ILE B 177      -8.056  18.507  13.264  1.00 67.88           C  
ATOM   1371  N   LYS B 178     -11.522  16.993  17.469  1.00 66.90           N  
ATOM   1372  CA  LYS B 178     -11.772  16.537  18.833  1.00 66.90           C  
ATOM   1373  C   LYS B 178     -12.907  15.517  18.872  1.00 66.90           C  
ATOM   1374  CB  LYS B 178     -12.100  17.721  19.744  1.00 66.90           C  
ATOM   1375  O   LYS B 178     -12.855  14.553  19.638  1.00 66.90           O  
ATOM   1376  CG  LYS B 178     -10.883  18.527  20.173  1.00 66.90           C  
ATOM   1377  CD  LYS B 178      -9.980  17.726  21.102  1.00 66.90           C  
ATOM   1378  CE  LYS B 178      -8.746  18.521  21.506  1.00 66.90           C  
ATOM   1379  NZ  LYS B 178      -7.788  17.691  22.296  1.00 66.90           N  
ATOM   1380  N   LEU B 179     -13.843  15.804  18.062  1.00 67.79           N  
ATOM   1381  CA  LEU B 179     -14.933  14.841  17.954  1.00 67.79           C  
ATOM   1382  C   LEU B 179     -14.433  13.515  17.392  1.00 67.79           C  
ATOM   1383  CB  LEU B 179     -16.052  15.395  17.068  1.00 67.79           C  
ATOM   1384  O   LEU B 179     -14.845  12.447  17.851  1.00 67.79           O  
ATOM   1385  CG  LEU B 179     -17.358  14.599  17.048  1.00 67.79           C  
ATOM   1386  CD1 LEU B 179     -18.006  14.610  18.428  1.00 67.79           C  
ATOM   1387  CD2 LEU B 179     -18.311  15.162  15.999  1.00 67.79           C  
ATOM   1388  N   TYR B 180     -13.605  13.650  16.436  1.00 66.64           N  
ATOM   1389  CA  TYR B 180     -12.974  12.469  15.857  1.00 66.64           C  
ATOM   1390  C   TYR B 180     -12.212  11.683  16.917  1.00 66.64           C  
ATOM   1391  CB  TYR B 180     -12.026  12.868  14.721  1.00 66.64           C  
ATOM   1392  O   TYR B 180     -12.343  10.460  17.006  1.00 66.64           O  
ATOM   1393  CG  TYR B 180     -11.343  11.695  14.061  1.00 66.64           C  
ATOM   1394  CD1 TYR B 180     -10.045  11.332  14.412  1.00 66.64           C  
ATOM   1395  CD2 TYR B 180     -11.994  10.949  13.084  1.00 66.64           C  
ATOM   1396  CE1 TYR B 180      -9.411  10.254  13.804  1.00 66.64           C  
ATOM   1397  CE2 TYR B 180     -11.369   9.869  12.470  1.00 66.64           C  
ATOM   1398  OH  TYR B 180      -9.457   8.460  12.231  1.00 66.64           O  
ATOM   1399  CZ  TYR B 180     -10.080   9.529  12.836  1.00 66.64           C  
ATOM   1400  N   ASP B 181     -11.467  12.377  17.757  1.00 70.65           N  
ATOM   1401  CA  ASP B 181     -10.700  11.746  18.827  1.00 70.65           C  
ATOM   1402  C   ASP B 181     -11.623  11.069  19.838  1.00 70.65           C  
ATOM   1403  CB  ASP B 181      -9.813  12.774  19.530  1.00 70.65           C  
ATOM   1404  O   ASP B 181     -11.306   9.996  20.355  1.00 70.65           O  
ATOM   1405  CG  ASP B 181      -8.623  13.204  18.690  1.00 70.65           C  
ATOM   1406  OD1 ASP B 181      -8.325  12.544  17.671  1.00 70.65           O  
ATOM   1407  OD2 ASP B 181      -7.975  14.210  19.053  1.00 70.65           O  
ATOM   1408  N   LEU B 182     -12.690  11.726  20.024  1.00 66.13           N  
ATOM   1409  CA  LEU B 182     -13.655  11.177  20.970  1.00 66.13           C  
ATOM   1410  C   LEU B 182     -14.263   9.884  20.437  1.00 66.13           C  
ATOM   1411  CB  LEU B 182     -14.762  12.195  21.257  1.00 66.13           C  
ATOM   1412  O   LEU B 182     -14.379   8.900  21.171  1.00 66.13           O  
ATOM   1413  CG  LEU B 182     -15.610  11.940  22.503  1.00 66.13           C  
ATOM   1414  CD1 LEU B 182     -14.901  12.471  23.745  1.00 66.13           C  
ATOM   1415  CD2 LEU B 182     -16.987  12.579  22.354  1.00 66.13           C  
ATOM   1416  N   VAL B 183     -14.626   9.940  19.239  1.00 68.82           N  
ATOM   1417  CA  VAL B 183     -15.226   8.770  18.605  1.00 68.82           C  
ATOM   1418  C   VAL B 183     -14.207   7.635  18.547  1.00 68.82           C  
ATOM   1419  CB  VAL B 183     -15.743   9.096  17.186  1.00 68.82           C  
ATOM   1420  O   VAL B 183     -14.559   6.466  18.726  1.00 68.82           O  
ATOM   1421  CG1 VAL B 183     -16.203   7.826  16.474  1.00 68.82           C  
ATOM   1422  CG2 VAL B 183     -16.879  10.116  17.254  1.00 68.82           C  
ATOM   1423  N   ALA B 184     -13.003   7.936  18.341  1.00 69.83           N  
ATOM   1424  CA  ALA B 184     -11.938   6.941  18.247  1.00 69.83           C  
ATOM   1425  C   ALA B 184     -11.680   6.283  19.600  1.00 69.83           C  
ATOM   1426  CB  ALA B 184     -10.657   7.581  17.718  1.00 69.83           C  
ATOM   1427  O   ALA B 184     -11.269   5.122  19.665  1.00 69.83           O  
ATOM   1428  N   GLY B 185     -12.084   6.940  20.708  1.00 67.29           N  
ATOM   1429  CA  GLY B 185     -11.914   6.397  22.047  1.00 67.29           C  
ATOM   1430  C   GLY B 185     -10.587   5.686  22.238  1.00 67.29           C  
ATOM   1431  O   GLY B 185      -9.526   6.268  22.004  1.00 67.29           O  
ATOM   1432  N   SER B 186     -10.684   4.392  22.442  1.00 65.36           N  
ATOM   1433  CA  SER B 186      -9.496   3.585  22.699  1.00 65.36           C  
ATOM   1434  C   SER B 186      -8.762   3.254  21.404  1.00 65.36           C  
ATOM   1435  CB  SER B 186      -9.871   2.293  23.426  1.00 65.36           C  
ATOM   1436  O   SER B 186      -7.612   2.811  21.432  1.00 65.36           O  
ATOM   1437  OG  SER B 186     -10.765   1.518  22.646  1.00 65.36           O  
ATOM   1438  N   ASN B 187      -9.403   3.545  20.319  1.00 69.24           N  
ATOM   1439  CA  ASN B 187      -8.817   3.257  19.014  1.00 69.24           C  
ATOM   1440  C   ASN B 187      -8.034   4.451  18.476  1.00 69.24           C  
ATOM   1441  CB  ASN B 187      -9.902   2.841  18.019  1.00 69.24           C  
ATOM   1442  O   ASN B 187      -7.559   4.426  17.339  1.00 69.24           O  
ATOM   1443  CG  ASN B 187     -10.540   1.512  18.373  1.00 69.24           C  
ATOM   1444  ND2 ASN B 187     -11.848   1.410  18.168  1.00 69.24           N  
ATOM   1445  OD1 ASN B 187      -9.864   0.586  18.827  1.00 69.24           O  
ATOM   1446  N   CYS B 188      -8.043   5.456  19.274  1.00 59.00           N  
ATOM   1447  CA  CYS B 188      -7.289   6.642  18.884  1.00 59.00           C  
ATOM   1448  C   CYS B 188      -5.791   6.359  18.881  1.00 59.00           C  
ATOM   1449  CB  CYS B 188      -7.595   7.806  19.826  1.00 59.00           C  
ATOM   1450  O   CYS B 188      -5.244   5.874  19.873  1.00 59.00           O  
ATOM   1451  SG  CYS B 188      -6.943   9.392  19.260  1.00 59.00           S  
ATOM   1452  N   LEU B 189      -5.200   6.644  17.788  1.00 66.05           N  
ATOM   1453  CA  LEU B 189      -3.766   6.398  17.681  1.00 66.05           C  
ATOM   1454  C   LEU B 189      -2.980   7.383  18.539  1.00 66.05           C  
ATOM   1455  CB  LEU B 189      -3.313   6.498  16.222  1.00 66.05           C  
ATOM   1456  O   LEU B 189      -2.196   6.976  19.399  1.00 66.05           O  
ATOM   1457  CG  LEU B 189      -3.892   5.460  15.259  1.00 66.05           C  
ATOM   1458  CD1 LEU B 189      -3.465   5.768  13.828  1.00 66.05           C  
ATOM   1459  CD2 LEU B 189      -3.458   4.055  15.662  1.00 66.05           C  
ATOM   1460  N   LYS B 190      -3.083   8.643  18.273  1.00 66.64           N  
ATOM   1461  CA  LYS B 190      -2.568   9.785  19.023  1.00 66.64           C  
ATOM   1462  C   LYS B 190      -3.539  10.961  18.967  1.00 66.64           C  
ATOM   1463  CB  LYS B 190      -1.200  10.208  18.486  1.00 66.64           C  
ATOM   1464  O   LYS B 190      -4.368  11.046  18.058  1.00 66.64           O  
ATOM   1465  CG  LYS B 190      -0.085   9.216  18.783  1.00 66.64           C  
ATOM   1466  CD  LYS B 190       1.276   9.769  18.382  1.00 66.64           C  
ATOM   1467  CE  LYS B 190       2.391   8.771  18.665  1.00 66.64           C  
ATOM   1468  NZ  LYS B 190       3.727   9.304  18.262  1.00 66.64           N  
ATOM   1469  N   SER B 191      -3.457  11.708  19.892  1.00 65.84           N  
ATOM   1470  CA  SER B 191      -4.381  12.836  19.951  1.00 65.84           C  
ATOM   1471  C   SER B 191      -4.016  13.904  18.926  1.00 65.84           C  
ATOM   1472  CB  SER B 191      -4.393  13.446  21.353  1.00 65.84           C  
ATOM   1473  O   SER B 191      -2.836  14.192  18.715  1.00 65.84           O  
ATOM   1474  OG  SER B 191      -5.374  14.465  21.450  1.00 65.84           O  
ATOM   1475  N   SER B 192      -5.013  14.386  18.222  1.00 73.07           N  
ATOM   1476  CA  SER B 192      -4.845  15.476  17.265  1.00 73.07           C  
ATOM   1477  C   SER B 192      -4.487  16.780  17.970  1.00 73.07           C  
ATOM   1478  CB  SER B 192      -6.118  15.665  16.439  1.00 73.07           C  
ATOM   1479  O   SER B 192      -4.776  16.950  19.156  1.00 73.07           O  
ATOM   1480  OG  SER B 192      -6.539  14.436  15.874  1.00 73.07           O  
ATOM   1481  N   TYR B 193      -3.776  17.682  17.255  1.00 72.56           N  
ATOM   1482  CA  TYR B 193      -3.410  18.957  17.861  1.00 72.56           C  
ATOM   1483  C   TYR B 193      -3.321  20.056  16.809  1.00 72.56           C  
ATOM   1484  CB  TYR B 193      -2.075  18.836  18.603  1.00 72.56           C  
ATOM   1485  O   TYR B 193      -3.320  19.775  15.608  1.00 72.56           O  
ATOM   1486  CG  TYR B 193      -0.932  18.387  17.727  1.00 72.56           C  
ATOM   1487  CD1 TYR B 193      -0.694  17.034  17.497  1.00 72.56           C  
ATOM   1488  CD2 TYR B 193      -0.085  19.314  17.128  1.00 72.56           C  
ATOM   1489  CE1 TYR B 193       0.360  16.615  16.692  1.00 72.56           C  
ATOM   1490  CE2 TYR B 193       0.972  18.907  16.321  1.00 72.56           C  
ATOM   1491  OH  TYR B 193       2.230  17.148  15.311  1.00 72.56           O  
ATOM   1492  CZ  TYR B 193       1.186  17.557  16.109  1.00 72.56           C  
ATOM   1493  N   VAL B 194      -3.359  21.278  17.278  1.00 78.56           N  
ATOM   1494  CA  VAL B 194      -3.325  22.445  16.404  1.00 78.56           C  
ATOM   1495  C   VAL B 194      -1.924  23.053  16.407  1.00 78.56           C  
ATOM   1496  CB  VAL B 194      -4.366  23.505  16.831  1.00 78.56           C  
ATOM   1497  O   VAL B 194      -1.261  23.095  17.446  1.00 78.56           O  
ATOM   1498  CG1 VAL B 194      -4.269  24.745  15.945  1.00 78.56           C  
ATOM   1499  CG2 VAL B 194      -5.776  22.917  16.780  1.00 78.56           C  
ATOM   1500  N   LEU B 195      -1.485  23.473  15.263  1.00 77.28           N  
ATOM   1501  CA  LEU B 195      -0.200  24.149  15.121  1.00 77.28           C  
ATOM   1502  C   LEU B 195      -0.395  25.606  14.714  1.00 77.28           C  
ATOM   1503  CB  LEU B 195       0.673  23.431  14.089  1.00 77.28           C  
ATOM   1504  O   LEU B 195      -1.265  25.916  13.897  1.00 77.28           O  
ATOM   1505  CG  LEU B 195       1.138  22.022  14.457  1.00 77.28           C  
ATOM   1506  CD1 LEU B 195       1.862  21.378  13.279  1.00 77.28           C  
ATOM   1507  CD2 LEU B 195       2.036  22.059  15.688  1.00 77.28           C  
ATOM   1508  N   SER B 196       0.371  26.421  15.316  1.00 79.06           N  
ATOM   1509  CA  SER B 196       0.403  27.808  14.860  1.00 79.06           C  
ATOM   1510  C   SER B 196       1.076  27.927  13.497  1.00 79.06           C  
ATOM   1511  CB  SER B 196       1.130  28.689  15.876  1.00 79.06           C  
ATOM   1512  O   SER B 196       1.707  26.979  13.026  1.00 79.06           O  
ATOM   1513  OG  SER B 196       2.516  28.393  15.898  1.00 79.06           O  
ATOM   1514  N   LYS B 197       0.900  29.013  12.832  1.00 82.39           N  
ATOM   1515  CA  LYS B 197       1.540  29.259  11.543  1.00 82.39           C  
ATOM   1516  C   LYS B 197       3.044  29.013  11.620  1.00 82.39           C  
ATOM   1517  CB  LYS B 197       1.266  30.688  11.073  1.00 82.39           C  
ATOM   1518  O   LYS B 197       3.608  28.320  10.771  1.00 82.39           O  
ATOM   1519  CG  LYS B 197       1.990  31.066   9.789  1.00 82.39           C  
ATOM   1520  CD  LYS B 197       1.732  32.519   9.409  1.00 82.39           C  
ATOM   1521  CE  LYS B 197       2.497  32.913   8.153  1.00 82.39           C  
ATOM   1522  NZ  LYS B 197       2.186  34.312   7.730  1.00 82.39           N  
ATOM   1523  N   SER B 198       3.783  29.549  12.631  1.00 80.56           N  
ATOM   1524  CA  SER B 198       5.229  29.439  12.796  1.00 80.56           C  
ATOM   1525  C   SER B 198       5.655  27.985  12.974  1.00 80.56           C  
ATOM   1526  CB  SER B 198       5.697  30.266  13.994  1.00 80.56           C  
ATOM   1527  O   SER B 198       6.622  27.536  12.355  1.00 80.56           O  
ATOM   1528  OG  SER B 198       5.102  29.798  15.192  1.00 80.56           O  
ATOM   1529  N   ARG B 199       4.904  27.296  13.761  1.00 78.47           N  
ATOM   1530  CA  ARG B 199       5.231  25.898  14.026  1.00 78.47           C  
ATOM   1531  C   ARG B 199       4.971  25.033  12.797  1.00 78.47           C  
ATOM   1532  CB  ARG B 199       4.426  25.373  15.217  1.00 78.47           C  
ATOM   1533  O   ARG B 199       5.705  24.077  12.538  1.00 78.47           O  
ATOM   1534  CG  ARG B 199       5.011  25.748  16.569  1.00 78.47           C  
ATOM   1535  CD  ARG B 199       4.845  24.626  17.585  1.00 78.47           C  
ATOM   1536  NE  ARG B 199       5.417  24.984  18.880  1.00 78.47           N  
ATOM   1537  NH1 ARG B 199       4.700  23.070  19.957  1.00 78.47           N  
ATOM   1538  NH2 ARG B 199       5.892  24.657  21.103  1.00 78.47           N  
ATOM   1539  CZ  ARG B 199       5.335  24.236  19.977  1.00 78.47           C  
ATOM   1540  N   ALA B 200       3.927  25.359  12.132  1.00 79.87           N  
ATOM   1541  CA  ALA B 200       3.631  24.644  10.893  1.00 79.87           C  
ATOM   1542  C   ALA B 200       4.769  24.794   9.888  1.00 79.87           C  
ATOM   1543  CB  ALA B 200       2.322  25.146  10.289  1.00 79.87           C  
ATOM   1544  O   ALA B 200       5.195  23.815   9.272  1.00 79.87           O  
ATOM   1545  N   LEU B 201       5.293  25.988   9.775  1.00 82.96           N  
ATOM   1546  CA  LEU B 201       6.361  26.290   8.828  1.00 82.96           C  
ATOM   1547  C   LEU B 201       7.684  25.689   9.291  1.00 82.96           C  
ATOM   1548  CB  LEU B 201       6.509  27.803   8.650  1.00 82.96           C  
ATOM   1549  O   LEU B 201       8.576  25.439   8.477  1.00 82.96           O  
ATOM   1550  CG  LEU B 201       5.401  28.505   7.863  1.00 82.96           C  
ATOM   1551  CD1 LEU B 201       5.576  30.018   7.935  1.00 82.96           C  
ATOM   1552  CD2 LEU B 201       5.392  28.031   6.414  1.00 82.96           C  
ATOM   1553  N   GLU B 202       7.809  25.456  10.587  1.00 76.09           N  
ATOM   1554  CA  GLU B 202       8.989  24.769  11.106  1.00 76.09           C  
ATOM   1555  C   GLU B 202       9.005  23.303  10.683  1.00 76.09           C  
ATOM   1556  CB  GLU B 202       9.045  24.877  12.632  1.00 76.09           C  
ATOM   1557  O   GLU B 202      10.058  22.763  10.337  1.00 76.09           O  
ATOM   1558  CG  GLU B 202       9.581  26.209  13.135  1.00 76.09           C  
ATOM   1559  CD  GLU B 202       9.549  26.335  14.650  1.00 76.09           C  
ATOM   1560  OE1 GLU B 202       9.813  27.442  15.173  1.00 76.09           O  
ATOM   1561  OE2 GLU B 202       9.259  25.319  15.320  1.00 76.09           O  
ATOM   1562  N   HIS B 203       7.822  22.763  10.703  1.00 75.79           N  
ATOM   1563  CA  HIS B 203       7.701  21.357  10.334  1.00 75.79           C  
ATOM   1564  C   HIS B 203       7.753  21.178   8.820  1.00 75.79           C  
ATOM   1565  CB  HIS B 203       6.402  20.767  10.887  1.00 75.79           C  
ATOM   1566  O   HIS B 203       8.317  20.200   8.325  1.00 75.79           O  
ATOM   1567  CG  HIS B 203       6.454  20.473  12.353  1.00 75.79           C  
ATOM   1568  CD2 HIS B 203       5.853  21.079  13.403  1.00 75.79           C  
ATOM   1569  ND1 HIS B 203       7.201  19.440  12.878  1.00 75.79           N  
ATOM   1570  CE1 HIS B 203       7.055  19.424  14.192  1.00 75.79           C  
ATOM   1571  NE2 HIS B 203       6.242  20.408  14.537  1.00 75.79           N  
ATOM   1572  N   PHE B 204       7.138  22.185   8.150  1.00 79.51           N  
ATOM   1573  CA  PHE B 204       7.069  22.134   6.695  1.00 79.51           C  
ATOM   1574  C   PHE B 204       7.442  23.481   6.087  1.00 79.51           C  
ATOM   1575  CB  PHE B 204       5.667  21.721   6.236  1.00 79.51           C  
ATOM   1576  O   PHE B 204       6.581  24.193   5.566  1.00 79.51           O  
ATOM   1577  CG  PHE B 204       5.664  20.813   5.036  1.00 79.51           C  
ATOM   1578  CD1 PHE B 204       5.941  21.312   3.769  1.00 79.51           C  
ATOM   1579  CD2 PHE B 204       5.383  19.460   5.175  1.00 79.51           C  
ATOM   1580  CE1 PHE B 204       5.939  20.474   2.656  1.00 79.51           C  
ATOM   1581  CE2 PHE B 204       5.379  18.616   4.068  1.00 79.51           C  
ATOM   1582  CZ  PHE B 204       5.656  19.125   2.809  1.00 79.51           C  
ATOM   1583  N   PRO B 205       8.731  23.728   6.037  1.00 75.48           N  
ATOM   1584  CA  PRO B 205       9.227  25.036   5.603  1.00 75.48           C  
ATOM   1585  C   PRO B 205       8.879  25.347   4.149  1.00 75.48           C  
ATOM   1586  CB  PRO B 205      10.742  24.917   5.788  1.00 75.48           C  
ATOM   1587  O   PRO B 205       8.855  26.514   3.753  1.00 75.48           O  
ATOM   1588  CG  PRO B 205      10.927  23.726   6.673  1.00 75.48           C  
ATOM   1589  CD  PRO B 205       9.679  22.893   6.617  1.00 75.48           C  
ATOM   1590  N   MET B 206       8.527  24.303   3.454  1.00 77.14           N  
ATOM   1591  CA  MET B 206       8.276  24.489   2.028  1.00 77.14           C  
ATOM   1592  C   MET B 206       6.824  24.883   1.778  1.00 77.14           C  
ATOM   1593  CB  MET B 206       8.612  23.214   1.252  1.00 77.14           C  
ATOM   1594  O   MET B 206       6.443  25.180   0.644  1.00 77.14           O  
ATOM   1595  CG  MET B 206      10.079  22.822   1.324  1.00 77.14           C  
ATOM   1596  SD  MET B 206      10.445  21.290   0.383  1.00 77.14           S  
ATOM   1597  CE  MET B 206      10.364  21.929  -1.314  1.00 77.14           C  
ATOM   1598  N   LEU B 207       6.072  24.947   2.809  1.00 81.66           N  
ATOM   1599  CA  LEU B 207       4.653  25.268   2.710  1.00 81.66           C  
ATOM   1600  C   LEU B 207       4.452  26.728   2.317  1.00 81.66           C  
ATOM   1601  CB  LEU B 207       3.945  24.983   4.037  1.00 81.66           C  
ATOM   1602  O   LEU B 207       5.213  27.600   2.742  1.00 81.66           O  
ATOM   1603  CG  LEU B 207       2.416  24.972   4.001  1.00 81.66           C  
ATOM   1604  CD1 LEU B 207       1.912  23.747   3.246  1.00 81.66           C  
ATOM   1605  CD2 LEU B 207       1.847  25.007   5.415  1.00 81.66           C  
ATOM   1606  N   GLN B 208       3.423  26.951   1.557  1.00 77.30           N  
ATOM   1607  CA  GLN B 208       3.089  28.327   1.203  1.00 77.30           C  
ATOM   1608  C   GLN B 208       2.750  29.148   2.444  1.00 77.30           C  
ATOM   1609  CB  GLN B 208       1.921  28.360   0.216  1.00 77.30           C  
ATOM   1610  O   GLN B 208       1.772  28.859   3.138  1.00 77.30           O  
ATOM   1611  CG  GLN B 208       1.676  29.730  -0.401  1.00 77.30           C  
ATOM   1612  CD  GLN B 208       0.645  29.696  -1.514  1.00 77.30           C  
ATOM   1613  NE2 GLN B 208       0.436  30.837  -2.163  1.00 77.30           N  
ATOM   1614  OE1 GLN B 208       0.042  28.654  -1.788  1.00 77.30           O  
ATOM   1615  N   LYS B 209       3.485  30.150   2.573  1.00 79.75           N  
ATOM   1616  CA  LYS B 209       3.424  30.940   3.800  1.00 79.75           C  
ATOM   1617  C   LYS B 209       2.308  31.977   3.731  1.00 79.75           C  
ATOM   1618  CB  LYS B 209       4.764  31.628   4.062  1.00 79.75           C  
ATOM   1619  O   LYS B 209       1.685  32.295   4.746  1.00 79.75           O  
ATOM   1620  CG  LYS B 209       5.916  30.666   4.312  1.00 79.75           C  
ATOM   1621  CD  LYS B 209       7.231  31.409   4.511  1.00 79.75           C  
ATOM   1622  CE  LYS B 209       8.400  30.445   4.671  1.00 79.75           C  
ATOM   1623  NZ  LYS B 209       9.695  31.168   4.842  1.00 79.75           N  
ATOM   1624  N   ASP B 210       2.039  32.332   2.500  1.00 76.92           N  
ATOM   1625  CA  ASP B 210       1.096  33.434   2.331  1.00 76.92           C  
ATOM   1626  C   ASP B 210      -0.313  33.019   2.748  1.00 76.92           C  
ATOM   1627  CB  ASP B 210       1.094  33.921   0.881  1.00 76.92           C  
ATOM   1628  O   ASP B 210      -0.809  31.974   2.322  1.00 76.92           O  
ATOM   1629  CG  ASP B 210       2.366  34.660   0.501  1.00 76.92           C  
ATOM   1630  OD1 ASP B 210       3.036  35.220   1.396  1.00 76.92           O  
ATOM   1631  OD2 ASP B 210       2.699  34.684  -0.703  1.00 76.92           O  
ATOM   1632  N   LYS B 211      -1.038  33.615   3.725  1.00 78.08           N  
ATOM   1633  CA  LYS B 211      -2.419  33.496   4.185  1.00 78.08           C  
ATOM   1634  C   LYS B 211      -2.571  32.345   5.175  1.00 78.08           C  
ATOM   1635  CB  LYS B 211      -3.364  33.295   2.999  1.00 78.08           C  
ATOM   1636  O   LYS B 211      -3.687  32.005   5.573  1.00 78.08           O  
ATOM   1637  CG  LYS B 211      -3.448  34.493   2.065  1.00 78.08           C  
ATOM   1638  CD  LYS B 211      -4.504  34.288   0.986  1.00 78.08           C  
ATOM   1639  CE  LYS B 211      -4.563  35.470   0.028  1.00 78.08           C  
ATOM   1640  NZ  LYS B 211      -5.561  35.251  -1.061  1.00 78.08           N  
ATOM   1641  N   LEU B 212      -1.432  31.679   5.377  1.00 85.37           N  
ATOM   1642  CA  LEU B 212      -1.473  30.568   6.322  1.00 85.37           C  
ATOM   1643  C   LEU B 212      -1.801  31.062   7.727  1.00 85.37           C  
ATOM   1644  CB  LEU B 212      -0.137  29.821   6.330  1.00 85.37           C  
ATOM   1645  O   LEU B 212      -1.150  31.978   8.236  1.00 85.37           O  
ATOM   1646  CG  LEU B 212      -0.064  28.571   7.208  1.00 85.37           C  
ATOM   1647  CD1 LEU B 212      -0.947  27.468   6.635  1.00 85.37           C  
ATOM   1648  CD2 LEU B 212       1.378  28.094   7.341  1.00 85.37           C  
ATOM   1649  N   VAL B 213      -2.796  30.520   8.352  1.00 80.87           N  
ATOM   1650  CA  VAL B 213      -3.226  30.942   9.682  1.00 80.87           C  
ATOM   1651  C   VAL B 213      -2.766  29.923  10.722  1.00 80.87           C  
ATOM   1652  CB  VAL B 213      -4.759  31.122   9.753  1.00 80.87           C  
ATOM   1653  O   VAL B 213      -2.534  30.272  11.881  1.00 80.87           O  
ATOM   1654  CG1 VAL B 213      -5.141  32.049  10.905  1.00 80.87           C  
ATOM   1655  CG2 VAL B 213      -5.294  31.661   8.428  1.00 80.87           C  
ATOM   1656  N   GLY B 214      -2.621  28.808  10.360  1.00 82.73           N  
ATOM   1657  CA  GLY B 214      -2.242  27.685  11.204  1.00 82.73           C  
ATOM   1658  C   GLY B 214      -2.450  26.339  10.535  1.00 82.73           C  
ATOM   1659  O   GLY B 214      -2.512  26.254   9.307  1.00 82.73           O  
ATOM   1660  N   ALA B 215      -2.357  25.274  11.367  1.00 83.19           N  
ATOM   1661  CA  ALA B 215      -2.557  23.934  10.819  1.00 83.19           C  
ATOM   1662  C   ALA B 215      -3.130  22.991  11.872  1.00 83.19           C  
ATOM   1663  CB  ALA B 215      -1.243  23.382  10.272  1.00 83.19           C  
ATOM   1664  O   ALA B 215      -2.971  23.221  13.073  1.00 83.19           O  
ATOM   1665  N   ILE B 216      -3.844  22.046  11.399  1.00 81.31           N  
ATOM   1666  CA  ILE B 216      -4.355  20.972  12.244  1.00 81.31           C  
ATOM   1667  C   ILE B 216      -3.620  19.672  11.926  1.00 81.31           C  
ATOM   1668  CB  ILE B 216      -5.878  20.785  12.062  1.00 81.31           C  
ATOM   1669  O   ILE B 216      -3.344  19.376  10.761  1.00 81.31           O  
ATOM   1670  CG1 ILE B 216      -6.618  22.087  12.390  1.00 81.31           C  
ATOM   1671  CG2 ILE B 216      -6.388  19.631  12.930  1.00 81.31           C  
ATOM   1672  CD1 ILE B 216      -8.093  22.073  12.010  1.00 81.31           C  
ATOM   1673  N   VAL B 217      -3.223  18.969  13.018  1.00 82.55           N  
ATOM   1674  CA  VAL B 217      -2.548  17.691  12.819  1.00 82.55           C  
ATOM   1675  C   VAL B 217      -3.391  16.563  13.409  1.00 82.55           C  
ATOM   1676  CB  VAL B 217      -1.138  17.689  13.452  1.00 82.55           C  
ATOM   1677  O   VAL B 217      -3.787  16.619  14.575  1.00 82.55           O  
ATOM   1678  CG1 VAL B 217      -0.463  16.331  13.265  1.00 82.55           C  
ATOM   1679  CG2 VAL B 217      -0.282  18.802  12.851  1.00 82.55           C  
ATOM   1680  N   TYR B 218      -3.685  15.600  12.602  1.00 80.19           N  
ATOM   1681  CA  TYR B 218      -4.327  14.382  13.083  1.00 80.19           C  
ATOM   1682  C   TYR B 218      -3.547  13.146  12.650  1.00 80.19           C  
ATOM   1683  CB  TYR B 218      -5.768  14.296  12.572  1.00 80.19           C  
ATOM   1684  O   TYR B 218      -2.645  13.236  11.813  1.00 80.19           O  
ATOM   1685  CG  TYR B 218      -5.873  13.949  11.107  1.00 80.19           C  
ATOM   1686  CD1 TYR B 218      -5.756  14.934  10.128  1.00 80.19           C  
ATOM   1687  CD2 TYR B 218      -6.089  12.638  10.698  1.00 80.19           C  
ATOM   1688  CE1 TYR B 218      -5.854  14.619   8.776  1.00 80.19           C  
ATOM   1689  CE2 TYR B 218      -6.188  12.312   9.349  1.00 80.19           C  
ATOM   1690  OH  TYR B 218      -6.167  12.991   7.061  1.00 80.19           O  
ATOM   1691  CZ  TYR B 218      -6.069  13.308   8.398  1.00 80.19           C  
ATOM   1692  N   TYR B 219      -3.898  12.041  13.221  1.00 81.04           N  
ATOM   1693  CA  TYR B 219      -3.114  10.841  12.955  1.00 81.04           C  
ATOM   1694  C   TYR B 219      -3.924   9.825  12.158  1.00 81.04           C  
ATOM   1695  CB  TYR B 219      -2.632  10.212  14.266  1.00 81.04           C  
ATOM   1696  O   TYR B 219      -5.085   9.560  12.478  1.00 81.04           O  
ATOM   1697  CG  TYR B 219      -1.514  10.977  14.931  1.00 81.04           C  
ATOM   1698  CD1 TYR B 219      -0.184  10.603  14.751  1.00 81.04           C  
ATOM   1699  CD2 TYR B 219      -1.785  12.074  15.742  1.00 81.04           C  
ATOM   1700  CE1 TYR B 219       0.849  11.303  15.364  1.00 81.04           C  
ATOM   1701  CE2 TYR B 219      -0.759  12.782  16.360  1.00 81.04           C  
ATOM   1702  OH  TYR B 219       1.572  13.087  16.774  1.00 81.04           O  
ATOM   1703  CZ  TYR B 219       0.553  12.390  16.165  1.00 81.04           C  
ATOM   1704  N   ASP B 220      -3.388   9.325  11.120  1.00 85.49           N  
ATOM   1705  CA  ASP B 220      -3.841   8.147  10.386  1.00 85.49           C  
ATOM   1706  C   ASP B 220      -2.787   7.043  10.414  1.00 85.49           C  
ATOM   1707  CB  ASP B 220      -4.180   8.514   8.940  1.00 85.49           C  
ATOM   1708  O   ASP B 220      -1.752   7.183  11.069  1.00 85.49           O  
ATOM   1709  CG  ASP B 220      -5.477   7.888   8.457  1.00 85.49           C  
ATOM   1710  OD1 ASP B 220      -5.838   6.790   8.934  1.00 85.49           O  
ATOM   1711  OD2 ASP B 220      -6.142   8.496   7.591  1.00 85.49           O  
ATOM   1712  N   GLY B 221      -3.120   5.901   9.856  1.00 89.04           N  
ATOM   1713  CA  GLY B 221      -2.143   4.833   9.718  1.00 89.04           C  
ATOM   1714  C   GLY B 221      -1.503   4.783   8.344  1.00 89.04           C  
ATOM   1715  O   GLY B 221      -2.065   5.294   7.373  1.00 89.04           O  
ATOM   1716  N   GLN B 222      -0.344   4.308   8.275  1.00 94.06           N  
ATOM   1717  CA  GLN B 222       0.368   4.071   7.023  1.00 94.06           C  
ATOM   1718  C   GLN B 222       1.004   2.684   7.006  1.00 94.06           C  
ATOM   1719  CB  GLN B 222       1.437   5.142   6.802  1.00 94.06           C  
ATOM   1720  O   GLN B 222       1.350   2.141   8.058  1.00 94.06           O  
ATOM   1721  CG  GLN B 222       2.032   5.137   5.401  1.00 94.06           C  
ATOM   1722  CD  GLN B 222       3.056   6.237   5.194  1.00 94.06           C  
ATOM   1723  NE2 GLN B 222       2.955   6.937   4.069  1.00 94.06           N  
ATOM   1724  OE1 GLN B 222       3.930   6.457   6.038  1.00 94.06           O  
ATOM   1725  N   HIS B 223       1.130   2.134   5.810  1.00 96.63           N  
ATOM   1726  CA  HIS B 223       1.699   0.794   5.720  1.00 96.63           C  
ATOM   1727  C   HIS B 223       2.373   0.572   4.370  1.00 96.63           C  
ATOM   1728  CB  HIS B 223       0.617  -0.264   5.947  1.00 96.63           C  
ATOM   1729  O   HIS B 223       2.322   1.439   3.496  1.00 96.63           O  
ATOM   1730  CG  HIS B 223      -0.400  -0.327   4.852  1.00 96.63           C  
ATOM   1731  CD2 HIS B 223      -0.549   0.421   3.734  1.00 96.63           C  
ATOM   1732  ND1 HIS B 223      -1.425  -1.248   4.841  1.00 96.63           N  
ATOM   1733  CE1 HIS B 223      -2.162  -1.064   3.759  1.00 96.63           C  
ATOM   1734  NE2 HIS B 223      -1.652  -0.057   3.070  1.00 96.63           N  
ATOM   1735  N   ASN B 224       3.187  -0.499   4.334  1.00 97.48           N  
ATOM   1736  CA  ASN B 224       3.581  -1.099   3.064  1.00 97.48           C  
ATOM   1737  C   ASN B 224       2.524  -2.073   2.552  1.00 97.48           C  
ATOM   1738  CB  ASN B 224       4.932  -1.805   3.200  1.00 97.48           C  
ATOM   1739  O   ASN B 224       2.517  -3.245   2.931  1.00 97.48           O  
ATOM   1740  CG  ASN B 224       5.508  -2.227   1.863  1.00 97.48           C  
ATOM   1741  ND2 ASN B 224       6.830  -2.186   1.748  1.00 97.48           N  
ATOM   1742  OD1 ASN B 224       4.771  -2.586   0.941  1.00 97.48           O  
ATOM   1743  N   ASP B 225       1.694  -1.551   1.618  1.00 97.94           N  
ATOM   1744  CA  ASP B 225       0.456  -2.235   1.258  1.00 97.94           C  
ATOM   1745  C   ASP B 225       0.744  -3.594   0.625  1.00 97.94           C  
ATOM   1746  CB  ASP B 225      -0.374  -1.375   0.302  1.00 97.94           C  
ATOM   1747  O   ASP B 225       0.080  -4.584   0.941  1.00 97.94           O  
ATOM   1748  CG  ASP B 225       0.434  -0.840  -0.867  1.00 97.94           C  
ATOM   1749  OD1 ASP B 225       1.655  -1.098  -0.934  1.00 97.94           O  
ATOM   1750  OD2 ASP B 225      -0.155  -0.152  -1.728  1.00 97.94           O  
ATOM   1751  N   ALA B 226       1.734  -3.676  -0.259  1.00 98.05           N  
ATOM   1752  CA  ALA B 226       2.054  -4.938  -0.923  1.00 98.05           C  
ATOM   1753  C   ALA B 226       2.604  -5.956   0.072  1.00 98.05           C  
ATOM   1754  CB  ALA B 226       3.055  -4.707  -2.052  1.00 98.05           C  
ATOM   1755  O   ALA B 226       2.171  -7.111   0.091  1.00 98.05           O  
ATOM   1756  N   ARG B 227       3.493  -5.536   0.933  1.00 97.91           N  
ATOM   1757  CA  ARG B 227       4.083  -6.423   1.931  1.00 97.91           C  
ATOM   1758  C   ARG B 227       3.042  -6.867   2.953  1.00 97.91           C  
ATOM   1759  CB  ARG B 227       5.251  -5.733   2.639  1.00 97.91           C  
ATOM   1760  O   ARG B 227       3.078  -8.003   3.429  1.00 97.91           O  
ATOM   1761  CG  ARG B 227       6.555  -5.773   1.858  1.00 97.91           C  
ATOM   1762  CD  ARG B 227       7.029  -7.200   1.623  1.00 97.91           C  
ATOM   1763  NE  ARG B 227       7.578  -7.793   2.839  1.00 97.91           N  
ATOM   1764  NH1 ARG B 227       7.935  -9.877   1.909  1.00 97.91           N  
ATOM   1765  NH2 ARG B 227       8.478  -9.487   4.102  1.00 97.91           N  
ATOM   1766  CZ  ARG B 227       7.995  -9.051   2.947  1.00 97.91           C  
ATOM   1767  N   MET B 228       2.217  -5.908   3.297  1.00 98.56           N  
ATOM   1768  CA  MET B 228       1.149  -6.249   4.233  1.00 98.56           C  
ATOM   1769  C   MET B 228       0.260  -7.351   3.666  1.00 98.56           C  
ATOM   1770  CB  MET B 228       0.307  -5.015   4.561  1.00 98.56           C  
ATOM   1771  O   MET B 228      -0.027  -8.336   4.349  1.00 98.56           O  
ATOM   1772  CG  MET B 228      -0.819  -5.286   5.546  1.00 98.56           C  
ATOM   1773  SD  MET B 228      -0.202  -5.655   7.235  1.00 98.56           S  
ATOM   1774  CE  MET B 228       0.227  -3.982   7.791  1.00 98.56           C  
ATOM   1775  N   ASN B 229      -0.197  -7.210   2.449  1.00 98.67           N  
ATOM   1776  CA  ASN B 229      -1.019  -8.227   1.801  1.00 98.67           C  
ATOM   1777  C   ASN B 229      -0.293  -9.567   1.720  1.00 98.67           C  
ATOM   1778  CB  ASN B 229      -1.441  -7.766   0.404  1.00 98.67           C  
ATOM   1779  O   ASN B 229      -0.879 -10.613   2.006  1.00 98.67           O  
ATOM   1780  CG  ASN B 229      -2.377  -8.746  -0.276  1.00 98.67           C  
ATOM   1781  ND2 ASN B 229      -2.324  -8.793  -1.602  1.00 98.67           N  
ATOM   1782  OD1 ASN B 229      -3.141  -9.455   0.385  1.00 98.67           O  
ATOM   1783  N   LEU B 230       0.981  -9.466   1.303  1.00 98.62           N  
ATOM   1784  CA  LEU B 230       1.781 -10.684   1.239  1.00 98.62           C  
ATOM   1785  C   LEU B 230       1.843 -11.366   2.602  1.00 98.62           C  
ATOM   1786  CB  LEU B 230       3.197 -10.370   0.748  1.00 98.62           C  
ATOM   1787  O   LEU B 230       1.712 -12.589   2.695  1.00 98.62           O  
ATOM   1788  CG  LEU B 230       4.143 -11.563   0.598  1.00 98.62           C  
ATOM   1789  CD1 LEU B 230       3.585 -12.557  -0.415  1.00 98.62           C  
ATOM   1790  CD2 LEU B 230       5.534 -11.094   0.185  1.00 98.62           C  
ATOM   1791  N   ALA B 231       2.013 -10.602   3.637  1.00 98.42           N  
ATOM   1792  CA  ALA B 231       2.070 -11.138   4.995  1.00 98.42           C  
ATOM   1793  C   ALA B 231       0.764 -11.835   5.365  1.00 98.42           C  
ATOM   1794  CB  ALA B 231       2.377 -10.024   5.993  1.00 98.42           C  
ATOM   1795  O   ALA B 231       0.772 -12.852   6.062  1.00 98.42           O  
ATOM   1796  N   ILE B 232      -0.349 -11.313   4.928  1.00 98.79           N  
ATOM   1797  CA  ILE B 232      -1.647 -11.929   5.180  1.00 98.79           C  
ATOM   1798  C   ILE B 232      -1.713 -13.292   4.496  1.00 98.79           C  
ATOM   1799  CB  ILE B 232      -2.805 -11.028   4.693  1.00 98.79           C  
ATOM   1800  O   ILE B 232      -2.083 -14.290   5.120  1.00 98.79           O  
ATOM   1801  CG1 ILE B 232      -2.782  -9.685   5.431  1.00 98.79           C  
ATOM   1802  CG2 ILE B 232      -4.152 -11.733   4.879  1.00 98.79           C  
ATOM   1803  CD1 ILE B 232      -3.708  -8.634   4.833  1.00 98.79           C  
ATOM   1804  N   ALA B 233      -1.285 -13.350   3.251  1.00 98.77           N  
ATOM   1805  CA  ALA B 233      -1.308 -14.591   2.480  1.00 98.77           C  
ATOM   1806  C   ALA B 233      -0.351 -15.622   3.071  1.00 98.77           C  
ATOM   1807  CB  ALA B 233      -0.955 -14.317   1.020  1.00 98.77           C  
ATOM   1808  O   ALA B 233      -0.687 -16.804   3.171  1.00 98.77           O  
ATOM   1809  N   LEU B 234       0.808 -15.162   3.441  1.00 98.45           N  
ATOM   1810  CA  LEU B 234       1.807 -16.061   4.010  1.00 98.45           C  
ATOM   1811  C   LEU B 234       1.347 -16.599   5.361  1.00 98.45           C  
ATOM   1812  CB  LEU B 234       3.150 -15.343   4.164  1.00 98.45           C  
ATOM   1813  O   LEU B 234       1.603 -17.760   5.691  1.00 98.45           O  
ATOM   1814  CG  LEU B 234       3.876 -14.979   2.868  1.00 98.45           C  
ATOM   1815  CD1 LEU B 234       5.087 -14.102   3.168  1.00 98.45           C  
ATOM   1816  CD2 LEU B 234       4.295 -16.238   2.118  1.00 98.45           C  
ATOM   1817  N   THR B 235       0.727 -15.757   6.114  1.00 98.26           N  
ATOM   1818  CA  THR B 235       0.198 -16.195   7.401  1.00 98.26           C  
ATOM   1819  C   THR B 235      -0.888 -17.250   7.209  1.00 98.26           C  
ATOM   1820  CB  THR B 235      -0.371 -15.010   8.203  1.00 98.26           C  
ATOM   1821  O   THR B 235      -0.933 -18.242   7.939  1.00 98.26           O  
ATOM   1822  CG2 THR B 235      -0.852 -15.457   9.580  1.00 98.26           C  
ATOM   1823  OG1 THR B 235       0.649 -14.017   8.366  1.00 98.26           O  
ATOM   1824  N   ALA B 236      -1.717 -17.053   6.222  1.00 98.62           N  
ATOM   1825  CA  ALA B 236      -2.719 -18.064   5.893  1.00 98.62           C  
ATOM   1826  C   ALA B 236      -2.059 -19.391   5.529  1.00 98.62           C  
ATOM   1827  CB  ALA B 236      -3.605 -17.582   4.747  1.00 98.62           C  
ATOM   1828  O   ALA B 236      -2.498 -20.453   5.977  1.00 98.62           O  
ATOM   1829  N   ALA B 237      -1.026 -19.315   4.744  1.00 98.41           N  
ATOM   1830  CA  ALA B 237      -0.288 -20.510   4.343  1.00 98.41           C  
ATOM   1831  C   ALA B 237       0.318 -21.212   5.555  1.00 98.41           C  
ATOM   1832  CB  ALA B 237       0.805 -20.149   3.340  1.00 98.41           C  
ATOM   1833  O   ALA B 237       0.269 -22.440   5.657  1.00 98.41           O  
ATOM   1834  N   ARG B 238       0.817 -20.482   6.483  1.00 97.22           N  
ATOM   1835  CA  ARG B 238       1.423 -21.040   7.687  1.00 97.22           C  
ATOM   1836  C   ARG B 238       0.385 -21.767   8.536  1.00 97.22           C  
ATOM   1837  CB  ARG B 238       2.096 -19.940   8.511  1.00 97.22           C  
ATOM   1838  O   ARG B 238       0.701 -22.757   9.200  1.00 97.22           O  
ATOM   1839  CG  ARG B 238       3.403 -19.438   7.917  1.00 97.22           C  
ATOM   1840  CD  ARG B 238       3.996 -18.303   8.740  1.00 97.22           C  
ATOM   1841  NE  ARG B 238       4.353 -18.742  10.086  1.00 97.22           N  
ATOM   1842  NH1 ARG B 238       4.272 -16.630  11.019  1.00 97.22           N  
ATOM   1843  NH2 ARG B 238       4.804 -18.442  12.318  1.00 97.22           N  
ATOM   1844  CZ  ARG B 238       4.475 -17.937  11.138  1.00 97.22           C  
ATOM   1845  N   TYR B 239      -0.875 -21.307   8.444  1.00 97.22           N  
ATOM   1846  CA  TYR B 239      -1.942 -21.930   9.219  1.00 97.22           C  
ATOM   1847  C   TYR B 239      -2.561 -23.096   8.457  1.00 97.22           C  
ATOM   1848  CB  TYR B 239      -3.023 -20.902   9.567  1.00 97.22           C  
ATOM   1849  O   TYR B 239      -3.500 -23.732   8.940  1.00 97.22           O  
ATOM   1850  CG  TYR B 239      -2.737 -20.124  10.829  1.00 97.22           C  
ATOM   1851  CD1 TYR B 239      -3.242 -20.542  12.058  1.00 97.22           C  
ATOM   1852  CD2 TYR B 239      -1.962 -18.969  10.794  1.00 97.22           C  
ATOM   1853  CE1 TYR B 239      -2.982 -19.827  13.223  1.00 97.22           C  
ATOM   1854  CE2 TYR B 239      -1.696 -18.247  11.953  1.00 97.22           C  
ATOM   1855  OH  TYR B 239      -1.949 -17.972  14.310  1.00 97.22           O  
ATOM   1856  CZ  TYR B 239      -2.209 -18.683  13.160  1.00 97.22           C  
ATOM   1857  N   GLY B 240      -2.062 -23.271   7.233  1.00 97.13           N  
ATOM   1858  CA  GLY B 240      -2.437 -24.508   6.566  1.00 97.13           C  
ATOM   1859  C   GLY B 240      -3.259 -24.283   5.311  1.00 97.13           C  
ATOM   1860  O   GLY B 240      -3.689 -25.241   4.664  1.00 97.13           O  
ATOM   1861  N   ALA B 241      -3.541 -23.063   4.982  1.00 98.62           N  
ATOM   1862  CA  ALA B 241      -4.244 -22.798   3.729  1.00 98.62           C  
ATOM   1863  C   ALA B 241      -3.355 -23.103   2.527  1.00 98.62           C  
ATOM   1864  CB  ALA B 241      -4.719 -21.348   3.682  1.00 98.62           C  
ATOM   1865  O   ALA B 241      -2.152 -22.835   2.553  1.00 98.62           O  
ATOM   1866  N   ALA B 242      -3.897 -23.765   1.532  1.00 98.74           N  
ATOM   1867  CA  ALA B 242      -3.187 -23.934   0.267  1.00 98.74           C  
ATOM   1868  C   ALA B 242      -3.283 -22.674  -0.589  1.00 98.74           C  
ATOM   1869  CB  ALA B 242      -3.738 -25.136  -0.497  1.00 98.74           C  
ATOM   1870  O   ALA B 242      -4.284 -22.458  -1.276  1.00 98.74           O  
ATOM   1871  N   THR B 243      -2.243 -21.895  -0.557  1.00 98.53           N  
ATOM   1872  CA  THR B 243      -2.225 -20.622  -1.268  1.00 98.53           C  
ATOM   1873  C   THR B 243      -1.253 -20.672  -2.444  1.00 98.53           C  
ATOM   1874  CB  THR B 243      -1.840 -19.463  -0.330  1.00 98.53           C  
ATOM   1875  O   THR B 243      -0.081 -21.015  -2.273  1.00 98.53           O  
ATOM   1876  CG2 THR B 243      -2.807 -19.362   0.845  1.00 98.53           C  
ATOM   1877  OG1 THR B 243      -0.516 -19.683   0.173  1.00 98.53           O  
ATOM   1878  N   ALA B 244      -1.752 -20.258  -3.656  1.00 98.72           N  
ATOM   1879  CA  ALA B 244      -0.873 -20.350  -4.820  1.00 98.72           C  
ATOM   1880  C   ALA B 244      -1.055 -19.146  -5.740  1.00 98.72           C  
ATOM   1881  CB  ALA B 244      -1.136 -21.645  -5.584  1.00 98.72           C  
ATOM   1882  O   ALA B 244      -2.171 -18.851  -6.173  1.00 98.72           O  
ATOM   1883  N   ASN B 245       0.067 -18.397  -5.992  1.00 98.84           N  
ATOM   1884  CA  ASN B 245       0.053 -17.347  -7.005  1.00 98.84           C  
ATOM   1885  C   ASN B 245       0.313 -17.909  -8.399  1.00 98.84           C  
ATOM   1886  CB  ASN B 245       1.080 -16.264  -6.669  1.00 98.84           C  
ATOM   1887  O   ASN B 245       0.675 -19.078  -8.545  1.00 98.84           O  
ATOM   1888  CG  ASN B 245       2.506 -16.774  -6.723  1.00 98.84           C  
ATOM   1889  ND2 ASN B 245       3.460 -15.857  -6.836  1.00 98.84           N  
ATOM   1890  OD1 ASN B 245       2.749 -17.982  -6.666  1.00 98.84           O  
ATOM   1891  N   TYR B 246      -0.039 -17.168  -9.437  1.00 98.73           N  
ATOM   1892  CA  TYR B 246       0.062 -17.562 -10.838  1.00 98.73           C  
ATOM   1893  C   TYR B 246      -0.799 -18.787 -11.123  1.00 98.73           C  
ATOM   1894  CB  TYR B 246       1.520 -17.850 -11.211  1.00 98.73           C  
ATOM   1895  O   TYR B 246      -0.353 -19.726 -11.785  1.00 98.73           O  
ATOM   1896  CG  TYR B 246       2.406 -16.629 -11.186  1.00 98.73           C  
ATOM   1897  CD1 TYR B 246       2.388 -15.710 -12.234  1.00 98.73           C  
ATOM   1898  CD2 TYR B 246       3.262 -16.391 -10.117  1.00 98.73           C  
ATOM   1899  CE1 TYR B 246       3.204 -14.584 -12.216  1.00 98.73           C  
ATOM   1900  CE2 TYR B 246       4.083 -15.268 -10.089  1.00 98.73           C  
ATOM   1901  OH  TYR B 246       4.857 -13.258 -11.119  1.00 98.73           O  
ATOM   1902  CZ  TYR B 246       4.047 -14.371 -11.141  1.00 98.73           C  
ATOM   1903  N   MET B 247      -1.940 -18.773 -10.524  1.00 98.81           N  
ATOM   1904  CA  MET B 247      -2.982 -19.774 -10.737  1.00 98.81           C  
ATOM   1905  C   MET B 247      -4.277 -19.120 -11.206  1.00 98.81           C  
ATOM   1906  CB  MET B 247      -3.233 -20.570  -9.455  1.00 98.81           C  
ATOM   1907  O   MET B 247      -5.036 -18.584 -10.397  1.00 98.81           O  
ATOM   1908  CG  MET B 247      -2.099 -21.513  -9.088  1.00 98.81           C  
ATOM   1909  SD  MET B 247      -1.741 -22.732 -10.412  1.00 98.81           S  
ATOM   1910  CE  MET B 247      -3.337 -23.591 -10.497  1.00 98.81           C  
ATOM   1911  N   GLU B 248      -4.559 -19.250 -12.441  1.00 98.68           N  
ATOM   1912  CA  GLU B 248      -5.717 -18.596 -13.044  1.00 98.68           C  
ATOM   1913  C   GLU B 248      -6.934 -19.516 -13.043  1.00 98.68           C  
ATOM   1914  CB  GLU B 248      -5.397 -18.148 -14.473  1.00 98.68           C  
ATOM   1915  O   GLU B 248      -6.828 -20.695 -13.388  1.00 98.68           O  
ATOM   1916  CG  GLU B 248      -6.558 -17.459 -15.176  1.00 98.68           C  
ATOM   1917  CD  GLU B 248      -6.246 -17.073 -16.613  1.00 98.68           C  
ATOM   1918  OE1 GLU B 248      -7.115 -16.469 -17.282  1.00 98.68           O  
ATOM   1919  OE2 GLU B 248      -5.123 -17.378 -17.074  1.00 98.68           O  
ATOM   1920  N   VAL B 249      -8.021 -18.983 -12.641  1.00 98.87           N  
ATOM   1921  CA  VAL B 249      -9.284 -19.703 -12.767  1.00 98.87           C  
ATOM   1922  C   VAL B 249      -9.845 -19.523 -14.175  1.00 98.87           C  
ATOM   1923  CB  VAL B 249     -10.315 -19.228 -11.718  1.00 98.87           C  
ATOM   1924  O   VAL B 249     -10.170 -18.405 -14.582  1.00 98.87           O  
ATOM   1925  CG1 VAL B 249     -11.699 -19.796 -12.025  1.00 98.87           C  
ATOM   1926  CG2 VAL B 249      -9.869 -19.628 -10.313  1.00 98.87           C  
ATOM   1927  N   VAL B 250      -9.975 -20.607 -14.839  1.00 98.31           N  
ATOM   1928  CA  VAL B 250     -10.412 -20.603 -16.232  1.00 98.31           C  
ATOM   1929  C   VAL B 250     -11.933 -20.718 -16.297  1.00 98.31           C  
ATOM   1930  CB  VAL B 250      -9.756 -21.748 -17.035  1.00 98.31           C  
ATOM   1931  O   VAL B 250     -12.577 -20.057 -17.116  1.00 98.31           O  
ATOM   1932  CG1 VAL B 250     -10.220 -21.721 -18.490  1.00 98.31           C  
ATOM   1933  CG2 VAL B 250      -8.233 -21.651 -16.955  1.00 98.31           C  
ATOM   1934  N   SER B 251     -12.459 -21.566 -15.447  1.00 98.61           N  
ATOM   1935  CA  SER B 251     -13.904 -21.752 -15.383  1.00 98.61           C  
ATOM   1936  C   SER B 251     -14.334 -22.278 -14.017  1.00 98.61           C  
ATOM   1937  CB  SER B 251     -14.370 -22.713 -16.478  1.00 98.61           C  
ATOM   1938  O   SER B 251     -13.518 -22.824 -13.272  1.00 98.61           O  
ATOM   1939  OG  SER B 251     -13.818 -24.003 -16.283  1.00 98.61           O  
ATOM   1940  N   LEU B 252     -15.659 -22.118 -13.764  1.00 98.80           N  
ATOM   1941  CA  LEU B 252     -16.222 -22.654 -12.529  1.00 98.80           C  
ATOM   1942  C   LEU B 252     -16.787 -24.053 -12.753  1.00 98.80           C  
ATOM   1943  CB  LEU B 252     -17.318 -21.729 -11.993  1.00 98.80           C  
ATOM   1944  O   LEU B 252     -17.328 -24.346 -13.821  1.00 98.80           O  
ATOM   1945  CG  LEU B 252     -16.875 -20.328 -11.569  1.00 98.80           C  
ATOM   1946  CD1 LEU B 252     -18.081 -19.494 -11.150  1.00 98.80           C  
ATOM   1947  CD2 LEU B 252     -15.856 -20.410 -10.437  1.00 98.80           C  
ATOM   1948  N   LEU B 253     -16.546 -24.887 -11.759  1.00 98.44           N  
ATOM   1949  CA  LEU B 253     -17.148 -26.215 -11.783  1.00 98.44           C  
ATOM   1950  C   LEU B 253     -18.538 -26.194 -11.155  1.00 98.44           C  
ATOM   1951  CB  LEU B 253     -16.258 -27.220 -11.046  1.00 98.44           C  
ATOM   1952  O   LEU B 253     -18.753 -25.535 -10.135  1.00 98.44           O  
ATOM   1953  CG  LEU B 253     -14.808 -27.318 -11.522  1.00 98.44           C  
ATOM   1954  CD1 LEU B 253     -14.010 -28.238 -10.604  1.00 98.44           C  
ATOM   1955  CD2 LEU B 253     -14.751 -27.812 -12.964  1.00 98.44           C  
ATOM   1956  N   LYS B 254     -19.502 -26.869 -11.772  1.00 97.13           N  
ATOM   1957  CA  LYS B 254     -20.869 -26.920 -11.260  1.00 97.13           C  
ATOM   1958  C   LYS B 254     -21.354 -28.361 -11.130  1.00 97.13           C  
ATOM   1959  CB  LYS B 254     -21.812 -26.130 -12.169  1.00 97.13           C  
ATOM   1960  O   LYS B 254     -20.976 -29.223 -11.926  1.00 97.13           O  
ATOM   1961  CG  LYS B 254     -21.538 -24.633 -12.194  1.00 97.13           C  
ATOM   1962  CD  LYS B 254     -22.604 -23.882 -12.980  1.00 97.13           C  
ATOM   1963  CE  LYS B 254     -22.375 -22.377 -12.940  1.00 97.13           C  
ATOM   1964  NZ  LYS B 254     -23.422 -21.636 -13.704  1.00 97.13           N  
ATOM   1965  N   LYS B 255     -22.060 -28.592 -10.112  1.00 94.42           N  
ATOM   1966  CA  LYS B 255     -22.685 -29.892  -9.881  1.00 94.42           C  
ATOM   1967  C   LYS B 255     -24.181 -29.745  -9.622  1.00 94.42           C  
ATOM   1968  CB  LYS B 255     -22.017 -30.607  -8.705  1.00 94.42           C  
ATOM   1969  O   LYS B 255     -24.615 -28.780  -8.989  1.00 94.42           O  
ATOM   1970  CG  LYS B 255     -22.461 -32.052  -8.527  1.00 94.42           C  
ATOM   1971  CD  LYS B 255     -21.748 -32.715  -7.355  1.00 94.42           C  
ATOM   1972  CE  LYS B 255     -22.269 -34.124  -7.108  1.00 94.42           C  
ATOM   1973  NZ  LYS B 255     -21.571 -34.780  -5.962  1.00 94.42           N  
ATOM   1974  N   THR B 256     -24.903 -30.662 -10.186  1.00 93.04           N  
ATOM   1975  CA  THR B 256     -26.346 -30.655  -9.972  1.00 93.04           C  
ATOM   1976  C   THR B 256     -26.724 -31.566  -8.808  1.00 93.04           C  
ATOM   1977  CB  THR B 256     -27.101 -31.097 -11.239  1.00 93.04           C  
ATOM   1978  O   THR B 256     -26.308 -32.725  -8.759  1.00 93.04           O  
ATOM   1979  CG2 THR B 256     -28.608 -30.938 -11.065  1.00 93.04           C  
ATOM   1980  OG1 THR B 256     -26.672 -30.297 -12.348  1.00 93.04           O  
ATOM   1981  N   ASP B 257     -27.395 -30.993  -7.896  1.00 86.26           N  
ATOM   1982  CA  ASP B 257     -27.902 -31.806  -6.795  1.00 86.26           C  
ATOM   1983  C   ASP B 257     -28.946 -32.807  -7.287  1.00 86.26           C  
ATOM   1984  CB  ASP B 257     -28.500 -30.917  -5.703  1.00 86.26           C  
ATOM   1985  O   ASP B 257     -29.980 -32.415  -7.832  1.00 86.26           O  
ATOM   1986  CG  ASP B 257     -28.841 -31.682  -4.436  1.00 86.26           C  
ATOM   1987  OD1 ASP B 257     -29.358 -32.816  -4.530  1.00 86.26           O  
ATOM   1988  OD2 ASP B 257     -28.594 -31.145  -3.335  1.00 86.26           O  
ATOM   1989  N   PRO B 258     -28.757 -34.010  -7.117  1.00 84.23           N  
ATOM   1990  CA  PRO B 258     -29.673 -35.030  -7.633  1.00 84.23           C  
ATOM   1991  C   PRO B 258     -31.059 -34.955  -6.996  1.00 84.23           C  
ATOM   1992  CB  PRO B 258     -28.976 -36.344  -7.271  1.00 84.23           C  
ATOM   1993  O   PRO B 258     -32.060 -35.255  -7.652  1.00 84.23           O  
ATOM   1994  CG  PRO B 258     -27.744 -35.933  -6.531  1.00 84.23           C  
ATOM   1995  CD  PRO B 258     -27.703 -34.433  -6.471  1.00 84.23           C  
ATOM   1996  N   GLN B 259     -31.146 -34.494  -5.732  1.00 84.22           N  
ATOM   1997  CA  GLN B 259     -32.405 -34.463  -4.996  1.00 84.22           C  
ATOM   1998  C   GLN B 259     -33.219 -33.222  -5.351  1.00 84.22           C  
ATOM   1999  CB  GLN B 259     -32.149 -34.510  -3.489  1.00 84.22           C  
ATOM   2000  O   GLN B 259     -34.428 -33.310  -5.579  1.00 84.22           O  
ATOM   2001  CG  GLN B 259     -31.571 -35.832  -3.004  1.00 84.22           C  
ATOM   2002  CD  GLN B 259     -31.300 -35.843  -1.511  1.00 84.22           C  
ATOM   2003  NE2 GLN B 259     -30.685 -36.916  -1.028  1.00 84.22           N  
ATOM   2004  OE1 GLN B 259     -31.641 -34.893  -0.799  1.00 84.22           O  
ATOM   2005  N   THR B 260     -32.634 -32.127  -5.648  1.00 83.99           N  
ATOM   2006  CA  THR B 260     -33.342 -30.865  -5.831  1.00 83.99           C  
ATOM   2007  C   THR B 260     -33.260 -30.403  -7.283  1.00 83.99           C  
ATOM   2008  CB  THR B 260     -32.776 -29.769  -4.908  1.00 83.99           C  
ATOM   2009  O   THR B 260     -34.097 -29.623  -7.740  1.00 83.99           O  
ATOM   2010  CG2 THR B 260     -32.832 -30.198  -3.446  1.00 83.99           C  
ATOM   2011  OG1 THR B 260     -31.413 -29.509  -5.266  1.00 83.99           O  
ATOM   2012  N   GLY B 261     -32.322 -30.965  -8.065  1.00 87.75           N  
ATOM   2013  CA  GLY B 261     -32.102 -30.517  -9.431  1.00 87.75           C  
ATOM   2014  C   GLY B 261     -31.420 -29.164  -9.512  1.00 87.75           C  
ATOM   2015  O   GLY B 261     -31.184 -28.647 -10.607  1.00 87.75           O  
ATOM   2016  N   LYS B 262     -30.991 -28.661  -8.323  1.00 89.74           N  
ATOM   2017  CA  LYS B 262     -30.375 -27.338  -8.274  1.00 89.74           C  
ATOM   2018  C   LYS B 262     -28.895 -27.407  -8.639  1.00 89.74           C  
ATOM   2019  CB  LYS B 262     -30.544 -26.717  -6.887  1.00 89.74           C  
ATOM   2020  O   LYS B 262     -28.186 -28.319  -8.208  1.00 89.74           O  
ATOM   2021  CG  LYS B 262     -31.876 -26.009  -6.684  1.00 89.74           C  
ATOM   2022  CD  LYS B 262     -31.918 -25.269  -5.353  1.00 89.74           C  
ATOM   2023  CE  LYS B 262     -33.280 -24.634  -5.109  1.00 89.74           C  
ATOM   2024  NZ  LYS B 262     -33.345 -23.956  -3.780  1.00 89.74           N  
ATOM   2025  N   VAL B 263     -28.521 -26.540  -9.521  1.00 94.27           N  
ATOM   2026  CA  VAL B 263     -27.130 -26.448  -9.952  1.00 94.27           C  
ATOM   2027  C   VAL B 263     -26.333 -25.611  -8.954  1.00 94.27           C  
ATOM   2028  CB  VAL B 263     -27.013 -25.840 -11.368  1.00 94.27           C  
ATOM   2029  O   VAL B 263     -26.741 -24.503  -8.597  1.00 94.27           O  
ATOM   2030  CG1 VAL B 263     -25.549 -25.733 -11.791  1.00 94.27           C  
ATOM   2031  CG2 VAL B 263     -27.803 -26.677 -12.374  1.00 94.27           C  
ATOM   2032  N   ARG B 264     -25.192 -26.222  -8.524  1.00 95.49           N  
ATOM   2033  CA  ARG B 264     -24.380 -25.533  -7.527  1.00 95.49           C  
ATOM   2034  C   ARG B 264     -22.924 -25.443  -7.974  1.00 95.49           C  
ATOM   2035  CB  ARG B 264     -24.470 -26.244  -6.175  1.00 95.49           C  
ATOM   2036  O   ARG B 264     -22.388 -26.389  -8.554  1.00 95.49           O  
ATOM   2037  CG  ARG B 264     -25.839 -26.150  -5.520  1.00 95.49           C  
ATOM   2038  CD  ARG B 264     -25.783 -26.514  -4.043  1.00 95.49           C  
ATOM   2039  NE  ARG B 264     -27.072 -26.309  -3.388  1.00 95.49           N  
ATOM   2040  NH1 ARG B 264     -26.230 -26.415  -1.239  1.00 95.49           N  
ATOM   2041  NH2 ARG B 264     -28.471 -26.074  -1.582  1.00 95.49           N  
ATOM   2042  CZ  ARG B 264     -27.255 -26.267  -2.071  1.00 95.49           C  
ATOM   2043  N   VAL B 265     -22.358 -24.326  -7.652  1.00 98.09           N  
ATOM   2044  CA  VAL B 265     -20.923 -24.190  -7.875  1.00 98.09           C  
ATOM   2045  C   VAL B 265     -20.162 -25.100  -6.913  1.00 98.09           C  
ATOM   2046  CB  VAL B 265     -20.458 -22.727  -7.704  1.00 98.09           C  
ATOM   2047  O   VAL B 265     -20.417 -25.091  -5.707  1.00 98.09           O  
ATOM   2048  CG1 VAL B 265     -18.935 -22.633  -7.773  1.00 98.09           C  
ATOM   2049  CG2 VAL B 265     -21.100 -21.836  -8.766  1.00 98.09           C  
ATOM   2050  N   SER B 266     -19.188 -25.899  -7.475  1.00 97.97           N  
ATOM   2051  CA  SER B 266     -18.529 -26.905  -6.649  1.00 97.97           C  
ATOM   2052  C   SER B 266     -17.013 -26.839  -6.801  1.00 97.97           C  
ATOM   2053  CB  SER B 266     -19.025 -28.305  -7.011  1.00 97.97           C  
ATOM   2054  O   SER B 266     -16.310 -27.805  -6.495  1.00 97.97           O  
ATOM   2055  OG  SER B 266     -18.778 -28.590  -8.377  1.00 97.97           O  
ATOM   2056  N   GLY B 267     -16.459 -25.865  -7.295  1.00 98.66           N  
ATOM   2057  CA  GLY B 267     -15.029 -25.683  -7.484  1.00 98.66           C  
ATOM   2058  C   GLY B 267     -14.688 -24.884  -8.728  1.00 98.66           C  
ATOM   2059  O   GLY B 267     -15.498 -24.080  -9.197  1.00 98.66           O  
ATOM   2060  N   ALA B 268     -13.373 -25.054  -9.170  1.00 98.90           N  
ATOM   2061  CA  ALA B 268     -12.935 -24.316 -10.352  1.00 98.90           C  
ATOM   2062  C   ALA B 268     -11.825 -25.064 -11.085  1.00 98.90           C  
ATOM   2063  CB  ALA B 268     -12.461 -22.918  -9.962  1.00 98.90           C  
ATOM   2064  O   ALA B 268     -11.050 -25.798 -10.468  1.00 98.90           O  
ATOM   2065  N   ARG B 269     -11.897 -24.919 -12.379  1.00 98.84           N  
ATOM   2066  CA  ARG B 269     -10.760 -25.341 -13.189  1.00 98.84           C  
ATOM   2067  C   ARG B 269      -9.666 -24.279 -13.194  1.00 98.84           C  
ATOM   2068  CB  ARG B 269     -11.203 -25.644 -14.622  1.00 98.84           C  
ATOM   2069  O   ARG B 269      -9.902 -23.139 -13.598  1.00 98.84           O  
ATOM   2070  CG  ARG B 269     -10.081 -26.137 -15.523  1.00 98.84           C  
ATOM   2071  CD  ARG B 269      -9.747 -27.598 -15.257  1.00 98.84           C  
ATOM   2072  NE  ARG B 269      -8.832 -28.133 -16.262  1.00 98.84           N  
ATOM   2073  NH1 ARG B 269      -8.730 -30.250 -15.342  1.00 98.84           N  
ATOM   2074  NH2 ARG B 269      -7.541 -29.761 -17.240  1.00 98.84           N  
ATOM   2075  CZ  ARG B 269      -8.370 -29.380 -16.279  1.00 98.84           C  
ATOM   2076  N   CYS B 270      -8.451 -24.678 -12.782  1.00 98.81           N  
ATOM   2077  CA  CYS B 270      -7.370 -23.713 -12.609  1.00 98.81           C  
ATOM   2078  C   CYS B 270      -6.205 -24.028 -13.539  1.00 98.81           C  
ATOM   2079  CB  CYS B 270      -6.889 -23.703 -11.158  1.00 98.81           C  
ATOM   2080  O   CYS B 270      -5.945 -25.193 -13.844  1.00 98.81           O  
ATOM   2081  SG  CYS B 270      -8.187 -23.318  -9.963  1.00 98.81           S  
ATOM   2082  N   LYS B 271      -5.551 -23.005 -13.969  1.00 98.77           N  
ATOM   2083  CA  LYS B 271      -4.387 -23.144 -14.838  1.00 98.77           C  
ATOM   2084  C   LYS B 271      -3.148 -22.518 -14.204  1.00 98.77           C  
ATOM   2085  CB  LYS B 271      -4.656 -22.507 -16.202  1.00 98.77           C  
ATOM   2086  O   LYS B 271      -3.164 -21.344 -13.828  1.00 98.77           O  
ATOM   2087  CG  LYS B 271      -3.490 -22.609 -17.174  1.00 98.77           C  
ATOM   2088  CD  LYS B 271      -3.783 -21.879 -18.478  1.00 98.77           C  
ATOM   2089  CE  LYS B 271      -2.602 -21.947 -19.437  1.00 98.77           C  
ATOM   2090  NZ  LYS B 271      -2.891 -21.246 -20.723  1.00 98.77           N  
ATOM   2091  N   ASP B 272      -2.116 -23.302 -13.967  1.00 98.23           N  
ATOM   2092  CA  ASP B 272      -0.811 -22.738 -13.633  1.00 98.23           C  
ATOM   2093  C   ASP B 272      -0.236 -21.951 -14.808  1.00 98.23           C  
ATOM   2094  CB  ASP B 272       0.160 -23.843 -13.213  1.00 98.23           C  
ATOM   2095  O   ASP B 272       0.214 -22.539 -15.794  1.00 98.23           O  
ATOM   2096  CG  ASP B 272       1.486 -23.306 -12.705  1.00 98.23           C  
ATOM   2097  OD1 ASP B 272       1.735 -22.086 -12.822  1.00 98.23           O  
ATOM   2098  OD2 ASP B 272       2.290 -24.109 -12.185  1.00 98.23           O  
ATOM   2099  N   VAL B 273      -0.168 -20.677 -14.656  1.00 96.97           N  
ATOM   2100  CA  VAL B 273       0.185 -19.778 -15.749  1.00 96.97           C  
ATOM   2101  C   VAL B 273       1.652 -19.972 -16.125  1.00 96.97           C  
ATOM   2102  CB  VAL B 273      -0.078 -18.301 -15.376  1.00 96.97           C  
ATOM   2103  O   VAL B 273       2.037 -19.761 -17.278  1.00 96.97           O  
ATOM   2104  CG1 VAL B 273       0.350 -17.373 -16.512  1.00 96.97           C  
ATOM   2105  CG2 VAL B 273      -1.553 -18.092 -15.038  1.00 96.97           C  
ATOM   2106  N   LEU B 274       2.493 -20.441 -15.228  1.00 95.48           N  
ATOM   2107  CA  LEU B 274       3.926 -20.584 -15.464  1.00 95.48           C  
ATOM   2108  C   LEU B 274       4.223 -21.859 -16.247  1.00 95.48           C  
ATOM   2109  CB  LEU B 274       4.689 -20.596 -14.137  1.00 95.48           C  
ATOM   2110  O   LEU B 274       5.110 -21.875 -17.103  1.00 95.48           O  
ATOM   2111  CG  LEU B 274       4.581 -19.333 -13.281  1.00 95.48           C  
ATOM   2112  CD1 LEU B 274       5.343 -19.513 -11.973  1.00 95.48           C  
ATOM   2113  CD2 LEU B 274       5.101 -18.122 -14.047  1.00 95.48           C  
ATOM   2114  N   THR B 275       3.449 -22.918 -16.087  1.00 94.95           N  
ATOM   2115  CA  THR B 275       3.726 -24.200 -16.725  1.00 94.95           C  
ATOM   2116  C   THR B 275       2.676 -24.515 -17.786  1.00 94.95           C  
ATOM   2117  CB  THR B 275       3.774 -25.340 -15.691  1.00 94.95           C  
ATOM   2118  O   THR B 275       2.918 -25.320 -18.688  1.00 94.95           O  
ATOM   2119  CG2 THR B 275       4.801 -25.052 -14.601  1.00 94.95           C  
ATOM   2120  OG1 THR B 275       2.482 -25.485 -15.088  1.00 94.95           O  
ATOM   2121  N   GLY B 276       1.495 -23.949 -17.586  1.00 96.72           N  
ATOM   2122  CA  GLY B 276       0.399 -24.229 -18.501  1.00 96.72           C  
ATOM   2123  C   GLY B 276      -0.468 -25.390 -18.055  1.00 96.72           C  
ATOM   2124  O   GLY B 276      -1.507 -25.665 -18.660  1.00 96.72           O  
ATOM   2125  N   GLN B 277      -0.134 -26.040 -16.992  1.00 97.67           N  
ATOM   2126  CA  GLN B 277      -0.878 -27.188 -16.484  1.00 97.67           C  
ATOM   2127  C   GLN B 277      -2.225 -26.759 -15.910  1.00 97.67           C  
ATOM   2128  CB  GLN B 277      -0.065 -27.927 -15.419  1.00 97.67           C  
ATOM   2129  O   GLN B 277      -2.303 -25.791 -15.151  1.00 97.67           O  
ATOM   2130  CG  GLN B 277      -0.702 -29.230 -14.954  1.00 97.67           C  
ATOM   2131  CD  GLN B 277       0.108 -29.927 -13.878  1.00 97.67           C  
ATOM   2132  NE2 GLN B 277      -0.046 -31.244 -13.779  1.00 97.67           N  
ATOM   2133  OE1 GLN B 277       0.867 -29.289 -13.141  1.00 97.67           O  
ATOM   2134  N   GLU B 278      -3.267 -27.472 -16.298  1.00 98.50           N  
ATOM   2135  CA  GLU B 278      -4.621 -27.201 -15.822  1.00 98.50           C  
ATOM   2136  C   GLU B 278      -5.148 -28.355 -14.973  1.00 98.50           C  
ATOM   2137  CB  GLU B 278      -5.563 -26.941 -17.000  1.00 98.50           C  
ATOM   2138  O   GLU B 278      -4.901 -29.523 -15.282  1.00 98.50           O  
ATOM   2139  CG  GLU B 278      -5.216 -25.696 -17.802  1.00 98.50           C  
ATOM   2140  CD  GLU B 278      -6.237 -25.373 -18.881  1.00 98.50           C  
ATOM   2141  OE1 GLU B 278      -5.939 -24.544 -19.771  1.00 98.50           O  
ATOM   2142  OE2 GLU B 278      -7.345 -25.953 -18.836  1.00 98.50           O  
ATOM   2143  N   PHE B 279      -5.786 -28.137 -13.914  1.00 98.14           N  
ATOM   2144  CA  PHE B 279      -6.421 -29.151 -13.081  1.00 98.14           C  
ATOM   2145  C   PHE B 279      -7.573 -28.552 -12.282  1.00 98.14           C  
ATOM   2146  CB  PHE B 279      -5.399 -29.786 -12.132  1.00 98.14           C  
ATOM   2147  O   PHE B 279      -7.684 -27.329 -12.165  1.00 98.14           O  
ATOM   2148  CG  PHE B 279      -4.679 -28.792 -11.262  1.00 98.14           C  
ATOM   2149  CD1 PHE B 279      -3.501 -28.195 -11.693  1.00 98.14           C  
ATOM   2150  CD2 PHE B 279      -5.181 -28.454 -10.012  1.00 98.14           C  
ATOM   2151  CE1 PHE B 279      -2.832 -27.275 -10.889  1.00 98.14           C  
ATOM   2152  CE2 PHE B 279      -4.519 -27.535  -9.203  1.00 98.14           C  
ATOM   2153  CZ  PHE B 279      -3.344 -26.947  -9.643  1.00 98.14           C  
ATOM   2154  N   ASP B 280      -8.412 -29.430 -11.721  1.00 98.73           N  
ATOM   2155  CA  ASP B 280      -9.601 -29.004 -10.988  1.00 98.73           C  
ATOM   2156  C   ASP B 280      -9.311 -28.885  -9.494  1.00 98.73           C  
ATOM   2157  CB  ASP B 280     -10.755 -29.981 -11.224  1.00 98.73           C  
ATOM   2158  O   ASP B 280      -8.605 -29.720  -8.924  1.00 98.73           O  
ATOM   2159  CG  ASP B 280     -11.266 -29.960 -12.654  1.00 98.73           C  
ATOM   2160  OD1 ASP B 280     -10.865 -29.068 -13.433  1.00 98.73           O  
ATOM   2161  OD2 ASP B 280     -12.079 -30.843 -13.005  1.00 98.73           O  
ATOM   2162  N   VAL B 281      -9.786 -27.855  -8.902  1.00 98.89           N  
ATOM   2163  CA  VAL B 281      -9.816 -27.687  -7.452  1.00 98.89           C  
ATOM   2164  C   VAL B 281     -11.262 -27.696  -6.961  1.00 98.89           C  
ATOM   2165  CB  VAL B 281      -9.114 -26.380  -7.019  1.00 98.89           C  
ATOM   2166  O   VAL B 281     -12.017 -26.756  -7.218  1.00 98.89           O  
ATOM   2167  CG1 VAL B 281      -9.132 -26.237  -5.498  1.00 98.89           C  
ATOM   2168  CG2 VAL B 281      -7.680 -26.346  -7.544  1.00 98.89           C  
ATOM   2169  N   ARG B 282     -11.656 -28.705  -6.243  1.00 98.75           N  
ATOM   2170  CA  ARG B 282     -13.032 -28.861  -5.783  1.00 98.75           C  
ATOM   2171  C   ARG B 282     -13.223 -28.233  -4.406  1.00 98.75           C  
ATOM   2172  CB  ARG B 282     -13.421 -30.340  -5.742  1.00 98.75           C  
ATOM   2173  O   ARG B 282     -12.318 -28.269  -3.570  1.00 98.75           O  
ATOM   2174  CG  ARG B 282     -13.449 -31.007  -7.108  1.00 98.75           C  
ATOM   2175  CD  ARG B 282     -14.029 -32.413  -7.038  1.00 98.75           C  
ATOM   2176  NE  ARG B 282     -13.803 -33.152  -8.277  1.00 98.75           N  
ATOM   2177  NH1 ARG B 282     -14.961 -35.035  -7.607  1.00 98.75           N  
ATOM   2178  NH2 ARG B 282     -13.988 -34.960  -9.681  1.00 98.75           N  
ATOM   2179  CZ  ARG B 282     -14.251 -34.380  -8.519  1.00 98.75           C  
ATOM   2180  N   ALA B 283     -14.360 -27.629  -4.228  1.00 98.77           N  
ATOM   2181  CA  ALA B 283     -14.676 -26.994  -2.951  1.00 98.77           C  
ATOM   2182  C   ALA B 283     -16.184 -26.948  -2.721  1.00 98.77           C  
ATOM   2183  CB  ALA B 283     -14.089 -25.586  -2.897  1.00 98.77           C  
ATOM   2184  O   ALA B 283     -16.962 -26.868  -3.675  1.00 98.77           O  
ATOM   2185  N   LYS B 284     -16.558 -26.994  -1.446  1.00 97.96           N  
ATOM   2186  CA  LYS B 284     -17.969 -26.880  -1.085  1.00 97.96           C  
ATOM   2187  C   LYS B 284     -18.493 -25.472  -1.353  1.00 97.96           C  
ATOM   2188  CB  LYS B 284     -18.178 -27.246   0.385  1.00 97.96           C  
ATOM   2189  O   LYS B 284     -19.654 -25.297  -1.728  1.00 97.96           O  
ATOM   2190  CG  LYS B 284     -17.811 -28.684   0.723  1.00 97.96           C  
ATOM   2191  CD  LYS B 284     -17.954 -28.961   2.214  1.00 97.96           C  
ATOM   2192  CE  LYS B 284     -17.461 -30.356   2.574  1.00 97.96           C  
ATOM   2193  NZ  LYS B 284     -17.488 -30.590   4.048  1.00 97.96           N  
ATOM   2194  N   CYS B 285     -17.601 -24.531  -1.172  1.00 98.47           N  
ATOM   2195  CA  CYS B 285     -17.943 -23.125  -1.353  1.00 98.47           C  
ATOM   2196  C   CYS B 285     -16.843 -22.390  -2.111  1.00 98.47           C  
ATOM   2197  CB  CYS B 285     -18.180 -22.452  -0.001  1.00 98.47           C  
ATOM   2198  O   CYS B 285     -15.660 -22.550  -1.807  1.00 98.47           O  
ATOM   2199  SG  CYS B 285     -18.441 -20.669  -0.111  1.00 98.47           S  
ATOM   2200  N   VAL B 286     -17.268 -21.612  -3.115  1.00 98.93           N  
ATOM   2201  CA  VAL B 286     -16.322 -20.806  -3.880  1.00 98.93           C  
ATOM   2202  C   VAL B 286     -16.579 -19.323  -3.621  1.00 98.93           C  
ATOM   2203  CB  VAL B 286     -16.412 -21.107  -5.393  1.00 98.93           C  
ATOM   2204  O   VAL B 286     -17.719 -18.862  -3.700  1.00 98.93           O  
ATOM   2205  CG1 VAL B 286     -15.440 -20.228  -6.177  1.00 98.93           C  
ATOM   2206  CG2 VAL B 286     -16.136 -22.586  -5.660  1.00 98.93           C  
ATOM   2207  N   ILE B 287     -15.500 -18.562  -3.343  1.00 98.95           N  
ATOM   2208  CA  ILE B 287     -15.597 -17.137  -3.046  1.00 98.95           C  
ATOM   2209  C   ILE B 287     -14.916 -16.333  -4.151  1.00 98.95           C  
ATOM   2210  CB  ILE B 287     -14.969 -16.802  -1.675  1.00 98.95           C  
ATOM   2211  O   ILE B 287     -13.762 -16.595  -4.498  1.00 98.95           O  
ATOM   2212  CG1 ILE B 287     -15.765 -17.466  -0.546  1.00 98.95           C  
ATOM   2213  CG2 ILE B 287     -14.891 -15.286  -1.473  1.00 98.95           C  
ATOM   2214  CD1 ILE B 287     -15.121 -17.332   0.827  1.00 98.95           C  
ATOM   2215  N   ASN B 288     -15.652 -15.347  -4.720  1.00 98.91           N  
ATOM   2216  CA  ASN B 288     -15.139 -14.386  -5.690  1.00 98.91           C  
ATOM   2217  C   ASN B 288     -14.663 -13.105  -5.012  1.00 98.91           C  
ATOM   2218  CB  ASN B 288     -16.203 -14.066  -6.742  1.00 98.91           C  
ATOM   2219  O   ASN B 288     -15.476 -12.267  -4.617  1.00 98.91           O  
ATOM   2220  CG  ASN B 288     -15.730 -13.045  -7.759  1.00 98.91           C  
ATOM   2221  ND2 ASN B 288     -16.656 -12.538  -8.564  1.00 98.91           N  
ATOM   2222  OD1 ASN B 288     -14.543 -12.715  -7.820  1.00 98.91           O  
ATOM   2223  N   ALA B 289     -13.362 -12.916  -4.867  1.00 98.82           N  
ATOM   2224  CA  ALA B 289     -12.729 -11.735  -4.286  1.00 98.82           C  
ATOM   2225  C   ALA B 289     -11.723 -11.120  -5.254  1.00 98.82           C  
ATOM   2226  CB  ALA B 289     -12.044 -12.093  -2.969  1.00 98.82           C  
ATOM   2227  O   ALA B 289     -10.594 -10.805  -4.870  1.00 98.82           O  
ATOM   2228  N   THR B 290     -12.084 -10.805  -6.463  1.00 98.46           N  
ATOM   2229  CA  THR B 290     -11.163 -10.538  -7.562  1.00 98.46           C  
ATOM   2230  C   THR B 290     -11.091  -9.043  -7.856  1.00 98.46           C  
ATOM   2231  CB  THR B 290     -11.580 -11.295  -8.837  1.00 98.46           C  
ATOM   2232  O   THR B 290     -10.684  -8.638  -8.947  1.00 98.46           O  
ATOM   2233  CG2 THR B 290     -11.432 -12.802  -8.655  1.00 98.46           C  
ATOM   2234  OG1 THR B 290     -12.948 -10.994  -9.138  1.00 98.46           O  
ATOM   2235  N   GLY B 291     -11.573  -8.226  -6.870  1.00 96.88           N  
ATOM   2236  CA  GLY B 291     -11.438  -6.787  -7.023  1.00 96.88           C  
ATOM   2237  C   GLY B 291     -12.106  -6.254  -8.276  1.00 96.88           C  
ATOM   2238  O   GLY B 291     -13.280  -6.534  -8.527  1.00 96.88           O  
ATOM   2239  N   PRO B 292     -11.419  -5.469  -9.133  1.00 96.52           N  
ATOM   2240  CA  PRO B 292     -12.010  -4.886 -10.340  1.00 96.52           C  
ATOM   2241  C   PRO B 292     -12.488  -5.944 -11.333  1.00 96.52           C  
ATOM   2242  CB  PRO B 292     -10.865  -4.060 -10.930  1.00 96.52           C  
ATOM   2243  O   PRO B 292     -13.277  -5.640 -12.231  1.00 96.52           O  
ATOM   2244  CG  PRO B 292      -9.969  -3.765  -9.770  1.00 96.52           C  
ATOM   2245  CD  PRO B 292     -10.050  -4.910  -8.802  1.00 96.52           C  
ATOM   2246  N   PHE B 293     -12.080  -7.166 -11.132  1.00 97.77           N  
ATOM   2247  CA  PHE B 293     -12.417  -8.225 -12.076  1.00 97.77           C  
ATOM   2248  C   PHE B 293     -13.575  -9.067 -11.554  1.00 97.77           C  
ATOM   2249  CB  PHE B 293     -11.200  -9.114 -12.345  1.00 97.77           C  
ATOM   2250  O   PHE B 293     -13.790 -10.190 -12.016  1.00 97.77           O  
ATOM   2251  CG  PHE B 293     -10.049  -8.390 -12.990  1.00 97.77           C  
ATOM   2252  CD1 PHE B 293      -9.994  -8.233 -14.369  1.00 97.77           C  
ATOM   2253  CD2 PHE B 293      -9.021  -7.867 -12.216  1.00 97.77           C  
ATOM   2254  CE1 PHE B 293      -8.930  -7.563 -14.969  1.00 97.77           C  
ATOM   2255  CE2 PHE B 293      -7.955  -7.196 -12.808  1.00 97.77           C  
ATOM   2256  CZ  PHE B 293      -7.911  -7.046 -14.184  1.00 97.77           C  
ATOM   2257  N   THR B 294     -14.244  -8.587 -10.630  1.00 97.32           N  
ATOM   2258  CA  THR B 294     -15.349  -9.269  -9.966  1.00 97.32           C  
ATOM   2259  C   THR B 294     -16.394  -9.721 -10.982  1.00 97.32           C  
ATOM   2260  CB  THR B 294     -16.012  -8.362  -8.913  1.00 97.32           C  
ATOM   2261  O   THR B 294     -16.890 -10.848 -10.912  1.00 97.32           O  
ATOM   2262  CG2 THR B 294     -16.880  -7.296  -9.573  1.00 97.32           C  
ATOM   2263  OG1 THR B 294     -16.831  -9.162  -8.050  1.00 97.32           O  
ATOM   2264  N   ASP B 295     -16.716  -8.919 -11.967  1.00 97.73           N  
ATOM   2265  CA  ASP B 295     -17.784  -9.203 -12.921  1.00 97.73           C  
ATOM   2266  C   ASP B 295     -17.387 -10.333 -13.869  1.00 97.73           C  
ATOM   2267  CB  ASP B 295     -18.138  -7.947 -13.720  1.00 97.73           C  
ATOM   2268  O   ASP B 295     -18.238 -11.110 -14.307  1.00 97.73           O  
ATOM   2269  CG  ASP B 295     -18.848  -6.895 -12.886  1.00 97.73           C  
ATOM   2270  OD1 ASP B 295     -19.583  -7.258 -11.942  1.00 97.73           O  
ATOM   2271  OD2 ASP B 295     -18.672  -5.692 -13.177  1.00 97.73           O  
ATOM   2272  N   SER B 296     -16.080 -10.468 -14.136  1.00 97.56           N  
ATOM   2273  CA  SER B 296     -15.603 -11.561 -14.977  1.00 97.56           C  
ATOM   2274  C   SER B 296     -15.898 -12.916 -14.344  1.00 97.56           C  
ATOM   2275  CB  SER B 296     -14.101 -11.424 -15.233  1.00 97.56           C  
ATOM   2276  O   SER B 296     -16.315 -13.851 -15.031  1.00 97.56           O  
ATOM   2277  OG  SER B 296     -13.814 -10.213 -15.911  1.00 97.56           O  
ATOM   2278  N   VAL B 297     -15.767 -13.069 -13.096  1.00 98.43           N  
ATOM   2279  CA  VAL B 297     -16.024 -14.326 -12.400  1.00 98.43           C  
ATOM   2280  C   VAL B 297     -17.529 -14.532 -12.244  1.00 98.43           C  
ATOM   2281  CB  VAL B 297     -15.335 -14.359 -11.017  1.00 98.43           C  
ATOM   2282  O   VAL B 297     -18.024 -15.654 -12.371  1.00 98.43           O  
ATOM   2283  CG1 VAL B 297     -15.709 -15.632 -10.259  1.00 98.43           C  
ATOM   2284  CG2 VAL B 297     -13.820 -14.252 -11.174  1.00 98.43           C  
ATOM   2285  N   ARG B 298     -18.219 -13.452 -11.993  1.00 97.77           N  
ATOM   2286  CA  ARG B 298     -19.672 -13.545 -11.893  1.00 97.77           C  
ATOM   2287  C   ARG B 298     -20.279 -14.052 -13.196  1.00 97.77           C  
ATOM   2288  CB  ARG B 298     -20.274 -12.186 -11.528  1.00 97.77           C  
ATOM   2289  O   ARG B 298     -21.225 -14.842 -13.180  1.00 97.77           O  
ATOM   2290  CG  ARG B 298     -20.000 -11.756 -10.095  1.00 97.77           C  
ATOM   2291  CD  ARG B 298     -20.708 -10.452  -9.753  1.00 97.77           C  
ATOM   2292  NE  ARG B 298     -22.160 -10.603  -9.782  1.00 97.77           N  
ATOM   2293  NH1 ARG B 298     -22.602  -8.496  -8.943  1.00 97.77           N  
ATOM   2294  NH2 ARG B 298     -24.327  -9.913  -9.464  1.00 97.77           N  
ATOM   2295  CZ  ARG B 298     -23.026  -9.670  -9.396  1.00 97.77           C  
ATOM   2296  N   LYS B 299     -19.734 -13.635 -14.289  1.00 97.95           N  
ATOM   2297  CA  LYS B 299     -20.225 -14.025 -15.607  1.00 97.95           C  
ATOM   2298  C   LYS B 299     -19.855 -15.471 -15.926  1.00 97.95           C  
ATOM   2299  CB  LYS B 299     -19.669 -13.093 -16.685  1.00 97.95           C  
ATOM   2300  O   LYS B 299     -20.483 -16.105 -16.777  1.00 97.95           O  
ATOM   2301  CG  LYS B 299     -20.305 -11.711 -16.695  1.00 97.95           C  
ATOM   2302  CD  LYS B 299     -19.686 -10.819 -17.764  1.00 97.95           C  
ATOM   2303  CE  LYS B 299     -20.328  -9.438 -17.781  1.00 97.95           C  
ATOM   2304  NZ  LYS B 299     -19.570  -8.486 -18.647  1.00 97.95           N  
ATOM   2305  N   MET B 300     -18.772 -16.011 -15.310  1.00 98.03           N  
ATOM   2306  CA  MET B 300     -18.474 -17.436 -15.416  1.00 98.03           C  
ATOM   2307  C   MET B 300     -19.591 -18.273 -14.801  1.00 98.03           C  
ATOM   2308  CB  MET B 300     -17.143 -17.760 -14.735  1.00 98.03           C  
ATOM   2309  O   MET B 300     -19.866 -19.383 -15.261  1.00 98.03           O  
ATOM   2310  CG  MET B 300     -15.932 -17.191 -15.456  1.00 98.03           C  
ATOM   2311  SD  MET B 300     -14.358 -17.564 -14.588  1.00 98.03           S  
ATOM   2312  CE  MET B 300     -13.222 -16.490 -15.510  1.00 98.03           C  
ATOM   2313  N   ASP B 301     -20.147 -17.765 -13.744  1.00 97.65           N  
ATOM   2314  CA  ASP B 301     -21.253 -18.432 -13.063  1.00 97.65           C  
ATOM   2315  C   ASP B 301     -22.552 -18.287 -13.853  1.00 97.65           C  
ATOM   2316  CB  ASP B 301     -21.430 -17.871 -11.651  1.00 97.65           C  
ATOM   2317  O   ASP B 301     -23.220 -19.280 -14.146  1.00 97.65           O  
ATOM   2318  CG  ASP B 301     -22.543 -18.555 -10.877  1.00 97.65           C  
ATOM   2319  OD1 ASP B 301     -22.866 -19.724 -11.177  1.00 97.65           O  
ATOM   2320  OD2 ASP B 301     -23.105 -17.917  -9.960  1.00 97.65           O  
ATOM   2321  N   ASP B 302     -22.891 -17.044 -14.181  1.00 96.21           N  
ATOM   2322  CA  ASP B 302     -24.072 -16.679 -14.957  1.00 96.21           C  
ATOM   2323  C   ASP B 302     -23.737 -15.614 -15.999  1.00 96.21           C  
ATOM   2324  CB  ASP B 302     -25.187 -16.180 -14.035  1.00 96.21           C  
ATOM   2325  O   ASP B 302     -23.493 -14.456 -15.655  1.00 96.21           O  
ATOM   2326  CG  ASP B 302     -26.468 -15.847 -14.780  1.00 96.21           C  
ATOM   2327  OD1 ASP B 302     -26.541 -16.086 -16.005  1.00 96.21           O  
ATOM   2328  OD2 ASP B 302     -27.411 -15.338 -14.137  1.00 96.21           O  
ATOM   2329  N   LYS B 303     -23.825 -16.009 -17.213  1.00 94.94           N  
ATOM   2330  CA  LYS B 303     -23.433 -15.147 -18.324  1.00 94.94           C  
ATOM   2331  C   LYS B 303     -24.267 -13.869 -18.349  1.00 94.94           C  
ATOM   2332  CB  LYS B 303     -23.571 -15.888 -19.654  1.00 94.94           C  
ATOM   2333  O   LYS B 303     -23.828 -12.845 -18.876  1.00 94.94           O  
ATOM   2334  CG  LYS B 303     -22.549 -16.998 -19.853  1.00 94.94           C  
ATOM   2335  CD  LYS B 303     -22.718 -17.677 -21.206  1.00 94.94           C  
ATOM   2336  CE  LYS B 303     -21.723 -18.815 -21.390  1.00 94.94           C  
ATOM   2337  NZ  LYS B 303     -22.016 -19.615 -22.617  1.00 94.94           N  
ATOM   2338  N   ASP B 304     -25.493 -13.933 -17.713  1.00 94.14           N  
ATOM   2339  CA  ASP B 304     -26.405 -12.794 -17.755  1.00 94.14           C  
ATOM   2340  C   ASP B 304     -26.324 -11.978 -16.466  1.00 94.14           C  
ATOM   2341  CB  ASP B 304     -27.841 -13.264 -17.990  1.00 94.14           C  
ATOM   2342  O   ASP B 304     -27.158 -11.102 -16.227  1.00 94.14           O  
ATOM   2343  CG  ASP B 304     -28.031 -13.939 -19.337  1.00 94.14           C  
ATOM   2344  OD1 ASP B 304     -27.526 -13.421 -20.356  1.00 94.14           O  
ATOM   2345  OD2 ASP B 304     -28.694 -14.998 -19.381  1.00 94.14           O  
ATOM   2346  N   ALA B 305     -25.371 -12.295 -15.712  1.00 93.22           N  
ATOM   2347  CA  ALA B 305     -25.236 -11.568 -14.453  1.00 93.22           C  
ATOM   2348  C   ALA B 305     -24.957 -10.088 -14.701  1.00 93.22           C  
ATOM   2349  CB  ALA B 305     -24.127 -12.180 -13.600  1.00 93.22           C  
ATOM   2350  O   ALA B 305     -24.146  -9.739 -15.561  1.00 93.22           O  
ATOM   2351  N   ALA B 306     -25.654  -9.184 -13.991  1.00 90.27           N  
ATOM   2352  CA  ALA B 306     -25.450  -7.742 -14.111  1.00 90.27           C  
ATOM   2353  C   ALA B 306     -24.092  -7.332 -13.548  1.00 90.27           C  
ATOM   2354  CB  ALA B 306     -26.568  -6.985 -13.400  1.00 90.27           C  
ATOM   2355  O   ALA B 306     -23.649  -7.866 -12.529  1.00 90.27           O  
ATOM   2356  N   ALA B 307     -23.469  -6.428 -14.223  1.00 92.66           N  
ATOM   2357  CA  ALA B 307     -22.203  -5.890 -13.731  1.00 92.66           C  
ATOM   2358  C   ALA B 307     -22.424  -4.992 -12.516  1.00 92.66           C  
ATOM   2359  CB  ALA B 307     -21.488  -5.117 -14.836  1.00 92.66           C  
ATOM   2360  O   ALA B 307     -23.306  -4.130 -12.526  1.00 92.66           O  
ATOM   2361  N   ILE B 308     -21.613  -5.219 -11.555  1.00 93.37           N  
ATOM   2362  CA  ILE B 308     -21.821  -4.430 -10.345  1.00 93.37           C  
ATOM   2363  C   ILE B 308     -20.597  -3.555 -10.083  1.00 93.37           C  
ATOM   2364  CB  ILE B 308     -22.105  -5.333  -9.124  1.00 93.37           C  
ATOM   2365  O   ILE B 308     -20.668  -2.593  -9.315  1.00 93.37           O  
ATOM   2366  CG1 ILE B 308     -20.904  -6.244  -8.842  1.00 93.37           C  
ATOM   2367  CG2 ILE B 308     -23.376  -6.158  -9.346  1.00 93.37           C  
ATOM   2368  CD1 ILE B 308     -20.997  -7.002  -7.525  1.00 93.37           C  
ATOM   2369  N   CYS B 309     -19.436  -3.887 -10.683  1.00 93.14           N  
ATOM   2370  CA  CYS B 309     -18.205  -3.139 -10.454  1.00 93.14           C  
ATOM   2371  C   CYS B 309     -18.193  -1.847 -11.261  1.00 93.14           C  
ATOM   2372  CB  CYS B 309     -16.986  -3.988 -10.815  1.00 93.14           C  
ATOM   2373  O   CYS B 309     -18.561  -1.841 -12.437  1.00 93.14           O  
ATOM   2374  SG  CYS B 309     -15.408  -3.175 -10.485  1.00 93.14           S  
ATOM   2375  N   GLN B 310     -17.910  -0.748 -10.601  1.00 89.68           N  
ATOM   2376  CA  GLN B 310     -17.679   0.550 -11.225  1.00 89.68           C  
ATOM   2377  C   GLN B 310     -16.229   0.992 -11.056  1.00 89.68           C  
ATOM   2378  CB  GLN B 310     -18.621   1.603 -10.639  1.00 89.68           C  
ATOM   2379  O   GLN B 310     -15.923   1.817 -10.192  1.00 89.68           O  
ATOM   2380  CG  GLN B 310     -20.097   1.284 -10.832  1.00 89.68           C  
ATOM   2381  CD  GLN B 310     -20.528   1.356 -12.285  1.00 89.68           C  
ATOM   2382  NE2 GLN B 310     -21.431   0.465 -12.681  1.00 89.68           N  
ATOM   2383  OE1 GLN B 310     -20.055   2.206 -13.045  1.00 89.68           O  
ATOM   2384  N   PRO B 311     -15.389   0.514 -11.965  1.00 93.77           N  
ATOM   2385  CA  PRO B 311     -13.952   0.761 -11.818  1.00 93.77           C  
ATOM   2386  C   PRO B 311     -13.590   2.238 -11.952  1.00 93.77           C  
ATOM   2387  CB  PRO B 311     -13.336  -0.058 -12.956  1.00 93.77           C  
ATOM   2388  O   PRO B 311     -14.122   2.931 -12.823  1.00 93.77           O  
ATOM   2389  CG  PRO B 311     -14.425  -0.177 -13.973  1.00 93.77           C  
ATOM   2390  CD  PRO B 311     -15.748  -0.137 -13.264  1.00 93.77           C  
ATOM   2391  N   SER B 312     -12.713   2.696 -11.105  1.00 89.56           N  
ATOM   2392  CA  SER B 312     -12.192   4.059 -11.130  1.00 89.56           C  
ATOM   2393  C   SER B 312     -10.677   4.075 -10.956  1.00 89.56           C  
ATOM   2394  CB  SER B 312     -12.848   4.904 -10.038  1.00 89.56           C  
ATOM   2395  O   SER B 312     -10.142   3.409 -10.067  1.00 89.56           O  
ATOM   2396  OG  SER B 312     -12.422   6.254 -10.122  1.00 89.56           O  
ATOM   2397  N   ALA B 313      -9.992   4.855 -11.782  1.00 91.35           N  
ATOM   2398  CA  ALA B 313      -8.532   4.852 -11.776  1.00 91.35           C  
ATOM   2399  C   ALA B 313      -7.985   6.068 -11.033  1.00 91.35           C  
ATOM   2400  CB  ALA B 313      -7.994   4.818 -13.204  1.00 91.35           C  
ATOM   2401  O   ALA B 313      -8.474   7.185 -11.213  1.00 91.35           O  
ATOM   2402  N   GLY B 314      -7.025   5.831 -10.139  1.00 90.34           N  
ATOM   2403  CA  GLY B 314      -6.239   6.856  -9.472  1.00 90.34           C  
ATOM   2404  C   GLY B 314      -4.753   6.750  -9.759  1.00 90.34           C  
ATOM   2405  O   GLY B 314      -4.207   5.647  -9.829  1.00 90.34           O  
ATOM   2406  N   VAL B 315      -4.124   7.913  -9.906  1.00 92.39           N  
ATOM   2407  CA  VAL B 315      -2.701   7.932 -10.227  1.00 92.39           C  
ATOM   2408  C   VAL B 315      -1.912   8.496  -9.048  1.00 92.39           C  
ATOM   2409  CB  VAL B 315      -2.418   8.757 -11.502  1.00 92.39           C  
ATOM   2410  O   VAL B 315      -2.363   9.429  -8.381  1.00 92.39           O  
ATOM   2411  CG1 VAL B 315      -0.914   8.919 -11.718  1.00 92.39           C  
ATOM   2412  CG2 VAL B 315      -3.068   8.100 -12.719  1.00 92.39           C  
ATOM   2413  N   HIS B 316      -0.729   7.935  -8.800  1.00 95.75           N  
ATOM   2414  CA  HIS B 316       0.215   8.391  -7.786  1.00 95.75           C  
ATOM   2415  C   HIS B 316       1.601   8.608  -8.383  1.00 95.75           C  
ATOM   2416  CB  HIS B 316       0.290   7.387  -6.634  1.00 95.75           C  
ATOM   2417  O   HIS B 316       2.003   7.896  -9.306  1.00 95.75           O  
ATOM   2418  CG  HIS B 316      -1.000   7.223  -5.896  1.00 95.75           C  
ATOM   2419  CD2 HIS B 316      -1.414   7.722  -4.708  1.00 95.75           C  
ATOM   2420  ND1 HIS B 316      -2.042   6.461  -6.379  1.00 95.75           N  
ATOM   2421  CE1 HIS B 316      -3.044   6.500  -5.517  1.00 95.75           C  
ATOM   2422  NE2 HIS B 316      -2.689   7.258  -4.494  1.00 95.75           N  
ATOM   2423  N   ILE B 317       2.241   9.590  -7.850  1.00 94.57           N  
ATOM   2424  CA  ILE B 317       3.623   9.812  -8.260  1.00 94.57           C  
ATOM   2425  C   ILE B 317       4.531   9.813  -7.032  1.00 94.57           C  
ATOM   2426  CB  ILE B 317       3.775  11.138  -9.039  1.00 94.57           C  
ATOM   2427  O   ILE B 317       4.083  10.102  -5.920  1.00 94.57           O  
ATOM   2428  CG1 ILE B 317       3.460  12.331  -8.130  1.00 94.57           C  
ATOM   2429  CG2 ILE B 317       2.876  11.141 -10.279  1.00 94.57           C  
ATOM   2430  CD1 ILE B 317       3.805  13.683  -8.741  1.00 94.57           C  
ATOM   2431  N   VAL B 318       5.769   9.469  -7.249  1.00 94.83           N  
ATOM   2432  CA  VAL B 318       6.780   9.498  -6.197  1.00 94.83           C  
ATOM   2433  C   VAL B 318       7.858  10.522  -6.545  1.00 94.83           C  
ATOM   2434  CB  VAL B 318       7.416   8.106  -5.984  1.00 94.83           C  
ATOM   2435  O   VAL B 318       8.340  10.564  -7.679  1.00 94.83           O  
ATOM   2436  CG1 VAL B 318       8.555   8.183  -4.968  1.00 94.83           C  
ATOM   2437  CG2 VAL B 318       6.359   7.100  -5.530  1.00 94.83           C  
ATOM   2438  N   MET B 319       8.187  11.358  -5.565  1.00 90.33           N  
ATOM   2439  CA  MET B 319       9.200  12.401  -5.701  1.00 90.33           C  
ATOM   2440  C   MET B 319      10.262  12.273  -4.613  1.00 90.33           C  
ATOM   2441  CB  MET B 319       8.556  13.787  -5.642  1.00 90.33           C  
ATOM   2442  O   MET B 319      10.089  11.514  -3.658  1.00 90.33           O  
ATOM   2443  CG  MET B 319       7.517  14.027  -6.725  1.00 90.33           C  
ATOM   2444  SD  MET B 319       6.764  15.697  -6.619  1.00 90.33           S  
ATOM   2445  CE  MET B 319       5.844  15.534  -5.064  1.00 90.33           C  
ATOM   2446  N   PRO B 320      11.333  12.950  -4.785  1.00 84.61           N  
ATOM   2447  CA  PRO B 320      12.360  12.895  -3.742  1.00 84.61           C  
ATOM   2448  C   PRO B 320      11.823  13.276  -2.364  1.00 84.61           C  
ATOM   2449  CB  PRO B 320      13.403  13.908  -4.221  1.00 84.61           C  
ATOM   2450  O   PRO B 320      10.877  14.061  -2.262  1.00 84.61           O  
ATOM   2451  CG  PRO B 320      13.255  13.935  -5.708  1.00 84.61           C  
ATOM   2452  CD  PRO B 320      11.798  13.794  -6.044  1.00 84.61           C  
ATOM   2453  N   GLY B 321      12.450  12.824  -1.349  1.00 86.67           N  
ATOM   2454  CA  GLY B 321      11.980  12.926   0.023  1.00 86.67           C  
ATOM   2455  C   GLY B 321      11.947  14.352   0.538  1.00 86.67           C  
ATOM   2456  O   GLY B 321      11.202  14.664   1.470  1.00 86.67           O  
ATOM   2457  N   TYR B 322      12.647  15.259  -0.080  1.00 79.09           N  
ATOM   2458  CA  TYR B 322      12.739  16.618   0.441  1.00 79.09           C  
ATOM   2459  C   TYR B 322      11.486  17.418   0.101  1.00 79.09           C  
ATOM   2460  CB  TYR B 322      13.977  17.326  -0.117  1.00 79.09           C  
ATOM   2461  O   TYR B 322      11.338  18.564   0.531  1.00 79.09           O  
ATOM   2462  CG  TYR B 322      14.071  17.287  -1.623  1.00 79.09           C  
ATOM   2463  CD1 TYR B 322      15.029  16.502  -2.261  1.00 79.09           C  
ATOM   2464  CD2 TYR B 322      13.204  18.036  -2.411  1.00 79.09           C  
ATOM   2465  CE1 TYR B 322      15.121  16.464  -3.648  1.00 79.09           C  
ATOM   2466  CE2 TYR B 322      13.287  18.006  -3.800  1.00 79.09           C  
ATOM   2467  OH  TYR B 322      14.333  17.185  -5.782  1.00 79.09           O  
ATOM   2468  CZ  TYR B 322      14.247  17.218  -4.408  1.00 79.09           C  
ATOM   2469  N   TYR B 323      10.508  16.856  -0.586  1.00 82.50           N  
ATOM   2470  CA  TYR B 323       9.264  17.542  -0.918  1.00 82.50           C  
ATOM   2471  C   TYR B 323       8.261  17.437   0.225  1.00 82.50           C  
ATOM   2472  CB  TYR B 323       8.657  16.965  -2.200  1.00 82.50           C  
ATOM   2473  O   TYR B 323       7.204  18.072   0.191  1.00 82.50           O  
ATOM   2474  CG  TYR B 323       9.280  17.507  -3.464  1.00 82.50           C  
ATOM   2475  CD1 TYR B 323       9.025  18.810  -3.886  1.00 82.50           C  
ATOM   2476  CD2 TYR B 323      10.122  16.717  -4.239  1.00 82.50           C  
ATOM   2477  CE1 TYR B 323       9.595  19.313  -5.051  1.00 82.50           C  
ATOM   2478  CE2 TYR B 323      10.697  17.210  -5.406  1.00 82.50           C  
ATOM   2479  OH  TYR B 323      10.996  19.000  -6.957  1.00 82.50           O  
ATOM   2480  CZ  TYR B 323      10.429  18.507  -5.803  1.00 82.50           C  
ATOM   2481  N   SER B 324       8.526  16.587   1.203  1.00 82.15           N  
ATOM   2482  CA  SER B 324       7.702  16.494   2.404  1.00 82.15           C  
ATOM   2483  C   SER B 324       8.556  16.245   3.642  1.00 82.15           C  
ATOM   2484  CB  SER B 324       6.664  15.380   2.258  1.00 82.15           C  
ATOM   2485  O   SER B 324       9.695  15.784   3.535  1.00 82.15           O  
ATOM   2486  OG  SER B 324       7.283  14.106   2.310  1.00 82.15           O  
ATOM   2487  N   PRO B 325       8.009  16.661   4.771  1.00 78.74           N  
ATOM   2488  CA  PRO B 325       8.733  16.262   5.979  1.00 78.74           C  
ATOM   2489  C   PRO B 325       8.912  14.749   6.087  1.00 78.74           C  
ATOM   2490  CB  PRO B 325       7.848  16.788   7.112  1.00 78.74           C  
ATOM   2491  O   PRO B 325       8.110  13.988   5.540  1.00 78.74           O  
ATOM   2492  CG  PRO B 325       6.991  17.833   6.472  1.00 78.74           C  
ATOM   2493  CD  PRO B 325       6.764  17.451   5.038  1.00 78.74           C  
ATOM   2494  N   GLU B 326       9.908  14.332   6.720  1.00 75.94           N  
ATOM   2495  CA  GLU B 326      10.268  12.919   6.798  1.00 75.94           C  
ATOM   2496  C   GLU B 326       9.220  12.125   7.572  1.00 75.94           C  
ATOM   2497  CB  GLU B 326      11.643  12.750   7.449  1.00 75.94           C  
ATOM   2498  O   GLU B 326       9.020  10.936   7.316  1.00 75.94           O  
ATOM   2499  CG  GLU B 326      12.807  13.007   6.503  1.00 75.94           C  
ATOM   2500  CD  GLU B 326      14.165  12.778   7.147  1.00 75.94           C  
ATOM   2501  OE1 GLU B 326      15.199  12.988   6.474  1.00 75.94           O  
ATOM   2502  OE2 GLU B 326      14.195  12.385   8.335  1.00 75.94           O  
ATOM   2503  N   SER B 327       8.497  12.816   8.472  1.00 80.22           N  
ATOM   2504  CA  SER B 327       7.641  12.036   9.360  1.00 80.22           C  
ATOM   2505  C   SER B 327       6.250  12.651   9.467  1.00 80.22           C  
ATOM   2506  CB  SER B 327       8.268  11.927  10.751  1.00 80.22           C  
ATOM   2507  O   SER B 327       5.529  12.403  10.436  1.00 80.22           O  
ATOM   2508  OG  SER B 327       8.551  13.212  11.277  1.00 80.22           O  
ATOM   2509  N   MET B 328       5.902  13.499   8.567  1.00 86.16           N  
ATOM   2510  CA  MET B 328       4.591  14.142   8.596  1.00 86.16           C  
ATOM   2511  C   MET B 328       4.041  14.319   7.185  1.00 86.16           C  
ATOM   2512  CB  MET B 328       4.672  15.498   9.299  1.00 86.16           C  
ATOM   2513  O   MET B 328       4.754  14.773   6.288  1.00 86.16           O  
ATOM   2514  CG  MET B 328       3.319  16.156   9.519  1.00 86.16           C  
ATOM   2515  SD  MET B 328       3.420  17.617  10.624  1.00 86.16           S  
ATOM   2516  CE  MET B 328       3.896  16.811  12.178  1.00 86.16           C  
ATOM   2517  N   GLY B 329       2.810  13.941   7.016  1.00 86.43           N  
ATOM   2518  CA  GLY B 329       2.147  14.120   5.734  1.00 86.43           C  
ATOM   2519  C   GLY B 329       1.382  15.426   5.635  1.00 86.43           C  
ATOM   2520  O   GLY B 329       1.193  16.119   6.637  1.00 86.43           O  
ATOM   2521  N   LEU B 330       1.056  15.797   4.473  1.00 85.17           N  
ATOM   2522  CA  LEU B 330       0.255  16.983   4.189  1.00 85.17           C  
ATOM   2523  C   LEU B 330      -0.961  16.628   3.340  1.00 85.17           C  
ATOM   2524  CB  LEU B 330       1.100  18.041   3.475  1.00 85.17           C  
ATOM   2525  O   LEU B 330      -0.856  15.842   2.396  1.00 85.17           O  
ATOM   2526  CG  LEU B 330       0.414  19.379   3.194  1.00 85.17           C  
ATOM   2527  CD1 LEU B 330       1.236  20.527   3.772  1.00 85.17           C  
ATOM   2528  CD2 LEU B 330       0.202  19.568   1.696  1.00 85.17           C  
ATOM   2529  N   LEU B 331      -2.073  17.059   3.779  1.00 77.80           N  
ATOM   2530  CA  LEU B 331      -3.317  16.824   3.054  1.00 77.80           C  
ATOM   2531  C   LEU B 331      -4.069  18.132   2.829  1.00 77.80           C  
ATOM   2532  CB  LEU B 331      -4.204  15.836   3.815  1.00 77.80           C  
ATOM   2533  O   LEU B 331      -4.185  18.952   3.743  1.00 77.80           O  
ATOM   2534  CG  LEU B 331      -5.514  15.437   3.135  1.00 77.80           C  
ATOM   2535  CD1 LEU B 331      -5.767  13.943   3.306  1.00 77.80           C  
ATOM   2536  CD2 LEU B 331      -6.677  16.249   3.696  1.00 77.80           C  
ATOM   2537  N   ASP B 332      -4.450  18.375   1.660  1.00 69.59           N  
ATOM   2538  CA  ASP B 332      -5.353  19.478   1.347  1.00 69.59           C  
ATOM   2539  C   ASP B 332      -6.699  18.962   0.845  1.00 69.59           C  
ATOM   2540  CB  ASP B 332      -4.724  20.407   0.306  1.00 69.59           C  
ATOM   2541  O   ASP B 332      -6.789  18.421  -0.259  1.00 69.59           O  
ATOM   2542  CG  ASP B 332      -5.523  21.680   0.088  1.00 69.59           C  
ATOM   2543  OD1 ASP B 332      -6.624  21.816   0.665  1.00 69.59           O  
ATOM   2544  OD2 ASP B 332      -5.050  22.554  -0.671  1.00 69.59           O  
ATOM   2545  N   PRO B 333      -7.699  19.243   1.593  1.00 57.88           N  
ATOM   2546  CA  PRO B 333      -9.007  18.665   1.277  1.00 57.88           C  
ATOM   2547  C   PRO B 333      -9.688  19.355   0.097  1.00 57.88           C  
ATOM   2548  CB  PRO B 333      -9.806  18.874   2.566  1.00 57.88           C  
ATOM   2549  O   PRO B 333     -10.637  18.814  -0.476  1.00 57.88           O  
ATOM   2550  CG  PRO B 333      -9.049  19.922   3.318  1.00 57.88           C  
ATOM   2551  CD  PRO B 333      -7.660  20.005   2.754  1.00 57.88           C  
ATOM   2552  N   ALA B 334      -9.226  20.508  -0.233  1.00 56.73           N  
ATOM   2553  CA  ALA B 334      -9.934  21.171  -1.325  1.00 56.73           C  
ATOM   2554  C   ALA B 334      -8.969  21.960  -2.205  1.00 56.73           C  
ATOM   2555  CB  ALA B 334     -11.020  22.092  -0.774  1.00 56.73           C  
ATOM   2556  O   ALA B 334      -8.536  23.055  -1.836  1.00 56.73           O  
ATOM   2557  N   THR B 335      -8.541  21.328  -3.377  1.00 51.87           N  
ATOM   2558  CA  THR B 335      -7.721  22.031  -4.358  1.00 51.87           C  
ATOM   2559  C   THR B 335      -8.564  23.017  -5.161  1.00 51.87           C  
ATOM   2560  CB  THR B 335      -7.028  21.045  -5.316  1.00 51.87           C  
ATOM   2561  O   THR B 335      -9.767  23.148  -4.926  1.00 51.87           O  
ATOM   2562  CG2 THR B 335      -6.061  20.135  -4.564  1.00 51.87           C  
ATOM   2563  OG1 THR B 335      -8.020  20.238  -5.962  1.00 51.87           O  
ATOM   2564  N   SER B 336      -8.064  23.752  -6.046  1.00 51.24           N  
ATOM   2565  CA  SER B 336      -8.710  24.778  -6.858  1.00 51.24           C  
ATOM   2566  C   SER B 336      -9.940  24.227  -7.570  1.00 51.24           C  
ATOM   2567  CB  SER B 336      -7.728  25.346  -7.883  1.00 51.24           C  
ATOM   2568  O   SER B 336     -10.945  24.926  -7.715  1.00 51.24           O  
ATOM   2569  OG  SER B 336      -7.145  24.308  -8.651  1.00 51.24           O  
ATOM   2570  N   ASP B 337      -9.857  22.892  -8.000  1.00 55.75           N  
ATOM   2571  CA  ASP B 337     -10.981  22.321  -8.735  1.00 55.75           C  
ATOM   2572  C   ASP B 337     -11.799  21.386  -7.848  1.00 55.75           C  
ATOM   2573  CB  ASP B 337     -10.488  21.573  -9.975  1.00 55.75           C  
ATOM   2574  O   ASP B 337     -12.668  20.660  -8.336  1.00 55.75           O  
ATOM   2575  CG  ASP B 337      -9.769  20.278  -9.639  1.00 55.75           C  
ATOM   2576  OD1 ASP B 337      -9.698  19.912  -8.446  1.00 55.75           O  
ATOM   2577  OD2 ASP B 337      -9.268  19.619 -10.576  1.00 55.75           O  
ATOM   2578  N   GLY B 338     -11.468  21.294  -6.442  1.00 57.57           N  
ATOM   2579  CA  GLY B 338     -12.283  20.527  -5.514  1.00 57.57           C  
ATOM   2580  C   GLY B 338     -11.715  19.152  -5.217  1.00 57.57           C  
ATOM   2581  O   GLY B 338     -12.223  18.439  -4.349  1.00 57.57           O  
ATOM   2582  N   ARG B 339     -10.556  18.849  -5.841  1.00 60.73           N  
ATOM   2583  CA  ARG B 339      -9.949  17.543  -5.607  1.00 60.73           C  
ATOM   2584  C   ARG B 339      -9.064  17.565  -4.365  1.00 60.73           C  
ATOM   2585  CB  ARG B 339      -9.132  17.104  -6.825  1.00 60.73           C  
ATOM   2586  O   ARG B 339      -8.640  18.633  -3.917  1.00 60.73           O  
ATOM   2587  CG  ARG B 339      -9.978  16.735  -8.033  1.00 60.73           C  
ATOM   2588  CD  ARG B 339      -9.126  16.207  -9.178  1.00 60.73           C  
ATOM   2589  NE  ARG B 339      -8.362  17.274  -9.818  1.00 60.73           N  
ATOM   2590  NH1 ARG B 339      -7.190  15.870 -11.230  1.00 60.73           N  
ATOM   2591  NH2 ARG B 339      -6.823  18.132 -11.291  1.00 60.73           N  
ATOM   2592  CZ  ARG B 339      -7.460  17.090 -10.778  1.00 60.73           C  
ATOM   2593  N   VAL B 340      -8.914  16.381  -3.844  1.00 63.07           N  
ATOM   2594  CA  VAL B 340      -8.058  16.221  -2.673  1.00 63.07           C  
ATOM   2595  C   VAL B 340      -6.652  15.817  -3.111  1.00 63.07           C  
ATOM   2596  CB  VAL B 340      -8.631  15.176  -1.690  1.00 63.07           C  
ATOM   2597  O   VAL B 340      -6.489  14.984  -4.005  1.00 63.07           O  
ATOM   2598  CG1 VAL B 340      -7.675  14.955  -0.519  1.00 63.07           C  
ATOM   2599  CG2 VAL B 340     -10.005  15.614  -1.187  1.00 63.07           C  
ATOM   2600  N   ILE B 341      -5.657  16.536  -2.598  1.00 72.47           N  
ATOM   2601  CA  ILE B 341      -4.272  16.171  -2.875  1.00 72.47           C  
ATOM   2602  C   ILE B 341      -3.561  15.819  -1.570  1.00 72.47           C  
ATOM   2603  CB  ILE B 341      -3.523  17.309  -3.603  1.00 72.47           C  
ATOM   2604  O   ILE B 341      -3.818  16.431  -0.531  1.00 72.47           O  
ATOM   2605  CG1 ILE B 341      -2.199  16.794  -4.179  1.00 72.47           C  
ATOM   2606  CG2 ILE B 341      -3.285  18.491  -2.658  1.00 72.47           C  
ATOM   2607  CD1 ILE B 341      -1.610  17.682  -5.267  1.00 72.47           C  
ATOM   2608  N   PHE B 342      -2.727  14.826  -1.619  1.00 81.69           N  
ATOM   2609  CA  PHE B 342      -1.968  14.438  -0.436  1.00 81.69           C  
ATOM   2610  C   PHE B 342      -0.483  14.321  -0.759  1.00 81.69           C  
ATOM   2611  CB  PHE B 342      -2.488  13.111   0.126  1.00 81.69           C  
ATOM   2612  O   PHE B 342      -0.112  13.953  -1.875  1.00 81.69           O  
ATOM   2613  CG  PHE B 342      -2.394  11.963  -0.842  1.00 81.69           C  
ATOM   2614  CD1 PHE B 342      -3.441  11.681  -1.711  1.00 81.69           C  
ATOM   2615  CD2 PHE B 342      -1.258  11.165  -0.883  1.00 81.69           C  
ATOM   2616  CE1 PHE B 342      -3.357  10.619  -2.609  1.00 81.69           C  
ATOM   2617  CE2 PHE B 342      -1.167  10.102  -1.777  1.00 81.69           C  
ATOM   2618  CZ  PHE B 342      -2.218   9.830  -2.638  1.00 81.69           C  
ATOM   2619  N   PHE B 343       0.349  14.681   0.234  1.00 85.96           N  
ATOM   2620  CA  PHE B 343       1.793  14.480   0.254  1.00 85.96           C  
ATOM   2621  C   PHE B 343       2.206  13.640   1.456  1.00 85.96           C  
ATOM   2622  CB  PHE B 343       2.525  15.826   0.277  1.00 85.96           C  
ATOM   2623  O   PHE B 343       2.127  14.099   2.598  1.00 85.96           O  
ATOM   2624  CG  PHE B 343       2.161  16.735  -0.865  1.00 85.96           C  
ATOM   2625  CD1 PHE B 343       2.971  16.818  -1.991  1.00 85.96           C  
ATOM   2626  CD2 PHE B 343       1.007  17.507  -0.813  1.00 85.96           C  
ATOM   2627  CE1 PHE B 343       2.636  17.659  -3.050  1.00 85.96           C  
ATOM   2628  CE2 PHE B 343       0.666  18.349  -1.868  1.00 85.96           C  
ATOM   2629  CZ  PHE B 343       1.483  18.424  -2.985  1.00 85.96           C  
ATOM   2630  N   LEU B 344       2.615  12.489   1.116  1.00 91.03           N  
ATOM   2631  CA  LEU B 344       2.908  11.583   2.222  1.00 91.03           C  
ATOM   2632  C   LEU B 344       4.349  11.090   2.153  1.00 91.03           C  
ATOM   2633  CB  LEU B 344       1.947  10.392   2.209  1.00 91.03           C  
ATOM   2634  O   LEU B 344       4.813  10.661   1.094  1.00 91.03           O  
ATOM   2635  CG  LEU B 344       0.454  10.725   2.206  1.00 91.03           C  
ATOM   2636  CD1 LEU B 344      -0.371   9.459   1.997  1.00 91.03           C  
ATOM   2637  CD2 LEU B 344       0.058  11.419   3.505  1.00 91.03           C  
ATOM   2638  N   PRO B 345       5.003  11.248   3.284  1.00 92.48           N  
ATOM   2639  CA  PRO B 345       6.302  10.573   3.315  1.00 92.48           C  
ATOM   2640  C   PRO B 345       6.176   9.051   3.295  1.00 92.48           C  
ATOM   2641  CB  PRO B 345       6.917  11.052   4.632  1.00 92.48           C  
ATOM   2642  O   PRO B 345       5.333   8.488   3.998  1.00 92.48           O  
ATOM   2643  CG  PRO B 345       5.748  11.331   5.521  1.00 92.48           C  
ATOM   2644  CD  PRO B 345       4.616  11.838   4.675  1.00 92.48           C  
ATOM   2645  N   TRP B 346       6.903   8.388   2.480  1.00 95.01           N  
ATOM   2646  CA  TRP B 346       6.849   6.932   2.410  1.00 95.01           C  
ATOM   2647  C   TRP B 346       8.186   6.359   1.950  1.00 95.01           C  
ATOM   2648  CB  TRP B 346       5.734   6.479   1.464  1.00 95.01           C  
ATOM   2649  O   TRP B 346       8.683   6.711   0.878  1.00 95.01           O  
ATOM   2650  CG  TRP B 346       5.453   5.007   1.514  1.00 95.01           C  
ATOM   2651  CD1 TRP B 346       4.791   4.327   2.498  1.00 95.01           C  
ATOM   2652  CD2 TRP B 346       5.831   4.032   0.537  1.00 95.01           C  
ATOM   2653  CE2 TRP B 346       5.365   2.780   0.994  1.00 95.01           C  
ATOM   2654  CE3 TRP B 346       6.519   4.097  -0.682  1.00 95.01           C  
ATOM   2655  NE1 TRP B 346       4.735   2.987   2.191  1.00 95.01           N  
ATOM   2656  CH2 TRP B 346       6.241   1.691  -0.916  1.00 95.01           C  
ATOM   2657  CZ2 TRP B 346       5.565   1.600   0.273  1.00 95.01           C  
ATOM   2658  CZ3 TRP B 346       6.717   2.921  -1.398  1.00 95.01           C  
ATOM   2659  N   GLN B 347       8.816   5.559   2.780  1.00 94.09           N  
ATOM   2660  CA  GLN B 347      10.097   4.917   2.504  1.00 94.09           C  
ATOM   2661  C   GLN B 347      11.125   5.930   2.007  1.00 94.09           C  
ATOM   2662  CB  GLN B 347       9.926   3.797   1.477  1.00 94.09           C  
ATOM   2663  O   GLN B 347      11.774   5.713   0.982  1.00 94.09           O  
ATOM   2664  CG  GLN B 347       9.034   2.658   1.952  1.00 94.09           C  
ATOM   2665  CD  GLN B 347       9.127   1.430   1.066  1.00 94.09           C  
ATOM   2666  NE2 GLN B 347       9.200   0.256   1.684  1.00 94.09           N  
ATOM   2667  OE1 GLN B 347       9.133   1.536  -0.165  1.00 94.09           O  
ATOM   2668  N   LYS B 348      11.192   7.075   2.654  1.00 89.82           N  
ATOM   2669  CA  LYS B 348      12.162   8.156   2.501  1.00 89.82           C  
ATOM   2670  C   LYS B 348      11.903   8.951   1.225  1.00 89.82           C  
ATOM   2671  CB  LYS B 348      13.587   7.602   2.494  1.00 89.82           C  
ATOM   2672  O   LYS B 348      12.792   9.649   0.731  1.00 89.82           O  
ATOM   2673  CG  LYS B 348      14.008   6.959   3.808  1.00 89.82           C  
ATOM   2674  CD  LYS B 348      15.490   6.608   3.809  1.00 89.82           C  
ATOM   2675  CE  LYS B 348      15.918   5.987   5.131  1.00 89.82           C  
ATOM   2676  NZ  LYS B 348      17.376   5.663   5.146  1.00 89.82           N  
ATOM   2677  N   MET B 349      10.736   8.660   0.632  1.00 93.15           N  
ATOM   2678  CA  MET B 349      10.288   9.434  -0.522  1.00 93.15           C  
ATOM   2679  C   MET B 349       8.973  10.145  -0.223  1.00 93.15           C  
ATOM   2680  CB  MET B 349      10.128   8.532  -1.747  1.00 93.15           C  
ATOM   2681  O   MET B 349       8.452  10.054   0.891  1.00 93.15           O  
ATOM   2682  CG  MET B 349      11.384   7.752  -2.103  1.00 93.15           C  
ATOM   2683  SD  MET B 349      12.782   8.846  -2.567  1.00 93.15           S  
ATOM   2684  CE  MET B 349      12.450   9.056  -4.338  1.00 93.15           C  
ATOM   2685  N   THR B 350       8.541  10.910  -1.186  1.00 92.04           N  
ATOM   2686  CA  THR B 350       7.262  11.599  -1.058  1.00 92.04           C  
ATOM   2687  C   THR B 350       6.266  11.088  -2.095  1.00 92.04           C  
ATOM   2688  CB  THR B 350       7.430  13.122  -1.210  1.00 92.04           C  
ATOM   2689  O   THR B 350       6.534  11.136  -3.297  1.00 92.04           O  
ATOM   2690  CG2 THR B 350       6.094  13.841  -1.057  1.00 92.04           C  
ATOM   2691  OG1 THR B 350       8.335  13.600  -0.207  1.00 92.04           O  
ATOM   2692  N   ILE B 351       5.155  10.621  -1.614  1.00 95.58           N  
ATOM   2693  CA  ILE B 351       4.090  10.172  -2.504  1.00 95.58           C  
ATOM   2694  C   ILE B 351       3.023  11.258  -2.622  1.00 95.58           C  
ATOM   2695  CB  ILE B 351       3.458   8.852  -2.008  1.00 95.58           C  
ATOM   2696  O   ILE B 351       2.686  11.916  -1.635  1.00 95.58           O  
ATOM   2697  CG1 ILE B 351       4.510   7.737  -1.969  1.00 95.58           C  
ATOM   2698  CG2 ILE B 351       2.272   8.455  -2.892  1.00 95.58           C  
ATOM   2699  CD1 ILE B 351       4.019   6.444  -1.335  1.00 95.58           C  
ATOM   2700  N   ALA B 352       2.591  11.465  -3.795  1.00 92.68           N  
ATOM   2701  CA  ALA B 352       1.481  12.378  -4.057  1.00 92.68           C  
ATOM   2702  C   ALA B 352       0.467  11.749  -5.007  1.00 92.68           C  
ATOM   2703  CB  ALA B 352       1.999  13.694  -4.631  1.00 92.68           C  
ATOM   2704  O   ALA B 352       0.839  11.015  -5.926  1.00 92.68           O  
ATOM   2705  N   GLY B 353      -0.826  11.981  -4.767  1.00 88.55           N  
ATOM   2706  CA  GLY B 353      -1.875  11.426  -5.608  1.00 88.55           C  
ATOM   2707  C   GLY B 353      -3.087  12.331  -5.727  1.00 88.55           C  
ATOM   2708  O   GLY B 353      -3.146  13.385  -5.089  1.00 88.55           O  
ATOM   2709  N   THR B 354      -3.970  11.960  -6.610  1.00 75.19           N  
ATOM   2710  CA  THR B 354      -5.177  12.744  -6.842  1.00 75.19           C  
ATOM   2711  C   THR B 354      -6.418  11.857  -6.785  1.00 75.19           C  
ATOM   2712  CB  THR B 354      -5.122  13.466  -8.202  1.00 75.19           C  
ATOM   2713  O   THR B 354      -6.312  10.646  -6.582  1.00 75.19           O  
ATOM   2714  CG2 THR B 354      -5.140  12.469  -9.355  1.00 75.19           C  
ATOM   2715  OG1 THR B 354      -6.253  14.338  -8.320  1.00 75.19           O  
ATOM   2716  N   THR B 355      -7.519  12.522  -6.975  1.00 73.46           N  
ATOM   2717  CA  THR B 355      -8.806  11.836  -6.933  1.00 73.46           C  
ATOM   2718  C   THR B 355      -8.970  10.920  -8.142  1.00 73.46           C  
ATOM   2719  CB  THR B 355      -9.973  12.840  -6.884  1.00 73.46           C  
ATOM   2720  O   THR B 355      -8.425  11.193  -9.213  1.00 73.46           O  
ATOM   2721  CG2 THR B 355     -10.808  12.651  -5.622  1.00 73.46           C  
ATOM   2722  OG1 THR B 355      -9.449  14.173  -6.902  1.00 73.46           O  
ATOM   2723  N   ASP B 356      -9.799   9.854  -8.017  1.00 79.80           N  
ATOM   2724  CA  ASP B 356     -10.009   8.830  -9.036  1.00 79.80           C  
ATOM   2725  C   ASP B 356     -10.955   9.328 -10.127  1.00 79.80           C  
ATOM   2726  CB  ASP B 356     -10.561   7.550  -8.406  1.00 79.80           C  
ATOM   2727  O   ASP B 356     -11.790  10.201  -9.881  1.00 79.80           O  
ATOM   2728  CG  ASP B 356      -9.655   6.981  -7.329  1.00 79.80           C  
ATOM   2729  OD1 ASP B 356      -8.507   7.455  -7.184  1.00 79.80           O  
ATOM   2730  OD2 ASP B 356     -10.091   6.048  -6.620  1.00 79.80           O  
ATOM   2731  N   THR B 357     -10.771   8.730 -11.350  1.00 80.92           N  
ATOM   2732  CA  THR B 357     -11.683   8.930 -12.471  1.00 80.92           C  
ATOM   2733  C   THR B 357     -12.165   7.591 -13.022  1.00 80.92           C  
ATOM   2734  CB  THR B 357     -11.014   9.740 -13.597  1.00 80.92           C  
ATOM   2735  O   THR B 357     -11.426   6.605 -13.005  1.00 80.92           O  
ATOM   2736  CG2 THR B 357     -10.719  11.167 -13.147  1.00 80.92           C  
ATOM   2737  OG1 THR B 357      -9.785   9.105 -13.970  1.00 80.92           O  
ATOM   2738  N   PRO B 358     -13.454   7.596 -13.457  1.00 88.11           N  
ATOM   2739  CA  PRO B 358     -13.957   6.345 -14.029  1.00 88.11           C  
ATOM   2740  C   PRO B 358     -13.053   5.794 -15.130  1.00 88.11           C  
ATOM   2741  CB  PRO B 358     -15.324   6.739 -14.592  1.00 88.11           C  
ATOM   2742  O   PRO B 358     -12.475   6.564 -15.902  1.00 88.11           O  
ATOM   2743  CG  PRO B 358     -15.751   7.913 -13.772  1.00 88.11           C  
ATOM   2744  CD  PRO B 358     -14.534   8.724 -13.430  1.00 88.11           C  
ATOM   2745  N   THR B 359     -12.931   4.417 -15.175  1.00 91.47           N  
ATOM   2746  CA  THR B 359     -12.046   3.777 -16.141  1.00 91.47           C  
ATOM   2747  C   THR B 359     -12.543   2.376 -16.485  1.00 91.47           C  
ATOM   2748  CB  THR B 359     -10.603   3.696 -15.609  1.00 91.47           C  
ATOM   2749  O   THR B 359     -13.483   1.875 -15.864  1.00 91.47           O  
ATOM   2750  CG2 THR B 359     -10.490   2.677 -14.480  1.00 91.47           C  
ATOM   2751  OG1 THR B 359      -9.727   3.310 -16.676  1.00 91.47           O  
ATOM   2752  N   ASP B 360     -11.944   1.872 -17.534  1.00 93.46           N  
ATOM   2753  CA  ASP B 360     -12.167   0.463 -17.843  1.00 93.46           C  
ATOM   2754  C   ASP B 360     -11.200  -0.429 -17.067  1.00 93.46           C  
ATOM   2755  CB  ASP B 360     -12.022   0.214 -19.346  1.00 93.46           C  
ATOM   2756  O   ASP B 360     -10.109   0.006 -16.694  1.00 93.46           O  
ATOM   2757  CG  ASP B 360     -13.077   0.930 -20.170  1.00 93.46           C  
ATOM   2758  OD1 ASP B 360     -14.239   1.027 -19.722  1.00 93.46           O  
ATOM   2759  OD2 ASP B 360     -12.743   1.400 -21.279  1.00 93.46           O  
ATOM   2760  N   VAL B 361     -11.621  -1.682 -16.936  1.00 95.52           N  
ATOM   2761  CA  VAL B 361     -10.787  -2.630 -16.204  1.00 95.52           C  
ATOM   2762  C   VAL B 361      -9.665  -3.137 -17.107  1.00 95.52           C  
ATOM   2763  CB  VAL B 361     -11.616  -3.818 -15.666  1.00 95.52           C  
ATOM   2764  O   VAL B 361      -9.894  -3.446 -18.279  1.00 95.52           O  
ATOM   2765  CG1 VAL B 361     -10.714  -4.832 -14.965  1.00 95.52           C  
ATOM   2766  CG2 VAL B 361     -12.705  -3.321 -14.717  1.00 95.52           C  
ATOM   2767  N   THR B 362      -8.496  -3.101 -16.629  1.00 94.01           N  
ATOM   2768  CA  THR B 362      -7.340  -3.640 -17.337  1.00 94.01           C  
ATOM   2769  C   THR B 362      -6.367  -4.298 -16.362  1.00 94.01           C  
ATOM   2770  CB  THR B 362      -6.610  -2.541 -18.131  1.00 94.01           C  
ATOM   2771  O   THR B 362      -6.272  -3.890 -15.202  1.00 94.01           O  
ATOM   2772  CG2 THR B 362      -6.147  -1.414 -17.214  1.00 94.01           C  
ATOM   2773  OG1 THR B 362      -5.468  -3.110 -18.784  1.00 94.01           O  
ATOM   2774  N   HIS B 363      -5.674  -5.247 -16.870  1.00 92.73           N  
ATOM   2775  CA  HIS B 363      -4.668  -5.907 -16.046  1.00 92.73           C  
ATOM   2776  C   HIS B 363      -3.398  -5.069 -15.951  1.00 92.73           C  
ATOM   2777  CB  HIS B 363      -4.341  -7.293 -16.607  1.00 92.73           C  
ATOM   2778  O   HIS B 363      -2.545  -5.322 -15.097  1.00 92.73           O  
ATOM   2779  CG  HIS B 363      -5.453  -8.281 -16.451  1.00 92.73           C  
ATOM   2780  CD2 HIS B 363      -6.376  -8.727 -17.336  1.00 92.73           C  
ATOM   2781  ND1 HIS B 363      -5.711  -8.930 -15.263  1.00 92.73           N  
ATOM   2782  CE1 HIS B 363      -6.748  -9.735 -15.425  1.00 92.73           C  
ATOM   2783  NE2 HIS B 363      -7.170  -9.631 -16.674  1.00 92.73           N  
ATOM   2784  N   HIS B 364      -3.268  -4.100 -16.762  1.00 92.98           N  
ATOM   2785  CA  HIS B 364      -2.034  -3.328 -16.854  1.00 92.98           C  
ATOM   2786  C   HIS B 364      -2.322  -1.830 -16.867  1.00 92.98           C  
ATOM   2787  CB  HIS B 364      -1.247  -3.722 -18.105  1.00 92.98           C  
ATOM   2788  O   HIS B 364      -2.040  -1.148 -17.855  1.00 92.98           O  
ATOM   2789  CG  HIS B 364      -0.973  -5.189 -18.204  1.00 92.98           C  
ATOM   2790  CD2 HIS B 364      -1.475  -6.134 -19.033  1.00 92.98           C  
ATOM   2791  ND1 HIS B 364      -0.082  -5.836 -17.375  1.00 92.98           N  
ATOM   2792  CE1 HIS B 364      -0.048  -7.120 -17.693  1.00 92.98           C  
ATOM   2793  NE2 HIS B 364      -0.884  -7.326 -18.695  1.00 92.98           N  
ATOM   2794  N   PRO B 365      -2.815  -1.340 -15.706  1.00 94.38           N  
ATOM   2795  CA  PRO B 365      -3.100   0.096 -15.674  1.00 94.38           C  
ATOM   2796  C   PRO B 365      -1.849   0.951 -15.862  1.00 94.38           C  
ATOM   2797  CB  PRO B 365      -3.701   0.306 -14.282  1.00 94.38           C  
ATOM   2798  O   PRO B 365      -0.805   0.661 -15.272  1.00 94.38           O  
ATOM   2799  CG  PRO B 365      -3.184  -0.836 -13.467  1.00 94.38           C  
ATOM   2800  CD  PRO B 365      -2.901  -1.989 -14.387  1.00 94.38           C  
ATOM   2801  N   ILE B 366      -1.986   2.007 -16.657  1.00 92.92           N  
ATOM   2802  CA  ILE B 366      -0.870   2.879 -17.005  1.00 92.92           C  
ATOM   2803  C   ILE B 366      -1.172   4.307 -16.556  1.00 92.92           C  
ATOM   2804  CB  ILE B 366      -0.577   2.844 -18.521  1.00 92.92           C  
ATOM   2805  O   ILE B 366      -2.262   4.826 -16.809  1.00 92.92           O  
ATOM   2806  CG1 ILE B 366      -0.291   1.409 -18.977  1.00 92.92           C  
ATOM   2807  CG2 ILE B 366       0.592   3.772 -18.867  1.00 92.92           C  
ATOM   2808  CD1 ILE B 366      -0.221   1.242 -20.489  1.00 92.92           C  
ATOM   2809  N   PRO B 367      -0.213   4.932 -15.852  1.00 92.34           N  
ATOM   2810  CA  PRO B 367      -0.425   6.339 -15.505  1.00 92.34           C  
ATOM   2811  C   PRO B 367      -0.320   7.267 -16.714  1.00 92.34           C  
ATOM   2812  CB  PRO B 367       0.691   6.626 -14.498  1.00 92.34           C  
ATOM   2813  O   PRO B 367       0.656   7.199 -17.465  1.00 92.34           O  
ATOM   2814  CG  PRO B 367       1.796   5.693 -14.875  1.00 92.34           C  
ATOM   2815  CD  PRO B 367       1.189   4.419 -15.389  1.00 92.34           C  
ATOM   2816  N   SER B 368      -1.260   8.145 -16.759  1.00 85.71           N  
ATOM   2817  CA  SER B 368      -1.242   9.051 -17.902  1.00 85.71           C  
ATOM   2818  C   SER B 368      -0.402  10.290 -17.613  1.00 85.71           C  
ATOM   2819  CB  SER B 368      -2.665   9.467 -18.279  1.00 85.71           C  
ATOM   2820  O   SER B 368      -0.359  10.766 -16.476  1.00 85.71           O  
ATOM   2821  OG  SER B 368      -3.213  10.332 -17.299  1.00 85.71           O  
ATOM   2822  N   GLU B 369       0.173  10.868 -18.628  1.00 83.45           N  
ATOM   2823  CA  GLU B 369       0.955  12.094 -18.498  1.00 83.45           C  
ATOM   2824  C   GLU B 369       0.084  13.257 -18.032  1.00 83.45           C  
ATOM   2825  CB  GLU B 369       1.632  12.442 -19.827  1.00 83.45           C  
ATOM   2826  O   GLU B 369       0.548  14.129 -17.294  1.00 83.45           O  
ATOM   2827  CG  GLU B 369       2.917  11.669 -20.084  1.00 83.45           C  
ATOM   2828  CD  GLU B 369       3.966  11.873 -19.002  1.00 83.45           C  
ATOM   2829  OE1 GLU B 369       4.592  10.879 -18.569  1.00 83.45           O  
ATOM   2830  OE2 GLU B 369       4.162  13.035 -18.583  1.00 83.45           O  
ATOM   2831  N   GLU B 370      -1.077  13.279 -18.467  1.00 82.16           N  
ATOM   2832  CA  GLU B 370      -2.013  14.319 -18.051  1.00 82.16           C  
ATOM   2833  C   GLU B 370      -2.235  14.290 -16.541  1.00 82.16           C  
ATOM   2834  CB  GLU B 370      -3.350  14.164 -18.781  1.00 82.16           C  
ATOM   2835  O   GLU B 370      -2.226  15.334 -15.887  1.00 82.16           O  
ATOM   2836  CG  GLU B 370      -3.262  14.404 -20.281  1.00 82.16           C  
ATOM   2837  CD  GLU B 370      -2.782  13.188 -21.057  1.00 82.16           C  
ATOM   2838  OE1 GLU B 370      -2.329  13.346 -22.214  1.00 82.16           O  
ATOM   2839  OE2 GLU B 370      -2.860  12.068 -20.504  1.00 82.16           O  
ATOM   2840  N   ASP B 371      -2.473  13.101 -16.028  1.00 84.98           N  
ATOM   2841  CA  ASP B 371      -2.677  12.956 -14.590  1.00 84.98           C  
ATOM   2842  C   ASP B 371      -1.413  13.321 -13.815  1.00 84.98           C  
ATOM   2843  CB  ASP B 371      -3.107  11.527 -14.250  1.00 84.98           C  
ATOM   2844  O   ASP B 371      -1.484  13.982 -12.777  1.00 84.98           O  
ATOM   2845  CG  ASP B 371      -4.560  11.248 -14.595  1.00 84.98           C  
ATOM   2846  OD1 ASP B 371      -5.384  12.186 -14.570  1.00 84.98           O  
ATOM   2847  OD2 ASP B 371      -4.883  10.077 -14.892  1.00 84.98           O  
ATOM   2848  N   ILE B 372      -0.259  12.915 -14.302  1.00 87.37           N  
ATOM   2849  CA  ILE B 372       1.017  13.213 -13.661  1.00 87.37           C  
ATOM   2850  C   ILE B 372       1.227  14.724 -13.610  1.00 87.37           C  
ATOM   2851  CB  ILE B 372       2.192  12.533 -14.399  1.00 87.37           C  
ATOM   2852  O   ILE B 372       1.542  15.278 -12.554  1.00 87.37           O  
ATOM   2853  CG1 ILE B 372       2.089  11.008 -14.276  1.00 87.37           C  
ATOM   2854  CG2 ILE B 372       3.533  13.036 -13.857  1.00 87.37           C  
ATOM   2855  CD1 ILE B 372       3.089  10.249 -15.137  1.00 87.37           C  
ATOM   2856  N   ASN B 373       0.981  15.396 -14.700  1.00 82.52           N  
ATOM   2857  CA  ASN B 373       1.154  16.844 -14.761  1.00 82.52           C  
ATOM   2858  C   ASN B 373       0.144  17.568 -13.876  1.00 82.52           C  
ATOM   2859  CB  ASN B 373       1.042  17.336 -16.206  1.00 82.52           C  
ATOM   2860  O   ASN B 373       0.455  18.608 -13.294  1.00 82.52           O  
ATOM   2861  CG  ASN B 373       2.296  17.065 -17.014  1.00 82.52           C  
ATOM   2862  ND2 ASN B 373       2.121  16.547 -18.224  1.00 82.52           N  
ATOM   2863  OD1 ASN B 373       3.412  17.318 -16.554  1.00 82.52           O  
ATOM   2864  N   PHE B 374      -1.018  16.997 -13.885  1.00 82.02           N  
ATOM   2865  CA  PHE B 374      -2.024  17.571 -12.998  1.00 82.02           C  
ATOM   2866  C   PHE B 374      -1.543  17.554 -11.552  1.00 82.02           C  
ATOM   2867  CB  PHE B 374      -3.347  16.810 -13.120  1.00 82.02           C  
ATOM   2868  O   PHE B 374      -1.647  18.559 -10.846  1.00 82.02           O  
ATOM   2869  CG  PHE B 374      -4.403  17.267 -12.150  1.00 82.02           C  
ATOM   2870  CD1 PHE B 374      -4.628  16.573 -10.967  1.00 82.02           C  
ATOM   2871  CD2 PHE B 374      -5.170  18.393 -12.420  1.00 82.02           C  
ATOM   2872  CE1 PHE B 374      -5.604  16.994 -10.067  1.00 82.02           C  
ATOM   2873  CE2 PHE B 374      -6.147  18.820 -11.525  1.00 82.02           C  
ATOM   2874  CZ  PHE B 374      -6.363  18.119 -10.350  1.00 82.02           C  
ATOM   2875  N   ILE B 375      -1.005  16.437 -11.105  1.00 87.71           N  
ATOM   2876  CA  ILE B 375      -0.509  16.289  -9.741  1.00 87.71           C  
ATOM   2877  C   ILE B 375       0.648  17.257  -9.506  1.00 87.71           C  
ATOM   2878  CB  ILE B 375      -0.060  14.838  -9.457  1.00 87.71           C  
ATOM   2879  O   ILE B 375       0.690  17.948  -8.485  1.00 87.71           O  
ATOM   2880  CG1 ILE B 375      -1.258  13.885  -9.529  1.00 87.71           C  
ATOM   2881  CG2 ILE B 375       0.634  14.745  -8.095  1.00 87.71           C  
ATOM   2882  CD1 ILE B 375      -0.879  12.411  -9.498  1.00 87.71           C  
ATOM   2883  N   LEU B 376       1.557  17.351 -10.460  1.00 84.06           N  
ATOM   2884  CA  LEU B 376       2.703  18.246 -10.342  1.00 84.06           C  
ATOM   2885  C   LEU B 376       2.249  19.698 -10.227  1.00 84.06           C  
ATOM   2886  CB  LEU B 376       3.635  18.085 -11.546  1.00 84.06           C  
ATOM   2887  O   LEU B 376       2.792  20.461  -9.425  1.00 84.06           O  
ATOM   2888  CG  LEU B 376       4.470  16.804 -11.590  1.00 84.06           C  
ATOM   2889  CD1 LEU B 376       5.216  16.704 -12.916  1.00 84.06           C  
ATOM   2890  CD2 LEU B 376       5.443  16.758 -10.417  1.00 84.06           C  
ATOM   2891  N   ASN B 377       1.304  20.013 -11.016  1.00 80.00           N  
ATOM   2892  CA  ASN B 377       0.778  21.372 -10.963  1.00 80.00           C  
ATOM   2893  C   ASN B 377       0.142  21.675  -9.609  1.00 80.00           C  
ATOM   2894  CB  ASN B 377      -0.235  21.600 -12.088  1.00 80.00           C  
ATOM   2895  O   ASN B 377       0.314  22.768  -9.068  1.00 80.00           O  
ATOM   2896  CG  ASN B 377       0.425  21.774 -13.441  1.00 80.00           C  
ATOM   2897  ND2 ASN B 377      -0.347  21.591 -14.505  1.00 80.00           N  
ATOM   2898  OD1 ASN B 377       1.620  22.068 -13.530  1.00 80.00           O  
ATOM   2899  N   GLU B 378      -0.581  20.694  -9.073  1.00 76.62           N  
ATOM   2900  CA  GLU B 378      -1.196  20.874  -7.761  1.00 76.62           C  
ATOM   2901  C   GLU B 378      -0.138  20.993  -6.668  1.00 76.62           C  
ATOM   2902  CB  GLU B 378      -2.146  19.715  -7.449  1.00 76.62           C  
ATOM   2903  O   GLU B 378      -0.271  21.813  -5.756  1.00 76.62           O  
ATOM   2904  CG  GLU B 378      -3.401  19.699  -8.310  1.00 76.62           C  
ATOM   2905  CD  GLU B 378      -4.231  20.967  -8.185  1.00 76.62           C  
ATOM   2906  OE1 GLU B 378      -4.622  21.542  -9.226  1.00 76.62           O  
ATOM   2907  OE2 GLU B 378      -4.491  21.390  -7.036  1.00 76.62           O  
ATOM   2908  N   VAL B 379       0.915  20.217  -6.808  1.00 79.76           N  
ATOM   2909  CA  VAL B 379       2.015  20.257  -5.850  1.00 79.76           C  
ATOM   2910  C   VAL B 379       2.666  21.638  -5.867  1.00 79.76           C  
ATOM   2911  CB  VAL B 379       3.068  19.167  -6.150  1.00 79.76           C  
ATOM   2912  O   VAL B 379       2.982  22.195  -4.813  1.00 79.76           O  
ATOM   2913  CG1 VAL B 379       4.311  19.363  -5.283  1.00 79.76           C  
ATOM   2914  CG2 VAL B 379       2.474  17.776  -5.930  1.00 79.76           C  
ATOM   2915  N   ARG B 380       2.831  22.220  -7.040  1.00 78.33           N  
ATOM   2916  CA  ARG B 380       3.453  23.530  -7.204  1.00 78.33           C  
ATOM   2917  C   ARG B 380       2.678  24.604  -6.448  1.00 78.33           C  
ATOM   2918  CB  ARG B 380       3.547  23.899  -8.686  1.00 78.33           C  
ATOM   2919  O   ARG B 380       3.270  25.539  -5.906  1.00 78.33           O  
ATOM   2920  CG  ARG B 380       4.652  23.169  -9.433  1.00 78.33           C  
ATOM   2921  CD  ARG B 380       4.818  23.697 -10.852  1.00 78.33           C  
ATOM   2922  NE  ARG B 380       5.448  22.710 -11.724  1.00 78.33           N  
ATOM   2923  NH1 ARG B 380       3.529  22.238 -12.921  1.00 78.33           N  
ATOM   2924  NH2 ARG B 380       5.491  21.164 -13.422  1.00 78.33           N  
ATOM   2925  CZ  ARG B 380       4.821  22.039 -12.687  1.00 78.33           C  
ATOM   2926  N   ASN B 381       1.400  24.467  -6.338  1.00 72.66           N  
ATOM   2927  CA  ASN B 381       0.532  25.460  -5.714  1.00 72.66           C  
ATOM   2928  C   ASN B 381       0.663  25.444  -4.194  1.00 72.66           C  
ATOM   2929  CB  ASN B 381      -0.925  25.233  -6.124  1.00 72.66           C  
ATOM   2930  O   ASN B 381       0.349  26.433  -3.529  1.00 72.66           O  
ATOM   2931  CG  ASN B 381      -1.177  25.553  -7.584  1.00 72.66           C  
ATOM   2932  ND2 ASN B 381      -2.206  24.940  -8.156  1.00 72.66           N  
ATOM   2933  OD1 ASN B 381      -0.453  26.344  -8.193  1.00 72.66           O  
ATOM   2934  N   TYR B 382       1.211  24.369  -3.681  1.00 72.18           N  
ATOM   2935  CA  TYR B 382       1.234  24.234  -2.229  1.00 72.18           C  
ATOM   2936  C   TYR B 382       2.630  24.503  -1.678  1.00 72.18           C  
ATOM   2937  CB  TYR B 382       0.769  22.836  -1.811  1.00 72.18           C  
ATOM   2938  O   TYR B 382       2.802  24.689  -0.472  1.00 72.18           O  
ATOM   2939  CG  TYR B 382      -0.731  22.699  -1.718  1.00 72.18           C  
ATOM   2940  CD1 TYR B 382      -1.412  23.050  -0.555  1.00 72.18           C  
ATOM   2941  CD2 TYR B 382      -1.471  22.216  -2.793  1.00 72.18           C  
ATOM   2942  CE1 TYR B 382      -2.794  22.923  -0.464  1.00 72.18           C  
ATOM   2943  CE2 TYR B 382      -2.854  22.085  -2.713  1.00 72.18           C  
ATOM   2944  OH  TYR B 382      -4.874  22.313  -1.462  1.00 72.18           O  
ATOM   2945  CZ  TYR B 382      -3.505  22.441  -1.547  1.00 72.18           C  
ATOM   2946  N   LEU B 383       3.547  24.520  -2.591  1.00 75.21           N  
ATOM   2947  CA  LEU B 383       4.919  24.737  -2.143  1.00 75.21           C  
ATOM   2948  C   LEU B 383       5.336  26.188  -2.353  1.00 75.21           C  
ATOM   2949  CB  LEU B 383       5.879  23.804  -2.886  1.00 75.21           C  
ATOM   2950  O   LEU B 383       4.759  26.890  -3.186  1.00 75.21           O  
ATOM   2951  CG  LEU B 383       5.662  22.304  -2.680  1.00 75.21           C  
ATOM   2952  CD1 LEU B 383       6.637  21.505  -3.539  1.00 75.21           C  
ATOM   2953  CD2 LEU B 383       5.815  21.938  -1.208  1.00 75.21           C  
ATOM   2954  N   SER B 384       6.232  26.595  -1.542  1.00 71.32           N  
ATOM   2955  CA  SER B 384       6.764  27.949  -1.658  1.00 71.32           C  
ATOM   2956  C   SER B 384       7.379  28.185  -3.034  1.00 71.32           C  
ATOM   2957  CB  SER B 384       7.809  28.209  -0.572  1.00 71.32           C  
ATOM   2958  O   SER B 384       7.795  27.239  -3.705  1.00 71.32           O  
ATOM   2959  OG  SER B 384       9.075  27.705  -0.961  1.00 71.32           O  
ATOM   2960  N   CYS B 385       7.399  29.398  -3.438  1.00 68.19           N  
ATOM   2961  CA  CYS B 385       7.905  29.796  -4.747  1.00 68.19           C  
ATOM   2962  C   CYS B 385       9.394  29.498  -4.870  1.00 68.19           C  
ATOM   2963  CB  CYS B 385       7.652  31.284  -4.989  1.00 68.19           C  
ATOM   2964  O   CYS B 385       9.928  29.429  -5.978  1.00 68.19           O  
ATOM   2965  SG  CYS B 385       5.925  31.772  -4.783  1.00 68.19           S  
ATOM   2966  N   ASP B 386      10.013  29.229  -3.760  1.00 66.34           N  
ATOM   2967  CA  ASP B 386      11.448  28.965  -3.742  1.00 66.34           C  
ATOM   2968  C   ASP B 386      11.746  27.524  -4.150  1.00 66.34           C  
ATOM   2969  CB  ASP B 386      12.029  29.250  -2.356  1.00 66.34           C  
ATOM   2970  O   ASP B 386      12.896  27.177  -4.427  1.00 66.34           O  
ATOM   2971  CG  ASP B 386      11.925  30.712  -1.958  1.00 66.34           C  
ATOM   2972  OD1 ASP B 386      11.924  31.588  -2.850  1.00 66.34           O  
ATOM   2973  OD2 ASP B 386      11.845  30.990  -0.742  1.00 66.34           O  
ATOM   2974  N   VAL B 387      10.677  26.734  -4.180  1.00 67.35           N  
ATOM   2975  CA  VAL B 387      10.867  25.330  -4.529  1.00 67.35           C  
ATOM   2976  C   VAL B 387      10.334  25.070  -5.936  1.00 67.35           C  
ATOM   2977  CB  VAL B 387      10.173  24.394  -3.514  1.00 67.35           C  
ATOM   2978  O   VAL B 387       9.158  25.316  -6.216  1.00 67.35           O  
ATOM   2979  CG1 VAL B 387      10.392  22.930  -3.892  1.00 67.35           C  
ATOM   2980  CG2 VAL B 387      10.685  24.667  -2.101  1.00 67.35           C  
ATOM   2981  N   GLU B 388      11.196  24.592  -6.765  1.00 65.99           N  
ATOM   2982  CA  GLU B 388      10.804  24.281  -8.137  1.00 65.99           C  
ATOM   2983  C   GLU B 388      10.404  22.815  -8.277  1.00 65.99           C  
ATOM   2984  CB  GLU B 388      11.940  24.611  -9.109  1.00 65.99           C  
ATOM   2985  O   GLU B 388      11.140  21.921  -7.853  1.00 65.99           O  
ATOM   2986  CG  GLU B 388      11.470  24.903 -10.527  1.00 65.99           C  
ATOM   2987  CD  GLU B 388      12.604  25.268 -11.471  1.00 65.99           C  
ATOM   2988  OE1 GLU B 388      12.350  25.446 -12.684  1.00 65.99           O  
ATOM   2989  OE2 GLU B 388      13.756  25.377 -10.994  1.00 65.99           O  
ATOM   2990  N   VAL B 389       9.241  22.598  -8.697  1.00 73.47           N  
ATOM   2991  CA  VAL B 389       8.732  21.258  -8.968  1.00 73.47           C  
ATOM   2992  C   VAL B 389       8.787  20.977 -10.468  1.00 73.47           C  
ATOM   2993  CB  VAL B 389       7.289  21.083  -8.445  1.00 73.47           C  
ATOM   2994  O   VAL B 389       8.151  21.676 -11.260  1.00 73.47           O  
ATOM   2995  CG1 VAL B 389       6.790  19.662  -8.702  1.00 73.47           C  
ATOM   2996  CG2 VAL B 389       7.217  21.416  -6.956  1.00 73.47           C  
ATOM   2997  N   ARG B 390       9.461  19.932 -10.796  1.00 67.44           N  
ATOM   2998  CA  ARG B 390       9.677  19.630 -12.207  1.00 67.44           C  
ATOM   2999  C   ARG B 390       9.182  18.228 -12.549  1.00 67.44           C  
ATOM   3000  CB  ARG B 390      11.159  19.764 -12.565  1.00 67.44           C  
ATOM   3001  O   ARG B 390       9.138  17.351 -11.684  1.00 67.44           O  
ATOM   3002  CG  ARG B 390      11.758  21.116 -12.214  1.00 67.44           C  
ATOM   3003  CD  ARG B 390      13.271  21.123 -12.376  1.00 67.44           C  
ATOM   3004  NE  ARG B 390      13.879  22.275 -11.717  1.00 67.44           N  
ATOM   3005  NH1 ARG B 390      16.051  21.698 -12.256  1.00 67.44           N  
ATOM   3006  NH2 ARG B 390      15.631  23.600 -11.047  1.00 67.44           N  
ATOM   3007  CZ  ARG B 390      15.186  22.521 -11.675  1.00 67.44           C  
ATOM   3008  N   ARG B 391       8.862  18.110 -13.773  1.00 73.66           N  
ATOM   3009  CA  ARG B 391       8.467  16.792 -14.259  1.00 73.66           C  
ATOM   3010  C   ARG B 391       9.574  15.769 -14.029  1.00 73.66           C  
ATOM   3011  CB  ARG B 391       8.110  16.852 -15.746  1.00 73.66           C  
ATOM   3012  O   ARG B 391       9.300  14.611 -13.709  1.00 73.66           O  
ATOM   3013  CG  ARG B 391       7.706  15.511 -16.337  1.00 73.66           C  
ATOM   3014  CD  ARG B 391       6.442  14.966 -15.687  1.00 73.66           C  
ATOM   3015  NE  ARG B 391       6.069  13.667 -16.239  1.00 73.66           N  
ATOM   3016  NH1 ARG B 391       7.552  12.459 -14.943  1.00 73.66           N  
ATOM   3017  NH2 ARG B 391       6.191  11.382 -16.441  1.00 73.66           N  
ATOM   3018  CZ  ARG B 391       6.605  12.506 -15.873  1.00 73.66           C  
ATOM   3019  N   GLY B 392      10.895  16.160 -14.142  1.00 71.27           N  
ATOM   3020  CA  GLY B 392      12.056  15.305 -13.956  1.00 71.27           C  
ATOM   3021  C   GLY B 392      12.238  14.849 -12.521  1.00 71.27           C  
ATOM   3022  O   GLY B 392      12.985  13.905 -12.254  1.00 71.27           O  
ATOM   3023  N   ASP B 393      11.468  15.457 -11.640  1.00 77.06           N  
ATOM   3024  CA  ASP B 393      11.560  15.094 -10.229  1.00 77.06           C  
ATOM   3025  C   ASP B 393      10.726  13.852  -9.926  1.00 77.06           C  
ATOM   3026  CB  ASP B 393      11.110  16.259  -9.345  1.00 77.06           C  
ATOM   3027  O   ASP B 393      10.858  13.255  -8.855  1.00 77.06           O  
ATOM   3028  CG  ASP B 393      12.079  17.428  -9.365  1.00 77.06           C  
ATOM   3029  OD1 ASP B 393      13.281  17.219  -9.636  1.00 77.06           O  
ATOM   3030  OD2 ASP B 393      11.636  18.568  -9.106  1.00 77.06           O  
ATOM   3031  N   VAL B 394       9.915  13.420 -10.878  1.00 87.75           N  
ATOM   3032  CA  VAL B 394       9.089  12.233 -10.685  1.00 87.75           C  
ATOM   3033  C   VAL B 394       9.948  10.978 -10.828  1.00 87.75           C  
ATOM   3034  CB  VAL B 394       7.913  12.191 -11.686  1.00 87.75           C  
ATOM   3035  O   VAL B 394      10.492  10.709 -11.902  1.00 87.75           O  
ATOM   3036  CG1 VAL B 394       7.112  10.900 -11.524  1.00 87.75           C  
ATOM   3037  CG2 VAL B 394       7.011  13.410 -11.500  1.00 87.75           C  
ATOM   3038  N   LEU B 395      10.031  10.259  -9.764  1.00 88.60           N  
ATOM   3039  CA  LEU B 395      10.893   9.083  -9.722  1.00 88.60           C  
ATOM   3040  C   LEU B 395      10.123   7.830 -10.125  1.00 88.60           C  
ATOM   3041  CB  LEU B 395      11.487   8.903  -8.322  1.00 88.60           C  
ATOM   3042  O   LEU B 395      10.717   6.852 -10.584  1.00 88.60           O  
ATOM   3043  CG  LEU B 395      12.367  10.043  -7.807  1.00 88.60           C  
ATOM   3044  CD1 LEU B 395      12.719   9.819  -6.340  1.00 88.60           C  
ATOM   3045  CD2 LEU B 395      13.629  10.169  -8.653  1.00 88.60           C  
ATOM   3046  N   ALA B 396       8.856   7.737  -9.898  1.00 94.24           N  
ATOM   3047  CA  ALA B 396       7.943   6.657 -10.266  1.00 94.24           C  
ATOM   3048  C   ALA B 396       6.503   7.156 -10.334  1.00 94.24           C  
ATOM   3049  CB  ALA B 396       8.058   5.503  -9.273  1.00 94.24           C  
ATOM   3050  O   ALA B 396       6.158   8.165  -9.714  1.00 94.24           O  
ATOM   3051  N   ALA B 397       5.713   6.540 -11.088  1.00 94.81           N  
ATOM   3052  CA  ALA B 397       4.285   6.821 -11.220  1.00 94.81           C  
ATOM   3053  C   ALA B 397       3.505   5.551 -11.548  1.00 94.81           C  
ATOM   3054  CB  ALA B 397       4.048   7.880 -12.294  1.00 94.81           C  
ATOM   3055  O   ALA B 397       3.987   4.694 -12.293  1.00 94.81           O  
ATOM   3056  N   TRP B 398       2.345   5.419 -10.961  1.00 96.32           N  
ATOM   3057  CA  TRP B 398       1.524   4.251 -11.260  1.00 96.32           C  
ATOM   3058  C   TRP B 398       0.040   4.592 -11.174  1.00 96.32           C  
ATOM   3059  CB  TRP B 398       1.853   3.103 -10.301  1.00 96.32           C  
ATOM   3060  O   TRP B 398      -0.336   5.617 -10.601  1.00 96.32           O  
ATOM   3061  CG  TRP B 398       1.468   3.369  -8.877  1.00 96.32           C  
ATOM   3062  CD1 TRP B 398       0.288   3.043  -8.267  1.00 96.32           C  
ATOM   3063  CD2 TRP B 398       2.265   4.023  -7.885  1.00 96.32           C  
ATOM   3064  CE2 TRP B 398       1.505   4.058  -6.694  1.00 96.32           C  
ATOM   3065  CE3 TRP B 398       3.550   4.582  -7.886  1.00 96.32           C  
ATOM   3066  NE1 TRP B 398       0.304   3.455  -6.955  1.00 96.32           N  
ATOM   3067  CH2 TRP B 398       3.249   5.171  -5.545  1.00 96.32           C  
ATOM   3068  CZ2 TRP B 398       1.989   4.631  -5.516  1.00 96.32           C  
ATOM   3069  CZ3 TRP B 398       4.030   5.152  -6.712  1.00 96.32           C  
ATOM   3070  N   SER B 399      -0.732   3.771 -11.824  1.00 95.07           N  
ATOM   3071  CA  SER B 399      -2.188   3.847 -11.772  1.00 95.07           C  
ATOM   3072  C   SER B 399      -2.784   2.611 -11.106  1.00 95.07           C  
ATOM   3073  CB  SER B 399      -2.767   4.007 -13.178  1.00 95.07           C  
ATOM   3074  O   SER B 399      -2.322   1.492 -11.337  1.00 95.07           O  
ATOM   3075  OG  SER B 399      -4.179   4.130 -13.130  1.00 95.07           O  
ATOM   3076  N   GLY B 400      -3.717   2.795 -10.199  1.00 94.99           N  
ATOM   3077  CA  GLY B 400      -4.502   1.734  -9.589  1.00 94.99           C  
ATOM   3078  C   GLY B 400      -5.983   1.832  -9.903  1.00 94.99           C  
ATOM   3079  O   GLY B 400      -6.508   2.929 -10.110  1.00 94.99           O  
ATOM   3080  N   ILE B 401      -6.662   0.716  -9.895  1.00 95.51           N  
ATOM   3081  CA  ILE B 401      -8.093   0.704 -10.178  1.00 95.51           C  
ATOM   3082  C   ILE B 401      -8.869   0.370  -8.906  1.00 95.51           C  
ATOM   3083  CB  ILE B 401      -8.440  -0.303 -11.297  1.00 95.51           C  
ATOM   3084  O   ILE B 401      -8.756  -0.738  -8.376  1.00 95.51           O  
ATOM   3085  CG1 ILE B 401      -7.681   0.044 -12.583  1.00 95.51           C  
ATOM   3086  CG2 ILE B 401      -9.951  -0.336 -11.545  1.00 95.51           C  
ATOM   3087  CD1 ILE B 401      -7.846  -0.981 -13.696  1.00 95.51           C  
ATOM   3088  N   ARG B 402      -9.616   1.331  -8.466  1.00 91.97           N  
ATOM   3089  CA  ARG B 402     -10.486   1.136  -7.310  1.00 91.97           C  
ATOM   3090  C   ARG B 402     -11.780   0.437  -7.712  1.00 91.97           C  
ATOM   3091  CB  ARG B 402     -10.800   2.476  -6.641  1.00 91.97           C  
ATOM   3092  O   ARG B 402     -12.465   0.872  -8.640  1.00 91.97           O  
ATOM   3093  CG  ARG B 402     -11.541   2.346  -5.320  1.00 91.97           C  
ATOM   3094  CD  ARG B 402     -11.664   3.686  -4.608  1.00 91.97           C  
ATOM   3095  NE  ARG B 402     -12.353   3.555  -3.328  1.00 91.97           N  
ATOM   3096  NH1 ARG B 402     -12.042   5.756  -2.700  1.00 91.97           N  
ATOM   3097  NH2 ARG B 402     -13.160   4.312  -1.315  1.00 91.97           N  
ATOM   3098  CZ  ARG B 402     -12.517   4.541  -2.450  1.00 91.97           C  
ATOM   3099  N   PRO B 403     -12.133  -0.655  -7.098  1.00 93.27           N  
ATOM   3100  CA  PRO B 403     -13.322  -1.425  -7.469  1.00 93.27           C  
ATOM   3101  C   PRO B 403     -14.584  -0.939  -6.759  1.00 93.27           C  
ATOM   3102  CB  PRO B 403     -12.969  -2.851  -7.038  1.00 93.27           C  
ATOM   3103  O   PRO B 403     -15.222  -1.704  -6.032  1.00 93.27           O  
ATOM   3104  CG  PRO B 403     -12.089  -2.681  -5.841  1.00 93.27           C  
ATOM   3105  CD  PRO B 403     -11.279  -1.428  -6.018  1.00 93.27           C  
ATOM   3106  N   LEU B 404     -15.045   0.258  -7.110  1.00 90.20           N  
ATOM   3107  CA  LEU B 404     -16.323   0.703  -6.564  1.00 90.20           C  
ATOM   3108  C   LEU B 404     -17.452  -0.226  -6.996  1.00 90.20           C  
ATOM   3109  CB  LEU B 404     -16.626   2.136  -7.010  1.00 90.20           C  
ATOM   3110  O   LEU B 404     -17.361  -0.878  -8.038  1.00 90.20           O  
ATOM   3111  CG  LEU B 404     -15.589   3.196  -6.635  1.00 90.20           C  
ATOM   3112  CD1 LEU B 404     -15.944   4.534  -7.276  1.00 90.20           C  
ATOM   3113  CD2 LEU B 404     -15.488   3.334  -5.120  1.00 90.20           C  
ATOM   3114  N   VAL B 405     -18.496  -0.286  -6.153  1.00 90.46           N  
ATOM   3115  CA  VAL B 405     -19.508  -1.288  -6.468  1.00 90.46           C  
ATOM   3116  C   VAL B 405     -20.902  -0.702  -6.253  1.00 90.46           C  
ATOM   3117  CB  VAL B 405     -19.329  -2.564  -5.614  1.00 90.46           C  
ATOM   3118  O   VAL B 405     -21.105   0.119  -5.355  1.00 90.46           O  
ATOM   3119  CG1 VAL B 405     -19.570  -2.262  -4.136  1.00 90.46           C  
ATOM   3120  CG2 VAL B 405     -20.270  -3.665  -6.097  1.00 90.46           C  
ATOM   3121  N   THR B 406     -21.766  -1.158  -7.111  1.00 85.72           N  
ATOM   3122  CA  THR B 406     -23.187  -0.917  -6.886  1.00 85.72           C  
ATOM   3123  C   THR B 406     -23.853  -2.145  -6.272  1.00 85.72           C  
ATOM   3124  CB  THR B 406     -23.904  -0.540  -8.195  1.00 85.72           C  
ATOM   3125  O   THR B 406     -23.440  -3.277  -6.532  1.00 85.72           O  
ATOM   3126  CG2 THR B 406     -23.362   0.767  -8.763  1.00 85.72           C  
ATOM   3127  OG1 THR B 406     -23.709  -1.584  -9.157  1.00 85.72           O  
ATOM   3128  N   ASP B 407     -24.794  -1.911  -5.417  1.00 79.19           N  
ATOM   3129  CA  ASP B 407     -25.496  -3.032  -4.799  1.00 79.19           C  
ATOM   3130  C   ASP B 407     -26.522  -3.634  -5.756  1.00 79.19           C  
ATOM   3131  CB  ASP B 407     -26.182  -2.588  -3.505  1.00 79.19           C  
ATOM   3132  O   ASP B 407     -27.481  -2.966  -6.146  1.00 79.19           O  
ATOM   3133  CG  ASP B 407     -26.712  -3.751  -2.686  1.00 79.19           C  
ATOM   3134  OD1 ASP B 407     -26.782  -4.884  -3.209  1.00 79.19           O  
ATOM   3135  OD2 ASP B 407     -27.066  -3.532  -1.507  1.00 79.19           O  
ATOM   3136  N   PRO B 408     -26.327  -4.875  -6.083  1.00 74.47           N  
ATOM   3137  CA  PRO B 408     -27.258  -5.506  -7.021  1.00 74.47           C  
ATOM   3138  C   PRO B 408     -28.672  -5.627  -6.458  1.00 74.47           C  
ATOM   3139  CB  PRO B 408     -26.642  -6.888  -7.252  1.00 74.47           C  
ATOM   3140  O   PRO B 408     -29.638  -5.716  -7.220  1.00 74.47           O  
ATOM   3141  CG  PRO B 408     -25.594  -7.021  -6.195  1.00 74.47           C  
ATOM   3142  CD  PRO B 408     -25.389  -5.678  -5.555  1.00 74.47           C  
ATOM   3143  N   LYS B 409     -28.802  -5.659  -5.183  1.00 73.52           N  
ATOM   3144  CA  LYS B 409     -30.090  -5.865  -4.527  1.00 73.52           C  
ATOM   3145  C   LYS B 409     -30.742  -4.533  -4.165  1.00 73.52           C  
ATOM   3146  CB  LYS B 409     -29.923  -6.724  -3.273  1.00 73.52           C  
ATOM   3147  O   LYS B 409     -31.883  -4.501  -3.699  1.00 73.52           O  
ATOM   3148  CG  LYS B 409     -29.479  -8.152  -3.555  1.00 73.52           C  
ATOM   3149  CD  LYS B 409     -29.300  -8.947  -2.268  1.00 73.52           C  
ATOM   3150  CE  LYS B 409     -28.761 -10.344  -2.543  1.00 73.52           C  
ATOM   3151  NZ  LYS B 409     -28.487 -11.091  -1.279  1.00 73.52           N  
ATOM   3152  N   SER B 410     -30.071  -3.458  -4.369  1.00 69.53           N  
ATOM   3153  CA  SER B 410     -30.618  -2.151  -4.019  1.00 69.53           C  
ATOM   3154  C   SER B 410     -31.596  -1.658  -5.080  1.00 69.53           C  
ATOM   3155  CB  SER B 410     -29.494  -1.130  -3.836  1.00 69.53           C  
ATOM   3156  O   SER B 410     -31.448  -1.974  -6.263  1.00 69.53           O  
ATOM   3157  OG  SER B 410     -30.021   0.176  -3.684  1.00 69.53           O  
ATOM   3158  N   ALA B 411     -32.662  -0.983  -4.613  1.00 59.06           N  
ATOM   3159  CA  ALA B 411     -33.679  -0.423  -5.499  1.00 59.06           C  
ATOM   3160  C   ALA B 411     -33.068   0.589  -6.465  1.00 59.06           C  
ATOM   3161  CB  ALA B 411     -34.794   0.228  -4.685  1.00 59.06           C  
ATOM   3162  O   ALA B 411     -33.451   0.649  -7.635  1.00 59.06           O  
ATOM   3163  N   ASP B 412     -32.045   1.375  -5.956  1.00 51.26           N  
ATOM   3164  CA  ASP B 412     -31.316   2.349  -6.762  1.00 51.26           C  
ATOM   3165  C   ASP B 412     -29.973   1.786  -7.223  1.00 51.26           C  
ATOM   3166  CB  ASP B 412     -31.102   3.644  -5.975  1.00 51.26           C  
ATOM   3167  O   ASP B 412     -28.963   1.934  -6.532  1.00 51.26           O  
ATOM   3168  CG  ASP B 412     -30.622   4.793  -6.844  1.00 51.26           C  
ATOM   3169  OD1 ASP B 412     -30.530   4.627  -8.079  1.00 51.26           O  
ATOM   3170  OD2 ASP B 412     -30.329   5.873  -6.287  1.00 51.26           O  
ATOM   3171  N   THR B 413     -30.004   1.019  -8.305  1.00 48.08           N  
ATOM   3172  CA  THR B 413     -28.847   0.270  -8.783  1.00 48.08           C  
ATOM   3173  C   THR B 413     -27.748   1.217  -9.257  1.00 48.08           C  
ATOM   3174  CB  THR B 413     -29.234  -0.685  -9.927  1.00 48.08           C  
ATOM   3175  O   THR B 413     -26.626   0.787  -9.531  1.00 48.08           O  
ATOM   3176  CG2 THR B 413     -30.126  -1.814  -9.423  1.00 48.08           C  
ATOM   3177  OG1 THR B 413     -29.936   0.049 -10.938  1.00 48.08           O  
ATOM   3178  N   GLN B 414     -28.044   2.523  -9.229  1.00 46.37           N  
ATOM   3179  CA  GLN B 414     -27.063   3.493  -9.703  1.00 46.37           C  
ATOM   3180  C   GLN B 414     -26.259   4.075  -8.544  1.00 46.37           C  
ATOM   3181  CB  GLN B 414     -27.750   4.616 -10.481  1.00 46.37           C  
ATOM   3182  O   GLN B 414     -25.190   4.653  -8.751  1.00 46.37           O  
ATOM   3183  CG  GLN B 414     -28.244   4.197 -11.859  1.00 46.37           C  
ATOM   3184  CD  GLN B 414     -28.648   5.378 -12.722  1.00 46.37           C  
ATOM   3185  NE2 GLN B 414     -28.957   5.110 -13.986  1.00 46.37           N  
ATOM   3186  OE1 GLN B 414     -28.683   6.521 -12.256  1.00 46.37           O  
ATOM   3187  N   SER B 415     -26.770   3.803  -7.316  1.00 48.12           N  
ATOM   3188  CA  SER B 415     -26.083   4.406  -6.178  1.00 48.12           C  
ATOM   3189  C   SER B 415     -24.930   3.529  -5.700  1.00 48.12           C  
ATOM   3190  CB  SER B 415     -27.061   4.648  -5.028  1.00 48.12           C  
ATOM   3191  O   SER B 415     -25.082   2.313  -5.570  1.00 48.12           O  
ATOM   3192  OG  SER B 415     -27.429   3.425  -4.415  1.00 48.12           O  
ATOM   3193  N   ILE B 416     -23.757   4.031  -5.607  1.00 48.84           N  
ATOM   3194  CA  ILE B 416     -22.535   3.356  -5.185  1.00 48.84           C  
ATOM   3195  C   ILE B 416     -22.601   3.058  -3.689  1.00 48.84           C  
ATOM   3196  CB  ILE B 416     -21.282   4.200  -5.509  1.00 48.84           C  
ATOM   3197  O   ILE B 416     -23.021   3.907  -2.899  1.00 48.84           O  
ATOM   3198  CG1 ILE B 416     -21.139   4.384  -7.025  1.00 48.84           C  
ATOM   3199  CG2 ILE B 416     -20.027   3.553  -4.916  1.00 48.84           C  
ATOM   3200  CD1 ILE B 416     -20.012   5.323  -7.431  1.00 48.84           C  
ATOM   3201  N   SER B 417     -22.342   1.785  -3.405  1.00 54.92           N  
ATOM   3202  CA  SER B 417     -22.323   1.385  -2.002  1.00 54.92           C  
ATOM   3203  C   SER B 417     -21.167   2.041  -1.255  1.00 54.92           C  
ATOM   3204  CB  SER B 417     -22.223  -0.136  -1.879  1.00 54.92           C  
ATOM   3205  O   SER B 417     -20.039   2.074  -1.752  1.00 54.92           O  
ATOM   3206  OG  SER B 417     -22.166  -0.529  -0.519  1.00 54.92           O  
ATOM   3207  N   ARG B 418     -21.452   2.596  -0.202  1.00 58.16           N  
ATOM   3208  CA  ARG B 418     -20.404   3.264   0.561  1.00 58.16           C  
ATOM   3209  C   ARG B 418     -19.559   2.255   1.331  1.00 58.16           C  
ATOM   3210  CB  ARG B 418     -21.009   4.285   1.527  1.00 58.16           C  
ATOM   3211  O   ARG B 418     -18.473   2.585   1.813  1.00 58.16           O  
ATOM   3212  CG  ARG B 418     -21.617   5.497   0.840  1.00 58.16           C  
ATOM   3213  CD  ARG B 418     -22.076   6.544   1.845  1.00 58.16           C  
ATOM   3214  NE  ARG B 418     -22.653   7.711   1.183  1.00 58.16           N  
ATOM   3215  NH1 ARG B 418     -23.288   8.764   3.139  1.00 58.16           N  
ATOM   3216  NH2 ARG B 418     -23.709   9.749   1.112  1.00 58.16           N  
ATOM   3217  CZ  ARG B 418     -23.215   8.739   1.813  1.00 58.16           C  
ATOM   3218  N   ASN B 419     -20.119   1.129   1.318  1.00 71.71           N  
ATOM   3219  CA  ASN B 419     -19.413   0.027   1.963  1.00 71.71           C  
ATOM   3220  C   ASN B 419     -19.050  -1.067   0.963  1.00 71.71           C  
ATOM   3221  CB  ASN B 419     -20.250  -0.553   3.104  1.00 71.71           C  
ATOM   3222  O   ASN B 419     -19.055  -0.835  -0.247  1.00 71.71           O  
ATOM   3223  CG  ASN B 419     -20.207   0.304   4.354  1.00 71.71           C  
ATOM   3224  ND2 ASN B 419     -21.201   0.141   5.219  1.00 71.71           N  
ATOM   3225  OD1 ASN B 419     -19.289   1.107   4.540  1.00 71.71           O  
ATOM   3226  N   HIS B 420     -18.782  -2.263   1.442  1.00 87.02           N  
ATOM   3227  CA  HIS B 420     -18.570  -3.449   0.620  1.00 87.02           C  
ATOM   3228  C   HIS B 420     -19.861  -4.245   0.459  1.00 87.02           C  
ATOM   3229  CB  HIS B 420     -17.480  -4.335   1.227  1.00 87.02           C  
ATOM   3230  O   HIS B 420     -20.841  -3.996   1.165  1.00 87.02           O  
ATOM   3231  CG  HIS B 420     -17.838  -4.892   2.568  1.00 87.02           C  
ATOM   3232  CD2 HIS B 420     -18.330  -6.101   2.926  1.00 87.02           C  
ATOM   3233  ND1 HIS B 420     -17.700  -4.170   3.734  1.00 87.02           N  
ATOM   3234  CE1 HIS B 420     -18.093  -4.915   4.754  1.00 87.02           C  
ATOM   3235  NE2 HIS B 420     -18.480  -6.091   4.291  1.00 87.02           N  
ATOM   3236  N   VAL B 421     -19.990  -5.106  -0.551  1.00 91.35           N  
ATOM   3237  CA  VAL B 421     -21.161  -5.932  -0.824  1.00 91.35           C  
ATOM   3238  C   VAL B 421     -20.777  -7.409  -0.765  1.00 91.35           C  
ATOM   3239  CB  VAL B 421     -21.783  -5.598  -2.199  1.00 91.35           C  
ATOM   3240  O   VAL B 421     -19.705  -7.797  -1.233  1.00 91.35           O  
ATOM   3241  CG1 VAL B 421     -22.909  -6.575  -2.533  1.00 91.35           C  
ATOM   3242  CG2 VAL B 421     -22.297  -4.159  -2.216  1.00 91.35           C  
ATOM   3243  N   VAL B 422     -21.585  -8.174  -0.072  1.00 94.80           N  
ATOM   3244  CA  VAL B 422     -21.505  -9.630  -0.127  1.00 94.80           C  
ATOM   3245  C   VAL B 422     -22.753 -10.191  -0.806  1.00 94.80           C  
ATOM   3246  CB  VAL B 422     -21.344 -10.243   1.283  1.00 94.80           C  
ATOM   3247  O   VAL B 422     -23.852 -10.126  -0.250  1.00 94.80           O  
ATOM   3248  CG1 VAL B 422     -21.256 -11.766   1.202  1.00 94.80           C  
ATOM   3249  CG2 VAL B 422     -20.110  -9.669   1.976  1.00 94.80           C  
ATOM   3250  N   ASP B 423     -22.525 -10.724  -1.983  1.00 94.45           N  
ATOM   3251  CA  ASP B 423     -23.642 -11.222  -2.780  1.00 94.45           C  
ATOM   3252  C   ASP B 423     -23.552 -12.735  -2.965  1.00 94.45           C  
ATOM   3253  CB  ASP B 423     -23.682 -10.527  -4.143  1.00 94.45           C  
ATOM   3254  O   ASP B 423     -22.478 -13.269  -3.249  1.00 94.45           O  
ATOM   3255  CG  ASP B 423     -24.835 -10.994  -5.013  1.00 94.45           C  
ATOM   3256  OD1 ASP B 423     -26.007 -10.739  -4.662  1.00 94.45           O  
ATOM   3257  OD2 ASP B 423     -24.569 -11.625  -6.059  1.00 94.45           O  
ATOM   3258  N   ILE B 424     -24.699 -13.431  -2.788  1.00 95.69           N  
ATOM   3259  CA  ILE B 424     -24.791 -14.872  -2.995  1.00 95.69           C  
ATOM   3260  C   ILE B 424     -25.663 -15.164  -4.214  1.00 95.69           C  
ATOM   3261  CB  ILE B 424     -25.356 -15.588  -1.748  1.00 95.69           C  
ATOM   3262  O   ILE B 424     -26.857 -14.853  -4.220  1.00 95.69           O  
ATOM   3263  CG1 ILE B 424     -24.548 -15.208  -0.502  1.00 95.69           C  
ATOM   3264  CG2 ILE B 424     -25.364 -17.106  -1.954  1.00 95.69           C  
ATOM   3265  CD1 ILE B 424     -25.231 -15.565   0.811  1.00 95.69           C  
ATOM   3266  N   SER B 425     -25.090 -15.817  -5.187  1.00 95.48           N  
ATOM   3267  CA  SER B 425     -25.840 -16.146  -6.394  1.00 95.48           C  
ATOM   3268  C   SER B 425     -26.753 -17.347  -6.168  1.00 95.48           C  
ATOM   3269  CB  SER B 425     -24.888 -16.431  -7.557  1.00 95.48           C  
ATOM   3270  O   SER B 425     -26.652 -18.026  -5.144  1.00 95.48           O  
ATOM   3271  OG  SER B 425     -24.232 -17.674  -7.376  1.00 95.48           O  
ATOM   3272  N   GLU B 426     -27.542 -17.660  -7.162  1.00 92.66           N  
ATOM   3273  CA  GLU B 426     -28.442 -18.807  -7.096  1.00 92.66           C  
ATOM   3274  C   GLU B 426     -27.663 -20.118  -7.043  1.00 92.66           C  
ATOM   3275  CB  GLU B 426     -29.397 -18.812  -8.292  1.00 92.66           C  
ATOM   3276  O   GLU B 426     -28.084 -21.071  -6.383  1.00 92.66           O  
ATOM   3277  CG  GLU B 426     -30.584 -17.872  -8.136  1.00 92.66           C  
ATOM   3278  CD  GLU B 426     -31.718 -18.170  -9.104  1.00 92.66           C  
ATOM   3279  OE1 GLU B 426     -32.802 -17.558  -8.976  1.00 92.66           O  
ATOM   3280  OE2 GLU B 426     -31.520 -19.024  -9.997  1.00 92.66           O  
ATOM   3281  N   SER B 427     -26.554 -20.129  -7.684  1.00 96.06           N  
ATOM   3282  CA  SER B 427     -25.736 -21.337  -7.743  1.00 96.06           C  
ATOM   3283  C   SER B 427     -24.834 -21.454  -6.519  1.00 96.06           C  
ATOM   3284  CB  SER B 427     -24.888 -21.348  -9.015  1.00 96.06           C  
ATOM   3285  O   SER B 427     -24.104 -22.436  -6.372  1.00 96.06           O  
ATOM   3286  OG  SER B 427     -24.011 -20.235  -9.045  1.00 96.06           O  
ATOM   3287  N   GLY B 428     -24.836 -20.460  -5.654  1.00 96.60           N  
ATOM   3288  CA  GLY B 428     -24.111 -20.537  -4.395  1.00 96.60           C  
ATOM   3289  C   GLY B 428     -22.762 -19.845  -4.441  1.00 96.60           C  
ATOM   3290  O   GLY B 428     -21.985 -19.925  -3.487  1.00 96.60           O  
ATOM   3291  N   LEU B 429     -22.408 -19.186  -5.519  1.00 98.43           N  
ATOM   3292  CA  LEU B 429     -21.184 -18.395  -5.579  1.00 98.43           C  
ATOM   3293  C   LEU B 429     -21.272 -17.186  -4.653  1.00 98.43           C  
ATOM   3294  CB  LEU B 429     -20.911 -17.936  -7.013  1.00 98.43           C  
ATOM   3295  O   LEU B 429     -22.253 -16.440  -4.693  1.00 98.43           O  
ATOM   3296  CG  LEU B 429     -19.681 -17.050  -7.220  1.00 98.43           C  
ATOM   3297  CD1 LEU B 429     -18.405 -17.863  -7.031  1.00 98.43           C  
ATOM   3298  CD2 LEU B 429     -19.712 -16.406  -8.601  1.00 98.43           C  
ATOM   3299  N   ILE B 430     -20.307 -17.046  -3.836  1.00 98.59           N  
ATOM   3300  CA  ILE B 430     -20.275 -15.887  -2.951  1.00 98.59           C  
ATOM   3301  C   ILE B 430     -19.320 -14.835  -3.511  1.00 98.59           C  
ATOM   3302  CB  ILE B 430     -19.855 -16.282  -1.517  1.00 98.59           C  
ATOM   3303  O   ILE B 430     -18.152 -15.128  -3.778  1.00 98.59           O  
ATOM   3304  CG1 ILE B 430     -20.851 -17.287  -0.927  1.00 98.59           C  
ATOM   3305  CG2 ILE B 430     -19.736 -15.042  -0.628  1.00 98.59           C  
ATOM   3306  CD1 ILE B 430     -20.535 -17.706   0.502  1.00 98.59           C  
ATOM   3307  N   THR B 431     -19.810 -13.583  -3.645  1.00 98.12           N  
ATOM   3308  CA  THR B 431     -19.011 -12.489  -4.185  1.00 98.12           C  
ATOM   3309  C   THR B 431     -18.854 -11.374  -3.155  1.00 98.12           C  
ATOM   3310  CB  THR B 431     -19.640 -11.919  -5.471  1.00 98.12           C  
ATOM   3311  O   THR B 431     -19.845 -10.870  -2.622  1.00 98.12           O  
ATOM   3312  CG2 THR B 431     -18.833 -10.739  -6.001  1.00 98.12           C  
ATOM   3313  OG1 THR B 431     -19.680 -12.944  -6.471  1.00 98.12           O  
ATOM   3314  N   ILE B 432     -17.620 -11.109  -2.840  1.00 98.04           N  
ATOM   3315  CA  ILE B 432     -17.303  -9.936  -2.032  1.00 98.04           C  
ATOM   3316  C   ILE B 432     -16.673  -8.858  -2.910  1.00 98.04           C  
ATOM   3317  CB  ILE B 432     -16.359 -10.295  -0.862  1.00 98.04           C  
ATOM   3318  O   ILE B 432     -15.673  -9.107  -3.588  1.00 98.04           O  
ATOM   3319  CG1 ILE B 432     -16.009  -9.040  -0.054  1.00 98.04           C  
ATOM   3320  CG2 ILE B 432     -15.093 -10.982  -1.381  1.00 98.04           C  
ATOM   3321  CD1 ILE B 432     -17.193  -8.427   0.681  1.00 98.04           C  
ATOM   3322  N   ALA B 433     -17.274  -7.634  -2.937  1.00 95.11           N  
ATOM   3323  CA  ALA B 433     -16.815  -6.571  -3.827  1.00 95.11           C  
ATOM   3324  C   ALA B 433     -16.896  -5.209  -3.143  1.00 95.11           C  
ATOM   3325  CB  ALA B 433     -17.635  -6.565  -5.115  1.00 95.11           C  
ATOM   3326  O   ALA B 433     -17.722  -5.004  -2.250  1.00 95.11           O  
ATOM   3327  N   GLY B 434     -16.008  -4.301  -3.540  1.00 91.31           N  
ATOM   3328  CA  GLY B 434     -15.969  -2.962  -2.974  1.00 91.31           C  
ATOM   3329  C   GLY B 434     -15.143  -2.875  -1.704  1.00 91.31           C  
ATOM   3330  O   GLY B 434     -14.194  -3.640  -1.521  1.00 91.31           O  
ATOM   3331  N   GLY B 435     -15.341  -1.850  -0.967  1.00 85.30           N  
ATOM   3332  CA  GLY B 435     -14.670  -1.653   0.309  1.00 85.30           C  
ATOM   3333  C   GLY B 435     -13.319  -0.978   0.175  1.00 85.30           C  
ATOM   3334  O   GLY B 435     -12.977  -0.467  -0.894  1.00 85.30           O  
ATOM   3335  N   LYS B 436     -12.625  -0.930   1.299  1.00 88.02           N  
ATOM   3336  CA  LYS B 436     -11.311  -0.300   1.395  1.00 88.02           C  
ATOM   3337  C   LYS B 436     -10.265  -1.287   1.905  1.00 88.02           C  
ATOM   3338  CB  LYS B 436     -11.368   0.923   2.311  1.00 88.02           C  
ATOM   3339  O   LYS B 436     -10.608  -2.310   2.502  1.00 88.02           O  
ATOM   3340  CG  LYS B 436     -12.339   1.999   1.847  1.00 88.02           C  
ATOM   3341  CD  LYS B 436     -12.354   3.187   2.800  1.00 88.02           C  
ATOM   3342  CE  LYS B 436     -13.346   4.252   2.352  1.00 88.02           C  
ATOM   3343  NZ  LYS B 436     -13.388   5.404   3.302  1.00 88.02           N  
ATOM   3344  N   TRP B 437      -9.004  -0.883   1.657  1.00 93.37           N  
ATOM   3345  CA  TRP B 437      -7.900  -1.686   2.174  1.00 93.37           C  
ATOM   3346  C   TRP B 437      -7.979  -1.807   3.692  1.00 93.37           C  
ATOM   3347  CB  TRP B 437      -6.556  -1.077   1.766  1.00 93.37           C  
ATOM   3348  O   TRP B 437      -7.769  -2.888   4.246  1.00 93.37           O  
ATOM   3349  CG  TRP B 437      -5.428  -2.064   1.723  1.00 93.37           C  
ATOM   3350  CD1 TRP B 437      -4.941  -2.712   0.622  1.00 93.37           C  
ATOM   3351  CD2 TRP B 437      -4.650  -2.521   2.834  1.00 93.37           C  
ATOM   3352  CE2 TRP B 437      -3.707  -3.444   2.331  1.00 93.37           C  
ATOM   3353  CE3 TRP B 437      -4.658  -2.237   4.206  1.00 93.37           C  
ATOM   3354  NE1 TRP B 437      -3.906  -3.543   0.981  1.00 93.37           N  
ATOM   3355  CH2 TRP B 437      -2.809  -3.791   4.494  1.00 93.37           C  
ATOM   3356  CZ2 TRP B 437      -2.779  -4.087   3.155  1.00 93.37           C  
ATOM   3357  CZ3 TRP B 437      -3.734  -2.877   5.024  1.00 93.37           C  
ATOM   3358  N   THR B 438      -8.402  -0.752   4.396  1.00 90.32           N  
ATOM   3359  CA  THR B 438      -8.409  -0.641   5.850  1.00 90.32           C  
ATOM   3360  C   THR B 438      -9.350  -1.673   6.467  1.00 90.32           C  
ATOM   3361  CB  THR B 438      -8.824   0.771   6.301  1.00 90.32           C  
ATOM   3362  O   THR B 438      -9.083  -2.193   7.552  1.00 90.32           O  
ATOM   3363  CG2 THR B 438      -8.817   0.887   7.822  1.00 90.32           C  
ATOM   3364  OG1 THR B 438      -7.909   1.729   5.755  1.00 90.32           O  
ATOM   3365  N   THR B 439     -10.415  -1.979   5.717  1.00 92.22           N  
ATOM   3366  CA  THR B 439     -11.442  -2.831   6.305  1.00 92.22           C  
ATOM   3367  C   THR B 439     -11.382  -4.237   5.715  1.00 92.22           C  
ATOM   3368  CB  THR B 439     -12.848  -2.241   6.090  1.00 92.22           C  
ATOM   3369  O   THR B 439     -12.386  -4.953   5.698  1.00 92.22           O  
ATOM   3370  CG2 THR B 439     -13.025  -0.943   6.870  1.00 92.22           C  
ATOM   3371  OG1 THR B 439     -13.040  -1.977   4.694  1.00 92.22           O  
ATOM   3372  N   TYR B 440     -10.262  -4.601   5.134  1.00 96.74           N  
ATOM   3373  CA  TYR B 440     -10.134  -5.904   4.492  1.00 96.74           C  
ATOM   3374  C   TYR B 440     -10.573  -7.021   5.432  1.00 96.74           C  
ATOM   3375  CB  TYR B 440      -8.690  -6.141   4.039  1.00 96.74           C  
ATOM   3376  O   TYR B 440     -11.207  -7.988   5.004  1.00 96.74           O  
ATOM   3377  CG  TYR B 440      -7.805  -6.725   5.113  1.00 96.74           C  
ATOM   3378  CD1 TYR B 440      -7.023  -5.903   5.922  1.00 96.74           C  
ATOM   3379  CD2 TYR B 440      -7.748  -8.099   5.321  1.00 96.74           C  
ATOM   3380  CE1 TYR B 440      -6.204  -6.437   6.911  1.00 96.74           C  
ATOM   3381  CE2 TYR B 440      -6.933  -8.644   6.307  1.00 96.74           C  
ATOM   3382  OH  TYR B 440      -5.357  -8.341   8.075  1.00 96.74           O  
ATOM   3383  CZ  TYR B 440      -6.166  -7.807   7.097  1.00 96.74           C  
ATOM   3384  N   ARG B 441     -10.162  -6.904   6.741  1.00 96.76           N  
ATOM   3385  CA  ARG B 441     -10.426  -7.961   7.712  1.00 96.76           C  
ATOM   3386  C   ARG B 441     -11.924  -8.135   7.940  1.00 96.76           C  
ATOM   3387  CB  ARG B 441      -9.725  -7.661   9.039  1.00 96.76           C  
ATOM   3388  O   ARG B 441     -12.430  -9.259   7.949  1.00 96.76           O  
ATOM   3389  CG  ARG B 441      -9.884  -8.756  10.081  1.00 96.76           C  
ATOM   3390  CD  ARG B 441      -9.591  -8.245  11.485  1.00 96.76           C  
ATOM   3391  NE  ARG B 441     -10.545  -7.218  11.894  1.00 96.76           N  
ATOM   3392  NH1 ARG B 441     -12.201  -8.707  12.509  1.00 96.76           N  
ATOM   3393  NH2 ARG B 441     -12.548  -6.450  12.713  1.00 96.76           N  
ATOM   3394  CZ  ARG B 441     -11.762  -7.461  12.371  1.00 96.76           C  
ATOM   3395  N   SER B 442     -12.620  -7.023   8.241  1.00 95.23           N  
ATOM   3396  CA  SER B 442     -14.059  -7.116   8.466  1.00 95.23           C  
ATOM   3397  C   SER B 442     -14.782  -7.620   7.222  1.00 95.23           C  
ATOM   3398  CB  SER B 442     -14.626  -5.757   8.879  1.00 95.23           C  
ATOM   3399  O   SER B 442     -15.779  -8.338   7.324  1.00 95.23           O  
ATOM   3400  OG  SER B 442     -14.509  -4.820   7.822  1.00 95.23           O  
ATOM   3401  N   MET B 443     -14.316  -7.184   6.080  1.00 96.18           N  
ATOM   3402  CA  MET B 443     -14.867  -7.686   4.824  1.00 96.18           C  
ATOM   3403  C   MET B 443     -14.688  -9.197   4.716  1.00 96.18           C  
ATOM   3404  CB  MET B 443     -14.205  -6.995   3.631  1.00 96.18           C  
ATOM   3405  O   MET B 443     -15.613  -9.909   4.321  1.00 96.18           O  
ATOM   3406  CG  MET B 443     -14.521  -5.511   3.530  1.00 96.18           C  
ATOM   3407  SD  MET B 443     -13.498  -4.660   2.266  1.00 96.18           S  
ATOM   3408  CE  MET B 443     -14.065  -5.512   0.768  1.00 96.18           C  
ATOM   3409  N   ALA B 444     -13.546  -9.696   5.079  1.00 98.49           N  
ATOM   3410  CA  ALA B 444     -13.268 -11.130   5.069  1.00 98.49           C  
ATOM   3411  C   ALA B 444     -14.170 -11.870   6.052  1.00 98.49           C  
ATOM   3412  CB  ALA B 444     -11.800 -11.389   5.400  1.00 98.49           C  
ATOM   3413  O   ALA B 444     -14.729 -12.919   5.722  1.00 98.49           O  
ATOM   3414  N   GLU B 445     -14.340 -11.329   7.195  1.00 97.74           N  
ATOM   3415  CA  GLU B 445     -15.199 -11.940   8.204  1.00 97.74           C  
ATOM   3416  C   GLU B 445     -16.642 -12.037   7.715  1.00 97.74           C  
ATOM   3417  CB  GLU B 445     -15.140 -11.147   9.513  1.00 97.74           C  
ATOM   3418  O   GLU B 445     -17.269 -13.093   7.823  1.00 97.74           O  
ATOM   3419  CG  GLU B 445     -16.025 -11.711  10.614  1.00 97.74           C  
ATOM   3420  CD  GLU B 445     -15.909 -10.951  11.926  1.00 97.74           C  
ATOM   3421  OE1 GLU B 445     -16.657 -11.267  12.879  1.00 97.74           O  
ATOM   3422  OE2 GLU B 445     -15.064 -10.032  12.001  1.00 97.74           O  
ATOM   3423  N   ASP B 446     -17.142 -10.930   7.184  1.00 96.99           N  
ATOM   3424  CA  ASP B 446     -18.505 -10.914   6.662  1.00 96.99           C  
ATOM   3425  C   ASP B 446     -18.683 -11.955   5.559  1.00 96.99           C  
ATOM   3426  CB  ASP B 446     -18.862  -9.522   6.134  1.00 96.99           C  
ATOM   3427  O   ASP B 446     -19.723 -12.612   5.481  1.00 96.99           O  
ATOM   3428  CG  ASP B 446     -19.057  -8.501   7.241  1.00 96.99           C  
ATOM   3429  OD1 ASP B 446     -19.142  -8.893   8.425  1.00 96.99           O  
ATOM   3430  OD2 ASP B 446     -19.130  -7.293   6.925  1.00 96.99           O  
ATOM   3431  N   THR B 447     -17.700 -12.107   4.768  1.00 98.44           N  
ATOM   3432  CA  THR B 447     -17.738 -13.046   3.653  1.00 98.44           C  
ATOM   3433  C   THR B 447     -17.758 -14.486   4.158  1.00 98.44           C  
ATOM   3434  CB  THR B 447     -16.535 -12.846   2.712  1.00 98.44           C  
ATOM   3435  O   THR B 447     -18.585 -15.291   3.724  1.00 98.44           O  
ATOM   3436  CG2 THR B 447     -16.610 -13.788   1.515  1.00 98.44           C  
ATOM   3437  OG1 THR B 447     -16.524 -11.493   2.241  1.00 98.44           O  
ATOM   3438  N   ILE B 448     -16.926 -14.808   5.122  1.00 98.70           N  
ATOM   3439  CA  ILE B 448     -16.828 -16.170   5.636  1.00 98.70           C  
ATOM   3440  C   ILE B 448     -18.070 -16.501   6.461  1.00 98.70           C  
ATOM   3441  CB  ILE B 448     -15.552 -16.362   6.486  1.00 98.70           C  
ATOM   3442  O   ILE B 448     -18.562 -17.631   6.427  1.00 98.70           O  
ATOM   3443  CG1 ILE B 448     -14.301 -16.129   5.632  1.00 98.70           C  
ATOM   3444  CG2 ILE B 448     -15.531 -17.756   7.120  1.00 98.70           C  
ATOM   3445  CD1 ILE B 448     -14.247 -16.978   4.369  1.00 98.70           C  
ATOM   3446  N   ASN B 449     -18.580 -15.514   7.174  1.00 98.04           N  
ATOM   3447  CA  ASN B 449     -19.849 -15.727   7.862  1.00 98.04           C  
ATOM   3448  C   ASN B 449     -20.956 -16.117   6.887  1.00 98.04           C  
ATOM   3449  CB  ASN B 449     -20.250 -14.476   8.648  1.00 98.04           C  
ATOM   3450  O   ASN B 449     -21.736 -17.031   7.160  1.00 98.04           O  
ATOM   3451  CG  ASN B 449     -19.399 -14.267   9.885  1.00 98.04           C  
ATOM   3452  ND2 ASN B 449     -19.423 -13.053  10.422  1.00 98.04           N  
ATOM   3453  OD1 ASN B 449     -18.726 -15.188  10.354  1.00 98.04           O  
ATOM   3454  N   ALA B 450     -20.997 -15.404   5.773  1.00 97.54           N  
ATOM   3455  CA  ALA B 450     -21.987 -15.712   4.743  1.00 97.54           C  
ATOM   3456  C   ALA B 450     -21.765 -17.108   4.169  1.00 97.54           C  
ATOM   3457  CB  ALA B 450     -21.938 -14.668   3.630  1.00 97.54           C  
ATOM   3458  O   ALA B 450     -22.724 -17.837   3.905  1.00 97.54           O  
ATOM   3459  N   ALA B 451     -20.543 -17.509   4.031  1.00 98.36           N  
ATOM   3460  CA  ALA B 451     -20.199 -18.827   3.504  1.00 98.36           C  
ATOM   3461  C   ALA B 451     -20.618 -19.931   4.471  1.00 98.36           C  
ATOM   3462  CB  ALA B 451     -18.701 -18.913   3.222  1.00 98.36           C  
ATOM   3463  O   ALA B 451     -21.201 -20.937   4.058  1.00 98.36           O  
ATOM   3464  N   VAL B 452     -20.373 -19.754   5.723  1.00 98.08           N  
ATOM   3465  CA  VAL B 452     -20.703 -20.727   6.758  1.00 98.08           C  
ATOM   3466  C   VAL B 452     -22.215 -20.930   6.814  1.00 98.08           C  
ATOM   3467  CB  VAL B 452     -20.173 -20.287   8.141  1.00 98.08           C  
ATOM   3468  O   VAL B 452     -22.694 -22.065   6.870  1.00 98.08           O  
ATOM   3469  CG1 VAL B 452     -20.778 -21.146   9.250  1.00 98.08           C  
ATOM   3470  CG2 VAL B 452     -18.647 -20.362   8.176  1.00 98.08           C  
ATOM   3471  N   LYS B 453     -22.909 -19.810   6.667  1.00 96.40           N  
ATOM   3472  CA  LYS B 453     -24.367 -19.858   6.744  1.00 96.40           C  
ATOM   3473  C   LYS B 453     -24.963 -20.488   5.489  1.00 96.40           C  
ATOM   3474  CB  LYS B 453     -24.940 -18.455   6.950  1.00 96.40           C  
ATOM   3475  O   LYS B 453     -25.779 -21.408   5.578  1.00 96.40           O  
ATOM   3476  CG  LYS B 453     -26.451 -18.424   7.126  1.00 96.40           C  
ATOM   3477  CD  LYS B 453     -26.960 -17.005   7.345  1.00 96.40           C  
ATOM   3478  CE  LYS B 453     -28.479 -16.962   7.435  1.00 96.40           C  
ATOM   3479  NZ  LYS B 453     -28.983 -15.571   7.637  1.00 96.40           N  
ATOM   3480  N   THR B 454     -24.545 -20.081   4.333  1.00 94.89           N  
ATOM   3481  CA  THR B 454     -25.109 -20.479   3.048  1.00 94.89           C  
ATOM   3482  C   THR B 454     -24.793 -21.942   2.749  1.00 94.89           C  
ATOM   3483  CB  THR B 454     -24.577 -19.593   1.906  1.00 94.89           C  
ATOM   3484  O   THR B 454     -25.624 -22.660   2.189  1.00 94.89           O  
ATOM   3485  CG2 THR B 454     -25.184 -19.998   0.567  1.00 94.89           C  
ATOM   3486  OG1 THR B 454     -24.910 -18.226   2.176  1.00 94.89           O  
ATOM   3487  N   HIS B 455     -23.660 -22.478   3.177  1.00 95.54           N  
ATOM   3488  CA  HIS B 455     -23.226 -23.820   2.806  1.00 95.54           C  
ATOM   3489  C   HIS B 455     -23.187 -24.742   4.020  1.00 95.54           C  
ATOM   3490  CB  HIS B 455     -21.851 -23.773   2.138  1.00 95.54           C  
ATOM   3491  O   HIS B 455     -22.684 -25.865   3.936  1.00 95.54           O  
ATOM   3492  CG  HIS B 455     -21.860 -23.127   0.789  1.00 95.54           C  
ATOM   3493  CD2 HIS B 455     -21.544 -21.869   0.403  1.00 95.54           C  
ATOM   3494  ND1 HIS B 455     -22.235 -23.800  -0.355  1.00 95.54           N  
ATOM   3495  CE1 HIS B 455     -22.147 -22.980  -1.389  1.00 95.54           C  
ATOM   3496  NE2 HIS B 455     -21.730 -21.802  -0.956  1.00 95.54           N  
ATOM   3497  N   ASN B 456     -23.691 -24.237   5.115  1.00 95.42           N  
ATOM   3498  CA  ASN B 456     -23.781 -25.011   6.348  1.00 95.42           C  
ATOM   3499  C   ASN B 456     -22.435 -25.622   6.727  1.00 95.42           C  
ATOM   3500  CB  ASN B 456     -24.843 -26.105   6.218  1.00 95.42           C  
ATOM   3501  O   ASN B 456     -22.344 -26.824   6.984  1.00 95.42           O  
ATOM   3502  CG  ASN B 456     -26.255 -25.554   6.237  1.00 95.42           C  
ATOM   3503  ND2 ASN B 456     -27.232 -26.416   5.981  1.00 95.42           N  
ATOM   3504  OD1 ASN B 456     -26.466 -24.363   6.479  1.00 95.42           O  
ATOM   3505  N   LEU B 457     -21.409 -24.822   6.689  1.00 97.63           N  
ATOM   3506  CA  LEU B 457     -20.066 -25.264   7.049  1.00 97.63           C  
ATOM   3507  C   LEU B 457     -19.880 -25.260   8.562  1.00 97.63           C  
ATOM   3508  CB  LEU B 457     -19.012 -24.369   6.391  1.00 97.63           C  
ATOM   3509  O   LEU B 457     -20.446 -24.415   9.260  1.00 97.63           O  
ATOM   3510  CG  LEU B 457     -19.052 -24.285   4.864  1.00 97.63           C  
ATOM   3511  CD1 LEU B 457     -18.067 -23.233   4.365  1.00 97.63           C  
ATOM   3512  CD2 LEU B 457     -18.748 -25.645   4.246  1.00 97.63           C  
ATOM   3513  N   LYS B 458     -19.118 -26.176   9.072  1.00 96.24           N  
ATOM   3514  CA  LYS B 458     -18.801 -26.231  10.496  1.00 96.24           C  
ATOM   3515  C   LYS B 458     -17.589 -25.364  10.823  1.00 96.24           C  
ATOM   3516  CB  LYS B 458     -18.547 -27.674  10.934  1.00 96.24           C  
ATOM   3517  O   LYS B 458     -16.449 -25.759  10.566  1.00 96.24           O  
ATOM   3518  CG  LYS B 458     -19.770 -28.575  10.840  1.00 96.24           C  
ATOM   3519  CD  LYS B 458     -19.494 -29.956  11.418  1.00 96.24           C  
ATOM   3520  CE  LYS B 458     -20.705 -30.870  11.290  1.00 96.24           C  
ATOM   3521  NZ  LYS B 458     -20.432 -32.232  11.839  1.00 96.24           N  
ATOM   3522  N   ALA B 459     -17.813 -24.219  11.438  1.00 96.20           N  
ATOM   3523  CA  ALA B 459     -16.721 -23.294  11.732  1.00 96.20           C  
ATOM   3524  C   ALA B 459     -17.040 -22.441  12.956  1.00 96.20           C  
ATOM   3525  CB  ALA B 459     -16.440 -22.402  10.525  1.00 96.20           C  
ATOM   3526  O   ALA B 459     -18.201 -22.108  13.204  1.00 96.20           O  
ATOM   3527  N   GLY B 460     -16.026 -22.137  13.768  1.00 92.45           N  
ATOM   3528  CA  GLY B 460     -16.176 -21.224  14.890  1.00 92.45           C  
ATOM   3529  C   GLY B 460     -16.152 -19.764  14.479  1.00 92.45           C  
ATOM   3530  O   GLY B 460     -16.189 -19.449  13.288  1.00 92.45           O  
ATOM   3531  N   PRO B 461     -16.166 -18.869  15.434  1.00 93.68           N  
ATOM   3532  CA  PRO B 461     -16.111 -17.436  15.138  1.00 93.68           C  
ATOM   3533  C   PRO B 461     -14.762 -17.001  14.569  1.00 93.68           C  
ATOM   3534  CB  PRO B 461     -16.364 -16.785  16.501  1.00 93.68           C  
ATOM   3535  O   PRO B 461     -13.780 -17.741  14.667  1.00 93.68           O  
ATOM   3536  CG  PRO B 461     -15.833 -17.765  17.496  1.00 93.68           C  
ATOM   3537  CD  PRO B 461     -16.044 -19.152  16.960  1.00 93.68           C  
ATOM   3538  N   SER B 462     -14.778 -15.814  13.995  1.00 95.53           N  
ATOM   3539  CA  SER B 462     -13.541 -15.269  13.444  1.00 95.53           C  
ATOM   3540  C   SER B 462     -12.484 -15.091  14.529  1.00 95.53           C  
ATOM   3541  CB  SER B 462     -13.806 -13.930  12.754  1.00 95.53           C  
ATOM   3542  O   SER B 462     -12.801 -14.692  15.652  1.00 95.53           O  
ATOM   3543  OG  SER B 462     -12.606 -13.389  12.228  1.00 95.53           O  
ATOM   3544  N   ARG B 463     -11.247 -15.305  14.204  1.00 94.60           N  
ATOM   3545  CA  ARG B 463     -10.135 -15.224  15.145  1.00 94.60           C  
ATOM   3546  C   ARG B 463      -9.080 -14.233  14.662  1.00 94.60           C  
ATOM   3547  CB  ARG B 463      -9.503 -16.602  15.352  1.00 94.60           C  
ATOM   3548  O   ARG B 463      -7.941 -14.253  15.133  1.00 94.60           O  
ATOM   3549  CG  ARG B 463     -10.459 -17.639  15.921  1.00 94.60           C  
ATOM   3550  CD  ARG B 463      -9.780 -18.988  16.111  1.00 94.60           C  
ATOM   3551  NE  ARG B 463     -10.625 -19.916  16.857  1.00 94.60           N  
ATOM   3552  NH1 ARG B 463      -9.119 -21.667  16.786  1.00 94.60           N  
ATOM   3553  NH2 ARG B 463     -11.136 -21.926  17.844  1.00 94.60           N  
ATOM   3554  CZ  ARG B 463     -10.291 -21.167  17.161  1.00 94.60           C  
ATOM   3555  N   THR B 464      -9.472 -13.354  13.722  1.00 96.36           N  
ATOM   3556  CA  THR B 464      -8.453 -12.575  13.028  1.00 96.36           C  
ATOM   3557  C   THR B 464      -8.198 -11.254  13.749  1.00 96.36           C  
ATOM   3558  CB  THR B 464      -8.860 -12.296  11.569  1.00 96.36           C  
ATOM   3559  O   THR B 464      -7.189 -10.590  13.501  1.00 96.36           O  
ATOM   3560  CG2 THR B 464      -8.867 -13.580  10.745  1.00 96.36           C  
ATOM   3561  OG1 THR B 464     -10.171 -11.720  11.547  1.00 96.36           O  
ATOM   3562  N   VAL B 465      -9.028 -10.836  14.691  1.00 94.09           N  
ATOM   3563  CA  VAL B 465      -8.734  -9.657  15.498  1.00 94.09           C  
ATOM   3564  C   VAL B 465      -7.574  -9.955  16.446  1.00 94.09           C  
ATOM   3565  CB  VAL B 465      -9.972  -9.194  16.299  1.00 94.09           C  
ATOM   3566  O   VAL B 465      -7.655 -10.874  17.266  1.00 94.09           O  
ATOM   3567  CG1 VAL B 465      -9.615  -8.027  17.218  1.00 94.09           C  
ATOM   3568  CG2 VAL B 465     -11.105  -8.805  15.352  1.00 94.09           C  
ATOM   3569  N   GLY B 466      -6.487  -9.240  16.397  1.00 90.37           N  
ATOM   3570  CA  GLY B 466      -5.342  -9.416  17.276  1.00 90.37           C  
ATOM   3571  C   GLY B 466      -4.406 -10.521  16.824  1.00 90.37           C  
ATOM   3572  O   GLY B 466      -3.400 -10.798  17.481  1.00 90.37           O  
ATOM   3573  N   LEU B 467      -4.736 -11.160  15.677  1.00 94.67           N  
ATOM   3574  CA  LEU B 467      -3.875 -12.217  15.157  1.00 94.67           C  
ATOM   3575  C   LEU B 467      -2.651 -11.628  14.464  1.00 94.67           C  
ATOM   3576  CB  LEU B 467      -4.649 -13.108  14.182  1.00 94.67           C  
ATOM   3577  O   LEU B 467      -2.774 -10.978  13.424  1.00 94.67           O  
ATOM   3578  CG  LEU B 467      -3.883 -14.294  13.594  1.00 94.67           C  
ATOM   3579  CD1 LEU B 467      -3.671 -15.367  14.657  1.00 94.67           C  
ATOM   3580  CD2 LEU B 467      -4.625 -14.865  12.390  1.00 94.67           C  
ATOM   3581  N   PHE B 468      -1.462 -11.900  15.012  1.00 94.90           N  
ATOM   3582  CA  PHE B 468      -0.236 -11.341  14.456  1.00 94.90           C  
ATOM   3583  C   PHE B 468       0.052 -11.928  13.080  1.00 94.90           C  
ATOM   3584  CB  PHE B 468       0.948 -11.600  15.395  1.00 94.90           C  
ATOM   3585  O   PHE B 468      -0.100 -13.133  12.869  1.00 94.90           O  
ATOM   3586  CG  PHE B 468       1.040 -10.625  16.537  1.00 94.90           C  
ATOM   3587  CD1 PHE B 468       1.555  -9.349  16.341  1.00 94.90           C  
ATOM   3588  CD2 PHE B 468       0.613 -10.985  17.809  1.00 94.90           C  
ATOM   3589  CE1 PHE B 468       1.641  -8.445  17.397  1.00 94.90           C  
ATOM   3590  CE2 PHE B 468       0.696 -10.087  18.869  1.00 94.90           C  
ATOM   3591  CZ  PHE B 468       1.212  -8.818  18.661  1.00 94.90           C  
ATOM   3592  N   LEU B 469       0.396 -11.042  12.200  1.00 97.70           N  
ATOM   3593  CA  LEU B 469       0.841 -11.486  10.883  1.00 97.70           C  
ATOM   3594  C   LEU B 469       2.320 -11.860  10.907  1.00 97.70           C  
ATOM   3595  CB  LEU B 469       0.596 -10.395   9.838  1.00 97.70           C  
ATOM   3596  O   LEU B 469       3.040 -11.502  11.842  1.00 97.70           O  
ATOM   3597  CG  LEU B 469      -0.854  -9.942   9.658  1.00 97.70           C  
ATOM   3598  CD1 LEU B 469      -0.941  -8.852   8.595  1.00 97.70           C  
ATOM   3599  CD2 LEU B 469      -1.743 -11.126   9.291  1.00 97.70           C  
ATOM   3600  N   GLN B 470       2.723 -12.576   9.901  1.00 95.35           N  
ATOM   3601  CA  GLN B 470       4.108 -13.030   9.814  1.00 95.35           C  
ATOM   3602  C   GLN B 470       5.080 -11.874  10.033  1.00 95.35           C  
ATOM   3603  CB  GLN B 470       4.373 -13.689   8.460  1.00 95.35           C  
ATOM   3604  O   GLN B 470       4.972 -10.833   9.382  1.00 95.35           O  
ATOM   3605  CG  GLN B 470       5.800 -14.195   8.291  1.00 95.35           C  
ATOM   3606  CD  GLN B 470       5.973 -15.062   7.059  1.00 95.35           C  
ATOM   3607  NE2 GLN B 470       7.080 -14.870   6.349  1.00 95.35           N  
ATOM   3608  OE1 GLN B 470       5.120 -15.899   6.747  1.00 95.35           O  
ATOM   3609  N   GLY B 471       5.948 -12.069  11.021  1.00 94.73           N  
ATOM   3610  CA  GLY B 471       6.986 -11.091  11.304  1.00 94.73           C  
ATOM   3611  C   GLY B 471       6.610 -10.125  12.412  1.00 94.73           C  
ATOM   3612  O   GLY B 471       7.477  -9.459  12.982  1.00 94.73           O  
ATOM   3613  N   GLY B 472       5.383 -10.151  12.842  1.00 94.14           N  
ATOM   3614  CA  GLY B 472       4.882  -9.123  13.740  1.00 94.14           C  
ATOM   3615  C   GLY B 472       5.037  -9.484  15.205  1.00 94.14           C  
ATOM   3616  O   GLY B 472       5.238  -8.607  16.048  1.00 94.14           O  
ATOM   3617  N   LYS B 473       4.955 -10.738  15.662  1.00 90.51           N  
ATOM   3618  CA  LYS B 473       4.852 -11.196  17.045  1.00 90.51           C  
ATOM   3619  C   LYS B 473       6.064 -10.756  17.861  1.00 90.51           C  
ATOM   3620  CB  LYS B 473       4.708 -12.717  17.098  1.00 90.51           C  
ATOM   3621  O   LYS B 473       5.916 -10.204  18.953  1.00 90.51           O  
ATOM   3622  CG  LYS B 473       4.487 -13.270  18.498  1.00 90.51           C  
ATOM   3623  CD  LYS B 473       4.265 -14.777  18.476  1.00 90.51           C  
ATOM   3624  CE  LYS B 473       4.065 -15.334  19.878  1.00 90.51           C  
ATOM   3625  NZ  LYS B 473       3.768 -16.798  19.856  1.00 90.51           N  
ATOM   3626  N   ASP B 474       7.293 -10.843  17.389  1.00 90.09           N  
ATOM   3627  CA  ASP B 474       8.504 -10.567  18.156  1.00 90.09           C  
ATOM   3628  C   ASP B 474       9.238  -9.348  17.601  1.00 90.09           C  
ATOM   3629  CB  ASP B 474       9.430 -11.785  18.154  1.00 90.09           C  
ATOM   3630  O   ASP B 474      10.445  -9.197  17.807  1.00 90.09           O  
ATOM   3631  CG  ASP B 474       8.822 -12.993  18.846  1.00 90.09           C  
ATOM   3632  OD1 ASP B 474       8.225 -12.837  19.933  1.00 90.09           O  
ATOM   3633  OD2 ASP B 474       8.944 -14.111  18.300  1.00 90.09           O  
ATOM   3634  N   TRP B 475       8.478  -8.497  16.971  1.00 92.58           N  
ATOM   3635  CA  TRP B 475       9.091  -7.291  16.424  1.00 92.58           C  
ATOM   3636  C   TRP B 475       9.112  -6.172  17.460  1.00 92.58           C  
ATOM   3637  CB  TRP B 475       8.344  -6.829  15.170  1.00 92.58           C  
ATOM   3638  O   TRP B 475       8.173  -6.028  18.245  1.00 92.58           O  
ATOM   3639  CG  TRP B 475       8.910  -5.589  14.546  1.00 92.58           C  
ATOM   3640  CD1 TRP B 475       9.910  -5.517  13.616  1.00 92.58           C  
ATOM   3641  CD2 TRP B 475       8.511  -4.241  14.812  1.00 92.58           C  
ATOM   3642  CE2 TRP B 475       9.312  -3.401  14.007  1.00 92.58           C  
ATOM   3643  CE3 TRP B 475       7.553  -3.661  15.654  1.00 92.58           C  
ATOM   3644  NE1 TRP B 475      10.156  -4.204  13.287  1.00 92.58           N  
ATOM   3645  CH2 TRP B 475       8.238  -1.469  14.851  1.00 92.58           C  
ATOM   3646  CZ2 TRP B 475       9.183  -2.010  14.019  1.00 92.58           C  
ATOM   3647  CZ3 TRP B 475       7.426  -2.276  15.664  1.00 92.58           C  
ATOM   3648  N   SER B 476      10.133  -5.389  17.539  1.00 87.69           N  
ATOM   3649  CA  SER B 476      10.257  -4.158  18.312  1.00 87.69           C  
ATOM   3650  C   SER B 476      11.015  -3.089  17.532  1.00 87.69           C  
ATOM   3651  CB  SER B 476      10.963  -4.428  19.642  1.00 87.69           C  
ATOM   3652  O   SER B 476      11.789  -3.406  16.626  1.00 87.69           O  
ATOM   3653  OG  SER B 476      12.346  -4.657  19.439  1.00 87.69           O  
ATOM   3654  N   PRO B 477      10.811  -1.818  17.882  1.00 83.56           N  
ATOM   3655  CA  PRO B 477      11.476  -0.732  17.158  1.00 83.56           C  
ATOM   3656  C   PRO B 477      12.997  -0.792  17.270  1.00 83.56           C  
ATOM   3657  CB  PRO B 477      10.928   0.528  17.834  1.00 83.56           C  
ATOM   3658  O   PRO B 477      13.704  -0.181  16.464  1.00 83.56           O  
ATOM   3659  CG  PRO B 477       9.611   0.113  18.405  1.00 83.56           C  
ATOM   3660  CD  PRO B 477       9.699  -1.331  18.809  1.00 83.56           C  
ATOM   3661  N   THR B 478      13.554  -1.545  18.189  1.00 86.21           N  
ATOM   3662  CA  THR B 478      14.997  -1.604  18.397  1.00 86.21           C  
ATOM   3663  C   THR B 478      15.572  -2.900  17.833  1.00 86.21           C  
ATOM   3664  CB  THR B 478      15.351  -1.490  19.892  1.00 86.21           C  
ATOM   3665  O   THR B 478      16.754  -3.196  18.023  1.00 86.21           O  
ATOM   3666  CG2 THR B 478      14.933  -0.135  20.454  1.00 86.21           C  
ATOM   3667  OG1 THR B 478      14.675  -2.525  20.617  1.00 86.21           O  
ATOM   3668  N   LEU B 479      14.739  -3.713  17.210  1.00 89.73           N  
ATOM   3669  CA  LEU B 479      15.162  -4.993  16.653  1.00 89.73           C  
ATOM   3670  C   LEU B 479      16.342  -4.808  15.704  1.00 89.73           C  
ATOM   3671  CB  LEU B 479      14.002  -5.668  15.918  1.00 89.73           C  
ATOM   3672  O   LEU B 479      17.241  -5.650  15.653  1.00 89.73           O  
ATOM   3673  CG  LEU B 479      14.250  -7.095  15.425  1.00 89.73           C  
ATOM   3674  CD1 LEU B 479      12.990  -7.938  15.589  1.00 89.73           C  
ATOM   3675  CD2 LEU B 479      14.708  -7.086  13.971  1.00 89.73           C  
ATOM   3676  N   TYR B 480      16.430  -3.711  14.961  1.00 93.01           N  
ATOM   3677  CA  TYR B 480      17.459  -3.483  13.953  1.00 93.01           C  
ATOM   3678  C   TYR B 480      18.843  -3.421  14.589  1.00 93.01           C  
ATOM   3679  CB  TYR B 480      17.180  -2.188  13.184  1.00 93.01           C  
ATOM   3680  O   TYR B 480      19.842  -3.755  13.949  1.00 93.01           O  
ATOM   3681  CG  TYR B 480      17.599  -0.940  13.923  1.00 93.01           C  
ATOM   3682  CD1 TYR B 480      16.738  -0.320  14.826  1.00 93.01           C  
ATOM   3683  CD2 TYR B 480      18.855  -0.379  13.720  1.00 93.01           C  
ATOM   3684  CE1 TYR B 480      17.119   0.831  15.508  1.00 93.01           C  
ATOM   3685  CE2 TYR B 480      19.246   0.772  14.397  1.00 93.01           C  
ATOM   3686  OH  TYR B 480      18.756   2.507  15.960  1.00 93.01           O  
ATOM   3687  CZ  TYR B 480      18.373   1.368  15.288  1.00 93.01           C  
ATOM   3688  N   ILE B 481      18.904  -2.986  15.858  1.00 89.48           N  
ATOM   3689  CA  ILE B 481      20.178  -2.889  16.562  1.00 89.48           C  
ATOM   3690  C   ILE B 481      20.825  -4.270  16.650  1.00 89.48           C  
ATOM   3691  CB  ILE B 481      19.998  -2.291  17.975  1.00 89.48           C  
ATOM   3692  O   ILE B 481      22.029  -4.413  16.426  1.00 89.48           O  
ATOM   3693  CG1 ILE B 481      19.473  -0.853  17.884  1.00 89.48           C  
ATOM   3694  CG2 ILE B 481      21.315  -2.344  18.756  1.00 89.48           C  
ATOM   3695  CD1 ILE B 481      19.067  -0.256  19.224  1.00 89.48           C  
ATOM   3696  N   ARG B 482      20.015  -5.325  16.913  1.00 91.22           N  
ATOM   3697  CA  ARG B 482      20.522  -6.691  16.980  1.00 91.22           C  
ATOM   3698  C   ARG B 482      21.008  -7.163  15.613  1.00 91.22           C  
ATOM   3699  CB  ARG B 482      19.444  -7.640  17.509  1.00 91.22           C  
ATOM   3700  O   ARG B 482      21.981  -7.913  15.520  1.00 91.22           O  
ATOM   3701  CG  ARG B 482      19.079  -7.407  18.966  1.00 91.22           C  
ATOM   3702  CD  ARG B 482      18.262  -8.559  19.534  1.00 91.22           C  
ATOM   3703  NE  ARG B 482      17.106  -8.864  18.696  1.00 91.22           N  
ATOM   3704  NH1 ARG B 482      16.015 -10.119  20.299  1.00 91.22           N  
ATOM   3705  NH2 ARG B 482      15.067  -9.815  18.234  1.00 91.22           N  
ATOM   3706  CZ  ARG B 482      16.065  -9.599  19.078  1.00 91.22           C  
ATOM   3707  N   LEU B 483      20.426  -6.769  14.592  1.00 93.62           N  
ATOM   3708  CA  LEU B 483      20.841  -7.111  13.236  1.00 93.62           C  
ATOM   3709  C   LEU B 483      22.198  -6.495  12.911  1.00 93.62           C  
ATOM   3710  CB  LEU B 483      19.798  -6.638  12.220  1.00 93.62           C  
ATOM   3711  O   LEU B 483      23.052  -7.148  12.307  1.00 93.62           O  
ATOM   3712  CG  LEU B 483      18.460  -7.378  12.228  1.00 93.62           C  
ATOM   3713  CD1 LEU B 483      17.428  -6.619  11.400  1.00 93.62           C  
ATOM   3714  CD2 LEU B 483      18.632  -8.800  11.703  1.00 93.62           C  
ATOM   3715  N   VAL B 484      22.387  -5.232  13.364  1.00 91.57           N  
ATOM   3716  CA  VAL B 484      23.655  -4.541  13.149  1.00 91.57           C  
ATOM   3717  C   VAL B 484      24.758  -5.225  13.953  1.00 91.57           C  
ATOM   3718  CB  VAL B 484      23.560  -3.048  13.536  1.00 91.57           C  
ATOM   3719  O   VAL B 484      25.801  -5.587  13.404  1.00 91.57           O  
ATOM   3720  CG1 VAL B 484      24.941  -2.395  13.505  1.00 91.57           C  
ATOM   3721  CG2 VAL B 484      22.598  -2.316  12.602  1.00 91.57           C  
ATOM   3722  N   GLN B 485      24.457  -5.525  15.162  1.00 88.92           N  
ATOM   3723  CA  GLN B 485      25.461  -6.032  16.093  1.00 88.92           C  
ATOM   3724  C   GLN B 485      25.806  -7.487  15.790  1.00 88.92           C  
ATOM   3725  CB  GLN B 485      24.971  -5.898  17.536  1.00 88.92           C  
ATOM   3726  O   GLN B 485      26.978  -7.870  15.812  1.00 88.92           O  
ATOM   3727  CG  GLN B 485      24.902  -4.459  18.030  1.00 88.92           C  
ATOM   3728  CD  GLN B 485      24.362  -4.350  19.444  1.00 88.92           C  
ATOM   3729  NE2 GLN B 485      24.634  -3.225  20.097  1.00 88.92           N  
ATOM   3730  OE1 GLN B 485      23.705  -5.268  19.944  1.00 88.92           O  
ATOM   3731  N   ASP B 486      24.803  -8.306  15.493  1.00 89.66           N  
ATOM   3732  CA  ASP B 486      25.009  -9.745  15.364  1.00 89.66           C  
ATOM   3733  C   ASP B 486      25.540 -10.102  13.978  1.00 89.66           C  
ATOM   3734  CB  ASP B 486      23.707 -10.501  15.639  1.00 89.66           C  
ATOM   3735  O   ASP B 486      26.296 -11.065  13.826  1.00 89.66           O  
ATOM   3736  CG  ASP B 486      23.243 -10.378  17.080  1.00 89.66           C  
ATOM   3737  OD1 ASP B 486      24.033  -9.931  17.939  1.00 89.66           O  
ATOM   3738  OD2 ASP B 486      22.078 -10.735  17.359  1.00 89.66           O  
ATOM   3739  N   TYR B 487      25.269  -9.277  12.969  1.00 91.36           N  
ATOM   3740  CA  TYR B 487      25.581  -9.717  11.614  1.00 91.36           C  
ATOM   3741  C   TYR B 487      26.499  -8.721  10.915  1.00 91.36           C  
ATOM   3742  CB  TYR B 487      24.297  -9.903  10.800  1.00 91.36           C  
ATOM   3743  O   TYR B 487      27.129  -9.049   9.907  1.00 91.36           O  
ATOM   3744  CG  TYR B 487      23.432 -11.041  11.283  1.00 91.36           C  
ATOM   3745  CD1 TYR B 487      23.629 -12.339  10.816  1.00 91.36           C  
ATOM   3746  CD2 TYR B 487      22.415 -10.822  12.206  1.00 91.36           C  
ATOM   3747  CE1 TYR B 487      22.832 -13.390  11.256  1.00 91.36           C  
ATOM   3748  CE2 TYR B 487      21.613 -11.866  12.654  1.00 91.36           C  
ATOM   3749  OH  TYR B 487      21.038 -14.182  12.615  1.00 91.36           O  
ATOM   3750  CZ  TYR B 487      21.829 -13.145  12.175  1.00 91.36           C  
ATOM   3751  N   GLY B 488      26.665  -7.494  11.425  1.00 90.21           N  
ATOM   3752  CA  GLY B 488      27.511  -6.478  10.819  1.00 90.21           C  
ATOM   3753  C   GLY B 488      26.866  -5.799   9.626  1.00 90.21           C  
ATOM   3754  O   GLY B 488      27.535  -5.516   8.630  1.00 90.21           O  
ATOM   3755  N   LEU B 489      25.537  -5.590   9.691  1.00 95.14           N  
ATOM   3756  CA  LEU B 489      24.790  -4.880   8.658  1.00 95.14           C  
ATOM   3757  C   LEU B 489      24.902  -3.371   8.847  1.00 95.14           C  
ATOM   3758  CB  LEU B 489      23.318  -5.301   8.676  1.00 95.14           C  
ATOM   3759  O   LEU B 489      25.020  -2.890   9.977  1.00 95.14           O  
ATOM   3760  CG  LEU B 489      23.016  -6.731   8.224  1.00 95.14           C  
ATOM   3761  CD1 LEU B 489      21.616  -7.141   8.666  1.00 95.14           C  
ATOM   3762  CD2 LEU B 489      23.164  -6.857   6.712  1.00 95.14           C  
ATOM   3763  N   GLU B 490      24.834  -2.632   7.734  1.00 92.95           N  
ATOM   3764  CA  GLU B 490      24.676  -1.184   7.827  1.00 92.95           C  
ATOM   3765  C   GLU B 490      23.363  -0.814   8.511  1.00 92.95           C  
ATOM   3766  CB  GLU B 490      24.744  -0.545   6.438  1.00 92.95           C  
ATOM   3767  O   GLU B 490      22.352  -1.497   8.336  1.00 92.95           O  
ATOM   3768  CG  GLU B 490      24.846   0.973   6.463  1.00 92.95           C  
ATOM   3769  CD  GLU B 490      24.856   1.597   5.076  1.00 92.95           C  
ATOM   3770  OE1 GLU B 490      25.014   2.835   4.969  1.00 92.95           O  
ATOM   3771  OE2 GLU B 490      24.705   0.843   4.090  1.00 92.95           O  
ATOM   3772  N   SER B 491      23.331   0.253   9.253  1.00 90.97           N  
ATOM   3773  CA  SER B 491      22.179   0.645  10.059  1.00 90.97           C  
ATOM   3774  C   SER B 491      20.927   0.790   9.201  1.00 90.97           C  
ATOM   3775  CB  SER B 491      22.460   1.958  10.792  1.00 90.97           C  
ATOM   3776  O   SER B 491      19.863   0.278   9.554  1.00 90.97           O  
ATOM   3777  OG  SER B 491      23.369   1.753  11.860  1.00 90.97           O  
ATOM   3778  N   GLU B 492      21.063   1.454   8.063  1.00 93.61           N  
ATOM   3779  CA  GLU B 492      19.920   1.687   7.185  1.00 93.61           C  
ATOM   3780  C   GLU B 492      19.360   0.372   6.648  1.00 93.61           C  
ATOM   3781  CB  GLU B 492      20.311   2.605   6.024  1.00 93.61           C  
ATOM   3782  O   GLU B 492      18.143   0.206   6.544  1.00 93.61           O  
ATOM   3783  CG  GLU B 492      19.139   3.025   5.150  1.00 93.61           C  
ATOM   3784  CD  GLU B 492      19.551   3.884   3.966  1.00 93.61           C  
ATOM   3785  OE1 GLU B 492      18.666   4.483   3.313  1.00 93.61           O  
ATOM   3786  OE2 GLU B 492      20.768   3.959   3.687  1.00 93.61           O  
ATOM   3787  N   VAL B 493      20.237  -0.523   6.287  1.00 96.48           N  
ATOM   3788  CA  VAL B 493      19.837  -1.833   5.785  1.00 96.48           C  
ATOM   3789  C   VAL B 493      19.155  -2.627   6.897  1.00 96.48           C  
ATOM   3790  CB  VAL B 493      21.045  -2.621   5.231  1.00 96.48           C  
ATOM   3791  O   VAL B 493      18.106  -3.237   6.679  1.00 96.48           O  
ATOM   3792  CG1 VAL B 493      20.656  -4.068   4.933  1.00 96.48           C  
ATOM   3793  CG2 VAL B 493      21.595  -1.943   3.977  1.00 96.48           C  
ATOM   3794  N   ALA B 494      19.738  -2.604   8.115  1.00 95.60           N  
ATOM   3795  CA  ALA B 494      19.162  -3.305   9.260  1.00 95.60           C  
ATOM   3796  C   ALA B 494      17.770  -2.772   9.585  1.00 95.60           C  
ATOM   3797  CB  ALA B 494      20.075  -3.175  10.477  1.00 95.60           C  
ATOM   3798  O   ALA B 494      16.848  -3.548   9.851  1.00 95.60           O  
ATOM   3799  N   GLN B 495      17.604  -1.469   9.570  1.00 95.22           N  
ATOM   3800  CA  GLN B 495      16.303  -0.850   9.801  1.00 95.22           C  
ATOM   3801  C   GLN B 495      15.292  -1.283   8.744  1.00 95.22           C  
ATOM   3802  CB  GLN B 495      16.428   0.674   9.816  1.00 95.22           C  
ATOM   3803  O   GLN B 495      14.144  -1.594   9.066  1.00 95.22           O  
ATOM   3804  CG  GLN B 495      17.120   1.223  11.056  1.00 95.22           C  
ATOM   3805  CD  GLN B 495      17.439   2.702  10.944  1.00 95.22           C  
ATOM   3806  NE2 GLN B 495      18.122   3.239  11.950  1.00 95.22           N  
ATOM   3807  OE1 GLN B 495      17.075   3.357   9.962  1.00 95.22           O  
ATOM   3808  N   HIS B 496      15.769  -1.296   7.517  1.00 97.35           N  
ATOM   3809  CA  HIS B 496      14.921  -1.739   6.416  1.00 97.35           C  
ATOM   3810  C   HIS B 496      14.486  -3.188   6.604  1.00 97.35           C  
ATOM   3811  CB  HIS B 496      15.650  -1.578   5.081  1.00 97.35           C  
ATOM   3812  O   HIS B 496      13.301  -3.506   6.485  1.00 97.35           O  
ATOM   3813  CG  HIS B 496      15.049  -2.377   3.969  1.00 97.35           C  
ATOM   3814  CD2 HIS B 496      15.483  -3.495   3.342  1.00 97.35           C  
ATOM   3815  ND1 HIS B 496      13.851  -2.041   3.374  1.00 97.35           N  
ATOM   3816  CE1 HIS B 496      13.574  -2.922   2.428  1.00 97.35           C  
ATOM   3817  NE2 HIS B 496      14.549  -3.815   2.388  1.00 97.35           N  
ATOM   3818  N   LEU B 497      15.410  -4.080   6.860  1.00 98.43           N  
ATOM   3819  CA  LEU B 497      15.083  -5.493   7.019  1.00 98.43           C  
ATOM   3820  C   LEU B 497      14.105  -5.698   8.171  1.00 98.43           C  
ATOM   3821  CB  LEU B 497      16.353  -6.313   7.261  1.00 98.43           C  
ATOM   3822  O   LEU B 497      13.149  -6.468   8.049  1.00 98.43           O  
ATOM   3823  CG  LEU B 497      17.345  -6.386   6.098  1.00 98.43           C  
ATOM   3824  CD1 LEU B 497      18.515  -7.297   6.456  1.00 98.43           C  
ATOM   3825  CD2 LEU B 497      16.649  -6.873   4.832  1.00 98.43           C  
ATOM   3826  N   ALA B 498      14.324  -4.997   9.297  1.00 96.20           N  
ATOM   3827  CA  ALA B 498      13.455  -5.098  10.467  1.00 96.20           C  
ATOM   3828  C   ALA B 498      12.047  -4.605  10.149  1.00 96.20           C  
ATOM   3829  CB  ALA B 498      14.041  -4.307  11.635  1.00 96.20           C  
ATOM   3830  O   ALA B 498      11.059  -5.217  10.563  1.00 96.20           O  
ATOM   3831  N   ALA B 499      11.966  -3.559   9.370  1.00 96.23           N  
ATOM   3832  CA  ALA B 499      10.689  -2.927   9.049  1.00 96.23           C  
ATOM   3833  C   ALA B 499       9.988  -3.657   7.907  1.00 96.23           C  
ATOM   3834  CB  ALA B 499      10.898  -1.458   8.688  1.00 96.23           C  
ATOM   3835  O   ALA B 499       8.854  -3.326   7.553  1.00 96.23           O  
ATOM   3836  N   THR B 500      10.594  -4.611   7.288  1.00 97.96           N  
ATOM   3837  CA  THR B 500      10.036  -5.343   6.156  1.00 97.96           C  
ATOM   3838  C   THR B 500       9.686  -6.773   6.557  1.00 97.96           C  
ATOM   3839  CB  THR B 500      11.015  -5.365   4.968  1.00 97.96           C  
ATOM   3840  O   THR B 500       8.600  -7.264   6.241  1.00 97.96           O  
ATOM   3841  CG2 THR B 500      10.429  -6.133   3.787  1.00 97.96           C  
ATOM   3842  OG1 THR B 500      11.291  -4.020   4.559  1.00 97.96           O  
ATOM   3843  N   TYR B 501      10.558  -7.376   7.315  1.00 98.11           N  
ATOM   3844  CA  TYR B 501      10.422  -8.802   7.587  1.00 98.11           C  
ATOM   3845  C   TYR B 501      10.127  -9.050   9.061  1.00 98.11           C  
ATOM   3846  CB  TYR B 501      11.693  -9.552   7.175  1.00 98.11           C  
ATOM   3847  O   TYR B 501       9.852 -10.183   9.464  1.00 98.11           O  
ATOM   3848  CG  TYR B 501      12.017  -9.435   5.706  1.00 98.11           C  
ATOM   3849  CD1 TYR B 501      11.339 -10.200   4.760  1.00 98.11           C  
ATOM   3850  CD2 TYR B 501      13.003  -8.561   5.261  1.00 98.11           C  
ATOM   3851  CE1 TYR B 501      11.636 -10.098   3.405  1.00 98.11           C  
ATOM   3852  CE2 TYR B 501      13.308  -8.450   3.908  1.00 98.11           C  
ATOM   3853  OH  TYR B 501      12.918  -9.115   1.649  1.00 98.11           O  
ATOM   3854  CZ  TYR B 501      12.620  -9.221   2.989  1.00 98.11           C  
ATOM   3855  N   GLY B 502      10.129  -8.004   9.876  1.00 97.29           N  
ATOM   3856  CA  GLY B 502       9.905  -8.181  11.302  1.00 97.29           C  
ATOM   3857  C   GLY B 502      10.868  -9.165  11.939  1.00 97.29           C  
ATOM   3858  O   GLY B 502      12.082  -9.063  11.752  1.00 97.29           O  
ATOM   3859  N   ASP B 503      10.384 -10.079  12.664  1.00 93.83           N  
ATOM   3860  CA  ASP B 503      11.243 -11.024  13.371  1.00 93.83           C  
ATOM   3861  C   ASP B 503      11.893 -12.007  12.402  1.00 93.83           C  
ATOM   3862  CB  ASP B 503      10.444 -11.782  14.434  1.00 93.83           C  
ATOM   3863  O   ASP B 503      12.832 -12.719  12.767  1.00 93.83           O  
ATOM   3864  CG  ASP B 503       9.289 -12.577  13.852  1.00 93.83           C  
ATOM   3865  OD1 ASP B 503       9.112 -12.580  12.614  1.00 93.83           O  
ATOM   3866  OD2 ASP B 503       8.546 -13.204  14.638  1.00 93.83           O  
ATOM   3867  N   LYS B 504      11.458 -12.049  11.136  1.00 97.34           N  
ATOM   3868  CA  LYS B 504      12.075 -12.893  10.117  1.00 97.34           C  
ATOM   3869  C   LYS B 504      13.306 -12.221   9.518  1.00 97.34           C  
ATOM   3870  CB  LYS B 504      11.070 -13.225   9.013  1.00 97.34           C  
ATOM   3871  O   LYS B 504      14.001 -12.811   8.688  1.00 97.34           O  
ATOM   3872  CG  LYS B 504       9.854 -14.003   9.496  1.00 97.34           C  
ATOM   3873  CD  LYS B 504      10.251 -15.351  10.083  1.00 97.34           C  
ATOM   3874  CE  LYS B 504       9.038 -16.116  10.597  1.00 97.34           C  
ATOM   3875  NZ  LYS B 504       9.437 -17.323  11.382  1.00 97.34           N  
ATOM   3876  N   ALA B 505      13.592 -11.040   9.955  1.00 97.83           N  
ATOM   3877  CA  ALA B 505      14.742 -10.293   9.450  1.00 97.83           C  
ATOM   3878  C   ALA B 505      16.045 -11.037   9.729  1.00 97.83           C  
ATOM   3879  CB  ALA B 505      14.785  -8.899  10.071  1.00 97.83           C  
ATOM   3880  O   ALA B 505      16.993 -10.957   8.945  1.00 97.83           O  
ATOM   3881  N   PHE B 506      16.122 -11.799  10.774  1.00 94.75           N  
ATOM   3882  CA  PHE B 506      17.313 -12.563  11.126  1.00 94.75           C  
ATOM   3883  C   PHE B 506      17.592 -13.641  10.086  1.00 94.75           C  
ATOM   3884  CB  PHE B 506      17.157 -13.197  12.511  1.00 94.75           C  
ATOM   3885  O   PHE B 506      18.750 -13.917   9.764  1.00 94.75           O  
ATOM   3886  CG  PHE B 506      17.127 -12.198  13.636  1.00 94.75           C  
ATOM   3887  CD1 PHE B 506      18.304 -11.649  14.129  1.00 94.75           C  
ATOM   3888  CD2 PHE B 506      15.919 -11.808  14.201  1.00 94.75           C  
ATOM   3889  CE1 PHE B 506      18.278 -10.724  15.171  1.00 94.75           C  
ATOM   3890  CE2 PHE B 506      15.886 -10.884  15.242  1.00 94.75           C  
ATOM   3891  CZ  PHE B 506      17.066 -10.344  15.726  1.00 94.75           C  
ATOM   3892  N   GLU B 507      16.494 -14.223   9.568  1.00 96.07           N  
ATOM   3893  CA  GLU B 507      16.641 -15.233   8.524  1.00 96.07           C  
ATOM   3894  C   GLU B 507      17.219 -14.627   7.248  1.00 96.07           C  
ATOM   3895  CB  GLU B 507      15.295 -15.898   8.227  1.00 96.07           C  
ATOM   3896  O   GLU B 507      18.048 -15.249   6.580  1.00 96.07           O  
ATOM   3897  CG  GLU B 507      14.725 -16.683   9.399  1.00 96.07           C  
ATOM   3898  CD  GLU B 507      13.380 -17.325   9.095  1.00 96.07           C  
ATOM   3899  OE1 GLU B 507      12.526 -17.405  10.007  1.00 96.07           O  
ATOM   3900  OE2 GLU B 507      13.179 -17.750   7.935  1.00 96.07           O  
ATOM   3901  N   VAL B 508      16.845 -13.433   6.921  1.00 98.12           N  
ATOM   3902  CA  VAL B 508      17.367 -12.751   5.742  1.00 98.12           C  
ATOM   3903  C   VAL B 508      18.831 -12.380   5.965  1.00 98.12           C  
ATOM   3904  CB  VAL B 508      16.542 -11.488   5.404  1.00 98.12           C  
ATOM   3905  O   VAL B 508      19.668 -12.569   5.079  1.00 98.12           O  
ATOM   3906  CG1 VAL B 508      17.090 -10.804   4.153  1.00 98.12           C  
ATOM   3907  CG2 VAL B 508      15.069 -11.847   5.220  1.00 98.12           C  
ATOM   3908  N   ALA B 509      19.126 -11.919   7.134  1.00 95.79           N  
ATOM   3909  CA  ALA B 509      20.489 -11.523   7.478  1.00 95.79           C  
ATOM   3910  C   ALA B 509      21.441 -12.713   7.403  1.00 95.79           C  
ATOM   3911  CB  ALA B 509      20.528 -10.902   8.872  1.00 95.79           C  
ATOM   3912  O   ALA B 509      22.579 -12.579   6.945  1.00 95.79           O  
ATOM   3913  N   LYS B 510      20.952 -13.875   7.818  1.00 94.52           N  
ATOM   3914  CA  LYS B 510      21.751 -15.097   7.796  1.00 94.52           C  
ATOM   3915  C   LYS B 510      22.117 -15.489   6.367  1.00 94.52           C  
ATOM   3916  CB  LYS B 510      21.000 -16.242   8.478  1.00 94.52           C  
ATOM   3917  O   LYS B 510      23.182 -16.062   6.129  1.00 94.52           O  
ATOM   3918  CG  LYS B 510      21.851 -17.479   8.726  1.00 94.52           C  
ATOM   3919  CD  LYS B 510      21.063 -18.563   9.450  1.00 94.52           C  
ATOM   3920  CE  LYS B 510      21.888 -19.829   9.631  1.00 94.52           C  
ATOM   3921  NZ  LYS B 510      21.141 -20.873  10.394  1.00 94.52           N  
ATOM   3922  N   MET B 511      21.291 -15.090   5.447  1.00 96.59           N  
ATOM   3923  CA  MET B 511      21.478 -15.443   4.043  1.00 96.59           C  
ATOM   3924  C   MET B 511      22.353 -14.414   3.334  1.00 96.59           C  
ATOM   3925  CB  MET B 511      20.128 -15.558   3.333  1.00 96.59           C  
ATOM   3926  O   MET B 511      22.739 -14.611   2.181  1.00 96.59           O  
ATOM   3927  CG  MET B 511      19.253 -16.684   3.859  1.00 96.59           C  
ATOM   3928  SD  MET B 511      17.623 -16.760   3.018  1.00 96.59           S  
ATOM   3929  CE  MET B 511      18.122 -17.443   1.413  1.00 96.59           C  
ATOM   3930  N   ALA B 512      22.708 -13.322   3.993  1.00 96.98           N  
ATOM   3931  CA  ALA B 512      23.413 -12.209   3.363  1.00 96.98           C  
ATOM   3932  C   ALA B 512      24.873 -12.564   3.098  1.00 96.98           C  
ATOM   3933  CB  ALA B 512      23.323 -10.960   4.237  1.00 96.98           C  
ATOM   3934  O   ALA B 512      25.533 -13.176   3.941  1.00 96.98           O  
ATOM   3935  N   SER B 513      25.363 -12.207   1.978  1.00 93.54           N  
ATOM   3936  CA  SER B 513      26.739 -12.469   1.568  1.00 93.54           C  
ATOM   3937  C   SER B 513      27.702 -11.460   2.185  1.00 93.54           C  
ATOM   3938  CB  SER B 513      26.861 -12.436   0.044  1.00 93.54           C  
ATOM   3939  O   SER B 513      27.327 -10.313   2.441  1.00 93.54           O  
ATOM   3940  OG  SER B 513      26.008 -13.400  -0.549  1.00 93.54           O  
ATOM   3941  N   VAL B 514      28.883 -11.920   2.337  1.00 93.07           N  
ATOM   3942  CA  VAL B 514      29.944 -11.050   2.833  1.00 93.07           C  
ATOM   3943  C   VAL B 514      30.313 -10.025   1.763  1.00 93.07           C  
ATOM   3944  CB  VAL B 514      31.192 -11.858   3.250  1.00 93.07           C  
ATOM   3945  O   VAL B 514      30.336 -10.342   0.572  1.00 93.07           O  
ATOM   3946  CG1 VAL B 514      30.902 -12.698   4.493  1.00 93.07           C  
ATOM   3947  CG2 VAL B 514      31.662 -12.746   2.100  1.00 93.07           C  
ATOM   3948  N   THR B 515      30.515  -8.735   2.182  1.00 88.15           N  
ATOM   3949  CA  THR B 515      30.768  -7.650   1.242  1.00 88.15           C  
ATOM   3950  C   THR B 515      32.252  -7.571   0.893  1.00 88.15           C  
ATOM   3951  CB  THR B 515      30.300  -6.297   1.810  1.00 88.15           C  
ATOM   3952  O   THR B 515      32.621  -7.032  -0.152  1.00 88.15           O  
ATOM   3953  CG2 THR B 515      28.804  -6.314   2.108  1.00 88.15           C  
ATOM   3954  OG1 THR B 515      31.014  -6.022   3.021  1.00 88.15           O  
ATOM   3955  N   GLY B 516      33.155  -8.120   1.762  1.00 87.91           N  
ATOM   3956  CA  GLY B 516      34.595  -7.974   1.620  1.00 87.91           C  
ATOM   3957  C   GLY B 516      35.119  -6.665   2.178  1.00 87.91           C  
ATOM   3958  O   GLY B 516      36.326  -6.414   2.157  1.00 87.91           O  
ATOM   3959  N   LYS B 517      34.274  -5.759   2.623  1.00 83.52           N  
ATOM   3960  CA  LYS B 517      34.640  -4.490   3.244  1.00 83.52           C  
ATOM   3961  C   LYS B 517      34.721  -4.624   4.762  1.00 83.52           C  
ATOM   3962  CB  LYS B 517      33.636  -3.399   2.868  1.00 83.52           C  
ATOM   3963  O   LYS B 517      34.258  -5.616   5.329  1.00 83.52           O  
ATOM   3964  CG  LYS B 517      33.506  -3.168   1.369  1.00 83.52           C  
ATOM   3965  CD  LYS B 517      32.440  -2.127   1.054  1.00 83.52           C  
ATOM   3966  CE  LYS B 517      32.271  -1.934  -0.447  1.00 83.52           C  
ATOM   3967  NZ  LYS B 517      31.186  -0.957  -0.761  1.00 83.52           N  
ATOM   3968  N   ARG B 518      35.442  -3.658   5.344  1.00 81.01           N  
ATOM   3969  CA  ARG B 518      35.474  -3.629   6.803  1.00 81.01           C  
ATOM   3970  C   ARG B 518      34.076  -3.423   7.376  1.00 81.01           C  
ATOM   3971  CB  ARG B 518      36.412  -2.527   7.299  1.00 81.01           C  
ATOM   3972  O   ARG B 518      33.726  -4.013   8.400  1.00 81.01           O  
ATOM   3973  CG  ARG B 518      36.702  -2.590   8.790  1.00 81.01           C  
ATOM   3974  CD  ARG B 518      37.646  -1.479   9.228  1.00 81.01           C  
ATOM   3975  NE  ARG B 518      37.766  -1.416  10.682  1.00 81.01           N  
ATOM   3976  NH1 ARG B 518      39.081   0.483  10.698  1.00 81.01           N  
ATOM   3977  NH2 ARG B 518      38.489  -0.523  12.671  1.00 81.01           N  
ATOM   3978  CZ  ARG B 518      38.445  -0.485  11.347  1.00 81.01           C  
ATOM   3979  N   TRP B 519      33.289  -2.568   6.642  1.00 83.10           N  
ATOM   3980  CA  TRP B 519      31.902  -2.279   6.991  1.00 83.10           C  
ATOM   3981  C   TRP B 519      31.120  -1.806   5.771  1.00 83.10           C  
ATOM   3982  CB  TRP B 519      31.835  -1.221   8.097  1.00 83.10           C  
ATOM   3983  O   TRP B 519      31.589  -0.946   5.020  1.00 83.10           O  
ATOM   3984  CG  TRP B 519      30.453  -0.976   8.623  1.00 83.10           C  
ATOM   3985  CD1 TRP B 519      29.591   0.015   8.243  1.00 83.10           C  
ATOM   3986  CD2 TRP B 519      29.775  -1.735   9.629  1.00 83.10           C  
ATOM   3987  CE2 TRP B 519      28.503  -1.147   9.810  1.00 83.10           C  
ATOM   3988  CE3 TRP B 519      30.119  -2.856  10.396  1.00 83.10           C  
ATOM   3989  NE1 TRP B 519      28.416  -0.083   8.953  1.00 83.10           N  
ATOM   3990  CH2 TRP B 519      27.937  -2.742  11.464  1.00 83.10           C  
ATOM   3991  CZ2 TRP B 519      27.574  -1.644  10.727  1.00 83.10           C  
ATOM   3992  CZ3 TRP B 519      29.194  -3.349  11.308  1.00 83.10           C  
ATOM   3993  N   PRO B 520      29.939  -2.255   5.685  1.00 87.72           N  
ATOM   3994  CA  PRO B 520      29.279  -3.373   6.363  1.00 87.72           C  
ATOM   3995  C   PRO B 520      29.941  -4.717   6.064  1.00 87.72           C  
ATOM   3996  CB  PRO B 520      27.854  -3.331   5.807  1.00 87.72           C  
ATOM   3997  O   PRO B 520      30.527  -4.896   4.994  1.00 87.72           O  
ATOM   3998  CG  PRO B 520      27.996  -2.763   4.432  1.00 87.72           C  
ATOM   3999  CD  PRO B 520      29.117  -1.764   4.443  1.00 87.72           C  
ATOM   4000  N   ILE B 521      29.823  -5.676   7.007  1.00 88.90           N  
ATOM   4001  CA  ILE B 521      30.441  -6.990   6.866  1.00 88.90           C  
ATOM   4002  C   ILE B 521      29.640  -7.834   5.877  1.00 88.90           C  
ATOM   4003  CB  ILE B 521      30.545  -7.714   8.227  1.00 88.90           C  
ATOM   4004  O   ILE B 521      30.214  -8.499   5.012  1.00 88.90           O  
ATOM   4005  CG1 ILE B 521      31.424  -6.910   9.193  1.00 88.90           C  
ATOM   4006  CG2 ILE B 521      31.089  -9.133   8.044  1.00 88.90           C  
ATOM   4007  CD1 ILE B 521      31.435  -7.453  10.616  1.00 88.90           C  
ATOM   4008  N   VAL B 522      28.371  -7.771   6.072  1.00 92.05           N  
ATOM   4009  CA  VAL B 522      27.489  -8.522   5.184  1.00 92.05           C  
ATOM   4010  C   VAL B 522      26.450  -7.584   4.574  1.00 92.05           C  
ATOM   4011  CB  VAL B 522      26.790  -9.683   5.927  1.00 92.05           C  
ATOM   4012  O   VAL B 522      26.284  -6.451   5.030  1.00 92.05           O  
ATOM   4013  CG1 VAL B 522      27.817 -10.678   6.463  1.00 92.05           C  
ATOM   4014  CG2 VAL B 522      25.922  -9.143   7.062  1.00 92.05           C  
ATOM   4015  N   GLY B 523      25.851  -7.992   3.524  1.00 95.32           N  
ATOM   4016  CA  GLY B 523      24.749  -7.259   2.922  1.00 95.32           C  
ATOM   4017  C   GLY B 523      25.158  -6.470   1.692  1.00 95.32           C  
ATOM   4018  O   GLY B 523      25.292  -5.246   1.750  1.00 95.32           O  
ATOM   4019  N   VAL B 524      25.237  -7.116   0.647  1.00 95.34           N  
ATOM   4020  CA  VAL B 524      25.559  -6.457  -0.614  1.00 95.34           C  
ATOM   4021  C   VAL B 524      24.296  -5.843  -1.214  1.00 95.34           C  
ATOM   4022  CB  VAL B 524      26.204  -7.438  -1.619  1.00 95.34           C  
ATOM   4023  O   VAL B 524      23.336  -6.556  -1.519  1.00 95.34           O  
ATOM   4024  CG1 VAL B 524      26.543  -6.726  -2.927  1.00 95.34           C  
ATOM   4025  CG2 VAL B 524      27.453  -8.075  -1.014  1.00 95.34           C  
ATOM   4026  N   ARG B 525      24.299  -4.525  -1.373  1.00 95.07           N  
ATOM   4027  CA  ARG B 525      23.134  -3.806  -1.876  1.00 95.07           C  
ATOM   4028  C   ARG B 525      22.899  -4.108  -3.352  1.00 95.07           C  
ATOM   4029  CB  ARG B 525      23.302  -2.299  -1.671  1.00 95.07           C  
ATOM   4030  O   ARG B 525      23.852  -4.257  -4.120  1.00 95.07           O  
ATOM   4031  CG  ARG B 525      23.274  -1.869  -0.213  1.00 95.07           C  
ATOM   4032  CD  ARG B 525      23.359  -0.356  -0.069  1.00 95.07           C  
ATOM   4033  NE  ARG B 525      23.364   0.053   1.333  1.00 95.07           N  
ATOM   4034  NH1 ARG B 525      21.333   1.150   1.234  1.00 95.07           N  
ATOM   4035  NH2 ARG B 525      22.507   1.077   3.202  1.00 95.07           N  
ATOM   4036  CZ  ARG B 525      22.401   0.759   1.920  1.00 95.07           C  
ATOM   4037  N   LEU B 526      21.679  -4.198  -3.754  1.00 96.88           N  
ATOM   4038  CA  LEU B 526      21.311  -4.366  -5.155  1.00 96.88           C  
ATOM   4039  C   LEU B 526      21.568  -3.086  -5.942  1.00 96.88           C  
ATOM   4040  CB  LEU B 526      19.839  -4.768  -5.278  1.00 96.88           C  
ATOM   4041  O   LEU B 526      21.932  -3.138  -7.119  1.00 96.88           O  
ATOM   4042  CG  LEU B 526      19.482  -6.182  -4.816  1.00 96.88           C  
ATOM   4043  CD1 LEU B 526      17.971  -6.321  -4.657  1.00 96.88           C  
ATOM   4044  CD2 LEU B 526      20.019  -7.218  -5.798  1.00 96.88           C  
ATOM   4045  N   VAL B 527      21.301  -1.964  -5.290  1.00 90.40           N  
ATOM   4046  CA  VAL B 527      21.575  -0.625  -5.803  1.00 90.40           C  
ATOM   4047  C   VAL B 527      21.988   0.293  -4.656  1.00 90.40           C  
ATOM   4048  CB  VAL B 527      20.350  -0.039  -6.540  1.00 90.40           C  
ATOM   4049  O   VAL B 527      21.392   0.256  -3.576  1.00 90.40           O  
ATOM   4050  CG1 VAL B 527      20.649   1.370  -7.048  1.00 90.40           C  
ATOM   4051  CG2 VAL B 527      19.936  -0.950  -7.695  1.00 90.40           C  
ATOM   4052  N   SER B 528      22.984   1.086  -4.774  1.00 83.17           N  
ATOM   4053  CA  SER B 528      23.695   1.803  -3.720  1.00 83.17           C  
ATOM   4054  C   SER B 528      22.773   2.778  -2.996  1.00 83.17           C  
ATOM   4055  CB  SER B 528      24.895   2.555  -4.297  1.00 83.17           C  
ATOM   4056  O   SER B 528      22.900   2.979  -1.786  1.00 83.17           O  
ATOM   4057  OG  SER B 528      24.478   3.484  -5.284  1.00 83.17           O  
ATOM   4058  N   GLU B 529      21.802   3.382  -3.601  1.00 84.44           N  
ATOM   4059  CA  GLU B 529      20.984   4.438  -3.012  1.00 84.44           C  
ATOM   4060  C   GLU B 529      19.855   3.855  -2.167  1.00 84.44           C  
ATOM   4061  CB  GLU B 529      20.411   5.346  -4.103  1.00 84.44           C  
ATOM   4062  O   GLU B 529      19.213   4.574  -1.398  1.00 84.44           O  
ATOM   4063  CG  GLU B 529      21.468   6.119  -4.878  1.00 84.44           C  
ATOM   4064  CD  GLU B 529      21.956   5.388  -6.119  1.00 84.44           C  
ATOM   4065  OE1 GLU B 529      22.745   5.972  -6.896  1.00 84.44           O  
ATOM   4066  OE2 GLU B 529      21.545   4.223  -6.316  1.00 84.44           O  
ATOM   4067  N   PHE B 530      19.634   2.554  -2.188  1.00 92.09           N  
ATOM   4068  CA  PHE B 530      18.526   1.924  -1.478  1.00 92.09           C  
ATOM   4069  C   PHE B 530      19.022   0.764  -0.623  1.00 92.09           C  
ATOM   4070  CB  PHE B 530      17.464   1.432  -2.466  1.00 92.09           C  
ATOM   4071  O   PHE B 530      20.028   0.131  -0.948  1.00 92.09           O  
ATOM   4072  CG  PHE B 530      16.729   2.540  -3.170  1.00 92.09           C  
ATOM   4073  CD1 PHE B 530      15.567   3.077  -2.628  1.00 92.09           C  
ATOM   4074  CD2 PHE B 530      17.201   3.047  -4.374  1.00 92.09           C  
ATOM   4075  CE1 PHE B 530      14.885   4.103  -3.277  1.00 92.09           C  
ATOM   4076  CE2 PHE B 530      16.524   4.072  -5.029  1.00 92.09           C  
ATOM   4077  CZ  PHE B 530      15.366   4.598  -4.479  1.00 92.09           C  
ATOM   4078  N   PRO B 531      18.324   0.513   0.444  1.00 95.88           N  
ATOM   4079  CA  PRO B 531      18.821  -0.444   1.436  1.00 95.88           C  
ATOM   4080  C   PRO B 531      18.496  -1.891   1.074  1.00 95.88           C  
ATOM   4081  CB  PRO B 531      18.100  -0.027   2.720  1.00 95.88           C  
ATOM   4082  O   PRO B 531      18.617  -2.784   1.916  1.00 95.88           O  
ATOM   4083  CG  PRO B 531      16.769   0.480   2.264  1.00 95.88           C  
ATOM   4084  CD  PRO B 531      16.949   1.167   0.941  1.00 95.88           C  
ATOM   4085  N   TYR B 532      18.131  -2.242  -0.145  1.00 98.38           N  
ATOM   4086  CA  TYR B 532      17.806  -3.602  -0.561  1.00 98.38           C  
ATOM   4087  C   TYR B 532      19.071  -4.405  -0.837  1.00 98.38           C  
ATOM   4088  CB  TYR B 532      16.916  -3.585  -1.807  1.00 98.38           C  
ATOM   4089  O   TYR B 532      19.948  -3.957  -1.581  1.00 98.38           O  
ATOM   4090  CG  TYR B 532      15.638  -2.802  -1.630  1.00 98.38           C  
ATOM   4091  CD1 TYR B 532      14.650  -3.233  -0.747  1.00 98.38           C  
ATOM   4092  CD2 TYR B 532      15.414  -1.630  -2.345  1.00 98.38           C  
ATOM   4093  CE1 TYR B 532      13.470  -2.516  -0.581  1.00 98.38           C  
ATOM   4094  CE2 TYR B 532      14.237  -0.905  -2.188  1.00 98.38           C  
ATOM   4095  OH  TYR B 532      12.107  -0.641  -1.145  1.00 98.38           O  
ATOM   4096  CZ  TYR B 532      13.273  -1.355  -1.305  1.00 98.38           C  
ATOM   4097  N   ILE B 533      19.128  -5.610  -0.262  1.00 98.51           N  
ATOM   4098  CA  ILE B 533      20.344  -6.402  -0.412  1.00 98.51           C  
ATOM   4099  C   ILE B 533      20.039  -7.670  -1.207  1.00 98.51           C  
ATOM   4100  CB  ILE B 533      20.956  -6.763   0.960  1.00 98.51           C  
ATOM   4101  O   ILE B 533      18.875  -8.048  -1.362  1.00 98.51           O  
ATOM   4102  CG1 ILE B 533      19.945  -7.544   1.807  1.00 98.51           C  
ATOM   4103  CG2 ILE B 533      21.424  -5.501   1.691  1.00 98.51           C  
ATOM   4104  CD1 ILE B 533      20.509  -8.063   3.122  1.00 98.51           C  
ATOM   4105  N   GLU B 534      21.045  -8.339  -1.692  1.00 98.38           N  
ATOM   4106  CA  GLU B 534      20.933  -9.504  -2.565  1.00 98.38           C  
ATOM   4107  C   GLU B 534      20.238 -10.662  -1.855  1.00 98.38           C  
ATOM   4108  CB  GLU B 534      22.315  -9.942  -3.058  1.00 98.38           C  
ATOM   4109  O   GLU B 534      19.513 -11.436  -2.482  1.00 98.38           O  
ATOM   4110  CG  GLU B 534      22.953  -8.972  -4.042  1.00 98.38           C  
ATOM   4111  CD  GLU B 534      24.271  -9.475  -4.610  1.00 98.38           C  
ATOM   4112  OE1 GLU B 534      24.824  -8.825  -5.526  1.00 98.38           O  
ATOM   4113  OE2 GLU B 534      24.754 -10.527  -4.136  1.00 98.38           O  
ATOM   4114  N   ALA B 535      20.432 -10.798  -0.571  1.00 98.39           N  
ATOM   4115  CA  ALA B 535      19.832 -11.873   0.216  1.00 98.39           C  
ATOM   4116  C   ALA B 535      18.310 -11.835   0.125  1.00 98.39           C  
ATOM   4117  CB  ALA B 535      20.278 -11.777   1.673  1.00 98.39           C  
ATOM   4118  O   ALA B 535      17.650 -12.873   0.225  1.00 98.39           O  
ATOM   4119  N   GLU B 536      17.773 -10.633  -0.109  1.00 98.67           N  
ATOM   4120  CA  GLU B 536      16.323 -10.474  -0.179  1.00 98.67           C  
ATOM   4121  C   GLU B 536      15.755 -11.144  -1.426  1.00 98.67           C  
ATOM   4122  CB  GLU B 536      15.943  -8.991  -0.159  1.00 98.67           C  
ATOM   4123  O   GLU B 536      14.588 -11.543  -1.446  1.00 98.67           O  
ATOM   4124  CG  GLU B 536      16.202  -8.308   1.176  1.00 98.67           C  
ATOM   4125  CD  GLU B 536      15.778  -6.848   1.195  1.00 98.67           C  
ATOM   4126  OE1 GLU B 536      16.651  -5.961   1.053  1.00 98.67           O  
ATOM   4127  OE2 GLU B 536      14.565  -6.588   1.353  1.00 98.67           O  
ATOM   4128  N   VAL B 537      16.552 -11.272  -2.438  1.00 98.72           N  
ATOM   4129  CA  VAL B 537      16.098 -11.932  -3.658  1.00 98.72           C  
ATOM   4130  C   VAL B 537      15.865 -13.417  -3.386  1.00 98.72           C  
ATOM   4131  CB  VAL B 537      17.112 -11.753  -4.810  1.00 98.72           C  
ATOM   4132  O   VAL B 537      14.808 -13.956  -3.719  1.00 98.72           O  
ATOM   4133  CG1 VAL B 537      16.648 -12.502  -6.058  1.00 98.72           C  
ATOM   4134  CG2 VAL B 537      17.314 -10.271  -5.117  1.00 98.72           C  
ATOM   4135  N   LYS B 538      16.770 -14.031  -2.727  1.00 97.27           N  
ATOM   4136  CA  LYS B 538      16.634 -15.443  -2.382  1.00 97.27           C  
ATOM   4137  C   LYS B 538      15.470 -15.664  -1.419  1.00 97.27           C  
ATOM   4138  CB  LYS B 538      17.930 -15.974  -1.767  1.00 97.27           C  
ATOM   4139  O   LYS B 538      14.682 -16.596  -1.593  1.00 97.27           O  
ATOM   4140  CG  LYS B 538      19.102 -16.016  -2.735  1.00 97.27           C  
ATOM   4141  CD  LYS B 538      20.359 -16.561  -2.069  1.00 97.27           C  
ATOM   4142  CE  LYS B 538      21.565 -16.476  -2.993  1.00 97.27           C  
ATOM   4143  NZ  LYS B 538      22.807 -16.980  -2.332  1.00 97.27           N  
ATOM   4144  N   TYR B 539      15.415 -14.800  -0.439  1.00 98.19           N  
ATOM   4145  CA  TYR B 539      14.329 -14.914   0.528  1.00 98.19           C  
ATOM   4146  C   TYR B 539      12.978 -14.679  -0.139  1.00 98.19           C  
ATOM   4147  CB  TYR B 539      14.524 -13.920   1.676  1.00 98.19           C  
ATOM   4148  O   TYR B 539      11.982 -15.309   0.224  1.00 98.19           O  
ATOM   4149  CG  TYR B 539      13.669 -14.213   2.885  1.00 98.19           C  
ATOM   4150  CD1 TYR B 539      12.470 -13.536   3.095  1.00 98.19           C  
ATOM   4151  CD2 TYR B 539      14.059 -15.165   3.821  1.00 98.19           C  
ATOM   4152  CE1 TYR B 539      11.679 -13.801   4.208  1.00 98.19           C  
ATOM   4153  CE2 TYR B 539      13.277 -15.438   4.938  1.00 98.19           C  
ATOM   4154  OH  TYR B 539      11.312 -15.019   6.227  1.00 98.19           O  
ATOM   4155  CZ  TYR B 539      12.090 -14.753   5.123  1.00 98.19           C  
ATOM   4156  N   GLY B 540      12.907 -13.689  -1.103  1.00 98.39           N  
ATOM   4157  CA  GLY B 540      11.689 -13.392  -1.841  1.00 98.39           C  
ATOM   4158  C   GLY B 540      11.129 -14.595  -2.577  1.00 98.39           C  
ATOM   4159  O   GLY B 540       9.911 -14.749  -2.689  1.00 98.39           O  
ATOM   4160  N   ILE B 541      12.022 -15.437  -3.058  1.00 98.00           N  
ATOM   4161  CA  ILE B 541      11.615 -16.663  -3.736  1.00 98.00           C  
ATOM   4162  C   ILE B 541      10.925 -17.597  -2.744  1.00 98.00           C  
ATOM   4163  CB  ILE B 541      12.820 -17.373  -4.392  1.00 98.00           C  
ATOM   4164  O   ILE B 541       9.939 -18.255  -3.084  1.00 98.00           O  
ATOM   4165  CG1 ILE B 541      13.371 -16.532  -5.549  1.00 98.00           C  
ATOM   4166  CG2 ILE B 541      12.426 -18.773  -4.872  1.00 98.00           C  
ATOM   4167  CD1 ILE B 541      14.708 -17.022  -6.089  1.00 98.00           C  
ATOM   4168  N   LYS B 542      11.386 -17.599  -1.508  1.00 96.49           N  
ATOM   4169  CA  LYS B 542      10.753 -18.389  -0.455  1.00 96.49           C  
ATOM   4170  C   LYS B 542       9.363 -17.854  -0.127  1.00 96.49           C  
ATOM   4171  CB  LYS B 542      11.622 -18.399   0.804  1.00 96.49           C  
ATOM   4172  O   LYS B 542       8.523 -18.580   0.409  1.00 96.49           O  
ATOM   4173  CG  LYS B 542      12.894 -19.223   0.672  1.00 96.49           C  
ATOM   4174  CD  LYS B 542      13.664 -19.277   1.985  1.00 96.49           C  
ATOM   4175  CE  LYS B 542      14.899 -20.161   1.874  1.00 96.49           C  
ATOM   4176  NZ  LYS B 542      15.582 -20.326   3.192  1.00 96.49           N  
ATOM   4177  N   GLU B 543       9.239 -16.616  -0.450  1.00 97.74           N  
ATOM   4178  CA  GLU B 543       7.934 -15.994  -0.248  1.00 97.74           C  
ATOM   4179  C   GLU B 543       7.112 -16.007  -1.533  1.00 97.74           C  
ATOM   4180  CB  GLU B 543       8.096 -14.558   0.259  1.00 97.74           C  
ATOM   4181  O   GLU B 543       6.394 -15.049  -1.827  1.00 97.74           O  
ATOM   4182  CG  GLU B 543       8.619 -14.464   1.684  1.00 97.74           C  
ATOM   4183  CD  GLU B 543       8.624 -13.045   2.230  1.00 97.74           C  
ATOM   4184  OE1 GLU B 543       8.307 -12.854   3.426  1.00 97.74           O  
ATOM   4185  OE2 GLU B 543       8.946 -12.117   1.454  1.00 97.74           O  
ATOM   4186  N   TYR B 544       7.362 -16.830  -2.406  1.00 98.35           N  
ATOM   4187  CA  TYR B 544       6.566 -17.191  -3.574  1.00 98.35           C  
ATOM   4188  C   TYR B 544       6.847 -16.250  -4.739  1.00 98.35           C  
ATOM   4189  CB  TYR B 544       5.073 -17.170  -3.234  1.00 98.35           C  
ATOM   4190  O   TYR B 544       6.018 -16.103  -5.640  1.00 98.35           O  
ATOM   4191  CG  TYR B 544       4.692 -18.106  -2.113  1.00 98.35           C  
ATOM   4192  CD1 TYR B 544       5.256 -19.377  -2.018  1.00 98.35           C  
ATOM   4193  CD2 TYR B 544       3.768 -17.723  -1.147  1.00 98.35           C  
ATOM   4194  CE1 TYR B 544       4.907 -20.244  -0.988  1.00 98.35           C  
ATOM   4195  CE2 TYR B 544       3.411 -18.582  -0.112  1.00 98.35           C  
ATOM   4196  OH  TYR B 544       3.636 -20.692   0.981  1.00 98.35           O  
ATOM   4197  CZ  TYR B 544       3.985 -19.838  -0.041  1.00 98.35           C  
ATOM   4198  N   ALA B 545       7.957 -15.470  -4.713  1.00 98.76           N  
ATOM   4199  CA  ALA B 545       8.324 -14.696  -5.896  1.00 98.76           C  
ATOM   4200  C   ALA B 545       8.718 -15.612  -7.051  1.00 98.76           C  
ATOM   4201  CB  ALA B 545       9.466 -13.736  -5.570  1.00 98.76           C  
ATOM   4202  O   ALA B 545       9.586 -16.475  -6.900  1.00 98.76           O  
ATOM   4203  N   CYS B 546       8.099 -15.345  -8.235  1.00 98.47           N  
ATOM   4204  CA  CYS B 546       8.332 -16.215  -9.383  1.00 98.47           C  
ATOM   4205  C   CYS B 546       8.953 -15.439 -10.538  1.00 98.47           C  
ATOM   4206  CB  CYS B 546       7.025 -16.865  -9.837  1.00 98.47           C  
ATOM   4207  O   CYS B 546       9.540 -16.031 -11.445  1.00 98.47           O  
ATOM   4208  SG  CYS B 546       6.256 -17.908  -8.579  1.00 98.47           S  
ATOM   4209  N   THR B 547       8.829 -14.133 -10.544  1.00 98.64           N  
ATOM   4210  CA  THR B 547       9.308 -13.295 -11.637  1.00 98.64           C  
ATOM   4211  C   THR B 547      10.116 -12.116 -11.101  1.00 98.64           C  
ATOM   4212  CB  THR B 547       8.140 -12.772 -12.494  1.00 98.64           C  
ATOM   4213  O   THR B 547      10.031 -11.786  -9.916  1.00 98.64           O  
ATOM   4214  CG2 THR B 547       7.207 -13.907 -12.902  1.00 98.64           C  
ATOM   4215  OG1 THR B 547       7.397 -11.806 -11.740  1.00 98.64           O  
ATOM   4216  N   ALA B 548      10.882 -11.517 -12.024  1.00 98.80           N  
ATOM   4217  CA  ALA B 548      11.641 -10.326 -11.653  1.00 98.80           C  
ATOM   4218  C   ALA B 548      10.710  -9.185 -11.253  1.00 98.80           C  
ATOM   4219  CB  ALA B 548      12.546  -9.892 -12.803  1.00 98.80           C  
ATOM   4220  O   ALA B 548      11.041  -8.384 -10.375  1.00 98.80           O  
ATOM   4221  N   VAL B 549       9.540  -9.129 -11.869  1.00 98.66           N  
ATOM   4222  CA  VAL B 549       8.552  -8.106 -11.542  1.00 98.66           C  
ATOM   4223  C   VAL B 549       8.067  -8.296 -10.107  1.00 98.66           C  
ATOM   4224  CB  VAL B 549       7.354  -8.141 -12.518  1.00 98.66           C  
ATOM   4225  O   VAL B 549       7.867  -7.322  -9.378  1.00 98.66           O  
ATOM   4226  CG1 VAL B 549       6.227  -7.237 -12.022  1.00 98.66           C  
ATOM   4227  CG2 VAL B 549       7.798  -7.726 -13.920  1.00 98.66           C  
ATOM   4228  N   ASP B 550       7.940  -9.559  -9.712  1.00 98.74           N  
ATOM   4229  CA  ASP B 550       7.555  -9.836  -8.331  1.00 98.74           C  
ATOM   4230  C   ASP B 550       8.541  -9.208  -7.349  1.00 98.74           C  
ATOM   4231  CB  ASP B 550       7.463 -11.345  -8.092  1.00 98.74           C  
ATOM   4232  O   ASP B 550       8.135  -8.614  -6.348  1.00 98.74           O  
ATOM   4233  CG  ASP B 550       6.404 -12.018  -8.947  1.00 98.74           C  
ATOM   4234  OD1 ASP B 550       5.528 -11.316  -9.497  1.00 98.74           O  
ATOM   4235  OD2 ASP B 550       6.444 -13.261  -9.070  1.00 98.74           O  
ATOM   4236  N   MET B 551       9.779  -9.274  -7.688  1.00 98.75           N  
ATOM   4237  CA  MET B 551      10.846  -8.831  -6.796  1.00 98.75           C  
ATOM   4238  C   MET B 551      10.903  -7.308  -6.730  1.00 98.75           C  
ATOM   4239  CB  MET B 551      12.196  -9.386  -7.253  1.00 98.75           C  
ATOM   4240  O   MET B 551      10.873  -6.728  -5.644  1.00 98.75           O  
ATOM   4241  CG  MET B 551      12.453 -10.816  -6.809  1.00 98.75           C  
ATOM   4242  SD  MET B 551      12.160 -11.058  -5.013  1.00 98.75           S  
ATOM   4243  CE  MET B 551      13.499 -10.042  -4.331  1.00 98.75           C  
ATOM   4244  N   ILE B 552      10.845  -6.599  -7.812  1.00 98.52           N  
ATOM   4245  CA  ILE B 552      11.091  -5.161  -7.824  1.00 98.52           C  
ATOM   4246  C   ILE B 552       9.817  -4.416  -7.432  1.00 98.52           C  
ATOM   4247  CB  ILE B 552      11.587  -4.685  -9.208  1.00 98.52           C  
ATOM   4248  O   ILE B 552       9.872  -3.258  -7.012  1.00 98.52           O  
ATOM   4249  CG1 ILE B 552      10.574  -5.059 -10.296  1.00 98.52           C  
ATOM   4250  CG2 ILE B 552      12.967  -5.272  -9.519  1.00 98.52           C  
ATOM   4251  CD1 ILE B 552      10.869  -4.439 -11.655  1.00 98.52           C  
ATOM   4252  N   SER B 553       8.658  -5.084  -7.486  1.00 97.98           N  
ATOM   4253  CA  SER B 553       7.406  -4.371  -7.255  1.00 97.98           C  
ATOM   4254  C   SER B 553       6.824  -4.707  -5.886  1.00 97.98           C  
ATOM   4255  CB  SER B 553       6.389  -4.704  -8.347  1.00 97.98           C  
ATOM   4256  O   SER B 553       6.335  -3.823  -5.180  1.00 97.98           O  
ATOM   4257  OG  SER B 553       6.083  -6.088  -8.344  1.00 97.98           O  
ATOM   4258  N   ARG B 554       6.907  -6.015  -5.399  1.00 97.93           N  
ATOM   4259  CA  ARG B 554       6.114  -6.402  -4.237  1.00 97.93           C  
ATOM   4260  C   ARG B 554       6.999  -6.982  -3.139  1.00 97.93           C  
ATOM   4261  CB  ARG B 554       5.038  -7.415  -4.633  1.00 97.93           C  
ATOM   4262  O   ARG B 554       6.641  -6.944  -1.960  1.00 97.93           O  
ATOM   4263  CG  ARG B 554       3.951  -6.841  -5.529  1.00 97.93           C  
ATOM   4264  CD  ARG B 554       2.993  -7.920  -6.015  1.00 97.93           C  
ATOM   4265  NE  ARG B 554       3.662  -8.883  -6.884  1.00 97.93           N  
ATOM   4266  NH1 ARG B 554       3.549  -7.565  -8.778  1.00 97.93           N  
ATOM   4267  NH2 ARG B 554       4.526  -9.636  -8.875  1.00 97.93           N  
ATOM   4268  CZ  ARG B 554       3.911  -8.693  -8.177  1.00 97.93           C  
ATOM   4269  N   ARG B 555       8.179  -7.556  -3.516  1.00 98.24           N  
ATOM   4270  CA  ARG B 555       9.104  -8.008  -2.482  1.00 98.24           C  
ATOM   4271  C   ARG B 555      10.008  -6.870  -2.021  1.00 98.24           C  
ATOM   4272  CB  ARG B 555       9.951  -9.176  -2.992  1.00 98.24           C  
ATOM   4273  O   ARG B 555      10.220  -6.686  -0.820  1.00 98.24           O  
ATOM   4274  CG  ARG B 555       9.216 -10.508  -3.010  1.00 98.24           C  
ATOM   4275  CD  ARG B 555       7.988 -10.463  -3.909  1.00 98.24           C  
ATOM   4276  NE  ARG B 555       7.205 -11.691  -3.813  1.00 98.24           N  
ATOM   4277  NH1 ARG B 555       6.609 -11.730  -6.044  1.00 98.24           N  
ATOM   4278  NH2 ARG B 555       5.884 -13.382  -4.631  1.00 98.24           N  
ATOM   4279  CZ  ARG B 555       6.568 -12.265  -4.829  1.00 98.24           C  
ATOM   4280  N   THR B 556      10.510  -6.299  -3.113  1.00 96.61           N  
ATOM   4281  CA  THR B 556      11.070  -4.977  -2.857  1.00 96.61           C  
ATOM   4282  C   THR B 556      10.147  -3.886  -3.391  1.00 96.61           C  
ATOM   4283  CB  THR B 556      12.465  -4.829  -3.490  1.00 96.61           C  
ATOM   4284  O   THR B 556       9.178  -4.175  -4.095  1.00 96.61           O  
ATOM   4285  CG2 THR B 556      13.358  -6.015  -3.140  1.00 96.61           C  
ATOM   4286  OG1 THR B 556      12.331  -4.750  -4.915  1.00 96.61           O  
ATOM   4287  N   ARG B 557      10.125  -2.733  -3.024  1.00 97.41           N  
ATOM   4288  CA  ARG B 557       9.262  -1.672  -3.533  1.00 97.41           C  
ATOM   4289  C   ARG B 557      10.040  -0.716  -4.430  1.00 97.41           C  
ATOM   4290  CB  ARG B 557       8.619  -0.901  -2.378  1.00 97.41           C  
ATOM   4291  O   ARG B 557       9.675   0.454  -4.564  1.00 97.41           O  
ATOM   4292  CG  ARG B 557       7.841  -1.778  -1.410  1.00 97.41           C  
ATOM   4293  CD  ARG B 557       6.709  -2.520  -2.106  1.00 97.41           C  
ATOM   4294  NE  ARG B 557       5.742  -1.599  -2.696  1.00 97.41           N  
ATOM   4295  NH1 ARG B 557       4.585  -3.228  -3.855  1.00 97.41           N  
ATOM   4296  NH2 ARG B 557       3.932  -1.035  -3.992  1.00 97.41           N  
ATOM   4297  CZ  ARG B 557       4.755  -1.956  -3.513  1.00 97.41           C  
ATOM   4298  N   LEU B 558      11.111  -1.252  -5.035  1.00 97.28           N  
ATOM   4299  CA  LEU B 558      12.022  -0.423  -5.816  1.00 97.28           C  
ATOM   4300  C   LEU B 558      11.299   0.214  -6.998  1.00 97.28           C  
ATOM   4301  CB  LEU B 558      13.208  -1.253  -6.315  1.00 97.28           C  
ATOM   4302  O   LEU B 558      11.484   1.401  -7.278  1.00 97.28           O  
ATOM   4303  CG  LEU B 558      14.438  -0.469  -6.775  1.00 97.28           C  
ATOM   4304  CD1 LEU B 558      14.940   0.435  -5.654  1.00 97.28           C  
ATOM   4305  CD2 LEU B 558      15.537  -1.421  -7.235  1.00 97.28           C  
ATOM   4306  N   ALA B 559      10.439  -0.546  -7.682  1.00 97.58           N  
ATOM   4307  CA  ALA B 559       9.722  -0.039  -8.848  1.00 97.58           C  
ATOM   4308  C   ALA B 559       8.786   1.103  -8.462  1.00 97.58           C  
ATOM   4309  CB  ALA B 559       8.936  -1.162  -9.520  1.00 97.58           C  
ATOM   4310  O   ALA B 559       8.562   2.025  -9.251  1.00 97.58           O  
ATOM   4311  N   PHE B 560       8.314   1.101  -7.272  1.00 97.78           N  
ATOM   4312  CA  PHE B 560       7.366   2.104  -6.801  1.00 97.78           C  
ATOM   4313  C   PHE B 560       8.097   3.311  -6.225  1.00 97.78           C  
ATOM   4314  CB  PHE B 560       6.429   1.506  -5.747  1.00 97.78           C  
ATOM   4315  O   PHE B 560       7.502   4.376  -6.046  1.00 97.78           O  
ATOM   4316  CG  PHE B 560       5.310   0.683  -6.326  1.00 97.78           C  
ATOM   4317  CD1 PHE B 560       4.022   1.197  -6.411  1.00 97.78           C  
ATOM   4318  CD2 PHE B 560       5.548  -0.606  -6.787  1.00 97.78           C  
ATOM   4319  CE1 PHE B 560       2.985   0.437  -6.947  1.00 97.78           C  
ATOM   4320  CE2 PHE B 560       4.516  -1.371  -7.324  1.00 97.78           C  
ATOM   4321  CZ  PHE B 560       3.236  -0.848  -7.402  1.00 97.78           C  
ATOM   4322  N   LEU B 561       9.392   3.135  -5.945  1.00 95.94           N  
ATOM   4323  CA  LEU B 561      10.164   4.209  -5.330  1.00 95.94           C  
ATOM   4324  C   LEU B 561      10.972   4.967  -6.379  1.00 95.94           C  
ATOM   4325  CB  LEU B 561      11.100   3.648  -4.256  1.00 95.94           C  
ATOM   4326  O   LEU B 561      11.018   6.199  -6.361  1.00 95.94           O  
ATOM   4327  CG  LEU B 561      10.430   3.050  -3.018  1.00 95.94           C  
ATOM   4328  CD1 LEU B 561      11.469   2.383  -2.123  1.00 95.94           C  
ATOM   4329  CD2 LEU B 561       9.667   4.125  -2.251  1.00 95.94           C  
ATOM   4330  N   ASN B 562      11.620   4.201  -7.221  1.00 91.27           N  
ATOM   4331  CA  ASN B 562      12.500   4.775  -8.234  1.00 91.27           C  
ATOM   4332  C   ASN B 562      12.686   3.829  -9.416  1.00 91.27           C  
ATOM   4333  CB  ASN B 562      13.856   5.136  -7.624  1.00 91.27           C  
ATOM   4334  O   ASN B 562      13.418   2.842  -9.318  1.00 91.27           O  
ATOM   4335  CG  ASN B 562      14.717   5.960  -8.561  1.00 91.27           C  
ATOM   4336  ND2 ASN B 562      15.402   6.957  -8.014  1.00 91.27           N  
ATOM   4337  OD1 ASN B 562      14.765   5.703  -9.767  1.00 91.27           O  
ATOM   4338  N   VAL B 563      12.115   4.207 -10.537  1.00 91.31           N  
ATOM   4339  CA  VAL B 563      12.076   3.323 -11.698  1.00 91.31           C  
ATOM   4340  C   VAL B 563      13.485   3.145 -12.259  1.00 91.31           C  
ATOM   4341  CB  VAL B 563      11.131   3.866 -12.793  1.00 91.31           C  
ATOM   4342  O   VAL B 563      13.837   2.064 -12.737  1.00 91.31           O  
ATOM   4343  CG1 VAL B 563      11.068   2.905 -13.978  1.00 91.31           C  
ATOM   4344  CG2 VAL B 563       9.735   4.106 -12.221  1.00 91.31           C  
ATOM   4345  N   GLN B 564      14.332   4.190 -12.210  1.00 83.70           N  
ATOM   4346  CA  GLN B 564      15.706   4.098 -12.691  1.00 83.70           C  
ATOM   4347  C   GLN B 564      16.530   3.149 -11.826  1.00 83.70           C  
ATOM   4348  CB  GLN B 564      16.359   5.481 -12.721  1.00 83.70           C  
ATOM   4349  O   GLN B 564      17.277   2.317 -12.345  1.00 83.70           O  
ATOM   4350  CG  GLN B 564      15.977   6.314 -13.937  1.00 83.70           C  
ATOM   4351  CD  GLN B 564      16.527   7.727 -13.877  1.00 83.70           C  
ATOM   4352  NE2 GLN B 564      16.364   8.474 -14.963  1.00 83.70           N  
ATOM   4353  OE1 GLN B 564      17.094   8.143 -12.861  1.00 83.70           O  
ATOM   4354  N   ALA B 565      16.393   3.317 -10.547  1.00 87.52           N  
ATOM   4355  CA  ALA B 565      17.089   2.421  -9.628  1.00 87.52           C  
ATOM   4356  C   ALA B 565      16.634   0.977  -9.820  1.00 87.52           C  
ATOM   4357  CB  ALA B 565      16.861   2.859  -8.183  1.00 87.52           C  
ATOM   4358  O   ALA B 565      17.442   0.049  -9.741  1.00 87.52           O  
ATOM   4359  N   ALA B 566      15.362   0.768 -10.083  1.00 95.82           N  
ATOM   4360  CA  ALA B 566      14.822  -0.566 -10.333  1.00 95.82           C  
ATOM   4361  C   ALA B 566      15.435  -1.180 -11.589  1.00 95.82           C  
ATOM   4362  CB  ALA B 566      13.302  -0.510 -10.460  1.00 95.82           C  
ATOM   4363  O   ALA B 566      15.820  -2.351 -11.591  1.00 95.82           O  
ATOM   4364  N   GLU B 567      15.525  -0.367 -12.606  1.00 91.03           N  
ATOM   4365  CA  GLU B 567      16.117  -0.835 -13.856  1.00 91.03           C  
ATOM   4366  C   GLU B 567      17.586  -1.202 -13.667  1.00 91.03           C  
ATOM   4367  CB  GLU B 567      15.978   0.228 -14.948  1.00 91.03           C  
ATOM   4368  O   GLU B 567      18.054  -2.209 -14.204  1.00 91.03           O  
ATOM   4369  CG  GLU B 567      16.429  -0.240 -16.324  1.00 91.03           C  
ATOM   4370  CD  GLU B 567      16.177   0.784 -17.419  1.00 91.03           C  
ATOM   4371  OE1 GLU B 567      15.987   0.385 -18.591  1.00 91.03           O  
ATOM   4372  OE2 GLU B 567      16.169   1.994 -17.103  1.00 91.03           O  
ATOM   4373  N   GLU B 568      18.287  -0.370 -12.884  1.00 87.57           N  
ATOM   4374  CA  GLU B 568      19.702  -0.604 -12.610  1.00 87.57           C  
ATOM   4375  C   GLU B 568      19.905  -1.901 -11.831  1.00 87.57           C  
ATOM   4376  CB  GLU B 568      20.302   0.573 -11.837  1.00 87.57           C  
ATOM   4377  O   GLU B 568      20.900  -2.601 -12.030  1.00 87.57           O  
ATOM   4378  CG  GLU B 568      21.817   0.513 -11.706  1.00 87.57           C  
ATOM   4379  CD  GLU B 568      22.396   1.671 -10.908  1.00 87.57           C  
ATOM   4380  OE1 GLU B 568      23.571   1.588 -10.484  1.00 87.57           O  
ATOM   4381  OE2 GLU B 568      21.669   2.668 -10.704  1.00 87.57           O  
ATOM   4382  N   ALA B 569      18.989  -2.289 -11.009  1.00 95.20           N  
ATOM   4383  CA  ALA B 569      19.101  -3.454 -10.135  1.00 95.20           C  
ATOM   4384  C   ALA B 569      18.674  -4.727 -10.860  1.00 95.20           C  
ATOM   4385  CB  ALA B 569      18.263  -3.256  -8.874  1.00 95.20           C  
ATOM   4386  O   ALA B 569      18.988  -5.835 -10.419  1.00 95.20           O  
ATOM   4387  N   LEU B 570      18.046  -4.666 -11.991  1.00 97.23           N  
ATOM   4388  CA  LEU B 570      17.333  -5.752 -12.655  1.00 97.23           C  
ATOM   4389  C   LEU B 570      18.298  -6.854 -13.083  1.00 97.23           C  
ATOM   4390  CB  LEU B 570      16.569  -5.226 -13.873  1.00 97.23           C  
ATOM   4391  O   LEU B 570      18.063  -8.032 -12.806  1.00 97.23           O  
ATOM   4392  CG  LEU B 570      15.144  -4.732 -13.618  1.00 97.23           C  
ATOM   4393  CD1 LEU B 570      14.593  -4.040 -14.860  1.00 97.23           C  
ATOM   4394  CD2 LEU B 570      14.244  -5.890 -13.201  1.00 97.23           C  
ATOM   4395  N   PRO B 571      19.451  -6.490 -13.744  1.00 96.45           N  
ATOM   4396  CA  PRO B 571      20.346  -7.556 -14.200  1.00 96.45           C  
ATOM   4397  C   PRO B 571      20.826  -8.452 -13.061  1.00 96.45           C  
ATOM   4398  CB  PRO B 571      21.517  -6.790 -14.822  1.00 96.45           C  
ATOM   4399  O   PRO B 571      20.835  -9.678 -13.197  1.00 96.45           O  
ATOM   4400  CG  PRO B 571      20.921  -5.507 -15.304  1.00 96.45           C  
ATOM   4401  CD  PRO B 571      19.874  -5.068 -14.321  1.00 96.45           C  
ATOM   4402  N   ARG B 572      21.186  -7.827 -11.978  1.00 97.54           N  
ATOM   4403  CA  ARG B 572      21.652  -8.601 -10.832  1.00 97.54           C  
ATOM   4404  C   ARG B 572      20.521  -9.433 -10.238  1.00 97.54           C  
ATOM   4405  CB  ARG B 572      22.241  -7.678  -9.764  1.00 97.54           C  
ATOM   4406  O   ARG B 572      20.723 -10.592  -9.871  1.00 97.54           O  
ATOM   4407  CG  ARG B 572      22.859  -8.415  -8.586  1.00 97.54           C  
ATOM   4408  CD  ARG B 572      23.980  -9.345  -9.028  1.00 97.54           C  
ATOM   4409  NE  ARG B 572      24.634  -9.981  -7.887  1.00 97.54           N  
ATOM   4410  NH1 ARG B 572      25.691 -11.610  -9.138  1.00 97.54           N  
ATOM   4411  NH2 ARG B 572      25.974 -11.540  -6.864  1.00 97.54           N  
ATOM   4412  CZ  ARG B 572      25.431 -11.042  -7.966  1.00 97.54           C  
ATOM   4413  N   ILE B 573      19.346  -8.944 -10.158  1.00 98.78           N  
ATOM   4414  CA  ILE B 573      18.180  -9.648  -9.634  1.00 98.78           C  
ATOM   4415  C   ILE B 573      17.872 -10.859 -10.512  1.00 98.78           C  
ATOM   4416  CB  ILE B 573      16.948  -8.719  -9.551  1.00 98.78           C  
ATOM   4417  O   ILE B 573      17.662 -11.964 -10.005  1.00 98.78           O  
ATOM   4418  CG1 ILE B 573      17.119  -7.706  -8.413  1.00 98.78           C  
ATOM   4419  CG2 ILE B 573      15.666  -9.536  -9.369  1.00 98.78           C  
ATOM   4420  CD1 ILE B 573      16.065  -6.607  -8.399  1.00 98.78           C  
ATOM   4421  N   VAL B 574      17.894 -10.661 -11.775  1.00 98.77           N  
ATOM   4422  CA  VAL B 574      17.605 -11.734 -12.721  1.00 98.77           C  
ATOM   4423  C   VAL B 574      18.672 -12.820 -12.613  1.00 98.77           C  
ATOM   4424  CB  VAL B 574      17.526 -11.206 -14.171  1.00 98.77           C  
ATOM   4425  O   VAL B 574      18.361 -14.012 -12.667  1.00 98.77           O  
ATOM   4426  CG1 VAL B 574      17.534 -12.363 -15.168  1.00 98.77           C  
ATOM   4427  CG2 VAL B 574      16.278 -10.345 -14.358  1.00 98.77           C  
ATOM   4428  N   GLU B 575      19.917 -12.352 -12.482  1.00 98.37           N  
ATOM   4429  CA  GLU B 575      21.009 -13.307 -12.313  1.00 98.37           C  
ATOM   4430  C   GLU B 575      20.803 -14.166 -11.068  1.00 98.37           C  
ATOM   4431  CB  GLU B 575      22.353 -12.578 -12.233  1.00 98.37           C  
ATOM   4432  O   GLU B 575      20.911 -15.392 -11.129  1.00 98.37           O  
ATOM   4433  CG  GLU B 575      23.550 -13.509 -12.102  1.00 98.37           C  
ATOM   4434  CD  GLU B 575      24.869 -12.770 -11.940  1.00 98.37           C  
ATOM   4435  OE1 GLU B 575      25.938 -13.421 -11.981  1.00 98.37           O  
ATOM   4436  OE2 GLU B 575      24.834 -11.531 -11.772  1.00 98.37           O  
ATOM   4437  N   LEU B 576      20.499 -13.594  -9.975  1.00 98.38           N  
ATOM   4438  CA  LEU B 576      20.306 -14.296  -8.710  1.00 98.38           C  
ATOM   4439  C   LEU B 576      19.092 -15.215  -8.779  1.00 98.38           C  
ATOM   4440  CB  LEU B 576      20.140 -13.297  -7.562  1.00 98.38           C  
ATOM   4441  O   LEU B 576      19.158 -16.371  -8.354  1.00 98.38           O  
ATOM   4442  CG  LEU B 576      21.384 -12.494  -7.177  1.00 98.38           C  
ATOM   4443  CD1 LEU B 576      21.012 -11.370  -6.216  1.00 98.38           C  
ATOM   4444  CD2 LEU B 576      22.439 -13.405  -6.559  1.00 98.38           C  
ATOM   4445  N   MET B 577      18.013 -14.724  -9.312  1.00 98.72           N  
ATOM   4446  CA  MET B 577      16.820 -15.553  -9.453  1.00 98.72           C  
ATOM   4447  C   MET B 577      17.073 -16.713 -10.411  1.00 98.72           C  
ATOM   4448  CB  MET B 577      15.638 -14.717  -9.947  1.00 98.72           C  
ATOM   4449  O   MET B 577      16.633 -17.837 -10.162  1.00 98.72           O  
ATOM   4450  CG  MET B 577      15.095 -13.750  -8.907  1.00 98.72           C  
ATOM   4451  SD  MET B 577      13.559 -12.912  -9.461  1.00 98.72           S  
ATOM   4452  CE  MET B 577      12.354 -14.241  -9.187  1.00 98.72           C  
ATOM   4453  N   GLY B 578      17.720 -16.377 -11.532  1.00 98.30           N  
ATOM   4454  CA  GLY B 578      18.047 -17.399 -12.514  1.00 98.30           C  
ATOM   4455  C   GLY B 578      18.815 -18.567 -11.925  1.00 98.30           C  
ATOM   4456  O   GLY B 578      18.527 -19.725 -12.235  1.00 98.30           O  
ATOM   4457  N   ARG B 579      19.731 -18.280 -11.061  1.00 97.35           N  
ATOM   4458  CA  ARG B 579      20.524 -19.318 -10.411  1.00 97.35           C  
ATOM   4459  C   ARG B 579      19.661 -20.164  -9.481  1.00 97.35           C  
ATOM   4460  CB  ARG B 579      21.685 -18.699  -9.630  1.00 97.35           C  
ATOM   4461  O   ARG B 579      19.734 -21.395  -9.506  1.00 97.35           O  
ATOM   4462  CG  ARG B 579      22.844 -18.247 -10.504  1.00 97.35           C  
ATOM   4463  CD  ARG B 579      23.989 -17.682  -9.674  1.00 97.35           C  
ATOM   4464  NE  ARG B 579      24.913 -16.902 -10.492  1.00 97.35           N  
ATOM   4465  NH1 ARG B 579      26.217 -16.202  -8.719  1.00 97.35           N  
ATOM   4466  NH2 ARG B 579      26.728 -15.541 -10.854  1.00 97.35           N  
ATOM   4467  CZ  ARG B 579      25.951 -16.217 -10.020  1.00 97.35           C  
ATOM   4468  N   GLU B 580      18.809 -19.449  -8.727  1.00 96.72           N  
ATOM   4469  CA  GLU B 580      17.992 -20.124  -7.723  1.00 96.72           C  
ATOM   4470  C   GLU B 580      16.872 -20.931  -8.374  1.00 96.72           C  
ATOM   4471  CB  GLU B 580      17.406 -19.111  -6.736  1.00 96.72           C  
ATOM   4472  O   GLU B 580      16.511 -22.005  -7.889  1.00 96.72           O  
ATOM   4473  CG  GLU B 580      18.441 -18.474  -5.821  1.00 96.72           C  
ATOM   4474  CD  GLU B 580      19.144 -19.476  -4.919  1.00 96.72           C  
ATOM   4475  OE1 GLU B 580      20.282 -19.201  -4.477  1.00 96.72           O  
ATOM   4476  OE2 GLU B 580      18.551 -20.546  -4.654  1.00 96.72           O  
ATOM   4477  N   LEU B 581      16.340 -20.504  -9.484  1.00 97.16           N  
ATOM   4478  CA  LEU B 581      15.181 -21.127 -10.115  1.00 97.16           C  
ATOM   4479  C   LEU B 581      15.590 -21.885 -11.373  1.00 97.16           C  
ATOM   4480  CB  LEU B 581      14.127 -20.072 -10.460  1.00 97.16           C  
ATOM   4481  O   LEU B 581      14.734 -22.381 -12.110  1.00 97.16           O  
ATOM   4482  CG  LEU B 581      13.494 -19.334  -9.279  1.00 97.16           C  
ATOM   4483  CD1 LEU B 581      12.595 -18.208  -9.778  1.00 97.16           C  
ATOM   4484  CD2 LEU B 581      12.710 -20.303  -8.401  1.00 97.16           C  
ATOM   4485  N   ASN B 582      16.937 -21.861 -11.654  1.00 96.46           N  
ATOM   4486  CA  ASN B 582      17.524 -22.602 -12.765  1.00 96.46           C  
ATOM   4487  C   ASN B 582      16.998 -22.108 -14.109  1.00 96.46           C  
ATOM   4488  CB  ASN B 582      17.260 -24.101 -12.609  1.00 96.46           C  
ATOM   4489  O   ASN B 582      16.592 -22.908 -14.954  1.00 96.46           O  
ATOM   4490  CG  ASN B 582      17.914 -24.685 -11.372  1.00 96.46           C  
ATOM   4491  ND2 ASN B 582      17.175 -25.514 -10.645  1.00 96.46           N  
ATOM   4492  OD1 ASN B 582      19.074 -24.392 -11.072  1.00 96.46           O  
ATOM   4493  N   TRP B 583      17.007 -20.838 -14.284  1.00 97.75           N  
ATOM   4494  CA  TRP B 583      16.618 -20.244 -15.559  1.00 97.75           C  
ATOM   4495  C   TRP B 583      17.741 -20.369 -16.583  1.00 97.75           C  
ATOM   4496  CB  TRP B 583      16.240 -18.772 -15.373  1.00 97.75           C  
ATOM   4497  O   TRP B 583      18.909 -20.134 -16.264  1.00 97.75           O  
ATOM   4498  CG  TRP B 583      14.985 -18.560 -14.581  1.00 97.75           C  
ATOM   4499  CD1 TRP B 583      14.055 -19.504 -14.243  1.00 97.75           C  
ATOM   4500  CD2 TRP B 583      14.521 -17.324 -14.031  1.00 97.75           C  
ATOM   4501  CE2 TRP B 583      13.301 -17.592 -13.370  1.00 97.75           C  
ATOM   4502  CE3 TRP B 583      15.018 -16.014 -14.031  1.00 97.75           C  
ATOM   4503  NE1 TRP B 583      13.040 -18.928 -13.515  1.00 97.75           N  
ATOM   4504  CH2 TRP B 583      13.081 -15.324 -12.732  1.00 97.75           C  
ATOM   4505  CZ2 TRP B 583      12.572 -16.596 -12.716  1.00 97.75           C  
ATOM   4506  CZ3 TRP B 583      14.291 -15.025 -13.380  1.00 97.75           C  
ATOM   4507  N   ASP B 584      17.390 -20.704 -17.716  1.00 97.26           N  
ATOM   4508  CA  ASP B 584      18.374 -20.632 -18.791  1.00 97.26           C  
ATOM   4509  C   ASP B 584      18.525 -19.201 -19.303  1.00 97.26           C  
ATOM   4510  CB  ASP B 584      17.982 -21.563 -19.940  1.00 97.26           C  
ATOM   4511  O   ASP B 584      17.842 -18.291 -18.829  1.00 97.26           O  
ATOM   4512  CG  ASP B 584      16.637 -21.216 -20.553  1.00 97.26           C  
ATOM   4513  OD1 ASP B 584      16.148 -20.083 -20.350  1.00 97.26           O  
ATOM   4514  OD2 ASP B 584      16.058 -22.083 -21.242  1.00 97.26           O  
ATOM   4515  N   ASP B 585      19.439 -18.970 -20.206  1.00 96.75           N  
ATOM   4516  CA  ASP B 585      19.747 -17.625 -20.683  1.00 96.75           C  
ATOM   4517  C   ASP B 585      18.539 -16.999 -21.378  1.00 96.75           C  
ATOM   4518  CB  ASP B 585      20.944 -17.654 -21.634  1.00 96.75           C  
ATOM   4519  O   ASP B 585      18.332 -15.786 -21.301  1.00 96.75           O  
ATOM   4520  CG  ASP B 585      22.263 -17.893 -20.920  1.00 96.75           C  
ATOM   4521  OD1 ASP B 585      22.382 -17.543 -19.726  1.00 96.75           O  
ATOM   4522  OD2 ASP B 585      23.193 -18.433 -21.558  1.00 96.75           O  
ATOM   4523  N   TYR B 586      17.841 -17.844 -22.073  1.00 96.86           N  
ATOM   4524  CA  TYR B 586      16.650 -17.349 -22.755  1.00 96.86           C  
ATOM   4525  C   TYR B 586      15.616 -16.847 -21.754  1.00 96.86           C  
ATOM   4526  CB  TYR B 586      16.038 -18.447 -23.631  1.00 96.86           C  
ATOM   4527  O   TYR B 586      15.057 -15.761 -21.922  1.00 96.86           O  
ATOM   4528  CG  TYR B 586      14.775 -18.023 -24.341  1.00 96.86           C  
ATOM   4529  CD1 TYR B 586      13.521 -18.351 -23.830  1.00 96.86           C  
ATOM   4530  CD2 TYR B 586      14.832 -17.294 -25.524  1.00 96.86           C  
ATOM   4531  CE1 TYR B 586      12.355 -17.965 -24.481  1.00 96.86           C  
ATOM   4532  CE2 TYR B 586      13.672 -16.902 -26.184  1.00 96.86           C  
ATOM   4533  OH  TYR B 586      11.289 -16.855 -26.305  1.00 96.86           O  
ATOM   4534  CZ  TYR B 586      12.440 -17.241 -25.656  1.00 96.86           C  
ATOM   4535  N   LYS B 587      15.353 -17.645 -20.761  1.00 97.50           N  
ATOM   4536  CA  LYS B 587      14.407 -17.262 -19.717  1.00 97.50           C  
ATOM   4537  C   LYS B 587      14.865 -15.997 -18.997  1.00 97.50           C  
ATOM   4538  CB  LYS B 587      14.227 -18.401 -18.712  1.00 97.50           C  
ATOM   4539  O   LYS B 587      14.048 -15.137 -18.663  1.00 97.50           O  
ATOM   4540  CG  LYS B 587      13.183 -18.123 -17.641  1.00 97.50           C  
ATOM   4541  CD  LYS B 587      11.781 -18.049 -18.233  1.00 97.50           C  
ATOM   4542  CE  LYS B 587      10.721 -17.913 -17.147  1.00 97.50           C  
ATOM   4543  NZ  LYS B 587       9.345 -17.845 -17.722  1.00 97.50           N  
ATOM   4544  N   LYS B 588      16.133 -15.847 -18.700  1.00 98.24           N  
ATOM   4545  CA  LYS B 588      16.680 -14.653 -18.063  1.00 98.24           C  
ATOM   4546  C   LYS B 588      16.414 -13.409 -18.907  1.00 98.24           C  
ATOM   4547  CB  LYS B 588      18.183 -14.812 -17.825  1.00 98.24           C  
ATOM   4548  O   LYS B 588      16.006 -12.371 -18.381  1.00 98.24           O  
ATOM   4549  CG  LYS B 588      18.533 -15.791 -16.714  1.00 98.24           C  
ATOM   4550  CD  LYS B 588      20.039 -15.893 -16.513  1.00 98.24           C  
ATOM   4551  CE  LYS B 588      20.397 -16.962 -15.490  1.00 98.24           C  
ATOM   4552  NZ  LYS B 588      21.875 -17.116 -15.342  1.00 98.24           N  
ATOM   4553  N   GLN B 589      16.612 -13.522 -20.194  1.00 97.19           N  
ATOM   4554  CA  GLN B 589      16.368 -12.405 -21.101  1.00 97.19           C  
ATOM   4555  C   GLN B 589      14.883 -12.055 -21.155  1.00 97.19           C  
ATOM   4556  CB  GLN B 589      16.881 -12.731 -22.505  1.00 97.19           C  
ATOM   4557  O   GLN B 589      14.520 -10.878 -21.210  1.00 97.19           O  
ATOM   4558  CG  GLN B 589      17.847 -11.694 -23.062  1.00 97.19           C  
ATOM   4559  CD  GLN B 589      18.227 -10.638 -22.042  1.00 97.19           C  
ATOM   4560  NE2 GLN B 589      18.884  -9.578 -22.502  1.00 97.19           N  
ATOM   4561  OE1 GLN B 589      17.931 -10.772 -20.850  1.00 97.19           O  
ATOM   4562  N   GLU B 590      14.109 -13.101 -21.187  1.00 97.83           N  
ATOM   4563  CA  GLU B 590      12.665 -12.886 -21.178  1.00 97.83           C  
ATOM   4564  C   GLU B 590      12.227 -12.127 -19.929  1.00 97.83           C  
ATOM   4565  CB  GLU B 590      11.921 -14.221 -21.270  1.00 97.83           C  
ATOM   4566  O   GLU B 590      11.417 -11.201 -20.010  1.00 97.83           O  
ATOM   4567  CG  GLU B 590      10.407 -14.080 -21.315  1.00 97.83           C  
ATOM   4568  CD  GLU B 590       9.675 -15.393 -21.083  1.00 97.83           C  
ATOM   4569  OE1 GLU B 590       8.424 -15.409 -21.143  1.00 97.83           O  
ATOM   4570  OE2 GLU B 590      10.357 -16.413 -20.839  1.00 97.83           O  
ATOM   4571  N   GLN B 591      12.743 -12.541 -18.784  1.00 98.33           N  
ATOM   4572  CA  GLN B 591      12.418 -11.893 -17.518  1.00 98.33           C  
ATOM   4573  C   GLN B 591      12.890 -10.442 -17.505  1.00 98.33           C  
ATOM   4574  CB  GLN B 591      13.040 -12.658 -16.348  1.00 98.33           C  
ATOM   4575  O   GLN B 591      12.190  -9.560 -17.004  1.00 98.33           O  
ATOM   4576  CG  GLN B 591      12.386 -14.006 -16.078  1.00 98.33           C  
ATOM   4577  CD  GLN B 591      10.918 -13.884 -15.715  1.00 98.33           C  
ATOM   4578  NE2 GLN B 591      10.088 -14.735 -16.309  1.00 98.33           N  
ATOM   4579  OE1 GLN B 591      10.533 -13.033 -14.907  1.00 98.33           O  
ATOM   4580  N   LEU B 592      14.055 -10.181 -17.997  1.00 97.44           N  
ATOM   4581  CA  LEU B 592      14.588  -8.826 -18.090  1.00 97.44           C  
ATOM   4582  C   LEU B 592      13.684  -7.944 -18.945  1.00 97.44           C  
ATOM   4583  CB  LEU B 592      16.002  -8.846 -18.676  1.00 97.44           C  
ATOM   4584  O   LEU B 592      13.315  -6.842 -18.532  1.00 97.44           O  
ATOM   4585  CG  LEU B 592      16.790  -7.538 -18.591  1.00 97.44           C  
ATOM   4586  CD1 LEU B 592      17.120  -7.212 -17.138  1.00 97.44           C  
ATOM   4587  CD2 LEU B 592      18.063  -7.624 -19.427  1.00 97.44           C  
ATOM   4588  N   GLU B 593      13.254  -8.440 -20.059  1.00 95.95           N  
ATOM   4589  CA  GLU B 593      12.419  -7.680 -20.985  1.00 95.95           C  
ATOM   4590  C   GLU B 593      11.040  -7.410 -20.390  1.00 95.95           C  
ATOM   4591  CB  GLU B 593      12.281  -8.421 -22.317  1.00 95.95           C  
ATOM   4592  O   GLU B 593      10.525  -6.294 -20.484  1.00 95.95           O  
ATOM   4593  CG  GLU B 593      11.618  -7.598 -23.413  1.00 95.95           C  
ATOM   4594  CD  GLU B 593      11.516  -8.336 -24.738  1.00 95.95           C  
ATOM   4595  OE1 GLU B 593      10.935  -7.781 -25.699  1.00 95.95           O  
ATOM   4596  OE2 GLU B 593      12.019  -9.479 -24.817  1.00 95.95           O  
ATOM   4597  N   THR B 594      10.474  -8.437 -19.788  1.00 97.14           N  
ATOM   4598  CA  THR B 594       9.164  -8.291 -19.162  1.00 97.14           C  
ATOM   4599  C   THR B 594       9.204  -7.231 -18.065  1.00 97.14           C  
ATOM   4600  CB  THR B 594       8.676  -9.627 -18.572  1.00 97.14           C  
ATOM   4601  O   THR B 594       8.306  -6.392 -17.973  1.00 97.14           O  
ATOM   4602  CG2 THR B 594       7.328  -9.461 -17.878  1.00 97.14           C  
ATOM   4603  OG1 THR B 594       8.543 -10.588 -19.626  1.00 97.14           O  
ATOM   4604  N   ALA B 595      10.223  -7.259 -17.289  1.00 98.01           N  
ATOM   4605  CA  ALA B 595      10.369  -6.304 -16.193  1.00 98.01           C  
ATOM   4606  C   ALA B 595      10.595  -4.891 -16.723  1.00 98.01           C  
ATOM   4607  CB  ALA B 595      11.520  -6.717 -15.279  1.00 98.01           C  
ATOM   4608  O   ALA B 595      10.059  -3.924 -16.176  1.00 98.01           O  
ATOM   4609  N   ARG B 596      11.352  -4.790 -17.776  1.00 94.78           N  
ATOM   4610  CA  ARG B 596      11.594  -3.486 -18.384  1.00 94.78           C  
ATOM   4611  C   ARG B 596      10.308  -2.903 -18.961  1.00 94.78           C  
ATOM   4612  CB  ARG B 596      12.658  -3.592 -19.479  1.00 94.78           C  
ATOM   4613  O   ARG B 596      10.058  -1.702 -18.844  1.00 94.78           O  
ATOM   4614  CG  ARG B 596      14.080  -3.689 -18.949  1.00 94.78           C  
ATOM   4615  CD  ARG B 596      15.094  -3.823 -20.076  1.00 94.78           C  
ATOM   4616  NE  ARG B 596      16.462  -3.874 -19.568  1.00 94.78           N  
ATOM   4617  NH1 ARG B 596      17.277  -5.170 -21.298  1.00 94.78           N  
ATOM   4618  NH2 ARG B 596      18.673  -4.495 -19.610  1.00 94.78           N  
ATOM   4619  CZ  ARG B 596      17.467  -4.513 -20.160  1.00 94.78           C  
ATOM   4620  N   LYS B 597       9.535  -3.743 -19.575  1.00 94.81           N  
ATOM   4621  CA  LYS B 597       8.245  -3.304 -20.099  1.00 94.81           C  
ATOM   4622  C   LYS B 597       7.325  -2.835 -18.975  1.00 94.81           C  
ATOM   4623  CB  LYS B 597       7.575  -4.430 -20.889  1.00 94.81           C  
ATOM   4624  O   LYS B 597       6.634  -1.824 -19.113  1.00 94.81           O  
ATOM   4625  CG  LYS B 597       8.131  -4.617 -22.293  1.00 94.81           C  
ATOM   4626  CD  LYS B 597       7.382  -5.706 -23.050  1.00 94.81           C  
ATOM   4627  CE  LYS B 597       7.980  -5.940 -24.431  1.00 94.81           C  
ATOM   4628  NZ  LYS B 597       7.293  -7.054 -25.150  1.00 94.81           N  
ATOM   4629  N   PHE B 598       7.324  -3.554 -17.894  1.00 96.74           N  
ATOM   4630  CA  PHE B 598       6.552  -3.184 -16.714  1.00 96.74           C  
ATOM   4631  C   PHE B 598       6.972  -1.811 -16.201  1.00 96.74           C  
ATOM   4632  CB  PHE B 598       6.720  -4.231 -15.609  1.00 96.74           C  
ATOM   4633  O   PHE B 598       6.127  -0.944 -15.969  1.00 96.74           O  
ATOM   4634  CG  PHE B 598       6.153  -3.809 -14.281  1.00 96.74           C  
ATOM   4635  CD1 PHE B 598       6.991  -3.401 -13.250  1.00 96.74           C  
ATOM   4636  CD2 PHE B 598       4.782  -3.819 -14.063  1.00 96.74           C  
ATOM   4637  CE1 PHE B 598       6.468  -3.009 -12.019  1.00 96.74           C  
ATOM   4638  CE2 PHE B 598       4.252  -3.429 -12.836  1.00 96.74           C  
ATOM   4639  CZ  PHE B 598       5.097  -3.026 -11.815  1.00 96.74           C  
ATOM   4640  N   LEU B 599       8.277  -1.550 -16.086  1.00 95.31           N  
ATOM   4641  CA  LEU B 599       8.806  -0.276 -15.610  1.00 95.31           C  
ATOM   4642  C   LEU B 599       8.449   0.854 -16.569  1.00 95.31           C  
ATOM   4643  CB  LEU B 599      10.326  -0.356 -15.441  1.00 95.31           C  
ATOM   4644  O   LEU B 599       8.093   1.952 -16.136  1.00 95.31           O  
ATOM   4645  CG  LEU B 599      10.838  -1.282 -14.336  1.00 95.31           C  
ATOM   4646  CD1 LEU B 599      12.360  -1.368 -14.380  1.00 95.31           C  
ATOM   4647  CD2 LEU B 599      10.363  -0.798 -12.970  1.00 95.31           C  
ATOM   4648  N   TYR B 600       8.497   0.496 -17.833  1.00 90.59           N  
ATOM   4649  CA  TYR B 600       8.287   1.500 -18.870  1.00 90.59           C  
ATOM   4650  C   TYR B 600       6.823   1.920 -18.934  1.00 90.59           C  
ATOM   4651  CB  TYR B 600       8.737   0.966 -20.234  1.00 90.59           C  
ATOM   4652  O   TYR B 600       6.512   3.113 -18.906  1.00 90.59           O  
ATOM   4653  CG  TYR B 600       8.696   2.000 -21.333  1.00 90.59           C  
ATOM   4654  CD1 TYR B 600       7.668   2.005 -22.274  1.00 90.59           C  
ATOM   4655  CD2 TYR B 600       9.685   2.972 -21.435  1.00 90.59           C  
ATOM   4656  CE1 TYR B 600       7.627   2.954 -23.290  1.00 90.59           C  
ATOM   4657  CE2 TYR B 600       9.654   3.926 -22.447  1.00 90.59           C  
ATOM   4658  OH  TYR B 600       8.587   4.851 -24.372  1.00 90.59           O  
ATOM   4659  CZ  TYR B 600       8.623   3.909 -23.368  1.00 90.59           C  
ATOM   4660  N   TYR B 601       5.887   1.005 -18.874  1.00 90.71           N  
ATOM   4661  CA  TYR B 601       4.484   1.317 -19.120  1.00 90.71           C  
ATOM   4662  C   TYR B 601       3.728   1.499 -17.809  1.00 90.71           C  
ATOM   4663  CB  TYR B 601       3.825   0.213 -19.953  1.00 90.71           C  
ATOM   4664  O   TYR B 601       2.999   2.479 -17.636  1.00 90.71           O  
ATOM   4665  CG  TYR B 601       4.296   0.173 -21.387  1.00 90.71           C  
ATOM   4666  CD1 TYR B 601       3.975   1.198 -22.274  1.00 90.71           C  
ATOM   4667  CD2 TYR B 601       5.060  -0.889 -21.857  1.00 90.71           C  
ATOM   4668  CE1 TYR B 601       4.404   1.164 -23.597  1.00 90.71           C  
ATOM   4669  CE2 TYR B 601       5.495  -0.933 -23.177  1.00 90.71           C  
ATOM   4670  OH  TYR B 601       5.591   0.058 -25.347  1.00 90.71           O  
ATOM   4671  CZ  TYR B 601       5.163   0.096 -24.038  1.00 90.71           C  
ATOM   4672  N   GLU B 602       3.945   0.707 -16.816  1.00 94.15           N  
ATOM   4673  CA  GLU B 602       3.079   0.659 -15.642  1.00 94.15           C  
ATOM   4674  C   GLU B 602       3.671   1.458 -14.485  1.00 94.15           C  
ATOM   4675  CB  GLU B 602       2.837  -0.790 -15.211  1.00 94.15           C  
ATOM   4676  O   GLU B 602       2.983   1.741 -13.503  1.00 94.15           O  
ATOM   4677  CG  GLU B 602       2.029  -1.603 -16.213  1.00 94.15           C  
ATOM   4678  CD  GLU B 602       1.709  -3.008 -15.727  1.00 94.15           C  
ATOM   4679  OE1 GLU B 602       1.833  -3.967 -16.521  1.00 94.15           O  
ATOM   4680  OE2 GLU B 602       1.331  -3.149 -14.542  1.00 94.15           O  
ATOM   4681  N   MET B 603       4.970   1.855 -14.646  1.00 95.34           N  
ATOM   4682  CA  MET B 603       5.588   2.582 -13.541  1.00 95.34           C  
ATOM   4683  C   MET B 603       6.032   3.972 -13.985  1.00 95.34           C  
ATOM   4684  CB  MET B 603       6.782   1.804 -12.986  1.00 95.34           C  
ATOM   4685  O   MET B 603       6.829   4.620 -13.304  1.00 95.34           O  
ATOM   4686  CG  MET B 603       6.401   0.498 -12.307  1.00 95.34           C  
ATOM   4687  SD  MET B 603       5.077   0.717 -11.055  1.00 95.34           S  
ATOM   4688  CE  MET B 603       5.946   1.759  -9.850  1.00 95.34           C  
ATOM   4689  N   GLY B 604       5.655   4.373 -15.231  1.00 84.99           N  
ATOM   4690  CA  GLY B 604       5.743   5.755 -15.674  1.00 84.99           C  
ATOM   4691  C   GLY B 604       7.105   6.115 -16.237  1.00 84.99           C  
ATOM   4692  O   GLY B 604       7.450   7.295 -16.335  1.00 84.99           O  
ATOM   4693  N   TYR B 605       7.941   5.111 -16.565  1.00 75.66           N  
ATOM   4694  CA  TYR B 605       9.265   5.366 -17.122  1.00 75.66           C  
ATOM   4695  C   TYR B 605       9.162   6.004 -18.502  1.00 75.66           C  
ATOM   4696  CB  TYR B 605      10.071   4.066 -17.207  1.00 75.66           C  
ATOM   4697  O   TYR B 605      10.040   6.771 -18.905  1.00 75.66           O  
ATOM   4698  CG  TYR B 605      11.565   4.275 -17.158  1.00 75.66           C  
ATOM   4699  CD1 TYR B 605      12.441   3.282 -17.591  1.00 75.66           C  
ATOM   4700  CD2 TYR B 605      12.103   5.463 -16.676  1.00 75.66           C  
ATOM   4701  CE1 TYR B 605      13.819   3.469 -17.545  1.00 75.66           C  
ATOM   4702  CE2 TYR B 605      13.479   5.661 -16.626  1.00 75.66           C  
ATOM   4703  OH  TYR B 605      15.691   4.850 -17.014  1.00 75.66           O  
ATOM   4704  CZ  TYR B 605      14.328   4.660 -17.062  1.00 75.66           C  
ATOM   4705  N   LYS B 606       8.188   5.568 -19.335  1.00 65.98           N  
ATOM   4706  CA  LYS B 606       7.970   6.106 -20.674  1.00 65.98           C  
ATOM   4707  C   LYS B 606       7.898   7.630 -20.650  1.00 65.98           C  
ATOM   4708  CB  LYS B 606       6.689   5.531 -21.282  1.00 65.98           C  
ATOM   4709  O   LYS B 606       8.512   8.299 -21.483  1.00 65.98           O  
ATOM   4710  CG  LYS B 606       6.428   5.977 -22.713  1.00 65.98           C  
ATOM   4711  CD  LYS B 606       5.137   5.380 -23.258  1.00 65.98           C  
ATOM   4712  CE  LYS B 606       4.826   5.899 -24.655  1.00 65.98           C  
ATOM   4713  NZ  LYS B 606       3.555   5.325 -25.189  1.00 65.98           N  
ATOM   4714  N   SER B 607       7.217   8.145 -19.811  1.00 54.88           N  
ATOM   4715  CA  SER B 607       6.992   9.583 -19.707  1.00 54.88           C  
ATOM   4716  C   SER B 607       8.302  10.334 -19.491  1.00 54.88           C  
ATOM   4717  CB  SER B 607       6.023   9.893 -18.566  1.00 54.88           C  
ATOM   4718  O   SER B 607       8.496  11.423 -20.035  1.00 54.88           O  
ATOM   4719  OG  SER B 607       4.775   9.255 -18.778  1.00 54.88           O  
ATOM   4720  N   ARG B 608       9.240   9.720 -18.873  1.00 52.28           N  
ATOM   4721  CA  ARG B 608      10.559  10.291 -18.618  1.00 52.28           C  
ATOM   4722  C   ARG B 608      11.417  10.269 -19.878  1.00 52.28           C  
ATOM   4723  CB  ARG B 608      11.264   9.535 -17.490  1.00 52.28           C  
ATOM   4724  O   ARG B 608      12.089  11.252 -20.196  1.00 52.28           O  
ATOM   4725  CG  ARG B 608      12.452  10.277 -16.900  1.00 52.28           C  
ATOM   4726  CD  ARG B 608      13.074   9.514 -15.739  1.00 52.28           C  
ATOM   4727  NE  ARG B 608      14.266  10.185 -15.229  1.00 52.28           N  
ATOM   4728  NH1 ARG B 608      14.907   8.448 -13.848  1.00 52.28           N  
ATOM   4729  NH2 ARG B 608      16.163  10.363 -13.947  1.00 52.28           N  
ATOM   4730  CZ  ARG B 608      15.109   9.664 -14.343  1.00 52.28           C  
ATOM   4731  N   SER B 609      11.347   9.177 -20.679  1.00 50.77           N  
ATOM   4732  CA  SER B 609      12.145   8.989 -21.886  1.00 50.77           C  
ATOM   4733  C   SER B 609      11.648   9.877 -23.022  1.00 50.77           C  
ATOM   4734  CB  SER B 609      12.118   7.524 -22.325  1.00 50.77           C  
ATOM   4735  O   SER B 609      12.447  10.439 -23.774  1.00 50.77           O  
ATOM   4736  OG  SER B 609      12.774   7.359 -23.570  1.00 50.77           O  
ATOM   4737  N   GLU B 610      10.338   9.989 -23.171  1.00 52.73           N  
ATOM   4738  CA  GLU B 610       9.734  10.784 -24.236  1.00 52.73           C  
ATOM   4739  C   GLU B 610      10.028  12.270 -24.050  1.00 52.73           C  
ATOM   4740  CB  GLU B 610       8.222  10.550 -24.291  1.00 52.73           C  
ATOM   4741  O   GLU B 610      10.105  13.020 -25.025  1.00 52.73           O  
ATOM   4742  CG  GLU B 610       7.829   9.209 -24.894  1.00 52.73           C  
ATOM   4743  CD  GLU B 610       6.326   8.982 -24.924  1.00 52.73           C  
ATOM   4744  OE1 GLU B 610       5.877   7.969 -25.506  1.00 52.73           O  
ATOM   4745  OE2 GLU B 610       5.592   9.825 -24.362  1.00 52.73           O  
ATOM   4746  N   GLN B 611      10.243  12.685 -22.839  1.00 47.98           N  
ATOM   4747  CA  GLN B 611      10.580  14.077 -22.562  1.00 47.98           C  
ATOM   4748  C   GLN B 611      11.970  14.421 -23.090  1.00 47.98           C  
ATOM   4749  CB  GLN B 611      10.504  14.360 -21.061  1.00 47.98           C  
ATOM   4750  O   GLN B 611      12.219  15.556 -23.504  1.00 47.98           O  
ATOM   4751  CG  GLN B 611       9.096  14.659 -20.563  1.00 47.98           C  
ATOM   4752  CD  GLN B 611       9.068  15.089 -19.108  1.00 47.98           C  
ATOM   4753  NE2 GLN B 611       7.876  15.381 -18.599  1.00 47.98           N  
ATOM   4754  OE1 GLN B 611      10.109  15.157 -18.446  1.00 47.98           O  
ATOM   4755  N   LEU B 612      12.805  13.388 -23.253  1.00 47.69           N  
ATOM   4756  CA  LEU B 612      14.151  13.592 -23.777  1.00 47.69           C  
ATOM   4757  C   LEU B 612      14.167  13.470 -25.297  1.00 47.69           C  
ATOM   4758  CB  LEU B 612      15.124  12.583 -23.162  1.00 47.69           C  
ATOM   4759  O   LEU B 612      14.985  14.105 -25.967  1.00 47.69           O  
ATOM   4760  CG  LEU B 612      15.913  13.059 -21.941  1.00 47.69           C  
ATOM   4761  CD1 LEU B 612      15.850  12.016 -20.830  1.00 47.69           C  
ATOM   4762  CD2 LEU B 612      17.360  13.356 -22.322  1.00 47.69           C  
ATOM   4763  N   THR B 613      13.263  12.528 -25.949  1.00 43.62           N  
ATOM   4764  CA  THR B 613      13.254  12.278 -27.386  1.00 43.62           C  
ATOM   4765  C   THR B 613      12.394  13.311 -28.109  1.00 43.62           C  
ATOM   4766  CB  THR B 613      12.736  10.863 -27.704  1.00 43.62           C  
ATOM   4767  O   THR B 613      12.423  13.400 -29.338  1.00 43.62           O  
ATOM   4768  CG2 THR B 613      13.839   9.823 -27.534  1.00 43.62           C  
ATOM   4769  OG1 THR B 613      11.655  10.546 -26.818  1.00 43.62           O  
ATOM   4770  N   ASP B 614      11.254  13.787 -27.550  1.00 42.91           N  
ATOM   4771  CA  ASP B 614      10.463  14.768 -28.287  1.00 42.91           C  
ATOM   4772  C   ASP B 614      11.354  15.859 -28.877  1.00 42.91           C  
ATOM   4773  CB  ASP B 614       9.399  15.390 -27.381  1.00 42.91           C  
ATOM   4774  O   ASP B 614      12.220  16.401 -28.188  1.00 42.91           O  
ATOM   4775  CG  ASP B 614       8.076  15.619 -28.090  1.00 42.91           C  
ATOM   4776  OD1 ASP B 614       7.978  15.338 -29.304  1.00 42.91           O  
ATOM   4777  OD2 ASP B 614       7.124  16.088 -27.430  1.00 42.91           O  
ATOM   4778  N   ARG B 615      11.724  15.874 -30.182  1.00 43.58           N  
ATOM   4779  CA  ARG B 615      12.467  16.849 -30.974  1.00 43.58           C  
ATOM   4780  C   ARG B 615      12.246  18.264 -30.449  1.00 43.58           C  
ATOM   4781  CB  ARG B 615      12.060  16.768 -32.447  1.00 43.58           C  
ATOM   4782  O   ARG B 615      11.437  19.016 -30.997  1.00 43.58           O  
ATOM   4783  CG  ARG B 615      12.560  15.519 -33.156  1.00 43.58           C  
ATOM   4784  CD  ARG B 615      12.231  15.544 -34.642  1.00 43.58           C  
ATOM   4785  NE  ARG B 615      12.804  14.397 -35.341  1.00 43.58           N  
ATOM   4786  NH1 ARG B 615      11.896  14.933 -37.396  1.00 43.58           N  
ATOM   4787  NH2 ARG B 615      13.199  13.062 -37.167  1.00 43.58           N  
ATOM   4788  CZ  ARG B 615      12.631  14.134 -36.633  1.00 43.58           C  
ATOM   4789  N   SER B 616      12.209  18.421 -29.211  1.00 46.91           N  
ATOM   4790  CA  SER B 616      11.947  19.766 -28.708  1.00 46.91           C  
ATOM   4791  C   SER B 616      12.881  20.787 -29.349  1.00 46.91           C  
ATOM   4792  CB  SER B 616      12.099  19.809 -27.187  1.00 46.91           C  
ATOM   4793  O   SER B 616      14.007  20.455 -29.727  1.00 46.91           O  
ATOM   4794  OG  SER B 616      13.208  19.032 -26.770  1.00 46.91           O  
ATOM   4795  N   GLU B 617      12.325  21.762 -29.964  1.00 51.86           N  
ATOM   4796  CA  GLU B 617      13.014  22.964 -30.425  1.00 51.86           C  
ATOM   4797  C   GLU B 617      14.048  23.433 -29.406  1.00 51.86           C  
ATOM   4798  CB  GLU B 617      12.010  24.084 -30.710  1.00 51.86           C  
ATOM   4799  O   GLU B 617      13.801  23.391 -28.199  1.00 51.86           O  
ATOM   4800  CG  GLU B 617      11.802  24.362 -32.191  1.00 51.86           C  
ATOM   4801  CD  GLU B 617      10.804  25.477 -32.458  1.00 51.86           C  
ATOM   4802  OE1 GLU B 617      10.531  25.777 -33.642  1.00 51.86           O  
ATOM   4803  OE2 GLU B 617      10.291  26.057 -31.474  1.00 51.86           O  
ATOM   4804  N   ILE B 618      15.246  23.191 -29.711  1.00 60.49           N  
ATOM   4805  CA  ILE B 618      16.247  23.895 -28.917  1.00 60.49           C  
ATOM   4806  C   ILE B 618      15.769  25.315 -28.624  1.00 60.49           C  
ATOM   4807  CB  ILE B 618      17.616  23.927 -29.633  1.00 60.49           C  
ATOM   4808  O   ILE B 618      15.658  26.139 -29.534  1.00 60.49           O  
ATOM   4809  CG1 ILE B 618      18.087  22.503 -29.949  1.00 60.49           C  
ATOM   4810  CG2 ILE B 618      18.651  24.672 -28.786  1.00 60.49           C  
ATOM   4811  CD1 ILE B 618      19.300  22.442 -30.867  1.00 60.49           C  
ATOM   4812  N   SER B 619      15.232  25.446 -27.474  1.00 68.19           N  
ATOM   4813  CA  SER B 619      14.787  26.779 -27.080  1.00 68.19           C  
ATOM   4814  C   SER B 619      15.802  27.453 -26.165  1.00 68.19           C  
ATOM   4815  CB  SER B 619      13.428  26.705 -26.382  1.00 68.19           C  
ATOM   4816  O   SER B 619      15.666  27.412 -24.940  1.00 68.19           O  
ATOM   4817  OG  SER B 619      13.032  27.984 -25.916  1.00 68.19           O  
ATOM   4818  N   LEU B 620      16.953  27.582 -26.630  1.00 74.25           N  
ATOM   4819  CA  LEU B 620      18.019  28.256 -25.897  1.00 74.25           C  
ATOM   4820  C   LEU B 620      18.297  29.635 -26.488  1.00 74.25           C  
ATOM   4821  CB  LEU B 620      19.297  27.414 -25.915  1.00 74.25           C  
ATOM   4822  O   LEU B 620      18.111  29.850 -27.688  1.00 74.25           O  
ATOM   4823  CG  LEU B 620      19.239  26.078 -25.172  1.00 74.25           C  
ATOM   4824  CD1 LEU B 620      20.393  25.180 -25.605  1.00 74.25           C  
ATOM   4825  CD2 LEU B 620      19.267  26.303 -23.664  1.00 74.25           C  
ATOM   4826  N   LEU B 621      18.659  30.535 -25.620  1.00 77.68           N  
ATOM   4827  CA  LEU B 621      19.127  31.830 -26.103  1.00 77.68           C  
ATOM   4828  C   LEU B 621      20.437  31.682 -26.871  1.00 77.68           C  
ATOM   4829  CB  LEU B 621      19.313  32.803 -24.936  1.00 77.68           C  
ATOM   4830  O   LEU B 621      21.220  30.769 -26.600  1.00 77.68           O  
ATOM   4831  CG  LEU B 621      18.046  33.206 -24.181  1.00 77.68           C  
ATOM   4832  CD1 LEU B 621      18.398  33.716 -22.788  1.00 77.68           C  
ATOM   4833  CD2 LEU B 621      17.271  34.263 -24.962  1.00 77.68           C  
ATOM   4834  N   PRO B 622      20.594  32.516 -27.840  1.00 77.77           N  
ATOM   4835  CA  PRO B 622      21.831  32.433 -28.620  1.00 77.77           C  
ATOM   4836  C   PRO B 622      23.082  32.451 -27.745  1.00 77.77           C  
ATOM   4837  CB  PRO B 622      21.770  33.677 -29.511  1.00 77.77           C  
ATOM   4838  O   PRO B 622      24.056  31.754 -28.039  1.00 77.77           O  
ATOM   4839  CG  PRO B 622      20.330  34.078 -29.508  1.00 77.77           C  
ATOM   4840  CD  PRO B 622      19.685  33.532 -28.267  1.00 77.77           C  
ATOM   4841  N   SER B 623      23.044  33.280 -26.618  1.00 81.82           N  
ATOM   4842  CA  SER B 623      24.190  33.339 -25.717  1.00 81.82           C  
ATOM   4843  C   SER B 623      24.431  31.993 -25.041  1.00 81.82           C  
ATOM   4844  CB  SER B 623      23.983  34.421 -24.657  1.00 81.82           C  
ATOM   4845  O   SER B 623      25.579  31.589 -24.843  1.00 81.82           O  
ATOM   4846  OG  SER B 623      22.797  34.184 -23.920  1.00 81.82           O  
ATOM   4847  N   ASP B 624      23.385  31.346 -24.815  1.00 82.21           N  
ATOM   4848  CA  ASP B 624      23.487  30.039 -24.171  1.00 82.21           C  
ATOM   4849  C   ASP B 624      23.975  28.979 -25.156  1.00 82.21           C  
ATOM   4850  CB  ASP B 624      22.138  29.626 -23.578  1.00 82.21           C  
ATOM   4851  O   ASP B 624      24.776  28.113 -24.797  1.00 82.21           O  
ATOM   4852  CG  ASP B 624      21.740  30.460 -22.373  1.00 82.21           C  
ATOM   4853  OD1 ASP B 624      22.633  30.988 -21.674  1.00 82.21           O  
ATOM   4854  OD2 ASP B 624      20.523  30.589 -22.118  1.00 82.21           O  
ATOM   4855  N   ILE B 625      23.383  29.040 -26.294  1.00 80.24           N  
ATOM   4856  CA  ILE B 625      23.817  28.099 -27.322  1.00 80.24           C  
ATOM   4857  C   ILE B 625      25.332  28.189 -27.496  1.00 80.24           C  
ATOM   4858  CB  ILE B 625      23.106  28.364 -28.667  1.00 80.24           C  
ATOM   4859  O   ILE B 625      26.018  27.166 -27.546  1.00 80.24           O  
ATOM   4860  CG1 ILE B 625      21.603  28.091 -28.540  1.00 80.24           C  
ATOM   4861  CG2 ILE B 625      23.724  27.514 -29.781  1.00 80.24           C  
ATOM   4862  CD1 ILE B 625      20.812  28.374 -29.810  1.00 80.24           C  
ATOM   4863  N   ASP B 626      25.852  29.453 -27.530  1.00 83.64           N  
ATOM   4864  CA  ASP B 626      27.287  29.665 -27.688  1.00 83.64           C  
ATOM   4865  C   ASP B 626      28.063  29.062 -26.519  1.00 83.64           C  
ATOM   4866  CB  ASP B 626      27.599  31.158 -27.812  1.00 83.64           C  
ATOM   4867  O   ASP B 626      29.092  28.413 -26.718  1.00 83.64           O  
ATOM   4868  CG  ASP B 626      27.614  31.643 -29.251  1.00 83.64           C  
ATOM   4869  OD1 ASP B 626      27.768  30.813 -30.173  1.00 83.64           O  
ATOM   4870  OD2 ASP B 626      27.475  32.866 -29.464  1.00 83.64           O  
ATOM   4871  N   ARG B 627      27.508  29.254 -25.406  1.00 85.65           N  
ATOM   4872  CA  ARG B 627      28.153  28.733 -24.205  1.00 85.65           C  
ATOM   4873  C   ARG B 627      28.223  27.210 -24.236  1.00 85.65           C  
ATOM   4874  CB  ARG B 627      27.409  29.198 -22.951  1.00 85.65           C  
ATOM   4875  O   ARG B 627      29.281  26.627 -23.993  1.00 85.65           O  
ATOM   4876  CG  ARG B 627      28.095  28.815 -21.650  1.00 85.65           C  
ATOM   4877  CD  ARG B 627      27.306  29.286 -20.436  1.00 85.65           C  
ATOM   4878  NE  ARG B 627      27.629  28.503 -19.246  1.00 85.65           N  
ATOM   4879  NH1 ARG B 627      25.873  29.315 -17.983  1.00 85.65           N  
ATOM   4880  NH2 ARG B 627      27.322  27.780 -17.088  1.00 85.65           N  
ATOM   4881  CZ  ARG B 627      26.941  28.534 -18.108  1.00 85.65           C  
ATOM   4882  N   TYR B 628      27.131  26.589 -24.578  1.00 87.56           N  
ATOM   4883  CA  TYR B 628      27.065  25.132 -24.562  1.00 87.56           C  
ATOM   4884  C   TYR B 628      27.845  24.538 -25.729  1.00 87.56           C  
ATOM   4885  CB  TYR B 628      25.610  24.658 -24.612  1.00 87.56           C  
ATOM   4886  O   TYR B 628      28.429  23.458 -25.609  1.00 87.56           O  
ATOM   4887  CG  TYR B 628      24.816  25.006 -23.376  1.00 87.56           C  
ATOM   4888  CD1 TYR B 628      25.384  24.906 -22.108  1.00 87.56           C  
ATOM   4889  CD2 TYR B 628      23.496  25.434 -23.473  1.00 87.56           C  
ATOM   4890  CE1 TYR B 628      24.656  25.223 -20.966  1.00 87.56           C  
ATOM   4891  CE2 TYR B 628      22.759  25.754 -22.338  1.00 87.56           C  
ATOM   4892  OH  TYR B 628      22.621  25.962 -19.964  1.00 87.56           O  
ATOM   4893  CZ  TYR B 628      23.346  25.646 -21.091  1.00 87.56           C  
ATOM   4894  N   LYS B 629      27.803  25.267 -26.790  1.00 84.30           N  
ATOM   4895  CA  LYS B 629      28.634  24.841 -27.913  1.00 84.30           C  
ATOM   4896  C   LYS B 629      30.111  24.828 -27.530  1.00 84.30           C  
ATOM   4897  CB  LYS B 629      28.413  25.753 -29.121  1.00 84.30           C  
ATOM   4898  O   LYS B 629      30.839  23.896 -27.878  1.00 84.30           O  
ATOM   4899  CG  LYS B 629      27.432  25.199 -30.143  1.00 84.30           C  
ATOM   4900  CD  LYS B 629      27.301  26.121 -31.349  1.00 84.30           C  
ATOM   4901  CE  LYS B 629      26.270  25.602 -32.342  1.00 84.30           C  
ATOM   4902  NZ  LYS B 629      26.109  26.524 -33.506  1.00 84.30           N  
ATOM   4903  N   LYS B 630      30.517  25.897 -26.796  1.00 85.65           N  
ATOM   4904  CA  LYS B 630      31.897  25.976 -26.327  1.00 85.65           C  
ATOM   4905  C   LYS B 630      32.231  24.809 -25.401  1.00 85.65           C  
ATOM   4906  CB  LYS B 630      32.145  27.303 -25.608  1.00 85.65           C  
ATOM   4907  O   LYS B 630      33.312  24.225 -25.495  1.00 85.65           O  
ATOM   4908  CG  LYS B 630      32.838  28.351 -26.466  1.00 85.65           C  
ATOM   4909  CD  LYS B 630      33.052  29.649 -25.698  1.00 85.65           C  
ATOM   4910  CE  LYS B 630      33.591  30.751 -26.600  1.00 85.65           C  
ATOM   4911  NZ  LYS B 630      33.745  32.043 -25.865  1.00 85.65           N  
ATOM   4912  N   ARG B 631      31.305  24.503 -24.611  1.00 87.48           N  
ATOM   4913  CA  ARG B 631      31.496  23.379 -23.700  1.00 87.48           C  
ATOM   4914  C   ARG B 631      31.618  22.067 -24.467  1.00 87.48           C  
ATOM   4915  CB  ARG B 631      30.341  23.296 -22.700  1.00 87.48           C  
ATOM   4916  O   ARG B 631      32.498  21.253 -24.178  1.00 87.48           O  
ATOM   4917  CG  ARG B 631      30.543  22.254 -21.611  1.00 87.48           C  
ATOM   4918  CD  ARG B 631      29.400  22.260 -20.605  1.00 87.48           C  
ATOM   4919  NE  ARG B 631      29.374  23.496 -19.827  1.00 87.48           N  
ATOM   4920  NH1 ARG B 631      27.289  23.115 -18.908  1.00 87.48           N  
ATOM   4921  NH2 ARG B 631      28.451  25.018 -18.376  1.00 87.48           N  
ATOM   4922  CZ  ARG B 631      28.371  23.874 -19.039  1.00 87.48           C  
ATOM   4923  N   PHE B 632      30.722  21.895 -25.363  1.00 88.81           N  
ATOM   4924  CA  PHE B 632      30.735  20.701 -26.200  1.00 88.81           C  
ATOM   4925  C   PHE B 632      32.069  20.562 -26.924  1.00 88.81           C  
ATOM   4926  CB  PHE B 632      29.589  20.742 -27.216  1.00 88.81           C  
ATOM   4927  O   PHE B 632      32.640  19.471 -26.981  1.00 88.81           O  
ATOM   4928  CG  PHE B 632      29.440  19.476 -28.015  1.00 88.81           C  
ATOM   4929  CD1 PHE B 632      30.065  19.339 -29.249  1.00 88.81           C  
ATOM   4930  CD2 PHE B 632      28.676  18.421 -27.532  1.00 88.81           C  
ATOM   4931  CE1 PHE B 632      29.929  18.167 -29.991  1.00 88.81           C  
ATOM   4932  CE2 PHE B 632      28.536  17.248 -28.267  1.00 88.81           C  
ATOM   4933  CZ  PHE B 632      29.162  17.124 -29.497  1.00 88.81           C  
ATOM   4934  N   HIS B 633      32.649  21.647 -27.394  1.00 86.61           N  
ATOM   4935  CA  HIS B 633      33.864  21.639 -28.201  1.00 86.61           C  
ATOM   4936  C   HIS B 633      35.092  21.342 -27.347  1.00 86.61           C  
ATOM   4937  CB  HIS B 633      34.037  22.978 -28.922  1.00 86.61           C
[truncated: 284,230 more chars]
