# Supplementary material for: AI-guided pipeline for protein–protein interaction drug discovery identifies a SARS-CoV-2 inhibitor
Source: Mol Syst Biol. 2024 Mar 11;20(4):428–57. doi: 10.1038/s44320-024-00019-8 (PMC10987651; doi:10.1038/s44320-024-00019-8)
Supplement: Supplementary file 12 — Source Data Fig. 2 [file 44320_2024_19_MOESM12_ESM.zip › Source Data Figure EV3-EV4/ColabFold/ORC2L_ORC4L_unrelaxed_rank_3_model_5.pdb]

MODEL     1                                                                     
ATOM      1  N   MET B   1      10.549-111.755   0.945  1.00 19.45           N  
ATOM      2  CA  MET B   1       9.454-111.899   1.900  1.00 19.45           C  
ATOM      3  C   MET B   1       9.122-110.561   2.553  1.00 19.45           C  
ATOM      4  CB  MET B   1       9.807-112.931   2.972  1.00 19.45           C  
ATOM      5  O   MET B   1       9.942-109.642   2.546  1.00 19.45           O  
ATOM      6  CG  MET B   1       9.476-114.361   2.579  1.00 19.45           C  
ATOM      7  SD  MET B   1       9.089-115.418   4.028  1.00 19.45           S  
ATOM      8  CE  MET B   1       8.838-117.014   3.203  1.00 19.45           C  
ATOM      9  N   SER B   2       8.617-110.501   3.867  1.00 24.81           N  
ATOM     10  CA  SER B   2       8.930-111.523   4.861  1.00 24.81           C  
ATOM     11  C   SER B   2      10.436-111.730   4.984  1.00 24.81           C  
ATOM     12  CB  SER B   2       8.253-112.846   4.502  1.00 24.81           C  
ATOM     13  O   SER B   2      10.918-112.224   6.006  1.00 24.81           O  
ATOM     14  OG  SER B   2       7.605-112.755   3.245  1.00 24.81           O  
ATOM     15  N   LYS B   3      11.044-111.207   4.377  1.00 25.05           N  
ATOM     16  CA  LYS B   3      11.765-109.975   4.070  1.00 25.05           C  
ATOM     17  C   LYS B   3      12.273-109.304   5.343  1.00 25.05           C  
ATOM     18  CB  LYS B   3      10.872-109.009   3.290  1.00 25.05           C  
ATOM     19  O   LYS B   3      11.556-109.236   6.344  1.00 25.05           O  
ATOM     20  CG  LYS B   3      11.060-109.073   1.781  1.00 25.05           C  
ATOM     21  CD  LYS B   3      10.185-108.054   1.065  1.00 25.05           C  
ATOM     22  CE  LYS B   3      10.350-108.138  -0.447  1.00 25.05           C  
ATOM     23  NZ  LYS B   3       9.451-107.179  -1.156  1.00 25.05           N  
ATOM     24  N   PRO B   4      13.030-108.708   5.408  1.00 22.49           N  
ATOM     25  CA  PRO B   4      13.996-109.715   4.963  1.00 22.49           C  
ATOM     26  C   PRO B   4      15.268-109.726   5.808  1.00 22.49           C  
ATOM     27  CB  PRO B   4      14.302-109.299   3.522  1.00 22.49           C  
ATOM     28  O   PRO B   4      16.267-110.338   5.420  1.00 22.49           O  
ATOM     29  CG  PRO B   4      13.970-107.843   3.467  1.00 22.49           C  
ATOM     30  CD  PRO B   4      13.305-107.455   4.756  1.00 22.49           C  
ATOM     31  N   GLU B   5      14.660-109.689   7.258  1.00 21.27           N  
ATOM     32  CA  GLU B   5      15.377-108.516   7.749  1.00 21.27           C  
ATOM     33  C   GLU B   5      16.885-108.754   7.757  1.00 21.27           C  
ATOM     34  CB  GLU B   5      14.897-108.140   9.153  1.00 21.27           C  
ATOM     35  O   GLU B   5      17.654-107.884   8.170  1.00 21.27           O  
ATOM     36  CG  GLU B   5      13.782-107.105   9.165  1.00 21.27           C  
ATOM     37  CD  GLU B   5      13.439-106.609  10.561  1.00 21.27           C  
ATOM     38  OE1 GLU B   5      12.614-105.675  10.687  1.00 21.27           O  
ATOM     39  OE2 GLU B   5      14.000-107.157  11.535  1.00 21.27           O  
ATOM     40  N   LEU B   6      17.339-109.645   7.133  1.00 20.35           N  
ATOM     41  CA  LEU B   6      17.881-110.705   7.976  1.00 20.35           C  
ATOM     42  C   LEU B   6      19.275-110.341   8.476  1.00 20.35           C  
ATOM     43  CB  LEU B   6      17.931-112.028   7.209  1.00 20.35           C  
ATOM     44  O   LEU B   6      20.160-110.016   7.681  1.00 20.35           O  
ATOM     45  CG  LEU B   6      16.694-112.921   7.315  1.00 20.35           C  
ATOM     46  CD1 LEU B   6      16.414-113.601   5.979  1.00 20.35           C  
ATOM     47  CD2 LEU B   6      16.874-113.956   8.421  1.00 20.35           C  
ATOM     48  N   LYS B   7      19.228-110.046   9.737  1.00 18.07           N  
ATOM     49  CA  LYS B   7      20.188-108.997  10.068  1.00 18.07           C  
ATOM     50  C   LYS B   7      21.622-109.489   9.890  1.00 18.07           C  
ATOM     51  CB  LYS B   7      19.976-108.507  11.501  1.00 18.07           C  
ATOM     52  O   LYS B   7      22.573-108.743  10.131  1.00 18.07           O  
ATOM     53  CG  LYS B   7      19.152-107.233  11.604  1.00 18.07           C  
ATOM     54  CD  LYS B   7      19.039-106.755  13.046  1.00 18.07           C  
ATOM     55  CE  LYS B   7      18.188-105.497  13.154  1.00 18.07           C  
ATOM     56  NZ  LYS B   7      18.046-105.044  14.570  1.00 18.07           N  
ATOM     57  N   GLU B   8      21.666-110.634   9.380  1.00 19.21           N  
ATOM     58  CA  GLU B   8      22.384-111.408  10.389  1.00 19.21           C  
ATOM     59  C   GLU B   8      23.855-111.009  10.448  1.00 19.21           C  
ATOM     60  CB  GLU B   8      22.257-112.908  10.107  1.00 19.21           C  
ATOM     61  O   GLU B   8      24.525-111.234  11.458  1.00 19.21           O  
ATOM     62  CG  GLU B   8      21.150-113.590  10.898  1.00 19.21           C  
ATOM     63  CD  GLU B   8      21.085-115.092  10.666  1.00 19.21           C  
ATOM     64  OE1 GLU B   8      20.271-115.774  11.329  1.00 19.21           O  
ATOM     65  OE2 GLU B   8      21.856-115.590   9.815  1.00 19.21           O  
ATOM     66  N   ASP B   9      24.148-110.545   9.425  1.00 18.82           N  
ATOM     67  CA  ASP B   9      25.370-111.223   9.003  1.00 18.82           C  
ATOM     68  C   ASP B   9      26.586-110.677   9.749  1.00 18.82           C  
ATOM     69  CB  ASP B   9      25.571-111.079   7.493  1.00 18.82           C  
ATOM     70  O   ASP B   9      26.926-109.500   9.614  1.00 18.82           O  
ATOM     71  CG  ASP B   9      25.137-112.310   6.717  1.00 18.82           C  
ATOM     72  OD1 ASP B   9      24.940-113.380   7.332  1.00 18.82           O  
ATOM     73  OD2 ASP B   9      24.993-112.209   5.480  1.00 18.82           O  
ATOM     74  N   LYS B  10      26.495-111.437  10.893  1.00 20.13           N  
ATOM     75  CA  LYS B  10      27.395-110.841  11.876  1.00 20.13           C  
ATOM     76  C   LYS B  10      28.770-110.574  11.271  1.00 20.13           C  
ATOM     77  CB  LYS B  10      27.529-111.748  13.100  1.00 20.13           C  
ATOM     78  O   LYS B  10      29.115-111.133  10.227  1.00 20.13           O  
ATOM     79  CG  LYS B  10      26.466-111.514  14.163  1.00 20.13           C  
ATOM     80  CD  LYS B  10      26.713-112.370  15.399  1.00 20.13           C  
ATOM     81  CE  LYS B  10      25.639-112.151  16.456  1.00 20.13           C  
ATOM     82  NZ  LYS B  10      25.857-113.015  17.654  1.00 20.13           N  
ATOM     83  N   MET B  11      29.465-110.207  12.091  1.00 17.20           N  
ATOM     84  CA  MET B  11      30.538-109.232  12.268  1.00 17.20           C  
ATOM     85  C   MET B  11      31.902-109.877  12.047  1.00 17.20           C  
ATOM     86  CB  MET B  11      30.474-108.610  13.664  1.00 17.20           C  
ATOM     87  O   MET B  11      32.015-111.103  12.015  1.00 17.20           O  
ATOM     88  CG  MET B  11      29.941-107.186  13.677  1.00 17.20           C  
ATOM     89  SD  MET B  11      30.375-106.287  15.217  1.00 17.20           S  
ATOM     90  CE  MET B  11      29.251-104.868  15.086  1.00 17.20           C  
ATOM     91  N   LEU B  12      32.848-109.516  12.892  1.00 16.43           N  
ATOM     92  CA  LEU B  12      34.140-108.840  12.913  1.00 16.43           C  
ATOM     93  C   LEU B  12      35.251-109.803  13.317  1.00 16.43           C  
ATOM     94  CB  LEU B  12      34.106-107.649  13.875  1.00 16.43           C  
ATOM     95  O   LEU B  12      34.996-110.806  13.988  1.00 16.43           O  
ATOM     96  CG  LEU B  12      33.577-106.332  13.305  1.00 16.43           C  
ATOM     97  CD1 LEU B  12      32.883-105.523  14.396  1.00 16.43           C  
ATOM     98  CD2 LEU B  12      34.709-105.529  12.674  1.00 16.43           C  
ATOM     99  N   GLU B  13      36.347-109.595  12.946  1.00 15.37           N  
ATOM    100  CA  GLU B  13      37.460-110.471  12.591  1.00 15.37           C  
ATOM    101  C   GLU B  13      38.026-111.172  13.823  1.00 15.37           C  
ATOM    102  CB  GLU B  13      38.563-109.679  11.883  1.00 15.37           C  
ATOM    103  O   GLU B  13      38.339-112.363  13.776  1.00 15.37           O  
ATOM    104  CG  GLU B  13      38.805-110.113  10.445  1.00 15.37           C  
ATOM    105  CD  GLU B  13      39.911-109.327   9.759  1.00 15.37           C  
ATOM    106  OE1 GLU B  13      40.241-109.636   8.592  1.00 15.37           O  
ATOM    107  OE2 GLU B  13      40.453-108.396  10.395  1.00 15.37           O  
ATOM    108  N   VAL B  14      37.875-110.865  15.255  1.00 14.89           N  
ATOM    109  CA  VAL B  14      39.212-110.463  15.677  1.00 14.89           C  
ATOM    110  C   VAL B  14      39.914-111.636  16.357  1.00 14.89           C  
ATOM    111  CB  VAL B  14      39.165-109.246  16.628  1.00 14.89           C  
ATOM    112  O   VAL B  14      39.339-112.290  17.230  1.00 14.89           O  
ATOM    113  CG1 VAL B  14      40.577-108.805  17.011  1.00 14.89           C  
ATOM    114  CG2 VAL B  14      38.400-108.093  15.980  1.00 14.89           C  
ATOM    115  N   HIS B  15      41.082-111.921  15.820  1.00 16.00           N  
ATOM    116  CA  HIS B  15      41.837-113.163  15.941  1.00 16.00           C  
ATOM    117  C   HIS B  15      42.639-113.197  17.238  1.00 16.00           C  
ATOM    118  CB  HIS B  15      42.770-113.343  14.742  1.00 16.00           C  
ATOM    119  O   HIS B  15      43.742-112.649  17.305  1.00 16.00           O  
ATOM    120  CG  HIS B  15      42.281-114.346  13.746  1.00 16.00           C  
ATOM    121  CD2 HIS B  15      42.909-115.387  13.152  1.00 16.00           C  
ATOM    122  ND1 HIS B  15      40.994-114.337  13.252  1.00 16.00           N  
ATOM    123  CE1 HIS B  15      40.852-115.333  12.394  1.00 16.00           C  
ATOM    124  NE2 HIS B  15      41.999-115.986  12.315  1.00 16.00           N  
ATOM    125  N   PHE B  16      42.134-113.301  18.485  1.00 17.17           N  
ATOM    126  CA  PHE B  16      43.139-113.140  19.529  1.00 17.17           C  
ATOM    127  C   PHE B  16      43.931-114.428  19.721  1.00 17.17           C  
ATOM    128  CB  PHE B  16      42.483-112.725  20.850  1.00 17.17           C  
ATOM    129  O   PHE B  16      43.350-115.493  19.941  1.00 17.17           O  
ATOM    130  CG  PHE B  16      43.219-111.631  21.575  1.00 17.17           C  
ATOM    131  CD1 PHE B  16      44.165-111.936  22.547  1.00 17.17           C  
ATOM    132  CD2 PHE B  16      42.965-110.297  21.286  1.00 17.17           C  
ATOM    133  CE1 PHE B  16      44.847-110.926  23.220  1.00 17.17           C  
ATOM    134  CE2 PHE B  16      43.642-109.282  21.955  1.00 17.17           C  
ATOM    135  CZ  PHE B  16      44.582-109.598  22.922  1.00 17.17           C  
ATOM    136  N   VAL B  17      45.232-114.157  19.518  1.00 18.99           N  
ATOM    137  CA  VAL B  17      46.375-115.055  19.387  1.00 18.99           C  
ATOM    138  C   VAL B  17      46.727-115.646  20.750  1.00 18.99           C  
ATOM    139  CB  VAL B  17      47.600-114.330  18.787  1.00 18.99           C  
ATOM    140  O   VAL B  17      46.403-115.064  21.788  1.00 18.99           O  
ATOM    141  CG1 VAL B  17      48.746-115.313  18.549  1.00 18.99           C  
ATOM    142  CG2 VAL B  17      47.219-113.624  17.487  1.00 18.99           C  
ATOM    143  N   GLY B  18      47.903-116.398  20.924  1.00 19.41           N  
ATOM    144  CA  GLY B  18      48.438-117.729  21.165  1.00 19.41           C  
ATOM    145  C   GLY B  18      49.414-117.779  22.325  1.00 19.41           C  
ATOM    146  O   GLY B  18      49.671-116.761  22.971  1.00 19.41           O  
ATOM    147  N   ASP B  19      50.771-117.893  22.250  1.00 18.72           N  
ATOM    148  CA  ASP B  19      51.697-118.810  22.906  1.00 18.72           C  
ATOM    149  C   ASP B  19      52.259-118.200  24.188  1.00 18.72           C  
ATOM    150  CB  ASP B  19      52.838-119.189  21.959  1.00 18.72           C  
ATOM    151  O   ASP B  19      52.478-116.989  24.261  1.00 18.72           O  
ATOM    152  CG  ASP B  19      52.546-120.439  21.149  1.00 18.72           C  
ATOM    153  OD1 ASP B  19      51.564-121.149  21.455  1.00 18.72           O  
ATOM    154  OD2 ASP B  19      53.307-120.719  20.197  1.00 18.72           O  
ATOM    155  N   ASP B  20      52.710-118.944  25.383  1.00 21.69           N  
ATOM    156  CA  ASP B  20      53.284-119.066  26.719  1.00 21.69           C  
ATOM    157  C   ASP B  20      54.810-119.069  26.664  1.00 21.69           C  
ATOM    158  CB  ASP B  20      52.780-120.337  27.406  1.00 21.69           C  
ATOM    159  O   ASP B  20      55.473-118.797  27.667  1.00 21.69           O  
ATOM    160  CG  ASP B  20      51.398-120.175  28.014  1.00 21.69           C  
ATOM    161  OD1 ASP B  20      51.006-119.034  28.341  1.00 21.69           O  
ATOM    162  OD2 ASP B  20      50.696-121.197  28.171  1.00 21.69           O  
ATOM    163  N   ASP B  21      55.471-119.738  26.126  1.00 22.43           N  
ATOM    164  CA  ASP B  21      56.727-119.985  26.827  1.00 22.43           C  
ATOM    165  C   ASP B  21      57.568-118.713  26.911  1.00 22.43           C  
ATOM    166  CB  ASP B  21      57.520-121.094  26.134  1.00 22.43           C  
ATOM    167  O   ASP B  21      58.076-118.368  27.980  1.00 22.43           O  
ATOM    168  CG  ASP B  21      57.164-122.482  26.637  1.00 22.43           C  
ATOM    169  OD1 ASP B  21      56.591-122.601  27.742  1.00 22.43           O  
ATOM    170  OD2 ASP B  21      57.460-123.465  25.924  1.00 22.43           O  
ATOM    171  N   VAL B  22      58.507-118.400  25.890  1.00 18.01           N  
ATOM    172  CA  VAL B  22      59.923-118.750  25.864  1.00 18.01           C  
ATOM    173  C   VAL B  22      60.753-117.591  26.412  1.00 18.01           C  
ATOM    174  CB  VAL B  22      60.392-119.113  24.437  1.00 18.01           C  
ATOM    175  O   VAL B  22      61.612-117.788  27.274  1.00 18.01           O  
ATOM    176  CG1 VAL B  22      61.866-119.513  24.438  1.00 18.01           C  
ATOM    177  CG2 VAL B  22      59.531-120.237  23.863  1.00 18.01           C  
ATOM    178  N   LEU B  23      61.441-116.571  25.646  1.00 17.83           N  
ATOM    179  CA  LEU B  23      62.545-116.782  24.716  1.00 17.83           C  
ATOM    180  C   LEU B  23      63.714-115.858  25.043  1.00 17.83           C  
ATOM    181  CB  LEU B  23      62.084-116.551  23.275  1.00 17.83           C  
ATOM    182  O   LEU B  23      63.516-114.763  25.572  1.00 17.83           O  
ATOM    183  CG  LEU B  23      61.667-117.795  22.489  1.00 17.83           C  
ATOM    184  CD1 LEU B  23      60.532-117.458  21.527  1.00 17.83           C  
ATOM    185  CD2 LEU B  23      62.859-118.375  21.735  1.00 17.83           C  
ATOM    186  N   ASN B  24      64.840-115.875  24.390  1.00 16.31           N  
ATOM    187  CA  ASN B  24      66.297-115.890  24.470  1.00 16.31           C  
ATOM    188  C   ASN B  24      66.858-114.494  24.727  1.00 16.31           C  
ATOM    189  CB  ASN B  24      66.899-116.478  23.193  1.00 16.31           C  
ATOM    190  O   ASN B  24      67.758-114.325  25.551  1.00 16.31           O  
ATOM    191  CG  ASN B  24      66.995-117.990  23.234  1.00 16.31           C  
ATOM    192  ND2 ASN B  24      67.091-118.611  22.064  1.00 16.31           N  
ATOM    193  OD1 ASN B  24      66.981-118.596  24.309  1.00 16.31           O  
ATOM    194  N   HIS B  25      66.924-113.602  23.921  1.00 13.75           N  
ATOM    195  CA  HIS B  25      68.142-113.175  23.240  1.00 13.75           C  
ATOM    196  C   HIS B  25      68.627-111.830  23.771  1.00 13.75           C  
ATOM    197  CB  HIS B  25      67.910-113.090  21.730  1.00 13.75           C  
ATOM    198  O   HIS B  25      67.914-110.828  23.681  1.00 13.75           O  
ATOM    199  CG  HIS B  25      68.764-114.028  20.938  1.00 13.75           C  
ATOM    200  CD2 HIS B  25      68.582-114.579  19.715  1.00 13.75           C  
ATOM    201  ND1 HIS B  25      69.971-114.506  21.401  1.00 13.75           N  
ATOM    202  CE1 HIS B  25      70.496-115.311  20.493  1.00 13.75           C  
ATOM    203  NE2 HIS B  25      69.673-115.372  19.460  1.00 13.75           N  
ATOM    204  N   ILE B  26      69.794-111.826  24.657  1.00 15.18           N  
ATOM    205  CA  ILE B  26      70.373-110.714  25.403  1.00 15.18           C  
ATOM    206  C   ILE B  26      70.913-109.667  24.432  1.00 15.18           C  
ATOM    207  CB  ILE B  26      71.494-111.193  26.352  1.00 15.18           C  
ATOM    208  O   ILE B  26      70.677-108.469  24.606  1.00 15.18           O  
ATOM    209  CG1 ILE B  26      70.939-112.193  27.373  1.00 15.18           C  
ATOM    210  CG2 ILE B  26      72.154-110.002  27.054  1.00 15.18           C  
ATOM    211  CD1 ILE B  26      72.007-112.869  28.222  1.00 15.18           C  
ATOM    212  N   LEU B  27      71.858-109.926  23.470  1.00 13.83           N  
ATOM    213  CA  LEU B  27      73.262-109.548  23.587  1.00 13.83           C  
ATOM    214  C   LEU B  27      73.511-108.181  22.959  1.00 13.83           C  
ATOM    215  CB  LEU B  27      74.157-110.598  22.921  1.00 13.83           C  
ATOM    216  O   LEU B  27      74.517-107.531  23.256  1.00 13.83           O  
ATOM    217  CG  LEU B  27      74.399-111.883  23.715  1.00 13.83           C  
ATOM    218  CD1 LEU B  27      74.820-113.012  22.780  1.00 13.83           C  
ATOM    219  CD2 LEU B  27      75.453-111.654  24.794  1.00 13.83           C  
ATOM    220  N   ASP B  28      73.191-107.475  21.851  1.00 15.08           N  
ATOM    221  CA  ASP B  28      74.064-107.472  20.680  1.00 15.08           C  
ATOM    222  C   ASP B  28      75.030-106.290  20.720  1.00 15.08           C  
ATOM    223  CB  ASP B  28      73.236-107.431  19.394  1.00 15.08           C  
ATOM    224  O   ASP B  28      74.747-105.270  21.352  1.00 15.08           O  
ATOM    225  CG  ASP B  28      73.070-108.797  18.752  1.00 15.08           C  
ATOM    226  OD1 ASP B  28      73.811-109.736  19.116  1.00 15.08           O  
ATOM    227  OD2 ASP B  28      72.193-108.936  17.873  1.00 15.08           O  
ATOM    228  N   ARG B  29      75.990-105.760  19.472  1.00 15.44           N  
ATOM    229  CA  ARG B  29      77.233-105.581  18.730  1.00 15.44           C  
ATOM    230  C   ARG B  29      77.538-104.101  18.521  1.00 15.44           C  
ATOM    231  CB  ARG B  29      77.162-106.297  17.380  1.00 15.44           C  
ATOM    232  O   ARG B  29      78.689-103.676  18.638  1.00 15.44           O  
ATOM    233  CG  ARG B  29      77.943-107.601  17.333  1.00 15.44           C  
ATOM    234  CD  ARG B  29      77.967-108.193  15.930  1.00 15.44           C  
ATOM    235  NE  ARG B  29      78.734-109.434  15.883  1.00 15.44           N  
ATOM    236  NH1 ARG B  29      78.338-109.836  13.642  1.00 15.44           N  
ATOM    237  NH2 ARG B  29      79.611-111.298  14.866  1.00 15.44           N  
ATOM    238  CZ  ARG B  29      78.892-110.186  14.797  1.00 15.44           C  
ATOM    239  N   GLU B  30      76.952-103.026  17.800  1.00 13.69           N  
ATOM    240  CA  GLU B  30      77.478-102.549  16.524  1.00 13.69           C  
ATOM    241  C   GLU B  30      78.339-101.303  16.713  1.00 13.69           C  
ATOM    242  CB  GLU B  30      76.337-102.256  15.547  1.00 13.69           C  
ATOM    243  O   GLU B  30      78.227-100.613  17.729  1.00 13.69           O  
ATOM    244  CG  GLU B  30      76.155-103.323  14.477  1.00 13.69           C  
ATOM    245  CD  GLU B  30      75.088-102.969  13.453  1.00 13.69           C  
ATOM    246  OE1 GLU B  30      74.937-103.708  12.454  1.00 13.69           O  
ATOM    247  OE2 GLU B  30      74.398-101.945  13.651  1.00 13.69           O  
ATOM    248  N   GLY B  31      78.286 -99.833  15.827  1.00 14.58           N  
ATOM    249  CA  GLY B  31      78.915 -99.252  14.652  1.00 14.58           C  
ATOM    250  C   GLY B  31      79.597 -97.927  14.935  1.00 14.58           C  
ATOM    251  O   GLY B  31      79.502 -97.398  16.044  1.00 14.58           O  
ATOM    252  N   GLY B  32      79.422 -96.448  14.064  1.00 14.95           N  
ATOM    253  CA  GLY B  32      80.005 -95.785  12.909  1.00 14.95           C  
ATOM    254  C   GLY B  32      80.540 -94.400  13.222  1.00 14.95           C  
ATOM    255  O   GLY B  32      81.701 -94.098  12.938  1.00 14.95           O  
ATOM    256  N   ALA B  33      79.912 -92.968  13.048  1.00 14.76           N  
ATOM    257  CA  ALA B  33      79.921 -92.135  11.848  1.00 14.76           C  
ATOM    258  C   ALA B  33      80.789 -90.896  12.046  1.00 14.76           C  
ATOM    259  CB  ALA B  33      78.498 -91.730  11.470  1.00 14.76           C  
ATOM    260  O   ALA B  33      80.960 -90.424  13.173  1.00 14.76           O  
ATOM    261  N   LYS B  34      81.142 -89.858  10.968  1.00 17.50           N  
ATOM    262  CA  LYS B  34      82.034 -89.225  10.001  1.00 17.50           C  
ATOM    263  C   LYS B  34      82.131 -87.721  10.244  1.00 17.50           C  
ATOM    264  CB  LYS B  34      81.558 -89.495   8.573  1.00 17.50           C  
ATOM    265  O   LYS B  34      83.229 -87.165  10.296  1.00 17.50           O  
ATOM    266  CG  LYS B  34      82.156 -90.747   7.948  1.00 17.50           C  
ATOM    267  CD  LYS B  34      81.735 -90.901   6.492  1.00 17.50           C  
ATOM    268  CE  LYS B  34      82.301 -92.173   5.877  1.00 17.50           C  
ATOM    269  NZ  LYS B  34      81.885 -92.332   4.451  1.00 17.50           N  
ATOM    270  N   LEU B  35      81.519 -86.731   9.529  1.00 14.94           N  
ATOM    271  CA  LEU B  35      81.930 -85.817   8.470  1.00 14.94           C  
ATOM    272  C   LEU B  35      82.299 -84.452   9.043  1.00 14.94           C  
ATOM    273  CB  LEU B  35      80.816 -85.663   7.431  1.00 14.94           C  
ATOM    274  O   LEU B  35      81.877 -84.103  10.147  1.00 14.94           O  
ATOM    275  CG  LEU B  35      80.850 -86.636   6.252  1.00 14.94           C  
ATOM    276  CD1 LEU B  35      79.439 -87.096   5.903  1.00 14.94           C  
ATOM    277  CD2 LEU B  35      81.522 -85.990   5.044  1.00 14.94           C  
ATOM    278  N   LYS B  36      82.402 -83.067   8.162  1.00 15.63           N  
ATOM    279  CA  LYS B  36      83.219 -82.104   7.428  1.00 15.63           C  
ATOM    280  C   LYS B  36      83.097 -80.708   8.031  1.00 15.63           C  
ATOM    281  CB  LYS B  36      82.819 -82.075   5.952  1.00 15.63           C  
ATOM    282  O   LYS B  36      82.161 -80.430   8.784  1.00 15.63           O  
ATOM    283  CG  LYS B  36      83.721 -82.903   5.050  1.00 15.63           C  
ATOM    284  CD  LYS B  36      83.317 -82.776   3.587  1.00 15.63           C  
ATOM    285  CE  LYS B  36      84.199 -83.630   2.686  1.00 15.63           C  
ATOM    286  NZ  LYS B  36      83.805 -83.511   1.250  1.00 15.63           N  
ATOM    287  N   LYS B  37      82.870 -79.385   7.166  1.00 14.07           N  
ATOM    288  CA  LYS B  37      83.599 -78.280   6.549  1.00 14.07           C  
ATOM    289  C   LYS B  37      83.258 -76.953   7.222  1.00 14.07           C  
ATOM    290  CB  LYS B  37      83.292 -78.202   5.053  1.00 14.07           C  
ATOM    291  O   LYS B  37      84.133 -76.107   7.417  1.00 14.07           O  
ATOM    292  CG  LYS B  37      84.390 -78.771   4.166  1.00 14.07           C  
ATOM    293  CD  LYS B  37      84.047 -78.624   2.689  1.00 14.07           C  
ATOM    294  CE  LYS B  37      85.128 -79.225   1.801  1.00 14.07           C  
ATOM    295  NZ  LYS B  37      84.774 -79.126   0.353  1.00 14.07           N  
ATOM    296  N   GLU B  38      82.090 -76.313   7.483  1.00 12.83           N  
ATOM    297  CA  GLU B  38      81.702 -75.122   6.733  1.00 12.83           C  
ATOM    298  C   GLU B  38      82.334 -73.866   7.326  1.00 12.83           C  
ATOM    299  CB  GLU B  38      80.178 -74.979   6.702  1.00 12.83           C  
ATOM    300  O   GLU B  38      82.700 -73.845   8.502  1.00 12.83           O  
ATOM    301  CG  GLU B  38      79.542 -75.458   5.405  1.00 12.83           C  
ATOM    302  CD  GLU B  38      78.050 -75.176   5.328  1.00 12.83           C  
ATOM    303  OE1 GLU B  38      77.438 -75.431   4.266  1.00 12.83           O  
ATOM    304  OE2 GLU B  38      77.489 -74.694   6.338  1.00 12.83           O  
ATOM    305  N   ARG B  39      82.025 -72.407   7.012  1.00 14.07           N  
ATOM    306  CA  ARG B  39      82.204 -71.194   6.221  1.00 14.07           C  
ATOM    307  C   ARG B  39      82.219 -69.957   7.113  1.00 14.07           C  
ATOM    308  CB  ARG B  39      81.100 -71.068   5.170  1.00 14.07           C  
ATOM    309  O   ARG B  39      83.084 -69.090   6.967  1.00 14.07           O  
ATOM    310  CG  ARG B  39      81.463 -71.667   3.820  1.00 14.07           C  
ATOM    311  CD  ARG B  39      80.373 -71.426   2.785  1.00 14.07           C  
ATOM    312  NE  ARG B  39      80.797 -71.840   1.450  1.00 14.07           N  
ATOM    313  NH1 ARG B  39      78.796 -71.309   0.425  1.00 14.07           N  
ATOM    314  NH2 ARG B  39      80.524 -72.179  -0.805  1.00 14.07           N  
ATOM    315  CZ  ARG B  39      80.038 -71.775   0.360  1.00 14.07           C  
ATOM    316  N   ALA B  40      81.053 -69.315   7.658  1.00 12.77           N  
ATOM    317  CA  ALA B  40      80.565 -68.023   7.182  1.00 12.77           C  
ATOM    318  C   ALA B  40      81.309 -66.873   7.855  1.00 12.77           C  
ATOM    319  CB  ALA B  40      79.063 -67.898   7.429  1.00 12.77           C  
ATOM    320  O   ALA B  40      81.899 -67.048   8.923  1.00 12.77           O  
ATOM    321  N   GLN B  41      80.873 -65.420   7.839  1.00 14.49           N  
ATOM    322  CA  GLN B  41      80.990 -64.089   7.253  1.00 14.49           C  
ATOM    323  C   GLN B  41      81.161 -63.025   8.334  1.00 14.49           C  
ATOM    324  CB  GLN B  41      79.767 -63.770   6.393  1.00 14.49           C  
ATOM    325  O   GLN B  41      80.822 -63.254   9.497  1.00 14.49           O  
ATOM    326  CG  GLN B  41      79.993 -63.976   4.901  1.00 14.49           C  
ATOM    327  CD  GLN B  41      78.706 -63.930   4.100  1.00 14.49           C  
ATOM    328  NE2 GLN B  41      78.812 -64.150   2.794  1.00 14.49           N  
ATOM    329  OE1 GLN B  41      77.624 -63.699   4.650  1.00 14.49           O  
ATOM    330  N   LEU B  42      80.888 -61.509   8.054  1.00 14.62           N  
ATOM    331  CA  LEU B  42      81.553 -60.224   7.868  1.00 14.62           C  
ATOM    332  C   LEU B  42      81.027 -59.191   8.860  1.00 14.62           C  
ATOM    333  CB  LEU B  42      81.357 -59.720   6.436  1.00 14.62           C  
ATOM    334  O   LEU B  42      81.707 -58.206   9.156  1.00 14.62           O  
ATOM    335  CG  LEU B  42      82.400 -60.167   5.411  1.00 14.62           C  
ATOM    336  CD1 LEU B  42      81.771 -60.276   4.027  1.00 14.62           C  
ATOM    337  CD2 LEU B  42      83.580 -59.201   5.393  1.00 14.62           C  
ATOM    338  N   LEU B  43      79.903 -58.929   9.498  1.00 12.32           N  
ATOM    339  CA  LEU B  43      79.187 -57.711   9.137  1.00 12.32           C  
ATOM    340  C   LEU B  43      79.805 -56.495   9.819  1.00 12.32           C  
ATOM    341  CB  LEU B  43      77.708 -57.826   9.515  1.00 12.32           C  
ATOM    342  O   LEU B  43      80.271 -56.587  10.957  1.00 12.32           O  
ATOM    343  CG  LEU B  43      76.739 -58.139   8.374  1.00 12.32           C  
ATOM    344  CD1 LEU B  43      75.920 -59.383   8.700  1.00 12.32           C  
ATOM    345  CD2 LEU B  43      75.826 -56.948   8.104  1.00 12.32           C  
ATOM    346  N   VAL B  44      79.520 -55.107   9.470  1.00 14.85           N  
ATOM    347  CA  VAL B  44      79.916 -53.767   9.051  1.00 14.85           C  
ATOM    348  C   VAL B  44      79.593 -52.763  10.155  1.00 14.85           C  
ATOM    349  CB  VAL B  44      79.218 -53.355   7.735  1.00 14.85           C  
ATOM    350  O   VAL B  44      80.449 -51.966  10.548  1.00 14.85           O  
ATOM    351  CG1 VAL B  44      79.643 -51.948   7.316  1.00 14.85           C  
ATOM    352  CG2 VAL B  44      79.529 -54.362   6.629  1.00 14.85           C  
ATOM    353  N   ASN B  45      78.387 -51.817  10.287  1.00 14.17           N  
ATOM    354  CA  ASN B  45      78.347 -50.447   9.787  1.00 14.17           C  
ATOM    355  C   ASN B  45      78.649 -49.438  10.891  1.00 14.17           C  
ATOM    356  CB  ASN B  45      76.987 -50.148   9.151  1.00 14.17           C  
ATOM    357  O   ASN B  45      78.532 -49.755  12.076  1.00 14.17           O  
ATOM    358  CG  ASN B  45      77.062 -50.027   7.642  1.00 14.17           C  
ATOM    359  ND2 ASN B  45      75.905 -49.949   6.995  1.00 14.17           N  
ATOM    360  OD1 ASN B  45      78.151 -50.004   7.062  1.00 14.17           O  
ATOM    361  N   PRO B  46      78.087 -47.776  10.834  1.00 17.57           N  
ATOM    362  CA  PRO B  46      78.480 -46.385  10.595  1.00 17.57           C  
ATOM    363  C   PRO B  46      78.096 -45.458  11.746  1.00 17.57           C  
ATOM    364  CB  PRO B  46      77.718 -46.017   9.319  1.00 17.57           C  
ATOM    365  O   PRO B  46      78.943 -44.721  12.258  1.00 17.57           O  
ATOM    366  CG  PRO B  46      76.594 -46.999   9.249  1.00 17.57           C  
ATOM    367  CD  PRO B  46      76.801 -48.039  10.313  1.00 17.57           C  
ATOM    368  N   LYS B  47      76.761 -44.466  11.794  1.00 15.73           N  
ATOM    369  CA  LYS B  47      76.620 -43.076  11.371  1.00 15.73           C  
ATOM    370  C   LYS B  47      76.401 -42.156  12.568  1.00 15.73           C  
ATOM    371  CB  LYS B  47      75.463 -42.931  10.381  1.00 15.73           C  
ATOM    372  O   LYS B  47      76.045 -42.617  13.655  1.00 15.73           O  
ATOM    373  CG  LYS B  47      75.864 -43.129   8.926  1.00 15.73           C  
ATOM    374  CD  LYS B  47      74.711 -42.818   7.981  1.00 15.73           C  
ATOM    375  CE  LYS B  47      75.107 -43.030   6.526  1.00 15.73           C  
ATOM    376  NZ  LYS B  47      73.962 -42.785   5.599  1.00 15.73           N  
ATOM    377  N   LYS B  48      75.312 -40.791  12.607  1.00 17.28           N  
ATOM    378  CA  LYS B  48      75.354 -39.344  12.416  1.00 17.28           C  
ATOM    379  C   LYS B  48      74.775 -38.613  13.623  1.00 17.28           C  
ATOM    380  CB  LYS B  48      74.594 -38.948  11.149  1.00 17.28           C  
ATOM    381  O   LYS B  48      75.390 -37.681  14.145  1.00 17.28           O  
ATOM    382  CG  LYS B  48      75.493 -38.587   9.976  1.00 17.28           C  
ATOM    383  CD  LYS B  48      74.681 -38.169   8.757  1.00 17.28           C  
ATOM    384  CE  LYS B  48      75.578 -37.841   7.571  1.00 17.28           C  
ATOM    385  NZ  LYS B  48      74.785 -37.454   6.366  1.00 17.28           N  
ATOM    386  N   ILE B  49      73.311 -38.006  13.850  1.00 16.16           N  
ATOM    387  CA  ILE B  49      72.746 -36.711  13.488  1.00 16.16           C  
ATOM    388  C   ILE B  49      72.461 -35.901  14.751  1.00 16.16           C  
ATOM    389  CB  ILE B  49      71.456 -36.871  12.652  1.00 16.16           C  
ATOM    390  O   ILE B  49      72.258 -36.468  15.827  1.00 16.16           O  
ATOM    391  CG1 ILE B  49      71.742 -37.675  11.379  1.00 16.16           C  
ATOM    392  CG2 ILE B  49      70.859 -35.502  12.313  1.00 16.16           C  
ATOM    393  CD1 ILE B  49      70.490 -38.145  10.650  1.00 16.16           C  
ATOM    394  N   ILE B  50      71.131 -35.112  14.988  1.00 18.34           N  
ATOM    395  CA  ILE B  50      70.750 -33.733  14.702  1.00 18.34           C  
ATOM    396  C   ILE B  50      70.521 -32.979  16.010  1.00 18.34           C  
ATOM    397  CB  ILE B  50      69.485 -33.667  13.817  1.00 18.34           C  
ATOM    398  O   ILE B  50      70.316 -33.594  17.060  1.00 18.34           O  
ATOM    399  CG1 ILE B  50      69.718 -34.412  12.497  1.00 18.34           C  
ATOM    400  CG2 ILE B  50      69.081 -32.213  13.561  1.00 18.34           C  
ATOM    401  CD1 ILE B  50      68.449 -34.654  11.691  1.00 18.34           C  
ATOM    402  N   LYS B  51      69.188 -31.953  16.271  1.00 18.48           N  
ATOM    403  CA  LYS B  51      68.712 -30.593  16.035  1.00 18.48           C  
ATOM    404  C   LYS B  51      68.092 -30.000  17.297  1.00 18.48           C  
ATOM    405  CB  LYS B  51      67.696 -30.570  14.892  1.00 18.48           C  
ATOM    406  O   LYS B  51      67.722 -30.734  18.216  1.00 18.48           O  
ATOM    407  CG  LYS B  51      68.311 -30.333  13.521  1.00 18.48           C  
ATOM    408  CD  LYS B  51      67.243 -30.223  12.440  1.00 18.48           C  
ATOM    409  CE  LYS B  51      67.859 -30.024  11.062  1.00 18.48           C  
ATOM    410  NZ  LYS B  51      66.819 -29.982   9.991  1.00 18.48           N  
ATOM    411  N   LYS B  52      67.120 -28.671  17.306  1.00 21.71           N  
ATOM    412  CA  LYS B  52      67.042 -27.239  17.580  1.00 21.71           C  
ATOM    413  C   LYS B  52      65.869 -26.919  18.501  1.00 21.71           C  
ATOM    414  CB  LYS B  52      66.915 -26.450  16.276  1.00 21.71           C  
ATOM    415  O   LYS B  52      66.021 -26.177  19.474  1.00 21.71           O  
ATOM    416  CG  LYS B  52      68.125 -25.584  15.957  1.00 21.71           C  
ATOM    417  CD  LYS B  52      67.962 -24.864  14.625  1.00 21.71           C  
ATOM    418  CE  LYS B  52      69.181 -24.013  14.294  1.00 21.71           C  
ATOM    419  NZ  LYS B  52      69.052 -23.355  12.960  1.00 21.71           N  
ATOM    420  N   PRO B  53      64.400 -26.644  18.120  1.00 18.13           N  
ATOM    421  CA  PRO B  53      63.691 -25.415  17.755  1.00 18.13           C  
ATOM    422  C   PRO B  53      62.759 -24.922  18.859  1.00 18.13           C  
ATOM    423  CB  PRO B  53      62.897 -25.822  16.511  1.00 18.13           C  
ATOM    424  O   PRO B  53      62.773 -23.736  19.200  1.00 18.13           O  
ATOM    425  CG  PRO B  53      62.846 -27.315  16.562  1.00 18.13           C  
ATOM    426  CD  PRO B  53      63.729 -27.785  17.682  1.00 18.13           C  
ATOM    427  N   GLU B  54      61.245 -25.077  18.876  1.00 17.45           N  
ATOM    428  CA  GLU B  54      60.177 -24.255  18.315  1.00 17.45           C  
ATOM    429  C   GLU B  54      59.384 -23.555  19.415  1.00 17.45           C  
ATOM    430  CB  GLU B  54      59.242 -25.105  17.452  1.00 17.45           C  
ATOM    431  O   GLU B  54      59.376 -24.003  20.563  1.00 17.45           O  
ATOM    432  CG  GLU B  54      59.487 -24.965  15.957  1.00 17.45           C  
ATOM    433  CD  GLU B  54      58.592 -25.859  15.114  1.00 17.45           C  
ATOM    434  OE1 GLU B  54      58.674 -25.799  13.867  1.00 17.45           O  
ATOM    435  OE2 GLU B  54      57.801 -26.627  15.707  1.00 17.45           O  
ATOM    436  N   TYR B  55      57.923 -22.935  19.227  1.00 18.26           N  
ATOM    437  CA  TYR B  55      57.138 -21.759  18.867  1.00 18.26           C  
ATOM    438  C   TYR B  55      56.049 -21.493  19.898  1.00 18.26           C  
ATOM    439  CB  TYR B  55      56.512 -21.936  17.480  1.00 18.26           C  
ATOM    440  O   TYR B  55      55.771 -22.341  20.750  1.00 18.26           O  
ATOM    441  CG  TYR B  55      57.393 -21.458  16.351  1.00 18.26           C  
ATOM    442  CD1 TYR B  55      57.332 -20.140  15.904  1.00 18.26           C  
ATOM    443  CD2 TYR B  55      58.287 -22.323  15.729  1.00 18.26           C  
ATOM    444  CE1 TYR B  55      58.140 -19.696  14.862  1.00 18.26           C  
ATOM    445  CE2 TYR B  55      59.100 -21.890  14.687  1.00 18.26           C  
ATOM    446  OH  TYR B  55      59.822 -20.142  13.230  1.00 18.26           O  
ATOM    447  CZ  TYR B  55      59.020 -20.577  14.261  1.00 18.26           C  
ATOM    448  N   ASP B  56      54.531 -21.328  19.521  1.00 17.43           N  
ATOM    449  CA  ASP B  56      53.595 -20.267  19.165  1.00 17.43           C  
ATOM    450  C   ASP B  56      52.437 -20.200  20.157  1.00 17.43           C  
ATOM    451  CB  ASP B  56      53.061 -20.476  17.746  1.00 17.43           C  
ATOM    452  O   ASP B  56      52.102 -19.124  20.657  1.00 17.43           O  
ATOM    453  CG  ASP B  56      53.939 -19.841  16.682  1.00 17.43           C  
ATOM    454  OD1 ASP B  56      54.716 -18.918  17.005  1.00 17.43           O  
ATOM    455  OD2 ASP B  56      53.850 -20.267  15.510  1.00 17.43           O  
ATOM    456  N   LEU B  57      50.996 -20.563  19.822  1.00 16.17           N  
ATOM    457  CA  LEU B  57      49.823 -19.858  19.317  1.00 16.17           C  
ATOM    458  C   LEU B  57      48.749 -19.749  20.394  1.00 16.17           C  
ATOM    459  CB  LEU B  57      49.258 -20.571  18.086  1.00 16.17           C  
ATOM    460  O   LEU B  57      48.811 -20.443  21.411  1.00 16.17           O  
ATOM    461  CG  LEU B  57      49.995 -20.333  16.766  1.00 16.17           C  
ATOM    462  CD1 LEU B  57      49.746 -21.490  15.804  1.00 16.17           C  
ATOM    463  CD2 LEU B  57      49.562 -19.010  16.143  1.00 16.17           C  
ATOM    464  N   GLU B  58      47.286 -20.040  20.125  1.00 17.24           N  
ATOM    465  CA  GLU B  58      46.084 -19.334  19.691  1.00 17.24           C  
ATOM    466  C   GLU B  58      44.984 -19.415  20.745  1.00 17.24           C  
ATOM    467  CB  GLU B  58      45.580 -19.900  18.360  1.00 17.24           C  
ATOM    468  O   GLU B  58      45.025 -20.275  21.628  1.00 17.24           O  
ATOM    469  CG  GLU B  58      46.112 -19.165  17.138  1.00 17.24           C  
ATOM    470  CD  GLU B  58      45.477 -19.628  15.837  1.00 17.24           C  
ATOM    471  OE1 GLU B  58      45.799 -19.059  14.769  1.00 17.24           O  
ATOM    472  OE2 GLU B  58      44.651 -20.566  15.885  1.00 17.24           O  
ATOM    473  N   GLU B  59      43.585 -19.145  20.431  1.00 18.65           N  
ATOM    474  CA  GLU B  59      42.489 -18.187  20.545  1.00 18.65           C  
ATOM    475  C   GLU B  59      41.321 -18.777  21.330  1.00 18.65           C  
ATOM    476  CB  GLU B  59      42.019 -17.741  19.158  1.00 18.65           C  
ATOM    477  O   GLU B  59      40.816 -18.151  22.264  1.00 18.65           O  
ATOM    478  CG  GLU B  59      42.393 -16.306  18.815  1.00 18.65           C  
ATOM    479  CD  GLU B  59      41.957 -15.890  17.419  1.00 18.65           C  
ATOM    480  OE1 GLU B  59      42.187 -14.722  17.034  1.00 18.65           O  
ATOM    481  OE2 GLU B  59      41.380 -16.740  16.704  1.00 18.65           O  
ATOM    482  N   ASP B  60      40.129 -19.197  20.714  1.00 16.92           N  
ATOM    483  CA  ASP B  60      38.843 -18.514  20.608  1.00 16.92           C  
ATOM    484  C   ASP B  60      37.794 -19.176  21.498  1.00 16.92           C  
ATOM    485  CB  ASP B  60      38.364 -18.495  19.155  1.00 16.92           C  
ATOM    486  O   ASP B  60      37.076 -18.495  22.232  1.00 16.92           O  
ATOM    487  CG  ASP B  60      38.704 -17.201  18.436  1.00 16.92           C  
ATOM    488  OD1 ASP B  60      38.969 -16.181  19.108  1.00 16.92           O  
ATOM    489  OD2 ASP B  60      38.702 -17.200  17.186  1.00 16.92           O  
ATOM    490  N   ASP B  61      36.984 -20.193  21.064  1.00 16.81           N  
ATOM    491  CA  ASP B  61      35.609 -20.096  20.585  1.00 16.81           C  
ATOM    492  C   ASP B  61      34.622 -20.565  21.652  1.00 16.81           C  
ATOM    493  CB  ASP B  61      35.427 -20.915  19.305  1.00 16.81           C  
ATOM    494  O   ASP B  61      34.991 -21.310  22.562  1.00 16.81           O  
ATOM    495  CG  ASP B  61      35.916 -20.189  18.064  1.00 16.81           C  
ATOM    496  OD1 ASP B  61      35.952 -18.940  18.062  1.00 16.81           O  
ATOM    497  OD2 ASP B  61      36.264 -20.873  17.077  1.00 16.81           O  
ATOM    498  N   GLN B  62      33.382 -21.019  21.281  1.00 17.49           N  
ATOM    499  CA  GLN B  62      32.030 -20.477  21.368  1.00 17.49           C  
ATOM    500  C   GLN B  62      31.198 -21.238  22.396  1.00 17.49           C  
ATOM    501  CB  GLN B  62      31.345 -20.521  20.001  1.00 17.49           C  
ATOM    502  O   GLN B  62      30.562 -20.631  23.260  1.00 17.49           O  
ATOM    503  CG  GLN B  62      31.121 -19.149  19.381  1.00 17.49           C  
ATOM    504  CD  GLN B  62      30.733 -19.222  17.916  1.00 17.49           C  
ATOM    505  NE2 GLN B  62      30.566 -18.064  17.288  1.00 17.49           N  
ATOM    506  OE1 GLN B  62      30.584 -20.312  17.354  1.00 17.49           O  
ATOM    507  N   GLU B  63      30.404 -22.287  22.039  1.00 15.97           N  
ATOM    508  CA  GLU B  63      28.959 -22.096  21.972  1.00 15.97           C  
ATOM    509  C   GLU B  63      28.258 -22.771  23.148  1.00 15.97           C  
ATOM    510  CB  GLU B  63      28.405 -22.635  20.651  1.00 15.97           C  
ATOM    511  O   GLU B  63      27.314 -22.218  23.715  1.00 15.97           O  
ATOM    512  CG  GLU B  63      27.897 -21.552  19.710  1.00 15.97           C  
ATOM    513  CD  GLU B  63      27.293 -22.105  18.429  1.00 15.97           C  
ATOM    514  OE1 GLU B  63      26.769 -21.313  17.613  1.00 15.97           O  
ATOM    515  OE2 GLU B  63      27.343 -23.341  18.240  1.00 15.97           O  
ATOM    516  N   VAL B  64      28.271 -24.062  23.364  1.00 15.32           N  
ATOM    517  CA  VAL B  64      26.989 -24.691  23.066  1.00 15.32           C  
ATOM    518  C   VAL B  64      26.114 -24.701  24.317  1.00 15.32           C  
ATOM    519  CB  VAL B  64      27.173 -26.130  22.532  1.00 15.32           C  
ATOM    520  O   VAL B  64      24.954 -24.286  24.275  1.00 15.32           O  
ATOM    521  CG1 VAL B  64      25.822 -26.757  22.194  1.00 15.32           C  
ATOM    522  CG2 VAL B  64      28.088 -26.132  21.309  1.00 15.32           C  
ATOM    523  N   LEU B  65      25.837 -25.899  24.983  1.00 14.57           N  
ATOM    524  CA  LEU B  65      24.476 -26.415  24.886  1.00 14.57           C  
ATOM    525  C   LEU B  65      23.705 -26.160  26.177  1.00 14.57           C  
ATOM    526  CB  LEU B  65      24.492 -27.913  24.574  1.00 14.57           C  
ATOM    527  O   LEU B  65      22.572 -25.675  26.142  1.00 14.57           O  
ATOM    528  CG  LEU B  65      24.306 -28.302  23.106  1.00 14.57           C  
ATOM    529  CD1 LEU B  65      25.351 -29.334  22.695  1.00 14.57           C  
ATOM    530  CD2 LEU B  65      22.897 -28.836  22.868  1.00 14.57           C  
ATOM    531  N   LYS B  66      23.791 -27.177  27.118  1.00 14.08           N  
ATOM    532  CA  LYS B  66      22.558 -27.751  27.649  1.00 14.08           C  
ATOM    533  C   LYS B  66      22.133 -27.048  28.935  1.00 14.08           C  
ATOM    534  CB  LYS B  66      22.728 -29.250  27.902  1.00 14.08           C  
ATOM    535  O   LYS B  66      22.979 -26.619  29.722  1.00 14.08           O  
ATOM    536  CG  LYS B  66      22.422 -30.121  26.693  1.00 14.08           C  
ATOM    537  CD  LYS B  66      22.516 -31.603  27.034  1.00 14.08           C  
ATOM    538  CE  LYS B  66      22.281 -32.475  25.808  1.00 14.08           C  
ATOM    539  NZ  LYS B  66      22.375 -33.929  26.137  1.00 14.08           N  
ATOM    540  N   ASP B  67      21.058 -27.493  29.493  1.00 15.21           N  
ATOM    541  CA  ASP B  67      19.865 -26.762  29.908  1.00 15.21           C  
ATOM    542  C   ASP B  67      19.848 -26.552  31.420  1.00 15.21           C  
ATOM    543  CB  ASP B  67      18.601 -27.502  29.465  1.00 15.21           C  
ATOM    544  O   ASP B  67      20.592 -27.208  32.152  1.00 15.21           O  
ATOM    545  CG  ASP B  67      18.085 -27.040  28.114  1.00 15.21           C  
ATOM    546  OD1 ASP B  67      18.465 -25.939  27.660  1.00 15.21           O  
ATOM    547  OD2 ASP B  67      17.290 -27.782  27.498  1.00 15.21           O  
ATOM    548  N   GLN B  68      18.738 -26.917  32.090  1.00 16.25           N  
ATOM    549  CA  GLN B  68      17.935 -26.014  32.908  1.00 16.25           C  
ATOM    550  C   GLN B  68      18.251 -26.187  34.391  1.00 16.25           C  
ATOM    551  CB  GLN B  68      16.444 -26.245  32.658  1.00 16.25           C  
ATOM    552  O   GLN B  68      18.867 -27.179  34.788  1.00 16.25           O  
ATOM    553  CG  GLN B  68      15.755 -25.090  31.944  1.00 16.25           C  
ATOM    554  CD  GLN B  68      14.426 -25.490  31.329  1.00 16.25           C  
ATOM    555  NE2 GLN B  68      13.854 -24.601  30.525  1.00 16.25           N  
ATOM    556  OE1 GLN B  68      13.919 -26.589  31.575  1.00 16.25           O  
ATOM    557  N   ASN B  69      17.223 -26.311  35.267  1.00 17.04           N  
ATOM    558  CA  ASN B  69      16.819 -25.333  36.271  1.00 17.04           C  
ATOM    559  C   ASN B  69      17.103 -25.831  37.685  1.00 17.04           C  
ATOM    560  CB  ASN B  69      15.336 -24.987  36.118  1.00 17.04           C  
ATOM    561  O   ASN B  69      17.712 -25.121  38.488  1.00 17.04           O  
ATOM    562  CG  ASN B  69      15.102 -23.832  35.164  1.00 17.04           C  
ATOM    563  ND2 ASN B  69      13.848 -23.628  34.776  1.00 17.04           N  
ATOM    564  OD1 ASN B  69      16.040 -23.129  34.779  1.00 17.04           O  
ATOM    565  N   TYR B  70      16.153 -26.737  38.313  1.00 16.01           N  
ATOM    566  CA  TYR B  70      15.552 -25.855  39.308  1.00 16.01           C  
ATOM    567  C   TYR B  70      16.130 -26.122  40.692  1.00 16.01           C  
ATOM    568  CB  TYR B  70      14.031 -26.032  39.334  1.00 16.01           C  
ATOM    569  O   TYR B  70      16.436 -25.185  41.434  1.00 16.01           O  
ATOM    570  CG  TYR B  70      13.270 -24.821  38.852  1.00 16.01           C  
ATOM    571  CD1 TYR B  70      12.872 -23.826  39.742  1.00 16.01           C  
ATOM    572  CD2 TYR B  70      12.948 -24.669  37.508  1.00 16.01           C  
ATOM    573  CE1 TYR B  70      12.169 -22.708  39.303  1.00 16.01           C  
ATOM    574  CE2 TYR B  70      12.246 -23.556  37.058  1.00 16.01           C  
ATOM    575  OH  TYR B  70      11.166 -21.478  37.521  1.00 16.01           O  
ATOM    576  CZ  TYR B  70      11.862 -22.582  37.961  1.00 16.01           C  
ATOM    577  N   VAL B  71      16.348 -27.476  41.198  1.00 17.52           N  
ATOM    578  CA  VAL B  71      15.479 -27.744  42.339  1.00 17.52           C  
ATOM    579  C   VAL B  71      16.252 -27.531  43.638  1.00 17.52           C  
ATOM    580  CB  VAL B  71      14.905 -29.178  42.290  1.00 17.52           C  
ATOM    581  O   VAL B  71      17.252 -28.207  43.892  1.00 17.52           O  
ATOM    582  CG1 VAL B  71      13.952 -29.418  43.459  1.00 17.52           C  
ATOM    583  CG2 VAL B  71      14.195 -29.422  40.959  1.00 17.52           C  
ATOM    584  N   GLU B  72      15.976 -26.590  44.398  1.00 19.67           N  
ATOM    585  CA  GLU B  72      16.609 -26.117  45.625  1.00 19.67           C  
ATOM    586  C   GLU B  72      16.076 -26.864  46.845  1.00 19.67           C  
ATOM    587  CB  GLU B  72      16.396 -24.611  45.796  1.00 19.67           C  
ATOM    588  O   GLU B  72      14.871 -26.853  47.108  1.00 19.67           O  
ATOM    589  CG  GLU B  72      17.682 -23.829  46.018  1.00 19.67           C  
ATOM    590  CD  GLU B  72      17.465 -22.326  46.087  1.00 19.67           C  
ATOM    591  OE1 GLU B  72      18.454 -21.577  46.258  1.00 19.67           O  
ATOM    592  OE2 GLU B  72      16.297 -21.893  45.971  1.00 19.67           O  
ATOM    593  N   ILE B  73      16.696 -27.847  47.475  1.00 19.48           N  
ATOM    594  CA  ILE B  73      15.848 -28.129  48.628  1.00 19.48           C  
ATOM    595  C   ILE B  73      15.848 -26.931  49.575  1.00 19.48           C  
ATOM    596  CB  ILE B  73      16.311 -29.402  49.372  1.00 19.48           C  
ATOM    597  O   ILE B  73      16.909 -26.469  50.000  1.00 19.48           O  
ATOM    598  CG1 ILE B  73      16.314 -30.605  48.423  1.00 19.48           C  
ATOM    599  CG2 ILE B  73      15.423 -29.668  50.591  1.00 19.48           C  
ATOM    600  CD1 ILE B  73      17.018 -31.833  48.982  1.00 19.48           C  
ATOM    601  N   MET B  74      14.493 -26.517  49.956  1.00 17.26           N  
ATOM    602  CA  MET B  74      13.961 -25.639  50.995  1.00 17.26           C  
ATOM    603  C   MET B  74      13.982 -26.330  52.354  1.00 17.26           C  
ATOM    604  CB  MET B  74      12.535 -25.202  50.652  1.00 17.26           C  
ATOM    605  O   MET B  74      13.479 -27.446  52.496  1.00 17.26           O  
ATOM    606  CG  MET B  74      12.466 -24.117  49.590  1.00 17.26           C  
ATOM    607  SD  MET B  74      11.901 -22.507  50.267  1.00 17.26           S  
ATOM    608  CE  MET B  74      10.641 -22.067  49.037  1.00 17.26           C  
ATOM    609  N   GLY B  75      14.635 -26.497  53.686  1.00 21.44           N  
ATOM    610  CA  GLY B  75      14.387 -25.527  54.741  1.00 21.44           C  
ATOM    611  C   GLY B  75      14.031 -24.150  54.213  1.00 21.44           C  
ATOM    612  O   GLY B  75      13.707 -23.247  54.987  1.00 21.44           O  
ATOM    613  N   ARG B  76      14.567 -23.667  53.622  1.00 24.65           N  
ATOM    614  CA  ARG B  76      14.633 -22.274  53.194  1.00 24.65           C  
ATOM    615  C   ARG B  76      13.524 -21.954  52.198  1.00 24.65           C  
ATOM    616  CB  ARG B  76      15.998 -21.966  52.575  1.00 24.65           C  
ATOM    617  O   ARG B  76      13.215 -22.764  51.322  1.00 24.65           O  
ATOM    618  CG  ARG B  76      16.823 -20.966  53.369  1.00 24.65           C  
ATOM    619  CD  ARG B  76      18.167 -20.691  52.708  1.00 24.65           C  
ATOM    620  NE  ARG B  76      18.978 -19.770  53.498  1.00 24.65           N  
ATOM    621  NH1 ARG B  76      20.822 -19.878  52.110  1.00 24.65           N  
ATOM    622  NH2 ARG B  76      20.869 -18.561  53.986  1.00 24.65           N  
ATOM    623  CZ  ARG B  76      20.221 -19.405  53.196  1.00 24.65           C  
ATOM    624  N   ASP B  77      13.191 -20.616  51.390  1.00 18.98           N  
ATOM    625  CA  ASP B  77      12.091 -19.807  51.907  1.00 18.98           C  
ATOM    626  C   ASP B  77      10.756 -20.533  51.753  1.00 18.98           C  
ATOM    627  CB  ASP B  77      12.039 -18.454  51.195  1.00 18.98           C  
ATOM    628  O   ASP B  77       9.693 -19.929  51.910  1.00 18.98           O  
ATOM    629  CG  ASP B  77      12.610 -17.322  52.031  1.00 18.98           C  
ATOM    630  OD1 ASP B  77      12.739 -17.479  53.264  1.00 18.98           O  
ATOM    631  OD2 ASP B  77      12.930 -16.261  51.452  1.00 18.98           O  
ATOM    632  N   VAL B  78      10.470 -21.355  50.986  1.00 22.34           N  
ATOM    633  CA  VAL B  78       9.824 -21.040  49.716  1.00 22.34           C  
ATOM    634  C   VAL B  78       8.328 -21.326  49.812  1.00 22.34           C  
ATOM    635  CB  VAL B  78      10.446 -21.840  48.550  1.00 22.34           C  
ATOM    636  O   VAL B  78       7.922 -22.462  50.072  1.00 22.34           O  
ATOM    637  CG1 VAL B  78       9.816 -21.433  47.219  1.00 22.34           C  
ATOM    638  CG2 VAL B  78      11.960 -21.638  48.512  1.00 22.34           C  
ATOM    639  N   GLN B  79       7.405 -20.205  49.806  1.00 17.25           N  
ATOM    640  CA  GLN B  79       6.337 -20.024  50.784  1.00 17.25           C  
ATOM    641  C   GLN B  79       5.335 -21.172  50.723  1.00 17.25           C  
ATOM    642  CB  GLN B  79       5.623 -18.690  50.558  1.00 17.25           C  
ATOM    643  O   GLN B  79       4.940 -21.714  51.758  1.00 17.25           O  
ATOM    644  CG  GLN B  79       5.860 -17.670  51.663  1.00 17.25           C  
ATOM    645  CD  GLN B  79       5.367 -16.283  51.297  1.00 17.25           C  
ATOM    646  NE2 GLN B  79       5.450 -15.355  52.245  1.00 17.25           N  
ATOM    647  OE1 GLN B  79       4.916 -16.047  50.172  1.00 17.25           O  
ATOM    648  N   GLU B  80       4.691 -21.054  49.542  1.00 18.70           N  
ATOM    649  CA  GLU B  80       3.267 -20.736  49.559  1.00 18.70           C  
ATOM    650  C   GLU B  80       2.431 -21.965  49.906  1.00 18.70           C  
ATOM    651  CB  GLU B  80       2.827 -20.166  48.208  1.00 18.70           C  
ATOM    652  O   GLU B  80       2.825 -23.094  49.609  1.00 18.70           O  
ATOM    653  CG  GLU B  80       2.732 -18.647  48.183  1.00 18.70           C  
ATOM    654  CD  GLU B  80       2.256 -18.097  46.848  1.00 18.70           C  
ATOM    655  OE1 GLU B  80       2.087 -16.863  46.725  1.00 18.70           O  
ATOM    656  OE2 GLU B  80       2.049 -18.908  45.917  1.00 18.70           O  
ATOM    657  N   SER B  81       1.055 -21.665  50.062  1.00 16.75           N  
ATOM    658  CA  SER B  81      -0.116 -21.783  50.925  1.00 16.75           C  
ATOM    659  C   SER B  81      -1.073 -22.855  50.415  1.00 16.75           C  
ATOM    660  CB  SER B  81      -0.845 -20.443  51.026  1.00 16.75           C  
ATOM    661  O   SER B  81      -0.732 -23.620  49.510  1.00 16.75           O  
ATOM    662  OG  SER B  81      -1.144 -19.935  49.737  1.00 16.75           O  
ATOM    663  N   LEU B  82      -2.169 -22.301  49.890  1.00 18.69           N  
ATOM    664  CA  LEU B  82      -3.347 -22.782  50.604  1.00 18.69           C  
ATOM    665  C   LEU B  82      -3.661 -24.225  50.224  1.00 18.69           C  
ATOM    666  CB  LEU B  82      -4.555 -21.889  50.308  1.00 18.69           C  
ATOM    667  O   LEU B  82      -3.817 -25.081  51.098  1.00 18.69           O  
ATOM    668  CG  LEU B  82      -4.801 -20.737  51.283  1.00 18.69           C  
ATOM    669  CD1 LEU B  82      -5.060 -19.443  50.519  1.00 18.69           C  
ATOM    670  CD2 LEU B  82      -5.969 -21.060  52.209  1.00 18.69           C  
ATOM    671  N   LYS B  83      -4.681 -24.260  49.183  1.00 17.04           N  
ATOM    672  CA  LYS B  83      -6.074 -24.607  49.452  1.00 17.04           C  
ATOM    673  C   LYS B  83      -6.414 -25.986  48.893  1.00 17.04           C  
ATOM    674  CB  LYS B  83      -7.014 -23.556  48.860  1.00 17.04           C  
ATOM    675  O   LYS B  83      -6.969 -26.829  49.601  1.00 17.04           O  
ATOM    676  CG  LYS B  83      -7.444 -22.483  49.849  1.00 17.04           C  
ATOM    677  CD  LYS B  83      -8.437 -21.512  49.223  1.00 17.04           C  
ATOM    678  CE  LYS B  83      -8.832 -20.410  50.198  1.00 17.04           C  
ATOM    679  NZ  LYS B  83      -9.826 -19.470  49.598  1.00 17.04           N  
ATOM    680  N   ASN B  84      -6.853 -26.010  47.630  1.00 17.68           N  
ATOM    681  CA  ASN B  84      -8.268 -26.315  47.451  1.00 17.68           C  
ATOM    682  C   ASN B  84      -8.489 -27.793  47.145  1.00 17.68           C  
ATOM    683  CB  ASN B  84      -8.868 -25.448  46.341  1.00 17.68           C  
ATOM    684  O   ASN B  84      -9.299 -28.453  47.799  1.00 17.68           O  
ATOM    685  CG  ASN B  84      -9.588 -24.227  46.879  1.00 17.68           C  
ATOM    686  ND2 ASN B  84     -10.022 -23.351  45.980  1.00 17.68           N  
ATOM    687  OD1 ASN B  84      -9.751 -24.071  48.092  1.00 17.68           O  
ATOM    688  N   GLY B  85      -8.694 -28.002  45.849  1.00 19.26           N  
ATOM    689  CA  GLY B  85     -10.127 -28.247  45.815  1.00 19.26           C  
ATOM    690  C   GLY B  85     -10.502 -29.651  46.249  1.00 19.26           C  
ATOM    691  O   GLY B  85      -9.633 -30.452  46.601  1.00 19.26           O  
ATOM    692  N   SER B  86     -11.101 -30.033  45.362  1.00 19.17           N  
ATOM    693  CA  SER B  86     -12.422 -30.646  45.447  1.00 19.17           C  
ATOM    694  C   SER B  86     -12.332 -32.167  45.380  1.00 19.17           C  
ATOM    695  CB  SER B  86     -13.325 -30.131  44.325  1.00 19.17           C  
ATOM    696  O   SER B  86     -13.020 -32.868  46.125  1.00 19.17           O  
ATOM    697  OG  SER B  86     -13.235 -30.965  43.183  1.00 19.17           O  
ATOM    698  N   ALA B  87     -11.775 -32.654  44.179  1.00 19.35           N  
ATOM    699  CA  ALA B  87     -13.112 -33.084  43.779  1.00 19.35           C  
ATOM    700  C   ALA B  87     -13.449 -34.450  44.368  1.00 19.35           C  
ATOM    701  CB  ALA B  87     -13.226 -33.121  42.257  1.00 19.35           C  
ATOM    702  O   ALA B  87     -14.522 -34.999  44.107  1.00 19.35           O  
ATOM    703  N   THR B  88     -12.197 -35.197  44.549  1.00 20.19           N  
ATOM    704  CA  THR B  88     -12.840 -36.269  43.797  1.00 20.19           C  
ATOM    705  C   THR B  88     -14.100 -36.751  44.511  1.00 20.19           C  
ATOM    706  CB  THR B  88     -11.881 -37.456  43.586  1.00 20.19           C  
ATOM    707  O   THR B  88     -15.013 -37.283  43.877  1.00 20.19           O  
ATOM    708  CG2 THR B  88     -11.263 -37.422  42.192  1.00 20.19           C  
ATOM    709  OG1 THR B  88     -10.834 -37.396  44.562  1.00 20.19           O  
ATOM    710  N   GLY B  89     -13.788 -37.035  45.815  1.00 21.14           N  
ATOM    711  CA  GLY B  89     -14.102 -38.445  45.988  1.00 21.14           C  
ATOM    712  C   GLY B  89     -15.592 -38.730  45.971  1.00 21.14           C  
ATOM    713  O   GLY B  89     -16.037 -39.700  45.353  1.00 21.14           O  
ATOM    714  N   GLY B  90     -16.252 -38.300  46.967  1.00 21.21           N  
ATOM    715  CA  GLY B  90     -16.596 -39.169  48.082  1.00 21.21           C  
ATOM    716  C   GLY B  90     -17.972 -39.793  47.950  1.00 21.21           C  
ATOM    717  O   GLY B  90     -18.111 -41.017  47.996  1.00 21.21           O  
ATOM    718  N   GLY B  91     -19.086 -38.949  48.477  1.00 20.23           N  
ATOM    719  CA  GLY B  91     -19.849 -39.009  49.713  1.00 20.23           C  
ATOM    720  C   GLY B  91     -21.212 -39.654  49.542  1.00 20.23           C  
ATOM    721  O   GLY B  91     -21.682 -39.833  48.417  1.00 20.23           O  
ATOM    722  N   ASN B  92     -21.720 -39.940  50.713  1.00 19.38           N  
ATOM    723  CA  ASN B  92     -22.959 -40.609  51.097  1.00 19.38           C  
ATOM    724  C   ASN B  92     -24.185 -39.831  50.629  1.00 19.38           C  
ATOM    725  CB  ASN B  92     -23.009 -40.817  52.613  1.00 19.38           C  
ATOM    726  O   ASN B  92     -24.056 -38.759  50.035  1.00 19.38           O  
ATOM    727  CG  ASN B  92     -22.786 -42.263  53.011  1.00 19.38           C  
ATOM    728  ND2 ASN B  92     -22.944 -42.555  54.297  1.00 19.38           N  
ATOM    729  OD1 ASN B  92     -22.475 -43.111  52.170  1.00 19.38           O  
ATOM    730  N   LYS B  93     -25.120 -39.482  51.611  1.00 18.08           N  
ATOM    731  CA  LYS B  93     -26.541 -39.649  51.905  1.00 18.08           C  
ATOM    732  C   LYS B  93     -27.324 -38.383  51.568  1.00 18.08           C  
ATOM    733  CB  LYS B  93     -26.746 -40.016  53.375  1.00 18.08           C  
ATOM    734  O   LYS B  93     -28.380 -38.450  50.935  1.00 18.08           O  
ATOM    735  CG  LYS B  93     -26.737 -41.513  53.647  1.00 18.08           C  
ATOM    736  CD  LYS B  93     -27.077 -41.820  55.099  1.00 18.08           C  
ATOM    737  CE  LYS B  93     -27.032 -43.316  55.381  1.00 18.08           C  
ATOM    738  NZ  LYS B  93     -27.348 -43.620  56.809  1.00 18.08           N  
ATOM    739  N   VAL B  94     -27.246 -37.089  52.259  1.00 17.92           N  
ATOM    740  CA  VAL B  94     -28.106 -36.783  53.397  1.00 17.92           C  
ATOM    741  C   VAL B  94     -29.195 -35.800  52.973  1.00 17.92           C  
ATOM    742  CB  VAL B  94     -27.298 -36.205  54.581  1.00 17.92           C  
ATOM    743  O   VAL B  94     -30.381 -36.037  53.213  1.00 17.92           O  
ATOM    744  CG1 VAL B  94     -28.218 -35.882  55.757  1.00 17.92           C  
ATOM    745  CG2 VAL B  94     -26.203 -37.182  55.007  1.00 17.92           C  
ATOM    746  N   TYR B  95     -29.151 -34.260  53.061  1.00 18.18           N  
ATOM    747  CA  TYR B  95     -29.495 -33.459  54.230  1.00 18.18           C  
ATOM    748  C   TYR B  95     -30.737 -32.615  53.967  1.00 18.18           C  
ATOM    749  CB  TYR B  95     -28.324 -32.556  54.628  1.00 18.18           C  
ATOM    750  O   TYR B  95     -30.792 -31.871  52.985  1.00 18.18           O  
ATOM    751  CG  TYR B  95     -27.225 -33.277  55.369  1.00 18.18           C  
ATOM    752  CD1 TYR B  95     -27.298 -33.468  56.747  1.00 18.18           C  
ATOM    753  CD2 TYR B  95     -26.112 -33.767  54.695  1.00 18.18           C  
ATOM    754  CE1 TYR B  95     -26.286 -34.130  57.436  1.00 18.18           C  
ATOM    755  CE2 TYR B  95     -25.095 -34.431  55.373  1.00 18.18           C  
ATOM    756  OH  TYR B  95     -24.187 -35.264  57.417  1.00 18.18           O  
ATOM    757  CZ  TYR B  95     -25.191 -34.608  56.741  1.00 18.18           C  
ATOM    758  N   SER B  96     -31.734 -32.665  54.537  1.00 17.86           N  
ATOM    759  CA  SER B  96     -33.015 -32.191  54.022  1.00 17.86           C  
ATOM    760  C   SER B  96     -33.202 -30.702  54.293  1.00 17.86           C  
ATOM    761  CB  SER B  96     -34.167 -32.980  54.645  1.00 17.86           C  
ATOM    762  O   SER B  96     -34.313 -30.180  54.178  1.00 17.86           O  
ATOM    763  OG  SER B  96     -34.269 -32.711  56.033  1.00 17.86           O  
ATOM    764  N   PHE B  97     -32.361 -29.755  54.547  1.00 15.91           N  
ATOM    765  CA  PHE B  97     -32.428 -28.934  55.750  1.00 15.91           C  
ATOM    766  C   PHE B  97     -33.510 -27.869  55.619  1.00 15.91           C  
ATOM    767  CB  PHE B  97     -31.073 -28.275  56.029  1.00 15.91           C  
ATOM    768  O   PHE B  97     -34.096 -27.701  54.548  1.00 15.91           O  
ATOM    769  CG  PHE B  97     -30.136 -29.131  56.837  1.00 15.91           C  
ATOM    770  CD1 PHE B  97     -30.181 -29.116  58.225  1.00 15.91           C  
ATOM    771  CD2 PHE B  97     -29.210 -29.953  56.207  1.00 15.91           C  
ATOM    772  CE1 PHE B  97     -29.315 -29.908  58.976  1.00 15.91           C  
ATOM    773  CE2 PHE B  97     -28.342 -30.747  56.950  1.00 15.91           C  
ATOM    774  CZ  PHE B  97     -28.395 -30.722  58.334  1.00 15.91           C  
ATOM    775  N   GLN B  98     -33.079 -26.279  55.544  1.00 15.31           N  
ATOM    776  CA  GLN B  98     -33.248 -25.150  56.453  1.00 15.31           C  
ATOM    777  C   GLN B  98     -34.330 -24.198  55.952  1.00 15.31           C  
ATOM    778  CB  GLN B  98     -31.927 -24.399  56.628  1.00 15.31           C  
ATOM    779  O   GLN B  98     -34.781 -24.308  54.810  1.00 15.31           O  
ATOM    780  CG  GLN B  98     -31.065 -24.929  57.766  1.00 15.31           C  
ATOM    781  CD  GLN B  98     -29.797 -24.120  57.966  1.00 15.31           C  
ATOM    782  NE2 GLN B  98     -28.976 -24.533  58.926  1.00 15.31           N  
ATOM    783  OE1 GLN B  98     -29.556 -23.134  57.264  1.00 15.31           O  
ATOM    784  N   ASN B  99     -34.133 -22.609  55.630  1.00 15.93           N  
ATOM    785  CA  ASN B  99     -34.085 -21.441  56.503  1.00 15.93           C  
ATOM    786  C   ASN B  99     -35.045 -20.351  56.035  1.00 15.93           C  
ATOM    787  CB  ASN B  99     -32.659 -20.892  56.587  1.00 15.93           C  
ATOM    788  O   ASN B  99     -35.484 -20.358  54.884  1.00 15.93           O  
ATOM    789  CG  ASN B  99     -31.941 -21.322  57.851  1.00 15.93           C  
ATOM    790  ND2 ASN B  99     -30.683 -20.919  57.985  1.00 15.93           N  
ATOM    791  OD1 ASN B  99     -32.512 -22.011  58.700  1.00 15.93           O  
ATOM    792  N   ARG B 100     -34.777 -18.751  56.306  1.00 16.56           N  
ATOM    793  CA  ARG B 100     -35.360 -17.666  57.089  1.00 16.56           C  
ATOM    794  C   ARG B 100     -35.958 -16.597  56.181  1.00 16.56           C  
ATOM    795  CB  ARG B 100     -34.310 -17.043  58.011  1.00 16.56           C  
ATOM    796  O   ARG B 100     -37.126 -16.231  56.329  1.00 16.56           O  
ATOM    797  CG  ARG B 100     -34.263 -17.663  59.398  1.00 16.56           C  
ATOM    798  CD  ARG B 100     -33.235 -16.978  60.287  1.00 16.56           C  
ATOM    799  NE  ARG B 100     -33.231 -17.536  61.636  1.00 16.56           N  
ATOM    800  NH1 ARG B 100     -31.522 -16.190  62.412  1.00 16.56           N  
ATOM    801  NH2 ARG B 100     -32.500 -17.726  63.805  1.00 16.56           N  
ATOM    802  CZ  ARG B 100     -32.417 -17.149  62.615  1.00 16.56           C  
ATOM    803  N   LYS B 101     -35.388 -15.162  55.988  1.00 15.67           N  
ATOM    804  CA  LYS B 101     -35.743 -13.879  56.588  1.00 15.67           C  
ATOM    805  C   LYS B 101     -36.368 -12.944  55.558  1.00 15.67           C  
ATOM    806  CB  LYS B 101     -34.512 -13.221  57.214  1.00 15.67           C  
ATOM    807  O   LYS B 101     -36.298 -13.201  54.355  1.00 15.67           O  
ATOM    808  CG  LYS B 101     -34.245 -13.649  58.650  1.00 15.67           C  
ATOM    809  CD  LYS B 101     -33.072 -12.885  59.251  1.00 15.67           C  
ATOM    810  CE  LYS B 101     -32.793 -13.324  60.683  1.00 15.67           C  
ATOM    811  NZ  LYS B 101     -31.602 -12.625  61.254  1.00 15.67           N  
ATOM    812  N   HIS B 102     -36.042 -11.333  55.531  1.00 16.64           N  
ATOM    813  CA  HIS B 102     -36.736 -10.071  55.759  1.00 16.64           C  
ATOM    814  C   HIS B 102     -36.849  -9.262  54.471  1.00 16.64           C  
ATOM    815  CB  HIS B 102     -36.018  -9.251  56.833  1.00 16.64           C  
ATOM    816  O   HIS B 102     -37.920  -8.741  54.152  1.00 16.64           O  
ATOM    817  CG  HIS B 102     -36.583  -9.434  58.206  1.00 16.64           C  
ATOM    818  CD2 HIS B 102     -36.168 -10.200  59.242  1.00 16.64           C  
ATOM    819  ND1 HIS B 102     -37.718  -8.782  58.637  1.00 16.64           N  
ATOM    820  CE1 HIS B 102     -37.977  -9.139  59.883  1.00 16.64           C  
ATOM    821  NE2 HIS B 102     -37.051  -9.999  60.274  1.00 16.64           N  
ATOM    822  N   SER B 103     -35.858  -8.331  53.776  1.00 14.30           N  
ATOM    823  CA  SER B 103     -35.666  -6.901  53.997  1.00 14.30           C  
ATOM    824  C   SER B 103     -36.252  -6.081  52.852  1.00 14.30           C  
ATOM    825  CB  SER B 103     -34.180  -6.579  54.157  1.00 14.30           C  
ATOM    826  O   SER B 103     -36.506  -6.611  51.768  1.00 14.30           O  
ATOM    827  OG  SER B 103     -33.814  -5.478  53.343  1.00 14.30           O  
ATOM    828  N   GLU B 104     -35.555  -4.607  52.276  1.00 15.33           N  
ATOM    829  CA  GLU B 104     -35.725  -3.158  52.316  1.00 15.33           C  
ATOM    830  C   GLU B 104     -36.018  -2.598  50.927  1.00 15.33           C  
ATOM    831  CB  GLU B 104     -34.480  -2.486  52.901  1.00 15.33           C  
ATOM    832  O   GLU B 104     -37.085  -2.849  50.363  1.00 15.33           O  
ATOM    833  CG  GLU B 104     -34.716  -1.821  54.249  1.00 15.33           C  
ATOM    834  CD  GLU B 104     -33.475  -1.146  54.811  1.00 15.33           C  
ATOM    835  OE1 GLU B 104     -33.560  -0.524  55.894  1.00 15.33           O  
ATOM    836  OE2 GLU B 104     -32.409  -1.239  54.162  1.00 15.33           O  
ATOM    837  N   LYS B 105     -35.163  -1.438  50.215  1.00 15.39           N  
ATOM    838  CA  LYS B 105     -35.074   0.006  50.022  1.00 15.39           C  
ATOM    839  C   LYS B 105     -35.211   0.373  48.547  1.00 15.39           C  
ATOM    840  CB  LYS B 105     -33.751   0.541  50.573  1.00 15.39           C  
ATOM    841  O   LYS B 105     -36.004   1.247  48.190  1.00 15.39           O  
ATOM    842  CG  LYS B 105     -33.885   1.274  51.900  1.00 15.39           C  
ATOM    843  CD  LYS B 105     -32.542   1.806  52.383  1.00 15.39           C  
ATOM    844  CE  LYS B 105     -32.665   2.494  53.736  1.00 15.39           C  
ATOM    845  NZ  LYS B 105     -31.341   2.966  54.240  1.00 15.39           N  
ATOM    846  N   MET B 106     -34.193   1.373  47.820  1.00 14.83           N  
ATOM    847  CA  MET B 106     -33.951   2.783  47.527  1.00 14.83           C  
ATOM    848  C   MET B 106     -33.993   3.042  46.025  1.00 14.83           C  
ATOM    849  CB  MET B 106     -32.603   3.228  48.098  1.00 14.83           C  
ATOM    850  O   MET B 106     -34.647   3.982  45.571  1.00 14.83           O  
ATOM    851  CG  MET B 106     -32.634   4.606  48.738  1.00 14.83           C  
ATOM    852  SD  MET B 106     -31.006   5.095  49.431  1.00 14.83           S  
ATOM    853  CE  MET B 106     -31.529   5.764  51.035  1.00 14.83           C  
ATOM    854  N   ALA B 107     -32.862   3.577  45.353  1.00 14.84           N  
ATOM    855  CA  ALA B 107     -32.331   4.875  44.945  1.00 14.84           C  
ATOM    856  C   ALA B 107     -32.478   5.079  43.440  1.00 14.84           C  
ATOM    857  CB  ALA B 107     -30.866   5.004  45.356  1.00 14.84           C  
ATOM    858  O   ALA B 107     -32.740   4.128  42.701  1.00 14.84           O  
ATOM    859  N   LYS B 108     -31.385   5.633  42.743  1.00 15.44           N  
ATOM    860  CA  LYS B 108     -30.903   6.851  42.096  1.00 15.44           C  
ATOM    861  C   LYS B 108     -31.101   6.785  40.584  1.00 15.44           C  
ATOM    862  CB  LYS B 108     -29.427   7.083  42.422  1.00 15.44           C  
ATOM    863  O   LYS B 108     -31.636   7.718  39.982  1.00 15.44           O  
ATOM    864  CG  LYS B 108     -29.172   8.298  43.302  1.00 15.44           C  
ATOM    865  CD  LYS B 108     -27.689   8.462  43.611  1.00 15.44           C  
ATOM    866  CE  LYS B 108     -27.437   9.651  44.530  1.00 15.44           C  
ATOM    867  NZ  LYS B 108     -25.987   9.806  44.849  1.00 15.44           N  
ATOM    868  N   LEU B 109     -30.051   6.893  39.733  1.00 15.61           N  
ATOM    869  CA  LEU B 109     -29.288   8.027  39.222  1.00 15.61           C  
ATOM    870  C   LEU B 109     -29.510   8.199  37.723  1.00 15.61           C  
ATOM    871  CB  LEU B 109     -27.796   7.843  39.512  1.00 15.61           C  
ATOM    872  O   LEU B 109     -29.820   9.299  37.260  1.00 15.61           O  
ATOM    873  CG  LEU B 109     -27.250   8.572  40.741  1.00 15.61           C  
ATOM    874  CD1 LEU B 109     -26.098   7.784  41.355  1.00 15.61           C  
ATOM    875  CD2 LEU B 109     -26.803   9.982  40.372  1.00 15.61           C  
ATOM    876  N   ALA B 110     -28.510   8.136  36.839  1.00 14.95           N  
ATOM    877  CA  ALA B 110     -27.646   9.092  36.152  1.00 14.95           C  
ATOM    878  C   ALA B 110     -28.076   9.275  34.699  1.00 14.95           C  
ATOM    879  CB  ALA B 110     -26.190   8.637  36.219  1.00 14.95           C  
ATOM    880  O   ALA B 110     -28.249  10.404  34.234  1.00 14.95           O  
ATOM    881  N   SER B 111     -27.283   8.886  33.823  1.00 14.68           N  
ATOM    882  CA  SER B 111     -26.418   9.631  32.914  1.00 14.68           C  
ATOM    883  C   SER B 111     -27.147   9.980  31.620  1.00 14.68           C  
ATOM    884  CB  SER B 111     -25.156   8.828  32.596  1.00 14.68           C  
ATOM    885  O   SER B 111     -28.166   9.370  31.292  1.00 14.68           O  
ATOM    886  OG  SER B 111     -23.993   9.587  32.878  1.00 14.68           O  
ATOM    887  N   GLU B 112     -26.454  10.209  30.562  1.00 16.81           N  
ATOM    888  CA  GLU B 112     -26.016  11.318  29.720  1.00 16.81           C  
ATOM    889  C   GLU B 112     -26.784  11.346  28.401  1.00 16.81           C  
ATOM    890  CB  GLU B 112     -24.512  11.228  29.451  1.00 16.81           C  
ATOM    891  O   GLU B 112     -27.308  12.388  28.004  1.00 16.81           O  
ATOM    892  CG  GLU B 112     -23.680  12.197  30.278  1.00 16.81           C  
ATOM    893  CD  GLU B 112     -22.218  12.238  29.864  1.00 16.81           C  
ATOM    894  OE1 GLU B 112     -21.457  13.072  30.405  1.00 16.81           O  
ATOM    895  OE2 GLU B 112     -21.830  11.429  28.992  1.00 16.81           O  
ATOM    896  N   LEU B 113     -26.118  11.221  27.256  1.00 16.27           N  
ATOM    897  CA  LEU B 113     -25.649  12.148  26.232  1.00 16.27           C  
ATOM    898  C   LEU B 113     -26.510  12.054  24.977  1.00 16.27           C  
ATOM    899  CB  LEU B 113     -24.185  11.866  25.883  1.00 16.27           C  
ATOM    900  O   LEU B 113     -27.308  11.124  24.835  1.00 16.27           O  
ATOM    901  CG  LEU B 113     -23.135  12.611  26.709  1.00 16.27           C  
ATOM    902  CD1 LEU B 113     -21.899  11.740  26.905  1.00 16.27           C  
ATOM    903  CD2 LEU B 113     -22.766  13.930  26.040  1.00 16.27           C  
ATOM    904  N   ALA B 114     -25.907  11.819  23.797  1.00 16.15           N  
ATOM    905  CA  ALA B 114     -25.410  12.649  22.702  1.00 16.15           C  
ATOM    906  C   ALA B 114     -26.290  12.506  21.463  1.00 16.15           C  
ATOM    907  CB  ALA B 114     -23.966  12.284  22.371  1.00 16.15           C  
ATOM    908  O   ALA B 114     -27.106  11.586  21.377  1.00 16.15           O  
ATOM    909  N   LYS B 115     -25.643  12.424  20.338  1.00 16.30           N  
ATOM    910  CA  LYS B 115     -25.405  13.203  19.126  1.00 16.30           C  
ATOM    911  C   LYS B 115     -26.279  12.710  17.976  1.00 16.30           C  
ATOM    912  CB  LYS B 115     -23.930  13.140  18.728  1.00 16.30           C  
ATOM    913  O   LYS B 115     -26.905  11.653  18.074  1.00 16.30           O  
ATOM    914  CG  LYS B 115     -23.058  14.177  19.419  1.00 16.30           C  
ATOM    915  CD  LYS B 115     -21.615  14.106  18.935  1.00 16.30           C  
ATOM    916  CE  LYS B 115     -20.733  15.120  19.652  1.00 16.30           C  
ATOM    917  NZ  LYS B 115     -19.308  15.021  19.215  1.00 16.30           N  
ATOM    918  N   THR B 116     -25.635  12.403  16.938  1.00 16.79           N  
ATOM    919  CA  THR B 116     -25.493  13.060  15.643  1.00 16.79           C  
ATOM    920  C   THR B 116     -26.462  12.465  14.626  1.00 16.79           C  
ATOM    921  CB  THR B 116     -24.052  12.944  15.113  1.00 16.79           C  
ATOM    922  O   THR B 116     -27.650  12.794  14.626  1.00 16.79           O  
ATOM    923  CG2 THR B 116     -23.556  14.281  14.571  1.00 16.79           C  
ATOM    924  OG1 THR B 116     -23.189  12.523  16.177  1.00 16.79           O  
ATOM    925  N   PRO B 117     -25.890  11.983  13.618  1.00 17.52           N  
ATOM    926  CA  PRO B 117     -25.857  12.589  12.285  1.00 17.52           C  
ATOM    927  C   PRO B 117     -26.942  12.041  11.360  1.00 17.52           C  
ATOM    928  CB  PRO B 117     -24.464  12.227  11.766  1.00 17.52           C  
ATOM    929  O   PRO B 117     -27.617  11.067  11.704  1.00 17.52           O  
ATOM    930  CG  PRO B 117     -23.993  11.132  12.669  1.00 17.52           C  
ATOM    931  CD  PRO B 117     -25.026  10.918  13.737  1.00 17.52           C  
ATOM    932  N   GLN B 118     -26.430  11.593  10.352  1.00 16.79           N  
ATOM    933  CA  GLN B 118     -26.495  12.009   8.955  1.00 16.79           C  
ATOM    934  C   GLN B 118     -27.688  11.372   8.247  1.00 16.79           C  
ATOM    935  CB  GLN B 118     -25.199  11.651   8.226  1.00 16.79           C  
ATOM    936  O   GLN B 118     -28.249  10.386   8.730  1.00 16.79           O  
ATOM    937  CG  GLN B 118     -24.445  12.857   7.684  1.00 16.79           C  
ATOM    938  CD  GLN B 118     -23.088  12.492   7.112  1.00 16.79           C  
ATOM    939  NE2 GLN B 118     -22.420  13.466   6.503  1.00 16.79           N  
ATOM    940  OE1 GLN B 118     -22.643  11.345   7.216  1.00 16.79           O  
ATOM    941  N   LYS B 119     -27.533  11.076   7.112  1.00 15.84           N  
ATOM    942  CA  LYS B 119     -27.893  11.602   5.798  1.00 15.84           C  
ATOM    943  C   LYS B 119     -28.931  10.714   5.116  1.00 15.84           C  
ATOM    944  CB  LYS B 119     -26.652  11.732   4.914  1.00 15.84           C  
ATOM    945  O   LYS B 119     -29.954  11.204   4.635  1.00 15.84           O  
ATOM    946  CG  LYS B 119     -26.025  13.119   4.928  1.00 15.84           C  
ATOM    947  CD  LYS B 119     -24.857  13.213   3.955  1.00 15.84           C  
ATOM    948  CE  LYS B 119     -24.200  14.587   4.000  1.00 15.84           C  
ATOM    949  NZ  LYS B 119     -23.020  14.667   3.089  1.00 15.84           N  
ATOM    950  N   SER B 120     -28.498  10.172   4.206  1.00 16.36           N  
ATOM    951  CA  SER B 120     -28.833  10.623   2.859  1.00 16.36           C  
ATOM    952  C   SER B 120     -30.177  10.062   2.406  1.00 16.36           C  
ATOM    953  CB  SER B 120     -27.741  10.214   1.869  1.00 16.36           C  
ATOM    954  O   SER B 120     -30.727   9.164   3.047  1.00 16.36           O  
ATOM    955  OG  SER B 120     -27.614   8.803   1.815  1.00 16.36           O  
ATOM    956  N   VAL B 121     -30.285   9.655   1.353  1.00 16.30           N  
ATOM    957  CA  VAL B 121     -30.780  10.045   0.037  1.00 16.30           C  
ATOM    958  C   VAL B 121     -32.007   9.210  -0.322  1.00 16.30           C  
ATOM    959  CB  VAL B 121     -29.691   9.886  -1.049  1.00 16.30           C  
ATOM    960  O   VAL B 121     -32.249   8.161   0.279  1.00 16.30           O  
ATOM    961  CG1 VAL B 121     -30.149  10.508  -2.367  1.00 16.30           C  
ATOM    962  CG2 VAL B 121     -28.380  10.516  -0.584  1.00 16.30           C  
ATOM    963  N   SER B 122     -32.089   8.954  -1.402  1.00 16.48           N  
ATOM    964  CA  SER B 122     -32.973   9.470  -2.442  1.00 16.48           C  
ATOM    965  C   SER B 122     -34.326   8.768  -2.416  1.00 16.48           C  
ATOM    966  CB  SER B 122     -32.331   9.308  -3.820  1.00 16.48           C  
ATOM    967  O   SER B 122     -34.499   7.767  -1.718  1.00 16.48           O  
ATOM    968  OG  SER B 122     -32.050   7.944  -4.087  1.00 16.48           O  
ATOM    969  N   PHE B 123     -34.773   8.291  -3.449  1.00 16.10           N  
ATOM    970  CA  PHE B 123     -35.787   8.643  -4.437  1.00 16.10           C  
ATOM    971  C   PHE B 123     -37.022   7.765  -4.281  1.00 16.10           C  
ATOM    972  CB  PHE B 123     -35.225   8.511  -5.856  1.00 16.10           C  
ATOM    973  O   PHE B 123     -36.963   6.707  -3.650  1.00 16.10           O  
ATOM    974  CG  PHE B 123     -34.500   9.739  -6.338  1.00 16.10           C  
ATOM    975  CD1 PHE B 123     -35.194  10.778  -6.946  1.00 16.10           C  
ATOM    976  CD2 PHE B 123     -33.125   9.854  -6.184  1.00 16.10           C  
ATOM    977  CE1 PHE B 123     -34.526  11.916  -7.394  1.00 16.10           C  
ATOM    978  CE2 PHE B 123     -32.451  10.988  -6.628  1.00 16.10           C  
ATOM    979  CZ  PHE B 123     -33.153  12.017  -7.234  1.00 16.10           C  
ATOM    980  N   SER B 124     -37.916   7.820  -5.123  1.00 16.28           N  
ATOM    981  CA  SER B 124     -39.289   8.238  -5.387  1.00 16.28           C  
ATOM    982  C   SER B 124     -40.255   7.062  -5.283  1.00 16.28           C  
ATOM    983  CB  SER B 124     -39.399   8.877  -6.771  1.00 16.28           C  
ATOM    984  O   SER B 124     -39.830   5.916  -5.120  1.00 16.28           O  
ATOM    985  OG  SER B 124     -39.111   7.931  -7.786  1.00 16.28           O  
ATOM    986  N   LEU B 125     -40.856   6.743  -6.530  1.00 15.20           N  
ATOM    987  CA  LEU B 125     -42.209   7.018  -7.002  1.00 15.20           C  
ATOM    988  C   LEU B 125     -43.138   5.847  -6.700  1.00 15.20           C  
ATOM    989  CB  LEU B 125     -42.204   7.307  -8.505  1.00 15.20           C  
ATOM    990  O   LEU B 125     -42.678   4.756  -6.355  1.00 15.20           O  
ATOM    991  CG  LEU B 125     -42.030   8.771  -8.913  1.00 15.20           C  
ATOM    992  CD1 LEU B 125     -40.988   8.892 -10.020  1.00 15.20           C  
ATOM    993  CD2 LEU B 125     -43.363   9.363  -9.359  1.00 15.20           C  
ATOM    994  N   LYS B 126     -43.889   5.538  -7.648  1.00 15.28           N  
ATOM    995  CA  LYS B 126     -45.326   5.708  -7.837  1.00 15.28           C  
ATOM    996  C   LYS B 126     -46.076   4.410  -7.551  1.00 15.28           C  
ATOM    997  CB  LYS B 126     -45.628   6.185  -9.259  1.00 15.28           C  
ATOM    998  O   LYS B 126     -45.462   3.350  -7.410  1.00 15.28           O  
ATOM    999  CG  LYS B 126     -45.713   7.697  -9.399  1.00 15.28           C  
ATOM   1000  CD  LYS B 126     -46.094   8.107 -10.816  1.00 15.28           C  
ATOM   1001  CE  LYS B 126     -46.149   9.621 -10.966  1.00 15.28           C  
ATOM   1002  NZ  LYS B 126     -46.497  10.027 -12.361  1.00 15.28           N  
ATOM   1003  N   ASN B 127     -46.890   3.854  -8.655  1.00 15.51           N  
ATOM   1004  CA  ASN B 127     -48.334   3.984  -8.821  1.00 15.51           C  
ATOM   1005  C   ASN B 127     -49.047   2.655  -8.592  1.00 15.51           C  
ATOM   1006  CB  ASN B 127     -48.667   4.533 -10.211  1.00 15.51           C  
ATOM   1007  O   ASN B 127     -48.404   1.608  -8.499  1.00 15.51           O  
ATOM   1008  CG  ASN B 127     -48.615   6.047 -10.269  1.00 15.51           C  
ATOM   1009  ND2 ASN B 127     -48.735   6.598 -11.470  1.00 15.51           N  
ATOM   1010  OD1 ASN B 127     -48.468   6.715  -9.242  1.00 15.51           O  
ATOM   1011  N   ASP B 128     -49.809   2.015  -9.642  1.00 15.53           N  
ATOM   1012  CA  ASP B 128     -51.255   2.054  -9.833  1.00 15.53           C  
ATOM   1013  C   ASP B 128     -51.878   0.679  -9.602  1.00 15.53           C  
ATOM   1014  CB  ASP B 128     -51.598   2.558 -11.236  1.00 15.53           C  
ATOM   1015  O   ASP B 128     -51.167  -0.326  -9.533  1.00 15.53           O  
ATOM   1016  CG  ASP B 128     -51.806   4.061 -11.292  1.00 15.53           C  
ATOM   1017  OD1 ASP B 128     -52.149   4.669 -10.255  1.00 15.53           O  
ATOM   1018  OD2 ASP B 128     -51.629   4.643 -12.385  1.00 15.53           O  
ATOM   1019  N   PRO B 129     -52.918   0.236 -10.457  1.00 16.55           N  
ATOM   1020  CA  PRO B 129     -54.364   0.049 -10.315  1.00 16.55           C  
ATOM   1021  C   PRO B 129     -54.775  -1.422 -10.349  1.00 16.55           C  
ATOM   1022  CB  PRO B 129     -54.937   0.804 -11.517  1.00 16.55           C  
ATOM   1023  O   PRO B 129     -55.378  -1.920  -9.395  1.00 16.55           O  
ATOM   1024  CG  PRO B 129     -53.789   0.941 -12.464  1.00 16.55           C  
ATOM   1025  CD  PRO B 129     -52.543   0.458 -11.778  1.00 16.55           C  
ATOM   1026  N   GLU B 130     -55.360  -1.887 -11.500  1.00 16.73           N  
ATOM   1027  CA  GLU B 130     -56.750  -2.042 -11.920  1.00 16.73           C  
ATOM   1028  C   GLU B 130     -57.167  -3.510 -11.915  1.00 16.73           C  
ATOM   1029  CB  GLU B 130     -56.961  -1.439 -13.311  1.00 16.73           C  
ATOM   1030  O   GLU B 130     -58.211  -3.862 -11.362  1.00 16.73           O  
ATOM   1031  CG  GLU B 130     -58.004  -0.332 -13.350  1.00 16.73           C  
ATOM   1032  CD  GLU B 130     -58.162   0.296 -14.725  1.00 16.73           C  
ATOM   1033  OE1 GLU B 130     -59.020   1.194 -14.888  1.00 16.73           O  
ATOM   1034  OE2 GLU B 130     -57.422  -0.113 -15.648  1.00 16.73           O  
ATOM   1035  N   ILE B 131     -57.425  -4.170 -13.071  1.00 15.37           N  
ATOM   1036  CA  ILE B 131     -58.632  -4.360 -13.869  1.00 15.37           C  
ATOM   1037  C   ILE B 131     -59.036  -5.832 -13.851  1.00 15.37           C  
ATOM   1038  CB  ILE B 131     -58.430  -3.877 -15.322  1.00 15.37           C  
ATOM   1039  O   ILE B 131     -58.200  -6.709 -13.621  1.00 15.37           O  
ATOM   1040  CG1 ILE B 131     -58.047  -2.393 -15.344  1.00 15.37           C  
ATOM   1041  CG2 ILE B 131     -59.690  -4.129 -16.155  1.00 15.37           C  
ATOM   1042  CD1 ILE B 131     -57.529  -1.907 -16.690  1.00 15.37           C  
ATOM   1043  N   THR B 132     -59.875  -6.425 -14.691  1.00 17.66           N  
ATOM   1044  CA  THR B 132     -61.281  -6.686 -14.979  1.00 17.66           C  
ATOM   1045  C   THR B 132     -61.556  -8.187 -15.010  1.00 17.66           C  
ATOM   1046  CB  THR B 132     -61.703  -6.057 -16.320  1.00 17.66           C  
ATOM   1047  O   THR B 132     -60.625  -8.994 -15.031  1.00 17.66           O  
ATOM   1048  CG2 THR B 132     -62.963  -5.213 -16.159  1.00 17.66           C  
ATOM   1049  OG1 THR B 132     -60.642  -5.224 -16.805  1.00 17.66           O  
ATOM   1050  N   ILE B 133     -62.248  -8.897 -15.994  1.00 17.26           N  
ATOM   1051  CA  ILE B 133     -63.589  -9.207 -16.477  1.00 17.26           C  
ATOM   1052  C   ILE B 133     -63.694 -10.699 -16.786  1.00 17.26           C  
ATOM   1053  CB  ILE B 133     -63.946  -8.374 -17.729  1.00 17.26           C  
ATOM   1054  O   ILE B 133     -62.678 -11.388 -16.904  1.00 17.26           O  
ATOM   1055  CG1 ILE B 133     -63.660  -6.888 -17.481  1.00 17.26           C  
ATOM   1056  CG2 ILE B 133     -65.409  -8.592 -18.124  1.00 17.26           C  
ATOM   1057  CD1 ILE B 133     -63.684  -6.034 -18.741  1.00 17.26           C  
ATOM   1058  N   ASN B 134     -64.327 -11.154 -17.892  1.00 18.25           N  
ATOM   1059  CA  ASN B 134     -65.620 -11.604 -18.396  1.00 18.25           C  
ATOM   1060  C   ASN B 134     -65.583 -13.073 -18.804  1.00 18.25           C  
ATOM   1061  CB  ASN B 134     -66.069 -10.736 -19.574  1.00 18.25           C  
ATOM   1062  O   ASN B 134     -64.506 -13.657 -18.939  1.00 18.25           O  
ATOM   1063  CG  ASN B 134     -66.952  -9.581 -19.146  1.00 18.25           C  
ATOM   1064  ND2 ASN B 134     -67.155  -8.625 -20.045  1.00 18.25           N  
ATOM   1065  OD1 ASN B 134     -67.447  -9.547 -18.016  1.00 18.25           O  
ATOM   1066  N   VAL B 135     -66.143 -13.461 -19.912  1.00 18.60           N  
ATOM   1067  CA  VAL B 135     -67.389 -13.952 -20.492  1.00 18.60           C  
ATOM   1068  C   VAL B 135     -67.176 -15.351 -21.065  1.00 18.60           C  
ATOM   1069  CB  VAL B 135     -67.918 -13.001 -21.589  1.00 18.60           C  
ATOM   1070  O   VAL B 135     -66.038 -15.769 -21.293  1.00 18.60           O  
ATOM   1071  CG1 VAL B 135     -69.287 -13.461 -22.088  1.00 18.60           C  
ATOM   1072  CG2 VAL B 135     -67.991 -11.569 -21.064  1.00 18.60           C  
ATOM   1073  N   PRO B 136     -67.889 -15.518 -22.085  1.00 19.69           N  
ATOM   1074  CA  PRO B 136     -69.032 -16.288 -22.580  1.00 19.69           C  
ATOM   1075  C   PRO B 136     -68.617 -17.595 -23.252  1.00 19.69           C  
ATOM   1076  CB  PRO B 136     -69.687 -15.340 -23.588  1.00 19.69           C  
ATOM   1077  O   PRO B 136     -69.162 -18.656 -22.936  1.00 19.69           O  
ATOM   1078  CG  PRO B 136     -68.622 -14.347 -23.926  1.00 19.69           C  
ATOM   1079  CD  PRO B 136     -67.434 -14.604 -23.044  1.00 19.69           C  
ATOM   1080  N   GLN B 137     -68.040 -17.753 -24.468  1.00 17.61           N  
ATOM   1081  CA  GLN B 137     -68.927 -17.742 -25.626  1.00 17.61           C  
ATOM   1082  C   GLN B 137     -69.114 -19.148 -26.189  1.00 17.61           C  
ATOM   1083  CB  GLN B 137     -68.384 -16.810 -26.710  1.00 17.61           C  
ATOM   1084  O   GLN B 137     -68.287 -20.031 -25.954  1.00 17.61           O  
ATOM   1085  CG  GLN B 137     -68.937 -15.393 -26.636  1.00 17.61           C  
ATOM   1086  CD  GLN B 137     -68.673 -14.593 -27.898  1.00 17.61           C  
ATOM   1087  NE2 GLN B 137     -69.492 -13.575 -28.137  1.00 17.61           N  
ATOM   1088  OE1 GLN B 137     -67.739 -14.887 -28.651  1.00 17.61           O  
ATOM   1089  N   SER B 138     -69.698 -19.522 -27.154  1.00 18.83           N  
ATOM   1090  CA  SER B 138     -70.865 -20.024 -27.870  1.00 18.83           C  
ATOM   1091  C   SER B 138     -70.592 -21.395 -28.481  1.00 18.83           C  
ATOM   1092  CB  SER B 138     -71.285 -19.043 -28.966  1.00 18.83           C  
ATOM   1093  O   SER B 138     -69.450 -21.858 -28.493  1.00 18.83           O  
ATOM   1094  OG  SER B 138     -70.389 -19.101 -30.063  1.00 18.83           O  
ATOM   1095  N   SER B 139     -70.764 -21.674 -29.503  1.00 19.57           N  
ATOM   1096  CA  SER B 139     -71.824 -22.245 -30.327  1.00 19.57           C  
ATOM   1097  C   SER B 139     -71.358 -23.521 -31.021  1.00 19.57           C  
ATOM   1098  CB  SER B 139     -72.298 -21.232 -31.370  1.00 19.57           C  
ATOM   1099  O   SER B 139     -72.059 -24.535 -31.003  1.00 19.57           O  
ATOM   1100  OG  SER B 139     -71.215 -20.787 -32.168  1.00 19.57           O  
ATOM   1101  N   LYS B 140     -70.479 -23.762 -31.774  1.00 19.83           N  
ATOM   1102  CA  LYS B 140     -70.693 -23.315 -33.147  1.00 19.83           C  
ATOM   1103  C   LYS B 140     -70.988 -24.494 -34.069  1.00 19.83           C  
ATOM   1104  CB  LYS B 140     -69.474 -22.544 -33.656  1.00 19.83           C  
ATOM   1105  O   LYS B 140     -70.529 -25.611 -33.824  1.00 19.83           O  
ATOM   1106  CG  LYS B 140     -69.556 -21.041 -33.435  1.00 19.83           C  
ATOM   1107  CD  LYS B 140     -68.349 -20.322 -34.025  1.00 19.83           C  
ATOM   1108  CE  LYS B 140     -68.415 -18.821 -33.777  1.00 19.83           C  
ATOM   1109  NZ  LYS B 140     -67.205 -18.120 -34.302  1.00 19.83           N  
ATOM   1110  N   GLY B 141     -71.150 -24.452 -35.070  1.00 16.97           N  
ATOM   1111  CA  GLY B 141     -72.016 -24.237 -36.218  1.00 16.97           C  
ATOM   1112  C   GLY B 141     -71.999 -25.392 -37.202  1.00 16.97           C  
ATOM   1113  O   GLY B 141     -71.169 -26.296 -37.092  1.00 16.97           O  
ATOM   1114  N   HIS B 142     -72.649 -25.422 -38.049  1.00 18.88           N  
ATOM   1115  CA  HIS B 142     -73.650 -25.773 -39.051  1.00 18.88           C  
ATOM   1116  C   HIS B 142     -73.185 -26.948 -39.906  1.00 18.88           C  
ATOM   1117  CB  HIS B 142     -73.964 -24.569 -39.939  1.00 18.88           C  
ATOM   1118  O   HIS B 142     -72.011 -27.323 -39.867  1.00 18.88           O  
ATOM   1119  CG  HIS B 142     -75.071 -23.709 -39.416  1.00 18.88           C  
ATOM   1120  CD2 HIS B 142     -75.167 -22.365 -39.286  1.00 18.88           C  
ATOM   1121  ND1 HIS B 142     -76.258 -24.229 -38.948  1.00 18.88           N  
ATOM   1122  CE1 HIS B 142     -77.039 -23.238 -38.551  1.00 18.88           C  
ATOM   1123  NE2 HIS B 142     -76.401 -22.097 -38.746  1.00 18.88           N  
ATOM   1124  N   SER B 143     -73.458 -27.083 -41.124  1.00 20.88           N  
ATOM   1125  CA  SER B 143     -74.576 -27.407 -42.005  1.00 20.88           C  
ATOM   1126  C   SER B 143     -74.235 -28.575 -42.924  1.00 20.88           C  
ATOM   1127  CB  SER B 143     -74.971 -26.189 -42.840  1.00 20.88           C  
ATOM   1128  O   SER B 143     -73.081 -29.005 -42.989  1.00 20.88           O  
ATOM   1129  OG  SER B 143     -74.736 -24.989 -42.123  1.00 20.88           O  
ATOM   1130  N   ALA B 144     -74.210 -28.676 -44.139  1.00 17.01           N  
ATOM   1131  CA  ALA B 144     -75.082 -28.774 -45.307  1.00 17.01           C  
ATOM   1132  C   ALA B 144     -74.585 -29.843 -46.276  1.00 17.01           C  
ATOM   1133  CB  ALA B 144     -75.179 -27.423 -46.013  1.00 17.01           C  
ATOM   1134  O   ALA B 144     -73.463 -30.337 -46.141  1.00 17.01           O  
ATOM   1135  N   SER B 145     -74.576 -29.945 -47.697  1.00 18.59           N  
ATOM   1136  CA  SER B 145     -75.432 -29.952 -48.879  1.00 18.59           C  
ATOM   1137  C   SER B 145     -74.873 -30.869 -49.961  1.00 18.59           C  
ATOM   1138  CB  SER B 145     -75.594 -28.535 -49.432  1.00 18.59           C  
ATOM   1139  O   SER B 145     -73.724 -31.307 -49.878  1.00 18.59           O  
ATOM   1140  OG  SER B 145     -74.337 -27.992 -49.797  1.00 18.59           O  
ATOM   1141  N   ASP B 146     -74.661 -30.863 -51.268  1.00 17.90           N  
ATOM   1142  CA  ASP B 146     -75.361 -30.937 -52.547  1.00 17.90           C  
ATOM   1143  C   ASP B 146     -74.603 -31.819 -53.536  1.00 17.90           C  
ATOM   1144  CB  ASP B 146     -75.557 -29.538 -53.133  1.00 17.90           C  
ATOM   1145  O   ASP B 146     -73.475 -32.238 -53.266  1.00 17.90           O  
ATOM   1146  CG  ASP B 146     -76.967 -29.007 -52.941  1.00 17.90           C  
ATOM   1147  OD1 ASP B 146     -77.886 -29.806 -52.659  1.00 17.90           O  
ATOM   1148  OD2 ASP B 146     -77.161 -27.780 -53.076  1.00 17.90           O  
ATOM   1149  N   LYS B 147     -74.214 -32.040 -55.198  1.00 19.72           N  
ATOM   1150  CA  LYS B 147     -75.091 -31.636 -56.294  1.00 19.72           C  
ATOM   1151  C   LYS B 147     -74.682 -32.310 -57.601  1.00 19.72           C  
ATOM   1152  CB  LYS B 147     -75.077 -30.116 -56.461  1.00 19.72           C  
ATOM   1153  O   LYS B 147     -73.606 -32.904 -57.689  1.00 19.72           O  
ATOM   1154  CG  LYS B 147     -76.111 -29.391 -55.612  1.00 19.72           C  
ATOM   1155  CD  LYS B 147     -76.122 -27.895 -55.901  1.00 19.72           C  
ATOM   1156  CE  LYS B 147     -77.137 -27.165 -55.032  1.00 19.72           C  
ATOM   1157  NZ  LYS B 147     -77.107 -25.690 -55.267  1.00 19.72           N  
ATOM   1158  N   VAL B 148     -74.847 -32.220 -58.585  1.00 18.47           N  
ATOM   1159  CA  VAL B 148     -74.929 -32.080 -60.035  1.00 18.47           C  
ATOM   1160  C   VAL B 148     -73.623 -32.548 -60.674  1.00 18.47           C  
ATOM   1161  CB  VAL B 148     -75.231 -30.622 -60.448  1.00 18.47           C  
ATOM   1162  O   VAL B 148     -73.635 -33.364 -61.598  1.00 18.47           O  
ATOM   1163  CG1 VAL B 148     -75.278 -30.490 -61.969  1.00 18.47           C  
ATOM   1164  CG2 VAL B 148     -76.546 -30.154 -59.827  1.00 18.47           C  
ATOM   1165  N   GLN B 149     -72.532 -31.996 -61.921  1.00 19.28           N  
ATOM   1166  CA  GLN B 149     -73.240 -31.533 -63.110  1.00 19.28           C  
ATOM   1167  C   GLN B 149     -72.500 -31.937 -64.382  1.00 19.28           C  
ATOM   1168  CB  GLN B 149     -73.423 -30.015 -63.069  1.00 19.28           C  
ATOM   1169  O   GLN B 149     -71.344 -32.363 -64.326  1.00 19.28           O  
ATOM   1170  CG  GLN B 149     -74.724 -29.570 -62.415  1.00 19.28           C  
ATOM   1171  CD  GLN B 149     -75.140 -28.170 -62.827  1.00 19.28           C  
ATOM   1172  NE2 GLN B 149     -76.384 -27.810 -62.531  1.00 19.28           N  
ATOM   1173  OE1 GLN B 149     -74.349 -27.419 -63.407  1.00 19.28           O  
ATOM   1174  N   PRO B 150     -72.453 -31.663 -65.333  1.00 19.38           N  
ATOM   1175  CA  PRO B 150     -72.166 -31.193 -66.690  1.00 19.38           C  
ATOM   1176  C   PRO B 150     -70.779 -31.606 -67.176  1.00 19.38           C  
ATOM   1177  CB  PRO B 150     -72.271 -29.671 -66.566  1.00 19.38           C  
ATOM   1178  O   PRO B 150     -69.938 -32.020 -66.374  1.00 19.38           O  
ATOM   1179  CG  PRO B 150     -71.883 -29.376 -65.153  1.00 19.38           C  
ATOM   1180  CD  PRO B 150     -71.739 -30.676 -64.416  1.00 19.38           C  
ATOM   1181  N   LYS B 151     -69.295 -30.915 -67.745  1.00 19.11           N  
ATOM   1182  CA  LYS B 151     -69.769 -30.001 -68.780  1.00 19.11           C  
ATOM   1183  C   LYS B 151     -69.037 -30.236 -70.098  1.00 19.11           C  
ATOM   1184  CB  LYS B 151     -69.593 -28.548 -68.334  1.00 19.11           C  
ATOM   1185  O   LYS B 151     -67.999 -30.899 -70.128  1.00 19.11           O  
ATOM   1186  CG  LYS B 151     -70.782 -27.986 -67.570  1.00 19.11           C  
ATOM   1187  CD  LYS B 151     -70.593 -26.510 -67.248  1.00 19.11           C  
ATOM   1188  CE  LYS B 151     -71.788 -25.944 -66.492  1.00 19.11           C  
ATOM   1189  NZ  LYS B 151     -71.561 -24.526 -66.080  1.00 19.11           N  
ATOM   1190  N   ASN B 152     -70.677 -29.646 -71.080  1.00 28.90           N  
ATOM   1191  CA  ASN B 152     -70.427 -29.392 -72.495  1.00 28.90           C  
ATOM   1192  C   ASN B 152     -68.935 -29.421 -72.815  1.00 28.90           C  
ATOM   1193  CB  ASN B 152     -71.034 -28.052 -72.915  1.00 28.90           C  
ATOM   1194  O   ASN B 152     -68.525 -29.981 -73.833  1.00 28.90           O  
ATOM   1195  CG  ASN B 152     -72.510 -28.157 -73.244  1.00 28.90           C  
ATOM   1196  ND2 ASN B 152     -73.164 -27.013 -73.411  1.00 28.90           N  
ATOM   1197  OD1 ASN B 152     -73.059 -29.257 -73.346  1.00 28.90           O  
ATOM   1198  N   ASN B 153     -67.120 -28.608 -72.835  1.00 19.77           N  
ATOM   1199  CA  ASN B 153     -67.691 -27.758 -73.875  1.00 19.77           C  
ATOM   1200  C   ASN B 153     -66.884 -27.836 -75.168  1.00 19.77           C  
ATOM   1201  CB  ASN B 153     -67.783 -26.309 -73.393  1.00 19.77           C  
ATOM   1202  O   ASN B 153     -65.826 -28.468 -75.207  1.00 19.77           O  
ATOM   1203  CG  ASN B 153     -69.097 -26.006 -72.700  1.00 19.77           C  
ATOM   1204  ND2 ASN B 153     -69.226 -24.793 -72.177  1.00 19.77           N  
ATOM   1205  OD1 ASN B 153     -69.988 -26.857 -72.634  1.00 19.77           O  
ATOM   1206  N   ASP B 154     -66.742 -27.203 -75.956  1.00 18.95           N  
ATOM   1207  CA  ASP B 154     -66.825 -25.974 -76.740  1.00 18.95           C  
ATOM   1208  C   ASP B 154     -65.734 -25.929 -77.807  1.00 18.95           C  
ATOM   1209  CB  ASP B 154     -66.721 -24.748 -75.830  1.00 18.95           C  
ATOM   1210  O   ASP B 154     -64.747 -26.663 -77.725  1.00 18.95           O  
ATOM   1211  CG  ASP B 154     -68.072 -24.259 -75.338  1.00 18.95           C  
ATOM   1212  OD1 ASP B 154     -69.104 -24.590 -75.960  1.00 18.95           O  
ATOM   1213  OD2 ASP B 154     -68.104 -23.532 -74.322  1.00 18.95           O  
ATOM   1214  N   LYS B 155     -65.284 -25.014 -78.661  1.00 17.23           N  
ATOM   1215  CA  LYS B 155     -65.359 -24.152 -79.837  1.00 17.23           C  
ATOM   1216  C   LYS B 155     -64.055 -24.186 -80.628  1.00 17.23           C  
ATOM   1217  CB  LYS B 155     -65.688 -22.715 -79.429  1.00 17.23           C  
ATOM   1218  O   LYS B 155     -63.053 -24.732 -80.161  1.00 17.23           O  
ATOM   1219  CG  LYS B 155     -67.178 -22.419 -79.350  1.00 17.23           C  
ATOM   1220  CD  LYS B 155     -67.441 -20.953 -79.034  1.00 17.23           C  
ATOM   1221  CE  LYS B 155     -68.932 -20.659 -78.938  1.00 17.23           C  
ATOM   1222  NZ  LYS B 155     -69.193 -19.265 -78.470  1.00 17.23           N  
ATOM   1223  N   SER B 156     -64.408 -23.461 -81.691  1.00 19.69           N  
ATOM   1224  CA  SER B 156     -64.063 -22.762 -82.925  1.00 19.69           C  
ATOM   1225  C   SER B 156     -62.567 -22.477 -82.999  1.00 19.69           C  
ATOM   1226  CB  SER B 156     -64.846 -21.453 -83.036  1.00 19.69           C  
ATOM   1227  O   SER B 156     -61.962 -22.583 -84.068  1.00 19.69           O  
ATOM   1228  OG  SER B 156     -64.424 -20.528 -82.049  1.00 19.69           O  
ATOM   1229  N   GLU B 157     -61.243 -21.887 -82.380  1.00 23.31           N  
ATOM   1230  CA  GLU B 157     -60.674 -20.662 -82.934  1.00 23.31           C  
ATOM   1231  C   GLU B 157     -59.259 -20.896 -83.453  1.00 23.31           C  
ATOM   1232  CB  GLU B 157     -60.673 -19.548 -81.884  1.00 23.31           C  
ATOM   1233  O   GLU B 157     -58.501 -21.678 -82.875  1.00 23.31           O  
ATOM   1234  CG  GLU B 157     -61.816 -18.555 -82.039  1.00 23.31           C  
ATOM   1235  CD  GLU B 157     -61.745 -17.399 -81.054  1.00 23.31           C  
ATOM   1236  OE1 GLU B 157     -62.604 -16.491 -81.122  1.00 23.31           O  
ATOM   1237  OE2 GLU B 157     -60.822 -17.401 -80.210  1.00 23.31           O  
ATOM   1238  N   PHE B 158     -59.027 -21.194 -84.962  1.00 24.76           N  
ATOM   1239  CA  PHE B 158     -58.851 -20.131 -85.945  1.00 24.76           C  
ATOM   1240  C   PHE B 158     -57.563 -19.359 -85.682  1.00 24.76           C  
ATOM   1241  CB  PHE B 158     -60.049 -19.176 -85.927  1.00 24.76           C  
ATOM   1242  O   PHE B 158     -57.160 -19.188 -84.530  1.00 24.76           O  
ATOM   1243  CG  PHE B 158     -61.187 -19.615 -86.808  1.00 24.76           C  
ATOM   1244  CD1 PHE B 158     -61.206 -19.287 -88.158  1.00 24.76           C  
ATOM   1245  CD2 PHE B 158     -62.240 -20.355 -86.285  1.00 24.76           C  
ATOM   1246  CE1 PHE B 158     -62.259 -19.692 -88.976  1.00 24.76           C  
ATOM   1247  CE2 PHE B 158     -63.295 -20.763 -87.096  1.00 24.76           C  
ATOM   1248  CZ  PHE B 158     -63.303 -20.430 -88.440  1.00 24.76           C  
ATOM   1249  N   LEU B 159     -58.343 -18.692 -85.158  1.00 28.74           N  
ATOM   1250  CA  LEU B 159     -57.595 -18.243 -86.327  1.00 28.74           C  
ATOM   1251  C   LEU B 159     -56.102 -18.181 -86.027  1.00 28.74           C  
ATOM   1252  CB  LEU B 159     -58.093 -16.871 -86.788  1.00 28.74           C  
ATOM   1253  O   LEU B 159     -55.279 -18.556 -86.866  1.00 28.74           O  
ATOM   1254  CG  LEU B 159     -59.324 -16.865 -87.696  1.00 28.74           C  
ATOM   1255  CD1 LEU B 159     -60.074 -15.544 -87.563  1.00 28.74           C  
ATOM   1256  CD2 LEU B 159     -58.920 -17.114 -89.145  1.00 28.74           C  
ATOM   1257  N   SER B 160     -54.720 -18.430 -86.974  1.00 33.63           N  
ATOM   1258  CA  SER B 160     -53.942 -17.650 -87.931  1.00 33.63           C  
ATOM   1259  C   SER B 160     -52.753 -16.975 -87.256  1.00 33.63           C  
ATOM   1260  CB  SER B 160     -54.822 -16.597 -88.606  1.00 33.63           C  
ATOM   1261  O   SER B 160     -51.703 -16.792 -87.875  1.00 33.63           O  
ATOM   1262  OG  SER B 160     -54.110 -15.383 -88.778  1.00 33.63           O  
ATOM   1263  N   THR B 161     -52.596 -15.489 -84.715  1.00 21.48           N  
ATOM   1264  CA  THR B 161     -53.526 -14.872 -83.777  1.00 21.48           C  
ATOM   1265  C   THR B 161     -53.244 -13.378 -83.640  1.00 21.48           C  
ATOM   1266  CB  THR B 161     -53.449 -15.540 -82.392  1.00 21.48           C  
ATOM   1267  O   THR B 161     -52.124 -12.927 -83.888  1.00 21.48           O  
ATOM   1268  CG2 THR B 161     -54.840 -15.752 -81.805  1.00 21.48           C  
ATOM   1269  OG1 THR B 161     -52.796 -16.810 -82.516  1.00 21.48           O  
ATOM   1270  N   ALA B 162     -52.667 -12.300 -82.441  1.00 25.43           N  
ATOM   1271  CA  ALA B 162     -53.446 -11.701 -81.360  1.00 25.43           C  
ATOM   1272  C   ALA B 162     -53.640 -10.205 -81.588  1.00 25.43           C  
ATOM   1273  CB  ALA B 162     -52.767 -11.948 -80.015  1.00 25.43           C  
ATOM   1274  O   ALA B 162     -52.906  -9.588 -82.363  1.00 25.43           O  
ATOM   1275  N   PRO B 163     -53.804  -9.068 -80.876  1.00 23.40           N  
ATOM   1276  CA  PRO B 163     -54.550  -8.032 -80.158  1.00 23.40           C  
ATOM   1277  C   PRO B 163     -54.024  -6.626 -80.436  1.00 23.40           C  
ATOM   1278  CB  PRO B 163     -54.351  -8.409 -78.688  1.00 23.40           C  
ATOM   1279  O   PRO B 163     -52.867  -6.463 -80.835  1.00 23.40           O  
ATOM   1280  CG  PRO B 163     -53.169  -9.324 -78.685  1.00 23.40           C  
ATOM   1281  CD  PRO B 163     -52.760  -9.579 -80.107  1.00 23.40           C  
ATOM   1282  N   ARG B 164     -54.531  -4.689 -79.540  1.00 17.38           N  
ATOM   1283  CA  ARG B 164     -55.209  -3.422 -79.798  1.00 17.38           C  
ATOM   1284  C   ARG B 164     -54.284  -2.241 -79.526  1.00 17.38           C  
ATOM   1285  CB  ARG B 164     -56.473  -3.305 -78.944  1.00 17.38           C  
ATOM   1286  O   ARG B 164     -54.005  -1.445 -80.425  1.00 17.38           O  
ATOM   1287  CG  ARG B 164     -57.754  -3.649 -79.688  1.00 17.38           C  
ATOM   1288  CD  ARG B 164     -58.979  -3.509 -78.796  1.00 17.38           C  
ATOM   1289  NE  ARG B 164     -60.167  -3.147 -79.564  1.00 17.38           N  
ATOM   1290  NH1 ARG B 164     -61.652  -3.513 -77.833  1.00 17.38           N  
ATOM   1291  NH2 ARG B 164     -62.417  -2.809 -79.876  1.00 17.38           N  
ATOM   1292  CZ  ARG B 164     -61.409  -3.157 -79.089  1.00 17.38           C  
ATOM   1293  N   SER B 165     -53.709  -0.951 -78.397  1.00 15.03           N  
ATOM   1294  CA  SER B 165     -53.927   0.398 -77.886  1.00 15.03           C  
ATOM   1295  C   SER B 165     -52.606   1.077 -77.538  1.00 15.03           C  
ATOM   1296  CB  SER B 165     -54.833   0.366 -76.655  1.00 15.03           C  
ATOM   1297  O   SER B 165     -51.597   0.406 -77.315  1.00 15.03           O  
ATOM   1298  OG  SER B 165     -54.347   1.239 -75.650  1.00 15.03           O  
ATOM   1299  N   LEU B 166     -52.408   3.541 -76.135  1.00 33.10           N  
ATOM   1300  CA  LEU B 166     -53.003   4.187 -77.300  1.00 33.10           C  
ATOM   1301  C   LEU B 166     -52.259   3.803 -78.574  1.00 33.10           C  
ATOM   1302  CB  LEU B 166     -52.998   5.708 -77.130  1.00 33.10           C  
ATOM   1303  O   LEU B 166     -52.879   3.574 -79.615  1.00 33.10           O  
ATOM   1304  CG  LEU B 166     -54.206   6.315 -76.415  1.00 33.10           C  
ATOM   1305  CD1 LEU B 166     -53.821   7.631 -75.747  1.00 33.10           C  
ATOM   1306  CD2 LEU B 166     -55.357   6.523 -77.393  1.00 33.10           C  
ATOM   1307  N   ARG B 167     -52.383   4.455 -79.296  1.00 25.52           N  
ATOM   1308  CA  ARG B 167     -51.869   5.772 -79.659  1.00 25.52           C  
ATOM   1309  C   ARG B 167     -50.414   5.929 -79.231  1.00 25.52           C  
ATOM   1310  CB  ARG B 167     -52.723   6.875 -79.030  1.00 25.52           C  
ATOM   1311  O   ARG B 167     -49.571   6.354 -80.023  1.00 25.52           O  
ATOM   1312  CG  ARG B 167     -53.904   7.304 -79.886  1.00 25.52           C  
ATOM   1313  CD  ARG B 167     -54.663   8.465 -79.260  1.00 25.52           C  
ATOM   1314  NE  ARG B 167     -55.801   8.870 -80.080  1.00 25.52           N  
ATOM   1315  NH1 ARG B 167     -56.474  10.573 -78.670  1.00 25.52           N  
ATOM   1316  NH2 ARG B 167     -57.639  10.147 -80.598  1.00 25.52           N  
ATOM   1317  CZ  ARG B 167     -56.635   9.862 -79.781  1.00 25.52           C  
ATOM   1318  N   LYS B 168     -49.796   6.479 -77.851  1.00 15.07           N  
ATOM   1319  CA  LYS B 168     -49.564   7.724 -77.124  1.00 15.07           C  
ATOM   1320  C   LYS B 168     -48.354   7.607 -76.203  1.00 15.07           C  
ATOM   1321  CB  LYS B 168     -50.803   8.111 -76.315  1.00 15.07           C  
ATOM   1322  O   LYS B 168     -47.458   8.453 -76.234  1.00 15.07           O  
ATOM   1323  CG  LYS B 168     -51.747   9.057 -77.042  1.00 15.07           C  
ATOM   1324  CD  LYS B 168     -52.921   9.464 -76.160  1.00 15.07           C  
ATOM   1325  CE  LYS B 168     -53.901  10.357 -76.908  1.00 15.07           C  
ATOM   1326  NZ  LYS B 168     -55.067  10.736 -76.055  1.00 15.07           N  
ATOM   1327  N   ARG B 169     -47.183   7.724 -74.666  1.00 14.88           N  
ATOM   1328  CA  ARG B 169     -47.076   8.809 -73.696  1.00 14.88           C  
ATOM   1329  C   ARG B 169     -45.811   8.669 -72.855  1.00 14.88           C  
ATOM   1330  CB  ARG B 169     -48.307   8.843 -72.788  1.00 14.88           C  
ATOM   1331  O   ARG B 169     -45.061   7.703 -73.009  1.00 14.88           O  
ATOM   1332  CG  ARG B 169     -49.406   9.774 -73.275  1.00 14.88           C  
ATOM   1333  CD  ARG B 169     -50.574   9.826 -72.300  1.00 14.88           C  
ATOM   1334  NE  ARG B 169     -51.635  10.709 -72.777  1.00 14.88           N  
ATOM   1335  NH1 ARG B 169     -53.076  10.263 -71.027  1.00 14.88           N  
ATOM   1336  NH2 ARG B 169     -53.693  11.723 -72.683  1.00 14.88           N  
ATOM   1337  CZ  ARG B 169     -52.799  10.896 -72.161  1.00 14.88           C  
ATOM   1338  N   LEU B 170     -45.111   8.037 -70.917  1.00 14.85           N  
ATOM   1339  CA  LEU B 170     -44.630   8.713 -69.717  1.00 14.85           C  
ATOM   1340  C   LEU B 170     -43.574   7.872 -69.006  1.00 14.85           C  
ATOM   1341  CB  LEU B 170     -45.792   9.006 -68.764  1.00 14.85           C  
ATOM   1342  O   LEU B 170     -42.530   8.389 -68.603  1.00 14.85           O  
ATOM   1343  CG  LEU B 170     -46.306  10.446 -68.746  1.00 14.85           C  
ATOM   1344  CD1 LEU B 170     -47.830  10.464 -68.682  1.00 14.85           C  
ATOM   1345  CD2 LEU B 170     -45.708  11.214 -67.572  1.00 14.85           C  
ATOM   1346  N   ILE B 171     -42.369   7.107 -68.070  1.00 18.45           N  
ATOM   1347  CA  ILE B 171     -42.400   7.526 -66.673  1.00 18.45           C  
ATOM   1348  C   ILE B 171     -41.005   7.398 -66.065  1.00 18.45           C  
ATOM   1349  CB  ILE B 171     -43.419   6.700 -65.857  1.00 18.45           C  
ATOM   1350  O   ILE B 171     -40.084   6.890 -66.710  1.00 18.45           O  
ATOM   1351  CG1 ILE B 171     -44.846   6.992 -66.333  1.00 18.45           C  
ATOM   1352  CG2 ILE B 171     -43.271   6.987 -64.360  1.00 18.45           C  
ATOM   1353  CD1 ILE B 171     -45.881   5.993 -65.835  1.00 18.45           C  
ATOM   1354  N   VAL B 172     -39.180   6.445 -64.069  1.00 18.81           N  
ATOM   1355  CA  VAL B 172     -39.047   6.768 -62.652  1.00 18.81           C  
ATOM   1356  C   VAL B 172     -37.665   6.354 -62.154  1.00 18.81           C  
ATOM   1357  CB  VAL B 172     -40.146   6.083 -61.808  1.00 18.81           C  
ATOM   1358  O   VAL B 172     -36.928   5.658 -62.857  1.00 18.81           O  
ATOM   1359  CG1 VAL B 172     -39.996   6.445 -60.332  1.00 18.81           C  
ATOM   1360  CG2 VAL B 172     -41.531   6.473 -62.320  1.00 18.81           C  
ATOM   1361  N   PRO B 173     -36.630   5.423 -60.922  1.00 16.01           N  
ATOM   1362  CA  PRO B 173     -35.747   5.352 -59.756  1.00 16.01           C  
ATOM   1363  C   PRO B 173     -35.066   3.992 -59.614  1.00 16.01           C  
ATOM   1364  CB  PRO B 173     -36.692   5.614 -58.581  1.00 16.01           C  
ATOM   1365  O   PRO B 173     -33.866   3.925 -59.335  1.00 16.01           O  
ATOM   1366  CG  PRO B 173     -38.065   5.490 -59.160  1.00 16.01           C  
ATOM   1367  CD  PRO B 173     -37.940   5.267 -60.640  1.00 16.01           C  
ATOM   1368  N   ARG B 174     -32.869   1.468 -59.821  1.00 27.51           N  
ATOM   1369  CA  ARG B 174     -33.405   0.500 -58.870  1.00 27.51           C  
ATOM   1370  C   ARG B 174     -33.180   0.962 -57.434  1.00 27.51           C  
ATOM   1371  CB  ARG B 174     -32.769  -0.875 -59.084  1.00 27.51           C  
ATOM   1372  O   ARG B 174     -34.047   0.785 -56.576  1.00 27.51           O  
ATOM   1373  CG  ARG B 174     -33.585  -1.800 -59.972  1.00 27.51           C  
ATOM   1374  CD  ARG B 174     -32.916  -3.157 -60.139  1.00 27.51           C  
ATOM   1375  NE  ARG B 174     -33.877  -4.189 -60.516  1.00 27.51           N  
ATOM   1376  NH1 ARG B 174     -32.281  -5.769 -61.058  1.00 27.51           N  
ATOM   1377  NH2 ARG B 174     -34.510  -6.268 -61.260  1.00 27.51           N  
ATOM   1378  CZ  ARG B 174     -33.554  -5.407 -60.944  1.00 27.51           C  
ATOM   1379  N   SER B 175     -32.876   0.527 -56.077  1.00 17.21           N  
ATOM   1380  CA  SER B 175     -32.237  -0.713 -55.646  1.00 17.21           C  
ATOM   1381  C   SER B 175     -32.802  -1.191 -54.313  1.00 17.21           C  
ATOM   1382  CB  SER B 175     -30.724  -0.524 -55.530  1.00 17.21           C  
ATOM   1383  O   SER B 175     -33.383  -0.406 -53.561  1.00 17.21           O  
ATOM   1384  OG  SER B 175     -30.404   0.308 -54.429  1.00 17.21           O  
ATOM   1385  N   HIS B 176     -31.287  -2.988 -52.725  1.00 13.63           N  
ATOM   1386  CA  HIS B 176     -30.716  -4.244 -52.252  1.00 13.63           C  
ATOM   1387  C   HIS B 176     -30.419  -4.187 -50.758  1.00 13.63           C  
ATOM   1388  CB  HIS B 176     -29.442  -4.580 -53.029  1.00 13.63           C  
ATOM   1389  O   HIS B 176     -29.717  -3.285 -50.295  1.00 13.63           O  
ATOM   1390  CG  HIS B 176     -29.683  -5.411 -54.248  1.00 13.63           C  
ATOM   1391  CD2 HIS B 176     -29.527  -5.128 -55.563  1.00 13.63           C  
ATOM   1392  ND1 HIS B 176     -30.147  -6.707 -54.185  1.00 13.63           N  
ATOM   1393  CE1 HIS B 176     -30.265  -7.187 -55.412  1.00 13.63           C  
ATOM   1394  NE2 HIS B 176     -29.895  -6.248 -56.266  1.00 13.63           N  
ATOM   1395  N   SER B 177     -29.983  -7.368 -48.226  1.00 11.89           N  
ATOM   1396  CA  SER B 177     -30.547  -8.460 -47.439  1.00 11.89           C  
ATOM   1397  C   SER B 177     -29.452  -9.282 -46.769  1.00 11.89           C  
ATOM   1398  CB  SER B 177     -31.410  -9.366 -48.319  1.00 11.89           C  
ATOM   1399  O   SER B 177     -29.693  -9.936 -45.752  1.00 11.89           O  
ATOM   1400  OG  SER B 177     -31.014 -10.720 -48.187  1.00 11.89           O  
ATOM   1401  N   ASP B 178     -26.188 -11.342 -46.958  1.00 32.42           N  
ATOM   1402  CA  ASP B 178     -26.047 -11.781 -45.574  1.00 32.42           C  
ATOM   1403  C   ASP B 178     -26.979 -10.999 -44.651  1.00 32.42           C  
ATOM   1404  CB  ASP B 178     -24.597 -11.630 -45.107  1.00 32.42           C  
ATOM   1405  O   ASP B 178     -27.480 -11.539 -43.663  1.00 32.42           O  
ATOM   1406  CG  ASP B 178     -23.743 -12.845 -45.425  1.00 32.42           C  
ATOM   1407  OD1 ASP B 178     -24.300 -13.941 -45.651  1.00 32.42           O  
ATOM   1408  OD2 ASP B 178     -22.501 -12.706 -45.446  1.00 32.42           O  
ATOM   1409  N   SER B 179     -27.163 -11.379 -42.532  1.00 15.84           N  
ATOM   1410  CA  SER B 179     -26.373 -12.405 -41.860  1.00 15.84           C  
ATOM   1411  C   SER B 179     -26.645 -12.417 -40.360  1.00 15.84           C  
ATOM   1412  CB  SER B 179     -24.881 -12.186 -42.115  1.00 15.84           C  
ATOM   1413  O   SER B 179     -27.046 -11.402 -39.788  1.00 15.84           O  
ATOM   1414  OG  SER B 179     -24.146 -13.366 -41.840  1.00 15.84           O  
ATOM   1415  N   GLU B 180     -23.771 -14.200 -40.123  1.00 19.23           N  
ATOM   1416  CA  GLU B 180     -22.790 -14.595 -39.116  1.00 19.23           C  
ATOM   1417  C   GLU B 180     -21.413 -14.020 -39.433  1.00 19.23           C  
ATOM   1418  CB  GLU B 180     -22.712 -16.120 -39.011  1.00 19.23           C  
ATOM   1419  O   GLU B 180     -21.055 -13.859 -40.602  1.00 19.23           O  
ATOM   1420  CG  GLU B 180     -23.696 -16.719 -38.017  1.00 19.23           C  
ATOM   1421  CD  GLU B 180     -23.381 -18.163 -37.657  1.00 19.23           C  
ATOM   1422  OE1 GLU B 180     -24.049 -18.724 -36.759  1.00 19.23           O  
ATOM   1423  OE2 GLU B 180     -22.458 -18.736 -38.277  1.00 19.23           O  
ATOM   1424  N   SER B 181     -17.358 -15.737 -38.380  1.00 39.70           N  
ATOM   1425  CA  SER B 181     -16.757 -15.801 -37.051  1.00 39.70           C  
ATOM   1426  C   SER B 181     -17.542 -14.961 -36.049  1.00 39.70           C  
ATOM   1427  CB  SER B 181     -15.304 -15.328 -37.097  1.00 39.70           C  
ATOM   1428  O   SER B 181     -17.625 -15.309 -34.870  1.00 39.70           O  
ATOM   1429  OG  SER B 181     -14.514 -16.040 -36.160  1.00 39.70           O  
ATOM   1430  N   GLU B 182     -16.742 -12.978 -35.402  1.00 21.61           N  
ATOM   1431  CA  GLU B 182     -15.454 -12.373 -35.076  1.00 21.61           C  
ATOM   1432  C   GLU B 182     -15.528 -11.590 -33.768  1.00 21.61           C  
ATOM   1433  CB  GLU B 182     -14.986 -11.459 -36.211  1.00 21.61           C  
ATOM   1434  O   GLU B 182     -16.529 -10.926 -33.492  1.00 21.61           O  
ATOM   1435  CG  GLU B 182     -13.867 -12.051 -37.056  1.00 21.61           C  
ATOM   1436  CD  GLU B 182     -13.420 -11.137 -38.185  1.00 21.61           C  
ATOM   1437  OE1 GLU B 182     -12.498 -11.515 -38.944  1.00 21.61           O  
ATOM   1438  OE2 GLU B 182     -13.995 -10.032 -38.312  1.00 21.61           O  
ATOM   1439  N   TYR B 183     -12.599 -13.020 -32.925  1.00 37.76           N  
ATOM   1440  CA  TYR B 183     -12.000 -12.440 -31.728  1.00 37.76           C  
ATOM   1441  C   TYR B 183     -12.765 -11.199 -31.282  1.00 37.76           C  
ATOM   1442  CB  TYR B 183     -10.531 -12.085 -31.980  1.00 37.76           C  
ATOM   1443  O   TYR B 183     -12.862 -10.919 -30.085  1.00 37.76           O  
ATOM   1444  CG  TYR B 183      -9.563 -13.147 -31.519  1.00 37.76           C  
ATOM   1445  CD1 TYR B 183      -9.074 -13.153 -30.215  1.00 37.76           C  
ATOM   1446  CD2 TYR B 183      -9.133 -14.145 -32.387  1.00 37.76           C  
ATOM   1447  CE1 TYR B 183      -8.180 -14.129 -29.786  1.00 37.76           C  
ATOM   1448  CE2 TYR B 183      -8.239 -15.125 -31.970  1.00 37.76           C  
ATOM   1449  OH  TYR B 183      -6.884 -16.077 -30.250  1.00 37.76           O  
ATOM   1450  CZ  TYR B 183      -7.769 -15.109 -30.669  1.00 37.76           C  
ATOM   1451  N   SER B 184     -12.182  -9.207 -31.275  1.00 45.12           N  
ATOM   1452  CA  SER B 184     -11.071  -8.405 -30.772  1.00 45.12           C  
ATOM   1453  C   SER B 184     -11.410  -7.773 -29.426  1.00 45.12           C  
ATOM   1454  CB  SER B 184     -10.699  -7.314 -31.777  1.00 45.12           C  
ATOM   1455  O   SER B 184     -10.536  -7.611 -28.573  1.00 45.12           O  
ATOM   1456  OG  SER B 184      -9.754  -7.797 -32.717  1.00 45.12           O  
ATOM   1457  N   ALA B 185      -8.948  -7.462 -27.078  1.00 36.97           N  
ATOM   1458  CA  ALA B 185      -8.211  -6.433 -26.350  1.00 36.97           C  
ATOM   1459  C   ALA B 185      -9.163  -5.488 -25.621  1.00 36.97           C  
ATOM   1460  CB  ALA B 185      -7.313  -5.648 -27.302  1.00 36.97           C  
ATOM   1461  O   ALA B 185      -8.852  -5.003 -24.531  1.00 36.97           O  
ATOM   1462  N   SER B 186     -10.754  -3.325 -26.812  1.00 32.75           N  
ATOM   1463  CA  SER B 186     -10.394  -1.934 -26.556  1.00 32.75           C  
ATOM   1464  C   SER B 186     -11.442  -0.980 -27.120  1.00 32.75           C  
ATOM   1465  CB  SER B 186      -9.025  -1.615 -27.158  1.00 32.75           C  
ATOM   1466  O   SER B 186     -12.016  -1.236 -28.180  1.00 32.75           O  
ATOM   1467  OG  SER B 186      -9.101  -1.544 -28.571  1.00 32.75           O  
ATOM   1468  N   ASN B 187      -9.454   0.504 -29.407  1.00 18.72           N  
ATOM   1469  CA  ASN B 187      -8.470   1.580 -29.449  1.00 18.72           C  
ATOM   1470  C   ASN B 187      -8.256   2.090 -30.871  1.00 18.72           C  
ATOM   1471  CB  ASN B 187      -7.142   1.116 -28.845  1.00 18.72           C  
ATOM   1472  O   ASN B 187      -8.411   1.337 -31.834  1.00 18.72           O  
ATOM   1473  CG  ASN B 187      -6.923   1.645 -27.441  1.00 18.72           C  
ATOM   1474  ND2 ASN B 187      -5.869   1.172 -26.787  1.00 18.72           N  
ATOM   1475  OD1 ASN B 187      -7.694   2.472 -26.948  1.00 18.72           O  
ATOM   1476  N   SER B 188      -7.163   2.918 -32.225  1.00  9.66           N  
ATOM   1477  CA  SER B 188      -6.266   4.065 -32.318  1.00  9.66           C  
ATOM   1478  C   SER B 188      -6.137   4.552 -33.758  1.00  9.66           C  
ATOM   1479  CB  SER B 188      -4.885   3.713 -31.764  1.00  9.66           C  
ATOM   1480  O   SER B 188      -6.102   5.758 -34.010  1.00  9.66           O  
ATOM   1481  OG  SER B 188      -3.937   3.600 -32.812  1.00  9.66           O  
ATOM   1482  N   GLU B 189      -4.919   4.733 -35.220  1.00 11.97           N  
ATOM   1483  CA  GLU B 189      -3.798   5.535 -35.699  1.00 11.97           C  
ATOM   1484  C   GLU B 189      -3.962   5.890 -37.174  1.00 11.97           C  
ATOM   1485  CB  GLU B 189      -2.475   4.796 -35.479  1.00 11.97           C  
ATOM   1486  O   GLU B 189      -3.647   7.008 -37.588  1.00 11.97           O  
ATOM   1487  CG  GLU B 189      -1.853   5.041 -34.112  1.00 11.97           C  
ATOM   1488  CD  GLU B 189      -0.387   4.645 -34.041  1.00 11.97           C  
ATOM   1489  OE1 GLU B 189       0.258   4.893 -32.997  1.00 11.97           O  
ATOM   1490  OE2 GLU B 189       0.121   4.084 -35.037  1.00 11.97           O  
ATOM   1491  N   ASP B 190      -2.879   5.526 -38.905  1.00 11.24           N  
ATOM   1492  CA  ASP B 190      -1.555   5.975 -39.324  1.00 11.24           C  
ATOM   1493  C   ASP B 190      -1.593   6.552 -40.737  1.00 11.24           C  
ATOM   1494  CB  ASP B 190      -0.550   4.824 -39.252  1.00 11.24           C  
ATOM   1495  O   ASP B 190      -2.327   6.058 -41.595  1.00 11.24           O  
ATOM   1496  CG  ASP B 190       0.021   4.621 -37.860  1.00 11.24           C  
ATOM   1497  OD1 ASP B 190       0.032   5.581 -37.059  1.00 11.24           O  
ATOM   1498  OD2 ASP B 190       0.466   3.491 -37.561  1.00 11.24           O  
ATOM   1499  N   ASP B 191      -1.083   7.495 -41.747  1.00 17.22           N  
ATOM   1500  CA  ASP B 191      -0.201   8.496 -42.339  1.00 17.22           C  
ATOM   1501  C   ASP B 191      -0.813   9.087 -43.607  1.00 17.22           C  
ATOM   1502  CB  ASP B 191       1.168   7.887 -42.650  1.00 17.22           C  
ATOM   1503  O   ASP B 191      -0.799  10.304 -43.801  1.00 17.22           O  
ATOM   1504  CG  ASP B 191       2.314   8.637 -41.993  1.00 17.22           C  
ATOM   1505  OD1 ASP B 191       2.082   9.721 -41.416  1.00 17.22           O  
ATOM   1506  OD2 ASP B 191       3.459   8.140 -42.054  1.00 17.22           O  
ATOM   1507  N   GLU B 192       0.504   9.128 -45.754  1.00 12.34           N  
ATOM   1508  CA  GLU B 192       1.554   9.741 -46.561  1.00 12.34           C  
ATOM   1509  C   GLU B 192       1.104   9.918 -48.009  1.00 12.34           C  
ATOM   1510  CB  GLU B 192       2.834   8.903 -46.507  1.00 12.34           C  
ATOM   1511  O   GLU B 192       1.392  10.941 -48.634  1.00 12.34           O  
ATOM   1512  CG  GLU B 192       3.826   9.364 -45.449  1.00 12.34           C  
ATOM   1513  CD  GLU B 192       5.234   8.840 -45.678  1.00 12.34           C  
ATOM   1514  OE1 GLU B 192       6.153   9.213 -44.914  1.00 12.34           O  
ATOM   1515  OE2 GLU B 192       5.421   8.050 -46.631  1.00 12.34           O  
ATOM   1516  N   GLY B 193       1.600   9.560 -49.369  1.00 12.57           N  
ATOM   1517  CA  GLY B 193       2.575   9.940 -50.378  1.00 12.57           C  
ATOM   1518  C   GLY B 193       1.940  10.418 -51.671  1.00 12.57           C  
ATOM   1519  O   GLY B 193       0.747  10.207 -51.897  1.00 12.57           O  
ATOM   1520  N   VAL B 194       2.429  10.043 -53.170  1.00 13.82           N  
ATOM   1521  CA  VAL B 194       3.424  10.462 -54.153  1.00 13.82           C  
ATOM   1522  C   VAL B 194       2.729  10.876 -55.448  1.00 13.82           C  
ATOM   1523  CB  VAL B 194       4.451   9.342 -54.434  1.00 13.82           C  
ATOM   1524  O   VAL B 194       1.604  10.449 -55.720  1.00 13.82           O  
ATOM   1525  CG1 VAL B 194       5.547   9.839 -55.375  1.00 13.82           C  
ATOM   1526  CG2 VAL B 194       5.054   8.833 -53.126  1.00 13.82           C  
ATOM   1527  N   ALA B 195       3.104  10.402 -56.969  1.00 17.04           N  
ATOM   1528  CA  ALA B 195       3.877  10.901 -58.103  1.00 17.04           C  
ATOM   1529  C   ALA B 195       2.974  11.185 -59.300  1.00 17.04           C  
ATOM   1530  CB  ALA B 195       4.964   9.899 -58.487  1.00 17.04           C  
ATOM   1531  O   ALA B 195       3.046  12.261 -59.898  1.00 17.04           O  
ATOM   1532  N   GLN B 196       2.962  10.470 -60.904  1.00 18.20           N  
ATOM   1533  CA  GLN B 196       3.656  10.542 -62.185  1.00 18.20           C  
ATOM   1534  C   GLN B 196       2.671  10.725 -63.336  1.00 18.20           C  
ATOM   1535  CB  GLN B 196       4.500   9.286 -62.411  1.00 18.20           C  
ATOM   1536  O   GLN B 196       1.504  10.341 -63.228  1.00 18.20           O  
ATOM   1537  CG  GLN B 196       5.984   9.484 -62.137  1.00 18.20           C  
ATOM   1538  CD  GLN B 196       6.748   8.175 -62.064  1.00 18.20           C  
ATOM   1539  NE2 GLN B 196       8.065   8.265 -61.915  1.00 18.20           N  
ATOM   1540  OE1 GLN B 196       6.158   7.093 -62.140  1.00 18.20           O  
ATOM   1541  N   GLU B 197       2.934  10.304 -65.179  1.00 17.69           N  
ATOM   1542  CA  GLU B 197       3.231  10.976 -66.441  1.00 17.69           C  
ATOM   1543  C   GLU B 197       2.271  10.533 -67.541  1.00 17.69           C  
ATOM   1544  CB  GLU B 197       4.677  10.709 -66.865  1.00 17.69           C  
ATOM   1545  O   GLU B 197       1.852  11.343 -68.370  1.00 17.69           O  
ATOM   1546  CG  GLU B 197       5.656  11.788 -66.425  1.00 17.69           C  
ATOM   1547  CD  GLU B 197       7.061  11.580 -66.967  1.00 17.69           C  
ATOM   1548  OE1 GLU B 197       7.942  12.432 -66.713  1.00 17.69           O  
ATOM   1549  OE2 GLU B 197       7.283  10.557 -67.653  1.00 17.69           O  
ATOM   1550  N   HIS B 198       2.154   9.395 -68.439  1.00 18.21           N  
ATOM   1551  CA  HIS B 198       2.580   8.991 -69.775  1.00 18.21           C  
ATOM   1552  C   HIS B 198       1.424   9.063 -70.767  1.00 18.21           C  
ATOM   1553  CB  HIS B 198       3.160   7.576 -69.747  1.00 18.21           C  
ATOM   1554  O   HIS B 198       1.596   9.531 -71.894  1.00 18.21           O  
ATOM   1555  CG  HIS B 198       4.640   7.539 -69.531  1.00 18.21           C  
ATOM   1556  CD2 HIS B 198       5.373   7.157 -68.459  1.00 18.21           C  
ATOM   1557  ND1 HIS B 198       5.542   7.933 -70.496  1.00 18.21           N  
ATOM   1558  CE1 HIS B 198       6.770   7.793 -70.024  1.00 18.21           C  
ATOM   1559  NE2 HIS B 198       6.695   7.324 -68.791  1.00 18.21           N  
ATOM   1560  N   GLU B 199       0.678   7.923 -71.810  1.00 14.72           N  
ATOM   1561  CA  GLU B 199       0.684   7.513 -73.211  1.00 14.72           C  
ATOM   1562  C   GLU B 199      -0.626   7.885 -73.901  1.00 14.72           C  
ATOM   1563  CB  GLU B 199       0.931   6.007 -73.330  1.00 14.72           C  
ATOM   1564  O   GLU B 199      -1.708   7.640 -73.364  1.00 14.72           O  
ATOM   1565  CG  GLU B 199       2.400   5.633 -73.463  1.00 14.72           C  
ATOM   1566  CD  GLU B 199       2.615   4.195 -73.907  1.00 14.72           C  
ATOM   1567  OE1 GLU B 199       3.783   3.791 -74.108  1.00 14.72           O  
ATOM   1568  OE2 GLU B 199       1.609   3.467 -74.055  1.00 14.72           O  
ATOM   1569  N   GLU B 200      -0.481   8.427 -75.641  1.00 21.20           N  
ATOM   1570  CA  GLU B 200      -1.559   8.908 -76.499  1.00 21.20           C  
ATOM   1571  C   GLU B 200      -2.120   7.784 -77.365  1.00 21.20           C  
ATOM   1572  CB  GLU B 200      -1.071  10.059 -77.384  1.00 21.20           C  
ATOM   1573  O   GLU B 200      -3.089   7.983 -78.100  1.00 21.20           O  
ATOM   1574  CG  GLU B 200      -1.430  11.439 -76.852  1.00 21.20           C  
ATOM   1575  CD  GLU B 200      -1.050  12.565 -77.800  1.00 21.20           C  
ATOM   1576  OE1 GLU B 200      -1.357  13.741 -77.500  1.00 21.20           O  
ATOM   1577  OE2 GLU B 200      -0.440  12.268 -78.852  1.00 21.20           O  
ATOM   1578  N   ASP B 201      -2.227   6.461 -78.132  1.00 17.23           N  
ATOM   1579  CA  ASP B 201      -2.696   5.889 -79.390  1.00 17.23           C  
ATOM   1580  C   ASP B 201      -4.193   6.126 -79.578  1.00 17.23           C  
ATOM   1581  CB  ASP B 201      -2.389   4.391 -79.446  1.00 17.23           C  
ATOM   1582  O   ASP B 201      -4.951   6.136 -78.606  1.00 17.23           O  
ATOM   1583  CG  ASP B 201      -1.060   4.083 -80.114  1.00 17.23           C  
ATOM   1584  OD1 ASP B 201      -0.537   4.941 -80.857  1.00 17.23           O  
ATOM   1585  OD2 ASP B 201      -0.533   2.970 -79.898  1.00 17.23           O  
ATOM   1586  N   THR B 202      -5.029   5.666 -79.977  1.00 16.24           N  
ATOM   1587  CA  THR B 202      -5.300   5.012 -81.253  1.00 16.24           C  
ATOM   1588  C   THR B 202      -6.711   5.335 -81.736  1.00 16.24           C  
ATOM   1589  CB  THR B 202      -5.128   3.486 -81.146  1.00 16.24           C  
ATOM   1590  O   THR B 202      -7.566   5.740 -80.946  1.00 16.24           O  
ATOM   1591  CG2 THR B 202      -3.921   3.011 -81.949  1.00 16.24           C  
ATOM   1592  OG1 THR B 202      -4.944   3.127 -79.771  1.00 16.24           O  
ATOM   1593  N   ASN B 203      -7.849   4.626 -82.007  1.00 17.17           N  
ATOM   1594  CA  ASN B 203      -8.442   4.001 -83.184  1.00 17.17           C  
ATOM   1595  C   ASN B 203      -9.864   4.497 -83.425  1.00 17.17           C  
ATOM   1596  CB  ASN B 203      -8.427   2.477 -83.048  1.00 17.17           C  
ATOM   1597  O   ASN B 203     -10.228   4.828 -84.555  1.00 17.17           O  
ATOM   1598  CG  ASN B 203      -7.185   1.849 -83.650  1.00 17.17           C  
ATOM   1599  ND2 ASN B 203      -6.977   0.566 -83.377  1.00 17.17           N  
ATOM   1600  OD1 ASN B 203      -6.419   2.511 -84.354  1.00 17.17           O  
ATOM   1601  N   ALA B 204     -11.000   3.824 -83.067  1.00 18.38           N  
ATOM   1602  CA  ALA B 204     -12.083   3.017 -83.624  1.00 18.38           C  
ATOM   1603  C   ALA B 204     -13.388   3.806 -83.667  1.00 18.38           C  
ATOM   1604  CB  ALA B 204     -12.265   1.737 -82.812  1.00 18.38           C  
ATOM   1605  O   ALA B 204     -13.570   4.759 -82.906  1.00 18.38           O  
ATOM   1606  N   VAL B 205     -14.618   3.396 -83.555  1.00 21.14           N  
ATOM   1607  CA  VAL B 205     -15.776   3.186 -84.417  1.00 21.14           C  
ATOM   1608  C   VAL B 205     -16.930   4.076 -83.958  1.00 21.14           C  
ATOM   1609  CB  VAL B 205     -16.217   1.705 -84.426  1.00 21.14           C  
ATOM   1610  O   VAL B 205     -16.939   4.553 -82.821  1.00 21.14           O  
ATOM   1611  CG1 VAL B 205     -17.353   1.486 -85.424  1.00 21.14           C  
ATOM   1612  CG2 VAL B 205     -15.032   0.799 -84.753  1.00 21.14           C  
ATOM   1613  N   ILE B 206     -17.837   3.598 -83.141  1.00 22.30           N  
ATOM   1614  CA  ILE B 206     -19.224   3.380 -83.539  1.00 22.30           C  
ATOM   1615  C   ILE B 206     -20.130   4.375 -82.817  1.00 22.30           C  
ATOM   1616  CB  ILE B 206     -19.676   1.932 -83.244  1.00 22.30           C  
ATOM   1617  O   ILE B 206     -19.776   4.888 -81.753  1.00 22.30           O  
ATOM   1618  CG1 ILE B 206     -18.729   0.930 -83.915  1.00 22.30           C  
ATOM   1619  CG2 ILE B 206     -21.120   1.713 -83.703  1.00 22.30           C  
ATOM   1620  CD1 ILE B 206     -18.960  -0.515 -83.497  1.00 22.30           C  
ATOM   1621  N   PHE B 207     -21.292   4.112 -81.751  1.00 20.71           N  
ATOM   1622  CA  PHE B 207     -22.711   3.941 -82.041  1.00 20.71           C  
ATOM   1623  C   PHE B 207     -23.542   4.990 -81.313  1.00 20.71           C  
ATOM   1624  CB  PHE B 207     -23.176   2.536 -81.647  1.00 20.71           C  
ATOM   1625  O   PHE B 207     -23.066   5.619 -80.365  1.00 20.71           O  
ATOM   1626  CG  PHE B 207     -23.312   1.592 -82.811  1.00 20.71           C  
ATOM   1627  CD1 PHE B 207     -24.512   1.492 -83.506  1.00 20.71           C  
ATOM   1628  CD2 PHE B 207     -22.240   0.806 -83.212  1.00 20.71           C  
ATOM   1629  CE1 PHE B 207     -24.641   0.619 -84.584  1.00 20.71           C  
ATOM   1630  CE2 PHE B 207     -22.361  -0.068 -84.289  1.00 20.71           C  
ATOM   1631  CZ  PHE B 207     -23.563  -0.161 -84.973  1.00 20.71           C  
ATOM   1632  N   SER B 208     -23.750   5.343 -80.378  1.00 23.91           N  
ATOM   1633  CA  SER B 208     -25.029   4.801 -79.932  1.00 23.91           C  
ATOM   1634  C   SER B 208     -25.501   5.481 -78.651  1.00 23.91           C  
ATOM   1635  CB  SER B 208     -24.925   3.292 -79.709  1.00 23.91           C  
ATOM   1636  O   SER B 208     -24.687   5.969 -77.865  1.00 23.91           O  
ATOM   1637  OG  SER B 208     -23.571   2.873 -79.731  1.00 23.91           O  
ATOM   1638  N   GLN B 209     -26.864   4.622 -77.696  1.00 17.51           N  
ATOM   1639  CA  GLN B 209     -28.204   5.043 -77.300  1.00 17.51           C  
ATOM   1640  C   GLN B 209     -28.181   5.754 -75.950  1.00 17.51           C  
ATOM   1641  CB  GLN B 209     -29.150   3.842 -77.245  1.00 17.51           C  
ATOM   1642  O   GLN B 209     -28.863   6.763 -75.763  1.00 17.51           O  
ATOM   1643  CG  GLN B 209     -30.092   3.746 -78.437  1.00 17.51           C  
ATOM   1644  CD  GLN B 209     -31.001   2.534 -78.370  1.00 17.51           C  
ATOM   1645  NE2 GLN B 209     -31.894   2.407 -79.347  1.00 17.51           N  
ATOM   1646  OE1 GLN B 209     -30.902   1.717 -77.449  1.00 17.51           O  
ATOM   1647  N   LYS B 210     -26.651   5.852 -75.056  1.00 18.40           N  
ATOM   1648  CA  LYS B 210     -27.540   5.418 -73.982  1.00 18.40           C  
ATOM   1649  C   LYS B 210     -27.779   6.542 -72.978  1.00 18.40           C  
ATOM   1650  CB  LYS B 210     -26.964   4.193 -73.271  1.00 18.40           C  
ATOM   1651  O   LYS B 210     -26.882   7.345 -72.711  1.00 18.40           O  
ATOM   1652  CG  LYS B 210     -27.827   2.945 -73.390  1.00 18.40           C  
ATOM   1653  CD  LYS B 210     -27.179   1.750 -72.703  1.00 18.40           C  
ATOM   1654  CE  LYS B 210     -28.046   0.503 -72.813  1.00 18.40           C  
ATOM   1655  NZ  LYS B 210     -27.409  -0.675 -72.152  1.00 18.40           N  
ATOM   1656  N   ILE B 211     -28.052   6.211 -71.933  1.00 17.16           N  
ATOM   1657  CA  ILE B 211     -29.235   6.124 -71.084  1.00 17.16           C  
ATOM   1658  C   ILE B 211     -29.317   7.356 -70.186  1.00 17.16           C  
ATOM   1659  CB  ILE B 211     -29.223   4.837 -70.229  1.00 17.16           C  
ATOM   1660  O   ILE B 211     -28.328   7.742 -69.559  1.00 17.16           O  
ATOM   1661  CG1 ILE B 211     -29.034   3.604 -71.122  1.00 17.16           C  
ATOM   1662  CG2 ILE B 211     -30.509   4.724 -69.405  1.00 17.16           C  
ATOM   1663  CD1 ILE B 211     -28.682   2.335 -70.358  1.00 17.16           C  
ATOM   1664  N   GLN B 212     -29.972   8.483 -69.278  1.00 19.27           N  
ATOM   1665  CA  GLN B 212     -30.023   9.912 -68.989  1.00 19.27           C  
ATOM   1666  C   GLN B 212     -29.176  10.256 -67.767  1.00 19.27           C  
ATOM   1667  CB  GLN B 212     -31.468  10.364 -68.769  1.00 19.27           C  
ATOM   1668  O   GLN B 212     -28.470  11.267 -67.760  1.00 19.27           O  
ATOM   1669  CG  GLN B 212     -32.036  11.186 -69.918  1.00 19.27           C  
ATOM   1670  CD  GLN B 212     -33.505  11.517 -69.733  1.00 19.27           C  
ATOM   1671  NE2 GLN B 212     -34.062  12.286 -70.662  1.00 19.27           N  
ATOM   1672  OE1 GLN B 212     -34.135  11.084 -68.762  1.00 19.27           O  
ATOM   1673  N   ALA B 213     -28.561   9.511 -67.456  1.00 16.08           N  
ATOM   1674  CA  ALA B 213     -29.866   9.419 -66.807  1.00 16.08           C  
ATOM   1675  C   ALA B 213     -30.069  10.564 -65.819  1.00 16.08           C  
ATOM   1676  CB  ALA B 213     -30.014   8.075 -66.097  1.00 16.08           C  
ATOM   1677  O   ALA B 213     -31.139  11.176 -65.780  1.00 16.08           O  
ATOM   1678  N   GLN B 214     -29.731  10.995 -64.103  1.00 16.19           N  
ATOM   1679  CA  GLN B 214     -29.752  10.794 -62.658  1.00 16.19           C  
ATOM   1680  C   GLN B 214     -30.179  12.067 -61.932  1.00 16.19           C  
ATOM   1681  CB  GLN B 214     -28.379  10.340 -62.159  1.00 16.19           C  
ATOM   1682  O   GLN B 214     -29.666  13.151 -62.216  1.00 16.19           O  
ATOM   1683  CG  GLN B 214     -28.198   8.828 -62.150  1.00 16.19           C  
ATOM   1684  CD  GLN B 214     -26.858   8.402 -61.581  1.00 16.19           C  
ATOM   1685  NE2 GLN B 214     -26.679   7.098 -61.397  1.00 16.19           N  
ATOM   1686  OE1 GLN B 214     -25.989   9.237 -61.309  1.00 16.19           O  
ATOM   1687  N   ASN B 215     -30.800  12.033 -60.488  1.00 17.88           N  
ATOM   1688  CA  ASN B 215     -32.024  12.096 -59.695  1.00 17.88           C  
ATOM   1689  C   ASN B 215     -31.912  13.125 -58.574  1.00 17.88           C  
ATOM   1690  CB  ASN B 215     -32.363  10.719 -59.121  1.00 17.88           C  
ATOM   1691  O   ASN B 215     -30.807  13.494 -58.171  1.00 17.88           O  
ATOM   1692  CG  ASN B 215     -33.254   9.907 -60.040  1.00 17.88           C  
ATOM   1693  ND2 ASN B 215     -33.429   8.630 -59.720  1.00 17.88           N  
ATOM   1694  OD1 ASN B 215     -33.780  10.422 -61.031  1.00 17.88           O  
ATOM   1695  N   ARG B 216     -32.387  13.260 -57.556  1.00 19.53           N  
ATOM   1696  CA  ARG B 216     -33.516  14.087 -57.142  1.00 19.53           C  
ATOM   1697  C   ARG B 216     -33.044  15.290 -56.332  1.00 19.53           C  
ATOM   1698  CB  ARG B 216     -34.514  13.264 -56.324  1.00 19.53           C  
ATOM   1699  O   ARG B 216     -31.901  15.326 -55.872  1.00 19.53           O  
ATOM   1700  CG  ARG B 216     -35.716  12.784 -57.122  1.00 19.53           C  
ATOM   1701  CD  ARG B 216     -36.687  11.992 -56.258  1.00 19.53           C  
ATOM   1702  NE  ARG B 216     -37.847  11.544 -57.023  1.00 19.53           N  
ATOM   1703  NH1 ARG B 216     -38.784  10.338 -55.289  1.00 19.53           N  
ATOM   1704  NH2 ARG B 216     -39.827  10.420 -57.329  1.00 19.53           N  
ATOM   1705  CZ  ARG B 216     -38.817  10.768 -56.545  1.00 19.53           C  
ATOM   1706  N   VAL B 217     -33.618  15.382 -55.164  1.00 16.40           N  
ATOM   1707  CA  VAL B 217     -34.568  16.410 -54.752  1.00 16.40           C  
ATOM   1708  C   VAL B 217     -33.994  17.205 -53.581  1.00 16.40           C  
ATOM   1709  CB  VAL B 217     -35.933  15.799 -54.363  1.00 16.40           C  
ATOM   1710  O   VAL B 217     -34.011  18.438 -53.592  1.00 16.40           O  
ATOM   1711  CG1 VAL B 217     -36.946  16.898 -54.047  1.00 16.40           C  
ATOM   1712  CG2 VAL B 217     -36.450  14.895 -55.480  1.00 16.40           C  
ATOM   1713  N   VAL B 218     -33.696  16.515 -52.431  1.00 17.57           N  
ATOM   1714  CA  VAL B 218     -34.687  16.959 -51.457  1.00 17.57           C  
ATOM   1715  C   VAL B 218     -34.273  18.309 -50.876  1.00 17.57           C  
ATOM   1716  CB  VAL B 218     -34.871  15.925 -50.324  1.00 17.57           C  
ATOM   1717  O   VAL B 218     -33.099  18.682 -50.931  1.00 17.57           O  
ATOM   1718  CG1 VAL B 218     -36.095  16.266 -49.475  1.00 17.57           C  
ATOM   1719  CG2 VAL B 218     -34.994  14.516 -50.902  1.00 17.57           C  
ATOM   1720  N   SER B 219     -34.795  18.747 -49.467  1.00 14.70           N  
ATOM   1721  CA  SER B 219     -35.577  19.590 -48.568  1.00 14.70           C  
ATOM   1722  C   SER B 219     -34.726  20.104 -47.412  1.00 14.70           C  
ATOM   1723  CB  SER B 219     -36.781  18.821 -48.023  1.00 14.70           C  
ATOM   1724  O   SER B 219     -34.718  21.303 -47.125  1.00 14.70           O  
ATOM   1725  OG  SER B 219     -36.545  17.424 -48.062  1.00 14.70           O  
ATOM   1726  N   ALA B 220     -34.552  19.576 -46.211  1.00 16.88           N  
ATOM   1727  CA  ALA B 220     -35.487  20.166 -45.257  1.00 16.88           C  
ATOM   1728  C   ALA B 220     -34.915  21.441 -44.644  1.00 16.88           C  
ATOM   1729  CB  ALA B 220     -35.833  19.161 -44.161  1.00 16.88           C  
ATOM   1730  O   ALA B 220     -33.734  21.748 -44.824  1.00 16.88           O  
ATOM   1731  N   PRO B 221     -34.930  21.718 -42.950  1.00 15.08           N  
ATOM   1732  CA  PRO B 221     -35.496  22.452 -41.816  1.00 15.08           C  
ATOM   1733  C   PRO B 221     -34.426  23.014 -40.883  1.00 15.08           C  
ATOM   1734  CB  PRO B 221     -36.345  21.397 -41.101  1.00 15.08           C  
ATOM   1735  O   PRO B 221     -33.246  22.681 -41.020  1.00 15.08           O  
ATOM   1736  CG  PRO B 221     -35.793  20.087 -41.562  1.00 15.08           C  
ATOM   1737  CD  PRO B 221     -34.743  20.351 -42.603  1.00 15.08           C  
ATOM   1738  N   VAL B 222     -34.047  22.399 -39.487  1.00 16.49           N  
ATOM   1739  CA  VAL B 222     -34.558  22.921 -38.224  1.00 16.49           C  
ATOM   1740  C   VAL B 222     -33.448  23.664 -37.484  1.00 16.49           C  
ATOM   1741  CB  VAL B 222     -35.129  21.794 -37.334  1.00 16.49           C  
ATOM   1742  O   VAL B 222     -32.269  23.519 -37.815  1.00 16.49           O  
ATOM   1743  CG1 VAL B 222     -35.908  22.377 -36.157  1.00 16.49           C  
ATOM   1744  CG2 VAL B 222     -36.017  20.863 -38.157  1.00 16.49           C  
ATOM   1745  N   GLY B 223     -33.094  23.434 -35.684  1.00 16.10           N  
ATOM   1746  CA  GLY B 223     -33.378  23.987 -34.369  1.00 16.10           C  
ATOM   1747  C   GLY B 223     -32.140  24.138 -33.505  1.00 16.10           C  
ATOM   1748  O   GLY B 223     -31.053  23.703 -33.888  1.00 16.10           O  
ATOM   1749  N   LYS B 224     -31.819  23.537 -32.058  1.00 17.17           N  
ATOM   1750  CA  LYS B 224     -31.989  24.174 -30.755  1.00 17.17           C  
ATOM   1751  C   LYS B 224     -30.639  24.522 -30.134  1.00 17.17           C  
ATOM   1752  CB  LYS B 224     -32.781  23.267 -29.813  1.00 17.17           C  
ATOM   1753  O   LYS B 224     -29.603  24.001 -30.554  1.00 17.17           O  
ATOM   1754  CG  LYS B 224     -34.288  23.466 -29.883  1.00 17.17           C  
ATOM   1755  CD  LYS B 224     -35.014  22.615 -28.850  1.00 17.17           C  
ATOM   1756  CE  LYS B 224     -36.522  22.810 -28.922  1.00 17.17           C  
ATOM   1757  NZ  LYS B 224     -37.245  21.892 -27.992  1.00 17.17           N  
ATOM   1758  N   GLU B 225     -30.328  24.728 -28.319  1.00 19.49           N  
ATOM   1759  CA  GLU B 225     -30.092  25.515 -27.113  1.00 19.49           C  
ATOM   1760  C   GLU B 225     -28.919  24.957 -26.311  1.00 19.49           C  
ATOM   1761  CB  GLU B 225     -31.351  25.557 -26.243  1.00 19.49           C  
ATOM   1762  O   GLU B 225     -28.021  25.703 -25.914  1.00 19.49           O  
ATOM   1763  CG  GLU B 225     -32.166  26.832 -26.403  1.00 19.49           C  
ATOM   1764  CD  GLU B 225     -33.280  26.965 -25.376  1.00 19.49           C  
ATOM   1765  OE1 GLU B 225     -33.941  28.027 -25.332  1.00 19.49           O  
ATOM   1766  OE2 GLU B 225     -33.491  26.000 -24.608  1.00 19.49           O  
ATOM   1767  N   THR B 226     -28.805  24.180 -24.840  1.00 18.84           N  
ATOM   1768  CA  THR B 226     -28.781  24.683 -23.471  1.00 18.84           C  
ATOM   1769  C   THR B 226     -27.523  24.214 -22.745  1.00 18.84           C  
ATOM   1770  CB  THR B 226     -30.028  24.231 -22.688  1.00 18.84           C  
ATOM   1771  O   THR B 226     -26.853  25.006 -22.079  1.00 18.84           O  
ATOM   1772  CG2 THR B 226     -30.831  25.429 -22.195  1.00 18.84           C  
ATOM   1773  OG1 THR B 226     -30.857  23.432 -23.542  1.00 18.84           O  
ATOM   1774  N   PRO B 227     -27.118  23.000 -21.885  1.00 18.52           N  
ATOM   1775  CA  PRO B 227     -27.107  22.895 -20.424  1.00 18.52           C  
ATOM   1776  C   PRO B 227     -25.695  22.886 -19.844  1.00 18.52           C  
ATOM   1777  CB  PRO B 227     -27.814  21.563 -20.161  1.00 18.52           C  
ATOM   1778  O   PRO B 227     -24.727  22.634 -20.567  1.00 18.52           O  
ATOM   1779  CG  PRO B 227     -27.734  20.826 -21.459  1.00 18.52           C  
ATOM   1780  CD  PRO B 227     -27.098  21.725 -22.480  1.00 18.52           C  
ATOM   1781  N   SER B 228     -25.158  22.480 -18.288  1.00 21.00           N  
ATOM   1782  CA  SER B 228     -24.788  23.003 -16.977  1.00 21.00           C  
ATOM   1783  C   SER B 228     -23.474  22.401 -16.492  1.00 21.00           C  
ATOM   1784  CB  SER B 228     -25.893  22.723 -15.957  1.00 21.00           C  
ATOM   1785  O   SER B 228     -22.591  23.121 -16.022  1.00 21.00           O  
ATOM   1786  OG  SER B 228     -26.244  21.350 -15.959  1.00 21.00           O  
ATOM   1787  N   LYS B 229     -23.076  21.135 -15.771  1.00 18.26           N  
ATOM   1788  CA  LYS B 229     -22.871  21.009 -14.331  1.00 18.26           C  
ATOM   1789  C   LYS B 229     -21.396  20.802 -14.001  1.00 18.26           C  
ATOM   1790  CB  LYS B 229     -23.701  19.853 -13.770  1.00 18.26           C  
ATOM   1791  O   LYS B 229     -20.623  20.348 -14.848  1.00 18.26           O  
ATOM   1792  CG  LYS B 229     -25.030  20.282 -13.164  1.00 18.26           C  
ATOM   1793  CD  LYS B 229     -25.785  19.097 -12.577  1.00 18.26           C  
ATOM   1794  CE  LYS B 229     -27.131  19.519 -12.004  1.00 18.26           C  
ATOM   1795  NZ  LYS B 229     -27.891  18.354 -11.459  1.00 18.26           N  
ATOM   1796  N   ARG B 230     -20.716  20.450 -12.519  1.00 19.46           N  
ATOM   1797  CA  ARG B 230     -19.938  21.016 -11.422  1.00 19.46           C  
ATOM   1798  C   ARG B 230     -18.683  20.191 -11.158  1.00 19.46           C  
ATOM   1799  CB  ARG B 230     -20.786  21.102 -10.150  1.00 19.46           C  
ATOM   1800  O   ARG B 230     -17.669  20.724 -10.701  1.00 19.46           O  
ATOM   1801  CG  ARG B 230     -21.375  22.480  -9.895  1.00 19.46           C  
ATOM   1802  CD  ARG B 230     -22.124  22.536  -8.571  1.00 19.46           C  
ATOM   1803  NE  ARG B 230     -22.699  23.857  -8.332  1.00 19.46           N  
ATOM   1804  NH1 ARG B 230     -23.512  23.351  -6.230  1.00 19.46           N  
ATOM   1805  NH2 ARG B 230     -23.829  25.442  -7.114  1.00 19.46           N  
ATOM   1806  CZ  ARG B 230     -23.345  24.214  -7.226  1.00 19.46           C  
ATOM   1807  N   MET B 231     -18.387  18.772 -11.163  1.00 17.75           N  
ATOM   1808  CA  MET B 231     -18.099  18.078  -9.912  1.00 17.75           C  
ATOM   1809  C   MET B 231     -16.596  17.996  -9.668  1.00 17.75           C  
ATOM   1810  CB  MET B 231     -18.704  16.673  -9.924  1.00 17.75           C  
ATOM   1811  O   MET B 231     -15.841  17.587 -10.552  1.00 17.75           O  
ATOM   1812  CG  MET B 231     -20.014  16.563  -9.160  1.00 17.75           C  
ATOM   1813  SD  MET B 231     -20.856  14.956  -9.439  1.00 17.75           S  
ATOM   1814  CE  MET B 231     -20.246  14.023  -8.007  1.00 17.75           C  
ATOM   1815  N   LYS B 232     -15.820  18.267  -8.413  1.00 21.57           N  
ATOM   1816  CA  LYS B 232     -14.711  19.007  -7.818  1.00 21.57           C  
ATOM   1817  C   LYS B 232     -13.501  18.104  -7.601  1.00 21.57           C  
ATOM   1818  CB  LYS B 232     -15.138  19.640  -6.493  1.00 21.57           C  
ATOM   1819  O   LYS B 232     -12.374  18.475  -7.939  1.00 21.57           O  
ATOM   1820  CG  LYS B 232     -15.615  21.079  -6.619  1.00 21.57           C  
ATOM   1821  CD  LYS B 232     -15.949  21.678  -5.259  1.00 21.57           C  
ATOM   1822  CE  LYS B 232     -16.485  23.098  -5.389  1.00 21.57           C  
ATOM   1823  NZ  LYS B 232     -16.841  23.679  -4.060  1.00 21.57           N  
ATOM   1824  N   ARG B 233     -13.438  16.882  -6.714  1.00 19.75           N  
ATOM   1825  CA  ARG B 233     -12.789  17.076  -5.422  1.00 19.75           C  
ATOM   1826  C   ARG B 233     -11.367  16.525  -5.434  1.00 19.75           C  
ATOM   1827  CB  ARG B 233     -13.599  16.410  -4.307  1.00 19.75           C  
ATOM   1828  O   ARG B 233     -10.424  17.216  -5.041  1.00 19.75           O  
ATOM   1829  CG  ARG B 233     -14.436  17.381  -3.490  1.00 19.75           C  
ATOM   1830  CD  ARG B 233     -15.222  16.668  -2.398  1.00 19.75           C  
ATOM   1831  NE  ARG B 233     -16.127  17.579  -1.703  1.00 19.75           N  
ATOM   1832  NH1 ARG B 233     -17.149  15.933  -0.444  1.00 19.75           N  
ATOM   1833  NH2 ARG B 233     -17.795  18.120  -0.220  1.00 19.75           N  
ATOM   1834  CZ  ARG B 233     -17.021  17.208  -0.791  1.00 19.75           C  
ATOM   1835  N   ASP B 234     -10.972  15.155  -4.827  1.00 19.21           N  
ATOM   1836  CA  ASP B 234     -10.322  14.768  -3.579  1.00 19.21           C  
ATOM   1837  C   ASP B 234      -8.959  14.134  -3.843  1.00 19.21           C  
ATOM   1838  CB  ASP B 234     -11.208  13.802  -2.789  1.00 19.21           C  
ATOM   1839  O   ASP B 234      -8.859  13.146  -4.574  1.00 19.21           O  
ATOM   1840  CG  ASP B 234     -12.086  14.503  -1.768  1.00 19.21           C  
ATOM   1841  OD1 ASP B 234     -11.781  15.654  -1.388  1.00 19.21           O  
ATOM   1842  OD2 ASP B 234     -13.092  13.898  -1.337  1.00 19.21           O  
ATOM   1843  N   LYS B 235      -7.651  14.797  -3.563  1.00 24.18           N  
ATOM   1844  CA  LYS B 235      -6.295  14.897  -4.095  1.00 24.18           C  
ATOM   1845  C   LYS B 235      -5.385  13.836  -3.483  1.00 24.18           C  
ATOM   1846  CB  LYS B 235      -5.720  16.291  -3.839  1.00 24.18           C  
ATOM   1847  O   LYS B 235      -4.186  14.065  -3.308  1.00 24.18           O  
ATOM   1848  CG  LYS B 235      -6.027  17.298  -4.937  1.00 24.18           C  
ATOM   1849  CD  LYS B 235      -5.356  18.639  -4.670  1.00 24.18           C  
ATOM   1850  CE  LYS B 235      -5.706  19.664  -5.740  1.00 24.18           C  
ATOM   1851  NZ  LYS B 235      -5.105  21.000  -5.446  1.00 24.18           N  
ATOM   1852  N   THR B 236      -5.935  12.597  -2.862  1.00 23.78           N  
ATOM   1853  CA  THR B 236      -5.335  12.020  -1.665  1.00 23.78           C  
ATOM   1854  C   THR B 236      -3.952  11.453  -1.972  1.00 23.78           C  
ATOM   1855  CB  THR B 236      -6.227  10.912  -1.072  1.00 23.78           C  
ATOM   1856  O   THR B 236      -3.767  10.765  -2.978  1.00 23.78           O  
ATOM   1857  CG2 THR B 236      -7.131  11.463   0.026  1.00 23.78           C  
ATOM   1858  OG1 THR B 236      -7.041  10.355  -2.111  1.00 23.78           O  
ATOM   1859  N   SER B 237      -2.742  11.839  -1.206  1.00 28.17           N  
ATOM   1860  CA  SER B 237      -1.312  12.129  -1.218  1.00 28.17           C  
ATOM   1861  C   SER B 237      -0.488  10.858  -1.044  1.00 28.17           C  
ATOM   1862  CB  SER B 237      -0.959  13.130  -0.117  1.00 28.17           C  
ATOM   1863  O   SER B 237      -0.697  10.102  -0.093  1.00 28.17           O  
ATOM   1864  OG  SER B 237      -0.300  12.484   0.958  1.00 28.17           O  
ATOM   1865  N   ASP B 238      -0.027  10.114  -2.168  1.00 29.04           N  
ATOM   1866  CA  ASP B 238       0.456   8.755  -2.395  1.00 29.04           C  
ATOM   1867  C   ASP B 238       1.825   8.544  -1.751  1.00 29.04           C  
ATOM   1868  CB  ASP B 238       0.528   8.454  -3.893  1.00 29.04           C  
ATOM   1869  O   ASP B 238       2.814   9.146  -2.172  1.00 29.04           O  
ATOM   1870  CG  ASP B 238      -0.574   7.522  -4.365  1.00 29.04           C  
ATOM   1871  OD1 ASP B 238      -1.274   6.928  -3.517  1.00 29.04           O  
ATOM   1872  OD2 ASP B 238      -0.741   7.378  -5.595  1.00 29.04           O  
ATOM   1873  N   LEU B 239       2.044   8.424  -0.308  1.00 27.19           N  
ATOM   1874  CA  LEU B 239       3.054   8.609   0.729  1.00 27.19           C  
ATOM   1875  C   LEU B 239       4.140   7.542   0.626  1.00 27.19           C  
ATOM   1876  CB  LEU B 239       2.411   8.567   2.117  1.00 27.19           C  
ATOM   1877  O   LEU B 239       5.151   7.610   1.328  1.00 27.19           O  
ATOM   1878  CG  LEU B 239       1.897   9.899   2.667  1.00 27.19           C  
ATOM   1879  CD1 LEU B 239       0.707   9.666   3.591  1.00 27.19           C  
ATOM   1880  CD2 LEU B 239       3.010  10.642   3.396  1.00 27.19           C  
ATOM   1881  N   VAL B 240       4.031   6.401  -0.147  1.00 24.62           N  
ATOM   1882  CA  VAL B 240       4.583   5.071   0.092  1.00 24.62           C  
ATOM   1883  C   VAL B 240       6.075   5.064  -0.234  1.00 24.62           C  
ATOM   1884  CB  VAL B 240       3.850   3.995  -0.740  1.00 24.62           C  
ATOM   1885  O   VAL B 240       6.877   4.504   0.517  1.00 24.62           O  
ATOM   1886  CG1 VAL B 240       4.506   2.628  -0.552  1.00 24.62           C  
ATOM   1887  CG2 VAL B 240       2.372   3.940  -0.357  1.00 24.62           C  
ATOM   1888  N   GLU B 241       6.552   5.766  -1.333  1.00 32.11           N  
ATOM   1889  CA  GLU B 241       7.717   5.417  -2.141  1.00 32.11           C  
ATOM   1890  C   GLU B 241       9.014   5.806  -1.436  1.00 32.11           C  
ATOM   1891  CB  GLU B 241       7.641   6.090  -3.513  1.00 32.11           C  
ATOM   1892  O   GLU B 241      10.016   5.095  -1.533  1.00 32.11           O  
ATOM   1893  CG  GLU B 241       7.114   5.183  -4.616  1.00 32.11           C  
ATOM   1894  CD  GLU B 241       7.002   5.878  -5.963  1.00 32.11           C  
ATOM   1895  OE1 GLU B 241       6.528   5.247  -6.935  1.00 32.11           O  
ATOM   1896  OE2 GLU B 241       7.393   7.064  -6.048  1.00 32.11           O  
ATOM   1897  N   GLU B 242       9.070   6.789  -0.541  1.00 33.91           N  
ATOM   1898  CA  GLU B 242      10.234   7.618  -0.246  1.00 33.91           C  
ATOM   1899  C   GLU B 242      11.174   6.922   0.734  1.00 33.91           C  
ATOM   1900  CB  GLU B 242       9.800   8.975   0.315  1.00 33.91           C  
ATOM   1901  O   GLU B 242      12.321   7.341   0.907  1.00 33.91           O  
ATOM   1902  CG  GLU B 242       9.848  10.105  -0.703  1.00 33.91           C  
ATOM   1903  CD  GLU B 242       9.330  11.426  -0.157  1.00 33.91           C  
ATOM   1904  OE1 GLU B 242       9.234  12.406  -0.930  1.00 33.91           O  
ATOM   1905  OE2 GLU B 242       9.019  11.482   1.054  1.00 33.91           O  
ATOM   1906  N   TYR B 243      10.805   5.821   1.403  1.00 31.61           N  
ATOM   1907  CA  TYR B 243      11.447   5.273   2.594  1.00 31.61           C  
ATOM   1908  C   TYR B 243      12.811   4.684   2.255  1.00 31.61           C  
ATOM   1909  CB  TYR B 243      10.561   4.203   3.238  1.00 31.61           C  
ATOM   1910  O   TYR B 243      13.791   4.926   2.963  1.00 31.61           O  
ATOM   1911  CG  TYR B 243      11.133   3.628   4.511  1.00 31.61           C  
ATOM   1912  CD1 TYR B 243      11.845   2.430   4.499  1.00 31.61           C  
ATOM   1913  CD2 TYR B 243      10.961   4.279   5.728  1.00 31.61           C  
ATOM   1914  CE1 TYR B 243      12.372   1.895   5.670  1.00 31.61           C  
ATOM   1915  CE2 TYR B 243      11.484   3.753   6.905  1.00 31.61           C  
ATOM   1916  OH  TYR B 243      12.706   2.038   8.028  1.00 31.61           O  
ATOM   1917  CZ  TYR B 243      12.187   2.563   6.866  1.00 31.61           C  
ATOM   1918  N   PHE B 244      12.995   4.037   1.020  1.00 34.70           N  
ATOM   1919  CA  PHE B 244      14.096   3.104   0.813  1.00 34.70           C  
ATOM   1920  C   PHE B 244      15.408   3.851   0.606  1.00 34.70           C  
ATOM   1921  CB  PHE B 244      13.814   2.195  -0.387  1.00 34.70           C  
ATOM   1922  O   PHE B 244      16.475   3.357   0.977  1.00 34.70           O  
ATOM   1923  CG  PHE B 244      12.763   1.150  -0.124  1.00 34.70           C  
ATOM   1924  CD1 PHE B 244      13.063   0.014   0.618  1.00 34.70           C  
ATOM   1925  CD2 PHE B 244      11.475   1.304  -0.620  1.00 34.70           C  
ATOM   1926  CE1 PHE B 244      12.092  -0.954   0.862  1.00 34.70           C  
ATOM   1927  CE2 PHE B 244      10.500   0.341  -0.379  1.00 34.70           C  
ATOM   1928  CZ  PHE B 244      10.811  -0.788   0.361  1.00 34.70           C  
ATOM   1929  N   GLU B 245      15.356   5.074   0.055  1.00 34.29           N  
ATOM   1930  CA  GLU B 245      16.528   5.717  -0.531  1.00 34.29           C  
ATOM   1931  C   GLU B 245      17.555   6.073   0.540  1.00 34.29           C  
ATOM   1932  CB  GLU B 245      16.121   6.972  -1.307  1.00 34.29           C  
ATOM   1933  O   GLU B 245      18.762   5.994   0.301  1.00 34.29           O  
ATOM   1934  CG  GLU B 245      16.399   6.887  -2.801  1.00 34.29           C  
ATOM   1935  CD  GLU B 245      15.909   8.103  -3.572  1.00 34.29           C  
ATOM   1936  OE1 GLU B 245      16.021   8.116  -4.819  1.00 34.29           O  
ATOM   1937  OE2 GLU B 245      15.410   9.050  -2.924  1.00 34.29           O  
ATOM   1938  N   ALA B 246      17.091   6.479   1.729  1.00 34.51           N  
ATOM   1939  CA  ALA B 246      17.989   7.301   2.537  1.00 34.51           C  
ATOM   1940  C   ALA B 246      19.152   6.473   3.077  1.00 34.51           C  
ATOM   1941  CB  ALA B 246      17.224   7.952   3.687  1.00 34.51           C  
ATOM   1942  O   ALA B 246      20.150   7.026   3.545  1.00 34.51           O  
ATOM   1943  N   HIS B 247      18.886   5.171   3.330  1.00 33.76           N  
ATOM   1944  CA  HIS B 247      19.856   4.516   4.201  1.00 33.76           C  
ATOM   1945  C   HIS B 247      21.080   4.058   3.415  1.00 33.76           C  
ATOM   1946  CB  HIS B 247      19.216   3.325   4.915  1.00 33.76           C  
ATOM   1947  O   HIS B 247      21.859   3.232   3.896  1.00 33.76           O  
ATOM   1948  CG  HIS B 247      18.321   3.715   6.049  1.00 33.76           C  
ATOM   1949  CD2 HIS B 247      17.276   3.071   6.619  1.00 33.76           C  
ATOM   1950  ND1 HIS B 247      18.457   4.907   6.727  1.00 33.76           N  
ATOM   1951  CE1 HIS B 247      17.532   4.978   7.670  1.00 33.76           C  
ATOM   1952  NE2 HIS B 247      16.802   3.877   7.625  1.00 33.76           N  
ATOM   1953  N   SER B 248      21.401   4.749   2.238  1.00 31.95           N  
ATOM   1954  CA  SER B 248      22.350   4.313   1.219  1.00 31.95           C  
ATOM   1955  C   SER B 248      23.786   4.414   1.723  1.00 31.95           C  
ATOM   1956  CB  SER B 248      22.189   5.144  -0.054  1.00 31.95           C  
ATOM   1957  O   SER B 248      24.728   4.078   1.001  1.00 31.95           O  
ATOM   1958  OG  SER B 248      22.028   6.517   0.258  1.00 31.95           O  
ATOM   1959  N   SER B 249      24.071   5.056   2.822  1.00 30.31           N  
ATOM   1960  CA  SER B 249      25.408   5.640   2.846  1.00 30.31           C  
ATOM   1961  C   SER B 249      26.481   4.561   2.945  1.00 30.31           C  
ATOM   1962  CB  SER B 249      25.546   6.617   4.014  1.00 30.31           C  
ATOM   1963  O   SER B 249      27.643   4.800   2.608  1.00 30.31           O  
ATOM   1964  OG  SER B 249      25.169   6.000   5.233  1.00 30.31           O  
ATOM   1965  N   SER B 250      26.384   3.596   3.838  1.00 31.12           N  
ATOM   1966  CA  SER B 250      27.598   3.091   4.470  1.00 31.12           C  
ATOM   1967  C   SER B 250      28.417   2.248   3.499  1.00 31.12           C  
ATOM   1968  CB  SER B 250      27.253   2.264   5.710  1.00 31.12           C  
ATOM   1969  O   SER B 250      27.875   1.690   2.543  1.00 31.12           O  
ATOM   1970  OG  SER B 250      26.667   1.028   5.343  1.00 31.12           O  
ATOM   1971  N   LYS B 251      29.812   2.411   3.474  1.00 31.76           N  
ATOM   1972  CA  LYS B 251      30.967   2.003   2.679  1.00 31.76           C  
ATOM   1973  C   LYS B 251      31.062   0.483   2.587  1.00 31.76           C  
ATOM   1974  CB  LYS B 251      32.256   2.574   3.272  1.00 31.76           C  
ATOM   1975  O   LYS B 251      31.104  -0.205   3.610  1.00 31.76           O  
ATOM   1976  CG  LYS B 251      32.705   3.881   2.635  1.00 31.76           C  
ATOM   1977  CD  LYS B 251      34.024   4.365   3.224  1.00 31.76           C  
ATOM   1978  CE  LYS B 251      34.429   5.717   2.653  1.00 31.76           C  
ATOM   1979  NZ  LYS B 251      35.698   6.218   3.260  1.00 31.76           N  
ATOM   1980  N   VAL B 252      30.388  -0.097   1.708  1.00 33.39           N  
ATOM   1981  CA  VAL B 252      30.127  -1.533   1.706  1.00 33.39           C  
ATOM   1982  C   VAL B 252      31.423  -2.294   1.435  1.00 33.39           C  
ATOM   1983  CB  VAL B 252      29.057  -1.914   0.658  1.00 33.39           C  
ATOM   1984  O   VAL B 252      32.036  -2.132   0.377  1.00 33.39           O  
ATOM   1985  CG1 VAL B 252      28.749  -3.409   0.720  1.00 33.39           C  
ATOM   1986  CG2 VAL B 252      27.786  -1.094   0.872  1.00 33.39           C  
ATOM   1987  N   LEU B 253      32.398  -2.249   2.507  1.00 33.39           N  
ATOM   1988  CA  LEU B 253      33.697  -2.879   2.293  1.00 33.39           C  
ATOM   1989  C   LEU B 253      33.533  -4.349   1.922  1.00 33.39           C  
ATOM   1990  CB  LEU B 253      34.568  -2.750   3.545  1.00 33.39           C  
ATOM   1991  O   LEU B 253      32.867  -5.103   2.634  1.00 33.39           O  
ATOM   1992  CG  LEU B 253      35.519  -1.554   3.589  1.00 33.39           C  
ATOM   1993  CD1 LEU B 253      35.523  -0.930   4.981  1.00 33.39           C  
ATOM   1994  CD2 LEU B 253      36.927  -1.974   3.183  1.00 33.39           C  
ATOM   1995  N   THR B 254      33.430  -4.600   0.648  1.00 33.14           N  
ATOM   1996  CA  THR B 254      33.059  -5.889   0.074  1.00 33.14           C  
ATOM   1997  C   THR B 254      34.101  -6.951   0.412  1.00 33.14           C  
ATOM   1998  CB  THR B 254      32.896  -5.793  -1.454  1.00 33.14           C  
ATOM   1999  O   THR B 254      35.304  -6.698   0.325  1.00 33.14           O  
ATOM   2000  CG2 THR B 254      31.621  -5.044  -1.826  1.00 33.14           C  
ATOM   2001  OG1 THR B 254      34.023  -5.100  -2.007  1.00 33.14           O  
ATOM   2002  N   SER B 255      33.947  -7.737   1.494  1.00 36.98           N  
ATOM   2003  CA  SER B 255      34.853  -8.754   2.017  1.00 36.98           C  
ATOM   2004  C   SER B 255      35.258  -9.745   0.932  1.00 36.98           C  
ATOM   2005  CB  SER B 255      34.206  -9.499   3.185  1.00 36.98           C  
ATOM   2006  O   SER B 255      34.487 -10.010   0.007  1.00 36.98           O  
ATOM   2007  OG  SER B 255      33.477 -10.623   2.722  1.00 36.98           O  
ATOM   2008  N   ASP B 256      36.455  -9.764   0.420  1.00 35.39           N  
ATOM   2009  CA  ASP B 256      37.103 -10.607  -0.580  1.00 35.39           C  
ATOM   2010  C   ASP B 256      36.921 -12.087  -0.252  1.00 35.39           C  
ATOM   2011  CB  ASP B 256      38.593 -10.270  -0.681  1.00 35.39           C  
ATOM   2012  O   ASP B 256      37.580 -12.945  -0.842  1.00 35.39           O  
ATOM   2013  CG  ASP B 256      38.866  -9.038  -1.525  1.00 35.39           C  
ATOM   2014  OD1 ASP B 256      37.967  -8.600  -2.274  1.00 35.39           O  
ATOM   2015  OD2 ASP B 256      39.992  -8.501  -1.441  1.00 35.39           O  
ATOM   2016  N   ARG B 257      36.306 -12.498   0.819  1.00 38.14           N  
ATOM   2017  CA  ARG B 257      36.290 -13.895   1.239  1.00 38.14           C  
ATOM   2018  C   ARG B 257      35.428 -14.738   0.305  1.00 38.14           C  
ATOM   2019  CB  ARG B 257      35.780 -14.020   2.677  1.00 38.14           C  
ATOM   2020  O   ARG B 257      34.198 -14.679   0.365  1.00 38.14           O  
ATOM   2021  CG  ARG B 257      36.854 -13.808   3.732  1.00 38.14           C  
ATOM   2022  CD  ARG B 257      36.320 -14.048   5.137  1.00 38.14           C  
ATOM   2023  NE  ARG B 257      37.385 -14.002   6.134  1.00 38.14           N  
ATOM   2024  NH1 ARG B 257      35.963 -13.824   7.946  1.00 38.14           N  
ATOM   2025  NH2 ARG B 257      38.233 -13.863   8.264  1.00 38.14           N  
ATOM   2026  CZ  ARG B 257      37.191 -13.896   7.446  1.00 38.14           C  
ATOM   2027  N   THR B 258      35.756 -14.774  -0.972  1.00 37.00           N  
ATOM   2028  CA  THR B 258      35.024 -15.550  -1.966  1.00 37.00           C  
ATOM   2029  C   THR B 258      34.988 -17.026  -1.581  1.00 37.00           C  
ATOM   2030  CB  THR B 258      35.650 -15.397  -3.365  1.00 37.00           C  
ATOM   2031  O   THR B 258      35.814 -17.487  -0.789  1.00 37.00           O  
ATOM   2032  CG2 THR B 258      35.129 -14.147  -4.067  1.00 37.00           C  
ATOM   2033  OG1 THR B 258      37.074 -15.302  -3.238  1.00 37.00           O  
ATOM   2034  N   LEU B 259      33.939 -17.718  -1.685  1.00 40.12           N  
ATOM   2035  CA  LEU B 259      33.684 -19.123  -1.388  1.00 40.12           C  
ATOM   2036  C   LEU B 259      34.837 -19.999  -1.869  1.00 40.12           C  
ATOM   2037  CB  LEU B 259      32.375 -19.580  -2.038  1.00 40.12           C  
ATOM   2038  O   LEU B 259      35.070 -21.080  -1.324  1.00 40.12           O  
ATOM   2039  CG  LEU B 259      31.098 -19.338  -1.233  1.00 40.12           C  
ATOM   2040  CD1 LEU B 259      29.892 -19.259  -2.164  1.00 40.12           C  
ATOM   2041  CD2 LEU B 259      30.905 -20.436  -0.192  1.00 40.12           C  
ATOM   2042  N   GLN B 260      35.575 -19.704  -2.958  1.00 41.95           N  
ATOM   2043  CA  GLN B 260      36.692 -20.466  -3.508  1.00 41.95           C  
ATOM   2044  C   GLN B 260      37.809 -20.624  -2.481  1.00 41.95           C  
ATOM   2045  CB  GLN B 260      37.231 -19.793  -4.771  1.00 41.95           C  
ATOM   2046  O   GLN B 260      38.499 -21.645  -2.458  1.00 41.95           O  
ATOM   2047  CG  GLN B 260      36.951 -20.570  -6.050  1.00 41.95           C  
ATOM   2048  CD  GLN B 260      37.256 -19.770  -7.302  1.00 41.95           C  
ATOM   2049  NE2 GLN B 260      37.030 -20.376  -8.463  1.00 41.95           N  
ATOM   2050  OE1 GLN B 260      37.691 -18.617  -7.227  1.00 41.95           O  
ATOM   2051  N   LYS B 261      38.011 -19.590  -1.684  1.00 42.14           N  
ATOM   2052  CA  LYS B 261      39.075 -19.560  -0.684  1.00 42.14           C  
ATOM   2053  C   LYS B 261      38.717 -20.417   0.526  1.00 42.14           C  
ATOM   2054  CB  LYS B 261      39.358 -18.123  -0.244  1.00 42.14           C  
ATOM   2055  O   LYS B 261      39.518 -20.558   1.453  1.00 42.14           O  
ATOM   2056  CG  LYS B 261      40.416 -17.416  -1.078  1.00 42.14           C  
ATOM   2057  CD  LYS B 261      40.712 -16.022  -0.542  1.00 42.14           C  
ATOM   2058  CE  LYS B 261      41.720 -15.288  -1.415  1.00 42.14           C  
ATOM   2059  NZ  LYS B 261      41.955 -13.892  -0.938  1.00 42.14           N  
ATOM   2060  N   LEU B 262      37.450 -20.581   0.683  1.00 38.99           N  
ATOM   2061  CA  LEU B 262      37.168 -21.552   1.734  1.00 38.99           C  
ATOM   2062  C   LEU B 262      37.741 -22.920   1.380  1.00 38.99           C  
ATOM   2063  CB  LEU B 262      35.659 -21.664   1.970  1.00 38.99           C  
ATOM   2064  O   LEU B 262      37.476 -23.447   0.297  1.00 38.99           O  
ATOM   2065  CG  LEU B 262      35.067 -20.732   3.028  1.00 38.99           C  
ATOM   2066  CD1 LEU B 262      33.673 -20.274   2.612  1.00 38.99           C  
ATOM   2067  CD2 LEU B 262      35.025 -21.423   4.387  1.00 38.99           C  
ATOM   2068  N   LYS B 263      38.989 -23.155   1.435  1.00 42.78           N  
ATOM   2069  CA  LYS B 263      39.775 -24.371   1.247  1.00 42.78           C  
ATOM   2070  C   LYS B 263      39.004 -25.602   1.714  1.00 42.78           C  
ATOM   2071  CB  LYS B 263      41.106 -24.271   1.995  1.00 42.78           C  
ATOM   2072  O   LYS B 263      39.604 -26.606   2.105  1.00 42.78           O  
ATOM   2073  CG  LYS B 263      42.196 -23.542   1.224  1.00 42.78           C  
ATOM   2074  CD  LYS B 263      43.530 -23.593   1.959  1.00 42.78           C  
ATOM   2075  CE  LYS B 263      44.610 -22.821   1.213  1.00 42.78           C  
ATOM   2076  NZ  LYS B 263      45.921 -22.874   1.927  1.00 42.78           N  
ATOM   2077  N   ARG B 264      37.795 -25.345   2.183  1.00 44.28           N  
ATOM   2078  CA  ARG B 264      37.287 -26.617   2.685  1.00 44.28           C  
ATOM   2079  C   ARG B 264      37.000 -27.583   1.540  1.00 44.28           C  
ATOM   2080  CB  ARG B 264      36.021 -26.401   3.518  1.00 44.28           C  
ATOM   2081  O   ARG B 264      36.510 -27.174   0.485  1.00 44.28           O  
ATOM   2082  CG  ARG B 264      36.276 -26.311   5.014  1.00 44.28           C  
ATOM   2083  CD  ARG B 264      34.979 -26.179   5.800  1.00 44.28           C  
ATOM   2084  NE  ARG B 264      35.225 -26.100   7.237  1.00 44.28           N  
ATOM   2085  NH1 ARG B 264      33.002 -25.847   7.813  1.00 44.28           N  
ATOM   2086  NH2 ARG B 264      34.616 -25.884   9.441  1.00 44.28           N  
ATOM   2087  CZ  ARG B 264      34.280 -25.943   8.160  1.00 44.28           C  
ATOM   2088  N   ALA B 265      37.602 -28.667   1.375  1.00 44.88           N  
ATOM   2089  CA  ALA B 265      37.424 -29.768   0.431  1.00 44.88           C  
ATOM   2090  C   ALA B 265      35.944 -30.052   0.193  1.00 44.88           C  
ATOM   2091  CB  ALA B 265      38.129 -31.023   0.940  1.00 44.88           C  
ATOM   2092  O   ALA B 265      35.114 -29.843   1.081  1.00 44.88           O  
ATOM   2093  N   LYS B 266      35.403 -29.774  -1.084  1.00 47.65           N  
ATOM   2094  CA  LYS B 266      34.082 -30.220  -1.516  1.00 47.65           C  
ATOM   2095  C   LYS B 266      33.704 -31.542  -0.856  1.00 47.65           C  
ATOM   2096  CB  LYS B 266      34.034 -30.361  -3.038  1.00 47.65           C  
ATOM   2097  O   LYS B 266      34.527 -32.456  -0.769  1.00 47.65           O  
ATOM   2098  CG  LYS B 266      33.852 -29.043  -3.777  1.00 47.65           C  
ATOM   2099  CD  LYS B 266      33.742 -29.257  -5.282  1.00 47.65           C  
ATOM   2100  CE  LYS B 266      33.623 -27.934  -6.027  1.00 47.65           C  
ATOM   2101  NZ  LYS B 266      33.540 -28.137  -7.505  1.00 47.65           N  
ATOM   2102  N   LEU B 267      32.783 -31.482   0.005  1.00 53.86           N  
ATOM   2103  CA  LEU B 267      32.356 -32.712   0.662  1.00 53.86           C  
ATOM   2104  C   LEU B 267      31.943 -33.761  -0.365  1.00 53.86           C  
ATOM   2105  CB  LEU B 267      31.194 -32.433   1.619  1.00 53.86           C  
ATOM   2106  O   LEU B 267      31.333 -33.432  -1.384  1.00 53.86           O  
ATOM   2107  CG  LEU B 267      31.572 -32.044   3.049  1.00 53.86           C  
ATOM   2108  CD1 LEU B 267      30.675 -30.916   3.547  1.00 53.86           C  
ATOM   2109  CD2 LEU B 267      31.482 -33.253   3.974  1.00 53.86           C  
ATOM   2110  N   ASP B 268      32.568 -34.915  -0.521  1.00 50.22           N  
ATOM   2111  CA  ASP B 268      32.159 -36.050  -1.343  1.00 50.22           C  
ATOM   2112  C   ASP B 268      30.689 -36.392  -1.114  1.00 50.22           C  
ATOM   2113  CB  ASP B 268      33.035 -37.269  -1.047  1.00 50.22           C  
ATOM   2114  O   ASP B 268      30.127 -36.073  -0.064  1.00 50.22           O  
ATOM   2115  CG  ASP B 268      32.234 -38.485  -0.618  1.00 50.22           C  
ATOM   2116  OD1 ASP B 268      31.184 -38.772  -1.233  1.00 50.22           O  
ATOM   2117  OD2 ASP B 268      32.654 -39.162   0.345  1.00 50.22           O  
ATOM   2118  N   GLN B 269      29.909 -36.631  -2.080  1.00 51.92           N  
ATOM   2119  CA  GLN B 269      28.491 -36.975  -2.060  1.00 51.92           C  
ATOM   2120  C   GLN B 269      28.177 -37.949  -0.928  1.00 51.92           C  
ATOM   2121  CB  GLN B 269      28.065 -37.573  -3.401  1.00 51.92           C  
ATOM   2122  O   GLN B 269      27.162 -37.807  -0.244  1.00 51.92           O  
ATOM   2123  CG  GLN B 269      26.628 -37.251  -3.789  1.00 51.92           C  
ATOM   2124  CD  GLN B 269      26.356 -37.467  -5.266  1.00 51.92           C  
ATOM   2125  NE2 GLN B 269      25.167 -37.076  -5.714  1.00 51.92           N  
ATOM   2126  OE1 GLN B 269      27.208 -37.980  -5.999  1.00 51.92           O  
ATOM   2127  N   GLN B 270      29.009 -38.910  -0.861  1.00 58.69           N  
ATOM   2128  CA  GLN B 270      28.811 -39.892   0.199  1.00 58.69           C  
ATOM   2129  C   GLN B 270      28.881 -39.238   1.576  1.00 58.69           C  
ATOM   2130  CB  GLN B 270      29.849 -41.011   0.096  1.00 58.69           C  
ATOM   2131  O   GLN B 270      28.067 -39.537   2.453  1.00 58.69           O  
ATOM   2132  CG  GLN B 270      29.300 -42.392   0.423  1.00 58.69           C  
ATOM   2133  CD  GLN B 270      29.022 -43.223  -0.816  1.00 58.69           C  
ATOM   2134  NE2 GLN B 270      28.403 -44.383  -0.626  1.00 58.69           N  
ATOM   2135  OE1 GLN B 270      29.361 -42.824  -1.935  1.00 58.69           O  
ATOM   2136  N   THR B 271      29.867 -38.377   1.685  1.00 60.18           N  
ATOM   2137  CA  THR B 271      30.014 -37.675   2.955  1.00 60.18           C  
ATOM   2138  C   THR B 271      28.810 -36.776   3.218  1.00 60.18           C  
ATOM   2139  CB  THR B 271      31.303 -36.834   2.982  1.00 60.18           C  
ATOM   2140  O   THR B 271      28.320 -36.699   4.347  1.00 60.18           O  
ATOM   2141  CG2 THR B 271      31.905 -36.795   4.383  1.00 60.18           C  
ATOM   2142  OG1 THR B 271      32.258 -37.404   2.080  1.00 60.18           O  
ATOM   2143  N   LEU B 272      28.353 -36.113   2.216  1.00 58.45           N  
ATOM   2144  CA  LEU B 272      27.172 -35.263   2.331  1.00 58.45           C  
ATOM   2145  C   LEU B 272      25.959 -36.074   2.773  1.00 58.45           C  
ATOM   2146  CB  LEU B 272      26.879 -34.571   0.997  1.00 58.45           C  
ATOM   2147  O   LEU B 272      25.233 -35.667   3.682  1.00 58.45           O  
ATOM   2148  CG  LEU B 272      25.958 -33.351   1.054  1.00 58.45           C  
ATOM   2149  CD1 LEU B 272      26.752 -32.074   0.801  1.00 58.45           C  
ATOM   2150  CD2 LEU B 272      24.823 -33.490   0.045  1.00 58.45           C  
ATOM   2151  N   ARG B 273      25.836 -37.150   2.094  1.00 56.76           N  
ATOM   2152  CA  ARG B 273      24.714 -38.026   2.416  1.00 56.76           C  
ATOM   2153  C   ARG B 273      24.792 -38.506   3.862  1.00 56.76           C  
ATOM   2154  CB  ARG B 273      24.678 -39.226   1.467  1.00 56.76           C  
ATOM   2155  O   ARG B 273      23.773 -38.581   4.552  1.00 56.76           O  
ATOM   2156  CG  ARG B 273      23.739 -39.047   0.285  1.00 56.76           C  
ATOM   2157  CD  ARG B 273      23.693 -40.291  -0.592  1.00 56.76           C  
ATOM   2158  NE  ARG B 273      22.910 -40.068  -1.803  1.00 56.76           N  
ATOM   2159  NH1 ARG B 273      23.371 -42.134  -2.730  1.00 56.76           N  
ATOM   2160  NH2 ARG B 273      22.038 -40.642  -3.849  1.00 56.76           N  
ATOM   2161  CZ  ARG B 273      22.775 -40.949  -2.791  1.00 56.76           C  
ATOM   2162  N   ASN B 274      26.006 -38.831   4.242  1.00 65.81           N  
ATOM   2163  CA  ASN B 274      26.208 -39.260   5.622  1.00 65.81           C  
ATOM   2164  C   ASN B 274      25.885 -38.142   6.610  1.00 65.81           C  
ATOM   2165  CB  ASN B 274      27.643 -39.750   5.827  1.00 65.81           C  
ATOM   2166  O   ASN B 274      25.256 -38.383   7.641  1.00 65.81           O  
ATOM   2167  CG  ASN B 274      27.829 -41.199   5.419  1.00 65.81           C  
ATOM   2168  ND2 ASN B 274      29.077 -41.650   5.387  1.00 65.81           N  
ATOM   2169  OD1 ASN B 274      26.859 -41.906   5.134  1.00 65.81           O  
ATOM   2170  N   LEU B 275      26.301 -36.978   6.223  1.00 64.78           N  
ATOM   2171  CA  LEU B 275      26.052 -35.845   7.107  1.00 64.78           C  
ATOM   2172  C   LEU B 275      24.561 -35.530   7.180  1.00 64.78           C  
ATOM   2173  CB  LEU B 275      26.823 -34.612   6.630  1.00 64.78           C  
ATOM   2174  O   LEU B 275      24.035 -35.242   8.257  1.00 64.78           O  
ATOM   2175  CG  LEU B 275      28.270 -34.489   7.111  1.00 64.78           C  
ATOM   2176  CD1 LEU B 275      29.083 -33.644   6.136  1.00 64.78           C  
ATOM   2177  CD2 LEU B 275      28.319 -33.892   8.513  1.00 64.78           C  
ATOM   2178  N   LEU B 276      23.964 -35.610   6.023  1.00 60.63           N  
ATOM   2179  CA  LEU B 276      22.541 -35.292   5.971  1.00 60.63           C  
ATOM   2180  C   LEU B 276      21.724 -36.329   6.733  1.00 60.63           C  
ATOM   2181  CB  LEU B 276      22.062 -35.213   4.519  1.00 60.63           C  
ATOM   2182  O   LEU B 276      20.702 -35.998   7.339  1.00 60.63           O  
ATOM   2183  CG  LEU B 276      22.284 -33.880   3.803  1.00 60.63           C  
ATOM   2184  CD1 LEU B 276      22.277 -34.083   2.291  1.00 60.63           C  
ATOM   2185  CD2 LEU B 276      21.223 -32.867   4.217  1.00 60.63           C  
ATOM   2186  N   SER B 277      22.173 -37.548   6.741  1.00 62.61           N  
ATOM   2187  CA  SER B 277      21.470 -38.633   7.418  1.00 62.61           C  
ATOM   2188  C   SER B 277      21.531 -38.470   8.933  1.00 62.61           C  
ATOM   2189  CB  SER B 277      22.059 -39.986   7.018  1.00 62.61           C  
ATOM   2190  O   SER B 277      20.648 -38.946   9.650  1.00 62.61           O  
ATOM   2191  OG  SER B 277      23.391 -40.113   7.484  1.00 62.61           O  
ATOM   2192  N   LYS B 278      22.521 -37.742   9.358  1.00 65.81           N  
ATOM   2193  CA  LYS B 278      22.690 -37.537  10.793  1.00 65.81           C  
ATOM   2194  C   LYS B 278      21.819 -36.387  11.291  1.00 65.81           C  
ATOM   2195  CB  LYS B 278      24.158 -37.265  11.128  1.00 65.81           C  
ATOM   2196  O   LYS B 278      21.620 -36.229  12.498  1.00 65.81           O  
ATOM   2197  CG  LYS B 278      25.033 -38.510  11.131  1.00 65.81           C  
ATOM   2198  CD  LYS B 278      26.466 -38.185  11.531  1.00 65.81           C  
ATOM   2199  CE  LYS B 278      27.363 -39.412  11.448  1.00 65.81           C  
ATOM   2200  NZ  LYS B 278      28.783 -39.084  11.776  1.00 65.81           N  
ATOM   2201  N   VAL B 279      21.363 -35.597  10.297  1.00 66.40           N  
ATOM   2202  CA  VAL B 279      20.540 -34.467  10.714  1.00 66.40           C  
ATOM   2203  C   VAL B 279      19.120 -34.944  11.011  1.00 66.40           C  
ATOM   2204  CB  VAL B 279      20.516 -33.356   9.640  1.00 66.40           C  
ATOM   2205  O   VAL B 279      18.504 -35.627  10.191  1.00 66.40           O  
ATOM   2206  CG1 VAL B 279      19.619 -32.200  10.080  1.00 66.40           C  
ATOM   2207  CG2 VAL B 279      21.932 -32.860   9.354  1.00 66.40           C  
ATOM   2208  N   SER B 280      18.666 -34.804  12.248  1.00 64.96           N  
ATOM   2209  CA  SER B 280      17.321 -35.193  12.660  1.00 64.96           C  
ATOM   2210  C   SER B 280      16.272 -34.246  12.088  1.00 64.96           C  
ATOM   2211  CB  SER B 280      17.215 -35.222  14.185  1.00 64.96           C  
ATOM   2212  O   SER B 280      16.471 -33.030  12.067  1.00 64.96           O  
ATOM   2213  OG  SER B 280      17.614 -33.981  14.741  1.00 64.96           O  
ATOM   2214  N   PRO B 281      15.361 -34.830  11.346  1.00 58.72           N  
ATOM   2215  CA  PRO B 281      14.317 -33.978  10.770  1.00 58.72           C  
ATOM   2216  C   PRO B 281      13.636 -33.094  11.812  1.00 58.72           C  
ATOM   2217  CB  PRO B 281      13.328 -34.985  10.178  1.00 58.72           C  
ATOM   2218  O   PRO B 281      13.385 -33.538  12.936  1.00 58.72           O  
ATOM   2219  CG  PRO B 281      13.846 -36.322  10.598  1.00 58.72           C  
ATOM   2220  CD  PRO B 281      15.135 -36.122  11.343  1.00 58.72           C  
ATOM   2221  N   SER B 282      13.705 -31.738  11.655  1.00 72.19           N  
ATOM   2222  CA  SER B 282      12.964 -30.802  12.495  1.00 72.19           C  
ATOM   2223  C   SER B 282      11.459 -30.956  12.299  1.00 72.19           C  
ATOM   2224  CB  SER B 282      13.381 -29.363  12.190  1.00 72.19           C  
ATOM   2225  O   SER B 282      11.006 -31.382  11.235  1.00 72.19           O  
ATOM   2226  OG  SER B 282      13.402 -29.130  10.792  1.00 72.19           O  
ATOM   2227  N   PHE B 283      10.665 -31.081  13.249  1.00 78.00           N  
ATOM   2228  CA  PHE B 283       9.209 -31.011  13.280  1.00 78.00           C  
ATOM   2229  C   PHE B 283       8.594 -32.363  12.936  1.00 78.00           C  
ATOM   2230  CB  PHE B 283       8.700 -29.941  12.309  1.00 78.00           C  
ATOM   2231  O   PHE B 283       7.565 -32.428  12.261  1.00 78.00           O  
ATOM   2232  CG  PHE B 283       9.250 -28.566  12.579  1.00 78.00           C  
ATOM   2233  CD1 PHE B 283       8.702 -27.767  13.576  1.00 78.00           C  
ATOM   2234  CD2 PHE B 283      10.314 -28.073  11.837  1.00 78.00           C  
ATOM   2235  CE1 PHE B 283       9.208 -26.494  13.828  1.00 78.00           C  
ATOM   2236  CE2 PHE B 283      10.826 -26.802  12.083  1.00 78.00           C  
ATOM   2237  CZ  PHE B 283      10.271 -26.013  13.078  1.00 78.00           C  
ATOM   2238  N   SER B 284       9.222 -33.409  13.238  1.00 79.79           N  
ATOM   2239  CA  SER B 284       8.782 -34.762  12.912  1.00 79.79           C  
ATOM   2240  C   SER B 284       7.409 -35.056  13.507  1.00 79.79           C  
ATOM   2241  CB  SER B 284       9.795 -35.791  13.413  1.00 79.79           C  
ATOM   2242  O   SER B 284       6.553 -35.648  12.846  1.00 79.79           O  
ATOM   2243  OG  SER B 284       9.937 -35.713  14.821  1.00 79.79           O  
ATOM   2244  N   ALA B 285       7.190 -34.585  14.703  1.00 83.62           N  
ATOM   2245  CA  ALA B 285       5.907 -34.814  15.363  1.00 83.62           C  
ATOM   2246  C   ALA B 285       4.777 -34.096  14.631  1.00 83.62           C  
ATOM   2247  CB  ALA B 285       5.969 -34.357  16.819  1.00 83.62           C  
ATOM   2248  O   ALA B 285       3.716 -34.677  14.392  1.00 83.62           O  
ATOM   2249  N   GLU B 286       5.047 -32.872  14.262  1.00 85.93           N  
ATOM   2250  CA  GLU B 286       4.049 -32.064  13.568  1.00 85.93           C  
ATOM   2251  C   GLU B 286       3.754 -32.623  12.179  1.00 85.93           C  
ATOM   2252  CB  GLU B 286       4.513 -30.609  13.462  1.00 85.93           C  
ATOM   2253  O   GLU B 286       2.604 -32.622  11.735  1.00 85.93           O  
ATOM   2254  CG  GLU B 286       4.592 -29.889  14.801  1.00 85.93           C  
ATOM   2255  CD  GLU B 286       5.926 -30.079  15.506  1.00 85.93           C  
ATOM   2256  OE1 GLU B 286       6.166 -29.414  16.539  1.00 85.93           O  
ATOM   2257  OE2 GLU B 286       6.738 -30.898  15.021  1.00 85.93           O  
ATOM   2258  N   LEU B 287       4.788 -33.117  11.582  1.00 84.96           N  
ATOM   2259  CA  LEU B 287       4.623 -33.710  10.260  1.00 84.96           C  
ATOM   2260  C   LEU B 287       3.796 -34.989  10.337  1.00 84.96           C  
ATOM   2261  CB  LEU B 287       5.987 -34.008   9.632  1.00 84.96           C  
ATOM   2262  O   LEU B 287       2.939 -35.232   9.485  1.00 84.96           O  
ATOM   2263  CG  LEU B 287       6.729 -32.816   9.025  1.00 84.96           C  
ATOM   2264  CD1 LEU B 287       8.213 -33.135   8.876  1.00 84.96           C  
ATOM   2265  CD2 LEU B 287       6.120 -32.435   7.680  1.00 84.96           C  
ATOM   2266  N   LYS B 288       3.956 -35.728  11.349  1.00 87.36           N  
ATOM   2267  CA  LYS B 288       3.170 -36.939  11.565  1.00 87.36           C  
ATOM   2268  C   LYS B 288       1.701 -36.605  11.807  1.00 87.36           C  
ATOM   2269  CB  LYS B 288       3.728 -37.738  12.744  1.00 87.36           C  
ATOM   2270  O   LYS B 288       0.811 -37.279  11.285  1.00 87.36           O  
ATOM   2271  CG  LYS B 288       4.367 -39.061  12.348  1.00 87.36           C  
ATOM   2272  CD  LYS B 288       4.898 -39.810  13.563  1.00 87.36           C  
ATOM   2273  CE  LYS B 288       5.603 -41.099  13.162  1.00 87.36           C  
ATOM   2274  NZ  LYS B 288       6.181 -41.806  14.344  1.00 87.36           N  
ATOM   2275  N   GLN B 289       1.515 -35.560  12.575  1.00 88.64           N  
ATOM   2276  CA  GLN B 289       0.153 -35.115  12.850  1.00 88.64           C  
ATOM   2277  C   GLN B 289      -0.538 -34.638  11.576  1.00 88.64           C  
ATOM   2278  CB  GLN B 289       0.153 -33.999  13.896  1.00 88.64           C  
ATOM   2279  O   GLN B 289      -1.711 -34.941  11.348  1.00 88.64           O  
ATOM   2280  CG  GLN B 289      -1.171 -33.843  14.630  1.00 88.64           C  
ATOM   2281  CD  GLN B 289      -1.136 -32.748  15.680  1.00 88.64           C  
ATOM   2282  NE2 GLN B 289      -2.220 -32.616  16.436  1.00 88.64           N  
ATOM   2283  OE1 GLN B 289      -0.141 -32.028  15.811  1.00 88.64           O  
ATOM   2284  N   LEU B 290       0.215 -33.958  10.785  1.00 87.80           N  
ATOM   2285  CA  LEU B 290      -0.308 -33.469   9.514  1.00 87.80           C  
ATOM   2286  C   LEU B 290      -0.701 -34.629   8.606  1.00 87.80           C  
ATOM   2287  CB  LEU B 290       0.727 -32.585   8.812  1.00 87.80           C  
ATOM   2288  O   LEU B 290      -1.801 -34.640   8.046  1.00 87.80           O  
ATOM   2289  CG  LEU B 290       0.257 -31.861   7.550  1.00 87.80           C  
ATOM   2290  CD1 LEU B 290      -0.666 -30.704   7.916  1.00 87.80           C  
ATOM   2291  CD2 LEU B 290       1.451 -31.365   6.741  1.00 87.80           C  
ATOM   2292  N   ASN B 291       0.058 -35.570   8.526  1.00 88.39           N  
ATOM   2293  CA  ASN B 291      -0.199 -36.743   7.698  1.00 88.39           C  
ATOM   2294  C   ASN B 291      -1.395 -37.540   8.211  1.00 88.39           C  
ATOM   2295  CB  ASN B 291       1.042 -37.634   7.629  1.00 88.39           C  
ATOM   2296  O   ASN B 291      -2.198 -38.042   7.422  1.00 88.39           O  
ATOM   2297  CG  ASN B 291       2.019 -37.193   6.556  1.00 88.39           C  
ATOM   2298  ND2 ASN B 291       3.300 -37.465   6.772  1.00 88.39           N  
ATOM   2299  OD1 ASN B 291       1.625 -36.612   5.542  1.00 88.39           O  
ATOM   2300  N   GLN B 292      -1.529 -37.570   9.523  1.00 91.82           N  
ATOM   2301  CA  GLN B 292      -2.664 -38.257  10.130  1.00 91.82           C  
ATOM   2302  C   GLN B 292      -3.976 -37.556   9.793  1.00 91.82           C  
ATOM   2303  CB  GLN B 292      -2.490 -38.345  11.647  1.00 91.82           C  
ATOM   2304  O   GLN B 292      -4.996 -38.211   9.568  1.00 91.82           O  
ATOM   2305  CG  GLN B 292      -1.627 -39.514  12.101  1.00 91.82           C  
ATOM   2306  CD  GLN B 292      -1.325 -39.479  13.588  1.00 91.82           C  
ATOM   2307  NE2 GLN B 292      -0.524 -40.432  14.053  1.00 91.82           N  
ATOM   2308  OE1 GLN B 292      -1.807 -38.603  14.312  1.00 91.82           O  
ATOM   2309  N   GLN B 293      -3.923 -36.302   9.691  1.00 92.34           N  
ATOM   2310  CA  GLN B 293      -5.106 -35.526   9.333  1.00 92.34           C  
ATOM   2311  C   GLN B 293      -5.546 -35.823   7.903  1.00 92.34           C  
ATOM   2312  CB  GLN B 293      -4.837 -34.029   9.500  1.00 92.34           C  
ATOM   2313  O   GLN B 293      -6.741 -35.958   7.631  1.00 92.34           O  
ATOM   2314  CG  GLN B 293      -4.839 -33.562  10.949  1.00 92.34           C  
ATOM   2315  CD  GLN B 293      -4.599 -32.070  11.085  1.00 92.34           C  
ATOM   2316  NE2 GLN B 293      -4.750 -31.553  12.299  1.00 92.34           N  
ATOM   2317  OE1 GLN B 293      -4.280 -31.387  10.106  1.00 92.34           O  
ATOM   2318  N   TYR B 294      -4.574 -36.007   7.085  1.00 93.47           N  
ATOM   2319  CA  TYR B 294      -4.901 -36.319   5.699  1.00 93.47           C  
ATOM   2320  C   TYR B 294      -5.449 -37.736   5.573  1.00 93.47           C  
ATOM   2321  CB  TYR B 294      -3.669 -36.155   4.805  1.00 93.47           C  
ATOM   2322  O   TYR B 294      -6.406 -37.975   4.833  1.00 93.47           O  
ATOM   2323  CG  TYR B 294      -3.164 -34.735   4.722  1.00 93.47           C  
ATOM   2324  CD1 TYR B 294      -4.050 -33.664   4.638  1.00 93.47           C  
ATOM   2325  CD2 TYR B 294      -1.800 -34.462   4.728  1.00 93.47           C  
ATOM   2326  CE1 TYR B 294      -3.589 -32.353   4.560  1.00 93.47           C  
ATOM   2327  CE2 TYR B 294      -1.328 -33.156   4.650  1.00 93.47           C  
ATOM   2328  OH  TYR B 294      -1.767 -30.815   4.490  1.00 93.47           O  
ATOM   2329  CZ  TYR B 294      -2.229 -32.110   4.567  1.00 93.47           C  
ATOM   2330  N   GLU B 295      -4.953 -38.659   6.287  1.00 93.38           N  
ATOM   2331  CA  GLU B 295      -5.373 -40.056   6.240  1.00 93.38           C  
ATOM   2332  C   GLU B 295      -6.828 -40.209   6.673  1.00 93.38           C  
ATOM   2333  CB  GLU B 295      -4.468 -40.920   7.123  1.00 93.38           C  
ATOM   2334  O   GLU B 295      -7.528 -41.110   6.207  1.00 93.38           O  
ATOM   2335  CG  GLU B 295      -3.079 -41.147   6.543  1.00 93.38           C  
ATOM   2336  CD  GLU B 295      -2.206 -42.041   7.409  1.00 93.38           C  
ATOM   2337  OE1 GLU B 295      -1.000 -42.187   7.108  1.00 93.38           O  
ATOM   2338  OE2 GLU B 295      -2.734 -42.603   8.395  1.00 93.38           O  
ATOM   2339  N   LYS B 296      -7.255 -39.247   7.520  1.00 92.76           N  
ATOM   2340  CA  LYS B 296      -8.643 -39.267   7.973  1.00 92.76           C  
ATOM   2341  C   LYS B 296      -9.599 -38.927   6.834  1.00 92.76           C  
ATOM   2342  CB  LYS B 296      -8.843 -38.291   9.134  1.00 92.76           C  
ATOM   2343  O   LYS B 296     -10.785 -39.258   6.892  1.00 92.76           O  
ATOM   2344  CG  LYS B 296      -8.179 -38.727  10.431  1.00 92.76           C  
ATOM   2345  CD  LYS B 296      -8.438 -37.731  11.554  1.00 92.76           C  
ATOM   2346  CE  LYS B 296      -7.705 -38.123  12.830  1.00 92.76           C  
ATOM   2347  NZ  LYS B 296      -7.897 -37.112  13.912  1.00 92.76           N  
ATOM   2348  N   LEU B 297      -9.055 -38.349   5.762  1.00 94.28           N  
ATOM   2349  CA  LEU B 297      -9.878 -37.910   4.640  1.00 94.28           C  
ATOM   2350  C   LEU B 297     -10.011 -39.016   3.598  1.00 94.28           C  
ATOM   2351  CB  LEU B 297      -9.282 -36.655   3.996  1.00 94.28           C  
ATOM   2352  O   LEU B 297     -10.770 -38.880   2.636  1.00 94.28           O  
ATOM   2353  CG  LEU B 297      -9.272 -35.391   4.858  1.00 94.28           C  
ATOM   2354  CD1 LEU B 297      -8.450 -34.297   4.184  1.00 94.28           C  
ATOM   2355  CD2 LEU B 297     -10.695 -34.912   5.121  1.00 94.28           C  
ATOM   2356  N   PHE B 298      -9.381 -40.186   3.774  1.00 95.94           N  
ATOM   2357  CA  PHE B 298      -9.317 -41.238   2.767  1.00 95.94           C  
ATOM   2358  C   PHE B 298     -10.708 -41.777   2.458  1.00 95.94           C  
ATOM   2359  CB  PHE B 298      -8.404 -42.377   3.234  1.00 95.94           C  
ATOM   2360  O   PHE B 298     -11.066 -41.956   1.291  1.00 95.94           O  
ATOM   2361  CG  PHE B 298      -6.937 -42.058   3.135  1.00 95.94           C  
ATOM   2362  CD1 PHE B 298      -6.509 -40.845   2.610  1.00 95.94           C  
ATOM   2363  CD2 PHE B 298      -5.985 -42.973   3.566  1.00 95.94           C  
ATOM   2364  CE1 PHE B 298      -5.151 -40.547   2.517  1.00 95.94           C  
ATOM   2365  CE2 PHE B 298      -4.627 -42.683   3.476  1.00 95.94           C  
ATOM   2366  CZ  PHE B 298      -4.212 -41.470   2.951  1.00 95.94           C  
ATOM   2367  N   HIS B 299     -11.531 -41.920   3.479  1.00 95.04           N  
ATOM   2368  CA  HIS B 299     -12.885 -42.421   3.271  1.00 95.04           C  
ATOM   2369  C   HIS B 299     -13.741 -41.403   2.526  1.00 95.04           C  
ATOM   2370  CB  HIS B 299     -13.536 -42.776   4.609  1.00 95.04           C  
ATOM   2371  O   HIS B 299     -14.564 -41.774   1.685  1.00 95.04           O  
ATOM   2372  CG  HIS B 299     -12.983 -44.017   5.235  1.00 95.04           C  
ATOM   2373  CD2 HIS B 299     -12.238 -44.192   6.351  1.00 95.04           C  
ATOM   2374  ND1 HIS B 299     -13.178 -45.271   4.699  1.00 95.04           N  
ATOM   2375  CE1 HIS B 299     -12.575 -46.168   5.462  1.00 95.04           C  
ATOM   2376  NE2 HIS B 299     -11.997 -45.539   6.471  1.00 95.04           N  
ATOM   2377  N   LYS B 300     -13.472 -40.170   2.848  1.00 95.58           N  
ATOM   2378  CA  LYS B 300     -14.162 -39.100   2.133  1.00 95.58           C  
ATOM   2379  C   LYS B 300     -13.757 -39.071   0.662  1.00 95.58           C  
ATOM   2380  CB  LYS B 300     -13.874 -37.746   2.783  1.00 95.58           C  
ATOM   2381  O   LYS B 300     -14.604 -38.907  -0.218  1.00 95.58           O  
ATOM   2382  CG  LYS B 300     -14.708 -36.602   2.225  1.00 95.58           C  
ATOM   2383  CD  LYS B 300     -14.470 -35.310   2.996  1.00 95.58           C  
ATOM   2384  CE  LYS B 300     -15.276 -34.156   2.416  1.00 95.58           C  
ATOM   2385  NZ  LYS B 300     -15.076 -32.895   3.192  1.00 95.58           N  
ATOM   2386  N   TRP B 301     -12.429 -39.261   0.411  1.00 95.87           N  
ATOM   2387  CA  TRP B 301     -11.950 -39.313  -0.967  1.00 95.87           C  
ATOM   2388  C   TRP B 301     -12.634 -40.435  -1.740  1.00 95.87           C  
ATOM   2389  CB  TRP B 301     -10.431 -39.504  -1.001  1.00 95.87           C  
ATOM   2390  O   TRP B 301     -13.114 -40.225  -2.856  1.00 95.87           O  
ATOM   2391  CG  TRP B 301      -9.657 -38.325  -0.493  1.00 95.87           C  
ATOM   2392  CD1 TRP B 301     -10.166 -37.171   0.035  1.00 95.87           C  
ATOM   2393  CD2 TRP B 301      -8.233 -38.183  -0.470  1.00 95.87           C  
ATOM   2394  CE2 TRP B 301      -7.948 -36.917   0.086  1.00 95.87           C  
ATOM   2395  CE3 TRP B 301      -7.170 -39.005  -0.866  1.00 95.87           C  
ATOM   2396  NE1 TRP B 301      -9.143 -36.320   0.386  1.00 95.87           N  
ATOM   2397  CH2 TRP B 301      -5.620 -37.277  -0.139  1.00 95.87           C  
ATOM   2398  CZ2 TRP B 301      -6.641 -36.453   0.256  1.00 95.87           C  
ATOM   2399  CZ3 TRP B 301      -5.870 -38.542  -0.696  1.00 95.87           C  
ATOM   2400  N   MET B 302     -12.821 -41.592  -1.082  1.00 95.11           N  
ATOM   2401  CA  MET B 302     -13.434 -42.752  -1.722  1.00 95.11           C  
ATOM   2402  C   MET B 302     -14.894 -42.477  -2.063  1.00 95.11           C  
ATOM   2403  CB  MET B 302     -13.330 -43.982  -0.819  1.00 95.11           C  
ATOM   2404  O   MET B 302     -15.352 -42.801  -3.161  1.00 95.11           O  
ATOM   2405  CG  MET B 302     -12.155 -44.888  -1.149  1.00 95.11           C  
ATOM   2406  SD  MET B 302     -11.762 -44.904  -2.942  1.00 95.11           S  
ATOM   2407  CE  MET B 302     -12.916 -46.183  -3.511  1.00 95.11           C  
ATOM   2408  N   LEU B 303     -15.534 -41.852  -1.166  1.00 94.80           N  
ATOM   2409  CA  LEU B 303     -16.936 -41.510  -1.385  1.00 94.80           C  
ATOM   2410  C   LEU B 303     -17.082 -40.533  -2.547  1.00 94.80           C  
ATOM   2411  CB  LEU B 303     -17.546 -40.909  -0.117  1.00 94.80           C  
ATOM   2412  O   LEU B 303     -17.903 -40.744  -3.442  1.00 94.80           O  
ATOM   2413  CG  LEU B 303     -19.024 -40.524  -0.192  1.00 94.80           C  
ATOM   2414  CD1 LEU B 303     -19.903 -41.738   0.093  1.00 94.80           C  
ATOM   2415  CD2 LEU B 303     -19.333 -39.393   0.782  1.00 94.80           C  
ATOM   2416  N   GLN B 304     -16.224 -39.550  -2.636  1.00 95.53           N  
ATOM   2417  CA  GLN B 304     -16.286 -38.510  -3.658  1.00 95.53           C  
ATOM   2418  C   GLN B 304     -15.928 -39.068  -5.033  1.00 95.53           C  
ATOM   2419  CB  GLN B 304     -15.353 -37.351  -3.302  1.00 95.53           C  
ATOM   2420  O   GLN B 304     -16.525 -38.680  -6.040  1.00 95.53           O  
ATOM   2421  CG  GLN B 304     -15.840 -36.507  -2.132  1.00 95.53           C  
ATOM   2422  CD  GLN B 304     -14.855 -35.421  -1.742  1.00 95.53           C  
ATOM   2423  NE2 GLN B 304     -15.334 -34.422  -1.008  1.00 95.53           N  
ATOM   2424  OE1 GLN B 304     -13.674 -35.479  -2.097  1.00 95.53           O  
ATOM   2425  N   LEU B 305     -15.004 -39.946  -5.030  1.00 95.37           N  
ATOM   2426  CA  LEU B 305     -14.659 -40.612  -6.281  1.00 95.37           C  
ATOM   2427  C   LEU B 305     -15.843 -41.411  -6.816  1.00 95.37           C  
ATOM   2428  CB  LEU B 305     -13.454 -41.535  -6.082  1.00 95.37           C  
ATOM   2429  O   LEU B 305     -16.168 -41.327  -8.003  1.00 95.37           O  
ATOM   2430  CG  LEU B 305     -12.098 -40.851  -5.899  1.00 95.37           C  
ATOM   2431  CD1 LEU B 305     -11.055 -41.859  -5.428  1.00 95.37           C  
ATOM   2432  CD2 LEU B 305     -11.657 -40.183  -7.196  1.00 95.37           C  
ATOM   2433  N   HIS B 306     -16.558 -42.046  -5.934  1.00 93.07           N  
ATOM   2434  CA  HIS B 306     -17.691 -42.873  -6.335  1.00 93.07           C  
ATOM   2435  C   HIS B 306     -18.895 -42.015  -6.709  1.00 93.07           C  
ATOM   2436  CB  HIS B 306     -18.067 -43.845  -5.215  1.00 93.07           C  
ATOM   2437  O   HIS B 306     -19.814 -42.488  -7.382  1.00 93.07           O  
ATOM   2438  CG  HIS B 306     -17.202 -45.064  -5.162  1.00 93.07           C  
ATOM   2439  CD2 HIS B 306     -17.333 -46.273  -5.757  1.00 93.07           C  
ATOM   2440  ND1 HIS B 306     -16.041 -45.121  -4.422  1.00 93.07           N  
ATOM   2441  CE1 HIS B 306     -15.493 -46.316  -4.566  1.00 93.07           C  
ATOM   2442  NE2 HIS B 306     -16.258 -47.035  -5.371  1.00 93.07           N  
ATOM   2443  N   LEU B 307     -18.865 -40.714  -6.290  1.00 91.39           N  
ATOM   2444  CA  LEU B 307     -19.942 -39.797  -6.647  1.00 91.39           C  
ATOM   2445  C   LEU B 307     -19.678 -39.150  -8.002  1.00 91.39           C  
ATOM   2446  CB  LEU B 307     -20.102 -38.715  -5.575  1.00 91.39           C  
ATOM   2447  O   LEU B 307     -20.477 -38.337  -8.473  1.00 91.39           O  
ATOM   2448  CG  LEU B 307     -20.729 -39.160  -4.252  1.00 91.39           C  
ATOM   2449  CD1 LEU B 307     -20.606 -38.053  -3.210  1.00 91.39           C  
ATOM   2450  CD2 LEU B 307     -22.188 -39.550  -4.456  1.00 91.39           C  
ATOM   2451  N   GLY B 308     -18.512 -39.525  -8.639  1.00 91.28           N  
ATOM   2452  CA  GLY B 308     -18.262 -39.101 -10.008  1.00 91.28           C  
ATOM   2453  C   GLY B 308     -17.228 -37.995 -10.110  1.00 91.28           C  
ATOM   2454  O   GLY B 308     -16.948 -37.499 -11.203  1.00 91.28           O  
ATOM   2455  N   PHE B 309     -16.601 -37.563  -8.933  1.00 95.38           N  
ATOM   2456  CA  PHE B 309     -15.567 -36.536  -8.951  1.00 95.38           C  
ATOM   2457  C   PHE B 309     -14.180 -37.165  -9.019  1.00 95.38           C  
ATOM   2458  CB  PHE B 309     -15.676 -35.639  -7.713  1.00 95.38           C  
ATOM   2459  O   PHE B 309     -14.010 -38.341  -8.692  1.00 95.38           O  
ATOM   2460  CG  PHE B 309     -16.972 -34.878  -7.628  1.00 95.38           C  
ATOM   2461  CD1 PHE B 309     -17.166 -33.724  -8.376  1.00 95.38           C  
ATOM   2462  CD2 PHE B 309     -17.995 -35.318  -6.799  1.00 95.38           C  
ATOM   2463  CE1 PHE B 309     -18.364 -33.017  -8.299  1.00 95.38           C  
ATOM   2464  CE2 PHE B 309     -19.196 -34.618  -6.716  1.00 95.38           C  
ATOM   2465  CZ  PHE B 309     -19.378 -33.467  -7.466  1.00 95.38           C  
ATOM   2466  N   ASN B 310     -13.236 -36.442  -9.529  1.00 96.95           N  
ATOM   2467  CA  ASN B 310     -11.821 -36.793  -9.468  1.00 96.95           C  
ATOM   2468  C   ASN B 310     -11.052 -35.862  -8.535  1.00 96.95           C  
ATOM   2469  CB  ASN B 310     -11.202 -36.772 -10.867  1.00 96.95           C  
ATOM   2470  O   ASN B 310     -11.510 -34.757  -8.238  1.00 96.95           O  
ATOM   2471  CG  ASN B 310     -11.863 -37.756 -11.812  1.00 96.95           C  
ATOM   2472  ND2 ASN B 310     -12.233 -37.284 -12.997  1.00 96.95           N  
ATOM   2473  OD1 ASN B 310     -12.039 -38.932 -11.481  1.00 96.95           O  
ATOM   2474  N   ILE B 311      -9.974 -36.356  -7.967  1.00 97.65           N  
ATOM   2475  CA  ILE B 311      -9.299 -35.607  -6.913  1.00 97.65           C  
ATOM   2476  C   ILE B 311      -7.920 -35.164  -7.398  1.00 97.65           C  
ATOM   2477  CB  ILE B 311      -9.169 -36.442  -5.619  1.00 97.65           C  
ATOM   2478  O   ILE B 311      -7.162 -35.965  -7.951  1.00 97.65           O  
ATOM   2479  CG1 ILE B 311     -10.556 -36.770  -5.054  1.00 97.65           C  
ATOM   2480  CG2 ILE B 311      -8.316 -35.704  -4.583  1.00 97.65           C  
ATOM   2481  CD1 ILE B 311     -10.530 -37.705  -3.853  1.00 97.65           C  
ATOM   2482  N   VAL B 312      -7.673 -33.924  -7.201  1.00 96.79           N  
ATOM   2483  CA  VAL B 312      -6.347 -33.400  -7.515  1.00 96.79           C  
ATOM   2484  C   VAL B 312      -5.700 -32.842  -6.250  1.00 96.79           C  
ATOM   2485  CB  VAL B 312      -6.412 -32.308  -8.606  1.00 96.79           C  
ATOM   2486  O   VAL B 312      -6.303 -32.033  -5.541  1.00 96.79           O  
ATOM   2487  CG1 VAL B 312      -7.152 -31.074  -8.093  1.00 96.79           C  
ATOM   2488  CG2 VAL B 312      -5.006 -31.937  -9.072  1.00 96.79           C  
ATOM   2489  N   LEU B 313      -4.475 -33.331  -5.922  1.00 96.30           N  
ATOM   2490  CA  LEU B 313      -3.734 -32.908  -4.738  1.00 96.30           C  
ATOM   2491  C   LEU B 313      -2.669 -31.879  -5.103  1.00 96.30           C  
ATOM   2492  CB  LEU B 313      -3.084 -34.113  -4.053  1.00 96.30           C  
ATOM   2493  O   LEU B 313      -1.924 -32.066  -6.069  1.00 96.30           O  
ATOM   2494  CG  LEU B 313      -4.007 -35.288  -3.728  1.00 96.30           C  
ATOM   2495  CD1 LEU B 313      -3.204 -36.451  -3.156  1.00 96.30           C  
ATOM   2496  CD2 LEU B 313      -5.100 -34.857  -2.756  1.00 96.30           C  
ATOM   2497  N   TYR B 314      -2.684 -30.826  -4.352  1.00 93.47           N  
ATOM   2498  CA  TYR B 314      -1.672 -29.799  -4.571  1.00 93.47           C  
ATOM   2499  C   TYR B 314      -1.114 -29.292  -3.246  1.00 93.47           C  
ATOM   2500  CB  TYR B 314      -2.256 -28.631  -5.372  1.00 93.47           C  
ATOM   2501  O   TYR B 314      -1.631 -29.627  -2.178  1.00 93.47           O  
ATOM   2502  CG  TYR B 314      -3.239 -27.791  -4.593  1.00 93.47           C  
ATOM   2503  CD1 TYR B 314      -4.555 -28.210  -4.414  1.00 93.47           C  
ATOM   2504  CD2 TYR B 314      -2.853 -26.577  -4.034  1.00 93.47           C  
ATOM   2505  CE1 TYR B 314      -5.465 -27.439  -3.698  1.00 93.47           C  
ATOM   2506  CE2 TYR B 314      -3.754 -25.798  -3.317  1.00 93.47           C  
ATOM   2507  OH  TYR B 314      -5.951 -25.468  -2.444  1.00 93.47           O  
ATOM   2508  CZ  TYR B 314      -5.055 -26.236  -3.154  1.00 93.47           C  
ATOM   2509  N   GLY B 315       0.012 -28.551  -3.182  1.00 90.35           N  
ATOM   2510  CA  GLY B 315       0.663 -28.025  -1.993  1.00 90.35           C  
ATOM   2511  C   GLY B 315       2.159 -28.276  -1.971  1.00 90.35           C  
ATOM   2512  O   GLY B 315       2.686 -28.993  -2.824  1.00 90.35           O  
ATOM   2513  N   LEU B 316       2.801 -27.799  -1.005  1.00 88.52           N  
ATOM   2514  CA  LEU B 316       4.253 -27.889  -0.896  1.00 88.52           C  
ATOM   2515  C   LEU B 316       4.677 -29.270  -0.407  1.00 88.52           C  
ATOM   2516  CB  LEU B 316       4.787 -26.812   0.053  1.00 88.52           C  
ATOM   2517  O   LEU B 316       4.083 -29.811   0.529  1.00 88.52           O  
ATOM   2518  CG  LEU B 316       5.513 -25.634  -0.599  1.00 88.52           C  
ATOM   2519  CD1 LEU B 316       4.903 -24.315  -0.137  1.00 88.52           C  
ATOM   2520  CD2 LEU B 316       7.004 -25.681  -0.279  1.00 88.52           C  
ATOM   2521  N   GLY B 317       5.641 -29.812  -1.052  1.00 90.51           N  
ATOM   2522  CA  GLY B 317       6.186 -31.100  -0.654  1.00 90.51           C  
ATOM   2523  C   GLY B 317       5.682 -32.250  -1.504  1.00 90.51           C  
ATOM   2524  O   GLY B 317       4.643 -32.137  -2.159  1.00 90.51           O  
ATOM   2525  N   SER B 318       6.405 -33.337  -1.474  1.00 90.86           N  
ATOM   2526  CA  SER B 318       6.044 -34.507  -2.269  1.00 90.86           C  
ATOM   2527  C   SER B 318       4.796 -35.187  -1.716  1.00 90.86           C  
ATOM   2528  CB  SER B 318       7.202 -35.504  -2.312  1.00 90.86           C  
ATOM   2529  O   SER B 318       4.659 -35.352  -0.502  1.00 90.86           O  
ATOM   2530  OG  SER B 318       6.815 -36.697  -2.972  1.00 90.86           O  
ATOM   2531  N   LYS B 319       3.875 -35.522  -2.539  1.00 93.95           N  
ATOM   2532  CA  LYS B 319       2.631 -36.194  -2.175  1.00 93.95           C  
ATOM   2533  C   LYS B 319       2.702 -37.686  -2.485  1.00 93.95           C  
ATOM   2534  CB  LYS B 319       1.446 -35.562  -2.906  1.00 93.95           C  
ATOM   2535  O   LYS B 319       1.679 -38.374  -2.488  1.00 93.95           O  
ATOM   2536  CG  LYS B 319       1.223 -34.095  -2.571  1.00 93.95           C  
ATOM   2537  CD  LYS B 319       0.444 -33.383  -3.670  1.00 93.95           C  
ATOM   2538  CE  LYS B 319       1.308 -32.362  -4.398  1.00 93.95           C  
ATOM   2539  NZ  LYS B 319       1.594 -31.170  -3.545  1.00 93.95           N  
ATOM   2540  N   ARG B 320       3.777 -38.165  -2.807  1.00 91.48           N  
ATOM   2541  CA  ARG B 320       3.965 -39.550  -3.225  1.00 91.48           C  
ATOM   2542  C   ARG B 320       3.654 -40.513  -2.084  1.00 91.48           C  
ATOM   2543  CB  ARG B 320       5.395 -39.772  -3.723  1.00 91.48           C  
ATOM   2544  O   ARG B 320       2.893 -41.467  -2.260  1.00 91.48           O  
ATOM   2545  CG  ARG B 320       5.591 -41.083  -4.468  1.00 91.48           C  
ATOM   2546  CD  ARG B 320       7.033 -41.263  -4.922  1.00 91.48           C  
ATOM   2547  NE  ARG B 320       7.720 -42.287  -4.140  1.00 91.48           N  
ATOM   2548  NH1 ARG B 320       9.585 -42.368  -5.501  1.00 91.48           N  
ATOM   2549  NH2 ARG B 320       9.449 -43.718  -3.653  1.00 91.48           N  
ATOM   2550  CZ  ARG B 320       8.916 -42.789  -4.433  1.00 91.48           C  
ATOM   2551  N   ASP B 321       4.205 -40.240  -0.897  1.00 92.14           N  
ATOM   2552  CA  ASP B 321       3.999 -41.113   0.255  1.00 92.14           C  
ATOM   2553  C   ASP B 321       2.537 -41.109   0.693  1.00 92.14           C  
ATOM   2554  CB  ASP B 321       4.898 -40.687   1.418  1.00 92.14           C  
ATOM   2555  O   ASP B 321       1.991 -42.151   1.063  1.00 92.14           O  
ATOM   2556  CG  ASP B 321       6.364 -41.009   1.183  1.00 92.14           C  
ATOM   2557  OD1 ASP B 321       6.669 -41.889   0.350  1.00 92.14           O  
ATOM   2558  OD2 ASP B 321       7.220 -40.378   1.840  1.00 92.14           O  
ATOM   2559  N   LEU B 322       1.956 -40.010   0.576  1.00 94.98           N  
ATOM   2560  CA  LEU B 322       0.544 -39.884   0.924  1.00 94.98           C  
ATOM   2561  C   LEU B 322      -0.322 -40.727  -0.007  1.00 94.98           C  
ATOM   2562  CB  LEU B 322       0.105 -38.419   0.861  1.00 94.98           C  
ATOM   2563  O   LEU B 322      -1.177 -41.486   0.453  1.00 94.98           O  
ATOM   2564  CG  LEU B 322      -1.350 -38.131   1.236  1.00 94.98           C  
ATOM   2565  CD1 LEU B 322      -1.576 -38.395   2.721  1.00 94.98           C  
ATOM   2566  CD2 LEU B 322      -1.719 -36.695   0.880  1.00 94.98           C  
ATOM   2567  N   LEU B 323      -0.109 -40.610  -1.269  1.00 95.83           N  
ATOM   2568  CA  LEU B 323      -0.877 -41.374  -2.246  1.00 95.83           C  
ATOM   2569  C   LEU B 323      -0.573 -42.864  -2.130  1.00 95.83           C  
ATOM   2570  CB  LEU B 323      -0.574 -40.888  -3.665  1.00 95.83           C  
ATOM   2571  O   LEU B 323      -1.449 -43.701  -2.362  1.00 95.83           O  
ATOM   2572  CG  LEU B 323      -1.309 -39.627  -4.121  1.00 95.83           C  
ATOM   2573  CD1 LEU B 323      -0.835 -39.210  -5.509  1.00 95.83           C  
ATOM   2574  CD2 LEU B 323      -2.817 -39.853  -4.112  1.00 95.83           C  
ATOM   2575  N   GLU B 324       0.634 -43.182  -1.783  1.00 93.34           N  
ATOM   2576  CA  GLU B 324       1.003 -44.574  -1.545  1.00 93.34           C  
ATOM   2577  C   GLU B 324       0.265 -45.143  -0.337  1.00 93.34           C  
ATOM   2578  CB  GLU B 324       2.516 -44.704  -1.346  1.00 93.34           C  
ATOM   2579  O   GLU B 324      -0.208 -46.281  -0.371  1.00 93.34           O  
ATOM   2580  CG  GLU B 324       3.003 -46.142  -1.250  1.00 93.34           C  
ATOM   2581  CD  GLU B 324       2.736 -46.951  -2.509  1.00 93.34           C  
ATOM   2582  OE1 GLU B 324       2.712 -48.201  -2.434  1.00 93.34           O  
ATOM   2583  OE2 GLU B 324       2.551 -46.331  -3.580  1.00 93.34           O  
ATOM   2584  N   ARG B 325       0.156 -44.377   0.653  1.00 94.94           N  
ATOM   2585  CA  ARG B 325      -0.606 -44.800   1.823  1.00 94.94           C  
ATOM   2586  C   ARG B 325      -2.083 -44.970   1.484  1.00 94.94           C  
ATOM   2587  CB  ARG B 325      -0.442 -43.794   2.964  1.00 94.94           C  
ATOM   2588  O   ARG B 325      -2.732 -45.903   1.960  1.00 94.94           O  
ATOM   2589  CG  ARG B 325       0.764 -44.058   3.851  1.00 94.94           C  
ATOM   2590  CD  ARG B 325       0.865 -43.045   4.983  1.00 94.94           C  
ATOM   2591  NE  ARG B 325       2.106 -43.201   5.737  1.00 94.94           N  
ATOM   2592  NH1 ARG B 325       1.733 -41.391   7.123  1.00 94.94           N  
ATOM   2593  NH2 ARG B 325       3.638 -42.644   7.354  1.00 94.94           N  
ATOM   2594  CZ  ARG B 325       2.489 -42.412   6.736  1.00 94.94           C  
ATOM   2595  N   PHE B 326      -2.589 -44.111   0.756  1.00 96.24           N  
ATOM   2596  CA  PHE B 326      -3.967 -44.231   0.292  1.00 96.24           C  
ATOM   2597  C   PHE B 326      -4.162 -45.517  -0.501  1.00 96.24           C  
ATOM   2598  CB  PHE B 326      -4.354 -43.021  -0.565  1.00 96.24           C  
ATOM   2599  O   PHE B 326      -5.116 -46.260  -0.264  1.00 96.24           O  
ATOM   2600  CG  PHE B 326      -5.727 -43.122  -1.171  1.00 96.24           C  
ATOM   2601  CD1 PHE B 326      -5.889 -43.455  -2.510  1.00 96.24           C  
ATOM   2602  CD2 PHE B 326      -6.858 -42.883  -0.401  1.00 96.24           C  
ATOM   2603  CE1 PHE B 326      -7.159 -43.548  -3.074  1.00 96.24           C  
ATOM   2604  CE2 PHE B 326      -8.131 -42.974  -0.957  1.00 96.24           C  
ATOM   2605  CZ  PHE B 326      -8.279 -43.306  -2.294  1.00 96.24           C  
ATOM   2606  N   ARG B 327      -3.268 -45.800  -1.374  1.00 93.56           N  
ATOM   2607  CA  ARG B 327      -3.337 -46.992  -2.213  1.00 93.56           C  
ATOM   2608  C   ARG B 327      -3.320 -48.260  -1.365  1.00 93.56           C  
ATOM   2609  CB  ARG B 327      -2.178 -47.015  -3.212  1.00 93.56           C  
ATOM   2610  O   ARG B 327      -4.164 -49.141  -1.540  1.00 93.56           O  
ATOM   2611  CG  ARG B 327      -2.205 -48.202  -4.161  1.00 93.56           C  
ATOM   2612  CD  ARG B 327      -0.879 -48.373  -4.888  1.00 93.56           C  
ATOM   2613  NE  ARG B 327       0.177 -48.823  -3.986  1.00 93.56           N  
ATOM   2614  NH1 ARG B 327       0.058 -51.042  -4.619  1.00 93.56           N  
ATOM   2615  NH2 ARG B 327       1.566 -50.379  -3.024  1.00 93.56           N  
ATOM   2616  CZ  ARG B 327       0.598 -50.080  -3.878  1.00 93.56           C  
ATOM   2617  N   THR B 328      -2.480 -48.407  -0.352  1.00 92.75           N  
ATOM   2618  CA  THR B 328      -2.290 -49.601   0.464  1.00 92.75           C  
ATOM   2619  C   THR B 328      -3.448 -49.777   1.442  1.00 92.75           C  
ATOM   2620  CB  THR B 328      -0.962 -49.540   1.241  1.00 92.75           C  
ATOM   2621  O   THR B 328      -3.856 -50.903   1.732  1.00 92.75           O  
ATOM   2622  CG2 THR B 328       0.221 -49.866   0.335  1.00 92.75           C  
ATOM   2623  OG1 THR B 328      -0.789 -48.224   1.779  1.00 92.75           O  
ATOM   2624  N   THR B 329      -4.111 -48.652   1.756  1.00 93.30           N  
ATOM   2625  CA  THR B 329      -5.162 -48.707   2.765  1.00 93.30           C  
ATOM   2626  C   THR B 329      -6.530 -48.886   2.113  1.00 93.30           C  
ATOM   2627  CB  THR B 329      -5.168 -47.438   3.637  1.00 93.30           C  
ATOM   2628  O   THR B 329      -7.355 -49.667   2.591  1.00 93.30           O  
ATOM   2629  CG2 THR B 329      -4.996 -47.783   5.113  1.00 93.30           C  
ATOM   2630  OG1 THR B 329      -4.093 -46.581   3.230  1.00 93.30           O  
ATOM   2631  N   MET B 330      -6.776 -48.242   1.014  1.00 93.67           N  
ATOM   2632  CA  MET B 330      -8.140 -48.151   0.501  1.00 93.67           C  
ATOM   2633  C   MET B 330      -8.310 -49.004  -0.751  1.00 93.67           C  
ATOM   2634  CB  MET B 330      -8.504 -46.697   0.196  1.00 93.67           C  
ATOM   2635  O   MET B 330      -9.423 -49.415  -1.082  1.00 93.67           O  
ATOM   2636  CG  MET B 330      -8.537 -45.802   1.425  1.00 93.67           C  
ATOM   2637  SD  MET B 330      -9.769 -46.356   2.666  1.00 93.67           S  
ATOM   2638  CE  MET B 330     -11.290 -45.706   1.920  1.00 93.67           C  
ATOM   2639  N   LEU B 331      -7.180 -49.336  -1.481  1.00 91.63           N  
ATOM   2640  CA  LEU B 331      -7.356 -49.912  -2.810  1.00 91.63           C  
ATOM   2641  C   LEU B 331      -6.820 -51.339  -2.859  1.00 91.63           C  
ATOM   2642  CB  LEU B 331      -6.652 -49.053  -3.864  1.00 91.63           C  
ATOM   2643  O   LEU B 331      -6.538 -51.863  -3.939  1.00 91.63           O  
ATOM   2644  CG  LEU B 331      -7.153 -47.615  -4.011  1.00 91.63           C  
ATOM   2645  CD1 LEU B 331      -6.334 -46.874  -5.063  1.00 91.63           C  
ATOM   2646  CD2 LEU B 331      -8.635 -47.598  -4.369  1.00 91.63           C  
ATOM   2647  N   GLN B 332      -6.656 -52.069  -1.749  1.00 87.51           N  
ATOM   2648  CA  GLN B 332      -6.105 -53.418  -1.680  1.00 87.51           C  
ATOM   2649  C   GLN B 332      -6.975 -54.407  -2.452  1.00 87.51           C  
ATOM   2650  CB  GLN B 332      -5.964 -53.867  -0.225  1.00 87.51           C  
ATOM   2651  O   GLN B 332      -6.459 -55.298  -3.130  1.00 87.51           O  
ATOM   2652  CG  GLN B 332      -4.706 -53.349   0.459  1.00 87.51           C  
ATOM   2653  CD  GLN B 332      -4.574 -53.834   1.890  1.00 87.51           C  
ATOM   2654  NE2 GLN B 332      -3.425 -53.569   2.502  1.00 87.51           N  
ATOM   2655  OE1 GLN B 332      -5.498 -54.440   2.442  1.00 87.51           O  
ATOM   2656  N   ASP B 333      -8.302 -54.113  -2.518  1.00 87.02           N  
ATOM   2657  CA  ASP B 333      -9.225 -55.055  -3.143  1.00 87.02           C  
ATOM   2658  C   ASP B 333      -9.743 -54.515  -4.474  1.00 87.02           C  
ATOM   2659  CB  ASP B 333     -10.396 -55.359  -2.207  1.00 87.02           C  
ATOM   2660  O   ASP B 333     -10.686 -55.064  -5.048  1.00 87.02           O  
ATOM   2661  CG  ASP B 333      -9.966 -56.049  -0.924  1.00 87.02           C  
ATOM   2662  OD1 ASP B 333      -9.015 -56.860  -0.957  1.00 87.02           O  
ATOM   2663  OD2 ASP B 333     -10.586 -55.783   0.128  1.00 87.02           O  
ATOM   2664  N   SER B 334      -9.121 -53.410  -4.947  1.00 89.80           N  
ATOM   2665  CA  SER B 334      -9.568 -52.787  -6.188  1.00 89.80           C  
ATOM   2666  C   SER B 334      -8.456 -52.769  -7.231  1.00 89.80           C  
ATOM   2667  CB  SER B 334     -10.056 -51.361  -5.927  1.00 89.80           C  
ATOM   2668  O   SER B 334      -7.273 -52.809  -6.885  1.00 89.80           O  
ATOM   2669  OG  SER B 334     -11.031 -51.343  -4.898  1.00 89.80           O  
ATOM   2670  N   ILE B 335      -8.839 -52.799  -8.469  1.00 92.67           N  
ATOM   2671  CA  ILE B 335      -7.869 -52.710  -9.555  1.00 92.67           C  
ATOM   2672  C   ILE B 335      -7.393 -51.267  -9.706  1.00 92.67           C  
ATOM   2673  CB  ILE B 335      -8.463 -53.220 -10.887  1.00 92.67           C  
ATOM   2674  O   ILE B 335      -8.206 -50.347  -9.813  1.00 92.67           O  
ATOM   2675  CG1 ILE B 335      -8.934 -54.672 -10.741  1.00 92.67           C  
ATOM   2676  CG2 ILE B 335      -7.441 -53.088 -12.020  1.00 92.67           C  
ATOM   2677  CD1 ILE B 335      -9.751 -55.180 -11.921  1.00 92.67           C  
ATOM   2678  N   HIS B 336      -6.091 -51.089  -9.633  1.00 93.82           N  
ATOM   2679  CA  HIS B 336      -5.564 -49.733  -9.733  1.00 93.82           C  
ATOM   2680  C   HIS B 336      -4.254 -49.706 -10.513  1.00 93.82           C  
ATOM   2681  CB  HIS B 336      -5.358 -49.134  -8.340  1.00 93.82           C  
ATOM   2682  O   HIS B 336      -3.568 -50.726 -10.617  1.00 93.82           O  
ATOM   2683  CG  HIS B 336      -4.415 -49.919  -7.484  1.00 93.82           C  
ATOM   2684  CD2 HIS B 336      -3.089 -49.772  -7.257  1.00 93.82           C  
ATOM   2685  ND1 HIS B 336      -4.817 -51.007  -6.739  1.00 93.82           N  
ATOM   2686  CE1 HIS B 336      -3.774 -51.496  -6.089  1.00 93.82           C  
ATOM   2687  NE2 HIS B 336      -2.713 -50.765  -6.386  1.00 93.82           N  
ATOM   2688  N   VAL B 337      -3.943 -48.569 -11.146  1.00 94.45           N  
ATOM   2689  CA  VAL B 337      -2.703 -48.355 -11.886  1.00 94.45           C  
ATOM   2690  C   VAL B 337      -2.002 -47.102 -11.367  1.00 94.45           C  
ATOM   2691  CB  VAL B 337      -2.962 -48.231 -13.404  1.00 94.45           C  
ATOM   2692  O   VAL B 337      -2.621 -46.042 -11.244  1.00 94.45           O  
ATOM   2693  CG1 VAL B 337      -1.667 -47.907 -14.147  1.00 94.45           C  
ATOM   2694  CG2 VAL B 337      -3.585 -49.517 -13.945  1.00 94.45           C  
ATOM   2695  N   VAL B 338      -0.701 -47.241 -11.003  1.00 93.24           N  
ATOM   2696  CA  VAL B 338       0.085 -46.105 -10.532  1.00 93.24           C  
ATOM   2697  C   VAL B 338       0.975 -45.588 -11.660  1.00 93.24           C  
ATOM   2698  CB  VAL B 338       0.945 -46.481  -9.304  1.00 93.24           C  
ATOM   2699  O   VAL B 338       1.780 -46.338 -12.217  1.00 93.24           O  
ATOM   2700  CG1 VAL B 338       1.780 -45.287  -8.845  1.00 93.24           C  
ATOM   2701  CG2 VAL B 338       0.059 -46.987  -8.167  1.00 93.24           C  
ATOM   2702  N   ILE B 339       0.822 -44.335 -11.986  1.00 92.80           N  
ATOM   2703  CA  ILE B 339       1.600 -43.713 -13.051  1.00 92.80           C  
ATOM   2704  C   ILE B 339       2.547 -42.672 -12.458  1.00 92.80           C  
ATOM   2705  CB  ILE B 339       0.686 -43.062 -14.114  1.00 92.80           C  
ATOM   2706  O   ILE B 339       2.107 -41.728 -11.797  1.00 92.80           O  
ATOM   2707  CG1 ILE B 339      -0.280 -44.101 -14.695  1.00 92.80           C  
ATOM   2708  CG2 ILE B 339       1.522 -42.412 -15.221  1.00 92.80           C  
ATOM   2709  CD1 ILE B 339      -1.484 -43.497 -15.405  1.00 92.80           C  
ATOM   2710  N   ASN B 340       3.801 -42.827 -12.690  1.00 88.34           N  
ATOM   2711  CA  ASN B 340       4.797 -41.855 -12.252  1.00 88.34           C  
ATOM   2712  C   ASN B 340       5.130 -40.857 -13.358  1.00 88.34           C  
ATOM   2713  CB  ASN B 340       6.068 -42.564 -11.778  1.00 88.34           C  
ATOM   2714  O   ASN B 340       6.011 -41.107 -14.182  1.00 88.34           O  
ATOM   2715  CG  ASN B 340       5.822 -43.464 -10.583  1.00 88.34           C  
ATOM   2716  ND2 ASN B 340       6.533 -44.584 -10.529  1.00 88.34           N  
ATOM   2717  OD1 ASN B 340       5.000 -43.155  -9.716  1.00 88.34           O  
ATOM   2718  N   GLY B 341       4.486 -39.738 -13.326  1.00 87.72           N  
ATOM   2719  CA  GLY B 341       4.622 -38.739 -14.374  1.00 87.72           C  
ATOM   2720  C   GLY B 341       6.026 -38.174 -14.480  1.00 87.72           C  
ATOM   2721  O   GLY B 341       6.410 -37.645 -15.525  1.00 87.72           O  
ATOM   2722  N   PHE B 342       6.830 -38.259 -13.512  1.00 80.72           N  
ATOM   2723  CA  PHE B 342       8.163 -37.666 -13.491  1.00 80.72           C  
ATOM   2724  C   PHE B 342       9.170 -38.573 -14.187  1.00 80.72           C  
ATOM   2725  CB  PHE B 342       8.609 -37.395 -12.050  1.00 80.72           C  
ATOM   2726  O   PHE B 342      10.329 -38.197 -14.370  1.00 80.72           O  
ATOM   2727  CG  PHE B 342       8.365 -38.546 -11.112  1.00 80.72           C  
ATOM   2728  CD1 PHE B 342       7.226 -38.584 -10.318  1.00 80.72           C  
ATOM   2729  CD2 PHE B 342       9.276 -39.591 -11.026  1.00 80.72           C  
ATOM   2730  CE1 PHE B 342       6.998 -39.649  -9.448  1.00 80.72           C  
ATOM   2731  CE2 PHE B 342       9.055 -40.658 -10.159  1.00 80.72           C  
ATOM   2732  CZ  PHE B 342       7.916 -40.684  -9.371  1.00 80.72           C  
ATOM   2733  N   PHE B 343       8.638 -39.682 -14.560  1.00 77.18           N  
ATOM   2734  CA  PHE B 343       9.496 -40.594 -15.309  1.00 77.18           C  
ATOM   2735  C   PHE B 343       9.681 -40.108 -16.741  1.00 77.18           C  
ATOM   2736  CB  PHE B 343       8.910 -42.009 -15.306  1.00 77.18           C  
ATOM   2737  O   PHE B 343       8.704 -39.903 -17.464  1.00 77.18           O  
ATOM   2738  CG  PHE B 343       9.847 -43.054 -15.850  1.00 77.18           C  
ATOM   2739  CD1 PHE B 343       9.658 -43.583 -17.121  1.00 77.18           C  
ATOM   2740  CD2 PHE B 343      10.916 -43.508 -15.089  1.00 77.18           C  
ATOM   2741  CE1 PHE B 343      10.523 -44.550 -17.627  1.00 77.18           C  
ATOM   2742  CE2 PHE B 343      11.785 -44.475 -15.588  1.00 77.18           C  
ATOM   2743  CZ  PHE B 343      11.586 -44.995 -16.856  1.00 77.18           C  
ATOM   2744  N   PRO B 344      10.925 -39.868 -17.288  1.00 68.65           N  
ATOM   2745  CA  PRO B 344      11.220 -39.263 -18.589  1.00 68.65           C  
ATOM   2746  C   PRO B 344      10.698 -40.093 -19.759  1.00 68.65           C  
ATOM   2747  CB  PRO B 344      12.749 -39.195 -18.607  1.00 68.65           C  
ATOM   2748  O   PRO B 344      10.321 -39.539 -20.795  1.00 68.65           O  
ATOM   2749  CG  PRO B 344      13.172 -39.740 -17.281  1.00 68.65           C  
ATOM   2750  CD  PRO B 344      11.943 -40.149 -16.520  1.00 68.65           C  
ATOM   2751  N   GLY B 345      10.377 -41.319 -19.606  1.00 69.97           N  
ATOM   2752  CA  GLY B 345       9.955 -42.178 -20.701  1.00 69.97           C  
ATOM   2753  C   GLY B 345       8.473 -42.502 -20.668  1.00 69.97           C  
ATOM   2754  O   GLY B 345       7.980 -43.260 -21.506  1.00 69.97           O  
ATOM   2755  N   ILE B 346       7.807 -41.683 -19.855  1.00 79.95           N  
ATOM   2756  CA  ILE B 346       6.390 -42.000 -19.717  1.00 79.95           C  
ATOM   2757  C   ILE B 346       5.596 -41.302 -20.818  1.00 79.95           C  
ATOM   2758  CB  ILE B 346       5.852 -41.593 -18.327  1.00 79.95           C  
ATOM   2759  O   ILE B 346       5.851 -40.137 -21.133  1.00 79.95           O  
ATOM   2760  CG1 ILE B 346       4.486 -42.241 -18.072  1.00 79.95           C  
ATOM   2761  CG2 ILE B 346       5.766 -40.068 -18.207  1.00 79.95           C  
ATOM   2762  CD1 ILE B 346       4.564 -43.695 -17.628  1.00 79.95           C  
ATOM   2763  N   SER B 347       4.830 -42.039 -21.621  1.00 84.67           N  
ATOM   2764  CA  SER B 347       3.948 -41.515 -22.659  1.00 84.67           C  
ATOM   2765  C   SER B 347       2.507 -41.960 -22.436  1.00 84.67           C  
ATOM   2766  CB  SER B 347       4.421 -41.963 -24.042  1.00 84.67           C  
ATOM   2767  O   SER B 347       2.253 -42.914 -21.698  1.00 84.67           O  
ATOM   2768  OG  SER B 347       4.107 -43.328 -24.263  1.00 84.67           O  
ATOM   2769  N   VAL B 348       1.612 -41.234 -22.950  1.00 89.24           N  
ATOM   2770  CA  VAL B 348       0.196 -41.567 -22.829  1.00 89.24           C  
ATOM   2771  C   VAL B 348      -0.061 -42.952 -23.418  1.00 89.24           C  
ATOM   2772  CB  VAL B 348      -0.695 -40.516 -23.528  1.00 89.24           C  
ATOM   2773  O   VAL B 348      -0.907 -43.698 -22.918  1.00 89.24           O  
ATOM   2774  CG1 VAL B 348      -2.153 -40.974 -23.549  1.00 89.24           C  
ATOM   2775  CG2 VAL B 348      -0.567 -39.162 -22.833  1.00 89.24           C  
ATOM   2776  N   LYS B 349       0.679 -43.285 -24.466  1.00 86.54           N  
ATOM   2777  CA  LYS B 349       0.563 -44.612 -25.063  1.00 86.54           C  
ATOM   2778  C   LYS B 349       0.909 -45.702 -24.053  1.00 86.54           C  
ATOM   2779  CB  LYS B 349       1.468 -44.729 -26.290  1.00 86.54           C  
ATOM   2780  O   LYS B 349       0.224 -46.724 -23.975  1.00 86.54           O  
ATOM   2781  CG  LYS B 349       1.278 -46.016 -27.079  1.00 86.54           C  
ATOM   2782  CD  LYS B 349       2.105 -46.015 -28.358  1.00 86.54           C  
ATOM   2783  CE  LYS B 349       1.926 -47.308 -29.142  1.00 86.54           C  
ATOM   2784  NZ  LYS B 349       2.705 -47.297 -30.416  1.00 86.54           N  
ATOM   2785  N   SER B 350       1.921 -45.416 -23.281  1.00 86.03           N  
ATOM   2786  CA  SER B 350       2.333 -46.369 -22.255  1.00 86.03           C  
ATOM   2787  C   SER B 350       1.257 -46.529 -21.186  1.00 86.03           C  
ATOM   2788  CB  SER B 350       3.645 -45.925 -21.607  1.00 86.03           C  
ATOM   2789  O   SER B 350       1.049 -47.629 -20.668  1.00 86.03           O  
ATOM   2790  OG  SER B 350       3.443 -44.785 -20.790  1.00 86.03           O  
ATOM   2791  N   VAL B 351       0.592 -45.473 -20.894  1.00 91.28           N  
ATOM   2792  CA  VAL B 351      -0.488 -45.511 -19.914  1.00 91.28           C  
ATOM   2793  C   VAL B 351      -1.648 -46.344 -20.454  1.00 91.28           C  
ATOM   2794  CB  VAL B 351      -0.976 -44.090 -19.552  1.00 91.28           C  
ATOM   2795  O   VAL B 351      -2.141 -47.247 -19.775  1.00 91.28           O  
ATOM   2796  CG1 VAL B 351      -2.161 -44.154 -18.589  1.00 91.28           C  
ATOM   2797  CG2 VAL B 351       0.164 -43.272 -18.947  1.00 91.28           C  
ATOM   2798  N   LEU B 352      -2.024 -46.121 -21.699  1.00 93.78           N  
ATOM   2799  CA  LEU B 352      -3.117 -46.855 -22.327  1.00 93.78           C  
ATOM   2800  C   LEU B 352      -2.767 -48.331 -22.475  1.00 93.78           C  
ATOM   2801  CB  LEU B 352      -3.446 -46.257 -23.697  1.00 93.78           C  
ATOM   2802  O   LEU B 352      -3.616 -49.200 -22.260  1.00 93.78           O  
ATOM   2803  CG  LEU B 352      -4.073 -44.861 -23.695  1.00 93.78           C  
ATOM   2804  CD1 LEU B 352      -4.258 -44.361 -25.124  1.00 93.78           C  
ATOM   2805  CD2 LEU B 352      -5.403 -44.873 -22.951  1.00 93.78           C  
ATOM   2806  N   ASN B 353      -1.512 -48.628 -22.779  1.00 88.58           N  
ATOM   2807  CA  ASN B 353      -1.058 -50.009 -22.896  1.00 88.58           C  
ATOM   2808  C   ASN B 353      -1.150 -50.745 -21.562  1.00 88.58           C  
ATOM   2809  CB  ASN B 353       0.374 -50.060 -23.433  1.00 88.58           C  
ATOM   2810  O   ASN B 353      -1.534 -51.915 -21.518  1.00 88.58           O  
ATOM   2811  CG  ASN B 353       0.453 -49.750 -24.915  1.00 88.58           C  
ATOM   2812  ND2 ASN B 353       1.655 -49.456 -25.396  1.00 88.58           N  
ATOM   2813  OD1 ASN B 353      -0.558 -49.774 -25.622  1.00 88.58           O  
ATOM   2814  N   SER B 354      -0.841 -49.969 -20.497  1.00 88.20           N  
ATOM   2815  CA  SER B 354      -0.936 -50.552 -19.162  1.00 88.20           C  
ATOM   2816  C   SER B 354      -2.376 -50.922 -18.822  1.00 88.20           C  
ATOM   2817  CB  SER B 354      -0.389 -49.583 -18.113  1.00 88.20           C  
ATOM   2818  O   SER B 354      -2.627 -51.960 -18.207  1.00 88.20           O  
ATOM   2819  OG  SER B 354       1.004 -49.387 -18.288  1.00 88.20           O  
ATOM   2820  N   ILE B 355      -3.292 -50.188 -19.304  1.00 92.01           N  
ATOM   2821  CA  ILE B 355      -4.705 -50.430 -19.036  1.00 92.01           C  
ATOM   2822  C   ILE B 355      -5.204 -51.586 -19.900  1.00 92.01           C  
ATOM   2823  CB  ILE B 355      -5.553 -49.164 -19.293  1.00 92.01           C  
ATOM   2824  O   ILE B 355      -5.843 -52.513 -19.399  1.00 92.01           O  
ATOM   2825  CG1 ILE B 355      -5.124 -48.033 -18.350  1.00 92.01           C  
ATOM   2826  CG2 ILE B 355      -7.045 -49.472 -19.135  1.00 92.01           C  
ATOM   2827  CD1 ILE B 355      -5.795 -46.698 -18.640  1.00 92.01           C  
ATOM   2828  N   THR B 356      -4.867 -51.636 -21.193  1.00 91.84           N  
ATOM   2829  CA  THR B 356      -5.369 -52.630 -22.135  1.00 91.84           C  
ATOM   2830  C   THR B 356      -4.728 -53.991 -21.878  1.00 91.84           C  
ATOM   2831  CB  THR B 356      -5.107 -52.203 -23.591  1.00 91.84           C  
ATOM   2832  O   THR B 356      -5.421 -55.010 -21.826  1.00 91.84           O  
ATOM   2833  CG2 THR B 356      -6.143 -51.186 -24.060  1.00 91.84           C  
ATOM   2834  OG1 THR B 356      -3.803 -51.618 -23.684  1.00 91.84           O  
ATOM   2835  N   GLU B 357      -3.411 -53.973 -21.586  1.00 85.23           N  
ATOM   2836  CA  GLU B 357      -2.675 -55.229 -21.483  1.00 85.23           C  
ATOM   2837  C   GLU B 357      -2.739 -55.792 -20.066  1.00 85.23           C  
ATOM   2838  CB  GLU B 357      -1.217 -55.036 -21.907  1.00 85.23           C  
ATOM   2839  O   GLU B 357      -2.982 -56.986 -19.876  1.00 85.23           O  
ATOM   2840  CG  GLU B 357      -1.045 -54.698 -23.381  1.00 85.23           C  
ATOM   2841  CD  GLU B 357       0.396 -54.401 -23.764  1.00 85.23           C  
ATOM   2842  OE1 GLU B 357       0.642 -53.969 -24.913  1.00 85.23           O  
ATOM   2843  OE2 GLU B 357       1.286 -54.602 -22.908  1.00 85.23           O  
ATOM   2844  N   GLU B 358      -2.613 -54.907 -19.066  1.00 83.31           N  
ATOM   2845  CA  GLU B 358      -2.449 -55.368 -17.691  1.00 83.31           C  
ATOM   2846  C   GLU B 358      -3.787 -55.407 -16.958  1.00 83.31           C  
ATOM   2847  CB  GLU B 358      -1.463 -54.471 -16.937  1.00 83.31           C  
ATOM   2848  O   GLU B 358      -4.038 -56.314 -16.162  1.00 83.31           O  
ATOM   2849  CG  GLU B 358      -0.037 -54.549 -17.461  1.00 83.31           C  
ATOM   2850  CD  GLU B 358       0.945 -53.711 -16.657  1.00 83.31           C  
ATOM   2851  OE1 GLU B 358       2.125 -53.606 -17.060  1.00 83.31           O  
ATOM   2852  OE2 GLU B 358       0.529 -53.156 -15.616  1.00 83.31           O  
ATOM   2853  N   VAL B 359      -4.702 -54.569 -17.315  1.00 86.62           N  
ATOM   2854  CA  VAL B 359      -5.963 -54.482 -16.586  1.00 86.62           C  
ATOM   2855  C   VAL B 359      -7.055 -55.228 -17.350  1.00 86.62           C  
ATOM   2856  CB  VAL B 359      -6.384 -53.013 -16.354  1.00 86.62           C  
ATOM   2857  O   VAL B 359      -7.729 -56.096 -16.791  1.00 86.62           O  
ATOM   2858  CG1 VAL B 359      -7.729 -52.944 -15.633  1.00 86.62           C  
ATOM   2859  CG2 VAL B 359      -5.311 -52.270 -15.562  1.00 86.62           C  
ATOM   2860  N   LEU B 360      -7.174 -55.085 -18.683  1.00 88.45           N  
ATOM   2861  CA  LEU B 360      -8.266 -55.635 -19.478  1.00 88.45           C  
ATOM   2862  C   LEU B 360      -7.821 -56.892 -20.217  1.00 88.45           C  
ATOM   2863  CB  LEU B 360      -8.778 -54.595 -20.478  1.00 88.45           C  
ATOM   2864  O   LEU B 360      -8.631 -57.552 -20.872  1.00 88.45           O  
ATOM   2865  CG  LEU B 360      -9.396 -53.329 -19.882  1.00 88.45           C  
ATOM   2866  CD1 LEU B 360      -9.701 -52.319 -20.984  1.00 88.45           C  
ATOM   2867  CD2 LEU B 360     -10.658 -53.668 -19.096  1.00 88.45           C  
ATOM   2868  N   ASP B 361      -6.531 -57.287 -20.119  1.00 86.01           N  
ATOM   2869  CA  ASP B 361      -5.943 -58.497 -20.685  1.00 86.01           C  
ATOM   2870  C   ASP B 361      -6.219 -58.592 -22.184  1.00 86.01           C  
ATOM   2871  CB  ASP B 361      -6.479 -59.740 -19.972  1.00 86.01           C  
ATOM   2872  O   ASP B 361      -6.543 -59.667 -22.694  1.00 86.01           O  
ATOM   2873  CG  ASP B 361      -5.894 -59.925 -18.583  1.00 86.01           C  
ATOM   2874  OD1 ASP B 361      -4.725 -59.542 -18.357  1.00 86.01           O  
ATOM   2875  OD2 ASP B 361      -6.606 -60.462 -17.707  1.00 86.01           O  
ATOM   2876  N   HIS B 362      -6.155 -57.439 -22.826  1.00 85.10           N  
ATOM   2877  CA  HIS B 362      -6.321 -57.430 -24.275  1.00 85.10           C  
ATOM   2878  C   HIS B 362      -4.973 -57.497 -24.985  1.00 85.10           C  
ATOM   2879  CB  HIS B 362      -7.086 -56.181 -24.719  1.00 85.10           C  
ATOM   2880  O   HIS B 362      -4.110 -56.642 -24.770  1.00 85.10           O  
ATOM   2881  CG  HIS B 362      -7.337 -56.123 -26.192  1.00 85.10           C  
ATOM   2882  CD2 HIS B 362      -6.984 -55.201 -27.118  1.00 85.10           C  
ATOM   2883  ND1 HIS B 362      -8.036 -57.101 -26.867  1.00 85.10           N  
ATOM   2884  CE1 HIS B 362      -8.101 -56.782 -28.148  1.00 85.10           C  
ATOM   2885  NE2 HIS B 362      -7.471 -55.634 -28.327  1.00 85.10           N  
ATOM   2886  N   MET B 363      -4.648 -58.528 -25.773  1.00 77.76           N  
ATOM   2887  CA  MET B 363      -3.376 -58.760 -26.452  1.00 77.76           C  
ATOM   2888  C   MET B 363      -3.433 -58.268 -27.895  1.00 77.76           C  
ATOM   2889  CB  MET B 363      -3.011 -60.244 -26.419  1.00 77.76           C  
ATOM   2890  O   MET B 363      -2.454 -58.388 -28.634  1.00 77.76           O  
ATOM   2891  CG  MET B 363      -2.659 -60.759 -25.032  1.00 77.76           C  
ATOM   2892  SD  MET B 363      -1.000 -60.205 -24.477  1.00 77.76           S  
ATOM   2893  CE  MET B 363      -0.052 -61.731 -24.734  1.00 77.76           C  
ATOM   2894  N   GLY B 364      -4.400 -57.519 -28.371  1.00 77.39           N  
ATOM   2895  CA  GLY B 364      -4.515 -57.029 -29.735  1.00 77.39           C  
ATOM   2896  C   GLY B 364      -3.813 -55.701 -29.953  1.00 77.39           C  
ATOM   2897  O   GLY B 364      -3.272 -55.117 -29.012  1.00 77.39           O  
ATOM   2898  N   THR B 365      -3.612 -55.394 -31.234  1.00 81.22           N  
ATOM   2899  CA  THR B 365      -2.996 -54.125 -31.604  1.00 81.22           C  
ATOM   2900  C   THR B 365      -4.050 -53.131 -32.082  1.00 81.22           C  
ATOM   2901  CB  THR B 365      -1.934 -54.319 -32.702  1.00 81.22           C  
ATOM   2902  O   THR B 365      -5.133 -53.527 -32.516  1.00 81.22           O  
ATOM   2903  CG2 THR B 365      -0.738 -55.108 -32.178  1.00 81.22           C  
ATOM   2904  OG1 THR B 365      -2.516 -55.030 -33.802  1.00 81.22           O  
ATOM   2905  N   PHE B 366      -3.813 -51.859 -31.738  1.00 86.43           N  
ATOM   2906  CA  PHE B 366      -4.713 -50.783 -32.137  1.00 86.43           C  
ATOM   2907  C   PHE B 366      -4.078 -49.919 -33.220  1.00 86.43           C  
ATOM   2908  CB  PHE B 366      -5.089 -49.920 -30.929  1.00 86.43           C  
ATOM   2909  O   PHE B 366      -2.854 -49.783 -33.275  1.00 86.43           O  
ATOM   2910  CG  PHE B 366      -5.768 -50.683 -29.824  1.00 86.43           C  
ATOM   2911  CD1 PHE B 366      -7.133 -50.941 -29.876  1.00 86.43           C  
ATOM   2912  CD2 PHE B 366      -5.042 -51.144 -28.734  1.00 86.43           C  
ATOM   2913  CE1 PHE B 366      -7.764 -51.648 -28.855  1.00 86.43           C  
ATOM   2914  CE2 PHE B 366      -5.666 -51.851 -27.710  1.00 86.43           C  
ATOM   2915  CZ  PHE B 366      -7.027 -52.101 -27.772  1.00 86.43           C  
ATOM   2916  N   ARG B 367      -4.849 -49.393 -34.197  1.00 85.97           N  
ATOM   2917  CA  ARG B 367      -4.373 -48.580 -35.311  1.00 85.97           C  
ATOM   2918  C   ARG B 367      -3.846 -47.236 -34.821  1.00 85.97           C  
ATOM   2919  CB  ARG B 367      -5.490 -48.363 -36.335  1.00 85.97           C  
ATOM   2920  O   ARG B 367      -2.867 -46.714 -35.358  1.00 85.97           O  
ATOM   2921  CG  ARG B 367      -5.872 -49.617 -37.104  1.00 85.97           C  
ATOM   2922  CD  ARG B 367      -6.966 -49.341 -38.126  1.00 85.97           C  
ATOM   2923  NE  ARG B 367      -7.401 -50.564 -38.794  1.00 85.97           N  
ATOM   2924  NH1 ARG B 367      -8.986 -49.525 -40.114  1.00 85.97           N  
ATOM   2925  NH2 ARG B 367      -8.668 -51.789 -40.267  1.00 85.97           N  
ATOM   2926  CZ  ARG B 367      -8.351 -50.623 -39.723  1.00 85.97           C  
ATOM   2927  N   SER B 368      -4.492 -46.588 -33.868  1.00 89.35           N  
ATOM   2928  CA  SER B 368      -4.135 -45.281 -33.326  1.00 89.35           C  
ATOM   2929  C   SER B 368      -4.444 -45.198 -31.835  1.00 89.35           C  
ATOM   2930  CB  SER B 368      -4.876 -44.171 -34.072  1.00 89.35           C  
ATOM   2931  O   SER B 368      -5.163 -46.043 -31.297  1.00 89.35           O  
ATOM   2932  OG  SER B 368      -6.218 -44.075 -33.626  1.00 89.35           O  
ATOM   2933  N   ILE B 369      -3.824 -44.218 -31.179  1.00 88.84           N  
ATOM   2934  CA  ILE B 369      -4.038 -43.983 -29.755  1.00 88.84           C  
ATOM   2935  C   ILE B 369      -5.513 -43.684 -29.497  1.00 88.84           C  
ATOM   2936  CB  ILE B 369      -3.158 -42.824 -29.235  1.00 88.84           C  
ATOM   2937  O   ILE B 369      -6.084 -44.152 -28.509  1.00 88.84           O  
ATOM   2938  CG1 ILE B 369      -1.673 -43.184 -29.360  1.00 88.84           C  
ATOM   2939  CG2 ILE B 369      -3.519 -42.479 -27.788  1.00 88.84           C  
ATOM   2940  CD1 ILE B 369      -0.732 -42.000 -29.182  1.00 88.84           C  
ATOM   2941  N   LEU B 370      -6.181 -42.999 -30.415  1.00 91.66           N  
ATOM   2942  CA  LEU B 370      -7.590 -42.645 -30.284  1.00 91.66           C  
ATOM   2943  C   LEU B 370      -8.474 -43.882 -30.398  1.00 91.66           C  
ATOM   2944  CB  LEU B 370      -7.986 -41.619 -31.350  1.00 91.66           C  
ATOM   2945  O   LEU B 370      -9.485 -43.994 -29.701  1.00 91.66           O  
ATOM   2946  CG  LEU B 370      -7.414 -40.211 -31.181  1.00 91.66           C  
ATOM   2947  CD1 LEU B 370      -7.705 -39.369 -32.419  1.00 91.66           C  
ATOM   2948  CD2 LEU B 370      -7.984 -39.548 -29.932  1.00 91.66           C  
ATOM   2949  N   ASP B 371      -8.014 -44.775 -31.319  1.00 92.77           N  
ATOM   2950  CA  ASP B 371      -8.755 -46.025 -31.462  1.00 92.77           C  
ATOM   2951  C   ASP B 371      -8.677 -46.859 -30.186  1.00 92.77           C  
ATOM   2952  CB  ASP B 371      -8.225 -46.830 -32.650  1.00 92.77           C  
ATOM   2953  O   ASP B 371      -9.667 -47.468 -29.775  1.00 92.77           O  
ATOM   2954  CG  ASP B 371      -8.705 -46.297 -33.989  1.00 92.77           C  
ATOM   2955  OD1 ASP B 371      -9.636 -45.464 -34.016  1.00 92.77           O  
ATOM   2956  OD2 ASP B 371      -8.149 -46.718 -35.027  1.00 92.77           O  
ATOM   2957  N   GLN B 372      -7.532 -46.842 -29.615  1.00 93.22           N  
ATOM   2958  CA  GLN B 372      -7.337 -47.559 -28.360  1.00 93.22           C  
ATOM   2959  C   GLN B 372      -8.192 -46.961 -27.246  1.00 93.22           C  
ATOM   2960  CB  GLN B 372      -5.862 -47.543 -27.955  1.00 93.22           C  
ATOM   2961  O   GLN B 372      -8.823 -47.693 -26.480  1.00 93.22           O  
ATOM   2962  CG  GLN B 372      -5.532 -48.472 -26.795  1.00 93.22           C  
ATOM   2963  CD  GLN B 372      -4.042 -48.567 -26.524  1.00 93.22           C  
ATOM   2964  NE2 GLN B 372      -3.646 -49.554 -25.728  1.00 93.22           N  
ATOM   2965  OE1 GLN B 372      -3.254 -47.760 -27.027  1.00 93.22           O  
ATOM   2966  N   LEU B 373      -8.208 -45.664 -27.156  1.00 94.62           N  
ATOM   2967  CA  LEU B 373      -9.023 -44.956 -26.175  1.00 94.62           C  
ATOM   2968  C   LEU B 373     -10.500 -45.290 -26.353  1.00 94.62           C  
ATOM   2969  CB  LEU B 373      -8.812 -43.444 -26.294  1.00 94.62           C  
ATOM   2970  O   LEU B 373     -11.190 -45.609 -25.382  1.00 94.62           O  
ATOM   2971  CG  LEU B 373      -9.641 -42.567 -25.355  1.00 94.62           C  
ATOM   2972  CD1 LEU B 373      -9.123 -42.684 -23.925  1.00 94.62           C  
ATOM   2973  CD2 LEU B 373      -9.620 -41.115 -25.820  1.00 94.62           C  
ATOM   2974  N   ASP B 374     -11.005 -45.269 -27.606  1.00 94.16           N  
ATOM   2975  CA  ASP B 374     -12.401 -45.575 -27.904  1.00 94.16           C  
ATOM   2976  C   ASP B 374     -12.749 -47.004 -27.495  1.00 94.16           C  
ATOM   2977  CB  ASP B 374     -12.691 -45.368 -29.392  1.00 94.16           C  
ATOM   2978  O   ASP B 374     -13.830 -47.257 -26.960  1.00 94.16           O  
ATOM   2979  CG  ASP B 374     -12.828 -43.904 -29.771  1.00 94.16           C  
ATOM   2980  OD1 ASP B 374     -13.054 -43.061 -28.877  1.00 94.16           O  
ATOM   2981  OD2 ASP B 374     -12.711 -43.591 -30.976  1.00 94.16           O  
ATOM   2982  N   TRP B 375     -11.776 -47.804 -27.708  1.00 93.81           N  
ATOM   2983  CA  TRP B 375     -11.978 -49.199 -27.329  1.00 93.81           C  
ATOM   2984  C   TRP B 375     -12.119 -49.338 -25.817  1.00 93.81           C  
ATOM   2985  CB  TRP B 375     -10.819 -50.066 -27.828  1.00 93.81           C  
ATOM   2986  O   TRP B 375     -13.004 -50.047 -25.333  1.00 93.81           O  
ATOM   2987  CG  TRP B 375     -11.001 -51.532 -27.571  1.00 93.81           C  
ATOM   2988  CD1 TRP B 375     -11.659 -52.432 -28.361  1.00 93.81           C  
ATOM   2989  CD2 TRP B 375     -10.520 -52.266 -26.441  1.00 93.81           C  
ATOM   2990  CE2 TRP B 375     -10.923 -53.609 -26.612  1.00 93.81           C  
ATOM   2991  CE3 TRP B 375      -9.785 -51.919 -25.299  1.00 93.81           C  
ATOM   2992  NE1 TRP B 375     -11.616 -53.683 -27.790  1.00 93.81           N  
ATOM   2993  CH2 TRP B 375      -9.897 -54.239 -24.575  1.00 93.81           C  
ATOM   2994  CZ2 TRP B 375     -10.616 -54.606 -25.683  1.00 93.81           C  
ATOM   2995  CZ3 TRP B 375      -9.480 -52.912 -24.375  1.00 93.81           C  
ATOM   2996  N   ILE B 376     -11.253 -48.649 -25.069  1.00 94.56           N  
ATOM   2997  CA  ILE B 376     -11.278 -48.678 -23.611  1.00 94.56           C  
ATOM   2998  C   ILE B 376     -12.596 -48.095 -23.105  1.00 94.56           C  
ATOM   2999  CB  ILE B 376     -10.083 -47.904 -23.009  1.00 94.56           C  
ATOM   3000  O   ILE B 376     -13.243 -48.675 -22.230  1.00 94.56           O  
ATOM   3001  CG1 ILE B 376      -8.763 -48.592 -23.375  1.00 94.56           C  
ATOM   3002  CG2 ILE B 376     -10.232 -47.777 -21.490  1.00 94.56           C  
ATOM   3003  CD1 ILE B 376      -7.523 -47.806 -22.971  1.00 94.56           C  
ATOM   3004  N   VAL B 377     -13.008 -47.023 -23.716  1.00 93.52           N  
ATOM   3005  CA  VAL B 377     -14.243 -46.345 -23.335  1.00 93.52           C  
ATOM   3006  C   VAL B 377     -15.431 -47.284 -23.536  1.00 93.52           C  
ATOM   3007  CB  VAL B 377     -14.449 -45.044 -24.143  1.00 93.52           C  
ATOM   3008  O   VAL B 377     -16.269 -47.434 -22.644  1.00 93.52           O  
ATOM   3009  CG1 VAL B 377     -15.851 -44.483 -23.915  1.00 93.52           C  
ATOM   3010  CG2 VAL B 377     -13.389 -44.010 -23.767  1.00 93.52           C  
ATOM   3011  N   ASN B 378     -15.532 -47.963 -24.654  1.00 93.67           N  
ATOM   3012  CA  ASN B 378     -16.635 -48.864 -24.972  1.00 93.67           C  
ATOM   3013  C   ASN B 378     -16.645 -50.084 -24.055  1.00 93.67           C  
ATOM   3014  CB  ASN B 378     -16.565 -49.302 -26.437  1.00 93.67           C  
ATOM   3015  O   ASN B 378     -17.709 -50.540 -23.633  1.00 93.67           O  
ATOM   3016  CG  ASN B 378     -16.957 -48.196 -27.396  1.00 93.67           C  
ATOM   3017  ND2 ASN B 378     -16.487 -48.291 -28.634  1.00 93.67           N  
ATOM   3018  OD1 ASN B 378     -17.676 -47.264 -27.028  1.00 93.67           O  
ATOM   3019  N   LYS B 379     -15.489 -50.567 -23.717  1.00 93.57           N  
ATOM   3020  CA  LYS B 379     -15.378 -51.723 -22.833  1.00 93.57           C  
ATOM   3021  C   LYS B 379     -15.918 -51.405 -21.441  1.00 93.57           C  
ATOM   3022  CB  LYS B 379     -13.924 -52.188 -22.736  1.00 93.57           C  
ATOM   3023  O   LYS B 379     -16.614 -52.224 -20.838  1.00 93.57           O  
ATOM   3024  CG  LYS B 379     -13.766 -53.653 -22.354  1.00 93.57           C  
ATOM   3025  CD  LYS B 379     -14.438 -54.570 -23.367  1.00 93.57           C  
ATOM   3026  CE  LYS B 379     -14.230 -56.038 -23.018  1.00 93.57           C  
ATOM   3027  NZ  LYS B 379     -15.019 -56.937 -23.912  1.00 93.57           N  
ATOM   3028  N   PHE B 380     -15.650 -50.191 -20.963  1.00 92.94           N  
ATOM   3029  CA  PHE B 380     -16.097 -49.794 -19.633  1.00 92.94           C  
ATOM   3030  C   PHE B 380     -17.583 -49.455 -19.641  1.00 92.94           C  
ATOM   3031  CB  PHE B 380     -15.288 -48.595 -19.129  1.00 92.94           C  
ATOM   3032  O   PHE B 380     -18.271 -49.632 -18.633  1.00 92.94           O  
ATOM   3033  CG  PHE B 380     -14.034 -48.977 -18.390  1.00 92.94           C  
ATOM   3034  CD1 PHE B 380     -14.049 -49.159 -17.013  1.00 92.94           C  
ATOM   3035  CD2 PHE B 380     -12.838 -49.153 -19.074  1.00 92.94           C  
ATOM   3036  CE1 PHE B 380     -12.890 -49.513 -16.327  1.00 92.94           C  
ATOM   3037  CE2 PHE B 380     -11.675 -49.506 -18.396  1.00 92.94           C  
ATOM   3038  CZ  PHE B 380     -11.703 -49.685 -17.022  1.00 92.94           C  
ATOM   3039  N   LYS B 381     -18.058 -49.083 -20.758  1.00 90.18           N  
ATOM   3040  CA  LYS B 381     -19.488 -48.814 -20.885  1.00 90.18           C  
ATOM   3041  C   LYS B 381     -20.289 -50.112 -20.942  1.00 90.18           C  
ATOM   3042  CB  LYS B 381     -19.767 -47.971 -22.130  1.00 90.18           C  
ATOM   3043  O   LYS B 381     -21.372 -50.205 -20.361  1.00 90.18           O  
ATOM   3044  CG  LYS B 381     -19.427 -46.496 -21.968  1.00 90.18           C  
ATOM   3045  CD  LYS B 381     -19.808 -45.695 -23.206  1.00 90.18           C  
ATOM   3046  CE  LYS B 381     -19.434 -44.227 -23.060  1.00 90.18           C  
ATOM   3047  NZ  LYS B 381     -19.754 -43.448 -24.294  1.00 90.18           N  
ATOM   3048  N   GLU B 382     -19.735 -51.145 -21.650  1.00 90.96           N  
ATOM   3049  CA  GLU B 382     -20.403 -52.428 -21.849  1.00 90.96           C  
ATOM   3050  C   GLU B 382     -20.418 -53.248 -20.562  1.00 90.96           C  
ATOM   3051  CB  GLU B 382     -19.723 -53.220 -22.969  1.00 90.96           C  
ATOM   3052  O   GLU B 382     -21.406 -53.919 -20.258  1.00 90.96           O  
ATOM   3053  CG  GLU B 382     -20.011 -52.683 -24.363  1.00 90.96           C  
ATOM   3054  CD  GLU B 382     -19.293 -53.450 -25.462  1.00 90.96           C  
ATOM   3055  OE1 GLU B 382     -19.445 -53.092 -26.652  1.00 90.96           O  
ATOM   3056  OE2 GLU B 382     -18.573 -54.418 -25.130  1.00 90.96           O  
ATOM   3057  N   ASP B 383     -19.365 -53.191 -19.830  1.00 88.98           N  
ATOM   3058  CA  ASP B 383     -19.234 -53.967 -18.600  1.00 88.98           C  
ATOM   3059  C   ASP B 383     -19.165 -53.053 -17.379  1.00 88.98           C  
ATOM   3060  CB  ASP B 383     -17.994 -54.861 -18.659  1.00 88.98           C  
ATOM   3061  O   ASP B 383     -18.088 -52.582 -17.009  1.00 88.98           O  
ATOM   3062  CG  ASP B 383     -17.975 -55.921 -17.572  1.00 88.98           C  
ATOM   3063  OD1 ASP B 383     -18.840 -55.886 -16.671  1.00 88.98           O  
ATOM   3064  OD2 ASP B 383     -17.085 -56.798 -17.616  1.00 88.98           O  
ATOM   3065  N   SER B 384     -20.308 -52.948 -16.693  1.00 81.40           N  
ATOM   3066  CA  SER B 384     -20.417 -52.016 -15.576  1.00 81.40           C  
ATOM   3067  C   SER B 384     -19.733 -52.565 -14.329  1.00 81.40           C  
ATOM   3068  CB  SER B 384     -21.884 -51.712 -15.272  1.00 81.40           C  
ATOM   3069  O   SER B 384     -19.510 -51.833 -13.363  1.00 81.40           O  
ATOM   3070  OG  SER B 384     -22.684 -52.869 -15.444  1.00 81.40           O  
ATOM   3071  N   SER B 385     -19.353 -53.722 -14.475  1.00 85.41           N  
ATOM   3072  CA  SER B 385     -18.719 -54.342 -13.316  1.00 85.41           C  
ATOM   3073  C   SER B 385     -17.240 -53.981 -13.235  1.00 85.41           C  
ATOM   3074  CB  SER B 385     -18.879 -55.862 -13.366  1.00 85.41           C  
ATOM   3075  O   SER B 385     -16.617 -54.127 -12.181  1.00 85.41           O  
ATOM   3076  OG  SER B 385     -18.208 -56.402 -14.491  1.00 85.41           O  
ATOM   3077  N   LEU B 386     -16.669 -53.396 -14.286  1.00 89.65           N  
ATOM   3078  CA  LEU B 386     -15.255 -53.037 -14.332  1.00 89.65           C  
ATOM   3079  C   LEU B 386     -15.007 -51.712 -13.619  1.00 89.65           C  
ATOM   3080  CB  LEU B 386     -14.771 -52.949 -15.781  1.00 89.65           C  
ATOM   3081  O   LEU B 386     -15.687 -50.720 -13.891  1.00 89.65           O  
ATOM   3082  CG  LEU B 386     -14.753 -54.259 -16.571  1.00 89.65           C  
ATOM   3083  CD1 LEU B 386     -14.629 -53.975 -18.065  1.00 89.65           C  
ATOM   3084  CD2 LEU B 386     -13.614 -55.155 -16.096  1.00 89.65           C  
ATOM   3085  N   GLU B 387     -14.105 -51.722 -12.620  1.00 93.02           N  
ATOM   3086  CA  GLU B 387     -13.706 -50.512 -11.908  1.00 93.02           C  
ATOM   3087  C   GLU B 387     -12.190 -50.345 -11.911  1.00 93.02           C  
ATOM   3088  CB  GLU B 387     -14.230 -50.538 -10.469  1.00 93.02           C  
ATOM   3089  O   GLU B 387     -11.454 -51.296 -11.640  1.00 93.02           O  
ATOM   3090  CG  GLU B 387     -15.743 -50.414 -10.363  1.00 93.02           C  
ATOM   3091  CD  GLU B 387     -16.241 -50.359  -8.928  1.00 93.02           C  
ATOM   3092  OE1 GLU B 387     -17.442 -50.077  -8.712  1.00 93.02           O  
ATOM   3093  OE2 GLU B 387     -15.424 -50.600  -8.011  1.00 93.02           O  
ATOM   3094  N   LEU B 388     -11.770 -49.096 -12.241  1.00 96.37           N  
ATOM   3095  CA  LEU B 388     -10.332 -48.864 -12.321  1.00 96.37           C  
ATOM   3096  C   LEU B 388      -9.953 -47.559 -11.630  1.00 96.37           C  
ATOM   3097  CB  LEU B 388      -9.874 -48.834 -13.782  1.00 96.37           C  
ATOM   3098  O   LEU B 388     -10.590 -46.527 -11.851  1.00 96.37           O  
ATOM   3099  CG  LEU B 388      -8.411 -48.462 -14.026  1.00 96.37           C  
ATOM   3100  CD1 LEU B 388      -7.491 -49.567 -13.515  1.00 96.37           C  
ATOM   3101  CD2 LEU B 388      -8.166 -48.199 -15.508  1.00 96.37           C  
ATOM   3102  N   PHE B 389      -8.968 -47.649 -10.740  1.00 96.78           N  
ATOM   3103  CA  PHE B 389      -8.413 -46.464 -10.097  1.00 96.78           C  
ATOM   3104  C   PHE B 389      -7.082 -46.077 -10.731  1.00 96.78           C  
ATOM   3105  CB  PHE B 389      -8.230 -46.702  -8.595  1.00 96.78           C  
ATOM   3106  O   PHE B 389      -6.187 -46.914 -10.866  1.00 96.78           O  
ATOM   3107  CG  PHE B 389      -9.523 -46.765  -7.828  1.00 96.78           C  
ATOM   3108  CD1 PHE B 389     -10.017 -45.642  -7.176  1.00 96.78           C  
ATOM   3109  CD2 PHE B 389     -10.246 -47.949  -7.759  1.00 96.78           C  
ATOM   3110  CE1 PHE B 389     -11.214 -45.698  -6.466  1.00 96.78           C  
ATOM   3111  CE2 PHE B 389     -11.442 -48.013  -7.051  1.00 96.78           C  
ATOM   3112  CZ  PHE B 389     -11.924 -46.886  -6.404  1.00 96.78           C  
ATOM   3113  N   LEU B 390      -6.962 -44.826 -11.147  1.00 97.23           N  
ATOM   3114  CA  LEU B 390      -5.722 -44.308 -11.714  1.00 97.23           C  
ATOM   3115  C   LEU B 390      -5.062 -43.315 -10.763  1.00 97.23           C  
ATOM   3116  CB  LEU B 390      -5.988 -43.639 -13.065  1.00 97.23           C  
ATOM   3117  O   LEU B 390      -5.631 -42.262 -10.465  1.00 97.23           O  
ATOM   3118  CG  LEU B 390      -6.242 -44.575 -14.247  1.00 97.23           C  
ATOM   3119  CD1 LEU B 390      -7.013 -43.848 -15.343  1.00 97.23           C  
ATOM   3120  CD2 LEU B 390      -4.926 -45.124 -14.787  1.00 97.23           C  
ATOM   3121  N   LEU B 391      -3.875 -43.597 -10.291  1.00 97.00           N  
ATOM   3122  CA  LEU B 391      -3.088 -42.697  -9.456  1.00 97.00           C  
ATOM   3123  C   LEU B 391      -1.917 -42.114 -10.239  1.00 97.00           C  
ATOM   3124  CB  LEU B 391      -2.573 -43.431  -8.215  1.00 97.00           C  
ATOM   3125  O   LEU B 391      -0.991 -42.839 -10.611  1.00 97.00           O  
ATOM   3126  CG  LEU B 391      -3.571 -43.611  -7.070  1.00 97.00           C  
ATOM   3127  CD1 LEU B 391      -4.350 -44.910  -7.246  1.00 97.00           C  
ATOM   3128  CD2 LEU B 391      -2.853 -43.590  -5.725  1.00 97.00           C  
ATOM   3129  N   ILE B 392      -1.976 -40.808 -10.394  1.00 96.60           N  
ATOM   3130  CA  ILE B 392      -0.943 -40.197 -11.223  1.00 96.60           C  
ATOM   3131  C   ILE B 392      -0.127 -39.212 -10.389  1.00 96.60           C  
ATOM   3132  CB  ILE B 392      -1.553 -39.482 -12.450  1.00 96.60           C  
ATOM   3133  O   ILE B 392      -0.669 -38.239  -9.859  1.00 96.60           O  
ATOM   3134  CG1 ILE B 392      -2.389 -40.464 -13.279  1.00 96.60           C  
ATOM   3135  CG2 ILE B 392      -0.454 -38.843 -13.304  1.00 96.60           C  
ATOM   3136  CD1 ILE B 392      -3.095 -39.827 -14.468  1.00 96.60           C  
ATOM   3137  N   HIS B 393       1.202 -39.501 -10.279  1.00 93.50           N  
ATOM   3138  CA  HIS B 393       2.101 -38.548  -9.638  1.00 93.50           C  
ATOM   3139  C   HIS B 393       2.612 -37.515 -10.638  1.00 93.50           C  
ATOM   3140  CB  HIS B 393       3.279 -39.277  -8.988  1.00 93.50           C  
ATOM   3141  O   HIS B 393       3.105 -37.873 -11.710  1.00 93.50           O  
ATOM   3142  CG  HIS B 393       2.871 -40.254  -7.932  1.00 93.50           C  
ATOM   3143  CD2 HIS B 393       2.858 -41.608  -7.931  1.00 93.50           C  
ATOM   3144  ND1 HIS B 393       2.405 -39.862  -6.696  1.00 93.50           N  
ATOM   3145  CE1 HIS B 393       2.122 -40.936  -5.978  1.00 93.50           C  
ATOM   3146  NE2 HIS B 393       2.388 -42.008  -6.705  1.00 93.50           N  
ATOM   3147  N   ASN B 394       2.450 -36.310 -10.315  1.00 91.18           N  
ATOM   3148  CA  ASN B 394       2.957 -35.193 -11.104  1.00 91.18           C  
ATOM   3149  C   ASN B 394       2.296 -35.130 -12.478  1.00 91.18           C  
ATOM   3150  CB  ASN B 394       4.478 -35.285 -11.250  1.00 91.18           C  
ATOM   3151  O   ASN B 394       2.968 -35.270 -13.502  1.00 91.18           O  
ATOM   3152  CG  ASN B 394       5.122 -33.938 -11.514  1.00 91.18           C  
ATOM   3153  ND2 ASN B 394       6.447 -33.919 -11.587  1.00 91.18           N  
ATOM   3154  OD1 ASN B 394       4.434 -32.923 -11.651  1.00 91.18           O  
ATOM   3155  N   LEU B 395       1.006 -34.818 -12.458  1.00 94.14           N  
ATOM   3156  CA  LEU B 395       0.215 -34.753 -13.682  1.00 94.14           C  
ATOM   3157  C   LEU B 395       0.697 -33.619 -14.580  1.00 94.14           C  
ATOM   3158  CB  LEU B 395      -1.268 -34.565 -13.353  1.00 94.14           C  
ATOM   3159  O   LEU B 395       0.450 -33.631 -15.788  1.00 94.14           O  
ATOM   3160  CG  LEU B 395      -2.234 -34.589 -14.539  1.00 94.14           C  
ATOM   3161  CD1 LEU B 395      -2.290 -35.987 -15.147  1.00 94.14           C  
ATOM   3162  CD2 LEU B 395      -3.623 -34.132 -14.107  1.00 94.14           C  
ATOM   3163  N   ASP B 396       1.399 -32.667 -14.056  1.00 89.47           N  
ATOM   3164  CA  ASP B 396       1.884 -31.517 -14.813  1.00 89.47           C  
ATOM   3165  C   ASP B 396       3.338 -31.712 -15.236  1.00 89.47           C  
ATOM   3166  CB  ASP B 396       1.743 -30.235 -13.991  1.00 89.47           C  
ATOM   3167  O   ASP B 396       4.036 -30.743 -15.543  1.00 89.47           O  
ATOM   3168  CG  ASP B 396       2.510 -30.282 -12.681  1.00 89.47           C  
ATOM   3169  OD1 ASP B 396       2.734 -31.388 -12.145  1.00 89.47           O  
ATOM   3170  OD2 ASP B 396       2.892 -29.202 -12.180  1.00 89.47           O  
ATOM   3171  N   SER B 397       3.841 -32.960 -15.213  1.00 84.61           N  
ATOM   3172  CA  SER B 397       5.199 -33.243 -15.664  1.00 84.61           C  
ATOM   3173  C   SER B 397       5.375 -32.897 -17.139  1.00 84.61           C  
ATOM   3174  CB  SER B 397       5.547 -34.714 -15.432  1.00 84.61           C  
ATOM   3175  O   SER B 397       4.393 -32.749 -17.869  1.00 84.61           O  
ATOM   3176  OG  SER B 397       4.758 -35.553 -16.258  1.00 84.61           O  
ATOM   3177  N   GLN B 398       6.581 -32.926 -17.584  1.00 77.79           N  
ATOM   3178  CA  GLN B 398       6.912 -32.531 -18.949  1.00 77.79           C  
ATOM   3179  C   GLN B 398       6.292 -33.488 -19.964  1.00 77.79           C  
ATOM   3180  CB  GLN B 398       8.428 -32.473 -19.140  1.00 77.79           C  
ATOM   3181  O   GLN B 398       5.771 -33.057 -20.994  1.00 77.79           O  
ATOM   3182  CG  GLN B 398       8.868 -31.595 -20.303  1.00 77.79           C  
ATOM   3183  CD  GLN B 398      10.377 -31.464 -20.402  1.00 77.79           C  
ATOM   3184  NE2 GLN B 398      10.838 -30.435 -21.105  1.00 77.79           N  
ATOM   3185  OE1 GLN B 398      11.121 -32.280 -19.850  1.00 77.79           O  
ATOM   3186  N   MET B 399       6.200 -34.689 -19.640  1.00 80.73           N  
ATOM   3187  CA  MET B 399       5.758 -35.690 -20.607  1.00 80.73           C  
ATOM   3188  C   MET B 399       4.235 -35.759 -20.661  1.00 80.73           C  
ATOM   3189  CB  MET B 399       6.331 -37.065 -20.259  1.00 80.73           C  
ATOM   3190  O   MET B 399       3.665 -36.203 -21.659  1.00 80.73           O  
ATOM   3191  CG  MET B 399       7.846 -37.142 -20.365  1.00 80.73           C  
ATOM   3192  SD  MET B 399       8.448 -36.820 -22.068  1.00 80.73           S  
ATOM   3193  CE  MET B 399       9.048 -35.118 -21.880  1.00 80.73           C  
ATOM   3194  N   LEU B 400       3.575 -35.205 -19.626  1.00 89.09           N  
ATOM   3195  CA  LEU B 400       2.124 -35.340 -19.549  1.00 89.09           C  
ATOM   3196  C   LEU B 400       1.442 -33.988 -19.729  1.00 89.09           C  
ATOM   3197  CB  LEU B 400       1.714 -35.958 -18.210  1.00 89.09           C  
ATOM   3198  O   LEU B 400       0.212 -33.908 -19.768  1.00 89.09           O  
ATOM   3199  CG  LEU B 400       2.111 -37.418 -17.987  1.00 89.09           C  
ATOM   3200  CD1 LEU B 400       1.730 -37.861 -16.578  1.00 89.09           C  
ATOM   3201  CD2 LEU B 400       1.456 -38.316 -19.031  1.00 89.09           C  
ATOM   3202  N   ARG B 401       2.172 -32.947 -19.911  1.00 83.77           N  
ATOM   3203  CA  ARG B 401       1.639 -31.589 -19.948  1.00 83.77           C  
ATOM   3204  C   ARG B 401       1.035 -31.275 -21.312  1.00 83.77           C  
ATOM   3205  CB  ARG B 401       2.732 -30.572 -19.612  1.00 83.77           C  
ATOM   3206  O   ARG B 401       0.193 -30.383 -21.434  1.00 83.77           O  
ATOM   3207  CG  ARG B 401       2.207 -29.275 -19.018  1.00 83.77           C  
ATOM   3208  CD  ARG B 401       3.333 -28.298 -18.712  1.00 83.77           C  
ATOM   3209  NE  ARG B 401       3.779 -28.406 -17.326  1.00 83.77           N  
ATOM   3210  NH1 ARG B 401       5.372 -26.741 -17.492  1.00 83.77           N  
ATOM   3211  NH2 ARG B 401       5.065 -27.846 -15.507  1.00 83.77           N  
ATOM   3212  CZ  ARG B 401       4.738 -27.664 -16.778  1.00 83.77           C  
ATOM   3213  N   GLY B 402       1.382 -32.073 -22.291  1.00 86.99           N  
ATOM   3214  CA  GLY B 402       0.886 -31.838 -23.638  1.00 86.99           C  
ATOM   3215  C   GLY B 402      -0.628 -31.878 -23.732  1.00 86.99           C  
ATOM   3216  O   GLY B 402      -1.285 -32.571 -22.953  1.00 86.99           O  
ATOM   3217  N   GLU B 403      -1.189 -31.108 -24.630  1.00 85.54           N  
ATOM   3218  CA  GLU B 403      -2.632 -30.992 -24.819  1.00 85.54           C  
ATOM   3219  C   GLU B 403      -3.255 -32.344 -25.153  1.00 85.54           C  
ATOM   3220  CB  GLU B 403      -2.950 -29.979 -25.922  1.00 85.54           C  
ATOM   3221  O   GLU B 403      -4.296 -32.707 -24.601  1.00 85.54           O  
ATOM   3222  CG  GLU B 403      -4.426 -29.622 -26.021  1.00 85.54           C  
ATOM   3223  CD  GLU B 403      -4.707 -28.504 -27.013  1.00 85.54           C  
ATOM   3224  OE1 GLU B 403      -5.888 -28.119 -27.175  1.00 85.54           O  
ATOM   3225  OE2 GLU B 403      -3.740 -28.011 -27.634  1.00 85.54           O  
ATOM   3226  N   LYS B 404      -2.664 -33.006 -26.000  1.00 89.61           N  
ATOM   3227  CA  LYS B 404      -3.191 -34.307 -26.400  1.00 89.61           C  
ATOM   3228  C   LYS B 404      -3.221 -35.275 -25.221  1.00 89.61           C  
ATOM   3229  CB  LYS B 404      -2.360 -34.896 -27.541  1.00 89.61           C  
ATOM   3230  O   LYS B 404      -4.217 -35.969 -25.005  1.00 89.61           O  
ATOM   3231  CG  LYS B 404      -2.742 -34.375 -28.918  1.00 89.61           C  
ATOM   3232  CD  LYS B 404      -1.926 -35.046 -30.016  1.00 89.61           C  
ATOM   3233  CE  LYS B 404      -2.227 -34.448 -31.383  1.00 89.61           C  
ATOM   3234  NZ  LYS B 404      -1.396 -35.071 -32.456  1.00 89.61           N  
ATOM   3235  N   SER B 405      -2.165 -35.305 -24.424  1.00 91.27           N  
ATOM   3236  CA  SER B 405      -2.085 -36.167 -23.249  1.00 91.27           C  
ATOM   3237  C   SER B 405      -3.152 -35.801 -22.222  1.00 91.27           C  
ATOM   3238  CB  SER B 405      -0.699 -36.077 -22.611  1.00 91.27           C  
ATOM   3239  O   SER B 405      -3.856 -36.675 -21.713  1.00 91.27           O  
ATOM   3240  OG  SER B 405       0.309 -36.422 -23.546  1.00 91.27           O  
ATOM   3241  N   GLN B 406      -3.295 -34.555 -21.997  1.00 92.26           N  
ATOM   3242  CA  GLN B 406      -4.283 -34.063 -21.042  1.00 92.26           C  
ATOM   3243  C   GLN B 406      -5.701 -34.389 -21.500  1.00 92.26           C  
ATOM   3244  CB  GLN B 406      -4.129 -32.555 -20.839  1.00 92.26           C  
ATOM   3245  O   GLN B 406      -6.553 -34.757 -20.689  1.00 92.26           O  
ATOM   3246  CG  GLN B 406      -2.864 -32.161 -20.088  1.00 92.26           C  
ATOM   3247  CD  GLN B 406      -2.904 -32.554 -18.623  1.00 92.26           C  
ATOM   3248  NE2 GLN B 406      -1.742 -32.871 -18.062  1.00 92.26           N  
ATOM   3249  OE1 GLN B 406      -3.971 -32.572 -18.001  1.00 92.26           O  
ATOM   3250  N   GLN B 407      -5.912 -34.283 -22.820  1.00 92.00           N  
ATOM   3251  CA  GLN B 407      -7.219 -34.601 -23.387  1.00 92.00           C  
ATOM   3252  C   GLN B 407      -7.547 -36.081 -23.216  1.00 92.00           C  
ATOM   3253  CB  GLN B 407      -7.269 -34.219 -24.867  1.00 92.00           C  
ATOM   3254  O   GLN B 407      -8.658 -36.433 -22.815  1.00 92.00           O  
ATOM   3255  CG  GLN B 407      -8.632 -34.433 -25.511  1.00 92.00           C  
ATOM   3256  CD  GLN B 407      -9.657 -33.404 -25.072  1.00 92.00           C  
ATOM   3257  NE2 GLN B 407     -10.922 -33.651 -25.398  1.00 92.00           N  
ATOM   3258  OE1 GLN B 407      -9.316 -32.397 -24.445  1.00 92.00           O  
ATOM   3259  N   ILE B 408      -6.634 -36.895 -23.453  1.00 94.18           N  
ATOM   3260  CA  ILE B 408      -6.822 -38.339 -23.366  1.00 94.18           C  
ATOM   3261  C   ILE B 408      -7.078 -38.740 -21.915  1.00 94.18           C  
ATOM   3262  CB  ILE B 408      -5.601 -39.103 -23.926  1.00 94.18           C  
ATOM   3263  O   ILE B 408      -8.026 -39.474 -21.625  1.00 94.18           O  
ATOM   3264  CG1 ILE B 408      -5.470 -38.867 -25.435  1.00 94.18           C  
ATOM   3265  CG2 ILE B 408      -5.709 -40.598 -23.612  1.00 94.18           C  
ATOM   3266  CD1 ILE B 408      -4.216 -39.473 -26.049  1.00 94.18           C  
ATOM   3267  N   ILE B 409      -6.277 -38.214 -21.018  1.00 95.91           N  
ATOM   3268  CA  ILE B 409      -6.442 -38.522 -19.602  1.00 95.91           C  
ATOM   3269  C   ILE B 409      -7.767 -37.951 -19.101  1.00 95.91           C  
ATOM   3270  CB  ILE B 409      -5.269 -37.971 -18.762  1.00 95.91           C  
ATOM   3271  O   ILE B 409      -8.462 -38.585 -18.303  1.00 95.91           O  
ATOM   3272  CG1 ILE B 409      -3.958 -38.661 -19.157  1.00 95.91           C  
ATOM   3273  CG2 ILE B 409      -5.548 -38.141 -17.266  1.00 95.91           C  
ATOM   3274  CD1 ILE B 409      -2.719 -38.050 -18.518  1.00 95.91           C  
ATOM   3275  N   GLY B 410      -8.089 -36.835 -19.593  1.00 95.28           N  
ATOM   3276  CA  GLY B 410      -9.371 -36.230 -19.267  1.00 95.28           C  
ATOM   3277  C   GLY B 410     -10.556 -37.067 -19.709  1.00 95.28           C  
ATOM   3278  O   GLY B 410     -11.513 -37.245 -18.953  1.00 95.28           O  
ATOM   3279  N   GLN B 411     -10.518 -37.589 -20.917  1.00 95.08           N  
ATOM   3280  CA  GLN B 411     -11.581 -38.441 -21.442  1.00 95.08           C  
ATOM   3281  C   GLN B 411     -11.703 -39.729 -20.633  1.00 95.08           C  
ATOM   3282  CB  GLN B 411     -11.331 -38.767 -22.915  1.00 95.08           C  
ATOM   3283  O   GLN B 411     -12.812 -40.180 -20.338  1.00 95.08           O  
ATOM   3284  CG  GLN B 411     -11.651 -37.618 -23.862  1.00 95.08           C  
ATOM   3285  CD  GLN B 411     -11.434 -37.981 -25.319  1.00 95.08           C  
ATOM   3286  NE2 GLN B 411     -12.040 -37.214 -26.218  1.00 95.08           N  
ATOM   3287  OE1 GLN B 411     -10.725 -38.943 -25.634  1.00 95.08           O  
ATOM   3288  N   LEU B 412     -10.621 -40.252 -20.240  1.00 95.60           N  
ATOM   3289  CA  LEU B 412     -10.625 -41.455 -19.414  1.00 95.60           C  
ATOM   3290  C   LEU B 412     -11.296 -41.189 -18.071  1.00 95.60           C  
ATOM   3291  CB  LEU B 412      -9.196 -41.958 -19.193  1.00 95.60           C  
ATOM   3292  O   LEU B 412     -12.104 -41.996 -17.605  1.00 95.60           O  
ATOM   3293  CG  LEU B 412      -8.546 -42.690 -20.368  1.00 95.60           C  
ATOM   3294  CD1 LEU B 412      -7.059 -42.901 -20.104  1.00 95.60           C  
ATOM   3295  CD2 LEU B 412      -9.244 -44.023 -20.620  1.00 95.60           C  
ATOM   3296  N   SER B 413     -10.985 -40.038 -17.516  1.00 94.12           N  
ATOM   3297  CA  SER B 413     -11.464 -39.696 -16.181  1.00 94.12           C  
ATOM   3298  C   SER B 413     -12.951 -39.360 -16.196  1.00 94.12           C  
ATOM   3299  CB  SER B 413     -10.672 -38.517 -15.613  1.00 94.12           C  
ATOM   3300  O   SER B 413     -13.605 -39.364 -15.151  1.00 94.12           O  
ATOM   3301  OG  SER B 413     -10.918 -37.339 -16.363  1.00 94.12           O  
ATOM   3302  N   SER B 414     -13.522 -39.089 -17.362  1.00 93.57           N  
ATOM   3303  CA  SER B 414     -14.927 -38.720 -17.498  1.00 93.57           C  
ATOM   3304  C   SER B 414     -15.830 -39.948 -17.432  1.00 93.57           C  
ATOM   3305  CB  SER B 414     -15.162 -37.974 -18.812  1.00 93.57           C  
ATOM   3306  O   SER B 414     -17.033 -39.828 -17.189  1.00 93.57           O  
ATOM   3307  OG  SER B 414     -15.048 -38.854 -19.917  1.00 93.57           O  
ATOM   3308  N   LEU B 415     -15.268 -41.142 -17.571  1.00 93.53           N  
ATOM   3309  CA  LEU B 415     -16.037 -42.378 -17.481  1.00 93.53           C  
ATOM   3310  C   LEU B 415     -16.449 -42.658 -16.039  1.00 93.53           C  
ATOM   3311  CB  LEU B 415     -15.226 -43.555 -18.029  1.00 93.53           C  
ATOM   3312  O   LEU B 415     -15.678 -42.410 -15.109  1.00 93.53           O  
ATOM   3313  CG  LEU B 415     -14.897 -43.515 -19.522  1.00 93.53           C  
ATOM   3314  CD1 LEU B 415     -13.904 -44.616 -19.876  1.00 93.53           C  
ATOM   3315  CD2 LEU B 415     -16.168 -43.646 -20.354  1.00 93.53           C  
ATOM   3316  N   HIS B 416     -17.656 -43.211 -15.773  1.00 88.15           N  
ATOM   3317  CA  HIS B 416     -18.242 -43.389 -14.449  1.00 88.15           C  
ATOM   3318  C   HIS B 416     -17.499 -44.459 -13.657  1.00 88.15           C  
ATOM   3319  CB  HIS B 416     -19.723 -43.754 -14.564  1.00 88.15           C  
ATOM   3320  O   HIS B 416     -17.442 -44.399 -12.426  1.00 88.15           O  
ATOM   3321  CG  HIS B 416     -20.463 -43.672 -13.267  1.00 88.15           C  
ATOM   3322  CD2 HIS B 416     -21.002 -44.639 -12.488  1.00 88.15           C  
ATOM   3323  ND1 HIS B 416     -20.723 -42.476 -12.633  1.00 88.15           N  
ATOM   3324  CE1 HIS B 416     -21.390 -42.713 -11.516  1.00 88.15           C  
ATOM   3325  NE2 HIS B 416     -21.572 -44.017 -11.405  1.00 88.15           N  
ATOM   3326  N   ASN B 417     -16.750 -45.321 -14.255  1.00 93.11           N  
ATOM   3327  CA  ASN B 417     -16.137 -46.450 -13.564  1.00 93.11           C  
ATOM   3328  C   ASN B 417     -14.614 -46.346 -13.563  1.00 93.11           C  
ATOM   3329  CB  ASN B 417     -16.578 -47.771 -14.198  1.00 93.11           C  
ATOM   3330  O   ASN B 417     -13.923 -47.298 -13.196  1.00 93.11           O  
ATOM   3331  CG  ASN B 417     -18.065 -48.022 -14.049  1.00 93.11           C  
ATOM   3332  ND2 ASN B 417     -18.576 -49.008 -14.777  1.00 93.11           N  
ATOM   3333  OD1 ASN B 417     -18.750 -47.335 -13.286  1.00 93.11           O  
ATOM   3334  N   ILE B 418     -14.130 -45.160 -13.941  1.00 95.88           N  
ATOM   3335  CA  ILE B 418     -12.707 -44.860 -13.832  1.00 95.88           C  
ATOM   3336  C   ILE B 418     -12.499 -43.673 -12.895  1.00 95.88           C  
ATOM   3337  CB  ILE B 418     -12.084 -44.566 -15.215  1.00 95.88           C  
ATOM   3338  O   ILE B 418     -13.036 -42.588 -13.129  1.00 95.88           O  
ATOM   3339  CG1 ILE B 418     -12.190 -45.799 -16.121  1.00 95.88           C  
ATOM   3340  CG2 ILE B 418     -10.627 -44.119 -15.067  1.00 95.88           C  
ATOM   3341  CD1 ILE B 418     -11.593 -45.600 -17.508  1.00 95.88           C  
ATOM   3342  N   TYR B 419     -11.710 -43.923 -11.819  1.00 97.14           N  
ATOM   3343  CA  TYR B 419     -11.491 -42.919 -10.783  1.00 97.14           C  
ATOM   3344  C   TYR B 419     -10.049 -42.428 -10.796  1.00 97.14           C  
ATOM   3345  CB  TYR B 419     -11.837 -43.487  -9.403  1.00 97.14           C  
ATOM   3346  O   TYR B 419      -9.115 -43.220 -10.651  1.00 97.14           O  
ATOM   3347  CG  TYR B 419     -13.154 -44.222  -9.362  1.00 97.14           C  
ATOM   3348  CD1 TYR B 419     -14.362 -43.527  -9.341  1.00 97.14           C  
ATOM   3349  CD2 TYR B 419     -13.195 -45.612  -9.342  1.00 97.14           C  
ATOM   3350  CE1 TYR B 419     -15.578 -44.200  -9.301  1.00 97.14           C  
ATOM   3351  CE2 TYR B 419     -14.406 -46.295  -9.302  1.00 97.14           C  
ATOM   3352  OH  TYR B 419     -16.792 -46.253  -9.242  1.00 97.14           O  
ATOM   3353  CZ  TYR B 419     -15.590 -45.582  -9.282  1.00 97.14           C  
ATOM   3354  N   LEU B 420      -9.929 -41.098 -10.884  1.00 97.50           N  
ATOM   3355  CA  LEU B 420      -8.594 -40.528 -11.030  1.00 97.50           C  
ATOM   3356  C   LEU B 420      -8.210 -39.719  -9.796  1.00 97.50           C  
ATOM   3357  CB  LEU B 420      -8.522 -39.643 -12.277  1.00 97.50           C  
ATOM   3358  O   LEU B 420      -8.989 -38.888  -9.326  1.00 97.50           O  
ATOM   3359  CG  LEU B 420      -7.185 -38.949 -12.541  1.00 97.50           C  
ATOM   3360  CD1 LEU B 420      -6.126 -39.974 -12.935  1.00 97.50           C  
ATOM   3361  CD2 LEU B 420      -7.337 -37.886 -13.623  1.00 97.50           C  
ATOM   3362  N   ILE B 421      -7.029 -39.965  -9.245  1.00 97.58           N  
ATOM   3363  CA  ILE B 421      -6.385 -39.148  -8.222  1.00 97.58           C  
ATOM   3364  C   ILE B 421      -4.989 -38.742  -8.690  1.00 97.58           C  
ATOM   3365  CB  ILE B 421      -6.301 -39.895  -6.872  1.00 97.58           C  
ATOM   3366  O   ILE B 421      -4.152 -39.599  -8.984  1.00 97.58           O  
ATOM   3367  CG1 ILE B 421      -7.707 -40.230  -6.360  1.00 97.58           C  
ATOM   3368  CG2 ILE B 421      -5.527 -39.065  -5.843  1.00 97.58           C  
ATOM   3369  CD1 ILE B 421      -7.719 -41.103  -5.113  1.00 97.58           C  
ATOM   3370  N   ALA B 422      -4.781 -37.465  -8.749  1.00 97.00           N  
ATOM   3371  CA  ALA B 422      -3.512 -37.005  -9.306  1.00 97.00           C  
ATOM   3372  C   ALA B 422      -2.894 -35.913  -8.437  1.00 97.00           C  
ATOM   3373  CB  ALA B 422      -3.710 -36.497 -10.732  1.00 97.00           C  
ATOM   3374  O   ALA B 422      -3.597 -35.249  -7.672  1.00 97.00           O  
ATOM   3375  N   SER B 423      -1.568 -35.823  -8.472  1.00 95.70           N  
ATOM   3376  CA  SER B 423      -0.861 -34.740  -7.797  1.00 95.70           C  
ATOM   3377  C   SER B 423      -0.245 -33.772  -8.800  1.00 95.70           C  
ATOM   3378  CB  SER B 423       0.228 -35.300  -6.881  1.00 95.70           C  
ATOM   3379  O   SER B 423       0.115 -34.166  -9.911  1.00 95.70           O  
ATOM   3380  OG  SER B 423       1.278 -35.874  -7.640  1.00 95.70           O  
ATOM   3381  N   ILE B 424      -0.262 -32.458  -8.451  1.00 93.19           N  
ATOM   3382  CA  ILE B 424       0.411 -31.433  -9.241  1.00 93.19           C  
ATOM   3383  C   ILE B 424       1.443 -30.711  -8.378  1.00 93.19           C  
ATOM   3384  CB  ILE B 424      -0.597 -30.421  -9.830  1.00 93.19           C  
ATOM   3385  O   ILE B 424       1.240 -30.533  -7.175  1.00 93.19           O  
ATOM   3386  CG1 ILE B 424      -1.401 -29.754  -8.708  1.00 93.19           C  
ATOM   3387  CG2 ILE B 424      -1.526 -31.107 -10.836  1.00 93.19           C  
ATOM   3388  CD1 ILE B 424      -2.290 -28.611  -9.180  1.00 93.19           C  
ATOM   3389  N   ASP B 425       2.587 -30.300  -8.966  1.00 82.10           N  
ATOM   3390  CA  ASP B 425       3.667 -29.724  -8.171  1.00 82.10           C  
ATOM   3391  C   ASP B 425       3.912 -28.266  -8.553  1.00 82.10           C  
ATOM   3392  CB  ASP B 425       4.952 -30.536  -8.343  1.00 82.10           C  
ATOM   3393  O   ASP B 425       4.333 -27.462  -7.718  1.00 82.10           O  
ATOM   3394  CG  ASP B 425       4.886 -31.898  -7.675  1.00 82.10           C  
ATOM   3395  OD1 ASP B 425       4.166 -32.048  -6.664  1.00 82.10           O  
ATOM   3396  OD2 ASP B 425       5.562 -32.830  -8.162  1.00 82.10           O  
ATOM   3397  N   HIS B 426       3.517 -27.921  -9.736  1.00 77.32           N  
ATOM   3398  CA  HIS B 426       3.781 -26.561 -10.193  1.00 77.32           C  
ATOM   3399  C   HIS B 426       2.598 -25.643  -9.906  1.00 77.32           C  
ATOM   3400  CB  HIS B 426       4.102 -26.552 -11.689  1.00 77.32           C  
ATOM   3401  O   HIS B 426       1.444 -26.028 -10.109  1.00 77.32           O  
ATOM   3402  CG  HIS B 426       4.873 -25.348 -12.130  1.00 77.32           C  
ATOM   3403  CD2 HIS B 426       6.166 -25.208 -12.503  1.00 77.32           C  
ATOM   3404  ND1 HIS B 426       4.307 -24.095 -12.219  1.00 77.32           N  
ATOM   3405  CE1 HIS B 426       5.223 -23.234 -12.631  1.00 77.32           C  
ATOM   3406  NE2 HIS B 426       6.360 -23.884 -12.810  1.00 77.32           N  
ATOM   3407  N   LEU B 427       2.752 -24.430  -9.500  1.00 72.00           N  
ATOM   3408  CA  LEU B 427       1.738 -23.455  -9.115  1.00 72.00           C  
ATOM   3409  C   LEU B 427       0.854 -23.092 -10.304  1.00 72.00           C  
ATOM   3410  CB  LEU B 427       2.396 -22.193  -8.550  1.00 72.00           C  
ATOM   3411  O   LEU B 427      -0.339 -22.828 -10.138  1.00 72.00           O  
ATOM   3412  CG  LEU B 427       1.494 -21.269  -7.729  1.00 72.00           C  
ATOM   3413  CD1 LEU B 427       1.744 -21.471  -6.239  1.00 72.00           C  
ATOM   3414  CD2 LEU B 427       1.722 -19.813  -8.122  1.00 72.00           C  
ATOM   3415  N   ASN B 428       1.357 -23.107 -11.514  1.00 75.86           N  
ATOM   3416  CA  ASN B 428       0.622 -22.690 -12.703  1.00 75.86           C  
ATOM   3417  C   ASN B 428      -0.029 -23.879 -13.404  1.00 75.86           C  
ATOM   3418  CB  ASN B 428       1.543 -21.943 -13.670  1.00 75.86           C  
ATOM   3419  O   ASN B 428      -0.511 -23.752 -14.531  1.00 75.86           O  
ATOM   3420  CG  ASN B 428       1.994 -20.601 -13.128  1.00 75.86           C  
ATOM   3421  ND2 ASN B 428       3.148 -20.133 -13.586  1.00 75.86           N  
ATOM   3422  OD1 ASN B 428       1.310 -19.990 -12.302  1.00 75.86           O  
ATOM   3423  N   ALA B 429      -0.066 -25.007 -12.721  1.00 83.34           N  
ATOM   3424  CA  ALA B 429      -0.581 -26.239 -13.313  1.00 83.34           C  
ATOM   3425  C   ALA B 429      -2.047 -26.087 -13.709  1.00 83.34           C  
ATOM   3426  CB  ALA B 429      -0.413 -27.406 -12.343  1.00 83.34           C  
ATOM   3427  O   ALA B 429      -2.450 -26.509 -14.795  1.00 83.34           O  
ATOM   3428  N   PRO B 430      -2.797 -25.374 -12.969  1.00 81.10           N  
ATOM   3429  CA  PRO B 430      -4.221 -25.238 -13.284  1.00 81.10           C  
ATOM   3430  C   PRO B 430      -4.468 -24.467 -14.579  1.00 81.10           C  
ATOM   3431  CB  PRO B 430      -4.778 -24.474 -12.080  1.00 81.10           C  
ATOM   3432  O   PRO B 430      -5.548 -24.568 -15.166  1.00 81.10           O  
ATOM   3433  CG  PRO B 430      -3.803 -24.735 -10.978  1.00 81.10           C  
ATOM   3434  CD  PRO B 430      -2.440 -24.921 -11.581  1.00 81.10           C  
ATOM   3435  N   LEU B 431      -3.431 -23.706 -15.082  1.00 76.69           N  
ATOM   3436  CA  LEU B 431      -3.557 -22.935 -16.314  1.00 76.69           C  
ATOM   3437  C   LEU B 431      -3.590 -23.856 -17.529  1.00 76.69           C  
ATOM   3438  CB  LEU B 431      -2.401 -21.940 -16.444  1.00 76.69           C  
ATOM   3439  O   LEU B 431      -3.968 -23.432 -18.624  1.00 76.69           O  
ATOM   3440  CG  LEU B 431      -2.408 -20.761 -15.470  1.00 76.69           C  
ATOM   3441  CD1 LEU B 431      -1.112 -19.966 -15.590  1.00 76.69           C  
ATOM   3442  CD2 LEU B 431      -3.616 -19.866 -15.721  1.00 76.69           C  
ATOM   3443  N   MET B 432      -3.256 -25.132 -17.316  1.00 79.62           N  
ATOM   3444  CA  MET B 432      -3.259 -26.107 -18.402  1.00 79.62           C  
ATOM   3445  C   MET B 432      -4.685 -26.483 -18.792  1.00 79.62           C  
ATOM   3446  CB  MET B 432      -2.479 -27.361 -18.003  1.00 79.62           C  
ATOM   3447  O   MET B 432      -4.916 -27.019 -19.877  1.00 79.62           O  
ATOM   3448  CG  MET B 432      -0.989 -27.122 -17.816  1.00 79.62           C  
ATOM   3449  SD  MET B 432      -0.054 -28.680 -17.561  1.00 79.62           S  
ATOM   3450  CE  MET B 432      -0.734 -29.204 -15.963  1.00 79.62           C  
ATOM   3451  N   TRP B 433      -5.629 -26.276 -17.833  1.00 84.08           N  
ATOM   3452  CA  TRP B 433      -6.975 -26.805 -18.028  1.00 84.08           C  
ATOM   3453  C   TRP B 433      -7.958 -25.686 -18.354  1.00 84.08           C  
ATOM   3454  CB  TRP B 433      -7.440 -27.564 -16.783  1.00 84.08           C  
ATOM   3455  O   TRP B 433      -8.275 -24.860 -17.495  1.00 84.08           O  
ATOM   3456  CG  TRP B 433      -6.485 -28.624 -16.323  1.00 84.08           C  
ATOM   3457  CD1 TRP B 433      -5.712 -29.433 -17.108  1.00 84.08           C  
ATOM   3458  CD2 TRP B 433      -6.206 -28.993 -14.969  1.00 84.08           C  
ATOM   3459  CE2 TRP B 433      -5.251 -30.034 -15.008  1.00 84.08           C  
ATOM   3460  CE3 TRP B 433      -6.670 -28.544 -13.725  1.00 84.08           C  
ATOM   3461  NE1 TRP B 433      -4.967 -30.283 -16.323  1.00 84.08           N  
ATOM   3462  CH2 TRP B 433      -5.223 -30.174 -12.645  1.00 84.08           C  
ATOM   3463  CZ2 TRP B 433      -4.752 -30.632 -13.848  1.00 84.08           C  
ATOM   3464  CZ3 TRP B 433      -6.172 -29.141 -12.573  1.00 84.08           C  
ATOM   3465  N   ASP B 434      -8.511 -25.667 -19.618  1.00 76.42           N  
ATOM   3466  CA  ASP B 434      -9.605 -24.763 -19.960  1.00 76.42           C  
ATOM   3467  C   ASP B 434     -10.937 -25.283 -19.425  1.00 76.42           C  
ATOM   3468  CB  ASP B 434      -9.687 -24.570 -21.476  1.00 76.42           C  
ATOM   3469  O   ASP B 434     -10.975 -26.290 -18.714  1.00 76.42           O  
ATOM   3470  CG  ASP B 434      -9.985 -25.858 -22.223  1.00 76.42           C  
ATOM   3471  OD1 ASP B 434     -10.256 -26.891 -21.573  1.00 76.42           O  
ATOM   3472  OD2 ASP B 434      -9.945 -25.841 -23.472  1.00 76.42           O  
ATOM   3473  N   HIS B 435     -12.045 -24.652 -19.645  1.00 72.07           N  
ATOM   3474  CA  HIS B 435     -13.339 -25.021 -19.084  1.00 72.07           C  
ATOM   3475  C   HIS B 435     -13.768 -26.408 -19.549  1.00 72.07           C  
ATOM   3476  CB  HIS B 435     -14.402 -23.988 -19.465  1.00 72.07           C  
ATOM   3477  O   HIS B 435     -14.336 -27.180 -18.774  1.00 72.07           O  
ATOM   3478  CG  HIS B 435     -15.589 -23.985 -18.555  1.00 72.07           C  
ATOM   3479  CD2 HIS B 435     -15.865 -23.243 -17.456  1.00 72.07           C  
ATOM   3480  ND1 HIS B 435     -16.666 -24.826 -18.734  1.00 72.07           N  
ATOM   3481  CE1 HIS B 435     -17.556 -24.600 -17.782  1.00 72.07           C  
ATOM   3482  NE2 HIS B 435     -17.094 -23.644 -16.994  1.00 72.07           N  
ATOM   3483  N   ALA B 436     -13.449 -26.649 -20.822  1.00 80.00           N  
ATOM   3484  CA  ALA B 436     -13.807 -27.956 -21.366  1.00 80.00           C  
ATOM   3485  C   ALA B 436     -13.054 -29.073 -20.649  1.00 80.00           C  
ATOM   3486  CB  ALA B 436     -13.522 -28.004 -22.866  1.00 80.00           C  
ATOM   3487  O   ALA B 436     -13.656 -30.064 -20.227  1.00 80.00           O  
ATOM   3488  N   LYS B 437     -11.809 -28.893 -20.379  1.00 84.19           N  
ATOM   3489  CA  LYS B 437     -10.978 -29.889 -19.709  1.00 84.19           C  
ATOM   3490  C   LYS B 437     -11.332 -29.995 -18.228  1.00 84.19           C  
ATOM   3491  CB  LYS B 437      -9.496 -29.548 -19.871  1.00 84.19           C  
ATOM   3492  O   LYS B 437     -11.346 -31.091 -17.665  1.00 84.19           O  
ATOM   3493  CG  LYS B 437      -8.934 -29.866 -21.249  1.00 84.19           C  
ATOM   3494  CD  LYS B 437      -7.438 -29.590 -21.320  1.00 84.19           C  
ATOM   3495  CE  LYS B 437      -6.899 -29.784 -22.731  1.00 84.19           C  
ATOM   3496  NZ  LYS B 437      -6.956 -28.520 -23.524  1.00 84.19           N  
ATOM   3497  N   GLN B 438     -11.678 -28.863 -17.681  1.00 86.01           N  
ATOM   3498  CA  GLN B 438     -12.098 -28.870 -16.284  1.00 86.01           C  
ATOM   3499  C   GLN B 438     -13.369 -29.694 -16.096  1.00 86.01           C  
ATOM   3500  CB  GLN B 438     -12.320 -27.442 -15.782  1.00 86.01           C  
ATOM   3501  O   GLN B 438     -13.513 -30.404 -15.099  1.00 86.01           O  
ATOM   3502  CG  GLN B 438     -11.064 -26.783 -15.230  1.00 86.01           C  
ATOM   3503  CD  GLN B 438     -11.326 -25.398 -14.667  1.00 86.01           C  
ATOM   3504  NE2 GLN B 438     -10.259 -24.643 -14.427  1.00 86.01           N  
ATOM   3505  OE1 GLN B 438     -12.479 -25.010 -14.452  1.00 86.01           O  
ATOM   3506  N   SER B 439     -14.194 -29.581 -17.113  1.00 88.33           N  
ATOM   3507  CA  SER B 439     -15.426 -30.361 -17.069  1.00 88.33           C  
ATOM   3508  C   SER B 439     -15.143 -31.850 -17.242  1.00 88.33           C  
ATOM   3509  CB  SER B 439     -16.399 -29.889 -18.149  1.00 88.33           C  
ATOM   3510  O   SER B 439     -15.754 -32.685 -16.571  1.00 88.33           O  
ATOM   3511  OG  SER B 439     -17.568 -30.691 -18.159  1.00 88.33           O  
ATOM   3512  N   LEU B 440     -14.178 -32.167 -18.134  1.00 91.08           N  
ATOM   3513  CA  LEU B 440     -13.810 -33.559 -18.370  1.00 91.08           C  
ATOM   3514  C   LEU B 440     -13.209 -34.183 -17.115  1.00 91.08           C  
ATOM   3515  CB  LEU B 440     -12.818 -33.661 -19.531  1.00 91.08           C  
ATOM   3516  O   LEU B 440     -13.617 -35.270 -16.701  1.00 91.08           O  
ATOM   3517  CG  LEU B 440     -13.396 -33.479 -20.935  1.00 91.08           C  
ATOM   3518  CD1 LEU B 440     -12.272 -33.312 -21.953  1.00 91.08           C  
ATOM   3519  CD2 LEU B 440     -14.288 -34.659 -21.304  1.00 91.08           C  
ATOM   3520  N   PHE B 441     -12.338 -33.455 -16.381  1.00 93.68           N  
ATOM   3521  CA  PHE B 441     -11.674 -33.987 -15.196  1.00 93.68           C  
ATOM   3522  C   PHE B 441     -12.607 -33.952 -13.992  1.00 93.68           C  
ATOM   3523  CB  PHE B 441     -10.397 -33.197 -14.894  1.00 93.68           C  
ATOM   3524  O   PHE B 441     -12.590 -34.863 -13.161  1.00 93.68           O  
ATOM   3525  CG  PHE B 441      -9.225 -33.584 -15.756  1.00 93.68           C  
ATOM   3526  CD1 PHE B 441      -8.605 -34.817 -15.595  1.00 93.68           C  
ATOM   3527  CD2 PHE B 441      -8.744 -32.715 -16.726  1.00 93.68           C  
ATOM   3528  CE1 PHE B 441      -7.520 -35.179 -16.391  1.00 93.68           C  
ATOM   3529  CE2 PHE B 441      -7.661 -33.069 -17.525  1.00 93.68           C  
ATOM   3530  CZ  PHE B 441      -7.050 -34.301 -17.356  1.00 93.68           C  
ATOM   3531  N   ASN B 442     -13.455 -32.957 -13.894  1.00 94.66           N  
ATOM   3532  CA  ASN B 442     -14.360 -32.778 -12.764  1.00 94.66           C  
ATOM   3533  C   ASN B 442     -13.621 -32.876 -11.432  1.00 94.66           C  
ATOM   3534  CB  ASN B 442     -15.495 -33.803 -12.818  1.00 94.66           C  
ATOM   3535  O   ASN B 442     -14.040 -33.612 -10.537  1.00 94.66           O  
ATOM   3536  CG  ASN B 442     -16.730 -33.347 -12.066  1.00 94.66           C  
ATOM   3537  ND2 ASN B 442     -17.595 -34.292 -11.716  1.00 94.66           N  
ATOM   3538  OD1 ASN B 442     -16.906 -32.155 -11.801  1.00 94.66           O  
ATOM   3539  N   TRP B 443     -12.643 -31.942 -11.188  1.00 93.47           N  
ATOM   3540  CA  TRP B 443     -11.699 -31.993 -10.076  1.00 93.47           C  
ATOM   3541  C   TRP B 443     -12.366 -31.560  -8.775  1.00 93.47           C  
ATOM   3542  CB  TRP B 443     -10.484 -31.107 -10.361  1.00 93.47           C  
ATOM   3543  O   TRP B 443     -13.170 -30.625  -8.763  1.00 93.47           O  
ATOM   3544  CG  TRP B 443      -9.598 -31.621 -11.455  1.00 93.47           C  
ATOM   3545  CD1 TRP B 443      -9.247 -30.972 -12.606  1.00 93.47           C  
ATOM   3546  CD2 TRP B 443      -8.953 -32.898 -11.503  1.00 93.47           C  
ATOM   3547  CE2 TRP B 443      -8.226 -32.954 -12.713  1.00 93.47           C  
ATOM   3548  CE3 TRP B 443      -8.919 -34.001 -10.639  1.00 93.47           C  
ATOM   3549  NE1 TRP B 443      -8.422 -31.768 -13.366  1.00 93.47           N  
ATOM   3550  CH2 TRP B 443      -7.457 -35.137 -12.216  1.00 93.47           C  
ATOM   3551  CZ2 TRP B 443      -7.473 -34.072 -13.080  1.00 93.47           C  
ATOM   3552  CZ3 TRP B 443      -8.169 -35.112 -11.006  1.00 93.47           C  
ATOM   3553  N   LEU B 444     -12.061 -32.268  -7.731  1.00 95.12           N  
ATOM   3554  CA  LEU B 444     -12.082 -31.736  -6.372  1.00 95.12           C  
ATOM   3555  C   LEU B 444     -10.669 -31.435  -5.884  1.00 95.12           C  
ATOM   3556  CB  LEU B 444     -12.764 -32.723  -5.421  1.00 95.12           C  
ATOM   3557  O   LEU B 444      -9.817 -32.325  -5.849  1.00 95.12           O  
ATOM   3558  CG  LEU B 444     -14.290 -32.796  -5.500  1.00 95.12           C  
ATOM   3559  CD1 LEU B 444     -14.805 -33.986  -4.697  1.00 95.12           C  
ATOM   3560  CD2 LEU B 444     -14.914 -31.498  -5.001  1.00 95.12           C  
ATOM   3561  N   TRP B 445     -10.416 -30.256  -5.455  1.00 90.95           N  
ATOM   3562  CA  TRP B 445      -9.079 -29.790  -5.100  1.00 90.95           C  
ATOM   3563  C   TRP B 445      -8.826 -29.951  -3.605  1.00 90.95           C  
ATOM   3564  CB  TRP B 445      -8.893 -28.326  -5.508  1.00 90.95           C  
ATOM   3565  O   TRP B 445      -9.629 -29.507  -2.781  1.00 90.95           O  
ATOM   3566  CG  TRP B 445      -9.025 -28.083  -6.981  1.00 90.95           C  
ATOM   3567  CD1 TRP B 445     -10.180 -28.058  -7.712  1.00 90.95           C  
ATOM   3568  CD2 TRP B 445      -7.960 -27.835  -7.904  1.00 90.95           C  
ATOM   3569  CE2 TRP B 445      -8.543 -27.667  -9.180  1.00 90.95           C  
ATOM   3570  CE3 TRP B 445      -6.568 -27.736  -7.776  1.00 90.95           C  
ATOM   3571  NE1 TRP B 445      -9.897 -27.808  -9.035  1.00 90.95           N  
ATOM   3572  CH2 TRP B 445      -6.421 -27.316 -10.168  1.00 90.95           C  
ATOM   3573  CZ2 TRP B 445      -7.781 -27.407 -10.321  1.00 90.95           C  
ATOM   3574  CZ3 TRP B 445      -5.811 -27.477  -8.913  1.00 90.95           C  
ATOM   3575  N   TYR B 446      -7.719 -30.664  -3.296  1.00 93.25           N  
ATOM   3576  CA  TYR B 446      -7.328 -30.821  -1.899  1.00 93.25           C  
ATOM   3577  C   TYR B 446      -5.921 -30.286  -1.663  1.00 93.25           C  
ATOM   3578  CB  TYR B 446      -7.404 -32.293  -1.482  1.00 93.25           C  
ATOM   3579  O   TYR B 446      -4.964 -30.738  -2.297  1.00 93.25           O  
ATOM   3580  CG  TYR B 446      -8.785 -32.736  -1.065  1.00 93.25           C  
ATOM   3581  CD1 TYR B 446      -9.185 -32.674   0.268  1.00 93.25           C  
ATOM   3582  CD2 TYR B 446      -9.693 -33.217  -2.002  1.00 93.25           C  
ATOM   3583  CE1 TYR B 446     -10.456 -33.082   0.658  1.00 93.25           C  
ATOM   3584  CE2 TYR B 446     -10.967 -33.628  -1.624  1.00 93.25           C  
ATOM   3585  OH  TYR B 446     -12.599 -33.963   0.086  1.00 93.25           O  
ATOM   3586  CZ  TYR B 446     -11.339 -33.557  -0.294  1.00 93.25           C  
ATOM   3587  N   GLU B 447      -5.795 -29.332  -0.808  1.00 92.63           N  
ATOM   3588  CA  GLU B 447      -4.471 -28.870  -0.403  1.00 92.63           C  
ATOM   3589  C   GLU B 447      -3.799 -29.873   0.531  1.00 92.63           C  
ATOM   3590  CB  GLU B 447      -4.563 -27.500   0.274  1.00 92.63           C  
ATOM   3591  O   GLU B 447      -4.275 -30.110   1.643  1.00 92.63           O  
ATOM   3592  CG  GLU B 447      -3.210 -26.884   0.600  1.00 92.63           C  
ATOM   3593  CD  GLU B 447      -3.317 -25.538   1.299  1.00 92.63           C  
ATOM   3594  OE1 GLU B 447      -2.270 -24.964   1.676  1.00 92.63           O  
ATOM   3595  OE2 GLU B 447      -4.458 -25.052   1.471  1.00 92.63           O  
ATOM   3596  N   THR B 448      -2.778 -30.387  -0.017  1.00 92.68           N  
ATOM   3597  CA  THR B 448      -2.076 -31.393   0.773  1.00 92.68           C  
ATOM   3598  C   THR B 448      -0.595 -31.045   0.899  1.00 92.68           C  
ATOM   3599  CB  THR B 448      -2.225 -32.795   0.152  1.00 92.68           C  
ATOM   3600  O   THR B 448       0.255 -31.699   0.292  1.00 92.68           O  
ATOM   3601  CG2 THR B 448      -3.660 -33.298   0.270  1.00 92.68           C  
ATOM   3602  OG1 THR B 448      -1.863 -32.738  -1.233  1.00 92.68           O  
ATOM   3603  N   THR B 449      -0.312 -30.090   1.768  1.00 91.75           N  
ATOM   3604  CA  THR B 449       1.067 -29.699   2.038  1.00 91.75           C  
ATOM   3605  C   THR B 449       1.742 -30.702   2.969  1.00 91.75           C  
ATOM   3606  CB  THR B 449       1.137 -28.291   2.659  1.00 91.75           C  
ATOM   3607  O   THR B 449       1.307 -30.892   4.106  1.00 91.75           O  
ATOM   3608  CG2 THR B 449       2.582 -27.827   2.808  1.00 91.75           C  
ATOM   3609  OG1 THR B 449       0.434 -27.369   1.818  1.00 91.75           O  
ATOM   3610  N   THR B 450       2.878 -31.351   2.494  1.00 89.34           N  
ATOM   3611  CA  THR B 450       3.516 -32.429   3.242  1.00 89.34           C  
ATOM   3612  C   THR B 450       4.930 -32.034   3.659  1.00 89.34           C  
ATOM   3613  CB  THR B 450       3.565 -33.728   2.417  1.00 89.34           C  
ATOM   3614  O   THR B 450       5.489 -32.608   4.596  1.00 89.34           O  
ATOM   3615  CG2 THR B 450       2.161 -34.215   2.074  1.00 89.34           C  
ATOM   3616  OG1 THR B 450       4.286 -33.489   1.202  1.00 89.34           O  
ATOM   3617  N   TYR B 451       5.607 -31.137   3.070  1.00 87.57           N  
ATOM   3618  CA  TYR B 451       6.965 -30.667   3.319  1.00 87.57           C  
ATOM   3619  C   TYR B 451       7.978 -31.785   3.102  1.00 87.57           C  
ATOM   3620  CB  TYR B 451       7.092 -30.117   4.743  1.00 87.57           C  
ATOM   3621  O   TYR B 451       9.119 -31.695   3.560  1.00 87.57           O  
ATOM   3622  CG  TYR B 451       6.289 -28.861   4.982  1.00 87.57           C  
ATOM   3623  CD1 TYR B 451       6.689 -27.642   4.439  1.00 87.57           C  
ATOM   3624  CD2 TYR B 451       5.131 -28.891   5.751  1.00 87.57           C  
ATOM   3625  CE1 TYR B 451       5.953 -26.482   4.658  1.00 87.57           C  
ATOM   3626  CE2 TYR B 451       4.388 -27.737   5.977  1.00 87.57           C  
ATOM   3627  OH  TYR B 451       4.075 -25.394   5.648  1.00 87.57           O  
ATOM   3628  CZ  TYR B 451       4.806 -26.539   5.427  1.00 87.57           C  
ATOM   3629  N   SER B 452       7.452 -32.910   2.480  1.00 86.10           N  
ATOM   3630  CA  SER B 452       8.350 -34.020   2.175  1.00 86.10           C  
ATOM   3631  C   SER B 452       9.228 -33.706   0.969  1.00 86.10           C  
ATOM   3632  CB  SER B 452       7.552 -35.299   1.916  1.00 86.10           C  
ATOM   3633  O   SER B 452       8.804 -33.000   0.052  1.00 86.10           O  
ATOM   3634  OG  SER B 452       7.012 -35.808   3.123  1.00 86.10           O  
ATOM   3635  N   PRO B 453      10.447 -34.249   0.960  1.00 81.01           N  
ATOM   3636  CA  PRO B 453      11.369 -33.967  -0.143  1.00 81.01           C  
ATOM   3637  C   PRO B 453      10.942 -34.627  -1.452  1.00 81.01           C  
ATOM   3638  CB  PRO B 453      12.698 -34.543   0.351  1.00 81.01           C  
ATOM   3639  O   PRO B 453      10.326 -35.696  -1.436  1.00 81.01           O  
ATOM   3640  CG  PRO B 453      12.320 -35.490   1.445  1.00 81.01           C  
ATOM   3641  CD  PRO B 453      10.946 -35.131   1.933  1.00 81.01           C  
ATOM   3642  N   TYR B 454      11.267 -34.007  -2.525  1.00 79.94           N  
ATOM   3643  CA  TYR B 454      10.969 -34.515  -3.859  1.00 79.94           C  
ATOM   3644  C   TYR B 454      12.075 -35.442  -4.349  1.00 79.94           C  
ATOM   3645  CB  TYR B 454      10.782 -33.359  -4.846  1.00 79.94           C  
ATOM   3646  O   TYR B 454      12.549 -35.310  -5.480  1.00 79.94           O  
ATOM   3647  CG  TYR B 454       9.617 -32.459  -4.513  1.00 79.94           C  
ATOM   3648  CD1 TYR B 454       8.323 -32.787  -4.910  1.00 79.94           C  
ATOM   3649  CD2 TYR B 454       9.807 -31.280  -3.801  1.00 79.94           C  
ATOM   3650  CE1 TYR B 454       7.246 -31.960  -4.607  1.00 79.94           C  
ATOM   3651  CE2 TYR B 454       8.738 -30.445  -3.492  1.00 79.94           C  
ATOM   3652  OH  TYR B 454       6.401 -29.971  -3.596  1.00 79.94           O  
ATOM   3653  CZ  TYR B 454       7.463 -30.793  -3.899  1.00 79.94           C  
ATOM   3654  N   THR B 455      12.468 -36.450  -3.500  1.00 75.52           N  
ATOM   3655  CA  THR B 455      13.638 -37.281  -3.762  1.00 75.52           C  
ATOM   3656  C   THR B 455      13.426 -38.135  -5.009  1.00 75.52           C  
ATOM   3657  CB  THR B 455      13.958 -38.191  -2.562  1.00 75.52           C  
ATOM   3658  O   THR B 455      14.262 -38.139  -5.915  1.00 75.52           O  
ATOM   3659  CG2 THR B 455      14.618 -37.403  -1.435  1.00 75.52           C  
ATOM   3660  OG1 THR B 455      12.743 -38.774  -2.074  1.00 75.52           O  
ATOM   3661  N   GLU B 456      12.280 -38.773  -5.099  1.00 75.26           N  
ATOM   3662  CA  GLU B 456      11.999 -39.663  -6.222  1.00 75.26           C  
ATOM   3663  C   GLU B 456      11.681 -38.872  -7.487  1.00 75.26           C  
ATOM   3664  CB  GLU B 456      10.839 -40.603  -5.885  1.00 75.26           C  
ATOM   3665  O   GLU B 456      12.148 -39.217  -8.575  1.00 75.26           O  
ATOM   3666  CG  GLU B 456      11.198 -41.687  -4.878  1.00 75.26           C  
ATOM   3667  CD  GLU B 456      12.099 -42.767  -5.455  1.00 75.26           C  
ATOM   3668  OE1 GLU B 456      12.708 -43.531  -4.672  1.00 75.26           O  
ATOM   3669  OE2 GLU B 456      12.199 -42.848  -6.699  1.00 75.26           O  
ATOM   3670  N   GLU B 457      11.008 -37.813  -7.305  1.00 75.05           N  
ATOM   3671  CA  GLU B 457      10.537 -37.000  -8.422  1.00 75.05           C  
ATOM   3672  C   GLU B 457      11.699 -36.310  -9.131  1.00 75.05           C  
ATOM   3673  CB  GLU B 457       9.523 -35.959  -7.940  1.00 75.05           C  
ATOM   3674  O   GLU B 457      11.619 -36.018 -10.326  1.00 75.05           O  
ATOM   3675  CG  GLU B 457       8.240 -36.561  -7.385  1.00 75.05           C  
ATOM   3676  CD  GLU B 457       8.290 -36.800  -5.884  1.00 75.05           C  
ATOM   3677  OE1 GLU B 457       7.222 -37.015  -5.267  1.00 75.05           O  
ATOM   3678  OE2 GLU B 457       9.407 -36.770  -5.319  1.00 75.05           O  
ATOM   3679  N   THR B 458      12.807 -36.079  -8.420  1.00 69.62           N  
ATOM   3680  CA  THR B 458      13.936 -35.353  -8.991  1.00 69.62           C  
ATOM   3681  C   THR B 458      15.070 -36.309  -9.347  1.00 69.62           C  
ATOM   3682  CB  THR B 458      14.455 -34.275  -8.021  1.00 69.62           C  
ATOM   3683  O   THR B 458      16.136 -35.878  -9.792  1.00 69.62           O  
ATOM   3684  CG2 THR B 458      13.425 -33.166  -7.829  1.00 69.62           C  
ATOM   3685  OG1 THR B 458      14.733 -34.878  -6.751  1.00 69.62           O  
ATOM   3686  N   SER B 459      14.829 -37.547  -9.107  1.00 65.16           N  
ATOM   3687  CA  SER B 459      15.881 -38.543  -9.282  1.00 65.16           C  
ATOM   3688  C   SER B 459      16.247 -38.708 -10.753  1.00 65.16           C  
ATOM   3689  CB  SER B 459      15.446 -39.890  -8.703  1.00 65.16           C  
ATOM   3690  O   SER B 459      17.359 -39.128 -11.079  1.00 65.16           O  
ATOM   3691  OG  SER B 459      14.240 -40.330  -9.302  1.00 65.16           O  
ATOM   3692  N   TYR B 460      15.234 -38.324 -11.505  1.00 58.36           N  
ATOM   3693  CA  TYR B 460      15.484 -38.542 -12.926  1.00 58.36           C  
ATOM   3694  C   TYR B 460      15.998 -37.271 -13.590  1.00 58.36           C  
ATOM   3695  CB  TYR B 460      14.210 -39.020 -13.629  1.00 58.36           C  
ATOM   3696  O   TYR B 460      16.252 -37.252 -14.797  1.00 58.36           O  
ATOM   3697  CG  TYR B 460      13.658 -40.311 -13.073  1.00 58.36           C  
ATOM   3698  CD1 TYR B 460      14.143 -41.542 -13.507  1.00 58.36           C  
ATOM   3699  CD2 TYR B 460      12.651 -40.301 -12.115  1.00 58.36           C  
ATOM   3700  CE1 TYR B 460      13.636 -42.734 -13.000  1.00 58.36           C  
ATOM   3701  CE2 TYR B 460      12.136 -41.487 -11.601  1.00 58.36           C  
ATOM   3702  OH  TYR B 460      12.129 -43.873 -11.542  1.00 58.36           O  
ATOM   3703  CZ  TYR B 460      12.635 -42.696 -12.048  1.00 58.36           C  
ATOM   3704  N   GLU B 461      16.106 -36.055 -12.808  1.00 54.80           N  
ATOM   3705  CA  GLU B 461      16.551 -34.772 -13.345  1.00 54.80           C  
ATOM   3706  C   GLU B 461      18.073 -34.705 -13.424  1.00 54.80           C  
ATOM   3707  CB  GLU B 461      16.017 -33.618 -12.492  1.00 54.80           C  
ATOM   3708  O   GLU B 461      18.770 -35.278 -12.583  1.00 54.80           O  
ATOM   3709  CG  GLU B 461      14.537 -33.331 -12.701  1.00 54.80           C  
ATOM   3710  CD  GLU B 461      14.038 -32.138 -11.902  1.00 54.80           C  
ATOM   3711  OE1 GLU B 461      12.843 -31.784 -12.022  1.00 54.80           O  
ATOM   3712  OE2 GLU B 461      14.849 -31.552 -11.151  1.00 54.80           O  
ATOM   3713  N   ASN B 462      18.790 -34.585 -14.522  1.00 44.28           N  
ATOM   3714  CA  ASN B 462      20.228 -34.420 -14.707  1.00 44.28           C  
ATOM   3715  C   ASN B 462      20.762 -33.231 -13.912  1.00 44.28           C  
ATOM   3716  CB  ASN B 462      20.564 -34.260 -16.191  1.00 44.28           C  
ATOM   3717  O   ASN B 462      20.253 -32.116 -14.036  1.00 44.28           O  
ATOM   3718  CG  ASN B 462      20.561 -35.580 -16.936  1.00 44.28           C  
ATOM   3719  ND2 ASN B 462      20.558 -35.513 -18.262  1.00 44.28           N  
ATOM   3720  OD1 ASN B 462      20.561 -36.652 -16.325  1.00 44.28           O  
ATOM   3721  N   SER B 463      21.169 -33.235 -12.606  1.00 39.96           N  
ATOM   3722  CA  SER B 463      21.660 -32.113 -11.812  1.00 39.96           C  
ATOM   3723  C   SER B 463      22.799 -31.390 -12.523  1.00 39.96           C  
ATOM   3724  CB  SER B 463      22.129 -32.592 -10.438  1.00 39.96           C  
ATOM   3725  O   SER B 463      23.699 -32.028 -13.073  1.00 39.96           O  
ATOM   3726  OG  SER B 463      22.411 -31.492  -9.591  1.00 39.96           O  
ATOM   3727  N   LEU B 464      22.756 -30.214 -13.057  1.00 37.43           N  
ATOM   3728  CA  LEU B 464      23.820 -29.386 -13.613  1.00 37.43           C  
ATOM   3729  C   LEU B 464      25.092 -29.502 -12.779  1.00 37.43           C  
ATOM   3730  CB  LEU B 464      23.377 -27.923 -13.689  1.00 37.43           C  
ATOM   3731  O   LEU B 464      26.197 -29.533 -13.326  1.00 37.43           O  
ATOM   3732  CG  LEU B 464      22.674 -27.493 -14.977  1.00 37.43           C  
ATOM   3733  CD1 LEU B 464      21.661 -26.390 -14.685  1.00 37.43           C  
ATOM   3734  CD2 LEU B 464      23.691 -27.030 -16.014  1.00 37.43           C  
ATOM   3735  N   LEU B 465      25.076 -29.184 -11.414  1.00 34.20           N  
ATOM   3736  CA  LEU B 465      26.231 -29.131 -10.525  1.00 34.20           C  
ATOM   3737  C   LEU B 465      26.909 -30.493 -10.433  1.00 34.20           C  
ATOM   3738  CB  LEU B 465      25.812 -28.661  -9.129  1.00 34.20           C  
ATOM   3739  O   LEU B 465      28.087 -30.583 -10.078  1.00 34.20           O  
ATOM   3740  CG  LEU B 465      25.708 -27.149  -8.925  1.00 34.20           C  
ATOM   3741  CD1 LEU B 465      24.767 -26.834  -7.768  1.00 34.20           C  
ATOM   3742  CD2 LEU B 465      27.088 -26.547  -8.678  1.00 34.20           C  
ATOM   3743  N   VAL B 466      26.137 -31.497 -10.321  1.00 32.93           N  
ATOM   3744  CA  VAL B 466      26.721 -32.834 -10.368  1.00 32.93           C  
ATOM   3745  C   VAL B 466      26.951 -33.247 -11.819  1.00 32.93           C  
ATOM   3746  CB  VAL B 466      25.825 -33.870  -9.653  1.00 32.93           C  
ATOM   3747  O   VAL B 466      26.019 -33.243 -12.628  1.00 32.93           O  
ATOM   3748  CG1 VAL B 466      26.426 -35.270  -9.763  1.00 32.93           C  
ATOM   3749  CG2 VAL B 466      25.626 -33.484  -8.189  1.00 32.93           C  
ATOM   3750  N   LYS B 467      28.002 -32.701 -12.434  1.00 32.78           N  
ATOM   3751  CA  LYS B 467      28.494 -33.194 -13.717  1.00 32.78           C  
ATOM   3752  C   LYS B 467      28.171 -34.674 -13.898  1.00 32.78           C  
ATOM   3753  CB  LYS B 467      30.002 -32.968 -13.837  1.00 32.78           C  
ATOM   3754  O   LYS B 467      28.744 -35.528 -13.218  1.00 32.78           O  
ATOM   3755  CG  LYS B 467      30.380 -31.631 -14.457  1.00 32.78           C  
ATOM   3756  CD  LYS B 467      31.887 -31.503 -14.634  1.00 32.78           C  
ATOM   3757  CE  LYS B 467      32.272 -30.141 -15.195  1.00 32.78           C  
ATOM   3758  NZ  LYS B 467      33.752 -29.994 -15.328  1.00 32.78           N  
ATOM   3759  N   GLN B 468      26.925 -34.979 -13.750  1.00 34.26           N  
ATOM   3760  CA  GLN B 468      26.734 -36.413 -13.940  1.00 34.26           C  
ATOM   3761  C   GLN B 468      27.440 -36.900 -15.203  1.00 34.26           C  
ATOM   3762  CB  GLN B 468      25.244 -36.753 -14.007  1.00 34.26           C  
ATOM   3763  O   GLN B 468      27.243 -36.342 -16.284  1.00 34.26           O  
ATOM   3764  CG  GLN B 468      24.604 -36.983 -12.645  1.00 34.26           C  
ATOM   3765  CD  GLN B 468      23.205 -37.562 -12.745  1.00 34.26           C  
ATOM   3766  NE2 GLN B 468      22.668 -38.012 -11.616  1.00 34.26           N  
ATOM   3767  OE1 GLN B 468      22.612 -37.604 -13.827  1.00 34.26           O  
ATOM   3768  N   SER B 469      28.677 -37.260 -15.082  1.00 33.66           N  
ATOM   3769  CA  SER B 469      29.243 -38.102 -16.131  1.00 33.66           C  
ATOM   3770  C   SER B 469      28.167 -38.949 -16.800  1.00 33.66           C  
ATOM   3771  CB  SER B 469      30.336 -39.007 -15.561  1.00 33.66           C  
ATOM   3772  O   SER B 469      27.087 -39.148 -16.239  1.00 33.66           O  
ATOM   3773  OG  SER B 469      29.768 -40.122 -14.895  1.00 33.66           O  
ATOM   3774  N   GLY B 470      28.007 -38.924 -18.101  1.00 35.86           N  
ATOM   3775  CA  GLY B 470      27.189 -39.797 -18.927  1.00 35.86           C  
ATOM   3776  C   GLY B 470      26.734 -41.050 -18.204  1.00 35.86           C  
ATOM   3777  O   GLY B 470      26.094 -41.919 -18.799  1.00 35.86           O  
ATOM   3778  N   SER B 471      27.401 -41.445 -17.063  1.00 41.55           N  
ATOM   3779  CA  SER B 471      27.153 -42.758 -16.476  1.00 41.55           C  
ATOM   3780  C   SER B 471      25.916 -42.740 -15.583  1.00 41.55           C  
ATOM   3781  CB  SER B 471      28.367 -43.223 -15.670  1.00 41.55           C  
ATOM   3782  O   SER B 471      25.643 -41.743 -14.913  1.00 41.55           O  
ATOM   3783  OG  SER B 471      28.123 -43.102 -14.279  1.00 41.55           O  
ATOM   3784  N   LEU B 472      24.868 -43.236 -16.019  1.00 45.98           N  
ATOM   3785  CA  LEU B 472      23.650 -43.521 -15.269  1.00 45.98           C  
ATOM   3786  C   LEU B 472      23.959 -43.731 -13.790  1.00 45.98           C  
ATOM   3787  CB  LEU B 472      22.948 -44.757 -15.836  1.00 45.98           C  
ATOM   3788  O   LEU B 472      24.839 -44.521 -13.442  1.00 45.98           O  
ATOM   3789  CG  LEU B 472      21.794 -44.497 -16.807  1.00 45.98           C  
ATOM   3790  CD1 LEU B 472      21.839 -45.491 -17.962  1.00 45.98           C  
ATOM   3791  CD2 LEU B 472      20.456 -44.573 -16.080  1.00 45.98           C  
ATOM   3792  N   PRO B 473      23.651 -42.888 -12.847  1.00 49.87           N  
ATOM   3793  CA  PRO B 473      23.841 -43.162 -11.421  1.00 49.87           C  
ATOM   3794  C   PRO B 473      23.335 -44.544 -11.013  1.00 49.87           C  
ATOM   3795  CB  PRO B 473      23.029 -42.059 -10.738  1.00 49.87           C  
ATOM   3796  O   PRO B 473      22.492 -45.125 -11.702  1.00 49.87           O  
ATOM   3797  CG  PRO B 473      22.333 -41.350 -11.855  1.00 49.87           C  
ATOM   3798  CD  PRO B 473      22.774 -41.960 -13.155  1.00 49.87           C  
ATOM   3799  N   LEU B 474      24.108 -45.332 -10.137  1.00 54.05           N  
ATOM   3800  CA  LEU B 474      23.784 -46.638  -9.575  1.00 54.05           C  
ATOM   3801  C   LEU B 474      22.316 -46.706  -9.167  1.00 54.05           C  
ATOM   3802  CB  LEU B 474      24.676 -46.938  -8.367  1.00 54.05           C  
ATOM   3803  O   LEU B 474      21.651 -47.719  -9.394  1.00 54.05           O  
ATOM   3804  CG  LEU B 474      24.852 -48.413  -8.002  1.00 54.05           C  
ATOM   3805  CD1 LEU B 474      26.147 -48.955  -8.597  1.00 54.05           C  
ATOM   3806  CD2 LEU B 474      24.835 -48.595  -6.489  1.00 54.05           C  
ATOM   3807  N   SER B 475      21.786 -45.662  -8.683  1.00 57.57           N  
ATOM   3808  CA  SER B 475      20.405 -45.673  -8.212  1.00 57.57           C  
ATOM   3809  C   SER B 475      19.426 -45.800  -9.374  1.00 57.57           C  
ATOM   3810  CB  SER B 475      20.101 -44.405  -7.413  1.00 57.57           C  
ATOM   3811  O   SER B 475      18.419 -46.503  -9.270  1.00 57.57           O  
ATOM   3812  OG  SER B 475      20.063 -43.272  -8.264  1.00 57.57           O  
ATOM   3813  N   SER B 476      19.765 -45.131 -10.416  1.00 57.36           N  
ATOM   3814  CA  SER B 476      18.926 -45.190 -11.608  1.00 57.36           C  
ATOM   3815  C   SER B 476      18.989 -46.567 -12.260  1.00 57.36           C  
ATOM   3816  CB  SER B 476      19.348 -44.120 -12.615  1.00 57.36           C  
ATOM   3817  O   SER B 476      17.972 -47.089 -12.721  1.00 57.36           O  
ATOM   3818  OG  SER B 476      20.760 -44.056 -12.719  1.00 57.36           O  
ATOM   3819  N   LEU B 477      20.186 -47.191 -12.210  1.00 63.10           N  
ATOM   3820  CA  LEU B 477      20.379 -48.534 -12.746  1.00 63.10           C  
ATOM   3821  C   LEU B 477      19.585 -49.559 -11.943  1.00 63.10           C  
ATOM   3822  CB  LEU B 477      21.865 -48.905 -12.740  1.00 63.10           C  
ATOM   3823  O   LEU B 477      18.949 -50.446 -12.517  1.00 63.10           O  
ATOM   3824  CG  LEU B 477      22.476 -49.275 -14.092  1.00 63.10           C  
ATOM   3825  CD1 LEU B 477      23.705 -48.417 -14.371  1.00 63.10           C  
ATOM   3826  CD2 LEU B 477      22.833 -50.757 -14.129  1.00 63.10           C  
ATOM   3827  N   THR B 478      19.573 -49.336 -10.633  1.00 64.13           N  
ATOM   3828  CA  THR B 478      18.856 -50.252  -9.753  1.00 64.13           C  
ATOM   3829  C   THR B 478      17.353 -50.184 -10.009  1.00 64.13           C  
ATOM   3830  CB  THR B 478      19.142 -49.943  -8.272  1.00 64.13           C  
ATOM   3831  O   THR B 478      16.679 -51.215 -10.056  1.00 64.13           O  
ATOM   3832  CG2 THR B 478      19.167 -51.220  -7.438  1.00 64.13           C  
ATOM   3833  OG1 THR B 478      20.412 -49.289  -8.162  1.00 64.13           O  
ATOM   3834  N   HIS B 479      16.913 -49.027 -10.207  1.00 61.64           N  
ATOM   3835  CA  HIS B 479      15.486 -48.834 -10.435  1.00 61.64           C  
ATOM   3836  C   HIS B 479      15.057 -49.421 -11.775  1.00 61.64           C  
ATOM   3837  CB  HIS B 479      15.130 -47.347 -10.376  1.00 61.64           C  
ATOM   3838  O   HIS B 479      14.036 -50.108 -11.859  1.00 61.64           O  
ATOM   3839  CG  HIS B 479      13.674 -47.087 -10.157  1.00 61.64           C  
ATOM   3840  CD2 HIS B 479      12.961 -46.922  -9.018  1.00 61.64           C  
ATOM   3841  ND1 HIS B 479      12.775 -46.972 -11.196  1.00 61.64           N  
ATOM   3842  CE1 HIS B 479      11.568 -46.746 -10.703  1.00 61.64           C  
ATOM   3843  NE2 HIS B 479      11.654 -46.711  -9.384  1.00 61.64           N  
ATOM   3844  N   VAL B 480      15.881 -49.242 -12.771  1.00 65.20           N  
ATOM   3845  CA  VAL B 480      15.565 -49.745 -14.104  1.00 65.20           C  
ATOM   3846  C   VAL B 480      15.624 -51.270 -14.109  1.00 65.20           C  
ATOM   3847  CB  VAL B 480      16.527 -49.171 -15.170  1.00 65.20           C  
ATOM   3848  O   VAL B 480      14.738 -51.930 -14.659  1.00 65.20           O  
ATOM   3849  CG1 VAL B 480      16.237 -49.779 -16.541  1.00 65.20           C  
ATOM   3850  CG2 VAL B 480      16.417 -47.649 -15.222  1.00 65.20           C  
ATOM   3851  N   LEU B 481      16.457 -51.872 -13.366  1.00 69.21           N  
ATOM   3852  CA  LEU B 481      16.656 -53.317 -13.374  1.00 69.21           C  
ATOM   3853  C   LEU B 481      15.566 -54.020 -12.572  1.00 69.21           C  
ATOM   3854  CB  LEU B 481      18.032 -53.672 -12.807  1.00 69.21           C  
ATOM   3855  O   LEU B 481      15.130 -55.115 -12.935  1.00 69.21           O  
ATOM   3856  CG  LEU B 481      19.178 -53.767 -13.816  1.00 69.21           C  
ATOM   3857  CD1 LEU B 481      20.521 -53.627 -13.108  1.00 69.21           C  
ATOM   3858  CD2 LEU B 481      19.106 -55.083 -14.584  1.00 69.21           C  
ATOM   3859  N   ARG B 482      15.036 -53.279 -11.553  1.00 65.40           N  
ATOM   3860  CA  ARG B 482      13.979 -53.870 -10.740  1.00 65.40           C  
ATOM   3861  C   ARG B 482      12.674 -53.966 -11.523  1.00 65.40           C  
ATOM   3862  CB  ARG B 482      13.764 -53.056  -9.462  1.00 65.40           C  
ATOM   3863  O   ARG B 482      11.810 -54.785 -11.203  1.00 65.40           O  
ATOM   3864  CG  ARG B 482      14.653 -53.481  -8.304  1.00 65.40           C  
ATOM   3865  CD  ARG B 482      14.359 -52.680  -7.043  1.00 65.40           C  
ATOM   3866  NE  ARG B 482      15.271 -53.029  -5.958  1.00 65.40           N  
ATOM   3867  NH1 ARG B 482      14.719 -51.218  -4.634  1.00 65.40           N  
ATOM   3868  NH2 ARG B 482      16.279 -52.736  -3.915  1.00 65.40           N  
ATOM   3869  CZ  ARG B 482      15.421 -52.327  -4.838  1.00 65.40           C  
ATOM   3870  N   SER B 483      12.681 -53.247 -12.590  1.00 63.64           N  
ATOM   3871  CA  SER B 483      11.470 -53.250 -13.405  1.00 63.64           C  
ATOM   3872  C   SER B 483      11.564 -54.277 -14.529  1.00 63.64           C  
ATOM   3873  CB  SER B 483      11.215 -51.861 -13.992  1.00 63.64           C  
ATOM   3874  O   SER B 483      10.561 -54.594 -15.172  1.00 63.64           O  
ATOM   3875  OG  SER B 483      12.150 -51.568 -15.016  1.00 63.64           O  
ATOM   3876  N   LEU B 484      12.710 -54.951 -14.703  1.00 68.53           N  
ATOM   3877  CA  LEU B 484      12.932 -55.920 -15.771  1.00 68.53           C  
ATOM   3878  C   LEU B 484      12.564 -57.327 -15.314  1.00 68.53           C  
ATOM   3879  CB  LEU B 484      14.392 -55.885 -16.231  1.00 68.53           C  
ATOM   3880  O   LEU B 484      12.487 -57.594 -14.112  1.00 68.53           O  
ATOM   3881  CG  LEU B 484      14.843 -54.619 -16.961  1.00 68.53           C  
ATOM   3882  CD1 LEU B 484      16.365 -54.541 -16.996  1.00 68.53           C  
ATOM   3883  CD2 LEU B 484      14.268 -54.582 -18.373  1.00 68.53           C  
ATOM   3884  N   THR B 485      12.119 -58.220 -16.156  1.00 71.95           N  
ATOM   3885  CA  THR B 485      11.830 -59.621 -15.871  1.00 71.95           C  
ATOM   3886  C   THR B 485      13.078 -60.339 -15.365  1.00 71.95           C  
ATOM   3887  CB  THR B 485      11.287 -60.344 -17.117  1.00 71.95           C  
ATOM   3888  O   THR B 485      14.200 -59.895 -15.615  1.00 71.95           O  
ATOM   3889  CG2 THR B 485      10.020 -59.672 -17.635  1.00 71.95           C  
ATOM   3890  OG1 THR B 485      12.283 -60.321 -18.147  1.00 71.95           O  
ATOM   3891  N   PRO B 486      12.866 -61.335 -14.538  1.00 77.98           N  
ATOM   3892  CA  PRO B 486      14.000 -62.098 -14.013  1.00 77.98           C  
ATOM   3893  C   PRO B 486      14.960 -62.557 -15.108  1.00 77.98           C  
ATOM   3894  CB  PRO B 486      13.334 -63.297 -13.333  1.00 77.98           C  
ATOM   3895  O   PRO B 486      16.179 -62.530 -14.916  1.00 77.98           O  
ATOM   3896  CG  PRO B 486      11.867 -63.021 -13.424  1.00 77.98           C  
ATOM   3897  CD  PRO B 486      11.663 -61.803 -14.278  1.00 77.98           C  
ATOM   3898  N   ASN B 487      14.436 -62.985 -16.250  1.00 81.35           N  
ATOM   3899  CA  ASN B 487      15.284 -63.398 -17.363  1.00 81.35           C  
ATOM   3900  C   ASN B 487      16.078 -62.224 -17.928  1.00 81.35           C  
ATOM   3901  CB  ASN B 487      14.445 -64.050 -18.464  1.00 81.35           C  
ATOM   3902  O   ASN B 487      17.261 -62.363 -18.242  1.00 81.35           O  
ATOM   3903  CG  ASN B 487      14.013 -65.460 -18.112  1.00 81.35           C  
ATOM   3904  ND2 ASN B 487      13.091 -66.010 -18.894  1.00 81.35           N  
ATOM   3905  OD1 ASN B 487      14.503 -66.049 -17.146  1.00 81.35           O  
ATOM   3906  N   ALA B 488      15.485 -61.106 -17.999  1.00 84.27           N  
ATOM   3907  CA  ALA B 488      16.151 -59.903 -18.493  1.00 84.27           C  
ATOM   3908  C   ALA B 488      17.259 -59.461 -17.542  1.00 84.27           C  
ATOM   3909  CB  ALA B 488      15.139 -58.776 -18.686  1.00 84.27           C  
ATOM   3910  O   ALA B 488      18.339 -59.059 -17.982  1.00 84.27           O  
ATOM   3911  N   ARG B 489      16.958 -59.580 -16.270  1.00 84.17           N  
ATOM   3912  CA  ARG B 489      17.974 -59.262 -15.272  1.00 84.17           C  
ATOM   3913  C   ARG B 489      19.172 -60.197 -15.393  1.00 84.17           C  
ATOM   3914  CB  ARG B 489      17.387 -59.341 -13.862  1.00 84.17           C  
ATOM   3915  O   ARG B 489      20.319 -59.766 -15.260  1.00 84.17           O  
ATOM   3916  CG  ARG B 489      16.815 -58.026 -13.357  1.00 84.17           C  
ATOM   3917  CD  ARG B 489      16.283 -58.151 -11.936  1.00 84.17           C  
ATOM   3918  NE  ARG B 489      15.054 -57.384 -11.752  1.00 84.17           N  
ATOM   3919  NH1 ARG B 489      14.622 -58.192  -9.632  1.00 84.17           N  
ATOM   3920  NH2 ARG B 489      13.195 -56.682 -10.600  1.00 84.17           N  
ATOM   3921  CZ  ARG B 489      14.293 -57.421 -10.662  1.00 84.17           C  
ATOM   3922  N   GLY B 490      18.790 -61.436 -15.632  1.00 87.94           N  
ATOM   3923  CA  GLY B 490      19.844 -62.415 -15.844  1.00 87.94           C  
ATOM   3924  C   GLY B 490      20.712 -62.106 -17.050  1.00 87.94           C  
ATOM   3925  O   GLY B 490      21.933 -62.264 -16.999  1.00 87.94           O  
ATOM   3926  N   ILE B 491      20.096 -61.637 -18.111  1.00 89.32           N  
ATOM   3927  CA  ILE B 491      20.798 -61.279 -19.339  1.00 89.32           C  
ATOM   3928  C   ILE B 491      21.747 -60.113 -19.070  1.00 89.32           C  
ATOM   3929  CB  ILE B 491      19.809 -60.915 -20.470  1.00 89.32           C  
ATOM   3930  O   ILE B 491      22.913 -60.149 -19.470  1.00 89.32           O  
ATOM   3931  CG1 ILE B 491      18.939 -62.125 -20.827  1.00 89.32           C  
ATOM   3932  CG2 ILE B 491      20.562 -60.399 -21.700  1.00 89.32           C  
ATOM   3933  CD1 ILE B 491      17.829 -61.817 -21.823  1.00 89.32           C  
ATOM   3934  N   PHE B 492      21.261 -59.172 -18.346  1.00 88.58           N  
ATOM   3935  CA  PHE B 492      22.056 -57.990 -18.035  1.00 88.58           C  
ATOM   3936  C   PHE B 492      23.216 -58.345 -17.113  1.00 88.58           C  
ATOM   3937  CB  PHE B 492      21.183 -56.909 -17.389  1.00 88.58           C  
ATOM   3938  O   PHE B 492      24.337 -57.872 -17.307  1.00 88.58           O  
ATOM   3939  CG  PHE B 492      21.831 -55.551 -17.347  1.00 88.58           C  
ATOM   3940  CD1 PHE B 492      22.329 -55.039 -16.155  1.00 88.58           C  
ATOM   3941  CD2 PHE B 492      21.942 -54.786 -18.501  1.00 88.58           C  
ATOM   3942  CE1 PHE B 492      22.929 -53.783 -16.114  1.00 88.58           C  
ATOM   3943  CE2 PHE B 492      22.540 -53.529 -18.467  1.00 88.58           C  
ATOM   3944  CZ  PHE B 492      23.032 -53.029 -17.273  1.00 88.58           C  
ATOM   3945  N   ARG B 493      22.934 -59.164 -16.174  1.00 87.46           N  
ATOM   3946  CA  ARG B 493      23.973 -59.624 -15.259  1.00 87.46           C  
ATOM   3947  C   ARG B 493      25.098 -60.322 -16.014  1.00 87.46           C  
ATOM   3948  CB  ARG B 493      23.384 -60.567 -14.207  1.00 87.46           C  
ATOM   3949  O   ARG B 493      26.276 -60.124 -15.707  1.00 87.46           O  
ATOM   3950  CG  ARG B 493      23.288 -59.956 -12.818  1.00 87.46           C  
ATOM   3951  CD  ARG B 493      22.768 -60.959 -11.796  1.00 87.46           C  
ATOM   3952  NE  ARG B 493      21.822 -60.343 -10.870  1.00 87.46           N  
ATOM   3953  NH1 ARG B 493      20.550 -62.248 -10.578  1.00 87.46           N  
ATOM   3954  NH2 ARG B 493      19.992 -60.313  -9.483  1.00 87.46           N  
ATOM   3955  CZ  ARG B 493      20.790 -60.970 -10.312  1.00 87.46           C  
ATOM   3956  N   LEU B 494      24.698 -61.168 -16.935  1.00 88.23           N  
ATOM   3957  CA  LEU B 494      25.671 -61.889 -17.750  1.00 88.23           C  
ATOM   3958  C   LEU B 494      26.539 -60.919 -18.545  1.00 88.23           C  
ATOM   3959  CB  LEU B 494      24.961 -62.854 -18.703  1.00 88.23           C  
ATOM   3960  O   LEU B 494      27.750 -61.118 -18.663  1.00 88.23           O  
ATOM   3961  CG  LEU B 494      25.707 -64.147 -19.039  1.00 88.23           C  
ATOM   3962  CD1 LEU B 494      25.181 -65.298 -18.188  1.00 88.23           C  
ATOM   3963  CD2 LEU B 494      25.577 -64.469 -20.523  1.00 88.23           C  
ATOM   3964  N   LEU B 495      25.941 -59.907 -18.982  1.00 88.85           N  
ATOM   3965  CA  LEU B 495      26.664 -58.899 -19.751  1.00 88.85           C  
ATOM   3966  C   LEU B 495      27.652 -58.146 -18.868  1.00 88.85           C  
ATOM   3967  CB  LEU B 495      25.686 -57.915 -20.398  1.00 88.85           C  
ATOM   3968  O   LEU B 495      28.782 -57.877 -19.281  1.00 88.85           O  
ATOM   3969  CG  LEU B 495      26.130 -57.287 -21.720  1.00 88.85           C  
ATOM   3970  CD1 LEU B 495      25.626 -58.116 -22.897  1.00 88.85           C  
ATOM   3971  CD2 LEU B 495      25.635 -55.848 -21.822  1.00 88.85           C  
ATOM   3972  N   ILE B 496      27.242 -57.838 -17.658  1.00 87.15           N  
ATOM   3973  CA  ILE B 496      28.089 -57.143 -16.694  1.00 87.15           C  
ATOM   3974  C   ILE B 496      29.309 -58.002 -16.365  1.00 87.15           C  
ATOM   3975  CB  ILE B 496      27.312 -56.799 -15.404  1.00 87.15           C  
ATOM   3976  O   ILE B 496      30.440 -57.511 -16.366  1.00 87.15           O  
ATOM   3977  CG1 ILE B 496      26.199 -55.788 -15.705  1.00 87.15           C  
ATOM   3978  CG2 ILE B 496      28.262 -56.264 -14.328  1.00 87.15           C  
ATOM   3979  CD1 ILE B 496      25.306 -55.478 -14.511  1.00 87.15           C  
ATOM   3980  N   LYS B 497      29.009 -59.265 -16.068  1.00 86.85           N  
ATOM   3981  CA  LYS B 497      30.073 -60.196 -15.703  1.00 86.85           C  
ATOM   3982  C   LYS B 497      31.116 -60.301 -16.811  1.00 86.85           C  
ATOM   3983  CB  LYS B 497      29.495 -61.579 -15.395  1.00 86.85           C  
ATOM   3984  O   LYS B 497      32.319 -60.304 -16.541  1.00 86.85           O  
ATOM   3985  CG  LYS B 497      29.146 -61.791 -13.930  1.00 86.85           C  
ATOM   3986  CD  LYS B 497      28.607 -63.194 -13.681  1.00 86.85           C  
ATOM   3987  CE  LYS B 497      28.171 -63.379 -12.234  1.00 86.85           C  
ATOM   3988  NZ  LYS B 497      27.537 -64.713 -12.012  1.00 86.85           N  
ATOM   3989  N   TYR B 498      30.592 -60.363 -17.990  1.00 87.29           N  
ATOM   3990  CA  TYR B 498      31.502 -60.482 -19.123  1.00 87.29           C  
ATOM   3991  C   TYR B 498      32.355 -59.228 -19.273  1.00 87.29           C  
ATOM   3992  CB  TYR B 498      30.721 -60.740 -20.415  1.00 87.29           C  
ATOM   3993  O   TYR B 498      33.558 -59.314 -19.527  1.00 87.29           O  
ATOM   3994  CG  TYR B 498      31.535 -61.415 -21.493  1.00 87.29           C  
ATOM   3995  CD1 TYR B 498      32.199 -60.667 -22.462  1.00 87.29           C  
ATOM   3996  CD2 TYR B 498      31.640 -62.800 -21.544  1.00 87.29           C  
ATOM   3997  CE1 TYR B 498      32.949 -61.284 -23.458  1.00 87.29           C  
ATOM   3998  CE2 TYR B 498      32.387 -63.428 -22.536  1.00 87.29           C  
ATOM   3999  OH  TYR B 498      33.778 -63.279 -24.470  1.00 87.29           O  
ATOM   4000  CZ  TYR B 498      33.037 -62.663 -23.486  1.00 87.29           C  
ATOM   4001  N   GLN B 499      31.789 -58.131 -19.160  1.00 86.62           N  
ATOM   4002  CA  GLN B 499      32.509 -56.868 -19.291  1.00 86.62           C  
ATOM   4003  C   GLN B 499      33.533 -56.700 -18.172  1.00 86.62           C  
ATOM   4004  CB  GLN B 499      31.533 -55.690 -19.291  1.00 86.62           C  
ATOM   4005  O   GLN B 499      34.643 -56.219 -18.406  1.00 86.62           O  
ATOM   4006  CG  GLN B 499      32.150 -54.380 -19.760  1.00 86.62           C  
ATOM   4007  CD  GLN B 499      31.110 -53.323 -20.082  1.00 86.62           C  
ATOM   4008  NE2 GLN B 499      31.459 -52.061 -19.857  1.00 86.62           N  
ATOM   4009  OE1 GLN B 499      30.003 -53.639 -20.529  1.00 86.62           O  
ATOM   4010  N   LEU B 500      33.142 -57.146 -16.969  1.00 86.31           N  
ATOM   4011  CA  LEU B 500      34.049 -57.038 -15.832  1.00 86.31           C  
ATOM   4012  C   LEU B 500      35.214 -58.013 -15.973  1.00 86.31           C  
ATOM   4013  CB  LEU B 500      33.302 -57.303 -14.522  1.00 86.31           C  
ATOM   4014  O   LEU B 500      36.340 -57.703 -15.576  1.00 86.31           O  
ATOM   4015  CG  LEU B 500      32.504 -56.132 -13.949  1.00 86.31           C  
ATOM   4016  CD1 LEU B 500      31.483 -56.633 -12.932  1.00 86.31           C  
ATOM   4017  CD2 LEU B 500      33.438 -55.107 -13.314  1.00 86.31           C  
ATOM   4018  N   ASP B 501      34.957 -59.197 -16.563  1.00 84.49           N  
ATOM   4019  CA  ASP B 501      35.985 -60.212 -16.771  1.00 84.49           C  
ATOM   4020  C   ASP B 501      37.011 -59.751 -17.804  1.00 84.49           C  
ATOM   4021  CB  ASP B 501      35.353 -61.534 -17.211  1.00 84.49           C  
ATOM   4022  O   ASP B 501      38.165 -60.184 -17.777  1.00 84.49           O  
ATOM   4023  CG  ASP B 501      34.681 -62.278 -16.070  1.00 84.49           C  
ATOM   4024  OD1 ASP B 501      34.888 -61.908 -14.894  1.00 84.49           O  
ATOM   4025  OD2 ASP B 501      33.939 -63.245 -16.350  1.00 84.49           O  
ATOM   4026  N   ASN B 502      36.590 -58.863 -18.628  1.00 81.74           N  
ATOM   4027  CA  ASN B 502      37.477 -58.380 -19.681  1.00 81.74           C  
ATOM   4028  C   ASN B 502      37.961 -56.961 -19.400  1.00 81.74           C  
ATOM   4029  CB  ASN B 502      36.779 -58.444 -21.041  1.00 81.74           C  
ATOM   4030  O   ASN B 502      38.322 -56.229 -20.323  1.00 81.74           O  
ATOM   4031  CG  ASN B 502      36.757 -59.844 -21.622  1.00 81.74           C  
ATOM   4032  ND2 ASN B 502      35.685 -60.175 -22.332  1.00 81.74           N  
ATOM   4033  OD1 ASN B 502      37.696 -60.623 -21.433  1.00 81.74           O  
ATOM   4034  N   GLN B 503      37.920 -56.545 -18.136  1.00 74.37           N  
ATOM   4035  CA  GLN B 503      38.267 -55.195 -17.706  1.00 74.37           C  
ATOM   4036  C   GLN B 503      39.748 -54.908 -17.934  1.00 74.37           C  
ATOM   4037  CB  GLN B 503      37.913 -54.993 -16.231  1.00 74.37           C  
ATOM   4038  O   GLN B 503      40.125 -53.778 -18.251  1.00 74.37           O  
ATOM   4039  CG  GLN B 503      37.935 -53.536 -15.788  1.00 74.37           C  
ATOM   4040  CD  GLN B 503      37.633 -53.368 -14.310  1.00 74.37           C  
ATOM   4041  NE2 GLN B 503      37.738 -52.138 -13.820  1.00 74.37           N  
ATOM   4042  OE1 GLN B 503      37.307 -54.336 -13.616  1.00 74.37           O  
ATOM   4043  N   ASP B 504      40.560 -55.948 -17.870  1.00 71.48           N  
ATOM   4044  CA  ASP B 504      42.010 -55.795 -17.946  1.00 71.48           C  
ATOM   4045  C   ASP B 504      42.497 -55.887 -19.390  1.00 71.48           C  
ATOM   4046  CB  ASP B 504      42.707 -56.853 -17.088  1.00 71.48           C  
ATOM   4047  O   ASP B 504      43.678 -55.670 -19.668  1.00 71.48           O  
ATOM   4048  CG  ASP B 504      42.488 -56.647 -15.599  1.00 71.48           C  
ATOM   4049  OD1 ASP B 504      42.293 -55.491 -15.166  1.00 71.48           O  
ATOM   4050  OD2 ASP B 504      42.515 -57.650 -14.853  1.00 71.48           O  
ATOM   4051  N   ASN B 505      41.557 -56.205 -20.306  1.00 73.80           N  
ATOM   4052  CA  ASN B 505      41.937 -56.287 -21.713  1.00 73.80           C  
ATOM   4053  C   ASN B 505      41.746 -54.950 -22.423  1.00 73.80           C  
ATOM   4054  CB  ASN B 505      41.140 -57.383 -22.422  1.00 73.80           C  
ATOM   4055  O   ASN B 505      40.615 -54.499 -22.613  1.00 73.80           O  
ATOM   4056  CG  ASN B 505      41.977 -58.163 -23.417  1.00 73.80           C  
ATOM   4057  ND2 ASN B 505      41.448 -59.288 -23.883  1.00 73.80           N  
ATOM   4058  OD1 ASN B 505      43.089 -57.758 -23.763  1.00 73.80           O  
ATOM   4059  N   PRO B 506      42.826 -54.210 -22.521  1.00 69.06           N  
ATOM   4060  CA  PRO B 506      42.763 -52.897 -23.168  1.00 69.06           C  
ATOM   4061  C   PRO B 506      42.146 -52.957 -24.563  1.00 69.06           C  
ATOM   4062  CB  PRO B 506      44.230 -52.468 -23.238  1.00 69.06           C  
ATOM   4063  O   PRO B 506      41.681 -51.938 -25.081  1.00 69.06           O  
ATOM   4064  CG  PRO B 506      45.001 -53.668 -22.791  1.00 69.06           C  
ATOM   4065  CD  PRO B 506      44.029 -54.710 -22.318  1.00 69.06           C  
ATOM   4066  N   SER B 507      42.145 -54.166 -25.186  1.00 68.87           N  
ATOM   4067  CA  SER B 507      41.602 -54.338 -26.529  1.00 68.87           C  
ATOM   4068  C   SER B 507      40.136 -54.754 -26.484  1.00 68.87           C  
ATOM   4069  CB  SER B 507      42.412 -55.377 -27.306  1.00 68.87           C  
ATOM   4070  O   SER B 507      39.567 -55.156 -27.501  1.00 68.87           O  
ATOM   4071  OG  SER B 507      43.194 -56.166 -26.426  1.00 68.87           O  
ATOM   4072  N   TYR B 508      39.528 -54.598 -25.442  1.00 75.31           N  
ATOM   4073  CA  TYR B 508      38.140 -55.022 -25.293  1.00 75.31           C  
ATOM   4074  C   TYR B 508      37.190 -54.010 -25.923  1.00 75.31           C  
ATOM   4075  CB  TYR B 508      37.792 -55.214 -23.814  1.00 75.31           C  
ATOM   4076  O   TYR B 508      37.144 -52.850 -25.508  1.00 75.31           O  
ATOM   4077  CG  TYR B 508      36.381 -55.698 -23.580  1.00 75.31           C  
ATOM   4078  CD1 TYR B 508      35.404 -54.842 -23.079  1.00 75.31           C  
ATOM   4079  CD2 TYR B 508      36.024 -57.013 -23.859  1.00 75.31           C  
ATOM   4080  CE1 TYR B 508      34.103 -55.285 -22.860  1.00 75.31           C  
ATOM   4081  CE2 TYR B 508      34.727 -57.467 -23.644  1.00 75.31           C  
ATOM   4082  OH  TYR B 508      32.489 -57.041 -22.931  1.00 75.31           O  
ATOM   4083  CZ  TYR B 508      33.775 -56.597 -23.145  1.00 75.31           C  
ATOM   4084  N   ILE B 509      36.624 -54.352 -27.029  1.00 71.56           N  
ATOM   4085  CA  ILE B 509      35.747 -53.474 -27.796  1.00 71.56           C  
ATOM   4086  C   ILE B 509      34.290 -53.756 -27.435  1.00 71.56           C  
ATOM   4087  CB  ILE B 509      35.966 -53.646 -29.316  1.00 71.56           C  
ATOM   4088  O   ILE B 509      33.427 -52.889 -27.591  1.00 71.56           O  
ATOM   4089  CG1 ILE B 509      37.462 -53.741 -29.633  1.00 71.56           C  
ATOM   4090  CG2 ILE B 509      35.314 -52.495 -30.089  1.00 71.56           C  
ATOM   4091  CD1 ILE B 509      37.768 -54.309 -31.012  1.00 71.56           C  
ATOM   4092  N   GLY B 510      33.975 -54.868 -26.740  1.00 80.64           N  
ATOM   4093  CA  GLY B 510      32.620 -55.285 -26.415  1.00 80.64           C  
ATOM   4094  C   GLY B 510      32.343 -56.736 -26.763  1.00 80.64           C  
ATOM   4095  O   GLY B 510      33.213 -57.429 -27.295  1.00 80.64           O  
ATOM   4096  N   LEU B 511      31.143 -57.266 -26.344  1.00 84.73           N  
ATOM   4097  CA  LEU B 511      30.732 -58.642 -26.600  1.00 84.73           C  
ATOM   4098  C   LEU B 511      29.925 -58.737 -27.891  1.00 84.73           C  
ATOM   4099  CB  LEU B 511      29.908 -59.183 -25.428  1.00 84.73           C  
ATOM   4100  O   LEU B 511      29.000 -57.952 -28.108  1.00 84.73           O  
ATOM   4101  CG  LEU B 511      29.968 -60.693 -25.196  1.00 84.73           C  
ATOM   4102  CD1 LEU B 511      30.920 -61.015 -24.048  1.00 84.73           C  
ATOM   4103  CD2 LEU B 511      28.576 -61.248 -24.915  1.00 84.73           C  
ATOM   4104  N   SER B 512      30.404 -59.552 -28.900  1.00 86.02           N  
ATOM   4105  CA  SER B 512      29.669 -59.766 -30.142  1.00 86.02           C  
ATOM   4106  C   SER B 512      28.304 -60.393 -29.876  1.00 86.02           C  
ATOM   4107  CB  SER B 512      30.471 -60.656 -31.093  1.00 86.02           C  
ATOM   4108  O   SER B 512      28.157 -61.207 -28.963  1.00 86.02           O  
ATOM   4109  OG  SER B 512      30.309 -62.024 -30.758  1.00 86.02           O  
ATOM   4110  N   PHE B 513      27.294 -59.966 -30.585  1.00 85.89           N  
ATOM   4111  CA  PHE B 513      25.927 -60.451 -30.434  1.00 85.89           C  
ATOM   4112  C   PHE B 513      25.884 -61.974 -30.489  1.00 85.89           C  
ATOM   4113  CB  PHE B 513      25.022 -59.861 -31.520  1.00 85.89           C  
ATOM   4114  O   PHE B 513      25.251 -62.613 -29.646  1.00 85.89           O  
ATOM   4115  CG  PHE B 513      23.594 -60.329 -31.441  1.00 85.89           C  
ATOM   4116  CD1 PHE B 513      23.155 -61.397 -32.213  1.00 85.89           C  
ATOM   4117  CD2 PHE B 513      22.691 -59.700 -30.594  1.00 85.89           C  
ATOM   4118  CE1 PHE B 513      21.834 -61.833 -32.142  1.00 85.89           C  
ATOM   4119  CE2 PHE B 513      21.369 -60.130 -30.517  1.00 85.89           C  
ATOM   4120  CZ  PHE B 513      20.942 -61.196 -31.293  1.00 85.89           C  
ATOM   4121  N   GLN B 514      26.604 -62.533 -31.463  1.00 85.80           N  
ATOM   4122  CA  GLN B 514      26.573 -63.977 -31.674  1.00 85.80           C  
ATOM   4123  C   GLN B 514      27.159 -64.720 -30.477  1.00 85.80           C  
ATOM   4124  CB  GLN B 514      27.333 -64.350 -32.947  1.00 85.80           C  
ATOM   4125  O   GLN B 514      26.593 -65.714 -30.019  1.00 85.80           O  
ATOM   4126  CG  GLN B 514      26.492 -64.259 -34.214  1.00 85.80           C  
ATOM   4127  CD  GLN B 514      26.242 -65.613 -34.851  1.00 85.80           C  
ATOM   4128  NE2 GLN B 514      25.275 -65.671 -35.761  1.00 85.80           N  
ATOM   4129  OE1 GLN B 514      26.913 -66.599 -34.529  1.00 85.80           O  
ATOM   4130  N   ASP B 515      28.252 -64.188 -29.968  1.00 87.53           N  
ATOM   4131  CA  ASP B 515      28.884 -64.797 -28.802  1.00 87.53           C  
ATOM   4132  C   ASP B 515      28.007 -64.648 -27.560  1.00 87.53           C  
ATOM   4133  CB  ASP B 515      30.260 -64.176 -28.552  1.00 87.53           C  
ATOM   4134  O   ASP B 515      27.886 -65.581 -26.764  1.00 87.53           O  
ATOM   4135  CG  ASP B 515      31.315 -64.657 -29.532  1.00 87.53           C  
ATOM   4136  OD1 ASP B 515      31.094 -65.683 -30.212  1.00 87.53           O  
ATOM   4137  OD2 ASP B 515      32.378 -64.007 -29.624  1.00 87.53           O  
ATOM   4138  N   PHE B 516      27.385 -63.546 -27.461  1.00 90.21           N  
ATOM   4139  CA  PHE B 516      26.525 -63.267 -26.317  1.00 90.21           C  
ATOM   4140  C   PHE B 516      25.279 -64.145 -26.350  1.00 90.21           C  
ATOM   4141  CB  PHE B 516      26.125 -61.789 -26.292  1.00 90.21           C  
ATOM   4142  O   PHE B 516      24.849 -64.660 -25.315  1.00 90.21           O  
ATOM   4143  CG  PHE B 516      25.401 -61.377 -25.038  1.00 90.21           C  
ATOM   4144  CD1 PHE B 516      24.125 -60.833 -25.102  1.00 90.21           C  
ATOM   4145  CD2 PHE B 516      25.999 -61.535 -23.794  1.00 90.21           C  
ATOM   4146  CE1 PHE B 516      23.453 -60.451 -23.943  1.00 90.21           C  
ATOM   4147  CE2 PHE B 516      25.334 -61.156 -22.631  1.00 90.21           C  
ATOM   4148  CZ  PHE B 516      24.061 -60.613 -22.708  1.00 90.21           C  
ATOM   4149  N   TYR B 517      24.744 -64.340 -27.510  1.00 88.56           N  
ATOM   4150  CA  TYR B 517      23.582 -65.204 -27.685  1.00 88.56           C  
ATOM   4151  C   TYR B 517      23.881 -66.623 -27.216  1.00 88.56           C  
ATOM   4152  CB  TYR B 517      23.142 -65.221 -29.152  1.00 88.56           C  
ATOM   4153  O   TYR B 517      23.077 -67.231 -26.506  1.00 88.56           O  
ATOM   4154  CG  TYR B 517      22.024 -66.194 -29.439  1.00 88.56           C  
ATOM   4155  CD1 TYR B 517      22.264 -67.376 -30.136  1.00 88.56           C  
ATOM   4156  CD2 TYR B 517      20.725 -65.933 -29.014  1.00 88.56           C  
ATOM   4157  CE1 TYR B 517      21.236 -68.274 -30.404  1.00 88.56           C  
ATOM   4158  CE2 TYR B 517      19.690 -66.825 -29.277  1.00 88.56           C  
ATOM   4159  OH  TYR B 517      18.934 -68.877 -30.233  1.00 88.56           O  
ATOM   4160  CZ  TYR B 517      19.955 -67.991 -29.971  1.00 88.56           C  
ATOM   4161  N   GLN B 518      25.037 -67.126 -27.605  1.00 88.33           N  
ATOM   4162  CA  GLN B 518      25.437 -68.474 -27.215  1.00 88.33           C  
ATOM   4163  C   GLN B 518      25.544 -68.598 -25.698  1.00 88.33           C  
ATOM   4164  CB  GLN B 518      26.768 -68.850 -27.868  1.00 88.33           C  
ATOM   4165  O   GLN B 518      25.091 -69.587 -25.118  1.00 88.33           O  
ATOM   4166  CG  GLN B 518      26.955 -70.348 -28.064  1.00 88.33           C  
ATOM   4167  CD  GLN B 518      26.102 -70.904 -29.189  1.00 88.33           C  
ATOM   4168  NE2 GLN B 518      25.817 -72.201 -29.132  1.00 88.33           N  
ATOM   4169  OE1 GLN B 518      25.701 -70.174 -30.101  1.00 88.33           O  
ATOM   4170  N   GLN B 519      26.057 -67.576 -25.110  1.00 89.36           N  
ATOM   4171  CA  GLN B 519      26.207 -67.577 -23.659  1.00 89.36           C  
ATOM   4172  C   GLN B 519      24.849 -67.505 -22.965  1.00 89.36           C  
ATOM   4173  CB  GLN B 519      27.089 -66.412 -23.209  1.00 89.36           C  
ATOM   4174  O   GLN B 519      24.630 -68.165 -21.948  1.00 89.36           O  
ATOM   4175  CG  GLN B 519      28.582 -66.688 -23.329  1.00 89.36           C  
ATOM   4176  CD  GLN B 519      29.433 -65.562 -22.773  1.00 89.36           C  
ATOM   4177  NE2 GLN B 519      30.634 -65.402 -23.319  1.00 89.36           N  
ATOM   4178  OE1 GLN B 519      29.015 -64.840 -21.862  1.00 89.36           O  
ATOM   4179  N   CYS B 520      23.962 -66.719 -23.424  1.00 89.58           N  
ATOM   4180  CA  CYS B 520      22.619 -66.601 -22.866  1.00 89.58           C  
ATOM   4181  C   CYS B 520      21.844 -67.903 -23.029  1.00 89.58           C  
ATOM   4182  CB  CYS B 520      21.859 -65.457 -23.537  1.00 89.58           C  
ATOM   4183  O   CYS B 520      21.114 -68.313 -22.125  1.00 89.58           O  
ATOM   4184  SG  CYS B 520      22.421 -63.816 -23.036  1.00 89.58           S  
ATOM   4185  N   ARG B 521      22.045 -68.548 -24.187  1.00 85.41           N  
ATOM   4186  CA  ARG B 521      21.402 -69.835 -24.433  1.00 85.41           C  
ATOM   4187  C   ARG B 521      21.916 -70.897 -23.468  1.00 85.41           C  
ATOM   4188  CB  ARG B 521      21.633 -70.283 -25.878  1.00 85.41           C  
ATOM   4189  O   ARG B 521      21.135 -71.687 -22.933  1.00 85.41           O  
ATOM   4190  CG  ARG B 521      20.364 -70.704 -26.602  1.00 85.41           C  
ATOM   4191  CD  ARG B 521      20.661 -71.242 -27.995  1.00 85.41           C  
ATOM   4192  NE  ARG B 521      19.866 -72.429 -28.296  1.00 85.41           N  
ATOM   4193  NH1 ARG B 521      20.790 -72.772 -30.385  1.00 85.41           N  
ATOM   4194  NH2 ARG B 521      19.175 -74.193 -29.594  1.00 85.41           N  
ATOM   4195  CZ  ARG B 521      19.945 -73.129 -29.424  1.00 85.41           C  
ATOM   4196  N   GLU B 522      23.200 -70.899 -23.238  1.00 87.57           N  
ATOM   4197  CA  GLU B 522      23.831 -71.851 -22.328  1.00 87.57           C  
ATOM   4198  C   GLU B 522      23.368 -71.629 -20.890  1.00 87.57           C  
ATOM   4199  CB  GLU B 522      25.355 -71.747 -22.412  1.00 87.57           C  
ATOM   4200  O   GLU B 522      23.273 -72.579 -20.110  1.00 87.57           O  
ATOM   4201  CG  GLU B 522      25.952 -72.429 -23.635  1.00 87.57           C  
ATOM   4202  CD  GLU B 522      27.458 -72.249 -23.747  1.00 87.57           C  
ATOM   4203  OE1 GLU B 522      28.052 -72.721 -24.743  1.00 87.57           O  
ATOM   4204  OE2 GLU B 522      28.047 -71.633 -22.832  1.00 87.57           O  
ATOM   4205  N   ALA B 523      23.031 -70.444 -20.615  1.00 86.96           N  
ATOM   4206  CA  ALA B 523      22.572 -70.096 -19.273  1.00 86.96           C  
ATOM   4207  C   ALA B 523      21.055 -70.220 -19.162  1.00 86.96           C  
ATOM   4208  CB  ALA B 523      23.015 -68.681 -18.910  1.00 86.96           C  
ATOM   4209  O   ALA B 523      20.477 -69.926 -18.114  1.00 86.96           O  
ATOM   4210  N   PHE B 524      20.372 -70.671 -20.184  1.00 87.08           N  
ATOM   4211  CA  PHE B 524      18.934 -70.896 -20.267  1.00 87.08           C  
ATOM   4212  C   PHE B 524      18.169 -69.599 -20.032  1.00 87.08           C  
ATOM   4213  CB  PHE B 524      18.495 -71.955 -19.251  1.00 87.08           C  
ATOM   4214  O   PHE B 524      17.115 -69.600 -19.392  1.00 87.08           O  
ATOM   4215  CG  PHE B 524      18.995 -73.340 -19.564  1.00 87.08           C  
ATOM   4216  CD1 PHE B 524      18.333 -74.142 -20.485  1.00 87.08           C  
ATOM   4217  CD2 PHE B 524      20.129 -73.840 -18.935  1.00 87.08           C  
ATOM   4218  CE1 PHE B 524      18.794 -75.424 -20.777  1.00 87.08           C  
ATOM   4219  CE2 PHE B 524      20.595 -75.119 -19.221  1.00 87.08           C  
ATOM   4220  CZ  PHE B 524      19.926 -75.910 -20.141  1.00 87.08           C  
ATOM   4221  N   LEU B 525      18.661 -68.559 -20.535  1.00 86.89           N  
ATOM   4222  CA  LEU B 525      18.019 -67.262 -20.350  1.00 86.89           C  
ATOM   4223  C   LEU B 525      17.171 -66.898 -21.565  1.00 86.89           C  
ATOM   4224  CB  LEU B 525      19.068 -66.175 -20.101  1.00 86.89           C  
ATOM   4225  O   LEU B 525      16.175 -66.182 -21.439  1.00 86.89           O  
ATOM   4226  CG  LEU B 525      19.812 -66.245 -18.767  1.00 86.89           C  
ATOM   4227  CD1 LEU B 525      21.038 -65.338 -18.796  1.00 86.89           C  
ATOM   4228  CD2 LEU B 525      18.886 -65.863 -17.617  1.00 86.89           C  
ATOM   4229  N   VAL B 526      17.609 -67.387 -22.755  1.00 84.38           N  
ATOM   4230  CA  VAL B 526      16.869 -67.103 -23.980  1.00 84.38           C  
ATOM   4231  C   VAL B 526      16.730 -68.379 -24.807  1.00 84.38           C  
ATOM   4232  CB  VAL B 526      17.556 -65.999 -24.815  1.00 84.38           C  
ATOM   4233  O   VAL B 526      17.626 -69.227 -24.807  1.00 84.38           O  
ATOM   4234  CG1 VAL B 526      16.679 -65.592 -25.998  1.00 84.38           C  
ATOM   4235  CG2 VAL B 526      17.873 -64.788 -23.939  1.00 84.38           C  
ATOM   4236  N   ASN B 527      15.629 -68.621 -25.495  1.00 76.25           N  
ATOM   4237  CA  ASN B 527      15.375 -69.789 -26.330  1.00 76.25           C  
ATOM   4238  C   ASN B 527      15.612 -69.485 -27.807  1.00 76.25           C  
ATOM   4239  CB  ASN B 527      13.949 -70.302 -26.116  1.00 76.25           C  
ATOM   4240  O   ASN B 527      15.780 -70.400 -28.614  1.00 76.25           O  
ATOM   4241  CG  ASN B 527      13.687 -70.718 -24.682  1.00 76.25           C  
ATOM   4242  ND2 ASN B 527      12.446 -71.086 -24.388  1.00 76.25           N  
ATOM   4243  OD1 ASN B 527      14.593 -70.708 -23.845  1.00 76.25           O  
ATOM   4244  N   SER B 528      15.552 -68.197 -28.193  1.00 82.39           N  
ATOM   4245  CA  SER B 528      15.712 -67.822 -29.594  1.00 82.39           C  
ATOM   4246  C   SER B 528      16.464 -66.502 -29.730  1.00 82.39           C  
ATOM   4247  CB  SER B 528      14.350 -67.716 -30.281  1.00 82.39           C  
ATOM   4248  O   SER B 528      16.522 -65.714 -28.784  1.00 82.39           O  
ATOM   4249  OG  SER B 528      13.729 -66.478 -29.978  1.00 82.39           O  
ATOM   4250  N   ASP B 529      17.136 -66.257 -30.869  1.00 81.15           N  
ATOM   4251  CA  ASP B 529      17.825 -65.022 -31.231  1.00 81.15           C  
ATOM   4252  C   ASP B 529      16.870 -63.831 -31.203  1.00 81.15           C  
ATOM   4253  CB  ASP B 529      18.465 -65.151 -32.616  1.00 81.15           C  
ATOM   4254  O   ASP B 529      17.246 -62.738 -30.775  1.00 81.15           O  
ATOM   4255  CG  ASP B 529      19.300 -63.941 -32.997  1.00 81.15           C  
ATOM   4256  OD1 ASP B 529      19.753 -63.204 -32.096  1.00 81.15           O  
ATOM   4257  OD2 ASP B 529      19.505 -63.723 -34.211  1.00 81.15           O  
ATOM   4258  N   LEU B 530      15.682 -63.990 -31.454  1.00 82.20           N  
ATOM   4259  CA  LEU B 530      14.673 -62.938 -31.515  1.00 82.20           C  
ATOM   4260  C   LEU B 530      14.355 -62.408 -30.120  1.00 82.20           C  
ATOM   4261  CB  LEU B 530      13.396 -63.459 -32.179  1.00 82.20           C  
ATOM   4262  O   LEU B 530      14.214 -61.199 -29.929  1.00 82.20           O  
ATOM   4263  CG  LEU B 530      12.788 -62.572 -33.267  1.00 82.20           C  
ATOM   4264  CD1 LEU B 530      12.945 -63.228 -34.635  1.00 82.20           C  
ATOM   4265  CD2 LEU B 530      11.319 -62.291 -32.969  1.00 82.20           C  
ATOM   4266  N   THR B 531      14.323 -63.331 -29.200  1.00 82.01           N  
ATOM   4267  CA  THR B 531      14.020 -62.960 -27.822  1.00 82.01           C  
ATOM   4268  C   THR B 531      15.145 -62.116 -27.229  1.00 82.01           C  
ATOM   4269  CB  THR B 531      13.793 -64.205 -26.945  1.00 82.01           C  
ATOM   4270  O   THR B 531      14.889 -61.142 -26.518  1.00 82.01           O  
ATOM   4271  CG2 THR B 531      12.408 -64.183 -26.306  1.00 82.01           C  
ATOM   4272  OG1 THR B 531      13.914 -65.381 -27.755  1.00 82.01           O  
ATOM   4273  N   LEU B 532      16.317 -62.429 -27.521  1.00 88.11           N  
ATOM   4274  CA  LEU B 532      17.467 -61.675 -27.036  1.00 88.11           C  
ATOM   4275  C   LEU B 532      17.505 -60.282 -27.655  1.00 88.11           C  
ATOM   4276  CB  LEU B 532      18.767 -62.421 -27.349  1.00 88.11           C  
ATOM   4277  O   LEU B 532      17.734 -59.293 -26.955  1.00 88.11           O  
ATOM   4278  CG  LEU B 532      20.058 -61.772 -26.846  1.00 88.11           C  
ATOM   4279  CD1 LEU B 532      20.105 -61.797 -25.322  1.00 88.11           C  
ATOM   4280  CD2 LEU B 532      21.276 -62.477 -27.435  1.00 88.11           C  
ATOM   4281  N   ARG B 533      17.308 -60.177 -28.901  1.00 86.41           N  
ATOM   4282  CA  ARG B 533      17.298 -58.888 -29.584  1.00 86.41           C  
ATOM   4283  C   ARG B 533      16.236 -57.964 -28.995  1.00 86.41           C  
ATOM   4284  CB  ARG B 533      17.056 -59.075 -31.084  1.00 86.41           C  
ATOM   4285  O   ARG B 533      16.461 -56.760 -28.858  1.00 86.41           O  
ATOM   4286  CG  ARG B 533      18.310 -59.414 -31.872  1.00 86.41           C  
ATOM   4287  CD  ARG B 533      18.050 -59.420 -33.372  1.00 86.41           C  
ATOM   4288  NE  ARG B 533      19.249 -59.773 -34.127  1.00 86.41           N  
ATOM   4289  NH1 ARG B 533      18.231 -59.656 -36.197  1.00 86.41           N  
ATOM   4290  NH2 ARG B 533      20.451 -60.206 -36.035  1.00 86.41           N  
ATOM   4291  CZ  ARG B 533      19.307 -59.878 -35.451  1.00 86.41           C  
ATOM   4292  N   ALA B 534      15.077 -58.615 -28.687  1.00 83.45           N  
ATOM   4293  CA  ALA B 534      13.987 -57.854 -28.081  1.00 83.45           C  
ATOM   4294  C   ALA B 534      14.404 -57.281 -26.729  1.00 83.45           C  
ATOM   4295  CB  ALA B 534      12.749 -58.733 -27.923  1.00 83.45           C  
ATOM   4296  O   ALA B 534      14.122 -56.118 -26.428  1.00 83.45           O  
ATOM   4297  N   GLN B 535      15.049 -58.046 -25.962  1.00 83.51           N  
ATOM   4298  CA  GLN B 535      15.513 -57.604 -24.651  1.00 83.51           C  
ATOM   4299  C   GLN B 535      16.601 -56.542 -24.781  1.00 83.51           C  
ATOM   4300  CB  GLN B 535      16.032 -58.791 -23.837  1.00 83.51           C  
ATOM   4301  O   GLN B 535      16.617 -55.567 -24.027  1.00 83.51           O  
ATOM   4302  CG  GLN B 535      14.931 -59.666 -23.254  1.00 83.51           C  
ATOM   4303  CD  GLN B 535      14.611 -59.322 -21.811  1.00 83.51           C  
ATOM   4304  NE2 GLN B 535      13.530 -59.893 -21.291  1.00 83.51           N  
ATOM   4305  OE1 GLN B 535      15.329 -58.550 -21.169  1.00 83.51           O  
ATOM   4306  N   LEU B 536      17.476 -56.648 -25.672  1.00 87.27           N  
ATOM   4307  CA  LEU B 536      18.563 -55.701 -25.898  1.00 87.27           C  
ATOM   4308  C   LEU B 536      18.020 -54.350 -26.354  1.00 87.27           C  
ATOM   4309  CB  LEU B 536      19.543 -56.248 -26.938  1.00 87.27           C  
ATOM   4310  O   LEU B 536      18.567 -53.304 -25.997  1.00 87.27           O  
ATOM   4311  CG  LEU B 536      20.437 -57.403 -26.486  1.00 87.27           C  
ATOM   4312  CD1 LEU B 536      21.226 -57.958 -27.668  1.00 87.27           C  
ATOM   4313  CD2 LEU B 536      21.378 -56.948 -25.375  1.00 87.27           C  
ATOM   4314  N   THR B 537      16.971 -54.456 -27.178  1.00 81.61           N  
ATOM   4315  CA  THR B 537      16.315 -53.217 -27.581  1.00 81.61           C  
ATOM   4316  C   THR B 537      15.770 -52.474 -26.365  1.00 81.61           C  
ATOM   4317  CB  THR B 537      15.172 -53.488 -28.576  1.00 81.61           C  
ATOM   4318  O   THR B 537      15.874 -51.249 -26.281  1.00 81.61           O  
ATOM   4319  CG2 THR B 537      14.855 -52.245 -29.401  1.00 81.61           C  
ATOM   4320  OG1 THR B 537      15.557 -54.549 -29.460  1.00 81.61           O  
ATOM   4321  N   GLU B 538      15.228 -53.265 -25.405  1.00 76.14           N  
ATOM   4322  CA  GLU B 538      14.736 -52.702 -24.151  1.00 76.14           C  
ATOM   4323  C   GLU B 538      15.870 -52.071 -23.347  1.00 76.14           C  
ATOM   4324  CB  GLU B 538      14.034 -53.777 -23.317  1.00 76.14           C  
ATOM   4325  O   GLU B 538      15.718 -50.974 -22.806  1.00 76.14           O  
ATOM   4326  CG  GLU B 538      13.157 -53.218 -22.206  1.00 76.14           C  
ATOM   4327  CD  GLU B 538      12.420 -54.294 -21.425  1.00 76.14           C  
ATOM   4328  OE1 GLU B 538      11.784 -53.969 -20.396  1.00 76.14           O  
ATOM   4329  OE2 GLU B 538      12.480 -55.471 -21.844  1.00 76.14           O  
ATOM   4330  N   PHE B 539      16.961 -52.742 -23.301  1.00 82.33           N  
ATOM   4331  CA  PHE B 539      18.130 -52.219 -22.604  1.00 82.33           C  
ATOM   4332  C   PHE B 539      18.620 -50.932 -23.257  1.00 82.33           C  
ATOM   4333  CB  PHE B 539      19.255 -53.258 -22.584  1.00 82.33           C  
ATOM   4334  O   PHE B 539      18.956 -49.968 -22.565  1.00 82.33           O  
ATOM   4335  CG  PHE B 539      18.954 -54.463 -21.733  1.00 82.33           C  
ATOM   4336  CD1 PHE B 539      17.963 -54.413 -20.760  1.00 82.33           C  
ATOM   4337  CD2 PHE B 539      19.662 -55.645 -21.907  1.00 82.33           C  
ATOM   4338  CE1 PHE B 539      17.682 -55.527 -19.971  1.00 82.33           C  
ATOM   4339  CE2 PHE B 539      19.387 -56.761 -21.123  1.00 82.33           C  
ATOM   4340  CZ  PHE B 539      18.397 -56.700 -20.154  1.00 82.33           C  
ATOM   4341  N   ARG B 540      18.662 -50.946 -24.508  1.00 80.30           N  
ATOM   4342  CA  ARG B 540      19.122 -49.784 -25.262  1.00 80.30           C  
ATOM   4343  C   ARG B 540      18.217 -48.581 -25.020  1.00 80.30           C  
ATOM   4344  CB  ARG B 540      19.183 -50.102 -26.757  1.00 80.30           C  
ATOM   4345  O   ARG B 540      18.699 -47.461 -24.838  1.00 80.30           O  
ATOM   4346  CG  ARG B 540      20.028 -49.126 -27.560  1.00 80.30           C  
ATOM   4347  CD  ARG B 540      20.109 -49.525 -29.027  1.00 80.30           C  
ATOM   4348  NE  ARG B 540      19.411 -48.572 -29.885  1.00 80.30           N  
ATOM   4349  NH1 ARG B 540      19.507 -49.889 -31.780  1.00 80.30           N  
ATOM   4350  NH2 ARG B 540      18.500 -47.832 -31.859  1.00 80.30           N  
ATOM   4351  CZ  ARG B 540      19.141 -48.766 -31.172  1.00 80.30           C  
ATOM   4352  N   ASP B 541      16.889 -48.873 -24.896  1.00 70.35           N  
ATOM   4353  CA  ASP B 541      15.889 -47.829 -24.690  1.00 70.35           C  
ATOM   4354  C   ASP B 541      16.059 -47.169 -23.324  1.00 70.35           C  
ATOM   4355  CB  ASP B 541      14.478 -48.403 -24.825  1.00 70.35           C  
ATOM   4356  O   ASP B 541      15.785 -45.977 -23.167  1.00 70.35           O  
ATOM   4357  CG  ASP B 541      14.051 -48.595 -26.270  1.00 70.35           C  
ATOM   4358  OD1 ASP B 541      14.773 -48.143 -27.185  1.00 70.35           O  
ATOM   4359  OD2 ASP B 541      12.982 -49.202 -26.496  1.00 70.35           O  
ATOM   4360  N   HIS B 542      16.599 -48.026 -22.426  1.00 67.83           N  
ATOM   4361  CA  HIS B 542      16.814 -47.501 -21.082  1.00 67.83           C  
ATOM   4362  C   HIS B 542      18.249 -47.019 -20.903  1.00 67.83           C  
ATOM   4363  CB  HIS B 542      16.482 -48.564 -20.033  1.00 67.83           C  
ATOM   4364  O   HIS B 542      18.672 -46.717 -19.784  1.00 67.83           O  
ATOM   4365  CG  HIS B 542      15.015 -48.772 -19.833  1.00 67.83           C  
ATOM   4366  CD2 HIS B 542      14.233 -49.856 -20.053  1.00 67.83           C  
ATOM   4367  ND1 HIS B 542      14.181 -47.786 -19.353  1.00 67.83           N  
ATOM   4368  CE1 HIS B 542      12.947 -48.255 -19.285  1.00 67.83           C  
ATOM   4369  NE2 HIS B 542      12.951 -49.509 -19.704  1.00 67.83           N  
ATOM   4370  N   LYS B 543      19.007 -46.958 -22.103  1.00 71.94           N  
ATOM   4371  CA  LYS B 543      20.382 -46.469 -22.168  1.00 71.94           C  
ATOM   4372  C   LYS B 543      21.299 -47.286 -21.262  1.00 71.94           C  
ATOM   4373  CB  LYS B 543      20.445 -44.991 -21.781  1.00 71.94           C  
ATOM   4374  O   LYS B 543      22.225 -46.743 -20.656  1.00 71.94           O  
ATOM   4375  CG  LYS B 543      19.686 -44.071 -22.727  1.00 71.94           C  
ATOM   4376  CD  LYS B 543      19.891 -42.606 -22.365  1.00 71.94           C  
ATOM   4377  CE  LYS B 543      19.090 -41.686 -23.278  1.00 71.94           C  
ATOM   4378  NZ  LYS B 543      19.293 -40.248 -22.931  1.00 71.94           N  
ATOM   4379  N   LEU B 544      20.863 -48.509 -21.088  1.00 78.77           N  
ATOM   4380  CA  LEU B 544      21.679 -49.394 -20.264  1.00 78.77           C  
ATOM   4381  C   LEU B 544      22.827 -49.986 -21.076  1.00 78.77           C  
ATOM   4382  CB  LEU B 544      20.823 -50.517 -19.674  1.00 78.77           C  
ATOM   4383  O   LEU B 544      23.858 -50.364 -20.515  1.00 78.77           O  
ATOM   4384  CG  LEU B 544      19.845 -50.115 -18.569  1.00 78.77           C  
ATOM   4385  CD1 LEU B 544      18.824 -51.224 -18.336  1.00 78.77           C  
ATOM   4386  CD2 LEU B 544      20.595 -49.793 -17.281  1.00 78.77           C  
ATOM   4387  N   ILE B 545      22.632 -50.059 -22.453  1.00 81.68           N  
ATOM   4388  CA  ILE B 545      23.664 -50.653 -23.297  1.00 81.68           C  
ATOM   4389  C   ILE B 545      23.905 -49.767 -24.517  1.00 81.68           C  
ATOM   4390  CB  ILE B 545      23.278 -52.082 -23.740  1.00 81.68           C  
ATOM   4391  O   ILE B 545      23.041 -48.972 -24.896  1.00 81.68           O  
ATOM   4392  CG1 ILE B 545      21.921 -52.477 -23.147  1.00 81.68           C  
ATOM   4393  CG2 ILE B 545      24.364 -53.083 -23.337  1.00 81.68           C  
ATOM   4394  CD1 ILE B 545      21.296 -53.704 -23.796  1.00 81.68           C  
ATOM   4395  N   ARG B 546      25.098 -49.782 -25.026  1.00 80.83           N  
ATOM   4396  CA  ARG B 546      25.477 -49.150 -26.286  1.00 80.83           C  
ATOM   4397  C   ARG B 546      26.058 -50.172 -27.257  1.00 80.83           C  
ATOM   4398  CB  ARG B 546      26.487 -48.027 -26.041  1.00 80.83           C  
ATOM   4399  O   ARG B 546      26.747 -51.107 -26.845  1.00 80.83           O  
ATOM   4400  CG  ARG B 546      25.855 -46.653 -25.886  1.00 80.83           C  
ATOM   4401  CD  ARG B 546      26.906 -45.555 -25.802  1.00 80.83           C  
ATOM   4402  NE  ARG B 546      26.297 -44.237 -25.647  1.00 80.83           N  
ATOM   4403  NH1 ARG B 546      28.300 -43.114 -25.390  1.00 80.83           N  
ATOM   4404  NH2 ARG B 546      26.318 -41.963 -25.326  1.00 80.83           N  
ATOM   4405  CZ  ARG B 546      26.973 -43.108 -25.455  1.00 80.83           C  
ATOM   4406  N   THR B 547      25.651 -50.112 -28.535  1.00 78.37           N  
ATOM   4407  CA  THR B 547      26.170 -51.013 -29.559  1.00 78.37           C  
ATOM   4408  C   THR B 547      27.204 -50.303 -30.428  1.00 78.37           C  
ATOM   4409  CB  THR B 547      25.038 -51.561 -30.447  1.00 78.37           C  
ATOM   4410  O   THR B 547      27.021 -49.142 -30.798  1.00 78.37           O  
ATOM   4411  CG2 THR B 547      24.198 -52.588 -29.696  1.00 78.37           C  
ATOM   4412  OG1 THR B 547      24.194 -50.478 -30.858  1.00 78.37           O  
ATOM   4413  N   LYS B 548      28.392 -50.860 -30.501  1.00 75.99           N  
ATOM   4414  CA  LYS B 548      29.439 -50.347 -31.381  1.00 75.99           C  
ATOM   4415  C   LYS B 548      29.716 -51.315 -32.527  1.00 75.99           C  
ATOM   4416  CB  LYS B 548      30.724 -50.088 -30.592  1.00 75.99           C  
ATOM   4417  O   LYS B 548      29.812 -52.526 -32.315  1.00 75.99           O  
ATOM   4418  CG  LYS B 548      31.000 -48.615 -30.326  1.00 75.99           C  
ATOM   4419  CD  LYS B 548      32.337 -48.415 -29.624  1.00 75.99           C  
ATOM   4420  CE  LYS B 548      32.602 -46.944 -29.334  1.00 75.99           C  
ATOM   4421  NZ  LYS B 548      33.906 -46.744 -28.633  1.00 75.99           N  
ATOM   4422  N   LYS B 549      29.688 -50.885 -33.762  1.00 75.78           N  
ATOM   4423  CA  LYS B 549      30.019 -51.698 -34.929  1.00 75.78           C  
ATOM   4424  C   LYS B 549      31.529 -51.798 -35.119  1.00 75.78           C  
ATOM   4425  CB  LYS B 549      29.369 -51.121 -36.188  1.00 75.78           C  
ATOM   4426  O   LYS B 549      32.224 -50.780 -35.153  1.00 75.78           O  
ATOM   4427  CG  LYS B 549      28.067 -51.805 -36.581  1.00 75.78           C  
ATOM   4428  CD  LYS B 549      27.504 -51.231 -37.875  1.00 75.78           C  
ATOM   4429  CE  LYS B 549      26.167 -51.866 -38.234  1.00 75.78           C  
ATOM   4430  NZ  LYS B 549      25.596 -51.285 -39.485  1.00 75.78           N  
ATOM   4431  N   GLY B 550      32.090 -52.957 -34.959  1.00 67.58           N  
ATOM   4432  CA  GLY B 550      33.509 -53.190 -35.172  1.00 67.58           C  
ATOM   4433  C   GLY B 550      33.916 -53.104 -36.631  1.00 67.58           C  
ATOM   4434  O   GLY B 550      33.067 -52.927 -37.508  1.00 67.58           O  
ATOM   4435  N   THR B 551      35.141 -53.042 -36.961  1.00 69.24           N  
ATOM   4436  CA  THR B 551      35.702 -53.004 -38.307  1.00 69.24           C  
ATOM   4437  C   THR B 551      35.244 -54.214 -39.117  1.00 69.24           C  
ATOM   4438  CB  THR B 551      37.241 -52.961 -38.269  1.00 69.24           C  
ATOM   4439  O   THR B 551      35.116 -54.135 -40.341  1.00 69.24           O  
ATOM   4440  CG2 THR B 551      37.746 -51.532 -38.095  1.00 69.24           C  
ATOM   4441  OG1 THR B 551      37.709 -53.758 -37.174  1.00 69.24           O  
ATOM   4442  N   ASP B 552      34.875 -55.302 -38.545  1.00 67.99           N  
ATOM   4443  CA  ASP B 552      34.475 -56.565 -39.157  1.00 67.99           C  
ATOM   4444  C   ASP B 552      32.971 -56.594 -39.423  1.00 67.99           C  
ATOM   4445  CB  ASP B 552      34.874 -57.743 -38.268  1.00 67.99           C  
ATOM   4446  O   ASP B 552      32.457 -57.552 -40.005  1.00 67.99           O  
ATOM   4447  CG  ASP B 552      36.276 -57.609 -37.699  1.00 67.99           C  
ATOM   4448  OD1 ASP B 552      37.067 -56.790 -38.214  1.00 67.99           O  
ATOM   4449  OD2 ASP B 552      36.593 -58.330 -36.728  1.00 67.99           O  
ATOM   4450  N   GLY B 553      32.171 -55.431 -39.288  1.00 71.19           N  
ATOM   4451  CA  GLY B 553      30.732 -55.398 -39.496  1.00 71.19           C  
ATOM   4452  C   GLY B 553      29.951 -56.048 -38.370  1.00 71.19           C  
ATOM   4453  O   GLY B 553      28.719 -56.068 -38.393  1.00 71.19           O  
ATOM   4454  N   VAL B 554      30.712 -56.503 -37.332  1.00 76.30           N  
ATOM   4455  CA  VAL B 554      30.047 -57.198 -36.234  1.00 76.30           C  
ATOM   4456  C   VAL B 554      29.676 -56.200 -35.140  1.00 76.30           C  
ATOM   4457  CB  VAL B 554      30.935 -58.321 -35.653  1.00 76.30           C  
ATOM   4458  O   VAL B 554      30.436 -55.271 -34.855  1.00 76.30           O  
ATOM   4459  CG1 VAL B 554      30.185 -59.098 -34.573  1.00 76.30           C  
ATOM   4460  CG2 VAL B 554      31.402 -59.260 -36.764  1.00 76.30           C  
ATOM   4461  N   GLU B 555      28.481 -56.295 -34.590  1.00 80.37           N  
ATOM   4462  CA  GLU B 555      27.960 -55.428 -33.538  1.00 80.37           C  
ATOM   4463  C   GLU B 555      28.453 -55.870 -32.163  1.00 80.37           C  
ATOM   4464  CB  GLU B 555      26.429 -55.408 -33.566  1.00 80.37           C  
ATOM   4465  O   GLU B 555      28.311 -57.037 -31.793  1.00 80.37           O  
ATOM   4466  CG  GLU B 555      25.846 -54.423 -34.569  1.00 80.37           C  
ATOM   4467  CD  GLU B 555      24.326 -54.380 -34.553  1.00 80.37           C  
ATOM   4468  OE1 GLU B 555      23.734 -53.566 -35.298  1.00 80.37           O  
ATOM   4469  OE2 GLU B 555      23.722 -55.166 -33.789  1.00 80.37           O  
ATOM   4470  N   TYR B 556      28.978 -54.885 -31.454  1.00 85.63           N  
ATOM   4471  CA  TYR B 556      29.491 -55.172 -30.119  1.00 85.63           C  
ATOM   4472  C   TYR B 556      28.656 -54.474 -29.052  1.00 85.63           C  
ATOM   4473  CB  TYR B 556      30.956 -54.740 -30.001  1.00 85.63           C  
ATOM   4474  O   TYR B 556      28.258 -53.320 -29.223  1.00 85.63           O  
ATOM   4475  CG  TYR B 556      31.909 -55.600 -30.796  1.00 85.63           C  
ATOM   4476  CD1 TYR B 556      32.426 -56.777 -30.260  1.00 85.63           C  
ATOM   4477  CD2 TYR B 556      32.294 -55.237 -32.082  1.00 85.63           C  
ATOM   4478  CE1 TYR B 556      33.306 -57.572 -30.988  1.00 85.63           C  
ATOM   4479  CE2 TYR B 556      33.173 -56.024 -32.818  1.00 85.63           C  
ATOM   4480  OH  TYR B 556      34.543 -57.971 -32.989  1.00 85.63           O  
ATOM   4481  CZ  TYR B 556      33.673 -57.188 -32.264  1.00 85.63           C  
ATOM   4482  N   LEU B 557      28.271 -55.198 -28.011  1.00 88.88           N  
ATOM   4483  CA  LEU B 557      27.441 -54.696 -26.921  1.00 88.88           C  
ATOM   4484  C   LEU B 557      28.304 -54.195 -25.767  1.00 88.88           C  
ATOM   4485  CB  LEU B 557      26.488 -55.787 -26.426  1.00 88.88           C  
ATOM   4486  O   LEU B 557      29.165 -54.924 -25.269  1.00 88.88           O  
ATOM   4487  CG  LEU B 557      25.493 -56.334 -27.450  1.00 88.88           C  
ATOM   4488  CD1 LEU B 557      25.155 -57.788 -27.136  1.00 88.88           C  
ATOM   4489  CD2 LEU B 557      24.230 -55.480 -27.478  1.00 88.88           C  
ATOM   4490  N   LEU B 558      28.007 -52.941 -25.298  1.00 83.58           N  
ATOM   4491  CA  LEU B 558      28.794 -52.342 -24.226  1.00 83.58           C  
ATOM   4492  C   LEU B 558      27.892 -51.638 -23.218  1.00 83.58           C  
ATOM   4493  CB  LEU B 558      29.812 -51.352 -24.797  1.00 83.58           C  
ATOM   4494  O   LEU B 558      26.882 -51.039 -23.594  1.00 83.58           O  
ATOM   4495  CG  LEU B 558      31.182 -51.321 -24.119  1.00 83.58           C  
ATOM   4496  CD1 LEU B 558      32.271 -51.736 -25.104  1.00 83.58           C  
ATOM   4497  CD2 LEU B 558      31.468 -49.935 -23.551  1.00 83.58           C  
ATOM   4498  N   ILE B 559      28.160 -51.858 -21.952  1.00 83.91           N  
ATOM   4499  CA  ILE B 559      27.481 -51.113 -20.898  1.00 83.91           C  
ATOM   4500  C   ILE B 559      28.263 -49.841 -20.579  1.00 83.91           C  
ATOM   4501  CB  ILE B 559      27.306 -51.969 -19.623  1.00 83.91           C  
ATOM   4502  O   ILE B 559      29.381 -49.905 -20.063  1.00 83.91           O  
ATOM   4503  CG1 ILE B 559      26.580 -53.278 -19.954  1.00 83.91           C  
ATOM   4504  CG2 ILE B 559      26.556 -51.184 -18.544  1.00 83.91           C  
ATOM   4505  CD1 ILE B 559      26.574 -54.288 -18.815  1.00 83.91           C  
ATOM   4506  N   PRO B 560      27.693 -48.726 -20.895  1.00 76.06           N  
ATOM   4507  CA  PRO B 560      28.407 -47.458 -20.730  1.00 76.06           C  
ATOM   4508  C   PRO B 560      28.423 -46.974 -19.281  1.00 76.06           C  
ATOM   4509  CB  PRO B 560      27.622 -46.492 -21.620  1.00 76.06           C  
ATOM   4510  O   PRO B 560      28.002 -45.850 -18.998  1.00 76.06           O  
ATOM   4511  CG  PRO B 560      26.285 -47.138 -21.798  1.00 76.06           C  
ATOM   4512  CD  PRO B 560      26.403 -48.588 -21.425  1.00 76.06           C  
ATOM   4513  N   VAL B 561      28.636 -47.825 -18.341  1.00 73.79           N  
ATOM   4514  CA  VAL B 561      28.741 -47.480 -16.927  1.00 73.79           C  
ATOM   4515  C   VAL B 561      30.120 -47.870 -16.400  1.00 73.79           C  
ATOM   4516  CB  VAL B 561      27.637 -48.167 -16.091  1.00 73.79           C  
ATOM   4517  O   VAL B 561      30.715 -48.846 -16.863  1.00 73.79           O  
ATOM   4518  CG1 VAL B 561      27.734 -47.753 -14.624  1.00 73.79           C  
ATOM   4519  CG2 VAL B 561      26.257 -47.834 -16.654  1.00 73.79           C  
ATOM   4520  N   ASP B 562      30.750 -47.131 -15.561  1.00 73.47           N  
ATOM   4521  CA  ASP B 562      32.069 -47.374 -14.987  1.00 73.47           C  
ATOM   4522  C   ASP B 562      32.123 -48.731 -14.289  1.00 73.47           C  
ATOM   4523  CB  ASP B 562      32.440 -46.262 -14.004  1.00 73.47           C  
ATOM   4524  O   ASP B 562      31.149 -49.152 -13.663  1.00 73.47           O  
ATOM   4525  CG  ASP B 562      31.531 -46.217 -12.788  1.00 73.47           C  
ATOM   4526  OD1 ASP B 562      30.294 -46.309 -12.948  1.00 73.47           O  
ATOM   4527  OD2 ASP B 562      32.055 -46.086 -11.661  1.00 73.47           O  
ATOM   4528  N   ASN B 563      33.195 -49.461 -14.431  1.00 75.52           N  
ATOM   4529  CA  ASN B 563      33.392 -50.808 -13.905  1.00 75.52           C  
ATOM   4530  C   ASN B 563      33.232 -50.846 -12.388  1.00 75.52           C  
ATOM   4531  CB  ASN B 563      34.767 -51.345 -14.308  1.00 75.52           C  
ATOM   4532  O   ASN B 563      32.727 -51.826 -11.837  1.00 75.52           O  
ATOM   4533  CG  ASN B 563      34.857 -51.669 -15.786  1.00 75.52           C  
ATOM   4534  ND2 ASN B 563      36.077 -51.835 -16.283  1.00 75.52           N  
ATOM   4535  OD1 ASN B 563      33.839 -51.767 -16.476  1.00 75.52           O  
ATOM   4536  N   GLY B 564      33.639 -49.780 -11.723  1.00 75.85           N  
ATOM   4537  CA  GLY B 564      33.448 -49.704 -10.284  1.00 75.85           C  
ATOM   4538  C   GLY B 564      31.989 -49.761  -9.871  1.00 75.85           C  
ATOM   4539  O   GLY B 564      31.632 -50.478  -8.934  1.00 75.85           O  
ATOM   4540  N   THR B 565      31.214 -49.082 -10.612  1.00 73.64           N  
ATOM   4541  CA  THR B 565      29.779 -49.038 -10.357  1.00 73.64           C  
ATOM   4542  C   THR B 565      29.130 -50.379 -10.690  1.00 73.64           C  
ATOM   4543  CB  THR B 565      29.100 -47.920 -11.169  1.00 73.64           C  
ATOM   4544  O   THR B 565      28.252 -50.847  -9.962  1.00 73.64           O  
ATOM   4545  CG2 THR B 565      27.890 -47.359 -10.430  1.00 73.64           C  
ATOM   4546  OG1 THR B 565      30.041 -46.863 -11.394  1.00 73.64           O  
ATOM   4547  N   LEU B 566      29.488 -50.989 -11.707  1.00 79.10           N  
ATOM   4548  CA  LEU B 566      28.966 -52.289 -12.114  1.00 79.10           C  
ATOM   4549  C   LEU B 566      29.296 -53.357 -11.077  1.00 79.10           C  
ATOM   4550  CB  LEU B 566      29.535 -52.692 -13.477  1.00 79.10           C  
ATOM   4551  O   LEU B 566      28.457 -54.204 -10.763  1.00 79.10           O  
ATOM   4552  CG  LEU B 566      28.945 -51.981 -14.696  1.00 79.10           C  
ATOM   4553  CD1 LEU B 566      29.804 -52.241 -15.929  1.00 79.10           C  
ATOM   4554  CD2 LEU B 566      27.508 -52.431 -14.934  1.00 79.10           C  
ATOM   4555  N   THR B 567      30.516 -53.269 -10.527  1.00 78.48           N  
ATOM   4556  CA  THR B 567      30.947 -54.199  -9.489  1.00 78.48           C  
ATOM   4557  C   THR B 567      30.108 -54.027  -8.226  1.00 78.48           C  
ATOM   4558  CB  THR B 567      32.436 -54.006  -9.149  1.00 78.48           C  
ATOM   4559  O   THR B 567      29.700 -55.011  -7.606  1.00 78.48           O  
ATOM   4560  CG2 THR B 567      33.178 -55.339  -9.148  1.00 78.48           C  
ATOM   4561  OG1 THR B 567      33.034 -53.140 -10.122  1.00 78.48           O  
ATOM   4562  N   ASP B 568      29.881 -52.783  -7.923  1.00 76.32           N  
ATOM   4563  CA  ASP B 568      29.058 -52.485  -6.754  1.00 76.32           C  
ATOM   4564  C   ASP B 568      27.633 -53.002  -6.939  1.00 76.32           C  
ATOM   4565  CB  ASP B 568      29.041 -50.980  -6.481  1.00 76.32           C  
ATOM   4566  O   ASP B 568      27.032 -53.529  -6.001  1.00 76.32           O  
ATOM   4567  CG  ASP B 568      30.267 -50.500  -5.725  1.00 76.32           C  
ATOM   4568  OD1 ASP B 568      31.039 -51.342  -5.217  1.00 76.32           O  
ATOM   4569  OD2 ASP B 568      30.462 -49.269  -5.633  1.00 76.32           O  
ATOM   4570  N   PHE B 569      27.228 -52.915  -8.119  1.00 76.50           N  
ATOM   4571  CA  PHE B 569      25.882 -53.368  -8.453  1.00 76.50           C  
ATOM   4572  C   PHE B 569      25.775 -54.884  -8.330  1.00 76.50           C  
ATOM   4573  CB  PHE B 569      25.501 -52.928  -9.870  1.00 76.50           C  
ATOM   4574  O   PHE B 569      24.810 -55.399  -7.763  1.00 76.50           O  
ATOM   4575  CG  PHE B 569      24.131 -53.379 -10.297  1.00 76.50           C  
ATOM   4576  CD1 PHE B 569      23.973 -54.494 -11.112  1.00 76.50           C  
ATOM   4577  CD2 PHE B 569      22.999 -52.687  -9.885  1.00 76.50           C  
ATOM   4578  CE1 PHE B 569      22.706 -54.914 -11.509  1.00 76.50           C  
ATOM   4579  CE2 PHE B 569      21.729 -53.101 -10.278  1.00 76.50           C  
ATOM   4580  CZ  PHE B 569      21.585 -54.214 -11.091  1.00 76.50           C  
ATOM   4581  N   LEU B 570      26.693 -55.610  -8.793  1.00 78.63           N  
ATOM   4582  CA  LEU B 570      26.689 -57.068  -8.743  1.00 78.63           C  
ATOM   4583  C   LEU B 570      26.766 -57.562  -7.302  1.00 78.63           C  
ATOM   4584  CB  LEU B 570      27.859 -57.635  -9.552  1.00 78.63           C  
ATOM   4585  O   LEU B 570      26.117 -58.548  -6.944  1.00 78.63           O  
ATOM   4586  CG  LEU B 570      27.561 -58.005 -11.006  1.00 78.63           C  
ATOM   4587  CD1 LEU B 570      28.831 -57.918 -11.846  1.00 78.63           C  
ATOM   4588  CD2 LEU B 570      26.953 -59.401 -11.089  1.00 78.63           C  
ATOM   4589  N   GLU B 571      27.508 -56.795  -6.505  1.00 75.73           N  
ATOM   4590  CA  GLU B 571      27.651 -57.156  -5.098  1.00 75.73           C  
ATOM   4591  C   GLU B 571      26.340 -56.963  -4.342  1.00 75.73           C  
ATOM   4592  CB  GLU B 571      28.763 -56.333  -4.442  1.00 75.73           C  
ATOM   4593  O   GLU B 571      25.970 -57.792  -3.508  1.00 75.73           O  
ATOM   4594  CG  GLU B 571      30.143 -56.963  -4.556  1.00 75.73           C  
ATOM   4595  CD  GLU B 571      31.245 -56.107  -3.952  1.00 75.73           C  
ATOM   4596  OE1 GLU B 571      32.430 -56.504  -4.022  1.00 75.73           O  
ATOM   4597  OE2 GLU B 571      30.920 -55.030  -3.403  1.00 75.73           O  
ATOM   4598  N   LYS B 572      25.641 -55.950  -4.714  1.00 70.18           N  
ATOM   4599  CA  LYS B 572      24.358 -55.663  -4.080  1.00 70.18           C  
ATOM   4600  C   LYS B 572      23.293 -56.666  -4.516  1.00 70.18           C  
ATOM   4601  CB  LYS B 572      23.903 -54.240  -4.408  1.00 70.18           C  
ATOM   4602  O   LYS B 572      22.460 -57.085  -3.710  1.00 70.18           O  
ATOM   4603  CG  LYS B 572      23.613 -53.385  -3.183  1.00 70.18           C  
ATOM   4604  CD  LYS B 572      23.169 -51.981  -3.574  1.00 70.18           C  
ATOM   4605  CE  LYS B 572      22.824 -51.142  -2.351  1.00 70.18           C  
ATOM   4606  NZ  LYS B 572      22.339 -49.782  -2.731  1.00 70.18           N  
ATOM   4607  N   GLU B 573      23.281 -57.160  -5.706  1.00 68.83           N  
ATOM   4608  CA  GLU B 573      22.315 -58.111  -6.247  1.00 68.83           C  
ATOM   4609  C   GLU B 573      22.544 -59.511  -5.686  1.00 68.83           C  
ATOM   4610  CB  GLU B 573      22.388 -58.139  -7.776  1.00 68.83           C  
ATOM   4611  O   GLU B 573      21.589 -60.252  -5.442  1.00 68.83           O  
ATOM   4612  CG  GLU B 573      21.273 -57.360  -8.460  1.00 68.83           C  
ATOM   4613  CD  GLU B 573      20.518 -58.178  -9.496  1.00 68.83           C  
ATOM   4614  OE1 GLU B 573      19.298 -57.958  -9.671  1.00 68.83           O  
ATOM   4615  OE2 GLU B 573      21.152 -59.045 -10.137  1.00 68.83           O  
ATOM   4616  N   GLU B 574      23.775 -59.913  -5.457  1.00 69.68           N  
ATOM   4617  CA  GLU B 574      24.122 -61.217  -4.899  1.00 69.68           C  
ATOM   4618  C   GLU B 574      23.715 -61.315  -3.432  1.00 69.68           C  
ATOM   4619  CB  GLU B 574      25.622 -61.483  -5.048  1.00 69.68           C  
ATOM   4620  O   GLU B 574      23.289 -62.376  -2.970  1.00 69.68           O  
ATOM   4621  CG  GLU B 574      25.992 -62.215  -6.330  1.00 69.68           C  
ATOM   4622  CD  GLU B 574      27.489 -62.437  -6.484  1.00 69.68           C  
ATOM   4623  OE1 GLU B 574      27.911 -63.057  -7.486  1.00 69.68           O  
ATOM   4624  OE2 GLU B 574      28.245 -61.987  -5.594  1.00 69.68           O  
ATOM   4625  N   GLU B 575      23.798 -60.191  -2.695  1.00 64.99           N  
ATOM   4626  CA  GLU B 575      23.363 -60.159  -1.302  1.00 64.99           C  
ATOM   4627  C   GLU B 575      21.848 -60.313  -1.193  1.00 64.99           C  
ATOM   4628  CB  GLU B 575      23.809 -58.859  -0.628  1.00 64.99           C  
ATOM   4629  O   GLU B 575      21.351 -60.974  -0.279  1.00 64.99           O  
ATOM   4630  CG  GLU B 575      24.970 -59.035   0.340  1.00 64.99           C  
ATOM   4631  CD  GLU B 575      25.446 -57.727   0.950  1.00 64.99           C  
ATOM   4632  OE1 GLU B 575      26.428 -57.741   1.727  1.00 64.99           O  
ATOM   4633  OE2 GLU B 575      24.832 -56.679   0.650  1.00 64.99           O  
ATOM   4634  N   GLU B 576      21.144 -59.876  -2.228  1.00 60.27           N  
ATOM   4635  CA  GLU B 576      19.685 -59.939  -2.227  1.00 60.27           C  
ATOM   4636  C   GLU B 576      19.190 -61.273  -2.779  1.00 60.27           C  
ATOM   4637  CB  GLU B 576      19.096 -58.783  -3.038  1.00 60.27           C  
ATOM   4638  O   GLU B 576      18.131 -61.762  -2.378  1.00 60.27           O  
ATOM   4639  CG  GLU B 576      18.774 -57.550  -2.206  1.00 60.27           C  
ATOM   4640  CD  GLU B 576      18.199 -56.406  -3.027  1.00 60.27           C  
ATOM   4641  OE1 GLU B 576      17.867 -55.348  -2.445  1.00 60.27           O  
ATOM   4642  OE2 GLU B 576      18.079 -56.569  -4.261  1.00 60.27           O  
ATOM   4643  N   ALA B 577      19.943 -62.066  -3.471  1.00 54.99           N  
ATOM   4644  CA  ALA B 577      19.564 -63.365  -4.019  1.00 54.99           C  
ATOM   4645  C   ALA B 577      19.745 -64.471  -2.983  1.00 54.99           C  
ATOM   4646  CB  ALA B 577      20.383 -63.674  -5.270  1.00 54.99           C  
ATOM   4647  O   ALA B 577      18.959 -65.421  -2.937  1.00 54.99           O  
TER    4648      ALA B 577                                                      
ATOM   4649  N   MET C   1      50.849   4.873  19.944  1.00 31.60           N  
ATOM   4650  CA  MET C   1      50.183   5.163  21.210  1.00 31.60           C  
ATOM   4651  C   MET C   1      48.720   5.529  20.984  1.00 31.60           C  
ATOM   4652  CB  MET C   1      50.897   6.297  21.948  1.00 31.60           C  
ATOM   4653  O   MET C   1      47.896   5.406  21.892  1.00 31.60           O  
ATOM   4654  CG  MET C   1      51.930   5.818  22.955  1.00 31.60           C  
ATOM   4655  SD  MET C   1      52.341   7.097  24.204  1.00 31.60           S  
ATOM   4656  CE  MET C   1      53.077   6.058  25.497  1.00 31.60           C  
ATOM   4657  N   SER C   2      48.498   6.373  19.934  1.00 32.24           N  
ATOM   4658  CA  SER C   2      47.424   7.311  19.625  1.00 32.24           C  
ATOM   4659  C   SER C   2      46.201   6.588  19.071  1.00 32.24           C  
ATOM   4660  CB  SER C   2      47.902   8.362  18.623  1.00 32.24           C  
ATOM   4661  O   SER C   2      45.225   7.225  18.670  1.00 32.24           O  
ATOM   4662  OG  SER C   2      46.912   9.357  18.426  1.00 32.24           O  
ATOM   4663  N   SER C   3      46.401   5.252  18.750  1.00 42.15           N  
ATOM   4664  CA  SER C   3      45.386   4.568  17.955  1.00 42.15           C  
ATOM   4665  C   SER C   3      44.112   4.343  18.762  1.00 42.15           C  
ATOM   4666  CB  SER C   3      45.919   3.228  17.443  1.00 42.15           C  
ATOM   4667  O   SER C   3      43.032   4.175  18.191  1.00 42.15           O  
ATOM   4668  OG  SER C   3      45.470   2.163  18.263  1.00 42.15           O  
ATOM   4669  N   ARG C   4      44.315   4.194  20.132  1.00 42.42           N  
ATOM   4670  CA  ARG C   4      43.174   3.839  20.971  1.00 42.42           C  
ATOM   4671  C   ARG C   4      42.193   5.001  21.081  1.00 42.42           C  
ATOM   4672  CB  ARG C   4      43.643   3.414  22.364  1.00 42.42           C  
ATOM   4673  O   ARG C   4      41.009   4.796  21.358  1.00 42.42           O  
ATOM   4674  CG  ARG C   4      43.584   1.913  22.603  1.00 42.42           C  
ATOM   4675  CD  ARG C   4      44.037   1.548  24.009  1.00 42.42           C  
ATOM   4676  NE  ARG C   4      44.184   0.104  24.171  1.00 42.42           N  
ATOM   4677  NH1 ARG C   4      44.807   0.207  26.393  1.00 42.42           N  
ATOM   4678  NH2 ARG C   4      44.648  -1.820  25.335  1.00 42.42           N  
ATOM   4679  CZ  ARG C   4      44.546  -0.500  25.299  1.00 42.42           C  
ATOM   4680  N   LYS C   5      42.781   6.275  21.013  1.00 42.98           N  
ATOM   4681  CA  LYS C   5      41.941   7.458  21.179  1.00 42.98           C  
ATOM   4682  C   LYS C   5      40.957   7.601  20.022  1.00 42.98           C  
ATOM   4683  CB  LYS C   5      42.804   8.716  21.292  1.00 42.98           C  
ATOM   4684  O   LYS C   5      39.890   8.197  20.177  1.00 42.98           O  
ATOM   4685  CG  LYS C   5      43.071   9.157  22.724  1.00 42.98           C  
ATOM   4686  CD  LYS C   5      43.888  10.441  22.770  1.00 42.98           C  
ATOM   4687  CE  LYS C   5      44.206  10.852  24.202  1.00 42.98           C  
ATOM   4688  NZ  LYS C   5      45.067  12.071  24.250  1.00 42.98           N  
ATOM   4689  N   SER C   6      41.361   7.053  18.832  1.00 45.67           N  
ATOM   4690  CA  SER C   6      40.543   7.227  17.636  1.00 45.67           C  
ATOM   4691  C   SER C   6      39.262   6.404  17.718  1.00 45.67           C  
ATOM   4692  CB  SER C   6      41.332   6.835  16.386  1.00 45.67           C  
ATOM   4693  O   SER C   6      38.215   6.826  17.223  1.00 45.67           O  
ATOM   4694  OG  SER C   6      41.783   5.494  16.475  1.00 45.67           O  
ATOM   4695  N   LYS C   7      39.351   5.146  18.295  1.00 47.73           N  
ATOM   4696  CA  LYS C   7      38.184   4.272  18.373  1.00 47.73           C  
ATOM   4697  C   LYS C   7      37.144   4.827  19.342  1.00 47.73           C  
ATOM   4698  CB  LYS C   7      38.598   2.862  18.800  1.00 47.73           C  
ATOM   4699  O   LYS C   7      35.940   4.700  19.108  1.00 47.73           O  
ATOM   4700  CG  LYS C   7      38.785   1.895  17.641  1.00 47.73           C  
ATOM   4701  CD  LYS C   7      39.133   0.495  18.132  1.00 47.73           C  
ATOM   4702  CE  LYS C   7      39.389  -0.458  16.972  1.00 47.73           C  
ATOM   4703  NZ  LYS C   7      39.835  -1.802  17.447  1.00 47.73           N  
ATOM   4704  N   SER C   8      37.599   5.373  20.476  1.00 48.56           N  
ATOM   4705  CA  SER C   8      36.691   5.923  21.477  1.00 48.56           C  
ATOM   4706  C   SER C   8      35.956   7.149  20.943  1.00 48.56           C  
ATOM   4707  CB  SER C   8      37.454   6.291  22.750  1.00 48.56           C  
ATOM   4708  O   SER C   8      34.808   7.401  21.313  1.00 48.56           O  
ATOM   4709  OG  SER C   8      38.440   7.273  22.479  1.00 48.56           O  
ATOM   4710  N   ASN C   9      36.671   7.954  20.083  1.00 50.94           N  
ATOM   4711  CA  ASN C   9      36.077   9.149  19.493  1.00 50.94           C  
ATOM   4712  C   ASN C   9      34.996   8.793  18.476  1.00 50.94           C  
ATOM   4713  CB  ASN C   9      37.154  10.018  18.841  1.00 50.94           C  
ATOM   4714  O   ASN C   9      33.993   9.500  18.357  1.00 50.94           O  
ATOM   4715  CG  ASN C   9      37.652  11.117  19.759  1.00 50.94           C  
ATOM   4716  ND2 ASN C   9      38.741  11.767  19.368  1.00 50.94           N  
ATOM   4717  OD1 ASN C   9      37.062  11.379  20.810  1.00 50.94           O  
ATOM   4718  N   SER C  10      35.229   7.571  17.809  1.00 52.94           N  
ATOM   4719  CA  SER C  10      34.264   7.147  16.799  1.00 52.94           C  
ATOM   4720  C   SER C  10      32.958   6.692  17.440  1.00 52.94           C  
ATOM   4721  CB  SER C  10      34.843   6.018  15.945  1.00 52.94           C  
ATOM   4722  O   SER C  10      31.876   6.963  16.916  1.00 52.94           O  
ATOM   4723  OG  SER C  10      34.687   4.767  16.592  1.00 52.94           O  
ATOM   4724  N   LEU C  11      33.025   5.954  18.645  1.00 53.99           N  
ATOM   4725  CA  LEU C  11      31.839   5.468  19.342  1.00 53.99           C  
ATOM   4726  C   LEU C  11      31.035   6.627  19.921  1.00 53.99           C  
ATOM   4727  CB  LEU C  11      32.233   4.498  20.459  1.00 53.99           C  
ATOM   4728  O   LEU C  11      29.802   6.596  19.918  1.00 53.99           O  
ATOM   4729  CG  LEU C  11      32.356   3.025  20.065  1.00 53.99           C  
ATOM   4730  CD1 LEU C  11      33.426   2.338  20.908  1.00 53.99           C  
ATOM   4731  CD2 LEU C  11      31.013   2.317  20.216  1.00 53.99           C  
ATOM   4732  N   ILE C  12      31.704   7.709  20.442  1.00 55.74           N  
ATOM   4733  CA  ILE C  12      31.057   8.882  21.020  1.00 55.74           C  
ATOM   4734  C   ILE C  12      30.312   9.649  19.931  1.00 55.74           C  
ATOM   4735  CB  ILE C  12      32.081   9.804  21.721  1.00 55.74           C  
ATOM   4736  O   ILE C  12      29.186  10.106  20.144  1.00 55.74           O  
ATOM   4737  CG1 ILE C  12      32.762   9.064  22.877  1.00 55.74           C  
ATOM   4738  CG2 ILE C  12      31.404  11.086  22.214  1.00 55.74           C  
ATOM   4739  CD1 ILE C  12      33.970   9.791  23.451  1.00 55.74           C  
ATOM   4740  N   HIS C  13      30.798   9.505  18.716  1.00 69.37           N  
ATOM   4741  CA  HIS C  13      30.168  10.222  17.612  1.00 69.37           C  
ATOM   4742  C   HIS C  13      28.890   9.523  17.160  1.00 69.37           C  
ATOM   4743  CB  HIS C  13      31.138  10.354  16.437  1.00 69.37           C  
ATOM   4744  O   HIS C  13      27.890  10.181  16.864  1.00 69.37           O  
ATOM   4745  CG  HIS C  13      32.003  11.572  16.507  1.00 69.37           C  
ATOM   4746  CD2 HIS C  13      33.346  11.703  16.616  1.00 69.37           C  
ATOM   4747  ND1 HIS C  13      31.492  12.851  16.470  1.00 69.37           N  
ATOM   4748  CE1 HIS C  13      32.487  13.719  16.552  1.00 69.37           C  
ATOM   4749  NE2 HIS C  13      33.623  13.048  16.642  1.00 69.37           N  
ATOM   4750  N   THR C  14      28.899   8.161  17.355  1.00 76.12           N  
ATOM   4751  CA  THR C  14      27.726   7.411  16.919  1.00 76.12           C  
ATOM   4752  C   THR C  14      26.557   7.630  17.875  1.00 76.12           C  
ATOM   4753  CB  THR C  14      28.033   5.905  16.815  1.00 76.12           C  
ATOM   4754  O   THR C  14      25.413   7.781  17.441  1.00 76.12           O  
ATOM   4755  CG2 THR C  14      28.001   5.436  15.364  1.00 76.12           C  
ATOM   4756  OG1 THR C  14      29.333   5.650  17.360  1.00 76.12           O  
ATOM   4757  N   GLU C  15      26.861   7.665  19.153  1.00 78.92           N  
ATOM   4758  CA  GLU C  15      25.813   7.901  20.142  1.00 78.92           C  
ATOM   4759  C   GLU C  15      25.249   9.314  20.022  1.00 78.92           C  
ATOM   4760  CB  GLU C  15      26.347   7.666  21.558  1.00 78.92           C  
ATOM   4761  O   GLU C  15      24.038   9.516  20.132  1.00 78.92           O  
ATOM   4762  CG  GLU C  15      25.522   6.678  22.370  1.00 78.92           C  
ATOM   4763  CD  GLU C  15      26.165   6.310  23.698  1.00 78.92           C  
ATOM   4764  OE1 GLU C  15      25.594   5.476  24.437  1.00 78.92           O  
ATOM   4765  OE2 GLU C  15      27.246   6.861  24.002  1.00 78.92           O  
ATOM   4766  N   CYS C  16      26.091  10.259  19.766  1.00 87.22           N  
ATOM   4767  CA  CYS C  16      25.668  11.647  19.610  1.00 87.22           C  
ATOM   4768  C   CYS C  16      24.784  11.813  18.380  1.00 87.22           C  
ATOM   4769  CB  CYS C  16      26.883  12.568  19.504  1.00 87.22           C  
ATOM   4770  O   CYS C  16      23.767  12.507  18.431  1.00 87.22           O  
ATOM   4771  SG  CYS C  16      27.756  12.805  21.068  1.00 87.22           S  
ATOM   4772  N   LEU C  17      25.087  11.039  17.384  1.00 88.45           N  
ATOM   4773  CA  LEU C  17      24.331  11.144  16.140  1.00 88.45           C  
ATOM   4774  C   LEU C  17      22.932  10.560  16.304  1.00 88.45           C  
ATOM   4775  CB  LEU C  17      25.066  10.427  15.004  1.00 88.45           C  
ATOM   4776  O   LEU C  17      21.961  11.102  15.770  1.00 88.45           O  
ATOM   4777  CG  LEU C  17      26.200  11.204  14.335  1.00 88.45           C  
ATOM   4778  CD1 LEU C  17      27.069  10.264  13.506  1.00 88.45           C  
ATOM   4779  CD2 LEU C  17      25.641  12.327  13.468  1.00 88.45           C  
ATOM   4780  N   SER C  18      22.861   9.464  17.059  1.00 86.04           N  
ATOM   4781  CA  SER C  18      21.553   8.874  17.326  1.00 86.04           C  
ATOM   4782  C   SER C  18      20.658   9.840  18.095  1.00 86.04           C  
ATOM   4783  CB  SER C  18      21.703   7.571  18.112  1.00 86.04           C  
ATOM   4784  O   SER C  18      19.459   9.934  17.823  1.00 86.04           O  
ATOM   4785  OG  SER C  18      22.332   7.805  19.360  1.00 86.04           O  
ATOM   4786  N   GLN C  19      21.245  10.578  18.958  1.00 87.87           N  
ATOM   4787  CA  GLN C  19      20.488  11.554  19.736  1.00 87.87           C  
ATOM   4788  C   GLN C  19      20.059  12.735  18.870  1.00 87.87           C  
ATOM   4789  CB  GLN C  19      21.311  12.047  20.927  1.00 87.87           C  
ATOM   4790  O   GLN C  19      18.938  13.232  18.998  1.00 87.87           O  
ATOM   4791  CG  GLN C  19      21.243  11.132  22.142  1.00 87.87           C  
ATOM   4792  CD  GLN C  19      22.003  11.683  23.334  1.00 87.87           C  
ATOM   4793  NE2 GLN C  19      21.950  10.969  24.453  1.00 87.87           N  
ATOM   4794  OE1 GLN C  19      22.633  12.742  23.250  1.00 87.87           O  
ATOM   4795  N   VAL C  20      20.952  13.143  17.964  1.00 89.62           N  
ATOM   4796  CA  VAL C  20      20.636  14.224  17.036  1.00 89.62           C  
ATOM   4797  C   VAL C  20      19.449  13.826  16.163  1.00 89.62           C  
ATOM   4798  CB  VAL C  20      21.850  14.587  16.152  1.00 89.62           C  
ATOM   4799  O   VAL C  20      18.486  14.585  16.029  1.00 89.62           O  
ATOM   4800  CG1 VAL C  20      21.435  15.533  15.027  1.00 89.62           C  
ATOM   4801  CG2 VAL C  20      22.958  15.211  16.998  1.00 89.62           C  
ATOM   4802  N   GLN C  21      19.534  12.669  15.627  1.00 88.75           N  
ATOM   4803  CA  GLN C  21      18.469  12.176  14.760  1.00 88.75           C  
ATOM   4804  C   GLN C  21      17.148  12.069  15.517  1.00 88.75           C  
ATOM   4805  CB  GLN C  21      18.845  10.817  14.167  1.00 88.75           C  
ATOM   4806  O   GLN C  21      16.093  12.427  14.989  1.00 88.75           O  
ATOM   4807  CG  GLN C  21      19.871  10.898  13.045  1.00 88.75           C  
ATOM   4808  CD  GLN C  21      20.262   9.534  12.507  1.00 88.75           C  
ATOM   4809  NE2 GLN C  21      20.867   9.515  11.325  1.00 88.75           N  
ATOM   4810  OE1 GLN C  21      20.023   8.507  13.150  1.00 88.75           O  
ATOM   4811  N   ARG C  22      17.208  11.701  16.747  1.00 85.81           N  
ATOM   4812  CA  ARG C  22      16.009  11.583  17.570  1.00 85.81           C  
ATOM   4813  C   ARG C  22      15.378  12.949  17.817  1.00 85.81           C  
ATOM   4814  CB  ARG C  22      16.335  10.908  18.903  1.00 85.81           C  
ATOM   4815  O   ARG C  22      14.181  13.137  17.589  1.00 85.81           O  
ATOM   4816  CG  ARG C  22      15.116  10.636  19.770  1.00 85.81           C  
ATOM   4817  CD  ARG C  22      15.497   9.965  21.083  1.00 85.81           C  
ATOM   4818  NE  ARG C  22      16.285  10.852  21.933  1.00 85.81           N  
ATOM   4819  NH1 ARG C  22      15.384  10.089  23.919  1.00 85.81           N  
ATOM   4820  NH2 ARG C  22      16.976  11.738  23.936  1.00 85.81           N  
ATOM   4821  CZ  ARG C  22      16.213  10.891  23.261  1.00 85.81           C  
ATOM   4822  N   ILE C  23      16.172  13.922  18.200  1.00 87.26           N  
ATOM   4823  CA  ILE C  23      15.690  15.260  18.528  1.00 87.26           C  
ATOM   4824  C   ILE C  23      15.090  15.911  17.284  1.00 87.26           C  
ATOM   4825  CB  ILE C  23      16.820  16.142  19.104  1.00 87.26           C  
ATOM   4826  O   ILE C  23      13.984  16.455  17.333  1.00 87.26           O  
ATOM   4827  CG1 ILE C  23      17.231  15.644  20.494  1.00 87.26           C  
ATOM   4828  CG2 ILE C  23      16.386  17.610  19.154  1.00 87.26           C  
ATOM   4829  CD1 ILE C  23      18.440  16.363  21.076  1.00 87.26           C  
ATOM   4830  N   LEU C  24      15.774  15.761  16.179  1.00 88.66           N  
ATOM   4831  CA  LEU C  24      15.325  16.424  14.959  1.00 88.66           C  
ATOM   4832  C   LEU C  24      14.117  15.708  14.365  1.00 88.66           C  
ATOM   4833  CB  LEU C  24      16.458  16.480  13.931  1.00 88.66           C  
ATOM   4834  O   LEU C  24      13.215  16.350  13.821  1.00 88.66           O  
ATOM   4835  CG  LEU C  24      17.637  17.394  14.269  1.00 88.66           C  
ATOM   4836  CD1 LEU C  24      18.671  17.362  13.149  1.00 88.66           C  
ATOM   4837  CD2 LEU C  24      17.154  18.819  14.518  1.00 88.66           C  
ATOM   4838  N   ARG C  25      14.120  14.439  14.468  1.00 86.09           N  
ATOM   4839  CA  ARG C  25      12.955  13.694  14.003  1.00 86.09           C  
ATOM   4840  C   ARG C  25      11.703  14.100  14.773  1.00 86.09           C  
ATOM   4841  CB  ARG C  25      13.189  12.188  14.139  1.00 86.09           C  
ATOM   4842  O   ARG C  25      10.634  14.273  14.183  1.00 86.09           O  
ATOM   4843  CG  ARG C  25      13.625  11.514  12.848  1.00 86.09           C  
ATOM   4844  CD  ARG C  25      13.868  10.024  13.044  1.00 86.09           C  
ATOM   4845  NE  ARG C  25      14.293   9.379  11.806  1.00 86.09           N  
ATOM   4846  NH1 ARG C  25      14.463   7.265  12.721  1.00 86.09           N  
ATOM   4847  NH2 ARG C  25      14.946   7.601  10.506  1.00 86.09           N  
ATOM   4848  CZ  ARG C  25      14.566   8.083  11.680  1.00 86.09           C  
ATOM   4849  N   GLU C  26      11.840  14.267  16.055  1.00 82.11           N  
ATOM   4850  CA  GLU C  26      10.717  14.705  16.879  1.00 82.11           C  
ATOM   4851  C   GLU C  26      10.269  16.113  16.497  1.00 82.11           C  
ATOM   4852  CB  GLU C  26      11.088  14.655  18.363  1.00 82.11           C  
ATOM   4853  O   GLU C  26       9.070  16.399  16.458  1.00 82.11           O  
ATOM   4854  CG  GLU C  26      11.050  13.255  18.959  1.00 82.11           C  
ATOM   4855  CD  GLU C  26      11.480  13.212  20.417  1.00 82.11           C  
ATOM   4856  OE1 GLU C  26      11.491  12.112  21.015  1.00 82.11           O  
ATOM   4857  OE2 GLU C  26      11.809  14.287  20.966  1.00 82.11           O  
ATOM   4858  N   ARG C  27      11.154  16.851  16.073  1.00 83.75           N  
ATOM   4859  CA  ARG C  27      10.851  18.227  15.691  1.00 83.75           C  
ATOM   4860  C   ARG C  27      10.143  18.277  14.341  1.00 83.75           C  
ATOM   4861  CB  ARG C  27      12.130  19.066  15.644  1.00 83.75           C  
ATOM   4862  O   ARG C  27       9.171  19.015  14.171  1.00 83.75           O  
ATOM   4863  CG  ARG C  27      12.036  20.375  16.410  1.00 83.75           C  
ATOM   4864  CD  ARG C  27      13.310  21.199  16.278  1.00 83.75           C  
ATOM   4865  NE  ARG C  27      14.188  21.022  17.432  1.00 83.75           N  
ATOM   4866  NH1 ARG C  27      15.929  22.264  16.557  1.00 83.75           N  
ATOM   4867  NH2 ARG C  27      16.125  21.308  18.632  1.00 83.75           N  
ATOM   4868  CZ  ARG C  27      15.412  21.532  17.538  1.00 83.75           C  
ATOM   4869  N   PHE C  28      10.581  17.413  13.430  1.00 85.49           N  
ATOM   4870  CA  PHE C  28      10.062  17.482  12.069  1.00 85.49           C  
ATOM   4871  C   PHE C  28       8.751  16.715  11.950  1.00 85.49           C  
ATOM   4872  CB  PHE C  28      11.087  16.926  11.074  1.00 85.49           C  
ATOM   4873  O   PHE C  28       7.879  17.085  11.161  1.00 85.49           O  
ATOM   4874  CG  PHE C  28      12.400  17.660  11.083  1.00 85.49           C  
ATOM   4875  CD1 PHE C  28      12.462  18.999  11.448  1.00 85.49           C  
ATOM   4876  CD2 PHE C  28      13.574  17.010  10.724  1.00 85.49           C  
ATOM   4877  CE1 PHE C  28      13.677  19.681  11.457  1.00 85.49           C  
ATOM   4878  CE2 PHE C  28      14.792  17.685  10.730  1.00 85.49           C  
ATOM   4879  CZ  PHE C  28      14.841  19.020  11.096  1.00 85.49           C  
ATOM   4880  N   CYS C  29       8.632  15.590  12.673  1.00 77.56           N  
ATOM   4881  CA  CYS C  29       7.487  14.707  12.484  1.00 77.56           C  
ATOM   4882  C   CYS C  29       6.394  15.004  13.504  1.00 77.56           C  
ATOM   4883  CB  CYS C  29       7.915  13.243  12.594  1.00 77.56           C  
ATOM   4884  O   CYS C  29       5.209  14.818  13.223  1.00 77.56           O  
ATOM   4885  SG  CYS C  29       9.003  12.701  11.259  1.00 77.56           S  
ATOM   4886  N   ARG C  30       6.919  15.259  14.732  1.00 64.44           N  
ATOM   4887  CA  ARG C  30       5.938  15.433  15.797  1.00 64.44           C  
ATOM   4888  C   ARG C  30       5.764  16.908  16.146  1.00 64.44           C  
ATOM   4889  CB  ARG C  30       6.350  14.646  17.043  1.00 64.44           C  
ATOM   4890  O   ARG C  30       6.688  17.706  15.970  1.00 64.44           O  
ATOM   4891  CG  ARG C  30       6.146  13.144  16.918  1.00 64.44           C  
ATOM   4892  CD  ARG C  30       6.447  12.423  18.224  1.00 64.44           C  
ATOM   4893  NE  ARG C  30       6.378  10.973  18.068  1.00 64.44           N  
ATOM   4894  NH1 ARG C  30       7.026  10.501  20.234  1.00 64.44           N  
ATOM   4895  NH2 ARG C  30       6.559   8.796  18.776  1.00 64.44           N  
ATOM   4896  CZ  ARG C  30       6.655  10.093  19.026  1.00 64.44           C  
ATOM   4897  N   GLN C  31       4.607  17.295  16.151  1.00 58.48           N  
ATOM   4898  CA  GLN C  31       4.356  18.661  16.599  1.00 58.48           C  
ATOM   4899  C   GLN C  31       4.793  18.853  18.049  1.00 58.48           C  
ATOM   4900  CB  GLN C  31       2.875  19.013  16.446  1.00 58.48           C  
ATOM   4901  O   GLN C  31       4.135  18.367  18.971  1.00 58.48           O  
ATOM   4902  CG  GLN C  31       2.483  19.416  15.031  1.00 58.48           C  
ATOM   4903  CD  GLN C  31       1.005  19.735  14.901  1.00 58.48           C  
ATOM   4904  NE2 GLN C  31       0.551  19.949  13.670  1.00 58.48           N  
ATOM   4905  OE1 GLN C  31       0.277  19.787  15.897  1.00 58.48           O  
ATOM   4906  N   SER C  32       6.103  18.860  18.231  1.00 56.10           N  
ATOM   4907  CA  SER C  32       6.492  19.098  19.617  1.00 56.10           C  
ATOM   4908  C   SER C  32       6.061  20.485  20.082  1.00 56.10           C  
ATOM   4909  CB  SER C  32       8.005  18.944  19.783  1.00 56.10           C  
ATOM   4910  O   SER C  32       6.200  21.464  19.346  1.00 56.10           O  
ATOM   4911  OG  SER C  32       8.590  20.161  20.213  1.00 56.10           O  
ATOM   4912  N   PRO C  33       5.341  20.569  21.134  1.00 52.61           N  
ATOM   4913  CA  PRO C  33       4.830  21.823  21.693  1.00 52.61           C  
ATOM   4914  C   PRO C  33       5.941  22.817  22.025  1.00 52.61           C  
ATOM   4915  CB  PRO C  33       4.103  21.373  22.963  1.00 52.61           C  
ATOM   4916  O   PRO C  33       5.668  23.996  22.264  1.00 52.61           O  
ATOM   4917  CG  PRO C  33       4.425  19.919  23.092  1.00 52.61           C  
ATOM   4918  CD  PRO C  33       5.198  19.491  21.878  1.00 52.61           C  
ATOM   4919  N   HIS C  34       7.199  22.301  22.090  1.00 52.68           N  
ATOM   4920  CA  HIS C  34       8.243  23.227  22.515  1.00 52.68           C  
ATOM   4921  C   HIS C  34       8.820  23.990  21.328  1.00 52.68           C  
ATOM   4922  CB  HIS C  34       9.356  22.478  23.250  1.00 52.68           C  
ATOM   4923  O   HIS C  34       9.824  24.693  21.465  1.00 52.68           O  
ATOM   4924  CG  HIS C  34       8.968  22.017  24.619  1.00 52.68           C  
ATOM   4925  CD2 HIS C  34       8.877  20.774  25.146  1.00 52.68           C  
ATOM   4926  ND1 HIS C  34       8.614  22.890  25.624  1.00 52.68           N  
ATOM   4927  CE1 HIS C  34       8.321  22.201  26.714  1.00 52.68           C  
ATOM   4928  NE2 HIS C  34       8.473  20.914  26.451  1.00 52.68           N  
ATOM   4929  N   SER C  35       8.157  23.882  20.291  1.00 59.84           N  
ATOM   4930  CA  SER C  35       8.710  24.527  19.105  1.00 59.84           C  
ATOM   4931  C   SER C  35       8.290  25.991  19.026  1.00 59.84           C  
ATOM   4932  CB  SER C  35       8.268  23.793  17.838  1.00 59.84           C  
ATOM   4933  O   SER C  35       7.274  26.383  19.602  1.00 59.84           O  
ATOM   4934  OG  SER C  35       6.862  23.866  17.679  1.00 59.84           O  
ATOM   4935  N   ASN C  36       9.193  26.807  18.779  1.00 72.07           N  
ATOM   4936  CA  ASN C  36       8.972  28.232  18.559  1.00 72.07           C  
ATOM   4937  C   ASN C  36       7.894  28.476  17.507  1.00 72.07           C
[truncated: 263,413 more chars]
