# Supplementary material for: AI-guided pipeline for protein–protein interaction drug discovery identifies a SARS-CoV-2 inhibitor
Source: Mol Syst Biol. 2024 Mar 11;20(4):428–57. doi: 10.1038/s44320-024-00019-8 (PMC10987651; doi:10.1038/s44320-024-00019-8)
Supplement: Supplementary file 12 — Source Data Fig. 2 [file 44320_2024_19_MOESM12_ESM.zip › Source Data Figure EV3-EV4/ColabFold/GPD2_C22orf29_unrelaxed_rank_1_model_1.pdb]

MODEL     1                                                                     
ATOM      1  N   MET B   1      69.867  35.553  53.779  1.00 21.30           N  
ATOM      2  CA  MET B   1      70.848  35.865  52.743  1.00 21.30           C  
ATOM      3  C   MET B   1      70.329  36.958  51.814  1.00 21.30           C  
ATOM      4  CB  MET B   1      71.195  34.613  51.936  1.00 21.30           C  
ATOM      5  O   MET B   1      69.118  37.121  51.656  1.00 21.30           O  
ATOM      6  CG  MET B   1      72.442  33.894  52.425  1.00 21.30           C  
ATOM      7  SD  MET B   1      73.001  32.588  51.264  1.00 21.30           S  
ATOM      8  CE  MET B   1      74.160  31.687  52.331  1.00 21.30           C  
ATOM      9  N   ALA B   2      71.093  37.332  50.732  1.00 21.53           N  
ATOM     10  CA  ALA B   2      71.364  38.555  49.980  1.00 21.53           C  
ATOM     11  C   ALA B   2      70.332  38.760  48.875  1.00 21.53           C  
ATOM     12  CB  ALA B   2      72.772  38.515  49.390  1.00 21.53           C  
ATOM     13  O   ALA B   2      69.775  39.851  48.732  1.00 21.53           O  
ATOM     14  N   PHE B   3      70.571  38.361  47.601  1.00 19.63           N  
ATOM     15  CA  PHE B   3      71.054  39.172  46.490  1.00 19.63           C  
ATOM     16  C   PHE B   3      69.919  39.506  45.529  1.00 19.63           C  
ATOM     17  CB  PHE B   3      72.178  38.446  45.742  1.00 19.63           C  
ATOM     18  O   PHE B   3      69.766  40.658  45.118  1.00 19.63           O  
ATOM     19  CG  PHE B   3      73.285  39.355  45.281  1.00 19.63           C  
ATOM     20  CD1 PHE B   3      73.284  39.876  43.993  1.00 19.63           C  
ATOM     21  CD2 PHE B   3      74.327  39.688  46.136  1.00 19.63           C  
ATOM     22  CE1 PHE B   3      74.307  40.718  43.563  1.00 19.63           C  
ATOM     23  CE2 PHE B   3      75.354  40.529  45.713  1.00 19.63           C  
ATOM     24  CZ  PHE B   3      75.342  41.041  44.426  1.00 19.63           C  
ATOM     25  N   GLN B   4      69.772  38.741  44.333  1.00 21.05           N  
ATOM     26  CA  GLN B   4      69.943  39.063  42.920  1.00 21.05           C  
ATOM     27  C   GLN B   4      68.635  39.552  42.305  1.00 21.05           C  
ATOM     28  CB  GLN B   4      70.462  37.847  42.151  1.00 21.05           C  
ATOM     29  O   GLN B   4      67.577  38.960  42.531  1.00 21.05           O  
ATOM     30  CG  GLN B   4      71.951  37.906  41.838  1.00 21.05           C  
ATOM     31  CD  GLN B   4      72.438  36.693  41.069  1.00 21.05           C  
ATOM     32  NE2 GLN B   4      73.629  36.798  40.488  1.00 21.05           N  
ATOM     33  OE1 GLN B   4      71.751  35.669  40.998  1.00 21.05           O  
ATOM     34  N   LYS B   5      68.561  40.568  41.325  1.00 21.75           N  
ATOM     35  CA  LYS B   5      67.833  41.745  40.859  1.00 21.75           C  
ATOM     36  C   LYS B   5      66.918  41.399  39.688  1.00 21.75           C  
ATOM     37  CB  LYS B   5      68.807  42.853  40.453  1.00 21.75           C  
ATOM     38  O   LYS B   5      66.134  42.236  39.237  1.00 21.75           O  
ATOM     39  CG  LYS B   5      69.005  43.923  41.517  1.00 21.75           C  
ATOM     40  CD  LYS B   5      69.865  45.070  41.001  1.00 21.75           C  
ATOM     41  CE  LYS B   5      70.108  46.116  42.081  1.00 21.75           C  
ATOM     42  NZ  LYS B   5      70.988  47.221  41.594  1.00 21.75           N  
ATOM     43  N   ALA B   6      67.156  40.319  38.962  1.00 19.57           N  
ATOM     44  CA  ALA B   6      67.469  40.585  37.560  1.00 19.57           C  
ATOM     45  C   ALA B   6      66.201  40.867  36.759  1.00 19.57           C  
ATOM     46  CB  ALA B   6      68.228  39.407  36.953  1.00 19.57           C  
ATOM     47  O   ALA B   6      66.142  41.837  36.001  1.00 19.57           O  
ATOM     48  N   VAL B   7      65.734  39.947  35.819  1.00 20.36           N  
ATOM     49  CA  VAL B   7      65.672  40.037  34.364  1.00 20.36           C  
ATOM     50  C   VAL B   7      64.258  40.416  33.929  1.00 20.36           C  
ATOM     51  CB  VAL B   7      66.097  38.710  33.696  1.00 20.36           C  
ATOM     52  O   VAL B   7      63.294  39.718  34.253  1.00 20.36           O  
ATOM     53  CG1 VAL B   7      66.067  38.838  32.174  1.00 20.36           C  
ATOM     54  CG2 VAL B   7      67.488  38.295  34.173  1.00 20.36           C  
ATOM     55  N   LYS B   8      64.004  41.635  33.309  1.00 22.52           N  
ATOM     56  CA  LYS B   8      62.891  42.559  33.115  1.00 22.52           C  
ATOM     57  C   LYS B   8      61.931  42.045  32.045  1.00 22.52           C  
ATOM     58  CB  LYS B   8      63.405  43.948  32.734  1.00 22.52           C  
ATOM     59  O   LYS B   8      60.711  42.139  32.201  1.00 22.52           O  
ATOM     60  CG  LYS B   8      63.288  44.978  33.847  1.00 22.52           C  
ATOM     61  CD  LYS B   8      63.736  46.358  33.381  1.00 22.52           C  
ATOM     62  CE  LYS B   8      63.643  47.384  34.502  1.00 22.52           C  
ATOM     63  NZ  LYS B   8      64.115  48.731  34.060  1.00 22.52           N  
ATOM     64  N   GLY B   9      62.409  41.887  30.770  1.00 21.33           N  
ATOM     65  CA  GLY B   9      61.847  42.760  29.753  1.00 21.33           C  
ATOM     66  C   GLY B   9      60.658  42.151  29.034  1.00 21.33           C  
ATOM     67  O   GLY B   9      60.035  42.800  28.191  1.00 21.33           O  
ATOM     68  N   THR B  10      60.591  40.836  28.938  1.00 20.03           N  
ATOM     69  CA  THR B  10      60.423  40.404  27.555  1.00 20.03           C  
ATOM     70  C   THR B  10      58.999  40.672  27.074  1.00 20.03           C  
ATOM     71  CB  THR B  10      60.748  38.908  27.393  1.00 20.03           C  
ATOM     72  O   THR B  10      58.033  40.237  27.704  1.00 20.03           O  
ATOM     73  CG2 THR B  10      61.758  38.682  26.272  1.00 20.03           C  
ATOM     74  OG1 THR B  10      61.294  38.408  28.620  1.00 20.03           O  
ATOM     75  N   ILE B  11      58.784  41.466  25.998  1.00 20.47           N  
ATOM     76  CA  ILE B  11      57.737  42.323  25.453  1.00 20.47           C  
ATOM     77  C   ILE B  11      56.747  41.482  24.650  1.00 20.47           C  
ATOM     78  CB  ILE B  11      58.328  43.444  24.569  1.00 20.47           C  
ATOM     79  O   ILE B  11      55.786  42.011  24.088  1.00 20.47           O  
ATOM     80  CG1 ILE B  11      59.228  44.363  25.403  1.00 20.47           C  
ATOM     81  CG2 ILE B  11      57.211  44.241  23.889  1.00 20.47           C  
ATOM     82  CD1 ILE B  11      60.035  45.355  24.577  1.00 20.47           C  
ATOM     83  N   LEU B  12      57.031  40.215  24.451  1.00 19.02           N  
ATOM     84  CA  LEU B  12      56.717  39.884  23.066  1.00 19.02           C  
ATOM     85  C   LEU B  12      55.229  40.067  22.787  1.00 19.02           C  
ATOM     86  CB  LEU B  12      57.133  38.444  22.752  1.00 19.02           C  
ATOM     87  O   LEU B  12      54.386  39.547  23.522  1.00 19.02           O  
ATOM     88  CG  LEU B  12      58.260  38.271  21.732  1.00 19.02           C  
ATOM     89  CD1 LEU B  12      59.375  37.411  22.316  1.00 19.02           C  
ATOM     90  CD2 LEU B  12      57.725  37.659  20.442  1.00 19.02           C  
ATOM     91  N   VAL B  13      54.752  40.833  21.763  1.00 20.54           N  
ATOM     92  CA  VAL B  13      53.555  41.567  21.366  1.00 20.54           C  
ATOM     93  C   VAL B  13      52.548  40.610  20.732  1.00 20.54           C  
ATOM     94  CB  VAL B  13      53.891  42.713  20.385  1.00 20.54           C  
ATOM     95  O   VAL B  13      51.365  40.935  20.610  1.00 20.54           O  
ATOM     96  CG1 VAL B  13      52.624  43.461  19.975  1.00 20.54           C  
ATOM     97  CG2 VAL B  13      54.903  43.671  21.011  1.00 20.54           C  
ATOM     98  N   GLY B  14      52.930  39.431  20.266  1.00 21.20           N  
ATOM     99  CA  GLY B  14      52.597  39.274  18.859  1.00 21.20           C  
ATOM    100  C   GLY B  14      51.121  39.019  18.620  1.00 21.20           C  
ATOM    101  O   GLY B  14      50.364  38.790  19.566  1.00 21.20           O  
ATOM    102  N   GLY B  15      50.666  38.491  17.364  1.00 21.36           N  
ATOM    103  CA  GLY B  15      49.775  38.767  16.247  1.00 21.36           C  
ATOM    104  C   GLY B  15      48.437  38.061  16.363  1.00 21.36           C  
ATOM    105  O   GLY B  15      47.385  38.700  16.295  1.00 21.36           O  
ATOM    106  N   GLY B  16      48.244  36.814  15.756  1.00 20.77           N  
ATOM    107  CA  GLY B  16      47.449  36.428  14.601  1.00 20.77           C  
ATOM    108  C   GLY B  16      46.175  35.694  14.973  1.00 20.77           C  
ATOM    109  O   GLY B  16      46.211  34.509  15.311  1.00 20.77           O  
ATOM    110  N   ALA B  17      45.308  36.316  15.652  1.00 21.44           N  
ATOM    111  CA  ALA B  17      44.284  35.511  16.312  1.00 21.44           C  
ATOM    112  C   ALA B  17      43.335  34.887  15.293  1.00 21.44           C  
ATOM    113  CB  ALA B  17      43.503  36.359  17.313  1.00 21.44           C  
ATOM    114  O   ALA B  17      42.220  34.487  15.637  1.00 21.44           O  
ATOM    115  N   LEU B  18      43.650  35.057  13.958  1.00 19.57           N  
ATOM    116  CA  LEU B  18      42.540  35.215  13.025  1.00 19.57           C  
ATOM    117  C   LEU B  18      41.700  33.944  12.960  1.00 19.57           C  
ATOM    118  CB  LEU B  18      43.060  35.569  11.629  1.00 19.57           C  
ATOM    119  O   LEU B  18      40.561  33.971  12.487  1.00 19.57           O  
ATOM    120  CG  LEU B  18      42.444  36.803  10.969  1.00 19.57           C  
ATOM    121  CD1 LEU B  18      43.475  37.922  10.871  1.00 19.57           C  
ATOM    122  CD2 LEU B  18      41.894  36.454   9.590  1.00 19.57           C  
ATOM    123  N   ALA B  19      42.217  32.759  13.201  1.00 20.70           N  
ATOM    124  CA  ALA B  19      42.027  31.676  12.240  1.00 20.70           C  
ATOM    125  C   ALA B  19      40.669  31.007  12.428  1.00 20.70           C  
ATOM    126  CB  ALA B  19      43.146  30.646  12.371  1.00 20.70           C  
ATOM    127  O   ALA B  19      40.331  30.062  11.713  1.00 20.70           O  
ATOM    128  N   THR B  20      39.879  31.317  13.487  1.00 20.27           N  
ATOM    129  CA  THR B  20      39.215  30.102  13.945  1.00 20.27           C  
ATOM    130  C   THR B  20      38.023  29.768  13.052  1.00 20.27           C  
ATOM    131  CB  THR B  20      38.743  30.240  15.405  1.00 20.27           C  
ATOM    132  O   THR B  20      37.538  28.634  13.054  1.00 20.27           O  
ATOM    133  CG2 THR B  20      39.725  29.576  16.365  1.00 20.27           C  
ATOM    134  OG1 THR B  20      38.634  31.630  15.736  1.00 20.27           O  
ATOM    135  N   VAL B  21      37.453  30.879  12.410  1.00 20.97           N  
ATOM    136  CA  VAL B  21      35.998  30.819  12.311  1.00 20.97           C  
ATOM    137  C   VAL B  21      35.596  29.850  11.202  1.00 20.97           C  
ATOM    138  CB  VAL B  21      35.389  32.214  12.046  1.00 20.97           C  
ATOM    139  O   VAL B  21      34.422  29.494  11.077  1.00 20.97           O  
ATOM    140  CG1 VAL B  21      33.874  32.119  11.880  1.00 20.97           C  
ATOM    141  CG2 VAL B  21      35.747  33.176  13.178  1.00 20.97           C  
ATOM    142  N   LEU B  22      36.455  29.457  10.232  1.00 20.29           N  
ATOM    143  CA  LEU B  22      36.083  29.085   8.872  1.00 20.29           C  
ATOM    144  C   LEU B  22      35.444  27.700   8.842  1.00 20.29           C  
ATOM    145  CB  LEU B  22      37.309  29.114   7.954  1.00 20.29           C  
ATOM    146  O   LEU B  22      35.125  27.182   7.770  1.00 20.29           O  
ATOM    147  CG  LEU B  22      37.837  30.497   7.572  1.00 20.29           C  
ATOM    148  CD1 LEU B  22      39.218  30.380   6.935  1.00 20.29           C  
ATOM    149  CD2 LEU B  22      36.866  31.199   6.629  1.00 20.29           C  
ATOM    150  N   GLY B  23      35.450  26.974   9.895  1.00 20.78           N  
ATOM    151  CA  GLY B  23      35.391  25.548   9.613  1.00 20.78           C  
ATOM    152  C   GLY B  23      33.994  25.066   9.269  1.00 20.78           C  
ATOM    153  O   GLY B  23      33.816  23.929   8.828  1.00 20.78           O  
ATOM    154  N   LEU B  24      32.946  25.892   9.731  1.00 20.48           N  
ATOM    155  CA  LEU B  24      31.708  25.132   9.861  1.00 20.48           C  
ATOM    156  C   LEU B  24      31.045  24.936   8.501  1.00 20.48           C  
ATOM    157  CB  LEU B  24      30.742  25.839  10.815  1.00 20.48           C  
ATOM    158  O   LEU B  24      30.117  24.136   8.368  1.00 20.48           O  
ATOM    159  CG  LEU B  24      30.943  25.568  12.307  1.00 20.48           C  
ATOM    160  CD1 LEU B  24      30.331  26.692  13.137  1.00 20.48           C  
ATOM    161  CD2 LEU B  24      30.339  24.222  12.693  1.00 20.48           C  
ATOM    162  N   SER B  25      31.334  25.849   7.524  1.00 23.71           N  
ATOM    163  CA  SER B  25      30.590  25.925   6.271  1.00 23.71           C  
ATOM    164  C   SER B  25      30.895  24.731   5.373  1.00 23.71           C  
ATOM    165  CB  SER B  25      30.915  27.224   5.532  1.00 23.71           C  
ATOM    166  O   SER B  25      30.159  24.458   4.423  1.00 23.71           O  
ATOM    167  OG  SER B  25      32.263  27.232   5.097  1.00 23.71           O  
ATOM    168  N   GLN B  26      32.012  24.153   5.540  1.00 23.37           N  
ATOM    169  CA  GLN B  26      32.507  23.156   4.596  1.00 23.37           C  
ATOM    170  C   GLN B  26      31.738  21.844   4.729  1.00 23.37           C  
ATOM    171  CB  GLN B  26      34.002  22.912   4.806  1.00 23.37           C  
ATOM    172  O   GLN B  26      31.815  20.982   3.851  1.00 23.37           O  
ATOM    173  CG  GLN B  26      34.895  23.780   3.930  1.00 23.37           C  
ATOM    174  CD  GLN B  26      36.230  23.127   3.624  1.00 23.37           C  
ATOM    175  NE2 GLN B  26      36.958  23.687   2.665  1.00 23.37           N  
ATOM    176  OE1 GLN B  26      36.604  22.127   4.246  1.00 23.37           O  
ATOM    177  N   PHE B  27      30.981  21.672   5.871  1.00 23.82           N  
ATOM    178  CA  PHE B  27      30.419  20.362   6.176  1.00 23.82           C  
ATOM    179  C   PHE B  27      29.140  20.123   5.382  1.00 23.82           C  
ATOM    180  CB  PHE B  27      30.137  20.232   7.676  1.00 23.82           C  
ATOM    181  O   PHE B  27      28.906  19.017   4.890  1.00 23.82           O  
ATOM    182  CG  PHE B  27      30.175  18.815   8.181  1.00 23.82           C  
ATOM    183  CD1 PHE B  27      29.006  18.073   8.300  1.00 23.82           C  
ATOM    184  CD2 PHE B  27      31.381  18.225   8.537  1.00 23.82           C  
ATOM    185  CE1 PHE B  27      29.039  16.761   8.766  1.00 23.82           C  
ATOM    186  CE2 PHE B  27      31.421  16.914   9.004  1.00 23.82           C  
ATOM    187  CZ  PHE B  27      30.249  16.184   9.119  1.00 23.82           C  
ATOM    188  N   ALA B  28      28.304  21.257   5.257  1.00 24.87           N  
ATOM    189  CA  ALA B  28      27.014  21.048   4.605  1.00 24.87           C  
ATOM    190  C   ALA B  28      27.194  20.722   3.125  1.00 24.87           C  
ATOM    191  CB  ALA B  28      26.128  22.280   4.771  1.00 24.87           C  
ATOM    192  O   ALA B  28      26.463  19.897   2.572  1.00 24.87           O  
ATOM    193  N   HIS B  29      28.176  21.432   2.470  1.00 27.20           N  
ATOM    194  CA  HIS B  29      28.488  21.161   1.071  1.00 27.20           C  
ATOM    195  C   HIS B  29      29.037  19.750   0.892  1.00 27.20           C  
ATOM    196  CB  HIS B  29      29.490  22.186   0.537  1.00 27.20           C  
ATOM    197  O   HIS B  29      28.924  19.167  -0.188  1.00 27.20           O  
ATOM    198  CG  HIS B  29      29.270  22.549  -0.898  1.00 27.20           C  
ATOM    199  CD2 HIS B  29      30.002  23.310  -1.744  1.00 27.20           C  
ATOM    200  ND1 HIS B  29      28.179  22.111  -1.617  1.00 27.20           N  
ATOM    201  CE1 HIS B  29      28.251  22.589  -2.848  1.00 27.20           C  
ATOM    202  NE2 HIS B  29      29.348  23.320  -2.951  1.00 27.20           N  
ATOM    203  N   TYR B  30      29.692  19.281   1.957  1.00 26.96           N  
ATOM    204  CA  TYR B  30      30.328  17.971   1.857  1.00 26.96           C  
ATOM    205  C   TYR B  30      29.285  16.862   1.803  1.00 26.96           C  
ATOM    206  CB  TYR B  30      31.274  17.742   3.040  1.00 26.96           C  
ATOM    207  O   TYR B  30      29.420  15.911   1.030  1.00 26.96           O  
ATOM    208  CG  TYR B  30      32.254  16.614   2.823  1.00 26.96           C  
ATOM    209  CD1 TYR B  30      32.003  15.341   3.329  1.00 26.96           C  
ATOM    210  CD2 TYR B  30      33.432  16.820   2.114  1.00 26.96           C  
ATOM    211  CE1 TYR B  30      32.904  14.299   3.134  1.00 26.96           C  
ATOM    212  CE2 TYR B  30      34.340  15.785   1.912  1.00 26.96           C  
ATOM    213  OH  TYR B  30      34.963  13.503   2.228  1.00 26.96           O  
ATOM    214  CZ  TYR B  30      34.067  14.530   2.425  1.00 26.96           C  
ATOM    215  N   ARG B  31      28.176  17.106   2.654  1.00 27.96           N  
ATOM    216  CA  ARG B  31      27.219  16.010   2.765  1.00 27.96           C  
ATOM    217  C   ARG B  31      26.342  15.920   1.521  1.00 27.96           C  
ATOM    218  CB  ARG B  31      26.347  16.182   4.010  1.00 27.96           C  
ATOM    219  O   ARG B  31      25.944  14.827   1.113  1.00 27.96           O  
ATOM    220  CG  ARG B  31      26.821  15.378   5.211  1.00 27.96           C  
ATOM    221  CD  ARG B  31      25.777  15.349   6.318  1.00 27.96           C  
ATOM    222  NE  ARG B  31      26.117  14.377   7.353  1.00 27.96           N  
ATOM    223  NH1 ARG B  31      24.548  15.135   8.870  1.00 27.96           N  
ATOM    224  NH2 ARG B  31      25.912  13.373   9.409  1.00 27.96           N  
ATOM    225  CZ  ARG B  31      25.525  14.297   8.542  1.00 27.96           C  
ATOM    226  N   ARG B  32      25.967  17.102   0.965  1.00 29.84           N  
ATOM    227  CA  ARG B  32      25.264  17.014  -0.311  1.00 29.84           C  
ATOM    228  C   ARG B  32      26.126  16.328  -1.365  1.00 29.84           C  
ATOM    229  CB  ARG B  32      24.853  18.406  -0.796  1.00 29.84           C  
ATOM    230  O   ARG B  32      25.617  15.566  -2.190  1.00 29.84           O  
ATOM    231  CG  ARG B  32      23.380  18.523  -1.156  1.00 29.84           C  
ATOM    232  CD  ARG B  32      23.031  19.918  -1.654  1.00 29.84           C  
ATOM    233  NE  ARG B  32      22.171  20.628  -0.712  1.00 29.84           N  
ATOM    234  NH1 ARG B  32      21.957  22.524  -2.014  1.00 29.84           N  
ATOM    235  NH2 ARG B  32      20.908  22.401   0.020  1.00 29.84           N  
ATOM    236  CZ  ARG B  32      21.681  21.850  -0.904  1.00 29.84           C  
ATOM    237  N   LYS B  33      27.437  16.682  -1.220  1.00 31.15           N  
ATOM    238  CA  LYS B  33      28.381  16.074  -2.153  1.00 31.15           C  
ATOM    239  C   LYS B  33      28.503  14.572  -1.911  1.00 31.15           C  
ATOM    240  CB  LYS B  33      29.754  16.737  -2.035  1.00 31.15           C  
ATOM    241  O   LYS B  33      28.684  13.799  -2.853  1.00 31.15           O  
ATOM    242  CG  LYS B  33      30.189  17.485  -3.287  1.00 31.15           C  
ATOM    243  CD  LYS B  33      31.566  18.113  -3.112  1.00 31.15           C  
ATOM    244  CE  LYS B  33      31.970  18.926  -4.335  1.00 31.15           C  
ATOM    245  NZ  LYS B  33      33.293  19.592  -4.145  1.00 31.15           N  
ATOM    246  N   GLN B  34      28.386  14.277  -0.568  1.00 32.86           N  
ATOM    247  CA  GLN B  34      28.481  12.841  -0.327  1.00 32.86           C  
ATOM    248  C   GLN B  34      27.269  12.107  -0.894  1.00 32.86           C  
ATOM    249  CB  GLN B  34      28.614  12.555   1.170  1.00 32.86           C  
ATOM    250  O   GLN B  34      27.377  10.955  -1.318  1.00 32.86           O  
ATOM    251  CG  GLN B  34      30.056  12.491   1.657  1.00 32.86           C  
ATOM    252  CD  GLN B  34      30.332  11.269   2.512  1.00 32.86           C  
ATOM    253  NE2 GLN B  34      31.593  11.077   2.883  1.00 32.86           N  
ATOM    254  OE1 GLN B  34      29.419  10.503   2.838  1.00 32.86           O  
ATOM    255  N   MET B  35      26.031  12.807  -0.661  1.00 30.66           N  
ATOM    256  CA  MET B  35      24.852  12.172  -1.243  1.00 30.66           C  
ATOM    257  C   MET B  35      24.921  12.189  -2.766  1.00 30.66           C  
ATOM    258  CB  MET B  35      23.576  12.870  -0.769  1.00 30.66           C  
ATOM    259  O   MET B  35      24.544  11.215  -3.419  1.00 30.66           O  
ATOM    260  CG  MET B  35      22.963  12.249   0.475  1.00 30.66           C  
ATOM    261  SD  MET B  35      21.331  12.975   0.893  1.00 30.66           S  
ATOM    262  CE  MET B  35      20.231  11.761   0.113  1.00 30.66           C  
ATOM    263  N   ASN B  36      25.335  13.371  -3.331  1.00 31.45           N  
ATOM    264  CA  ASN B  36      25.527  13.367  -4.777  1.00 31.45           C  
ATOM    265  C   ASN B  36      26.614  12.381  -5.195  1.00 31.45           C  
ATOM    266  CB  ASN B  36      25.864  14.772  -5.278  1.00 31.45           C  
ATOM    267  O   ASN B  36      26.506  11.737  -6.241  1.00 31.45           O  
ATOM    268  CG  ASN B  36      24.647  15.515  -5.795  1.00 31.45           C  
ATOM    269  ND2 ASN B  36      24.735  16.839  -5.837  1.00 31.45           N  
ATOM    270  OD1 ASN B  36      23.637  14.904  -6.153  1.00 31.45           O  
ATOM    271  N   LEU B  37      27.553  12.345  -4.251  1.00 29.90           N  
ATOM    272  CA  LEU B  37      28.655  11.446  -4.579  1.00 29.90           C  
ATOM    273  C   LEU B  37      28.219   9.989  -4.471  1.00 29.90           C  
ATOM    274  CB  LEU B  37      29.849  11.704  -3.656  1.00 29.90           C  
ATOM    275  O   LEU B  37      28.735   9.128  -5.186  1.00 29.90           O  
ATOM    276  CG  LEU B  37      31.097  12.297  -4.311  1.00 29.90           C  
ATOM    277  CD1 LEU B  37      31.351  13.707  -3.788  1.00 29.90           C  
ATOM    278  CD2 LEU B  37      32.307  11.403  -4.064  1.00 29.90           C  
ATOM    279  N   ALA B  38      27.460   9.762  -3.353  1.00 31.56           N  
ATOM    280  CA  ALA B  38      26.892   8.417  -3.347  1.00 31.56           C  
ATOM    281  C   ALA B  38      26.027   8.181  -4.582  1.00 31.56           C  
ATOM    282  CB  ALA B  38      26.075   8.189  -2.078  1.00 31.56           C  
ATOM    283  O   ALA B  38      25.918   7.052  -5.066  1.00 31.56           O  
ATOM    284  N   TYR B  39      25.312   9.303  -5.010  1.00 33.33           N  
ATOM    285  CA  TYR B  39      24.545   9.216  -6.248  1.00 33.33           C  
ATOM    286  C   TYR B  39      25.435   8.799  -7.413  1.00 33.33           C  
ATOM    287  CB  TYR B  39      23.873  10.557  -6.559  1.00 33.33           C  
ATOM    288  O   TYR B  39      25.032   7.987  -8.249  1.00 33.33           O  
ATOM    289  CG  TYR B  39      22.369  10.475  -6.652  1.00 33.33           C  
ATOM    290  CD1 TYR B  39      21.740  10.193  -7.863  1.00 33.33           C  
ATOM    291  CD2 TYR B  39      21.573  10.681  -5.530  1.00 33.33           C  
ATOM    292  CE1 TYR B  39      20.354  10.118  -7.953  1.00 33.33           C  
ATOM    293  CE2 TYR B  39      20.186  10.609  -5.609  1.00 33.33           C  
ATOM    294  OH  TYR B  39      18.214  10.255  -6.907  1.00 33.33           O  
ATOM    295  CZ  TYR B  39      19.587  10.327  -6.823  1.00 33.33           C  
ATOM    296  N   VAL B  40      26.552   9.505  -7.543  1.00 32.55           N  
ATOM    297  CA  VAL B  40      27.433   9.254  -8.679  1.00 32.55           C  
ATOM    298  C   VAL B  40      28.108   7.894  -8.519  1.00 32.55           C  
ATOM    299  CB  VAL B  40      28.498  10.364  -8.828  1.00 32.55           C  
ATOM    300  O   VAL B  40      28.284   7.162  -9.496  1.00 32.55           O  
ATOM    301  CG1 VAL B  40      29.450  10.047  -9.979  1.00 32.55           C  
ATOM    302  CG2 VAL B  40      27.828  11.720  -9.043  1.00 32.55           C  
ATOM    303  N   LYS B  41      28.352   7.637  -7.307  1.00 32.97           N  
ATOM    304  CA  LYS B  41      29.086   6.381  -7.188  1.00 32.97           C  
ATOM    305  C   LYS B  41      28.197   5.189  -7.533  1.00 32.97           C  
ATOM    306  CB  LYS B  41      29.652   6.221  -5.776  1.00 32.97           C  
ATOM    307  O   LYS B  41      28.670   4.196  -8.089  1.00 32.97           O  
ATOM    308  CG  LYS B  41      31.150   6.466  -5.678  1.00 32.97           C  
ATOM    309  CD  LYS B  41      31.666   6.219  -4.266  1.00 32.97           C  
ATOM    310  CE  LYS B  41      33.137   6.589  -4.135  1.00 32.97           C  
ATOM    311  NZ  LYS B  41      33.643   6.366  -2.747  1.00 32.97           N  
ATOM    312  N   ALA B  42      26.869   5.269  -7.043  1.00 36.39           N  
ATOM    313  CA  ALA B  42      26.052   4.125  -7.438  1.00 36.39           C  
ATOM    314  C   ALA B  42      25.957   4.018  -8.958  1.00 36.39           C  
ATOM    315  CB  ALA B  42      24.656   4.232  -6.828  1.00 36.39           C  
ATOM    316  O   ALA B  42      25.924   2.914  -9.507  1.00 36.39           O  
ATOM    317  N   ALA B  43      25.766   5.227  -9.646  1.00 37.23           N  
ATOM    318  CA  ALA B  43      25.617   5.172 -11.098  1.00 37.23           C  
ATOM    319  C   ALA B  43      26.876   4.617 -11.758  1.00 37.23           C  
ATOM    320  CB  ALA B  43      25.296   6.557 -11.653  1.00 37.23           C  
ATOM    321  O   ALA B  43      26.799   3.942 -12.787  1.00 37.23           O  
ATOM    322  N   ASP B  44      28.038   5.046 -11.288  1.00 35.65           N  
ATOM    323  CA  ASP B  44      29.203   4.746 -12.115  1.00 35.65           C  
ATOM    324  C   ASP B  44      29.542   3.258 -12.067  1.00 35.65           C  
ATOM    325  CB  ASP B  44      30.408   5.576 -11.667  1.00 35.65           C  
ATOM    326  O   ASP B  44      30.128   2.719 -13.009  1.00 35.65           O  
ATOM    327  CG  ASP B  44      30.552   6.877 -12.437  1.00 35.65           C  
ATOM    328  OD1 ASP B  44      29.942   7.016 -13.519  1.00 35.65           O  
ATOM    329  OD2 ASP B  44      31.284   7.770 -11.959  1.00 35.65           O  
ATOM    330  N   CYS B  45      29.445   2.631 -10.931  1.00 35.42           N  
ATOM    331  CA  CYS B  45      30.152   1.355 -10.962  1.00 35.42           C  
ATOM    332  C   CYS B  45      29.281   0.264 -11.574  1.00 35.42           C  
ATOM    333  CB  CYS B  45      30.582   0.946  -9.553  1.00 35.42           C  
ATOM    334  O   CYS B  45      29.664  -0.907 -11.587  1.00 35.42           O  
ATOM    335  SG  CYS B  45      31.935   1.940  -8.888  1.00 35.42           S  
ATOM    336  N   ILE B  46      27.882   0.470 -11.618  1.00 44.15           N  
ATOM    337  CA  ILE B  46      27.384  -0.792 -12.153  1.00 44.15           C  
ATOM    338  C   ILE B  46      27.736  -0.899 -13.636  1.00 44.15           C  
ATOM    339  CB  ILE B  46      25.858  -0.928 -11.953  1.00 44.15           C  
ATOM    340  O   ILE B  46      27.261  -0.104 -14.451  1.00 44.15           O  
ATOM    341  CG1 ILE B  46      25.499  -0.784 -10.470  1.00 44.15           C  
ATOM    342  CG2 ILE B  46      25.357  -2.264 -12.511  1.00 44.15           C  
ATOM    343  CD1 ILE B  46      24.004  -0.685 -10.202  1.00 44.15           C  
ATOM    344  N   SER B  47      28.916  -1.028 -13.985  1.00 41.21           N  
ATOM    345  CA  SER B  47      29.353  -1.261 -15.358  1.00 41.21           C  
ATOM    346  C   SER B  47      28.505  -2.333 -16.033  1.00 41.21           C  
ATOM    347  CB  SER B  47      30.826  -1.668 -15.390  1.00 41.21           C  
ATOM    348  O   SER B  47      28.644  -2.576 -17.234  1.00 41.21           O  
ATOM    349  OG  SER B  47      31.011  -2.936 -14.784  1.00 41.21           O  
ATOM    350  N   GLU B  48      27.719  -3.128 -15.219  1.00 47.78           N  
ATOM    351  CA  GLU B  48      27.061  -4.159 -16.016  1.00 47.78           C  
ATOM    352  C   GLU B  48      25.824  -3.607 -16.719  1.00 47.78           C  
ATOM    353  CB  GLU B  48      26.677  -5.354 -15.139  1.00 47.78           C  
ATOM    354  O   GLU B  48      25.102  -2.780 -16.159  1.00 47.78           O  
ATOM    355  CG  GLU B  48      27.802  -6.361 -14.945  1.00 47.78           C  
ATOM    356  CD  GLU B  48      27.349  -7.644 -14.268  1.00 47.78           C  
ATOM    357  OE1 GLU B  48      28.157  -8.595 -14.168  1.00 47.78           O  
ATOM    358  OE2 GLU B  48      26.177  -7.699 -13.834  1.00 47.78           O  
ATOM    359  N   PRO B  49      25.632  -3.803 -18.010  1.00 52.25           N  
ATOM    360  CA  PRO B  49      24.474  -3.319 -18.765  1.00 52.25           C  
ATOM    361  C   PRO B  49      23.145  -3.723 -18.129  1.00 52.25           C  
ATOM    362  CB  PRO B  49      24.646  -3.978 -20.136  1.00 52.25           C  
ATOM    363  O   PRO B  49      22.997  -4.858 -17.668  1.00 52.25           O  
ATOM    364  CG  PRO B  49      25.830  -4.878 -19.981  1.00 52.25           C  
ATOM    365  CD  PRO B  49      26.363  -4.730 -18.585  1.00 52.25           C  
ATOM    366  N   VAL B  50      22.449  -2.848 -17.424  1.00 71.85           N  
ATOM    367  CA  VAL B  50      21.095  -3.049 -16.919  1.00 71.85           C  
ATOM    368  C   VAL B  50      20.137  -3.281 -18.085  1.00 71.85           C  
ATOM    369  CB  VAL B  50      20.621  -1.847 -16.071  1.00 71.85           C  
ATOM    370  O   VAL B  50      20.142  -2.526 -19.060  1.00 71.85           O  
ATOM    371  CG1 VAL B  50      19.199  -2.074 -15.560  1.00 71.85           C  
ATOM    372  CG2 VAL B  50      21.579  -1.606 -14.906  1.00 71.85           C  
ATOM    373  N   ASN B  51      19.460  -4.436 -18.001  1.00 77.09           N  
ATOM    374  CA  ASN B  51      18.480  -4.712 -19.047  1.00 77.09           C  
ATOM    375  C   ASN B  51      17.395  -3.640 -19.095  1.00 77.09           C  
ATOM    376  CB  ASN B  51      17.854  -6.093 -18.844  1.00 77.09           C  
ATOM    377  O   ASN B  51      16.903  -3.202 -18.055  1.00 77.09           O  
ATOM    378  CG  ASN B  51      18.852  -7.220 -19.025  1.00 77.09           C  
ATOM    379  ND2 ASN B  51      18.623  -8.331 -18.336  1.00 77.09           N  
ATOM    380  OD1 ASN B  51      19.821  -7.092 -19.778  1.00 77.09           O  
ATOM    381  N   ARG B  52      17.109  -3.300 -20.248  1.00 75.59           N  
ATOM    382  CA  ARG B  52      16.056  -2.302 -20.408  1.00 75.59           C  
ATOM    383  C   ARG B  52      14.715  -2.838 -19.919  1.00 75.59           C  
ATOM    384  CB  ARG B  52      15.945  -1.867 -21.870  1.00 75.59           C  
ATOM    385  O   ARG B  52      13.968  -2.131 -19.239  1.00 75.59           O  
ATOM    386  CG  ARG B  52      16.943  -0.792 -22.271  1.00 75.59           C  
ATOM    387  CD  ARG B  52      16.714  -0.312 -23.697  1.00 75.59           C  
ATOM    388  NE  ARG B  52      17.702   0.686 -24.095  1.00 75.59           N  
ATOM    389  NH1 ARG B  52      16.920   0.898 -26.259  1.00 75.59           N  
ATOM    390  NH2 ARG B  52      18.717   2.137 -25.558  1.00 75.59           N  
ATOM    391  CZ  ARG B  52      17.778   1.238 -25.303  1.00 75.59           C  
ATOM    392  N   GLU B  53      14.493  -4.157 -20.257  1.00 84.96           N  
ATOM    393  CA  GLU B  53      13.282  -4.843 -19.816  1.00 84.96           C  
ATOM    394  C   GLU B  53      13.618  -6.106 -19.029  1.00 84.96           C  
ATOM    395  CB  GLU B  53      12.395  -5.191 -21.014  1.00 84.96           C  
ATOM    396  O   GLU B  53      14.629  -6.760 -19.296  1.00 84.96           O  
ATOM    397  CG  GLU B  53      11.753  -3.980 -21.676  1.00 84.96           C  
ATOM    398  CD  GLU B  53      10.829  -4.345 -22.828  1.00 84.96           C  
ATOM    399  OE1 GLU B  53      10.206  -3.433 -23.418  1.00 84.96           O  
ATOM    400  OE2 GLU B  53      10.728  -5.552 -23.142  1.00 84.96           O  
ATOM    401  N   PRO B  54      12.755  -6.389 -18.075  1.00 90.76           N  
ATOM    402  CA  PRO B  54      13.010  -7.647 -17.368  1.00 90.76           C  
ATOM    403  C   PRO B  54      12.847  -8.871 -18.266  1.00 90.76           C  
ATOM    404  CB  PRO B  54      11.960  -7.644 -16.254  1.00 90.76           C  
ATOM    405  O   PRO B  54      12.042  -8.854 -19.201  1.00 90.76           O  
ATOM    406  CG  PRO B  54      10.885  -6.728 -16.744  1.00 90.76           C  
ATOM    407  CD  PRO B  54      11.490  -5.764 -17.724  1.00 90.76           C  
ATOM    408  N   PRO B  55      13.692  -9.919 -18.036  1.00 92.45           N  
ATOM    409  CA  PRO B  55      13.489 -11.155 -18.796  1.00 92.45           C  
ATOM    410  C   PRO B  55      12.104 -11.760 -18.579  1.00 92.45           C  
ATOM    411  CB  PRO B  55      14.581 -12.083 -18.259  1.00 92.45           C  
ATOM    412  O   PRO B  55      11.430 -11.434 -17.599  1.00 92.45           O  
ATOM    413  CG  PRO B  55      15.548 -11.176 -17.568  1.00 92.45           C  
ATOM    414  CD  PRO B  55      14.800  -9.973 -17.069  1.00 92.45           C  
ATOM    415  N   SER B  56      11.711 -12.583 -19.512  1.00 92.97           N  
ATOM    416  CA  SER B  56      10.427 -13.262 -19.373  1.00 92.97           C  
ATOM    417  C   SER B  56      10.443 -14.240 -18.204  1.00 92.97           C  
ATOM    418  CB  SER B  56      10.069 -14.001 -20.663  1.00 92.97           C  
ATOM    419  O   SER B  56      11.512 -14.637 -17.734  1.00 92.97           O  
ATOM    420  OG  SER B  56      10.924 -15.115 -20.858  1.00 92.97           O  
ATOM    421  N   ARG B  57       9.307 -14.603 -17.754  1.00 95.51           N  
ATOM    422  CA  ARG B  57       9.225 -15.569 -16.663  1.00 95.51           C  
ATOM    423  C   ARG B  57       9.893 -16.886 -17.047  1.00 95.51           C  
ATOM    424  CB  ARG B  57       7.767 -15.816 -16.272  1.00 95.51           C  
ATOM    425  O   ARG B  57      10.614 -17.479 -16.242  1.00 95.51           O  
ATOM    426  CG  ARG B  57       7.598 -16.737 -15.074  1.00 95.51           C  
ATOM    427  CD  ARG B  57       6.133 -16.905 -14.694  1.00 95.51           C  
ATOM    428  NE  ARG B  57       5.966 -17.863 -13.604  1.00 95.51           N  
ATOM    429  NH1 ARG B  57       5.888 -19.721 -14.974  1.00 95.51           N  
ATOM    430  NH2 ARG B  57       5.704 -19.958 -12.702  1.00 95.51           N  
ATOM    431  CZ  ARG B  57       5.853 -19.179 -13.763  1.00 95.51           C  
ATOM    432  N   GLU B  58       9.706 -17.341 -18.287  1.00 93.50           N  
ATOM    433  CA  GLU B  58      10.327 -18.569 -18.774  1.00 93.50           C  
ATOM    434  C   GLU B  58      11.849 -18.479 -18.715  1.00 93.50           C  
ATOM    435  CB  GLU B  58       9.872 -18.872 -20.204  1.00 93.50           C  
ATOM    436  O   GLU B  58      12.517 -19.427 -18.299  1.00 93.50           O  
ATOM    437  CG  GLU B  58       8.412 -19.285 -20.311  1.00 93.50           C  
ATOM    438  CD  GLU B  58       7.453 -18.105 -20.325  1.00 93.50           C  
ATOM    439  OE1 GLU B  58       6.233 -18.313 -20.140  1.00 93.50           O  
ATOM    440  OE2 GLU B  58       7.927 -16.964 -20.523  1.00 93.50           O  
ATOM    441  N   ALA B  59      12.336 -17.349 -19.119  1.00 94.98           N  
ATOM    442  CA  ALA B  59      13.780 -17.135 -19.070  1.00 94.98           C  
ATOM    443  C   ALA B  59      14.291 -17.169 -17.633  1.00 94.98           C  
ATOM    444  CB  ALA B  59      14.144 -15.807 -19.730  1.00 94.98           C  
ATOM    445  O   ALA B  59      15.374 -17.695 -17.365  1.00 94.98           O  
ATOM    446  N   GLN B  60      13.548 -16.652 -16.727  1.00 97.20           N  
ATOM    447  CA  GLN B  60      13.916 -16.656 -15.316  1.00 97.20           C  
ATOM    448  C   GLN B  60      13.968 -18.078 -14.764  1.00 97.20           C  
ATOM    449  CB  GLN B  60      12.934 -15.812 -14.502  1.00 97.20           C  
ATOM    450  O   GLN B  60      14.899 -18.435 -14.040  1.00 97.20           O  
ATOM    451  CG  GLN B  60      12.966 -14.329 -14.844  1.00 97.20           C  
ATOM    452  CD  GLN B  60      14.177 -13.620 -14.269  1.00 97.20           C  
ATOM    453  NE2 GLN B  60      14.117 -12.294 -14.212  1.00 97.20           N  
ATOM    454  OE1 GLN B  60      15.159 -14.259 -13.877  1.00 97.20           O  
ATOM    455  N   LEU B  61      13.007 -18.877 -15.162  1.00 96.90           N  
ATOM    456  CA  LEU B  61      12.960 -20.265 -14.714  1.00 96.90           C  
ATOM    457  C   LEU B  61      14.161 -21.045 -15.237  1.00 96.90           C  
ATOM    458  CB  LEU B  61      11.662 -20.933 -15.176  1.00 96.90           C  
ATOM    459  O   LEU B  61      14.756 -21.839 -14.505  1.00 96.90           O  
ATOM    460  CG  LEU B  61      10.377 -20.463 -14.492  1.00 96.90           C  
ATOM    461  CD1 LEU B  61       9.166 -21.157 -15.106  1.00 96.90           C  
ATOM    462  CD2 LEU B  61      10.444 -20.723 -12.991  1.00 96.90           C  
ATOM    463  N   LEU B  62      14.493 -20.792 -16.436  1.00 95.55           N  
ATOM    464  CA  LEU B  62      15.649 -21.461 -17.022  1.00 95.55           C  
ATOM    465  C   LEU B  62      16.929 -21.078 -16.288  1.00 95.55           C  
ATOM    466  CB  LEU B  62      15.775 -21.112 -18.508  1.00 95.55           C  
ATOM    467  O   LEU B  62      17.772 -21.935 -16.012  1.00 95.55           O  
ATOM    468  CG  LEU B  62      14.791 -21.804 -19.452  1.00 95.55           C  
ATOM    469  CD1 LEU B  62      14.863 -21.181 -20.842  1.00 95.55           C  
ATOM    470  CD2 LEU B  62      15.075 -23.301 -19.517  1.00 95.55           C  
ATOM    471  N   THR B  63      16.974 -19.820 -15.981  1.00 96.51           N  
ATOM    472  CA  THR B  63      18.145 -19.359 -15.243  1.00 96.51           C  
ATOM    473  C   THR B  63      18.223 -20.031 -13.876  1.00 96.51           C  
ATOM    474  CB  THR B  63      18.126 -17.829 -15.066  1.00 96.51           C  
ATOM    475  O   THR B  63      19.297 -20.460 -13.449  1.00 96.51           O  
ATOM    476  CG2 THR B  63      19.366 -17.347 -14.319  1.00 96.51           C  
ATOM    477  OG1 THR B  63      18.086 -17.205 -16.355  1.00 96.51           O  
ATOM    478  N   LEU B  64      17.113 -20.188 -13.195  1.00 98.31           N  
ATOM    479  CA  LEU B  64      17.065 -20.844 -11.893  1.00 98.31           C  
ATOM    480  C   LEU B  64      17.527 -22.293 -11.997  1.00 98.31           C  
ATOM    481  CB  LEU B  64      15.648 -20.787 -11.316  1.00 98.31           C  
ATOM    482  O   LEU B  64      18.280 -22.773 -11.146  1.00 98.31           O  
ATOM    483  CG  LEU B  64      15.190 -19.432 -10.775  1.00 98.31           C  
ATOM    484  CD1 LEU B  64      13.704 -19.473 -10.434  1.00 98.31           C  
ATOM    485  CD2 LEU B  64      16.014 -19.037  -9.554  1.00 98.31           C  
ATOM    486  N   GLN B  65      17.185 -22.937 -13.085  1.00 96.38           N  
ATOM    487  CA  GLN B  65      17.465 -24.356 -13.276  1.00 96.38           C  
ATOM    488  C   GLN B  65      18.909 -24.578 -13.716  1.00 96.38           C  
ATOM    489  CB  GLN B  65      16.505 -24.959 -14.303  1.00 96.38           C  
ATOM    490  O   GLN B  65      19.547 -25.548 -13.303  1.00 96.38           O  
ATOM    491  CG  GLN B  65      15.070 -25.082 -13.807  1.00 96.38           C  
ATOM    492  CD  GLN B  65      14.119 -25.579 -14.878  1.00 96.38           C  
ATOM    493  NE2 GLN B  65      12.827 -25.333 -14.685  1.00 96.38           N  
ATOM    494  OE1 GLN B  65      14.540 -26.178 -15.873  1.00 96.38           O  
ATOM    495  N   ASN B  66      19.431 -23.632 -14.470  1.00 95.46           N  
ATOM    496  CA  ASN B  66      20.689 -23.893 -15.161  1.00 95.46           C  
ATOM    497  C   ASN B  66      21.877 -23.308 -14.402  1.00 95.46           C  
ATOM    498  CB  ASN B  66      20.644 -23.337 -16.586  1.00 95.46           C  
ATOM    499  O   ASN B  66      23.025 -23.677 -14.659  1.00 95.46           O  
ATOM    500  CG  ASN B  66      19.712 -24.120 -17.489  1.00 95.46           C  
ATOM    501  ND2 ASN B  66      19.251 -23.485 -18.561  1.00 95.46           N  
ATOM    502  OD1 ASN B  66      19.407 -25.287 -17.226  1.00 95.46           O  
ATOM    503  N   THR B  67      21.563 -22.378 -13.529  1.00 95.47           N  
ATOM    504  CA  THR B  67      22.665 -21.847 -12.736  1.00 95.47           C  
ATOM    505  C   THR B  67      23.144 -22.878 -11.717  1.00 95.47           C  
ATOM    506  CB  THR B  67      22.257 -20.553 -12.007  1.00 95.47           C  
ATOM    507  O   THR B  67      22.346 -23.414 -10.946  1.00 95.47           O  
ATOM    508  CG2 THR B  67      23.431 -19.965 -11.232  1.00 95.47           C  
ATOM    509  OG1 THR B  67      21.804 -19.593 -12.969  1.00 95.47           O  
ATOM    510  N   SER B  68      24.450 -23.203 -11.787  1.00 96.79           N  
ATOM    511  CA  SER B  68      25.005 -24.255 -10.942  1.00 96.79           C  
ATOM    512  C   SER B  68      24.836 -23.923  -9.463  1.00 96.79           C  
ATOM    513  CB  SER B  68      26.485 -24.471 -11.259  1.00 96.79           C  
ATOM    514  O   SER B  68      24.425 -24.775  -8.673  1.00 96.79           O  
ATOM    515  OG  SER B  68      27.225 -23.281 -11.047  1.00 96.79           O  
ATOM    516  N   GLU B  69      25.203 -22.725  -9.094  1.00 98.45           N  
ATOM    517  CA  GLU B  69      25.078 -22.306  -7.701  1.00 98.45           C  
ATOM    518  C   GLU B  69      24.991 -20.786  -7.588  1.00 98.45           C  
ATOM    519  CB  GLU B  69      26.256 -22.827  -6.875  1.00 98.45           C  
ATOM    520  O   GLU B  69      25.827 -20.068  -8.140  1.00 98.45           O  
ATOM    521  CG  GLU B  69      26.091 -22.628  -5.375  1.00 98.45           C  
ATOM    522  CD  GLU B  69      27.238 -23.209  -4.563  1.00 98.45           C  
ATOM    523  OE1 GLU B  69      26.977 -23.945  -3.584  1.00 98.45           O  
ATOM    524  OE2 GLU B  69      28.407 -22.926  -4.908  1.00 98.45           O  
ATOM    525  N   PHE B  70      24.041 -20.325  -6.943  1.00 98.84           N  
ATOM    526  CA  PHE B  70      23.903 -18.899  -6.675  1.00 98.84           C  
ATOM    527  C   PHE B  70      24.670 -18.507  -5.418  1.00 98.84           C  
ATOM    528  CB  PHE B  70      22.426 -18.518  -6.528  1.00 98.84           C  
ATOM    529  O   PHE B  70      24.967 -19.357  -4.575  1.00 98.84           O  
ATOM    530  CG  PHE B  70      21.642 -18.622  -7.808  1.00 98.84           C  
ATOM    531  CD1 PHE B  70      21.573 -17.548  -8.686  1.00 98.84           C  
ATOM    532  CD2 PHE B  70      20.974 -19.796  -8.134  1.00 98.84           C  
ATOM    533  CE1 PHE B  70      20.848 -17.641  -9.872  1.00 98.84           C  
ATOM    534  CE2 PHE B  70      20.247 -19.896  -9.317  1.00 98.84           C  
ATOM    535  CZ  PHE B  70      20.185 -18.818 -10.184  1.00 98.84           C  
ATOM    536  N   ASP B  71      25.020 -17.221  -5.363  1.00 98.78           N  
ATOM    537  CA  ASP B  71      25.553 -16.732  -4.095  1.00 98.78           C  
ATOM    538  C   ASP B  71      24.455 -16.639  -3.038  1.00 98.78           C  
ATOM    539  CB  ASP B  71      26.219 -15.367  -4.283  1.00 98.78           C  
ATOM    540  O   ASP B  71      24.661 -17.027  -1.886  1.00 98.78           O  
ATOM    541  CG  ASP B  71      27.419 -15.416  -5.212  1.00 98.78           C  
ATOM    542  OD1 ASP B  71      28.236 -16.355  -5.105  1.00 98.78           O  
ATOM    543  OD2 ASP B  71      27.550 -14.504  -6.058  1.00 98.78           O  
ATOM    544  N   ILE B  72      23.247 -16.140  -3.485  1.00 98.86           N  
ATOM    545  CA  ILE B  72      22.145 -15.923  -2.554  1.00 98.86           C  
ATOM    546  C   ILE B  72      20.842 -16.427  -3.170  1.00 98.86           C  
ATOM    547  CB  ILE B  72      22.015 -14.432  -2.169  1.00 98.86           C  
ATOM    548  O   ILE B  72      20.569 -16.181  -4.347  1.00 98.86           O  
ATOM    549  CG1 ILE B  72      23.210 -13.995  -1.314  1.00 98.86           C  
ATOM    550  CG2 ILE B  72      20.695 -14.177  -1.437  1.00 98.86           C  
ATOM    551  CD1 ILE B  72      23.140 -12.548  -0.846  1.00 98.86           C  
ATOM    552  N   LEU B  73      20.059 -17.180  -2.432  1.00 98.96           N  
ATOM    553  CA  LEU B  73      18.674 -17.519  -2.739  1.00 98.96           C  
ATOM    554  C   LEU B  73      17.725 -16.912  -1.711  1.00 98.96           C  
ATOM    555  CB  LEU B  73      18.491 -19.038  -2.785  1.00 98.96           C  
ATOM    556  O   LEU B  73      17.771 -17.267  -0.531  1.00 98.96           O  
ATOM    557  CG  LEU B  73      17.052 -19.545  -2.902  1.00 98.96           C  
ATOM    558  CD1 LEU B  73      16.420 -19.048  -4.198  1.00 98.96           C  
ATOM    559  CD2 LEU B  73      17.014 -21.067  -2.832  1.00 98.96           C  
ATOM    560  N   VAL B  74      16.860 -16.014  -2.145  1.00 98.97           N  
ATOM    561  CA  VAL B  74      15.881 -15.384  -1.265  1.00 98.97           C  
ATOM    562  C   VAL B  74      14.536 -16.094  -1.396  1.00 98.97           C  
ATOM    563  CB  VAL B  74      15.723 -13.879  -1.578  1.00 98.97           C  
ATOM    564  O   VAL B  74      14.029 -16.277  -2.506  1.00 98.97           O  
ATOM    565  CG1 VAL B  74      14.729 -13.230  -0.618  1.00 98.97           C  
ATOM    566  CG2 VAL B  74      17.076 -13.175  -1.509  1.00 98.97           C  
ATOM    567  N   ILE B  75      13.997 -16.492  -0.199  1.00 98.96           N  
ATOM    568  CA  ILE B  75      12.658 -17.071  -0.175  1.00 98.96           C  
ATOM    569  C   ILE B  75      11.653 -16.030   0.311  1.00 98.96           C  
ATOM    570  CB  ILE B  75      12.603 -18.329   0.720  1.00 98.96           C  
ATOM    571  O   ILE B  75      11.748 -15.547   1.442  1.00 98.96           O  
ATOM    572  CG1 ILE B  75      13.745 -19.288   0.366  1.00 98.96           C  
ATOM    573  CG2 ILE B  75      11.244 -19.024   0.591  1.00 98.96           C  
ATOM    574  CD1 ILE B  75      13.870 -20.477   1.309  1.00 98.96           C  
ATOM    575  N   GLY B  76      10.634 -15.684  -0.545  1.00 98.80           N  
ATOM    576  CA  GLY B  76       9.618 -14.692  -0.231  1.00 98.80           C  
ATOM    577  C   GLY B  76       9.772 -13.408  -1.025  1.00 98.80           C  
ATOM    578  O   GLY B  76      10.749 -12.677  -0.851  1.00 98.80           O  
ATOM    579  N   GLY B  77       8.792 -13.144  -1.868  1.00 98.75           N  
ATOM    580  CA  GLY B  77       8.864 -11.993  -2.754  1.00 98.75           C  
ATOM    581  C   GLY B  77       7.992 -10.837  -2.302  1.00 98.75           C  
ATOM    582  O   GLY B  77       7.309 -10.212  -3.116  1.00 98.75           O  
ATOM    583  N   GLY B  78       7.830 -10.592  -0.987  1.00 98.47           N  
ATOM    584  CA  GLY B  78       7.274  -9.354  -0.465  1.00 98.47           C  
ATOM    585  C   GLY B  78       8.245  -8.190  -0.528  1.00 98.47           C  
ATOM    586  O   GLY B  78       9.289  -8.281  -1.177  1.00 98.47           O  
ATOM    587  N   ALA B  79       7.995  -7.107   0.119  1.00 98.31           N  
ATOM    588  CA  ALA B  79       8.829  -5.910   0.037  1.00 98.31           C  
ATOM    589  C   ALA B  79      10.250  -6.197   0.513  1.00 98.31           C  
ATOM    590  CB  ALA B  79       8.215  -4.778   0.857  1.00 98.31           C  
ATOM    591  O   ALA B  79      11.219  -5.879  -0.180  1.00 98.31           O  
ATOM    592  N   THR B  80      10.361  -6.889   1.613  1.00 98.09           N  
ATOM    593  CA  THR B  80      11.675  -7.154   2.189  1.00 98.09           C  
ATOM    594  C   THR B  80      12.453  -8.143   1.326  1.00 98.09           C  
ATOM    595  CB  THR B  80      11.556  -7.702   3.623  1.00 98.09           C  
ATOM    596  O   THR B  80      13.626  -7.918   1.019  1.00 98.09           O  
ATOM    597  CG2 THR B  80      12.932  -7.930   4.240  1.00 98.09           C  
ATOM    598  OG1 THR B  80      10.832  -6.764   4.429  1.00 98.09           O  
ATOM    599  N   GLY B  81      11.810  -9.227   0.956  1.00 98.86           N  
ATOM    600  CA  GLY B  81      12.462 -10.200   0.094  1.00 98.86           C  
ATOM    601  C   GLY B  81      12.918  -9.614  -1.229  1.00 98.86           C  
ATOM    602  O   GLY B  81      14.046  -9.853  -1.664  1.00 98.86           O  
ATOM    603  N   SER B  82      12.031  -8.884  -1.860  1.00 98.89           N  
ATOM    604  CA  SER B  82      12.398  -8.222  -3.108  1.00 98.89           C  
ATOM    605  C   SER B  82      13.523  -7.216  -2.891  1.00 98.89           C  
ATOM    606  CB  SER B  82      11.185  -7.519  -3.720  1.00 98.89           C  
ATOM    607  O   SER B  82      14.421  -7.090  -3.726  1.00 98.89           O  
ATOM    608  OG  SER B  82      10.184  -8.459  -4.071  1.00 98.89           O  
ATOM    609  N   GLY B  83      13.445  -6.534  -1.761  1.00 98.86           N  
ATOM    610  CA  GLY B  83      14.523  -5.629  -1.399  1.00 98.86           C  
ATOM    611  C   GLY B  83      15.856  -6.331  -1.219  1.00 98.86           C  
ATOM    612  O   GLY B  83      16.896  -5.815  -1.633  1.00 98.86           O  
ATOM    613  N   CYS B  84      15.850  -7.520  -0.615  1.00 98.92           N  
ATOM    614  CA  CYS B  84      17.067  -8.307  -0.450  1.00 98.92           C  
ATOM    615  C   CYS B  84      17.648  -8.703  -1.802  1.00 98.92           C  
ATOM    616  CB  CYS B  84      16.789  -9.558   0.382  1.00 98.92           C  
ATOM    617  O   CYS B  84      18.856  -8.597  -2.019  1.00 98.92           O  
ATOM    618  SG  CYS B  84      16.521  -9.221   2.136  1.00 98.92           S  
ATOM    619  N   ALA B  85      16.783  -9.110  -2.688  1.00 98.92           N  
ATOM    620  CA  ALA B  85      17.234  -9.494  -4.023  1.00 98.92           C  
ATOM    621  C   ALA B  85      17.864  -8.310  -4.751  1.00 98.92           C  
ATOM    622  CB  ALA B  85      16.071 -10.056  -4.837  1.00 98.92           C  
ATOM    623  O   ALA B  85      18.926  -8.443  -5.364  1.00 98.92           O  
ATOM    624  N   LEU B  86      17.222  -7.164  -4.600  1.00 98.86           N  
ATOM    625  CA  LEU B  86      17.724  -5.964  -5.260  1.00 98.86           C  
ATOM    626  C   LEU B  86      19.065  -5.540  -4.670  1.00 98.86           C  
ATOM    627  CB  LEU B  86      16.714  -4.821  -5.134  1.00 98.86           C  
ATOM    628  O   LEU B  86      20.003  -5.231  -5.409  1.00 98.86           O  
ATOM    629  CG  LEU B  86      17.112  -3.490  -5.774  1.00 98.86           C  
ATOM    630  CD1 LEU B  86      17.416  -3.685  -7.256  1.00 98.86           C  
ATOM    631  CD2 LEU B  86      16.012  -2.452  -5.581  1.00 98.86           C  
ATOM    632  N   ASP B  87      19.134  -5.588  -3.362  1.00 98.75           N  
ATOM    633  CA  ASP B  87      20.377  -5.191  -2.708  1.00 98.75           C  
ATOM    634  C   ASP B  87      21.516  -6.142  -3.068  1.00 98.75           C  
ATOM    635  CB  ASP B  87      20.192  -5.141  -1.190  1.00 98.75           C  
ATOM    636  O   ASP B  87      22.613  -5.701  -3.417  1.00 98.75           O  
ATOM    637  CG  ASP B  87      21.336  -4.442  -0.477  1.00 98.75           C  
ATOM    638  OD1 ASP B  87      21.531  -3.224  -0.684  1.00 98.75           O  
ATOM    639  OD2 ASP B  87      22.050  -5.114   0.298  1.00 98.75           O  
ATOM    640  N   ALA B  88      21.283  -7.400  -3.063  1.00 98.82           N  
ATOM    641  CA  ALA B  88      22.296  -8.418  -3.328  1.00 98.82           C  
ATOM    642  C   ALA B  88      22.819  -8.312  -4.758  1.00 98.82           C  
ATOM    643  CB  ALA B  88      21.727  -9.813  -3.076  1.00 98.82           C  
ATOM    644  O   ALA B  88      24.031  -8.261  -4.979  1.00 98.82           O  
ATOM    645  N   VAL B  89      21.930  -8.229  -5.694  1.00 98.30           N  
ATOM    646  CA  VAL B  89      22.319  -8.261  -7.100  1.00 98.30           C  
ATOM    647  C   VAL B  89      23.106  -7.000  -7.448  1.00 98.30           C  
ATOM    648  CB  VAL B  89      21.090  -8.395  -8.026  1.00 98.30           C  
ATOM    649  O   VAL B  89      24.039  -7.045  -8.253  1.00 98.30           O  
ATOM    650  CG1 VAL B  89      20.254  -7.116  -8.003  1.00 98.30           C  
ATOM    651  CG2 VAL B  89      21.529  -8.724  -9.452  1.00 98.30           C  
ATOM    652  N   THR B  90      22.764  -5.885  -6.825  1.00 97.30           N  
ATOM    653  CA  THR B  90      23.452  -4.633  -7.122  1.00 97.30           C  
ATOM    654  C   THR B  90      24.823  -4.597  -6.453  1.00 97.30           C  
ATOM    655  CB  THR B  90      22.623  -3.419  -6.665  1.00 97.30           C  
ATOM    656  O   THR B  90      25.669  -3.773  -6.804  1.00 97.30           O  
ATOM    657  CG2 THR B  90      21.333  -3.298  -7.471  1.00 97.30           C  
ATOM    658  OG1 THR B  90      22.294  -3.566  -5.278  1.00 97.30           O  
ATOM    659  N   ARG B  91      25.003  -5.493  -5.489  1.00 97.36           N  
ATOM    660  CA  ARG B  91      26.313  -5.609  -4.855  1.00 97.36           C  
ATOM    661  C   ARG B  91      27.217  -6.558  -5.635  1.00 97.36           C  
ATOM    662  CB  ARG B  91      26.170  -6.092  -3.410  1.00 97.36           C  
ATOM    663  O   ARG B  91      28.344  -6.832  -5.219  1.00 97.36           O  
ATOM    664  CG  ARG B  91      25.444  -5.111  -2.502  1.00 97.36           C  
ATOM    665  CD  ARG B  91      25.466  -5.566  -1.049  1.00 97.36           C  
ATOM    666  NE  ARG B  91      24.629  -4.717  -0.206  1.00 97.36           N  
ATOM    667  NH1 ARG B  91      25.718  -5.244   1.762  1.00 97.36           N  
ATOM    668  NH2 ARG B  91      23.951  -3.784   1.780  1.00 97.36           N  
ATOM    669  CZ  ARG B  91      24.768  -4.583   1.110  1.00 97.36           C  
ATOM    670  N   GLY B  92      26.748  -7.151  -6.695  1.00 96.81           N  
ATOM    671  CA  GLY B  92      27.537  -8.007  -7.567  1.00 96.81           C  
ATOM    672  C   GLY B  92      27.375  -9.483  -7.258  1.00 96.81           C  
ATOM    673  O   GLY B  92      28.132 -10.315  -7.763  1.00 96.81           O  
ATOM    674  N   LEU B  93      26.405  -9.862  -6.479  1.00 98.60           N  
ATOM    675  CA  LEU B  93      26.191 -11.256  -6.105  1.00 98.60           C  
ATOM    676  C   LEU B  93      25.221 -11.934  -7.068  1.00 98.60           C  
ATOM    677  CB  LEU B  93      25.657 -11.352  -4.673  1.00 98.60           C  
ATOM    678  O   LEU B  93      24.263 -11.311  -7.532  1.00 98.60           O  
ATOM    679  CG  LEU B  93      26.570 -10.810  -3.572  1.00 98.60           C  
ATOM    680  CD1 LEU B  93      25.801 -10.685  -2.261  1.00 98.60           C  
ATOM    681  CD2 LEU B  93      27.790 -11.708  -3.399  1.00 98.60           C  
ATOM    682  N   LYS B  94      25.511 -13.174  -7.447  1.00 98.61           N  
ATOM    683  CA  LYS B  94      24.539 -13.976  -8.185  1.00 98.61           C  
ATOM    684  C   LYS B  94      23.313 -14.280  -7.328  1.00 98.61           C  
ATOM    685  CB  LYS B  94      25.176 -15.279  -8.670  1.00 98.61           C  
ATOM    686  O   LYS B  94      23.396 -15.051  -6.370  1.00 98.61           O  
ATOM    687  CG  LYS B  94      26.232 -15.088  -9.749  1.00 98.61           C  
ATOM    688  CD  LYS B  94      26.808 -16.421 -10.210  1.00 98.61           C  
ATOM    689  CE  LYS B  94      27.970 -16.225 -11.174  1.00 98.61           C  
ATOM    690  NZ  LYS B  94      28.567 -17.528 -11.594  1.00 98.61           N  
ATOM    691  N   THR B  95      22.147 -13.756  -7.784  1.00 98.86           N  
ATOM    692  CA  THR B  95      21.024 -13.693  -6.855  1.00 98.86           C  
ATOM    693  C   THR B  95      19.789 -14.362  -7.452  1.00 98.86           C  
ATOM    694  CB  THR B  95      20.691 -12.237  -6.479  1.00 98.86           C  
ATOM    695  O   THR B  95      19.461 -14.141  -8.620  1.00 98.86           O  
ATOM    696  CG2 THR B  95      19.538 -12.177  -5.482  1.00 98.86           C  
ATOM    697  OG1 THR B  95      21.846 -11.624  -5.894  1.00 98.86           O  
ATOM    698  N   ALA B  96      19.124 -15.201  -6.647  1.00 98.94           N  
ATOM    699  CA  ALA B  96      17.835 -15.797  -6.990  1.00 98.94           C  
ATOM    700  C   ALA B  96      16.765 -15.413  -5.973  1.00 98.94           C  
ATOM    701  CB  ALA B  96      17.959 -17.317  -7.079  1.00 98.94           C  
ATOM    702  O   ALA B  96      17.051 -15.282  -4.780  1.00 98.94           O  
ATOM    703  N   LEU B  97      15.528 -15.174  -6.428  1.00 98.95           N  
ATOM    704  CA  LEU B  97      14.365 -14.897  -5.593  1.00 98.95           C  
ATOM    705  C   LEU B  97      13.175 -15.753  -6.014  1.00 98.95           C  
ATOM    706  CB  LEU B  97      13.993 -13.413  -5.667  1.00 98.95           C  
ATOM    707  O   LEU B  97      12.786 -15.748  -7.184  1.00 98.95           O  
ATOM    708  CG  LEU B  97      12.648 -13.020  -5.054  1.00 98.95           C  
ATOM    709  CD1 LEU B  97      12.686 -13.191  -3.539  1.00 98.95           C  
ATOM    710  CD2 LEU B  97      12.289 -11.585  -5.427  1.00 98.95           C  
ATOM    711  N   VAL B  98      12.617 -16.477  -5.067  1.00 98.95           N  
ATOM    712  CA  VAL B  98      11.453 -17.297  -5.390  1.00 98.95           C  
ATOM    713  C   VAL B  98      10.285 -16.915  -4.484  1.00 98.95           C  
ATOM    714  CB  VAL B  98      11.765 -18.804  -5.252  1.00 98.95           C  
ATOM    715  O   VAL B  98      10.470 -16.676  -3.288  1.00 98.95           O  
ATOM    716  CG1 VAL B  98      12.789 -19.241  -6.298  1.00 98.95           C  
ATOM    717  CG2 VAL B  98      12.267 -19.118  -3.844  1.00 98.95           C  
ATOM    718  N   GLU B  99       9.089 -16.797  -5.029  1.00 98.75           N  
ATOM    719  CA  GLU B  99       7.843 -16.463  -4.345  1.00 98.75           C  
ATOM    720  C   GLU B  99       6.760 -17.499  -4.633  1.00 98.75           C  
ATOM    721  CB  GLU B  99       7.360 -15.070  -4.756  1.00 98.75           C  
ATOM    722  O   GLU B  99       6.529 -17.858  -5.789  1.00 98.75           O  
ATOM    723  CG  GLU B  99       5.966 -14.728  -4.252  1.00 98.75           C  
ATOM    724  CD  GLU B  99       5.834 -14.823  -2.740  1.00 98.75           C  
ATOM    725  OE1 GLU B  99       4.777 -15.281  -2.251  1.00 98.75           O  
ATOM    726  OE2 GLU B  99       6.796 -14.436  -2.040  1.00 98.75           O  
ATOM    727  N   ARG B 100       6.192 -18.025  -3.594  1.00 98.29           N  
ATOM    728  CA  ARG B 100       5.229 -19.116  -3.700  1.00 98.29           C  
ATOM    729  C   ARG B 100       4.037 -18.713  -4.563  1.00 98.29           C  
ATOM    730  CB  ARG B 100       4.749 -19.547  -2.312  1.00 98.29           C  
ATOM    731  O   ARG B 100       3.558 -19.505  -5.377  1.00 98.29           O  
ATOM    732  CG  ARG B 100       3.711 -20.658  -2.337  1.00 98.29           C  
ATOM    733  CD  ARG B 100       3.192 -20.976  -0.942  1.00 98.29           C  
ATOM    734  NE  ARG B 100       2.412 -19.871  -0.392  1.00 98.29           N  
ATOM    735  NH1 ARG B 100       2.134 -20.831   1.691  1.00 98.29           N  
ATOM    736  NH2 ARG B 100       1.230 -18.773   1.243  1.00 98.29           N  
ATOM    737  CZ  ARG B 100       1.927 -19.828   0.846  1.00 98.29           C  
ATOM    738  N   ASP B 101       3.534 -17.523  -4.337  1.00 97.69           N  
ATOM    739  CA  ASP B 101       2.416 -16.992  -5.112  1.00 97.69           C  
ATOM    740  C   ASP B 101       2.879 -15.885  -6.056  1.00 97.69           C  
ATOM    741  CB  ASP B 101       1.321 -16.466  -4.182  1.00 97.69           C  
ATOM    742  O   ASP B 101       3.816 -16.077  -6.834  1.00 97.69           O  
ATOM    743  CG  ASP B 101       0.723 -17.548  -3.299  1.00 97.69           C  
ATOM    744  OD1 ASP B 101       0.380 -18.634  -3.813  1.00 97.69           O  
ATOM    745  OD2 ASP B 101       0.591 -17.310  -2.079  1.00 97.69           O  
ATOM    746  N   ASP B 102       2.211 -14.792  -6.134  1.00 98.54           N  
ATOM    747  CA  ASP B 102       2.671 -13.639  -6.901  1.00 98.54           C  
ATOM    748  C   ASP B 102       3.455 -12.670  -6.019  1.00 98.54           C  
ATOM    749  CB  ASP B 102       1.488 -12.919  -7.551  1.00 98.54           C  
ATOM    750  O   ASP B 102       3.319 -12.689  -4.794  1.00 98.54           O  
ATOM    751  CG  ASP B 102       1.912 -11.911  -8.604  1.00 98.54           C  
ATOM    752  OD1 ASP B 102       2.941 -12.131  -9.279  1.00 98.54           O  
ATOM    753  OD2 ASP B 102       1.213 -10.886  -8.759  1.00 98.54           O  
ATOM    754  N   PHE B 103       4.304 -11.862  -6.638  1.00 98.51           N  
ATOM    755  CA  PHE B 103       4.981 -10.840  -5.848  1.00 98.51           C  
ATOM    756  C   PHE B 103       3.971  -9.951  -5.132  1.00 98.51           C  
ATOM    757  CB  PHE B 103       5.893  -9.988  -6.737  1.00 98.51           C  
ATOM    758  O   PHE B 103       2.950  -9.573  -5.710  1.00 98.51           O  
ATOM    759  CG  PHE B 103       7.007 -10.765  -7.385  1.00 98.51           C  
ATOM    760  CD1 PHE B 103       8.011 -11.339  -6.616  1.00 98.51           C  
ATOM    761  CD2 PHE B 103       7.049 -10.920  -8.765  1.00 98.51           C  
ATOM    762  CE1 PHE B 103       9.044 -12.059  -7.214  1.00 98.51           C  
ATOM    763  CE2 PHE B 103       8.077 -11.638  -9.369  1.00 98.51           C  
ATOM    764  CZ  PHE B 103       9.074 -12.205  -8.592  1.00 98.51           C  
ATOM    765  N   SER B 104       4.169  -9.708  -3.879  1.00 96.82           N  
ATOM    766  CA  SER B 104       3.383  -8.769  -3.086  1.00 96.82           C  
ATOM    767  C   SER B 104       2.056  -9.384  -2.655  1.00 96.82           C  
ATOM    768  CB  SER B 104       3.126  -7.484  -3.875  1.00 96.82           C  
ATOM    769  O   SER B 104       1.215  -8.706  -2.060  1.00 96.82           O  
ATOM    770  OG  SER B 104       2.458  -6.526  -3.073  1.00 96.82           O  
ATOM    771  N   SER B 105       1.771 -10.624  -2.919  1.00 96.24           N  
ATOM    772  CA  SER B 105       0.453 -11.226  -2.747  1.00 96.24           C  
ATOM    773  C   SER B 105       0.124 -11.424  -1.271  1.00 96.24           C  
ATOM    774  CB  SER B 105       0.377 -12.566  -3.479  1.00 96.24           C  
ATOM    775  O   SER B 105      -1.038 -11.621  -0.910  1.00 96.24           O  
ATOM    776  OG  SER B 105       1.266 -13.507  -2.902  1.00 96.24           O  
ATOM    777  N   GLY B 106       1.130 -11.328  -0.399  1.00 95.52           N  
ATOM    778  CA  GLY B 106       0.875 -11.512   1.021  1.00 95.52           C  
ATOM    779  C   GLY B 106       0.608 -10.211   1.753  1.00 95.52           C  
ATOM    780  O   GLY B 106      -0.352  -9.503   1.441  1.00 95.52           O  
ATOM    781  N   THR B 107       1.460  -9.853   2.695  1.00 94.32           N  
ATOM    782  CA  THR B 107       1.301  -8.708   3.585  1.00 94.32           C  
ATOM    783  C   THR B 107       1.619  -7.407   2.855  1.00 94.32           C  
ATOM    784  CB  THR B 107       2.202  -8.837   4.827  1.00 94.32           C  
ATOM    785  O   THR B 107       0.959  -6.389   3.072  1.00 94.32           O  
ATOM    786  CG2 THR B 107       2.024  -7.645   5.762  1.00 94.32           C  
ATOM    787  OG1 THR B 107       1.865 -10.037   5.533  1.00 94.32           O  
ATOM    788  N   SER B 108       2.417  -7.434   1.889  1.00 96.33           N  
ATOM    789  CA  SER B 108       3.029  -6.246   1.301  1.00 96.33           C  
ATOM    790  C   SER B 108       2.052  -5.517   0.385  1.00 96.33           C  
ATOM    791  CB  SER B 108       4.288  -6.623   0.520  1.00 96.33           C  
ATOM    792  O   SER B 108       2.269  -4.354   0.037  1.00 96.33           O  
ATOM    793  OG  SER B 108       5.313  -7.057   1.397  1.00 96.33           O  
ATOM    794  N   SER B 109       0.932  -6.098  -0.011  1.00 97.28           N  
ATOM    795  CA  SER B 109      -0.073  -5.426  -0.828  1.00 97.28           C  
ATOM    796  C   SER B 109      -1.293  -5.042   0.001  1.00 97.28           C  
ATOM    797  CB  SER B 109      -0.500  -6.317  -1.995  1.00 97.28           C  
ATOM    798  O   SER B 109      -2.258  -4.485  -0.526  1.00 97.28           O  
ATOM    799  OG  SER B 109      -1.230  -7.439  -1.530  1.00 97.28           O  
ATOM    800  N   ARG B 110      -1.241  -5.363   1.283  1.00 96.59           N  
ATOM    801  CA  ARG B 110      -2.414  -5.186   2.132  1.00 96.59           C  
ATOM    802  C   ARG B 110      -2.125  -4.213   3.270  1.00 96.59           C  
ATOM    803  CB  ARG B 110      -2.877  -6.531   2.697  1.00 96.59           C  
ATOM    804  O   ARG B 110      -2.670  -4.353   4.367  1.00 96.59           O  
ATOM    805  CG  ARG B 110      -3.356  -7.512   1.639  1.00 96.59           C  
ATOM    806  CD  ARG B 110      -3.844  -8.815   2.257  1.00 96.59           C  
ATOM    807  NE  ARG B 110      -4.323  -9.747   1.241  1.00 96.59           N  
ATOM    808  NH1 ARG B 110      -4.499 -11.547   2.679  1.00 96.59           N  
ATOM    809  NH2 ARG B 110      -5.052 -11.783   0.467  1.00 96.59           N  
ATOM    810  CZ  ARG B 110      -4.624 -11.023   1.465  1.00 96.59           C  
ATOM    811  N   SER B 111      -1.263  -3.249   2.991  1.00 91.91           N  
ATOM    812  CA  SER B 111      -0.889  -2.252   3.989  1.00 91.91           C  
ATOM    813  C   SER B 111      -1.921  -1.132   4.065  1.00 91.91           C  
ATOM    814  CB  SER B 111       0.488  -1.667   3.671  1.00 91.91           C  
ATOM    815  O   SER B 111      -2.915  -1.146   3.336  1.00 91.91           O  
ATOM    816  OG  SER B 111       0.415  -0.776   2.572  1.00 91.91           O  
ATOM    817  N   THR B 112      -1.715  -0.233   4.947  1.00 90.38           N  
ATOM    818  CA  THR B 112      -2.542   0.962   5.068  1.00 90.38           C  
ATOM    819  C   THR B 112      -2.253   1.937   3.930  1.00 90.38           C  
ATOM    820  CB  THR B 112      -2.315   1.665   6.420  1.00 90.38           C  
ATOM    821  O   THR B 112      -2.930   2.958   3.793  1.00 90.38           O  
ATOM    822  CG2 THR B 112      -3.247   2.861   6.581  1.00 90.38           C  
ATOM    823  OG1 THR B 112      -2.561   0.735   7.482  1.00 90.38           O  
ATOM    824  N   LYS B 113      -1.340   1.606   3.087  1.00 95.65           N  
ATOM    825  CA  LYS B 113      -0.904   2.388   1.933  1.00 95.65           C  
ATOM    826  C   LYS B 113      -0.127   3.626   2.371  1.00 95.65           C  
ATOM    827  CB  LYS B 113      -2.104   2.798   1.078  1.00 95.65           C  
ATOM    828  O   LYS B 113      -0.104   4.634   1.661  1.00 95.65           O  
ATOM    829  CG  LYS B 113      -2.998   1.636   0.670  1.00 95.65           C  
ATOM    830  CD  LYS B 113      -2.218   0.571  -0.090  1.00 95.65           C  
ATOM    831  CE  LYS B 113      -3.118  -0.578  -0.524  1.00 95.65           C  
ATOM    832  NZ  LYS B 113      -3.174  -1.658   0.506  1.00 95.65           N  
ATOM    833  N   LEU B 114       0.375   3.628   3.561  1.00 92.94           N  
ATOM    834  CA  LEU B 114       1.153   4.748   4.079  1.00 92.94           C  
ATOM    835  C   LEU B 114       2.634   4.394   4.154  1.00 92.94           C  
ATOM    836  CB  LEU B 114       0.644   5.160   5.463  1.00 92.94           C  
ATOM    837  O   LEU B 114       2.988   3.231   4.364  1.00 92.94           O  
ATOM    838  CG  LEU B 114      -0.679   5.927   5.498  1.00 92.94           C  
ATOM    839  CD1 LEU B 114      -1.089   6.209   6.940  1.00 92.94           C  
ATOM    840  CD2 LEU B 114      -0.565   7.225   4.706  1.00 92.94           C  
ATOM    841  N   ILE B 115       3.409   5.339   3.912  1.00 92.61           N  
ATOM    842  CA  ILE B 115       4.830   5.297   4.236  1.00 92.61           C  
ATOM    843  C   ILE B 115       5.105   6.160   5.465  1.00 92.61           C  
ATOM    844  CB  ILE B 115       5.695   5.768   3.046  1.00 92.61           C  
ATOM    845  O   ILE B 115       5.383   7.355   5.343  1.00 92.61           O  
ATOM    846  CG1 ILE B 115       5.297   5.022   1.767  1.00 92.61           C  
ATOM    847  CG2 ILE B 115       7.184   5.577   3.351  1.00 92.61           C  
ATOM    848  CD1 ILE B 115       5.933   5.579   0.502  1.00 92.61           C  
ATOM    849  N   HIS B 116       5.037   5.542   6.644  1.00 83.95           N  
ATOM    850  CA  HIS B 116       5.015   6.283   7.900  1.00 83.95           C  
ATOM    851  C   HIS B 116       6.403   6.804   8.256  1.00 83.95           C  
ATOM    852  CB  HIS B 116       4.477   5.405   9.031  1.00 83.95           C  
ATOM    853  O   HIS B 116       7.403   6.112   8.051  1.00 83.95           O  
ATOM    854  CG  HIS B 116       4.229   6.152  10.304  1.00 83.95           C  
ATOM    855  CD2 HIS B 116       4.795   6.035  11.528  1.00 83.95           C  
ATOM    856  ND1 HIS B 116       3.292   7.157  10.406  1.00 83.95           N  
ATOM    857  CE1 HIS B 116       3.293   7.628  11.641  1.00 83.95           C  
ATOM    858  NE2 HIS B 116       4.197   6.965  12.342  1.00 83.95           N  
ATOM    859  N   GLY B 117       6.415   8.052   8.791  1.00 69.44           N  
ATOM    860  CA  GLY B 117       7.676   8.656   9.191  1.00 69.44           C  
ATOM    861  C   GLY B 117       8.016   8.417  10.650  1.00 69.44           C  
ATOM    862  O   GLY B 117       9.059   8.866  11.132  1.00 69.44           O  
ATOM    863  N   GLY B 118       7.122   7.797  11.366  1.00 68.64           N  
ATOM    864  CA  GLY B 118       7.407   7.388  12.732  1.00 68.64           C  
ATOM    865  C   GLY B 118       6.994   8.422  13.763  1.00 68.64           C  
ATOM    866  O   GLY B 118       7.624   8.542  14.816  1.00 68.64           O  
ATOM    867  N   VAL B 119       6.059   9.250  13.410  1.00 66.09           N  
ATOM    868  CA  VAL B 119       5.644  10.323  14.307  1.00 66.09           C  
ATOM    869  C   VAL B 119       5.210   9.737  15.649  1.00 66.09           C  
ATOM    870  CB  VAL B 119       4.499  11.163  13.697  1.00 66.09           C  
ATOM    871  O   VAL B 119       5.434  10.342  16.700  1.00 66.09           O  
ATOM    872  CG1 VAL B 119       3.959  12.162  14.718  1.00 66.09           C  
ATOM    873  CG2 VAL B 119       4.980  11.885  12.440  1.00 66.09           C  
ATOM    874  N   ARG B 120       4.733   8.499  15.688  1.00 64.43           N  
ATOM    875  CA  ARG B 120       4.291   7.865  16.925  1.00 64.43           C  
ATOM    876  C   ARG B 120       5.475   7.562  17.838  1.00 64.43           C  
ATOM    877  CB  ARG B 120       3.519   6.578  16.625  1.00 64.43           C  
ATOM    878  O   ARG B 120       5.350   7.612  19.063  1.00 64.43           O  
ATOM    879  CG  ARG B 120       2.098   6.572  17.164  1.00 64.43           C  
ATOM    880  CD  ARG B 120       1.394   5.251  16.886  1.00 64.43           C  
ATOM    881  NE  ARG B 120       0.027   5.251  17.398  1.00 64.43           N  
ATOM    882  NH1 ARG B 120      -0.246   2.961  17.255  1.00 64.43           N  
ATOM    883  NH2 ARG B 120      -1.954   4.277  18.034  1.00 64.43           N  
ATOM    884  CZ  ARG B 120      -0.721   4.163  17.561  1.00 64.43           C  
ATOM    885  N   TYR B 121       6.535   7.329  17.217  1.00 62.59           N  
ATOM    886  CA  TYR B 121       7.728   7.015  17.995  1.00 62.59           C  
ATOM    887  C   TYR B 121       8.302   8.269  18.644  1.00 62.59           C  
ATOM    888  CB  TYR B 121       8.788   6.353  17.109  1.00 62.59           C  
ATOM    889  O   TYR B 121       9.041   8.183  19.628  1.00 62.59           O  
ATOM    890  CG  TYR B 121       8.331   5.061  16.477  1.00 62.59           C  
ATOM    891  CD1 TYR B 121       8.087   3.931  17.255  1.00 62.59           C  
ATOM    892  CD2 TYR B 121       8.143   4.966  15.103  1.00 62.59           C  
ATOM    893  CE1 TYR B 121       7.668   2.737  16.678  1.00 62.59           C  
ATOM    894  CE2 TYR B 121       7.724   3.777  14.514  1.00 62.59           C  
ATOM    895  OH  TYR B 121       7.074   1.491  14.732  1.00 62.59           O  
ATOM    896  CZ  TYR B 121       7.489   2.670  15.309  1.00 62.59           C  
ATOM    897  N   LEU B 122       7.958   9.375  18.101  1.00 61.59           N  
ATOM    898  CA  LEU B 122       8.534  10.640  18.545  1.00 61.59           C  
ATOM    899  C   LEU B 122       8.089  10.971  19.965  1.00 61.59           C  
ATOM    900  CB  LEU B 122       8.136  11.773  17.595  1.00 61.59           C  
ATOM    901  O   LEU B 122       8.890  11.433  20.780  1.00 61.59           O  
ATOM    902  CG  LEU B 122       8.777  13.136  17.860  1.00 61.59           C  
ATOM    903  CD1 LEU B 122      10.295  13.039  17.748  1.00 61.59           C  
ATOM    904  CD2 LEU B 122       8.229  14.181  16.895  1.00 61.59           C  
ATOM    905  N   GLN B 123       6.893  10.674  20.321  1.00 61.23           N  
ATOM    906  CA  GLN B 123       6.387  10.964  21.658  1.00 61.23           C  
ATOM    907  C   GLN B 123       7.187  10.219  22.723  1.00 61.23           C  
ATOM    908  CB  GLN B 123       4.905  10.597  21.762  1.00 61.23           C  
ATOM    909  O   GLN B 123       7.608  10.813  23.718  1.00 61.23           O  
ATOM    910  CG  GLN B 123       4.235  11.101  23.034  1.00 61.23           C  
ATOM    911  CD  GLN B 123       2.771  10.713  23.118  1.00 61.23           C  
ATOM    912  NE2 GLN B 123       2.223  10.728  24.329  1.00 61.23           N  
ATOM    913  OE1 GLN B 123       2.137  10.404  22.104  1.00 61.23           O  
ATOM    914  N   LYS B 124       7.396   8.971  22.396  1.00 61.20           N  
ATOM    915  CA  LYS B 124       8.144   8.157  23.350  1.00 61.20           C  
ATOM    916  C   LYS B 124       9.605   8.592  23.419  1.00 61.20           C  
ATOM    917  CB  LYS B 124       8.055   6.676  22.979  1.00 61.20           C  
ATOM    918  O   LYS B 124      10.210   8.586  24.493  1.00 61.20           O  
ATOM    919  CG  LYS B 124       6.709   6.039  23.291  1.00 61.20           C  
ATOM    920  CD  LYS B 124       6.713   4.546  22.989  1.00 61.20           C  
ATOM    921  CE  LYS B 124       5.350   3.918  23.248  1.00 61.20           C  
ATOM    922  NZ  LYS B 124       5.339   2.462  22.917  1.00 61.20           N  
ATOM    923  N   ALA B 125      10.121   8.961  22.308  1.00 58.94           N  
ATOM    924  CA  ALA B 125      11.513   9.402  22.248  1.00 58.94           C  
ATOM    925  C   ALA B 125      11.727  10.656  23.092  1.00 58.94           C  
ATOM    926  CB  ALA B 125      11.928   9.661  20.802  1.00 58.94           C  
ATOM    927  O   ALA B 125      12.709  10.753  23.832  1.00 58.94           O  
ATOM    928  N   ILE B 126      10.821  11.544  23.145  1.00 56.39           N  
ATOM    929  CA  ILE B 126      10.952  12.833  23.814  1.00 56.39           C  
ATOM    930  C   ILE B 126      10.621  12.681  25.297  1.00 56.39           C  
ATOM    931  CB  ILE B 126      10.040  13.900  23.168  1.00 56.39           C  
ATOM    932  O   ILE B 126      11.363  13.161  26.157  1.00 56.39           O  
ATOM    933  CG1 ILE B 126      10.463  14.157  21.717  1.00 56.39           C  
ATOM    934  CG2 ILE B 126      10.065  15.197  23.983  1.00 56.39           C  
ATOM    935  CD1 ILE B 126       9.510  15.059  20.945  1.00 56.39           C  
ATOM    936  N   MET B 127       9.590  11.830  25.642  1.00 57.47           N  
ATOM    937  CA  MET B 127       9.108  11.723  27.016  1.00 57.47           C  
ATOM    938  C   MET B 127      10.035  10.846  27.852  1.00 57.47           C  
ATOM    939  CB  MET B 127       7.687  11.158  27.046  1.00 57.47           C  
ATOM    940  O   MET B 127      10.277  11.133  29.025  1.00 57.47           O  
ATOM    941  CG  MET B 127       6.635  12.116  26.512  1.00 57.47           C  
ATOM    942  SD  MET B 127       5.810  13.068  27.847  1.00 57.47           S  
ATOM    943  CE  MET B 127       6.349  14.748  27.422  1.00 57.47           C  
ATOM    944  N   LYS B 128      10.627   9.865  27.053  1.00 62.51           N  
ATOM    945  CA  LYS B 128      11.445   8.920  27.806  1.00 62.51           C  
ATOM    946  C   LYS B 128      12.930   9.128  27.520  1.00 62.51           C  
ATOM    947  CB  LYS B 128      11.045   7.481  27.476  1.00 62.51           C  
ATOM    948  O   LYS B 128      13.772   8.364  27.996  1.00 62.51           O  
ATOM    949  CG  LYS B 128       9.648   7.104  27.947  1.00 62.51           C  
ATOM    950  CD  LYS B 128       9.377   5.617  27.758  1.00 62.51           C  
ATOM    951  CE  LYS B 128       7.981   5.237  28.234  1.00 62.51           C  
ATOM    952  NZ  LYS B 128       7.707   3.782  28.040  1.00 62.51           N  
ATOM    953  N   LEU B 129      13.231  10.294  26.830  1.00 62.42           N  
ATOM    954  CA  LEU B 129      14.613  10.549  26.439  1.00 62.42           C  
ATOM    955  C   LEU B 129      15.284   9.270  25.950  1.00 62.42           C  
ATOM    956  CB  LEU B 129      15.402  11.138  27.611  1.00 62.42           C  
ATOM    957  O   LEU B 129      16.399   8.950  26.369  1.00 62.42           O  
ATOM    958  CG  LEU B 129      15.176  12.622  27.904  1.00 62.42           C  
ATOM    959  CD1 LEU B 129      15.139  12.865  29.409  1.00 62.42           C  
ATOM    960  CD2 LEU B 129      16.260  13.468  27.247  1.00 62.42           C  
ATOM    961  N   ASP B 130      14.509   8.474  25.231  1.00 66.92           N  
ATOM    962  CA  ASP B 130      14.937   7.190  24.685  1.00 66.92           C  
ATOM    963  C   ASP B 130      15.660   7.372  23.353  1.00 66.92           C  
ATOM    964  CB  ASP B 130      13.739   6.255  24.509  1.00 66.92           C  
ATOM    965  O   ASP B 130      15.026   7.614  22.324  1.00 66.92           O  
ATOM    966  CG  ASP B 130      14.143   4.822  24.208  1.00 66.92           C  
ATOM    967  OD1 ASP B 130      15.265   4.598  23.705  1.00 66.92           O  
ATOM    968  OD2 ASP B 130      13.331   3.910  24.475  1.00 66.92           O  
ATOM    969  N   ILE B 131      17.008   7.270  23.182  1.00 66.10           N  
ATOM    970  CA  ILE B 131      17.858   7.522  22.024  1.00 66.10           C  
ATOM    971  C   ILE B 131      17.561   6.496  20.933  1.00 66.10           C  
ATOM    972  CB  ILE B 131      19.355   7.484  22.403  1.00 66.10           C  
ATOM    973  O   ILE B 131      17.599   6.817  19.743  1.00 66.10           O  
ATOM    974  CG1 ILE B 131      19.691   8.625  23.370  1.00 66.10           C  
ATOM    975  CG2 ILE B 131      20.232   7.553  21.149  1.00 66.10           C  
ATOM    976  CD1 ILE B 131      21.063   8.504  24.018  1.00 66.10           C  
ATOM    977  N   GLU B 132      17.229   5.283  21.410  1.00 68.51           N  
ATOM    978  CA  GLU B 132      16.906   4.240  20.441  1.00 68.51           C  
ATOM    979  C   GLU B 132      15.650   4.593  19.649  1.00 68.51           C  
ATOM    980  CB  GLU B 132      16.724   2.892  21.142  1.00 68.51           C  
ATOM    981  O   GLU B 132      15.602   4.399  18.432  1.00 68.51           O  
ATOM    982  CG  GLU B 132      16.853   1.693  20.213  1.00 68.51           C  
ATOM    983  CD  GLU B 132      16.787   0.360  20.941  1.00 68.51           C  
ATOM    984  OE1 GLU B 132      16.751  -0.696  20.271  1.00 68.51           O  
ATOM    985  OE2 GLU B 132      16.770   0.372  22.192  1.00 68.51           O  
ATOM    986  N   GLN B 133      14.669   5.118  20.280  1.00 68.90           N  
ATOM    987  CA  GLN B 133      13.443   5.554  19.620  1.00 68.90           C  
ATOM    988  C   GLN B 133      13.714   6.720  18.673  1.00 68.90           C  
ATOM    989  CB  GLN B 133      12.388   5.951  20.653  1.00 68.90           C  
ATOM    990  O   GLN B 133      13.128   6.796  17.591  1.00 68.90           O  
ATOM    991  CG  GLN B 133      11.838   4.777  21.452  1.00 68.90           C  
ATOM    992  CD  GLN B 133      10.879   3.919  20.650  1.00 68.90           C  
ATOM    993  NE2 GLN B 133      10.560   2.739  21.171  1.00 68.90           N  
ATOM    994  OE1 GLN B 133      10.428   4.312  19.569  1.00 68.90           O  
ATOM    995  N   TYR B 134      14.592   7.580  19.145  1.00 70.25           N  
ATOM    996  CA  TYR B 134      14.986   8.702  18.300  1.00 70.25           C  
ATOM    997  C   TYR B 134      15.644   8.212  17.015  1.00 70.25           C  
ATOM    998  CB  TYR B 134      15.941   9.633  19.053  1.00 70.25           C  
ATOM    999  O   TYR B 134      15.336   8.702  15.927  1.00 70.25           O  
ATOM   1000  CG  TYR B 134      16.437  10.793  18.224  1.00 70.25           C  
ATOM   1001  CD1 TYR B 134      17.705  10.771  17.648  1.00 70.25           C  
ATOM   1002  CD2 TYR B 134      15.640  11.913  18.016  1.00 70.25           C  
ATOM   1003  CE1 TYR B 134      18.168  11.838  16.885  1.00 70.25           C  
ATOM   1004  CE2 TYR B 134      16.092  12.986  17.255  1.00 70.25           C  
ATOM   1005  OH  TYR B 134      17.807  13.999  15.940  1.00 70.25           O  
ATOM   1006  CZ  TYR B 134      17.355  12.939  16.694  1.00 70.25           C  
ATOM   1007  N   ARG B 135      16.502   7.224  17.098  1.00 73.60           N  
ATOM   1008  CA  ARG B 135      17.177   6.652  15.938  1.00 73.60           C  
ATOM   1009  C   ARG B 135      16.177   5.998  14.990  1.00 73.60           C  
ATOM   1010  CB  ARG B 135      18.228   5.630  16.377  1.00 73.60           C  
ATOM   1011  O   ARG B 135      16.330   6.075  13.769  1.00 73.60           O  
ATOM   1012  CG  ARG B 135      19.486   6.252  16.961  1.00 73.60           C  
ATOM   1013  CD  ARG B 135      20.531   5.199  17.302  1.00 73.60           C  
ATOM   1014  NE  ARG B 135      21.713   5.792  17.921  1.00 73.60           N  
ATOM   1015  NH1 ARG B 135      22.549   3.794  18.724  1.00 73.60           N  
ATOM   1016  NH2 ARG B 135      23.679   5.751  19.106  1.00 73.60           N  
ATOM   1017  CZ  ARG B 135      22.644   5.111  18.582  1.00 73.60           C  
ATOM   1018  N   MET B 136      15.134   5.421  15.582  1.00 75.67           N  
ATOM   1019  CA  MET B 136      14.099   4.775  14.780  1.00 75.67           C  
ATOM   1020  C   MET B 136      13.322   5.804  13.965  1.00 75.67           C  
ATOM   1021  CB  MET B 136      13.141   3.985  15.673  1.00 75.67           C  
ATOM   1022  O   MET B 136      13.000   5.564  12.800  1.00 75.67           O  
ATOM   1023  CG  MET B 136      13.643   2.595  16.030  1.00 75.67           C  
ATOM   1024  SD  MET B 136      12.382   1.599  16.917  1.00 75.67           S  
ATOM   1025  CE  MET B 136      12.688   2.139  18.622  1.00 75.67           C  
ATOM   1026  N   VAL B 137      13.052   6.942  14.594  1.00 75.12           N  
ATOM   1027  CA  VAL B 137      12.339   8.003  13.891  1.00 75.12           C  
ATOM   1028  C   VAL B 137      13.201   8.536  12.749  1.00 75.12           C  
ATOM   1029  CB  VAL B 137      11.949   9.153  14.846  1.00 75.12           C  
ATOM   1030  O   VAL B 137      12.719   8.706  11.627  1.00 75.12           O  
ATOM   1031  CG1 VAL B 137      11.359  10.326  14.066  1.00 75.12           C  
ATOM   1032  CG2 VAL B 137      10.960   8.658  15.901  1.00 75.12           C  
ATOM   1033  N   LYS B 138      14.516   8.690  13.027  1.00 78.73           N  
ATOM   1034  CA  LYS B 138      15.433   9.203  12.013  1.00 78.73           C  
ATOM   1035  C   LYS B 138      15.549   8.238  10.837  1.00 78.73           C  
ATOM   1036  CB  LYS B 138      16.814   9.460  12.618  1.00 78.73           C  
ATOM   1037  O   LYS B 138      15.564   8.660   9.679  1.00 78.73           O  
ATOM   1038  CG  LYS B 138      17.625  10.517  11.884  1.00 78.73           C  
ATOM   1039  CD  LYS B 138      19.026  10.650  12.465  1.00 78.73           C  
ATOM   1040  CE  LYS B 138      19.884  11.604  11.645  1.00 78.73           C  
ATOM   1041  NZ  LYS B 138      21.254  11.752  12.222  1.00 78.73           N  
ATOM   1042  N   GLU B 139      15.571   6.992  11.192  1.00 82.50           N  
ATOM   1043  CA  GLU B 139      15.641   5.969  10.153  1.00 82.50           C  
ATOM   1044  C   GLU B 139      14.374   5.958   9.303  1.00 82.50           C  
ATOM   1045  CB  GLU B 139      15.871   4.588  10.773  1.00 82.50           C  
ATOM   1046  O   GLU B 139      14.446   5.929   8.073  1.00 82.50           O  
ATOM   1047  CG  GLU B 139      16.034   3.474   9.749  1.00 82.50           C  
ATOM   1048  CD  GLU B 139      16.252   2.108  10.378  1.00 82.50           C  
ATOM   1049  OE1 GLU B 139      16.677   1.171   9.664  1.00 82.50           O  
ATOM   1050  OE2 GLU B 139      15.996   1.972  11.595  1.00 82.50           O  
ATOM   1051  N   ALA B 140      13.288   6.037   9.985  1.00 82.83           N  
ATOM   1052  CA  ALA B 140      12.007   6.021   9.284  1.00 82.83           C  
ATOM   1053  C   ALA B 140      11.871   7.230   8.362  1.00 82.83           C  
ATOM   1054  CB  ALA B 140      10.853   5.985  10.283  1.00 82.83           C  
ATOM   1055  O   ALA B 140      11.427   7.100   7.219  1.00 82.83           O  
ATOM   1056  N   LEU B 141      12.352   8.418   8.821  1.00 86.09           N  
ATOM   1057  CA  LEU B 141      12.277   9.640   8.029  1.00 86.09           C  
ATOM   1058  C   LEU B 141      13.183   9.552   6.805  1.00 86.09           C  
ATOM   1059  CB  LEU B 141      12.663  10.854   8.878  1.00 86.09           C  
ATOM   1060  O   LEU B 141      12.786   9.940   5.704  1.00 86.09           O  
ATOM   1061  CG  LEU B 141      11.647  11.295   9.933  1.00 86.09           C  
ATOM   1062  CD1 LEU B 141      12.255  12.356  10.844  1.00 86.09           C  
ATOM   1063  CD2 LEU B 141      10.378  11.817   9.267  1.00 86.09           C  
ATOM   1064  N   HIS B 142      14.325   8.972   7.032  1.00 86.30           N  
ATOM   1065  CA  HIS B 142      15.262   8.801   5.927  1.00 86.30           C  
ATOM   1066  C   HIS B 142      14.716   7.830   4.887  1.00 86.30           C  
ATOM   1067  CB  HIS B 142      16.616   8.311   6.444  1.00 86.30           C  
ATOM   1068  O   HIS B 142      14.763   8.108   3.686  1.00 86.30           O  
ATOM   1069  CG  HIS B 142      17.596   8.001   5.358  1.00 86.30           C  
ATOM   1070  CD2 HIS B 142      18.050   6.818   4.881  1.00 86.30           C  
ATOM   1071  ND1 HIS B 142      18.233   8.981   4.628  1.00 86.30           N  
ATOM   1072  CE1 HIS B 142      19.037   8.413   3.746  1.00 86.30           C  
ATOM   1073  NE2 HIS B 142      18.946   7.101   3.879  1.00 86.30           N  
ATOM   1074  N   GLU B 143      14.183   6.658   5.339  1.00 91.96           N  
ATOM   1075  CA  GLU B 143      13.650   5.635   4.444  1.00 91.96           C  
ATOM   1076  C   GLU B 143      12.435   6.151   3.678  1.00 91.96           C  
ATOM   1077  CB  GLU B 143      13.279   4.375   5.230  1.00 91.96           C  
ATOM   1078  O   GLU B 143      12.290   5.884   2.483  1.00 91.96           O  
ATOM   1079  CG  GLU B 143      14.478   3.631   5.801  1.00 91.96           C  
ATOM   1080  CD  GLU B 143      15.477   3.199   4.739  1.00 91.96           C  
ATOM   1081  OE1 GLU B 143      16.692   3.449   4.912  1.00 91.96           O  
ATOM   1082  OE2 GLU B 143      15.042   2.608   3.726  1.00 91.96           O  
ATOM   1083  N   ARG B 144      11.626   6.889   4.347  1.00 91.40           N  
ATOM   1084  CA  ARG B 144      10.472   7.492   3.687  1.00 91.40           C  
ATOM   1085  C   ARG B 144      10.911   8.446   2.581  1.00 91.40           C  
ATOM   1086  CB  ARG B 144       9.599   8.233   4.702  1.00 91.40           C  
ATOM   1087  O   ARG B 144      10.416   8.368   1.455  1.00 91.40           O  
ATOM   1088  CG  ARG B 144       8.361   8.875   4.097  1.00 91.40           C  
ATOM   1089  CD  ARG B 144       7.554   9.637   5.138  1.00 91.40           C  
ATOM   1090  NE  ARG B 144       8.254  10.835   5.592  1.00 91.40           N  
ATOM   1091  NH1 ARG B 144       6.566  11.539   7.004  1.00 91.40           N  
ATOM   1092  NH2 ARG B 144       8.491  12.768   6.811  1.00 91.40           N  
ATOM   1093  CZ  ARG B 144       7.769  11.711   6.468  1.00 91.40           C  
ATOM   1094  N   ALA B 145      11.857   9.350   2.941  1.00 89.15           N  
ATOM   1095  CA  ALA B 145      12.356  10.307   1.958  1.00 89.15           C  
ATOM   1096  C   ALA B 145      12.965   9.592   0.756  1.00 89.15           C  
ATOM   1097  CB  ALA B 145      13.383  11.239   2.596  1.00 89.15           C  
ATOM   1098  O   ALA B 145      12.747   9.993  -0.390  1.00 89.15           O  
ATOM   1099  N   ASN B 146      13.670   8.545   1.015  1.00 92.86           N  
ATOM   1100  CA  ASN B 146      14.300   7.783  -0.058  1.00 92.86           C  
ATOM   1101  C   ASN B 146      13.261   7.144  -0.976  1.00 92.86           C  
ATOM   1102  CB  ASN B 146      15.229   6.713   0.518  1.00 92.86           C  
ATOM   1103  O   ASN B 146      13.377   7.223  -2.200  1.00 92.86           O  
ATOM   1104  CG  ASN B 146      15.963   5.936  -0.557  1.00 92.86           C  
ATOM   1105  ND2 ASN B 146      15.637   4.656  -0.691  1.00 92.86           N  
ATOM   1106  OD1 ASN B 146      16.816   6.482  -1.261  1.00 92.86           O  
ATOM   1107  N   LEU B 147      12.229   6.540  -0.387  1.00 94.55           N  
ATOM   1108  CA  LEU B 147      11.190   5.884  -1.173  1.00 94.55           C  
ATOM   1109  C   LEU B 147      10.477   6.886  -2.074  1.00 94.55           C  
ATOM   1110  CB  LEU B 147      10.178   5.194  -0.255  1.00 94.55           C  
ATOM   1111  O   LEU B 147      10.213   6.597  -3.244  1.00 94.55           O  
ATOM   1112  CG  LEU B 147      10.426   3.714   0.038  1.00 94.55           C  
ATOM   1113  CD1 LEU B 147       9.588   3.261   1.228  1.00 94.55           C  
ATOM   1114  CD2 LEU B 147      10.119   2.867  -1.192  1.00 94.55           C  
ATOM   1115  N   LEU B 148      10.219   8.083  -1.563  1.00 93.49           N  
ATOM   1116  CA  LEU B 148       9.544   9.121  -2.333  1.00 93.49           C  
ATOM   1117  C   LEU B 148      10.426   9.609  -3.478  1.00 93.49           C  
ATOM   1118  CB  LEU B 148       9.164  10.297  -1.430  1.00 93.49           C  
ATOM   1119  O   LEU B 148       9.920  10.011  -4.528  1.00 93.49           O  
ATOM   1120  CG  LEU B 148       7.849  10.164  -0.660  1.00 93.49           C  
ATOM   1121  CD1 LEU B 148       8.076   9.418   0.651  1.00 93.49           C  
ATOM   1122  CD2 LEU B 148       7.239  11.537  -0.401  1.00 93.49           C  
ATOM   1123  N   GLU B 149      11.711   9.464  -3.288  1.00 91.93           N  
ATOM   1124  CA  GLU B 149      12.665   9.932  -4.289  1.00 91.93           C  
ATOM   1125  C   GLU B 149      12.889   8.881  -5.372  1.00 91.93           C  
ATOM   1126  CB  GLU B 149      13.997  10.302  -3.631  1.00 91.93           C  
ATOM   1127  O   GLU B 149      12.921   9.205  -6.561  1.00 91.93           O  
ATOM   1128  CG  GLU B 149      15.004  10.922  -4.588  1.00 91.93           C  
ATOM   1129  CD  GLU B 149      16.327  11.270  -3.923  1.00 91.93           C  
ATOM   1130  OE1 GLU B 149      17.292  11.622  -4.640  1.00 91.93           O  
ATOM   1131  OE2 GLU B 149      16.399  11.190  -2.677  1.00 91.93           O  
ATOM   1132  N   ILE B 150      12.980   7.646  -5.036  1.00 95.74           N  
ATOM   1133  CA  ILE B 150      13.435   6.614  -5.962  1.00 95.74           C  
ATOM   1134  C   ILE B 150      12.249   6.079  -6.762  1.00 95.74           C  
ATOM   1135  CB  ILE B 150      14.144   5.461  -5.218  1.00 95.74           C  
ATOM   1136  O   ILE B 150      12.431   5.405  -7.778  1.00 95.74           O  
ATOM   1137  CG1 ILE B 150      13.164   4.750  -4.277  1.00 95.74           C  
ATOM   1138  CG2 ILE B 150      15.362   5.981  -4.449  1.00 95.74           C  
ATOM   1139  CD1 ILE B 150      13.697   3.447  -3.697  1.00 95.74           C  
ATOM   1140  N   ALA B 151      11.031   6.322  -6.346  1.00 97.47           N  
ATOM   1141  CA  ALA B 151       9.824   5.936  -7.073  1.00 97.47           C  
ATOM   1142  C   ALA B 151       8.772   7.040  -7.014  1.00 97.47           C  
ATOM   1143  CB  ALA B 151       9.258   4.635  -6.510  1.00 97.47           C  
ATOM   1144  O   ALA B 151       7.668   6.828  -6.509  1.00 97.47           O  
ATOM   1145  N   PRO B 152       9.043   8.160  -7.637  1.00 94.93           N  
ATOM   1146  CA  PRO B 152       8.165   9.327  -7.533  1.00 94.93           C  
ATOM   1147  C   PRO B 152       6.822   9.120  -8.230  1.00 94.93           C  
ATOM   1148  CB  PRO B 152       8.970  10.435  -8.218  1.00 94.93           C  
ATOM   1149  O   PRO B 152       5.854   9.824  -7.934  1.00 94.93           O  
ATOM   1150  CG  PRO B 152       9.908   9.716  -9.134  1.00 94.93           C  
ATOM   1151  CD  PRO B 152      10.298   8.416  -8.491  1.00 94.93           C  
ATOM   1152  N   HIS B 153       6.741   8.172  -9.121  1.00 97.59           N  
ATOM   1153  CA  HIS B 153       5.487   7.900  -9.813  1.00 97.59           C  
ATOM   1154  C   HIS B 153       4.566   7.030  -8.963  1.00 97.59           C  
ATOM   1155  CB  HIS B 153       5.753   7.224 -11.159  1.00 97.59           C  
ATOM   1156  O   HIS B 153       3.352   7.007  -9.180  1.00 97.59           O  
ATOM   1157  CG  HIS B 153       6.509   5.939 -11.046  1.00 97.59           C  
ATOM   1158  CD2 HIS B 153       6.156   4.670 -11.359  1.00 97.59           C  
ATOM   1159  ND1 HIS B 153       7.795   5.873 -10.556  1.00 97.59           N  
ATOM   1160  CE1 HIS B 153       8.202   4.615 -10.573  1.00 97.59           C  
ATOM   1161  NE2 HIS B 153       7.226   3.864 -11.055  1.00 97.59           N  
ATOM   1162  N   LEU B 154       5.129   6.346  -7.938  1.00 98.28           N  
ATOM   1163  CA  LEU B 154       4.353   5.391  -7.155  1.00 98.28           C  
ATOM   1164  C   LEU B 154       4.124   5.909  -5.739  1.00 98.28           C  
ATOM   1165  CB  LEU B 154       5.063   4.036  -7.106  1.00 98.28           C  
ATOM   1166  O   LEU B 154       3.430   5.271  -4.944  1.00 98.28           O  
ATOM   1167  CG  LEU B 154       5.114   3.250  -8.417  1.00 98.28           C  
ATOM   1168  CD1 LEU B 154       5.980   2.005  -8.255  1.00 98.28           C  
ATOM   1169  CD2 LEU B 154       3.707   2.874  -8.870  1.00 98.28           C  
ATOM   1170  N   SER B 155       4.786   6.967  -5.389  1.00 96.53           N  
ATOM   1171  CA  SER B 155       4.670   7.476  -4.027  1.00 96.53           C  
ATOM   1172  C   SER B 155       4.626   9.000  -4.008  1.00 96.53           C  
ATOM   1173  CB  SER B 155       5.834   6.980  -3.168  1.00 96.53           C  
ATOM   1174  O   SER B 155       5.117   9.652  -4.932  1.00 96.53           O  
ATOM   1175  OG  SER B 155       7.072   7.436  -3.687  1.00 96.53           O  
ATOM   1176  N   ALA B 156       4.003   9.545  -2.957  1.00 93.61           N  
ATOM   1177  CA  ALA B 156       3.867  10.992  -2.813  1.00 93.61           C  
ATOM   1178  C   ALA B 156       3.615  11.377  -1.358  1.00 93.61           C  
ATOM   1179  CB  ALA B 156       2.739  11.511  -3.701  1.00 93.61           C  
ATOM   1180  O   ALA B 156       3.117  10.567  -0.572  1.00 93.61           O  
ATOM   1181  N   PRO B 157       4.002  12.634  -1.042  1.00 92.04           N  
ATOM   1182  CA  PRO B 157       3.629  13.106   0.294  1.00 92.04           C  
ATOM   1183  C   PRO B 157       2.119  13.253   0.467  1.00 92.04           C  
ATOM   1184  CB  PRO B 157       4.325  14.465   0.395  1.00 92.04           C  
ATOM   1185  O   PRO B 157       1.414  13.592  -0.488  1.00 92.04           O  
ATOM   1186  CG  PRO B 157       5.349  14.452  -0.694  1.00 92.04           C  
ATOM   1187  CD  PRO B 157       4.873  13.537  -1.785  1.00 92.04           C  
ATOM   1188  N   LEU B 158       1.627  12.972   1.637  1.00 92.89           N  
ATOM   1189  CA  LEU B 158       0.206  13.096   1.945  1.00 92.89           C  
ATOM   1190  C   LEU B 158      -0.005  13.899   3.224  1.00 92.89           C  
ATOM   1191  CB  LEU B 158      -0.435  11.713   2.084  1.00 92.89           C  
ATOM   1192  O   LEU B 158       0.448  13.494   4.298  1.00 92.89           O  
ATOM   1193  CG  LEU B 158      -1.927  11.688   2.420  1.00 92.89           C  
ATOM   1194  CD1 LEU B 158      -2.747  12.173   1.229  1.00 92.89           C  
ATOM   1195  CD2 LEU B 158      -2.358  10.286   2.837  1.00 92.89           C  
ATOM   1196  N   PRO B 159      -0.693  15.083   3.080  1.00 91.21           N  
ATOM   1197  CA  PRO B 159      -1.039  15.789   4.316  1.00 91.21           C  
ATOM   1198  C   PRO B 159      -2.100  15.058   5.136  1.00 91.21           C  
ATOM   1199  CB  PRO B 159      -1.568  17.136   3.817  1.00 91.21           C  
ATOM   1200  O   PRO B 159      -3.102  14.595   4.584  1.00 91.21           O  
ATOM   1201  CG  PRO B 159      -2.079  16.859   2.440  1.00 91.21           C  
ATOM   1202  CD  PRO B 159      -1.274  15.737   1.849  1.00 91.21           C  
ATOM   1203  N   ILE B 160      -1.880  14.945   6.362  1.00 89.91           N  
ATOM   1204  CA  ILE B 160      -2.819  14.285   7.263  1.00 89.91           C  
ATOM   1205  C   ILE B 160      -3.265  15.263   8.349  1.00 89.91           C  
ATOM   1206  CB  ILE B 160      -2.198  13.023   7.902  1.00 89.91           C  
ATOM   1207  O   ILE B 160      -2.435  15.821   9.070  1.00 89.91           O  
ATOM   1208  CG1 ILE B 160      -1.800  12.016   6.816  1.00 89.91           C  
ATOM   1209  CG2 ILE B 160      -3.168  12.392   8.905  1.00 89.91           C  
ATOM   1210  CD1 ILE B 160      -1.085  10.782   7.349  1.00 89.91           C  
ATOM   1211  N   MET B 161      -4.524  15.415   8.408  1.00 90.63           N  
ATOM   1212  CA  MET B 161      -5.087  16.343   9.385  1.00 90.63           C  
ATOM   1213  C   MET B 161      -5.450  15.618  10.677  1.00 90.63           C  
ATOM   1214  CB  MET B 161      -6.321  17.044   8.814  1.00 90.63           C  
ATOM   1215  O   MET B 161      -6.084  14.562  10.644  1.00 90.63           O  
ATOM   1216  CG  MET B 161      -6.961  18.035   9.772  1.00 90.63           C  
ATOM   1217  SD  MET B 161      -8.467  18.816   9.073  1.00 90.63           S  
ATOM   1218  CE  MET B 161      -7.750  19.670   7.642  1.00 90.63           C  
ATOM   1219  N   LEU B 162      -5.086  16.202  11.751  1.00 85.26           N  
ATOM   1220  CA  LEU B 162      -5.468  15.746  13.083  1.00 85.26           C  
ATOM   1221  C   LEU B 162      -6.386  16.758  13.761  1.00 85.26           C  
ATOM   1222  CB  LEU B 162      -4.226  15.508  13.945  1.00 85.26           C  
ATOM   1223  O   LEU B 162      -5.919  17.769  14.290  1.00 85.26           O  
ATOM   1224  CG  LEU B 162      -4.459  14.843  15.302  1.00 85.26           C  
ATOM   1225  CD1 LEU B 162      -4.804  13.369  15.118  1.00 85.26           C  
ATOM   1226  CD2 LEU B 162      -3.233  15.003  16.195  1.00 85.26           C  
ATOM   1227  N   PRO B 163      -7.688  16.438  13.797  1.00 86.33           N  
ATOM   1228  CA  PRO B 163      -8.600  17.368  14.465  1.00 86.33           C  
ATOM   1229  C   PRO B 163      -8.391  17.416  15.977  1.00 86.33           C  
ATOM   1230  CB  PRO B 163      -9.984  16.812  14.123  1.00 86.33           C  
ATOM   1231  O   PRO B 163      -8.150  16.381  16.604  1.00 86.33           O  
ATOM   1232  CG  PRO B 163      -9.737  15.814  13.039  1.00 86.33           C  
ATOM   1233  CD  PRO B 163      -8.301  15.381  13.107  1.00 86.33           C  
ATOM   1234  N   VAL B 164      -8.491  18.595  16.484  1.00 81.24           N  
ATOM   1235  CA  VAL B 164      -8.305  18.790  17.918  1.00 81.24           C  
ATOM   1236  C   VAL B 164      -9.610  19.274  18.546  1.00 81.24           C  
ATOM   1237  CB  VAL B 164      -7.168  19.794  18.211  1.00 81.24           C  
ATOM   1238  O   VAL B 164     -10.174  20.285  18.121  1.00 81.24           O  
ATOM   1239  CG1 VAL B 164      -6.938  19.925  19.716  1.00 81.24           C  
ATOM   1240  CG2 VAL B 164      -5.882  19.364  17.507  1.00 81.24           C  
ATOM   1241  N   TYR B 165     -10.085  18.545  19.553  1.00 77.24           N  
ATOM   1242  CA  TYR B 165     -11.391  18.863  20.120  1.00 77.24           C  
ATOM   1243  C   TYR B 165     -11.250  19.441  21.523  1.00 77.24           C  
ATOM   1244  CB  TYR B 165     -12.279  17.616  20.155  1.00 77.24           C  
ATOM   1245  O   TYR B 165     -12.220  19.946  22.092  1.00 77.24           O  
ATOM   1246  CG  TYR B 165     -12.786  17.192  18.798  1.00 77.24           C  
ATOM   1247  CD1 TYR B 165     -13.975  17.705  18.285  1.00 77.24           C  
ATOM   1248  CD2 TYR B 165     -12.077  16.277  18.026  1.00 77.24           C  
ATOM   1249  CE1 TYR B 165     -14.446  17.317  17.035  1.00 77.24           C  
ATOM   1250  CE2 TYR B 165     -12.539  15.881  16.775  1.00 77.24           C  
ATOM   1251  OH  TYR B 165     -14.185  16.017  15.051  1.00 77.24           O  
ATOM   1252  CZ  TYR B 165     -13.723  16.406  16.289  1.00 77.24           C  
ATOM   1253  N   LYS B 166     -10.031  19.385  22.034  1.00 72.79           N  
ATOM   1254  CA  LYS B 166      -9.744  20.028  23.313  1.00 72.79           C  
ATOM   1255  C   LYS B 166      -8.702  21.131  23.153  1.00 72.79           C  
ATOM   1256  CB  LYS B 166      -9.264  18.998  24.336  1.00 72.79           C  
ATOM   1257  O   LYS B 166      -7.597  20.882  22.667  1.00 72.79           O  
ATOM   1258  CG  LYS B 166     -10.295  17.931  24.672  1.00 72.79           C  
ATOM   1259  CD  LYS B 166      -9.780  16.970  25.736  1.00 72.79           C  
ATOM   1260  CE  LYS B 166     -10.793  15.875  26.039  1.00 72.79           C  
ATOM   1261  NZ  LYS B 166     -10.273  14.901  27.045  1.00 72.79           N  
ATOM   1262  N   TRP B 167      -8.978  22.265  23.611  1.00 64.44           N  
ATOM   1263  CA  TRP B 167      -8.150  23.439  23.356  1.00 64.44           C  
ATOM   1264  C   TRP B 167      -6.750  23.253  23.931  1.00 64.44           C  
ATOM   1265  CB  TRP B 167      -8.797  24.693  23.950  1.00 64.44           C  
ATOM   1266  O   TRP B 167      -5.770  23.746  23.367  1.00 64.44           O  
ATOM   1267  CG  TRP B 167      -8.906  24.673  25.445  1.00 64.44           C  
ATOM   1268  CD1 TRP B 167      -9.967  24.234  26.188  1.00 64.44           C  
ATOM   1269  CD2 TRP B 167      -7.917  25.115  26.380  1.00 64.44           C  
ATOM   1270  CE2 TRP B 167      -8.446  24.915  27.674  1.00 64.44           C  
ATOM   1271  CE3 TRP B 167      -6.633  25.661  26.248  1.00 64.44           C  
ATOM   1272  NE1 TRP B 167      -9.696  24.377  27.529  1.00 64.44           N  
ATOM   1273  CH2 TRP B 167      -6.481  25.775  28.673  1.00 64.44           C  
ATOM   1274  CZ2 TRP B 167      -7.734  25.242  28.830  1.00 64.44           C  
ATOM   1275  CZ3 TRP B 167      -5.927  25.986  27.400  1.00 64.44           C  
ATOM   1276  N   TRP B 168      -6.643  22.562  25.087  1.00 62.57           N  
ATOM   1277  CA  TRP B 168      -5.351  22.455  25.756  1.00 62.57           C  
ATOM   1278  C   TRP B 168      -4.425  21.504  25.004  1.00 62.57           C  
ATOM   1279  CB  TRP B 168      -5.530  21.977  27.199  1.00 62.57           C  
ATOM   1280  O   TRP B 168      -3.214  21.497  25.232  1.00 62.57           O  
ATOM   1281  CG  TRP B 168      -6.338  20.720  27.329  1.00 62.57           C  
ATOM   1282  CD1 TRP B 168      -7.687  20.625  27.533  1.00 62.57           C  
ATOM   1283  CD2 TRP B 168      -5.846  19.378  27.267  1.00 62.57           C  
ATOM   1284  CE2 TRP B 168      -6.953  18.519  27.442  1.00 62.57           C  
ATOM   1285  CE3 TRP B 168      -4.575  18.819  27.080  1.00 62.57           C  
ATOM   1286  NE1 TRP B 168      -8.063  19.304  27.602  1.00 62.57           N  
ATOM   1287  CH2 TRP B 168      -5.572  16.606  27.250  1.00 62.57           C  
ATOM   1288  CZ2 TRP B 168      -6.827  17.128  27.435  1.00 62.57           C  
ATOM   1289  CZ3 TRP B 168      -4.451  17.434  27.074  1.00 62.57           C  
ATOM   1290  N   GLN B 169      -4.958  20.716  24.093  1.00 69.61           N  
ATOM   1291  CA  GLN B 169      -4.179  19.744  23.333  1.00 69.61           C  
ATOM   1292  C   GLN B 169      -3.414  20.419  22.198  1.00 69.61           C  
ATOM   1293  CB  GLN B 169      -5.087  18.647  22.774  1.00 69.61           C  
ATOM   1294  O   GLN B 169      -2.399  19.898  21.731  1.00 69.61           O  
ATOM   1295  CG  GLN B 169      -5.661  17.723  23.839  1.00 69.61           C  
ATOM   1296  CD  GLN B 169      -6.599  16.677  23.265  1.00 69.61           C  
ATOM   1297  NE2 GLN B 169      -6.801  15.592  24.005  1.00 69.61           N  
ATOM   1298  OE1 GLN B 169      -7.137  16.843  22.166  1.00 69.61           O  
ATOM   1299  N   LEU B 170      -3.838  21.485  21.759  1.00 67.73           N  
ATOM   1300  CA  LEU B 170      -3.266  22.150  20.593  1.00 67.73           C  
ATOM   1301  C   LEU B 170      -1.803  22.507  20.836  1.00 67.73           C  
ATOM   1302  CB  LEU B 170      -4.061  23.412  20.251  1.00 67.73           C  
ATOM   1303  O   LEU B 170      -0.942  22.215  20.003  1.00 67.73           O  
ATOM   1304  CG  LEU B 170      -5.104  23.276  19.140  1.00 67.73           C  
ATOM   1305  CD1 LEU B 170      -6.232  24.281  19.345  1.00 67.73           C  
ATOM   1306  CD2 LEU B 170      -4.455  23.463  17.772  1.00 67.73           C  
ATOM   1307  N   PRO B 171      -1.475  23.183  22.015  1.00 59.07           N  
ATOM   1308  CA  PRO B 171      -0.065  23.505  22.244  1.00 59.07           C  
ATOM   1309  C   PRO B 171       0.819  22.263  22.324  1.00 59.07           C  
ATOM   1310  CB  PRO B 171      -0.085  24.248  23.582  1.00 59.07           C  
ATOM   1311  O   PRO B 171       1.954  22.276  21.840  1.00 59.07           O  
ATOM   1312  CG  PRO B 171      -1.499  24.704  23.744  1.00 59.07           C  
ATOM   1313  CD  PRO B 171      -2.386  23.810  22.925  1.00 59.07           C  
ATOM   1314  N   TYR B 172       0.231  21.252  22.898  1.00 64.24           N  
ATOM   1315  CA  TYR B 172       0.950  19.989  23.021  1.00 64.24           C  
ATOM   1316  C   TYR B 172       1.258  19.401  21.649  1.00 64.24           C  
ATOM   1317  CB  TYR B 172       0.139  18.987  23.849  1.00 64.24           C  
ATOM   1318  O   TYR B 172       2.405  19.055  21.359  1.00 64.24           O  
ATOM   1319  CG  TYR B 172       0.794  17.633  23.975  1.00 64.24           C  
ATOM   1320  CD1 TYR B 172       0.355  16.551  23.215  1.00 64.24           C  
ATOM   1321  CD2 TYR B 172       1.852  17.432  24.855  1.00 64.24           C  
ATOM   1322  CE1 TYR B 172       0.954  15.301  23.329  1.00 64.24           C  
ATOM   1323  CE2 TYR B 172       2.459  16.187  24.977  1.00 64.24           C  
ATOM   1324  OH  TYR B 172       2.601  13.894  24.329  1.00 64.24           O  
ATOM   1325  CZ  TYR B 172       2.004  15.129  24.211  1.00 64.24           C  
ATOM   1326  N   TYR B 173       0.348  19.331  20.815  1.00 67.28           N  
ATOM   1327  CA  TYR B 173       0.522  18.763  19.483  1.00 67.28           C  
ATOM   1328  C   TYR B 173       1.416  19.651  18.625  1.00 67.28           C  
ATOM   1329  CB  TYR B 173      -0.835  18.571  18.798  1.00 67.28           C  
ATOM   1330  O   TYR B 173       2.210  19.154  17.823  1.00 67.28           O  
ATOM   1331  CG  TYR B 173      -1.617  17.392  19.322  1.00 67.28           C  
ATOM   1332  CD1 TYR B 173      -1.046  16.122  19.379  1.00 67.28           C  
ATOM   1333  CD2 TYR B 173      -2.928  17.544  19.761  1.00 67.28           C  
ATOM   1334  CE1 TYR B 173      -1.764  15.031  19.859  1.00 67.28           C  
ATOM   1335  CE2 TYR B 173      -3.655  16.460  20.243  1.00 67.28           C  
ATOM   1336  OH  TYR B 173      -3.781  14.134  20.765  1.00 67.28           O  
ATOM   1337  CZ  TYR B 173      -3.066  15.210  20.289  1.00 67.28           C  
ATOM   1338  N   TRP B 174       1.231  20.933  18.864  1.00 65.17           N  
ATOM   1339  CA  TRP B 174       2.056  21.873  18.113  1.00 65.17           C  
ATOM   1340  C   TRP B 174       3.537  21.650  18.400  1.00 65.17           C  
ATOM   1341  CB  TRP B 174       1.670  23.316  18.449  1.00 65.17           C  
ATOM   1342  O   TRP B 174       4.348  21.555  17.476  1.00 65.17           O  
ATOM   1343  CG  TRP B 174       2.444  24.348  17.685  1.00 65.17           C  
ATOM   1344  CD1 TRP B 174       2.263  24.715  16.380  1.00 65.17           C  
ATOM   1345  CD2 TRP B 174       3.526  25.143  18.179  1.00 65.17           C  
ATOM   1346  CE2 TRP B 174       3.954  25.972  17.118  1.00 65.17           C  
ATOM   1347  CE3 TRP B 174       4.175  25.236  19.417  1.00 65.17           C  
ATOM   1348  NE1 TRP B 174       3.168  25.691  16.033  1.00 65.17           N  
ATOM   1349  CH2 TRP B 174       5.622  26.954  18.481  1.00 65.17           C  
ATOM   1350  CZ2 TRP B 174       5.003  26.883  17.259  1.00 65.17           C  
ATOM   1351  CZ3 TRP B 174       5.220  26.144  19.555  1.00 65.17           C  
ATOM   1352  N   VAL B 175       3.906  21.504  19.685  1.00 63.86           N  
ATOM   1353  CA  VAL B 175       5.293  21.281  20.080  1.00 63.86           C  
ATOM   1354  C   VAL B 175       5.786  19.953  19.508  1.00 63.86           C  
ATOM   1355  CB  VAL B 175       5.454  21.292  21.616  1.00 63.86           C  
ATOM   1356  O   VAL B 175       6.910  19.865  19.008  1.00 63.86           O  
ATOM   1357  CG1 VAL B 175       6.859  20.843  22.015  1.00 63.86           C  
ATOM   1358  CG2 VAL B 175       5.156  22.683  22.173  1.00 63.86           C  
ATOM   1359  N   GLY B 176       4.944  19.066  19.544  1.00 66.88           N  
ATOM   1360  CA  GLY B 176       5.294  17.751  19.030  1.00 66.88           C  
ATOM   1361  C   GLY B 176       5.610  17.755  17.547  1.00 66.88           C  
ATOM   1362  O   GLY B 176       6.626  17.201  17.122  1.00 66.88           O  
ATOM   1363  N   ILE B 177       4.797  18.454  16.835  1.00 69.82           N  
ATOM   1364  CA  ILE B 177       4.961  18.462  15.386  1.00 69.82           C  
ATOM   1365  C   ILE B 177       6.192  19.285  15.010  1.00 69.82           C  
ATOM   1366  CB  ILE B 177       3.707  19.019  14.677  1.00 69.82           C  
ATOM   1367  O   ILE B 177       6.901  18.954  14.057  1.00 69.82           O  
ATOM   1368  CG1 ILE B 177       2.538  18.035  14.808  1.00 69.82           C  
ATOM   1369  CG2 ILE B 177       4.007  19.320  13.206  1.00 69.82           C  
ATOM   1370  CD1 ILE B 177       1.188  18.623  14.419  1.00 69.82           C  
ATOM   1371  N   LYS B 178       6.424  20.345  15.722  1.00 65.44           N  
ATOM   1372  CA  LYS B 178       7.621  21.139  15.463  1.00 65.44           C  
ATOM   1373  C   LYS B 178       8.886  20.334  15.742  1.00 65.44           C  
ATOM   1374  CB  LYS B 178       7.613  22.413  16.309  1.00 65.44           C  
ATOM   1375  O   LYS B 178       9.861  20.419  14.991  1.00 65.44           O  
ATOM   1376  CG  LYS B 178       6.658  23.485  15.806  1.00 65.44           C  
ATOM   1377  CD  LYS B 178       7.082  24.017  14.443  1.00 65.44           C  
ATOM   1378  CE  LYS B 178       6.128  25.092  13.940  1.00 65.44           C  
ATOM   1379  NZ  LYS B 178       6.474  25.536  12.556  1.00 65.44           N  
ATOM   1380  N   LEU B 179       8.793  19.600  16.777  1.00 67.66           N  
ATOM   1381  CA  LEU B 179       9.922  18.728  17.082  1.00 67.66           C  
ATOM   1382  C   LEU B 179      10.115  17.685  15.986  1.00 67.66           C  
ATOM   1383  CB  LEU B 179       9.717  18.036  18.432  1.00 67.66           C  
ATOM   1384  O   LEU B 179      11.246  17.395  15.591  1.00 67.66           O  
ATOM   1385  CG  LEU B 179      10.966  17.847  19.294  1.00 67.66           C  
ATOM   1386  CD1 LEU B 179      11.147  19.035  20.232  1.00 67.66           C  
ATOM   1387  CD2 LEU B 179      10.879  16.545  20.083  1.00 67.66           C  
ATOM   1388  N   TYR B 180       9.016  17.196  15.569  1.00 69.58           N  
ATOM   1389  CA  TYR B 180       9.047  16.246  14.463  1.00 69.58           C  
ATOM   1390  C   TYR B 180       9.708  16.859  13.234  1.00 69.58           C  
ATOM   1391  CB  TYR B 180       7.630  15.778  14.115  1.00 69.58           C  
ATOM   1392  O   TYR B 180      10.584  16.245  12.621  1.00 69.58           O  
ATOM   1393  CG  TYR B 180       7.584  14.756  13.006  1.00 69.58           C  
ATOM   1394  CD1 TYR B 180       7.296  15.132  11.697  1.00 69.58           C  
ATOM   1395  CD2 TYR B 180       7.827  13.411  13.266  1.00 69.58           C  
ATOM   1396  CE1 TYR B 180       7.249  14.193  10.671  1.00 69.58           C  
ATOM   1397  CE2 TYR B 180       7.783  12.463  12.248  1.00 69.58           C  
ATOM   1398  OH  TYR B 180       7.450  11.929   9.946  1.00 69.58           O  
ATOM   1399  CZ  TYR B 180       7.495  12.863  10.957  1.00 69.58           C  
ATOM   1400  N   ASP B 181       9.352  18.060  12.918  1.00 70.69           N  
ATOM   1401  CA  ASP B 181       9.917  18.762  11.770  1.00 70.69           C  
ATOM   1402  C   ASP B 181      11.417  18.987  11.948  1.00 70.69           C  
ATOM   1403  CB  ASP B 181       9.206  20.100  11.555  1.00 70.69           C  
ATOM   1404  O   ASP B 181      12.184  18.884  10.988  1.00 70.69           O  
ATOM   1405  CG  ASP B 181       7.810  19.944  10.980  1.00 70.69           C  
ATOM   1406  OD1 ASP B 181       7.465  18.839  10.506  1.00 70.69           O  
ATOM   1407  OD2 ASP B 181       7.048  20.935  10.998  1.00 70.69           O  
ATOM   1408  N   LEU B 182      11.767  19.258  13.174  1.00 66.37           N  
ATOM   1409  CA  LEU B 182      13.176  19.490  13.472  1.00 66.37           C  
ATOM   1410  C   LEU B 182      13.990  18.216  13.270  1.00 66.37           C  
ATOM   1411  CB  LEU B 182      13.344  19.995  14.908  1.00 66.37           C  
ATOM   1412  O   LEU B 182      15.049  18.245  12.638  1.00 66.37           O  
ATOM   1413  CG  LEU B 182      14.755  20.424  15.314  1.00 66.37           C  
ATOM   1414  CD1 LEU B 182      15.151  21.702  14.582  1.00 66.37           C  
ATOM   1415  CD2 LEU B 182      14.840  20.619  16.824  1.00 66.37           C  
ATOM   1416  N   VAL B 183      13.449  17.171  13.721  1.00 68.38           N  
ATOM   1417  CA  VAL B 183      14.134  15.887  13.615  1.00 68.38           C  
ATOM   1418  C   VAL B 183      14.203  15.456  12.152  1.00 68.38           C  
ATOM   1419  CB  VAL B 183      13.431  14.799  14.459  1.00 68.38           C  
ATOM   1420  O   VAL B 183      15.204  14.886  11.713  1.00 68.38           O  
ATOM   1421  CG1 VAL B 183      14.065  13.431  14.211  1.00 68.38           C  
ATOM   1422  CG2 VAL B 183      13.487  15.156  15.943  1.00 68.38           C  
ATOM   1423  N   ALA B 184      13.194  15.735  11.437  1.00 70.78           N  
ATOM   1424  CA  ALA B 184      13.133  15.363  10.027  1.00 70.78           C  
ATOM   1425  C   ALA B 184      14.170  16.129   9.211  1.00 70.78           C  
ATOM   1426  CB  ALA B 184      11.733  15.612   9.471  1.00 70.78           C  
ATOM   1427  O   ALA B 184      14.696  15.614   8.222  1.00 70.78           O  
ATOM   1428  N   GLY B 185      14.588  17.312   9.690  1.00 66.18           N  
ATOM   1429  CA  GLY B 185      15.586  18.111   8.998  1.00 66.18           C  
ATOM   1430  C   GLY B 185      15.359  18.183   7.499  1.00 66.18           C  
ATOM   1431  O   GLY B 185      14.280  18.573   7.048  1.00 66.18           O  
ATOM   1432  N   SER B 186      16.360  17.599   6.755  1.00 62.51           N  
ATOM   1433  CA  SER B 186      16.304  17.644   5.298  1.00 62.51           C  
ATOM   1434  C   SER B 186      15.345  16.594   4.749  1.00 62.51           C  
ATOM   1435  CB  SER B 186      17.697  17.436   4.701  1.00 62.51           C  
ATOM   1436  O   SER B 186      14.944  16.660   3.585  1.00 62.51           O  
ATOM   1437  OG  SER B 186      18.205  16.159   5.045  1.00 62.51           O  
ATOM   1438  N   ASN B 187      14.998  15.710   5.642  1.00 68.08           N  
ATOM   1439  CA  ASN B 187      14.096  14.641   5.228  1.00 68.08           C  
ATOM   1440  C   ASN B 187      12.634  15.046   5.393  1.00 68.08           C  
ATOM   1441  CB  ASN B 187      14.384  13.361   6.015  1.00 68.08           C  
ATOM   1442  O   ASN B 187      11.732  14.237   5.171  1.00 68.08           O  
ATOM   1443  CG  ASN B 187      15.739  12.766   5.687  1.00 68.08           C  
ATOM   1444  ND2 ASN B 187      16.426  12.259   6.704  1.00 68.08           N  
ATOM   1445  OD1 ASN B 187      16.166  12.764   4.530  1.00 68.08           O  
ATOM   1446  N   CYS B 188      12.492  16.311   5.862  1.00 61.26           N  
ATOM   1447  CA  CYS B 188      11.130  16.810   6.022  1.00 61.26           C  
ATOM   1448  C   CYS B 188      10.454  16.994   4.668  1.00 61.26           C  
ATOM   1449  CB  CYS B 188      11.130  18.134   6.786  1.00 61.26           C  
ATOM   1450  O   CYS B 188      10.999  17.654   3.782  1.00 61.26           O  
ATOM   1451  SG  CYS B 188       9.491  18.657   7.335  1.00 61.26           S  
ATOM   1452  N   LEU B 189       9.337  16.351   4.503  1.00 71.00           N  
ATOM   1453  CA  LEU B 189       8.626  16.476   3.236  1.00 71.00           C  
ATOM   1454  C   LEU B 189       8.089  17.892   3.051  1.00 71.00           C  
ATOM   1455  CB  LEU B 189       7.475  15.469   3.164  1.00 71.00           C  
ATOM   1456  O   LEU B 189       8.454  18.578   2.094  1.00 71.00           O  
ATOM   1457  CG  LEU B 189       7.868  13.991   3.155  1.00 71.00           C  
ATOM   1458  CD1 LEU B 189       6.625  13.111   3.245  1.00 71.00           C  
ATOM   1459  CD2 LEU B 189       8.674  13.659   1.904  1.00 71.00           C  
ATOM   1460  N   LYS B 190       7.212  18.285   3.957  1.00 70.04           N  
ATOM   1461  CA  LYS B 190       6.672  19.634   4.098  1.00 70.04           C  
ATOM   1462  C   LYS B 190       6.467  19.993   5.567  1.00 70.04           C  
ATOM   1463  CB  LYS B 190       5.351  19.766   3.337  1.00 70.04           C  
ATOM   1464  O   LYS B 190       6.352  19.108   6.418  1.00 70.04           O  
ATOM   1465  CG  LYS B 190       5.496  19.671   1.826  1.00 70.04           C  
ATOM   1466  CD  LYS B 190       4.175  19.945   1.119  1.00 70.04           C  
ATOM   1467  CE  LYS B 190       4.314  19.831  -0.393  1.00 70.04           C  
ATOM   1468  NZ  LYS B 190       3.018  20.089  -1.089  1.00 70.04           N  
ATOM   1469  N   SER B 191       6.497  21.207   5.788  1.00 68.89           N  
ATOM   1470  CA  SER B 191       6.364  21.638   7.175  1.00 68.89           C  
ATOM   1471  C   SER B 191       4.927  21.492   7.664  1.00 68.89           C  
ATOM   1472  CB  SER B 191       6.819  23.089   7.332  1.00 68.89           C  
ATOM   1473  O   SER B 191       3.981  21.719   6.906  1.00 68.89           O  
ATOM   1474  OG  SER B 191       6.533  23.569   8.634  1.00 68.89           O  
ATOM   1475  N   SER B 192       4.804  20.942   8.830  1.00 75.48           N  
ATOM   1476  CA  SER B 192       3.496  20.827   9.466  1.00 75.48           C  
ATOM   1477  C   SER B 192       2.916  22.200   9.789  1.00 75.48           C  
ATOM   1478  CB  SER B 192       3.593  19.992  10.744  1.00 75.48           C  
ATOM   1479  O   SER B 192       3.657  23.177   9.924  1.00 75.48           O  
ATOM   1480  OG  SER B 192       4.209  18.743  10.482  1.00 75.48           O  
ATOM   1481  N   TYR B 193       1.580  22.337   9.807  1.00 71.99           N  
ATOM   1482  CA  TYR B 193       0.963  23.621  10.120  1.00 71.99           C  
ATOM   1483  C   TYR B 193      -0.347  23.427  10.875  1.00 71.99           C  
ATOM   1484  CB  TYR B 193       0.714  24.424   8.840  1.00 71.99           C  
ATOM   1485  O   TYR B 193      -0.870  22.312  10.947  1.00 71.99           O  
ATOM   1486  CG  TYR B 193      -0.130  23.697   7.822  1.00 71.99           C  
ATOM   1487  CD1 TYR B 193       0.449  22.819   6.908  1.00 71.99           C  
ATOM   1488  CD2 TYR B 193      -1.507  23.887   7.770  1.00 71.99           C  
ATOM   1489  CE1 TYR B 193      -0.325  22.148   5.966  1.00 71.99           C  
ATOM   1490  CE2 TYR B 193      -2.290  23.222   6.833  1.00 71.99           C  
ATOM   1491  OH  TYR B 193      -2.461  21.694   5.007  1.00 71.99           O  
ATOM   1492  CZ  TYR B 193      -1.691  22.355   5.937  1.00 71.99           C  
ATOM   1493  N   VAL B 194      -0.791  24.516  11.509  1.00 76.62           N  
ATOM   1494  CA  VAL B 194      -2.015  24.495  12.302  1.00 76.62           C  
ATOM   1495  C   VAL B 194      -3.152  25.145  11.516  1.00 76.62           C  
ATOM   1496  CB  VAL B 194      -1.826  25.212  13.657  1.00 76.62           C  
ATOM   1497  O   VAL B 194      -2.938  26.125  10.800  1.00 76.62           O  
ATOM   1498  CG1 VAL B 194      -3.140  25.254  14.434  1.00 76.62           C  
ATOM   1499  CG2 VAL B 194      -0.738  24.523  14.478  1.00 76.62           C  
ATOM   1500  N   LEU B 195      -4.268  24.525  11.592  1.00 77.10           N  
ATOM   1501  CA  LEU B 195      -5.462  25.082  10.965  1.00 77.10           C  
ATOM   1502  C   LEU B 195      -6.466  25.539  12.018  1.00 77.10           C  
ATOM   1503  CB  LEU B 195      -6.111  24.052  10.037  1.00 77.10           C  
ATOM   1504  O   LEU B 195      -6.616  24.895  13.059  1.00 77.10           O  
ATOM   1505  CG  LEU B 195      -5.293  23.631   8.815  1.00 77.10           C  
ATOM   1506  CD1 LEU B 195      -5.985  22.485   8.083  1.00 77.10           C  
ATOM   1507  CD2 LEU B 195      -5.078  24.816   7.880  1.00 77.10           C  
ATOM   1508  N   SER B 196      -7.080  26.681  11.736  1.00 73.89           N  
ATOM   1509  CA  SER B 196      -8.202  27.096  12.572  1.00 73.89           C  
ATOM   1510  C   SER B 196      -9.418  26.203  12.349  1.00 73.89           C  
ATOM   1511  CB  SER B 196      -8.571  28.553  12.289  1.00 73.89           C  
ATOM   1512  O   SER B 196      -9.447  25.409  11.407  1.00 73.89           O  
ATOM   1513  OG  SER B 196      -9.132  28.688  10.995  1.00 73.89           O  
ATOM   1514  N   LYS B 197     -10.391  26.247  13.235  1.00 78.63           N  
ATOM   1515  CA  LYS B 197     -11.625  25.481  13.091  1.00 78.63           C  
ATOM   1516  C   LYS B 197     -12.260  25.713  11.723  1.00 78.63           C  
ATOM   1517  CB  LYS B 197     -12.616  25.845  14.198  1.00 78.63           C  
ATOM   1518  O   LYS B 197     -12.626  24.759  11.033  1.00 78.63           O  
ATOM   1519  CG  LYS B 197     -13.972  25.171  14.061  1.00 78.63           C  
ATOM   1520  CD  LYS B 197     -14.922  25.594  15.174  1.00 78.63           C  
ATOM   1521  CE  LYS B 197     -16.297  24.962  15.008  1.00 78.63           C  
ATOM   1522  NZ  LYS B 197     -17.210  25.317  16.135  1.00 78.63           N  
ATOM   1523  N   SER B 198     -12.369  26.979  11.277  1.00 76.40           N  
ATOM   1524  CA  SER B 198     -13.009  27.343  10.017  1.00 76.40           C  
ATOM   1525  C   SER B 198     -12.262  26.750   8.827  1.00 76.40           C  
ATOM   1526  CB  SER B 198     -13.086  28.863   9.875  1.00 76.40           C  
ATOM   1527  O   SER B 198     -12.878  26.188   7.919  1.00 76.40           O  
ATOM   1528  OG  SER B 198     -11.790  29.424   9.750  1.00 76.40           O  
ATOM   1529  N   ARG B 199     -10.984  26.816   8.867  1.00 78.16           N  
ATOM   1530  CA  ARG B 199     -10.167  26.300   7.773  1.00 78.16           C  
ATOM   1531  C   ARG B 199     -10.204  24.776   7.733  1.00 78.16           C  
ATOM   1532  CB  ARG B 199      -8.722  26.786   7.905  1.00 78.16           C  
ATOM   1533  O   ARG B 199     -10.215  24.178   6.655  1.00 78.16           O  
ATOM   1534  CG  ARG B 199      -8.517  28.231   7.480  1.00 78.16           C  
ATOM   1535  CD  ARG B 199      -7.136  28.452   6.879  1.00 78.16           C  
ATOM   1536  NE  ARG B 199      -6.976  29.815   6.381  1.00 78.16           N  
ATOM   1537  NH1 ARG B 199      -4.754  29.564   5.802  1.00 78.16           N  
ATOM   1538  NH2 ARG B 199      -5.814  31.567   5.455  1.00 78.16           N  
ATOM   1539  CZ  ARG B 199      -5.848  30.312   5.880  1.00 78.16           C  
ATOM   1540  N   ALA B 200     -10.212  24.220   8.917  1.00 82.65           N  
ATOM   1541  CA  ALA B 200     -10.318  22.765   8.990  1.00 82.65           C  
ATOM   1542  C   ALA B 200     -11.605  22.276   8.331  1.00 82.65           C  
ATOM   1543  CB  ALA B 200     -10.258  22.300  10.443  1.00 82.65           C  
ATOM   1544  O   ALA B 200     -11.583  21.331   7.538  1.00 82.65           O  
ATOM   1545  N   LEU B 201     -12.701  23.001   8.580  1.00 84.19           N  
ATOM   1546  CA  LEU B 201     -14.010  22.622   8.057  1.00 84.19           C  
ATOM   1547  C   LEU B 201     -14.105  22.917   6.564  1.00 84.19           C  
ATOM   1548  CB  LEU B 201     -15.121  23.363   8.807  1.00 84.19           C  
ATOM   1549  O   LEU B 201     -14.903  22.300   5.855  1.00 84.19           O  
ATOM   1550  CG  LEU B 201     -15.388  22.910  10.243  1.00 84.19           C  
ATOM   1551  CD1 LEU B 201     -16.368  23.859  10.924  1.00 84.19           C  
ATOM   1552  CD2 LEU B 201     -15.917  21.481  10.265  1.00 84.19           C  
ATOM   1553  N   GLU B 202     -13.267  23.861   6.098  1.00 80.98           N  
ATOM   1554  CA  GLU B 202     -13.205  24.128   4.664  1.00 80.98           C  
ATOM   1555  C   GLU B 202     -12.564  22.964   3.913  1.00 80.98           C  
ATOM   1556  CB  GLU B 202     -12.432  25.420   4.390  1.00 80.98           C  
ATOM   1557  O   GLU B 202     -13.011  22.600   2.824  1.00 80.98           O  
ATOM   1558  CG  GLU B 202     -13.312  26.581   3.950  1.00 80.98           C  
ATOM   1559  CD  GLU B 202     -12.534  27.864   3.704  1.00 80.98           C  
ATOM   1560  OE1 GLU B 202     -13.160  28.907   3.410  1.00 80.98           O  
ATOM   1561  OE2 GLU B 202     -11.287  27.825   3.805  1.00 80.98           O  
ATOM   1562  N   HIS B 203     -11.595  22.407   4.586  1.00 81.29           N  
ATOM   1563  CA  HIS B 203     -10.891  21.292   3.963  1.00 81.29           C  
ATOM   1564  C   HIS B 203     -11.684  19.997   4.094  1.00 81.29           C  
ATOM   1565  CB  HIS B 203      -9.502  21.122   4.582  1.00 81.29           C  
ATOM   1566  O   HIS B 203     -11.719  19.188   3.164  1.00 81.29           O  
ATOM   1567  CG  HIS B 203      -8.514  22.150   4.131  1.00 81.29           C  
ATOM   1568  CD2 HIS B 203      -7.942  23.184   4.791  1.00 81.29           C  
ATOM   1569  ND1 HIS B 203      -8.008  22.183   2.849  1.00 81.29           N  
ATOM   1570  CE1 HIS B 203      -7.163  23.196   2.742  1.00 81.29           C  
ATOM   1571  NE2 HIS B 203      -7.106  23.819   3.907  1.00 81.29           N  
ATOM   1572  N   PHE B 204     -12.332  19.850   5.282  1.00 84.69           N  
ATOM   1573  CA  PHE B 204     -13.123  18.657   5.558  1.00 84.69           C  
ATOM   1574  C   PHE B 204     -14.504  19.032   6.082  1.00 84.69           C  
ATOM   1575  CB  PHE B 204     -12.405  17.756   6.568  1.00 84.69           C  
ATOM   1576  O   PHE B 204     -14.774  18.908   7.279  1.00 84.69           O  
ATOM   1577  CG  PHE B 204     -11.447  16.781   5.939  1.00 84.69           C  
ATOM   1578  CD1 PHE B 204     -11.869  15.510   5.570  1.00 84.69           C  
ATOM   1579  CD2 PHE B 204     -10.123  17.137   5.715  1.00 84.69           C  
ATOM   1580  CE1 PHE B 204     -10.984  14.605   4.987  1.00 84.69           C  
ATOM   1581  CE2 PHE B 204      -9.233  16.238   5.133  1.00 84.69           C  
ATOM   1582  CZ  PHE B 204      -9.665  14.973   4.771  1.00 84.69           C  
ATOM   1583  N   PRO B 205     -15.343  19.379   5.160  1.00 80.42           N  
ATOM   1584  CA  PRO B 205     -16.663  19.874   5.556  1.00 80.42           C  
ATOM   1585  C   PRO B 205     -17.487  18.828   6.303  1.00 80.42           C  
ATOM   1586  CB  PRO B 205     -17.319  20.234   4.220  1.00 80.42           C  
ATOM   1587  O   PRO B 205     -18.403  19.178   7.052  1.00 80.42           O  
ATOM   1588  CG  PRO B 205     -16.179  20.406   3.269  1.00 80.42           C  
ATOM   1589  CD  PRO B 205     -15.018  19.593   3.764  1.00 80.42           C  
ATOM   1590  N   MET B 206     -17.063  17.604   6.145  1.00 79.39           N  
ATOM   1591  CA  MET B 206     -17.855  16.534   6.745  1.00 79.39           C  
ATOM   1592  C   MET B 206     -17.397  16.252   8.172  1.00 79.39           C  
ATOM   1593  CB  MET B 206     -17.762  15.259   5.904  1.00 79.39           C  
ATOM   1594  O   MET B 206     -17.989  15.424   8.866  1.00 79.39           O  
ATOM   1595  CG  MET B 206     -18.267  15.425   4.480  1.00 79.39           C  
ATOM   1596  SD  MET B 206     -18.203  13.860   3.524  1.00 79.39           S  
ATOM   1597  CE  MET B 206     -16.425  13.774   3.171  1.00 79.39           C  
ATOM   1598  N   LEU B 207     -16.419  16.997   8.603  1.00 84.85           N  
ATOM   1599  CA  LEU B 207     -15.856  16.806   9.935  1.00 84.85           C  
ATOM   1600  C   LEU B 207     -16.852  17.226  11.011  1.00 84.85           C  
ATOM   1601  CB  LEU B 207     -14.557  17.600  10.088  1.00 84.85           C  
ATOM   1602  O   LEU B 207     -17.617  18.174  10.818  1.00 84.85           O  
ATOM   1603  CG  LEU B 207     -13.739  17.327  11.351  1.00 84.85           C  
ATOM   1604  CD1 LEU B 207     -13.139  15.926  11.302  1.00 84.85           C  
ATOM   1605  CD2 LEU B 207     -12.646  18.377  11.519  1.00 84.85           C  
ATOM   1606  N   GLN B 208     -16.880  16.501  12.106  1.00 81.28           N  
ATOM   1607  CA  GLN B 208     -17.723  16.899  13.229  1.00 81.28           C  
ATOM   1608  C   GLN B 208     -17.339  18.284  13.741  1.00 81.28           C  
ATOM   1609  CB  GLN B 208     -17.630  15.875  14.361  1.00 81.28           C  
ATOM   1610  O   GLN B 208     -16.238  18.475  14.262  1.00 81.28           O  
ATOM   1611  CG  GLN B 208     -18.673  16.069  15.453  1.00 81.28           C  
ATOM   1612  CD  GLN B 208     -18.671  14.946  16.473  1.00 81.28           C  
ATOM   1613  NE2 GLN B 208     -19.739  14.855  17.258  1.00 81.28           N  
ATOM   1614  OE1 GLN B 208     -17.717  14.165  16.554  1.00 81.28           O  
ATOM   1615  N   LYS B 209     -18.302  19.115  13.682  1.00 81.95           N  
ATOM   1616  CA  LYS B 209     -18.049  20.526  13.960  1.00 81.95           C  
ATOM   1617  C   LYS B 209     -18.114  20.812  15.457  1.00 81.95           C  
ATOM   1618  CB  LYS B 209     -19.050  21.408  13.213  1.00 81.95           C  
ATOM   1619  O   LYS B 209     -17.384  21.666  15.964  1.00 81.95           O  
ATOM   1620  CG  LYS B 209     -18.969  21.293  11.698  1.00 81.95           C  
ATOM   1621  CD  LYS B 209     -20.032  22.142  11.015  1.00 81.95           C  
ATOM   1622  CE  LYS B 209     -20.009  21.959   9.503  1.00 81.95           C  
ATOM   1623  NZ  LYS B 209     -21.067  22.771   8.831  1.00 81.95           N  
ATOM   1624  N   ASP B 210     -18.873  20.007  16.114  1.00 79.03           N  
ATOM   1625  CA  ASP B 210     -19.114  20.285  17.527  1.00 79.03           C  
ATOM   1626  C   ASP B 210     -17.847  20.069  18.352  1.00 79.03           C  
ATOM   1627  CB  ASP B 210     -20.246  19.405  18.061  1.00 79.03           C  
ATOM   1628  O   ASP B 210     -17.206  19.021  18.253  1.00 79.03           O  
ATOM   1629  CG  ASP B 210     -21.594  19.734  17.444  1.00 79.03           C  
ATOM   1630  OD1 ASP B 210     -21.803  20.889  17.014  1.00 79.03           O  
ATOM   1631  OD2 ASP B 210     -22.456  18.830  17.389  1.00 79.03           O  
ATOM   1632  N   LYS B 211     -17.306  21.013  19.073  1.00 78.53           N  
ATOM   1633  CA  LYS B 211     -16.204  21.001  20.031  1.00 78.53           C  
ATOM   1634  C   LYS B 211     -14.858  21.122  19.321  1.00 78.53           C  
ATOM   1635  CB  LYS B 211     -16.239  19.726  20.875  1.00 78.53           C  
ATOM   1636  O   LYS B 211     -13.806  21.033  19.956  1.00 78.53           O  
ATOM   1637  CG  LYS B 211     -17.447  19.626  21.794  1.00 78.53           C  
ATOM   1638  CD  LYS B 211     -17.355  18.410  22.708  1.00 78.53           C  
ATOM   1639  CE  LYS B 211     -18.573  18.297  23.614  1.00 78.53           C  
ATOM   1640  NZ  LYS B 211     -18.501  17.090  24.491  1.00 78.53           N  
ATOM   1641  N   LEU B 212     -14.940  21.201  17.974  1.00 84.41           N  
ATOM   1642  CA  LEU B 212     -13.704  21.324  17.209  1.00 84.41           C  
ATOM   1643  C   LEU B 212     -13.015  22.653  17.501  1.00 84.41           C  
ATOM   1644  CB  LEU B 212     -13.986  21.201  15.710  1.00 84.41           C  
ATOM   1645  O   LEU B 212     -13.629  23.715  17.383  1.00 84.41           O  
ATOM   1646  CG  LEU B 212     -12.768  21.240  14.785  1.00 84.41           C  
ATOM   1647  CD1 LEU B 212     -11.911  19.995  14.985  1.00 84.41           C  
ATOM   1648  CD2 LEU B 212     -13.205  21.368  13.330  1.00 84.41           C  
ATOM   1649  N   VAL B 213     -11.767  22.645  17.887  1.00 76.40           N  
ATOM   1650  CA  VAL B 213     -11.015  23.846  18.235  1.00 76.40           C  
ATOM   1651  C   VAL B 213     -10.103  24.238  17.075  1.00 76.40           C  
ATOM   1652  CB  VAL B 213     -10.184  23.642  19.522  1.00 76.40           C  
ATOM   1653  O   VAL B 213      -9.879  25.426  16.828  1.00 76.40           O  
ATOM   1654  CG1 VAL B 213      -9.411  24.913  19.872  1.00 76.40           C  
ATOM   1655  CG2 VAL B 213     -11.088  23.227  20.680  1.00 76.40           C  
ATOM   1656  N   GLY B 214      -9.635  23.349  16.430  1.00 79.75           N  
ATOM   1657  CA  GLY B 214      -8.706  23.477  15.318  1.00 79.75           C  
ATOM   1658  C   GLY B 214      -8.154  22.146  14.845  1.00 79.75           C  
ATOM   1659  O   GLY B 214      -8.756  21.097  15.086  1.00 79.75           O  
ATOM   1660  N   ALA B 215      -7.123  22.215  14.032  1.00 82.70           N  
ATOM   1661  CA  ALA B 215      -6.510  20.985  13.535  1.00 82.70           C  
ATOM   1662  C   ALA B 215      -5.021  21.185  13.265  1.00 82.70           C  
ATOM   1663  CB  ALA B 215      -7.219  20.511  12.269  1.00 82.70           C  
ATOM   1664  O   ALA B 215      -4.562  22.317  13.092  1.00 82.70           O  
ATOM   1665  N   ILE B 216      -4.331  20.106  13.390  1.00 82.82           N  
ATOM   1666  CA  ILE B 216      -2.921  20.089  13.018  1.00 82.82           C  
ATOM   1667  C   ILE B 216      -2.729  19.243  11.761  1.00 82.82           C  
ATOM   1668  CB  ILE B 216      -2.040  19.550  14.166  1.00 82.82           C  
ATOM   1669  O   ILE B 216      -3.365  18.197  11.606  1.00 82.82           O  
ATOM   1670  CG1 ILE B 216      -2.226  20.401  15.427  1.00 82.82           C  
ATOM   1671  CG2 ILE B 216      -0.568  19.511  13.745  1.00 82.82           C  
ATOM   1672  CD1 ILE B 216      -1.602  19.799  16.679  1.00 82.82           C  
ATOM   1673  N   VAL B 217      -1.914  19.769  10.862  1.00 84.50           N  
ATOM   1674  CA  VAL B 217      -1.628  19.020   9.643  1.00 84.50           C  
ATOM   1675  C   VAL B 217      -0.142  18.676   9.583  1.00 84.50           C  
ATOM   1676  CB  VAL B 217      -2.043  19.811   8.381  1.00 84.50           C  
ATOM   1677  O   VAL B 217       0.711  19.554   9.735  1.00 84.50           O  
ATOM   1678  CG1 VAL B 217      -1.703  19.026   7.116  1.00 84.50           C  
ATOM   1679  CG2 VAL B 217      -3.534  20.139   8.425  1.00 84.50           C  
ATOM   1680  N   TYR B 218       0.127  17.428   9.442  1.00 83.11           N  
ATOM   1681  CA  TYR B 218       1.497  16.994   9.190  1.00 83.11           C  
ATOM   1682  C   TYR B 218       1.577  16.149   7.924  1.00 83.11           C  
ATOM   1683  CB  TYR B 218       2.037  16.200  10.383  1.00 83.11           C  
ATOM   1684  O   TYR B 218       0.551  15.725   7.387  1.00 83.11           O  
ATOM   1685  CG  TYR B 218       1.414  14.833  10.534  1.00 83.11           C  
ATOM   1686  CD1 TYR B 218       0.201  14.669  11.198  1.00 83.11           C  
ATOM   1687  CD2 TYR B 218       2.038  13.704  10.015  1.00 83.11           C  
ATOM   1688  CE1 TYR B 218      -0.376  13.411  11.342  1.00 83.11           C  
ATOM   1689  CE2 TYR B 218       1.471  12.441  10.152  1.00 83.11           C  
ATOM   1690  OH  TYR B 218      -0.301  11.058  10.955  1.00 83.11           O  
ATOM   1691  CZ  TYR B 218       0.265  12.305  10.816  1.00 83.11           C  
ATOM   1692  N   TYR B 219       2.781  15.936   7.462  1.00 85.22           N  
ATOM   1693  CA  TYR B 219       2.932  15.234   6.193  1.00 85.22           C  
ATOM   1694  C   TYR B 219       3.542  13.853   6.402  1.00 85.22           C  
ATOM   1695  CB  TYR B 219       3.801  16.048   5.229  1.00 85.22           C  
ATOM   1696  O   TYR B 219       4.522  13.705   7.137  1.00 85.22           O  
ATOM   1697  CG  TYR B 219       3.095  17.245   4.639  1.00 85.22           C  
ATOM   1698  CD1 TYR B 219       2.486  17.172   3.388  1.00 85.22           C  
ATOM   1699  CD2 TYR B 219       3.037  18.450   5.330  1.00 85.22           C  
ATOM   1700  CE1 TYR B 219       1.837  18.273   2.839  1.00 85.22           C  
ATOM   1701  CE2 TYR B 219       2.390  19.557   4.791  1.00 85.22           C  
ATOM   1702  OH  TYR B 219       1.152  20.552   3.009  1.00 85.22           O  
ATOM   1703  CZ  TYR B 219       1.794  19.459   3.547  1.00 85.22           C  
ATOM   1704  N   ASP B 220       2.934  12.859   5.828  1.00 87.98           N  
ATOM   1705  CA  ASP B 220       3.480  11.513   5.686  1.00 87.98           C  
ATOM   1706  C   ASP B 220       3.593  11.118   4.215  1.00 87.98           C  
ATOM   1707  CB  ASP B 220       2.614  10.500   6.438  1.00 87.98           C  
ATOM   1708  O   ASP B 220       3.356  11.939   3.327  1.00 87.98           O  
ATOM   1709  CG  ASP B 220       3.427   9.409   7.111  1.00 87.98           C  
ATOM   1710  OD1 ASP B 220       4.524   9.072   6.616  1.00 87.98           O  
ATOM   1711  OD2 ASP B 220       2.964   8.879   8.145  1.00 87.98           O  
ATOM   1712  N   GLY B 221       4.069   9.902   3.945  1.00 91.70           N  
ATOM   1713  CA  GLY B 221       4.116   9.398   2.582  1.00 91.70           C  
ATOM   1714  C   GLY B 221       3.015   8.401   2.276  1.00 91.70           C  
ATOM   1715  O   GLY B 221       2.494   7.746   3.181  1.00 91.70           O  
ATOM   1716  N   GLN B 222       2.566   8.363   1.108  1.00 95.48           N  
ATOM   1717  CA  GLN B 222       1.612   7.378   0.609  1.00 95.48           C  
ATOM   1718  C   GLN B 222       2.112   6.730  -0.678  1.00 95.48           C  
ATOM   1719  CB  GLN B 222       0.245   8.024   0.375  1.00 95.48           C  
ATOM   1720  O   GLN B 222       2.872   7.341  -1.433  1.00 95.48           O  
ATOM   1721  CG  GLN B 222      -0.868   7.024   0.095  1.00 95.48           C  
ATOM   1722  CD  GLN B 222      -2.220   7.687  -0.092  1.00 95.48           C  
ATOM   1723  NE2 GLN B 222      -3.224   7.199   0.628  1.00 95.48           N  
ATOM   1724  OE1 GLN B 222      -2.360   8.631  -0.876  1.00 95.48           O  
ATOM   1725  N   HIS B 223       1.681   5.496  -0.910  1.00 97.57           N  
ATOM   1726  CA  HIS B 223       2.160   4.825  -2.113  1.00 97.57           C  
ATOM   1727  C   HIS B 223       1.170   3.764  -2.583  1.00 97.57           C  
ATOM   1728  CB  HIS B 223       3.530   4.192  -1.865  1.00 97.57           C  
ATOM   1729  O   HIS B 223       0.178   3.489  -1.904  1.00 97.57           O  
ATOM   1730  CG  HIS B 223       3.494   3.039  -0.913  1.00 97.57           C  
ATOM   1731  CD2 HIS B 223       2.487   2.539  -0.159  1.00 97.57           C  
ATOM   1732  ND1 HIS B 223       4.598   2.256  -0.651  1.00 97.57           N  
ATOM   1733  CE1 HIS B 223       4.269   1.321   0.226  1.00 97.57           C  
ATOM   1734  NE2 HIS B 223       2.993   1.471   0.540  1.00 97.57           N  
ATOM   1735  N   ASN B 224       1.367   3.312  -3.825  1.00 97.77           N  
ATOM   1736  CA  ASN B 224       0.804   2.051  -4.294  1.00 97.77           C  
ATOM   1737  C   ASN B 224       1.682   0.865  -3.905  1.00 97.77           C  
ATOM   1738  CB  ASN B 224       0.599   2.086  -5.810  1.00 97.77           C  
ATOM   1739  O   ASN B 224       2.630   0.529  -4.617  1.00 97.77           O  
ATOM   1740  CG  ASN B 224      -0.213   0.910  -6.317  1.00 97.77           C  
ATOM   1741  ND2 ASN B 224      -0.956   1.124  -7.396  1.00 97.77           N  
ATOM   1742  OD1 ASN B 224      -0.174  -0.181  -5.743  1.00 97.77           O  
ATOM   1743  N   ASP B 225       1.331   0.233  -2.816  1.00 97.82           N  
ATOM   1744  CA  ASP B 225       2.229  -0.707  -2.152  1.00 97.82           C  
ATOM   1745  C   ASP B 225       2.490  -1.929  -3.029  1.00 97.82           C  
ATOM   1746  CB  ASP B 225       1.650  -1.141  -0.803  1.00 97.82           C  
ATOM   1747  O   ASP B 225       3.627  -2.396  -3.128  1.00 97.82           O  
ATOM   1748  CG  ASP B 225       0.200  -1.582  -0.895  1.00 97.82           C  
ATOM   1749  OD1 ASP B 225      -0.378  -1.554  -2.003  1.00 97.82           O  
ATOM   1750  OD2 ASP B 225      -0.371  -1.959   0.151  1.00 97.82           O  
ATOM   1751  N   ALA B 226       1.453  -2.459  -3.677  1.00 98.05           N  
ATOM   1752  CA  ALA B 226       1.631  -3.626  -4.537  1.00 98.05           C  
ATOM   1753  C   ALA B 226       2.530  -3.299  -5.726  1.00 98.05           C  
ATOM   1754  CB  ALA B 226       0.279  -4.142  -5.022  1.00 98.05           C  
ATOM   1755  O   ALA B 226       3.467  -4.041  -6.027  1.00 98.05           O  
ATOM   1756  N   ARG B 227       2.290  -2.196  -6.374  1.00 97.97           N  
ATOM   1757  CA  ARG B 227       3.090  -1.772  -7.518  1.00 97.97           C  
ATOM   1758  C   ARG B 227       4.523  -1.461  -7.099  1.00 97.97           C  
ATOM   1759  CB  ARG B 227       2.463  -0.548  -8.189  1.00 97.97           C  
ATOM   1760  O   ARG B 227       5.468  -1.759  -7.832  1.00 97.97           O  
ATOM   1761  CG  ARG B 227       1.323  -0.882  -9.138  1.00 97.97           C  
ATOM   1762  CD  ARG B 227       1.781  -1.787 -10.273  1.00 97.97           C  
ATOM   1763  NE  ARG B 227       2.604  -1.065 -11.239  1.00 97.97           N  
ATOM   1764  NH1 ARG B 227       2.995  -2.899 -12.589  1.00 97.97           N  
ATOM   1765  NH2 ARG B 227       3.892  -0.860 -13.130  1.00 97.97           N  
ATOM   1766  CZ  ARG B 227       3.162  -1.610 -12.317  1.00 97.97           C  
ATOM   1767  N   MET B 228       4.563  -0.821  -5.964  1.00 98.52           N  
ATOM   1768  CA  MET B 228       5.900  -0.520  -5.458  1.00 98.52           C  
ATOM   1769  C   MET B 228       6.711  -1.798  -5.271  1.00 98.52           C  
ATOM   1770  CB  MET B 228       5.815   0.244  -4.136  1.00 98.52           C  
ATOM   1771  O   MET B 228       7.850  -1.889  -5.731  1.00 98.52           O  
ATOM   1772  CG  MET B 228       7.171   0.596  -3.544  1.00 98.52           C  
ATOM   1773  SD  MET B 228       8.054   1.873  -4.520  1.00 98.52           S  
ATOM   1774  CE  MET B 228       7.179   3.363  -3.965  1.00 98.52           C  
ATOM   1775  N   ASN B 229       6.158  -2.789  -4.588  1.00 98.70           N  
ATOM   1776  CA  ASN B 229       6.832  -4.067  -4.385  1.00 98.70           C  
ATOM   1777  C   ASN B 229       7.209  -4.719  -5.712  1.00 98.70           C  
ATOM   1778  CB  ASN B 229       5.955  -5.012  -3.560  1.00 98.70           C  
ATOM   1779  O   ASN B 229       8.336  -5.189  -5.880  1.00 98.70           O  
ATOM   1780  CG  ASN B 229       6.646  -6.323  -3.243  1.00 98.70           C  
ATOM   1781  ND2 ASN B 229       5.861  -7.376  -3.052  1.00 98.70           N  
ATOM   1782  OD1 ASN B 229       7.876  -6.388  -3.169  1.00 98.70           O  
ATOM   1783  N   LEU B 230       6.238  -4.709  -6.614  1.00 98.64           N  
ATOM   1784  CA  LEU B 230       6.500  -5.267  -7.936  1.00 98.64           C  
ATOM   1785  C   LEU B 230       7.665  -4.549  -8.608  1.00 98.64           C  
ATOM   1786  CB  LEU B 230       5.251  -5.172  -8.815  1.00 98.64           C  
ATOM   1787  O   LEU B 230       8.539  -5.190  -9.196  1.00 98.64           O  
ATOM   1788  CG  LEU B 230       5.368  -5.755 -10.225  1.00 98.64           C  
ATOM   1789  CD1 LEU B 230       5.681  -7.246 -10.157  1.00 98.64           C  
ATOM   1790  CD2 LEU B 230       4.086  -5.508 -11.014  1.00 98.64           C  
ATOM   1791  N   ALA B 231       7.701  -3.251  -8.517  1.00 98.38           N  
ATOM   1792  CA  ALA B 231       8.774  -2.457  -9.109  1.00 98.38           C  
ATOM   1793  C   ALA B 231      10.128  -2.839  -8.520  1.00 98.38           C  
ATOM   1794  CB  ALA B 231       8.508  -0.967  -8.904  1.00 98.38           C  
ATOM   1795  O   ALA B 231      11.135  -2.869  -9.232  1.00 98.38           O  
ATOM   1796  N   ILE B 232      10.154  -3.134  -7.252  1.00 98.79           N  
ATOM   1797  CA  ILE B 232      11.392  -3.560  -6.609  1.00 98.79           C  
ATOM   1798  C   ILE B 232      11.860  -4.881  -7.214  1.00 98.79           C  
ATOM   1799  CB  ILE B 232      11.216  -3.703  -5.081  1.00 98.79           C  
ATOM   1800  O   ILE B 232      13.024  -5.019  -7.597  1.00 98.79           O  
ATOM   1801  CG1 ILE B 232      10.822  -2.357  -4.461  1.00 98.79           C  
ATOM   1802  CG2 ILE B 232      12.495  -4.248  -4.438  1.00 98.79           C  
ATOM   1803  CD1 ILE B 232      10.369  -2.453  -3.010  1.00 98.79           C  
ATOM   1804  N   ALA B 233      10.940  -5.823  -7.356  1.00 98.71           N  
ATOM   1805  CA  ALA B 233      11.264  -7.131  -7.918  1.00 98.71           C  
ATOM   1806  C   ALA B 233      11.691  -7.011  -9.378  1.00 98.71           C  
ATOM   1807  CB  ALA B 233      10.071  -8.075  -7.792  1.00 98.71           C  
ATOM   1808  O   ALA B 233      12.648  -7.659  -9.807  1.00 98.71           O  
ATOM   1809  N   LEU B 234      11.012  -6.194 -10.116  1.00 98.35           N  
ATOM   1810  CA  LEU B 234      11.326  -6.011 -11.528  1.00 98.35           C  
ATOM   1811  C   LEU B 234      12.685  -5.340 -11.701  1.00 98.35           C  
ATOM   1812  CB  LEU B 234      10.241  -5.178 -12.216  1.00 98.35           C  
ATOM   1813  O   LEU B 234      13.439  -5.682 -12.614  1.00 98.35           O  
ATOM   1814  CG  LEU B 234       8.866  -5.835 -12.350  1.00 98.35           C  
ATOM   1815  CD1 LEU B 234       7.849  -4.830 -12.880  1.00 98.35           C  
ATOM   1816  CD2 LEU B 234       8.943  -7.057 -13.259  1.00 98.35           C  
ATOM   1817  N   THR B 235      12.933  -4.409 -10.867  1.00 97.91           N  
ATOM   1818  CA  THR B 235      14.232  -3.748 -10.922  1.00 97.91           C  
ATOM   1819  C   THR B 235      15.355  -4.735 -10.619  1.00 97.91           C  
ATOM   1820  CB  THR B 235      14.300  -2.569  -9.933  1.00 97.91           C  
ATOM   1821  O   THR B 235      16.391  -4.729 -11.286  1.00 97.91           O  
ATOM   1822  CG2 THR B 235      15.615  -1.809 -10.073  1.00 97.91           C  
ATOM   1823  OG1 THR B 235      13.213  -1.672 -10.192  1.00 97.91           O  
ATOM   1824  N   ALA B 236      15.125  -5.570  -9.636  1.00 98.48           N  
ATOM   1825  CA  ALA B 236      16.102  -6.617  -9.349  1.00 98.48           C  
ATOM   1826  C   ALA B 236      16.328  -7.505 -10.570  1.00 98.48           C  
ATOM   1827  CB  ALA B 236      15.646  -7.459  -8.160  1.00 98.48           C  
ATOM   1828  O   ALA B 236      17.468  -7.841 -10.898  1.00 98.48           O  
ATOM   1829  N   ALA B 237      15.257  -7.860 -11.228  1.00 97.70           N  
ATOM   1830  CA  ALA B 237      15.343  -8.685 -12.430  1.00 97.70           C  
ATOM   1831  C   ALA B 237      16.131  -7.976 -13.527  1.00 97.70           C  
ATOM   1832  CB  ALA B 237      13.946  -9.044 -12.931  1.00 97.70           C  
ATOM   1833  O   ALA B 237      16.968  -8.589 -14.195  1.00 97.70           O  
ATOM   1834  N   ARG B 238      15.936  -6.718 -13.688  1.00 96.40           N  
ATOM   1835  CA  ARG B 238      16.635  -5.944 -14.709  1.00 96.40           C  
ATOM   1836  C   ARG B 238      18.134  -5.900 -14.432  1.00 96.40           C  
ATOM   1837  CB  ARG B 238      16.074  -4.522 -14.783  1.00 96.40           C  
ATOM   1838  O   ARG B 238      18.941  -5.855 -15.362  1.00 96.40           O  
ATOM   1839  CG  ARG B 238      14.716  -4.431 -15.461  1.00 96.40           C  
ATOM   1840  CD  ARG B 238      14.193  -3.001 -15.485  1.00 96.40           C  
ATOM   1841  NE  ARG B 238      15.065  -2.121 -16.258  1.00 96.40           N  
ATOM   1842  NH1 ARG B 238      14.641  -0.241 -14.985  1.00 96.40           N  
ATOM   1843  NH2 ARG B 238      16.073  -0.123 -16.771  1.00 96.40           N  
ATOM   1844  CZ  ARG B 238      15.257  -0.830 -16.003  1.00 96.40           C  
ATOM   1845  N   TYR B 239      18.480  -6.001 -13.138  1.00 96.42           N  
ATOM   1846  CA  TYR B 239      19.891  -5.966 -12.770  1.00 96.42           C  
ATOM   1847  C   TYR B 239      20.498  -7.363 -12.806  1.00 96.42           C  
ATOM   1848  CB  TYR B 239      20.069  -5.355 -11.377  1.00 96.42           C  
ATOM   1849  O   TYR B 239      21.680  -7.541 -12.501  1.00 96.42           O  
ATOM   1850  CG  TYR B 239      20.151  -3.848 -11.382  1.00 96.42           C  
ATOM   1851  CD1 TYR B 239      21.383  -3.198 -11.421  1.00 96.42           C  
ATOM   1852  CD2 TYR B 239      18.998  -3.070 -11.346  1.00 96.42           C  
ATOM   1853  CE1 TYR B 239      21.464  -1.809 -11.424  1.00 96.42           C  
ATOM   1854  CE2 TYR B 239      19.067  -1.681 -11.348  1.00 96.42           C  
ATOM   1855  OH  TYR B 239      20.377   0.314 -11.389  1.00 96.42           O  
ATOM   1856  CZ  TYR B 239      20.303  -1.061 -11.387  1.00 96.42           C  
ATOM   1857  N   GLY B 240      19.633  -8.348 -13.088  1.00 95.96           N  
ATOM   1858  CA  GLY B 240      20.202  -9.657 -13.368  1.00 95.96           C  
ATOM   1859  C   GLY B 240      19.797 -10.712 -12.356  1.00 95.96           C  
ATOM   1860  O   GLY B 240      20.226 -11.865 -12.448  1.00 95.96           O  
ATOM   1861  N   ALA B 241      19.018 -10.357 -11.351  1.00 98.33           N  
ATOM   1862  CA  ALA B 241      18.529 -11.363 -10.412  1.00 98.33           C  
ATOM   1863  C   ALA B 241      17.519 -12.292 -11.080  1.00 98.33           C  
ATOM   1864  CB  ALA B 241      17.906 -10.693  -9.191  1.00 98.33           C  
ATOM   1865  O   ALA B 241      16.701 -11.849 -11.890  1.00 98.33           O  
ATOM   1866  N   ALA B 242      17.634 -13.578 -10.848  1.00 98.54           N  
ATOM   1867  CA  ALA B 242      16.606 -14.513 -11.297  1.00 98.54           C  
ATOM   1868  C   ALA B 242      15.413 -14.514 -10.346  1.00 98.54           C  
ATOM   1869  CB  ALA B 242      17.184 -15.920 -11.424  1.00 98.54           C  
ATOM   1870  O   ALA B 242      15.418 -15.221  -9.335  1.00 98.54           O  
ATOM   1871  N   THR B 243      14.387 -13.746 -10.698  1.00 98.32           N  
ATOM   1872  CA  THR B 243      13.204 -13.613  -9.855  1.00 98.32           C  
ATOM   1873  C   THR B 243      12.028 -14.386 -10.447  1.00 98.32           C  
ATOM   1874  CB  THR B 243      12.811 -12.136  -9.672  1.00 98.32           C  
ATOM   1875  O   THR B 243      11.655 -14.169 -11.602  1.00 98.32           O  
ATOM   1876  CG2 THR B 243      13.958 -11.332  -9.070  1.00 98.32           C  
ATOM   1877  OG1 THR B 243      12.468 -11.577 -10.947  1.00 98.32           O  
ATOM   1878  N   ALA B 244      11.405 -15.240  -9.610  1.00 98.63           N  
ATOM   1879  CA  ALA B 244      10.322 -16.051 -10.160  1.00 98.63           C  
ATOM   1880  C   ALA B 244       9.161 -16.156  -9.176  1.00 98.63           C  
ATOM   1881  CB  ALA B 244      10.833 -17.443 -10.526  1.00 98.63           C  
ATOM   1882  O   ALA B 244       9.337 -16.612  -8.044  1.00 98.63           O  
ATOM   1883  N   ASN B 245       7.971 -15.654  -9.626  1.00 98.76           N  
ATOM   1884  CA  ASN B 245       6.761 -15.889  -8.845  1.00 98.76           C  
ATOM   1885  C   ASN B 245       6.157 -17.259  -9.144  1.00 98.76           C  
ATOM   1886  CB  ASN B 245       5.732 -14.787  -9.104  1.00 98.76           C  
ATOM   1887  O   ASN B 245       6.601 -17.950 -10.063  1.00 98.76           O  
ATOM   1888  CG  ASN B 245       5.221 -14.789 -10.531  1.00 98.76           C  
ATOM   1889  ND2 ASN B 245       4.101 -14.114 -10.761  1.00 98.76           N  
ATOM   1890  OD1 ASN B 245       5.828 -15.392 -11.420  1.00 98.76           O  
ATOM   1891  N   TYR B 246       5.303 -17.747  -8.253  1.00 98.63           N  
ATOM   1892  CA  TYR B 246       4.679 -19.065  -8.312  1.00 98.63           C  
ATOM   1893  C   TYR B 246       5.728 -20.168  -8.259  1.00 98.63           C  
ATOM   1894  CB  TYR B 246       3.838 -19.205  -9.585  1.00 98.63           C  
ATOM   1895  O   TYR B 246       5.667 -21.129  -9.030  1.00 98.63           O  
ATOM   1896  CG  TYR B 246       2.606 -18.332  -9.598  1.00 98.63           C  
ATOM   1897  CD1 TYR B 246       1.464 -18.694  -8.886  1.00 98.63           C  
ATOM   1898  CD2 TYR B 246       2.581 -17.144 -10.321  1.00 98.63           C  
ATOM   1899  CE1 TYR B 246       0.327 -17.894  -8.897  1.00 98.63           C  
ATOM   1900  CE2 TYR B 246       1.449 -16.337 -10.339  1.00 98.63           C  
ATOM   1901  OH  TYR B 246      -0.795 -15.923  -9.638  1.00 98.63           O  
ATOM   1902  CZ  TYR B 246       0.329 -16.719  -9.624  1.00 98.63           C  
ATOM   1903  N   MET B 247       6.703 -19.959  -7.453  1.00 98.75           N  
ATOM   1904  CA  MET B 247       7.746 -20.928  -7.129  1.00 98.75           C  
ATOM   1905  C   MET B 247       7.777 -21.214  -5.631  1.00 98.75           C  
ATOM   1906  CB  MET B 247       9.113 -20.423  -7.594  1.00 98.75           C  
ATOM   1907  O   MET B 247       8.326 -20.428  -4.856  1.00 98.75           O  
ATOM   1908  CG  MET B 247       9.306 -20.476  -9.101  1.00 98.75           C  
ATOM   1909  SD  MET B 247       9.174 -22.181  -9.767  1.00 98.75           S  
ATOM   1910  CE  MET B 247      10.539 -22.979  -8.876  1.00 98.75           C  
ATOM   1911  N   GLU B 248       7.270 -22.323  -5.257  1.00 98.66           N  
ATOM   1912  CA  GLU B 248       7.162 -22.694  -3.849  1.00 98.66           C  
ATOM   1913  C   GLU B 248       8.387 -23.480  -3.390  1.00 98.66           C  
ATOM   1914  CB  GLU B 248       5.891 -23.511  -3.603  1.00 98.66           C  
ATOM   1915  O   GLU B 248       8.845 -24.389  -4.086  1.00 98.66           O  
ATOM   1916  CG  GLU B 248       5.713 -23.952  -2.158  1.00 98.66           C  
ATOM   1917  CD  GLU B 248       4.494 -24.835  -1.945  1.00 98.66           C  
ATOM   1918  OE1 GLU B 248       4.253 -25.271  -0.797  1.00 98.66           O  
ATOM   1919  OE2 GLU B 248       3.774 -25.094  -2.936  1.00 98.66           O  
ATOM   1920  N   VAL B 249       8.893 -23.125  -2.274  1.00 98.90           N  
ATOM   1921  CA  VAL B 249       9.958 -23.909  -1.657  1.00 98.90           C  
ATOM   1922  C   VAL B 249       9.356 -25.072  -0.872  1.00 98.90           C  
ATOM   1923  CB  VAL B 249      10.839 -23.040  -0.731  1.00 98.90           C  
ATOM   1924  O   VAL B 249       8.610 -24.861   0.088  1.00 98.90           O  
ATOM   1925  CG1 VAL B 249      11.783 -23.914   0.092  1.00 98.90           C  
ATOM   1926  CG2 VAL B 249      11.628 -22.019  -1.550  1.00 98.90           C  
ATOM   1927  N   VAL B 250       9.733 -26.253  -1.278  1.00 98.37           N  
ATOM   1928  CA  VAL B 250       9.190 -27.471  -0.684  1.00 98.37           C  
ATOM   1929  C   VAL B 250      10.044 -27.888   0.511  1.00 98.37           C  
ATOM   1930  CB  VAL B 250       9.116 -28.621  -1.714  1.00 98.37           C  
ATOM   1931  O   VAL B 250       9.515 -28.267   1.558  1.00 98.37           O  
ATOM   1932  CG1 VAL B 250       8.578 -29.894  -1.063  1.00 98.37           C  
ATOM   1933  CG2 VAL B 250       8.248 -28.216  -2.903  1.00 98.37           C  
ATOM   1934  N   SER B 251      11.313 -27.842   0.335  1.00 98.66           N  
ATOM   1935  CA  SER B 251      12.248 -28.186   1.401  1.00 98.66           C  
ATOM   1936  C   SER B 251      13.593 -27.497   1.201  1.00 98.66           C  
ATOM   1937  CB  SER B 251      12.447 -29.701   1.471  1.00 98.66           C  
ATOM   1938  O   SER B 251      13.905 -27.041   0.099  1.00 98.66           O  
ATOM   1939  OG  SER B 251      13.032 -30.187   0.276  1.00 98.66           O  
ATOM   1940  N   LEU B 252      14.368 -27.424   2.314  1.00 98.78           N  
ATOM   1941  CA  LEU B 252      15.715 -26.870   2.231  1.00 98.78           C  
ATOM   1942  C   LEU B 252      16.736 -27.964   1.935  1.00 98.78           C  
ATOM   1943  CB  LEU B 252      16.081 -26.154   3.534  1.00 98.78           C  
ATOM   1944  O   LEU B 252      16.588 -29.098   2.395  1.00 98.78           O  
ATOM   1945  CG  LEU B 252      15.248 -24.920   3.887  1.00 98.78           C  
ATOM   1946  CD1 LEU B 252      15.646 -24.387   5.259  1.00 98.78           C  
ATOM   1947  CD2 LEU B 252      15.412 -23.842   2.821  1.00 98.78           C  
ATOM   1948  N   LEU B 253      17.684 -27.651   1.040  1.00 98.43           N  
ATOM   1949  CA  LEU B 253      18.800 -28.556   0.789  1.00 98.43           C  
ATOM   1950  C   LEU B 253      19.911 -28.347   1.812  1.00 98.43           C  
ATOM   1951  CB  LEU B 253      19.347 -28.352  -0.626  1.00 98.43           C  
ATOM   1952  O   LEU B 253      20.221 -27.210   2.174  1.00 98.43           O  
ATOM   1953  CG  LEU B 253      18.341 -28.489  -1.769  1.00 98.43           C  
ATOM   1954  CD1 LEU B 253      18.986 -28.096  -3.094  1.00 98.43           C  
ATOM   1955  CD2 LEU B 253      17.796 -29.911  -1.835  1.00 98.43           C  
ATOM   1956  N   LYS B 254      20.453 -29.397   2.330  1.00 97.11           N  
ATOM   1957  CA  LYS B 254      21.529 -29.315   3.313  1.00 97.11           C  
ATOM   1958  C   LYS B 254      22.740 -30.134   2.871  1.00 97.11           C  
ATOM   1959  CB  LYS B 254      21.045 -29.794   4.682  1.00 97.11           C  
ATOM   1960  O   LYS B 254      22.591 -31.163   2.209  1.00 97.11           O  
ATOM   1961  CG  LYS B 254      19.975 -28.908   5.304  1.00 97.11           C  
ATOM   1962  CD  LYS B 254      19.665 -29.328   6.735  1.00 97.11           C  
ATOM   1963  CE  LYS B 254      18.668 -28.383   7.392  1.00 97.11           C  
ATOM   1964  NZ  LYS B 254      18.402 -28.759   8.813  1.00 97.11           N  
ATOM   1965  N   LYS B 255      23.846 -29.638   3.077  1.00 94.71           N  
ATOM   1966  CA  LYS B 255      25.100 -30.336   2.806  1.00 94.71           C  
ATOM   1967  C   LYS B 255      25.996 -30.357   4.040  1.00 94.71           C  
ATOM   1968  CB  LYS B 255      25.835 -29.681   1.635  1.00 94.71           C  
ATOM   1969  O   LYS B 255      25.996 -29.411   4.830  1.00 94.71           O  
ATOM   1970  CG  LYS B 255      27.083 -30.431   1.191  1.00 94.71           C  
ATOM   1971  CD  LYS B 255      27.779 -29.723   0.036  1.00 94.71           C  
ATOM   1972  CE  LYS B 255      29.068 -30.431  -0.359  1.00 94.71           C  
ATOM   1973  NZ  LYS B 255      29.751 -29.744  -1.497  1.00 94.71           N  
ATOM   1974  N   THR B 256      26.647 -31.450   4.238  1.00 93.79           N  
ATOM   1975  CA  THR B 256      27.563 -31.571   5.367  1.00 93.79           C  
ATOM   1976  C   THR B 256      28.982 -31.190   4.955  1.00 93.79           C  
ATOM   1977  CB  THR B 256      27.559 -33.001   5.939  1.00 93.79           C  
ATOM   1978  O   THR B 256      29.497 -31.685   3.951  1.00 93.79           O  
ATOM   1979  CG2 THR B 256      28.395 -33.087   7.211  1.00 93.79           C  
ATOM   1980  OG1 THR B 256      26.211 -33.386   6.239  1.00 93.79           O  
ATOM   1981  N   ASP B 257      29.489 -30.230   5.637  1.00 86.79           N  
ATOM   1982  CA  ASP B 257      30.883 -29.870   5.397  1.00 86.79           C  
ATOM   1983  C   ASP B 257      31.819 -31.019   5.767  1.00 86.79           C  
ATOM   1984  CB  ASP B 257      31.257 -28.613   6.185  1.00 86.79           C  
ATOM   1985  O   ASP B 257      31.834 -31.469   6.915  1.00 86.79           O  
ATOM   1986  CG  ASP B 257      32.626 -28.068   5.818  1.00 86.79           C  
ATOM   1987  OD1 ASP B 257      33.587 -28.858   5.708  1.00 86.79           O  
ATOM   1988  OD2 ASP B 257      32.745 -26.836   5.641  1.00 86.79           O  
ATOM   1989  N   PRO B 258      32.558 -31.523   4.895  1.00 85.54           N  
ATOM   1990  CA  PRO B 258      33.413 -32.684   5.156  1.00 85.54           C  
ATOM   1991  C   PRO B 258      34.489 -32.401   6.201  1.00 85.54           C  
ATOM   1992  CB  PRO B 258      34.040 -32.973   3.790  1.00 85.54           C  
ATOM   1993  O   PRO B 258      34.878 -33.300   6.952  1.00 85.54           O  
ATOM   1994  CG  PRO B 258      33.463 -31.940   2.878  1.00 85.54           C  
ATOM   1995  CD  PRO B 258      32.561 -31.046   3.679  1.00 85.54           C  
ATOM   1996  N   GLN B 259      35.024 -31.152   6.296  1.00 85.98           N  
ATOM   1997  CA  GLN B 259      36.106 -30.784   7.202  1.00 85.98           C  
ATOM   1998  C   GLN B 259      35.591 -30.592   8.626  1.00 85.98           C  
ATOM   1999  CB  GLN B 259      36.802 -29.510   6.720  1.00 85.98           C  
ATOM   2000  O   GLN B 259      36.209 -31.060   9.584  1.00 85.98           O  
ATOM   2001  CG  GLN B 259      37.607 -29.696   5.441  1.00 85.98           C  
ATOM   2002  CD  GLN B 259      38.300 -28.423   4.993  1.00 85.98           C  
ATOM   2003  NE2 GLN B 259      38.920 -28.467   3.819  1.00 85.98           N  
ATOM   2004  OE1 GLN B 259      38.278 -27.408   5.696  1.00 85.98           O  
ATOM   2005  N   THR B 260      34.375 -30.115   8.809  1.00 85.09           N  
ATOM   2006  CA  THR B 260      33.882 -29.752  10.133  1.00 85.09           C  
ATOM   2007  C   THR B 260      32.774 -30.702  10.577  1.00 85.09           C  
ATOM   2008  CB  THR B 260      33.361 -28.303  10.157  1.00 85.09           C  
ATOM   2009  O   THR B 260      32.508 -30.839  11.773  1.00 85.09           O  
ATOM   2010  CG2 THR B 260      34.454 -27.319   9.755  1.00 85.09           C  
ATOM   2011  OG1 THR B 260      32.263 -28.181   9.244  1.00 85.09           O  
ATOM   2012  N   GLY B 261      32.191 -31.459   9.660  1.00 89.43           N  
ATOM   2013  CA  GLY B 261      31.055 -32.318   9.955  1.00 89.43           C  
ATOM   2014  C   GLY B 261      29.775 -31.547  10.217  1.00 89.43           C  
ATOM   2015  O   GLY B 261      28.737 -32.140  10.517  1.00 89.43           O  
ATOM   2016  N   LYS B 262      29.838 -30.142   9.993  1.00 90.94           N  
ATOM   2017  CA  LYS B 262      28.678 -29.302  10.280  1.00 90.94           C  
ATOM   2018  C   LYS B 262      27.711 -29.279   9.100  1.00 90.94           C  
ATOM   2019  CB  LYS B 262      29.118 -27.879  10.626  1.00 90.94           C  
ATOM   2020  O   LYS B 262      28.135 -29.232   7.943  1.00 90.94           O  
ATOM   2021  CG  LYS B 262      29.636 -27.720  12.047  1.00 90.94           C  
ATOM   2022  CD  LYS B 262      29.899 -26.258  12.386  1.00 90.94           C  
ATOM   2023  CE  LYS B 262      30.466 -26.101  13.790  1.00 90.94           C  
ATOM   2024  NZ  LYS B 262      30.751 -24.672  14.117  1.00 90.94           N  
ATOM   2025  N   VAL B 263      26.475 -29.454   9.397  1.00 94.50           N  
ATOM   2026  CA  VAL B 263      25.421 -29.421   8.388  1.00 94.50           C  
ATOM   2027  C   VAL B 263      25.080 -27.973   8.045  1.00 94.50           C  
ATOM   2028  CB  VAL B 263      24.155 -30.168   8.865  1.00 94.50           C  
ATOM   2029  O   VAL B 263      24.854 -27.153   8.939  1.00 94.50           O  
ATOM   2030  CG1 VAL B 263      23.054 -30.093   7.808  1.00 94.50           C  
ATOM   2031  CG2 VAL B 263      24.487 -31.623   9.193  1.00 94.50           C  
ATOM   2032  N   ARG B 264      25.082 -27.710   6.694  1.00 95.96           N  
ATOM   2033  CA  ARG B 264      24.805 -26.347   6.252  1.00 95.96           C  
ATOM   2034  C   ARG B 264      23.703 -26.326   5.199  1.00 95.96           C  
ATOM   2035  CB  ARG B 264      26.072 -25.693   5.698  1.00 95.96           C  
ATOM   2036  O   ARG B 264      23.639 -27.210   4.342  1.00 95.96           O  
ATOM   2037  CG  ARG B 264      27.177 -25.520   6.728  1.00 95.96           C  
ATOM   2038  CD  ARG B 264      26.957 -24.286   7.591  1.00 95.96           C  
ATOM   2039  NE  ARG B 264      28.104 -24.019   8.453  1.00 95.96           N  
ATOM   2040  NH1 ARG B 264      27.090 -22.302   9.619  1.00 95.96           N  
ATOM   2041  NH2 ARG B 264      29.237 -22.925  10.125  1.00 95.96           N  
ATOM   2042  CZ  ARG B 264      28.141 -23.082   9.397  1.00 95.96           C  
ATOM   2043  N   VAL B 265      22.888 -25.315   5.302  1.00 98.09           N  
ATOM   2044  CA  VAL B 265      21.896 -25.111   4.252  1.00 98.09           C  
ATOM   2045  C   VAL B 265      22.592 -24.719   2.951  1.00 98.09           C  
ATOM   2046  CB  VAL B 265      20.862 -24.034   4.649  1.00 98.09           C  
ATOM   2047  O   VAL B 265      23.460 -23.843   2.944  1.00 98.09           O  
ATOM   2048  CG1 VAL B 265      19.933 -23.718   3.478  1.00 98.09           C  
ATOM   2049  CG2 VAL B 265      20.058 -24.489   5.865  1.00 98.09           C  
ATOM   2050  N   SER B 266      22.226 -25.394   1.796  1.00 98.07           N  
ATOM   2051  CA  SER B 266      22.945 -25.174   0.546  1.00 98.07           C  
ATOM   2052  C   SER B 266      21.983 -24.917  -0.609  1.00 98.07           C  
ATOM   2053  CB  SER B 266      23.835 -26.374   0.220  1.00 98.07           C  
ATOM   2054  O   SER B 266      22.353 -25.059  -1.776  1.00 98.07           O  
ATOM   2055  OG  SER B 266      23.062 -27.556   0.104  1.00 98.07           O  
ATOM   2056  N   GLY B 267      20.793 -24.608  -0.352  1.00 98.58           N  
ATOM   2057  CA  GLY B 267      19.785 -24.323  -1.361  1.00 98.58           C  
ATOM   2058  C   GLY B 267      18.396 -24.788  -0.965  1.00 98.58           C  
ATOM   2059  O   GLY B 267      18.087 -24.895   0.223  1.00 98.58           O  
ATOM   2060  N   ALA B 268      17.521 -24.966  -2.030  1.00 98.89           N  
ATOM   2061  CA  ALA B 268      16.155 -25.401  -1.748  1.00 98.89           C  
ATOM   2062  C   ALA B 268      15.566 -26.159  -2.935  1.00 98.89           C  
ATOM   2063  CB  ALA B 268      15.277 -24.203  -1.397  1.00 98.89           C  
ATOM   2064  O   ALA B 268      15.935 -25.909  -4.084  1.00 98.89           O  
ATOM   2065  N   ARG B 269      14.796 -27.144  -2.570  1.00 98.81           N  
ATOM   2066  CA  ARG B 269      13.958 -27.769  -3.588  1.00 98.81           C  
ATOM   2067  C   ARG B 269      12.717 -26.927  -3.867  1.00 98.81           C  
ATOM   2068  CB  ARG B 269      13.549 -29.179  -3.157  1.00 98.81           C  
ATOM   2069  O   ARG B 269      11.944 -26.630  -2.954  1.00 98.81           O  
ATOM   2070  CG  ARG B 269      12.710 -29.919  -4.187  1.00 98.81           C  
ATOM   2071  CD  ARG B 269      13.566 -30.475  -5.316  1.00 98.81           C  
ATOM   2072  NE  ARG B 269      12.798 -31.355  -6.192  1.00 98.81           N  
ATOM   2073  NH1 ARG B 269      14.566 -31.844  -7.596  1.00 98.81           N  
ATOM   2074  NH2 ARG B 269      12.502 -32.764  -7.981  1.00 98.81           N  
ATOM   2075  CZ  ARG B 269      13.290 -31.986  -7.254  1.00 98.81           C  
ATOM   2076  N   CYS B 270      12.503 -26.555  -5.140  1.00 98.72           N  
ATOM   2077  CA  CYS B 270      11.427 -25.635  -5.489  1.00 98.72           C  
ATOM   2078  C   CYS B 270      10.442 -26.287  -6.452  1.00 98.72           C  
ATOM   2079  CB  CYS B 270      11.993 -24.359  -6.112  1.00 98.72           C  
ATOM   2080  O   CYS B 270      10.832 -27.111  -7.282  1.00 98.72           O  
ATOM   2081  SG  CYS B 270      13.150 -23.478  -5.041  1.00 98.72           S  
ATOM   2082  N   LYS B 271       9.227 -25.925  -6.333  1.00 98.76           N  
ATOM   2083  CA  LYS B 271       8.172 -26.433  -7.207  1.00 98.76           C  
ATOM   2084  C   LYS B 271       7.478 -25.295  -7.949  1.00 98.76           C  
ATOM   2085  CB  LYS B 271       7.149 -27.235  -6.402  1.00 98.76           C  
ATOM   2086  O   LYS B 271       6.991 -24.348  -7.329  1.00 98.76           O  
ATOM   2087  CG  LYS B 271       6.026 -27.826  -7.243  1.00 98.76           C  
ATOM   2088  CD  LYS B 271       5.009 -28.562  -6.380  1.00 98.76           C  
ATOM   2089  CE  LYS B 271       3.857 -29.106  -7.213  1.00 98.76           C  
ATOM   2090  NZ  LYS B 271       2.859 -29.831  -6.372  1.00 98.76           N  
ATOM   2091  N   ASP B 272       7.511 -25.309  -9.248  1.00 98.03           N  
ATOM   2092  CA  ASP B 272       6.654 -24.421 -10.029  1.00 98.03           C  
ATOM   2093  C   ASP B 272       5.180 -24.771  -9.836  1.00 98.03           C  
ATOM   2094  CB  ASP B 272       7.021 -24.489 -11.512  1.00 98.03           C  
ATOM   2095  O   ASP B 272       4.708 -25.791 -10.342  1.00 98.03           O  
ATOM   2096  CG  ASP B 272       6.265 -23.479 -12.357  1.00 98.03           C  
ATOM   2097  OD1 ASP B 272       5.318 -22.844 -11.846  1.00 98.03           O  
ATOM   2098  OD2 ASP B 272       6.617 -23.320 -13.546  1.00 98.03           O  
ATOM   2099  N   VAL B 273       4.463 -23.909  -9.198  1.00 96.41           N  
ATOM   2100  CA  VAL B 273       3.088 -24.167  -8.780  1.00 96.41           C  
ATOM   2101  C   VAL B 273       2.186 -24.269 -10.008  1.00 96.41           C  
ATOM   2102  CB  VAL B 273       2.569 -23.068  -7.826  1.00 96.41           C  
ATOM   2103  O   VAL B 273       1.192 -24.999  -9.996  1.00 96.41           O  
ATOM   2104  CG1 VAL B 273       1.101 -23.307  -7.476  1.00 96.41           C  
ATOM   2105  CG2 VAL B 273       3.422 -23.014  -6.560  1.00 96.41           C  
ATOM   2106  N   LEU B 274       2.524 -23.621 -11.114  1.00 94.87           N  
ATOM   2107  CA  LEU B 274       1.681 -23.572 -12.303  1.00 94.87           C  
ATOM   2108  C   LEU B 274       1.823 -24.850 -13.123  1.00 94.87           C  
ATOM   2109  CB  LEU B 274       2.037 -22.358 -13.164  1.00 94.87           C  
ATOM   2110  O   LEU B 274       0.843 -25.346 -13.684  1.00 94.87           O  
ATOM   2111  CG  LEU B 274       1.835 -20.986 -12.518  1.00 94.87           C  
ATOM   2112  CD1 LEU B 274       2.303 -19.882 -13.461  1.00 94.87           C  
ATOM   2113  CD2 LEU B 274       0.373 -20.785 -12.135  1.00 94.87           C  
ATOM   2114  N   THR B 275       3.016 -25.513 -13.147  1.00 94.24           N  
ATOM   2115  CA  THR B 275       3.252 -26.682 -13.986  1.00 94.24           C  
ATOM   2116  C   THR B 275       3.399 -27.940 -13.134  1.00 94.24           C  
ATOM   2117  CB  THR B 275       4.510 -26.500 -14.856  1.00 94.24           C  
ATOM   2118  O   THR B 275       3.235 -29.056 -13.632  1.00 94.24           O  
ATOM   2119  CG2 THR B 275       4.406 -25.245 -15.717  1.00 94.24           C  
ATOM   2120  OG1 THR B 275       5.659 -26.390 -14.008  1.00 94.24           O  
ATOM   2121  N   GLY B 276       3.782 -27.732 -11.898  1.00 96.47           N  
ATOM   2122  CA  GLY B 276       4.014 -28.863 -11.013  1.00 96.47           C  
ATOM   2123  C   GLY B 276       5.441 -29.375 -11.060  1.00 96.47           C  
ATOM   2124  O   GLY B 276       5.822 -30.241 -10.270  1.00 96.47           O  
ATOM   2125  N   GLN B 277       6.292 -28.835 -11.891  1.00 97.28           N  
ATOM   2126  CA  GLN B 277       7.677 -29.269 -12.035  1.00 97.28           C  
ATOM   2127  C   GLN B 277       8.509 -28.864 -10.821  1.00 97.28           C  
ATOM   2128  CB  GLN B 277       8.292 -28.691 -13.310  1.00 97.28           C  
ATOM   2129  O   GLN B 277       8.428 -27.724 -10.359  1.00 97.28           O  
ATOM   2130  CG  GLN B 277       9.676 -29.241 -13.629  1.00 97.28           C  
ATOM   2131  CD  GLN B 277      10.261 -28.655 -14.900  1.00 97.28           C  
ATOM   2132  NE2 GLN B 277      11.209 -29.367 -15.500  1.00 97.28           N  
ATOM   2133  OE1 GLN B 277       9.864 -27.571 -15.340  1.00 97.28           O  
ATOM   2134  N   GLU B 278       9.260 -29.795 -10.304  1.00 98.39           N  
ATOM   2135  CA  GLU B 278      10.125 -29.553  -9.154  1.00 98.39           C  
ATOM   2136  C   GLU B 278      11.598 -29.647  -9.542  1.00 98.39           C  
ATOM   2137  CB  GLU B 278       9.813 -30.544  -8.029  1.00 98.39           C  
ATOM   2138  O   GLU B 278      11.975 -30.476 -10.373  1.00 98.39           O  
ATOM   2139  CG  GLU B 278       8.414 -30.395  -7.449  1.00 98.39           C  
ATOM   2140  CD  GLU B 278       8.159 -31.306  -6.259  1.00 98.39           C  
ATOM   2141  OE1 GLU B 278       6.988 -31.437  -5.835  1.00 98.39           O  
ATOM   2142  OE2 GLU B 278       9.137 -31.893  -5.745  1.00 98.39           O  
ATOM   2143  N   PHE B 279      12.454 -28.828  -9.085  1.00 98.27           N  
ATOM   2144  CA  PHE B 279      13.896 -28.879  -9.296  1.00 98.27           C  
ATOM   2145  C   PHE B 279      14.633 -28.154  -8.176  1.00 98.27           C  
ATOM   2146  CB  PHE B 279      14.264 -28.264 -10.650  1.00 98.27           C  
ATOM   2147  O   PHE B 279      14.026 -27.402  -7.411  1.00 98.27           O  
ATOM   2148  CG  PHE B 279      13.765 -26.856 -10.834  1.00 98.27           C  
ATOM   2149  CD1 PHE B 279      12.498 -26.615 -11.352  1.00 98.27           C  
ATOM   2150  CD2 PHE B 279      14.563 -25.773 -10.487  1.00 98.27           C  
ATOM   2151  CE1 PHE B 279      12.034 -25.313 -11.523  1.00 98.27           C  
ATOM   2152  CE2 PHE B 279      14.105 -24.470 -10.655  1.00 98.27           C  
ATOM   2153  CZ  PHE B 279      12.841 -24.241 -11.174  1.00 98.27           C  
ATOM   2154  N   ASP B 280      15.937 -28.379  -8.087  1.00 98.69           N  
ATOM   2155  CA  ASP B 280      16.751 -27.810  -7.017  1.00 98.69           C  
ATOM   2156  C   ASP B 280      17.376 -26.485  -7.448  1.00 98.69           C  
ATOM   2157  CB  ASP B 280      17.844 -28.794  -6.594  1.00 98.69           C  
ATOM   2158  O   ASP B 280      17.798 -26.336  -8.596  1.00 98.69           O  
ATOM   2159  CG  ASP B 280      17.293 -30.040  -5.924  1.00 98.69           C  
ATOM   2160  OD1 ASP B 280      16.081 -30.085  -5.620  1.00 98.69           O  
ATOM   2161  OD2 ASP B 280      18.078 -30.986  -5.696  1.00 98.69           O  
ATOM   2162  N   VAL B 281      17.368 -25.538  -6.591  1.00 98.86           N  
ATOM   2163  CA  VAL B 281      18.118 -24.295  -6.737  1.00 98.86           C  
ATOM   2164  C   VAL B 281      19.205 -24.219  -5.668  1.00 98.86           C  
ATOM   2165  CB  VAL B 281      17.193 -23.060  -6.644  1.00 98.86           C  
ATOM   2166  O   VAL B 281      18.910 -24.035  -4.484  1.00 98.86           O  
ATOM   2167  CG1 VAL B 281      17.994 -21.771  -6.821  1.00 98.86           C  
ATOM   2168  CG2 VAL B 281      16.080 -23.149  -7.687  1.00 98.86           C  
ATOM   2169  N   ARG B 282      20.439 -24.308  -6.051  1.00 98.74           N  
ATOM   2170  CA  ARG B 282      21.555 -24.318  -5.111  1.00 98.74           C  
ATOM   2171  C   ARG B 282      22.064 -22.904  -4.850  1.00 98.74           C  
ATOM   2172  CB  ARG B 282      22.693 -25.197  -5.636  1.00 98.74           C  
ATOM   2173  O   ARG B 282      22.066 -22.064  -5.752  1.00 98.74           O  
ATOM   2174  CG  ARG B 282      22.331 -26.669  -5.750  1.00 98.74           C  
ATOM   2175  CD  ARG B 282      23.563 -27.536  -5.969  1.00 98.74           C  
ATOM   2176  NE  ARG B 282      23.202 -28.921  -6.262  1.00 98.74           N  
ATOM   2177  NH1 ARG B 282      25.193 -29.433  -7.317  1.00 98.74           N  
ATOM   2178  NH2 ARG B 282      23.556 -31.025  -7.110  1.00 98.74           N  
ATOM   2179  CZ  ARG B 282      23.985 -29.790  -6.895  1.00 98.74           C  
ATOM   2180  N   ALA B 283      22.424 -22.675  -3.629  1.00 98.75           N  
ATOM   2181  CA  ALA B 283      22.960 -21.369  -3.253  1.00 98.75           C  
ATOM   2182  C   ALA B 283      23.897 -21.484  -2.054  1.00 98.75           C  
ATOM   2183  CB  ALA B 283      21.824 -20.396  -2.946  1.00 98.75           C  
ATOM   2184  O   ALA B 283      23.723 -22.361  -1.205  1.00 98.75           O  
ATOM   2185  N   LYS B 284      24.873 -20.571  -1.994  1.00 97.95           N  
ATOM   2186  CA  LYS B 284      25.791 -20.535  -0.858  1.00 97.95           C  
ATOM   2187  C   LYS B 284      25.084 -20.051   0.405  1.00 97.95           C  
ATOM   2188  CB  LYS B 284      26.990 -19.636  -1.165  1.00 97.95           C  
ATOM   2189  O   LYS B 284      25.402 -20.497   1.509  1.00 97.95           O  
ATOM   2190  CG  LYS B 284      27.845 -20.120  -2.327  1.00 97.95           C  
ATOM   2191  CD  LYS B 284      28.967 -19.138  -2.642  1.00 97.95           C  
ATOM   2192  CE  LYS B 284      29.746 -19.558  -3.881  1.00 97.95           C  
ATOM   2193  NZ  LYS B 284      30.773 -18.541  -4.260  1.00 97.95           N  
ATOM   2194  N   CYS B 285      24.128 -19.180   0.180  1.00 98.40           N  
ATOM   2195  CA  CYS B 285      23.366 -18.599   1.279  1.00 98.40           C  
ATOM   2196  C   CYS B 285      21.879 -18.554   0.949  1.00 98.40           C  
ATOM   2197  CB  CYS B 285      23.870 -17.191   1.596  1.00 98.40           C  
ATOM   2198  O   CYS B 285      21.494 -18.135  -0.144  1.00 98.40           O  
ATOM   2199  SG  CYS B 285      22.872 -16.319   2.822  1.00 98.40           S  
ATOM   2200  N   VAL B 286      21.101 -19.013   1.925  1.00 98.91           N  
ATOM   2201  CA  VAL B 286      19.652 -18.959   1.759  1.00 98.91           C  
ATOM   2202  C   VAL B 286      19.054 -17.970   2.757  1.00 98.91           C  
ATOM   2203  CB  VAL B 286      19.007 -20.352   1.938  1.00 98.91           C  
ATOM   2204  O   VAL B 286      19.362 -18.019   3.950  1.00 98.91           O  
ATOM   2205  CG1 VAL B 286      17.488 -20.264   1.809  1.00 98.91           C  
ATOM   2206  CG2 VAL B 286      19.577 -21.337   0.919  1.00 98.91           C  
ATOM   2207  N   ILE B 287      18.169 -17.099   2.278  1.00 98.94           N  
ATOM   2208  CA  ILE B 287      17.543 -16.079   3.112  1.00 98.94           C  
ATOM   2209  C   ILE B 287      16.045 -16.355   3.227  1.00 98.94           C  
ATOM   2210  CB  ILE B 287      17.785 -14.661   2.549  1.00 98.94           C  
ATOM   2211  O   ILE B 287      15.358 -16.516   2.216  1.00 98.94           O  
ATOM   2212  CG1 ILE B 287      19.278 -14.318   2.588  1.00 98.94           C  
ATOM   2213  CG2 ILE B 287      16.965 -13.625   3.323  1.00 98.94           C  
ATOM   2214  CD1 ILE B 287      19.632 -13.013   1.889  1.00 98.94           C  
ATOM   2215  N   ASN B 288      15.554 -16.411   4.480  1.00 98.88           N  
ATOM   2216  CA  ASN B 288      14.132 -16.535   4.782  1.00 98.88           C  
ATOM   2217  C   ASN B 288      13.484 -15.170   5.000  1.00 98.88           C  
ATOM   2218  CB  ASN B 288      13.918 -17.426   6.007  1.00 98.88           C  
ATOM   2219  O   ASN B 288      13.654 -14.560   6.057  1.00 98.88           O  
ATOM   2220  CG  ASN B 288      12.456 -17.567   6.380  1.00 98.88           C  
ATOM   2221  ND2 ASN B 288      12.194 -18.130   7.553  1.00 98.88           N  
ATOM   2222  OD1 ASN B 288      11.568 -17.172   5.619  1.00 98.88           O  
ATOM   2223  N   ALA B 289      12.755 -14.653   4.033  1.00 98.74           N  
ATOM   2224  CA  ALA B 289      12.024 -13.390   4.089  1.00 98.74           C  
ATOM   2225  C   ALA B 289      10.539 -13.602   3.807  1.00 98.74           C  
ATOM   2226  CB  ALA B 289      12.613 -12.390   3.097  1.00 98.74           C  
ATOM   2227  O   ALA B 289       9.939 -12.867   3.020  1.00 98.74           O  
ATOM   2228  N   THR B 290       9.861 -14.460   4.512  1.00 98.16           N  
ATOM   2229  CA  THR B 290       8.546 -14.966   4.135  1.00 98.16           C  
ATOM   2230  C   THR B 290       7.455 -14.320   4.984  1.00 98.16           C  
ATOM   2231  CB  THR B 290       8.475 -16.497   4.282  1.00 98.16           C  
ATOM   2232  O   THR B 290       6.336 -14.833   5.061  1.00 98.16           O  
ATOM   2233  CG2 THR B 290       9.377 -17.190   3.266  1.00 98.16           C  
ATOM   2234  OG1 THR B 290       8.890 -16.865   5.603  1.00 98.16           O  
ATOM   2235  N   GLY B 291       7.820 -13.225   5.628  1.00 96.08           N  
ATOM   2236  CA  GLY B 291       6.809 -12.491   6.374  1.00 96.08           C  
ATOM   2237  C   GLY B 291       6.137 -13.326   7.447  1.00 96.08           C  
ATOM   2238  O   GLY B 291       6.810 -13.926   8.287  1.00 96.08           O  
ATOM   2239  N   PRO B 292       4.778 -13.418   7.505  1.00 96.20           N  
ATOM   2240  CA  PRO B 292       4.063 -14.181   8.531  1.00 96.20           C  
ATOM   2241  C   PRO B 292       4.391 -15.671   8.495  1.00 96.20           C  
ATOM   2242  CB  PRO B 292       2.591 -13.937   8.190  1.00 96.20           C  
ATOM   2243  O   PRO B 292       4.160 -16.383   9.476  1.00 96.20           O  
ATOM   2244  CG  PRO B 292       2.580 -12.637   7.452  1.00 96.20           C  
ATOM   2245  CD  PRO B 292       3.850 -12.529   6.658  1.00 96.20           C  
ATOM   2246  N   PHE B 293       5.001 -16.106   7.412  1.00 97.55           N  
ATOM   2247  CA  PHE B 293       5.281 -17.529   7.258  1.00 97.55           C  
ATOM   2248  C   PHE B 293       6.730 -17.837   7.616  1.00 97.55           C  
ATOM   2249  CB  PHE B 293       4.987 -17.983   5.825  1.00 97.55           C  
ATOM   2250  O   PHE B 293       7.250 -18.898   7.265  1.00 97.55           O  
ATOM   2251  CG  PHE B 293       3.542 -17.846   5.429  1.00 97.55           C  
ATOM   2252  CD1 PHE B 293       2.624 -18.842   5.741  1.00 97.55           C  
ATOM   2253  CD2 PHE B 293       3.100 -16.721   4.745  1.00 97.55           C  
ATOM   2254  CE1 PHE B 293       1.285 -18.718   5.376  1.00 97.55           C  
ATOM   2255  CE2 PHE B 293       1.764 -16.590   4.377  1.00 97.55           C  
ATOM   2256  CZ  PHE B 293       0.859 -17.590   4.693  1.00 97.55           C  
ATOM   2257  N   THR B 294       7.354 -16.958   8.262  1.00 96.66           N  
ATOM   2258  CA  THR B 294       8.759 -17.067   8.640  1.00 96.66           C  
ATOM   2259  C   THR B 294       9.014 -18.363   9.406  1.00 96.66           C  
ATOM   2260  CB  THR B 294       9.201 -15.866   9.497  1.00 96.66           C  
ATOM   2261  O   THR B 294       9.991 -19.065   9.139  1.00 96.66           O  
ATOM   2262  CG2 THR B 294      10.600 -16.082  10.066  1.00 96.66           C  
ATOM   2263  OG1 THR B 294       9.204 -14.684   8.687  1.00 96.66           O  
ATOM   2264  N   ASP B 295       8.135 -18.760  10.308  1.00 97.09           N  
ATOM   2265  CA  ASP B 295       8.339 -19.928  11.160  1.00 97.09           C  
ATOM   2266  C   ASP B 295       8.253 -21.220  10.351  1.00 97.09           C  
ATOM   2267  CB  ASP B 295       7.314 -19.949  12.296  1.00 97.09           C  
ATOM   2268  O   ASP B 295       8.935 -22.199  10.660  1.00 97.09           O  
ATOM   2269  CG  ASP B 295       7.549 -18.858  13.327  1.00 97.09           C  
ATOM   2270  OD1 ASP B 295       8.715 -18.467  13.546  1.00 97.09           O  
ATOM   2271  OD2 ASP B 295       6.558 -18.388  13.927  1.00 97.09           O  
ATOM   2272  N   SER B 296       7.453 -21.216   9.274  1.00 97.33           N  
ATOM   2273  CA  SER B 296       7.352 -22.392   8.415  1.00 97.33           C  
ATOM   2274  C   SER B 296       8.696 -22.727   7.777  1.00 97.33           C  
ATOM   2275  CB  SER B 296       6.302 -22.171   7.325  1.00 97.33           C  
ATOM   2276  O   SER B 296       9.088 -23.895   7.720  1.00 97.33           O  
ATOM   2277  OG  SER B 296       5.026 -21.937   7.896  1.00 97.33           O  
ATOM   2278  N   VAL B 297       9.440 -21.768   7.357  1.00 98.39           N  
ATOM   2279  CA  VAL B 297      10.741 -21.990   6.735  1.00 98.39           C  
ATOM   2280  C   VAL B 297      11.775 -22.329   7.807  1.00 98.39           C  
ATOM   2281  CB  VAL B 297      11.200 -20.759   5.922  1.00 98.39           C  
ATOM   2282  O   VAL B 297      12.624 -23.200   7.605  1.00 98.39           O  
ATOM   2283  CG1 VAL B 297      12.607 -20.973   5.366  1.00 98.39           C  
ATOM   2284  CG2 VAL B 297      10.214 -20.469   4.792  1.00 98.39           C  
ATOM   2285  N   ARG B 298      11.661 -21.675   8.939  1.00 97.70           N  
ATOM   2286  CA  ARG B 298      12.578 -21.969  10.035  1.00 97.70           C  
ATOM   2287  C   ARG B 298      12.456 -23.423  10.478  1.00 97.70           C  
ATOM   2288  CB  ARG B 298      12.316 -21.036  11.220  1.00 97.70           C  
ATOM   2289  O   ARG B 298      13.459 -24.072  10.779  1.00 97.70           O  
ATOM   2290  CG  ARG B 298      12.763 -19.602  10.986  1.00 97.70           C  
ATOM   2291  CD  ARG B 298      12.557 -18.738  12.223  1.00 97.70           C  
ATOM   2292  NE  ARG B 298      13.369 -19.200  13.345  1.00 97.70           N  
ATOM   2293  NH1 ARG B 298      11.779 -18.736  14.955  1.00 97.70           N  
ATOM   2294  NH2 ARG B 298      13.801 -19.632  15.559  1.00 97.70           N  
ATOM   2295  CZ  ARG B 298      12.981 -19.188  14.617  1.00 97.70           C  
ATOM   2296  N   LYS B 299      11.256 -23.914  10.485  1.00 97.87           N  
ATOM   2297  CA  LYS B 299      11.002 -25.290  10.903  1.00 97.87           C  
ATOM   2298  C   LYS B 299      11.483 -26.282   9.848  1.00 97.87           C  
ATOM   2299  CB  LYS B 299       9.513 -25.500  11.180  1.00 97.87           C  
ATOM   2300  O   LYS B 299      11.730 -27.451  10.154  1.00 97.87           O  
ATOM   2301  CG  LYS B 299       9.029 -24.864  12.475  1.00 97.87           C  
ATOM   2302  CD  LYS B 299       7.536 -25.086  12.682  1.00 97.87           C  
ATOM   2303  CE  LYS B 299       7.053 -24.461  13.984  1.00 97.87           C  
ATOM   2304  NZ  LYS B 299       5.564 -24.501  14.099  1.00 97.87           N  
ATOM   2305  N   MET B 300      11.572 -25.870   8.547  1.00 98.05           N  
ATOM   2306  CA  MET B 300      12.200 -26.703   7.525  1.00 98.05           C  
ATOM   2307  C   MET B 300      13.676 -26.924   7.835  1.00 98.05           C  
ATOM   2308  CB  MET B 300      12.046 -26.066   6.142  1.00 98.05           C  
ATOM   2309  O   MET B 300      14.229 -27.980   7.524  1.00 98.05           O  
ATOM   2310  CG  MET B 300      10.613 -26.041   5.635  1.00 98.05           C  
ATOM   2311  SD  MET B 300      10.462 -25.230   3.996  1.00 98.05           S  
ATOM   2312  CE  MET B 300       8.659 -25.053   3.892  1.00 98.05           C  
ATOM   2313  N   ASP B 301      14.281 -25.889   8.387  1.00 97.54           N  
ATOM   2314  CA  ASP B 301      15.687 -25.968   8.773  1.00 97.54           C  
ATOM   2315  C   ASP B 301      15.860 -26.790  10.048  1.00 97.54           C  
ATOM   2316  CB  ASP B 301      16.270 -24.567   8.967  1.00 97.54           C  
ATOM   2317  O   ASP B 301      16.664 -27.724  10.087  1.00 97.54           O  
ATOM   2318  CG  ASP B 301      17.751 -24.582   9.303  1.00 97.54           C  
ATOM   2319  OD1 ASP B 301      18.466 -25.508   8.864  1.00 97.54           O  
ATOM   2320  OD2 ASP B 301      18.206 -23.661  10.015  1.00 97.54           O  
ATOM   2321  N   ASP B 302      15.094 -26.452  11.097  1.00 96.32           N  
ATOM   2322  CA  ASP B 302      15.081 -27.118  12.396  1.00 96.32           C  
ATOM   2323  C   ASP B 302      13.653 -27.292  12.909  1.00 96.32           C  
ATOM   2324  CB  ASP B 302      15.913 -26.332  13.411  1.00 96.32           C  
ATOM   2325  O   ASP B 302      13.008 -26.319  13.307  1.00 96.32           O  
ATOM   2326  CG  ASP B 302      15.987 -27.009  14.768  1.00 96.32           C  
ATOM   2327  OD1 ASP B 302      15.442 -28.122  14.925  1.00 96.32           O  
ATOM   2328  OD2 ASP B 302      16.595 -26.422  15.690  1.00 96.32           O  
ATOM   2329  N   LYS B 303      13.256 -28.499  12.972  1.00 95.55           N  
ATOM   2330  CA  LYS B 303      11.880 -28.824  13.336  1.00 95.55           C  
ATOM   2331  C   LYS B 303      11.545 -28.311  14.734  1.00 95.55           C  
ATOM   2332  CB  LYS B 303      11.648 -30.334  13.263  1.00 95.55           C  
ATOM   2333  O   LYS B 303      10.380 -28.049  15.042  1.00 95.55           O  
ATOM   2334  CG  LYS B 303      11.584 -30.882  11.845  1.00 95.55           C  
ATOM   2335  CD  LYS B 303      11.283 -32.376  11.836  1.00 95.55           C  
ATOM   2336  CE  LYS B 303      11.272 -32.936  10.420  1.00 95.55           C  
ATOM   2337  NZ  LYS B 303      11.048 -34.413  10.411  1.00 95.55           N  
ATOM   2338  N   ASP B 304      12.582 -28.099  15.584  1.00 94.17           N  
ATOM   2339  CA  ASP B 304      12.357 -27.706  16.971  1.00 94.17           C  
ATOM   2340  C   ASP B 304      12.557 -26.203  17.155  1.00 94.17           C  
ATOM   2341  CB  ASP B 304      13.288 -28.479  17.907  1.00 94.17           C  
ATOM   2342  O   ASP B 304      12.596 -25.710  18.285  1.00 94.17           O  
ATOM   2343  CG  ASP B 304      13.022 -29.974  17.906  1.00 94.17           C  
ATOM   2344  OD1 ASP B 304      11.843 -30.384  17.961  1.00 94.17           O  
ATOM   2345  OD2 ASP B 304      14.001 -30.749  17.853  1.00 94.17           O  
ATOM   2346  N   ALA B 305      12.688 -25.530  16.065  1.00 92.26           N  
ATOM   2347  CA  ALA B 305      12.905 -24.090  16.167  1.00 92.26           C  
ATOM   2348  C   ALA B 305      11.714 -23.400  16.826  1.00 92.26           C  
ATOM   2349  CB  ALA B 305      13.165 -23.492  14.787  1.00 92.26           C  
ATOM   2350  O   ALA B 305      10.561 -23.688  16.496  1.00 92.26           O  
ATOM   2351  N   ALA B 306      11.978 -22.521  17.811  1.00 89.69           N  
ATOM   2352  CA  ALA B 306      10.917 -21.776  18.485  1.00 89.69           C  
ATOM   2353  C   ALA B 306      10.260 -20.779  17.535  1.00 89.69           C  
ATOM   2354  CB  ALA B 306      11.471 -21.054  19.711  1.00 89.69           C  
ATOM   2355  O   ALA B 306      10.940 -20.135  16.733  1.00 89.69           O  
ATOM   2356  N   ALA B 307       8.971 -20.657  17.642  1.00 90.79           N  
ATOM   2357  CA  ALA B 307       8.245 -19.684  16.830  1.00 90.79           C  
ATOM   2358  C   ALA B 307       8.533 -18.259  17.293  1.00 90.79           C  
ATOM   2359  CB  ALA B 307       6.745 -19.964  16.879  1.00 90.79           C  
ATOM   2360  O   ALA B 307       8.472 -17.965  18.489  1.00 90.79           O  
ATOM   2361  N   ILE B 308       8.802 -17.416  16.357  1.00 89.94           N  
ATOM   2362  CA  ILE B 308       9.136 -16.051  16.750  1.00 89.94           C  
ATOM   2363  C   ILE B 308       8.073 -15.089  16.225  1.00 89.94           C  
ATOM   2364  CB  ILE B 308      10.533 -15.640  16.233  1.00 89.94           C  
ATOM   2365  O   ILE B 308       7.964 -13.956  16.700  1.00 89.94           O  
ATOM   2366  CG1 ILE B 308      10.557 -15.643  14.700  1.00 89.94           C  
ATOM   2367  CG2 ILE B 308      11.613 -16.567  16.799  1.00 89.94           C  
ATOM   2368  CD1 ILE B 308      11.817 -15.035  14.099  1.00 89.94           C  
ATOM   2369  N   CYS B 309       7.295 -15.518  15.224  1.00 90.07           N  
ATOM   2370  CA  CYS B 309       6.297 -14.642  14.621  1.00 90.07           C  
ATOM   2371  C   CYS B 309       5.033 -14.588  15.471  1.00 90.07           C  
ATOM   2372  CB  CYS B 309       5.952 -15.115  13.209  1.00 90.07           C  
ATOM   2373  O   CYS B 309       4.540 -15.622  15.925  1.00 90.07           O  
ATOM   2374  SG  CYS B 309       4.813 -14.021  12.333  1.00 90.07           S  
ATOM   2375  N   GLN B 310       4.570 -13.425  15.783  1.00 87.79           N  
ATOM   2376  CA  GLN B 310       3.287 -13.169  16.429  1.00 87.79           C  
ATOM   2377  C   GLN B 310       2.336 -12.433  15.489  1.00 87.79           C  
ATOM   2378  CB  GLN B 310       3.484 -12.362  17.713  1.00 87.79           C  
ATOM   2379  O   GLN B 310       2.205 -11.210  15.563  1.00 87.79           O  
ATOM   2380  CG  GLN B 310       4.299 -13.087  18.776  1.00 87.79           C  
ATOM   2381  CD  GLN B 310       4.396 -12.308  20.074  1.00 87.79           C  
ATOM   2382  NE2 GLN B 310       5.042 -12.899  21.073  1.00 87.79           N  
ATOM   2383  OE1 GLN B 310       3.895 -11.184  20.178  1.00 87.79           O  
ATOM   2384  N   PRO B 311       1.650 -13.250  14.676  1.00 92.14           N  
ATOM   2385  CA  PRO B 311       0.832 -12.649  13.621  1.00 92.14           C  
ATOM   2386  C   PRO B 311      -0.355 -11.862  14.171  1.00 92.14           C  
ATOM   2387  CB  PRO B 311       0.357 -13.859  12.812  1.00 92.14           C  
ATOM   2388  O   PRO B 311      -0.985 -12.287  15.144  1.00 92.14           O  
ATOM   2389  CG  PRO B 311       0.390 -15.000  13.776  1.00 92.14           C  
ATOM   2390  CD  PRO B 311       1.470 -14.741  14.786  1.00 92.14           C  
ATOM   2391  N   SER B 312      -0.626 -10.725  13.552  1.00 89.00           N  
ATOM   2392  CA  SER B 312      -1.765  -9.879  13.894  1.00 89.00           C  
ATOM   2393  C   SER B 312      -2.513  -9.427  12.645  1.00 89.00           C  
ATOM   2394  CB  SER B 312      -1.305  -8.658  14.692  1.00 89.00           C  
ATOM   2395  O   SER B 312      -1.902  -8.937  11.692  1.00 89.00           O  
ATOM   2396  OG  SER B 312      -2.406  -7.831  15.026  1.00 89.00           O  
ATOM   2397  N   ALA B 313      -3.851  -9.572  12.690  1.00 91.48           N  
ATOM   2398  CA  ALA B 313      -4.660  -9.219  11.527  1.00 91.48           C  
ATOM   2399  C   ALA B 313      -5.111  -7.763  11.593  1.00 91.48           C  
ATOM   2400  CB  ALA B 313      -5.871 -10.143  11.420  1.00 91.48           C  
ATOM   2401  O   ALA B 313      -5.527  -7.283  12.651  1.00 91.48           O  
ATOM   2402  N   GLY B 314      -4.990  -7.053  10.492  1.00 91.70           N  
ATOM   2403  CA  GLY B 314      -5.515  -5.711  10.294  1.00 91.70           C  
ATOM   2404  C   GLY B 314      -6.455  -5.606   9.109  1.00 91.70           C  
ATOM   2405  O   GLY B 314      -6.094  -5.975   7.989  1.00 91.70           O  
ATOM   2406  N   VAL B 315      -7.638  -4.991   9.405  1.00 94.23           N  
ATOM   2407  CA  VAL B 315      -8.644  -4.904   8.351  1.00 94.23           C  
ATOM   2408  C   VAL B 315      -8.768  -3.459   7.873  1.00 94.23           C  
ATOM   2409  CB  VAL B 315     -10.016  -5.427   8.831  1.00 94.23           C  
ATOM   2410  O   VAL B 315      -8.666  -2.524   8.671  1.00 94.23           O  
ATOM   2411  CG1 VAL B 315     -11.100  -5.128   7.796  1.00 94.23           C  
ATOM   2412  CG2 VAL B 315      -9.945  -6.925   9.118  1.00 94.23           C  
ATOM   2413  N   HIS B 316      -8.969  -3.277   6.559  1.00 96.26           N  
ATOM   2414  CA  HIS B 316      -9.245  -1.997   5.916  1.00 96.26           C  
ATOM   2415  C   HIS B 316     -10.502  -2.073   5.055  1.00 96.26           C  
ATOM   2416  CB  HIS B 316      -8.052  -1.556   5.066  1.00 96.26           C  
ATOM   2417  O   HIS B 316     -10.819  -3.130   4.505  1.00 96.26           O  
ATOM   2418  CG  HIS B 316      -6.791  -1.378   5.850  1.00 96.26           C  
ATOM   2419  CD2 HIS B 316      -6.164  -0.259   6.283  1.00 96.26           C  
ATOM   2420  ND1 HIS B 316      -6.021  -2.440   6.273  1.00 96.26           N  
ATOM   2421  CE1 HIS B 316      -4.973  -1.981   6.935  1.00 96.26           C  
ATOM   2422  NE2 HIS B 316      -5.036  -0.660   6.956  1.00 96.26           N  
ATOM   2423  N   ILE B 317     -11.165  -0.945   5.021  1.00 94.91           N  
ATOM   2424  CA  ILE B 317     -12.297  -0.875   4.103  1.00 94.91           C  
ATOM   2425  C   ILE B 317     -12.094   0.276   3.121  1.00 94.91           C  
ATOM   2426  CB  ILE B 317     -13.631  -0.702   4.863  1.00 94.91           C  
ATOM   2427  O   ILE B 317     -11.374   1.233   3.417  1.00 94.91           O  
ATOM   2428  CG1 ILE B 317     -13.667   0.653   5.577  1.00 94.91           C  
ATOM   2429  CG2 ILE B 317     -13.840  -1.850   5.855  1.00 94.91           C  
ATOM   2430  CD1 ILE B 317     -15.021   0.998   6.183  1.00 94.91           C  
ATOM   2431  N   VAL B 318     -12.684   0.146   1.986  1.00 95.19           N  
ATOM   2432  CA  VAL B 318     -12.650   1.200   0.977  1.00 95.19           C  
ATOM   2433  C   VAL B 318     -14.061   1.732   0.739  1.00 95.19           C  
ATOM   2434  CB  VAL B 318     -12.040   0.695  -0.350  1.00 95.19           C  
ATOM   2435  O   VAL B 318     -15.005   0.955   0.576  1.00 95.19           O  
ATOM   2436  CG1 VAL B 318     -12.046   1.802  -1.402  1.00 95.19           C  
ATOM   2437  CG2 VAL B 318     -10.620   0.180  -0.121  1.00 95.19           C  
ATOM   2438  N   MET B 319     -14.162   3.053   0.745  1.00 90.57           N  
ATOM   2439  CA  MET B 319     -15.432   3.743   0.542  1.00 90.57           C  
ATOM   2440  C   MET B 319     -15.333   4.738  -0.610  1.00 90.57           C  
ATOM   2441  CB  MET B 319     -15.863   4.465   1.820  1.00 90.57           C  
ATOM   2442  O   MET B 319     -14.240   5.009  -1.109  1.00 90.57           O  
ATOM   2443  CG  MET B 319     -16.020   3.546   3.020  1.00 90.57           C  
ATOM   2444  SD  MET B 319     -16.642   4.427   4.504  1.00 90.57           S  
ATOM   2445  CE  MET B 319     -15.227   5.508   4.852  1.00 90.57           C  
ATOM   2446  N   PRO B 320     -16.443   5.225  -1.019  1.00 84.78           N  
ATOM   2447  CA  PRO B 320     -16.400   6.217  -2.096  1.00 84.78           C  
ATOM   2448  C   PRO B 320     -15.540   7.429  -1.747  1.00 84.78           C  
ATOM   2449  CB  PRO B 320     -17.868   6.618  -2.263  1.00 84.78           C  
ATOM   2450  O   PRO B 320     -15.390   7.766  -0.570  1.00 84.78           O  
ATOM   2451  CG  PRO B 320     -18.645   5.424  -1.811  1.00 84.78           C  
ATOM   2452  CD  PRO B 320     -17.922   4.795  -0.655  1.00 84.78           C  
ATOM   2453  N   GLY B 321     -15.092   8.099  -2.742  1.00 87.80           N  
ATOM   2454  CA  GLY B 321     -14.108   9.161  -2.607  1.00 87.80           C  
ATOM   2455  C   GLY B 321     -14.644  10.382  -1.883  1.00 87.80           C  
ATOM   2456  O   GLY B 321     -13.877  11.150  -1.300  1.00 87.80           O  
ATOM   2457  N   TYR B 322     -15.933  10.534  -1.778  1.00 80.40           N  
ATOM   2458  CA  TYR B 322     -16.480  11.747  -1.180  1.00 80.40           C  
ATOM   2459  C   TYR B 322     -16.465  11.660   0.341  1.00 80.40           C  
ATOM   2460  CB  TYR B 322     -17.908  11.994  -1.675  1.00 80.40           C  
ATOM   2461  O   TYR B 322     -16.838  12.615   1.027  1.00 80.40           O  
ATOM   2462  CG  TYR B 322     -18.811  10.792  -1.546  1.00 80.40           C  
ATOM   2463  CD1 TYR B 322     -19.208  10.071  -2.670  1.00 80.40           C  
ATOM   2464  CD2 TYR B 322     -19.271  10.376  -0.301  1.00 80.40           C  
ATOM   2465  CE1 TYR B 322     -20.043   8.963  -2.556  1.00 80.40           C  
ATOM   2466  CE2 TYR B 322     -20.105   9.270  -0.176  1.00 80.40           C  
ATOM   2467  OH  TYR B 322     -21.311   7.476  -1.188  1.00 80.40           O  
ATOM   2468  CZ  TYR B 322     -20.485   8.571  -1.307  1.00 80.40           C  
ATOM   2469  N   TYR B 323     -15.979  10.624   0.927  1.00 83.04           N  
ATOM   2470  CA  TYR B 323     -15.887  10.495   2.377  1.00 83.04           C  
ATOM   2471  C   TYR B 323     -14.608  11.137   2.901  1.00 83.04           C  
ATOM   2472  CB  TYR B 323     -15.939   9.021   2.790  1.00 83.04           C  
ATOM   2473  O   TYR B 323     -14.425  11.271   4.113  1.00 83.04           O  
ATOM   2474  CG  TYR B 323     -17.336   8.450   2.825  1.00 83.04           C  
ATOM   2475  CD1 TYR B 323     -18.210   8.759   3.864  1.00 83.04           C  
ATOM   2476  CD2 TYR B 323     -17.783   7.599   1.820  1.00 83.04           C  
ATOM   2477  CE1 TYR B 323     -19.498   8.233   3.901  1.00 83.04           C  
ATOM   2478  CE2 TYR B 323     -19.068   7.067   1.847  1.00 83.04           C  
ATOM   2479  OH  TYR B 323     -21.190   6.867   2.921  1.00 83.04           O  
ATOM   2480  CZ  TYR B 323     -19.917   7.390   2.890  1.00 83.04           C  
ATOM   2481  N   SER B 324     -13.678  11.474   2.018  1.00 85.57           N  
ATOM   2482  CA  SER B 324     -12.479  12.217   2.391  1.00 85.57           C  
ATOM   2483  C   SER B 324     -12.105  13.236   1.320  1.00 85.57           C  
ATOM   2484  CB  SER B 324     -11.309  11.262   2.629  1.00 85.57           C  
ATOM   2485  O   SER B 324     -12.511  13.107   0.163  1.00 85.57           O  
ATOM   2486  OG  SER B 324     -10.883  10.675   1.411  1.00 85.57           O  
ATOM   2487  N   PRO B 325     -11.432  14.298   1.783  1.00 84.34           N  
ATOM   2488  CA  PRO B 325     -10.910  15.183   0.739  1.00 84.34           C  
ATOM   2489  C   PRO B 325      -9.990  14.461  -0.242  1.00 84.34           C  
ATOM   2490  CB  PRO B 325     -10.140  16.244   1.530  1.00 84.34           C  
ATOM   2491  O   PRO B 325      -9.406  13.429   0.099  1.00 84.34           O  
ATOM   2492  CG  PRO B 325     -10.648  16.120   2.930  1.00 84.34           C  
ATOM   2493  CD  PRO B 325     -11.065  14.697   3.163  1.00 84.34           C  
ATOM   2494  N   GLU B 326      -9.880  14.951  -1.396  1.00 82.39           N  
ATOM   2495  CA  GLU B 326      -9.136  14.288  -2.462  1.00 82.39           C  
ATOM   2496  C   GLU B 326      -7.638  14.281  -2.169  1.00 82.39           C  
ATOM   2497  CB  GLU B 326      -9.405  14.965  -3.808  1.00 82.39           C  
ATOM   2498  O   GLU B 326      -6.919  13.380  -2.606  1.00 82.39           O  
ATOM   2499  CG  GLU B 326     -10.758  14.616  -4.413  1.00 82.39           C  
ATOM   2500  CD  GLU B 326     -10.987  15.250  -5.776  1.00 82.39           C  
ATOM   2501  OE1 GLU B 326     -12.076  15.053  -6.361  1.00 82.39           O  
ATOM   2502  OE2 GLU B 326     -10.069  15.947  -6.263  1.00 82.39           O  
ATOM   2503  N   SER B 327      -7.201  15.220  -1.381  1.00 85.09           N  
ATOM   2504  CA  SER B 327      -5.751  15.343  -1.263  1.00 85.09           C  
ATOM   2505  C   SER B 327      -5.323  15.462   0.195  1.00 85.09           C  
ATOM   2506  CB  SER B 327      -5.250  16.554  -2.051  1.00 85.09           C  
ATOM   2507  O   SER B 327      -4.229  15.949   0.489  1.00 85.09           O  
ATOM   2508  OG  SER B 327      -5.963  17.722  -1.684  1.00 85.09           O  
ATOM   2509  N   MET B 328      -6.179  15.121   1.094  1.00 91.05           N  
ATOM   2510  CA  MET B 328      -5.838  15.217   2.511  1.00 91.05           C  
ATOM   2511  C   MET B 328      -6.458  14.067   3.298  1.00 91.05           C  
ATOM   2512  CB  MET B 328      -6.302  16.556   3.087  1.00 91.05           C  
ATOM   2513  O   MET B 328      -7.646  13.775   3.147  1.00 91.05           O  
ATOM   2514  CG  MET B 328      -5.845  16.800   4.516  1.00 91.05           C  
ATOM   2515  SD  MET B 328      -6.163  18.519   5.072  1.00 91.05           S  
ATOM   2516  CE  MET B 328      -4.950  19.413   4.061  1.00 91.05           C  
ATOM   2517  N   GLY B 329      -5.610  13.453   4.087  1.00 90.87           N  
ATOM   2518  CA  GLY B 329      -6.105  12.394   4.952  1.00 90.87           C  
ATOM   2519  C   GLY B 329      -6.512  12.888   6.328  1.00 90.87           C  
ATOM   2520  O   GLY B 329      -6.300  14.055   6.661  1.00 90.87           O  
ATOM   2521  N   LEU B 330      -7.147  12.051   7.062  1.00 89.29           N  
ATOM   2522  CA  LEU B 330      -7.595  12.363   8.415  1.00 89.29           C  
ATOM   2523  C   LEU B 330      -7.223  11.244   9.382  1.00 89.29           C  
ATOM   2524  CB  LEU B 330      -9.108  12.592   8.439  1.00 89.29           C  
ATOM   2525  O   LEU B 330      -7.305  10.064   9.034  1.00 89.29           O  
ATOM   2526  CG  LEU B 330      -9.713  12.983   9.789  1.00 89.29           C  
ATOM   2527  CD1 LEU B 330      -9.497  14.469  10.056  1.00 89.29           C  
ATOM   2528  CD2 LEU B 330     -11.198  12.639   9.829  1.00 89.29           C  
ATOM   2529  N   LEU B 331      -6.678  11.634  10.445  1.00 83.82           N  
ATOM   2530  CA  LEU B 331      -6.357  10.689  11.509  1.00 83.82           C  
ATOM   2531  C   LEU B 331      -7.146  11.007  12.774  1.00 83.82           C  
ATOM   2532  CB  LEU B 331      -4.856  10.710  11.811  1.00 83.82           C  
ATOM   2533  O   LEU B 331      -7.124  12.141  13.256  1.00 83.82           O  
ATOM   2534  CG  LEU B 331      -4.341   9.631  12.765  1.00 83.82           C  
ATOM   2535  CD1 LEU B 331      -2.945   9.180  12.349  1.00 83.82           C  
ATOM   2536  CD2 LEU B 331      -4.338  10.144  14.201  1.00 83.82           C  
ATOM   2537  N   ASP B 332      -7.907  10.011  13.238  1.00 72.28           N  
ATOM   2538  CA  ASP B 332      -8.588  10.161  14.520  1.00 72.28           C  
ATOM   2539  C   ASP B 332      -7.778   9.530  15.650  1.00 72.28           C  
ATOM   2540  CB  ASP B 332      -9.985   9.538  14.462  1.00 72.28           C  
ATOM   2541  O   ASP B 332      -7.670   8.305  15.733  1.00 72.28           O  
ATOM   2542  CG  ASP B 332     -10.809   9.814  15.707  1.00 72.28           C  
ATOM   2543  OD1 ASP B 332     -10.290  10.439  16.657  1.00 72.28           O  
ATOM   2544  OD2 ASP B 332     -11.988   9.400  15.740  1.00 72.28           O  
ATOM   2545  N   PRO B 333      -7.234  10.466  16.487  1.00 61.05           N  
ATOM   2546  CA  PRO B 333      -6.313   9.937  17.495  1.00 61.05           C  
ATOM   2547  C   PRO B 333      -7.032   9.206  18.627  1.00 61.05           C  
ATOM   2548  CB  PRO B 333      -5.605  11.189  18.017  1.00 61.05           C  
ATOM   2549  O   PRO B 333      -6.405   8.457  19.380  1.00 61.05           O  
ATOM   2550  CG  PRO B 333      -6.471  12.327  17.583  1.00 61.05           C  
ATOM   2551  CD  PRO B 333      -7.382  11.843  16.492  1.00 61.05           C  
ATOM   2552  N   ALA B 334      -8.300   9.324  18.725  1.00 61.57           N  
ATOM   2553  CA  ALA B 334      -8.916   8.730  19.908  1.00 61.57           C  
ATOM   2554  C   ALA B 334     -10.240   8.057  19.559  1.00 61.57           C  
ATOM   2555  CB  ALA B 334      -9.129   9.790  20.986  1.00 61.57           C  
ATOM   2556  O   ALA B 334     -11.293   8.699  19.576  1.00 61.57           O  
ATOM   2557  N   THR B 335     -10.079   6.742  19.123  1.00 59.89           N  
ATOM   2558  CA  THR B 335     -11.312   5.993  18.907  1.00 59.89           C  
ATOM   2559  C   THR B 335     -11.903   5.530  20.236  1.00 59.89           C  
ATOM   2560  CB  THR B 335     -11.073   4.775  17.996  1.00 59.89           C  
ATOM   2561  O   THR B 335     -11.307   5.741  21.294  1.00 59.89           O  
ATOM   2562  CG2 THR B 335     -10.562   5.205  16.625  1.00 59.89           C  
ATOM   2563  OG1 THR B 335     -10.104   3.913  18.606  1.00 59.89           O  
ATOM   2564  N   SER B 336     -13.053   5.107  20.259  1.00 57.86           N  
ATOM   2565  CA  SER B 336     -13.775   4.662  21.446  1.00 57.86           C  
ATOM   2566  C   SER B 336     -12.961   3.646  22.241  1.00 57.86           C  
ATOM   2567  CB  SER B 336     -15.124   4.054  21.057  1.00 57.86           C  
ATOM   2568  O   SER B 336     -13.020   3.622  23.472  1.00 57.86           O  
ATOM   2569  OG  SER B 336     -14.955   3.033  20.089  1.00 57.86           O  
ATOM   2570  N   ASP B 337     -12.135   2.895  21.488  1.00 58.81           N  
ATOM   2571  CA  ASP B 337     -11.363   1.884  22.203  1.00 58.81           C  
ATOM   2572  C   ASP B 337      -9.890   2.276  22.289  1.00 58.81           C  
ATOM   2573  CB  ASP B 337     -11.505   0.520  21.523  1.00 58.81           C  
ATOM   2574  O   ASP B 337      -9.048   1.466  22.682  1.00 58.81           O  
ATOM   2575  CG  ASP B 337     -10.939   0.499  20.114  1.00 58.81           C  
ATOM   2576  OD1 ASP B 337     -10.462   1.549  19.632  1.00 58.81           O  
ATOM   2577  OD2 ASP B 337     -10.973  -0.578  19.479  1.00 58.81           O  
ATOM   2578  N   GLY B 338      -9.537   3.521  21.838  1.00 58.49           N  
ATOM   2579  CA  GLY B 338      -8.186   4.035  21.995  1.00 58.49           C  
ATOM   2580  C   GLY B 338      -7.317   3.813  20.771  1.00 58.49           C  
ATOM   2581  O   GLY B 338      -6.215   4.358  20.678  1.00 58.49           O  
ATOM   2582  N   ARG B 339      -7.924   3.007  19.744  1.00 64.26           N  
ATOM   2583  CA  ARG B 339      -7.155   2.785  18.524  1.00 64.26           C  
ATOM   2584  C   ARG B 339      -7.223   4.000  17.605  1.00 64.26           C  
ATOM   2585  CB  ARG B 339      -7.661   1.542  17.788  1.00 64.26           C  
ATOM   2586  O   ARG B 339      -8.050   4.891  17.807  1.00 64.26           O  
ATOM   2587  CG  ARG B 339      -7.353   0.235  18.502  1.00 64.26           C  
ATOM   2588  CD  ARG B 339      -7.916  -0.964  17.751  1.00 64.26           C  
ATOM   2589  NE  ARG B 339      -9.373  -1.013  17.831  1.00 64.26           N  
ATOM   2590  NH1 ARG B 339      -9.592  -2.848  16.444  1.00 64.26           N  
ATOM   2591  NH2 ARG B 339     -11.452  -1.861  17.350  1.00 64.26           N  
ATOM   2592  CZ  ARG B 339     -10.136  -1.908  17.208  1.00 64.26           C  
ATOM   2593  N   VAL B 340      -6.207   4.043  16.711  1.00 67.81           N  
ATOM   2594  CA  VAL B 340      -6.162   5.130  15.739  1.00 67.81           C  
ATOM   2595  C   VAL B 340      -6.773   4.668  14.418  1.00 67.81           C  
ATOM   2596  CB  VAL B 340      -4.717   5.629  15.512  1.00 67.81           C  
ATOM   2597  O   VAL B 340      -6.490   3.563  13.949  1.00 67.81           O  
ATOM   2598  CG1 VAL B 340      -4.688   6.744  14.469  1.00 67.81           C  
ATOM   2599  CG2 VAL B 340      -4.106   6.108  16.828  1.00 67.81           C  
ATOM   2600  N   ILE B 341      -7.711   5.419  13.973  1.00 78.16           N  
ATOM   2601  CA  ILE B 341      -8.330   5.097  12.692  1.00 78.16           C  
ATOM   2602  C   ILE B 341      -7.927   6.137  11.648  1.00 78.16           C  
ATOM   2603  CB  ILE B 341      -9.869   5.025  12.809  1.00 78.16           C  
ATOM   2604  O   ILE B 341      -7.934   7.339  11.925  1.00 78.16           O  
ATOM   2605  CG1 ILE B 341     -10.284   3.811  13.648  1.00 78.16           C  
ATOM   2606  CG2 ILE B 341     -10.515   4.980  11.422  1.00 78.16           C  
ATOM   2607  CD1 ILE B 341     -11.790   3.598  13.726  1.00 78.16           C  
ATOM   2608  N   PHE B 342      -7.571   5.664  10.486  1.00 85.59           N  
ATOM   2609  CA  PHE B 342      -7.161   6.537   9.392  1.00 85.59           C  
ATOM   2610  C   PHE B 342      -8.250   6.619   8.329  1.00 85.59           C  
ATOM   2611  CB  PHE B 342      -5.853   6.042   8.768  1.00 85.59           C  
ATOM   2612  O   PHE B 342      -8.933   5.630   8.055  1.00 85.59           O  
ATOM   2613  CG  PHE B 342      -4.659   6.175   9.675  1.00 85.59           C  
ATOM   2614  CD1 PHE B 342      -3.892   7.333   9.671  1.00 85.59           C  
ATOM   2615  CD2 PHE B 342      -4.305   5.141  10.532  1.00 85.59           C  
ATOM   2616  CE1 PHE B 342      -2.786   7.459  10.509  1.00 85.59           C  
ATOM   2617  CE2 PHE B 342      -3.202   5.259  11.372  1.00 85.59           C  
ATOM   2618  CZ  PHE B 342      -2.443   6.419  11.358  1.00 85.59           C  
ATOM   2619  N   PHE B 343      -8.388   7.833   7.764  1.00 89.21           N  
ATOM   2620  CA  PHE B 343      -9.137   8.088   6.539  1.00 89.21           C  
ATOM   2621  C   PHE B 343      -8.234   8.686   5.467  1.00 89.21           C  
ATOM   2622  CB  PHE B 343     -10.317   9.025   6.815  1.00 89.21           C  
ATOM   2623  O   PHE B 343      -7.838   9.849   5.561  1.00 89.21           O  
ATOM   2624  CG  PHE B 343     -11.269   8.512   7.862  1.00 89.21           C  
ATOM   2625  CD1 PHE B 343     -12.425   7.834   7.498  1.00 89.21           C  
ATOM   2626  CD2 PHE B 343     -11.005   8.708   9.211  1.00 89.21           C  
ATOM   2627  CE1 PHE B 343     -13.308   7.358   8.465  1.00 89.21           C  
ATOM   2628  CE2 PHE B 343     -11.882   8.235  10.184  1.00 89.21           C  
ATOM   2629  CZ  PHE B 343     -13.033   7.562   9.809  1.00 89.21           C  
ATOM   2630  N   LEU B 344      -8.029   7.870   4.499  1.00 94.21           N  
ATOM   2631  CA  LEU B 344      -7.012   8.301   3.546  1.00 94.21           C  
ATOM   2632  C   LEU B 344      -7.564   8.301   2.124  1.00 94.21           C  
ATOM   2633  CB  LEU B 344      -5.781   7.395   3.627  1.00 94.21           C  
ATOM   2634  O   LEU B 344      -8.182   7.325   1.694  1.00 94.21           O  
ATOM   2635  CG  LEU B 344      -5.152   7.228   5.011  1.00 94.21           C  
ATOM   2636  CD1 LEU B 344      -4.063   6.161   4.974  1.00 94.21           C  
ATOM   2637  CD2 LEU B 344      -4.589   8.557   5.506  1.00 94.21           C  
ATOM   2638  N   PRO B 345      -7.348   9.455   1.486  1.00 94.98           N  
ATOM   2639  CA  PRO B 345      -7.635   9.388   0.052  1.00 94.98           C  
ATOM   2640  C   PRO B 345      -6.646   8.506  -0.707  1.00 94.98           C  
ATOM   2641  CB  PRO B 345      -7.523  10.846  -0.399  1.00 94.98           C  
ATOM   2642  O   PRO B 345      -5.434   8.613  -0.501  1.00 94.98           O  
ATOM   2643  CG  PRO B 345      -6.537  11.462   0.540  1.00 94.98           C  
ATOM   2644  CD  PRO B 345      -6.692  10.815   1.886  1.00 94.98           C  
ATOM   2645  N   TRP B 346      -7.157   7.596  -1.514  1.00 96.01           N  
ATOM   2646  CA  TRP B 346      -6.276   6.715  -2.273  1.00 96.01           C  
ATOM   2647  C   TRP B 346      -6.932   6.282  -3.580  1.00 96.01           C  
ATOM   2648  CB  TRP B 346      -5.901   5.483  -1.444  1.00 96.01           C  
ATOM   2649  O   TRP B 346      -8.025   5.712  -3.574  1.00 96.01           O  
ATOM   2650  CG  TRP B 346      -4.823   4.641  -2.057  1.00 96.01           C  
ATOM   2651  CD1 TRP B 346      -3.488   4.928  -2.117  1.00 96.01           C  
ATOM   2652  CD2 TRP B 346      -4.992   3.374  -2.701  1.00 96.01           C  
ATOM   2653  CE2 TRP B 346      -3.714   2.950  -3.129  1.00 96.01           C  
ATOM   2654  CE3 TRP B 346      -6.100   2.556  -2.958  1.00 96.01           C  
ATOM   2655  NE1 TRP B 346      -2.815   3.914  -2.761  1.00 96.01           N  
ATOM   2656  CH2 TRP B 346      -4.616   0.960  -4.039  1.00 96.01           C  
ATOM   2657  CZ2 TRP B 346      -3.515   1.741  -3.800  1.00 96.01           C  
ATOM   2658  CZ3 TRP B 346      -5.899   1.354  -3.626  1.00 96.01           C  
ATOM   2659  N   GLN B 347      -6.332   6.594  -4.676  1.00 94.96           N  
ATOM   2660  CA  GLN B 347      -6.812   6.262  -6.013  1.00 94.96           C  
ATOM   2661  C   GLN B 347      -8.278   6.649  -6.183  1.00 94.96           C  
ATOM   2662  CB  GLN B 347      -6.628   4.770  -6.295  1.00 94.96           C  
ATOM   2663  O   GLN B 347      -9.089   5.845  -6.646  1.00 94.96           O  
ATOM   2664  CG  GLN B 347      -5.175   4.316  -6.278  1.00 94.96           C  
ATOM   2665  CD  GLN B 347      -4.968   2.984  -6.975  1.00 94.96           C  
ATOM   2666  NE2 GLN B 347      -3.793   2.802  -7.568  1.00 94.96           N  
ATOM   2667  OE1 GLN B 347      -5.856   2.126  -6.980  1.00 94.96           O  
ATOM   2668  N   LYS B 348      -8.627   7.822  -5.749  1.00 91.46           N  
ATOM   2669  CA  LYS B 348      -9.909   8.508  -5.890  1.00 91.46           C  
ATOM   2670  C   LYS B 348     -10.972   7.874  -4.998  1.00 91.46           C  
ATOM   2671  CB  LYS B 348     -10.370   8.491  -7.348  1.00 91.46           C  
ATOM   2672  O   LYS B 348     -12.170   8.065  -5.219  1.00 91.46           O  
ATOM   2673  CG  LYS B 348      -9.480   9.291  -8.288  1.00 91.46           C  
ATOM   2674  CD  LYS B 348     -10.082   9.384  -9.684  1.00 91.46           C  
ATOM   2675  CE  LYS B 348      -9.188  10.176 -10.628  1.00 91.46           C  
ATOM   2676  NZ  LYS B 348      -9.799  10.316 -11.984  1.00 91.46           N  
ATOM   2677  N   MET B 349     -10.512   7.004  -4.149  1.00 94.63           N  
ATOM   2678  CA  MET B 349     -11.390   6.428  -3.135  1.00 94.63           C  
ATOM   2679  C   MET B 349     -10.918   6.797  -1.732  1.00 94.63           C  
ATOM   2680  CB  MET B 349     -11.456   4.907  -3.281  1.00 94.63           C  
ATOM   2681  O   MET B 349      -9.974   7.573  -1.575  1.00 94.63           O  
ATOM   2682  CG  MET B 349     -11.916   4.442  -4.653  1.00 94.63           C  
ATOM   2683  SD  MET B 349     -13.619   4.999  -5.050  1.00 94.63           S  
ATOM   2684  CE  MET B 349     -14.165   3.629  -6.107  1.00 94.63           C  
ATOM   2685  N   THR B 350     -11.683   6.326  -0.729  1.00 93.72           N  
ATOM   2686  CA  THR B 350     -11.304   6.574   0.657  1.00 93.72           C  
ATOM   2687  C   THR B 350     -11.029   5.261   1.385  1.00 93.72           C  
ATOM   2688  CB  THR B 350     -12.398   7.359   1.404  1.00 93.72           C  
ATOM   2689  O   THR B 350     -11.898   4.389   1.454  1.00 93.72           O  
ATOM   2690  CG2 THR B 350     -11.992   7.629   2.849  1.00 93.72           C  
ATOM   2691  OG1 THR B 350     -12.619   8.609   0.740  1.00 93.72           O  
ATOM   2692  N   ILE B 351      -9.865   5.198   1.877  1.00 96.54           N  
ATOM   2693  CA  ILE B 351      -9.521   4.036   2.690  1.00 96.54           C  
ATOM   2694  C   ILE B 351      -9.708   4.367   4.169  1.00 96.54           C  
ATOM   2695  CB  ILE B 351      -8.072   3.570   2.424  1.00 96.54           C  
ATOM   2696  O   ILE B 351      -9.300   5.436   4.629  1.00 96.54           O  
ATOM   2697  CG1 ILE B 351      -7.898   3.181   0.951  1.00 96.54           C  
ATOM   2698  CG2 ILE B 351      -7.702   2.405   3.346  1.00 96.54           C  
ATOM   2699  CD1 ILE B 351      -6.459   2.881   0.556  1.00 96.54           C  
ATOM   2700  N   ALA B 352     -10.343   3.475   4.872  1.00 93.64           N  
ATOM   2701  CA  ALA B 352     -10.500   3.637   6.315  1.00 93.64           C  
ATOM   2702  C   ALA B 352     -10.042   2.387   7.061  1.00 93.64           C  
ATOM   2703  CB  ALA B 352     -11.952   3.956   6.660  1.00 93.64           C  
ATOM   2704  O   ALA B 352     -10.272   1.265   6.604  1.00 93.64           O  
ATOM   2705  N   GLY B 353      -9.383   2.516   8.217  1.00 89.34           N  
ATOM   2706  CA  GLY B 353      -8.833   1.479   9.075  1.00 89.34           C  
ATOM   2707  C   GLY B 353      -7.670   1.960   9.923  1.00 89.34           C  
ATOM   2708  O   GLY B 353      -7.511   3.162  10.142  1.00 89.34           O  
ATOM   2709  N   THR B 354      -6.893   1.172  10.464  1.00 80.42           N  
ATOM   2710  CA  THR B 354      -7.013  -0.282  10.484  1.00 80.42           C  
ATOM   2711  C   THR B 354      -7.396  -0.774  11.876  1.00 80.42           C  
ATOM   2712  CB  THR B 354      -5.702  -0.956  10.040  1.00 80.42           C  
ATOM   2713  O   THR B 354      -7.427   0.006  12.830  1.00 80.42           O  
ATOM   2714  CG2 THR B 354      -4.571  -0.656  11.019  1.00 80.42           C  
ATOM   2715  OG1 THR B 354      -5.899  -2.374   9.975  1.00 80.42           O  
ATOM   2716  N   THR B 355      -7.758  -2.093  11.971  1.00 83.66           N  
ATOM   2717  CA  THR B 355      -7.914  -2.835  13.218  1.00 83.66           C  
ATOM   2718  C   THR B 355      -6.641  -3.607  13.551  1.00 83.66           C  
ATOM   2719  CB  THR B 355      -9.104  -3.810  13.142  1.00 83.66           C  
ATOM   2720  O   THR B 355      -5.664  -3.556  12.801  1.00 83.66           O  
ATOM   2721  CG2 THR B 355     -10.403  -3.070  12.841  1.00 83.66           C  
ATOM   2722  OG1 THR B 355      -8.863  -4.770  12.106  1.00 83.66           O  
ATOM   2723  N   ASP B 356      -6.581  -4.233  14.671  1.00 83.49           N  
ATOM   2724  CA  ASP B 356      -5.419  -5.003  15.104  1.00 83.49           C  
ATOM   2725  C   ASP B 356      -5.820  -6.090  16.099  1.00 83.49           C  
ATOM   2726  CB  ASP B 356      -4.367  -4.083  15.726  1.00 83.49           C  
ATOM   2727  O   ASP B 356      -6.034  -5.809  17.280  1.00 83.49           O  
ATOM   2728  CG  ASP B 356      -3.029  -4.770  15.938  1.00 83.49           C  
ATOM   2729  OD1 ASP B 356      -2.828  -5.888  15.417  1.00 83.49           O  
ATOM   2730  OD2 ASP B 356      -2.169  -4.189  16.635  1.00 83.49           O  
ATOM   2731  N   THR B 357      -5.815  -7.379  15.539  1.00 84.11           N  
ATOM   2732  CA  THR B 357      -6.195  -8.488  16.407  1.00 84.11           C  
ATOM   2733  C   THR B 357      -5.299  -9.698  16.161  1.00 84.11           C  
ATOM   2734  CB  THR B 357      -7.668  -8.884  16.194  1.00 84.11           C  
ATOM   2735  O   THR B 357      -5.015 -10.044  15.012  1.00 84.11           O  
ATOM   2736  CG2 THR B 357      -8.555  -8.317  17.297  1.00 84.11           C  
ATOM   2737  OG1 THR B 357      -8.115  -8.379  14.930  1.00 84.11           O  
ATOM   2738  N   PRO B 358      -4.870 -10.314  17.275  1.00 88.24           N  
ATOM   2739  CA  PRO B 358      -4.100 -11.543  17.066  1.00 88.24           C  
ATOM   2740  C   PRO B 358      -4.826 -12.550  16.177  1.00 88.24           C  
ATOM   2741  CB  PRO B 358      -3.924 -12.094  18.484  1.00 88.24           C  
ATOM   2742  O   PRO B 358      -6.054 -12.649  16.225  1.00 88.24           O  
ATOM   2743  CG  PRO B 358      -4.109 -10.911  19.379  1.00 88.24           C  
ATOM   2744  CD  PRO B 358      -5.073  -9.964  18.725  1.00 88.24           C  
ATOM   2745  N   THR B 359      -3.978 -13.249  15.319  1.00 92.35           N  
ATOM   2746  CA  THR B 359      -4.586 -14.187  14.382  1.00 92.35           C  
ATOM   2747  C   THR B 359      -3.631 -15.335  14.069  1.00 92.35           C  
ATOM   2748  CB  THR B 359      -4.994 -13.484  13.074  1.00 92.35           C  
ATOM   2749  O   THR B 359      -2.445 -15.271  14.399  1.00 92.35           O  
ATOM   2750  CG2 THR B 359      -3.769 -13.075  12.264  1.00 92.35           C  
ATOM   2751  OG1 THR B 359      -5.796 -14.376  12.289  1.00 92.35           O  
ATOM   2752  N   ASP B 360      -4.233 -16.375  13.544  1.00 93.50           N  
ATOM   2753  CA  ASP B 360      -3.393 -17.430  12.985  1.00 93.50           C  
ATOM   2754  C   ASP B 360      -2.942 -17.081  11.569  1.00 93.50           C  
ATOM   2755  CB  ASP B 360      -4.139 -18.767  12.985  1.00 93.50           C  
ATOM   2756  O   ASP B 360      -3.603 -16.305  10.875  1.00 93.50           O  
ATOM   2757  CG  ASP B 360      -4.452 -19.271  14.383  1.00 93.50           C  
ATOM   2758  OD1 ASP B 360      -3.620 -19.088  15.298  1.00 93.50           O  
ATOM   2759  OD2 ASP B 360      -5.538 -19.860  14.570  1.00 93.50           O  
ATOM   2760  N   VAL B 361      -1.792 -17.675  11.201  1.00 95.80           N  
ATOM   2761  CA  VAL B 361      -1.275 -17.409   9.863  1.00 95.80           C  
ATOM   2762  C   VAL B 361      -2.096 -18.176   8.829  1.00 95.80           C  
ATOM   2763  CB  VAL B 361       0.218 -17.788   9.746  1.00 95.80           C  
ATOM   2764  O   VAL B 361      -2.439 -19.342   9.041  1.00 95.80           O  
ATOM   2765  CG1 VAL B 361       0.720 -17.571   8.319  1.00 95.80           C  
ATOM   2766  CG2 VAL B 361       1.053 -16.980  10.738  1.00 95.80           C  
ATOM   2767  N   THR B 362      -2.505 -17.510   7.817  1.00 95.05           N  
ATOM   2768  CA  THR B 362      -3.230 -18.126   6.711  1.00 95.05           C  
ATOM   2769  C   THR B 362      -2.825 -17.497   5.381  1.00 95.05           C  
ATOM   2770  CB  THR B 362      -4.753 -17.996   6.900  1.00 95.05           C  
ATOM   2771  O   THR B 362      -2.411 -16.336   5.338  1.00 95.05           O  
ATOM   2772  CG2 THR B 362      -5.166 -16.535   7.049  1.00 95.05           C  
ATOM   2773  OG1 THR B 362      -5.420 -18.556   5.762  1.00 95.05           O  
ATOM   2774  N   HIS B 363      -2.961 -18.264   4.339  1.00 92.98           N  
ATOM   2775  CA  HIS B 363      -2.653 -17.746   3.010  1.00 92.98           C  
ATOM   2776  C   HIS B 363      -3.819 -16.939   2.449  1.00 92.98           C  
ATOM   2777  CB  HIS B 363      -2.299 -18.890   2.058  1.00 92.98           C  
ATOM   2778  O   HIS B 363      -3.665 -16.228   1.453  1.00 92.98           O  
ATOM   2779  CG  HIS B 363      -0.980 -19.530   2.354  1.00 92.98           C  
ATOM   2780  CD2 HIS B 363      -0.676 -20.691   2.982  1.00 92.98           C  
ATOM   2781  ND1 HIS B 363       0.221 -18.962   1.990  1.00 92.98           N  
ATOM   2782  CE1 HIS B 363       1.210 -19.748   2.382  1.00 92.98           C  
ATOM   2783  NE2 HIS B 363       0.692 -20.804   2.987  1.00 92.98           N  
ATOM   2784  N   HIS B 364      -4.943 -17.006   3.082  1.00 93.95           N  
ATOM   2785  CA  HIS B 364      -6.154 -16.377   2.566  1.00 93.95           C  
ATOM   2786  C   HIS B 364      -6.879 -15.600   3.659  1.00 93.95           C  
ATOM   2787  CB  HIS B 364      -7.087 -17.428   1.961  1.00 93.95           C  
ATOM   2788  O   HIS B 364      -8.004 -15.944   4.029  1.00 93.95           O  
ATOM   2789  CG  HIS B 364      -6.437 -18.277   0.915  1.00 93.95           C  
ATOM   2790  CD2 HIS B 364      -6.045 -19.572   0.940  1.00 93.95           C  
ATOM   2791  ND1 HIS B 364      -6.119 -17.800  -0.338  1.00 93.95           N  
ATOM   2792  CE1 HIS B 364      -5.557 -18.769  -1.041  1.00 93.95           C  
ATOM   2793  NE2 HIS B 364      -5.500 -19.855  -0.289  1.00 93.95           N  
ATOM   2794  N   PRO B 365      -6.221 -14.551   4.121  1.00 95.57           N  
ATOM   2795  CA  PRO B 365      -6.888 -13.781   5.173  1.00 95.57           C  
ATOM   2796  C   PRO B 365      -8.203 -13.161   4.707  1.00 95.57           C  
ATOM   2797  CB  PRO B 365      -5.865 -12.696   5.518  1.00 95.57           C  
ATOM   2798  O   PRO B 365      -8.277 -12.618   3.602  1.00 95.57           O  
ATOM   2799  CG  PRO B 365      -5.032 -12.550   4.285  1.00 95.57           C  
ATOM   2800  CD  PRO B 365      -5.018 -13.866   3.561  1.00 95.57           C  
ATOM   2801  N   ILE B 366      -9.221 -13.204   5.562  1.00 93.20           N  
ATOM   2802  CA  ILE B 366     -10.563 -12.732   5.240  1.00 93.20           C  
ATOM   2803  C   ILE B 366     -10.970 -11.628   6.214  1.00 93.20           C  
ATOM   2804  CB  ILE B 366     -11.591 -13.884   5.275  1.00 93.20           C  
ATOM   2805  O   ILE B 366     -10.827 -11.781   7.429  1.00 93.20           O  
ATOM   2806  CG1 ILE B 366     -11.174 -15.002   4.312  1.00 93.20           C  
ATOM   2807  CG2 ILE B 366     -12.993 -13.367   4.941  1.00 93.20           C  
ATOM   2808  CD1 ILE B 366     -11.994 -16.277   4.452  1.00 93.20           C  
ATOM   2809  N   PRO B 367     -11.407 -10.526   5.661  1.00 93.02           N  
ATOM   2810  CA  PRO B 367     -11.923  -9.507   6.578  1.00 93.02           C  
ATOM   2811  C   PRO B 367     -13.231  -9.922   7.247  1.00 93.02           C  
ATOM   2812  CB  PRO B 367     -12.135  -8.292   5.671  1.00 93.02           C  
ATOM   2813  O   PRO B 367     -14.193 -10.278   6.561  1.00 93.02           O  
ATOM   2814  CG  PRO B 367     -12.423  -8.868   4.322  1.00 93.02           C  
ATOM   2815  CD  PRO B 367     -11.628 -10.132   4.164  1.00 93.02           C  
ATOM   2816  N   SER B 368     -13.283  -9.734   8.535  1.00 88.19           N  
ATOM   2817  CA  SER B 368     -14.486 -10.148   9.249  1.00 88.19           C  
ATOM   2818  C   SER B 368     -15.540  -9.046   9.243  1.00 88.19           C  
ATOM   2819  CB  SER B 368     -14.148 -10.534  10.690  1.00 88.19           C  
ATOM   2820  O   SER B 368     -15.204  -7.859   9.232  1.00 88.19           O  
ATOM   2821  OG  SER B 368     -13.803  -9.388  11.450  1.00 88.19           O  
ATOM   2822  N   GLU B 369     -16.775  -9.438   9.346  1.00 83.47           N  
ATOM   2823  CA  GLU B 369     -17.878  -8.486   9.415  1.00 83.47           C  
ATOM   2824  C   GLU B 369     -17.802  -7.643  10.685  1.00 83.47           C  
ATOM   2825  CB  GLU B 369     -19.223  -9.214   9.347  1.00 83.47           C  
ATOM   2826  O   GLU B 369     -18.160  -6.463  10.676  1.00 83.47           O  
ATOM   2827  CG  GLU B 369     -19.683  -9.526   7.930  1.00 83.47           C  
ATOM   2828  CD  GLU B 369     -19.810  -8.290   7.055  1.00 83.47           C  
ATOM   2829  OE1 GLU B 369     -19.346  -8.318   5.893  1.00 83.47           O  
ATOM   2830  OE2 GLU B 369     -20.378  -7.283   7.536  1.00 83.47           O  
ATOM   2831  N   GLU B 370     -17.375  -8.225  11.698  1.00 82.77           N  
ATOM   2832  CA  GLU B 370     -17.216  -7.499  12.955  1.00 82.77           C  
ATOM   2833  C   GLU B 370     -16.218  -6.353  12.808  1.00 82.77           C  
ATOM   2834  CB  GLU B 370     -16.768  -8.446  14.071  1.00 82.77           C  
ATOM   2835  O   GLU B 370     -16.479  -5.235  13.255  1.00 82.77           O  
ATOM   2836  CG  GLU B 370     -17.876  -9.350  14.591  1.00 82.77           C  
ATOM   2837  CD  GLU B 370     -17.380 -10.722  15.021  1.00 82.77           C  
ATOM   2838  OE1 GLU B 370     -18.214 -11.589  15.364  1.00 82.77           O  
ATOM   2839  OE2 GLU B 370     -16.146 -10.930  15.015  1.00 82.77           O  
ATOM   2840  N   ASP B 371     -15.092  -6.642  12.201  1.00 87.14           N  
ATOM   2841  CA  ASP B 371     -14.077  -5.614  11.993  1.00 87.14           C  
ATOM   2842  C   ASP B 371     -14.587  -4.521  11.055  1.00 87.14           C  
ATOM   2843  CB  ASP B 371     -12.794  -6.231  11.432  1.00 87.14           C  
ATOM   2844  O   ASP B 371     -14.363  -3.333  11.299  1.00 87.14           O  
ATOM   2845  CG  ASP B 371     -11.966  -6.940  12.489  1.00 87.14           C  
ATOM   2846  OD1 ASP B 371     -12.016  -6.540  13.673  1.00 87.14           O  
ATOM   2847  OD2 ASP B 371     -11.253  -7.904  12.135  1.00 87.14           O  
ATOM   2848  N   ILE B 372     -15.272  -4.898   9.996  1.00 88.58           N  
ATOM   2849  CA  ILE B 372     -15.819  -3.938   9.043  1.00 88.58           C  
ATOM   2850  C   ILE B 372     -16.811  -3.017   9.749  1.00 88.58           C  
ATOM   2851  CB  ILE B 372     -16.501  -4.650   7.853  1.00 88.58           C  
ATOM   2852  O   ILE B 372     -16.724  -1.792   9.629  1.00 88.58           O  
ATOM   2853  CG1 ILE B 372     -15.462  -5.399   7.011  1.00 88.58           C  
ATOM   2854  CG2 ILE B 372     -17.279  -3.646   6.998  1.00 88.58           C  
ATOM   2855  CD1 ILE B 372     -16.064  -6.278   5.924  1.00 88.58           C  
ATOM   2856  N   ASN B 373     -17.681  -3.534  10.573  1.00 81.43           N  
ATOM   2857  CA  ASN B 373     -18.677  -2.744  11.289  1.00 81.43           C  
ATOM   2858  C   ASN B 373     -18.030  -1.844  12.338  1.00 81.43           C  
ATOM   2859  CB  ASN B 373     -19.718  -3.656  11.942  1.00 81.43           C  
ATOM   2860  O   ASN B 373     -18.491  -0.726  12.572  1.00 81.43           O  
ATOM   2861  CG  ASN B 373     -20.725  -4.199  10.947  1.00 81.43           C  
ATOM   2862  ND2 ASN B 373     -21.049  -5.480  11.070  1.00 81.43           N  
ATOM   2863  OD1 ASN B 373     -21.208  -3.471  10.075  1.00 81.43           O  
ATOM   2864  N   PHE B 374     -17.048  -2.437  12.919  1.00 84.12           N  
ATOM   2865  CA  PHE B 374     -16.320  -1.613  13.877  1.00 84.12           C  
ATOM   2866  C   PHE B 374     -15.782  -0.354  13.209  1.00 84.12           C  
ATOM   2867  CB  PHE B 374     -15.171  -2.407  14.506  1.00 84.12           C  
ATOM   2868  O   PHE B 374     -15.946   0.751  13.731  1.00 84.12           O  
ATOM   2869  CG  PHE B 374     -14.253  -1.573  15.359  1.00 84.12           C  
ATOM   2870  CD1 PHE B 374     -13.055  -1.089  14.848  1.00 84.12           C  
ATOM   2871  CD2 PHE B 374     -14.589  -1.272  16.673  1.00 84.12           C  
ATOM   2872  CE1 PHE B 374     -12.204  -0.317  15.635  1.00 84.12           C  
ATOM   2873  CE2 PHE B 374     -13.744  -0.501  17.465  1.00 84.12           C  
ATOM   2874  CZ  PHE B 374     -12.551  -0.026  16.945  1.00 84.12           C  
ATOM   2875  N   ILE B 375     -15.116  -0.492  12.026  1.00 89.33           N  
ATOM   2876  CA  ILE B 375     -14.547   0.635  11.295  1.00 89.33           C  
ATOM   2877  C   ILE B 375     -15.657   1.601  10.889  1.00 89.33           C  
ATOM   2878  CB  ILE B 375     -13.764   0.164  10.049  1.00 89.33           C  
ATOM   2879  O   ILE B 375     -15.527   2.815  11.064  1.00 89.33           O  
ATOM   2880  CG1 ILE B 375     -12.560  -0.689  10.466  1.00 89.33           C  
ATOM   2881  CG2 ILE B 375     -13.321   1.362   9.205  1.00 89.33           C  
ATOM   2882  CD1 ILE B 375     -11.865  -1.386   9.305  1.00 89.33           C  
ATOM   2883  N   LEU B 376     -16.774   1.067  10.435  1.00 84.10           N  
ATOM   2884  CA  LEU B 376     -17.903   1.899  10.032  1.00 84.10           C  
ATOM   2885  C   LEU B 376     -18.429   2.709  11.212  1.00 84.10           C  
ATOM   2886  CB  LEU B 376     -19.024   1.034   9.450  1.00 84.10           C  
ATOM   2887  O   LEU B 376     -18.737   3.895  11.068  1.00 84.10           O  
ATOM   2888  CG  LEU B 376     -18.795   0.485   8.042  1.00 84.10           C  
ATOM   2889  CD1 LEU B 376     -19.902  -0.497   7.669  1.00 84.10           C  
ATOM   2890  CD2 LEU B 376     -18.720   1.622   7.029  1.00 84.10           C  
ATOM   2891  N   ASN B 377     -18.517   2.066  12.319  1.00 80.74           N  
ATOM   2892  CA  ASN B 377     -18.988   2.765  13.510  1.00 80.74           C  
ATOM   2893  C   ASN B 377     -18.043   3.896  13.906  1.00 80.74           C  
ATOM   2894  CB  ASN B 377     -19.162   1.788  14.674  1.00 80.74           C  
ATOM   2895  O   ASN B 377     -18.490   4.978  14.291  1.00 80.74           O  
ATOM   2896  CG  ASN B 377     -20.401   0.926  14.531  1.00 80.74           C  
ATOM   2897  ND2 ASN B 377     -20.397  -0.231  15.182  1.00 80.74           N  
ATOM   2898  OD1 ASN B 377     -21.354   1.296  13.841  1.00 80.74           O  
ATOM   2899  N   GLU B 378     -16.750   3.612  13.774  1.00 80.42           N  
ATOM   2900  CA  GLU B 378     -15.765   4.644  14.084  1.00 80.42           C  
ATOM   2901  C   GLU B 378     -15.847   5.802  13.093  1.00 80.42           C  
ATOM   2902  CB  GLU B 378     -14.352   4.056  14.089  1.00 80.42           C  
ATOM   2903  O   GLU B 378     -15.735   6.967  13.481  1.00 80.42           O  
ATOM   2904  CG  GLU B 378     -14.101   3.069  15.220  1.00 80.42           C  
ATOM   2905  CD  GLU B 378     -14.323   3.668  16.600  1.00 80.42           C  
ATOM   2906  OE1 GLU B 378     -14.954   3.006  17.455  1.00 80.42           O  
ATOM   2907  OE2 GLU B 378     -13.863   4.809  16.827  1.00 80.42           O  
ATOM   2908  N   VAL B 379     -16.094   5.475  11.842  1.00 82.41           N  
ATOM   2909  CA  VAL B 379     -16.228   6.487  10.799  1.00 82.41           C  
ATOM   2910  C   VAL B 379     -17.439   7.372  11.090  1.00 82.41           C  
ATOM   2911  CB  VAL B 379     -16.361   5.846   9.400  1.00 82.41           C  
ATOM   2912  O   VAL B 379     -17.372   8.594  10.940  1.00 82.41           O  
ATOM   2913  CG1 VAL B 379     -16.740   6.897   8.358  1.00 82.41           C  
ATOM   2914  CG2 VAL B 379     -15.061   5.145   9.009  1.00 82.41           C  
ATOM   2915  N   ARG B 380     -18.490   6.770  11.570  1.00 77.32           N  
ATOM   2916  CA  ARG B 380     -19.719   7.497  11.870  1.00 77.32           C  
ATOM   2917  C   ARG B 380     -19.483   8.554  12.943  1.00 77.32           C  
ATOM   2918  CB  ARG B 380     -20.818   6.531  12.319  1.00 77.32           C  
ATOM   2919  O   ARG B 380     -20.061   9.641  12.889  1.00 77.32           O  
ATOM   2920  CG  ARG B 380     -21.427   5.720  11.185  1.00 77.32           C  
ATOM   2921  CD  ARG B 380     -22.608   4.886  11.660  1.00 77.32           C  
ATOM   2922  NE  ARG B 380     -22.970   3.861  10.685  1.00 77.32           N  
ATOM   2923  NH1 ARG B 380     -21.951   2.126  11.821  1.00 77.32           N  
ATOM   2924  NH2 ARG B 380     -23.031   1.726   9.839  1.00 77.32           N  
ATOM   2925  CZ  ARG B 380     -22.650   2.574  10.784  1.00 77.32           C  
ATOM   2926  N   ASN B 381     -18.646   8.281  13.864  1.00 73.29           N  
ATOM   2927  CA  ASN B 381     -18.391   9.177  14.986  1.00 73.29           C  
ATOM   2928  C   ASN B 381     -17.596  10.406  14.553  1.00 73.29           C  
ATOM   2929  CB  ASN B 381     -17.657   8.438  16.107  1.00 73.29           C  
ATOM   2930  O   ASN B 381     -17.673  11.457  15.191  1.00 73.29           O  
ATOM   2931  CG  ASN B 381     -18.530   7.408  16.796  1.00 73.29           C  
ATOM   2932  ND2 ASN B 381     -17.901   6.414  17.412  1.00 73.29           N  
ATOM   2933  OD1 ASN B 381     -19.760   7.503  16.774  1.00 73.29           O  
ATOM   2934  N   TYR B 382     -17.003  10.280  13.467  1.00 73.30           N  
ATOM   2935  CA  TYR B 382     -16.116  11.358  13.042  1.00 73.30           C  
ATOM   2936  C   TYR B 382     -16.819  12.286  12.058  1.00 73.30           C  
ATOM   2937  CB  TYR B 382     -14.844  10.789  12.406  1.00 73.30           C  
ATOM   2938  O   TYR B 382     -16.454  13.457  11.932  1.00 73.30           O  
ATOM   2939  CG  TYR B 382     -13.828  11.842  12.036  1.00 73.30           C  
ATOM   2940  CD1 TYR B 382     -13.681  12.262  10.715  1.00 73.30           C  
ATOM   2941  CD2 TYR B 382     -13.012  12.418  13.004  1.00 73.30           C  
ATOM   2942  CE1 TYR B 382     -12.745  13.231  10.369  1.00 73.30           C  
ATOM   2943  CE2 TYR B 382     -12.073  13.387  12.668  1.00 73.30           C  
ATOM   2944  OH  TYR B 382     -11.018  14.746  11.013  1.00 73.30           O  
ATOM   2945  CZ  TYR B 382     -11.947  13.787  11.351  1.00 73.30           C  
ATOM   2946  N   LEU B 383     -17.769  11.750  11.359  1.00 77.10           N  
ATOM   2947  CA  LEU B 383     -18.440  12.525  10.322  1.00 77.10           C  
ATOM   2948  C   LEU B 383     -19.645  13.267  10.891  1.00 77.10           C  
ATOM   2949  CB  LEU B 383     -18.883  11.615   9.173  1.00 77.10           C  
ATOM   2950  O   LEU B 383     -20.178  12.885  11.935  1.00 77.10           O  
ATOM   2951  CG  LEU B 383     -17.769  10.894   8.412  1.00 77.10           C  
ATOM   2952  CD1 LEU B 383     -18.363   9.928   7.393  1.00 77.10           C  
ATOM   2953  CD2 LEU B 383     -16.850  11.901   7.729  1.00 77.10           C  
ATOM   2954  N   SER B 384     -19.920  14.393  10.275  1.00 72.03           N  
ATOM   2955  CA  SER B 384     -21.092  15.170  10.665  1.00 72.03           C  
ATOM   2956  C   SER B 384     -22.366  14.339  10.560  1.00 72.03           C  
ATOM   2957  CB  SER B 384     -21.218  16.422   9.796  1.00 72.03           C  
ATOM   2958  O   SER B 384     -22.411  13.351   9.824  1.00 72.03           O  
ATOM   2959  OG  SER B 384     -21.782  16.105   8.535  1.00 72.03           O  
ATOM   2960  N   CYS B 385     -23.343  14.698  11.341  1.00 68.78           N  
ATOM   2961  CA  CYS B 385     -24.614  13.984  11.401  1.00 68.78           C  
ATOM   2962  C   CYS B 385     -25.328  14.028  10.056  1.00 68.78           C  
ATOM   2963  CB  CYS B 385     -25.512  14.579  12.485  1.00 68.78           C  
ATOM   2964  O   CYS B 385     -26.207  13.207   9.787  1.00 68.78           O  
ATOM   2965  SG  CYS B 385     -24.669  15.756  13.565  1.00 68.78           S  
ATOM   2966  N   ASP B 386     -24.853  14.872   9.164  1.00 64.02           N  
ATOM   2967  CA  ASP B 386     -25.491  15.039   7.862  1.00 64.02           C  
ATOM   2968  C   ASP B 386     -25.032  13.960   6.884  1.00 64.02           C  
ATOM   2969  CB  ASP B 386     -25.194  16.427   7.292  1.00 64.02           C  
ATOM   2970  O   ASP B 386     -25.654  13.757   5.839  1.00 64.02           O  
ATOM   2971  CG  ASP B 386     -25.768  17.551   8.138  1.00 64.02           C  
ATOM   2972  OD1 ASP B 386     -26.790  17.336   8.824  1.00 64.02           O  
ATOM   2973  OD2 ASP B 386     -25.194  18.661   8.115  1.00 64.02           O  
ATOM   2974  N   VAL B 387     -23.964  13.267   7.275  1.00 66.25           N  
ATOM   2975  CA  VAL B 387     -23.441  12.249   6.369  1.00 66.25           C  
ATOM   2976  C   VAL B 387     -23.764  10.859   6.911  1.00 66.25           C  
ATOM   2977  CB  VAL B 387     -21.917  12.401   6.164  1.00 66.25           C  
ATOM   2978  O   VAL B 387     -23.382  10.519   8.033  1.00 66.25           O  
ATOM   2979  CG1 VAL B 387     -21.392  11.331   5.208  1.00 66.25           C  
ATOM   2980  CG2 VAL B 387     -21.586  13.797   5.641  1.00 66.25           C  
ATOM   2981  N   GLU B 388     -24.504  10.091   6.120  1.00 64.20           N  
ATOM   2982  CA  GLU B 388     -24.861   8.735   6.526  1.00 64.20           C  
ATOM   2983  C   GLU B 388     -23.847   7.719   6.009  1.00 64.20           C  
ATOM   2984  CB  GLU B 388     -26.264   8.377   6.030  1.00 64.20           C  
ATOM   2985  O   GLU B 388     -23.499   7.728   4.827  1.00 64.20           O  
ATOM   2986  CG  GLU B 388     -26.941   7.279   6.837  1.00 64.20           C  
ATOM   2987  CD  GLU B 388     -28.339   6.945   6.342  1.00 64.20           C  
ATOM   2988  OE1 GLU B 388     -28.939   5.963   6.835  1.00 64.20           O  
ATOM   2989  OE2 GLU B 388     -28.838   7.671   5.454  1.00 64.20           O  
ATOM   2990  N   VAL B 389     -23.255   7.031   6.898  1.00 70.63           N  
ATOM   2991  CA  VAL B 389     -22.317   5.967   6.558  1.00 70.63           C  
ATOM   2992  C   VAL B 389     -23.008   4.610   6.678  1.00 70.63           C  
ATOM   2993  CB  VAL B 389     -21.063   6.007   7.460  1.00 70.63           C  
ATOM   2994  O   VAL B 389     -23.501   4.250   7.750  1.00 70.63           O  
ATOM   2995  CG1 VAL B 389     -20.077   4.910   7.063  1.00 70.63           C  
ATOM   2996  CG2 VAL B 389     -20.397   7.380   7.386  1.00 70.63           C  
ATOM   2997  N   ARG B 390     -22.965   3.864   5.596  1.00 65.08           N  
ATOM   2998  CA  ARG B 390     -23.679   2.592   5.567  1.00 65.08           C  
ATOM   2999  C   ARG B 390     -22.744   1.448   5.187  1.00 65.08           C  
ATOM   3000  CB  ARG B 390     -24.853   2.656   4.588  1.00 65.08           C  
ATOM   3001  O   ARG B 390     -21.734   1.663   4.513  1.00 65.08           O  
ATOM   3002  CG  ARG B 390     -25.816   3.802   4.856  1.00 65.08           C  
ATOM   3003  CD  ARG B 390     -26.827   3.964   3.730  1.00 65.08           C  
ATOM   3004  NE  ARG B 390     -27.652   5.155   3.914  1.00 65.08           N  
ATOM   3005  NH1 ARG B 390     -28.897   4.841   1.993  1.00 65.08           N  
ATOM   3006  NH2 ARG B 390     -29.306   6.645   3.348  1.00 65.08           N  
ATOM   3007  CZ  ARG B 390     -28.616   5.544   3.084  1.00 65.08           C  
ATOM   3008  N   ARG B 391     -23.189   0.322   5.668  1.00 70.18           N  
ATOM   3009  CA  ARG B 391     -22.443  -0.877   5.300  1.00 70.18           C  
ATOM   3010  C   ARG B 391     -22.395  -1.050   3.786  1.00 70.18           C  
ATOM   3011  CB  ARG B 391     -23.062  -2.117   5.950  1.00 70.18           C  
ATOM   3012  O   ARG B 391     -21.380  -1.483   3.237  1.00 70.18           O  
ATOM   3013  CG  ARG B 391     -22.360  -3.416   5.591  1.00 70.18           C  
ATOM   3014  CD  ARG B 391     -20.911  -3.422   6.059  1.00 70.18           C  
ATOM   3015  NE  ARG B 391     -20.236  -4.667   5.706  1.00 70.18           N  
ATOM   3016  NH1 ARG B 391     -19.753  -4.032   3.537  1.00 70.18           N  
ATOM   3017  NH2 ARG B 391     -19.109  -6.095   4.302  1.00 70.18           N  
ATOM   3018  CZ  ARG B 391     -19.701  -4.929   4.516  1.00 70.18           C  
ATOM   3019  N   GLY B 392     -23.470  -0.669   3.006  1.00 68.68           N  
ATOM   3020  CA  GLY B 392     -23.565  -0.773   1.558  1.00 68.68           C  
ATOM   3021  C   GLY B 392     -22.625   0.168   0.829  1.00 68.68           C  
ATOM   3022  O   GLY B 392     -22.364  -0.008  -0.363  1.00 68.68           O  
ATOM   3023  N   ASP B 393     -22.034   1.086   1.585  1.00 73.93           N  
ATOM   3024  CA  ASP B 393     -21.113   2.043   0.978  1.00 73.93           C  
ATOM   3025  C   ASP B 393     -19.708   1.456   0.867  1.00 73.93           C  
ATOM   3026  CB  ASP B 393     -21.079   3.341   1.787  1.00 73.93           C  
ATOM   3027  O   ASP B 393     -18.851   2.011   0.175  1.00 73.93           O  
ATOM   3028  CG  ASP B 393     -22.372   4.132   1.694  1.00 73.93           C  
ATOM   3029  OD1 ASP B 393     -23.086   4.016   0.675  1.00 73.93           O  
ATOM   3030  OD2 ASP B 393     -22.679   4.879   2.649  1.00 73.93           O  
ATOM   3031  N   VAL B 394     -19.504   0.307   1.536  1.00 87.00           N  
ATOM   3032  CA  VAL B 394     -18.194  -0.334   1.478  1.00 87.00           C  
ATOM   3033  C   VAL B 394     -17.989  -0.969   0.105  1.00 87.00           C  
ATOM   3034  CB  VAL B 394     -18.033  -1.397   2.587  1.00 87.00           C  
ATOM   3035  O   VAL B 394     -18.730  -1.875  -0.283  1.00 87.00           O  
ATOM   3036  CG1 VAL B 394     -16.695  -2.122   2.451  1.00 87.00           C  
ATOM   3037  CG2 VAL B 394     -18.156  -0.752   3.967  1.00 87.00           C  
ATOM   3038  N   LEU B 395     -16.989  -0.507  -0.585  1.00 88.48           N  
ATOM   3039  CA  LEU B 395     -16.736  -0.951  -1.951  1.00 88.48           C  
ATOM   3040  C   LEU B 395     -15.786  -2.144  -1.968  1.00 88.48           C  
ATOM   3041  CB  LEU B 395     -16.154   0.191  -2.787  1.00 88.48           C  
ATOM   3042  O   LEU B 395     -15.803  -2.944  -2.906  1.00 88.48           O  
ATOM   3043  CG  LEU B 395     -17.031   1.435  -2.940  1.00 88.48           C  
ATOM   3044  CD1 LEU B 395     -16.255   2.549  -3.635  1.00 88.48           C  
ATOM   3045  CD2 LEU B 395     -18.303   1.100  -3.712  1.00 88.48           C  
ATOM   3046  N   ALA B 396     -14.900  -2.270  -1.042  1.00 94.13           N  
ATOM   3047  CA  ALA B 396     -13.953  -3.365  -0.847  1.00 94.13           C  
ATOM   3048  C   ALA B 396     -13.473  -3.424   0.601  1.00 94.13           C  
ATOM   3049  CB  ALA B 396     -12.764  -3.216  -1.793  1.00 94.13           C  
ATOM   3050  O   ALA B 396     -13.573  -2.438   1.335  1.00 94.13           O  
ATOM   3051  N   ALA B 397     -13.069  -4.530   1.023  1.00 95.26           N  
ATOM   3052  CA  ALA B 397     -12.479  -4.759   2.339  1.00 95.26           C  
ATOM   3053  C   ALA B 397     -11.444  -5.879   2.289  1.00 95.26           C  
ATOM   3054  CB  ALA B 397     -13.565  -5.088   3.360  1.00 95.26           C  
ATOM   3055  O   ALA B 397     -11.611  -6.854   1.553  1.00 95.26           O  
ATOM   3056  N   TRP B 398     -10.362  -5.688   2.986  1.00 97.11           N  
ATOM   3057  CA  TRP B 398      -9.359  -6.747   3.013  1.00 97.11           C  
ATOM   3058  C   TRP B 398      -8.712  -6.850   4.391  1.00 97.11           C  
ATOM   3059  CB  TRP B 398      -8.286  -6.499   1.949  1.00 97.11           C  
ATOM   3060  O   TRP B 398      -8.838  -5.938   5.212  1.00 97.11           O  
ATOM   3061  CG  TRP B 398      -7.414  -5.311   2.229  1.00 97.11           C  
ATOM   3062  CD1 TRP B 398      -6.225  -5.302   2.904  1.00 97.11           C  
ATOM   3063  CD2 TRP B 398      -7.668  -3.956   1.844  1.00 97.11           C  
ATOM   3064  CE2 TRP B 398      -6.589  -3.178   2.318  1.00 97.11           C  
ATOM   3065  CE3 TRP B 398      -8.703  -3.324   1.142  1.00 97.11           C  
ATOM   3066  NE1 TRP B 398      -5.724  -4.022   2.961  1.00 97.11           N  
ATOM   3067  CH2 TRP B 398      -7.542  -1.205   1.424  1.00 97.11           C  
ATOM   3068  CZ2 TRP B 398      -6.516  -1.798   2.113  1.00 97.11           C  
ATOM   3069  CZ3 TRP B 398      -8.629  -1.951   0.939  1.00 97.11           C  
ATOM   3070  N   SER B 399      -8.116  -7.990   4.624  1.00 96.24           N  
ATOM   3071  CA  SER B 399      -7.347  -8.249   5.837  1.00 96.24           C  
ATOM   3072  C   SER B 399      -5.888  -8.550   5.511  1.00 96.24           C  
ATOM   3073  CB  SER B 399      -7.954  -9.413   6.620  1.00 96.24           C  
ATOM   3074  O   SER B 399      -5.596  -9.286   4.566  1.00 96.24           O  
ATOM   3075  OG  SER B 399      -7.239  -9.639   7.822  1.00 96.24           O  
ATOM   3076  N   GLY B 400      -4.982  -7.892   6.163  1.00 95.18           N  
ATOM   3077  CA  GLY B 400      -3.564  -8.208   6.122  1.00 95.18           C  
ATOM   3078  C   GLY B 400      -3.041  -8.776   7.428  1.00 95.18           C  
ATOM   3079  O   GLY B 400      -3.627  -8.549   8.488  1.00 95.18           O  
ATOM   3080  N   ILE B 401      -1.953  -9.512   7.376  1.00 95.90           N  
ATOM   3081  CA  ILE B 401      -1.353 -10.074   8.582  1.00 95.90           C  
ATOM   3082  C   ILE B 401       0.000  -9.415   8.840  1.00 95.90           C  
ATOM   3083  CB  ILE B 401      -1.192 -11.606   8.472  1.00 95.90           C  
ATOM   3084  O   ILE B 401       0.944  -9.600   8.068  1.00 95.90           O  
ATOM   3085  CG1 ILE B 401      -2.551 -12.270   8.223  1.00 95.90           C  
ATOM   3086  CG2 ILE B 401      -0.529 -12.171   9.732  1.00 95.90           C  
ATOM   3087  CD1 ILE B 401      -2.469 -13.767   7.955  1.00 95.90           C  
ATOM   3088  N   ARG B 402       0.035  -8.655   9.941  1.00 91.42           N  
ATOM   3089  CA  ARG B 402       1.290  -8.041  10.360  1.00 91.42           C  
ATOM   3090  C   ARG B 402       2.209  -9.065  11.017  1.00 91.42           C  
ATOM   3091  CB  ARG B 402       1.027  -6.880  11.321  1.00 91.42           C  
ATOM   3092  O   ARG B 402       1.809  -9.749  11.962  1.00 91.42           O  
ATOM   3093  CG  ARG B 402       1.879  -5.650  11.051  1.00 91.42           C  
ATOM   3094  CD  ARG B 402       1.500  -4.490  11.961  1.00 91.42           C  
ATOM   3095  NE  ARG B 402       2.324  -3.312  11.704  1.00 91.42           N  
ATOM   3096  NH1 ARG B 402       1.159  -1.929  13.141  1.00 91.42           N  
ATOM   3097  NH2 ARG B 402       2.952  -1.119  11.965  1.00 91.42           N  
ATOM   3098  CZ  ARG B 402       2.143  -2.123  12.271  1.00 91.42           C  
ATOM   3099  N   PRO B 403       3.403  -9.229  10.534  1.00 92.42           N  
ATOM   3100  CA  PRO B 403       4.326 -10.223  11.086  1.00 92.42           C  
ATOM   3101  C   PRO B 403       5.133  -9.687  12.267  1.00 92.42           C  
ATOM   3102  CB  PRO B 403       5.241 -10.550   9.903  1.00 92.42           C  
ATOM   3103  O   PRO B 403       6.362  -9.606  12.193  1.00 92.42           O  
ATOM   3104  CG  PRO B 403       5.323  -9.279   9.121  1.00 92.42           C  
ATOM   3105  CD  PRO B 403       4.003  -8.569   9.224  1.00 92.42           C  
ATOM   3106  N   LEU B 404       4.439  -9.443  13.407  1.00 88.66           N  
ATOM   3107  CA  LEU B 404       5.162  -9.021  14.602  1.00 88.66           C  
ATOM   3108  C   LEU B 404       6.098 -10.122  15.089  1.00 88.66           C  
ATOM   3109  CB  LEU B 404       4.183  -8.638  15.715  1.00 88.66           C  
ATOM   3110  O   LEU B 404       5.843 -11.306  14.858  1.00 88.66           O  
ATOM   3111  CG  LEU B 404       3.170  -7.542  15.379  1.00 88.66           C  
ATOM   3112  CD1 LEU B 404       2.152  -7.398  16.505  1.00 88.66           C  
ATOM   3113  CD2 LEU B 404       3.881  -6.218  15.122  1.00 88.66           C  
ATOM   3114  N   VAL B 405       7.237  -9.671  15.684  1.00 88.03           N  
ATOM   3115  CA  VAL B 405       8.213 -10.703  16.015  1.00 88.03           C  
ATOM   3116  C   VAL B 405       8.746 -10.477  17.428  1.00 88.03           C  
ATOM   3117  CB  VAL B 405       9.380 -10.727  15.002  1.00 88.03           C  
ATOM   3118  O   VAL B 405       8.876  -9.334  17.873  1.00 88.03           O  
ATOM   3119  CG1 VAL B 405      10.397 -11.804  15.375  1.00 88.03           C  
ATOM   3120  CG2 VAL B 405       8.853 -10.952  13.587  1.00 88.03           C  
ATOM   3121  N   THR B 406       9.017 -11.604  18.048  1.00 81.94           N  
ATOM   3122  CA  THR B 406       9.783 -11.577  19.289  1.00 81.94           C  
ATOM   3123  C   THR B 406      11.243 -11.942  19.031  1.00 81.94           C  
ATOM   3124  CB  THR B 406       9.188 -12.538  20.334  1.00 81.94           C  
ATOM   3125  O   THR B 406      11.542 -12.725  18.127  1.00 81.94           O  
ATOM   3126  CG2 THR B 406       7.812 -12.067  20.794  1.00 81.94           C  
ATOM   3127  OG1 THR B 406       9.066 -13.845  19.758  1.00 81.94           O  
ATOM   3128  N   ASP B 407      12.142 -11.219  19.665  1.00 73.92           N  
ATOM   3129  CA  ASP B 407      13.557 -11.517  19.465  1.00 73.92           C  
ATOM   3130  C   ASP B 407      13.925 -12.869  20.072  1.00 73.92           C  
ATOM   3131  CB  ASP B 407      14.429 -10.415  20.069  1.00 73.92           C  
ATOM   3132  O   ASP B 407      13.801 -13.067  21.282  1.00 73.92           O  
ATOM   3133  CG  ASP B 407      15.889 -10.525  19.666  1.00 73.92           C  
ATOM   3134  OD1 ASP B 407      16.288 -11.564  19.098  1.00 73.92           O  
ATOM   3135  OD2 ASP B 407      16.647  -9.565  19.921  1.00 73.92           O  
ATOM   3136  N   PRO B 408      14.363 -13.777  19.238  1.00 69.07           N  
ATOM   3137  CA  PRO B 408      14.693 -15.107  19.755  1.00 69.07           C  
ATOM   3138  C   PRO B 408      15.859 -15.084  20.741  1.00 69.07           C  
ATOM   3139  CB  PRO B 408      15.060 -15.894  18.494  1.00 69.07           C  
ATOM   3140  O   PRO B 408      15.972 -15.973  21.589  1.00 69.07           O  
ATOM   3141  CG  PRO B 408      15.208 -14.859  17.426  1.00 69.07           C  
ATOM   3142  CD  PRO B 408      14.614 -13.572  17.924  1.00 69.07           C  
ATOM   3143  N   LYS B 409      16.752 -14.119  20.602  1.00 67.97           N  
ATOM   3144  CA  LYS B 409      17.955 -14.044  21.426  1.00 67.97           C  
ATOM   3145  C   LYS B 409      17.724 -13.170  22.656  1.00 67.97           C  
ATOM   3146  CB  LYS B 409      19.131 -13.502  20.612  1.00 67.97           C  
ATOM   3147  O   LYS B 409      18.581 -13.094  23.540  1.00 67.97           O  
ATOM   3148  CG  LYS B 409      19.591 -14.430  19.498  1.00 67.97           C  
ATOM   3149  CD  LYS B 409      20.791 -13.857  18.753  1.00 67.97           C  
ATOM   3150  CE  LYS B 409      21.214 -14.754  17.598  1.00 67.97           C  
ATOM   3151  NZ  LYS B 409      22.365 -14.178  16.842  1.00 67.97           N  
ATOM   3152  N   SER B 410      16.638 -12.421  22.681  1.00 61.20           N  
ATOM   3153  CA  SER B 410      16.377 -11.558  23.828  1.00 61.20           C  
ATOM   3154  C   SER B 410      15.956 -12.372  25.048  1.00 61.20           C  
ATOM   3155  CB  SER B 410      15.296 -10.531  23.492  1.00 61.20           C  
ATOM   3156  O   SER B 410      15.330 -13.426  24.911  1.00 61.20           O  
ATOM   3157  OG  SER B 410      14.029 -10.962  23.959  1.00 61.20           O  
ATOM   3158  N   ALA B 411      16.621 -12.109  26.230  1.00 51.77           N  
ATOM   3159  CA  ALA B 411      16.310 -12.760  27.500  1.00 51.77           C  
ATOM   3160  C   ALA B 411      14.828 -12.625  27.837  1.00 51.77           C  
ATOM   3161  CB  ALA B 411      17.163 -12.172  28.622  1.00 51.77           C  
ATOM   3162  O   ALA B 411      14.236 -13.529  28.431  1.00 51.77           O  
ATOM   3163  N   ASP B 412      14.222 -11.463  27.405  1.00 42.66           N  
ATOM   3164  CA  ASP B 412      12.803 -11.210  27.634  1.00 42.66           C  
ATOM   3165  C   ASP B 412      11.974 -11.578  26.405  1.00 42.66           C  
ATOM   3166  CB  ASP B 412      12.572  -9.744  28.005  1.00 42.66           C  
ATOM   3167  O   ASP B 412      11.921 -10.818  25.436  1.00 42.66           O  
ATOM   3168  CG  ASP B 412      11.234  -9.508  28.683  1.00 42.66           C  
ATOM   3169  OD1 ASP B 412      10.459 -10.473  28.857  1.00 42.66           O  
ATOM   3170  OD2 ASP B 412      10.951  -8.345  29.045  1.00 42.66           O  
ATOM   3171  N   THR B 413      11.748 -12.839  26.243  1.00 40.83           N  
ATOM   3172  CA  THR B 413      11.070 -13.421  25.091  1.00 40.83           C  
ATOM   3173  C   THR B 413       9.780 -12.667  24.784  1.00 40.83           C  
ATOM   3174  CB  THR B 413      10.754 -14.911  25.323  1.00 40.83           C  
ATOM   3175  O   THR B 413       9.202 -12.827  23.707  1.00 40.83           O  
ATOM   3176  CG2 THR B 413      11.896 -15.797  24.835  1.00 40.83           C  
ATOM   3177  OG1 THR B 413      10.552 -15.138  26.723  1.00 40.83           O  
ATOM   3178  N   GLN B 414       9.251 -11.898  25.723  1.00 40.77           N  
ATOM   3179  CA  GLN B 414       7.961 -11.240  25.545  1.00 40.77           C  
ATOM   3180  C   GLN B 414       8.128  -9.869  24.896  1.00 40.77           C  
ATOM   3181  CB  GLN B 414       7.238 -11.101  26.886  1.00 40.77           C  
ATOM   3182  O   GLN B 414       7.154  -9.273  24.430  1.00 40.77           O  
ATOM   3183  CG  GLN B 414       6.657 -12.407  27.409  1.00 40.77           C  
ATOM   3184  CD  GLN B 414       5.496 -12.194  28.362  1.00 40.77           C  
ATOM   3185  NE2 GLN B 414       4.722 -13.247  28.599  1.00 40.77           N  
ATOM   3186  OE1 GLN B 414       5.297 -11.091  28.881  1.00 40.77           O  
ATOM   3187  N   SER B 415       9.428  -9.416  24.877  1.00 40.15           N  
ATOM   3188  CA  SER B 415       9.559  -8.042  24.405  1.00 40.15           C  
ATOM   3189  C   SER B 415       9.596  -7.982  22.881  1.00 40.15           C  
ATOM   3190  CB  SER B 415      10.819  -7.394  24.979  1.00 40.15           C  
ATOM   3191  O   SER B 415      10.363  -8.707  22.245  1.00 40.15           O  
ATOM   3192  OG  SER B 415      11.981  -7.918  24.360  1.00 40.15           O  
ATOM   3193  N   ILE B 416       8.528  -7.625  22.272  1.00 38.12           N  
ATOM   3194  CA  ILE B 416       8.376  -7.452  20.832  1.00 38.12           C  
ATOM   3195  C   ILE B 416       9.362  -6.398  20.332  1.00 38.12           C  
ATOM   3196  CB  ILE B 416       6.930  -7.051  20.460  1.00 38.12           C  
ATOM   3197  O   ILE B 416       9.481  -5.321  20.921  1.00 38.12           O  
ATOM   3198  CG1 ILE B 416       5.946  -8.145  20.890  1.00 38.12           C  
ATOM   3199  CG2 ILE B 416       6.816  -6.771  18.959  1.00 38.12           C  
ATOM   3200  CD1 ILE B 416       4.482  -7.755  20.738  1.00 38.12           C  
ATOM   3201  N   SER B 417      10.270  -6.965  19.512  1.00 45.06           N  
ATOM   3202  CA  SER B 417      11.214  -6.016  18.932  1.00 45.06           C  
ATOM   3203  C   SER B 417      10.505  -5.011  18.030  1.00 45.06           C  
ATOM   3204  CB  SER B 417      12.295  -6.751  18.139  1.00 45.06           C  
ATOM   3205  O   SER B 417       9.728  -5.397  17.154  1.00 45.06           O  
ATOM   3206  OG  SER B 417      13.140  -5.832  17.468  1.00 45.06           O  
ATOM   3207  N   ARG B 418      10.499  -3.892  18.371  1.00 55.92           N  
ATOM   3208  CA  ARG B 418       9.800  -2.911  17.547  1.00 55.92           C  
ATOM   3209  C   ARG B 418      10.569  -2.628  16.261  1.00 55.92           C  
ATOM   3210  CB  ARG B 418       9.584  -1.612  18.325  1.00 55.92           C  
ATOM   3211  O   ARG B 418      10.062  -1.951  15.364  1.00 55.92           O  
ATOM   3212  CG  ARG B 418       8.574  -1.731  19.456  1.00 55.92           C  
ATOM   3213  CD  ARG B 418       8.259  -0.377  20.076  1.00 55.92           C  
ATOM   3214  NE  ARG B 418       7.310  -0.497  21.179  1.00 55.92           N  
ATOM   3215  NH1 ARG B 418       7.455   1.718  21.818  1.00 55.92           N  
ATOM   3216  NH2 ARG B 418       6.077   0.281  22.954  1.00 55.92           N  
ATOM   3217  CZ  ARG B 418       6.950   0.501  21.981  1.00 55.92           C  
ATOM   3218  N   ASN B 419      11.595  -3.273  16.197  1.00 68.39           N  
ATOM   3219  CA  ASN B 419      12.403  -3.256  14.982  1.00 68.39           C  
ATOM   3220  C   ASN B 419      12.376  -4.607  14.272  1.00 68.39           C  
ATOM   3221  CB  ASN B 419      13.844  -2.853  15.302  1.00 68.39           C  
ATOM   3222  O   ASN B 419      11.621  -5.501  14.658  1.00 68.39           O  
ATOM   3223  CG  ASN B 419      13.997  -1.361  15.523  1.00 68.39           C  
ATOM   3224  ND2 ASN B 419      15.043  -0.973  16.243  1.00 68.39           N  
ATOM   3225  OD1 ASN B 419      13.182  -0.564  15.051  1.00 68.39           O  
ATOM   3226  N   HIS B 420      12.983  -4.731  13.210  1.00 85.18           N  
ATOM   3227  CA  HIS B 420      13.161  -5.999  12.512  1.00 85.18           C  
ATOM   3228  C   HIS B 420      14.275  -6.826  13.147  1.00 85.18           C  
ATOM   3229  CB  HIS B 420      13.465  -5.758  11.032  1.00 85.18           C  
ATOM   3230  O   HIS B 420      15.065  -6.307  13.939  1.00 85.18           O  
ATOM   3231  CG  HIS B 420      14.754  -5.038  10.794  1.00 85.18           C  
ATOM   3232  CD2 HIS B 420      15.990  -5.503  10.498  1.00 85.18           C  
ATOM   3233  ND1 HIS B 420      14.861  -3.665  10.853  1.00 85.18           N  
ATOM   3234  CE1 HIS B 420      16.112  -3.317  10.602  1.00 85.18           C  
ATOM   3235  NE2 HIS B 420      16.817  -4.413  10.384  1.00 85.18           N  
ATOM   3236  N   VAL B 421      14.218  -8.196  12.982  1.00 88.26           N  
ATOM   3237  CA  VAL B 421      15.231  -9.102  13.513  1.00 88.26           C  
ATOM   3238  C   VAL B 421      15.927  -9.830  12.365  1.00 88.26           C  
ATOM   3239  CB  VAL B 421      14.619 -10.123  14.498  1.00 88.26           C  
ATOM   3240  O   VAL B 421      15.284 -10.216  11.386  1.00 88.26           O  
ATOM   3241  CG1 VAL B 421      15.673 -11.129  14.957  1.00 88.26           C  
ATOM   3242  CG2 VAL B 421      14.004  -9.404  15.698  1.00 88.26           C  
ATOM   3243  N   VAL B 422      17.246  -9.897  12.460  1.00 92.94           N  
ATOM   3244  CA  VAL B 422      18.028 -10.759  11.580  1.00 92.94           C  
ATOM   3245  C   VAL B 422      18.654 -11.893  12.389  1.00 92.94           C  
ATOM   3246  CB  VAL B 422      19.126  -9.965  10.838  1.00 92.94           C  
ATOM   3247  O   VAL B 422      19.532 -11.658  13.223  1.00 92.94           O  
ATOM   3248  CG1 VAL B 422      19.931 -10.884   9.921  1.00 92.94           C  
ATOM   3249  CG2 VAL B 422      18.508  -8.818  10.040  1.00 92.94           C  
ATOM   3250  N   ASP B 423      18.179 -13.109  12.125  1.00 92.61           N  
ATOM   3251  CA  ASP B 423      18.639 -14.270  12.880  1.00 92.61           C  
ATOM   3252  C   ASP B 423      19.385 -15.251  11.979  1.00 92.61           C  
ATOM   3253  CB  ASP B 423      17.460 -14.972  13.558  1.00 92.61           C  
ATOM   3254  O   ASP B 423      18.939 -15.544  10.868  1.00 92.61           O  
ATOM   3255  CG  ASP B 423      17.880 -16.177  14.381  1.00 92.61           C  
ATOM   3256  OD1 ASP B 423      18.567 -16.003  15.410  1.00 92.61           O  
ATOM   3257  OD2 ASP B 423      17.522 -17.311  13.995  1.00 92.61           O  
ATOM   3258  N   ILE B 424      20.513 -15.730  12.467  1.00 94.41           N  
ATOM   3259  CA  ILE B 424      21.297 -16.732  11.754  1.00 94.41           C  
ATOM   3260  C   ILE B 424      21.255 -18.056  12.513  1.00 94.41           C  
ATOM   3261  CB  ILE B 424      22.760 -16.272  11.559  1.00 94.41           C  
ATOM   3262  O   ILE B 424      21.728 -18.143  13.649  1.00 94.41           O  
ATOM   3263  CG1 ILE B 424      22.801 -14.900  10.878  1.00 94.41           C  
ATOM   3264  CG2 ILE B 424      23.549 -17.308  10.754  1.00 94.41           C  
ATOM   3265  CD1 ILE B 424      24.104 -14.141  11.094  1.00 94.41           C  
ATOM   3266  N   SER B 425      20.748 -19.083  11.877  1.00 94.61           N  
ATOM   3267  CA  SER B 425      20.669 -20.388  12.525  1.00 94.61           C  
ATOM   3268  C   SER B 425      22.027 -21.082  12.539  1.00 94.61           C  
ATOM   3269  CB  SER B 425      19.640 -21.275  11.822  1.00 94.61           C  
ATOM   3270  O   SER B 425      22.967 -20.629  11.883  1.00 94.61           O  
ATOM   3271  OG  SER B 425      20.116 -21.687  10.553  1.00 94.61           O  
ATOM   3272  N   GLU B 426      22.108 -22.259  13.164  1.00 92.67           N  
ATOM   3273  CA  GLU B 426      23.340 -23.038  13.231  1.00 92.67           C  
ATOM   3274  C   GLU B 426      23.728 -23.577  11.857  1.00 92.67           C  
ATOM   3275  CB  GLU B 426      23.193 -24.193  14.226  1.00 92.67           C  
ATOM   3276  O   GLU B 426      24.915 -23.683  11.538  1.00 92.67           O  
ATOM   3277  CG  GLU B 426      23.254 -23.760  15.683  1.00 92.67           C  
ATOM   3278  CD  GLU B 426      23.459 -24.919  16.645  1.00 92.67           C  
ATOM   3279  OE1 GLU B 426      23.648 -24.675  17.859  1.00 92.67           O  
ATOM   3280  OE2 GLU B 426      23.430 -26.081  16.182  1.00 92.67           O  
ATOM   3281  N   SER B 427      22.745 -23.856  11.065  1.00 96.07           N  
ATOM   3282  CA  SER B 427      22.998 -24.409   9.739  1.00 96.07           C  
ATOM   3283  C   SER B 427      23.269 -23.305   8.722  1.00 96.07           C  
ATOM   3284  CB  SER B 427      21.813 -25.258   9.277  1.00 96.07           C  
ATOM   3285  O   SER B 427      23.535 -23.584   7.551  1.00 96.07           O  
ATOM   3286  OG  SER B 427      20.627 -24.484   9.231  1.00 96.07           O  
ATOM   3287  N   GLY B 428      23.183 -22.036   9.127  1.00 96.33           N  
ATOM   3288  CA  GLY B 428      23.560 -20.916   8.280  1.00 96.33           C  
ATOM   3289  C   GLY B 428      22.375 -20.264   7.592  1.00 96.33           C  
ATOM   3290  O   GLY B 428      22.549 -19.378   6.752  1.00 96.33           O  
ATOM   3291  N   LEU B 429      21.148 -20.669   7.886  1.00 98.33           N  
ATOM   3292  CA  LEU B 429      19.967 -20.007   7.343  1.00 98.33           C  
ATOM   3293  C   LEU B 429      19.813 -18.606   7.925  1.00 98.33           C  
ATOM   3294  CB  LEU B 429      18.710 -20.832   7.631  1.00 98.33           C  
ATOM   3295  O   LEU B 429      19.856 -18.427   9.145  1.00 98.33           O  
ATOM   3296  CG  LEU B 429      17.385 -20.243   7.143  1.00 98.33           C  
ATOM   3297  CD1 LEU B 429      17.307 -20.306   5.621  1.00 98.33           C  
ATOM   3298  CD2 LEU B 429      16.208 -20.978   7.774  1.00 98.33           C  
ATOM   3299  N   ILE B 430      19.673 -17.643   7.074  1.00 98.21           N  
ATOM   3300  CA  ILE B 430      19.463 -16.278   7.543  1.00 98.21           C  
ATOM   3301  C   ILE B 430      17.977 -15.932   7.476  1.00 98.21           C  
ATOM   3302  CB  ILE B 430      20.287 -15.264   6.719  1.00 98.21           C  
ATOM   3303  O   ILE B 430      17.354 -16.045   6.417  1.00 98.21           O  
ATOM   3304  CG1 ILE B 430      21.782 -15.588   6.815  1.00 98.21           C  
ATOM   3305  CG2 ILE B 430      20.006 -13.833   7.187  1.00 98.21           C  
ATOM   3306  CD1 ILE B 430      22.675 -14.626   6.042  1.00 98.21           C  
ATOM   3307  N   THR B 431      17.439 -15.458   8.625  1.00 97.51           N  
ATOM   3308  CA  THR B 431      16.026 -15.105   8.700  1.00 97.51           C  
ATOM   3309  C   THR B 431      15.855 -13.624   9.029  1.00 97.51           C  
ATOM   3310  CB  THR B 431      15.292 -15.956   9.752  1.00 97.51           C  
ATOM   3311  O   THR B 431      16.408 -13.135  10.016  1.00 97.51           O  
ATOM   3312  CG2 THR B 431      13.825 -15.553   9.861  1.00 97.51           C  
ATOM   3313  OG1 THR B 431      15.371 -17.337   9.380  1.00 97.51           O  
ATOM   3314  N   ILE B 432      15.173 -12.943   8.162  1.00 97.01           N  
ATOM   3315  CA  ILE B 432      14.767 -11.568   8.433  1.00 97.01           C  
ATOM   3316  C   ILE B 432      13.266 -11.517   8.704  1.00 97.01           C  
ATOM   3317  CB  ILE B 432      15.133 -10.630   7.261  1.00 97.01           C  
ATOM   3318  O   ILE B 432      12.465 -11.988   7.892  1.00 97.01           O  
ATOM   3319  CG1 ILE B 432      14.674  -9.198   7.560  1.00 97.01           C  
ATOM   3320  CG2 ILE B 432      14.523 -11.139   5.951  1.00 97.01           C  
ATOM   3321  CD1 ILE B 432      15.408  -8.542   8.721  1.00 97.01           C  
ATOM   3322  N   ALA B 433      12.868 -10.978   9.876  1.00 93.26           N  
ATOM   3323  CA  ALA B 433      11.461 -10.987  10.266  1.00 93.26           C  
ATOM   3324  C   ALA B 433      11.077  -9.687  10.966  1.00 93.26           C  
ATOM   3325  CB  ALA B 433      11.168 -12.181  11.172  1.00 93.26           C  
ATOM   3326  O   ALA B 433      11.918  -9.040  11.594  1.00 93.26           O  
ATOM   3327  N   GLY B 434       9.810  -9.288  10.823  1.00 88.80           N  
ATOM   3328  CA  GLY B 434       9.296  -8.068  11.425  1.00 88.80           C  
ATOM   3329  C   GLY B 434       9.520  -6.838  10.565  1.00 88.80           C  
ATOM   3330  O   GLY B 434       9.533  -6.928   9.335  1.00 88.80           O  
ATOM   3331  N   GLY B 435       9.495  -5.674  11.182  1.00 83.76           N  
ATOM   3332  CA  GLY B 435       9.741  -4.406  10.513  1.00 83.76           C  
ATOM   3333  C   GLY B 435       8.496  -3.815   9.880  1.00 83.76           C  
ATOM   3334  O   GLY B 435       7.386  -4.298  10.111  1.00 83.76           O  
ATOM   3335  N   LYS B 436       8.728  -2.694   9.145  1.00 88.95           N  
ATOM   3336  CA  LYS B 436       7.668  -1.964   8.456  1.00 88.95           C  
ATOM   3337  C   LYS B 436       7.933  -1.898   6.954  1.00 88.95           C  
ATOM   3338  CB  LYS B 436       7.529  -0.552   9.026  1.00 88.95           C  
ATOM   3339  O   LYS B 436       9.061  -2.119   6.508  1.00 88.95           O  
ATOM   3340  CG  LYS B 436       7.234  -0.514  10.518  1.00 88.95           C  
ATOM   3341  CD  LYS B 436       7.183   0.916  11.041  1.00 88.95           C  
ATOM   3342  CE  LYS B 436       6.985   0.954  12.551  1.00 88.95           C  
ATOM   3343  NZ  LYS B 436       6.949   2.354  13.070  1.00 88.95           N  
ATOM   3344  N   TRP B 437       6.847  -1.627   6.249  1.00 93.06           N  
ATOM   3345  CA  TRP B 437       7.002  -1.419   4.813  1.00 93.06           C  
ATOM   3346  C   TRP B 437       8.019  -0.318   4.529  1.00 93.06           C  
ATOM   3347  CB  TRP B 437       5.657  -1.066   4.172  1.00 93.06           C  
ATOM   3348  O   TRP B 437       8.863  -0.459   3.641  1.00 93.06           O  
ATOM   3349  CG  TRP B 437       5.578  -1.382   2.709  1.00 93.06           C  
ATOM   3350  CD1 TRP B 437       5.054  -2.508   2.136  1.00 93.06           C  
ATOM   3351  CD2 TRP B 437       6.043  -0.564   1.631  1.00 93.06           C  
ATOM   3352  CE2 TRP B 437       5.767  -1.256   0.431  1.00 93.06           C  
ATOM   3353  CE3 TRP B 437       6.665   0.690   1.564  1.00 93.06           C  
ATOM   3354  NE1 TRP B 437       5.164  -2.438   0.767  1.00 93.06           N  
ATOM   3355  CH2 TRP B 437       6.702   0.493  -0.861  1.00 93.06           C  
ATOM   3356  CZ2 TRP B 437       6.094  -0.735  -0.823  1.00 93.06           C  
ATOM   3357  CZ3 TRP B 437       6.989   1.207   0.315  1.00 93.06           C  
ATOM   3358  N   THR B 438       8.015   0.757   5.348  1.00 91.24           N  
ATOM   3359  CA  THR B 438       8.819   1.959   5.156  1.00 91.24           C  
ATOM   3360  C   THR B 438      10.307   1.628   5.209  1.00 91.24           C  
ATOM   3361  CB  THR B 438       8.489   3.027   6.215  1.00 91.24           C  
ATOM   3362  O   THR B 438      11.110   2.237   4.500  1.00 91.24           O  
ATOM   3363  CG2 THR B 438       9.306   4.295   5.990  1.00 91.24           C  
ATOM   3364  OG1 THR B 438       7.095   3.350   6.141  1.00 91.24           O  
ATOM   3365  N   THR B 439      10.641   0.599   6.002  1.00 91.95           N  
ATOM   3366  CA  THR B 439      12.055   0.334   6.244  1.00 91.95           C  
ATOM   3367  C   THR B 439      12.514  -0.900   5.473  1.00 91.95           C  
ATOM   3368  CB  THR B 439      12.338   0.140   7.745  1.00 91.95           C  
ATOM   3369  O   THR B 439      13.503  -1.537   5.841  1.00 91.95           O  
ATOM   3370  CG2 THR B 439      12.102   1.431   8.521  1.00 91.95           C  
ATOM   3371  OG1 THR B 439      11.472  -0.879   8.261  1.00 91.95           O  
ATOM   3372  N   TYR B 440      11.747  -1.313   4.462  1.00 96.51           N  
ATOM   3373  CA  TYR B 440      12.081  -2.529   3.729  1.00 96.51           C  
ATOM   3374  C   TYR B 440      13.535  -2.509   3.272  1.00 96.51           C  
ATOM   3375  CB  TYR B 440      11.156  -2.698   2.520  1.00 96.51           C  
ATOM   3376  O   TYR B 440      14.219  -3.534   3.313  1.00 96.51           O  
ATOM   3377  CG  TYR B 440      11.630  -1.970   1.286  1.00 96.51           C  
ATOM   3378  CD1 TYR B 440      11.168  -0.690   0.988  1.00 96.51           C  
ATOM   3379  CD2 TYR B 440      12.540  -2.560   0.415  1.00 96.51           C  
ATOM   3380  CE1 TYR B 440      11.601  -0.015  -0.149  1.00 96.51           C  
ATOM   3381  CE2 TYR B 440      12.979  -1.894  -0.725  1.00 96.51           C  
ATOM   3382  OH  TYR B 440      12.937   0.039  -2.124  1.00 96.51           O  
ATOM   3383  CZ  TYR B 440      12.505  -0.624  -0.997  1.00 96.51           C  
ATOM   3384  N   ARG B 441      14.018  -1.330   2.768  1.00 96.65           N  
ATOM   3385  CA  ARG B 441      15.361  -1.214   2.210  1.00 96.65           C  
ATOM   3386  C   ARG B 441      16.421  -1.457   3.280  1.00 96.65           C  
ATOM   3387  CB  ARG B 441      15.564   0.163   1.576  1.00 96.65           C  
ATOM   3388  O   ARG B 441      17.377  -2.202   3.056  1.00 96.65           O  
ATOM   3389  CG  ARG B 441      16.918   0.341   0.907  1.00 96.65           C  
ATOM   3390  CD  ARG B 441      17.256   1.811   0.700  1.00 96.65           C  
ATOM   3391  NE  ARG B 441      17.453   2.503   1.970  1.00 96.65           N  
ATOM   3392  NH1 ARG B 441      19.620   1.760   2.274  1.00 96.65           N  
ATOM   3393  NH2 ARG B 441      18.644   3.131   3.831  1.00 96.65           N  
ATOM   3394  CZ  ARG B 441      18.572   2.463   2.689  1.00 96.65           C  
ATOM   3395  N   SER B 442      16.303  -0.739   4.420  1.00 93.81           N  
ATOM   3396  CA  SER B 442      17.275  -0.925   5.493  1.00 93.81           C  
ATOM   3397  C   SER B 442      17.267  -2.363   6.002  1.00 93.81           C  
ATOM   3398  CB  SER B 442      16.989   0.035   6.648  1.00 93.81           C  
ATOM   3399  O   SER B 442      18.315  -2.907   6.356  1.00 93.81           O  
ATOM   3400  OG  SER B 442      15.765  -0.293   7.284  1.00 93.81           O  
ATOM   3401  N   MET B 443      16.073  -2.941   6.094  1.00 94.82           N  
ATOM   3402  CA  MET B 443      15.967  -4.349   6.467  1.00 94.82           C  
ATOM   3403  C   MET B 443      16.724  -5.231   5.480  1.00 94.82           C  
ATOM   3404  CB  MET B 443      14.500  -4.779   6.534  1.00 94.82           C  
ATOM   3405  O   MET B 443      17.467  -6.127   5.885  1.00 94.82           O  
ATOM   3406  CG  MET B 443      13.714  -4.103   7.645  1.00 94.82           C  
ATOM   3407  SD  MET B 443      11.922  -4.492   7.576  1.00 94.82           S  
ATOM   3408  CE  MET B 443      11.965  -6.268   7.948  1.00 94.82           C  
ATOM   3409  N   ALA B 444      16.601  -4.967   4.215  1.00 98.07           N  
ATOM   3410  CA  ALA B 444      17.304  -5.713   3.175  1.00 98.07           C  
ATOM   3411  C   ALA B 444      18.814  -5.535   3.298  1.00 98.07           C  
ATOM   3412  CB  ALA B 444      16.830  -5.274   1.792  1.00 98.07           C  
ATOM   3413  O   ALA B 444      19.568  -6.509   3.225  1.00 98.07           O  
ATOM   3414  N   GLU B 445      19.244  -4.348   3.525  1.00 96.75           N  
ATOM   3415  CA  GLU B 445      20.670  -4.073   3.673  1.00 96.75           C  
ATOM   3416  C   GLU B 445      21.257  -4.826   4.864  1.00 96.75           C  
ATOM   3417  CB  GLU B 445      20.915  -2.570   3.830  1.00 96.75           C  
ATOM   3418  O   GLU B 445      22.302  -5.469   4.744  1.00 96.75           O  
ATOM   3419  CG  GLU B 445      22.382  -2.198   3.986  1.00 96.75           C  
ATOM   3420  CD  GLU B 445      22.616  -0.698   4.065  1.00 96.75           C  
ATOM   3421  OE1 GLU B 445      23.776  -0.275   4.273  1.00 96.75           O  
ATOM   3422  OE2 GLU B 445      21.632   0.060   3.919  1.00 96.75           O  
ATOM   3423  N   ASP B 446      20.578  -4.730   5.998  1.00 94.92           N  
ATOM   3424  CA  ASP B 446      21.039  -5.432   7.191  1.00 94.92           C  
ATOM   3425  C   ASP B 446      21.130  -6.936   6.943  1.00 94.92           C  
ATOM   3426  CB  ASP B 446      20.109  -5.150   8.373  1.00 94.92           C  
ATOM   3427  O   ASP B 446      22.074  -7.589   7.393  1.00 94.92           O  
ATOM   3428  CG  ASP B 446      20.239  -3.733   8.904  1.00 94.92           C  
ATOM   3429  OD1 ASP B 446      21.191  -3.021   8.517  1.00 94.92           O  
ATOM   3430  OD2 ASP B 446      19.383  -3.325   9.719  1.00 94.92           O  
ATOM   3431  N   THR B 447      20.203  -7.458   6.236  1.00 97.93           N  
ATOM   3432  CA  THR B 447      20.151  -8.886   5.942  1.00 97.93           C  
ATOM   3433  C   THR B 447      21.315  -9.296   5.044  1.00 97.93           C  
ATOM   3434  CB  THR B 447      18.820  -9.270   5.269  1.00 97.93           C  
ATOM   3435  O   THR B 447      22.012 -10.272   5.329  1.00 97.93           O  
ATOM   3436  CG2 THR B 447      18.754 -10.769   4.997  1.00 97.93           C  
ATOM   3437  OG1 THR B 447      17.734  -8.903   6.129  1.00 97.93           O  
ATOM   3438  N   ILE B 448      21.567  -8.514   3.988  1.00 98.57           N  
ATOM   3439  CA  ILE B 448      22.629  -8.852   3.046  1.00 98.57           C  
ATOM   3440  C   ILE B 448      23.990  -8.645   3.707  1.00 98.57           C  
ATOM   3441  CB  ILE B 448      22.528  -8.011   1.754  1.00 98.57           C  
ATOM   3442  O   ILE B 448      24.927  -9.411   3.467  1.00 98.57           O  
ATOM   3443  CG1 ILE B 448      21.197  -8.281   1.044  1.00 98.57           C  
ATOM   3444  CG2 ILE B 448      23.712  -8.300   0.827  1.00 98.57           C  
ATOM   3445  CD1 ILE B 448      20.935  -9.754   0.759  1.00 98.57           C  
ATOM   3446  N   ASN B 449      24.095  -7.626   4.571  1.00 96.07           N  
ATOM   3447  CA  ASN B 449      25.321  -7.480   5.348  1.00 96.07           C  
ATOM   3448  C   ASN B 449      25.608  -8.727   6.180  1.00 96.07           C  
ATOM   3449  CB  ASN B 449      25.242  -6.247   6.250  1.00 96.07           C  
ATOM   3450  O   ASN B 449      26.744  -9.205   6.218  1.00 96.07           O  
ATOM   3451  CG  ASN B 449      25.351  -4.948   5.475  1.00 96.07           C  
ATOM   3452  ND2 ASN B 449      24.971  -3.845   6.109  1.00 96.07           N  
ATOM   3453  OD1 ASN B 449      25.773  -4.937   4.316  1.00 96.07           O  
ATOM   3454  N   ALA B 450      24.574  -9.223   6.818  1.00 95.78           N  
ATOM   3455  CA  ALA B 450      24.719 -10.433   7.624  1.00 95.78           C  
ATOM   3456  C   ALA B 450      25.101 -11.628   6.755  1.00 95.78           C  
ATOM   3457  CB  ALA B 450      23.428 -10.723   8.386  1.00 95.78           C  
ATOM   3458  O   ALA B 450      25.932 -12.449   7.149  1.00 95.78           O  
ATOM   3459  N   ALA B 451      24.546 -11.698   5.573  1.00 97.85           N  
ATOM   3460  CA  ALA B 451      24.837 -12.789   4.646  1.00 97.85           C  
ATOM   3461  C   ALA B 451      26.289 -12.739   4.179  1.00 97.85           C  
ATOM   3462  CB  ALA B 451      23.894 -12.735   3.448  1.00 97.85           C  
ATOM   3463  O   ALA B 451      26.978 -13.761   4.163  1.00 97.85           O  
ATOM   3464  N   VAL B 452      26.770 -11.554   3.829  1.00 97.22           N  
ATOM   3465  CA  VAL B 452      28.132 -11.361   3.345  1.00 97.22           C  
ATOM   3466  C   VAL B 452      29.129 -11.742   4.437  1.00 97.22           C  
ATOM   3467  CB  VAL B 452      28.372  -9.904   2.890  1.00 97.22           C  
ATOM   3468  O   VAL B 452      30.108 -12.444   4.175  1.00 97.22           O  
ATOM   3469  CG1 VAL B 452      29.861  -9.645   2.668  1.00 97.22           C  
ATOM   3470  CG2 VAL B 452      27.579  -9.605   1.619  1.00 97.22           C  
ATOM   3471  N   LYS B 453      28.785 -11.372   5.662  1.00 95.01           N  
ATOM   3472  CA  LYS B 453      29.675 -11.640   6.788  1.00 95.01           C  
ATOM   3473  C   LYS B 453      29.675 -13.123   7.148  1.00 95.01           C  
ATOM   3474  CB  LYS B 453      29.270 -10.805   8.003  1.00 95.01           C  
ATOM   3475  O   LYS B 453      30.736 -13.738   7.270  1.00 95.01           O  
ATOM   3476  CG  LYS B 453      30.215 -10.938   9.188  1.00 95.01           C  
ATOM   3477  CD  LYS B 453      29.778 -10.060  10.353  1.00 95.01           C  
ATOM   3478  CE  LYS B 453      30.676 -10.252  11.568  1.00 95.01           C  
ATOM   3479  NZ  LYS B 453      30.251  -9.393  12.713  1.00 95.01           N  
ATOM   3480  N   THR B 454      28.538 -13.761   7.272  1.00 93.90           N  
ATOM   3481  CA  THR B 454      28.365 -15.132   7.739  1.00 93.90           C  
ATOM   3482  C   THR B 454      28.903 -16.125   6.713  1.00 93.90           C  
ATOM   3483  CB  THR B 454      26.885 -15.441   8.030  1.00 93.90           C  
ATOM   3484  O   THR B 454      29.498 -17.141   7.078  1.00 93.90           O  
ATOM   3485  CG2 THR B 454      26.709 -16.871   8.529  1.00 93.90           C  
ATOM   3486  OG1 THR B 454      26.401 -14.535   9.029  1.00 93.90           O  
ATOM   3487  N   HIS B 455      28.781 -15.844   5.414  1.00 94.58           N  
ATOM   3488  CA  HIS B 455      29.135 -16.812   4.382  1.00 94.58           C  
ATOM   3489  C   HIS B 455      30.360 -16.355   3.596  1.00 94.58           C  
ATOM   3490  CB  HIS B 455      27.957 -17.038   3.433  1.00 94.58           C  
ATOM   3491  O   HIS B 455      30.710 -16.958   2.579  1.00 94.58           O  
ATOM   3492  CG  HIS B 455      26.804 -17.751   4.066  1.00 94.58           C  
ATOM   3493  CD2 HIS B 455      25.646 -17.281   4.587  1.00 94.58           C  
ATOM   3494  ND1 HIS B 455      26.771 -19.120   4.222  1.00 94.58           N  
ATOM   3495  CE1 HIS B 455      25.637 -19.462   4.811  1.00 94.58           C  
ATOM   3496  NE2 HIS B 455      24.937 -18.365   5.043  1.00 94.58           N  
ATOM   3497  N   ASN B 456      30.983 -15.282   4.059  1.00 95.01           N  
ATOM   3498  CA  ASN B 456      32.200 -14.743   3.460  1.00 95.01           C  
ATOM   3499  C   ASN B 456      32.036 -14.522   1.960  1.00 95.01           C  
ATOM   3500  CB  ASN B 456      33.388 -15.667   3.734  1.00 95.01           C  
ATOM   3501  O   ASN B 456      32.867 -14.969   1.167  1.00 95.01           O  
ATOM   3502  CG  ASN B 456      34.718 -14.940   3.682  1.00 95.01           C  
ATOM   3503  ND2 ASN B 456      35.783 -15.673   3.380  1.00 95.01           N  
ATOM   3504  OD1 ASN B 456      34.787 -13.730   3.911  1.00 95.01           O  
ATOM   3505  N   LEU B 457      30.941 -13.890   1.585  1.00 97.45           N  
ATOM   3506  CA  LEU B 457      30.661 -13.600   0.183  1.00 97.45           C  
ATOM   3507  C   LEU B 457      31.433 -12.369  -0.281  1.00 97.45           C  
ATOM   3508  CB  LEU B 457      29.160 -13.386  -0.031  1.00 97.45           C  
ATOM   3509  O   LEU B 457      31.654 -11.439   0.498  1.00 97.45           O  
ATOM   3510  CG  LEU B 457      28.247 -14.549   0.362  1.00 97.45           C  
ATOM   3511  CD1 LEU B 457      26.784 -14.138   0.241  1.00 97.45           C  
ATOM   3512  CD2 LEU B 457      28.538 -15.772  -0.501  1.00 97.45           C  
ATOM   3513  N   LYS B 458      31.876 -12.343  -1.489  1.00 96.59           N  
ATOM   3514  CA  LYS B 458      32.529 -11.178  -2.079  1.00 96.59           C  
ATOM   3515  C   LYS B 458      31.503 -10.208  -2.658  1.00 96.59           C  
ATOM   3516  CB  LYS B 458      33.514 -11.609  -3.167  1.00 96.59           C  
ATOM   3517  O   LYS B 458      30.987 -10.424  -3.756  1.00 96.59           O  
ATOM   3518  CG  LYS B 458      34.707 -12.396  -2.645  1.00 96.59           C  
ATOM   3519  CD  LYS B 458      35.700 -12.710  -3.757  1.00 96.59           C  
ATOM   3520  CE  LYS B 458      36.868 -13.543  -3.246  1.00 96.59           C  
ATOM   3521  NZ  LYS B 458      37.831 -13.875  -4.339  1.00 96.59           N  
ATOM   3522  N   ALA B 459      31.243  -9.100  -1.977  1.00 96.18           N  
ATOM   3523  CA  ALA B 459      30.200  -8.165  -2.392  1.00 96.18           C  
ATOM   3524  C   ALA B 459      30.636  -6.721  -2.161  1.00 96.18           C  
ATOM   3525  CB  ALA B 459      28.900  -8.452  -1.644  1.00 96.18           C  
ATOM   3526  O   ALA B 459      31.426  -6.441  -1.257  1.00 96.18           O  
ATOM   3527  N   GLY B 460      30.213  -5.822  -3.016  1.00 92.43           N  
ATOM   3528  CA  GLY B 460      30.414  -4.399  -2.790  1.00 92.43           C  
ATOM   3529  C   GLY B 460      29.465  -3.820  -1.757  1.00 92.43           C  
ATOM   3530  O   GLY B 460      28.702  -4.554  -1.126  1.00 92.43           O  
ATOM   3531  N   PRO B 461      29.493  -2.496  -1.569  1.00 93.29           N  
ATOM   3532  CA  PRO B 461      28.558  -1.857  -0.640  1.00 93.29           C  
ATOM   3533  C   PRO B 461      27.136  -1.787  -1.190  1.00 93.29           C  
ATOM   3534  CB  PRO B 461      29.144  -0.454  -0.460  1.00 93.29           C  
ATOM   3535  O   PRO B 461      26.927  -1.946  -2.395  1.00 93.29           O  
ATOM   3536  CG  PRO B 461      29.827  -0.156  -1.756  1.00 93.29           C  
ATOM   3537  CD  PRO B 461      30.392  -1.436  -2.302  1.00 93.29           C  
ATOM   3538  N   SER B 462      26.232  -1.613  -0.283  1.00 93.39           N  
ATOM   3539  CA  SER B 462      24.850  -1.451  -0.723  1.00 93.39           C  
ATOM   3540  C   SER B 462      24.697  -0.234  -1.629  1.00 93.39           C  
ATOM   3541  CB  SER B 462      23.916  -1.323   0.480  1.00 93.39           C  
ATOM   3542  O   SER B 462      25.262   0.827  -1.353  1.00 93.39           O  
ATOM   3543  OG  SER B 462      22.571  -1.166   0.059  1.00 93.39           O  
ATOM   3544  N   ARG B 463      23.874  -0.283  -2.625  1.00 92.64           N  
ATOM   3545  CA  ARG B 463      23.685   0.782  -3.604  1.00 92.64           C  
ATOM   3546  C   ARG B 463      22.211   1.150  -3.734  1.00 92.64           C  
ATOM   3547  CB  ARG B 463      24.244   0.367  -4.966  1.00 92.64           C  
ATOM   3548  O   ARG B 463      21.813   1.807  -4.698  1.00 92.64           O  
ATOM   3549  CG  ARG B 463      25.740   0.096  -4.961  1.00 92.64           C  
ATOM   3550  CD  ARG B 463      26.259  -0.230  -6.355  1.00 92.64           C  
ATOM   3551  NE  ARG B 463      27.705  -0.430  -6.359  1.00 92.64           N  
ATOM   3552  NH1 ARG B 463      27.842  -0.903  -8.616  1.00 92.64           N  
ATOM   3553  NH2 ARG B 463      29.735  -0.904  -7.323  1.00 92.64           N  
ATOM   3554  CZ  ARG B 463      28.424  -0.745  -7.433  1.00 92.64           C  
ATOM   3555  N   THR B 464      21.427   0.750  -2.785  1.00 95.74           N  
ATOM   3556  CA  THR B 464      19.984   0.841  -2.979  1.00 95.74           C  
ATOM   3557  C   THR B 464      19.467   2.214  -2.561  1.00 95.74           C  
ATOM   3558  CB  THR B 464      19.244  -0.252  -2.187  1.00 95.74           C  
ATOM   3559  O   THR B 464      18.362   2.609  -2.938  1.00 95.74           O  
ATOM   3560  CG2 THR B 464      19.528  -1.636  -2.762  1.00 95.74           C  
ATOM   3561  OG1 THR B 464      19.674  -0.217  -0.820  1.00 95.74           O  
ATOM   3562  N   VAL B 465      20.241   3.009  -1.795  1.00 92.85           N  
ATOM   3563  CA  VAL B 465      19.835   4.379  -1.497  1.00 92.85           C  
ATOM   3564  C   VAL B 465      19.934   5.233  -2.759  1.00 92.85           C  
ATOM   3565  CB  VAL B 465      20.695   4.993  -0.369  1.00 92.85           C  
ATOM   3566  O   VAL B 465      21.011   5.360  -3.347  1.00 92.85           O  
ATOM   3567  CG1 VAL B 465      20.343   6.465  -0.163  1.00 92.85           C  
ATOM   3568  CG2 VAL B 465      20.509   4.209   0.929  1.00 92.85           C  
ATOM   3569  N   GLY B 466      18.897   5.805  -3.203  1.00 90.50           N  
ATOM   3570  CA  GLY B 466      18.891   6.669  -4.372  1.00 90.50           C  
ATOM   3571  C   GLY B 466      18.769   5.906  -5.678  1.00 90.50           C  
ATOM   3572  O   GLY B 466      18.750   6.507  -6.754  1.00 90.50           O  
ATOM   3573  N   LEU B 467      18.628   4.575  -5.587  1.00 94.22           N  
ATOM   3574  CA  LEU B 467      18.484   3.771  -6.796  1.00 94.22           C  
ATOM   3575  C   LEU B 467      17.051   3.826  -7.317  1.00 94.22           C  
ATOM   3576  CB  LEU B 467      18.885   2.319  -6.525  1.00 94.22           C  
ATOM   3577  O   LEU B 467      16.129   3.333  -6.663  1.00 94.22           O  
ATOM   3578  CG  LEU B 467      18.804   1.360  -7.713  1.00 94.22           C  
ATOM   3579  CD1 LEU B 467      19.896   1.680  -8.728  1.00 94.22           C  
ATOM   3580  CD2 LEU B 467      18.911  -0.086  -7.242  1.00 94.22           C  
ATOM   3581  N   PHE B 468      16.882   4.361  -8.536  1.00 94.57           N  
ATOM   3582  CA  PHE B 468      15.542   4.502  -9.093  1.00 94.57           C  
ATOM   3583  C   PHE B 468      14.939   3.137  -9.406  1.00 94.57           C  
ATOM   3584  CB  PHE B 468      15.572   5.365 -10.357  1.00 94.57           C  
ATOM   3585  O   PHE B 468      15.618   2.263  -9.949  1.00 94.57           O  
ATOM   3586  CG  PHE B 468      15.612   6.844 -10.082  1.00 94.57           C  
ATOM   3587  CD1 PHE B 468      14.461   7.529  -9.715  1.00 94.57           C  
ATOM   3588  CD2 PHE B 468      16.804   7.550 -10.189  1.00 94.57           C  
ATOM   3589  CE1 PHE B 468      14.495   8.898  -9.459  1.00 94.57           C  
ATOM   3590  CE2 PHE B 468      16.847   8.918  -9.935  1.00 94.57           C  
ATOM   3591  CZ  PHE B 468      15.691   9.590  -9.571  1.00 94.57           C  
ATOM   3592  N   LEU B 469      13.713   3.012  -8.988  1.00 97.62           N  
ATOM   3593  CA  LEU B 469      12.978   1.805  -9.352  1.00 97.62           C  
ATOM   3594  C   LEU B 469      12.383   1.932 -10.750  1.00 97.62           C  
ATOM   3595  CB  LEU B 469      11.868   1.525  -8.336  1.00 97.62           C  
ATOM   3596  O   LEU B 469      12.273   3.038 -11.284  1.00 97.62           O  
ATOM   3597  CG  LEU B 469      12.313   1.311  -6.888  1.00 97.62           C  
ATOM   3598  CD1 LEU B 469      11.103   1.064  -5.993  1.00 97.62           C  
ATOM   3599  CD2 LEU B 469      13.298   0.150  -6.797  1.00 97.62           C  
ATOM   3600  N   GLN B 470      12.062   0.813 -11.269  1.00 94.81           N  
ATOM   3601  CA  GLN B 470      11.509   0.776 -12.619  1.00 94.81           C  
ATOM   3602  C   GLN B 470      10.386   1.796 -12.782  1.00 94.81           C  
ATOM   3603  CB  GLN B 470      10.997  -0.627 -12.951  1.00 94.81           C  
ATOM   3604  O   GLN B 470       9.430   1.804 -12.003  1.00 94.81           O  
ATOM   3605  CG  GLN B 470      10.443  -0.761 -14.363  1.00 94.81           C  
ATOM   3606  CD  GLN B 470      10.181  -2.203 -14.756  1.00 94.81           C  
ATOM   3607  NE2 GLN B 470       9.044  -2.445 -15.399  1.00 94.81           N  
ATOM   3608  OE1 GLN B 470      10.995  -3.091 -14.485  1.00 94.81           O  
ATOM   3609  N   GLY B 471      10.563   2.664 -13.793  1.00 94.11           N  
ATOM   3610  CA  GLY B 471       9.554   3.657 -14.124  1.00 94.11           C  
ATOM   3611  C   GLY B 471       9.805   5.004 -13.473  1.00 94.11           C  
ATOM   3612  O   GLY B 471       9.241   6.017 -13.892  1.00 94.11           O  
ATOM   3613  N   GLY B 472      10.721   5.082 -12.576  1.00 94.27           N  
ATOM   3614  CA  GLY B 472      10.881   6.276 -11.760  1.00 94.27           C  
ATOM   3615  C   GLY B 472      11.846   7.282 -12.358  1.00 94.27           C  
ATOM   3616  O   GLY B 472      11.690   8.490 -12.166  1.00 94.27           O  
ATOM   3617  N   LYS B 473      12.899   6.966 -13.085  1.00 89.05           N  
ATOM   3618  CA  LYS B 473      14.028   7.791 -13.507  1.00 89.05           C  
ATOM   3619  C   LYS B 473      13.562   8.961 -14.368  1.00 89.05           C  
ATOM   3620  CB  LYS B 473      15.051   6.951 -14.273  1.00 89.05           C  
ATOM   3621  O   LYS B 473      13.941  10.109 -14.123  1.00 89.05           O  
ATOM   3622  CG  LYS B 473      16.326   7.701 -14.627  1.00 89.05           C  
ATOM   3623  CD  LYS B 473      17.341   6.789 -15.304  1.00 89.05           C  
ATOM   3624  CE  LYS B 473      18.607   7.545 -15.685  1.00 89.05           C  
ATOM   3625  NZ  LYS B 473      19.633   6.640 -16.285  1.00 89.05           N  
ATOM   3626  N   ASP B 474      12.667   8.852 -15.304  1.00 86.81           N  
ATOM   3627  CA  ASP B 474      12.274   9.907 -16.233  1.00 86.81           C  
ATOM   3628  C   ASP B 474      10.810  10.295 -16.036  1.00 86.81           C  
ATOM   3629  CB  ASP B 474      12.512   9.466 -17.679  1.00 86.81           C  
ATOM   3630  O   ASP B 474      10.163  10.786 -16.963  1.00 86.81           O  
ATOM   3631  CG  ASP B 474      13.981   9.252 -18.000  1.00 86.81           C  
ATOM   3632  OD1 ASP B 474      14.824  10.069 -17.571  1.00 86.81           O  
ATOM   3633  OD2 ASP B 474      14.297   8.259 -18.690  1.00 86.81           O  
ATOM   3634  N   TRP B 475      10.370  10.114 -14.853  1.00 93.04           N  
ATOM   3635  CA  TRP B 475       8.987  10.477 -14.560  1.00 93.04           C  
ATOM   3636  C   TRP B 475       8.886  11.937 -14.133  1.00 93.04           C  
ATOM   3637  CB  TRP B 475       8.414   9.571 -13.467  1.00 93.04           C  
ATOM   3638  O   TRP B 475       9.772  12.453 -13.448  1.00 93.04           O  
ATOM   3639  CG  TRP B 475       6.987   9.868 -13.116  1.00 93.04           C  
ATOM   3640  CD1 TRP B 475       5.868   9.367 -13.723  1.00 93.04           C  
ATOM   3641  CD2 TRP B 475       6.526  10.739 -12.079  1.00 93.04           C  
ATOM   3642  CE2 TRP B 475       5.114  10.719 -12.114  1.00 93.04           C  
ATOM   3643  CE3 TRP B 475       7.170  11.536 -11.123  1.00 93.04           C  
ATOM   3644  NE1 TRP B 475       4.738   9.875 -13.124  1.00 93.04           N  
ATOM   3645  CH2 TRP B 475       4.990  12.236 -10.301  1.00 93.04           C  
ATOM   3646  CZ2 TRP B 475       4.334  11.465 -11.227  1.00 93.04           C  
ATOM   3647  CZ3 TRP B 475       6.392  12.278 -10.241  1.00 93.04           C  
ATOM   3648  N   SER B 476       7.908  12.641 -14.515  1.00 88.72           N  
ATOM   3649  CA  SER B 476       7.532  13.973 -14.053  1.00 88.72           C  
ATOM   3650  C   SER B 476       6.019  14.101 -13.908  1.00 88.72           C  
ATOM   3651  CB  SER B 476       8.052  15.041 -15.015  1.00 88.72           C  
ATOM   3652  O   SER B 476       5.265  13.354 -14.535  1.00 88.72           O  
ATOM   3653  OG  SER B 476       7.305  15.041 -16.220  1.00 88.72           O  
ATOM   3654  N   PRO B 477       5.595  15.046 -13.099  1.00 86.55           N  
ATOM   3655  CA  PRO B 477       4.155  15.206 -12.884  1.00 86.55           C  
ATOM   3656  C   PRO B 477       3.406  15.583 -14.160  1.00 86.55           C  
ATOM   3657  CB  PRO B 477       4.076  16.333 -11.851  1.00 86.55           C  
ATOM   3658  O   PRO B 477       2.184  15.425 -14.232  1.00 86.55           O  
ATOM   3659  CG  PRO B 477       5.387  16.287 -11.134  1.00 86.55           C  
ATOM   3660  CD  PRO B 477       6.444  15.836 -12.101  1.00 86.55           C  
ATOM   3661  N   THR B 478       4.078  15.987 -15.208  1.00 88.65           N  
ATOM   3662  CA  THR B 478       3.421  16.416 -16.438  1.00 88.65           C  
ATOM   3663  C   THR B 478       3.581  15.364 -17.532  1.00 88.65           C  
ATOM   3664  CB  THR B 478       3.982  17.763 -16.931  1.00 88.65           C  
ATOM   3665  O   THR B 478       3.220  15.602 -18.687  1.00 88.65           O  
ATOM   3666  CG2 THR B 478       3.707  18.875 -15.924  1.00 88.65           C  
ATOM   3667  OG1 THR B 478       5.398  17.643 -17.119  1.00 88.65           O  
ATOM   3668  N   LEU B 479       4.189  14.272 -17.182  1.00 91.83           N  
ATOM   3669  CA  LEU B 479       4.419  13.204 -18.148  1.00 91.83           C  
ATOM   3670  C   LEU B 479       3.115  12.793 -18.825  1.00 91.83           C  
ATOM   3671  CB  LEU B 479       5.057  11.991 -17.465  1.00 91.83           C  
ATOM   3672  O   LEU B 479       3.101  12.483 -20.018  1.00 91.83           O  
ATOM   3673  CG  LEU B 479       5.489  10.846 -18.383  1.00 91.83           C  
ATOM   3674  CD1 LEU B 479       6.778  10.213 -17.869  1.00 91.83           C  
ATOM   3675  CD2 LEU B 479       4.383   9.803 -18.494  1.00 91.83           C  
ATOM   3676  N   TYR B 480       1.964  12.841 -18.124  1.00 93.70           N  
ATOM   3677  CA  TYR B 480       0.686  12.371 -18.647  1.00 93.70           C  
ATOM   3678  C   TYR B 480       0.240  13.214 -19.836  1.00 93.70           C  
ATOM   3679  CB  TYR B 480      -0.386  12.401 -17.554  1.00 93.70           C  
ATOM   3680  O   TYR B 480      -0.479  12.729 -20.713  1.00 93.70           O  
ATOM   3681  CG  TYR B 480      -0.943  13.779 -17.288  1.00 93.70           C  
ATOM   3682  CD1 TYR B 480      -0.336  14.631 -16.368  1.00 93.70           C  
ATOM   3683  CD2 TYR B 480      -2.077  14.231 -17.955  1.00 93.70           C  
ATOM   3684  CE1 TYR B 480      -0.847  15.901 -16.119  1.00 93.70           C  
ATOM   3685  CE2 TYR B 480      -2.596  15.499 -17.713  1.00 93.70           C  
ATOM   3686  OH  TYR B 480      -2.484  17.581 -16.552  1.00 93.70           O  
ATOM   3687  CZ  TYR B 480      -1.975  16.325 -16.795  1.00 93.70           C  
ATOM   3688  N   ILE B 481       0.676  14.505 -19.882  1.00 91.27           N  
ATOM   3689  CA  ILE B 481       0.312  15.397 -20.978  1.00 91.27           C  
ATOM   3690  C   ILE B 481       0.840  14.837 -22.296  1.00 91.27           C  
ATOM   3691  CB  ILE B 481       0.854  16.826 -20.747  1.00 91.27           C  
ATOM   3692  O   ILE B 481       0.130  14.831 -23.305  1.00 91.27           O  
ATOM   3693  CG1 ILE B 481       0.236  17.434 -19.483  1.00 91.27           C  
ATOM   3694  CG2 ILE B 481       0.584  17.710 -21.969  1.00 91.27           C  
ATOM   3695  CD1 ILE B 481       0.856  18.761 -19.068  1.00 91.27           C  
ATOM   3696  N   ARG B 482       2.067  14.278 -22.304  1.00 88.47           N  
ATOM   3697  CA  ARG B 482       2.647  13.679 -23.502  1.00 88.47           C  
ATOM   3698  C   ARG B 482       1.876  12.432 -23.920  1.00 88.47           C  
ATOM   3699  CB  ARG B 482       4.119  13.332 -23.271  1.00 88.47           C  
ATOM   3700  O   ARG B 482       1.732  12.156 -25.113  1.00 88.47           O  
ATOM   3701  CG  ARG B 482       5.026  14.545 -23.142  1.00 88.47           C  
ATOM   3702  CD  ARG B 482       6.497  14.160 -23.214  1.00 88.47           C  
ATOM   3703  NE  ARG B 482       6.936  13.479 -22.000  1.00 88.47           N  
ATOM   3704  NH1 ARG B 482       9.112  13.170 -22.712  1.00 88.47           N  
ATOM   3705  NH2 ARG B 482       8.459  12.419 -20.647  1.00 88.47           N  
ATOM   3706  CZ  ARG B 482       8.168  13.024 -21.789  1.00 88.47           C  
ATOM   3707  N   LEU B 483       1.369  11.676 -23.030  1.00 92.73           N  
ATOM   3708  CA  LEU B 483       0.563  10.494 -23.318  1.00 92.73           C  
ATOM   3709  C   LEU B 483      -0.749  10.882 -23.992  1.00 92.73           C  
ATOM   3710  CB  LEU B 483       0.279   9.713 -22.033  1.00 92.73           C  
ATOM   3711  O   LEU B 483      -1.184  10.222 -24.939  1.00 92.73           O  
ATOM   3712  CG  LEU B 483       1.472   9.000 -21.394  1.00 92.73           C  
ATOM   3713  CD1 LEU B 483       1.124   8.546 -19.980  1.00 92.73           C  
ATOM   3714  CD2 LEU B 483       1.908   7.815 -22.250  1.00 92.73           C  
ATOM   3715  N   VAL B 484      -1.327  12.009 -23.492  1.00 90.20           N  
ATOM   3716  CA  VAL B 484      -2.567  12.504 -24.079  1.00 90.20           C  
ATOM   3717  C   VAL B 484      -2.303  13.008 -25.496  1.00 90.20           C  
ATOM   3718  CB  VAL B 484      -3.193  13.626 -23.222  1.00 90.20           C  
ATOM   3719  O   VAL B 484      -2.972  12.591 -26.445  1.00 90.20           O  
ATOM   3720  CG1 VAL B 484      -4.371  14.270 -23.951  1.00 90.20           C  
ATOM   3721  CG2 VAL B 484      -3.634  13.078 -21.866  1.00 90.20           C  
ATOM   3722  N   GLN B 485      -1.275  13.772 -25.677  1.00 87.74           N  
ATOM   3723  CA  GLN B 485      -1.006  14.471 -26.928  1.00 87.74           C  
ATOM   3724  C   GLN B 485      -0.475  13.513 -27.991  1.00 87.74           C  
ATOM   3725  CB  GLN B 485      -0.009  15.610 -26.704  1.00 87.74           C  
ATOM   3726  O   GLN B 485      -0.890  13.571 -29.150  1.00 87.74           O  
ATOM   3727  CG  GLN B 485      -0.574  16.771 -25.897  1.00 87.74           C  
ATOM   3728  CD  GLN B 485       0.446  17.868 -25.654  1.00 87.74           C  
ATOM   3729  NE2 GLN B 485      -0.030  19.042 -25.255  1.00 87.74           N  
ATOM   3730  OE1 GLN B 485       1.652  17.661 -25.823  1.00 87.74           O  
ATOM   3731  N   ASP B 486       0.400  12.581 -27.567  1.00 86.14           N  
ATOM   3732  CA  ASP B 486       1.091  11.750 -28.547  1.00 86.14           C  
ATOM   3733  C   ASP B 486       0.257  10.524 -28.913  1.00 86.14           C  
ATOM   3734  CB  ASP B 486       2.458  11.316 -28.015  1.00 86.14           C  
ATOM   3735  O   ASP B 486       0.323  10.037 -30.043  1.00 86.14           O  
ATOM   3736  CG  ASP B 486       3.424  12.476 -27.847  1.00 86.14           C  
ATOM   3737  OD1 ASP B 486       3.146  13.581 -28.361  1.00 86.14           O  
ATOM   3738  OD2 ASP B 486       4.475  12.283 -27.198  1.00 86.14           O  
ATOM   3739  N   TYR B 487      -0.632  10.093 -28.033  1.00 86.62           N  
ATOM   3740  CA  TYR B 487      -1.280   8.810 -28.281  1.00 86.62           C  
ATOM   3741  C   TYR B 487      -2.794   8.968 -28.351  1.00 86.62           C  
ATOM   3742  CB  TYR B 487      -0.909   7.801 -27.190  1.00 86.62           C  
ATOM   3743  O   TYR B 487      -3.491   8.101 -28.884  1.00 86.62           O  
ATOM   3744  CG  TYR B 487       0.529   7.345 -27.248  1.00 86.62           C  
ATOM   3745  CD1 TYR B 487       0.895   6.222 -27.986  1.00 86.62           C  
ATOM   3746  CD2 TYR B 487       1.523   8.035 -26.563  1.00 86.62           C  
ATOM   3747  CE1 TYR B 487       2.218   5.797 -28.041  1.00 86.62           C  
ATOM   3748  CE2 TYR B 487       2.850   7.619 -26.611  1.00 86.62           C  
ATOM   3749  OH  TYR B 487       4.499   6.085 -27.401  1.00 86.62           O  
ATOM   3750  CZ  TYR B 487       3.187   6.501 -27.351  1.00 86.62           C  
ATOM   3751  N   GLY B 488      -3.344  10.084 -27.876  1.00 86.73           N  
ATOM   3752  CA  GLY B 488      -4.778  10.321 -27.897  1.00 86.73           C  
ATOM   3753  C   GLY B 488      -5.518   9.604 -26.784  1.00 86.73           C  
ATOM   3754  O   GLY B 488      -6.630   9.112 -26.986  1.00 86.73           O  
ATOM   3755  N   LEU B 489      -4.889   9.503 -25.589  1.00 92.55           N  
ATOM   3756  CA  LEU B 489      -5.516   8.912 -24.412  1.00 92.55           C  
ATOM   3757  C   LEU B 489      -6.374   9.939 -23.680  1.00 92.55           C  
ATOM   3758  CB  LEU B 489      -4.453   8.351 -23.464  1.00 92.55           C  
ATOM   3759  O   LEU B 489      -6.078  11.135 -23.708  1.00 92.55           O  
ATOM   3760  CG  LEU B 489      -3.688   7.120 -23.956  1.00 92.55           C  
ATOM   3761  CD1 LEU B 489      -2.429   6.910 -23.120  1.00 92.55           C  
ATOM   3762  CD2 LEU B 489      -4.579   5.884 -23.911  1.00 92.55           C  
ATOM   3763  N   GLU B 490      -7.434   9.466 -23.041  1.00 91.71           N  
ATOM   3764  CA  GLU B 490      -8.178  10.329 -22.129  1.00 91.71           C  
ATOM   3765  C   GLU B 490      -7.303  10.787 -20.966  1.00 91.71           C  
ATOM   3766  CB  GLU B 490      -9.421   9.608 -21.600  1.00 91.71           C  
ATOM   3767  O   GLU B 490      -6.439  10.041 -20.500  1.00 91.71           O  
ATOM   3768  CG  GLU B 490     -10.308  10.477 -20.721  1.00 91.71           C  
ATOM   3769  CD  GLU B 490     -11.458   9.711 -20.086  1.00 91.71           C  
ATOM   3770  OE1 GLU B 490     -12.282  10.332 -19.376  1.00 91.71           O  
ATOM   3771  OE2 GLU B 490     -11.535   8.481 -20.300  1.00 91.71           O  
ATOM   3772  N   SER B 491      -7.507  11.963 -20.456  1.00 92.24           N  
ATOM   3773  CA  SER B 491      -6.657  12.583 -19.445  1.00 92.24           C  
ATOM   3774  C   SER B 491      -6.542  11.704 -18.204  1.00 92.24           C  
ATOM   3775  CB  SER B 491      -7.201  13.958 -19.057  1.00 92.24           C  
ATOM   3776  O   SER B 491      -5.439  11.457 -17.712  1.00 92.24           O  
ATOM   3777  OG  SER B 491      -6.260  14.668 -18.270  1.00 92.24           O  
ATOM   3778  N   GLU B 492      -7.656  11.182 -17.752  1.00 94.51           N  
ATOM   3779  CA  GLU B 492      -7.656  10.365 -16.542  1.00 94.51           C  
ATOM   3780  C   GLU B 492      -6.852   9.083 -16.741  1.00 94.51           C  
ATOM   3781  CB  GLU B 492      -9.088  10.027 -16.121  1.00 94.51           C  
ATOM   3782  O   GLU B 492      -6.114   8.662 -15.848  1.00 94.51           O  
ATOM   3783  CG  GLU B 492      -9.183   9.304 -14.785  1.00 94.51           C  
ATOM   3784  CD  GLU B 492     -10.600   8.883 -14.429  1.00 94.51           C  
ATOM   3785  OE1 GLU B 492     -10.838   8.475 -13.270  1.00 94.51           O  
ATOM   3786  OE2 GLU B 492     -11.478   8.962 -15.317  1.00 94.51           O  
ATOM   3787  N   VAL B 493      -7.014   8.478 -17.887  1.00 96.70           N  
ATOM   3788  CA  VAL B 493      -6.280   7.260 -18.213  1.00 96.70           C  
ATOM   3789  C   VAL B 493      -4.787   7.565 -18.305  1.00 96.70           C  
ATOM   3790  CB  VAL B 493      -6.778   6.633 -19.534  1.00 96.70           C  
ATOM   3791  O   VAL B 493      -3.961   6.826 -17.763  1.00 96.70           O  
ATOM   3792  CG1 VAL B 493      -5.850   5.505 -19.981  1.00 96.70           C  
ATOM   3793  CG2 VAL B 493      -8.209   6.121 -19.375  1.00 96.70           C  
ATOM   3794  N   ALA B 494      -4.442   8.689 -18.962  1.00 95.82           N  
ATOM   3795  CA  ALA B 494      -3.044   9.090 -19.097  1.00 95.82           C  
ATOM   3796  C   ALA B 494      -2.410   9.338 -17.731  1.00 95.82           C  
ATOM   3797  CB  ALA B 494      -2.930  10.339 -19.968  1.00 95.82           C  
ATOM   3798  O   ALA B 494      -1.282   8.909 -17.476  1.00 95.82           O  
ATOM   3799  N   GLN B 495      -3.121  10.018 -16.849  1.00 96.28           N  
ATOM   3800  CA  GLN B 495      -2.638  10.259 -15.494  1.00 96.28           C  
ATOM   3801  C   GLN B 495      -2.423   8.947 -14.745  1.00 96.28           C  
ATOM   3802  CB  GLN B 495      -3.616  11.148 -14.725  1.00 96.28           C  
ATOM   3803  O   GLN B 495      -1.413   8.775 -14.060  1.00 96.28           O  
ATOM   3804  CG  GLN B 495      -3.615  12.601 -15.179  1.00 96.28           C  
ATOM   3805  CD  GLN B 495      -4.753  13.405 -14.578  1.00 96.28           C  
ATOM   3806  NE2 GLN B 495      -4.966  14.610 -15.096  1.00 96.28           N  
ATOM   3807  OE1 GLN B 495      -5.435  12.947 -13.656  1.00 96.28           O  
ATOM   3808  N   HIS B 496      -3.373   8.044 -14.933  1.00 97.76           N  
ATOM   3809  CA  HIS B 496      -3.266   6.729 -14.310  1.00 97.76           C  
ATOM   3810  C   HIS B 496      -2.035   5.981 -14.811  1.00 97.76           C  
ATOM   3811  CB  HIS B 496      -4.526   5.905 -14.576  1.00 97.76           C  
ATOM   3812  O   HIS B 496      -1.249   5.466 -14.013  1.00 97.76           O  
ATOM   3813  CG  HIS B 496      -4.344   4.438 -14.349  1.00 97.76           C  
ATOM   3814  CD2 HIS B 496      -4.249   3.408 -15.223  1.00 97.76           C  
ATOM   3815  ND1 HIS B 496      -4.240   3.888 -13.090  1.00 97.76           N  
ATOM   3816  CE1 HIS B 496      -4.088   2.578 -13.200  1.00 97.76           C  
ATOM   3817  NE2 HIS B 496      -4.090   2.262 -14.483  1.00 97.76           N  
ATOM   3818  N   LEU B 497      -1.859   5.922 -16.113  1.00 98.38           N  
ATOM   3819  CA  LEU B 497      -0.729   5.192 -16.678  1.00 98.38           C  
ATOM   3820  C   LEU B 497       0.593   5.789 -16.207  1.00 98.38           C  
ATOM   3821  CB  LEU B 497      -0.793   5.207 -18.208  1.00 98.38           C  
ATOM   3822  O   LEU B 497       1.512   5.055 -15.836  1.00 98.38           O  
ATOM   3823  CG  LEU B 497      -1.965   4.460 -18.845  1.00 98.38           C  
ATOM   3824  CD1 LEU B 497      -1.831   4.461 -20.364  1.00 98.38           C  
ATOM   3825  CD2 LEU B 497      -2.045   3.034 -18.311  1.00 98.38           C  
ATOM   3826  N   ALA B 498       0.684   7.114 -16.180  1.00 97.14           N  
ATOM   3827  CA  ALA B 498       1.899   7.800 -15.748  1.00 97.14           C  
ATOM   3828  C   ALA B 498       2.198   7.514 -14.279  1.00 97.14           C  
ATOM   3829  CB  ALA B 498       1.772   9.304 -15.979  1.00 97.14           C  
ATOM   3830  O   ALA B 498       3.350   7.280 -13.908  1.00 97.14           O  
ATOM   3831  N   ALA B 499       1.177   7.453 -13.490  1.00 97.47           N  
ATOM   3832  CA  ALA B 499       1.320   7.274 -12.048  1.00 97.47           C  
ATOM   3833  C   ALA B 499       1.495   5.800 -11.694  1.00 97.47           C  
ATOM   3834  CB  ALA B 499       0.112   7.854 -11.317  1.00 97.47           C  
ATOM   3835  O   ALA B 499       1.729   5.458 -10.532  1.00 97.47           O  
ATOM   3836  N   THR B 500       1.381   4.916 -12.598  1.00 98.01           N  
ATOM   3837  CA  THR B 500       1.492   3.482 -12.358  1.00 98.01           C  
ATOM   3838  C   THR B 500       2.779   2.930 -12.965  1.00 98.01           C  
ATOM   3839  CB  THR B 500       0.283   2.723 -12.935  1.00 98.01           C  
ATOM   3840  O   THR B 500       3.516   2.192 -12.308  1.00 98.01           O  
ATOM   3841  CG2 THR B 500       0.413   1.221 -12.701  1.00 98.01           C  
ATOM   3842  OG1 THR B 500      -0.914   3.192 -12.302  1.00 98.01           O  
ATOM   3843  N   TYR B 501       3.097   3.386 -14.181  1.00 98.03           N  
ATOM   3844  CA  TYR B 501       4.193   2.781 -14.930  1.00 98.03           C  
ATOM   3845  C   TYR B 501       5.344   3.765 -15.104  1.00 98.03           C  
ATOM   3846  CB  TYR B 501       3.706   2.301 -16.301  1.00 98.03           C  
ATOM   3847  O   TYR B 501       6.414   3.397 -15.593  1.00 98.03           O  
ATOM   3848  CG  TYR B 501       2.612   1.263 -16.227  1.00 98.03           C  
ATOM   3849  CD1 TYR B 501       2.906  -0.066 -15.927  1.00 98.03           C  
ATOM   3850  CD2 TYR B 501       1.285   1.608 -16.458  1.00 98.03           C  
ATOM   3851  CE1 TYR B 501       1.902  -1.026 -15.860  1.00 98.03           C  
ATOM   3852  CE2 TYR B 501       0.273   0.655 -16.393  1.00 98.03           C  
ATOM   3853  OH  TYR B 501      -0.407  -1.603 -16.028  1.00 98.03           O  
ATOM   3854  CZ  TYR B 501       0.591  -0.657 -16.093  1.00 98.03           C  
ATOM   3855  N   GLY B 502       5.149   4.979 -14.650  1.00 97.41           N  
ATOM   3856  CA  GLY B 502       6.188   5.980 -14.828  1.00 97.41           C  
ATOM   3857  C   GLY B 502       6.612   6.150 -16.275  1.00 97.41           C  
ATOM   3858  O   GLY B 502       5.768   6.305 -17.161  1.00 97.41           O  
ATOM   3859  N   ASP B 503       7.865   6.133 -16.502  1.00 92.41           N  
ATOM   3860  CA  ASP B 503       8.367   6.359 -17.854  1.00 92.41           C  
ATOM   3861  C   ASP B 503       8.057   5.170 -18.761  1.00 92.41           C  
ATOM   3862  CB  ASP B 503       9.874   6.624 -17.830  1.00 92.41           C  
ATOM   3863  O   ASP B 503       8.247   5.244 -19.977  1.00 92.41           O  
ATOM   3864  CG  ASP B 503      10.670   5.466 -17.255  1.00 92.41           C  
ATOM   3865  OD1 ASP B 503      10.068   4.433 -16.891  1.00 92.41           O  
ATOM   3866  OD2 ASP B 503      11.910   5.589 -17.162  1.00 92.41           O  
ATOM   3867  N   LYS B 504       7.595   4.048 -18.211  1.00 96.64           N  
ATOM   3868  CA  LYS B 504       7.194   2.890 -19.005  1.00 96.64           C  
ATOM   3869  C   LYS B 504       5.758   3.035 -19.501  1.00 96.64           C  
ATOM   3870  CB  LYS B 504       7.340   1.604 -18.191  1.00 96.64           C  
ATOM   3871  O   LYS B 504       5.262   2.182 -20.241  1.00 96.64           O  
ATOM   3872  CG  LYS B 504       8.766   1.310 -17.749  1.00 96.64           C  
ATOM   3873  CD  LYS B 504       9.695   1.127 -18.942  1.00 96.64           C  
ATOM   3874  CE  LYS B 504      11.125   0.847 -18.500  1.00 96.64           C  
ATOM   3875  NZ  LYS B 504      12.100   1.054 -19.613  1.00 96.64           N  
ATOM   3876  N   ALA B 505       5.117   4.101 -19.129  1.00 97.19           N  
ATOM   3877  CA  ALA B 505       3.734   4.344 -19.530  1.00 97.19           C  
ATOM   3878  C   ALA B 505       3.610   4.431 -21.049  1.00 97.19           C  
ATOM   3879  CB  ALA B 505       3.208   5.622 -18.882  1.00 97.19           C  
ATOM   3880  O   ALA B 505       2.595   4.025 -21.619  1.00 97.19           O  
ATOM   3881  N   PHE B 506       4.634   4.875 -21.733  1.00 91.82           N  
ATOM   3882  CA  PHE B 506       4.618   4.993 -23.186  1.00 91.82           C  
ATOM   3883  C   PHE B 506       4.530   3.619 -23.840  1.00 91.82           C  
ATOM   3884  CB  PHE B 506       5.866   5.731 -23.680  1.00 91.82           C  
ATOM   3885  O   PHE B 506       3.856   3.453 -24.859  1.00 91.82           O  
ATOM   3886  CG  PHE B 506       5.934   7.169 -23.243  1.00 91.82           C  
ATOM   3887  CD1 PHE B 506       5.211   8.148 -23.913  1.00 91.82           C  
ATOM   3888  CD2 PHE B 506       6.723   7.542 -22.163  1.00 91.82           C  
ATOM   3889  CE1 PHE B 506       5.272   9.480 -23.510  1.00 91.82           C  
ATOM   3890  CE2 PHE B 506       6.789   8.871 -21.755  1.00 91.82           C  
ATOM   3891  CZ  PHE B 506       6.064   9.839 -22.431  1.00 91.82           C  
ATOM   3892  N   GLU B 507       5.179   2.639 -23.209  1.00 92.57           N  
ATOM   3893  CA  GLU B 507       5.120   1.273 -23.719  1.00 92.57           C  
ATOM   3894  C   GLU B 507       3.707   0.705 -23.615  1.00 92.57           C  
ATOM   3895  CB  GLU B 507       6.104   0.374 -22.966  1.00 92.57           C  
ATOM   3896  O   GLU B 507       3.244   0.008 -24.520  1.00 92.57           O  
ATOM   3897  CG  GLU B 507       7.564   0.755 -23.168  1.00 92.57           C  
ATOM   3898  CD  GLU B 507       8.529  -0.137 -22.404  1.00 92.57           C  
ATOM   3899  OE1 GLU B 507       9.638   0.327 -22.056  1.00 92.57           O  
ATOM   3900  OE2 GLU B 507       8.172  -1.309 -22.151  1.00 92.57           O  
ATOM   3901  N   VAL B 508       3.015   1.030 -22.567  1.00 97.18           N  
ATOM   3902  CA  VAL B 508       1.639   0.574 -22.401  1.00 97.18           C  
ATOM   3903  C   VAL B 508       0.737   1.267 -23.420  1.00 97.18           C  
ATOM   3904  CB  VAL B 508       1.123   0.835 -20.968  1.00 97.18           C  
ATOM   3905  O   VAL B 508      -0.104   0.625 -24.053  1.00 97.18           O  
ATOM   3906  CG1 VAL B 508      -0.310   0.331 -20.810  1.00 97.18           C  
ATOM   3907  CG2 VAL B 508       2.042   0.174 -19.942  1.00 97.18           C  
ATOM   3908  N   ALA B 509       0.977   2.539 -23.601  1.00 93.11           N  
ATOM   3909  CA  ALA B 509       0.182   3.324 -24.542  1.00 93.11           C  
ATOM   3910  C   ALA B 509       0.338   2.798 -25.965  1.00 93.11           C  
ATOM   3911  CB  ALA B 509       0.581   4.797 -24.475  1.00 93.11           C  
ATOM   3912  O   ALA B 509      -0.633   2.745 -26.724  1.00 93.11           O  
ATOM   3913  N   LYS B 510       1.541   2.355 -26.300  1.00 88.79           N  
ATOM   3914  CA  LYS B 510       1.818   1.824 -27.632  1.00 88.79           C  
ATOM   3915  C   LYS B 510       1.028   0.543 -27.887  1.00 88.79           C  
ATOM   3916  CB  LYS B 510       3.314   1.560 -27.805  1.00 88.79           C  
ATOM   3917  O   LYS B 510       0.661   0.251 -29.027  1.00 88.79           O  
ATOM   3918  CG  LYS B 510       4.144   2.818 -28.016  1.00 88.79           C  
ATOM   3919  CD  LYS B 510       5.626   2.494 -28.152  1.00 88.79           C  
ATOM   3920  CE  LYS B 510       6.476   3.757 -28.166  1.00 88.79           C  
ATOM   3921  NZ  LYS B 510       7.936   3.443 -28.154  1.00 88.79           N  
ATOM   3922  N   MET B 511       0.683  -0.140 -26.800  1.00 93.37           N  
ATOM   3923  CA  MET B 511      -0.023  -1.414 -26.903  1.00 93.37           C  
ATOM   3924  C   MET B 511      -1.533  -1.201 -26.900  1.00 93.37           C  
ATOM   3925  CB  MET B 511       0.376  -2.346 -25.757  1.00 93.37           C  
ATOM   3926  O   MET B 511      -2.298  -2.142 -27.122  1.00 93.37           O  
ATOM   3927  CG  MET B 511       1.842  -2.747 -25.776  1.00 93.37           C  
ATOM   3928  SD  MET B 511       2.290  -3.840 -24.372  1.00 93.37           S  
ATOM   3929  CE  MET B 511       4.091  -3.904 -24.578  1.00 93.37           C  
ATOM   3930  N   ALA B 512      -1.980   0.035 -26.674  1.00 92.71           N  
ATOM   3931  CA  ALA B 512      -3.403   0.317 -26.503  1.00 92.71           C  
ATOM   3932  C   ALA B 512      -4.144   0.228 -27.834  1.00 92.71           C  
ATOM   3933  CB  ALA B 512      -3.601   1.696 -25.878  1.00 92.71           C  
ATOM   3934  O   ALA B 512      -3.643   0.691 -28.862  1.00 92.71           O  
ATOM   3935  N   SER B 513      -5.285  -0.339 -27.875  1.00 88.34           N  
ATOM   3936  CA  SER B 513      -6.110  -0.497 -29.069  1.00 88.34           C  
ATOM   3937  C   SER B 513      -6.914   0.767 -29.357  1.00 88.34           C  
ATOM   3938  CB  SER B 513      -7.056  -1.688 -28.913  1.00 88.34           C  
ATOM   3939  O   SER B 513      -7.252   1.516 -28.439  1.00 88.34           O  
ATOM   3940  OG  SER B 513      -6.327  -2.887 -28.711  1.00 88.34           O  
ATOM   3941  N   VAL B 514      -7.221   0.883 -30.579  1.00 88.67           N  
ATOM   3942  CA  VAL B 514      -8.060   2.000 -31.001  1.00 88.67           C  
ATOM   3943  C   VAL B 514      -9.488   1.792 -30.500  1.00 88.67           C  
ATOM   3944  CB  VAL B 514      -8.053   2.167 -32.537  1.00 88.67           C  
ATOM   3945  O   VAL B 514      -9.988   0.665 -30.483  1.00 88.67           O  
ATOM   3946  CG1 VAL B 514      -8.752   3.463 -32.943  1.00 88.67           C  
ATOM   3947  CG2 VAL B 514      -6.621   2.139 -33.070  1.00 88.67           C  
ATOM   3948  N   THR B 515     -10.104   2.874 -29.999  1.00 82.75           N  
ATOM   3949  CA  THR B 515     -11.428   2.774 -29.395  1.00 82.75           C  
ATOM   3950  C   THR B 515     -12.516   2.829 -30.465  1.00 82.75           C  
ATOM   3951  CB  THR B 515     -11.660   3.896 -28.366  1.00 82.75           C  
ATOM   3952  O   THR B 515     -13.636   2.364 -30.243  1.00 82.75           O  
ATOM   3953  CG2 THR B 515     -10.626   3.836 -27.246  1.00 82.75           C  
ATOM   3954  OG1 THR B 515     -11.564   5.166 -29.023  1.00 82.75           O  
ATOM   3955  N   GLY B 516     -12.193   3.399 -31.687  1.00 80.20           N  
ATOM   3956  CA  GLY B 516     -13.175   3.651 -32.730  1.00 80.20           C  
ATOM   3957  C   GLY B 516     -13.968   4.925 -32.507  1.00 80.20           C  
ATOM   3958  O   GLY B 516     -14.839   5.268 -33.309  1.00 80.20           O  
ATOM   3959  N   LYS B 517     -13.761   5.628 -31.343  1.00 77.93           N  
ATOM   3960  CA  LYS B 517     -14.399   6.906 -31.039  1.00 77.93           C  
ATOM   3961  C   LYS B 517     -13.517   8.076 -31.466  1.00 77.93           C  
ATOM   3962  CB  LYS B 517     -14.716   7.007 -29.547  1.00 77.93           C  
ATOM   3963  O   LYS B 517     -12.344   7.888 -31.796  1.00 77.93           O  
ATOM   3964  CG  LYS B 517     -15.619   5.897 -29.029  1.00 77.93           C  
ATOM   3965  CD  LYS B 517     -15.832   6.004 -27.525  1.00 77.93           C  
ATOM   3966  CE  LYS B 517     -16.691   4.863 -26.998  1.00 77.93           C  
ATOM   3967  NZ  LYS B 517     -16.842   4.923 -25.513  1.00 77.93           N  
ATOM   3968  N   ARG B 518     -14.175   9.294 -31.583  1.00 73.42           N  
ATOM   3969  CA  ARG B 518     -13.381  10.486 -31.865  1.00 73.42           C  
ATOM   3970  C   ARG B 518     -12.373  10.749 -30.751  1.00 73.42           C  
ATOM   3971  CB  ARG B 518     -14.288  11.705 -32.049  1.00 73.42           C  
ATOM   3972  O   ARG B 518     -11.240  11.156 -31.016  1.00 73.42           O  
ATOM   3973  CG  ARG B 518     -13.572  12.927 -32.603  1.00 73.42           C  
ATOM   3974  CD  ARG B 518     -14.519  14.107 -32.771  1.00 73.42           C  
ATOM   3975  NE  ARG B 518     -13.829  15.280 -33.299  1.00 73.42           N  
ATOM   3976  NH1 ARG B 518     -15.683  16.657 -33.233  1.00 73.42           N  
ATOM   3977  NH2 ARG B 518     -13.677  17.465 -33.992  1.00 73.42           N  
ATOM   3978  CZ  ARG B 518     -14.398  16.465 -33.507  1.00 73.42           C  
ATOM   3979  N   TRP B 519     -12.889  10.465 -29.495  1.00 78.86           N  
ATOM   3980  CA  TRP B 519     -12.064  10.598 -28.299  1.00 78.86           C  
ATOM   3981  C   TRP B 519     -12.596   9.721 -27.170  1.00 78.86           C  
ATOM   3982  CB  TRP B 519     -12.008  12.059 -27.844  1.00 78.86           C  
ATOM   3983  O   TRP B 519     -13.802   9.692 -26.915  1.00 78.86           O  
ATOM   3984  CG  TRP B 519     -11.022  12.317 -26.744  1.00 78.86           C  
ATOM   3985  CD1 TRP B 519     -11.283  12.388 -25.404  1.00 78.86           C  
ATOM   3986  CD2 TRP B 519      -9.617  12.543 -26.892  1.00 78.86           C  
ATOM   3987  CE2 TRP B 519      -9.087  12.743 -25.598  1.00 78.86           C  
ATOM   3988  CE3 TRP B 519      -8.753  12.594 -27.994  1.00 78.86           C  
ATOM   3989  NE1 TRP B 519     -10.124  12.644 -24.709  1.00 78.86           N  
ATOM   3990  CH2 TRP B 519      -6.908  13.037 -26.472  1.00 78.86           C  
ATOM   3991  CZ2 TRP B 519      -7.731  12.992 -25.376  1.00 78.86           C  
ATOM   3992  CZ3 TRP B 519      -7.403  12.841 -27.772  1.00 78.86           C  
ATOM   3993  N   PRO B 520     -11.699   9.117 -26.436  1.00 86.19           N  
ATOM   3994  CA  PRO B 520     -10.268   8.916 -26.674  1.00 86.19           C  
ATOM   3995  C   PRO B 520      -9.989   8.096 -27.932  1.00 86.19           C  
ATOM   3996  CB  PRO B 520      -9.803   8.169 -25.422  1.00 86.19           C  
ATOM   3997  O   PRO B 520     -10.816   7.274 -28.334  1.00 86.19           O  
ATOM   3998  CG  PRO B 520     -11.002   7.400 -24.969  1.00 86.19           C  
ATOM   3999  CD  PRO B 520     -12.232   8.191 -25.308  1.00 86.19           C  
ATOM   4000  N   ILE B 521      -8.803   8.334 -28.565  1.00 84.92           N  
ATOM   4001  CA  ILE B 521      -8.437   7.626 -29.787  1.00 84.92           C  
ATOM   4002  C   ILE B 521      -8.053   6.186 -29.454  1.00 84.92           C  
ATOM   4003  CB  ILE B 521      -7.279   8.333 -30.525  1.00 84.92           C  
ATOM   4004  O   ILE B 521      -8.474   5.250 -30.138  1.00 84.92           O  
ATOM   4005  CG1 ILE B 521      -7.699   9.745 -30.949  1.00 84.92           C  
ATOM   4006  CG2 ILE B 521      -6.826   7.509 -31.734  1.00 84.92           C  
ATOM   4007  CD1 ILE B 521      -6.563  10.584 -31.519  1.00 84.92           C  
ATOM   4008  N   VAL B 522      -7.283   6.052 -28.432  1.00 88.33           N  
ATOM   4009  CA  VAL B 522      -6.857   4.724 -28.004  1.00 88.33           C  
ATOM   4010  C   VAL B 522      -7.184   4.527 -26.526  1.00 88.33           C  
ATOM   4011  CB  VAL B 522      -5.347   4.506 -28.250  1.00 88.33           C  
ATOM   4012  O   VAL B 522      -7.521   5.484 -25.825  1.00 88.33           O  
ATOM   4013  CG1 VAL B 522      -5.018   4.628 -29.737  1.00 88.33           C  
ATOM   4014  CG2 VAL B 522      -4.525   5.503 -27.435  1.00 88.33           C  
ATOM   4015  N   GLY B 523      -7.191   3.330 -26.083  1.00 91.61           N  
ATOM   4016  CA  GLY B 523      -7.357   3.026 -24.670  1.00 91.61           C  
ATOM   4017  C   GLY B 523      -8.756   2.554 -24.321  1.00 91.61           C  
ATOM   4018  O   GLY B 523      -9.514   3.274 -23.668  1.00 91.61           O  
ATOM   4019  N   VAL B 524      -9.028   1.415 -24.666  1.00 92.98           N  
ATOM   4020  CA  VAL B 524     -10.328   0.846 -24.327  1.00 92.98           C  
ATOM   4021  C   VAL B 524     -10.345   0.436 -22.856  1.00 92.98           C  
ATOM   4022  CB  VAL B 524     -10.668  -0.367 -25.222  1.00 92.98           C  
ATOM   4023  O   VAL B 524      -9.566  -0.422 -22.435  1.00 92.98           O  
ATOM   4024  CG1 VAL B 524     -12.037  -0.939 -24.860  1.00 92.98           C  
ATOM   4025  CG2 VAL B 524     -10.624   0.030 -26.696  1.00 92.98           C  
ATOM   4026  N   ARG B 525     -11.266   1.019 -22.088  1.00 94.32           N  
ATOM   4027  CA  ARG B 525     -11.345   0.761 -20.654  1.00 94.32           C  
ATOM   4028  C   ARG B 525     -11.877  -0.642 -20.378  1.00 94.32           C  
ATOM   4029  CB  ARG B 525     -12.232   1.802 -19.968  1.00 94.32           C  
ATOM   4030  O   ARG B 525     -12.753  -1.131 -21.095  1.00 94.32           O  
ATOM   4031  CG  ARG B 525     -11.633   3.199 -19.938  1.00 94.32           C  
ATOM   4032  CD  ARG B 525     -12.488   4.162 -19.126  1.00 94.32           C  
ATOM   4033  NE  ARG B 525     -11.941   5.516 -19.146  1.00 94.32           N  
ATOM   4034  NH1 ARG B 525     -12.228   5.887 -16.884  1.00 94.32           N  
ATOM   4035  NH2 ARG B 525     -11.318   7.519 -18.212  1.00 94.32           N  
ATOM   4036  CZ  ARG B 525     -11.830   6.304 -18.081  1.00 94.32           C  
ATOM   4037  N   LEU B 526     -11.405  -1.262 -19.346  1.00 95.79           N  
ATOM   4038  CA  LEU B 526     -11.926  -2.548 -18.897  1.00 95.79           C  
ATOM   4039  C   LEU B 526     -13.295  -2.382 -18.244  1.00 95.79           C  
ATOM   4040  CB  LEU B 526     -10.956  -3.207 -17.913  1.00 95.79           C  
ATOM   4041  O   LEU B 526     -14.170  -3.237 -18.401  1.00 95.79           O  
ATOM   4042  CG  LEU B 526      -9.643  -3.727 -18.501  1.00 95.79           C  
ATOM   4043  CD1 LEU B 526      -8.636  -4.002 -17.389  1.00 95.79           C  
ATOM   4044  CD2 LEU B 526      -9.889  -4.984 -19.329  1.00 95.79           C  
ATOM   4045  N   VAL B 527     -13.423  -1.310 -17.460  1.00 89.55           N  
ATOM   4046  CA  VAL B 527     -14.681  -0.888 -16.854  1.00 89.55           C  
ATOM   4047  C   VAL B 527     -14.785   0.635 -16.885  1.00 89.55           C  
ATOM   4048  CB  VAL B 527     -14.814  -1.402 -15.403  1.00 89.55           C  
ATOM   4049  O   VAL B 527     -13.788   1.335 -16.694  1.00 89.55           O  
ATOM   4050  CG1 VAL B 527     -16.218  -1.138 -14.863  1.00 89.55           C  
ATOM   4051  CG2 VAL B 527     -14.482  -2.892 -15.333  1.00 89.55           C  
ATOM   4052  N   SER B 528     -15.877   1.172 -17.172  1.00 82.65           N  
ATOM   4053  CA  SER B 528     -16.079   2.577 -17.512  1.00 82.65           C  
ATOM   4054  C   SER B 528     -15.740   3.485 -16.334  1.00 82.65           C  
ATOM   4055  CB  SER B 528     -17.522   2.820 -17.955  1.00 82.65           C  
ATOM   4056  O   SER B 528     -15.234   4.593 -16.523  1.00 82.65           O  
ATOM   4057  OG  SER B 528     -18.431   2.461 -16.928  1.00 82.65           O  
ATOM   4058  N   GLU B 529     -15.894   3.095 -15.128  1.00 84.82           N  
ATOM   4059  CA  GLU B 529     -15.743   3.963 -13.963  1.00 84.82           C  
ATOM   4060  C   GLU B 529     -14.281   4.064 -13.536  1.00 84.82           C  
ATOM   4061  CB  GLU B 529     -16.597   3.455 -12.799  1.00 84.82           C  
ATOM   4062  O   GLU B 529     -13.918   4.943 -12.751  1.00 84.82           O  
ATOM   4063  CG  GLU B 529     -18.094   3.503 -13.068  1.00 84.82           C  
ATOM   4064  CD  GLU B 529     -18.621   2.255 -13.757  1.00 84.82           C  
ATOM   4065  OE1 GLU B 529     -19.847   2.164 -13.994  1.00 84.82           O  
ATOM   4066  OE2 GLU B 529     -17.801   1.360 -14.062  1.00 84.82           O  
ATOM   4067  N   PHE B 530     -13.383   3.250 -14.093  1.00 92.07           N  
ATOM   4068  CA  PHE B 530     -11.986   3.233 -13.676  1.00 92.07           C  
ATOM   4069  C   PHE B 530     -11.060   3.372 -14.879  1.00 92.07           C  
ATOM   4070  CB  PHE B 530     -11.667   1.944 -12.914  1.00 92.07           C  
ATOM   4071  O   PHE B 530     -11.423   2.995 -15.995  1.00 92.07           O  
ATOM   4072  CG  PHE B 530     -12.338   1.851 -11.570  1.00 92.07           C  
ATOM   4073  CD1 PHE B 530     -11.712   2.339 -10.430  1.00 92.07           C  
ATOM   4074  CD2 PHE B 530     -13.596   1.274 -11.447  1.00 92.07           C  
ATOM   4075  CE1 PHE B 530     -12.331   2.255  -9.185  1.00 92.07           C  
ATOM   4076  CE2 PHE B 530     -14.221   1.186 -10.207  1.00 92.07           C  
ATOM   4077  CZ  PHE B 530     -13.586   1.676  -9.076  1.00 92.07           C  
ATOM   4078  N   PRO B 531      -9.928   3.941 -14.676  1.00 97.02           N  
ATOM   4079  CA  PRO B 531      -9.058   4.314 -15.795  1.00 97.02           C  
ATOM   4080  C   PRO B 531      -8.207   3.148 -16.295  1.00 97.02           C  
ATOM   4081  CB  PRO B 531      -8.179   5.418 -15.204  1.00 97.02           C  
ATOM   4082  O   PRO B 531      -7.239   3.357 -17.031  1.00 97.02           O  
ATOM   4083  CG  PRO B 531      -8.013   5.047 -13.766  1.00 97.02           C  
ATOM   4084  CD  PRO B 531      -9.287   4.411 -13.288  1.00 97.02           C  
ATOM   4085  N   TYR B 532      -8.513   1.904 -15.954  1.00 98.30           N  
ATOM   4086  CA  TYR B 532      -7.751   0.746 -16.407  1.00 98.30           C  
ATOM   4087  C   TYR B 532      -8.127   0.370 -17.835  1.00 98.30           C  
ATOM   4088  CB  TYR B 532      -7.981  -0.448 -15.475  1.00 98.30           C  
ATOM   4089  O   TYR B 532      -9.310   0.241 -18.158  1.00 98.30           O  
ATOM   4090  CG  TYR B 532      -7.697  -0.148 -14.023  1.00 98.30           C  
ATOM   4091  CD1 TYR B 532      -6.405   0.146 -13.593  1.00 98.30           C  
ATOM   4092  CD2 TYR B 532      -8.718  -0.160 -13.079  1.00 98.30           C  
ATOM   4093  CE1 TYR B 532      -6.137   0.420 -12.256  1.00 98.30           C  
ATOM   4094  CE2 TYR B 532      -8.462   0.114 -11.740  1.00 98.30           C  
ATOM   4095  OH  TYR B 532      -6.912   0.673 -10.013  1.00 98.30           O  
ATOM   4096  CZ  TYR B 532      -7.171   0.402 -11.338  1.00 98.30           C  
ATOM   4097  N   ILE B 533      -7.099   0.149 -18.667  1.00 98.47           N  
ATOM   4098  CA  ILE B 533      -7.389  -0.142 -20.067  1.00 98.47           C  
ATOM   4099  C   ILE B 533      -6.928  -1.558 -20.406  1.00 98.47           C  
ATOM   4100  CB  ILE B 533      -6.715   0.881 -21.008  1.00 98.47           C  
ATOM   4101  O   ILE B 533      -6.157  -2.162 -19.657  1.00 98.47           O  
ATOM   4102  CG1 ILE B 533      -5.195   0.874 -20.804  1.00 98.47           C  
ATOM   4103  CG2 ILE B 533      -7.291   2.282 -20.785  1.00 98.47           C  
ATOM   4104  CD1 ILE B 533      -4.435   1.756 -21.785  1.00 98.47           C  
ATOM   4105  N   GLU B 534      -7.347  -2.113 -21.511  1.00 97.78           N  
ATOM   4106  CA  GLU B 534      -7.080  -3.484 -21.936  1.00 97.78           C  
ATOM   4107  C   GLU B 534      -5.589  -3.711 -22.166  1.00 97.78           C  
ATOM   4108  CB  GLU B 534      -7.865  -3.815 -23.208  1.00 97.78           C  
ATOM   4109  O   GLU B 534      -5.072  -4.797 -21.896  1.00 97.78           O  
ATOM   4110  CG  GLU B 534      -9.368  -3.916 -22.995  1.00 97.78           C  
ATOM   4111  CD  GLU B 534     -10.120  -4.383 -24.231  1.00 97.78           C  
ATOM   4112  OE1 GLU B 534     -11.357  -4.564 -24.157  1.00 97.78           O  
ATOM   4113  OE2 GLU B 534      -9.467  -4.570 -25.282  1.00 97.78           O  
ATOM   4114  N   ALA B 535      -4.891  -2.688 -22.628  1.00 97.68           N  
ATOM   4115  CA  ALA B 535      -3.461  -2.791 -22.905  1.00 97.68           C  
ATOM   4116  C   ALA B 535      -2.683  -3.168 -21.648  1.00 97.68           C  
ATOM   4117  CB  ALA B 535      -2.934  -1.477 -23.479  1.00 97.68           C  
ATOM   4118  O   ALA B 535      -1.641  -3.823 -21.727  1.00 97.68           O  
ATOM   4119  N   GLU B 536      -3.224  -2.809 -20.484  1.00 98.68           N  
ATOM   4120  CA  GLU B 536      -2.543  -3.095 -19.224  1.00 98.68           C  
ATOM   4121  C   GLU B 536      -2.531  -4.593 -18.931  1.00 98.68           C  
ATOM   4122  CB  GLU B 536      -3.207  -2.339 -18.070  1.00 98.68           C  
ATOM   4123  O   GLU B 536      -1.648  -5.085 -18.226  1.00 98.68           O  
ATOM   4124  CG  GLU B 536      -3.036  -0.829 -18.146  1.00 98.68           C  
ATOM   4125  CD  GLU B 536      -3.645  -0.096 -16.961  1.00 98.68           C  
ATOM   4126  OE1 GLU B 536      -2.958   0.059 -15.926  1.00 98.68           O  
ATOM   4127  OE2 GLU B 536      -4.818   0.326 -17.069  1.00 98.68           O  
ATOM   4128  N   VAL B 537      -3.497  -5.294 -19.448  1.00 98.70           N  
ATOM   4129  CA  VAL B 537      -3.544  -6.736 -19.232  1.00 98.70           C  
ATOM   4130  C   VAL B 537      -2.365  -7.403 -19.938  1.00 98.70           C  
ATOM   4131  CB  VAL B 537      -4.875  -7.342 -19.730  1.00 98.70           C  
ATOM   4132  O   VAL B 537      -1.634  -8.190 -19.331  1.00 98.70           O  
ATOM   4133  CG1 VAL B 537      -4.886  -8.857 -19.533  1.00 98.70           C  
ATOM   4134  CG2 VAL B 537      -6.057  -6.697 -19.009  1.00 98.70           C  
ATOM   4135  N   LYS B 538      -2.116  -7.017 -21.164  1.00 96.36           N  
ATOM   4136  CA  LYS B 538      -0.988  -7.564 -21.912  1.00 96.36           C  
ATOM   4137  C   LYS B 538       0.340  -7.169 -21.272  1.00 96.36           C  
ATOM   4138  CB  LYS B 538      -1.029  -7.093 -23.366  1.00 96.36           C  
ATOM   4139  O   LYS B 538       1.238  -8.002 -21.129  1.00 96.36           O  
ATOM   4140  CG  LYS B 538      -2.187  -7.665 -24.170  1.00 96.36           C  
ATOM   4141  CD  LYS B 538      -2.152  -7.191 -25.617  1.00 96.36           C  
ATOM   4142  CE  LYS B 538      -3.377  -7.659 -26.390  1.00 96.36           C  
ATOM   4143  NZ  LYS B 538      -3.357  -7.180 -27.805  1.00 96.36           N  
ATOM   4144  N   TYR B 539       0.393  -5.943 -20.895  1.00 98.05           N  
ATOM   4145  CA  TYR B 539       1.621  -5.470 -20.265  1.00 98.05           C  
ATOM   4146  C   TYR B 539       1.848  -6.161 -18.925  1.00 98.05           C  
ATOM   4147  CB  TYR B 539       1.573  -3.952 -20.067  1.00 98.05           C  
ATOM   4148  O   TYR B 539       2.987  -6.459 -18.559  1.00 98.05           O  
ATOM   4149  CG  TYR B 539       2.919  -3.335 -19.773  1.00 98.05           C  
ATOM   4150  CD1 TYR B 539       3.304  -3.046 -18.466  1.00 98.05           C  
ATOM   4151  CD2 TYR B 539       3.807  -3.040 -20.801  1.00 98.05           C  
ATOM   4152  CE1 TYR B 539       4.543  -2.476 -18.191  1.00 98.05           C  
ATOM   4153  CE2 TYR B 539       5.049  -2.470 -20.538  1.00 98.05           C  
ATOM   4154  OH  TYR B 539       6.634  -1.628 -18.964  1.00 98.05           O  
ATOM   4155  CZ  TYR B 539       5.407  -2.192 -19.231  1.00 98.05           C  
ATOM   4156  N   GLY B 540       0.753  -6.399 -18.133  1.00 98.16           N  
ATOM   4157  CA  GLY B 540       0.829  -7.084 -16.853  1.00 98.16           C  
ATOM   4158  C   GLY B 540       1.433  -8.472 -16.954  1.00 98.16           C  
ATOM   4159  O   GLY B 540       2.162  -8.904 -16.059  1.00 98.16           O  
ATOM   4160  N   ILE B 541       1.182  -9.122 -18.086  1.00 97.64           N  
ATOM   4161  CA  ILE B 541       1.750 -10.443 -18.332  1.00 97.64           C  
ATOM   4162  C   ILE B 541       3.264 -10.332 -18.497  1.00 97.64           C  
ATOM   4163  CB  ILE B 541       1.122 -11.105 -19.579  1.00 97.64           C  
ATOM   4164  O   ILE B 541       4.012 -11.179 -18.004  1.00 97.64           O  
ATOM   4165  CG1 ILE B 541      -0.359 -11.416 -19.331  1.00 97.64           C  
ATOM   4166  CG2 ILE B 541       1.890 -12.373 -19.962  1.00 97.64           C  
ATOM   4167  CD1 ILE B 541      -1.125 -11.822 -20.582  1.00 97.64           C  
ATOM   4168  N   LYS B 542       3.712  -9.254 -19.099  1.00 95.83           N  
ATOM   4169  CA  LYS B 542       5.145  -9.008 -19.237  1.00 95.83           C  
ATOM   4170  C   LYS B 542       5.793  -8.759 -17.878  1.00 95.83           C  
ATOM   4171  CB  LYS B 542       5.398  -7.819 -20.165  1.00 95.83           C  
ATOM   4172  O   LYS B 542       6.999  -8.957 -17.714  1.00 95.83           O  
ATOM   4173  CG  LYS B 542       5.125  -8.110 -21.633  1.00 95.83           C  
ATOM   4174  CD  LYS B 542       5.496  -6.926 -22.516  1.00 95.83           C  
ATOM   4175  CE  LYS B 542       5.256  -7.229 -23.989  1.00 95.83           C  
ATOM   4176  NZ  LYS B 542       5.658  -6.086 -24.862  1.00 95.83           N  
ATOM   4177  N   GLU B 543       4.945  -8.353 -17.002  1.00 97.73           N  
ATOM   4178  CA  GLU B 543       5.431  -8.131 -15.644  1.00 97.73           C  
ATOM   4179  C   GLU B 543       5.136  -9.332 -14.749  1.00 97.73           C  
ATOM   4180  CB  GLU B 543       4.806  -6.866 -15.049  1.00 97.73           C  
ATOM   4181  O   GLU B 543       4.820  -9.170 -13.569  1.00 97.73           O  
ATOM   4182  CG  GLU B 543       5.288  -5.578 -15.700  1.00 97.73           C  
ATOM   4183  CD  GLU B 543       4.790  -4.326 -14.995  1.00 97.73           C  
ATOM   4184  OE1 GLU B 543       5.561  -3.348 -14.877  1.00 97.73           O  
ATOM   4185  OE2 GLU B 543       3.618  -4.325 -14.556  1.00 97.73           O  
ATOM   4186  N   TYR B 544       4.955 -10.426 -15.296  1.00 98.30           N  
ATOM   4187  CA  TYR B 544       4.933 -11.735 -14.654  1.00 98.30           C  
ATOM   4188  C   TYR B 544       3.543 -12.056 -14.117  1.00 98.30           C  
ATOM   4189  CB  TYR B 544       5.958 -11.795 -13.518  1.00 98.30           C  
ATOM   4190  O   TYR B 544       3.393 -12.896 -13.226  1.00 98.30           O  
ATOM   4191  CG  TYR B 544       7.368 -11.480 -13.955  1.00 98.30           C  
ATOM   4192  CD1 TYR B 544       7.847 -11.911 -15.190  1.00 98.30           C  
ATOM   4193  CD2 TYR B 544       8.223 -10.752 -13.135  1.00 98.30           C  
ATOM   4194  CE1 TYR B 544       9.147 -11.625 -15.597  1.00 98.30           C  
ATOM   4195  CE2 TYR B 544       9.524 -10.460 -13.532  1.00 98.30           C  
ATOM   4196  OH  TYR B 544      11.263 -10.613 -15.160  1.00 98.30           O  
ATOM   4197  CZ  TYR B 544       9.976 -10.899 -14.762  1.00 98.30           C  
ATOM   4198  N   ALA B 545       2.505 -11.327 -14.545  1.00 98.68           N  
ATOM   4199  CA  ALA B 545       1.156 -11.746 -14.173  1.00 98.68           C  
ATOM   4200  C   ALA B 545       0.806 -13.092 -14.802  1.00 98.68           C  
ATOM   4201  CB  ALA B 545       0.137 -10.688 -14.587  1.00 98.68           C  
ATOM   4202  O   ALA B 545       0.933 -13.268 -16.016  1.00 98.68           O  
ATOM   4203  N   CYS B 546       0.289 -14.004 -13.968  1.00 98.47           N  
ATOM   4204  CA  CYS B 546       0.017 -15.354 -14.449  1.00 98.47           C  
ATOM   4205  C   CYS B 546      -1.458 -15.703 -14.289  1.00 98.47           C  
ATOM   4206  CB  CYS B 546       0.876 -16.373 -13.701  1.00 98.47           C  
ATOM   4207  O   CYS B 546      -1.952 -16.635 -14.927  1.00 98.47           O  
ATOM   4208  SG  CYS B 546       2.653 -16.110 -13.895  1.00 98.47           S  
ATOM   4209  N   THR B 547      -2.168 -14.994 -13.458  1.00 98.66           N  
ATOM   4210  CA  THR B 547      -3.564 -15.288 -13.155  1.00 98.66           C  
ATOM   4211  C   THR B 547      -4.411 -14.020 -13.220  1.00 98.66           C  
ATOM   4212  CB  THR B 547      -3.709 -15.934 -11.765  1.00 98.66           C  
ATOM   4213  O   THR B 547      -3.877 -12.909 -13.200  1.00 98.66           O  
ATOM   4214  CG2 THR B 547      -2.753 -17.112 -11.603  1.00 98.66           C  
ATOM   4215  OG1 THR B 547      -3.421 -14.957 -10.757  1.00 98.66           O  
ATOM   4216  N   ALA B 548      -5.734 -14.251 -13.291  1.00 98.79           N  
ATOM   4217  CA  ALA B 548      -6.652 -13.115 -13.280  1.00 98.79           C  
ATOM   4218  C   ALA B 548      -6.569 -12.357 -11.958  1.00 98.79           C  
ATOM   4219  CB  ALA B 548      -8.082 -13.585 -13.532  1.00 98.79           C  
ATOM   4220  O   ALA B 548      -6.704 -11.132 -11.928  1.00 98.79           O  
ATOM   4221  N   VAL B 549      -6.291 -13.074 -10.870  1.00 98.67           N  
ATOM   4222  CA  VAL B 549      -6.153 -12.446  -9.560  1.00 98.67           C  
ATOM   4223  C   VAL B 549      -4.936 -11.524  -9.554  1.00 98.67           C  
ATOM   4224  CB  VAL B 549      -6.030 -13.499  -8.435  1.00 98.67           C  
ATOM   4225  O   VAL B 549      -4.981 -10.429  -8.988  1.00 98.67           O  
ATOM   4226  CG1 VAL B 549      -5.633 -12.837  -7.117  1.00 98.67           C  
ATOM   4227  CG2 VAL B 549      -7.341 -14.267  -8.278  1.00 98.67           C  
ATOM   4228  N   ASP B 550      -3.872 -11.968 -10.223  1.00 98.69           N  
ATOM   4229  CA  ASP B 550      -2.695 -11.112 -10.334  1.00 98.69           C  
ATOM   4230  C   ASP B 550      -3.058  -9.756 -10.934  1.00 98.69           C  
ATOM   4231  CB  ASP B 550      -1.616 -11.790 -11.180  1.00 98.69           C  
ATOM   4232  O   ASP B 550      -2.623  -8.715 -10.437  1.00 98.69           O  
ATOM   4233  CG  ASP B 550      -1.102 -13.079 -10.563  1.00 98.69           C  
ATOM   4234  OD1 ASP B 550      -1.419 -13.362  -9.388  1.00 98.69           O  
ATOM   4235  OD2 ASP B 550      -0.370 -13.817 -11.258  1.00 98.69           O  
ATOM   4236  N   MET B 551      -3.901  -9.798 -11.923  1.00 98.73           N  
ATOM   4237  CA  MET B 551      -4.242  -8.593 -12.673  1.00 98.73           C  
ATOM   4238  C   MET B 551      -5.139  -7.675 -11.850  1.00 98.73           C  
ATOM   4239  CB  MET B 551      -4.932  -8.955 -13.990  1.00 98.73           C  
ATOM   4240  O   MET B 551      -4.832  -6.494 -11.674  1.00 98.73           O  
ATOM   4241  CG  MET B 551      -3.968  -9.299 -15.113  1.00 98.73           C  
ATOM   4242  SD  MET B 551      -2.648  -8.040 -15.316  1.00 98.73           S  
ATOM   4243  CE  MET B 551      -3.639  -6.626 -15.875  1.00 98.73           C  
ATOM   4244  N   ILE B 552      -6.174  -8.150 -11.195  1.00 98.57           N  
ATOM   4245  CA  ILE B 552      -7.174  -7.292 -10.570  1.00 98.57           C  
ATOM   4246  C   ILE B 552      -6.684  -6.844  -9.195  1.00 98.57           C  
ATOM   4247  CB  ILE B 552      -8.537  -8.011 -10.445  1.00 98.57           C  
ATOM   4248  O   ILE B 552      -7.191  -5.870  -8.635  1.00 98.57           O  
ATOM   4249  CG1 ILE B 552      -8.387  -9.302  -9.633  1.00 98.57           C  
ATOM   4250  CG2 ILE B 552      -9.124  -8.299 -11.830  1.00 98.57           C  
ATOM   4251  CD1 ILE B 552      -9.710  -9.964  -9.273  1.00 98.57           C  
ATOM   4252  N   SER B 553      -5.656  -7.514  -8.660  1.00 97.98           N  
ATOM   4253  CA  SER B 553      -5.236  -7.199  -7.298  1.00 97.98           C  
ATOM   4254  C   SER B 553      -3.920  -6.429  -7.289  1.00 97.98           C  
ATOM   4255  CB  SER B 553      -5.094  -8.478  -6.472  1.00 97.98           C  
ATOM   4256  O   SER B 553      -3.775  -5.447  -6.558  1.00 97.98           O  
ATOM   4257  OG  SER B 553      -4.132  -9.345  -7.047  1.00 97.98           O  
ATOM   4258  N   ARG B 554      -2.906  -6.780  -8.178  1.00 98.02           N  
ATOM   4259  CA  ARG B 554      -1.557  -6.257  -7.989  1.00 98.02           C  
ATOM   4260  C   ARG B 554      -1.076  -5.521  -9.235  1.00 98.02           C  
ATOM   4261  CB  ARG B 554      -0.586  -7.386  -7.640  1.00 98.02           C  
ATOM   4262  O   ARG B 554      -0.228  -4.630  -9.148  1.00 98.02           O  
ATOM   4263  CG  ARG B 554      -0.817  -7.995  -6.266  1.00 98.02           C  
ATOM   4264  CD  ARG B 554       0.078  -9.203  -6.027  1.00 98.02           C  
ATOM   4265  NE  ARG B 554      -0.267 -10.313  -6.910  1.00 98.02           N  
ATOM   4266  NH1 ARG B 554      -2.031 -11.063  -5.621  1.00 98.02           N  
ATOM   4267  NH2 ARG B 554      -1.486 -12.145  -7.567  1.00 98.02           N  
ATOM   4268  CZ  ARG B 554      -1.261 -11.171  -6.697  1.00 98.02           C  
ATOM   4269  N   ARG B 555      -1.584  -5.860 -10.429  1.00 98.30           N  
ATOM   4270  CA  ARG B 555      -1.239  -5.074 -11.609  1.00 98.30           C  
ATOM   4271  C   ARG B 555      -2.152  -3.860 -11.745  1.00 98.30           C  
ATOM   4272  CB  ARG B 555      -1.320  -5.936 -12.871  1.00 98.30           C  
ATOM   4273  O   ARG B 555      -1.684  -2.753 -12.019  1.00 98.30           O  
ATOM   4274  CG  ARG B 555      -0.155  -6.898 -13.036  1.00 98.30           C  
ATOM   4275  CD  ARG B 555       0.152  -7.640 -11.743  1.00 98.30           C  
ATOM   4276  NE  ARG B 555       1.391  -8.407 -11.842  1.00 98.30           N  
ATOM   4277  NH1 ARG B 555       0.479 -10.374 -11.045  1.00 98.30           N  
ATOM   4278  NH2 ARG B 555       2.692 -10.288 -11.639  1.00 98.30           N  
ATOM   4279  CZ  ARG B 555       1.518  -9.688 -11.508  1.00 98.30           C  
ATOM   4280  N   THR B 556      -3.394  -4.260 -11.647  1.00 97.02           N  
ATOM   4281  CA  THR B 556      -4.332  -3.186 -11.338  1.00 97.02           C  
ATOM   4282  C   THR B 556      -4.766  -3.250  -9.876  1.00 97.02           C  
ATOM   4283  CB  THR B 556      -5.573  -3.250 -12.248  1.00 97.02           C  
ATOM   4284  O   THR B 556      -4.379  -4.166  -9.148  1.00 97.02           O  
ATOM   4285  CG2 THR B 556      -5.175  -3.408 -13.711  1.00 97.02           C  
ATOM   4286  OG1 THR B 556      -6.384  -4.366 -11.862  1.00 97.02           O  
ATOM   4287  N   ARG B 557      -5.418  -2.339  -9.313  1.00 97.62           N  
ATOM   4288  CA  ARG B 557      -5.864  -2.384  -7.924  1.00 97.62           C  
ATOM   4289  C   ARG B 557      -7.386  -2.426  -7.838  1.00 97.62           C  
ATOM   4290  CB  ARG B 557      -5.328  -1.179  -7.148  1.00 97.62           C  
ATOM   4291  O   ARG B 557      -7.968  -1.995  -6.841  1.00 97.62           O  
ATOM   4292  CG  ARG B 557      -3.812  -1.069  -7.152  1.00 97.62           C  
ATOM   4293  CD  ARG B 557      -3.154  -2.321  -6.590  1.00 97.62           C  
ATOM   4294  NE  ARG B 557      -3.563  -2.573  -5.211  1.00 97.62           N  
ATOM   4295  NH1 ARG B 557      -1.415  -2.852  -4.407  1.00 97.62           N  
ATOM   4296  NH2 ARG B 557      -3.207  -3.035  -2.990  1.00 97.62           N  
ATOM   4297  CZ  ARG B 557      -2.727  -2.819  -4.206  1.00 97.62           C  
ATOM   4298  N   LEU B 558      -7.979  -2.921  -8.912  1.00 97.43           N  
ATOM   4299  CA  LEU B 558      -9.432  -2.883  -9.045  1.00 97.43           C  
ATOM   4300  C   LEU B 558     -10.101  -3.625  -7.893  1.00 97.43           C  
ATOM   4301  CB  LEU B 558      -9.864  -3.494 -10.380  1.00 97.43           C  
ATOM   4302  O   LEU B 558     -11.068  -3.130  -7.309  1.00 97.43           O  
ATOM   4303  CG  LEU B 558     -11.295  -3.195 -10.830  1.00 97.43           C  
ATOM   4304  CD1 LEU B 558     -11.553  -1.692 -10.815  1.00 97.43           C  
ATOM   4305  CD2 LEU B 558     -11.551  -3.773 -12.218  1.00 97.43           C  
ATOM   4306  N   ALA B 559      -9.574  -4.777  -7.502  1.00 97.63           N  
ATOM   4307  CA  ALA B 559     -10.157  -5.573  -6.425  1.00 97.63           C  
ATOM   4308  C   ALA B 559     -10.100  -4.824  -5.096  1.00 97.63           C  
ATOM   4309  CB  ALA B 559      -9.439  -6.916  -6.307  1.00 97.63           C  
ATOM   4310  O   ALA B 559     -10.992  -4.966  -4.257  1.00 97.63           O  
ATOM   4311  N   PHE B 560      -9.135  -3.981  -4.918  1.00 97.91           N  
ATOM   4312  CA  PHE B 560      -8.937  -3.251  -3.672  1.00 97.91           C  
ATOM   4313  C   PHE B 560      -9.740  -1.956  -3.670  1.00 97.91           C  
ATOM   4314  CB  PHE B 560      -7.451  -2.947  -3.456  1.00 97.91           C  
ATOM   4315  O   PHE B 560      -9.915  -1.329  -2.623  1.00 97.91           O  
ATOM   4316  CG  PHE B 560      -6.659  -4.121  -2.948  1.00 97.91           C  
ATOM   4317  CD1 PHE B 560      -6.281  -4.198  -1.613  1.00 97.91           C  
ATOM   4318  CD2 PHE B 560      -6.291  -5.149  -3.807  1.00 97.91           C  
ATOM   4319  CE1 PHE B 560      -5.548  -5.284  -1.141  1.00 97.91           C  
ATOM   4320  CE2 PHE B 560      -5.558  -6.237  -3.342  1.00 97.91           C  
ATOM   4321  CZ  PHE B 560      -5.187  -6.302  -2.009  1.00 97.91           C  
ATOM   4322  N   LEU B 561     -10.214  -1.601  -4.850  1.00 96.23           N  
ATOM   4323  CA  LEU B 561     -10.933  -0.337  -4.966  1.00 96.23           C  
ATOM   4324  C   LEU B 561     -12.440  -0.569  -4.998  1.00 96.23           C  
ATOM   4325  CB  LEU B 561     -10.494   0.416  -6.224  1.00 96.23           C  
ATOM   4326  O   LEU B 561     -13.197   0.146  -4.337  1.00 96.23           O  
ATOM   4327  CG  LEU B 561      -9.048   0.913  -6.248  1.00 96.23           C  
ATOM   4328  CD1 LEU B 561      -8.708   1.491  -7.617  1.00 96.23           C  
ATOM   4329  CD2 LEU B 561      -8.821   1.950  -5.153  1.00 96.23           C  
ATOM   4330  N   ASN B 562     -12.826  -1.549  -5.780  1.00 91.16           N  
ATOM   4331  CA  ASN B 562     -14.243  -1.836  -5.978  1.00 91.16           C  
ATOM   4332  C   ASN B 562     -14.462  -3.266  -6.465  1.00 91.16           C  
ATOM   4333  CB  ASN B 562     -14.860  -0.840  -6.962  1.00 91.16           C  
ATOM   4334  O   ASN B 562     -14.194  -3.579  -7.626  1.00 91.16           O  
ATOM   4335  CG  ASN B 562     -16.373  -0.926  -7.008  1.00 91.16           C  
ATOM   4336  ND2 ASN B 562     -17.033   0.226  -6.994  1.00 91.16           N  
ATOM   4337  OD1 ASN B 562     -16.944  -2.019  -7.056  1.00 91.16           O  
ATOM   4338  N   VAL B 563     -15.028  -4.077  -5.596  1.00 91.56           N  
ATOM   4339  CA  VAL B 563     -15.142  -5.504  -5.874  1.00 91.56           C  
ATOM   4340  C   VAL B 563     -16.147  -5.732  -7.002  1.00 91.56           C  
ATOM   4341  CB  VAL B 563     -15.564  -6.296  -4.617  1.00 91.56           C  
ATOM   4342  O   VAL B 563     -15.970  -6.632  -7.826  1.00 91.56           O  
ATOM   4343  CG1 VAL B 563     -14.438  -6.310  -3.584  1.00 91.56           C  
ATOM   4344  CG2 VAL B 563     -16.837  -5.704  -4.016  1.00 91.56           C  
ATOM   4345  N   GLN B 564     -17.191  -4.930  -7.095  1.00 83.02           N  
ATOM   4346  CA  GLN B 564     -18.180  -5.061  -8.160  1.00 83.02           C  
ATOM   4347  C   GLN B 564     -17.573  -4.726  -9.519  1.00 83.02           C  
ATOM   4348  CB  GLN B 564     -19.387  -4.162  -7.887  1.00 83.02           C  
ATOM   4349  O   GLN B 564     -17.781  -5.452 -10.493  1.00 83.02           O  
ATOM   4350  CG  GLN B 564     -20.582  -4.445  -8.786  1.00 83.02           C  
ATOM   4351  CD  GLN B 564     -21.817  -3.659  -8.388  1.00 83.02           C  
ATOM   4352  NE2 GLN B 564     -22.867  -3.755  -9.195  1.00 83.02           N  
ATOM   4353  OE1 GLN B 564     -21.827  -2.973  -7.361  1.00 83.02           O  
ATOM   4354  N   ALA B 565     -16.866  -3.645  -9.540  1.00 87.58           N  
ATOM   4355  CA  ALA B 565     -16.194  -3.263 -10.780  1.00 87.58           C  
ATOM   4356  C   ALA B 565     -15.180  -4.322 -11.202  1.00 87.58           C  
ATOM   4357  CB  ALA B 565     -15.509  -1.909 -10.618  1.00 87.58           C  
ATOM   4358  O   ALA B 565     -15.046  -4.622 -12.391  1.00 87.58           O  
ATOM   4359  N   ALA B 566     -14.509  -4.915 -10.247  1.00 95.60           N  
ATOM   4360  CA  ALA B 566     -13.544  -5.973 -10.535  1.00 95.60           C  
ATOM   4361  C   ALA B 566     -14.231  -7.188 -11.152  1.00 95.60           C  
ATOM   4362  CB  ALA B 566     -12.800  -6.375  -9.264  1.00 95.60           C  
ATOM   4363  O   ALA B 566     -13.743  -7.752 -12.135  1.00 95.60           O  
ATOM   4364  N   GLU B 567     -15.338  -7.536 -10.581  1.00 90.90           N  
ATOM   4365  CA  GLU B 567     -16.090  -8.675 -11.097  1.00 90.90           C  
ATOM   4366  C   GLU B 567     -16.581  -8.414 -12.519  1.00 90.90           C  
ATOM   4367  CB  GLU B 567     -17.275  -8.996 -10.183  1.00 90.90           C  
ATOM   4368  O   GLU B 567     -16.526  -9.302 -13.373  1.00 90.90           O  
ATOM   4369  CG  GLU B 567     -18.015 -10.271 -10.560  1.00 90.90           C  
ATOM   4370  CD  GLU B 567     -19.111 -10.643  -9.574  1.00 90.90           C  
ATOM   4371  OE1 GLU B 567     -19.404 -11.850  -9.418  1.00 90.90           O  
ATOM   4372  OE2 GLU B 567     -19.683  -9.719  -8.953  1.00 90.90           O  
ATOM   4373  N   GLU B 568     -17.010  -7.183 -12.753  1.00 87.61           N  
ATOM   4374  CA  GLU B 568     -17.500  -6.804 -14.075  1.00 87.61           C  
ATOM   4375  C   GLU B 568     -16.385  -6.862 -15.115  1.00 87.61           C  
ATOM   4376  CB  GLU B 568     -18.113  -5.401 -14.039  1.00 87.61           C  
ATOM   4377  O   GLU B 568     -16.629  -7.198 -16.275  1.00 87.61           O  
ATOM   4378  CG  GLU B 568     -19.485  -5.346 -13.382  1.00 87.61           C  
ATOM   4379  CD  GLU B 568     -20.046  -3.937 -13.282  1.00 87.61           C  
ATOM   4380  OE1 GLU B 568     -21.083  -3.743 -12.608  1.00 87.61           O  
ATOM   4381  OE2 GLU B 568     -19.444  -3.019 -13.883  1.00 87.61           O  
ATOM   4382  N   ALA B 569     -15.197  -6.614 -14.756  1.00 94.70           N  
ATOM   4383  CA  ALA B 569     -14.059  -6.543 -15.669  1.00 94.70           C  
ATOM   4384  C   ALA B 569     -13.479  -7.930 -15.932  1.00 94.70           C  
ATOM   4385  CB  ALA B 569     -12.983  -5.617 -15.109  1.00 94.70           C  
ATOM   4386  O   ALA B 569     -12.751  -8.131 -16.906  1.00 94.70           O  
ATOM   4387  N   LEU B 570     -13.802  -8.960 -15.202  1.00 97.39           N  
ATOM   4388  CA  LEU B 570     -13.132 -10.255 -15.144  1.00 97.39           C  
ATOM   4389  C   LEU B 570     -13.245 -10.986 -16.478  1.00 97.39           C  
ATOM   4390  CB  LEU B 570     -13.725 -11.115 -14.025  1.00 97.39           C  
ATOM   4391  O   LEU B 570     -12.241 -11.455 -17.020  1.00 97.39           O  
ATOM   4392  CG  LEU B 570     -13.130 -10.918 -12.630  1.00 97.39           C  
ATOM   4393  CD1 LEU B 570     -13.894 -11.751 -11.606  1.00 97.39           C  
ATOM   4394  CD2 LEU B 570     -11.649 -11.282 -12.625  1.00 97.39           C  
ATOM   4395  N   PRO B 571     -14.471 -11.037 -17.083  1.00 95.93           N  
ATOM   4396  CA  PRO B 571     -14.582 -11.801 -18.327  1.00 95.93           C  
ATOM   4397  C   PRO B 571     -13.643 -11.292 -19.418  1.00 95.93           C  
ATOM   4398  CB  PRO B 571     -16.046 -11.606 -18.731  1.00 95.93           C  
ATOM   4399  O   PRO B 571     -12.979 -12.088 -20.087  1.00 95.93           O  
ATOM   4400  CG  PRO B 571     -16.773 -11.395 -17.443  1.00 95.93           C  
ATOM   4401  CD  PRO B 571     -15.895 -10.593 -16.526  1.00 95.93           C  
ATOM   4402  N   ARG B 572     -13.586  -9.981 -19.544  1.00 97.66           N  
ATOM   4403  CA  ARG B 572     -12.713  -9.404 -20.560  1.00 97.66           C  
ATOM   4404  C   ARG B 572     -11.245  -9.645 -20.222  1.00 97.66           C  
ATOM   4405  CB  ARG B 572     -12.977  -7.904 -20.708  1.00 97.66           C  
ATOM   4406  O   ARG B 572     -10.447  -9.980 -21.100  1.00 97.66           O  
ATOM   4407  CG  ARG B 572     -12.168  -7.241 -21.811  1.00 97.66           C  
ATOM   4408  CD  ARG B 572     -12.449  -7.866 -23.170  1.00 97.66           C  
ATOM   4409  NE  ARG B 572     -11.722  -7.185 -24.238  1.00 97.66           N  
ATOM   4410  NH1 ARG B 572     -11.977  -8.887 -25.779  1.00 97.66           N  
ATOM   4411  NH2 ARG B 572     -10.838  -6.980 -26.348  1.00 97.66           N  
ATOM   4412  CZ  ARG B 572     -11.514  -7.685 -25.452  1.00 97.66           C  
ATOM   4413  N   ILE B 573     -10.860  -9.551 -19.002  1.00 98.76           N  
ATOM   4414  CA  ILE B 573      -9.490  -9.782 -18.557  1.00 98.76           C  
ATOM   4415  C   ILE B 573      -9.093 -11.229 -18.837  1.00 98.76           C  
ATOM   4416  CB  ILE B 573      -9.322  -9.461 -17.055  1.00 98.76           C  
ATOM   4417  O   ILE B 573      -8.026 -11.490 -19.398  1.00 98.76           O  
ATOM   4418  CG1 ILE B 573      -9.373  -7.946 -16.823  1.00 98.76           C  
ATOM   4419  CG2 ILE B 573      -8.015 -10.053 -16.520  1.00 98.76           C  
ATOM   4420  CD1 ILE B 573      -9.447  -7.547 -15.356  1.00 98.76           C  
ATOM   4421  N   VAL B 574      -9.965 -12.134 -18.493  1.00 98.75           N  
ATOM   4422  CA  VAL B 574      -9.698 -13.554 -18.694  1.00 98.75           C  
ATOM   4423  C   VAL B 574      -9.575 -13.851 -20.187  1.00 98.75           C  
ATOM   4424  CB  VAL B 574     -10.802 -14.433 -18.064  1.00 98.75           C  
ATOM   4425  O   VAL B 574      -8.707 -14.622 -20.603  1.00 98.75           O  
ATOM   4426  CG1 VAL B 574     -10.679 -15.879 -18.543  1.00 98.75           C  
ATOM   4427  CG2 VAL B 574     -10.734 -14.364 -16.540  1.00 98.75           C  
ATOM   4428  N   GLU B 575     -10.451 -13.221 -20.972  1.00 98.34           N  
ATOM   4429  CA  GLU B 575     -10.370 -13.395 -22.419  1.00 98.34           C  
ATOM   4430  C   GLU B 575      -9.020 -12.928 -22.957  1.00 98.34           C  
ATOM   4431  CB  GLU B 575     -11.504 -12.638 -23.116  1.00 98.34           C  
ATOM   4432  O   GLU B 575      -8.362 -13.651 -23.707  1.00 98.34           O  
ATOM   4433  CG  GLU B 575     -11.531 -12.825 -24.626  1.00 98.34           C  
ATOM   4434  CD  GLU B 575     -12.608 -12.000 -25.313  1.00 98.34           C  
ATOM   4435  OE1 GLU B 575     -12.761 -12.112 -26.551  1.00 98.34           O  
ATOM   4436  OE2 GLU B 575     -13.303 -11.235 -24.609  1.00 98.34           O  
ATOM   4437  N   LEU B 576      -8.576 -11.783 -22.584  1.00 97.94           N  
ATOM   4438  CA  LEU B 576      -7.318 -11.216 -23.055  1.00 97.94           C  
ATOM   4439  C   LEU B 576      -6.133 -12.047 -22.573  1.00 97.94           C  
ATOM   4440  CB  LEU B 576      -7.169  -9.769 -22.577  1.00 97.94           C  
ATOM   4441  O   LEU B 576      -5.232 -12.362 -23.354  1.00 97.94           O  
ATOM   4442  CG  LEU B 576      -8.115  -8.746 -23.207  1.00 97.94           C  
ATOM   4443  CD1 LEU B 576      -8.023  -7.415 -22.470  1.00 97.94           C  
ATOM   4444  CD2 LEU B 576      -7.799  -8.567 -24.688  1.00 97.94           C  
ATOM   4445  N   MET B 577      -6.134 -12.422 -21.302  1.00 98.62           N  
ATOM   4446  CA  MET B 577      -5.051 -13.248 -20.776  1.00 98.62           C  
ATOM   4447  C   MET B 577      -5.031 -14.614 -21.454  1.00 98.62           C  
ATOM   4448  CB  MET B 577      -5.189 -13.418 -19.263  1.00 98.62           C  
ATOM   4449  O   MET B 577      -3.963 -15.129 -21.791  1.00 98.62           O  
ATOM   4450  CG  MET B 577      -4.907 -12.149 -18.475  1.00 98.62           C  
ATOM   4451  SD  MET B 577      -4.844 -12.444 -16.665  1.00 98.62           S  
ATOM   4452  CE  MET B 577      -3.195 -13.186 -16.519  1.00 98.62           C  
ATOM   4453  N   GLY B 578      -6.248 -15.190 -21.602  1.00 97.96           N  
ATOM   4454  CA  GLY B 578      -6.356 -16.483 -22.259  1.00 97.96           C  
ATOM   4455  C   GLY B 578      -5.736 -16.502 -23.643  1.00 97.96           C  
ATOM   4456  O   GLY B 578      -5.038 -17.452 -24.003  1.00 97.96           O  
ATOM   4457  N   ARG B 579      -5.950 -15.447 -24.364  1.00 96.88           N  
ATOM   4458  CA  ARG B 579      -5.381 -15.346 -25.704  1.00 96.88           C  
ATOM   4459  C   ARG B 579      -3.860 -15.259 -25.648  1.00 96.88           C  
ATOM   4460  CB  ARG B 579      -5.949 -14.130 -26.439  1.00 96.88           C  
ATOM   4461  O   ARG B 579      -3.165 -15.955 -26.391  1.00 96.88           O  
ATOM   4462  CG  ARG B 579      -5.668 -14.127 -27.933  1.00 96.88           C  
ATOM   4463  CD  ARG B 579      -6.239 -12.890 -28.612  1.00 96.88           C  
ATOM   4464  NE  ARG B 579      -7.379 -13.219 -29.463  1.00 96.88           N  
ATOM   4465  NH1 ARG B 579      -7.630 -11.084 -30.307  1.00 96.88           N  
ATOM   4466  NH2 ARG B 579      -9.040 -12.761 -30.981  1.00 96.88           N  
ATOM   4467  CZ  ARG B 579      -8.014 -12.354 -30.249  1.00 96.88           C  
ATOM   4468  N   GLU B 580      -3.396 -14.425 -24.723  1.00 95.67           N  
ATOM   4469  CA  GLU B 580      -1.961 -14.176 -24.624  1.00 95.67           C  
ATOM   4470  C   GLU B 580      -1.231 -15.381 -24.040  1.00 95.67           C  
ATOM   4471  CB  GLU B 580      -1.689 -12.932 -23.774  1.00 95.67           C  
ATOM   4472  O   GLU B 580      -0.104 -15.684 -24.439  1.00 95.67           O  
ATOM   4473  CG  GLU B 580      -2.081 -11.627 -24.451  1.00 95.67           C  
ATOM   4474  CD  GLU B 580      -1.303 -11.355 -25.728  1.00 95.67           C  
ATOM   4475  OE1 GLU B 580      -1.807 -10.611 -26.599  1.00 95.67           O  
ATOM   4476  OE2 GLU B 580      -0.180 -11.892 -25.860  1.00 95.67           O  
ATOM   4477  N   LEU B 581      -1.823 -16.135 -23.125  1.00 97.18           N  
ATOM   4478  CA  LEU B 581      -1.169 -17.233 -22.422  1.00 97.18           C  
ATOM   4479  C   LEU B 581      -1.650 -18.580 -22.950  1.00 97.18           C  
ATOM   4480  CB  LEU B 581      -1.432 -17.138 -20.917  1.00 97.18           C  
ATOM   4481  O   LEU B 581      -1.300 -19.628 -22.401  1.00 97.18           O  
ATOM   4482  CG  LEU B 581      -0.842 -15.922 -20.201  1.00 97.18           C  
ATOM   4483  CD1 LEU B 581      -1.314 -15.880 -18.751  1.00 97.18           C  
ATOM   4484  CD2 LEU B 581       0.681 -15.946 -20.272  1.00 97.18           C  
ATOM   4485  N   ASN B 582      -2.566 -18.541 -24.017  1.00 96.11           N  
ATOM   4486  CA  ASN B 582      -3.070 -19.717 -24.718  1.00 96.11           C  
ATOM   4487  C   ASN B 582      -3.857 -20.633 -23.784  1.00 96.11           C  
ATOM   4488  CB  ASN B 582      -1.921 -20.487 -25.372  1.00 96.11           C  
ATOM   4489  O   ASN B 582      -3.642 -21.846 -23.771  1.00 96.11           O  
ATOM   4490  CG  ASN B 582      -1.208 -19.677 -26.437  1.00 96.11           C  
ATOM   4491  ND2 ASN B 582       0.119 -19.711 -26.419  1.00 96.11           N  
ATOM   4492  OD1 ASN B 582      -1.845 -19.027 -27.270  1.00 96.11           O  
ATOM   4493  N   TRP B 583      -4.744 -20.076 -23.004  1.00 96.98           N  
ATOM   4494  CA  TRP B 583      -5.621 -20.847 -22.128  1.00 96.98           C  
ATOM   4495  C   TRP B 583      -6.741 -21.508 -22.925  1.00 96.98           C  
ATOM   4496  CB  TRP B 583      -6.214 -19.951 -21.037  1.00 96.98           C  
ATOM   4497  O   TRP B 583      -7.314 -20.895 -23.829  1.00 96.98           O  
ATOM   4498  CG  TRP B 583      -5.204 -19.439 -20.055  1.00 96.98           C  
ATOM   4499  CD1 TRP B 583      -3.928 -19.895 -19.870  1.00 96.98           C  
ATOM   4500  CD2 TRP B 583      -5.388 -18.373 -19.118  1.00 96.98           C  
ATOM   4501  CE2 TRP B 583      -4.182 -18.237 -18.396  1.00 96.98           C  
ATOM   4502  CE3 TRP B 583      -6.458 -17.519 -18.818  1.00 96.98           C  
ATOM   4503  NE1 TRP B 583      -3.308 -19.177 -18.874  1.00 96.98           N  
ATOM   4504  CH2 TRP B 583      -5.077 -16.456 -17.120  1.00 96.98           C  
ATOM   4505  CZ2 TRP B 583      -4.015 -17.280 -17.393  1.00 96.98           C  
ATOM   4506  CZ3 TRP B 583      -6.290 -16.566 -17.819  1.00 96.98           C  
ATOM   4507  N   ASP B 584      -7.038 -22.673 -22.621  1.00 96.94           N  
ATOM   4508  CA  ASP B 584      -8.243 -23.282 -23.176  1.00 96.94           C  
ATOM   4509  C   ASP B 584      -9.485 -22.844 -22.404  1.00 96.94           C  
ATOM   4510  CB  ASP B 584      -8.127 -24.807 -23.165  1.00 96.94           C  
ATOM   4511  O   ASP B 584      -9.387 -22.076 -21.444  1.00 96.94           O  
ATOM   4512  CG  ASP B 584      -7.942 -25.378 -21.769  1.00 96.94           C  
ATOM   4513  OD1 ASP B 584      -8.253 -24.681 -20.779  1.00 96.94           O  
ATOM   4514  OD2 ASP B 584      -7.478 -26.533 -21.659  1.00 96.94           O  
ATOM   4515  N   ASP B 585     -10.648 -23.213 -22.830  1.00 96.41           N  
ATOM   4516  CA  ASP B 585     -11.904 -22.763 -22.237  1.00 96.41           C  
ATOM   4517  C   ASP B 585     -12.014 -23.208 -20.781  1.00 96.41           C  
ATOM   4518  CB  ASP B 585     -13.096 -23.290 -23.039  1.00 96.41           C  
ATOM   4519  O   ASP B 585     -12.574 -22.492 -19.948  1.00 96.41           O  
ATOM   4520  CG  ASP B 585     -13.266 -22.591 -24.377  1.00 96.41           C  
ATOM   4521  OD1 ASP B 585     -12.823 -21.431 -24.520  1.00 96.41           O  
ATOM   4522  OD2 ASP B 585     -13.849 -23.206 -25.296  1.00 96.41           O  
ATOM   4523  N   TYR B 586     -11.513 -24.391 -20.572  1.00 97.02           N  
ATOM   4524  CA  TYR B 586     -11.551 -24.898 -19.205  1.00 97.02           C  
ATOM   4525  C   TYR B 586     -10.711 -24.028 -18.278  1.00 97.02           C  
ATOM   4526  CB  TYR B 586     -11.054 -26.346 -19.154  1.00 97.02           C  
ATOM   4527  O   TYR B 586     -11.164 -23.644 -17.197  1.00 97.02           O  
ATOM   4528  CG  TYR B 586     -11.030 -26.931 -17.763  1.00 97.02           C  
ATOM   4529  CD1 TYR B 586      -9.849 -26.977 -17.026  1.00 97.02           C  
ATOM   4530  CD2 TYR B 586     -12.188 -27.439 -17.183  1.00 97.02           C  
ATOM   4531  CE1 TYR B 586      -9.822 -27.517 -15.744  1.00 97.02           C  
ATOM   4532  CE2 TYR B 586     -12.172 -27.981 -15.902  1.00 97.02           C  
ATOM   4533  OH  TYR B 586     -10.965 -28.551 -13.923  1.00 97.02           O  
ATOM   4534  CZ  TYR B 586     -10.986 -28.015 -15.192  1.00 97.02           C  
ATOM   4535  N   LYS B 587      -9.493 -23.727 -18.691  1.00 97.44           N  
ATOM   4536  CA  LYS B 587      -8.602 -22.878 -17.906  1.00 97.44           C  
ATOM   4537  C   LYS B 587      -9.204 -21.491 -17.700  1.00 97.44           C  
ATOM   4538  CB  LYS B 587      -7.236 -22.761 -18.584  1.00 97.44           C  
ATOM   4539  O   LYS B 587      -9.095 -20.916 -16.615  1.00 97.44           O  
ATOM   4540  CG  LYS B 587      -6.211 -21.977 -17.779  1.00 97.44           C  
ATOM   4541  CD  LYS B 587      -5.826 -22.708 -16.500  1.00 97.44           C  
ATOM   4542  CE  LYS B 587      -4.710 -21.987 -15.756  1.00 97.44           C  
ATOM   4543  NZ  LYS B 587      -4.319 -22.709 -14.508  1.00 97.44           N  
ATOM   4544  N   LYS B 588      -9.846 -20.931 -18.700  1.00 97.75           N  
ATOM   4545  CA  LYS B 588     -10.499 -19.629 -18.588  1.00 97.75           C  
ATOM   4546  C   LYS B 588     -11.587 -19.650 -17.518  1.00 97.75           C  
ATOM   4547  CB  LYS B 588     -11.094 -19.209 -19.932  1.00 97.75           C  
ATOM   4548  O   LYS B 588     -11.674 -18.736 -16.695  1.00 97.75           O  
ATOM   4549  CG  LYS B 588     -10.056 -18.815 -20.973  1.00 97.75           C  
ATOM   4550  CD  LYS B 588     -10.710 -18.383 -22.279  1.00 97.75           C  
ATOM   4551  CE  LYS B 588      -9.674 -18.117 -23.363  1.00 97.75           C  
ATOM   4552  NZ  LYS B 588     -10.312 -17.728 -24.656  1.00 97.75           N  
ATOM   4553  N   GLN B 589     -12.354 -20.711 -17.523  1.00 97.09           N  
ATOM   4554  CA  GLN B 589     -13.418 -20.847 -16.535  1.00 97.09           C  
ATOM   4555  C   GLN B 589     -12.847 -21.002 -15.128  1.00 97.09           C  
ATOM   4556  CB  GLN B 589     -14.315 -22.039 -16.872  1.00 97.09           C  
ATOM   4557  O   GLN B 589     -13.382 -20.441 -14.170  1.00 97.09           O  
ATOM   4558  CG  GLN B 589     -15.733 -21.914 -16.331  1.00 97.09           C  
ATOM   4559  CD  GLN B 589     -16.383 -20.591 -16.690  1.00 97.09           C  
ATOM   4560  NE2 GLN B 589     -17.471 -20.259 -16.002  1.00 97.09           N  
ATOM   4561  OE1 GLN B 589     -15.912 -19.873 -17.577  1.00 97.09           O  
ATOM   4562  N   GLU B 590     -11.795 -21.785 -15.075  1.00 97.55           N  
ATOM   4563  CA  GLU B 590     -11.129 -21.960 -13.787  1.00 97.55           C  
ATOM   4564  C   GLU B 590     -10.629 -20.627 -13.239  1.00 97.55           C  
ATOM   4565  CB  GLU B 590      -9.966 -22.947 -13.914  1.00 97.55           C  
ATOM   4566  O   GLU B 590     -10.811 -20.328 -12.057  1.00 97.55           O  
ATOM   4567  CG  GLU B 590      -9.243 -23.217 -12.602  1.00 97.55           C  
ATOM   4568  CD  GLU B 590      -7.906 -23.916 -12.787  1.00 97.55           C  
ATOM   4569  OE1 GLU B 590      -7.362 -24.457 -11.797  1.00 97.55           O  
ATOM   4570  OE2 GLU B 590      -7.397 -23.921 -13.930  1.00 97.55           O  
ATOM   4571  N   GLN B 591     -10.000 -19.823 -14.101  1.00 98.40           N  
ATOM   4572  CA  GLN B 591      -9.479 -18.520 -13.702  1.00 98.40           C  
ATOM   4573  C   GLN B 591     -10.604 -17.588 -13.262  1.00 98.40           C  
ATOM   4574  CB  GLN B 591      -8.688 -17.884 -14.846  1.00 98.40           C  
ATOM   4575  O   GLN B 591     -10.461 -16.851 -12.284  1.00 98.40           O  
ATOM   4576  CG  GLN B 591      -7.360 -18.572 -15.132  1.00 98.40           C  
ATOM   4577  CD  GLN B 591      -6.403 -18.514 -13.956  1.00 98.40           C  
ATOM   4578  NE2 GLN B 591      -5.759 -19.637 -13.658  1.00 98.40           N  
ATOM   4579  OE1 GLN B 591      -6.243 -17.467 -13.321  1.00 98.40           O  
ATOM   4580  N   LEU B 592     -11.720 -17.598 -13.953  1.00 97.02           N  
ATOM   4581  CA  LEU B 592     -12.879 -16.788 -13.596  1.00 97.02           C  
ATOM   4582  C   LEU B 592     -13.399 -17.164 -12.212  1.00 97.02           C  
ATOM   4583  CB  LEU B 592     -13.991 -16.956 -14.635  1.00 97.02           C  
ATOM   4584  O   LEU B 592     -13.618 -16.292 -11.369  1.00 97.02           O  
ATOM   4585  CG  LEU B 592     -14.983 -15.799 -14.759  1.00 97.02           C  
ATOM   4586  CD1 LEU B 592     -14.689 -14.982 -16.014  1.00 97.02           C  
ATOM   4587  CD2 LEU B 592     -16.415 -16.321 -14.778  1.00 97.02           C  
ATOM   4588  N   GLU B 593     -13.481 -18.429 -11.972  1.00 96.17           N  
ATOM   4589  CA  GLU B 593     -14.007 -18.913 -10.699  1.00 96.17           C  
ATOM   4590  C   GLU B 593     -13.061 -18.581  -9.548  1.00 96.17           C  
ATOM   4591  CB  GLU B 593     -14.254 -20.422 -10.758  1.00 96.17           C  
ATOM   4592  O   GLU B 593     -13.499 -18.128  -8.489  1.00 96.17           O  
ATOM   4593  CG  GLU B 593     -15.157 -20.942  -9.648  1.00 96.17           C  
ATOM   4594  CD  GLU B 593     -15.396 -22.441  -9.722  1.00 96.17           C  
ATOM   4595  OE1 GLU B 593     -16.051 -22.997  -8.811  1.00 96.17           O  
ATOM   4596  OE2 GLU B 593     -14.923 -23.066 -10.698  1.00 96.17           O  
ATOM   4597  N   THR B 594     -11.782 -18.801  -9.786  1.00 97.30           N  
ATOM   4598  CA  THR B 594     -10.784 -18.505  -8.764  1.00 97.30           C  
ATOM   4599  C   THR B 594     -10.812 -17.024  -8.395  1.00 97.30           C  
ATOM   4600  CB  THR B 594      -9.370 -18.892  -9.235  1.00 97.30           C  
ATOM   4601  O   THR B 594     -10.784 -16.673  -7.214  1.00 97.30           O  
ATOM   4602  CG2 THR B 594      -8.324 -18.541  -8.182  1.00 97.30           C  
ATOM   4603  OG1 THR B 594      -9.326 -20.303  -9.485  1.00 97.30           O  
ATOM   4604  N   ALA B 595     -10.922 -16.197  -9.376  1.00 98.08           N  
ATOM   4605  CA  ALA B 595     -10.945 -14.754  -9.149  1.00 98.08           C  
ATOM   4606  C   ALA B 595     -12.221 -14.334  -8.424  1.00 98.08           C  
ATOM   4607  CB  ALA B 595     -10.818 -14.005 -10.473  1.00 98.08           C  
ATOM   4608  O   ALA B 595     -12.184 -13.479  -7.535  1.00 98.08           O  
ATOM   4609  N   ARG B 596     -13.309 -14.959  -8.755  1.00 94.78           N  
ATOM   4610  CA  ARG B 596     -14.575 -14.657  -8.094  1.00 94.78           C  
ATOM   4611  C   ARG B 596     -14.536 -15.064  -6.625  1.00 94.78           C  
ATOM   4612  CB  ARG B 596     -15.734 -15.362  -8.802  1.00 94.78           C  
ATOM   4613  O   ARG B 596     -15.029 -14.336  -5.760  1.00 94.78           O  
ATOM   4614  CG  ARG B 596     -16.146 -14.706 -10.111  1.00 94.78           C  
ATOM   4615  CD  ARG B 596     -17.285 -15.459 -10.784  1.00 94.78           C  
ATOM   4616  NE  ARG B 596     -17.719 -14.795 -12.010  1.00 94.78           N  
ATOM   4617  NH1 ARG B 596     -18.530 -16.714 -13.008  1.00 94.78           N  
ATOM   4618  NH2 ARG B 596     -18.656 -14.706 -14.105  1.00 94.78           N  
ATOM   4619  CZ  ARG B 596     -18.301 -15.406 -13.038  1.00 94.78           C  
ATOM   4620  N   LYS B 597     -13.944 -16.208  -6.382  1.00 94.82           N  
ATOM   4621  CA  LYS B 597     -13.795 -16.662  -5.003  1.00 94.82           C  
ATOM   4622  C   LYS B 597     -12.914 -15.707  -4.202  1.00 94.82           C  
ATOM   4623  CB  LYS B 597     -13.210 -18.074  -4.962  1.00 94.82           C  
ATOM   4624  O   LYS B 597     -13.221 -15.388  -3.052  1.00 94.82           O  
ATOM   4625  CG  LYS B 597     -14.220 -19.172  -5.261  1.00 94.82           C  
ATOM   4626  CD  LYS B 597     -13.592 -20.555  -5.146  1.00 94.82           C  
ATOM   4627  CE  LYS B 597     -14.579 -21.651  -5.526  1.00 94.82           C  
ATOM   4628  NZ  LYS B 597     -13.947 -23.004  -5.487  1.00 94.82           N  
ATOM   4629  N   PHE B 598     -11.877 -15.298  -4.842  1.00 97.50           N  
ATOM   4630  CA  PHE B 598     -10.990 -14.323  -4.219  1.00 97.50           C  
ATOM   4631  C   PHE B 598     -11.750 -13.052  -3.858  1.00 97.50           C  
ATOM   4632  CB  PHE B 598      -9.819 -13.988  -5.147  1.00 97.50           C  
ATOM   4633  O   PHE B 598     -11.669 -12.574  -2.724  1.00 97.50           O  
ATOM   4634  CG  PHE B 598      -8.987 -12.825  -4.679  1.00 97.50           C  
ATOM   4635  CD1 PHE B 598      -9.096 -11.583  -5.292  1.00 97.50           C  
ATOM   4636  CD2 PHE B 598      -8.094 -12.974  -3.626  1.00 97.50           C  
ATOM   4637  CE1 PHE B 598      -8.327 -10.504  -4.861  1.00 97.50           C  
ATOM   4638  CE2 PHE B 598      -7.322 -11.901  -3.190  1.00 97.50           C  
ATOM   4639  CZ  PHE B 598      -7.439 -10.667  -3.809  1.00 97.50           C  
ATOM   4640  N   LEU B 599     -12.557 -12.461  -4.767  1.00 95.49           N  
ATOM   4641  CA  LEU B 599     -13.339 -11.251  -4.537  1.00 95.49           C  
ATOM   4642  C   LEU B 599     -14.353 -11.463  -3.418  1.00 95.49           C  
ATOM   4643  CB  LEU B 599     -14.059 -10.826  -5.820  1.00 95.49           C  
ATOM   4644  O   LEU B 599     -14.524 -10.596  -2.558  1.00 95.49           O  
ATOM   4645  CG  LEU B 599     -13.170 -10.350  -6.970  1.00 95.49           C  
ATOM   4646  CD1 LEU B 599     -14.011 -10.086  -8.215  1.00 95.49           C  
ATOM   4647  CD2 LEU B 599     -12.397  -9.099  -6.566  1.00 95.49           C  
ATOM   4648  N   TYR B 600     -14.918 -12.658  -3.412  1.00 90.71           N  
ATOM   4649  CA  TYR B 600     -15.995 -12.967  -2.479  1.00 90.71           C  
ATOM   4650  C   TYR B 600     -15.464 -13.100  -1.057  1.00 90.71           C  
ATOM   4651  CB  TYR B 600     -16.712 -14.256  -2.891  1.00 90.71           C  
ATOM   4652  O   TYR B 600     -15.986 -12.475  -0.131  1.00 90.71           O  
ATOM   4653  CG  TYR B 600     -17.942 -14.556  -2.070  1.00 90.71           C  
ATOM   4654  CD1 TYR B 600     -17.909 -15.507  -1.052  1.00 90.71           C  
ATOM   4655  CD2 TYR B 600     -19.140 -13.892  -2.311  1.00 90.71           C  
ATOM   4656  CE1 TYR B 600     -19.041 -15.788  -0.294  1.00 90.71           C  
ATOM   4657  CE2 TYR B 600     -20.278 -14.165  -1.559  1.00 90.71           C  
ATOM   4658  OH  TYR B 600     -21.342 -15.388   0.193  1.00 90.71           O  
ATOM   4659  CZ  TYR B 600     -20.218 -15.113  -0.554  1.00 90.71           C  
ATOM   4660  N   TYR B 601     -14.348 -13.764  -0.845  1.00 90.73           N  
ATOM   4661  CA  TYR B 601     -13.898 -14.096   0.502  1.00 90.73           C  
ATOM   4662  C   TYR B 601     -12.840 -13.110   0.983  1.00 90.73           C  
ATOM   4663  CB  TYR B 601     -13.341 -15.522   0.547  1.00 90.73           C  
ATOM   4664  O   TYR B 601     -12.907 -12.619   2.112  1.00 90.73           O  
ATOM   4665  CG  TYR B 601     -14.395 -16.591   0.392  1.00 90.73           C  
ATOM   4666  CD1 TYR B 601     -15.355 -16.799   1.380  1.00 90.73           C  
ATOM   4667  CD2 TYR B 601     -14.434 -17.395  -0.742  1.00 90.73           C  
ATOM   4668  CE1 TYR B 601     -16.327 -17.784   1.243  1.00 90.73           C  
ATOM   4669  CE2 TYR B 601     -15.402 -18.383  -0.890  1.00 90.73           C  
ATOM   4670  OH  TYR B 601     -17.303 -19.546  -0.036  1.00 90.73           O  
ATOM   4671  CZ  TYR B 601     -16.343 -18.569   0.106  1.00 90.73           C  
ATOM   4672  N   GLU B 602     -11.930 -12.685   0.139  1.00 94.63           N  
ATOM   4673  CA  GLU B 602     -10.744 -11.975   0.608  1.00 94.63           C  
ATOM   4674  C   GLU B 602     -10.870 -10.473   0.371  1.00 94.63           C  
ATOM   4675  CB  GLU B 602      -9.487 -12.513  -0.081  1.00 94.63           C  
ATOM   4676  O   GLU B 602     -10.076  -9.688   0.894  1.00 94.63           O  
ATOM   4677  CG  GLU B 602      -9.155 -13.953   0.283  1.00 94.63           C  
ATOM   4678  CD  GLU B 602      -7.852 -14.441  -0.330  1.00 94.63           C  
ATOM   4679  OE1 GLU B 602      -7.794 -15.606  -0.784  1.00 94.63           O  
ATOM   4680  OE2 GLU B 602      -6.881 -13.652  -0.355  1.00 94.63           O  
ATOM   4681  N   MET B 603     -11.905 -10.069  -0.381  1.00 95.91           N  
ATOM   4682  CA  MET B 603     -12.030  -8.643  -0.668  1.00 95.91           C  
ATOM   4683  C   MET B 603     -13.354  -8.097  -0.144  1.00 95.91           C  
ATOM   4684  CB  MET B 603     -11.917  -8.384  -2.172  1.00 95.91           C  
ATOM   4685  O   MET B 603     -13.778  -7.006  -0.532  1.00 95.91           O  
ATOM   4686  CG  MET B 603     -10.528  -8.642  -2.735  1.00 95.91           C  
ATOM   4687  SD  MET B 603      -9.217  -7.756  -1.805  1.00 95.91           S  
ATOM   4688  CE  MET B 603      -9.664  -6.038  -2.181  1.00 95.91           C  
ATOM   4689  N   GLY B 604     -14.086  -8.940   0.651  1.00 85.66           N  
ATOM   4690  CA  GLY B 604     -15.217  -8.473   1.438  1.00 85.66           C  
ATOM   4691  C   GLY B 604     -16.516  -8.444   0.655  1.00 85.66           C  
ATOM   4692  O   GLY B 604     -17.465  -7.760   1.044  1.00 85.66           O  
ATOM   4693  N   TYR B 605     -16.595  -9.080  -0.522  1.00 75.95           N  
ATOM   4694  CA  TYR B 605     -17.814  -9.106  -1.323  1.00 75.95           C  
ATOM   4695  C   TYR B 605     -18.925  -9.859  -0.601  1.00 75.95           C  
ATOM   4696  CB  TYR B 605     -17.547  -9.750  -2.686  1.00 75.95           C  
ATOM   4697  O   TYR B 605     -20.101  -9.508  -0.720  1.00 75.95           O  
ATOM   4698  CG  TYR B 605     -18.507  -9.308  -3.764  1.00 75.95           C  
ATOM   4699  CD1 TYR B 605     -18.552  -9.960  -4.995  1.00 75.95           C  
ATOM   4700  CD2 TYR B 605     -19.369  -8.237  -3.556  1.00 75.95           C  
ATOM   4701  CE1 TYR B 605     -19.433  -9.555  -5.992  1.00 75.95           C  
ATOM   4702  CE2 TYR B 605     -20.255  -7.823  -4.546  1.00 75.95           C  
ATOM   4703  OH  TYR B 605     -21.154  -8.082  -6.742  1.00 75.95           O  
ATOM   4704  CZ  TYR B 605     -20.280  -8.488  -5.758  1.00 75.95           C  
ATOM   4705  N   LYS B 606     -18.595 -11.042   0.068  1.00 65.23           N  
ATOM   4706  CA  LYS B 606     -19.550 -11.865   0.804  1.00 65.23           C  
ATOM   4707  C   LYS B 606     -20.373 -11.020   1.772  1.00 65.23           C  
ATOM   4708  CB  LYS B 606     -18.827 -12.978   1.564  1.00 65.23           C  
ATOM   4709  O   LYS B 606     -21.599 -11.145   1.826  1.00 65.23           O  
ATOM   4710  CG  LYS B 606     -19.758 -13.938   2.289  1.00 65.23           C  
ATOM   4711  CD  LYS B 606     -18.980 -15.012   3.039  1.00 65.23           C  
ATOM   4712  CE  LYS B 606     -19.906 -15.921   3.836  1.00 65.23           C  
ATOM   4713  NZ  LYS B 606     -19.143 -16.913   4.650  1.00 65.23           N  
ATOM   4714  N   SER B 607     -19.728 -10.252   2.500  1.00 51.80           N  
ATOM   4715  CA  SER B 607     -20.364  -9.454   3.542  1.00 51.80           C  
ATOM   4716  C   SER B 607     -21.431  -8.533   2.959  1.00 51.80           C  
ATOM   4717  CB  SER B 607     -19.322  -8.626   4.296  1.00 51.80           C  
ATOM   4718  O   SER B 607     -22.473  -8.310   3.580  1.00 51.80           O  
ATOM   4719  OG  SER B 607     -18.452  -9.466   5.035  1.00 51.80           O  
ATOM   4720  N   ARG B 608     -21.258  -8.157   1.711  1.00 49.96           N  
ATOM   4721  CA  ARG B 608     -22.202  -7.291   1.013  1.00 49.96           C  
ATOM   4722  C   ARG B 608     -23.435  -8.071   0.568  1.00 49.96           C  
ATOM   4723  CB  ARG B 608     -21.535  -6.631  -0.196  1.00 49.96           C  
ATOM   4724  O   ARG B 608     -24.562  -7.588   0.697  1.00 49.96           O  
ATOM   4725  CG  ARG B 608     -22.192  -5.331  -0.629  1.00 49.96           C  
ATOM   4726  CD  ARG B 608     -21.445  -4.678  -1.783  1.00 49.96           C  
ATOM   4727  NE  ARG B 608     -22.157  -3.510  -2.295  1.00 49.96           N  
ATOM   4728  NH1 ARG B 608     -20.811  -3.245  -4.153  1.00 49.96           N  
ATOM   4729  NH2 ARG B 608     -22.556  -1.806  -3.782  1.00 49.96           N  
ATOM   4730  CZ  ARG B 608     -21.840  -2.856  -3.409  1.00 49.96           C  
ATOM   4731  N   SER B 609     -23.225  -9.314   0.118  1.00 46.90           N  
ATOM   4732  CA  SER B 609     -24.297 -10.142  -0.426  1.00 46.90           C  
ATOM   4733  C   SER B 609     -25.164 -10.725   0.684  1.00 46.90           C  
ATOM   4734  CB  SER B 609     -23.720 -11.272  -1.280  1.00 46.90           C  
ATOM   4735  O   SER B 609     -26.370 -10.908   0.506  1.00 46.90           O  
ATOM   4736  OG  SER B 609     -23.112 -12.258  -0.465  1.00 46.90           O  
ATOM   4737  N   GLU B 610     -24.564 -11.020   1.824  1.00 46.57           N  
ATOM   4738  CA  GLU B 610     -25.265 -11.658   2.935  1.00 46.57           C  
ATOM   4739  C   GLU B 610     -26.139 -10.656   3.684  1.00 46.57           C  
ATOM   4740  CB  GLU B 610     -24.268 -12.309   3.897  1.00 46.57           C  
ATOM   4741  O   GLU B 610     -26.950 -11.042   4.529  1.00 46.57           O  
ATOM   4742  CG  GLU B 610     -23.622 -13.574   3.351  1.00 46.57           C  
ATOM   4743  CD  GLU B 610     -22.609 -14.189   4.304  1.00 46.57           C  
ATOM   4744  OE1 GLU B 610     -22.041 -15.257   3.979  1.00 46.57           O  
ATOM   4745  OE2 GLU B 610     -22.382 -13.600   5.384  1.00 46.57           O  
ATOM   4746  N   GLN B 611     -26.045  -9.432   3.302  1.00 49.00           N  
ATOM   4747  CA  GLN B 611     -26.857  -8.444   4.003  1.00 49.00           C  
ATOM   4748  C   GLN B 611     -28.328  -8.567   3.615  1.00 49.00           C  
ATOM   4749  CB  GLN B 611     -26.354  -7.030   3.712  1.00 49.00           C  
ATOM   4750  O   GLN B 611     -29.212  -8.183   4.384  1.00 49.00           O  
ATOM   4751  CG  GLN B 611     -25.127  -6.635   4.523  1.00 49.00           C  
ATOM   4752  CD  GLN B 611     -24.788  -5.162   4.396  1.00 49.00           C  
ATOM   4753  NE2 GLN B 611     -23.818  -4.706   5.181  1.00 49.00           N  
ATOM   4754  OE1 GLN B 611     -25.393  -4.439   3.597  1.00 49.00           O  
ATOM   4755  N   LEU B 612     -28.737  -9.326   2.472  1.00 48.44           N  
ATOM   4756  CA  LEU B 612     -30.118  -9.665   2.145  1.00 48.44           C  
ATOM   4757  C   LEU B 612     -30.352 -11.167   2.263  1.00 48.44           C  
ATOM   4758  CB  LEU B 612     -30.466  -9.193   0.731  1.00 48.44           C  
ATOM   4759  O   LEU B 612     -29.775 -11.951   1.507  1.00 48.44           O  
ATOM   4760  CG  LEU B 612     -31.270  -7.895   0.627  1.00 48.44           C  
ATOM   4761  CD1 LEU B 612     -30.509  -6.865  -0.200  1.00 48.44           C  
ATOM   4762  CD2 LEU B 612     -32.644  -8.164   0.023  1.00 48.44           C  
ATOM   4763  N   THR B 613     -30.491 -11.673   3.482  1.00 48.59           N  
ATOM   4764  CA  THR B 613     -30.782 -13.092   3.652  1.00 48.59           C  
ATOM   4765  C   THR B 613     -32.287 -13.329   3.736  1.00 48.59           C  
ATOM   4766  CB  THR B 613     -30.100 -13.655   4.913  1.00 48.59           C  
ATOM   4767  O   THR B 613     -33.061 -12.385   3.907  1.00 48.59           O  
ATOM   4768  CG2 THR B 613     -28.585 -13.695   4.747  1.00 48.59           C  
ATOM   4769  OG1 THR B 613     -30.425 -12.825   6.036  1.00 48.59           O  
ATOM   4770  N   ASP B 614     -32.836 -14.549   3.373  1.00 47.01           N  
ATOM   4771  CA  ASP B 614     -34.234 -14.961   3.459  1.00 47.01           C  
ATOM   4772  C   ASP B 614     -34.805 -14.679   4.846  1.00 47.01           C  
ATOM   4773  CB  ASP B 614     -34.377 -16.447   3.122  1.00 47.01           C  
ATOM   4774  O   ASP B 614     -36.022 -14.579   5.014  1.00 47.01           O  
ATOM   4775  CG  ASP B 614     -35.173 -16.693   1.852  1.00 47.01           C  
ATOM   4776  OD1 ASP B 614     -35.675 -15.720   1.249  1.00 47.01           O  
ATOM   4777  OD2 ASP B 614     -35.302 -17.870   1.453  1.00 47.01           O  
ATOM   4778  N   ARG B 615     -33.879 -14.358   5.793  1.00 47.21           N  
ATOM   4779  CA  ARG B 615     -34.342 -14.136   7.159  1.00 47.21           C  
ATOM   4780  C   ARG B 615     -34.348 -12.649   7.500  1.00 47.21           C  
ATOM   4781  CB  ARG B 615     -33.466 -14.899   8.154  1.00 47.21           C  
ATOM   4782  O   ARG B 615     -34.583 -12.272   8.650  1.00 47.21           O  
ATOM   4783  CG  ARG B 615     -33.602 -16.410   8.063  1.00 47.21           C  
ATOM   4784  CD  ARG B 615     -32.821 -17.114   9.164  1.00 47.21           C  
ATOM   4785  NE  ARG B 615     -33.007 -18.562   9.115  1.00 47.21           N  
ATOM   4786  NH1 ARG B 615     -31.607 -19.010  10.897  1.00 47.21           N  
ATOM   4787  NH2 ARG B 615     -32.666 -20.725   9.806  1.00 47.21           N  
ATOM   4788  CZ  ARG B 615     -32.426 -19.429   9.940  1.00 47.21           C  
ATOM   4789  N   SER B 616     -34.077 -11.856   6.547  1.00 56.27           N  
ATOM   4790  CA  SER B 616     -34.041 -10.429   6.852  1.00 56.27           C  
ATOM   4791  C   SER B 616     -35.424  -9.910   7.232  1.00 56.27           C  
ATOM   4792  CB  SER B 616     -33.501  -9.639   5.659  1.00 56.27           C  
ATOM   4793  O   SER B 616     -36.423 -10.280   6.612  1.00 56.27           O  
ATOM   4794  OG  SER B 616     -32.543 -10.400   4.944  1.00 56.27           O  
ATOM   4795  N   GLU B 617     -35.580  -9.399   8.407  1.00 58.03           N  
ATOM   4796  CA  GLU B 617     -36.831  -8.842   8.912  1.00 58.03           C  
ATOM   4797  C   GLU B 617     -37.248  -7.609   8.116  1.00 58.03           C  
ATOM   4798  CB  GLU B 617     -36.704  -8.492  10.397  1.00 58.03           C  
ATOM   4799  O   GLU B 617     -36.399  -6.822   7.691  1.00 58.03           O  
ATOM   4800  CG  GLU B 617     -37.378  -9.491  11.325  1.00 58.03           C  
ATOM   4801  CD  GLU B 617     -37.227  -9.141  12.797  1.00 58.03           C  
ATOM   4802  OE1 GLU B 617     -37.702  -9.916  13.657  1.00 58.03           O  
ATOM   4803  OE2 GLU B 617     -36.630  -8.081  13.091  1.00 58.03           O  
ATOM   4804  N   ILE B 618     -38.507  -7.635   7.700  1.00 67.55           N  
ATOM   4805  CA  ILE B 618     -39.079  -6.468   7.037  1.00 67.55           C  
ATOM   4806  C   ILE B 618     -39.502  -5.437   8.081  1.00 67.55           C  
ATOM   4807  CB  ILE B 618     -40.281  -6.856   6.148  1.00 67.55           C  
ATOM   4808  O   ILE B 618     -40.381  -5.704   8.905  1.00 67.55           O  
ATOM   4809  CG1 ILE B 618     -39.866  -7.917   5.121  1.00 67.55           C  
ATOM   4810  CG2 ILE B 618     -40.861  -5.620   5.454  1.00 67.55           C  
ATOM   4811  CD1 ILE B 618     -41.035  -8.555   4.384  1.00 67.55           C  
ATOM   4812  N   SER B 619     -38.777  -4.450   8.263  1.00 72.70           N  
ATOM   4813  CA  SER B 619     -39.143  -3.366   9.168  1.00 72.70           C  
ATOM   4814  C   SER B 619     -39.525  -2.107   8.397  1.00 72.70           C  
ATOM   4815  CB  SER B 619     -37.993  -3.057  10.128  1.00 72.70           C  
ATOM   4816  O   SER B 619     -38.669  -1.270   8.103  1.00 72.70           O  
ATOM   4817  OG  SER B 619     -38.359  -2.036  11.040  1.00 72.70           O  
ATOM   4818  N   LEU B 620     -40.773  -2.029   7.833  1.00 74.82           N  
ATOM   4819  CA  LEU B 620     -41.266  -0.890   7.066  1.00 74.82           C  
ATOM   4820  C   LEU B 620     -42.539  -0.326   7.689  1.00 74.82           C  
ATOM   4821  CB  LEU B 620     -41.531  -1.296   5.614  1.00 74.82           C  
ATOM   4822  O   LEU B 620     -43.296  -1.055   8.334  1.00 74.82           O  
ATOM   4823  CG  LEU B 620     -40.306  -1.690   4.787  1.00 74.82           C  
ATOM   4824  CD1 LEU B 620     -40.734  -2.450   3.535  1.00 74.82           C  
ATOM   4825  CD2 LEU B 620     -39.490  -0.456   4.416  1.00 74.82           C  
ATOM   4826  N   LEU B 621     -42.709   0.937   7.552  1.00 77.30           N  
ATOM   4827  CA  LEU B 621     -43.976   1.541   7.949  1.00 77.30           C  
ATOM   4828  C   LEU B 621     -45.104   1.096   7.025  1.00 77.30           C  
ATOM   4829  CB  LEU B 621     -43.867   3.068   7.940  1.00 77.30           C  
ATOM   4830  O   LEU B 621     -44.867   0.774   5.859  1.00 77.30           O  
ATOM   4831  CG  LEU B 621     -42.907   3.685   8.960  1.00 77.30           C  
ATOM   4832  CD1 LEU B 621     -42.577   5.123   8.574  1.00 77.30           C  
ATOM   4833  CD2 LEU B 621     -43.506   3.626  10.361  1.00 77.30           C  
ATOM   4834  N   PRO B 622     -46.298   1.053   7.612  1.00 76.22           N  
ATOM   4835  CA  PRO B 622     -47.429   0.632   6.781  1.00 76.22           C  
ATOM   4836  C   PRO B 622     -47.569   1.467   5.510  1.00 76.22           C  
ATOM   4837  CB  PRO B 622     -48.636   0.831   7.701  1.00 76.22           C  
ATOM   4838  O   PRO B 622     -47.889   0.930   4.447  1.00 76.22           O  
ATOM   4839  CG  PRO B 622     -48.063   0.867   9.081  1.00 76.22           C  
ATOM   4840  CD  PRO B 622     -46.616   1.259   8.987  1.00 76.22           C  
ATOM   4841  N   SER B 623     -47.356   2.778   5.610  1.00 80.51           N  
ATOM   4842  CA  SER B 623     -47.442   3.635   4.432  1.00 80.51           C  
ATOM   4843  C   SER B 623     -46.414   3.233   3.380  1.00 80.51           C  
ATOM   4844  CB  SER B 623     -47.242   5.101   4.819  1.00 80.51           C  
ATOM   4845  O   SER B 623     -46.699   3.266   2.181  1.00 80.51           O  
ATOM   4846  OG  SER B 623     -45.991   5.285   5.460  1.00 80.51           O  
ATOM   4847  N   ASP B 624     -45.300   2.827   3.861  1.00 80.37           N  
ATOM   4848  CA  ASP B 624     -44.242   2.407   2.948  1.00 80.37           C  
ATOM   4849  C   ASP B 624     -44.576   1.066   2.300  1.00 80.37           C  
ATOM   4850  CB  ASP B 624     -42.903   2.316   3.683  1.00 80.37           C  
ATOM   4851  O   ASP B 624     -44.318   0.863   1.112  1.00 80.37           O  
ATOM   4852  CG  ASP B 624     -42.357   3.674   4.091  1.00 80.37           C  
ATOM   4853  OD1 ASP B 624     -42.650   4.679   3.409  1.00 80.37           O  
ATOM   4854  OD2 ASP B 624     -41.625   3.738   5.102  1.00 80.37           O  
ATOM   4855  N   ILE B 625     -45.046   0.255   3.118  1.00 80.43           N  
ATOM   4856  CA  ILE B 625     -45.435  -1.042   2.577  1.00 80.43           C  
ATOM   4857  C   ILE B 625     -46.413  -0.846   1.420  1.00 80.43           C  
ATOM   4858  CB  ILE B 625     -46.065  -1.942   3.663  1.00 80.43           C  
ATOM   4859  O   ILE B 625     -46.252  -1.446   0.355  1.00 80.43           O  
ATOM   4860  CG1 ILE B 625     -45.018  -2.318   4.718  1.00 80.43           C  
ATOM   4861  CG2 ILE B 625     -46.684  -3.194   3.035  1.00 80.43           C  
ATOM   4862  CD1 ILE B 625     -45.561  -3.178   5.851  1.00 80.43           C  
ATOM   4863  N   ASP B 626     -47.353   0.050   1.621  1.00 80.19           N  
ATOM   4864  CA  ASP B 626     -48.339   0.323   0.580  1.00 80.19           C  
ATOM   4865  C   ASP B 626     -47.673   0.878  -0.676  1.00 80.19           C  
ATOM   4866  CB  ASP B 626     -49.400   1.301   1.089  1.00 80.19           C  
ATOM   4867  O   ASP B 626     -47.991   0.460  -1.791  1.00 80.19           O  
ATOM   4868  CG  ASP B 626     -50.554   0.609   1.794  1.00 80.19           C  
ATOM   4869  OD1 ASP B 626     -50.721  -0.619   1.631  1.00 80.19           O  
ATOM   4870  OD2 ASP B 626     -51.306   1.300   2.515  1.00 80.19           O  
ATOM   4871  N   ARG B 627     -46.842   1.699  -0.439  1.00 83.43           N  
ATOM   4872  CA  ARG B 627     -46.125   2.310  -1.553  1.00 83.43           C  
ATOM   4873  C   ARG B 627     -45.351   1.264  -2.347  1.00 83.43           C  
ATOM   4874  CB  ARG B 627     -45.173   3.397  -1.049  1.00 83.43           C  
ATOM   4875  O   ARG B 627     -45.444   1.213  -3.575  1.00 83.43           O  
ATOM   4876  CG  ARG B 627     -44.459   4.153  -2.158  1.00 83.43           C  
ATOM   4877  CD  ARG B 627     -43.515   5.211  -1.603  1.00 83.43           C  
ATOM   4878  NE  ARG B 627     -42.508   5.603  -2.584  1.00 83.43           N  
ATOM   4879  NH1 ARG B 627     -41.054   6.510  -1.035  1.00 83.43           N  
ATOM   4880  NH2 ARG B 627     -40.516   6.523  -3.263  1.00 83.43           N  
ATOM   4881  CZ  ARG B 627     -41.361   6.211  -2.292  1.00 83.43           C  
ATOM   4882  N   TYR B 628     -44.619   0.419  -1.656  1.00 85.73           N  
ATOM   4883  CA  TYR B 628     -43.782  -0.567  -2.329  1.00 85.73           C  
ATOM   4884  C   TYR B 628     -44.631  -1.669  -2.952  1.00 85.73           C  
ATOM   4885  CB  TYR B 628     -42.773  -1.176  -1.350  1.00 85.73           C  
ATOM   4886  O   TYR B 628     -44.283  -2.210  -4.004  1.00 85.73           O  
ATOM   4887  CG  TYR B 628     -41.745  -0.191  -0.848  1.00 85.73           C  
ATOM   4888  CD1 TYR B 628     -41.167   0.741  -1.707  1.00 85.73           C  
ATOM   4889  CD2 TYR B 628     -41.349  -0.191   0.485  1.00 85.73           C  
ATOM   4890  CE1 TYR B 628     -40.217   1.649  -1.249  1.00 85.73           C  
ATOM   4891  CE2 TYR B 628     -40.400   0.712   0.954  1.00 85.73           C  
ATOM   4892  OH  TYR B 628     -38.902   2.523   0.539  1.00 85.73           O  
ATOM   4893  CZ  TYR B 628     -39.842   1.627   0.081  1.00 85.73           C  
ATOM   4894  N   LYS B 629     -45.688  -1.896  -2.318  1.00 80.20           N  
ATOM   4895  CA  LYS B 629     -46.620  -2.841  -2.927  1.00 80.20           C  
ATOM   4896  C   LYS B 629     -47.134  -2.320  -4.266  1.00 80.20           C  
ATOM   4897  CB  LYS B 629     -47.794  -3.119  -1.987  1.00 80.20           C  
ATOM   4898  O   LYS B 629     -47.226  -3.074  -5.237  1.00 80.20           O  
ATOM   4899  CG  LYS B 629     -47.598  -4.336  -1.095  1.00 80.20           C  
ATOM   4900  CD  LYS B 629     -48.829  -4.605  -0.239  1.00 80.20           C  
ATOM   4901  CE  LYS B 629     -48.628  -5.814   0.666  1.00 80.20           C  
ATOM   4902  NZ  LYS B 629     -49.810  -6.048   1.548  1.00 80.20           N  
ATOM   4903  N   LYS B 630     -47.456  -1.045  -4.277  1.00 82.78           N  
ATOM   4904  CA  LYS B 630     -47.912  -0.423  -5.517  1.00 82.78           C  
ATOM   4905  C   LYS B 630     -46.842  -0.510  -6.601  1.00 82.78           C  
ATOM   4906  CB  LYS B 630     -48.296   1.038  -5.275  1.00 82.78           C  
ATOM   4907  O   LYS B 630     -47.146  -0.805  -7.759  1.00 82.78           O  
ATOM   4908  CG  LYS B 630     -49.788   1.261  -5.077  1.00 82.78           C  
ATOM   4909  CD  LYS B 630     -50.104   2.729  -4.822  1.00 82.78           C  
ATOM   4910  CE  LYS B 630     -51.574   2.934  -4.484  1.00 82.78           C  
ATOM   4911  NZ  LYS B 630     -51.872   4.359  -4.150  1.00 82.78           N  
ATOM   4912  N   ARG B 631     -45.705  -0.263  -6.188  1.00 84.96           N  
ATOM   4913  CA  ARG B 631     -44.593  -0.349  -7.130  1.00 84.96           C  
ATOM   4914  C   ARG B 631     -44.433  -1.771  -7.659  1.00 84.96           C  
ATOM   4915  CB  ARG B 631     -43.293   0.114  -6.471  1.00 84.96           C  
ATOM   4916  O   ARG B 631     -44.266  -1.976  -8.863  1.00 84.96           O  
ATOM   4917  CG  ARG B 631     -42.135   0.282  -7.443  1.00 84.96           C  
ATOM   4918  CD  ARG B 631     -40.898   0.840  -6.754  1.00 84.96           C  
ATOM   4919  NE  ARG B 631     -41.068   2.245  -6.395  1.00 84.96           N  
ATOM   4920  NH1 ARG B 631     -39.119   2.380  -5.162  1.00 84.96           N  
ATOM   4921  NH2 ARG B 631     -40.472   4.218  -5.382  1.00 84.96           N  
ATOM   4922  CZ  ARG B 631     -40.219   2.945  -5.647  1.00 84.96           C  
ATOM   4923  N   PHE B 632     -44.427  -2.666  -6.761  1.00 86.96           N  
ATOM   4924  CA  PHE B 632     -44.316  -4.073  -7.128  1.00 86.96           C  
ATOM   4925  C   PHE B 632     -45.408  -4.463  -8.116  1.00 86.96           C  
ATOM   4926  CB  PHE B 632     -44.393  -4.962  -5.882  1.00 86.96           C  
ATOM   4927  O   PHE B 632     -45.136  -5.128  -9.118  1.00 86.96           O  
ATOM   4928  CG  PHE B 632     -44.136  -6.418  -6.160  1.00 86.96           C  
ATOM   4929  CD1 PHE B 632     -45.187  -7.285  -6.429  1.00 86.96           C  
ATOM   4930  CD2 PHE B 632     -42.841  -6.920  -6.152  1.00 86.96           C  
ATOM   4931  CE1 PHE B 632     -44.952  -8.634  -6.686  1.00 86.96           C  
ATOM   4932  CE2 PHE B 632     -42.598  -8.267  -6.407  1.00 86.96           C  
ATOM   4933  CZ  PHE B 632     -43.655  -9.122  -6.673  1.00 86.96           C  
ATOM   4934  N   HIS B 633     -46.583  -3.980  -7.942  1.00 84.21           N  
ATOM   4935  CA  HIS B 633     -47.732  -4.354  -8.759  1.00 84.21           C  
ATOM   4936  C   HIS B 633     -47.635  -3.747 -10.155  1.00 84.21           C  
ATOM   4937  CB  HIS B 633     -49.034  -3.917  -8.086  1.00 84.21           C
[truncated: 284,230 more chars]
