# Supplementary material for: AI-guided pipeline for protein–protein interaction drug discovery identifies a SARS-CoV-2 inhibitor
Source: Mol Syst Biol. 2024 Mar 11;20(4):428–57. doi: 10.1038/s44320-024-00019-8 (PMC10987651; doi:10.1038/s44320-024-00019-8)
Supplement: Supplementary file 12 — Source Data Fig. 2 [file 44320_2024_19_MOESM12_ESM.zip › Source Data Figure EV3-EV4/ColabFold/RAC1_ARFIP2_unrelaxed_rank_5_model_4.pdb]

MODEL     1                                                                     
ATOM      1  N   MET B   1     -14.411  22.490  29.262  1.00 66.51           N  
ATOM      2  CA  MET B   1     -13.447  23.149  28.385  1.00 66.51           C  
ATOM      3  C   MET B   1     -13.892  23.070  26.929  1.00 66.51           C  
ATOM      4  CB  MET B   1     -12.060  22.522  28.543  1.00 66.51           C  
ATOM      5  O   MET B   1     -14.182  21.985  26.422  1.00 66.51           O  
ATOM      6  CG  MET B   1     -10.918  23.510  28.367  1.00 66.51           C  
ATOM      7  SD  MET B   1      -9.272  22.721  28.556  1.00 66.51           S  
ATOM      8  CE  MET B   1      -8.739  23.464  30.123  1.00 66.51           C  
ATOM      9  N   GLN B   2     -14.063  24.159  26.310  1.00 78.38           N  
ATOM     10  CA  GLN B   2     -14.514  24.259  24.926  1.00 78.38           C  
ATOM     11  C   GLN B   2     -13.341  24.155  23.956  1.00 78.38           C  
ATOM     12  CB  GLN B   2     -15.268  25.571  24.699  1.00 78.38           C  
ATOM     13  O   GLN B   2     -12.297  24.777  24.167  1.00 78.38           O  
ATOM     14  CG  GLN B   2     -16.016  25.629  23.375  1.00 78.38           C  
ATOM     15  CD  GLN B   2     -16.865  26.878  23.234  1.00 78.38           C  
ATOM     16  NE2 GLN B   2     -17.491  27.043  22.074  1.00 78.38           N  
ATOM     17  OE1 GLN B   2     -16.959  27.689  24.162  1.00 78.38           O  
ATOM     18  N   ALA B   3     -13.434  23.277  23.057  1.00 84.18           N  
ATOM     19  CA  ALA B   3     -12.411  23.100  22.031  1.00 84.18           C  
ATOM     20  C   ALA B   3     -12.711  23.955  20.803  1.00 84.18           C  
ATOM     21  CB  ALA B   3     -12.301  21.629  21.637  1.00 84.18           C  
ATOM     22  O   ALA B   3     -13.839  23.961  20.304  1.00 84.18           O  
ATOM     23  N   ILE B   4     -11.772  24.677  20.402  1.00 91.12           N  
ATOM     24  CA  ILE B   4     -11.913  25.544  19.237  1.00 91.12           C  
ATOM     25  C   ILE B   4     -10.844  25.197  18.203  1.00 91.12           C  
ATOM     26  CB  ILE B   4     -11.816  27.036  19.627  1.00 91.12           C  
ATOM     27  O   ILE B   4      -9.659  25.108  18.532  1.00 91.12           O  
ATOM     28  CG1 ILE B   4     -12.988  27.427  20.535  1.00 91.12           C  
ATOM     29  CG2 ILE B   4     -11.773  27.920  18.377  1.00 91.12           C  
ATOM     30  CD1 ILE B   4     -12.941  28.870  21.020  1.00 91.12           C  
ATOM     31  N   LYS B   5     -11.283  24.919  17.016  1.00 89.95           N  
ATOM     32  CA  LYS B   5     -10.372  24.651  15.907  1.00 89.95           C  
ATOM     33  C   LYS B   5     -10.134  25.909  15.075  1.00 89.95           C  
ATOM     34  CB  LYS B   5     -10.920  23.533  15.020  1.00 89.95           C  
ATOM     35  O   LYS B   5     -11.069  26.458  14.490  1.00 89.95           O  
ATOM     36  CG  LYS B   5     -10.006  23.157  13.862  1.00 89.95           C  
ATOM     37  CD  LYS B   5     -10.602  22.036  13.021  1.00 89.95           C  
ATOM     38  CE  LYS B   5      -9.725  21.711  11.819  1.00 89.95           C  
ATOM     39  NZ  LYS B   5     -10.322  20.635  10.973  1.00 89.95           N  
ATOM     40  N   CYS B   6      -8.927  26.290  15.011  1.00 93.63           N  
ATOM     41  CA  CYS B   6      -8.500  27.462  14.255  1.00 93.63           C  
ATOM     42  C   CYS B   6      -7.588  27.064  13.101  1.00 93.63           C  
ATOM     43  CB  CYS B   6      -7.780  28.455  15.167  1.00 93.63           C  
ATOM     44  O   CYS B   6      -6.512  26.505  13.318  1.00 93.63           O  
ATOM     45  SG  CYS B   6      -7.239  29.958  14.323  1.00 93.63           S  
ATOM     46  N   VAL B   7      -8.079  27.402  11.925  1.00 93.34           N  
ATOM     47  CA  VAL B   7      -7.310  27.057  10.734  1.00 93.34           C  
ATOM     48  C   VAL B   7      -6.675  28.315  10.146  1.00 93.34           C  
ATOM     49  CB  VAL B   7      -8.190  26.359   9.672  1.00 93.34           C  
ATOM     50  O   VAL B   7      -7.350  29.330   9.961  1.00 93.34           O  
ATOM     51  CG1 VAL B   7      -7.409  26.149   8.377  1.00 93.34           C  
ATOM     52  CG2 VAL B   7      -8.714  25.027  10.207  1.00 93.34           C  
ATOM     53  N   VAL B   8      -5.385  28.265   9.891  1.00 93.64           N  
ATOM     54  CA  VAL B   8      -4.619  29.393   9.373  1.00 93.64           C  
ATOM     55  C   VAL B   8      -4.299  29.168   7.897  1.00 93.64           C  
ATOM     56  CB  VAL B   8      -3.316  29.610  10.174  1.00 93.64           C  
ATOM     57  O   VAL B   8      -3.715  28.145   7.532  1.00 93.64           O  
ATOM     58  CG1 VAL B   8      -2.596  30.872   9.703  1.00 93.64           C  
ATOM     59  CG2 VAL B   8      -3.616  29.689  11.670  1.00 93.64           C  
ATOM     60  N   VAL B   9      -4.697  30.157   7.076  1.00 94.23           N  
ATOM     61  CA  VAL B   9      -4.465  30.043   5.640  1.00 94.23           C  
ATOM     62  C   VAL B   9      -3.785  31.309   5.124  1.00 94.23           C  
ATOM     63  CB  VAL B   9      -5.781  29.793   4.870  1.00 94.23           C  
ATOM     64  O   VAL B   9      -3.871  32.367   5.751  1.00 94.23           O  
ATOM     65  CG1 VAL B   9      -6.365  28.428   5.228  1.00 94.23           C  
ATOM     66  CG2 VAL B   9      -6.789  30.903   5.163  1.00 94.23           C  
ATOM     67  N   GLY B  10      -3.106  31.188   3.985  1.00 94.16           N  
ATOM     68  CA  GLY B  10      -2.401  32.278   3.329  1.00 94.16           C  
ATOM     69  C   GLY B  10      -1.279  31.804   2.424  1.00 94.16           C  
ATOM     70  O   GLY B  10      -0.972  30.611   2.381  1.00 94.16           O  
ATOM     71  N   ASP B  11      -0.757  32.771   1.718  1.00 92.26           N  
ATOM     72  CA  ASP B  11       0.322  32.446   0.789  1.00 92.26           C  
ATOM     73  C   ASP B  11       1.520  31.850   1.526  1.00 92.26           C  
ATOM     74  CB  ASP B  11       0.750  33.690   0.008  1.00 92.26           C  
ATOM     75  O   ASP B  11       1.643  31.999   2.743  1.00 92.26           O  
ATOM     76  CG  ASP B  11      -0.234  34.074  -1.082  1.00 92.26           C  
ATOM     77  OD1 ASP B  11      -1.257  33.375  -1.254  1.00 92.26           O  
ATOM     78  OD2 ASP B  11       0.016  35.082  -1.778  1.00 92.26           O  
ATOM     79  N   GLY B  12       2.314  31.149   0.729  1.00 86.42           N  
ATOM     80  CA  GLY B  12       3.584  30.684   1.263  1.00 86.42           C  
ATOM     81  C   GLY B  12       4.503  31.815   1.687  1.00 86.42           C  
ATOM     82  O   GLY B  12       4.493  32.890   1.084  1.00 86.42           O  
ATOM     83  N   ALA B  13       5.090  31.717   2.808  1.00 86.51           N  
ATOM     84  CA  ALA B  13       6.161  32.585   3.290  1.00 86.51           C  
ATOM     85  C   ALA B  13       5.596  33.857   3.915  1.00 86.51           C  
ATOM     86  CB  ALA B  13       7.115  32.935   2.150  1.00 86.51           C  
ATOM     87  O   ALA B  13       6.322  34.835   4.113  1.00 86.51           O  
ATOM     88  N   VAL B  14       4.406  33.858   4.189  1.00 91.14           N  
ATOM     89  CA  VAL B  14       3.804  35.045   4.787  1.00 91.14           C  
ATOM     90  C   VAL B  14       4.008  35.021   6.301  1.00 91.14           C  
ATOM     91  CB  VAL B  14       2.299  35.148   4.454  1.00 91.14           C  
ATOM     92  O   VAL B  14       3.743  36.013   6.985  1.00 91.14           O  
ATOM     93  CG1 VAL B  14       2.094  35.434   2.968  1.00 91.14           C  
ATOM     94  CG2 VAL B  14       1.574  33.866   4.860  1.00 91.14           C  
ATOM     95  N   GLY B  15       4.442  33.856   6.822  1.00 87.39           N  
ATOM     96  CA  GLY B  15       4.798  33.765   8.229  1.00 87.39           C  
ATOM     97  C   GLY B  15       3.767  33.022   9.058  1.00 87.39           C  
ATOM     98  O   GLY B  15       3.643  33.260  10.262  1.00 87.39           O  
ATOM     99  N   LYS B  16       2.926  32.238   8.478  1.00 90.45           N  
ATOM    100  CA  LYS B  16       1.890  31.493   9.189  1.00 90.45           C  
ATOM    101  C   LYS B  16       2.501  30.562  10.232  1.00 90.45           C  
ATOM    102  CB  LYS B  16       1.037  30.690   8.206  1.00 90.45           C  
ATOM    103  O   LYS B  16       2.120  30.599  11.404  1.00 90.45           O  
ATOM    104  CG  LYS B  16       0.285  31.545   7.197  1.00 90.45           C  
ATOM    105  CD  LYS B  16      -0.617  30.698   6.308  1.00 90.45           C  
ATOM    106  CE  LYS B  16       0.187  29.699   5.486  1.00 90.45           C  
ATOM    107  NZ  LYS B  16       1.094  30.382   4.516  1.00 90.45           N  
ATOM    108  N   THR B  17       3.427  29.787   9.773  1.00 84.55           N  
ATOM    109  CA  THR B  17       4.051  28.807  10.655  1.00 84.55           C  
ATOM    110  C   THR B  17       4.772  29.498  11.808  1.00 84.55           C  
ATOM    111  CB  THR B  17       5.043  27.916   9.886  1.00 84.55           C  
ATOM    112  O   THR B  17       4.642  29.088  12.964  1.00 84.55           O  
ATOM    113  CG2 THR B  17       5.607  26.818  10.783  1.00 84.55           C  
ATOM    114  OG1 THR B  17       4.371  27.310   8.774  1.00 84.55           O  
ATOM    115  N   CYS B  18       5.520  30.561  11.535  1.00 85.00           N  
ATOM    116  CA  CYS B  18       6.241  31.310  12.558  1.00 85.00           C  
ATOM    117  C   CYS B  18       5.279  31.895  13.585  1.00 85.00           C  
ATOM    118  CB  CYS B  18       7.067  32.428  11.923  1.00 85.00           C  
ATOM    119  O   CYS B  18       5.584  31.929  14.778  1.00 85.00           O  
ATOM    120  SG  CYS B  18       8.433  31.835  10.901  1.00 85.00           S  
ATOM    121  N   LEU B  19       4.149  32.323  13.050  1.00 89.30           N  
ATOM    122  CA  LEU B  19       3.113  32.886  13.910  1.00 89.30           C  
ATOM    123  C   LEU B  19       2.634  31.858  14.929  1.00 89.30           C  
ATOM    124  CB  LEU B  19       1.931  33.380  13.071  1.00 89.30           C  
ATOM    125  O   LEU B  19       2.547  32.155  16.123  1.00 89.30           O  
ATOM    126  CG  LEU B  19       0.792  34.055  13.837  1.00 89.30           C  
ATOM    127  CD1 LEU B  19       0.713  35.534  13.472  1.00 89.30           C  
ATOM    128  CD2 LEU B  19      -0.533  33.357  13.551  1.00 89.30           C  
ATOM    129  N   LEU B  20       2.321  30.667  14.509  1.00 87.71           N  
ATOM    130  CA  LEU B  20       1.803  29.597  15.354  1.00 87.71           C  
ATOM    131  C   LEU B  20       2.854  29.141  16.360  1.00 87.71           C  
ATOM    132  CB  LEU B  20       1.349  28.411  14.499  1.00 87.71           C  
ATOM    133  O   LEU B  20       2.550  28.953  17.540  1.00 87.71           O  
ATOM    134  CG  LEU B  20       0.156  28.658  13.575  1.00 87.71           C  
ATOM    135  CD1 LEU B  20      -0.141  27.412  12.747  1.00 87.71           C  
ATOM    136  CD2 LEU B  20      -1.069  29.074  14.382  1.00 87.71           C  
ATOM    137  N   ILE B  21       4.077  28.949  15.938  1.00 82.18           N  
ATOM    138  CA  ILE B  21       5.165  28.500  16.800  1.00 82.18           C  
ATOM    139  C   ILE B  21       5.448  29.556  17.867  1.00 82.18           C  
ATOM    140  CB  ILE B  21       6.445  28.203  15.987  1.00 82.18           C  
ATOM    141  O   ILE B  21       5.590  29.231  19.048  1.00 82.18           O  
ATOM    142  CG1 ILE B  21       6.219  27.009  15.052  1.00 82.18           C  
ATOM    143  CG2 ILE B  21       7.632  27.951  16.921  1.00 82.18           C  
ATOM    144  CD1 ILE B  21       7.379  26.736  14.106  1.00 82.18           C  
ATOM    145  N   SER B  22       5.499  30.810  17.420  1.00 85.44           N  
ATOM    146  CA  SER B  22       5.768  31.903  18.348  1.00 85.44           C  
ATOM    147  C   SER B  22       4.676  32.010  19.407  1.00 85.44           C  
ATOM    148  CB  SER B  22       5.891  33.228  17.595  1.00 85.44           C  
ATOM    149  O   SER B  22       4.964  32.253  20.581  1.00 85.44           O  
ATOM    150  OG  SER B  22       6.344  34.257  18.458  1.00 85.44           O  
ATOM    151  N   TYR B  23       3.461  31.801  18.968  1.00 87.84           N  
ATOM    152  CA  TYR B  23       2.333  31.884  19.889  1.00 87.84           C  
ATOM    153  C   TYR B  23       2.366  30.741  20.897  1.00 87.84           C  
ATOM    154  CB  TYR B  23       1.008  31.864  19.121  1.00 87.84           C  
ATOM    155  O   TYR B  23       2.079  30.939  22.080  1.00 87.84           O  
ATOM    156  CG  TYR B  23      -0.210  31.947  20.008  1.00 87.84           C  
ATOM    157  CD1 TYR B  23      -1.071  30.860  20.145  1.00 87.84           C  
ATOM    158  CD2 TYR B  23      -0.503  33.111  20.711  1.00 87.84           C  
ATOM    159  CE1 TYR B  23      -2.196  30.932  20.960  1.00 87.84           C  
ATOM    160  CE2 TYR B  23      -1.625  33.194  21.529  1.00 87.84           C  
ATOM    161  OH  TYR B  23      -3.576  32.178  22.456  1.00 87.84           O  
ATOM    162  CZ  TYR B  23      -2.464  32.101  21.647  1.00 87.84           C  
ATOM    163  N   THR B  24       2.711  29.545  20.454  1.00 82.18           N  
ATOM    164  CA  THR B  24       2.612  28.362  21.301  1.00 82.18           C  
ATOM    165  C   THR B  24       3.889  28.171  22.114  1.00 82.18           C  
ATOM    166  CB  THR B  24       2.338  27.098  20.465  1.00 82.18           C  
ATOM    167  O   THR B  24       3.852  27.625  23.219  1.00 82.18           O  
ATOM    168  CG2 THR B  24       0.949  27.145  19.836  1.00 82.18           C  
ATOM    169  OG1 THR B  24       3.319  26.998  19.425  1.00 82.18           O  
ATOM    170  N   THR B  25       5.030  28.629  21.649  1.00 76.46           N  
ATOM    171  CA  THR B  25       6.301  28.356  22.311  1.00 76.46           C  
ATOM    172  C   THR B  25       6.914  29.642  22.857  1.00 76.46           C  
ATOM    173  CB  THR B  25       7.296  27.676  21.352  1.00 76.46           C  
ATOM    174  O   THR B  25       7.901  29.601  23.595  1.00 76.46           O  
ATOM    175  CG2 THR B  25       6.693  26.418  20.735  1.00 76.46           C  
ATOM    176  OG1 THR B  25       7.641  28.591  20.304  1.00 76.46           O  
ATOM    177  N   ASN B  26       6.461  30.836  22.557  1.00 77.81           N  
ATOM    178  CA  ASN B  26       6.972  32.143  22.957  1.00 77.81           C  
ATOM    179  C   ASN B  26       8.387  32.375  22.435  1.00 77.81           C  
ATOM    180  CB  ASN B  26       6.938  32.289  24.480  1.00 77.81           C  
ATOM    181  O   ASN B  26       9.170  33.099  23.053  1.00 77.81           O  
ATOM    182  CG  ASN B  26       5.682  32.981  24.972  1.00 77.81           C  
ATOM    183  ND2 ASN B  26       5.382  32.823  26.256  1.00 77.81           N  
ATOM    184  OD1 ASN B  26       4.986  33.650  24.204  1.00 77.81           O  
ATOM    185  N   ALA B  27       8.774  31.631  21.432  1.00 75.14           N  
ATOM    186  CA  ALA B  27      10.073  31.798  20.785  1.00 75.14           C  
ATOM    187  C   ALA B  27       9.943  31.731  19.266  1.00 75.14           C  
ATOM    188  CB  ALA B  27      11.054  30.738  21.279  1.00 75.14           C  
ATOM    189  O   ALA B  27       9.115  30.983  18.741  1.00 75.14           O  
ATOM    190  N   PHE B  28      10.691  32.602  18.569  1.00 75.56           N  
ATOM    191  CA  PHE B  28      10.732  32.601  17.111  1.00 75.56           C  
ATOM    192  C   PHE B  28      11.601  31.460  16.595  1.00 75.56           C  
ATOM    193  CB  PHE B  28      11.258  33.940  16.586  1.00 75.56           C  
ATOM    194  O   PHE B  28      12.736  31.284  17.045  1.00 75.56           O  
ATOM    195  CG  PHE B  28      11.042  34.140  15.110  1.00 75.56           C  
ATOM    196  CD1 PHE B  28      12.066  33.897  14.204  1.00 75.56           C  
ATOM    197  CD2 PHE B  28       9.812  34.572  14.629  1.00 75.56           C  
ATOM    198  CE1 PHE B  28      11.869  34.081  12.837  1.00 75.56           C  
ATOM    199  CE2 PHE B  28       9.608  34.759  13.265  1.00 75.56           C  
ATOM    200  CZ  PHE B  28      10.637  34.514  12.371  1.00 75.56           C  
ATOM    201  N   PRO B  29      11.051  30.667  15.639  1.00 70.20           N  
ATOM    202  CA  PRO B  29      11.793  29.495  15.168  1.00 70.20           C  
ATOM    203  C   PRO B  29      12.991  29.866  14.297  1.00 70.20           C  
ATOM    204  CB  PRO B  29      10.750  28.718  14.361  1.00 70.20           C  
ATOM    205  O   PRO B  29      12.944  30.859  13.568  1.00 70.20           O  
ATOM    206  CG  PRO B  29       9.634  29.688  14.144  1.00 70.20           C  
ATOM    207  CD  PRO B  29       9.836  30.860  15.062  1.00 70.20           C  
ATOM    208  N   GLY B  30      14.226  29.410  14.634  1.00 59.30           N  
ATOM    209  CA  GLY B  30      15.375  29.635  13.771  1.00 59.30           C  
ATOM    210  C   GLY B  30      15.209  29.035  12.388  1.00 59.30           C  
ATOM    211  O   GLY B  30      15.238  29.754  11.386  1.00 59.30           O  
ATOM    212  N   GLU B  31      15.276  27.681  12.146  1.00 59.41           N  
ATOM    213  CA  GLU B  31      15.125  26.988  10.870  1.00 59.41           C  
ATOM    214  C   GLU B  31      13.903  26.075  10.878  1.00 59.41           C  
ATOM    215  CB  GLU B  31      16.384  26.179  10.545  1.00 59.41           C  
ATOM    216  O   GLU B  31      13.667  25.353  11.848  1.00 59.41           O  
ATOM    217  CG  GLU B  31      17.499  27.002   9.915  1.00 59.41           C  
ATOM    218  CD  GLU B  31      18.676  26.161   9.449  1.00 59.41           C  
ATOM    219  OE1 GLU B  31      19.599  26.711   8.807  1.00 59.41           O  
ATOM    220  OE2 GLU B  31      18.675  24.941   9.728  1.00 59.41           O  
ATOM    221  N   TYR B  32      12.825  26.436  10.039  1.00 52.44           N  
ATOM    222  CA  TYR B  32      11.626  25.611   9.954  1.00 52.44           C  
ATOM    223  C   TYR B  32      11.474  25.010   8.562  1.00 52.44           C  
ATOM    224  CB  TYR B  32      10.382  26.432  10.308  1.00 52.44           C  
ATOM    225  O   TYR B  32      11.639  25.707   7.558  1.00 52.44           O  
ATOM    226  CG  TYR B  32       9.092  25.656  10.201  1.00 52.44           C  
ATOM    227  CD1 TYR B  32       8.266  25.790   9.087  1.00 52.44           C  
ATOM    228  CD2 TYR B  32       8.696  24.788  11.213  1.00 52.44           C  
ATOM    229  CE1 TYR B  32       7.075  25.079   8.985  1.00 52.44           C  
ATOM    230  CE2 TYR B  32       7.507  24.072  11.121  1.00 52.44           C  
ATOM    231  OH  TYR B  32       5.527  23.516   9.910  1.00 52.44           O  
ATOM    232  CZ  TYR B  32       6.705  24.223  10.005  1.00 52.44           C  
ATOM    233  N   ILE B  33      11.259  23.677   8.574  1.00 43.67           N  
ATOM    234  CA  ILE B  33      10.999  22.984   7.317  1.00 43.67           C  
ATOM    235  C   ILE B  33       9.493  22.863   7.096  1.00 43.67           C  
ATOM    236  CB  ILE B  33      11.658  21.586   7.295  1.00 43.67           C  
ATOM    237  O   ILE B  33       8.778  22.311   7.936  1.00 43.67           O  
ATOM    238  CG1 ILE B  33      13.161  21.701   7.573  1.00 43.67           C  
ATOM    239  CG2 ILE B  33      11.399  20.888   5.957  1.00 43.67           C  
ATOM    240  CD1 ILE B  33      13.856  20.362   7.782  1.00 43.67           C  
ATOM    241  N   PRO B  34       8.948  23.331   6.019  1.00 44.66           N  
ATOM    242  CA  PRO B  34       7.518  23.271   5.706  1.00 44.66           C  
ATOM    243  C   PRO B  34       6.975  21.844   5.697  1.00 44.66           C  
ATOM    244  CB  PRO B  34       7.436  23.896   4.311  1.00 44.66           C  
ATOM    245  O   PRO B  34       7.647  20.928   5.216  1.00 44.66           O  
ATOM    246  CG  PRO B  34       8.814  24.409   4.040  1.00 44.66           C  
ATOM    247  CD  PRO B  34       9.734  23.889   5.107  1.00 44.66           C  
ATOM    248  N   THR B  35       5.858  21.484   6.550  1.00 46.27           N  
ATOM    249  CA  THR B  35       5.137  20.215   6.535  1.00 46.27           C  
ATOM    250  C   THR B  35       3.738  20.396   5.954  1.00 46.27           C  
ATOM    251  CB  THR B  35       5.036  19.614   7.949  1.00 46.27           C  
ATOM    252  O   THR B  35       3.287  21.524   5.746  1.00 46.27           O  
ATOM    253  CG2 THR B  35       6.417  19.302   8.515  1.00 46.27           C  
ATOM    254  OG1 THR B  35       4.378  20.549   8.813  1.00 46.27           O  
ATOM    255  N   VAL B  36       3.007  19.281   5.502  1.00 43.95           N  
ATOM    256  CA  VAL B  36       1.682  19.337   4.893  1.00 43.95           C  
ATOM    257  C   VAL B  36       0.659  19.808   5.924  1.00 43.95           C  
ATOM    258  CB  VAL B  36       1.264  17.967   4.315  1.00 43.95           C  
ATOM    259  O   VAL B  36      -0.163  20.682   5.637  1.00 43.95           O  
ATOM    260  CG1 VAL B  36      -0.125  18.047   3.685  1.00 43.95           C  
ATOM    261  CG2 VAL B  36       2.291  17.484   3.292  1.00 43.95           C  
ATOM    262  N   PHE B  37       0.669  19.267   7.115  1.00 54.68           N  
ATOM    263  CA  PHE B  37      -0.213  19.681   8.200  1.00 54.68           C  
ATOM    264  C   PHE B  37       0.528  19.679   9.531  1.00 54.68           C  
ATOM    265  CB  PHE B  37      -1.437  18.763   8.278  1.00 54.68           C  
ATOM    266  O   PHE B  37       1.241  18.725   9.849  1.00 54.68           O  
ATOM    267  CG  PHE B  37      -2.266  18.747   7.022  1.00 54.68           C  
ATOM    268  CD1 PHE B  37      -3.061  19.835   6.683  1.00 54.68           C  
ATOM    269  CD2 PHE B  37      -2.249  17.643   6.179  1.00 54.68           C  
ATOM    270  CE1 PHE B  37      -3.829  19.823   5.521  1.00 54.68           C  
ATOM    271  CE2 PHE B  37      -3.013  17.624   5.016  1.00 54.68           C  
ATOM    272  CZ  PHE B  37      -3.803  18.714   4.689  1.00 54.68           C  
ATOM    273  N   ASP B  38       0.647  20.890  10.110  1.00 61.36           N  
ATOM    274  CA  ASP B  38       1.081  20.936  11.502  1.00 61.36           C  
ATOM    275  C   ASP B  38      -0.049  21.409  12.414  1.00 61.36           C  
ATOM    276  CB  ASP B  38       2.298  21.850  11.656  1.00 61.36           C  
ATOM    277  O   ASP B  38      -0.873  22.233  12.014  1.00 61.36           O  
ATOM    278  CG  ASP B  38       3.594  21.190  11.219  1.00 61.36           C  
ATOM    279  OD1 ASP B  38       3.679  19.943  11.234  1.00 61.36           O  
ATOM    280  OD2 ASP B  38       4.541  21.923  10.861  1.00 61.36           O  
ATOM    281  N   ASN B  39      -0.280  20.625  13.459  1.00 67.76           N  
ATOM    282  CA  ASN B  39      -1.297  21.016  14.429  1.00 67.76           C  
ATOM    283  C   ASN B  39      -0.678  21.366  15.779  1.00 67.76           C  
ATOM    284  CB  ASN B  39      -2.338  19.907  14.593  1.00 67.76           C  
ATOM    285  O   ASN B  39       0.269  20.713  16.221  1.00 67.76           O  
ATOM    286  CG  ASN B  39      -3.228  19.756  13.376  1.00 67.76           C  
ATOM    287  ND2 ASN B  39      -3.840  18.587  13.229  1.00 67.76           N  
ATOM    288  OD1 ASN B  39      -3.365  20.683  12.574  1.00 67.76           O  
ATOM    289  N   TYR B  40      -1.088  22.506  16.262  1.00 73.75           N  
ATOM    290  CA  TYR B  40      -0.680  22.965  17.585  1.00 73.75           C  
ATOM    291  C   TYR B  40      -1.883  23.111  18.508  1.00 73.75           C  
ATOM    292  CB  TYR B  40       0.066  24.300  17.485  1.00 73.75           C  
ATOM    293  O   TYR B  40      -3.019  23.231  18.043  1.00 73.75           O  
ATOM    294  CG  TYR B  40       1.275  24.253  16.582  1.00 73.75           C  
ATOM    295  CD1 TYR B  40       2.527  23.900  17.079  1.00 73.75           C  
ATOM    296  CD2 TYR B  40       1.167  24.563  15.230  1.00 73.75           C  
ATOM    297  CE1 TYR B  40       3.644  23.858  16.252  1.00 73.75           C  
ATOM    298  CE2 TYR B  40       2.278  24.524  14.393  1.00 73.75           C  
ATOM    299  OH  TYR B  40       4.612  24.130  14.088  1.00 73.75           O  
ATOM    300  CZ  TYR B  40       3.510  24.170  14.912  1.00 73.75           C  
ATOM    301  N   SER B  41      -1.670  22.789  19.760  1.00 76.11           N  
ATOM    302  CA  SER B  41      -2.733  22.998  20.738  1.00 76.11           C  
ATOM    303  C   SER B  41      -2.266  23.898  21.877  1.00 76.11           C  
ATOM    304  CB  SER B  41      -3.215  21.660  21.300  1.00 76.11           C  
ATOM    305  O   SER B  41      -1.098  23.858  22.269  1.00 76.11           O  
ATOM    306  OG  SER B  41      -2.246  21.101  22.170  1.00 76.11           O  
ATOM    307  N   ALA B  42      -3.176  24.832  22.300  1.00 79.81           N  
ATOM    308  CA  ALA B  42      -2.887  25.735  23.411  1.00 79.81           C  
ATOM    309  C   ALA B  42      -4.088  25.859  24.344  1.00 79.81           C  
ATOM    310  CB  ALA B  42      -2.479  27.110  22.888  1.00 79.81           C  
ATOM    311  O   ALA B  42      -5.227  25.977  23.887  1.00 79.81           O  
ATOM    312  N   ASN B  43      -3.865  25.624  25.616  1.00 79.57           N  
ATOM    313  CA  ASN B  43      -4.879  25.908  26.625  1.00 79.57           C  
ATOM    314  C   ASN B  43      -4.796  27.352  27.112  1.00 79.57           C  
ATOM    315  CB  ASN B  43      -4.748  24.942  27.805  1.00 79.57           C  
ATOM    316  O   ASN B  43      -3.786  27.761  27.687  1.00 79.57           O  
ATOM    317  CG  ASN B  43      -5.018  23.502  27.413  1.00 79.57           C  
ATOM    318  ND2 ASN B  43      -4.301  22.574  28.035  1.00 79.57           N  
ATOM    319  OD1 ASN B  43      -5.864  23.227  26.558  1.00 79.57           O  
ATOM    320  N   VAL B  44      -5.894  28.046  26.864  1.00 82.41           N  
ATOM    321  CA  VAL B  44      -5.823  29.478  27.138  1.00 82.41           C  
ATOM    322  C   VAL B  44      -7.091  29.930  27.858  1.00 82.41           C  
ATOM    323  CB  VAL B  44      -5.625  30.295  25.842  1.00 82.41           C  
ATOM    324  O   VAL B  44      -8.138  29.287  27.747  1.00 82.41           O  
ATOM    325  CG1 VAL B  44      -4.816  31.561  26.120  1.00 82.41           C  
ATOM    326  CG2 VAL B  44      -4.941  29.443  24.774  1.00 82.41           C  
ATOM    327  N   MET B  45      -6.971  30.924  28.729  1.00 81.71           N  
ATOM    328  CA  MET B  45      -8.095  31.581  29.390  1.00 81.71           C  
ATOM    329  C   MET B  45      -8.435  32.900  28.704  1.00 81.71           C  
ATOM    330  CB  MET B  45      -7.782  31.826  30.867  1.00 81.71           C  
ATOM    331  O   MET B  45      -7.591  33.794  28.614  1.00 81.71           O  
ATOM    332  CG  MET B  45      -8.090  30.638  31.764  1.00 81.71           C  
ATOM    333  SD  MET B  45      -9.798  30.687  32.435  1.00 81.71           S  
ATOM    334  CE  MET B  45      -9.694  32.177  33.465  1.00 81.71           C  
ATOM    335  N   VAL B  46      -9.642  32.848  28.105  1.00 81.14           N  
ATOM    336  CA  VAL B  46     -10.084  34.083  27.466  1.00 81.14           C  
ATOM    337  C   VAL B  46     -11.386  34.559  28.107  1.00 81.14           C  
ATOM    338  CB  VAL B  46     -10.277  33.897  25.944  1.00 81.14           C  
ATOM    339  O   VAL B  46     -12.387  33.839  28.103  1.00 81.14           O  
ATOM    340  CG1 VAL B  46     -10.748  35.198  25.297  1.00 81.14           C  
ATOM    341  CG2 VAL B  46      -8.980  33.414  25.298  1.00 81.14           C  
ATOM    342  N   ASP B  47     -11.392  35.738  28.719  1.00 82.79           N  
ATOM    343  CA  ASP B  47     -12.550  36.327  29.385  1.00 82.79           C  
ATOM    344  C   ASP B  47     -13.087  35.401  30.473  1.00 82.79           C  
ATOM    345  CB  ASP B  47     -13.651  36.640  28.370  1.00 82.79           C  
ATOM    346  O   ASP B  47     -14.299  35.201  30.584  1.00 82.79           O  
ATOM    347  CG  ASP B  47     -13.247  37.705  27.365  1.00 82.79           C  
ATOM    348  OD1 ASP B  47     -12.395  38.559  27.692  1.00 82.79           O  
ATOM    349  OD2 ASP B  47     -13.788  37.691  26.238  1.00 82.79           O  
ATOM    350  N   GLY B  48     -12.239  34.698  31.140  1.00 78.90           N  
ATOM    351  CA  GLY B  48     -12.593  33.848  32.266  1.00 78.90           C  
ATOM    352  C   GLY B  48     -13.035  32.458  31.848  1.00 78.90           C  
ATOM    353  O   GLY B  48     -13.357  31.623  32.695  1.00 78.90           O  
ATOM    354  N   LYS B  49     -13.024  32.120  30.567  1.00 85.08           N  
ATOM    355  CA  LYS B  49     -13.442  30.821  30.049  1.00 85.08           C  
ATOM    356  C   LYS B  49     -12.244  30.013  29.558  1.00 85.08           C  
ATOM    357  CB  LYS B  49     -14.456  30.995  28.917  1.00 85.08           C  
ATOM    358  O   LYS B  49     -11.461  30.492  28.735  1.00 85.08           O  
ATOM    359  CG  LYS B  49     -15.785  31.589  29.363  1.00 85.08           C  
ATOM    360  CD  LYS B  49     -16.781  31.656  28.212  1.00 85.08           C  
ATOM    361  CE  LYS B  49     -18.095  32.290  28.646  1.00 85.08           C  
ATOM    362  NZ  LYS B  49     -19.063  32.390  27.512  1.00 85.08           N  
ATOM    363  N   PRO B  50     -12.060  28.878  30.085  1.00 81.96           N  
ATOM    364  CA  PRO B  50     -10.976  28.018  29.604  1.00 81.96           C  
ATOM    365  C   PRO B  50     -11.252  27.440  28.218  1.00 81.96           C  
ATOM    366  CB  PRO B  50     -10.915  26.907  30.656  1.00 81.96           C  
ATOM    367  O   PRO B  50     -12.331  26.891  27.977  1.00 81.96           O  
ATOM    368  CG  PRO B  50     -12.276  26.891  31.274  1.00 81.96           C  
ATOM    369  CD  PRO B  50     -12.880  28.258  31.132  1.00 81.96           C  
ATOM    370  N   VAL B  51     -10.257  27.597  27.354  1.00 84.45           N  
ATOM    371  CA  VAL B  51     -10.431  27.148  25.976  1.00 84.45           C  
ATOM    372  C   VAL B  51      -9.226  26.314  25.548  1.00 84.45           C  
ATOM    373  CB  VAL B  51     -10.623  28.340  25.012  1.00 84.45           C  
ATOM    374  O   VAL B  51      -8.088  26.626  25.907  1.00 84.45           O  
ATOM    375  CG1 VAL B  51     -10.718  27.855  23.566  1.00 84.45           C  
ATOM    376  CG2 VAL B  51     -11.868  29.139  25.393  1.00 84.45           C  
ATOM    377  N   ASN B  52      -9.507  25.179  24.960  1.00 83.37           N  
ATOM    378  CA  ASN B  52      -8.482  24.425  24.246  1.00 83.37           C  
ATOM    379  C   ASN B  52      -8.444  24.794  22.765  1.00 83.37           C  
ATOM    380  CB  ASN B  52      -8.707  22.921  24.413  1.00 83.37           C  
ATOM    381  O   ASN B  52      -9.349  24.437  22.009  1.00 83.37           O  
ATOM    382  CG  ASN B  52      -7.583  22.093  23.823  1.00 83.37           C  
ATOM    383  ND2 ASN B  52      -6.726  21.557  24.684  1.00 83.37           N  
ATOM    384  OD1 ASN B  52      -7.485  21.936  22.603  1.00 83.37           O  
ATOM    385  N   LEU B  53      -7.404  25.469  22.392  1.00 88.36           N  
ATOM    386  CA  LEU B  53      -7.275  25.982  21.033  1.00 88.36           C  
ATOM    387  C   LEU B  53      -6.429  25.046  20.177  1.00 88.36           C  
ATOM    388  CB  LEU B  53      -6.655  27.382  21.045  1.00 88.36           C  
ATOM    389  O   LEU B  53      -5.248  24.833  20.463  1.00 88.36           O  
ATOM    390  CG  LEU B  53      -6.591  28.107  19.699  1.00 88.36           C  
ATOM    391  CD1 LEU B  53      -7.997  28.426  19.202  1.00 88.36           C  
ATOM    392  CD2 LEU B  53      -5.757  29.378  19.816  1.00 88.36           C  
ATOM    393  N   GLY B  54      -7.122  24.463  19.214  1.00 87.92           N  
ATOM    394  CA  GLY B  54      -6.411  23.696  18.202  1.00 87.92           C  
ATOM    395  C   GLY B  54      -6.016  24.525  16.994  1.00 87.92           C  
ATOM    396  O   GLY B  54      -6.872  25.121  16.337  1.00 87.92           O  
ATOM    397  N   LEU B  55      -4.762  24.589  16.754  1.00 89.17           N  
ATOM    398  CA  LEU B  55      -4.243  25.407  15.663  1.00 89.17           C  
ATOM    399  C   LEU B  55      -3.806  24.535  14.491  1.00 89.17           C  
ATOM    400  CB  LEU B  55      -3.068  26.261  16.145  1.00 89.17           C  
ATOM    401  O   LEU B  55      -2.928  23.681  14.640  1.00 89.17           O  
ATOM    402  CG  LEU B  55      -3.370  27.262  17.262  1.00 89.17           C  
ATOM    403  CD1 LEU B  55      -2.073  27.794  17.862  1.00 89.17           C  
ATOM    404  CD2 LEU B  55      -4.231  28.405  16.736  1.00 89.17           C  
ATOM    405  N   TRP B  56      -4.506  24.850  13.411  1.00 86.33           N  
ATOM    406  CA  TRP B  56      -4.198  24.094  12.201  1.00 86.33           C  
ATOM    407  C   TRP B  56      -3.465  24.964  11.187  1.00 86.33           C  
ATOM    408  CB  TRP B  56      -5.479  23.531  11.578  1.00 86.33           C  
ATOM    409  O   TRP B  56      -4.013  25.955  10.698  1.00 86.33           O  
ATOM    410  CG  TRP B  56      -6.061  22.370  12.326  1.00 86.33           C  
ATOM    411  CD1 TRP B  56      -6.557  22.375  13.601  1.00 86.33           C  
ATOM    412  CD2 TRP B  56      -6.203  21.029  11.846  1.00 86.33           C  
ATOM    413  CE2 TRP B  56      -6.794  20.274  12.884  1.00 86.33           C  
ATOM    414  CE3 TRP B  56      -5.889  20.393  10.638  1.00 86.33           C  
ATOM    415  NE1 TRP B  56      -6.999  21.118  13.942  1.00 86.33           N  
ATOM    416  CH2 TRP B  56      -6.760  18.315  11.556  1.00 86.33           C  
ATOM    417  CZ2 TRP B  56      -7.077  18.913  12.748  1.00 86.33           C  
ATOM    418  CZ3 TRP B  56      -6.171  19.038  10.506  1.00 86.33           C  
ATOM    419  N   ASP B  57      -2.242  24.572  10.910  1.00 84.64           N  
ATOM    420  CA  ASP B  57      -1.391  25.242   9.932  1.00 84.64           C  
ATOM    421  C   ASP B  57      -1.563  24.630   8.543  1.00 84.64           C  
ATOM    422  CB  ASP B  57       0.076  25.173  10.359  1.00 84.64           C  
ATOM    423  O   ASP B  57      -1.561  23.407   8.394  1.00 84.64           O  
ATOM    424  CG  ASP B  57       0.979  26.066   9.526  1.00 84.64           C  
ATOM    425  OD1 ASP B  57       0.467  26.946   8.801  1.00 84.64           O  
ATOM    426  OD2 ASP B  57       2.214  25.885   9.592  1.00 84.64           O  
ATOM    427  N   THR B  58      -1.764  25.421   7.549  1.00 83.52           N  
ATOM    428  CA  THR B  58      -1.931  24.935   6.184  1.00 83.52           C  
ATOM    429  C   THR B  58      -0.782  25.406   5.297  1.00 83.52           C  
ATOM    430  CB  THR B  58      -3.271  25.403   5.584  1.00 83.52           C  
ATOM    431  O   THR B  58      -0.186  26.455   5.549  1.00 83.52           O  
ATOM    432  CG2 THR B  58      -4.450  24.871   6.392  1.00 83.52           C  
ATOM    433  OG1 THR B  58      -3.313  26.835   5.584  1.00 83.52           O  
ATOM    434  N   ALA B  59      -0.433  24.559   4.306  1.00 75.06           N  
ATOM    435  CA  ALA B  59       0.586  24.954   3.337  1.00 75.06           C  
ATOM    436  C   ALA B  59       0.020  25.935   2.315  1.00 75.06           C  
ATOM    437  CB  ALA B  59       1.155  23.724   2.633  1.00 75.06           C  
ATOM    438  O   ALA B  59      -1.066  25.717   1.771  1.00 75.06           O  
ATOM    439  N   GLY B  60       0.727  27.076   2.043  1.00 73.55           N  
ATOM    440  CA  GLY B  60       0.267  28.097   1.115  1.00 73.55           C  
ATOM    441  C   GLY B  60       0.775  27.889  -0.300  1.00 73.55           C  
ATOM    442  O   GLY B  60       0.321  28.556  -1.232  1.00 73.55           O  
ATOM    443  N   GLN B  61       1.585  26.915  -0.473  1.00 73.10           N  
ATOM    444  CA  GLN B  61       2.157  26.646  -1.788  1.00 73.10           C  
ATOM    445  C   GLN B  61       1.157  25.925  -2.686  1.00 73.10           C  
ATOM    446  CB  GLN B  61       3.438  25.820  -1.658  1.00 73.10           C  
ATOM    447  O   GLN B  61       0.321  25.159  -2.203  1.00 73.10           O  
ATOM    448  CG  GLN B  61       4.567  26.545  -0.938  1.00 73.10           C  
ATOM    449  CD  GLN B  61       5.794  25.674  -0.745  1.00 73.10           C  
ATOM    450  NE2 GLN B  61       6.761  26.172   0.018  1.00 73.10           N  
ATOM    451  OE1 GLN B  61       5.873  24.562  -1.276  1.00 73.10           O  
ATOM    452  N   GLU B  62       1.229  26.096  -3.953  1.00 73.86           N  
ATOM    453  CA  GLU B  62       0.287  25.601  -4.953  1.00 73.86           C  
ATOM    454  C   GLU B  62       0.300  24.077  -5.017  1.00 73.86           C  
ATOM    455  CB  GLU B  62       0.608  26.188  -6.330  1.00 73.86           C  
ATOM    456  O   GLU B  62      -0.720  23.454  -5.321  1.00 73.86           O  
ATOM    457  CG  GLU B  62       0.282  27.669  -6.459  1.00 73.86           C  
ATOM    458  CD  GLU B  62       0.563  28.227  -7.845  1.00 73.86           C  
ATOM    459  OE1 GLU B  62       0.310  29.430  -8.078  1.00 73.86           O  
ATOM    460  OE2 GLU B  62       1.039  27.453  -8.706  1.00 73.86           O  
ATOM    461  N   ASP B  63       1.439  23.521  -4.678  1.00 64.49           N  
ATOM    462  CA  ASP B  63       1.592  22.071  -4.749  1.00 64.49           C  
ATOM    463  C   ASP B  63       0.642  21.371  -3.779  1.00 64.49           C  
ATOM    464  CB  ASP B  63       3.038  21.668  -4.452  1.00 64.49           C  
ATOM    465  O   ASP B  63       0.344  20.186  -3.940  1.00 64.49           O  
ATOM    466  CG  ASP B  63       4.014  22.136  -5.516  1.00 64.49           C  
ATOM    467  OD1 ASP B  63       3.590  22.387  -6.665  1.00 64.49           O  
ATOM    468  OD2 ASP B  63       5.219  22.252  -5.204  1.00 64.49           O  
ATOM    469  N   TYR B  64       0.038  22.130  -2.834  1.00 68.25           N  
ATOM    470  CA  TYR B  64      -0.768  21.511  -1.788  1.00 68.25           C  
ATOM    471  C   TYR B  64      -2.228  21.934  -1.902  1.00 68.25           C  
ATOM    472  CB  TYR B  64      -0.225  21.879  -0.403  1.00 68.25           C  
ATOM    473  O   TYR B  64      -3.008  21.751  -0.965  1.00 68.25           O  
ATOM    474  CG  TYR B  64       1.166  21.357  -0.138  1.00 68.25           C  
ATOM    475  CD1 TYR B  64       1.372  20.039   0.265  1.00 68.25           C  
ATOM    476  CD2 TYR B  64       2.277  22.179  -0.290  1.00 68.25           C  
ATOM    477  CE1 TYR B  64       2.652  19.554   0.513  1.00 68.25           C  
ATOM    478  CE2 TYR B  64       3.562  21.705  -0.045  1.00 68.25           C  
ATOM    479  OH  TYR B  64       5.008  19.918   0.598  1.00 68.25           O  
ATOM    480  CZ  TYR B  64       3.739  20.393   0.354  1.00 68.25           C  
ATOM    481  N   ASP B  65      -2.575  22.557  -3.032  1.00 75.55           N  
ATOM    482  CA  ASP B  65      -3.916  23.095  -3.240  1.00 75.55           C  
ATOM    483  C   ASP B  65      -4.975  22.006  -3.084  1.00 75.55           C  
ATOM    484  CB  ASP B  65      -4.027  23.742  -4.622  1.00 75.55           C  
ATOM    485  O   ASP B  65      -6.047  22.251  -2.526  1.00 75.55           O  
ATOM    486  CG  ASP B  65      -3.441  25.142  -4.671  1.00 75.55           C  
ATOM    487  OD1 ASP B  65      -3.023  25.665  -3.615  1.00 75.55           O  
ATOM    488  OD2 ASP B  65      -3.399  25.729  -5.774  1.00 75.55           O  
ATOM    489  N   ARG B  66      -4.645  20.789  -3.445  1.00 66.56           N  
ATOM    490  CA  ARG B  66      -5.616  19.700  -3.438  1.00 66.56           C  
ATOM    491  C   ARG B  66      -5.765  19.108  -2.040  1.00 66.56           C  
ATOM    492  CB  ARG B  66      -5.207  18.607  -4.428  1.00 66.56           C  
ATOM    493  O   ARG B  66      -6.806  18.536  -1.710  1.00 66.56           O  
ATOM    494  CG  ARG B  66      -5.308  19.028  -5.886  1.00 66.56           C  
ATOM    495  CD  ARG B  66      -5.040  17.863  -6.829  1.00 66.56           C  
ATOM    496  NE  ARG B  66      -5.086  18.280  -8.227  1.00 66.56           N  
ATOM    497  NH1 ARG B  66      -4.710  16.168  -9.085  1.00 66.56           N  
ATOM    498  NH2 ARG B  66      -4.990  17.951 -10.498  1.00 66.56           N  
ATOM    499  CZ  ARG B  66      -4.929  17.465  -9.267  1.00 66.56           C  
ATOM    500  N   LEU B  67      -4.775  19.225  -1.256  1.00 67.10           N  
ATOM    501  CA  LEU B  67      -4.776  18.608   0.065  1.00 67.10           C  
ATOM    502  C   LEU B  67      -5.282  19.586   1.121  1.00 67.10           C  
ATOM    503  CB  LEU B  67      -3.371  18.125   0.433  1.00 67.10           C  
ATOM    504  O   LEU B  67      -5.790  19.171   2.165  1.00 67.10           O  
ATOM    505  CG  LEU B  67      -2.807  16.978  -0.408  1.00 67.10           C  
ATOM    506  CD1 LEU B  67      -1.347  16.725  -0.048  1.00 67.10           C  
ATOM    507  CD2 LEU B  67      -3.638  15.714  -0.213  1.00 67.10           C  
ATOM    508  N   ARG B  68      -5.234  20.867   0.930  1.00 76.71           N  
ATOM    509  CA  ARG B  68      -5.485  21.917   1.912  1.00 76.71           C  
ATOM    510  C   ARG B  68      -6.919  21.853   2.427  1.00 76.71           C  
ATOM    511  CB  ARG B  68      -5.206  23.295   1.309  1.00 76.71           C  
ATOM    512  O   ARG B  68      -7.154  21.934   3.635  1.00 76.71           O  
ATOM    513  CG  ARG B  68      -5.233  24.428   2.322  1.00 76.71           C  
ATOM    514  CD  ARG B  68      -4.952  25.775   1.671  1.00 76.71           C  
ATOM    515  NE  ARG B  68      -3.686  25.767   0.942  1.00 76.71           N  
ATOM    516  NH1 ARG B  68      -4.447  27.070  -0.807  1.00 76.71           N  
ATOM    517  NH2 ARG B  68      -2.284  26.311  -0.794  1.00 76.71           N  
ATOM    518  CZ  ARG B  68      -3.475  26.383  -0.218  1.00 76.71           C  
ATOM    519  N   PRO B  69      -7.867  21.496   1.527  1.00 79.12           N  
ATOM    520  CA  PRO B  69      -9.261  21.466   1.978  1.00 79.12           C  
ATOM    521  C   PRO B  69      -9.534  20.342   2.975  1.00 79.12           C  
ATOM    522  CB  PRO B  69     -10.046  21.251   0.683  1.00 79.12           C  
ATOM    523  O   PRO B  69     -10.550  20.366   3.674  1.00 79.12           O  
ATOM    524  CG  PRO B  69      -9.162  21.789  -0.395  1.00 79.12           C  
ATOM    525  CD  PRO B  69      -7.732  21.539  -0.008  1.00 79.12           C  
ATOM    526  N   LEU B  70      -8.625  19.503   3.144  1.00 73.19           N  
ATOM    527  CA  LEU B  70      -8.770  18.404   4.092  1.00 73.19           C  
ATOM    528  C   LEU B  70      -8.698  18.913   5.528  1.00 73.19           C  
ATOM    529  CB  LEU B  70      -7.687  17.348   3.858  1.00 73.19           C  
ATOM    530  O   LEU B  70      -9.133  18.227   6.457  1.00 73.19           O  
ATOM    531  CG  LEU B  70      -7.783  16.556   2.553  1.00 73.19           C  
ATOM    532  CD1 LEU B  70      -6.586  15.623   2.410  1.00 73.19           C  
ATOM    533  CD2 LEU B  70      -9.089  15.770   2.499  1.00 73.19           C  
ATOM    534  N   SER B  71      -8.206  20.065   5.749  1.00 77.46           N  
ATOM    535  CA  SER B  71      -8.052  20.647   7.079  1.00 77.46           C  
ATOM    536  C   SER B  71      -9.270  21.483   7.461  1.00 77.46           C  
ATOM    537  CB  SER B  71      -6.791  21.509   7.144  1.00 77.46           C  
ATOM    538  O   SER B  71      -9.420  21.876   8.619  1.00 77.46           O  
ATOM    539  OG  SER B  71      -6.543  22.134   5.897  1.00 77.46           O  
ATOM    540  N   TYR B  72     -10.215  21.633   6.539  1.00 86.27           N  
ATOM    541  CA  TYR B  72     -11.253  22.645   6.706  1.00 86.27           C  
ATOM    542  C   TYR B  72     -12.426  22.095   7.508  1.00 86.27           C  
ATOM    543  CB  TYR B  72     -11.742  23.145   5.343  1.00 86.27           C  
ATOM    544  O   TYR B  72     -13.020  22.808   8.321  1.00 86.27           O  
ATOM    545  CG  TYR B  72     -10.734  24.000   4.614  1.00 86.27           C  
ATOM    546  CD1 TYR B  72      -9.610  24.498   5.269  1.00 86.27           C  
ATOM    547  CD2 TYR B  72     -10.904  24.312   3.269  1.00 86.27           C  
ATOM    548  CE1 TYR B  72      -8.680  25.288   4.601  1.00 86.27           C  
ATOM    549  CE2 TYR B  72      -9.980  25.101   2.592  1.00 86.27           C  
ATOM    550  OH  TYR B  72      -7.956  26.365   2.599  1.00 86.27           O  
ATOM    551  CZ  TYR B  72      -8.873  25.583   3.265  1.00 86.27           C  
ATOM    552  N   PRO B  73     -12.734  20.863   7.408  1.00 79.21           N  
ATOM    553  CA  PRO B  73     -13.924  20.354   8.094  1.00 79.21           C  
ATOM    554  C   PRO B  73     -13.935  20.688   9.584  1.00 79.21           C  
ATOM    555  CB  PRO B  73     -13.840  18.842   7.873  1.00 79.21           C  
ATOM    556  O   PRO B  73     -12.911  20.548  10.258  1.00 79.21           O  
ATOM    557  CG  PRO B  73     -13.043  18.683   6.619  1.00 79.21           C  
ATOM    558  CD  PRO B  73     -12.030  19.790   6.553  1.00 79.21           C  
ATOM    559  N   GLN B  74     -15.073  21.219  10.060  1.00 80.09           N  
ATOM    560  CA  GLN B  74     -15.376  21.497  11.460  1.00 80.09           C  
ATOM    561  C   GLN B  74     -14.520  22.643  11.991  1.00 80.09           C  
ATOM    562  CB  GLN B  74     -15.167  20.246  12.314  1.00 80.09           C  
ATOM    563  O   GLN B  74     -14.120  22.637  13.157  1.00 80.09           O  
ATOM    564  CG  GLN B  74     -16.096  19.094  11.956  1.00 80.09           C  
ATOM    565  CD  GLN B  74     -15.849  17.856  12.797  1.00 80.09           C  
ATOM    566  NE2 GLN B  74     -16.886  17.046  12.980  1.00 80.09           N  
ATOM    567  OE1 GLN B  74     -14.734  17.629  13.278  1.00 80.09           O  
ATOM    568  N   THR B  75     -14.053  23.503  11.169  1.00 89.69           N  
ATOM    569  CA  THR B  75     -13.303  24.684  11.580  1.00 89.69           C  
ATOM    570  C   THR B  75     -14.218  25.695  12.266  1.00 89.69           C  
ATOM    571  CB  THR B  75     -12.607  25.351  10.378  1.00 89.69           C  
ATOM    572  O   THR B  75     -15.320  25.967  11.786  1.00 89.69           O  
ATOM    573  CG2 THR B  75     -11.742  26.525  10.825  1.00 89.69           C  
ATOM    574  OG1 THR B  75     -11.779  24.385   9.718  1.00 89.69           O  
ATOM    575  N   ASP B  76     -13.763  26.162  13.365  1.00 93.34           N  
ATOM    576  CA  ASP B  76     -14.555  27.119  14.131  1.00 93.34           C  
ATOM    577  C   ASP B  76     -14.210  28.555  13.740  1.00 93.34           C  
ATOM    578  CB  ASP B  76     -14.340  26.916  15.632  1.00 93.34           C  
ATOM    579  O   ASP B  76     -15.061  29.444  13.806  1.00 93.34           O  
ATOM    580  CG  ASP B  76     -14.819  25.561  16.121  1.00 93.34           C  
ATOM    581  OD1 ASP B  76     -16.017  25.243  15.962  1.00 93.34           O  
ATOM    582  OD2 ASP B  76     -13.991  24.804  16.674  1.00 93.34           O  
ATOM    583  N   VAL B  77     -12.979  28.777  13.290  1.00 95.32           N  
ATOM    584  CA  VAL B  77     -12.531  30.112  12.906  1.00 95.32           C  
ATOM    585  C   VAL B  77     -11.335  30.004  11.963  1.00 95.32           C  
ATOM    586  CB  VAL B  77     -12.161  30.963  14.141  1.00 95.32           C  
ATOM    587  O   VAL B  77     -10.490  29.120  12.120  1.00 95.32           O  
ATOM    588  CG1 VAL B  77     -10.996  30.333  14.902  1.00 95.32           C  
ATOM    589  CG2 VAL B  77     -11.818  32.391  13.720  1.00 95.32           C  
ATOM    590  N   PHE B  78     -11.317  30.953  11.004  1.00 97.18           N  
ATOM    591  CA  PHE B  78     -10.198  31.020  10.071  1.00 97.18           C  
ATOM    592  C   PHE B  78      -9.355  32.264  10.326  1.00 97.18           C  
ATOM    593  CB  PHE B  78     -10.701  31.014   8.624  1.00 97.18           C  
ATOM    594  O   PHE B  78      -9.893  33.341  10.591  1.00 97.18           O  
ATOM    595  CG  PHE B  78     -11.009  29.639   8.095  1.00 97.18           C  
ATOM    596  CD1 PHE B  78      -9.985  28.775   7.727  1.00 97.18           C  
ATOM    597  CD2 PHE B  78     -12.324  29.211   7.964  1.00 97.18           C  
ATOM    598  CE1 PHE B  78     -10.267  27.502   7.236  1.00 97.18           C  
ATOM    599  CE2 PHE B  78     -12.614  27.941   7.475  1.00 97.18           C  
ATOM    600  CZ  PHE B  78     -11.584  27.088   7.110  1.00 97.18           C  
ATOM    601  N   LEU B  79      -8.094  32.078  10.259  1.00 96.95           N  
ATOM    602  CA  LEU B  79      -7.159  33.187  10.098  1.00 96.95           C  
ATOM    603  C   LEU B  79      -6.638  33.255   8.667  1.00 96.95           C  
ATOM    604  CB  LEU B  79      -5.989  33.047  11.074  1.00 96.95           C  
ATOM    605  O   LEU B  79      -5.939  32.347   8.212  1.00 96.95           O  
ATOM    606  CG  LEU B  79      -6.348  32.989  12.560  1.00 96.95           C  
ATOM    607  CD1 LEU B  79      -5.082  32.935  13.410  1.00 96.95           C  
ATOM    608  CD2 LEU B  79      -7.208  34.186  12.949  1.00 96.95           C  
ATOM    609  N   ILE B  80      -7.007  34.293   8.037  1.00 97.61           N  
ATOM    610  CA  ILE B  80      -6.415  34.532   6.725  1.00 97.61           C  
ATOM    611  C   ILE B  80      -5.240  35.498   6.858  1.00 97.61           C  
ATOM    612  CB  ILE B  80      -7.456  35.087   5.728  1.00 97.61           C  
ATOM    613  O   ILE B  80      -5.421  36.656   7.242  1.00 97.61           O  
ATOM    614  CG1 ILE B  80      -8.576  34.066   5.501  1.00 97.61           C  
ATOM    615  CG2 ILE B  80      -6.785  35.469   4.405  1.00 97.61           C  
ATOM    616  CD1 ILE B  80      -9.626  34.513   4.494  1.00 97.61           C  
ATOM    617  N   CYS B  81      -4.077  35.036   6.444  1.00 97.50           N  
ATOM    618  CA  CYS B  81      -2.855  35.786   6.711  1.00 97.50           C  
ATOM    619  C   CYS B  81      -2.235  36.297   5.416  1.00 97.50           C  
ATOM    620  CB  CYS B  81      -1.846  34.917   7.462  1.00 97.50           C  
ATOM    621  O   CYS B  81      -2.307  35.629   4.383  1.00 97.50           O  
ATOM    622  SG  CYS B  81      -2.406  34.403   9.101  1.00 97.50           S  
ATOM    623  N   PHE B  82      -1.714  37.484   5.500  1.00 97.89           N  
ATOM    624  CA  PHE B  82      -0.874  38.061   4.457  1.00 97.89           C  
ATOM    625  C   PHE B  82       0.289  38.836   5.065  1.00 97.89           C  
ATOM    626  CB  PHE B  82      -1.698  38.979   3.548  1.00 97.89           C  
ATOM    627  O   PHE B  82       0.269  39.165   6.253  1.00 97.89           O  
ATOM    628  CG  PHE B  82      -2.150  40.249   4.216  1.00 97.89           C  
ATOM    629  CD1 PHE B  82      -3.318  40.278   4.969  1.00 97.89           C  
ATOM    630  CD2 PHE B  82      -1.406  41.415   4.092  1.00 97.89           C  
ATOM    631  CE1 PHE B  82      -3.738  41.452   5.589  1.00 97.89           C  
ATOM    632  CE2 PHE B  82      -1.820  42.593   4.709  1.00 97.89           C  
ATOM    633  CZ  PHE B  82      -2.987  42.609   5.456  1.00 97.89           C  
ATOM    634  N   SER B  83       1.276  39.036   4.270  1.00 97.08           N  
ATOM    635  CA  SER B  83       2.434  39.794   4.731  1.00 97.08           C  
ATOM    636  C   SER B  83       2.277  41.281   4.430  1.00 97.08           C  
ATOM    637  CB  SER B  83       3.714  39.267   4.081  1.00 97.08           C  
ATOM    638  O   SER B  83       1.911  41.659   3.315  1.00 97.08           O  
ATOM    639  OG  SER B  83       4.819  40.095   4.400  1.00 97.08           O  
ATOM    640  N   LEU B  84       2.595  42.092   5.364  1.00 97.57           N  
ATOM    641  CA  LEU B  84       2.463  43.538   5.228  1.00 97.57           C  
ATOM    642  C   LEU B  84       3.468  44.083   4.218  1.00 97.57           C  
ATOM    643  CB  LEU B  84       2.659  44.225   6.582  1.00 97.57           C  
ATOM    644  O   LEU B  84       3.312  45.201   3.722  1.00 97.57           O  
ATOM    645  CG  LEU B  84       1.548  44.020   7.613  1.00 97.57           C  
ATOM    646  CD1 LEU B  84       1.965  44.597   8.962  1.00 97.57           C  
ATOM    647  CD2 LEU B  84       0.248  44.655   7.132  1.00 97.57           C  
ATOM    648  N   VAL B  85       4.435  43.294   3.949  1.00 96.42           N  
ATOM    649  CA  VAL B  85       5.483  43.769   3.052  1.00 96.42           C  
ATOM    650  C   VAL B  85       5.425  42.997   1.736  1.00 96.42           C  
ATOM    651  CB  VAL B  85       6.883  43.629   3.691  1.00 96.42           C  
ATOM    652  O   VAL B  85       6.376  43.024   0.951  1.00 96.42           O  
ATOM    653  CG1 VAL B  85       7.046  44.607   4.853  1.00 96.42           C  
ATOM    654  CG2 VAL B  85       7.114  42.193   4.160  1.00 96.42           C  
ATOM    655  N   SER B  86       4.324  42.256   1.496  1.00 95.86           N  
ATOM    656  CA  SER B  86       4.103  41.546   0.241  1.00 95.86           C  
ATOM    657  C   SER B  86       2.742  41.887  -0.356  1.00 95.86           C  
ATOM    658  CB  SER B  86       4.211  40.035   0.453  1.00 95.86           C  
ATOM    659  O   SER B  86       1.756  41.189  -0.107  1.00 95.86           O  
ATOM    660  OG  SER B  86       3.955  39.338  -0.755  1.00 95.86           O  
ATOM    661  N   PRO B  87       2.749  42.890  -1.184  1.00 96.16           N  
ATOM    662  CA  PRO B  87       1.495  43.300  -1.820  1.00 96.16           C  
ATOM    663  C   PRO B  87       0.817  42.162  -2.579  1.00 96.16           C  
ATOM    664  CB  PRO B  87       1.933  44.411  -2.779  1.00 96.16           C  
ATOM    665  O   PRO B  87      -0.413  42.106  -2.647  1.00 96.16           O  
ATOM    666  CG  PRO B  87       3.159  44.994  -2.153  1.00 96.16           C  
ATOM    667  CD  PRO B  87       3.930  43.887  -1.494  1.00 96.16           C  
ATOM    668  N   ALA B  88       1.542  41.337  -3.117  1.00 95.08           N  
ATOM    669  CA  ALA B  88       1.002  40.186  -3.835  1.00 95.08           C  
ATOM    670  C   ALA B  88       0.160  39.309  -2.912  1.00 95.08           C  
ATOM    671  CB  ALA B  88       2.131  39.367  -4.456  1.00 95.08           C  
ATOM    672  O   ALA B  88      -0.944  38.896  -3.274  1.00 95.08           O  
ATOM    673  N   SER B  89       0.659  39.038  -1.727  1.00 96.09           N  
ATOM    674  CA  SER B  89      -0.068  38.212  -0.768  1.00 96.09           C  
ATOM    675  C   SER B  89      -1.344  38.903  -0.300  1.00 96.09           C  
ATOM    676  CB  SER B  89       0.816  37.885   0.436  1.00 96.09           C  
ATOM    677  O   SER B  89      -2.345  38.242  -0.016  1.00 96.09           O  
ATOM    678  OG  SER B  89       1.046  39.043   1.220  1.00 96.09           O  
ATOM    679  N   PHE B  90      -1.295  40.185  -0.266  1.00 97.36           N  
ATOM    680  CA  PHE B  90      -2.453  40.982   0.122  1.00 97.36           C  
ATOM    681  C   PHE B  90      -3.560  40.869  -0.919  1.00 97.36           C  
ATOM    682  CB  PHE B  90      -2.058  42.450   0.311  1.00 97.36           C  
ATOM    683  O   PHE B  90      -4.722  40.642  -0.575  1.00 97.36           O  
ATOM    684  CG  PHE B  90      -3.208  43.344   0.691  1.00 97.36           C  
ATOM    685  CD1 PHE B  90      -3.708  44.277  -0.208  1.00 97.36           C  
ATOM    686  CD2 PHE B  90      -3.789  43.250   1.949  1.00 97.36           C  
ATOM    687  CE1 PHE B  90      -4.772  45.105   0.141  1.00 97.36           C  
ATOM    688  CE2 PHE B  90      -4.852  44.074   2.305  1.00 97.36           C  
ATOM    689  CZ  PHE B  90      -5.342  45.002   1.400  1.00 97.36           C  
ATOM    690  N   GLU B  91      -3.233  40.948  -2.116  1.00 96.58           N  
ATOM    691  CA  GLU B  91      -4.199  40.830  -3.204  1.00 96.58           C  
ATOM    692  C   GLU B  91      -4.785  39.423  -3.272  1.00 96.58           C  
ATOM    693  CB  GLU B  91      -3.551  41.195  -4.541  1.00 96.58           C  
ATOM    694  O   GLU B  91      -5.962  39.250  -3.595  1.00 96.58           O  
ATOM    695  CG  GLU B  91      -4.544  41.357  -5.683  1.00 96.58           C  
ATOM    696  CD  GLU B  91      -5.593  42.425  -5.418  1.00 96.58           C  
ATOM    697  OE1 GLU B  91      -6.709  42.333  -5.979  1.00 96.58           O  
ATOM    698  OE2 GLU B  91      -5.297  43.362  -4.643  1.00 96.58           O  
ATOM    699  N   ASN B  92      -4.024  38.465  -2.928  1.00 96.78           N  
ATOM    700  CA  ASN B  92      -4.443  37.068  -2.974  1.00 96.78           C  
ATOM    701  C   ASN B  92      -5.503  36.766  -1.918  1.00 96.78           C  
ATOM    702  CB  ASN B  92      -3.240  36.140  -2.800  1.00 96.78           C  
ATOM    703  O   ASN B  92      -6.221  35.770  -2.021  1.00 96.78           O  
ATOM    704  CG  ASN B  92      -2.423  35.998  -4.069  1.00 96.78           C  
ATOM    705  ND2 ASN B  92      -1.187  35.532  -3.930  1.00 96.78           N  
ATOM    706  OD1 ASN B  92      -2.898  36.305  -5.165  1.00 96.78           O  
ATOM    707  N   VAL B  93      -5.626  37.577  -0.922  1.00 96.90           N  
ATOM    708  CA  VAL B  93      -6.682  37.403   0.070  1.00 96.90           C  
ATOM    709  C   VAL B  93      -8.046  37.439  -0.615  1.00 96.90           C  
ATOM    710  CB  VAL B  93      -6.609  38.485   1.171  1.00 96.90           C  
ATOM    711  O   VAL B  93      -8.875  36.550  -0.408  1.00 96.90           O  
ATOM    712  CG1 VAL B  93      -7.850  38.434   2.060  1.00 96.90           C  
ATOM    713  CG2 VAL B  93      -5.342  38.311   2.006  1.00 96.90           C  
ATOM    714  N   ARG B  94      -8.196  38.403  -1.478  1.00 95.62           N  
ATOM    715  CA  ARG B  94      -9.458  38.587  -2.186  1.00 95.62           C  
ATOM    716  C   ARG B  94      -9.583  37.606  -3.347  1.00 95.62           C  
ATOM    717  CB  ARG B  94      -9.584  40.023  -2.699  1.00 95.62           C  
ATOM    718  O   ARG B  94     -10.660  37.057  -3.590  1.00 95.62           O  
ATOM    719  CG  ARG B  94     -10.880  40.301  -3.443  1.00 95.62           C  
ATOM    720  CD  ARG B  94     -10.911  41.712  -4.015  1.00 95.62           C  
ATOM    721  NE  ARG B  94     -10.778  42.721  -2.968  1.00 95.62           N  
ATOM    722  NH1 ARG B  94      -9.242  44.009  -4.117  1.00 95.62           N  
ATOM    723  NH2 ARG B  94      -9.944  44.644  -2.029  1.00 95.62           N  
ATOM    724  CZ  ARG B  94      -9.988  43.789  -3.040  1.00 95.62           C  
ATOM    725  N   ALA B  95      -8.524  37.327  -3.987  1.00 94.91           N  
ATOM    726  CA  ALA B  95      -8.543  36.581  -5.243  1.00 94.91           C  
ATOM    727  C   ALA B  95      -8.554  35.077  -4.988  1.00 94.91           C  
ATOM    728  CB  ALA B  95      -7.342  36.962  -6.106  1.00 94.91           C  
ATOM    729  O   ALA B  95      -9.159  34.317  -5.748  1.00 94.91           O  
ATOM    730  N   LYS B  96      -7.884  34.683  -3.907  1.00 94.32           N  
ATOM    731  CA  LYS B  96      -7.667  33.248  -3.752  1.00 94.32           C  
ATOM    732  C   LYS B  96      -8.208  32.751  -2.414  1.00 94.32           C  
ATOM    733  CB  LYS B  96      -6.179  32.914  -3.872  1.00 94.32           C  
ATOM    734  O   LYS B  96      -9.132  31.937  -2.376  1.00 94.32           O  
ATOM    735  CG  LYS B  96      -5.864  31.431  -3.734  1.00 94.32           C  
ATOM    736  CD  LYS B  96      -4.368  31.166  -3.831  1.00 94.32           C  
ATOM    737  CE  LYS B  96      -4.043  29.697  -3.600  1.00 94.32           C  
ATOM    738  NZ  LYS B  96      -2.578  29.429  -3.712  1.00 94.32           N  
ATOM    739  N   TRP B  97      -7.815  33.270  -1.303  1.00 96.14           N  
ATOM    740  CA  TRP B  97      -8.001  32.670   0.014  1.00 96.14           C  
ATOM    741  C   TRP B  97      -9.433  32.863   0.503  1.00 96.14           C  
ATOM    742  CB  TRP B  97      -7.018  33.272   1.023  1.00 96.14           C  
ATOM    743  O   TRP B  97     -10.068  31.916   0.971  1.00 96.14           O  
ATOM    744  CG  TRP B  97      -5.581  32.957   0.734  1.00 96.14           C  
ATOM    745  CD1 TRP B  97      -4.599  33.841   0.383  1.00 96.14           C  
ATOM    746  CD2 TRP B  97      -4.966  31.666   0.769  1.00 96.14           C  
ATOM    747  CE2 TRP B  97      -3.606  31.842   0.427  1.00 96.14           C  
ATOM    748  CE3 TRP B  97      -5.432  30.376   1.056  1.00 96.14           C  
ATOM    749  NE1 TRP B  97      -3.409  33.176   0.196  1.00 96.14           N  
ATOM    750  CH2 TRP B  97      -3.190  29.523   0.651  1.00 96.14           C  
ATOM    751  CZ2 TRP B  97      -2.708  30.774   0.366  1.00 96.14           C  
ATOM    752  CZ3 TRP B  97      -4.536  29.315   0.994  1.00 96.14           C  
ATOM    753  N   TYR B  98      -9.983  34.064   0.311  1.00 96.26           N  
ATOM    754  CA  TYR B  98     -11.357  34.299   0.740  1.00 96.26           C  
ATOM    755  C   TYR B  98     -12.330  33.425  -0.042  1.00 96.26           C  
ATOM    756  CB  TYR B  98     -11.729  35.775   0.571  1.00 96.26           C  
ATOM    757  O   TYR B  98     -13.157  32.725   0.547  1.00 96.26           O  
ATOM    758  CG  TYR B  98     -13.198  36.058   0.775  1.00 96.26           C  
ATOM    759  CD1 TYR B  98     -14.015  36.405  -0.298  1.00 96.26           C  
ATOM    760  CD2 TYR B  98     -13.770  35.980   2.040  1.00 96.26           C  
ATOM    761  CE1 TYR B  98     -15.369  36.669  -0.116  1.00 96.26           C  
ATOM    762  CE2 TYR B  98     -15.123  36.242   2.234  1.00 96.26           C  
ATOM    763  OH  TYR B  98     -17.252  36.844   1.339  1.00 96.26           O  
ATOM    764  CZ  TYR B  98     -15.913  36.584   1.152  1.00 96.26           C  
ATOM    765  N   PRO B  99     -12.285  33.371  -1.325  1.00 95.24           N  
ATOM    766  CA  PRO B  99     -13.192  32.513  -2.089  1.00 95.24           C  
ATOM    767  C   PRO B  99     -13.073  31.039  -1.706  1.00 95.24           C  
ATOM    768  CB  PRO B  99     -12.754  32.738  -3.538  1.00 95.24           C  
ATOM    769  O   PRO B  99     -14.078  30.326  -1.661  1.00 95.24           O  
ATOM    770  CG  PRO B  99     -12.114  34.088  -3.539  1.00 95.24           C  
ATOM    771  CD  PRO B  99     -11.464  34.308  -2.203  1.00 95.24           C  
ATOM    772  N   GLU B 100     -11.821  30.635  -1.426  1.00 91.53           N  
ATOM    773  CA  GLU B 100     -11.599  29.237  -1.070  1.00 91.53           C  
ATOM    774  C   GLU B 100     -12.252  28.897   0.267  1.00 91.53           C  
ATOM    775  CB  GLU B 100     -10.101  28.927  -1.017  1.00 91.53           C  
ATOM    776  O   GLU B 100     -12.965  27.898   0.380  1.00 91.53           O  
ATOM    777  CG  GLU B 100      -9.785  27.459  -0.770  1.00 91.53           C  
ATOM    778  CD  GLU B 100      -8.326  27.109  -1.018  1.00 91.53           C  
ATOM    779  OE1 GLU B 100      -7.719  26.405  -0.178  1.00 91.53           O  
ATOM    780  OE2 GLU B 100      -7.785  27.543  -2.059  1.00 91.53           O  
ATOM    781  N   VAL B 101     -12.085  29.688   1.256  1.00 93.48           N  
ATOM    782  CA  VAL B 101     -12.601  29.445   2.599  1.00 93.48           C  
ATOM    783  C   VAL B 101     -14.125  29.533   2.591  1.00 93.48           C  
ATOM    784  CB  VAL B 101     -12.015  30.444   3.622  1.00 93.48           C  
ATOM    785  O   VAL B 101     -14.806  28.689   3.179  1.00 93.48           O  
ATOM    786  CG1 VAL B 101     -12.769  30.362   4.949  1.00 93.48           C  
ATOM    787  CG2 VAL B 101     -10.526  30.178   3.833  1.00 93.48           C  
ATOM    788  N   ARG B 102     -14.637  30.448   1.891  1.00 92.98           N  
ATOM    789  CA  ARG B 102     -16.083  30.644   1.842  1.00 92.98           C  
ATOM    790  C   ARG B 102     -16.761  29.521   1.064  1.00 92.98           C  
ATOM    791  CB  ARG B 102     -16.421  31.996   1.211  1.00 92.98           C  
ATOM    792  O   ARG B 102     -17.888  29.133   1.378  1.00 92.98           O  
ATOM    793  CG  ARG B 102     -16.452  33.148   2.204  1.00 92.98           C  
ATOM    794  CD  ARG B 102     -17.554  32.970   3.239  1.00 92.98           C  
ATOM    795  NE  ARG B 102     -17.644  34.121   4.133  1.00 92.98           N  
ATOM    796  NH1 ARG B 102     -18.627  32.957   5.870  1.00 92.98           N  
ATOM    797  NH2 ARG B 102     -18.184  35.195   6.090  1.00 92.98           N  
ATOM    798  CZ  ARG B 102     -18.151  34.089   5.362  1.00 92.98           C  
ATOM    799  N   HIS B 103     -16.076  29.053   0.058  1.00 90.70           N  
ATOM    800  CA  HIS B 103     -16.599  27.933  -0.717  1.00 90.70           C  
ATOM    801  C   HIS B 103     -16.766  26.691   0.153  1.00 90.70           C  
ATOM    802  CB  HIS B 103     -15.681  27.625  -1.901  1.00 90.70           C  
ATOM    803  O   HIS B 103     -17.780  25.996   0.062  1.00 90.70           O  
ATOM    804  CG  HIS B 103     -16.145  26.476  -2.737  1.00 90.70           C  
ATOM    805  CD2 HIS B 103     -15.689  25.204  -2.832  1.00 90.70           C  
ATOM    806  ND1 HIS B 103     -17.205  26.572  -3.613  1.00 90.70           N  
ATOM    807  CE1 HIS B 103     -17.382  25.406  -4.211  1.00 90.70           C  
ATOM    808  NE2 HIS B 103     -16.475  24.559  -3.755  1.00 90.70           N  
ATOM    809  N   HIS B 104     -15.804  26.391   1.055  1.00 87.46           N  
ATOM    810  CA  HIS B 104     -15.793  25.153   1.827  1.00 87.46           C  
ATOM    811  C   HIS B 104     -16.510  25.329   3.161  1.00 87.46           C  
ATOM    812  CB  HIS B 104     -14.357  24.680   2.060  1.00 87.46           C  
ATOM    813  O   HIS B 104     -17.138  24.393   3.661  1.00 87.46           O  
ATOM    814  CG  HIS B 104     -13.682  24.177   0.824  1.00 87.46           C  
ATOM    815  CD2 HIS B 104     -12.725  24.734   0.044  1.00 87.46           C  
ATOM    816  ND1 HIS B 104     -13.979  22.957   0.258  1.00 87.46           N  
ATOM    817  CE1 HIS B 104     -13.231  22.784  -0.819  1.00 87.46           C  
ATOM    818  NE2 HIS B 104     -12.462  23.848  -0.971  1.00 87.46           N  
ATOM    819  N   CYS B 105     -16.381  26.598   3.754  1.00 89.96           N  
ATOM    820  CA  CYS B 105     -16.994  26.901   5.043  1.00 89.96           C  
ATOM    821  C   CYS B 105     -17.695  28.253   5.009  1.00 89.96           C  
ATOM    822  CB  CYS B 105     -15.942  26.890   6.151  1.00 89.96           C  
ATOM    823  O   CYS B 105     -17.179  29.239   5.539  1.00 89.96           O  
ATOM    824  SG  CYS B 105     -15.082  25.310   6.324  1.00 89.96           S  
ATOM    825  N   PRO B 106     -18.910  28.400   4.523  1.00 89.89           N  
ATOM    826  CA  PRO B 106     -19.617  29.644   4.212  1.00 89.89           C  
ATOM    827  C   PRO B 106     -19.945  30.464   5.458  1.00 89.89           C  
ATOM    828  CB  PRO B 106     -20.897  29.160   3.525  1.00 89.89           C  
ATOM    829  O   PRO B 106     -20.014  31.694   5.392  1.00 89.89           O  
ATOM    830  CG  PRO B 106     -20.683  27.696   3.309  1.00 89.89           C  
ATOM    831  CD  PRO B 106     -19.440  27.282   4.042  1.00 89.89           C  
ATOM    832  N   ASN B 107     -20.034  29.875   6.569  1.00 90.02           N  
ATOM    833  CA  ASN B 107     -20.538  30.612   7.723  1.00 90.02           C  
ATOM    834  C   ASN B 107     -19.498  30.689   8.837  1.00 90.02           C  
ATOM    835  CB  ASN B 107     -21.828  29.976   8.245  1.00 90.02           C  
ATOM    836  O   ASN B 107     -19.777  31.209   9.918  1.00 90.02           O  
ATOM    837  CG  ASN B 107     -22.959  30.038   7.237  1.00 90.02           C  
ATOM    838  ND2 ASN B 107     -23.782  28.996   7.204  1.00 90.02           N  
ATOM    839  OD1 ASN B 107     -23.092  31.014   6.494  1.00 90.02           O  
ATOM    840  N   THR B 108     -18.370  30.263   8.540  1.00 93.28           N  
ATOM    841  CA  THR B 108     -17.322  30.258   9.555  1.00 93.28           C  
ATOM    842  C   THR B 108     -16.667  31.632   9.662  1.00 93.28           C  
ATOM    843  CB  THR B 108     -16.249  29.198   9.246  1.00 93.28           C  
ATOM    844  O   THR B 108     -16.347  32.254   8.647  1.00 93.28           O  
ATOM    845  CG2 THR B 108     -15.280  29.040  10.414  1.00 93.28           C  
ATOM    846  OG1 THR B 108     -16.888  27.940   8.996  1.00 93.28           O  
ATOM    847  N   PRO B 109     -16.550  32.202  10.867  1.00 96.33           N  
ATOM    848  CA  PRO B 109     -15.934  33.517  11.062  1.00 96.33           C  
ATOM    849  C   PRO B 109     -14.489  33.570  10.572  1.00 96.33           C  
ATOM    850  CB  PRO B 109     -16.004  33.717  12.578  1.00 96.33           C  
ATOM    851  O   PRO B 109     -13.763  32.577  10.672  1.00 96.33           O  
ATOM    852  CG  PRO B 109     -16.133  32.338  13.140  1.00 96.33           C  
ATOM    853  CD  PRO B 109     -16.755  31.454  12.097  1.00 96.33           C  
ATOM    854  N   ILE B 110     -14.144  34.771  10.106  1.00 97.03           N  
ATOM    855  CA  ILE B 110     -12.813  34.983   9.546  1.00 97.03           C  
ATOM    856  C   ILE B 110     -12.138  36.156  10.253  1.00 97.03           C  
ATOM    857  CB  ILE B 110     -12.874  35.238   8.024  1.00 97.03           C  
ATOM    858  O   ILE B 110     -12.774  37.178  10.521  1.00 97.03           O  
ATOM    859  CG1 ILE B 110     -13.419  34.004   7.297  1.00 97.03           C  
ATOM    860  CG2 ILE B 110     -11.494  35.626   7.485  1.00 97.03           C  
ATOM    861  CD1 ILE B 110     -13.747  34.243   5.830  1.00 97.03           C  
ATOM    862  N   ILE B 111     -10.921  36.013  10.614  1.00 96.97           N  
ATOM    863  CA  ILE B 111     -10.055  37.094  11.071  1.00 96.97           C  
ATOM    864  C   ILE B 111      -8.950  37.339  10.046  1.00 96.97           C  
ATOM    865  CB  ILE B 111      -9.442  36.781  12.455  1.00 96.97           C  
ATOM    866  O   ILE B 111      -8.222  36.415   9.677  1.00 96.97           O  
ATOM    867  CG1 ILE B 111     -10.550  36.554  13.490  1.00 96.97           C  
ATOM    868  CG2 ILE B 111      -8.503  37.907  12.897  1.00 96.97           C  
ATOM    869  CD1 ILE B 111     -10.341  37.308  14.796  1.00 96.97           C  
ATOM    870  N   LEU B 112      -8.879  38.531   9.601  1.00 98.26           N  
ATOM    871  CA  LEU B 112      -7.808  38.903   8.683  1.00 98.26           C  
ATOM    872  C   LEU B 112      -6.575  39.371   9.448  1.00 98.26           C  
ATOM    873  CB  LEU B 112      -8.279  40.004   7.729  1.00 98.26           C  
ATOM    874  O   LEU B 112      -6.668  40.251  10.307  1.00 98.26           O  
ATOM    875  CG  LEU B 112      -7.279  40.450   6.662  1.00 98.26           C  
ATOM    876  CD1 LEU B 112      -6.975  39.301   5.706  1.00 98.26           C  
ATOM    877  CD2 LEU B 112      -7.812  41.659   5.900  1.00 98.26           C  
ATOM    878  N   VAL B 113      -5.422  38.827   9.050  1.00 98.22           N  
ATOM    879  CA  VAL B 113      -4.224  39.090   9.841  1.00 98.22           C  
ATOM    880  C   VAL B 113      -3.089  39.542   8.926  1.00 98.22           C  
ATOM    881  CB  VAL B 113      -3.794  37.845  10.649  1.00 98.22           C  
ATOM    882  O   VAL B 113      -2.717  38.830   7.990  1.00 98.22           O  
ATOM    883  CG1 VAL B 113      -2.554  38.149  11.490  1.00 98.22           C  
ATOM    884  CG2 VAL B 113      -4.940  37.363  11.537  1.00 98.22           C  
ATOM    885  N   GLY B 114      -2.576  40.685   9.208  1.00 98.30           N  
ATOM    886  CA  GLY B 114      -1.328  41.128   8.605  1.00 98.30           C  
ATOM    887  C   GLY B 114      -0.104  40.731   9.409  1.00 98.30           C  
ATOM    888  O   GLY B 114       0.041  41.130  10.566  1.00 98.30           O  
ATOM    889  N   THR B 115       0.814  39.974   8.756  1.00 96.66           N  
ATOM    890  CA  THR B 115       1.985  39.455   9.456  1.00 96.66           C  
ATOM    891  C   THR B 115       3.223  40.285   9.127  1.00 96.66           C  
ATOM    892  CB  THR B 115       2.242  37.980   9.097  1.00 96.66           C  
ATOM    893  O   THR B 115       3.176  41.165   8.265  1.00 96.66           O  
ATOM    894  CG2 THR B 115       1.042  37.110   9.454  1.00 96.66           C  
ATOM    895  OG1 THR B 115       2.494  37.874   7.690  1.00 96.66           O  
ATOM    896  N   LYS B 116       4.298  40.091   9.843  1.00 95.64           N  
ATOM    897  CA  LYS B 116       5.608  40.707   9.654  1.00 95.64           C  
ATOM    898  C   LYS B 116       5.548  42.212   9.893  1.00 95.64           C  
ATOM    899  CB  LYS B 116       6.138  40.420   8.248  1.00 95.64           C  
ATOM    900  O   LYS B 116       6.100  42.993   9.114  1.00 95.64           O  
ATOM    901  CG  LYS B 116       6.339  38.941   7.951  1.00 95.64           C  
ATOM    902  CD  LYS B 116       7.093  38.730   6.645  1.00 95.64           C  
ATOM    903  CE  LYS B 116       7.270  37.250   6.333  1.00 95.64           C  
ATOM    904  NZ  LYS B 116       8.156  37.036   5.150  1.00 95.64           N  
ATOM    905  N   LEU B 117       4.808  42.634  10.873  1.00 95.79           N  
ATOM    906  CA  LEU B 117       4.654  44.032  11.259  1.00 95.79           C  
ATOM    907  C   LEU B 117       6.012  44.676  11.521  1.00 95.79           C  
ATOM    908  CB  LEU B 117       3.771  44.150  12.505  1.00 95.79           C  
ATOM    909  O   LEU B 117       6.200  45.866  11.258  1.00 95.79           O  
ATOM    910  CG  LEU B 117       3.458  45.569  12.982  1.00 95.79           C  
ATOM    911  CD1 LEU B 117       2.627  46.308  11.937  1.00 95.79           C  
ATOM    912  CD2 LEU B 117       2.732  45.535  14.322  1.00 95.79           C  
ATOM    913  N   ASP B 118       6.977  43.910  11.908  1.00 93.37           N  
ATOM    914  CA  ASP B 118       8.315  44.402  12.221  1.00 93.37           C  
ATOM    915  C   ASP B 118       9.024  44.904  10.965  1.00 93.37           C  
ATOM    916  CB  ASP B 118       9.146  43.307  12.893  1.00 93.37           C  
ATOM    917  O   ASP B 118       9.927  45.739  11.048  1.00 93.37           O  
ATOM    918  CG  ASP B 118       9.178  42.014  12.097  1.00 93.37           C  
ATOM    919  OD1 ASP B 118       8.102  41.438  11.827  1.00 93.37           O  
ATOM    920  OD2 ASP B 118      10.288  41.565  11.740  1.00 93.37           O  
ATOM    921  N   LEU B 119       8.564  44.512   9.878  1.00 94.64           N  
ATOM    922  CA  LEU B 119       9.253  44.829   8.632  1.00 94.64           C  
ATOM    923  C   LEU B 119       8.607  46.026   7.943  1.00 94.64           C  
ATOM    924  CB  LEU B 119       9.246  43.620   7.692  1.00 94.64           C  
ATOM    925  O   LEU B 119       9.145  46.548   6.963  1.00 94.64           O  
ATOM    926  CG  LEU B 119      10.018  42.388   8.167  1.00 94.64           C  
ATOM    927  CD1 LEU B 119       9.918  41.270   7.135  1.00 94.64           C  
ATOM    928  CD2 LEU B 119      11.476  42.742   8.440  1.00 94.64           C  
ATOM    929  N   ARG B 120       7.452  46.432   8.397  1.00 92.43           N  
ATOM    930  CA  ARG B 120       6.723  47.517   7.748  1.00 92.43           C  
ATOM    931  C   ARG B 120       7.552  48.796   7.725  1.00 92.43           C  
ATOM    932  CB  ARG B 120       5.390  47.769   8.457  1.00 92.43           C  
ATOM    933  O   ARG B 120       7.539  49.532   6.736  1.00 92.43           O  
ATOM    934  CG  ARG B 120       4.501  48.782   7.754  1.00 92.43           C  
ATOM    935  CD  ARG B 120       3.167  48.953   8.469  1.00 92.43           C  
ATOM    936  NE  ARG B 120       2.343  47.752   8.368  1.00 92.43           N  
ATOM    937  NH1 ARG B 120       0.677  48.527   9.768  1.00 92.43           N  
ATOM    938  NH2 ARG B 120       0.511  46.444   8.825  1.00 92.43           N  
ATOM    939  CZ  ARG B 120       1.179  47.577   8.987  1.00 92.43           C  
ATOM    940  N   ASP B 121       8.383  49.061   8.828  1.00 92.04           N  
ATOM    941  CA  ASP B 121       9.174  50.285   8.927  1.00 92.04           C  
ATOM    942  C   ASP B 121      10.666  49.986   8.799  1.00 92.04           C  
ATOM    943  CB  ASP B 121       8.892  51.000  10.250  1.00 92.04           C  
ATOM    944  O   ASP B 121      11.501  50.862   9.034  1.00 92.04           O  
ATOM    945  CG  ASP B 121       7.449  51.454  10.383  1.00 92.04           C  
ATOM    946  OD1 ASP B 121       6.876  51.963   9.395  1.00 92.04           O  
ATOM    947  OD2 ASP B 121       6.880  51.304  11.486  1.00 92.04           O  
ATOM    948  N   ASP B 122      10.962  48.783   8.393  1.00 93.32           N  
ATOM    949  CA  ASP B 122      12.354  48.385   8.212  1.00 93.32           C  
ATOM    950  C   ASP B 122      12.948  49.018   6.956  1.00 93.32           C  
ATOM    951  CB  ASP B 122      12.472  46.861   8.139  1.00 93.32           C  
ATOM    952  O   ASP B 122      12.403  48.866   5.860  1.00 93.32           O  
ATOM    953  CG  ASP B 122      13.906  46.384   7.990  1.00 93.32           C  
ATOM    954  OD1 ASP B 122      14.711  46.569   8.928  1.00 93.32           O  
ATOM    955  OD2 ASP B 122      14.234  45.820   6.924  1.00 93.32           O  
ATOM    956  N   LYS B 123      14.027  49.686   7.078  1.00 94.11           N  
ATOM    957  CA  LYS B 123      14.645  50.488   6.025  1.00 94.11           C  
ATOM    958  C   LYS B 123      15.036  49.620   4.832  1.00 94.11           C  
ATOM    959  CB  LYS B 123      15.872  51.225   6.561  1.00 94.11           C  
ATOM    960  O   LYS B 123      14.735  49.960   3.685  1.00 94.11           O  
ATOM    961  CG  LYS B 123      15.540  52.408   7.459  1.00 94.11           C  
ATOM    962  CD  LYS B 123      16.794  53.172   7.864  1.00 94.11           C  
ATOM    963  CE  LYS B 123      16.473  54.306   8.828  1.00 94.11           C  
ATOM    964  NZ  LYS B 123      17.705  55.030   9.262  1.00 94.11           N  
ATOM    965  N   ASP B 124      15.649  48.585   5.124  1.00 94.33           N  
ATOM    966  CA  ASP B 124      16.108  47.687   4.069  1.00 94.33           C  
ATOM    967  C   ASP B 124      14.930  47.110   3.287  1.00 94.33           C  
ATOM    968  CB  ASP B 124      16.954  46.555   4.658  1.00 94.33           C  
ATOM    969  O   ASP B 124      14.974  47.031   2.058  1.00 94.33           O  
ATOM    970  CG  ASP B 124      18.281  47.036   5.217  1.00 94.33           C  
ATOM    971  OD1 ASP B 124      18.818  48.052   4.725  1.00 94.33           O  
ATOM    972  OD2 ASP B 124      18.797  46.391   6.155  1.00 94.33           O  
ATOM    973  N   THR B 125      13.881  46.756   3.950  1.00 92.40           N  
ATOM    974  CA  THR B 125      12.698  46.164   3.336  1.00 92.40           C  
ATOM    975  C   THR B 125      11.965  47.190   2.475  1.00 92.40           C  
ATOM    976  CB  THR B 125      11.737  45.603   4.400  1.00 92.40           C  
ATOM    977  O   THR B 125      11.544  46.883   1.358  1.00 92.40           O  
ATOM    978  CG2 THR B 125      10.581  44.847   3.753  1.00 92.40           C  
ATOM    979  OG1 THR B 125      12.455  44.711   5.261  1.00 92.40           O  
ATOM    980  N   ILE B 126      11.920  48.374   2.899  1.00 92.82           N  
ATOM    981  CA  ILE B 126      11.239  49.451   2.189  1.00 92.82           C  
ATOM    982  C   ILE B 126      11.996  49.782   0.905  1.00 92.82           C  
ATOM    983  CB  ILE B 126      11.101  50.712   3.071  1.00 92.82           C  
ATOM    984  O   ILE B 126      11.387  49.995  -0.145  1.00 92.82           O  
ATOM    985  CG1 ILE B 126      10.183  50.430   4.266  1.00 92.82           C  
ATOM    986  CG2 ILE B 126      10.582  51.893   2.247  1.00 92.82           C  
ATOM    987  CD1 ILE B 126      10.093  51.579   5.261  1.00 92.82           C  
ATOM    988  N   GLU B 127      13.328  49.744   0.958  1.00 93.68           N  
ATOM    989  CA  GLU B 127      14.159  50.022  -0.210  1.00 93.68           C  
ATOM    990  C   GLU B 127      13.984  48.948  -1.280  1.00 93.68           C  
ATOM    991  CB  GLU B 127      15.632  50.130   0.192  1.00 93.68           C  
ATOM    992  O   GLU B 127      13.889  49.258  -2.469  1.00 93.68           O  
ATOM    993  CG  GLU B 127      15.999  51.462   0.830  1.00 93.68           C  
ATOM    994  CD  GLU B 127      17.460  51.547   1.242  1.00 93.68           C  
ATOM    995  OE1 GLU B 127      17.885  52.607   1.755  1.00 93.68           O  
ATOM    996  OE2 GLU B 127      18.186  50.546   1.048  1.00 93.68           O  
ATOM    997  N   LYS B 128      13.933  47.730  -0.830  1.00 93.57           N  
ATOM    998  CA  LYS B 128      13.734  46.612  -1.747  1.00 93.57           C  
ATOM    999  C   LYS B 128      12.382  46.709  -2.447  1.00 93.57           C  
ATOM   1000  CB  LYS B 128      13.844  45.281  -1.001  1.00 93.57           C  
ATOM   1001  O   LYS B 128      12.277  46.439  -3.645  1.00 93.57           O  
ATOM   1002  CG  LYS B 128      15.271  44.875  -0.666  1.00 93.57           C  
ATOM   1003  CD  LYS B 128      15.319  43.520   0.029  1.00 93.57           C  
ATOM   1004  CE  LYS B 128      16.732  43.166   0.471  1.00 93.57           C  
ATOM   1005  NZ  LYS B 128      16.765  41.900   1.263  1.00 93.57           N  
ATOM   1006  N   LEU B 129      11.328  47.094  -1.733  1.00 93.06           N  
ATOM   1007  CA  LEU B 129       9.985  47.236  -2.285  1.00 93.06           C  
ATOM   1008  C   LEU B 129       9.915  48.418  -3.246  1.00 93.06           C  
ATOM   1009  CB  LEU B 129       8.960  47.414  -1.163  1.00 93.06           C  
ATOM   1010  O   LEU B 129       9.250  48.343  -4.282  1.00 93.06           O  
ATOM   1011  CG  LEU B 129       8.536  46.144  -0.423  1.00 93.06           C  
ATOM   1012  CD1 LEU B 129       7.731  46.499   0.822  1.00 93.06           C  
ATOM   1013  CD2 LEU B 129       7.732  45.232  -1.343  1.00 93.06           C  
ATOM   1014  N   LYS B 130      10.670  49.437  -2.901  1.00 93.12           N  
ATOM   1015  CA  LYS B 130      10.705  50.631  -3.740  1.00 93.12           C  
ATOM   1016  C   LYS B 130      11.294  50.321  -5.114  1.00 93.12           C  
ATOM   1017  CB  LYS B 130      11.511  51.740  -3.063  1.00 93.12           C  
ATOM   1018  O   LYS B 130      10.848  50.869  -6.124  1.00 93.12           O  
ATOM   1019  CG  LYS B 130      10.701  52.593  -2.098  1.00 93.12           C  
ATOM   1020  CD  LYS B 130      11.525  53.750  -1.547  1.00 93.12           C  
ATOM   1021  CE  LYS B 130      10.738  54.563  -0.528  1.00 93.12           C  
ATOM   1022  NZ  LYS B 130      11.551  55.683   0.033  1.00 93.12           N  
ATOM   1023  N   GLU B 131      12.297  49.440  -5.183  1.00 92.91           N  
ATOM   1024  CA  GLU B 131      12.918  49.020  -6.435  1.00 92.91           C  
ATOM   1025  C   GLU B 131      11.899  48.373  -7.369  1.00 92.91           C  
ATOM   1026  CB  GLU B 131      14.072  48.050  -6.164  1.00 92.91           C  
ATOM   1027  O   GLU B 131      12.005  48.492  -8.591  1.00 92.91           O  
ATOM   1028  CG  GLU B 131      15.294  48.708  -5.541  1.00 92.91           C  
ATOM   1029  CD  GLU B 131      16.395  47.718  -5.191  1.00 92.91           C  
ATOM   1030  OE1 GLU B 131      17.413  48.131  -4.591  1.00 92.91           O  
ATOM   1031  OE2 GLU B 131      16.238  46.522  -5.521  1.00 92.91           O  
ATOM   1032  N   LYS B 132      10.904  47.805  -6.797  1.00 93.15           N  
ATOM   1033  CA  LYS B 132       9.858  47.143  -7.572  1.00 93.15           C  
ATOM   1034  C   LYS B 132       8.611  48.018  -7.671  1.00 93.15           C  
ATOM   1035  CB  LYS B 132       9.501  45.793  -6.949  1.00 93.15           C  
ATOM   1036  O   LYS B 132       7.540  47.541  -8.052  1.00 93.15           O  
ATOM   1037  CG  LYS B 132      10.644  44.789  -6.953  1.00 93.15           C  
ATOM   1038  CD  LYS B 132      10.228  43.466  -6.323  1.00 93.15           C  
ATOM   1039  CE  LYS B 132      11.384  42.475  -6.286  1.00 93.15           C  
ATOM   1040  NZ  LYS B 132      10.981  41.177  -5.665  1.00 93.15           N  
ATOM   1041  N   LYS B 133       8.711  49.304  -7.138  1.00 93.06           N  
ATOM   1042  CA  LYS B 133       7.629  50.284  -7.169  1.00 93.06           C  
ATOM   1043  C   LYS B 133       6.460  49.841  -6.294  1.00 93.06           C  
ATOM   1044  CB  LYS B 133       7.152  50.511  -8.605  1.00 93.06           C  
ATOM   1045  O   LYS B 133       5.298  49.992  -6.678  1.00 93.06           O  
ATOM   1046  CG  LYS B 133       8.208  51.115  -9.519  1.00 93.06           C  
ATOM   1047  CD  LYS B 133       7.649  51.397 -10.908  1.00 93.06           C  
ATOM   1048  CE  LYS B 133       8.723  51.933 -11.846  1.00 93.06           C  
ATOM   1049  NZ  LYS B 133       8.176  52.229 -13.203  1.00 93.06           N  
ATOM   1050  N   LEU B 134       6.772  49.235  -5.288  1.00 94.34           N  
ATOM   1051  CA  LEU B 134       5.763  48.762  -4.347  1.00 94.34           C  
ATOM   1052  C   LEU B 134       5.951  49.409  -2.978  1.00 94.34           C  
ATOM   1053  CB  LEU B 134       5.824  47.238  -4.217  1.00 94.34           C  
ATOM   1054  O   LEU B 134       7.012  49.968  -2.692  1.00 94.34           O  
ATOM   1055  CG  LEU B 134       5.506  46.436  -5.480  1.00 94.34           C  
ATOM   1056  CD1 LEU B 134       5.927  44.981  -5.305  1.00 94.34           C  
ATOM   1057  CD2 LEU B 134       4.021  46.532  -5.814  1.00 94.34           C  
ATOM   1058  N   THR B 135       4.913  49.459  -2.185  1.00 94.52           N  
ATOM   1059  CA  THR B 135       4.934  49.969  -0.819  1.00 94.52           C  
ATOM   1060  C   THR B 135       4.242  48.996   0.132  1.00 94.52           C  
ATOM   1061  CB  THR B 135       4.258  51.349  -0.727  1.00 94.52           C  
ATOM   1062  O   THR B 135       3.366  48.233  -0.282  1.00 94.52           O  
ATOM   1063  CG2 THR B 135       5.004  52.384  -1.564  1.00 94.52           C  
ATOM   1064  OG1 THR B 135       2.911  51.248  -1.204  1.00 94.52           O  
ATOM   1065  N   PRO B 136       4.693  49.008   1.408  1.00 95.92           N  
ATOM   1066  CA  PRO B 136       4.032  48.147   2.391  1.00 95.92           C  
ATOM   1067  C   PRO B 136       2.546  48.463   2.547  1.00 95.92           C  
ATOM   1068  CB  PRO B 136       4.792  48.443   3.687  1.00 95.92           C  
ATOM   1069  O   PRO B 136       2.118  49.587   2.274  1.00 95.92           O  
ATOM   1070  CG  PRO B 136       6.081  49.054   3.242  1.00 95.92           C  
ATOM   1071  CD  PRO B 136       5.856  49.737   1.924  1.00 95.92           C  
ATOM   1072  N   ILE B 137       1.790  47.482   2.934  1.00 96.96           N  
ATOM   1073  CA  ILE B 137       0.349  47.618   3.117  1.00 96.96           C  
ATOM   1074  C   ILE B 137       0.064  48.453   4.363  1.00 96.96           C  
ATOM   1075  CB  ILE B 137      -0.339  46.239   3.227  1.00 96.96           C  
ATOM   1076  O   ILE B 137       0.628  48.200   5.430  1.00 96.96           O  
ATOM   1077  CG1 ILE B 137       0.023  45.364   2.022  1.00 96.96           C  
ATOM   1078  CG2 ILE B 137      -1.857  46.401   3.351  1.00 96.96           C  
ATOM   1079  CD1 ILE B 137      -0.419  45.940   0.684  1.00 96.96           C  
ATOM   1080  N   THR B 138      -0.761  49.440   4.202  1.00 96.66           N  
ATOM   1081  CA  THR B 138      -1.097  50.323   5.313  1.00 96.66           C  
ATOM   1082  C   THR B 138      -2.275  49.768   6.108  1.00 96.66           C  
ATOM   1083  CB  THR B 138      -1.433  51.742   4.816  1.00 96.66           C  
ATOM   1084  O   THR B 138      -3.030  48.932   5.608  1.00 96.66           O  
ATOM   1085  CG2 THR B 138      -0.284  52.326   4.001  1.00 96.66           C  
ATOM   1086  OG1 THR B 138      -2.607  51.689   3.995  1.00 96.66           O  
ATOM   1087  N   TYR B 139      -2.407  50.254   7.339  1.00 96.35           N  
ATOM   1088  CA  TYR B 139      -3.477  49.797   8.219  1.00 96.35           C  
ATOM   1089  C   TYR B 139      -4.844  50.063   7.599  1.00 96.35           C  
ATOM   1090  CB  TYR B 139      -3.381  50.485   9.584  1.00 96.35           C  
ATOM   1091  O   TYR B 139      -5.702  49.178   7.571  1.00 96.35           O  
ATOM   1092  CG  TYR B 139      -4.342  49.935  10.610  1.00 96.35           C  
ATOM   1093  CD1 TYR B 139      -5.542  50.585  10.887  1.00 96.35           C  
ATOM   1094  CD2 TYR B 139      -4.052  48.765  11.304  1.00 96.35           C  
ATOM   1095  CE1 TYR B 139      -6.430  50.083  11.832  1.00 96.35           C  
ATOM   1096  CE2 TYR B 139      -4.932  48.254  12.252  1.00 96.35           C  
ATOM   1097  OH  TYR B 139      -6.993  48.417  13.446  1.00 96.35           O  
ATOM   1098  CZ  TYR B 139      -6.117  48.919  12.508  1.00 96.35           C  
ATOM   1099  N   PRO B 140      -5.081  51.252   6.992  1.00 97.29           N  
ATOM   1100  CA  PRO B 140      -6.377  51.513   6.363  1.00 97.29           C  
ATOM   1101  C   PRO B 140      -6.676  50.558   5.209  1.00 97.29           C  
ATOM   1102  CB  PRO B 140      -6.241  52.952   5.860  1.00 97.29           C  
ATOM   1103  O   PRO B 140      -7.832  50.184   4.997  1.00 97.29           O  
ATOM   1104  CG  PRO B 140      -5.188  53.562   6.726  1.00 97.29           C  
ATOM   1105  CD  PRO B 140      -4.216  52.488   7.123  1.00 97.29           C  
ATOM   1106  N   GLN B 141      -5.704  50.210   4.445  1.00 97.03           N  
ATOM   1107  CA  GLN B 141      -5.879  49.243   3.367  1.00 97.03           C  
ATOM   1108  C   GLN B 141      -6.335  47.891   3.908  1.00 97.03           C  
ATOM   1109  CB  GLN B 141      -4.581  49.080   2.575  1.00 97.03           C  
ATOM   1110  O   GLN B 141      -7.223  47.255   3.337  1.00 97.03           O  
ATOM   1111  CG  GLN B 141      -4.228  50.288   1.717  1.00 97.03           C  
ATOM   1112  CD  GLN B 141      -2.885  50.146   1.027  1.00 97.03           C  
ATOM   1113  NE2 GLN B 141      -2.781  50.680  -0.185  1.00 97.03           N  
ATOM   1114  OE1 GLN B 141      -1.947  49.561   1.579  1.00 97.03           O  
ATOM   1115  N   GLY B 142      -5.703  47.492   5.002  1.00 97.07           N  
ATOM   1116  CA  GLY B 142      -6.101  46.252   5.648  1.00 97.07           C  
ATOM   1117  C   GLY B 142      -7.531  46.273   6.152  1.00 97.07           C  
ATOM   1118  O   GLY B 142      -8.272  45.303   5.978  1.00 97.07           O  
ATOM   1119  N   LEU B 143      -7.946  47.352   6.775  1.00 96.99           N  
ATOM   1120  CA  LEU B 143      -9.304  47.513   7.282  1.00 96.99           C  
ATOM   1121  C   LEU B 143     -10.320  47.449   6.146  1.00 96.99           C  
ATOM   1122  CB  LEU B 143      -9.443  48.842   8.031  1.00 96.99           C  
ATOM   1123  O   LEU B 143     -11.380  46.835   6.290  1.00 96.99           O  
ATOM   1124  CG  LEU B 143      -9.000  48.844   9.495  1.00 96.99           C  
ATOM   1125  CD1 LEU B 143      -8.827  50.275   9.994  1.00 96.99           C  
ATOM   1126  CD2 LEU B 143     -10.004  48.089  10.359  1.00 96.99           C  
ATOM   1127  N   ALA B 144      -9.986  48.104   5.074  1.00 97.17           N  
ATOM   1128  CA  ALA B 144     -10.846  48.095   3.893  1.00 97.17           C  
ATOM   1129  C   ALA B 144     -11.042  46.676   3.368  1.00 97.17           C  
ATOM   1130  CB  ALA B 144     -10.259  48.987   2.802  1.00 97.17           C  
ATOM   1131  O   ALA B 144     -12.158  46.287   3.014  1.00 97.17           O  
ATOM   1132  N   MET B 145      -9.967  45.915   3.268  1.00 97.16           N  
ATOM   1133  CA  MET B 145     -10.031  44.526   2.821  1.00 97.16           C  
ATOM   1134  C   MET B 145     -10.883  43.688   3.768  1.00 97.16           C  
ATOM   1135  CB  MET B 145      -8.626  43.930   2.714  1.00 97.16           C  
ATOM   1136  O   MET B 145     -11.670  42.850   3.325  1.00 97.16           O  
ATOM   1137  CG  MET B 145      -8.608  42.486   2.239  1.00 97.16           C  
ATOM   1138  SD  MET B 145      -9.030  42.325   0.461  1.00 97.16           S  
ATOM   1139  CE  MET B 145      -7.529  43.017  -0.288  1.00 97.16           C  
ATOM   1140  N   ALA B 146     -10.701  43.858   5.079  1.00 96.96           N  
ATOM   1141  CA  ALA B 146     -11.475  43.130   6.081  1.00 96.96           C  
ATOM   1142  C   ALA B 146     -12.971  43.378   5.906  1.00 96.96           C  
ATOM   1143  CB  ALA B 146     -11.034  43.527   7.487  1.00 96.96           C  
ATOM   1144  O   ALA B 146     -13.777  42.452   6.015  1.00 96.96           O  
ATOM   1145  N   LYS B 147     -13.352  44.608   5.642  1.00 95.75           N  
ATOM   1146  CA  LYS B 147     -14.749  44.958   5.398  1.00 95.75           C  
ATOM   1147  C   LYS B 147     -15.262  44.307   4.117  1.00 95.75           C  
ATOM   1148  CB  LYS B 147     -14.916  46.476   5.318  1.00 95.75           C  
ATOM   1149  O   LYS B 147     -16.380  43.788   4.084  1.00 95.75           O  
ATOM   1150  CG  LYS B 147     -15.050  47.156   6.673  1.00 95.75           C  
ATOM   1151  CD  LYS B 147     -15.278  48.655   6.526  1.00 95.75           C  
ATOM   1152  CE  LYS B 147     -15.238  49.363   7.873  1.00 95.75           C  
ATOM   1153  NZ  LYS B 147     -15.398  50.841   7.728  1.00 95.75           N  
ATOM   1154  N   GLU B 148     -14.446  44.355   3.133  1.00 95.44           N  
ATOM   1155  CA  GLU B 148     -14.804  43.805   1.829  1.00 95.44           C  
ATOM   1156  C   GLU B 148     -15.090  42.309   1.921  1.00 95.44           C  
ATOM   1157  CB  GLU B 148     -13.691  44.067   0.811  1.00 95.44           C  
ATOM   1158  O   GLU B 148     -16.029  41.812   1.296  1.00 95.44           O  
ATOM   1159  CG  GLU B 148     -14.047  43.653  -0.610  1.00 95.44           C  
ATOM   1160  CD  GLU B 148     -12.927  43.904  -1.606  1.00 95.44           C  
ATOM   1161  OE1 GLU B 148     -12.913  43.259  -2.679  1.00 95.44           O  
ATOM   1162  OE2 GLU B 148     -12.055  44.752  -1.312  1.00 95.44           O  
ATOM   1163  N   ILE B 149     -14.322  41.592   2.718  1.00 94.97           N  
ATOM   1164  CA  ILE B 149     -14.468  40.141   2.760  1.00 94.97           C  
ATOM   1165  C   ILE B 149     -15.366  39.746   3.930  1.00 94.97           C  
ATOM   1166  CB  ILE B 149     -13.096  39.438   2.877  1.00 94.97           C  
ATOM   1167  O   ILE B 149     -15.613  38.559   4.158  1.00 94.97           O  
ATOM   1168  CG1 ILE B 149     -12.413  39.817   4.196  1.00 94.97           C  
ATOM   1169  CG2 ILE B 149     -12.207  39.787   1.679  1.00 94.97           C  
ATOM   1170  CD1 ILE B 149     -11.192  38.969   4.526  1.00 94.97           C  
ATOM   1171  N   GLY B 150     -15.846  40.691   4.678  1.00 93.55           N  
ATOM   1172  CA  GLY B 150     -16.740  40.419   5.792  1.00 93.55           C  
ATOM   1173  C   GLY B 150     -16.042  39.769   6.972  1.00 93.55           C  
ATOM   1174  O   GLY B 150     -16.610  38.898   7.633  1.00 93.55           O  
ATOM   1175  N   ALA B 151     -14.795  40.112   7.220  1.00 95.65           N  
ATOM   1176  CA  ALA B 151     -14.044  39.577   8.352  1.00 95.65           C  
ATOM   1177  C   ALA B 151     -14.545  40.163   9.669  1.00 95.65           C  
ATOM   1178  CB  ALA B 151     -12.553  39.857   8.182  1.00 95.65           C  
ATOM   1179  O   ALA B 151     -14.991  41.312   9.715  1.00 95.65           O  
ATOM   1180  N   VAL B 152     -14.526  39.427  10.669  1.00 94.85           N  
ATOM   1181  CA  VAL B 152     -14.949  39.864  11.995  1.00 94.85           C  
ATOM   1182  C   VAL B 152     -14.038  40.988  12.484  1.00 94.85           C  
ATOM   1183  CB  VAL B 152     -14.945  38.696  13.007  1.00 94.85           C  
ATOM   1184  O   VAL B 152     -14.506  41.955  13.091  1.00 94.85           O  
ATOM   1185  CG1 VAL B 152     -15.285  39.196  14.410  1.00 94.85           C  
ATOM   1186  CG2 VAL B 152     -15.925  37.609  12.570  1.00 94.85           C  
ATOM   1187  N   LYS B 153     -12.718  40.832  12.178  1.00 96.02           N  
ATOM   1188  CA  LYS B 153     -11.740  41.819  12.628  1.00 96.02           C  
ATOM   1189  C   LYS B 153     -10.480  41.776  11.769  1.00 96.02           C  
ATOM   1190  CB  LYS B 153     -11.381  41.587  14.097  1.00 96.02           C  
ATOM   1191  O   LYS B 153     -10.208  40.772  11.107  1.00 96.02           O  
ATOM   1192  CG  LYS B 153     -11.324  42.861  14.928  1.00 96.02           C  
ATOM   1193  CD  LYS B 153     -11.252  42.553  16.418  1.00 96.02           C  
ATOM   1194  CE  LYS B 153     -11.367  43.818  17.258  1.00 96.02           C  
ATOM   1195  NZ  LYS B 153     -11.355  43.515  18.720  1.00 96.02           N  
ATOM   1196  N   TYR B 154      -9.832  42.886  11.755  1.00 97.78           N  
ATOM   1197  CA  TYR B 154      -8.502  42.985  11.165  1.00 97.78           C  
ATOM   1198  C   TYR B 154      -7.447  43.240  12.235  1.00 97.78           C  
ATOM   1199  CB  TYR B 154      -8.460  44.100  10.115  1.00 97.78           C  
ATOM   1200  O   TYR B 154      -7.579  44.168  13.037  1.00 97.78           O  
ATOM   1201  CG  TYR B 154      -7.084  44.349   9.548  1.00 97.78           C  
ATOM   1202  CD1 TYR B 154      -6.476  45.597   9.668  1.00 97.78           C  
ATOM   1203  CD2 TYR B 154      -6.390  43.339   8.892  1.00 97.78           C  
ATOM   1204  CE1 TYR B 154      -5.208  45.832   9.145  1.00 97.78           C  
ATOM   1205  CE2 TYR B 154      -5.122  43.563   8.365  1.00 97.78           C  
ATOM   1206  OH  TYR B 154      -3.285  45.037   7.978  1.00 97.78           O  
ATOM   1207  CZ  TYR B 154      -4.540  44.810   8.497  1.00 97.78           C  
ATOM   1208  N   LEU B 155      -6.468  42.470  12.202  1.00 97.97           N  
ATOM   1209  CA  LEU B 155      -5.393  42.604  13.179  1.00 97.97           C  
ATOM   1210  C   LEU B 155      -4.029  42.497  12.505  1.00 97.97           C  
ATOM   1211  CB  LEU B 155      -5.521  41.535  14.268  1.00 97.97           C  
ATOM   1212  O   LEU B 155      -3.903  41.885  11.442  1.00 97.97           O  
ATOM   1213  CG  LEU B 155      -6.820  41.544  15.076  1.00 97.97           C  
ATOM   1214  CD1 LEU B 155      -6.987  40.226  15.825  1.00 97.97           C  
ATOM   1215  CD2 LEU B 155      -6.840  42.722  16.045  1.00 97.97           C  
ATOM   1216  N   GLU B 156      -3.039  43.130  13.099  1.00 97.81           N  
ATOM   1217  CA  GLU B 156      -1.661  43.062  12.623  1.00 97.81           C  
ATOM   1218  C   GLU B 156      -0.722  42.571  13.722  1.00 97.81           C  
ATOM   1219  CB  GLU B 156      -1.200  44.428  12.110  1.00 97.81           C  
ATOM   1220  O   GLU B 156      -0.932  42.863  14.901  1.00 97.81           O  
ATOM   1221  CG  GLU B 156      -1.981  44.927  10.903  1.00 97.81           C  
ATOM   1222  CD  GLU B 156      -1.509  46.282  10.400  1.00 97.81           C  
ATOM   1223  OE1 GLU B 156      -1.925  46.699   9.296  1.00 97.81           O  
ATOM   1224  OE2 GLU B 156      -0.715  46.932  11.117  1.00 97.81           O  
ATOM   1225  N   CYS B 157       0.261  41.793  13.295  1.00 96.67           N  
ATOM   1226  CA  CYS B 157       1.146  41.251  14.321  1.00 96.67           C  
ATOM   1227  C   CYS B 157       2.528  40.960  13.750  1.00 96.67           C  
ATOM   1228  CB  CYS B 157       0.553  39.977  14.922  1.00 96.67           C  
ATOM   1229  O   CYS B 157       2.741  41.068  12.541  1.00 96.67           O  
ATOM   1230  SG  CYS B 157       0.479  38.593  13.765  1.00 96.67           S  
ATOM   1231  N   SER B 158       3.442  40.763  14.680  1.00 94.60           N  
ATOM   1232  CA  SER B 158       4.793  40.303  14.373  1.00 94.60           C  
ATOM   1233  C   SER B 158       5.170  39.092  15.218  1.00 94.60           C  
ATOM   1234  CB  SER B 158       5.805  41.427  14.597  1.00 94.60           C  
ATOM   1235  O   SER B 158       5.245  39.183  16.446  1.00 94.60           O  
ATOM   1236  OG  SER B 158       7.131  40.940  14.482  1.00 94.60           O  
ATOM   1237  N   ALA B 159       5.436  37.999  14.448  1.00 91.22           N  
ATOM   1238  CA  ALA B 159       5.871  36.794  15.149  1.00 91.22           C  
ATOM   1239  C   ALA B 159       7.244  36.995  15.785  1.00 91.22           C  
ATOM   1240  CB  ALA B 159       5.900  35.603  14.194  1.00 91.22           C  
ATOM   1241  O   ALA B 159       7.516  36.470  16.867  1.00 91.22           O  
ATOM   1242  N   LEU B 160       8.104  37.754  15.189  1.00 88.02           N  
ATOM   1243  CA  LEU B 160       9.466  37.986  15.657  1.00 88.02           C  
ATOM   1244  C   LEU B 160       9.466  38.804  16.944  1.00 88.02           C  
ATOM   1245  CB  LEU B 160      10.288  38.703  14.583  1.00 88.02           C  
ATOM   1246  O   LEU B 160      10.114  38.429  17.924  1.00 88.02           O  
ATOM   1247  CG  LEU B 160      11.759  38.959  14.914  1.00 88.02           C  
ATOM   1248  CD1 LEU B 160      12.516  37.639  15.016  1.00 88.02           C  
ATOM   1249  CD2 LEU B 160      12.393  39.865  13.864  1.00 88.02           C  
ATOM   1250  N   THR B 161       8.685  39.858  17.040  1.00 91.47           N  
ATOM   1251  CA  THR B 161       8.676  40.763  18.183  1.00 91.47           C  
ATOM   1252  C   THR B 161       7.543  40.410  19.143  1.00 91.47           C  
ATOM   1253  CB  THR B 161       8.534  42.230  17.734  1.00 91.47           C  
ATOM   1254  O   THR B 161       7.508  40.897  20.276  1.00 91.47           O  
ATOM   1255  CG2 THR B 161       9.660  42.626  16.786  1.00 91.47           C  
ATOM   1256  OG1 THR B 161       7.278  42.398  17.064  1.00 91.47           O  
ATOM   1257  N   GLN B 162       6.599  39.635  18.698  1.00 90.39           N  
ATOM   1258  CA  GLN B 162       5.438  39.176  19.453  1.00 90.39           C  
ATOM   1259  C   GLN B 162       4.422  40.299  19.637  1.00 90.39           C  
ATOM   1260  CB  GLN B 162       5.866  38.627  20.815  1.00 90.39           C  
ATOM   1261  O   GLN B 162       3.475  40.166  20.415  1.00 90.39           O  
ATOM   1262  CG  GLN B 162       6.606  37.298  20.738  1.00 90.39           C  
ATOM   1263  CD  GLN B 162       6.692  36.596  22.080  1.00 90.39           C  
ATOM   1264  NE2 GLN B 162       7.203  35.369  22.075  1.00 90.39           N  
ATOM   1265  OE1 GLN B 162       6.305  37.151  23.113  1.00 90.39           O  
ATOM   1266  N   ARG B 163       4.703  41.337  18.981  1.00 93.24           N  
ATOM   1267  CA  ARG B 163       3.750  42.442  19.032  1.00 93.24           C  
ATOM   1268  C   ARG B 163       2.431  42.057  18.370  1.00 93.24           C  
ATOM   1269  CB  ARG B 163       4.332  43.685  18.356  1.00 93.24           C  
ATOM   1270  O   ARG B 163       2.410  41.641  17.210  1.00 93.24           O  
ATOM   1271  CG  ARG B 163       3.542  44.957  18.622  1.00 93.24           C  
ATOM   1272  CD  ARG B 163       4.224  46.180  18.025  1.00 93.24           C  
ATOM   1273  NE  ARG B 163       3.403  47.379  18.169  1.00 93.24           N  
ATOM   1274  NH1 ARG B 163       4.831  48.750  16.979  1.00 93.24           N  
ATOM   1275  NH2 ARG B 163       2.891  49.596  17.860  1.00 93.24           N  
ATOM   1276  CZ  ARG B 163       3.710  48.573  17.669  1.00 93.24           C  
ATOM   1277  N   GLY B 164       1.322  42.135  19.099  1.00 94.65           N  
ATOM   1278  CA  GLY B 164      -0.015  41.893  18.582  1.00 94.65           C  
ATOM   1279  C   GLY B 164      -0.346  40.418  18.453  1.00 94.65           C  
ATOM   1280  O   GLY B 164      -1.476  40.057  18.116  1.00 94.65           O  
ATOM   1281  N   LEU B 165       0.553  39.575  18.695  1.00 93.39           N  
ATOM   1282  CA  LEU B 165       0.397  38.139  18.489  1.00 93.39           C  
ATOM   1283  C   LEU B 165      -0.702  37.578  19.385  1.00 93.39           C  
ATOM   1284  CB  LEU B 165       1.716  37.412  18.762  1.00 93.39           C  
ATOM   1285  O   LEU B 165      -1.610  36.894  18.906  1.00 93.39           O  
ATOM   1286  CG  LEU B 165       1.734  35.910  18.473  1.00 93.39           C  
ATOM   1287  CD1 LEU B 165       1.501  35.653  16.988  1.00 93.39           C  
ATOM   1288  CD2 LEU B 165       3.053  35.294  18.927  1.00 93.39           C  
ATOM   1289  N   LYS B 166      -0.672  37.806  20.665  1.00 91.88           N  
ATOM   1290  CA  LYS B 166      -1.668  37.314  21.611  1.00 91.88           C  
ATOM   1291  C   LYS B 166      -3.063  37.822  21.256  1.00 91.88           C  
ATOM   1292  CB  LYS B 166      -1.307  37.732  23.037  1.00 91.88           C  
ATOM   1293  O   LYS B 166      -4.042  37.080  21.351  1.00 91.88           O  
ATOM   1294  CG  LYS B 166      -2.189  37.108  24.108  1.00 91.88           C  
ATOM   1295  CD  LYS B 166      -1.765  37.543  25.505  1.00 91.88           C  
ATOM   1296  CE  LYS B 166      -2.642  36.911  26.578  1.00 91.88           C  
ATOM   1297  NZ  LYS B 166      -3.821  37.768  26.906  1.00 91.88           N  
ATOM   1298  N   THR B 167      -3.141  39.009  20.832  1.00 94.71           N  
ATOM   1299  CA  THR B 167      -4.411  39.638  20.487  1.00 94.71           C  
ATOM   1300  C   THR B 167      -5.075  38.911  19.321  1.00 94.71           C  
ATOM   1301  CB  THR B 167      -4.220  41.123  20.128  1.00 94.71           C  
ATOM   1302  O   THR B 167      -6.297  38.751  19.298  1.00 94.71           O  
ATOM   1303  CG2 THR B 167      -5.563  41.832  19.987  1.00 94.71           C  
ATOM   1304  OG1 THR B 167      -3.459  41.764  21.159  1.00 94.71           O  
ATOM   1305  N   VAL B 168      -4.302  38.487  18.367  1.00 95.84           N  
ATOM   1306  CA  VAL B 168      -4.815  37.777  17.200  1.00 95.84           C  
ATOM   1307  C   VAL B 168      -5.586  36.537  17.646  1.00 95.84           C  
ATOM   1308  CB  VAL B 168      -3.677  37.379  16.233  1.00 95.84           C  
ATOM   1309  O   VAL B 168      -6.728  36.326  17.232  1.00 95.84           O  
ATOM   1310  CG1 VAL B 168      -4.173  36.363  15.206  1.00 95.84           C  
ATOM   1311  CG2 VAL B 168      -3.112  38.615  15.537  1.00 95.84           C  
ATOM   1312  N   PHE B 169      -5.050  35.804  18.500  1.00 94.38           N  
ATOM   1313  CA  PHE B 169      -5.645  34.531  18.889  1.00 94.38           C  
ATOM   1314  C   PHE B 169      -6.759  34.742  19.906  1.00 94.38           C  
ATOM   1315  CB  PHE B 169      -4.580  33.592  19.464  1.00 94.38           C  
ATOM   1316  O   PHE B 169      -7.762  34.025  19.895  1.00 94.38           O  
ATOM   1317  CG  PHE B 169      -3.605  33.079  18.439  1.00 94.38           C  
ATOM   1318  CD1 PHE B 169      -3.967  32.065  17.560  1.00 94.38           C  
ATOM   1319  CD2 PHE B 169      -2.325  33.612  18.353  1.00 94.38           C  
ATOM   1320  CE1 PHE B 169      -3.066  31.589  16.610  1.00 94.38           C  
ATOM   1321  CE2 PHE B 169      -1.420  33.141  17.406  1.00 94.38           C  
ATOM   1322  CZ  PHE B 169      -1.792  32.129  16.537  1.00 94.38           C  
ATOM   1323  N   ASP B 170      -6.628  35.728  20.770  1.00 93.47           N  
ATOM   1324  CA  ASP B 170      -7.713  36.082  21.680  1.00 93.47           C  
ATOM   1325  C   ASP B 170      -8.968  36.483  20.908  1.00 93.47           C  
ATOM   1326  CB  ASP B 170      -7.283  37.218  22.611  1.00 93.47           C  
ATOM   1327  O   ASP B 170     -10.073  36.051  21.243  1.00 93.47           O  
ATOM   1328  CG  ASP B 170      -6.346  36.758  23.714  1.00 93.47           C  
ATOM   1329  OD1 ASP B 170      -6.108  35.538  23.842  1.00 93.47           O  
ATOM   1330  OD2 ASP B 170      -5.844  37.623  24.464  1.00 93.47           O  
ATOM   1331  N   GLU B 171      -8.727  37.253  19.883  1.00 94.81           N  
ATOM   1332  CA  GLU B 171      -9.854  37.713  19.078  1.00 94.81           C  
ATOM   1333  C   GLU B 171     -10.452  36.570  18.262  1.00 94.81           C  
ATOM   1334  CB  GLU B 171      -9.423  38.852  18.150  1.00 94.81           C  
ATOM   1335  O   GLU B 171     -11.661  36.535  18.026  1.00 94.81           O  
ATOM   1336  CG  GLU B 171      -9.189  40.174  18.868  1.00 94.81           C  
ATOM   1337  CD  GLU B 171     -10.433  40.713  19.555  1.00 94.81           C  
ATOM   1338  OE1 GLU B 171     -10.308  41.354  20.622  1.00 94.81           O  
ATOM   1339  OE2 GLU B 171     -11.543  40.490  19.022  1.00 94.81           O  
ATOM   1340  N   ALA B 172      -9.612  35.678  17.865  1.00 94.38           N  
ATOM   1341  CA  ALA B 172     -10.099  34.492  17.165  1.00 94.38           C  
ATOM   1342  C   ALA B 172     -11.027  33.672  18.056  1.00 94.38           C  
ATOM   1343  CB  ALA B 172      -8.928  33.636  16.689  1.00 94.38           C  
ATOM   1344  O   ALA B 172     -12.086  33.221  17.612  1.00 94.38           O  
ATOM   1345  N   ILE B 173     -10.665  33.498  19.240  1.00 92.51           N  
ATOM   1346  CA  ILE B 173     -11.452  32.756  20.220  1.00 92.51           C  
ATOM   1347  C   ILE B 173     -12.754  33.501  20.506  1.00 92.51           C  
ATOM   1348  CB  ILE B 173     -10.662  32.535  21.529  1.00 92.51           C  
ATOM   1349  O   ILE B 173     -13.829  32.897  20.534  1.00 92.51           O  
ATOM   1350  CG1 ILE B 173      -9.452  31.627  21.275  1.00 92.51           C  
ATOM   1351  CG2 ILE B 173     -11.569  31.949  22.615  1.00 92.51           C  
ATOM   1352  CD1 ILE B 173      -8.490  31.536  22.451  1.00 92.51           C  
ATOM   1353  N   ARG B 174     -12.656  34.787  20.652  1.00 93.88           N  
ATOM   1354  CA  ARG B 174     -13.830  35.608  20.927  1.00 93.88           C  
ATOM   1355  C   ARG B 174     -14.828  35.540  19.777  1.00 93.88           C  
ATOM   1356  CB  ARG B 174     -13.423  37.061  21.182  1.00 93.88           C  
ATOM   1357  O   ARG B 174     -16.041  35.584  19.996  1.00 93.88           O  
ATOM   1358  CG  ARG B 174     -12.946  37.328  22.601  1.00 93.88           C  
ATOM   1359  CD  ARG B 174     -12.685  38.809  22.839  1.00 93.88           C  
ATOM   1360  NE  ARG B 174     -11.778  39.022  23.964  1.00 93.88           N  
ATOM   1361  NH1 ARG B 174     -10.355  40.433  22.816  1.00 93.88           N  
ATOM   1362  NH2 ARG B 174      -9.937  39.912  25.008  1.00 93.88           N  
ATOM   1363  CZ  ARG B 174     -10.692  39.789  23.927  1.00 93.88           C  
ATOM   1364  N   ALA B 175     -14.253  35.456  18.618  1.00 93.42           N  
ATOM   1365  CA  ALA B 175     -15.108  35.388  17.435  1.00 93.42           C  
ATOM   1366  C   ALA B 175     -15.996  34.147  17.471  1.00 93.42           C  
ATOM   1367  CB  ALA B 175     -14.261  35.396  16.165  1.00 93.42           C  
ATOM   1368  O   ALA B 175     -17.100  34.150  16.921  1.00 93.42           O  
ATOM   1369  N   VAL B 176     -15.549  33.107  18.130  1.00 91.60           N  
ATOM   1370  CA  VAL B 176     -16.276  31.845  18.208  1.00 91.60           C  
ATOM   1371  C   VAL B 176     -17.202  31.856  19.422  1.00 91.60           C  
ATOM   1372  CB  VAL B 176     -15.313  30.639  18.283  1.00 91.60           C  
ATOM   1373  O   VAL B 176     -18.351  31.416  19.339  1.00 91.60           O  
ATOM   1374  CG1 VAL B 176     -16.093  29.333  18.426  1.00 91.60           C  
ATOM   1375  CG2 VAL B 176     -14.415  30.596  17.049  1.00 91.60           C  
ATOM   1376  N   LEU B 177     -16.750  32.351  20.518  1.00 88.38           N  
ATOM   1377  CA  LEU B 177     -17.494  32.327  21.773  1.00 88.38           C  
ATOM   1378  C   LEU B 177     -18.605  33.373  21.766  1.00 88.38           C  
ATOM   1379  CB  LEU B 177     -16.556  32.571  22.957  1.00 88.38           C  
ATOM   1380  O   LEU B 177     -19.659  33.169  22.372  1.00 88.38           O  
ATOM   1381  CG  LEU B 177     -15.525  31.477  23.242  1.00 88.38           C  
ATOM   1382  CD1 LEU B 177     -14.609  31.896  24.387  1.00 88.38           C  
ATOM   1383  CD2 LEU B 177     -16.219  30.157  23.561  1.00 88.38           C  
ATOM   1384  N   CYS B 178     -18.351  34.454  21.133  1.00 81.31           N  
ATOM   1385  CA  CYS B 178     -19.336  35.528  21.063  1.00 81.31           C  
ATOM   1386  C   CYS B 178     -19.624  35.911  19.617  1.00 81.31           C  
ATOM   1387  CB  CYS B 178     -18.848  36.753  21.837  1.00 81.31           C  
ATOM   1388  O   CYS B 178     -19.171  36.955  19.144  1.00 81.31           O  
ATOM   1389  SG  CYS B 178     -18.492  36.421  23.576  1.00 81.31           S  
ATOM   1390  N   PRO B 179     -20.353  35.098  18.929  1.00 71.72           N  
ATOM   1391  CA  PRO B 179     -20.558  35.369  17.504  1.00 71.72           C  
ATOM   1392  C   PRO B 179     -21.260  36.701  17.252  1.00 71.72           C  
ATOM   1393  CB  PRO B 179     -21.428  34.197  17.044  1.00 71.72           C  
ATOM   1394  O   PRO B 179     -22.107  37.117  18.048  1.00 71.72           O  
ATOM   1395  CG  PRO B 179     -21.811  33.488  18.302  1.00 71.72           C  
ATOM   1396  CD  PRO B 179     -21.064  34.110  19.447  1.00 71.72           C  
ATOM   1397  N   PRO B 180     -20.681  37.581  16.373  1.00 61.51           N  
ATOM   1398  CA  PRO B 180     -21.331  38.859  16.072  1.00 61.51           C  
ATOM   1399  C   PRO B 180     -22.789  38.693  15.648  1.00 61.51           C  
ATOM   1400  CB  PRO B 180     -20.489  39.421  14.924  1.00 61.51           C  
ATOM   1401  O   PRO B 180     -23.176  37.630  15.156  1.00 61.51           O  
ATOM   1402  CG  PRO B 180     -19.599  38.293  14.514  1.00 61.51           C  
ATOM   1403  CD  PRO B 180     -19.754  37.178  15.509  1.00 61.51           C  
ATOM   1404  N   PRO B 181     -23.654  39.667  16.010  1.00 52.57           N  
ATOM   1405  CA  PRO B 181     -25.057  39.592  15.594  1.00 52.57           C  
ATOM   1406  C   PRO B 181     -25.218  39.464  14.081  1.00 52.57           C  
ATOM   1407  CB  PRO B 181     -25.644  40.914  16.096  1.00 52.57           C  
ATOM   1408  O   PRO B 181     -24.431  40.036  13.322  1.00 52.57           O  
ATOM   1409  CG  PRO B 181     -24.461  41.715  16.535  1.00 52.57           C  
ATOM   1410  CD  PRO B 181     -23.239  40.847  16.451  1.00 52.57           C  
ATOM   1411  N   VAL B 182     -25.707  38.335  13.529  1.00 48.57           N  
ATOM   1412  CA  VAL B 182     -25.954  38.189  12.098  1.00 48.57           C  
ATOM   1413  C   VAL B 182     -26.731  39.398  11.581  1.00 48.57           C  
ATOM   1414  CB  VAL B 182     -26.724  36.887  11.785  1.00 48.57           C  
ATOM   1415  O   VAL B 182     -27.736  39.797  12.175  1.00 48.57           O  
ATOM   1416  CG1 VAL B 182     -26.330  36.342  10.413  1.00 48.57           C  
ATOM   1417  CG2 VAL B 182     -26.470  35.843  12.871  1.00 48.57           C  
ATOM   1418  N   LYS B 183     -26.083  40.348  10.870  1.00 44.96           N  
ATOM   1419  CA  LYS B 183     -26.843  41.462  10.311  1.00 44.96           C  
ATOM   1420  C   LYS B 183     -28.104  40.968   9.607  1.00 44.96           C  
ATOM   1421  CB  LYS B 183     -25.981  42.266   9.338  1.00 44.96           C  
ATOM   1422  O   LYS B 183     -28.031  40.132   8.704  1.00 44.96           O  
ATOM   1423  CG  LYS B 183     -25.083  43.294  10.010  1.00 44.96           C  
ATOM   1424  CD  LYS B 183     -24.350  44.152   8.986  1.00 44.96           C  
ATOM   1425  CE  LYS B 183     -23.422  45.155   9.658  1.00 44.96           C  
ATOM   1426  NZ  LYS B 183     -22.643  45.945   8.657  1.00 44.96           N  
ATOM   1427  N   LYS B 184     -29.212  40.840  10.313  1.00 42.24           N  
ATOM   1428  CA  LYS B 184     -30.458  40.491   9.636  1.00 42.24           C  
ATOM   1429  C   LYS B 184     -30.685  41.376   8.414  1.00 42.24           C  
ATOM   1430  CB  LYS B 184     -31.642  40.609  10.596  1.00 42.24           C  
ATOM   1431  O   LYS B 184     -30.603  42.603   8.505  1.00 42.24           O  
ATOM   1432  CG  LYS B 184     -31.907  39.351  11.410  1.00 42.24           C  
ATOM   1433  CD  LYS B 184     -33.176  39.481  12.243  1.00 42.24           C  
ATOM   1434  CE  LYS B 184     -33.419  38.239  13.090  1.00 42.24           C  
ATOM   1435  NZ  LYS B 184     -34.604  38.402  13.984  1.00 42.24           N  
ATOM   1436  N   ARG B 185     -30.477  40.924   7.174  1.00 43.75           N  
ATOM   1437  CA  ARG B 185     -30.792  41.710   5.986  1.00 43.75           C  
ATOM   1438  C   ARG B 185     -32.166  42.360   6.107  1.00 43.75           C  
ATOM   1439  CB  ARG B 185     -30.735  40.836   4.731  1.00 43.75           C  
ATOM   1440  O   ARG B 185     -33.151  41.689   6.421  1.00 43.75           O  
ATOM   1441  CG  ARG B 185     -29.343  40.704   4.134  1.00 43.75           C  
ATOM   1442  CD  ARG B 185     -29.371  39.984   2.793  1.00 43.75           C  
ATOM   1443  NE  ARG B 185     -28.043  39.922   2.188  1.00 43.75           N  
ATOM   1444  NH1 ARG B 185     -28.732  38.785   0.298  1.00 43.75           N  
ATOM   1445  NH2 ARG B 185     -26.527  39.354   0.559  1.00 43.75           N  
ATOM   1446  CZ  ARG B 185     -27.770  39.354   1.016  1.00 43.75           C  
ATOM   1447  N   LYS B 186     -32.244  43.623   6.434  1.00 43.86           N  
ATOM   1448  CA  LYS B 186     -33.497  44.370   6.488  1.00 43.86           C  
ATOM   1449  C   LYS B 186     -34.365  44.077   5.268  1.00 43.86           C  
ATOM   1450  CB  LYS B 186     -33.223  45.872   6.587  1.00 43.86           C  
ATOM   1451  O   LYS B 186     -33.905  44.191   4.130  1.00 43.86           O  
ATOM   1452  CG  LYS B 186     -32.940  46.357   8.001  1.00 43.86           C  
ATOM   1453  CD  LYS B 186     -32.859  47.877   8.065  1.00 43.86           C  
ATOM   1454  CE  LYS B 186     -32.596  48.365   9.483  1.00 43.86           C  
ATOM   1455  NZ  LYS B 186     -32.465  49.852   9.542  1.00 43.86           N  
ATOM   1456  N   ARG B 187     -35.318  43.133   5.353  1.00 44.85           N  
ATOM   1457  CA  ARG B 187     -36.266  42.901   4.268  1.00 44.85           C  
ATOM   1458  C   ARG B 187     -36.867  44.213   3.775  1.00 44.85           C  
ATOM   1459  CB  ARG B 187     -37.379  41.953   4.721  1.00 44.85           C  
ATOM   1460  O   ARG B 187     -37.367  45.010   4.570  1.00 44.85           O  
ATOM   1461  CG  ARG B 187     -37.018  40.480   4.609  1.00 44.85           C  
ATOM   1462  CD  ARG B 187     -38.214  39.583   4.893  1.00 44.85           C  
ATOM   1463  NE  ARG B 187     -37.850  38.169   4.852  1.00 44.85           N  
ATOM   1464  NH1 ARG B 187     -39.995  37.393   5.213  1.00 44.85           N  
ATOM   1465  NH2 ARG B 187     -38.265  35.913   4.948  1.00 44.85           N  
ATOM   1466  CZ  ARG B 187     -38.704  37.161   5.004  1.00 44.85           C  
ATOM   1467  N   LYS B 188     -36.339  44.810   2.689  1.00 42.26           N  
ATOM   1468  CA  LYS B 188     -36.892  46.008   2.064  1.00 42.26           C  
ATOM   1469  C   LYS B 188     -38.404  45.889   1.890  1.00 42.26           C  
ATOM   1470  CB  LYS B 188     -36.227  46.264   0.711  1.00 42.26           C  
ATOM   1471  O   LYS B 188     -38.897  44.887   1.368  1.00 42.26           O  
ATOM   1472  CG  LYS B 188     -34.918  47.034   0.801  1.00 42.26           C  
ATOM   1473  CD  LYS B 188     -34.384  47.390  -0.581  1.00 42.26           C  
ATOM   1474  CE  LYS B 188     -33.053  48.125  -0.494  1.00 42.26           C  
ATOM   1475  NZ  LYS B 188     -32.500  48.432  -1.847  1.00 42.26           N  
ATOM   1476  N   CYS B 189     -39.226  46.345   2.794  1.00 45.73           N  
ATOM   1477  CA  CYS B 189     -40.676  46.456   2.691  1.00 45.73           C  
ATOM   1478  C   CYS B 189     -41.087  46.997   1.327  1.00 45.73           C  
ATOM   1479  CB  CYS B 189     -41.224  47.362   3.794  1.00 45.73           C  
ATOM   1480  O   CYS B 189     -40.648  48.076   0.924  1.00 45.73           O  
ATOM   1481  SG  CYS B 189     -42.141  46.476   5.074  1.00 45.73           S  
ATOM   1482  N   LEU B 190     -41.219  46.142   0.272  1.00 38.92           N  
ATOM   1483  CA  LEU B 190     -41.707  46.569  -1.035  1.00 38.92           C  
ATOM   1484  C   LEU B 190     -43.038  47.301  -0.905  1.00 38.92           C  
ATOM   1485  CB  LEU B 190     -41.862  45.366  -1.969  1.00 38.92           C  
ATOM   1486  O   LEU B 190     -43.999  46.758  -0.355  1.00 38.92           O  
ATOM   1487  CG  LEU B 190     -41.037  45.396  -3.256  1.00 38.92           C  
ATOM   1488  CD1 LEU B 190     -40.039  44.243  -3.274  1.00 38.92           C  
ATOM   1489  CD2 LEU B 190     -41.949  45.339  -4.477  1.00 38.92           C  
ATOM   1490  N   LEU B 191     -43.074  48.621  -0.756  1.00 39.94           N  
ATOM   1491  CA  LEU B 191     -44.277  49.445  -0.744  1.00 39.94           C  
ATOM   1492  C   LEU B 191     -45.188  49.095  -1.916  1.00 39.94           C  
ATOM   1493  CB  LEU B 191     -43.911  50.931  -0.794  1.00 39.94           C  
ATOM   1494  O   LEU B 191     -44.783  49.200  -3.076  1.00 39.94           O  
ATOM   1495  CG  LEU B 191     -44.012  51.699   0.524  1.00 39.94           C  
ATOM   1496  CD1 LEU B 191     -42.814  52.629   0.689  1.00 39.94           C  
ATOM   1497  CD2 LEU B 191     -45.317  52.485   0.588  1.00 39.94           C  
ATOM   1498  N   LEU B 192     -46.099  48.086  -1.826  1.00 36.41           N  
ATOM   1499  CA  LEU B 192     -47.240  48.205  -2.727  1.00 36.41           C  
ATOM   1500  C   LEU B 192     -48.095  49.415  -2.365  1.00 36.41           C  
ATOM   1501  CB  LEU B 192     -48.091  46.933  -2.686  1.00 36.41           C  
ATOM   1502  O   LEU B 192     -48.345  49.673  -1.185  1.00 36.41           O  
ATOM   1503  CG  LEU B 192     -48.119  46.095  -3.966  1.00 36.41           C  
ATOM   1504  CD1 LEU B 192     -47.604  44.687  -3.688  1.00 36.41           C  
ATOM   1505  CD2 LEU B 192     -49.530  46.050  -4.544  1.00 36.41           C  
TER    1506      LEU B 192                                                      
ATOM   1507  N   MET C   1      34.791  60.746 -53.275  1.00 25.89           N  
ATOM   1508  CA  MET C   1      36.149  60.987 -53.754  1.00 25.89           C  
ATOM   1509  C   MET C   1      37.162  60.180 -52.949  1.00 25.89           C  
ATOM   1510  CB  MET C   1      36.489  62.476 -53.680  1.00 25.89           C  
ATOM   1511  O   MET C   1      38.294  59.977 -53.392  1.00 25.89           O  
ATOM   1512  CG  MET C   1      35.937  63.290 -54.839  1.00 25.89           C  
ATOM   1513  SD  MET C   1      36.836  64.872 -55.079  1.00 25.89           S  
ATOM   1514  CE  MET C   1      35.530  65.868 -55.849  1.00 25.89           C  
ATOM   1515  N   THR C   2      37.353  60.020 -51.707  1.00 18.96           N  
ATOM   1516  CA  THR C   2      38.372  60.672 -50.892  1.00 18.96           C  
ATOM   1517  C   THR C   2      39.585  59.764 -50.714  1.00 18.96           C  
ATOM   1518  CB  THR C   2      37.815  61.066 -49.511  1.00 18.96           C  
ATOM   1519  O   THR C   2      39.490  58.549 -50.903  1.00 18.96           O  
ATOM   1520  CG2 THR C   2      37.172  62.448 -49.551  1.00 18.96           C  
ATOM   1521  OG1 THR C   2      36.831  60.105 -49.108  1.00 18.96           O  
ATOM   1522  N   ASP C   3      40.581  59.872 -49.676  1.00 21.84           N  
ATOM   1523  CA  ASP C   3      41.937  60.325 -49.382  1.00 21.84           C  
ATOM   1524  C   ASP C   3      42.836  59.152 -48.998  1.00 21.84           C  
ATOM   1525  CB  ASP C   3      41.923  61.366 -48.261  1.00 21.84           C  
ATOM   1526  O   ASP C   3      43.927  58.993 -49.550  1.00 21.84           O  
ATOM   1527  CG  ASP C   3      42.227  62.770 -48.753  1.00 21.84           C  
ATOM   1528  OD1 ASP C   3      42.707  62.926 -49.897  1.00 21.84           O  
ATOM   1529  OD2 ASP C   3      41.987  63.730 -47.989  1.00 21.84           O  
ATOM   1530  N   GLY C   4      43.119  58.790 -47.711  1.00 18.18           N  
ATOM   1531  CA  GLY C   4      44.392  59.109 -47.084  1.00 18.18           C  
ATOM   1532  C   GLY C   4      45.368  57.948 -47.088  1.00 18.18           C  
ATOM   1533  O   GLY C   4      46.533  58.110 -47.456  1.00 18.18           O  
ATOM   1534  N   ILE C   5      45.376  56.639 -46.358  1.00 15.28           N  
ATOM   1535  CA  ILE C   5      46.075  56.663 -45.078  1.00 15.28           C  
ATOM   1536  C   ILE C   5      47.369  55.858 -45.182  1.00 15.28           C  
ATOM   1537  CB  ILE C   5      45.190  56.110 -43.939  1.00 15.28           C  
ATOM   1538  O   ILE C   5      47.503  54.996 -46.054  1.00 15.28           O  
ATOM   1539  CG1 ILE C   5      43.956  56.998 -43.743  1.00 15.28           C  
ATOM   1540  CG2 ILE C   5      45.992  55.991 -42.640  1.00 15.28           C  
ATOM   1541  CD1 ILE C   5      43.022  56.524 -42.637  1.00 15.28           C  
ATOM   1542  N   LEU C   6      47.883  54.955 -44.140  1.00 15.84           N  
ATOM   1543  CA  LEU C   6      48.987  55.259 -43.236  1.00 15.84           C  
ATOM   1544  C   LEU C   6      50.186  54.362 -43.521  1.00 15.84           C  
ATOM   1545  CB  LEU C   6      48.547  55.095 -41.779  1.00 15.84           C  
ATOM   1546  O   LEU C   6      50.087  53.416 -44.306  1.00 15.84           O  
ATOM   1547  CG  LEU C   6      48.237  56.384 -41.015  1.00 15.84           C  
ATOM   1548  CD1 LEU C   6      46.877  56.281 -40.333  1.00 15.84           C  
ATOM   1549  CD2 LEU C   6      49.332  56.678 -39.995  1.00 15.84           C  
ATOM   1550  N   GLY C   7      50.625  53.246 -42.609  1.00 15.22           N  
ATOM   1551  CA  GLY C   7      51.681  53.309 -41.611  1.00 15.22           C  
ATOM   1552  C   GLY C   7      52.837  52.373 -41.905  1.00 15.22           C  
ATOM   1553  O   GLY C   7      52.763  51.556 -42.826  1.00 15.22           O  
ATOM   1554  N   LYS C   8      53.305  51.247 -40.930  1.00 16.57           N  
ATOM   1555  CA  LYS C   8      54.455  51.479 -40.061  1.00 16.57           C  
ATOM   1556  C   LYS C   8      55.570  50.476 -40.343  1.00 16.57           C  
ATOM   1557  CB  LYS C   8      54.041  51.403 -38.591  1.00 16.57           C  
ATOM   1558  O   LYS C   8      56.738  50.852 -40.453  1.00 16.57           O  
ATOM   1559  CG  LYS C   8      54.004  52.752 -37.887  1.00 16.57           C  
ATOM   1560  CD  LYS C   8      53.642  52.604 -36.415  1.00 16.57           C  
ATOM   1561  CE  LYS C   8      53.639  53.950 -35.702  1.00 16.57           C  
ATOM   1562  NZ  LYS C   8      53.257  53.814 -34.264  1.00 16.57           N  
ATOM   1563  N   ALA C   9      55.456  49.019 -40.111  1.00 16.25           N  
ATOM   1564  CA  ALA C   9      56.156  48.496 -38.941  1.00 16.25           C  
ATOM   1565  C   ALA C   9      57.525  47.941 -39.324  1.00 16.25           C  
ATOM   1566  CB  ALA C   9      55.320  47.416 -38.259  1.00 16.25           C  
ATOM   1567  O   ALA C   9      57.793  47.689 -40.502  1.00 16.25           O  
ATOM   1568  N   ALA C  10      58.051  46.611 -38.573  1.00 17.26           N  
ATOM   1569  CA  ALA C  10      59.057  46.520 -37.518  1.00 17.26           C  
ATOM   1570  C   ALA C  10      60.267  45.714 -37.981  1.00 17.26           C  
ATOM   1571  CB  ALA C  10      58.455  45.897 -36.261  1.00 17.26           C  
ATOM   1572  O   ALA C  10      60.171  44.926 -38.925  1.00 17.26           O  
ATOM   1573  N   THR C  11      61.371  45.390 -37.168  1.00 19.02           N  
ATOM   1574  CA  THR C  11      62.821  45.539 -37.218  1.00 19.02           C  
ATOM   1575  C   THR C  11      63.505  44.175 -37.229  1.00 19.02           C  
ATOM   1576  CB  THR C  11      63.339  46.366 -36.027  1.00 19.02           C  
ATOM   1577  O   THR C  11      64.469  43.964 -37.967  1.00 19.02           O  
ATOM   1578  CG2 THR C  11      63.811  47.744 -36.478  1.00 19.02           C  
ATOM   1579  OG1 THR C  11      62.285  46.524 -35.068  1.00 19.02           O  
ATOM   1580  N   MET C  12      63.267  42.958 -36.555  1.00 18.30           N  
ATOM   1581  CA  MET C  12      64.307  42.650 -35.577  1.00 18.30           C  
ATOM   1582  C   MET C  12      65.398  41.785 -36.198  1.00 18.30           C  
ATOM   1583  CB  MET C  12      63.709  41.944 -34.359  1.00 18.30           C  
ATOM   1584  O   MET C  12      65.104  40.800 -36.878  1.00 18.30           O  
ATOM   1585  CG  MET C  12      63.236  42.894 -33.271  1.00 18.30           C  
ATOM   1586  SD  MET C  12      62.957  42.044 -31.669  1.00 18.30           S  
ATOM   1587  CE  MET C  12      64.640  42.078 -30.991  1.00 18.30           C  
ATOM   1588  N   GLU C  13      66.709  41.872 -35.830  1.00 22.68           N  
ATOM   1589  CA  GLU C  13      68.012  41.511 -36.380  1.00 22.68           C  
ATOM   1590  C   GLU C  13      68.552  40.239 -35.733  1.00 22.68           C  
ATOM   1591  CB  GLU C  13      69.009  42.658 -36.197  1.00 22.68           C  
ATOM   1592  O   GLU C  13      68.935  39.296 -36.430  1.00 22.68           O  
ATOM   1593  CG  GLU C  13      69.243  43.478 -37.458  1.00 22.68           C  
ATOM   1594  CD  GLU C  13      70.334  44.525 -37.299  1.00 22.68           C  
ATOM   1595  OE1 GLU C  13      70.740  45.136 -38.313  1.00 22.68           O  
ATOM   1596  OE2 GLU C  13      70.787  44.735 -36.152  1.00 22.68           O  
ATOM   1597  N   ILE C  14      69.241  40.064 -34.377  1.00 21.41           N  
ATOM   1598  CA  ILE C  14      70.684  39.968 -34.186  1.00 21.41           C  
ATOM   1599  C   ILE C  14      71.027  38.650 -33.495  1.00 21.41           C  
ATOM   1600  CB  ILE C  14      71.227  41.159 -33.366  1.00 21.41           C  
ATOM   1601  O   ILE C  14      72.176  38.203 -33.531  1.00 21.41           O  
ATOM   1602  CG1 ILE C  14      70.820  42.486 -34.017  1.00 21.41           C  
ATOM   1603  CG2 ILE C  14      72.748  41.066 -33.218  1.00 21.41           C  
ATOM   1604  CD1 ILE C  14      71.171  43.715 -33.191  1.00 21.41           C  
ATOM   1605  N   PRO C  15      70.345  37.737 -32.714  1.00 21.95           N  
ATOM   1606  CA  PRO C  15      70.764  37.538 -31.324  1.00 21.95           C  
ATOM   1607  C   PRO C  15      71.948  36.582 -31.196  1.00 21.95           C  
ATOM   1608  CB  PRO C  15      69.515  36.952 -30.660  1.00 21.95           C  
ATOM   1609  O   PRO C  15      72.210  35.793 -32.108  1.00 21.95           O  
ATOM   1610  CG  PRO C  15      68.776  36.273 -31.768  1.00 21.95           C  
ATOM   1611  CD  PRO C  15      69.520  36.507 -33.051  1.00 21.95           C  
ATOM   1612  N   ILE C  16      72.591  36.297 -29.732  1.00 19.87           N  
ATOM   1613  CA  ILE C  16      73.721  36.189 -28.816  1.00 19.87           C  
ATOM   1614  C   ILE C  16      73.888  34.737 -28.372  1.00 19.87           C  
ATOM   1615  CB  ILE C  16      73.543  37.108 -27.587  1.00 19.87           C  
ATOM   1616  O   ILE C  16      72.901  34.038 -28.132  1.00 19.87           O  
ATOM   1617  CG1 ILE C  16      73.116  38.513 -28.029  1.00 19.87           C  
ATOM   1618  CG2 ILE C  16      74.832  37.162 -26.761  1.00 19.87           C  
ATOM   1619  CD1 ILE C  16      72.794  39.453 -26.876  1.00 19.87           C  
ATOM   1620  N   HIS C  17      75.258  34.030 -28.085  1.00 24.24           N  
ATOM   1621  CA  HIS C  17      76.067  32.826 -27.935  1.00 24.24           C  
ATOM   1622  C   HIS C  17      76.040  32.320 -26.497  1.00 24.24           C  
ATOM   1623  CB  HIS C  17      77.509  33.092 -28.371  1.00 24.24           C  
ATOM   1624  O   HIS C  17      76.684  31.319 -26.174  1.00 24.24           O  
ATOM   1625  CG  HIS C  17      77.706  33.045 -29.853  1.00 24.24           C  
ATOM   1626  CD2 HIS C  17      78.318  33.909 -30.697  1.00 24.24           C  
ATOM   1627  ND1 HIS C  17      77.239  32.009 -30.633  1.00 24.24           N  
ATOM   1628  CE1 HIS C  17      77.557  32.239 -31.896  1.00 24.24           C  
ATOM   1629  NE2 HIS C  17      78.213  33.385 -31.961  1.00 24.24           N  
ATOM   1630  N   GLY C  18      75.578  33.048 -25.330  1.00 18.70           N  
ATOM   1631  CA  GLY C  18      76.347  33.177 -24.102  1.00 18.70           C  
ATOM   1632  C   GLY C  18      76.337  31.918 -23.256  1.00 18.70           C  
ATOM   1633  O   GLY C  18      75.571  30.989 -23.525  1.00 18.70           O  
ATOM   1634  N   ASN C  19      76.777  31.918 -21.662  1.00 20.37           N  
ATOM   1635  CA  ASN C  19      77.820  31.797 -20.648  1.00 20.37           C  
ATOM   1636  C   ASN C  19      77.357  30.948 -19.467  1.00 20.37           C  
ATOM   1637  CB  ASN C  19      78.263  33.180 -20.166  1.00 20.37           C  
ATOM   1638  O   ASN C  19      78.087  30.068 -19.006  1.00 20.37           O  
ATOM   1639  CG  ASN C  19      79.674  33.525 -20.598  1.00 20.37           C  
ATOM   1640  ND2 ASN C  19      80.122  34.728 -20.258  1.00 20.37           N  
ATOM   1641  OD1 ASN C  19      80.357  32.717 -21.234  1.00 20.37           O  
ATOM   1642  N   GLY C  20      76.462  31.364 -18.452  1.00 18.27           N  
ATOM   1643  CA  GLY C  20      76.794  31.599 -17.056  1.00 18.27           C  
ATOM   1644  C   GLY C  20      76.488  30.413 -16.161  1.00 18.27           C  
ATOM   1645  O   GLY C  20      77.310  29.504 -16.024  1.00 18.27           O  
ATOM   1646  N   GLU C  21      75.356  30.336 -15.084  1.00 18.12           N  
ATOM   1647  CA  GLU C  21      75.294  30.698 -13.671  1.00 18.12           C  
ATOM   1648  C   GLU C  21      75.058  29.471 -12.796  1.00 18.12           C  
ATOM   1649  CB  GLU C  21      74.194  31.735 -13.430  1.00 18.12           C  
ATOM   1650  O   GLU C  21      74.659  28.415 -13.293  1.00 18.12           O  
ATOM   1651  CG  GLU C  21      74.717  33.146 -13.205  1.00 18.12           C  
ATOM   1652  CD  GLU C  21      73.620  34.149 -12.884  1.00 18.12           C  
ATOM   1653  OE1 GLU C  21      73.941  35.305 -12.524  1.00 18.12           O  
ATOM   1654  OE2 GLU C  21      72.431  33.776 -12.992  1.00 18.12           O  
ATOM   1655  N   ALA C  22      74.117  29.502 -11.544  1.00 18.36           N  
ATOM   1656  CA  ALA C  22      74.088  29.745 -10.104  1.00 18.36           C  
ATOM   1657  C   ALA C  22      73.595  28.514  -9.349  1.00 18.36           C  
ATOM   1658  CB  ALA C  22      73.206  30.950  -9.786  1.00 18.36           C  
ATOM   1659  O   ALA C  22      73.027  27.598  -9.948  1.00 18.36           O  
ATOM   1660  N   ARG C  23      72.936  28.628  -7.902  1.00 18.15           N  
ATOM   1661  CA  ARG C  23      73.206  28.634  -6.468  1.00 18.15           C  
ATOM   1662  C   ARG C  23      72.176  27.802  -5.713  1.00 18.15           C  
ATOM   1663  CB  ARG C  23      73.219  30.066  -5.930  1.00 18.15           C  
ATOM   1664  O   ARG C  23      72.449  27.316  -4.613  1.00 18.15           O  
ATOM   1665  CG  ARG C  23      74.611  30.666  -5.808  1.00 18.15           C  
ATOM   1666  CD  ARG C  23      74.568  32.087  -5.263  1.00 18.15           C  
ATOM   1667  NE  ARG C  23      75.861  32.752  -5.387  1.00 18.15           N  
ATOM   1668  NH1 ARG C  23      75.218  34.666  -4.265  1.00 18.15           N  
ATOM   1669  NH2 ARG C  23      77.352  34.472  -5.080  1.00 18.15           N  
ATOM   1670  CZ  ARG C  23      76.141  33.962  -4.910  1.00 18.15           C  
ATOM   1671  N   GLN C  24      70.842  27.617  -5.693  1.00 17.26           N  
ATOM   1672  CA  GLN C  24      70.104  28.307  -4.641  1.00 17.26           C  
ATOM   1673  C   GLN C  24      69.841  27.382  -3.456  1.00 17.26           C  
ATOM   1674  CB  GLN C  24      68.783  28.856  -5.182  1.00 17.26           C  
ATOM   1675  O   GLN C  24      70.071  27.758  -2.305  1.00 17.26           O  
ATOM   1676  CG  GLN C  24      68.773  30.368  -5.363  1.00 17.26           C  
ATOM   1677  CD  GLN C  24      67.559  30.859  -6.129  1.00 17.26           C  
ATOM   1678  NE2 GLN C  24      67.535  32.151  -6.437  1.00 17.26           N  
ATOM   1679  OE1 GLN C  24      66.650  30.083  -6.441  1.00 17.26           O  
ATOM   1680  N   LEU C  25      68.575  26.833  -2.980  1.00 17.02           N  
ATOM   1681  CA  LEU C  25      67.689  27.408  -1.974  1.00 17.02           C  
ATOM   1682  C   LEU C  25      67.721  26.588  -0.689  1.00 17.02           C  
ATOM   1683  CB  LEU C  25      66.255  27.489  -2.506  1.00 17.02           C  
ATOM   1684  O   LEU C  25      68.128  25.424  -0.700  1.00 17.02           O  
ATOM   1685  CG  LEU C  25      65.882  28.767  -3.258  1.00 17.02           C  
ATOM   1686  CD1 LEU C  25      64.918  28.450  -4.396  1.00 17.02           C  
ATOM   1687  CD2 LEU C  25      65.275  29.791  -2.305  1.00 17.02           C  
ATOM   1688  N   PRO C  26      66.596  26.760   0.298  1.00 18.28           N  
ATOM   1689  CA  PRO C  26      66.447  27.202   1.686  1.00 18.28           C  
ATOM   1690  C   PRO C  26      66.334  26.038   2.668  1.00 18.28           C  
ATOM   1691  CB  PRO C  26      65.154  28.021   1.659  1.00 18.28           C  
ATOM   1692  O   PRO C  26      67.066  25.989   3.659  1.00 18.28           O  
ATOM   1693  CG  PRO C  26      64.414  27.525   0.458  1.00 18.28           C  
ATOM   1694  CD  PRO C  26      65.257  26.490  -0.229  1.00 18.28           C  
ATOM   1695  N   GLU C  27      65.038  25.625   3.232  1.00 17.45           N  
ATOM   1696  CA  GLU C  27      64.398  26.003   4.488  1.00 17.45           C  
ATOM   1697  C   GLU C  27      64.309  24.815   5.442  1.00 17.45           C  
ATOM   1698  CB  GLU C  27      63.003  26.577   4.230  1.00 17.45           C  
ATOM   1699  O   GLU C  27      64.540  23.673   5.041  1.00 17.45           O  
ATOM   1700  CG  GLU C  27      62.989  28.081   3.998  1.00 17.45           C  
ATOM   1701  CD  GLU C  27      61.588  28.654   3.859  1.00 17.45           C  
ATOM   1702  OE1 GLU C  27      61.427  29.893   3.945  1.00 17.45           O  
ATOM   1703  OE2 GLU C  27      60.642  27.858   3.664  1.00 17.45           O  
ATOM   1704  N   ASP C  28      63.040  24.334   5.934  1.00 17.56           N  
ATOM   1705  CA  ASP C  28      62.480  24.650   7.245  1.00 17.56           C  
ATOM   1706  C   ASP C  28      62.615  23.465   8.199  1.00 17.56           C  
ATOM   1707  CB  ASP C  28      61.011  25.058   7.117  1.00 17.56           C  
ATOM   1708  O   ASP C  28      63.091  23.620   9.326  1.00 17.56           O  
ATOM   1709  CG  ASP C  28      60.565  26.017   8.207  1.00 17.56           C  
ATOM   1710  OD1 ASP C  28      61.388  26.378   9.076  1.00 17.56           O  
ATOM   1711  OD2 ASP C  28      59.379  26.413   8.198  1.00 17.56           O  
ATOM   1712  N   ASP C  29      61.448  22.713   8.649  1.00 17.30           N  
ATOM   1713  CA  ASP C  29      60.709  22.875   9.898  1.00 17.30           C  
ATOM   1714  C   ASP C  29      60.989  21.719  10.855  1.00 17.30           C  
ATOM   1715  CB  ASP C  29      59.207  22.977   9.623  1.00 17.30           C  
ATOM   1716  O   ASP C  29      61.586  20.713  10.465  1.00 17.30           O  
ATOM   1717  CG  ASP C  29      58.759  24.391   9.297  1.00 17.30           C  
ATOM   1718  OD1 ASP C  29      59.517  25.348   9.564  1.00 17.30           O  
ATOM   1719  OD2 ASP C  29      57.636  24.550   8.770  1.00 17.30           O  
ATOM   1720  N   GLY C  30      59.833  21.130  11.578  1.00 17.65           N  
ATOM   1721  CA  GLY C  30      59.469  21.216  12.983  1.00 17.65           C  
ATOM   1722  C   GLY C  30      59.911  20.009  13.788  1.00 17.65           C  
ATOM   1723  O   GLY C  30      60.377  19.016  13.225  1.00 17.65           O  
ATOM   1724  N   LEU C  31      59.020  19.673  14.837  1.00 16.95           N  
ATOM   1725  CA  LEU C  31      59.171  19.561  16.284  1.00 16.95           C  
ATOM   1726  C   LEU C  31      59.272  18.100  16.708  1.00 16.95           C  
ATOM   1727  CB  LEU C  31      57.995  20.232  16.999  1.00 16.95           C  
ATOM   1728  O   LEU C  31      60.175  17.729  17.462  1.00 16.95           O  
ATOM   1729  CG  LEU C  31      58.306  21.530  17.746  1.00 16.95           C  
ATOM   1730  CD1 LEU C  31      57.412  22.658  17.243  1.00 16.95           C  
ATOM   1731  CD2 LEU C  31      58.137  21.336  19.249  1.00 16.95           C  
ATOM   1732  N   GLU C  32      58.040  17.434  17.057  1.00 16.97           N  
ATOM   1733  CA  GLU C  32      57.728  17.369  18.482  1.00 16.97           C  
ATOM   1734  C   GLU C  32      58.157  16.033  19.080  1.00 16.97           C  
ATOM   1735  CB  GLU C  32      56.232  17.594  18.715  1.00 16.97           C  
ATOM   1736  O   GLU C  32      58.774  15.994  20.146  1.00 16.97           O  
ATOM   1737  CG  GLU C  32      55.904  18.934  19.358  1.00 16.97           C  
ATOM   1738  CD  GLU C  32      54.418  19.130  19.613  1.00 16.97           C  
ATOM   1739  OE1 GLU C  32      54.040  20.137  20.254  1.00 16.97           O  
ATOM   1740  OE2 GLU C  32      53.626  18.270  19.168  1.00 16.97           O  
ATOM   1741  N   GLN C  33      57.186  14.991  19.135  1.00 17.51           N  
ATOM   1742  CA  GLN C  33      56.535  14.640  20.393  1.00 17.51           C  
ATOM   1743  C   GLN C  33      57.279  13.511  21.101  1.00 17.51           C  
ATOM   1744  CB  GLN C  33      55.079  14.238  20.151  1.00 17.51           C  
ATOM   1745  O   GLN C  33      57.946  12.699  20.456  1.00 17.51           O  
ATOM   1746  CG  GLN C  33      54.098  15.399  20.239  1.00 17.51           C  
ATOM   1747  CD  GLN C  33      52.667  14.981  19.958  1.00 17.51           C  
ATOM   1748  NE2 GLN C  33      51.779  15.960  19.822  1.00 17.51           N  
ATOM   1749  OE1 GLN C  33      52.362  13.788  19.863  1.00 17.51           O  
ATOM   1750  N   ASP C  34      56.726  13.147  22.334  1.00 17.95           N  
ATOM   1751  CA  ASP C  34      57.285  12.869  23.653  1.00 17.95           C  
ATOM   1752  C   ASP C  34      57.596  11.382  23.815  1.00 17.95           C  
ATOM   1753  CB  ASP C  34      56.324  13.328  24.751  1.00 17.95           C  
ATOM   1754  O   ASP C  34      58.690  11.015  24.248  1.00 17.95           O  
ATOM   1755  CG  ASP C  34      56.710  14.668  25.353  1.00 17.95           C  
ATOM   1756  OD1 ASP C  34      57.847  15.135  25.126  1.00 17.95           O  
ATOM   1757  OD2 ASP C  34      55.869  15.262  26.064  1.00 17.95           O  
ATOM   1758  N   LEU C  35      56.533  10.652  24.448  1.00 16.45           N  
ATOM   1759  CA  LEU C  35      56.687  10.251  25.842  1.00 16.45           C  
ATOM   1760  C   LEU C  35      57.263   8.842  25.943  1.00 16.45           C  
ATOM   1761  CB  LEU C  35      55.342  10.318  26.571  1.00 16.45           C  
ATOM   1762  O   LEU C  35      57.244   8.089  24.967  1.00 16.45           O  
ATOM   1763  CG  LEU C  35      55.144  11.500  27.521  1.00 16.45           C  
ATOM   1764  CD1 LEU C  35      53.787  12.154  27.277  1.00 16.45           C  
ATOM   1765  CD2 LEU C  35      55.272  11.049  28.971  1.00 16.45           C  
ATOM   1766  N   GLN C  36      56.520   8.068  26.942  1.00 16.88           N  
ATOM   1767  CA  GLN C  36      56.999   7.468  28.183  1.00 16.88           C  
ATOM   1768  C   GLN C  36      57.155   5.957  28.039  1.00 16.88           C  
ATOM   1769  CB  GLN C  36      56.050   7.790  29.338  1.00 16.88           C  
ATOM   1770  O   GLN C  36      58.139   5.381  28.507  1.00 16.88           O  
ATOM   1771  CG  GLN C  36      56.719   8.510  30.501  1.00 16.88           C  
ATOM   1772  CD  GLN C  36      55.825   9.560  31.134  1.00 16.88           C  
ATOM   1773  NE2 GLN C  36      56.427  10.479  31.882  1.00 16.88           N  
ATOM   1774  OE1 GLN C  36      54.604   9.547  30.951  1.00 16.88           O  
ATOM   1775  N   GLN C  37      55.975   5.227  27.810  1.00 16.78           N  
ATOM   1776  CA  GLN C  37      55.493   4.504  28.983  1.00 16.78           C  
ATOM   1777  C   GLN C  37      56.254   3.195  29.174  1.00 16.78           C  
ATOM   1778  CB  GLN C  37      53.993   4.228  28.864  1.00 16.78           C  
ATOM   1779  O   GLN C  37      56.919   2.718  28.253  1.00 16.78           O  
ATOM   1780  CG  GLN C  37      53.174   4.770  30.027  1.00 16.78           C  
ATOM   1781  CD  GLN C  37      51.693   4.863  29.709  1.00 16.78           C  
ATOM   1782  NE2 GLN C  37      50.945   5.549  30.566  1.00 16.78           N  
ATOM   1783  OE1 GLN C  37      51.226   4.324  28.701  1.00 16.78           O  
ATOM   1784  N   VAL C  38      55.420   2.015  29.391  1.00 17.01           N  
ATOM   1785  CA  VAL C  38      55.217   1.278  30.633  1.00 17.01           C  
ATOM   1786  C   VAL C  38      56.064   0.008  30.625  1.00 17.01           C  
ATOM   1787  CB  VAL C  38      53.728   0.925  30.847  1.00 17.01           C  
ATOM   1788  O   VAL C  38      56.522  -0.434  29.569  1.00 17.01           O  
ATOM   1789  CG1 VAL C  38      53.555   0.036  32.078  1.00 17.01           C  
ATOM   1790  CG2 VAL C  38      52.892   2.197  30.981  1.00 17.01           C  
ATOM   1791  N   MET C  39      55.317  -1.237  30.797  1.00 16.83           N  
ATOM   1792  CA  MET C  39      55.340  -2.008  32.037  1.00 16.83           C  
ATOM   1793  C   MET C  39      56.271  -3.210  31.913  1.00 16.83           C  
ATOM   1794  CB  MET C  39      53.931  -2.474  32.406  1.00 16.83           C  
ATOM   1795  O   MET C  39      57.123  -3.431  32.775  1.00 16.83           O  
ATOM   1796  CG  MET C  39      53.255  -1.609  33.458  1.00 16.83           C  
ATOM   1797  SD  MET C  39      51.660  -2.314  34.030  1.00 16.83           S  
ATOM   1798  CE  MET C  39      51.316  -3.468  32.673  1.00 16.83           C  
ATOM   1799  N   VAL C  40      55.639  -4.425  31.692  1.00 17.86           N  
ATOM   1800  CA  VAL C  40      55.367  -5.389  32.754  1.00 17.86           C  
ATOM   1801  C   VAL C  40      56.436  -6.479  32.748  1.00 17.86           C  
ATOM   1802  CB  VAL C  40      53.964  -6.018  32.603  1.00 17.86           C  
ATOM   1803  O   VAL C  40      57.148  -6.654  31.756  1.00 17.86           O  
ATOM   1804  CG1 VAL C  40      53.674  -6.974  33.760  1.00 17.86           C  
ATOM   1805  CG2 VAL C  40      52.896  -4.928  32.526  1.00 17.86           C  
ATOM   1806  N   SER C  41      55.956  -7.810  32.720  1.00 18.42           N  
ATOM   1807  CA  SER C  41      55.986  -8.886  33.705  1.00 18.42           C  
ATOM   1808  C   SER C  41      57.109  -9.875  33.409  1.00 18.42           C  
ATOM   1809  CB  SER C  41      54.645  -9.620  33.739  1.00 18.42           C  
ATOM   1810  O   SER C  41      57.440 -10.117  32.247  1.00 18.42           O  
ATOM   1811  OG  SER C  41      53.613  -8.762  34.193  1.00 18.42           O  
ATOM   1812  N   GLY C  42      57.311 -10.736  34.521  1.00 18.18           N  
ATOM   1813  CA  GLY C  42      58.601 -11.282  34.912  1.00 18.18           C  
ATOM   1814  C   GLY C  42      58.938 -12.581  34.205  1.00 18.18           C  
ATOM   1815  O   GLY C  42      59.644 -12.579  33.195  1.00 18.18           O  
ATOM   1816  N   PRO C  43      58.505 -13.763  34.896  1.00 19.55           N  
ATOM   1817  CA  PRO C  43      59.563 -14.619  35.437  1.00 19.55           C  
ATOM   1818  C   PRO C  43      59.878 -15.810  34.535  1.00 19.55           C  
ATOM   1819  CB  PRO C  43      58.988 -15.087  36.777  1.00 19.55           C  
ATOM   1820  O   PRO C  43      59.193 -16.027  33.531  1.00 19.55           O  
ATOM   1821  CG  PRO C  43      57.508 -14.937  36.630  1.00 19.55           C  
ATOM   1822  CD  PRO C  43      57.223 -14.288  35.306  1.00 19.55           C  
ATOM   1823  N   ASN C  44      59.615 -17.107  35.201  1.00 17.99           N  
ATOM   1824  CA  ASN C  44      60.699 -17.993  35.613  1.00 17.99           C  
ATOM   1825  C   ASN C  44      60.768 -19.239  34.735  1.00 17.99           C  
ATOM   1826  CB  ASN C  44      60.540 -18.387  37.083  1.00 17.99           C  
ATOM   1827  O   ASN C  44      61.854 -19.666  34.340  1.00 17.99           O  
ATOM   1828  CG  ASN C  44      61.743 -18.005  37.923  1.00 17.99           C  
ATOM   1829  ND2 ASN C  44      61.608 -18.123  39.239  1.00 17.99           N  
ATOM   1830  OD1 ASN C  44      62.784 -17.607  37.394  1.00 17.99           O  
ATOM   1831  N   LEU C  45      59.730 -20.113  34.789  1.00 17.90           N  
ATOM   1832  CA  LEU C  45      59.975 -21.406  35.418  1.00 17.90           C  
ATOM   1833  C   LEU C  45      60.581 -22.389  34.421  1.00 17.90           C  
ATOM   1834  CB  LEU C  45      58.676 -21.979  35.991  1.00 17.90           C  
ATOM   1835  O   LEU C  45      60.131 -22.477  33.277  1.00 17.90           O  
ATOM   1836  CG  LEU C  45      58.238 -21.435  37.351  1.00 17.90           C  
ATOM   1837  CD1 LEU C  45      56.750 -21.689  37.570  1.00 17.90           C  
ATOM   1838  CD2 LEU C  45      59.063 -22.062  38.470  1.00 17.90           C  
ATOM   1839  N   ASN C  46      61.371 -23.390  35.027  1.00 17.91           N  
ATOM   1840  CA  ASN C  46      62.510 -24.051  34.400  1.00 17.91           C  
ATOM   1841  C   ASN C  46      62.096 -25.344  33.704  1.00 17.91           C  
ATOM   1842  CB  ASN C  46      63.604 -24.330  35.433  1.00 17.91           C  
ATOM   1843  O   ASN C  46      62.775 -25.805  32.785  1.00 17.91           O  
ATOM   1844  CG  ASN C  46      64.823 -23.449  35.245  1.00 17.91           C  
ATOM   1845  ND2 ASN C  46      65.779 -23.556  36.161  1.00 17.91           N  
ATOM   1846  OD1 ASN C  46      64.906 -22.678  34.285  1.00 17.91           O  
ATOM   1847  N   GLU C  47      61.223 -26.178  34.292  1.00 18.11           N  
ATOM   1848  CA  GLU C  47      61.890 -27.404  34.721  1.00 18.11           C  
ATOM   1849  C   GLU C  47      62.082 -28.366  33.553  1.00 18.11           C  
ATOM   1850  CB  GLU C  47      61.097 -28.085  35.839  1.00 18.11           C  
ATOM   1851  O   GLU C  47      61.379 -28.275  32.545  1.00 18.11           O  
ATOM   1852  CG  GLU C  47      61.842 -28.163  37.164  1.00 18.11           C  
ATOM   1853  CD  GLU C  47      60.995 -28.719  38.297  1.00 18.11           C  
ATOM   1854  OE1 GLU C  47      61.516 -28.872  39.425  1.00 18.11           O  
ATOM   1855  OE2 GLU C  47      59.801 -29.004  38.055  1.00 18.11           O  
ATOM   1856  N   THR C  48      62.089 -29.883  33.940  1.00 17.76           N  
ATOM   1857  CA  THR C  48      63.165 -30.851  33.760  1.00 17.76           C  
ATOM   1858  C   THR C  48      62.861 -31.786  32.592  1.00 17.76           C  
ATOM   1859  CB  THR C  48      63.391 -31.679  35.038  1.00 17.76           C  
ATOM   1860  O   THR C  48      61.728 -31.837  32.110  1.00 17.76           O  
ATOM   1861  CG2 THR C  48      64.388 -30.994  35.968  1.00 17.76           C  
ATOM   1862  OG1 THR C  48      62.144 -31.836  35.726  1.00 17.76           O  
ATOM   1863  N   SER C  49      62.832 -33.326  32.879  1.00 18.12           N  
ATOM   1864  CA  SER C  49      63.851 -34.246  32.383  1.00 18.12           C  
ATOM   1865  C   SER C  49      63.317 -35.096  31.235  1.00 18.12           C  
ATOM   1866  CB  SER C  49      64.349 -35.153  33.509  1.00 18.12           C  
ATOM   1867  O   SER C  49      62.119 -35.071  30.942  1.00 18.12           O  
ATOM   1868  OG  SER C  49      63.544 -36.314  33.614  1.00 18.12           O  
ATOM   1869  N   ILE C  50      63.184 -36.704  31.463  1.00 17.33           N  
ATOM   1870  CA  ILE C  50      64.116 -37.681  30.911  1.00 17.33           C  
ATOM   1871  C   ILE C  50      63.436 -38.467  29.792  1.00 17.33           C  
ATOM   1872  CB  ILE C  50      64.638 -38.643  32.001  1.00 17.33           C  
ATOM   1873  O   ILE C  50      62.216 -38.392  29.624  1.00 17.33           O  
ATOM   1874  CG1 ILE C  50      65.277 -37.853  33.149  1.00 17.33           C  
ATOM   1875  CG2 ILE C  50      65.632 -39.645  31.406  1.00 17.33           C  
ATOM   1876  CD1 ILE C  50      65.723 -38.716  34.321  1.00 17.33           C  
ATOM   1877  N   VAL C  51      63.185 -40.020  30.019  1.00 18.74           N  
ATOM   1878  CA  VAL C  51      64.041 -41.031  29.406  1.00 18.74           C  
ATOM   1879  C   VAL C  51      63.309 -41.690  28.240  1.00 18.74           C  
ATOM   1880  CB  VAL C  51      64.481 -42.100  30.432  1.00 18.74           C  
ATOM   1881  O   VAL C  51      62.086 -41.579  28.124  1.00 18.74           O  
ATOM   1882  CG1 VAL C  51      65.484 -43.067  29.806  1.00 18.74           C  
ATOM   1883  CG2 VAL C  51      65.077 -41.435  31.672  1.00 18.74           C  
ATOM   1884  N   SER C  52      63.349 -43.312  28.179  1.00 17.96           N  
ATOM   1885  CA  SER C  52      64.040 -44.111  27.173  1.00 17.96           C  
ATOM   1886  C   SER C  52      63.050 -44.812  26.249  1.00 17.96           C  
ATOM   1887  CB  SER C  52      64.948 -45.146  27.840  1.00 17.96           C  
ATOM   1888  O   SER C  52      63.204 -44.779  25.026  1.00 17.96           O  
ATOM   1889  OG  SER C  52      65.718 -45.837  26.872  1.00 17.96           O  
ATOM   1890  N   GLY C  53      62.476 -46.156  26.609  1.00 18.50           N  
ATOM   1891  CA  GLY C  53      62.945 -47.439  26.112  1.00 18.50           C  
ATOM   1892  C   GLY C  53      62.163 -47.935  24.911  1.00 18.50           C  
ATOM   1893  O   GLY C  53      61.090 -47.411  24.602  1.00 18.50           O  
ATOM   1894  N   GLY C  54      62.601 -49.242  24.366  1.00 19.85           N  
ATOM   1895  CA  GLY C  54      62.731 -49.641  22.973  1.00 19.85           C  
ATOM   1896  C   GLY C  54      61.483 -50.305  22.424  1.00 19.85           C  
ATOM   1897  O   GLY C  54      60.565 -49.625  21.959  1.00 19.85           O  
ATOM   1898  N   TYR C  55      61.441 -51.861  22.300  1.00 18.71           N  
ATOM   1899  CA  TYR C  55      61.686 -52.586  21.058  1.00 18.71           C  
ATOM   1900  C   TYR C  55      60.398 -53.195  20.518  1.00 18.71           C  
ATOM   1901  CB  TYR C  55      62.733 -53.684  21.274  1.00 18.71           C  
ATOM   1902  O   TYR C  55      60.020 -52.947  19.371  1.00 18.71           O  
ATOM   1903  CG  TYR C  55      64.086 -53.355  20.692  1.00 18.71           C  
ATOM   1904  CD1 TYR C  55      64.405 -53.699  19.381  1.00 18.71           C  
ATOM   1905  CD2 TYR C  55      65.049 -52.701  21.453  1.00 18.71           C  
ATOM   1906  CE1 TYR C  55      65.651 -53.400  18.841  1.00 18.71           C  
ATOM   1907  CE2 TYR C  55      66.299 -52.397  20.924  1.00 18.71           C  
ATOM   1908  OH  TYR C  55      67.826 -52.451  19.090  1.00 18.71           O  
ATOM   1909  CZ  TYR C  55      66.590 -52.750  19.619  1.00 18.71           C  
ATOM   1910  N   GLY C  56      60.187 -54.771  20.634  1.00 20.14           N  
ATOM   1911  CA  GLY C  56      60.330 -55.800  19.616  1.00 20.14           C  
ATOM   1912  C   GLY C  56      59.003 -56.268  19.049  1.00 20.14           C  
ATOM   1913  O   GLY C  56      57.941 -55.842  19.508  1.00 20.14           O  
ATOM   1914  N   GLY C  57      58.908 -57.763  18.602  1.00 20.46           N  
ATOM   1915  CA  GLY C  57      58.649 -58.475  17.361  1.00 20.46           C  
ATOM   1916  C   GLY C  57      57.309 -59.185  17.349  1.00 20.46           C  
ATOM   1917  O   GLY C  57      56.596 -59.162  16.343  1.00 20.46           O  
ATOM   1918  N   SER C  58      56.851 -59.994  18.354  1.00 17.95           N  
ATOM   1919  CA  SER C  58      56.665 -61.431  18.179  1.00 17.95           C  
ATOM   1920  C   SER C  58      55.337 -61.736  17.492  1.00 17.95           C  
ATOM   1921  CB  SER C  58      56.727 -62.149  19.528  1.00 17.95           C  
ATOM   1922  O   SER C  58      54.297 -61.195  17.873  1.00 17.95           O  
ATOM   1923  OG  SER C  58      57.806 -61.661  20.307  1.00 17.95           O  
ATOM   1924  N   GLY C  59      55.327 -62.765  16.454  1.00 21.63           N  
ATOM   1925  CA  GLY C  59      54.563 -63.140  15.275  1.00 21.63           C  
ATOM   1926  C   GLY C  59      53.473 -64.154  15.568  1.00 21.63           C  
ATOM   1927  O   GLY C  59      52.852 -64.689  14.647  1.00 21.63           O  
ATOM   1928  N   ASP C  60      53.179 -64.614  16.682  1.00 18.14           N  
ATOM   1929  CA  ASP C  60      53.043 -66.064  16.780  1.00 18.14           C  
ATOM   1930  C   ASP C  60      51.859 -66.561  15.954  1.00 18.14           C  
ATOM   1931  CB  ASP C  60      52.881 -66.490  18.241  1.00 18.14           C  
ATOM   1932  O   ASP C  60      50.982 -65.779  15.583  1.00 18.14           O  
ATOM   1933  CG  ASP C  60      54.132 -67.134  18.812  1.00 18.14           C  
ATOM   1934  OD1 ASP C  60      55.027 -67.525  18.033  1.00 18.14           O  
ATOM   1935  OD2 ASP C  60      54.222 -67.254  20.054  1.00 18.14           O  
ATOM   1936  N   GLY C  61      51.248 -67.854  16.281  1.00 18.73           N  
ATOM   1937  CA  GLY C  61      51.180 -69.194  15.722  1.00 18.73           C  
ATOM   1938  C   GLY C  61      49.848 -69.498  15.061  1.00 18.73           C  
ATOM   1939  O   GLY C  61      48.927 -68.680  15.105  1.00 18.73           O  
ATOM   1940  N   LEU C  62      49.221 -70.826  15.254  1.00 19.00           N  
ATOM   1941  CA  LEU C  62      49.050 -71.959  14.351  1.00 19.00           C  
ATOM   1942  C   LEU C  62      47.582 -72.144  13.982  1.00 19.00           C  
ATOM   1943  CB  LEU C  62      49.592 -73.240  14.991  1.00 19.00           C  
ATOM   1944  O   LEU C  62      47.253 -72.350  12.812  1.00 19.00           O  
ATOM   1945  CG  LEU C  62      50.937 -73.745  14.463  1.00 19.00           C  
ATOM   1946  CD1 LEU C  62      51.865 -74.090  15.623  1.00 19.00           C  
ATOM   1947  CD2 LEU C  62      50.736 -74.952  13.554  1.00 19.00           C  
ATOM   1948  N   ILE C  63      46.585 -72.510  14.910  1.00 18.67           N  
ATOM   1949  CA  ILE C  63      46.169 -73.908  14.931  1.00 18.67           C  
ATOM   1950  C   ILE C  63      45.038 -74.125  13.928  1.00 18.67           C  
ATOM   1951  CB  ILE C  63      45.724 -74.344  16.344  1.00 18.67           C  
ATOM   1952  O   ILE C  63      44.169 -73.265  13.767  1.00 18.67           O  
ATOM   1953  CG1 ILE C  63      46.675 -73.775  17.403  1.00 18.67           C  
ATOM   1954  CG2 ILE C  63      45.648 -75.871  16.440  1.00 18.67           C  
ATOM   1955  CD1 ILE C  63      46.293 -74.131  18.834  1.00 18.67           C  
ATOM   1956  N   PRO C  64      44.745 -75.469  13.494  1.00 24.66           N  
ATOM   1957  CA  PRO C  64      44.388 -76.082  12.213  1.00 24.66           C  
ATOM   1958  C   PRO C  64      42.878 -76.159  11.996  1.00 24.66           C  
ATOM   1959  CB  PRO C  64      44.998 -77.483  12.309  1.00 24.66           C  
ATOM   1960  O   PRO C  64      42.377 -75.726  10.955  1.00 24.66           O  
ATOM   1961  CG  PRO C  64      44.987 -77.805  13.769  1.00 24.66           C  
ATOM   1962  CD  PRO C  64      44.407 -76.635  14.511  1.00 24.66           C  
ATOM   1963  N   THR C  65      42.120 -77.270  12.566  1.00 20.22           N  
ATOM   1964  CA  THR C  65      41.776 -78.434  11.758  1.00 20.22           C  
ATOM   1965  C   THR C  65      40.325 -78.358  11.290  1.00 20.22           C  
ATOM   1966  CB  THR C  65      41.998 -79.742  12.539  1.00 20.22           C  
ATOM   1967  O   THR C  65      40.041 -78.525  10.102  1.00 20.22           O  
ATOM   1968  CG2 THR C  65      43.317 -80.400  12.146  1.00 20.22           C  
ATOM   1969  OG1 THR C  65      42.020 -79.456  13.943  1.00 20.22           O  
ATOM   1970  N   GLY C  66      39.254 -79.165  11.960  1.00 20.74           N  
ATOM   1971  CA  GLY C  66      38.674 -80.411  11.485  1.00 20.74           C  
ATOM   1972  C   GLY C  66      37.355 -80.218  10.762  1.00 20.74           C  
ATOM   1973  O   GLY C  66      36.832 -79.103  10.699  1.00 20.74           O  
ATOM   1974  N   SER C  67      36.363 -81.348  10.718  1.00 22.76           N  
ATOM   1975  CA  SER C  67      35.782 -82.203   9.688  1.00 22.76           C  
ATOM   1976  C   SER C  67      34.311 -81.874   9.460  1.00 22.76           C  
ATOM   1977  CB  SER C  67      35.930 -83.677  10.068  1.00 22.76           C  
ATOM   1978  O   SER C  67      33.732 -82.266   8.445  1.00 22.76           O  
ATOM   1979  OG  SER C  67      37.287 -84.081   9.996  1.00 22.76           O  
ATOM   1980  N   GLY C  68      33.460 -81.559  10.447  1.00 20.98           N  
ATOM   1981  CA  GLY C  68      32.335 -82.452  10.676  1.00 20.98           C  
ATOM   1982  C   GLY C  68      31.241 -82.312   9.635  1.00 20.98           C  
ATOM   1983  O   GLY C  68      31.050 -81.234   9.069  1.00 20.98           O  
ATOM   1984  N   ARG C  69      30.637 -83.494   9.133  1.00 26.38           N  
ATOM   1985  CA  ARG C  69      29.946 -83.958   7.934  1.00 26.38           C  
ATOM   1986  C   ARG C  69      28.458 -83.632   7.999  1.00 26.38           C  
ATOM   1987  CB  ARG C  69      30.146 -85.463   7.747  1.00 26.38           C  
ATOM   1988  O   ARG C  69      27.686 -84.059   7.138  1.00 26.38           O  
ATOM   1989  CG  ARG C  69      31.247 -85.821   6.761  1.00 26.38           C  
ATOM   1990  CD  ARG C  69      31.326 -87.323   6.525  1.00 26.38           C  
ATOM   1991  NE  ARG C  69      32.381 -87.664   5.574  1.00 26.38           N  
ATOM   1992  NH1 ARG C  69      31.513 -89.737   5.040  1.00 26.38           N  
ATOM   1993  NH2 ARG C  69      33.450 -89.010   4.051  1.00 26.38           N  
ATOM   1994  CZ  ARG C  69      32.445 -88.803   4.891  1.00 26.38           C  
ATOM   1995  N   HIS C  70      27.893 -82.723   8.659  1.00 22.12           N  
ATOM   1996  CA  HIS C  70      26.545 -83.029   9.126  1.00 22.12           C  
ATOM   1997  C   HIS C  70      25.593 -83.246   7.955  1.00 22.12           C  
ATOM   1998  CB  HIS C  70      26.023 -81.907  10.026  1.00 22.12           C  
ATOM   1999  O   HIS C  70      25.674 -82.544   6.945  1.00 22.12           O  
ATOM   2000  CG  HIS C  70      26.260 -82.148  11.483  1.00 22.12           C  
ATOM   2001  CD2 HIS C  70      27.132 -81.579  12.348  1.00 22.12           C  
ATOM   2002  ND1 HIS C  70      25.549 -83.080  12.208  1.00 22.12           N  
ATOM   2003  CE1 HIS C  70      25.974 -83.072  13.460  1.00 22.12           C  
ATOM   2004  NE2 HIS C  70      26.935 -82.170  13.571  1.00 22.12           N  
ATOM   2005  N   PRO C  71      24.691 -84.385   8.051  1.00 27.63           N  
ATOM   2006  CA  PRO C  71      23.889 -85.134   7.081  1.00 27.63           C  
ATOM   2007  C   PRO C  71      22.767 -84.297   6.471  1.00 27.63           C  
ATOM   2008  CB  PRO C  71      23.320 -86.289   7.910  1.00 27.63           C  
ATOM   2009  O   PRO C  71      22.367 -83.281   7.046  1.00 27.63           O  
ATOM   2010  CG  PRO C  71      23.363 -85.802   9.323  1.00 27.63           C  
ATOM   2011  CD  PRO C  71      23.972 -84.429   9.336  1.00 27.63           C  
ATOM   2012  N   SER C  72      22.371 -84.626   5.183  1.00 28.45           N  
ATOM   2013  CA  SER C  72      21.678 -83.951   4.091  1.00 28.45           C  
ATOM   2014  C   SER C  72      20.165 -84.071   4.239  1.00 28.45           C  
ATOM   2015  CB  SER C  72      22.114 -84.524   2.742  1.00 28.45           C  
ATOM   2016  O   SER C  72      19.422 -83.831   3.285  1.00 28.45           O  
ATOM   2017  OG  SER C  72      22.939 -85.663   2.923  1.00 28.45           O  
ATOM   2018  N   HIS C  73      19.598 -84.274   5.506  1.00 23.83           N  
ATOM   2019  CA  HIS C  73      18.388 -85.086   5.438  1.00 23.83           C  
ATOM   2020  C   HIS C  73      17.326 -84.420   4.569  1.00 23.83           C  
ATOM   2021  CB  HIS C  73      17.835 -85.341   6.841  1.00 23.83           C  
ATOM   2022  O   HIS C  73      16.722 -85.069   3.713  1.00 23.83           O  
ATOM   2023  CG  HIS C  73      18.465 -86.509   7.531  1.00 23.83           C  
ATOM   2024  CD2 HIS C  73      19.298 -86.569   8.596  1.00 23.83           C  
ATOM   2025  ND1 HIS C  73      18.260 -87.811   7.127  1.00 23.83           N  
ATOM   2026  CE1 HIS C  73      18.942 -88.623   7.918  1.00 23.83           C  
ATOM   2027  NE2 HIS C  73      19.580 -87.894   8.818  1.00 23.83           N  
ATOM   2028  N   SER C  74      16.543 -83.361   5.049  1.00 25.37           N  
ATOM   2029  CA  SER C  74      15.095 -83.362   5.230  1.00 25.37           C  
ATOM   2030  C   SER C  74      14.378 -82.938   3.953  1.00 25.37           C  
ATOM   2031  CB  SER C  74      14.698 -82.434   6.379  1.00 25.37           C  
ATOM   2032  O   SER C  74      14.710 -81.910   3.360  1.00 25.37           O  
ATOM   2033  OG  SER C  74      15.169 -81.118   6.149  1.00 25.37           O  
ATOM   2034  N   THR C  75      13.833 -83.923   3.150  1.00 31.41           N  
ATOM   2035  CA  THR C  75      13.167 -83.749   1.865  1.00 31.41           C  
ATOM   2036  C   THR C  75      11.807 -83.081   2.046  1.00 31.41           C  
ATOM   2037  CB  THR C  75      12.987 -85.097   1.142  1.00 31.41           C  
ATOM   2038  O   THR C  75      10.864 -83.705   2.537  1.00 31.41           O  
ATOM   2039  CG2 THR C  75      14.322 -85.628   0.628  1.00 31.41           C  
ATOM   2040  OG1 THR C  75      12.425 -86.050   2.052  1.00 31.41           O  
ATOM   2041  N   THR C  76      11.652 -81.915   2.686  1.00 31.02           N  
ATOM   2042  CA  THR C  76      10.315 -81.469   3.063  1.00 31.02           C  
ATOM   2043  C   THR C  76       9.433 -81.301   1.829  1.00 31.02           C  
ATOM   2044  CB  THR C  76      10.368 -80.142   3.843  1.00 31.02           C  
ATOM   2045  O   THR C  76       9.863 -80.731   0.824  1.00 31.02           O  
ATOM   2046  CG2 THR C  76      10.415 -80.390   5.347  1.00 31.02           C  
ATOM   2047  OG1 THR C  76      11.538 -79.412   3.453  1.00 31.02           O  
ATOM   2048  N   PRO C  77       8.243 -82.121   1.751  1.00 37.78           N  
ATOM   2049  CA  PRO C  77       7.239 -82.216   0.689  1.00 37.78           C  
ATOM   2050  C   PRO C  77       6.570 -80.876   0.388  1.00 37.78           C  
ATOM   2051  CB  PRO C  77       6.226 -83.218   1.249  1.00 37.78           C  
ATOM   2052  O   PRO C  77       6.403 -80.050   1.289  1.00 37.78           O  
ATOM   2053  CG  PRO C  77       6.455 -83.206   2.726  1.00 37.78           C  
ATOM   2054  CD  PRO C  77       7.616 -82.301   3.022  1.00 37.78           C  
ATOM   2055  N   SER C  78       6.637 -80.350  -0.859  1.00 36.62           N  
ATOM   2056  CA  SER C  78       6.248 -79.054  -1.407  1.00 36.62           C  
ATOM   2057  C   SER C  78       4.732 -78.891  -1.416  1.00 36.62           C  
ATOM   2058  CB  SER C  78       6.795 -78.885  -2.825  1.00 36.62           C  
ATOM   2059  O   SER C  78       4.016 -79.715  -1.990  1.00 36.62           O  
ATOM   2060  OG  SER C  78       8.151 -79.294  -2.893  1.00 36.62           O  
ATOM   2061  N   GLY C  79       4.116 -78.533  -0.224  1.00 35.20           N  
ATOM   2062  CA  GLY C  79       2.684 -78.335  -0.063  1.00 35.20           C  
ATOM   2063  C   GLY C  79       2.080 -77.444  -1.131  1.00 35.20           C  
ATOM   2064  O   GLY C  79       2.805 -76.808  -1.899  1.00 35.20           O  
ATOM   2065  N   PRO C  80       0.748 -77.587  -1.482  1.00 44.56           N  
ATOM   2066  CA  PRO C  80      -0.080 -77.061  -2.570  1.00 44.56           C  
ATOM   2067  C   PRO C  80      -0.095 -75.535  -2.615  1.00 44.56           C  
ATOM   2068  CB  PRO C  80      -1.473 -77.611  -2.250  1.00 44.56           C  
ATOM   2069  O   PRO C  80      -0.847 -74.944  -3.394  1.00 44.56           O  
ATOM   2070  CG  PRO C  80      -1.405 -78.011  -0.812  1.00 44.56           C  
ATOM   2071  CD  PRO C  80      -0.014 -77.751  -0.310  1.00 44.56           C  
ATOM   2072  N   GLY C  81       0.470 -74.878  -1.545  1.00 39.26           N  
ATOM   2073  CA  GLY C  81       0.300 -73.438  -1.438  1.00 39.26           C  
ATOM   2074  C   GLY C  81       0.926 -72.677  -2.592  1.00 39.26           C  
ATOM   2075  O   GLY C  81       1.010 -71.447  -2.558  1.00 39.26           O  
ATOM   2076  N   ASP C  82       1.572 -73.365  -3.602  1.00 43.44           N  
ATOM   2077  CA  ASP C  82       2.467 -72.698  -4.542  1.00 43.44           C  
ATOM   2078  C   ASP C  82       1.684 -72.055  -5.685  1.00 43.44           C  
ATOM   2079  CB  ASP C  82       3.493 -73.687  -5.100  1.00 43.44           C  
ATOM   2080  O   ASP C  82       2.226 -71.242  -6.436  1.00 43.44           O  
ATOM   2081  CG  ASP C  82       4.897 -73.111  -5.166  1.00 43.44           C  
ATOM   2082  OD1 ASP C  82       5.103 -71.955  -4.737  1.00 43.44           O  
ATOM   2083  OD2 ASP C  82       5.805 -73.819  -5.654  1.00 43.44           O  
ATOM   2084  N   GLU C  83       0.348 -72.453  -5.884  1.00 48.27           N  
ATOM   2085  CA  GLU C  83      -0.308 -71.976  -7.098  1.00 48.27           C  
ATOM   2086  C   GLU C  83      -0.748 -70.522  -6.953  1.00 48.27           C  
ATOM   2087  CB  GLU C  83      -1.511 -72.858  -7.441  1.00 48.27           C  
ATOM   2088  O   GLU C  83      -0.670 -69.747  -7.908  1.00 48.27           O  
ATOM   2089  CG  GLU C  83      -1.562 -73.289  -8.899  1.00 48.27           C  
ATOM   2090  CD  GLU C  83      -2.733 -74.206  -9.214  1.00 48.27           C  
ATOM   2091  OE1 GLU C  83      -2.993 -74.471 -10.410  1.00 48.27           O  
ATOM   2092  OE2 GLU C  83      -3.397 -74.663  -8.256  1.00 48.27           O  
ATOM   2093  N   VAL C  84      -1.366 -70.124  -5.715  1.00 50.25           N  
ATOM   2094  CA  VAL C  84      -1.808 -68.748  -5.516  1.00 50.25           C  
ATOM   2095  C   VAL C  84      -0.605 -67.808  -5.551  1.00 50.25           C  
ATOM   2096  CB  VAL C  84      -2.574 -68.585  -4.184  1.00 50.25           C  
ATOM   2097  O   VAL C  84      -0.709 -66.674  -6.023  1.00 50.25           O  
ATOM   2098  CG1 VAL C  84      -3.129 -67.168  -4.051  1.00 50.25           C  
ATOM   2099  CG2 VAL C  84      -3.698 -69.614  -4.086  1.00 50.25           C  
ATOM   2100  N   ALA C  85       0.565 -68.248  -5.073  1.00 54.31           N  
ATOM   2101  CA  ALA C  85       1.781 -67.438  -5.091  1.00 54.31           C  
ATOM   2102  C   ALA C  85       2.280 -67.230  -6.518  1.00 54.31           C  
ATOM   2103  CB  ALA C  85       2.867 -68.091  -4.240  1.00 54.31           C  
ATOM   2104  O   ALA C  85       2.830 -66.175  -6.842  1.00 54.31           O  
ATOM   2105  N   ARG C  86       1.970 -68.152  -7.420  1.00 56.66           N  
ATOM   2106  CA  ARG C  86       2.389 -68.009  -8.810  1.00 56.66           C  
ATOM   2107  C   ARG C  86       1.514 -67.000  -9.545  1.00 56.66           C  
ATOM   2108  CB  ARG C  86       2.344 -69.361  -9.527  1.00 56.66           C  
ATOM   2109  O   ARG C  86       2.002 -66.245 -10.389  1.00 56.66           O  
ATOM   2110  CG  ARG C  86       3.604 -69.682 -10.316  1.00 56.66           C  
ATOM   2111  CD  ARG C  86       3.541 -71.069 -10.938  1.00 56.66           C  
ATOM   2112  NE  ARG C  86       4.747 -71.372 -11.704  1.00 56.66           N  
ATOM   2113  NH1 ARG C  86       4.351 -73.645 -11.823  1.00 56.66           N  
ATOM   2114  NH2 ARG C  86       6.223 -72.750 -12.799  1.00 56.66           N  
ATOM   2115  CZ  ARG C  86       5.104 -72.588 -12.107  1.00 56.66           C  
ATOM   2116  N   GLY C  87       0.204 -66.965  -9.125  1.00 59.25           N  
ATOM   2117  CA  GLY C  87      -0.689 -66.004  -9.753  1.00 59.25           C  
ATOM   2118  C   GLY C  87      -0.378 -64.568  -9.377  1.00 59.25           C  
ATOM   2119  O   GLY C  87      -0.376 -63.683 -10.236  1.00 59.25           O  
ATOM   2120  N   ILE C  88      -0.193 -64.318  -8.083  1.00 62.30           N  
ATOM   2121  CA  ILE C  88       0.174 -62.984  -7.622  1.00 62.30           C  
ATOM   2122  C   ILE C  88       1.554 -62.613  -8.160  1.00 62.30           C  
ATOM   2123  CB  ILE C  88       0.159 -62.895  -6.079  1.00 62.30           C  
ATOM   2124  O   ILE C  88       1.768 -61.486  -8.613  1.00 62.30           O  
ATOM   2125  CG1 ILE C  88      -1.248 -63.184  -5.541  1.00 62.30           C  
ATOM   2126  CG2 ILE C  88       0.652 -61.522  -5.612  1.00 62.30           C  
ATOM   2127  CD1 ILE C  88      -1.309 -63.353  -4.030  1.00 62.30           C  
ATOM   2128  N   ALA C  89       2.427 -63.644  -8.114  1.00 67.75           N  
ATOM   2129  CA  ALA C  89       3.774 -63.412  -8.629  1.00 67.75           C  
ATOM   2130  C   ALA C  89       3.753 -63.190 -10.139  1.00 67.75           C  
ATOM   2131  CB  ALA C  89       4.687 -64.584  -8.279  1.00 67.75           C  
ATOM   2132  O   ALA C  89       4.492 -62.351 -10.659  1.00 67.75           O  
ATOM   2133  N   GLY C  90       2.870 -63.969 -10.760  1.00 68.20           N  
ATOM   2134  CA  GLY C  90       2.730 -63.817 -12.200  1.00 68.20           C  
ATOM   2135  C   GLY C  90       2.142 -62.478 -12.604  1.00 68.20           C  
ATOM   2136  O   GLY C  90       2.598 -61.859 -13.567  1.00 68.20           O  
ATOM   2137  N   GLU C  91       1.120 -62.099 -11.888  1.00 70.07           N  
ATOM   2138  CA  GLU C  91       0.520 -60.791 -12.135  1.00 70.07           C  
ATOM   2139  C   GLU C  91       1.506 -59.666 -11.835  1.00 70.07           C  
ATOM   2140  CB  GLU C  91      -0.749 -60.615 -11.296  1.00 70.07           C  
ATOM   2141  O   GLU C  91       1.579 -58.683 -12.577  1.00 70.07           O  
ATOM   2142  CG  GLU C  91      -2.019 -61.070 -12.000  1.00 70.07           C  
ATOM   2143  CD  GLU C  91      -3.280 -60.806 -11.193  1.00 70.07           C  
ATOM   2144  OE1 GLU C  91      -4.393 -61.059 -11.707  1.00 70.07           O  
ATOM   2145  OE2 GLU C  91      -3.153 -60.341 -10.039  1.00 70.07           O  
ATOM   2146  N   LYS C  92       2.204 -59.837 -10.789  1.00 73.55           N  
ATOM   2147  CA  LYS C  92       3.219 -58.849 -10.435  1.00 73.55           C  
ATOM   2148  C   LYS C  92       4.311 -58.776 -11.498  1.00 73.55           C  
ATOM   2149  CB  LYS C  92       3.834 -59.175  -9.073  1.00 73.55           C  
ATOM   2150  O   LYS C  92       4.793 -57.691 -11.828  1.00 73.55           O  
ATOM   2151  CG  LYS C  92       2.960 -58.785  -7.890  1.00 73.55           C  
ATOM   2152  CD  LYS C  92       3.695 -58.966  -6.568  1.00 73.55           C  
ATOM   2153  CE  LYS C  92       2.812 -58.602  -5.382  1.00 73.55           C  
ATOM   2154  NZ  LYS C  92       3.535 -58.759  -4.085  1.00 73.55           N  
ATOM   2155  N   PHE C  93       4.659 -59.869 -11.965  1.00 79.97           N  
ATOM   2156  CA  PHE C  93       5.668 -59.904 -13.016  1.00 79.97           C  
ATOM   2157  C   PHE C  93       5.167 -59.202 -14.273  1.00 79.97           C  
ATOM   2158  CB  PHE C  93       6.056 -61.350 -13.342  1.00 79.97           C  
ATOM   2159  O   PHE C  93       5.910 -58.452 -14.909  1.00 79.97           O  
ATOM   2160  CG  PHE C  93       7.200 -61.468 -14.313  1.00 79.97           C  
ATOM   2161  CD1 PHE C  93       6.965 -61.711 -15.660  1.00 79.97           C  
ATOM   2162  CD2 PHE C  93       8.512 -61.334 -13.877  1.00 79.97           C  
ATOM   2163  CE1 PHE C  93       8.022 -61.821 -16.561  1.00 79.97           C  
ATOM   2164  CE2 PHE C  93       9.574 -61.442 -14.771  1.00 79.97           C  
ATOM   2165  CZ  PHE C  93       9.327 -61.686 -16.112  1.00 79.97           C  
ATOM   2166  N   ASP C  94       3.992 -59.466 -14.620  1.00 77.93           N  
ATOM   2167  CA  ASP C  94       3.412 -58.834 -15.800  1.00 77.93           C  
ATOM   2168  C   ASP C  94       3.360 -57.316 -15.641  1.00 77.93           C  
ATOM   2169  CB  ASP C  94       2.009 -59.383 -16.069  1.00 77.93           C  
ATOM   2170  O   ASP C  94       3.617 -56.577 -16.593  1.00 77.93           O  
ATOM   2171  CG  ASP C  94       2.021 -60.683 -16.853  1.00 77.93           C  
ATOM   2172  OD1 ASP C  94       3.034 -60.983 -17.521  1.00 77.93           O  
ATOM   2173  OD2 ASP C  94       1.007 -61.412 -16.806  1.00 77.93           O  
ATOM   2174  N   ILE C  95       3.106 -56.866 -14.510  1.00 75.78           N  
ATOM   2175  CA  ILE C  95       3.030 -55.439 -14.216  1.00 75.78           C  
ATOM   2176  C   ILE C  95       4.414 -54.810 -14.355  1.00 75.78           C  
ATOM   2177  CB  ILE C  95       2.463 -55.183 -12.802  1.00 75.78           C  
ATOM   2178  O   ILE C  95       4.559 -53.739 -14.949  1.00 75.78           O  
ATOM   2179  CG1 ILE C  95       0.991 -55.604 -12.732  1.00 75.78           C  
ATOM   2180  CG2 ILE C  95       2.631 -53.711 -12.412  1.00 75.78           C  
ATOM   2181  CD1 ILE C  95       0.427 -55.649 -11.319  1.00 75.78           C  
ATOM   2182  N   VAL C  96       5.419 -55.450 -13.835  1.00 77.66           N  
ATOM   2183  CA  VAL C  96       6.783 -54.935 -13.892  1.00 77.66           C  
ATOM   2184  C   VAL C  96       7.281 -54.948 -15.336  1.00 77.66           C  
ATOM   2185  CB  VAL C  96       7.737 -55.752 -12.993  1.00 77.66           C  
ATOM   2186  O   VAL C  96       7.971 -54.023 -15.770  1.00 77.66           O  
ATOM   2187  CG1 VAL C  96       9.183 -55.297 -13.185  1.00 77.66           C  
ATOM   2188  CG2 VAL C  96       7.325 -55.628 -11.527  1.00 77.66           C  
ATOM   2189  N   LYS C  97       6.940 -56.006 -15.986  1.00 81.68           N  
ATOM   2190  CA  LYS C  97       7.314 -56.093 -17.395  1.00 81.68           C  
ATOM   2191  C   LYS C  97       6.684 -54.961 -18.202  1.00 81.68           C  
ATOM   2192  CB  LYS C  97       6.900 -57.445 -17.978  1.00 81.68           C  
ATOM   2193  O   LYS C  97       7.368 -54.287 -18.974  1.00 81.68           O  
ATOM   2194  CG  LYS C  97       7.438 -57.707 -19.377  1.00 81.68           C  
ATOM   2195  CD  LYS C  97       7.001 -59.070 -19.897  1.00 81.68           C  
ATOM   2196  CE  LYS C  97       7.427 -59.280 -21.344  1.00 81.68           C  
ATOM   2197  NZ  LYS C  97       6.998 -60.614 -21.860  1.00 81.68           N  
ATOM   2198  N   LYS C  98       5.362 -54.804 -18.054  1.00 81.80           N  
ATOM   2199  CA  LYS C  98       4.659 -53.734 -18.755  1.00 81.80           C  
ATOM   2200  C   LYS C  98       5.246 -52.369 -18.406  1.00 81.80           C  
ATOM   2201  CB  LYS C  98       3.166 -53.763 -18.420  1.00 81.80           C  
ATOM   2202  O   LYS C  98       5.399 -51.512 -19.278  1.00 81.80           O  
ATOM   2203  CG  LYS C  98       2.374 -54.792 -19.212  1.00 81.80           C  
ATOM   2204  CD  LYS C  98       0.889 -54.730 -18.880  1.00 81.80           C  
ATOM   2205  CE  LYS C  98       0.113 -55.842 -19.574  1.00 81.80           C  
ATOM   2206  NZ  LYS C  98      -1.331 -55.831 -19.194  1.00 81.80           N  
ATOM   2207  N   TRP C  99       5.567 -52.255 -17.178  1.00 76.83           N  
ATOM   2208  CA  TRP C  99       6.179 -51.011 -16.725  1.00 76.83           C  
ATOM   2209  C   TRP C  99       7.530 -50.792 -17.397  1.00 76.83           C  
ATOM   2210  CB  TRP C  99       6.347 -51.017 -15.203  1.00 76.83           C  
ATOM   2211  O   TRP C  99       7.823 -49.693 -17.874  1.00 76.83           O  
ATOM   2212  CG  TRP C  99       7.001 -49.783 -14.657  1.00 76.83           C  
ATOM   2213  CD1 TRP C  99       6.407 -48.576 -14.411  1.00 76.83           C  
ATOM   2214  CD2 TRP C  99       8.377 -49.635 -14.294  1.00 76.83           C  
ATOM   2215  CE2 TRP C  99       8.547 -48.310 -13.835  1.00 76.83           C  
ATOM   2216  CE3 TRP C  99       9.483 -50.495 -14.312  1.00 76.83           C  
ATOM   2217  NE1 TRP C  99       7.332 -47.686 -13.916  1.00 76.83           N  
ATOM   2218  CH2 TRP C  99      10.848 -48.687 -13.425  1.00 76.83           C  
ATOM   2219  CZ2 TRP C  99       9.782 -47.825 -13.396  1.00 76.83           C  
ATOM   2220  CZ3 TRP C  99      10.711 -50.010 -13.876  1.00 76.83           C  
ATOM   2221  N   GLY C 100       8.293 -51.838 -17.371  1.00 82.79           N  
ATOM   2222  CA  GLY C 100       9.601 -51.747 -18.000  1.00 82.79           C  
ATOM   2223  C   GLY C 100       9.533 -51.372 -19.468  1.00 82.79           C  
ATOM   2224  O   GLY C 100      10.295 -50.522 -19.933  1.00 82.79           O  
ATOM   2225  N   ILE C 101       8.580 -51.939 -20.195  1.00 84.23           N  
ATOM   2226  CA  ILE C 101       8.429 -51.689 -21.624  1.00 84.23           C  
ATOM   2227  C   ILE C 101       7.981 -50.248 -21.851  1.00 84.23           C  
ATOM   2228  CB  ILE C 101       7.424 -52.671 -22.266  1.00 84.23           C  
ATOM   2229  O   ILE C 101       8.532 -49.546 -22.703  1.00 84.23           O  
ATOM   2230  CG1 ILE C 101       7.983 -54.099 -22.242  1.00 84.23           C  
ATOM   2231  CG2 ILE C 101       7.086 -52.239 -23.696  1.00 84.23           C  
ATOM   2232  CD1 ILE C 101       6.986 -55.161 -22.685  1.00 84.23           C  
ATOM   2233  N   ASN C 102       6.998 -49.879 -21.112  1.00 80.42           N  
ATOM   2234  CA  ASN C 102       6.503 -48.511 -21.223  1.00 80.42           C  
ATOM   2235  C   ASN C 102       7.597 -47.492 -20.915  1.00 80.42           C  
ATOM   2236  CB  ASN C 102       5.302 -48.297 -20.299  1.00 80.42           C  
ATOM   2237  O   ASN C 102       7.776 -46.524 -21.656  1.00 80.42           O  
ATOM   2238  CG  ASN C 102       4.629 -46.957 -20.517  1.00 80.42           C  
ATOM   2239  ND2 ASN C 102       4.148 -46.352 -19.437  1.00 80.42           N  
ATOM   2240  OD1 ASN C 102       4.541 -46.469 -21.647  1.00 80.42           O  
ATOM   2241  N   THR C 103       8.299 -47.772 -19.871  1.00 82.76           N  
ATOM   2242  CA  THR C 103       9.368 -46.863 -19.475  1.00 82.76           C  
ATOM   2243  C   THR C 103      10.442 -46.786 -20.556  1.00 82.76           C  
ATOM   2244  CB  THR C 103      10.007 -47.300 -18.143  1.00 82.76           C  
ATOM   2245  O   THR C 103      10.952 -45.705 -20.857  1.00 82.76           O  
ATOM   2246  CG2 THR C 103      11.044 -46.285 -17.672  1.00 82.76           C  
ATOM   2247  OG1 THR C 103       8.985 -47.419 -17.146  1.00 82.76           O  
ATOM   2248  N   TYR C 104      10.684 -47.881 -21.072  1.00 85.76           N  
ATOM   2249  CA  TYR C 104      11.665 -47.928 -22.151  1.00 85.76           C  
ATOM   2250  C   TYR C 104      11.187 -47.130 -23.357  1.00 85.76           C  
ATOM   2251  CB  TYR C 104      11.943 -49.378 -22.561  1.00 85.76           C  
ATOM   2252  O   TYR C 104      11.923 -46.293 -23.887  1.00 85.76           O  
ATOM   2253  CG  TYR C 104      12.831 -49.505 -23.775  1.00 85.76           C  
ATOM   2254  CD1 TYR C 104      12.293 -49.786 -25.029  1.00 85.76           C  
ATOM   2255  CD2 TYR C 104      14.208 -49.346 -23.671  1.00 85.76           C  
ATOM   2256  CE1 TYR C 104      13.107 -49.906 -26.150  1.00 85.76           C  
ATOM   2257  CE2 TYR C 104      15.032 -49.464 -24.786  1.00 85.76           C  
ATOM   2258  OH  TYR C 104      15.284 -49.861 -27.126  1.00 85.76           O  
ATOM   2259  CZ  TYR C 104      14.473 -49.743 -26.019  1.00 85.76           C  
ATOM   2260  N   LYS C 105       9.983 -47.364 -23.840  1.00 88.05           N  
ATOM   2261  CA  LYS C 105       9.434 -46.689 -25.012  1.00 88.05           C  
ATOM   2262  C   LYS C 105       9.369 -45.180 -24.798  1.00 88.05           C  
ATOM   2263  CB  LYS C 105       8.043 -47.232 -25.342  1.00 88.05           C  
ATOM   2264  O   LYS C 105       9.727 -44.405 -25.688  1.00 88.05           O  
ATOM   2265  CG  LYS C 105       8.042 -48.668 -25.844  1.00 88.05           C  
ATOM   2266  CD  LYS C 105       6.640 -49.125 -26.228  1.00 88.05           C  
ATOM   2267  CE  LYS C 105       6.639 -50.559 -26.740  1.00 88.05           C  
ATOM   2268  NZ  LYS C 105       5.286 -50.977 -27.214  1.00 88.05           N  
ATOM   2269  N   CYS C 106       8.973 -44.807 -23.641  1.00 86.82           N  
ATOM   2270  CA  CYS C 106       8.824 -43.390 -23.329  1.00 86.82           C  
ATOM   2271  C   CYS C 106      10.183 -42.703 -23.249  1.00 86.82           C  
ATOM   2272  CB  CYS C 106       8.072 -43.207 -22.011  1.00 86.82           C  
ATOM   2273  O   CYS C 106      10.347 -41.584 -23.736  1.00 86.82           O  
ATOM   2274  SG  CYS C 106       6.305 -43.565 -22.127  1.00 86.82           S  
ATOM   2275  N   THR C 107      11.152 -43.375 -22.577  1.00 84.84           N  
ATOM   2276  CA  THR C 107      12.495 -42.814 -22.481  1.00 84.84           C  
ATOM   2277  C   THR C 107      13.120 -42.666 -23.865  1.00 84.84           C  
ATOM   2278  CB  THR C 107      13.403 -43.688 -21.596  1.00 84.84           C  
ATOM   2279  O   THR C 107      13.775 -41.661 -24.152  1.00 84.84           O  
ATOM   2280  CG2 THR C 107      14.753 -43.017 -21.361  1.00 84.84           C  
ATOM   2281  OG1 THR C 107      12.763 -43.905 -20.332  1.00 84.84           O  
ATOM   2282  N   LYS C 108      12.963 -43.663 -24.632  1.00 86.76           N  
ATOM   2283  CA  LYS C 108      13.450 -43.591 -26.007  1.00 86.76           C  
ATOM   2284  C   LYS C 108      12.845 -42.398 -26.742  1.00 86.76           C  
ATOM   2285  CB  LYS C 108      13.132 -44.885 -26.757  1.00 86.76           C  
ATOM   2286  O   LYS C 108      13.550 -41.676 -27.450  1.00 86.76           O  
ATOM   2287  CG  LYS C 108      13.719 -44.948 -28.159  1.00 86.76           C  
ATOM   2288  CD  LYS C 108      13.291 -46.215 -28.888  1.00 86.76           C  
ATOM   2289  CE  LYS C 108      13.631 -46.150 -30.371  1.00 86.76           C  
ATOM   2290  NZ  LYS C 108      13.199 -47.384 -31.093  1.00 86.76           N  
ATOM   2291  N   GLN C 109      11.527 -42.308 -26.658  1.00 89.05           N  
ATOM   2292  CA  GLN C 109      10.836 -41.188 -27.287  1.00 89.05           C  
ATOM   2293  C   GLN C 109      11.360 -39.854 -26.763  1.00 89.05           C  
ATOM   2294  CB  GLN C 109       9.328 -41.288 -27.056  1.00 89.05           C  
ATOM   2295  O   GLN C 109      11.622 -38.935 -27.541  1.00 89.05           O  
ATOM   2296  CG  GLN C 109       8.534 -40.146 -27.675  1.00 89.05           C  
ATOM   2297  CD  GLN C 109       8.599 -40.140 -29.190  1.00 89.05           C  
ATOM   2298  NE2 GLN C 109       8.328 -38.986 -29.791  1.00 89.05           N  
ATOM   2299  OE1 GLN C 109       8.891 -41.163 -29.817  1.00 89.05           O  
ATOM   2300  N   LEU C 110      11.508 -39.731 -25.514  1.00 86.29           N  
ATOM   2301  CA  LEU C 110      11.985 -38.512 -24.869  1.00 86.29           C  
ATOM   2302  C   LEU C 110      13.367 -38.128 -25.386  1.00 86.29           C  
ATOM   2303  CB  LEU C 110      12.026 -38.690 -23.349  1.00 86.29           C  
ATOM   2304  O   LEU C 110      13.611 -36.965 -25.714  1.00 86.29           O  
ATOM   2305  CG  LEU C 110      12.392 -37.451 -22.531  1.00 86.29           C  
ATOM   2306  CD1 LEU C 110      11.291 -36.401 -22.638  1.00 86.29           C  
ATOM   2307  CD2 LEU C 110      12.640 -37.826 -21.074  1.00 86.29           C  
ATOM   2308  N   LEU C 111      14.240 -39.087 -25.440  1.00 85.38           N  
ATOM   2309  CA  LEU C 111      15.598 -38.857 -25.922  1.00 85.38           C  
ATOM   2310  C   LEU C 111      15.592 -38.463 -27.395  1.00 85.38           C  
ATOM   2311  CB  LEU C 111      16.458 -40.107 -25.720  1.00 85.38           C  
ATOM   2312  O   LEU C 111      16.330 -37.564 -27.805  1.00 85.38           O  
ATOM   2313  CG  LEU C 111      16.844 -40.439 -24.278  1.00 85.38           C  
ATOM   2314  CD1 LEU C 111      17.535 -41.797 -24.213  1.00 85.38           C  
ATOM   2315  CD2 LEU C 111      17.740 -39.349 -23.700  1.00 85.38           C  
ATOM   2316  N   SER C 112      14.791 -39.098 -28.169  1.00 87.65           N  
ATOM   2317  CA  SER C 112      14.692 -38.772 -29.588  1.00 87.65           C  
ATOM   2318  C   SER C 112      14.222 -37.337 -29.795  1.00 87.65           C  
ATOM   2319  CB  SER C 112      13.738 -39.737 -30.295  1.00 87.65           C  
ATOM   2320  O   SER C 112      14.731 -36.630 -30.668  1.00 87.65           O  
ATOM   2321  OG  SER C 112      14.244 -41.060 -30.261  1.00 87.65           O  
ATOM   2322  N   GLU C 113      13.232 -36.964 -29.049  1.00 84.45           N  
ATOM   2323  CA  GLU C 113      12.729 -35.596 -29.122  1.00 84.45           C  
ATOM   2324  C   GLU C 113      13.808 -34.590 -28.729  1.00 84.45           C  
ATOM   2325  CB  GLU C 113      11.500 -35.425 -28.226  1.00 84.45           C  
ATOM   2326  O   GLU C 113      13.953 -33.546 -29.368  1.00 84.45           O  
ATOM   2327  CG  GLU C 113      10.279 -36.197 -28.704  1.00 84.45           C  
ATOM   2328  CD  GLU C 113       9.057 -35.994 -27.821  1.00 84.45           C  
ATOM   2329  OE1 GLU C 113       8.033 -36.682 -28.035  1.00 84.45           O  
ATOM   2330  OE2 GLU C 113       9.125 -35.139 -26.910  1.00 84.45           O  
ATOM   2331  N   ARG C 114      14.579 -34.949 -27.743  1.00 82.30           N  
ATOM   2332  CA  ARG C 114      15.626 -34.065 -27.240  1.00 82.30           C  
ATOM   2333  C   ARG C 114      16.730 -33.880 -28.276  1.00 82.30           C  
ATOM   2334  CB  ARG C 114      16.214 -34.614 -25.939  1.00 82.30           C  
ATOM   2335  O   ARG C 114      17.324 -32.805 -28.372  1.00 82.30           O  
ATOM   2336  CG  ARG C 114      15.514 -34.111 -24.686  1.00 82.30           C  
ATOM   2337  CD  ARG C 114      16.277 -34.490 -23.424  1.00 82.30           C  
ATOM   2338  NE  ARG C 114      15.546 -34.109 -22.218  1.00 82.30           N  
ATOM   2339  NH1 ARG C 114      16.878 -35.328 -20.777  1.00 82.30           N  
ATOM   2340  NH2 ARG C 114      15.117 -34.107 -19.962  1.00 82.30           N  
ATOM   2341  CZ  ARG C 114      15.849 -34.515 -20.989  1.00 82.30           C  
ATOM   2342  N   PHE C 115      16.853 -34.896 -29.011  1.00 87.04           N  
ATOM   2343  CA  PHE C 115      17.925 -34.861 -29.998  1.00 87.04           C  
ATOM   2344  C   PHE C 115      17.401 -34.395 -31.351  1.00 87.04           C  
ATOM   2345  CB  PHE C 115      18.578 -36.240 -30.134  1.00 87.04           C  
ATOM   2346  O   PHE C 115      18.150 -34.344 -32.329  1.00 87.04           O  
ATOM   2347  CG  PHE C 115      19.442 -36.621 -28.962  1.00 87.04           C  
ATOM   2348  CD1 PHE C 115      20.647 -35.969 -28.728  1.00 87.04           C  
ATOM   2349  CD2 PHE C 115      19.048 -37.631 -28.094  1.00 87.04           C  
ATOM   2350  CE1 PHE C 115      21.448 -36.320 -27.644  1.00 87.04           C  
ATOM   2351  CE2 PHE C 115      19.844 -37.987 -27.009  1.00 87.04           C  
ATOM   2352  CZ  PHE C 115      21.044 -37.331 -26.786  1.00 87.04           C  
ATOM   2353  N   GLY C 116      16.235 -34.056 -31.406  1.00 84.80           N  
ATOM   2354  CA  GLY C 116      15.638 -33.508 -32.613  1.00 84.80           C  
ATOM   2355  C   GLY C 116      15.328 -34.563 -33.658  1.00 84.80           C  
ATOM   2356  O   GLY C 116      15.148 -34.245 -34.835  1.00 84.80           O  
ATOM   2357  N   ARG C 117      15.322 -35.779 -33.391  1.00 79.36           N  
ATOM   2358  CA  ARG C 117      15.108 -36.868 -34.338  1.00 79.36           C  
ATOM   2359  C   ARG C 117      13.698 -37.434 -34.213  1.00 79.36           C  
ATOM   2360  CB  ARG C 117      16.139 -37.979 -34.122  1.00 79.36           C  
ATOM   2361  O   ARG C 117      13.233 -38.159 -35.095  1.00 79.36           O  
ATOM   2362  CG  ARG C 117      17.565 -37.567 -34.451  1.00 79.36           C  
ATOM   2363  CD  ARG C 117      18.528 -38.743 -34.353  1.00 79.36           C  
ATOM   2364  NE  ARG C 117      19.896 -38.347 -34.677  1.00 79.36           N  
ATOM   2365  NH1 ARG C 117      20.832 -40.392 -34.147  1.00 79.36           N  
ATOM   2366  NH2 ARG C 117      22.158 -38.678 -34.893  1.00 79.36           N  
ATOM   2367  CZ  ARG C 117      20.959 -39.140 -34.572  1.00 79.36           C  
ATOM   2368  N   GLY C 118      12.975 -36.944 -33.224  1.00 76.78           N  
ATOM   2369  CA  GLY C 118      11.652 -37.490 -32.971  1.00 76.78           C  
ATOM   2370  C   GLY C 118      10.534 -36.511 -33.277  1.00 76.78           C  
ATOM   2371  O   GLY C 118      10.739 -35.296 -33.242  1.00 76.78           O  
ATOM   2372  N   SER C 119       9.416 -37.092 -33.739  1.00 82.93           N  
ATOM   2373  CA  SER C 119       8.228 -36.282 -33.989  1.00 82.93           C  
ATOM   2374  C   SER C 119       7.420 -36.077 -32.711  1.00 82.93           C  
ATOM   2375  CB  SER C 119       7.349 -36.933 -35.058  1.00 82.93           C  
ATOM   2376  O   SER C 119       7.016 -37.045 -32.064  1.00 82.93           O  
ATOM   2377  OG  SER C 119       6.097 -37.316 -34.515  1.00 82.93           O  
ATOM   2378  N   ARG C 120       7.317 -34.918 -32.355  1.00 85.78           N  
ATOM   2379  CA  ARG C 120       6.587 -34.564 -31.142  1.00 85.78           C  
ATOM   2380  C   ARG C 120       5.234 -33.947 -31.477  1.00 85.78           C  
ATOM   2381  CB  ARG C 120       7.407 -33.597 -30.285  1.00 85.78           C  
ATOM   2382  O   ARG C 120       5.141 -33.076 -32.345  1.00 85.78           O  
ATOM   2383  CG  ARG C 120       6.704 -33.155 -29.011  1.00 85.78           C  
ATOM   2384  CD  ARG C 120       7.525 -32.132 -28.239  1.00 85.78           C  
ATOM   2385  NE  ARG C 120       6.797 -31.619 -27.082  1.00 85.78           N  
ATOM   2386  NH1 ARG C 120       8.443 -30.128 -26.447  1.00 85.78           N  
ATOM   2387  NH2 ARG C 120       6.505 -30.286 -25.235  1.00 85.78           N  
ATOM   2388  CZ  ARG C 120       7.250 -30.679 -26.257  1.00 85.78           C  
ATOM   2389  N   THR C 121       4.242 -34.453 -30.876  1.00 89.24           N  
ATOM   2390  CA  THR C 121       2.929 -33.829 -31.002  1.00 89.24           C  
ATOM   2391  C   THR C 121       2.903 -32.475 -30.300  1.00 89.24           C  
ATOM   2392  CB  THR C 121       1.824 -34.732 -30.423  1.00 89.24           C  
ATOM   2393  O   THR C 121       3.271 -32.370 -29.129  1.00 89.24           O  
ATOM   2394  CG2 THR C 121       0.443 -34.128 -30.655  1.00 89.24           C  
ATOM   2395  OG1 THR C 121       1.883 -36.016 -31.056  1.00 89.24           O  
ATOM   2396  N   VAL C 122       2.479 -31.490 -31.090  1.00 86.68           N  
ATOM   2397  CA  VAL C 122       2.556 -30.140 -30.541  1.00 86.68           C  
ATOM   2398  C   VAL C 122       1.195 -29.456 -30.656  1.00 86.68           C  
ATOM   2399  CB  VAL C 122       3.638 -29.298 -31.253  1.00 86.68           C  
ATOM   2400  O   VAL C 122       0.526 -29.563 -31.686  1.00 86.68           O  
ATOM   2401  CG1 VAL C 122       3.715 -27.896 -30.651  1.00 86.68           C  
ATOM   2402  CG2 VAL C 122       4.995 -29.994 -31.171  1.00 86.68           C  
ATOM   2403  N   ASP C 123       0.775 -28.935 -29.632  1.00 90.68           N  
ATOM   2404  CA  ASP C 123      -0.333 -27.987 -29.568  1.00 90.68           C  
ATOM   2405  C   ASP C 123       0.156 -26.597 -29.167  1.00 90.68           C  
ATOM   2406  CB  ASP C 123      -1.400 -28.474 -28.585  1.00 90.68           C  
ATOM   2407  O   ASP C 123       0.260 -26.289 -27.978  1.00 90.68           O  
ATOM   2408  CG  ASP C 123      -2.696 -27.689 -28.680  1.00 90.68           C  
ATOM   2409  OD1 ASP C 123      -2.666 -26.508 -29.090  1.00 90.68           O  
ATOM   2410  OD2 ASP C 123      -3.757 -28.255 -28.339  1.00 90.68           O  
ATOM   2411  N   LEU C 124       0.332 -25.776 -30.169  1.00 91.73           N  
ATOM   2412  CA  LEU C 124       1.003 -24.497 -29.967  1.00 91.73           C  
ATOM   2413  C   LEU C 124       0.190 -23.596 -29.043  1.00 91.73           C  
ATOM   2414  CB  LEU C 124       1.237 -23.795 -31.307  1.00 91.73           C  
ATOM   2415  O   LEU C 124       0.741 -22.975 -28.132  1.00 91.73           O  
ATOM   2416  CG  LEU C 124       2.415 -24.302 -32.141  1.00 91.73           C  
ATOM   2417  CD1 LEU C 124       2.114 -24.152 -33.629  1.00 91.73           C  
ATOM   2418  CD2 LEU C 124       3.692 -23.556 -31.771  1.00 91.73           C  
ATOM   2419  N   GLU C 125      -1.090 -23.537 -29.223  1.00 93.13           N  
ATOM   2420  CA  GLU C 125      -1.964 -22.671 -28.437  1.00 93.13           C  
ATOM   2421  C   GLU C 125      -1.982 -23.091 -26.970  1.00 93.13           C  
ATOM   2422  CB  GLU C 125      -3.385 -22.682 -29.005  1.00 93.13           C  
ATOM   2423  O   GLU C 125      -1.814 -22.256 -26.078  1.00 93.13           O  
ATOM   2424  CG  GLU C 125      -4.321 -21.682 -28.342  1.00 93.13           C  
ATOM   2425  CD  GLU C 125      -5.685 -21.602 -29.009  1.00 93.13           C  
ATOM   2426  OE1 GLU C 125      -6.504 -20.742 -28.614  1.00 93.13           O  
ATOM   2427  OE2 GLU C 125      -5.936 -22.407 -29.933  1.00 93.13           O  
ATOM   2428  N   LEU C 126      -2.164 -24.316 -26.776  1.00 95.24           N  
ATOM   2429  CA  LEU C 126      -2.225 -24.838 -25.415  1.00 95.24           C  
ATOM   2430  C   LEU C 126      -0.882 -24.677 -24.711  1.00 95.24           C  
ATOM   2431  CB  LEU C 126      -2.636 -26.313 -25.425  1.00 95.24           C  
ATOM   2432  O   LEU C 126      -0.833 -24.296 -23.539  1.00 95.24           O  
ATOM   2433  CG  LEU C 126      -2.924 -26.945 -24.062  1.00 95.24           C  
ATOM   2434  CD1 LEU C 126      -4.076 -26.220 -23.375  1.00 95.24           C  
ATOM   2435  CD2 LEU C 126      -3.235 -28.430 -24.216  1.00 95.24           C  
ATOM   2436  N   GLU C 127       0.192 -24.994 -25.406  1.00 94.81           N  
ATOM   2437  CA  GLU C 127       1.529 -24.873 -24.833  1.00 94.81           C  
ATOM   2438  C   GLU C 127       1.831 -23.431 -24.437  1.00 94.81           C  
ATOM   2439  CB  GLU C 127       2.585 -25.379 -25.820  1.00 94.81           C  
ATOM   2440  O   GLU C 127       2.486 -23.185 -23.421  1.00 94.81           O  
ATOM   2441  CG  GLU C 127       2.623 -26.894 -25.956  1.00 94.81           C  
ATOM   2442  CD  GLU C 127       3.746 -27.388 -26.855  1.00 94.81           C  
ATOM   2443  OE1 GLU C 127       3.828 -28.611 -27.107  1.00 94.81           O  
ATOM   2444  OE2 GLU C 127       4.550 -26.544 -27.309  1.00 94.81           O  
ATOM   2445  N   LEU C 128       1.353 -22.528 -25.214  1.00 96.25           N  
ATOM   2446  CA  LEU C 128       1.529 -21.118 -24.885  1.00 96.25           C  
ATOM   2447  C   LEU C 128       0.785 -20.762 -23.603  1.00 96.25           C  
ATOM   2448  CB  LEU C 128       1.040 -20.234 -26.035  1.00 96.25           C  
ATOM   2449  O   LEU C 128       1.326 -20.070 -22.737  1.00 96.25           O  
ATOM   2450  CG  LEU C 128       1.951 -20.150 -27.261  1.00 96.25           C  
ATOM   2451  CD1 LEU C 128       1.242 -19.425 -28.400  1.00 96.25           C  
ATOM   2452  CD2 LEU C 128       3.259 -19.451 -26.908  1.00 96.25           C  
ATOM   2453  N   GLN C 129      -0.373 -21.150 -23.465  1.00 96.39           N  
ATOM   2454  CA  GLN C 129      -1.186 -20.882 -22.283  1.00 96.39           C  
ATOM   2455  C   GLN C 129      -0.549 -21.476 -21.031  1.00 96.39           C  
ATOM   2456  CB  GLN C 129      -2.600 -21.435 -22.467  1.00 96.39           C  
ATOM   2457  O   GLN C 129      -0.592 -20.870 -19.958  1.00 96.39           O  
ATOM   2458  CG  GLN C 129      -3.422 -20.690 -23.509  1.00 96.39           C  
ATOM   2459  CD  GLN C 129      -4.800 -21.291 -23.710  1.00 96.39           C  
ATOM   2460  NE2 GLN C 129      -5.719 -20.500 -24.253  1.00 96.39           N  
ATOM   2461  OE1 GLN C 129      -5.037 -22.458 -23.381  1.00 96.39           O  
ATOM   2462  N   ILE C 130       0.024 -22.675 -21.253  1.00 96.52           N  
ATOM   2463  CA  ILE C 130       0.679 -23.345 -20.134  1.00 96.52           C  
ATOM   2464  C   ILE C 130       1.908 -22.548 -19.703  1.00 96.52           C  
ATOM   2465  CB  ILE C 130       1.079 -24.793 -20.497  1.00 96.52           C  
ATOM   2466  O   ILE C 130       2.136 -22.344 -18.509  1.00 96.52           O  
ATOM   2467  CG1 ILE C 130      -0.169 -25.672 -20.640  1.00 96.52           C  
ATOM   2468  CG2 ILE C 130       2.037 -25.367 -19.450  1.00 96.52           C  
ATOM   2469  CD1 ILE C 130       0.112 -27.061 -21.195  1.00 96.52           C  
ATOM   2470  N   GLU C 131       2.589 -22.161 -20.664  1.00 96.49           N  
ATOM   2471  CA  GLU C 131       3.772 -21.362 -20.358  1.00 96.49           C  
ATOM   2472  C   GLU C 131       3.393 -20.053 -19.673  1.00 96.49           C  
ATOM   2473  CB  GLU C 131       4.572 -21.077 -21.632  1.00 96.49           C  
ATOM   2474  O   GLU C 131       4.081 -19.605 -18.754  1.00 96.49           O  
ATOM   2475  CG  GLU C 131       5.950 -20.484 -21.373  1.00 96.49           C  
ATOM   2476  CD  GLU C 131       6.824 -21.360 -20.490  1.00 96.49           C  
ATOM   2477  OE1 GLU C 131       7.619 -20.814 -19.692  1.00 96.49           O  
ATOM   2478  OE2 GLU C 131       6.713 -22.601 -20.598  1.00 96.49           O  
ATOM   2479  N   LEU C 132       2.387 -19.449 -20.106  1.00 97.06           N  
ATOM   2480  CA  LEU C 132       1.900 -18.225 -19.479  1.00 97.06           C  
ATOM   2481  C   LEU C 132       1.521 -18.473 -18.023  1.00 97.06           C  
ATOM   2482  CB  LEU C 132       0.695 -17.673 -20.245  1.00 97.06           C  
ATOM   2483  O   LEU C 132       1.804 -17.645 -17.154  1.00 97.06           O  
ATOM   2484  CG  LEU C 132       0.133 -16.338 -19.755  1.00 97.06           C  
ATOM   2485  CD1 LEU C 132       1.172 -15.233 -19.920  1.00 97.06           C  
ATOM   2486  CD2 LEU C 132      -1.149 -15.989 -20.503  1.00 97.06           C  
ATOM   2487  N   LEU C 133       0.882 -19.556 -17.791  1.00 96.22           N  
ATOM   2488  CA  LEU C 133       0.523 -19.920 -16.425  1.00 96.22           C  
ATOM   2489  C   LEU C 133       1.768 -20.053 -15.553  1.00 96.22           C  
ATOM   2490  CB  LEU C 133      -0.267 -21.231 -16.409  1.00 96.22           C  
ATOM   2491  O   LEU C 133       1.805 -19.536 -14.434  1.00 96.22           O  
ATOM   2492  CG  LEU C 133      -0.581 -21.817 -15.032  1.00 96.22           C  
ATOM   2493  CD1 LEU C 133      -1.440 -20.848 -14.226  1.00 96.22           C  
ATOM   2494  CD2 LEU C 133      -1.275 -23.167 -15.171  1.00 96.22           C  
ATOM   2495  N   ARG C 134       2.770 -20.768 -16.054  1.00 96.85           N  
ATOM   2496  CA  ARG C 134       4.010 -20.955 -15.307  1.00 96.85           C  
ATOM   2497  C   ARG C 134       4.669 -19.615 -14.996  1.00 96.85           C  
ATOM   2498  CB  ARG C 134       4.979 -21.847 -16.087  1.00 96.85           C  
ATOM   2499  O   ARG C 134       5.157 -19.400 -13.884  1.00 96.85           O  
ATOM   2500  CG  ARG C 134       4.558 -23.306 -16.149  1.00 96.85           C  
ATOM   2501  CD  ARG C 134       5.533 -24.140 -16.969  1.00 96.85           C  
ATOM   2502  NE  ARG C 134       5.139 -25.545 -17.010  1.00 96.85           N  
ATOM   2503  NH1 ARG C 134       5.933 -25.919 -19.147  1.00 96.85           N  
ATOM   2504  NH2 ARG C 134       4.938 -27.620 -17.975  1.00 96.85           N  
ATOM   2505  CZ  ARG C 134       5.337 -26.358 -18.044  1.00 96.85           C  
ATOM   2506  N   GLU C 135       4.657 -18.740 -15.918  1.00 96.16           N  
ATOM   2507  CA  GLU C 135       5.230 -17.412 -15.726  1.00 96.16           C  
ATOM   2508  C   GLU C 135       4.446 -16.617 -14.686  1.00 96.16           C  
ATOM   2509  CB  GLU C 135       5.271 -16.647 -17.052  1.00 96.16           C  
ATOM   2510  O   GLU C 135       5.035 -15.981 -13.810  1.00 96.16           O  
ATOM   2511  CG  GLU C 135       5.990 -15.308 -16.967  1.00 96.16           C  
ATOM   2512  CD  GLU C 135       6.084 -14.592 -18.305  1.00 96.16           C  
ATOM   2513  OE1 GLU C 135       6.676 -13.491 -18.364  1.00 96.16           O  
ATOM   2514  OE2 GLU C 135       5.561 -15.137 -19.303  1.00 96.16           O  
ATOM   2515  N   THR C 136       3.183 -16.614 -14.810  1.00 97.24           N  
ATOM   2516  CA  THR C 136       2.316 -15.916 -13.867  1.00 97.24           C  
ATOM   2517  C   THR C 136       2.536 -16.431 -12.447  1.00 97.24           C  
ATOM   2518  CB  THR C 136       0.833 -16.074 -14.249  1.00 97.24           C  
ATOM   2519  O   THR C 136       2.600 -15.646 -11.499  1.00 97.24           O  
ATOM   2520  CG2 THR C 136      -0.069 -15.317 -13.279  1.00 97.24           C  
ATOM   2521  OG1 THR C 136       0.629 -15.563 -15.572  1.00 97.24           O  
ATOM   2522  N   LYS C 137       2.578 -17.744 -12.356  1.00 95.58           N  
ATOM   2523  CA  LYS C 137       2.831 -18.329 -11.043  1.00 95.58           C  
ATOM   2524  C   LYS C 137       4.138 -17.809 -10.452  1.00 95.58           C  
ATOM   2525  CB  LYS C 137       2.867 -19.855 -11.133  1.00 95.58           C  
ATOM   2526  O   LYS C 137       4.194 -17.449  -9.274  1.00 95.58           O  
ATOM   2527  CG  LYS C 137       3.036 -20.550  -9.790  1.00 95.58           C  
ATOM   2528  CD  LYS C 137       3.091 -22.065  -9.947  1.00 95.58           C  
ATOM   2529  CE  LYS C 137       3.334 -22.758  -8.614  1.00 95.58           C  
ATOM   2530  NZ  LYS C 137       4.759 -23.180  -8.461  1.00 95.58           N  
ATOM   2531  N   ARG C 138       5.193 -17.759 -11.229  1.00 96.74           N  
ATOM   2532  CA  ARG C 138       6.485 -17.259 -10.772  1.00 96.74           C  
ATOM   2533  C   ARG C 138       6.376 -15.814 -10.296  1.00 96.74           C  
ATOM   2534  CB  ARG C 138       7.529 -17.367 -11.886  1.00 96.74           C  
ATOM   2535  O   ARG C 138       6.933 -15.453  -9.257  1.00 96.74           O  
ATOM   2536  CG  ARG C 138       8.177 -18.738 -11.993  1.00 96.74           C  
ATOM   2537  CD  ARG C 138       9.316 -18.746 -13.002  1.00 96.74           C  
ATOM   2538  NE  ARG C 138       9.025 -19.619 -14.136  1.00 96.74           N  
ATOM   2539  NH1 ARG C 138       9.292 -17.973 -15.736  1.00 96.74           N  
ATOM   2540  NH2 ARG C 138       8.742 -20.109 -16.362  1.00 96.74           N  
ATOM   2541  CZ  ARG C 138       9.021 -19.232 -15.409  1.00 96.74           C  
ATOM   2542  N   LYS C 139       5.723 -14.986 -10.987  1.00 97.32           N  
ATOM   2543  CA  LYS C 139       5.544 -13.580 -10.636  1.00 97.32           C  
ATOM   2544  C   LYS C 139       4.746 -13.435  -9.343  1.00 97.32           C  
ATOM   2545  CB  LYS C 139       4.846 -12.828 -11.769  1.00 97.32           C  
ATOM   2546  O   LYS C 139       5.104 -12.639  -8.473  1.00 97.32           O  
ATOM   2547  CG  LYS C 139       5.709 -12.635 -13.008  1.00 97.32           C  
ATOM   2548  CD  LYS C 139       4.961 -11.879 -14.098  1.00 97.32           C  
ATOM   2549  CE  LYS C 139       5.818 -11.701 -15.345  1.00 97.32           C  
ATOM   2550  NZ  LYS C 139       5.056 -11.050 -16.452  1.00 97.32           N  
ATOM   2551  N   TYR C 140       3.712 -14.141  -9.267  1.00 97.24           N  
ATOM   2552  CA  TYR C 140       2.892 -14.088  -8.062  1.00 97.24           C  
ATOM   2553  C   TYR C 140       3.660 -14.614  -6.856  1.00 97.24           C  
ATOM   2554  CB  TYR C 140       1.604 -14.894  -8.253  1.00 97.24           C  
ATOM   2555  O   TYR C 140       3.469 -14.137  -5.734  1.00 97.24           O  
ATOM   2556  CG  TYR C 140       0.546 -14.169  -9.049  1.00 97.24           C  
ATOM   2557  CD1 TYR C 140       0.871 -13.061  -9.828  1.00 97.24           C  
ATOM   2558  CD2 TYR C 140      -0.779 -14.589  -9.023  1.00 97.24           C  
ATOM   2559  CE1 TYR C 140      -0.101 -12.388 -10.563  1.00 97.24           C  
ATOM   2560  CE2 TYR C 140      -1.759 -13.925  -9.753  1.00 97.24           C  
ATOM   2561  OH  TYR C 140      -2.376 -12.165 -11.244  1.00 97.24           O  
ATOM   2562  CZ  TYR C 140      -1.411 -12.827 -10.519  1.00 97.24           C  
ATOM   2563  N   GLU C 141       4.526 -15.603  -7.103  1.00 95.93           N  
ATOM   2564  CA  GLU C 141       5.386 -16.087  -6.027  1.00 95.93           C  
ATOM   2565  C   GLU C 141       6.316 -14.985  -5.527  1.00 95.93           C  
ATOM   2566  CB  GLU C 141       6.204 -17.293  -6.495  1.00 95.93           C  
ATOM   2567  O   GLU C 141       6.594 -14.897  -4.329  1.00 95.93           O  
ATOM   2568  CG  GLU C 141       5.421 -18.598  -6.513  1.00 95.93           C  
ATOM   2569  CD  GLU C 141       6.198 -19.756  -7.117  1.00 95.93           C  
ATOM   2570  OE1 GLU C 141       5.760 -20.921  -6.975  1.00 95.93           O  
ATOM   2571  OE2 GLU C 141       7.253 -19.498  -7.737  1.00 95.93           O  
ATOM   2572  N   SER C 142       6.760 -14.213  -6.443  1.00 97.12           N  
ATOM   2573  CA  SER C 142       7.593 -13.077  -6.064  1.00 97.12           C  
ATOM   2574  C   SER C 142       6.815 -12.084  -5.206  1.00 97.12           C  
ATOM   2575  CB  SER C 142       8.137 -12.372  -7.307  1.00 97.12           C  
ATOM   2576  O   SER C 142       7.330 -11.586  -4.202  1.00 97.12           O  
ATOM   2577  OG  SER C 142       8.947 -11.267  -6.945  1.00 97.12           O  
ATOM   2578  N   VAL C 143       5.611 -11.804  -5.566  1.00 97.25           N  
ATOM   2579  CA  VAL C 143       4.741 -10.914  -4.804  1.00 97.25           C  
ATOM   2580  C   VAL C 143       4.511 -11.487  -3.407  1.00 97.25           C  
ATOM   2581  CB  VAL C 143       3.389 -10.693  -5.519  1.00 97.25           C  
ATOM   2582  O   VAL C 143       4.533 -10.753  -2.417  1.00 97.25           O  
ATOM   2583  CG1 VAL C 143       2.422  -9.926  -4.619  1.00 97.25           C  
ATOM   2584  CG2 VAL C 143       3.599  -9.952  -6.838  1.00 97.25           C  
ATOM   2585  N   LEU C 144       4.255 -12.759  -3.389  1.00 94.41           N  
ATOM   2586  CA  LEU C 144       4.049 -13.446  -2.119  1.00 94.41           C  
ATOM   2587  C   LEU C 144       5.260 -13.280  -1.208  1.00 94.41           C  
ATOM   2588  CB  LEU C 144       3.771 -14.933  -2.353  1.00 94.41           C  
ATOM   2589  O   LEU C 144       5.114 -12.976  -0.022  1.00 94.41           O  
ATOM   2590  CG  LEU C 144       3.414 -15.759  -1.116  1.00 94.41           C  
ATOM   2591  CD1 LEU C 144       2.114 -15.254  -0.499  1.00 94.41           C  
ATOM   2592  CD2 LEU C 144       3.304 -17.237  -1.473  1.00 94.41           C  
ATOM   2593  N   GLN C 145       6.457 -13.447  -1.742  1.00 96.04           N  
ATOM   2594  CA  GLN C 145       7.688 -13.290  -0.974  1.00 96.04           C  
ATOM   2595  C   GLN C 145       7.810 -11.875  -0.415  1.00 96.04           C  
ATOM   2596  CB  GLN C 145       8.906 -13.621  -1.837  1.00 96.04           C  
ATOM   2597  O   GLN C 145       8.157 -11.692   0.754  1.00 96.04           O  
ATOM   2598  CG  GLN C 145       9.151 -15.114  -2.008  1.00 96.04           C  
ATOM   2599  CD  GLN C 145      10.400 -15.416  -2.814  1.00 96.04           C  
ATOM   2600  NE2 GLN C 145      10.795 -16.684  -2.845  1.00 96.04           N  
ATOM   2601  OE1 GLN C 145      11.006 -14.516  -3.406  1.00 96.04           O  
ATOM   2602  N   LEU C 146       7.460 -10.988  -1.220  1.00 97.55           N  
ATOM   2603  CA  LEU C 146       7.515  -9.591  -0.804  1.00 97.55           C  
ATOM   2604  C   LEU C 146       6.445  -9.293   0.242  1.00 97.55           C  
ATOM   2605  CB  LEU C 146       7.338  -8.665  -2.010  1.00 97.55           C  
ATOM   2606  O   LEU C 146       6.698  -8.567   1.205  1.00 97.55           O  
ATOM   2607  CG  LEU C 146       8.488  -8.638  -3.018  1.00 97.55           C  
ATOM   2608  CD1 LEU C 146       8.072  -7.884  -4.277  1.00 97.55           C  
ATOM   2609  CD2 LEU C 146       9.729  -8.007  -2.396  1.00 97.55           C  
ATOM   2610  N   GLY C 147       5.266  -9.807  -0.011  1.00 95.37           N  
ATOM   2611  CA  GLY C 147       4.209  -9.661   0.977  1.00 95.37           C  
ATOM   2612  C   GLY C 147       4.583 -10.221   2.337  1.00 95.37           C  
ATOM   2613  O   GLY C 147       4.315  -9.596   3.366  1.00 95.37           O  
ATOM   2614  N   ARG C 148       5.236 -11.289   2.397  1.00 92.90           N  
ATOM   2615  CA  ARG C 148       5.686 -11.912   3.638  1.00 92.90           C  
ATOM   2616  C   ARG C 148       6.754 -11.064   4.320  1.00 92.90           C  
ATOM   2617  CB  ARG C 148       6.226 -13.318   3.369  1.00 92.90           C  
ATOM   2618  O   ARG C 148       6.753 -10.924   5.545  1.00 92.90           O  
ATOM   2619  CG  ARG C 148       5.146 -14.352   3.096  1.00 92.90           C  
ATOM   2620  CD  ARG C 148       5.739 -15.715   2.767  1.00 92.90           C  
ATOM   2621  NE  ARG C 148       4.699 -16.710   2.520  1.00 92.90           N  
ATOM   2622  NH1 ARG C 148       6.088 -18.188   1.414  1.00 92.90           N  
ATOM   2623  NH2 ARG C 148       3.872 -18.694   1.712  1.00 92.90           N  
ATOM   2624  CZ  ARG C 148       4.889 -17.862   1.882  1.00 92.90           C  
ATOM   2625  N   ALA C 149       7.654 -10.608   3.502  1.00 95.80           N  
ATOM   2626  CA  ALA C 149       8.678  -9.721   4.048  1.00 95.80           C  
ATOM   2627  C   ALA C 149       8.049  -8.496   4.705  1.00 95.80           C  
ATOM   2628  CB  ALA C 149       9.651  -9.293   2.952  1.00 95.80           C  
ATOM   2629  O   ALA C 149       8.461  -8.086   5.792  1.00 95.80           O  
ATOM   2630  N   LEU C 150       7.058  -7.930   4.037  1.00 96.49           N  
ATOM   2631  CA  LEU C 150       6.361  -6.760   4.559  1.00 96.49           C  
ATOM   2632  C   LEU C 150       5.703  -7.072   5.899  1.00 96.49           C  
ATOM   2633  CB  LEU C 150       5.307  -6.273   3.561  1.00 96.49           C  
ATOM   2634  O   LEU C 150       5.793  -6.279   6.840  1.00 96.49           O  
ATOM   2635  CG  LEU C 150       4.472  -5.067   3.992  1.00 96.49           C  
ATOM   2636  CD1 LEU C 150       5.371  -3.860   4.239  1.00 96.49           C  
ATOM   2637  CD2 LEU C 150       3.415  -4.745   2.940  1.00 96.49           C  
ATOM   2638  N   THR C 151       5.057  -8.128   5.989  1.00 94.06           N  
ATOM   2639  CA  THR C 151       4.414  -8.545   7.230  1.00 94.06           C  
ATOM   2640  C   THR C 151       5.439  -8.675   8.353  1.00 94.06           C  
ATOM   2641  CB  THR C 151       3.672  -9.883   7.052  1.00 94.06           C  
ATOM   2642  O   THR C 151       5.191  -8.240   9.480  1.00 94.06           O  
ATOM   2643  CG2 THR C 151       2.886 -10.247   8.308  1.00 94.06           C  
ATOM   2644  OG1 THR C 151       2.764  -9.776   5.948  1.00 94.06           O  
ATOM   2645  N   ALA C 152       6.568  -9.240   8.020  1.00 92.91           N  
ATOM   2646  CA  ALA C 152       7.633  -9.394   9.008  1.00 92.91           C  
ATOM   2647  C   ALA C 152       8.130  -8.035   9.495  1.00 92.91           C  
ATOM   2648  CB  ALA C 152       8.790 -10.201   8.423  1.00 92.91           C  
ATOM   2649  O   ALA C 152       8.322  -7.832  10.696  1.00 92.91           O  
ATOM   2650  N   HIS C 153       8.343  -7.140   8.557  1.00 95.06           N  
ATOM   2651  CA  HIS C 153       8.783  -5.794   8.904  1.00 95.06           C  
ATOM   2652  C   HIS C 153       7.749  -5.083   9.771  1.00 95.06           C  
ATOM   2653  CB  HIS C 153       9.059  -4.977   7.641  1.00 95.06           C  
ATOM   2654  O   HIS C 153       8.102  -4.419  10.748  1.00 95.06           O  
ATOM   2655  CG  HIS C 153      10.215  -5.484   6.839  1.00 95.06           C  
ATOM   2656  CD2 HIS C 153      10.346  -5.707   5.510  1.00 95.06           C  
ATOM   2657  ND1 HIS C 153      11.421  -5.829   7.409  1.00 95.06           N  
ATOM   2658  CE1 HIS C 153      12.247  -6.243   6.462  1.00 95.06           C  
ATOM   2659  NE2 HIS C 153      11.619  -6.178   5.301  1.00 95.06           N  
ATOM   2660  N   LEU C 154       6.531  -5.205   9.429  1.00 94.67           N  
ATOM   2661  CA  LEU C 154       5.456  -4.573  10.186  1.00 94.67           C  
ATOM   2662  C   LEU C 154       5.388  -5.133  11.603  1.00 94.67           C  
ATOM   2663  CB  LEU C 154       4.112  -4.775   9.480  1.00 94.67           C  
ATOM   2664  O   LEU C 154       5.219  -4.379  12.565  1.00 94.67           O  
ATOM   2665  CG  LEU C 154       3.859  -3.909   8.245  1.00 94.67           C  
ATOM   2666  CD1 LEU C 154       2.561  -4.326   7.562  1.00 94.67           C  
ATOM   2667  CD2 LEU C 154       3.819  -2.433   8.624  1.00 94.67           C  
ATOM   2668  N   TYR C 155       5.501  -6.388  11.667  1.00 92.25           N  
ATOM   2669  CA  TYR C 155       5.489  -7.025  12.980  1.00 92.25           C  
ATOM   2670  C   TYR C 155       6.618  -6.493  13.854  1.00 92.25           C  
ATOM   2671  CB  TYR C 155       5.607  -8.546  12.841  1.00 92.25           C  
ATOM   2672  O   TYR C 155       6.400  -6.142  15.016  1.00 92.25           O  
ATOM   2673  CG  TYR C 155       5.521  -9.283  14.155  1.00 92.25           C  
ATOM   2674  CD1 TYR C 155       6.672  -9.713  14.812  1.00 92.25           C  
ATOM   2675  CD2 TYR C 155       4.289  -9.554  14.741  1.00 92.25           C  
ATOM   2676  CE1 TYR C 155       6.597 -10.395  16.022  1.00 92.25           C  
ATOM   2677  CE2 TYR C 155       4.202 -10.235  15.951  1.00 92.25           C  
ATOM   2678  OH  TYR C 155       5.280 -11.325  17.781  1.00 92.25           O  
ATOM   2679  CZ  TYR C 155       5.360 -10.650  16.583  1.00 92.25           C  
ATOM   2680  N   SER C 156       7.837  -6.504  13.282  1.00 93.84           N  
ATOM   2681  CA  SER C 156       8.994  -5.986  14.005  1.00 93.84           C  
ATOM   2682  C   SER C 156       8.785  -4.531  14.412  1.00 93.84           C  
ATOM   2683  CB  SER C 156      10.258  -6.110  13.155  1.00 93.84           C  
ATOM   2684  O   SER C 156       9.112  -4.142  15.535  1.00 93.84           O  
ATOM   2685  OG  SER C 156      11.395  -5.665  13.875  1.00 93.84           O  
ATOM   2686  N   LEU C 157       8.222  -3.834  13.512  1.00 93.91           N  
ATOM   2687  CA  LEU C 157       7.933  -2.430  13.786  1.00 93.91           C  
ATOM   2688  C   LEU C 157       6.959  -2.294  14.952  1.00 93.91           C  
ATOM   2689  CB  LEU C 157       7.356  -1.749  12.543  1.00 93.91           C  
ATOM   2690  O   LEU C 157       7.185  -1.497  15.865  1.00 93.91           O  
ATOM   2691  CG  LEU C 157       6.936  -0.287  12.704  1.00 93.91           C  
ATOM   2692  CD1 LEU C 157       8.164   0.604  12.857  1.00 93.91           C  
ATOM   2693  CD2 LEU C 157       6.089   0.160  11.517  1.00 93.91           C  
ATOM   2694  N   LEU C 158       5.963  -3.038  14.935  1.00 93.60           N  
ATOM   2695  CA  LEU C 158       4.932  -2.982  15.966  1.00 93.60           C  
ATOM   2696  C   LEU C 158       5.504  -3.366  17.327  1.00 93.60           C  
ATOM   2697  CB  LEU C 158       3.766  -3.907  15.609  1.00 93.60           C  
ATOM   2698  O   LEU C 158       5.155  -2.762  18.344  1.00 93.60           O  
ATOM   2699  CG  LEU C 158       2.859  -3.446  14.468  1.00 93.60           C  
ATOM   2700  CD1 LEU C 158       1.836  -4.526  14.134  1.00 93.60           C  
ATOM   2701  CD2 LEU C 158       2.163  -2.138  14.833  1.00 93.60           C  
ATOM   2702  N   GLN C 159       6.362  -4.346  17.339  1.00 92.74           N  
ATOM   2703  CA  GLN C 159       7.014  -4.742  18.583  1.00 92.74           C  
ATOM   2704  C   GLN C 159       7.845  -3.599  19.157  1.00 92.74           C  
ATOM   2705  CB  GLN C 159       7.896  -5.972  18.359  1.00 92.74           C  
ATOM   2706  O   GLN C 159       7.785  -3.322  20.357  1.00 92.74           O  
ATOM   2707  CG  GLN C 159       7.113  -7.253  18.106  1.00 92.74           C  
ATOM   2708  CD  GLN C 159       8.001  -8.482  18.049  1.00 92.74           C  
ATOM   2709  NE2 GLN C 159       7.400  -9.635  17.777  1.00 92.74           N  
ATOM   2710  OE1 GLN C 159       9.217  -8.395  18.246  1.00 92.74           O  
ATOM   2711  N   THR C 160       8.546  -3.045  18.263  1.00 93.97           N  
ATOM   2712  CA  THR C 160       9.382  -1.926  18.684  1.00 93.97           C  
ATOM   2713  C   THR C 160       8.522  -0.750  19.138  1.00 93.97           C  
ATOM   2714  CB  THR C 160      10.319  -1.471  17.550  1.00 93.97           C  
ATOM   2715  O   THR C 160       8.846  -0.080  20.121  1.00 93.97           O  
ATOM   2716  CG2 THR C 160      11.272  -0.381  18.028  1.00 93.97           C  
ATOM   2717  OG1 THR C 160      11.085  -2.593  17.092  1.00 93.97           O  
ATOM   2718  N   GLN C 161       7.477  -0.513  18.415  1.00 92.35           N  
ATOM   2719  CA  GLN C 161       6.553   0.560  18.766  1.00 92.35           C  
ATOM   2720  C   GLN C 161       5.927   0.320  20.137  1.00 92.35           C  
ATOM   2721  CB  GLN C 161       5.459   0.695  17.706  1.00 92.35           C  
ATOM   2722  O   GLN C 161       5.790   1.250  20.934  1.00 92.35           O  
ATOM   2723  CG  GLN C 161       5.870   1.530  16.501  1.00 92.35           C  
ATOM   2724  CD  GLN C 161       4.761   1.666  15.475  1.00 92.35           C  
ATOM   2725  NE2 GLN C 161       4.802   2.742  14.697  1.00 92.35           N  
ATOM   2726  OE1 GLN C 161       3.875   0.811  15.382  1.00 92.35           O  
ATOM   2727  N   HIS C 162       5.560  -0.836  20.437  1.00 93.87           N  
ATOM   2728  CA  HIS C 162       5.024  -1.197  21.745  1.00 93.87           C  
ATOM   2729  C   HIS C 162       6.050  -0.951  22.846  1.00 93.87           C  
ATOM   2730  CB  HIS C 162       4.582  -2.661  21.757  1.00 93.87           C  
ATOM   2731  O   HIS C 162       5.734  -0.338  23.868  1.00 93.87           O  
ATOM   2732  CG  HIS C 162       3.726  -3.020  22.930  1.00 93.87           C  
ATOM   2733  CD2 HIS C 162       2.379  -3.061  23.068  1.00 93.87           C  
ATOM   2734  ND1 HIS C 162       4.251  -3.389  24.149  1.00 93.87           N  
ATOM   2735  CE1 HIS C 162       3.261  -3.645  24.988  1.00 93.87           C  
ATOM   2736  NE2 HIS C 162       2.116  -3.453  24.357  1.00 93.87           N  
ATOM   2737  N   ALA C 163       7.280  -1.460  22.606  1.00 94.87           N  
ATOM   2738  CA  ALA C 163       8.355  -1.294  23.581  1.00 94.87           C  
ATOM   2739  C   ALA C 163       8.645   0.184  23.831  1.00 94.87           C  
ATOM   2740  CB  ALA C 163       9.619  -2.008  23.108  1.00 94.87           C  
ATOM   2741  O   ALA C 163       8.874   0.593  24.971  1.00 94.87           O  
ATOM   2742  N   LEU C 164       8.578   0.894  22.710  1.00 95.42           N  
ATOM   2743  CA  LEU C 164       8.790   2.333  22.832  1.00 95.42           C  
ATOM   2744  C   LEU C 164       7.675   2.979  23.648  1.00 95.42           C  
ATOM   2745  CB  LEU C 164       8.868   2.982  21.448  1.00 95.42           C  
ATOM   2746  O   LEU C 164       7.940   3.812  24.517  1.00 95.42           O  
ATOM   2747  CG  LEU C 164       9.266   4.458  21.413  1.00 95.42           C  
ATOM   2748  CD1 LEU C 164      10.665   4.643  21.992  1.00 95.42           C  
ATOM   2749  CD2 LEU C 164       9.196   4.998  19.989  1.00 95.42           C  
ATOM   2750  N   GLY C 165       6.492   2.565  23.384  1.00 92.69           N  
ATOM   2751  CA  GLY C 165       5.359   3.052  24.155  1.00 92.69           C  
ATOM   2752  C   GLY C 165       5.479   2.763  25.639  1.00 92.69           C  
ATOM   2753  O   GLY C 165       5.250   3.645  26.469  1.00 92.69           O  
ATOM   2754  N   ASP C 166       5.858   1.609  25.988  1.00 95.64           N  
ATOM   2755  CA  ASP C 166       6.046   1.206  27.379  1.00 95.64           C  
ATOM   2756  C   ASP C 166       7.153   2.021  28.042  1.00 95.64           C  
ATOM   2757  CB  ASP C 166       6.368  -0.287  27.466  1.00 95.64           C  
ATOM   2758  O   ASP C 166       7.017   2.444  29.192  1.00 95.64           O  
ATOM   2759  CG  ASP C 166       5.175  -1.171  27.147  1.00 95.64           C  
ATOM   2760  OD1 ASP C 166       4.031  -0.668  27.127  1.00 95.64           O  
ATOM   2761  OD2 ASP C 166       5.380  -2.382  26.916  1.00 95.64           O  
ATOM   2762  N   ALA C 167       8.214   2.219  27.308  1.00 96.46           N  
ATOM   2763  CA  ALA C 167       9.334   2.997  27.830  1.00 96.46           C  
ATOM   2764  C   ALA C 167       8.915   4.434  28.124  1.00 96.46           C  
ATOM   2765  CB  ALA C 167      10.501   2.977  26.845  1.00 96.46           C  
ATOM   2766  O   ALA C 167       9.255   4.985  29.173  1.00 96.46           O  
ATOM   2767  N   PHE C 168       8.130   4.948  27.197  1.00 96.31           N  
ATOM   2768  CA  PHE C 168       7.633   6.305  27.390  1.00 96.31           C  
ATOM   2769  C   PHE C 168       6.698   6.373  28.592  1.00 96.31           C  
ATOM   2770  CB  PHE C 168       6.908   6.797  26.133  1.00 96.31           C  
ATOM   2771  O   PHE C 168       6.749   7.327  29.371  1.00 96.31           O  
ATOM   2772  CG  PHE C 168       7.834   7.251  25.037  1.00 96.31           C  
ATOM   2773  CD1 PHE C 168       9.088   7.768  25.338  1.00 96.31           C  
ATOM   2774  CD2 PHE C 168       7.449   7.161  23.706  1.00 96.31           C  
ATOM   2775  CE1 PHE C 168       9.947   8.189  24.325  1.00 96.31           C  
ATOM   2776  CE2 PHE C 168       8.302   7.580  22.689  1.00 96.31           C  
ATOM   2777  CZ  PHE C 168       9.550   8.094  23.000  1.00 96.31           C  
ATOM   2778  N   ALA C 169       5.854   5.428  28.727  1.00 94.72           N  
ATOM   2779  CA  ALA C 169       4.922   5.378  29.851  1.00 94.72           C  
ATOM   2780  C   ALA C 169       5.669   5.301  31.179  1.00 94.72           C  
ATOM   2781  CB  ALA C 169       3.978   4.187  29.706  1.00 94.72           C  
ATOM   2782  O   ALA C 169       5.312   5.987  32.140  1.00 94.72           O  
ATOM   2783  N   ASP C 170       6.674   4.466  31.169  1.00 96.42           N  
ATOM   2784  CA  ASP C 170       7.502   4.331  32.364  1.00 96.42           C  
ATOM   2785  C   ASP C 170       8.193   5.650  32.706  1.00 96.42           C  
ATOM   2786  CB  ASP C 170       8.543   3.226  32.174  1.00 96.42           C  
ATOM   2787  O   ASP C 170       8.171   6.087  33.858  1.00 96.42           O  
ATOM   2788  CG  ASP C 170       9.325   2.924  33.440  1.00 96.42           C  
ATOM   2789  OD1 ASP C 170       8.705   2.706  34.503  1.00 96.42           O  
ATOM   2790  OD2 ASP C 170      10.573   2.906  33.374  1.00 96.42           O  
ATOM   2791  N   LEU C 171       8.714   6.297  31.706  1.00 96.32           N  
ATOM   2792  CA  LEU C 171       9.438   7.549  31.901  1.00 96.32           C  
ATOM   2793  C   LEU C 171       8.485   8.671  32.301  1.00 96.32           C  
ATOM   2794  CB  LEU C 171      10.194   7.935  30.627  1.00 96.32           C  
ATOM   2795  O   LEU C 171       8.879   9.606  33.002  1.00 96.32           O  
ATOM   2796  CG  LEU C 171      11.486   7.167  30.346  1.00 96.32           C  
ATOM   2797  CD1 LEU C 171      12.012   7.506  28.956  1.00 96.32           C  
ATOM   2798  CD2 LEU C 171      12.534   7.475  31.410  1.00 96.32           C  
ATOM   2799  N   SER C 172       7.251   8.497  31.823  1.00 93.32           N  
ATOM   2800  CA  SER C 172       6.241   9.491  32.174  1.00 93.32           C  
ATOM   2801  C   SER C 172       6.031   9.557  33.683  1.00 93.32           C  
ATOM   2802  CB  SER C 172       4.915   9.176  31.479  1.00 93.32           C  
ATOM   2803  O   SER C 172       5.817  10.636  34.238  1.00 93.32           O  
ATOM   2804  OG  SER C 172       3.910  10.092  31.877  1.00 93.32           O  
ATOM   2805  N   GLN C 173       6.174   8.482  34.351  1.00 93.90           N  
ATOM   2806  CA  GLN C 173       5.993   8.396  35.796  1.00 93.90           C  
ATOM   2807  C   GLN C 173       7.266   8.800  36.535  1.00 93.90           C  
ATOM   2808  CB  GLN C 173       5.576   6.982  36.202  1.00 93.90           C  
ATOM   2809  O   GLN C 173       7.202   9.393  37.614  1.00 93.90           O  
ATOM   2810  CG  GLN C 173       4.203   6.573  35.687  1.00 93.90           C  
ATOM   2811  CD  GLN C 173       3.850   5.138  36.029  1.00 93.90           C  
ATOM   2812  NE2 GLN C 173       2.913   4.564  35.284  1.00 93.90           N  
ATOM   2813  OE1 GLN C 173       4.417   4.550  36.956  1.00 93.90           O  
ATOM   2814  N   LYS C 174       8.347   8.572  35.972  1.00 93.91           N  
ATOM   2815  CA  LYS C 174       9.638   8.724  36.637  1.00 93.91           C  
ATOM   2816  C   LYS C 174      10.230  10.106  36.379  1.00 93.91           C  
ATOM   2817  CB  LYS C 174      10.612   7.641  36.172  1.00 93.91           C  
ATOM   2818  O   LYS C 174      11.155  10.531  37.075  1.00 93.91           O  
ATOM   2819  CG  LYS C 174      10.236   6.236  36.619  1.00 93.91           C  
ATOM   2820  CD  LYS C 174      11.245   5.204  36.130  1.00 93.91           C  
ATOM   2821  CE  LYS C 174      10.871   3.798  36.578  1.00 93.91           C  
ATOM   2822  NZ  LYS C 174      11.812   2.774  36.035  1.00 93.91           N  
ATOM   2823  N   SER C 175       9.797  10.726  35.298  1.00 92.11           N  
ATOM   2824  CA  SER C 175      10.304  12.047  34.938  1.00 92.11           C  
ATOM   2825  C   SER C 175       9.206  13.102  35.022  1.00 92.11           C  
ATOM   2826  CB  SER C 175      10.898  12.028  33.529  1.00 92.11           C  
ATOM   2827  O   SER C 175       8.700  13.562  33.997  1.00 92.11           O  
ATOM   2828  OG  SER C 175      11.939  11.071  33.435  1.00 92.11           O  
ATOM   2829  N   PRO C 176       8.939  13.552  36.267  1.00 90.74           N  
ATOM   2830  CA  PRO C 176       7.828  14.483  36.481  1.00 90.74           C  
ATOM   2831  C   PRO C 176       7.927  15.730  35.605  1.00 90.74           C  
ATOM   2832  CB  PRO C 176       7.952  14.845  37.963  1.00 90.74           C  
ATOM   2833  O   PRO C 176       6.904  16.278  35.187  1.00 90.74           O  
ATOM   2834  CG  PRO C 176       9.233  14.215  38.404  1.00 90.74           C  
ATOM   2835  CD  PRO C 176       9.686  13.258  37.339  1.00 90.74           C  
ATOM   2836  N   GLU C 177       9.120  16.076  35.248  1.00 91.07           N  
ATOM   2837  CA  GLU C 177       9.314  17.282  34.449  1.00 91.07           C  
ATOM   2838  C   GLU C 177       8.859  17.068  33.008  1.00 91.07           C  
ATOM   2839  CB  GLU C 177      10.781  17.718  34.480  1.00 91.07           C  
ATOM   2840  O   GLU C 177       8.549  18.029  32.301  1.00 91.07           O  
ATOM   2841  CG  GLU C 177      11.758  16.615  34.098  1.00 91.07           C  
ATOM   2842  CD  GLU C 177      13.079  16.699  34.846  1.00 91.07           C  
ATOM   2843  OE1 GLU C 177      14.059  16.046  34.421  1.00 91.07           O  
ATOM   2844  OE2 GLU C 177      13.134  17.422  35.865  1.00 91.07           O  
ATOM   2845  N   LEU C 178       8.898  15.956  32.558  1.00 92.52           N  
ATOM   2846  CA  LEU C 178       8.537  15.626  31.184  1.00 92.52           C  
ATOM   2847  C   LEU C 178       7.355  14.663  31.149  1.00 92.52           C  
ATOM   2848  CB  LEU C 178       9.732  15.012  30.449  1.00 92.52           C  
ATOM   2849  O   LEU C 178       7.165  13.942  30.166  1.00 92.52           O  
ATOM   2850  CG  LEU C 178      10.904  15.951  30.158  1.00 92.52           C  
ATOM   2851  CD1 LEU C 178      12.096  15.162  29.628  1.00 92.52           C  
ATOM   2852  CD2 LEU C 178      10.489  17.034  29.168  1.00 92.52           C  
ATOM   2853  N   GLN C 179       6.614  14.585  32.265  1.00 90.63           N  
ATOM   2854  CA  GLN C 179       5.527  13.627  32.430  1.00 90.63           C  
ATOM   2855  C   GLN C 179       4.512  13.745  31.297  1.00 90.63           C  
ATOM   2856  CB  GLN C 179       4.833  13.827  33.779  1.00 90.63           C  
ATOM   2857  O   GLN C 179       4.108  12.739  30.710  1.00 90.63           O  
ATOM   2858  CG  GLN C 179       3.731  12.815  34.061  1.00 90.63           C  
ATOM   2859  CD  GLN C 179       3.058  13.038  35.402  1.00 90.63           C  
ATOM   2860  NE2 GLN C 179       2.300  12.047  35.857  1.00 90.63           N  
ATOM   2861  OE1 GLN C 179       3.219  14.093  36.024  1.00 90.63           O  
ATOM   2862  N   GLU C 180       4.178  14.840  30.918  1.00 85.34           N  
ATOM   2863  CA  GLU C 180       3.163  15.073  29.895  1.00 85.34           C  
ATOM   2864  C   GLU C 180       3.671  14.675  28.512  1.00 85.34           C  
ATOM   2865  CB  GLU C 180       2.728  16.541  29.892  1.00 85.34           C  
ATOM   2866  O   GLU C 180       2.962  14.013  27.751  1.00 85.34           O  
ATOM   2867  CG  GLU C 180       1.220  16.736  29.936  1.00 85.34           C  
ATOM   2868  CD  GLU C 180       0.803  18.198  29.936  1.00 85.34           C  
ATOM   2869  OE1 GLU C 180      -0.414  18.483  29.872  1.00 85.34           O  
ATOM   2870  OE2 GLU C 180       1.702  19.067  30.000  1.00 85.34           O  
ATOM   2871  N   GLU C 181       4.916  15.063  28.240  1.00 85.48           N  
ATOM   2872  CA  GLU C 181       5.502  14.751  26.940  1.00 85.48           C  
ATOM   2873  C   GLU C 181       5.645  13.244  26.747  1.00 85.48           C  
ATOM   2874  CB  GLU C 181       6.864  15.432  26.787  1.00 85.48           C  
ATOM   2875  O   GLU C 181       5.283  12.711  25.696  1.00 85.48           O  
ATOM   2876  CG  GLU C 181       6.787  16.950  26.702  1.00 85.48           C  
ATOM   2877  CD  GLU C 181       6.734  17.626  28.063  1.00 85.48           C  
ATOM   2878  OE1 GLU C 181       6.808  18.874  28.124  1.00 85.48           O  
ATOM   2879  OE2 GLU C 181       6.620  16.901  29.076  1.00 85.48           O  
ATOM   2880  N   PHE C 182       6.144  12.665  27.785  1.00 92.17           N  
ATOM   2881  CA  PHE C 182       6.281  11.215  27.717  1.00 92.17           C  
ATOM   2882  C   PHE C 182       4.915  10.545  27.629  1.00 92.17           C  
ATOM   2883  CB  PHE C 182       7.046  10.688  28.935  1.00 92.17           C  
ATOM   2884  O   PHE C 182       4.734   9.588  26.873  1.00 92.17           O  
ATOM   2885  CG  PHE C 182       8.542  10.789  28.803  1.00 92.17           C  
ATOM   2886  CD1 PHE C 182       9.195  10.244  27.705  1.00 92.17           C  
ATOM   2887  CD2 PHE C 182       9.295  11.431  29.778  1.00 92.17           C  
ATOM   2888  CE1 PHE C 182      10.580  10.336  27.580  1.00 92.17           C  
ATOM   2889  CE2 PHE C 182      10.678  11.528  29.660  1.00 92.17           C  
ATOM   2890  CZ  PHE C 182      11.319  10.979  28.561  1.00 92.17           C  
ATOM   2891  N   GLY C 183       4.009  11.048  28.409  1.00 86.87           N  
ATOM   2892  CA  GLY C 183       2.666  10.491  28.403  1.00 86.87           C  
ATOM   2893  C   GLY C 183       1.988  10.582  27.049  1.00 86.87           C  
ATOM   2894  O   GLY C 183       1.389   9.611  26.582  1.00 86.87           O  
ATOM   2895  N   TYR C 184       2.026  11.697  26.431  1.00 84.28           N  
ATOM   2896  CA  TYR C 184       1.440  11.898  25.110  1.00 84.28           C  
ATOM   2897  C   TYR C 184       2.080  10.972  24.083  1.00 84.28           C  
ATOM   2898  CB  TYR C 184       1.598  13.356  24.669  1.00 84.28           C  
ATOM   2899  O   TYR C 184       1.383  10.369  23.262  1.00 84.28           O  
ATOM   2900  CG  TYR C 184       0.860  13.688  23.394  1.00 84.28           C  
ATOM   2901  CD1 TYR C 184       1.519  13.700  22.167  1.00 84.28           C  
ATOM   2902  CD2 TYR C 184      -0.497  13.990  23.414  1.00 84.28           C  
ATOM   2903  CE1 TYR C 184       0.844  14.006  20.991  1.00 84.28           C  
ATOM   2904  CE2 TYR C 184      -1.183  14.299  22.244  1.00 84.28           C  
ATOM   2905  OH  TYR C 184      -1.178  14.608  19.877  1.00 84.28           O  
ATOM   2906  CZ  TYR C 184      -0.505  14.304  21.039  1.00 84.28           C  
ATOM   2907  N   ASN C 185       3.382  10.891  24.146  1.00 86.45           N  
ATOM   2908  CA  ASN C 185       4.095  10.026  23.212  1.00 86.45           C  
ATOM   2909  C   ASN C 185       3.768   8.555  23.448  1.00 86.45           C  
ATOM   2910  CB  ASN C 185       5.605  10.257  23.311  1.00 86.45           C  
ATOM   2911  O   ASN C 185       3.687   7.772  22.500  1.00 86.45           O  
ATOM   2912  CG  ASN C 185       6.071  11.435  22.479  1.00 86.45           C  
ATOM   2913  ND2 ASN C 185       6.296  12.570  23.132  1.00 86.45           N  
ATOM   2914  OD1 ASN C 185       6.228  11.327  21.261  1.00 86.45           O  
ATOM   2915  N   ALA C 186       3.605   8.236  24.695  1.00 90.84           N  
ATOM   2916  CA  ALA C 186       3.210   6.868  25.020  1.00 90.84           C  
ATOM   2917  C   ALA C 186       1.852   6.531  24.412  1.00 90.84           C  
ATOM   2918  CB  ALA C 186       3.176   6.669  26.533  1.00 90.84           C  
ATOM   2919  O   ALA C 186       1.690   5.484  23.780  1.00 90.84           O  
ATOM   2920  N   GLU C 187       0.928   7.375  24.578  1.00 86.76           N  
ATOM   2921  CA  GLU C 187      -0.414   7.176  24.039  1.00 86.76           C  
ATOM   2922  C   GLU C 187      -0.392   7.114  22.514  1.00 86.76           C  
ATOM   2923  CB  GLU C 187      -1.353   8.290  24.508  1.00 86.76           C  
ATOM   2924  O   GLU C 187      -1.112   6.317  21.910  1.00 86.76           O  
ATOM   2925  CG  GLU C 187      -1.761   8.176  25.969  1.00 86.76           C  
ATOM   2926  CD  GLU C 187      -2.528   6.900  26.280  1.00 86.76           C  
ATOM   2927  OE1 GLU C 187      -2.237   6.254  27.312  1.00 86.76           O  
ATOM   2928  OE2 GLU C 187      -3.426   6.545  25.485  1.00 86.76           O  
ATOM   2929  N   THR C 188       0.408   7.972  21.934  1.00 83.09           N  
ATOM   2930  CA  THR C 188       0.541   7.980  20.481  1.00 83.09           C  
ATOM   2931  C   THR C 188       1.057   6.636  19.977  1.00 83.09           C  
ATOM   2932  CB  THR C 188       1.485   9.104  20.013  1.00 83.09           C  
ATOM   2933  O   THR C 188       0.535   6.091  19.002  1.00 83.09           O  
ATOM   2934  CG2 THR C 188       1.636   9.099  18.496  1.00 83.09           C  
ATOM   2935  OG1 THR C 188       0.953  10.369  20.425  1.00 83.09           O  
ATOM   2936  N   GLN C 189       2.094   6.171  20.616  1.00 90.39           N  
ATOM   2937  CA  GLN C 189       2.650   4.877  20.234  1.00 90.39           C  
ATOM   2938  C   GLN C 189       1.612   3.768  20.380  1.00 90.39           C  
ATOM   2939  CB  GLN C 189       3.885   4.554  21.076  1.00 90.39           C  
ATOM   2940  O   GLN C 189       1.535   2.868  19.540  1.00 90.39           O  
ATOM   2941  CG  GLN C 189       5.080   5.451  20.784  1.00 90.39           C  
ATOM   2942  CD  GLN C 189       5.482   5.436  19.321  1.00 90.39           C  
ATOM   2943  NE2 GLN C 189       5.899   6.589  18.809  1.00 90.39           N  
ATOM   2944  OE1 GLN C 189       5.418   4.397  18.657  1.00 90.39           O  
ATOM   2945  N   LYS C 190       0.865   3.856  21.404  1.00 87.11           N  
ATOM   2946  CA  LYS C 190      -0.188   2.870  21.631  1.00 87.11           C  
ATOM   2947  C   LYS C 190      -1.218   2.896  20.505  1.00 87.11           C  
ATOM   2948  CB  LYS C 190      -0.875   3.118  22.975  1.00 87.11           C  
ATOM   2949  O   LYS C 190      -1.641   1.845  20.019  1.00 87.11           O  
ATOM   2950  CG  LYS C 190      -0.099   2.591  24.173  1.00 87.11           C  
ATOM   2951  CD  LYS C 190      -0.864   2.806  25.473  1.00 87.11           C  
ATOM   2952  CE  LYS C 190      -0.041   2.387  26.683  1.00 87.11           C  
ATOM   2953  NZ  LYS C 190      -0.759   2.661  27.963  1.00 87.11           N  
ATOM   2954  N   LEU C 191      -1.637   4.042  20.133  1.00 83.48           N  
ATOM   2955  CA  LEU C 191      -2.601   4.183  19.048  1.00 83.48           C  
ATOM   2956  C   LEU C 191      -2.018   3.677  17.733  1.00 83.48           C  
ATOM   2957  CB  LEU C 191      -3.031   5.645  18.900  1.00 83.48           C  
ATOM   2958  O   LEU C 191      -2.690   2.966  16.983  1.00 83.48           O  
ATOM   2959  CG  LEU C 191      -4.106   5.932  17.850  1.00 83.48           C  
ATOM   2960  CD1 LEU C 191      -5.411   5.237  18.222  1.00 83.48           C  
ATOM   2961  CD2 LEU C 191      -4.318   7.435  17.700  1.00 83.48           C  
ATOM   2962  N   LEU C 192      -0.765   4.102  17.482  1.00 86.75           N  
ATOM   2963  CA  LEU C 192      -0.094   3.650  16.269  1.00 86.75           C  
ATOM   2964  C   LEU C 192       0.001   2.128  16.235  1.00 86.75           C  
ATOM   2965  CB  LEU C 192       1.306   4.262  16.171  1.00 86.75           C  
ATOM   2966  O   LEU C 192      -0.140   1.517  15.173  1.00 86.75           O  
ATOM   2967  CG  LEU C 192       1.374   5.745  15.802  1.00 86.75           C  
ATOM   2968  CD1 LEU C 192       2.806   6.256  15.920  1.00 86.75           C  
ATOM   2969  CD2 LEU C 192       0.835   5.970  14.394  1.00 86.75           C  
ATOM   2970  N   CYS C 193       0.262   1.612  17.367  1.00 88.99           N  
ATOM   2971  CA  CYS C 193       0.350   0.160  17.472  1.00 88.99           C  
ATOM   2972  C   CYS C 193      -0.987  -0.492  17.142  1.00 88.99           C  
ATOM   2973  CB  CYS C 193       0.796  -0.250  18.875  1.00 88.99           C  
ATOM   2974  O   CYS C 193      -1.034  -1.493  16.425  1.00 88.99           O  
ATOM   2975  SG  CYS C 193       2.589  -0.345  19.071  1.00 88.99           S  
ATOM   2976  N   LYS C 194      -2.017   0.041  17.625  1.00 85.98           N  
ATOM   2977  CA  LYS C 194      -3.349  -0.480  17.335  1.00 85.98           C  
ATOM   2978  C   LYS C 194      -3.645  -0.432  15.839  1.00 85.98           C  
ATOM   2979  CB  LYS C 194      -4.412   0.306  18.104  1.00 85.98           C  
ATOM   2980  O   LYS C 194      -4.137  -1.407  15.267  1.00 85.98           O  
ATOM   2981  CG  LYS C 194      -5.801  -0.312  18.047  1.00 85.98           C  
ATOM   2982  CD  LYS C 194      -6.778   0.423  18.956  1.00 85.98           C  
ATOM   2983  CE  LYS C 194      -8.181  -0.162  18.860  1.00 85.98           C  
ATOM   2984  NZ  LYS C 194      -9.140   0.549  19.758  1.00 85.98           N  
ATOM   2985  N   ASN C 195      -3.379   0.720  15.208  1.00 85.96           N  
ATOM   2986  CA  ASN C 195      -3.563   0.851  13.766  1.00 85.96           C  
ATOM   2987  C   ASN C 195      -2.669  -0.118  12.997  1.00 85.96           C  
ATOM   2988  CB  ASN C 195      -3.296   2.289  13.319  1.00 85.96           C  
ATOM   2989  O   ASN C 195      -3.087  -0.687  11.987  1.00 85.96           O  
ATOM   2990  CG  ASN C 195      -4.383   3.249  13.761  1.00 85.96           C  
ATOM   2991  ND2 ASN C 195      -4.145   4.542  13.573  1.00 85.96           N  
ATOM   2992  OD1 ASN C 195      -5.428   2.833  14.268  1.00 85.96           O  
ATOM   2993  N   GLY C 196      -1.463  -0.180  13.542  1.00 91.76           N  
ATOM   2994  CA  GLY C 196      -0.525  -1.103  12.925  1.00 91.76           C  
ATOM   2995  C   GLY C 196      -0.996  -2.545  12.959  1.00 91.76           C  
ATOM   2996  O   GLY C 196      -0.787  -3.294  12.002  1.00 91.76           O  
ATOM   2997  N   GLU C 197      -1.581  -2.955  14.015  1.00 90.82           N  
ATOM   2998  CA  GLU C 197      -2.113  -4.307  14.149  1.00 90.82           C  
ATOM   2999  C   GLU C 197      -3.228  -4.564  13.139  1.00 90.82           C  
ATOM   3000  CB  GLU C 197      -2.627  -4.545  15.571  1.00 90.82           C  
ATOM   3001  O   GLU C 197      -3.327  -5.659  12.581  1.00 90.82           O  
ATOM   3002  CG  GLU C 197      -1.522  -4.688  16.608  1.00 90.82           C  
ATOM   3003  CD  GLU C 197      -2.047  -4.837  18.027  1.00 90.82           C  
ATOM   3004  OE1 GLU C 197      -1.234  -5.049  18.956  1.00 90.82           O  
ATOM   3005  OE2 GLU C 197      -3.281  -4.742  18.212  1.00 90.82           O  
ATOM   3006  N   THR C 198      -4.089  -3.588  12.994  1.00 90.16           N  
ATOM   3007  CA  THR C 198      -5.159  -3.695  12.009  1.00 90.16           C  
ATOM   3008  C   THR C 198      -4.587  -3.852  10.603  1.00 90.16           C  
ATOM   3009  CB  THR C 198      -6.086  -2.465  12.054  1.00 90.16           C  
ATOM   3010  O   THR C 198      -5.046  -4.696   9.830  1.00 90.16           O  
ATOM   3011  CG2 THR C 198      -7.285  -2.646  11.130  1.00 90.16           C  
ATOM   3012  OG1 THR C 198      -6.554  -2.276  13.395  1.00 90.16           O  
ATOM   3013  N   LEU C 199      -3.626  -2.990  10.311  1.00 93.26           N  
ATOM   3014  CA  LEU C 199      -2.969  -3.092   9.013  1.00 93.26           C  
ATOM   3015  C   LEU C 199      -2.332  -4.466   8.832  1.00 93.26           C  
ATOM   3016  CB  LEU C 199      -1.906  -2.000   8.863  1.00 93.26           C  
ATOM   3017  O   LEU C 199      -2.449  -5.073   7.765  1.00 93.26           O  
ATOM   3018  CG  LEU C 199      -1.064  -2.044   7.587  1.00 93.26           C  
ATOM   3019  CD1 LEU C 199      -1.945  -1.821   6.363  1.00 93.26           C  
ATOM   3020  CD2 LEU C 199       0.051  -1.006   7.646  1.00 93.26           C  
ATOM   3021  N   LEU C 200      -1.643  -4.864   9.865  1.00 93.64           N  
ATOM   3022  CA  LEU C 200      -1.006  -6.175   9.818  1.00 93.64           C  
ATOM   3023  C   LEU C 200      -2.028  -7.266   9.518  1.00 93.64           C  
ATOM   3024  CB  LEU C 200      -0.296  -6.475  11.141  1.00 93.64           C  
ATOM   3025  O   LEU C 200      -1.753  -8.185   8.742  1.00 93.64           O  
ATOM   3026  CG  LEU C 200       0.506  -7.775  11.200  1.00 93.64           C  
ATOM   3027  CD1 LEU C 200       1.607  -7.768  10.145  1.00 93.64           C  
ATOM   3028  CD2 LEU C 200       1.095  -7.978  12.593  1.00 93.64           C  
ATOM   3029  N   GLY C 201      -3.145  -7.189  10.139  1.00 90.34           N  
ATOM   3030  CA  GLY C 201      -4.217  -8.127   9.847  1.00 90.34           C  
ATOM   3031  C   GLY C 201      -4.619  -8.137   8.384  1.00 90.34           C  
ATOM   3032  O   GLY C 201      -4.805  -9.203   7.793  1.00 90.34           O  
ATOM   3033  N   ALA C 202      -4.812  -7.045   7.823  1.00 92.42           N  
ATOM   3034  CA  ALA C 202      -5.202  -6.912   6.422  1.00 92.42           C  
ATOM   3035  C   ALA C 202      -4.138  -7.497   5.498  1.00 92.42           C  
ATOM   3036  CB  ALA C 202      -5.453  -5.446   6.077  1.00 92.42           C  
ATOM   3037  O   ALA C 202      -4.456  -8.239   4.566  1.00 92.42           O  
ATOM   3038  N   VAL C 203      -2.857  -7.150   5.739  1.00 95.48           N  
ATOM   3039  CA  VAL C 203      -1.756  -7.616   4.902  1.00 95.48           C  
ATOM   3040  C   VAL C 203      -1.619  -9.132   5.025  1.00 95.48           C  
ATOM   3041  CB  VAL C 203      -0.426  -6.928   5.281  1.00 95.48           C  
ATOM   3042  O   VAL C 203      -1.359  -9.820   4.035  1.00 95.48           O  
ATOM   3043  CG1 VAL C 203       0.726  -7.485   4.446  1.00 95.48           C  
ATOM   3044  CG2 VAL C 203      -0.538  -5.416   5.102  1.00 95.48           C  
ATOM   3045  N   ASN C 204      -1.807  -9.618   6.207  1.00 92.15           N  
ATOM   3046  CA  ASN C 204      -1.759 -11.062   6.409  1.00 92.15           C  
ATOM   3047  C   ASN C 204      -2.850 -11.776   5.615  1.00 92.15           C  
ATOM   3048  CB  ASN C 204      -1.878 -11.400   7.896  1.00 92.15           C  
ATOM   3049  O   ASN C 204      -2.620 -12.856   5.068  1.00 92.15           O  
ATOM   3050  CG  ASN C 204      -0.543 -11.352   8.614  1.00 92.15           C  
ATOM   3051  ND2 ASN C 204      -0.569 -10.982   9.889  1.00 92.15           N  
ATOM   3052  OD1 ASN C 204       0.502 -11.644   8.028  1.00 92.15           O  
ATOM   3053  N   PHE C 205      -4.008 -11.224   5.654  1.00 91.03           N  
ATOM   3054  CA  PHE C 205      -5.102 -11.789   4.873  1.00 91.03           C  
ATOM   3055  C   PHE C 205      -4.759 -11.797   3.388  1.00 91.03           C  
ATOM   3056  CB  PHE C 205      -6.395 -11.002   5.109  1.00 91.03           C  
ATOM   3057  O   PHE C 205      -5.027 -12.777   2.690  1.00 91.03           O  
ATOM   3058  CG  PHE C 205      -7.614 -11.641   4.502  1.00 91.03           C  
ATOM   3059  CD1 PHE C 205      -8.116 -11.198   3.285  1.00 91.03           C  
ATOM   3060  CD2 PHE C 205      -8.259 -12.687   5.150  1.00 91.03           C  
ATOM   3061  CE1 PHE C 205      -9.245 -11.788   2.721  1.00 91.03           C  
ATOM   3062  CE2 PHE C 205      -9.387 -13.282   4.592  1.00 91.03           C  
ATOM   3063  CZ  PHE C 205      -9.879 -12.831   3.378  1.00 91.03           C  
ATOM   3064  N   PHE C 206      -4.221 -10.734   2.883  1.00 95.03           N  
ATOM   3065  CA  PHE C 206      -3.765 -10.627   1.502  1.00 95.03           C  
ATOM   3066  C   PHE C 206      -2.754 -11.721   1.179  1.00 95.03           C  
ATOM   3067  CB  PHE C 206      -3.147  -9.249   1.245  1.00 95.03           C  
ATOM   3068  O   PHE C 206      -2.899 -12.432   0.183  1.00 95.03           O  
ATOM   3069  CG  PHE C 206      -2.440  -9.138  -0.079  1.00 95.03           C  
ATOM   3070  CD1 PHE C 206      -1.056  -9.228  -0.154  1.00 95.03           C  
ATOM   3071  CD2 PHE C 206      -3.162  -8.945  -1.250  1.00 95.03           C  
ATOM   3072  CE1 PHE C 206      -0.399  -9.125  -1.378  1.00 95.03           C  
ATOM   3073  CE2 PHE C 206      -2.513  -8.842  -2.477  1.00 95.03           C  
ATOM   3074  CZ  PHE C 206      -1.131  -8.932  -2.539  1.00 95.03           C  
ATOM   3075  N   VAL C 207      -1.746 -11.896   2.017  1.00 93.86           N  
ATOM   3076  CA  VAL C 207      -0.686 -12.880   1.820  1.00 93.86           C  
ATOM   3077  C   VAL C 207      -1.283 -14.285   1.805  1.00 93.86           C  
ATOM   3078  CB  VAL C 207       0.398 -12.773   2.916  1.00 93.86           C  
ATOM   3079  O   VAL C 207      -0.931 -15.106   0.954  1.00 93.86           O  
ATOM   3080  CG1 VAL C 207       1.319 -13.991   2.885  1.00 93.86           C  
ATOM   3081  CG2 VAL C 207       1.203 -11.486   2.745  1.00 93.86           C  
ATOM   3082  N   SER C 208      -2.162 -14.586   2.697  1.00 86.95           N  
ATOM   3083  CA  SER C 208      -2.794 -15.898   2.788  1.00 86.95           C  
ATOM   3084  C   SER C 208      -3.598 -16.213   1.531  1.00 86.95           C  
ATOM   3085  CB  SER C 208      -3.702 -15.971   4.016  1.00 86.95           C  
ATOM   3086  O   SER C 208      -3.535 -17.328   1.011  1.00 86.95           O  
ATOM   3087  OG  SER C 208      -4.329 -17.239   4.103  1.00 86.95           O  
ATOM   3088  N   SER C 209      -4.342 -15.328   1.090  1.00 89.38           N  
ATOM   3089  CA  SER C 209      -5.186 -15.514  -0.086  1.00 89.38           C  
ATOM   3090  C   SER C 209      -4.347 -15.759  -1.335  1.00 89.38           C  
ATOM   3091  CB  SER C 209      -6.087 -14.298  -0.298  1.00 89.38           C  
ATOM   3092  O   SER C 209      -4.656 -16.646  -2.133  1.00 89.38           O  
ATOM   3093  OG  SER C 209      -7.005 -14.159   0.773  1.00 89.38           O  
ATOM   3094  N   ILE C 210      -3.279 -14.951  -1.490  1.00 94.47           N  
ATOM   3095  CA  ILE C 210      -2.404 -15.118  -2.645  1.00 94.47           C  
ATOM   3096  C   ILE C 210      -1.673 -16.456  -2.551  1.00 94.47           C  
ATOM   3097  CB  ILE C 210      -1.388 -13.959  -2.758  1.00 94.47           C  
ATOM   3098  O   ILE C 210      -1.472 -17.133  -3.562  1.00 94.47           O  
ATOM   3099  CG1 ILE C 210      -2.120 -12.619  -2.892  1.00 94.47           C  
ATOM   3100  CG2 ILE C 210      -0.438 -14.186  -3.937  1.00 94.47           C  
ATOM   3101  CD1 ILE C 210      -3.009 -12.520  -4.124  1.00 94.47           C  
ATOM   3102  N   ASN C 211      -1.276 -16.782  -1.378  1.00 91.02           N  
ATOM   3103  CA  ASN C 211      -0.636 -18.076  -1.164  1.00 91.02           C  
ATOM   3104  C   ASN C 211      -1.528 -19.226  -1.621  1.00 91.02           C  
ATOM   3105  CB  ASN C 211      -0.258 -18.250   0.309  1.00 91.02           C  
ATOM   3106  O   ASN C 211      -1.059 -20.158  -2.277  1.00 91.02           O  
ATOM   3107  CG  ASN C 211       0.556 -19.504   0.559  1.00 91.02           C  
ATOM   3108  ND2 ASN C 211       0.024 -20.403   1.378  1.00 91.02           N  
ATOM   3109  OD1 ASN C 211       1.655 -19.663   0.021  1.00 91.02           O  
ATOM   3110  N   THR C 212      -2.765 -19.155  -1.265  1.00 85.00           N  
ATOM   3111  CA  THR C 212      -3.719 -20.174  -1.685  1.00 85.00           C  
ATOM   3112  C   THR C 212      -3.825 -20.221  -3.207  1.00 85.00           C  
ATOM   3113  CB  THR C 212      -5.111 -19.921  -1.078  1.00 85.00           C  
ATOM   3114  O   THR C 212      -3.819 -21.301  -3.802  1.00 85.00           O  
ATOM   3115  CG2 THR C 212      -6.110 -20.982  -1.529  1.00 85.00           C  
ATOM   3116  OG1 THR C 212      -5.015 -19.947   0.351  1.00 85.00           O  
ATOM   3117  N   LEU C 213      -3.891 -19.111  -3.797  1.00 90.61           N  
ATOM   3118  CA  LEU C 213      -3.988 -19.022  -5.250  1.00 90.61           C  
ATOM   3119  C   LEU C 213      -2.783 -19.678  -5.916  1.00 90.61           C  
ATOM   3120  CB  LEU C 213      -4.098 -17.561  -5.692  1.00 90.61           C  
ATOM   3121  O   LEU C 213      -2.940 -20.493  -6.828  1.00 90.61           O  
ATOM   3122  CG  LEU C 213      -4.211 -17.314  -7.197  1.00 90.61           C  
ATOM   3123  CD1 LEU C 213      -5.474 -17.967  -7.748  1.00 90.61           C  
ATOM   3124  CD2 LEU C 213      -4.201 -15.819  -7.496  1.00 90.61           C  
ATOM   3125  N   VAL C 214      -1.591 -19.459  -5.391  1.00 93.63           N  
ATOM   3126  CA  VAL C 214      -0.343 -19.879  -6.018  1.00 93.63           C  
ATOM   3127  C   VAL C 214      -0.074 -21.348  -5.702  1.00 93.63           C  
ATOM   3128  CB  VAL C 214       0.847 -19.008  -5.555  1.00 93.63           C  
ATOM   3129  O   VAL C 214       0.243 -22.134  -6.598  1.00 93.63           O  
ATOM   3130  CG1 VAL C 214       2.173 -19.632  -5.985  1.00 93.63           C  
ATOM   3131  CG2 VAL C 214       0.716 -17.590  -6.109  1.00 93.63           C  
ATOM   3132  N   THR C 215      -0.249 -21.757  -4.469  1.00 88.80           N  
ATOM   3133  CA  THR C 215       0.248 -23.053  -4.022  1.00 88.80           C  
ATOM   3134  C   THR C 215      -0.849 -24.111  -4.105  1.00 88.80           C  
ATOM   3135  CB  THR C 215       0.785 -22.980  -2.581  1.00 88.80           C  
ATOM   3136  O   THR C 215      -0.566 -25.310  -4.076  1.00 88.80           O  
ATOM   3137  CG2 THR C 215       1.955 -22.006  -2.480  1.00 88.80           C  
ATOM   3138  OG1 THR C 215      -0.263 -22.542  -1.708  1.00 88.80           O  
ATOM   3139  N   LYS C 216      -2.083 -23.655  -4.203  1.00 83.58           N  
ATOM   3140  CA  LYS C 216      -3.168 -24.629  -4.279  1.00 83.58           C  
ATOM   3141  C   LYS C 216      -3.857 -24.580  -5.640  1.00 83.58           C  
ATOM   3142  CB  LYS C 216      -4.189 -24.384  -3.167  1.00 83.58           C  
ATOM   3143  O   LYS C 216      -3.681 -25.480  -6.464  1.00 83.58           O  
ATOM   3144  CG  LYS C 216      -3.666 -24.685  -1.770  1.00 83.58           C  
ATOM   3145  CD  LYS C 216      -4.785 -24.659  -0.737  1.00 83.58           C  
ATOM   3146  CE  LYS C 216      -4.278 -25.043   0.647  1.00 83.58           C  
ATOM   3147  NZ  LYS C 216      -5.361 -24.970   1.673  1.00 83.58           N  
ATOM   3148  N   THR C 217      -4.433 -23.429  -5.981  1.00 84.67           N  
ATOM   3149  CA  THR C 217      -5.254 -23.301  -7.180  1.00 84.67           C  
ATOM   3150  C   THR C 217      -4.404 -23.463  -8.437  1.00 84.67           C  
ATOM   3151  CB  THR C 217      -5.979 -21.943  -7.219  1.00 84.67           C  
ATOM   3152  O   THR C 217      -4.697 -24.307  -9.287  1.00 84.67           O  
ATOM   3153  CG2 THR C 217      -6.966 -21.879  -8.380  1.00 84.67           C  
ATOM   3154  OG1 THR C 217      -6.692 -21.754  -5.990  1.00 84.67           O  
ATOM   3155  N   MET C 218      -3.315 -22.745  -8.574  1.00 93.47           N  
ATOM   3156  CA  MET C 218      -2.453 -22.822  -9.750  1.00 93.47           C  
ATOM   3157  C   MET C 218      -1.744 -24.171  -9.817  1.00 93.47           C  
ATOM   3158  CB  MET C 218      -1.425 -21.690  -9.739  1.00 93.47           C  
ATOM   3159  O   MET C 218      -1.614 -24.756 -10.894  1.00 93.47           O  
ATOM   3160  CG  MET C 218      -2.018 -20.320 -10.022  1.00 93.47           C  
ATOM   3161  SD  MET C 218      -0.747 -18.997 -10.055  1.00 93.47           S  
ATOM   3162  CE  MET C 218      -1.776 -17.576 -10.520  1.00 93.47           C  
ATOM   3163  N   GLU C 219      -1.425 -24.618  -8.631  1.00 88.79           N  
ATOM   3164  CA  GLU C 219      -0.731 -25.901  -8.584  1.00 88.79           C  
ATOM   3165  C   GLU C 219      -1.647 -27.041  -9.021  1.00 88.79           C  
ATOM   3166  CB  GLU C 219      -0.193 -26.170  -7.176  1.00 88.79           C  
ATOM   3167  O   GLU C 219      -1.197 -27.998  -9.654  1.00 88.79           O  
ATOM   3168  CG  GLU C 219       0.780 -27.338  -7.102  1.00 88.79           C  
ATOM   3169  CD  GLU C 219       2.050 -27.112  -7.906  1.00 88.79           C  
ATOM   3170  OE1 GLU C 219       2.710 -28.104  -8.291  1.00 88.79           O  
ATOM   3171  OE2 GLU C 219       2.390 -25.933  -8.152  1.00 88.79           O  
ATOM   3172  N   ASP C 220      -2.861 -26.941  -8.671  1.00 84.09           N  
ATOM   3173  CA  ASP C 220      -3.831 -27.946  -9.095  1.00 84.09           C  
ATOM   3174  C   ASP C 220      -3.883 -28.051 -10.617  1.00 84.09           C  
ATOM   3175  CB  ASP C 220      -5.220 -27.618  -8.543  1.00 84.09           C  
ATOM   3176  O   ASP C 220      -3.882 -29.153 -11.169  1.00 84.09           O  
ATOM   3177  CG  ASP C 220      -6.266 -28.653  -8.917  1.00 84.09           C  
ATOM   3178  OD1 ASP C 220      -6.203 -29.794  -8.412  1.00 84.09           O  
ATOM   3179  OD2 ASP C 220      -7.161 -28.324  -9.726  1.00 84.09           O  
ATOM   3180  N   THR C 221      -3.928 -26.975 -11.291  1.00 91.17           N  
ATOM   3181  CA  THR C 221      -3.947 -26.949 -12.749  1.00 91.17           C  
ATOM   3182  C   THR C 221      -2.629 -27.469 -13.316  1.00 91.17           C  
ATOM   3183  CB  THR C 221      -4.211 -25.528 -13.280  1.00 91.17           C  
ATOM   3184  O   THR C 221      -2.621 -28.221 -14.293  1.00 91.17           O  
ATOM   3185  CG2 THR C 221      -4.308 -25.518 -14.802  1.00 91.17           C  
ATOM   3186  OG1 THR C 221      -5.442 -25.041 -12.731  1.00 91.17           O  
ATOM   3187  N   LEU C 222      -1.536 -27.134 -12.674  1.00 95.27           N  
ATOM   3188  CA  LEU C 222      -0.221 -27.558 -13.143  1.00 95.27           C  
ATOM   3189  C   LEU C 222      -0.042 -29.063 -12.972  1.00 95.27           C  
ATOM   3190  CB  LEU C 222       0.883 -26.812 -12.389  1.00 95.27           C  
ATOM   3191  O   LEU C 222       0.655 -29.703 -13.763  1.00 95.27           O  
ATOM   3192  CG  LEU C 222       1.162 -25.377 -12.840  1.00 95.27           C  
ATOM   3193  CD1 LEU C 222       2.085 -24.679 -11.846  1.00 95.27           C  
ATOM   3194  CD2 LEU C 222       1.767 -25.364 -14.240  1.00 95.27           C  
ATOM   3195  N   MET C 223      -0.691 -29.584 -11.976  1.00 89.60           N  
ATOM   3196  CA  MET C 223      -0.669 -31.035 -11.813  1.00 89.60           C  
ATOM   3197  C   MET C 223      -1.352 -31.725 -12.989  1.00 89.60           C  
ATOM   3198  CB  MET C 223      -1.347 -31.440 -10.503  1.00 89.60           C  
ATOM   3199  O   MET C 223      -0.879 -32.757 -13.469  1.00 89.60           O  
ATOM   3200  CG  MET C 223      -0.507 -31.161  -9.267  1.00 89.60           C  
ATOM   3201  SD  MET C 223       1.124 -32.000  -9.320  1.00 89.60           S  
ATOM   3202  CE  MET C 223       0.598 -33.731  -9.177  1.00 89.60           C  
ATOM   3203  N   THR C 224      -2.434 -31.231 -13.437  1.00 91.45           N  
ATOM   3204  CA  THR C 224      -3.123 -31.766 -14.606  1.00 91.45           C  
ATOM   3205  C   THR C 224      -2.260 -31.618 -15.856  1.00 91.45           C  
ATOM   3206  CB  THR C 224      -4.475 -31.064 -14.828  1.00 91.45           C  
ATOM   3207  O   THR C 224      -2.258 -32.495 -16.723  1.00 91.45           O  
ATOM   3208  CG2 THR C 224      -5.268 -31.736 -15.944  1.00 91.45           C  
ATOM   3209  OG1 THR C 224      -5.239 -31.118 -13.616  1.00 91.45           O  
ATOM   3210  N   VAL C 225      -1.561 -30.512 -15.895  1.00 96.07           N  
ATOM   3211  CA  VAL C 225      -0.646 -30.267 -17.005  1.00 96.07           C  
ATOM   3212  C   VAL C 225       0.434 -31.345 -17.031  1.00 96.07           C  
ATOM   3213  CB  VAL C 225       0.000 -28.867 -16.909  1.00 96.07           C  
ATOM   3214  O   VAL C 225       0.781 -31.859 -18.098  1.00 96.07           O  
ATOM   3215  CG1 VAL C 225       1.173 -28.746 -17.880  1.00 96.07           C  
ATOM   3216  CG2 VAL C 225      -1.038 -27.781 -17.183  1.00 96.07           C  
ATOM   3217  N   LYS C 226       0.946 -31.697 -15.955  1.00 94.44           N  
ATOM   3218  CA  LYS C 226       1.962 -32.741 -15.859  1.00 94.44           C  
ATOM   3219  C   LYS C 226       1.433 -34.072 -16.385  1.00 94.44           C  
ATOM   3220  CB  LYS C 226       2.435 -32.899 -14.413  1.00 94.44           C  
ATOM   3221  O   LYS C 226       2.140 -34.791 -17.094  1.00 94.44           O  
ATOM   3222  CG  LYS C 226       3.388 -31.807 -13.951  1.00 94.44           C  
ATOM   3223  CD  LYS C 226       3.880 -32.058 -12.532  1.00 94.44           C  
ATOM   3224  CE  LYS C 226       4.738 -30.907 -12.024  1.00 94.44           C  
ATOM   3225  NZ  LYS C 226       5.149 -31.107 -10.602  1.00 94.44           N  
ATOM   3226  N   GLN C 227       0.217 -34.369 -16.012  1.00 92.39           N  
ATOM   3227  CA  GLN C 227      -0.412 -35.591 -16.502  1.00 92.39           C  
ATOM   3228  C   GLN C 227      -0.591 -35.548 -18.017  1.00 92.39           C  
ATOM   3229  CB  GLN C 227      -1.763 -35.810 -15.819  1.00 92.39           C  
ATOM   3230  O   GLN C 227      -0.380 -36.552 -18.701  1.00 92.39           O  
ATOM   3231  CG  GLN C 227      -1.657 -36.131 -14.335  1.00 92.39           C  
ATOM   3232  CD  GLN C 227      -3.008 -36.182 -13.647  1.00 92.39           C  
ATOM   3233  NE2 GLN C 227      -2.997 -36.366 -12.331  1.00 92.39           N  
ATOM   3234  OE1 GLN C 227      -4.053 -36.057 -14.293  1.00 92.39           O  
ATOM   3235  N   TYR C 228      -1.011 -34.395 -18.443  1.00 95.84           N  
ATOM   3236  CA  TYR C 228      -1.164 -34.172 -19.876  1.00 95.84           C  
ATOM   3237  C   TYR C 228       0.162 -34.365 -20.603  1.00 95.84           C  
ATOM   3238  CB  TYR C 228      -1.708 -32.766 -20.147  1.00 95.84           C  
ATOM   3239  O   TYR C 228       0.227 -35.073 -21.610  1.00 95.84           O  
ATOM   3240  CG  TYR C 228      -1.439 -32.270 -21.547  1.00 95.84           C  
ATOM   3241  CD1 TYR C 228      -0.448 -31.322 -21.793  1.00 95.84           C  
ATOM   3242  CD2 TYR C 228      -2.175 -32.747 -22.626  1.00 95.84           C  
ATOM   3243  CE1 TYR C 228      -0.198 -30.861 -23.081  1.00 95.84           C  
ATOM   3244  CE2 TYR C 228      -1.934 -32.293 -23.919  1.00 95.84           C  
ATOM   3245  OH  TYR C 228      -0.701 -30.899 -25.413  1.00 95.84           O  
ATOM   3246  CZ  TYR C 228      -0.944 -31.352 -24.136  1.00 95.84           C  
ATOM   3247  N   GLU C 229       1.223 -33.854 -20.136  1.00 94.73           N  
ATOM   3248  CA  GLU C 229       2.541 -33.950 -20.756  1.00 94.73           C  
ATOM   3249  C   GLU C 229       3.051 -35.388 -20.748  1.00 94.73           C  
ATOM   3250  CB  GLU C 229       3.539 -33.034 -20.042  1.00 94.73           C  
ATOM   3251  O   GLU C 229       3.654 -35.844 -21.722  1.00 94.73           O  
ATOM   3252  CG  GLU C 229       3.299 -31.552 -20.290  1.00 94.73           C  
ATOM   3253  CD  GLU C 229       4.209 -30.652 -19.469  1.00 94.73           C  
ATOM   3254  OE1 GLU C 229       4.329 -29.449 -19.797  1.00 94.73           O  
ATOM   3255  OE2 GLU C 229       4.806 -31.153 -18.490  1.00 94.73           O  
ATOM   3256  N   ALA C 230       2.819 -36.064 -19.672  1.00 92.68           N  
ATOM   3257  CA  ALA C 230       3.193 -37.474 -19.585  1.00 92.68           C  
ATOM   3258  C   ALA C 230       2.414 -38.311 -20.595  1.00 92.68           C  
ATOM   3259  CB  ALA C 230       2.962 -38.000 -18.171  1.00 92.68           C  
ATOM   3260  O   ALA C 230       2.979 -39.191 -21.249  1.00 92.68           O  
ATOM   3261  N   ALA C 231       1.127 -38.040 -20.648  1.00 94.75           N  
ATOM   3262  CA  ALA C 231       0.275 -38.756 -21.594  1.00 94.75           C  
ATOM   3263  C   ALA C 231       0.696 -38.474 -23.033  1.00 94.75           C  
ATOM   3264  CB  ALA C 231      -1.188 -38.373 -21.387  1.00 94.75           C  
ATOM   3265  O   ALA C 231       0.619 -39.355 -23.893  1.00 94.75           O  
ATOM   3266  N   ARG C 232       1.051 -37.219 -23.301  1.00 96.33           N  
ATOM   3267  CA  ARG C 232       1.531 -36.852 -24.630  1.00 96.33           C  
ATOM   3268  C   ARG C 232       2.763 -37.665 -25.010  1.00 96.33           C  
ATOM   3269  CB  ARG C 232       1.849 -35.357 -24.693  1.00 96.33           C  
ATOM   3270  O   ARG C 232       2.871 -38.148 -26.139  1.00 96.33           O  
ATOM   3271  CG  ARG C 232       2.349 -34.890 -26.051  1.00 96.33           C  
ATOM   3272  CD  ARG C 232       3.251 -33.670 -25.930  1.00 96.33           C  
ATOM   3273  NE  ARG C 232       4.461 -33.967 -25.169  1.00 96.33           N  
ATOM   3274  NH1 ARG C 232       5.758 -34.442 -27.021  1.00 96.33           N  
ATOM   3275  NH2 ARG C 232       6.662 -34.573 -24.919  1.00 96.33           N  
ATOM   3276  CZ  ARG C 232       5.625 -34.327 -25.705  1.00 96.33           C  
ATOM   3277  N   LEU C 233       3.609 -37.775 -24.080  1.00 94.26           N  
ATOM   3278  CA  LEU C 233       4.827 -38.541 -24.321  1.00 94.26           C  
ATOM   3279  C   LEU C 233       4.502 -39.998 -24.630  1.00 94.26           C  
ATOM   3280  CB  LEU C 233       5.760 -38.459 -23.110  1.00 94.26           C  
ATOM   3281  O   LEU C 233       5.061 -40.580 -25.563  1.00 94.26           O  
ATOM   3282  CG  LEU C 233       7.124 -39.136 -23.258  1.00 94.26           C  
ATOM   3283  CD1 LEU C 233       7.939 -38.452 -24.351  1.00 94.26           C  
ATOM   3284  CD2 LEU C 233       7.877 -39.117 -21.932  1.00 94.26           C  
ATOM   3285  N   GLU C 234       3.628 -40.562 -23.893  1.00 94.20           N  
ATOM   3286  CA  GLU C 234       3.203 -41.939 -24.127  1.00 94.20           C  
ATOM   3287  C   GLU C 234       2.530 -42.085 -25.488  1.00 94.20           C  
ATOM   3288  CB  GLU C 234       2.255 -42.405 -23.019  1.00 94.20           C  
ATOM   3289  O   GLU C 234       2.788 -43.047 -26.214  1.00 94.20           O  
ATOM   3290  CG  GLU C 234       2.941 -42.634 -21.679  1.00 94.20           C  
ATOM   3291  CD  GLU C 234       1.976 -43.019 -20.570  1.00 94.20           C  
ATOM   3292  OE1 GLU C 234       2.429 -43.262 -19.428  1.00 94.20           O  
ATOM   3293  OE2 GLU C 234       0.756 -43.081 -20.844  1.00 94.20           O  
ATOM   3294  N   TYR C 235       1.667 -41.142 -25.729  1.00 95.56           N  
ATOM   3295  CA  TYR C 235       0.997 -41.113 -27.025  1.00 95.56           C  
ATOM   3296  C   TYR C 235       2.011 -41.112 -28.163  1.00 95.56           C  
ATOM   3297  CB  TYR C 235       0.089 -39.885 -27.133  1.00 95.56           C  
ATOM   3298  O   TYR C 235       1.923 -41.929 -29.082  1.00 95.56           O  
ATOM   3299  CG  TYR C 235      -0.411 -39.622 -28.533  1.00 95.56           C  
ATOM   3300  CD1 TYR C 235       0.041 -38.522 -29.259  1.00 95.56           C  
ATOM   3301  CD2 TYR C 235      -1.336 -40.471 -29.132  1.00 95.56           C  
ATOM   3302  CE1 TYR C 235      -0.419 -38.274 -30.549  1.00 95.56           C  
ATOM   3303  CE2 TYR C 235      -1.802 -40.232 -30.420  1.00 95.56           C  
ATOM   3304  OH  TYR C 235      -1.796 -38.893 -32.396  1.00 95.56           O  
ATOM   3305  CZ  TYR C 235      -1.338 -39.134 -31.120  1.00 95.56           C  
ATOM   3306  N   ASP C 236       2.996 -40.333 -28.142  1.00 94.94           N  
ATOM   3307  CA  ASP C 236       4.018 -40.219 -29.179  1.00 94.94           C  
ATOM   3308  C   ASP C 236       4.870 -41.484 -29.252  1.00 94.94           C  
ATOM   3309  CB  ASP C 236       4.907 -39.000 -28.925  1.00 94.94           C  
ATOM   3310  O   ASP C 236       5.246 -41.923 -30.341  1.00 94.94           O  
ATOM   3311  CG  ASP C 236       4.224 -37.687 -29.266  1.00 94.94           C  
ATOM   3312  OD1 ASP C 236       3.164 -37.704 -29.927  1.00 94.94           O  
ATOM   3313  OD2 ASP C 236       4.754 -36.625 -28.872  1.00 94.94           O  
ATOM   3314  N   ALA C 237       5.200 -42.086 -28.147  1.00 93.98           N  
ATOM   3315  CA  ALA C 237       6.017 -43.296 -28.092  1.00 93.98           C  
ATOM   3316  C   ALA C 237       5.332 -44.453 -28.813  1.00 93.98           C  
ATOM   3317  CB  ALA C 237       6.310 -43.675 -26.642  1.00 93.98           C  
ATOM   3318  O   ALA C 237       5.962 -45.162 -29.602  1.00 93.98           O  
ATOM   3319  N   TYR C 238       4.086 -44.594 -28.596  1.00 94.37           N  
ATOM   3320  CA  TYR C 238       3.354 -45.720 -29.166  1.00 94.37           C  
ATOM   3321  C   TYR C 238       2.957 -45.437 -30.609  1.00 94.37           C  
ATOM   3322  CB  TYR C 238       2.107 -46.029 -28.332  1.00 94.37           C  
ATOM   3323  O   TYR C 238       2.750 -46.364 -31.396  1.00 94.37           O  
ATOM   3324  CG  TYR C 238       2.392 -46.844 -27.094  1.00 94.37           C  
ATOM   3325  CD1 TYR C 238       2.339 -48.236 -27.125  1.00 94.37           C  
ATOM   3326  CD2 TYR C 238       2.713 -46.225 -25.890  1.00 94.37           C  
ATOM   3327  CE1 TYR C 238       2.598 -48.992 -25.986  1.00 94.37           C  
ATOM   3328  CE2 TYR C 238       2.975 -46.971 -24.746  1.00 94.37           C  
ATOM   3329  OH  TYR C 238       3.173 -49.094 -23.673  1.00 94.37           O  
ATOM   3330  CZ  TYR C 238       2.915 -48.351 -24.803  1.00 94.37           C  
ATOM   3331  N   ARG C 239       2.828 -44.170 -30.915  1.00 94.38           N  
ATOM   3332  CA  ARG C 239       2.657 -43.797 -32.315  1.00 94.38           C  
ATOM   3333  C   ARG C 239       3.891 -44.161 -33.134  1.00 94.38           C  
ATOM   3334  CB  ARG C 239       2.369 -42.299 -32.441  1.00 94.38           C  
ATOM   3335  O   ARG C 239       3.776 -44.749 -34.212  1.00 94.38           O  
ATOM   3336  CG  ARG C 239       2.099 -41.842 -33.866  1.00 94.38           C  
ATOM   3337  CD  ARG C 239       1.870 -40.339 -33.941  1.00 94.38           C  
ATOM   3338  NE  ARG C 239       3.042 -39.591 -33.494  1.00 94.38           N  
ATOM   3339  NH1 ARG C 239       1.898 -37.619 -33.122  1.00 94.38           N  
ATOM   3340  NH2 ARG C 239       4.153 -37.734 -32.726  1.00 94.38           N  
ATOM   3341  CZ  ARG C 239       3.028 -38.316 -33.115  1.00 94.38           C  
ATOM   3342  N   THR C 240       5.014 -43.850 -32.611  1.00 90.57           N  
ATOM   3343  CA  THR C 240       6.279 -44.150 -33.274  1.00 90.57           C  
ATOM   3344  C   THR C 240       6.477 -45.657 -33.404  1.00 90.57           C  
ATOM   3345  CB  THR C 240       7.468 -43.536 -32.512  1.00 90.57           C  
ATOM   3346  O   THR C 240       6.939 -46.141 -34.439  1.00 90.57           O  
ATOM   3347  CG2 THR C 240       8.779 -43.778 -33.252  1.00 90.57           C  
ATOM   3348  OG1 THR C 240       7.263 -42.125 -32.374  1.00 90.57           O  
ATOM   3349  N   ASP C 241       6.110 -46.416 -32.383  1.00 88.13           N  
ATOM   3350  CA  ASP C 241       6.210 -47.872 -32.391  1.00 88.13           C  
ATOM   3351  C   ASP C 241       5.324 -48.477 -33.478  1.00 88.13           C  
ATOM   3352  CB  ASP C 241       5.831 -48.444 -31.024  1.00 88.13           C  
ATOM   3353  O   ASP C 241       5.750 -49.378 -34.203  1.00 88.13           O  
ATOM   3354  CG  ASP C 241       6.489 -49.783 -30.738  1.00 88.13           C  
ATOM   3355  OD1 ASP C 241       7.540 -50.087 -31.342  1.00 88.13           O  
ATOM   3356  OD2 ASP C 241       5.949 -50.542 -29.904  1.00 88.13           O  
ATOM   3357  N   LEU C 242       4.173 -47.985 -33.521  1.00 91.16           N  
ATOM   3358  CA  LEU C 242       3.236 -48.454 -34.537  1.00 91.16           C  
ATOM   3359  C   LEU C 242       3.761 -48.160 -35.938  1.00 91.16           C  
ATOM   3360  CB  LEU C 242       1.866 -47.799 -34.344  1.00 91.16           C  
ATOM   3361  O   LEU C 242       3.660 -49.002 -36.833  1.00 91.16           O  
ATOM   3362  CG  LEU C 242       0.756 -48.258 -35.292  1.00 91.16           C  
ATOM   3363  CD1 LEU C 242       0.385 -49.710 -35.010  1.00 91.16           C  
ATOM   3364  CD2 LEU C 242      -0.465 -47.354 -35.163  1.00 91.16           C  
ATOM   3365  N   GLU C 243       4.305 -47.005 -36.159  1.00 89.01           N  
ATOM   3366  CA  GLU C 243       4.862 -46.605 -37.448  1.00 89.01           C  
ATOM   3367  C   GLU C 243       6.030 -47.503 -37.847  1.00 89.01           C  
ATOM   3368  CB  GLU C 243       5.313 -45.142 -37.409  1.00 89.01           C  
ATOM   3369  O   GLU C 243       6.144 -47.903 -39.007  1.00 89.01           O  
ATOM   3370  CG  GLU C 243       4.164 -44.145 -37.378  1.00 89.01           C  
ATOM   3371  CD  GLU C 243       4.621 -42.708 -37.192  1.00 89.01           C  
ATOM   3372  OE1 GLU C 243       3.764 -41.795 -37.175  1.00 89.01           O  
ATOM   3373  OE2 GLU C 243       5.847 -42.492 -37.062  1.00 89.01           O  
ATOM   3374  N   GLU C 244       6.802 -47.857 -36.902  1.00 85.90           N  
ATOM   3375  CA  GLU C 244       7.955 -48.716 -37.157  1.00 85.90           C  
ATOM   3376  C   GLU C 244       7.518 -50.138 -37.497  1.00 85.90           C  
ATOM   3377  CB  GLU C 244       8.894 -48.728 -35.948  1.00 85.90           C  
ATOM   3378  O   GLU C 244       8.100 -50.778 -38.375  1.00 85.90           O  
ATOM   3379  CG  GLU C 244       9.718 -47.458 -35.797  1.00 85.90           C  
ATOM   3380  CD  GLU C 244      10.607 -47.463 -34.563  1.00 85.90           C  
ATOM   3381  OE1 GLU C 244      11.315 -46.460 -34.321  1.00 85.90           O  
ATOM   3382  OE2 GLU C 244      10.596 -48.480 -33.833  1.00 85.90           O  
ATOM   3383  N   LEU C 245       6.502 -50.579 -36.772  1.00 85.70           N  
ATOM   3384  CA  LEU C 245       5.968 -51.915 -37.013  1.00 85.70           C  
ATOM   3385  C   LEU C 245       5.289 -51.991 -38.377  1.00 85.70           C  
ATOM   3386  CB  LEU C 245       4.975 -52.302 -35.914  1.00 85.70           C  
ATOM   3387  O   LEU C 245       5.337 -53.028 -39.042  1.00 85.70           O  
ATOM   3388  CG  LEU C 245       5.570 -52.924 -34.650  1.00 85.70           C  
ATOM   3389  CD1 LEU C 245       4.629 -52.726 -33.467  1.00 85.70           C  
ATOM   3390  CD2 LEU C 245       5.859 -54.405 -34.868  1.00 85.70           C  
ATOM   3391  N   SER C 246       4.680 -50.995 -38.827  1.00 87.17           N  
ATOM   3392  CA  SER C 246       3.956 -50.918 -40.092  1.00 87.17           C  
ATOM   3393  C   SER C 246       4.913 -50.942 -41.279  1.00 87.17           C  
ATOM   3394  CB  SER C 246       3.100 -49.652 -40.143  1.00 87.17           C  
ATOM   3395  O   SER C 246       4.540 -51.367 -42.375  1.00 87.17           O  
ATOM   3396  OG  SER C 246       3.911 -48.492 -40.068  1.00 87.17           O  
ATOM   3397  N   LEU C 247       6.133 -50.508 -41.098  1.00 84.40           N  
ATOM   3398  CA  LEU C 247       7.139 -50.487 -42.154  1.00 84.40           C  
ATOM   3399  C   LEU C 247       7.794 -51.855 -42.310  1.00 84.40           C  
ATOM   3400  CB  LEU C 247       8.206 -49.429 -41.857  1.00 84.40           C  
ATOM   3401  O   LEU C 247       8.490 -52.106 -43.296  1.00 84.40           O  
ATOM   3402  CG  LEU C 247       7.755 -47.970 -41.940  1.00 84.40           C  
ATOM   3403  CD1 LEU C 247       8.789 -47.058 -41.287  1.00 84.40           C  
ATOM   3404  CD2 LEU C 247       7.517 -47.565 -43.390  1.00 84.40           C  
ATOM   3405  N   GLY C 248       7.521 -52.827 -41.421  1.00 77.43           N  
ATOM   3406  CA  GLY C 248       8.115 -54.154 -41.454  1.00 77.43           C  
ATOM   3407  C   GLY C 248       7.381 -55.113 -42.372  1.00 77.43           C  
ATOM   3408  O   GLY C 248       6.371 -54.751 -42.978  1.00 77.43           O  
ATOM   3409  N   PRO C 249       7.837 -56.313 -42.667  1.00 78.91           N  
ATOM   3410  CA  PRO C 249       7.202 -57.303 -43.539  1.00 78.91           C  
ATOM   3411  C   PRO C 249       5.790 -57.669 -43.086  1.00 78.91           C  
ATOM   3412  CB  PRO C 249       8.137 -58.511 -43.441  1.00 78.91           C  
ATOM   3413  O   PRO C 249       5.505 -57.672 -41.886  1.00 78.91           O  
ATOM   3414  CG  PRO C 249       9.208 -58.088 -42.488  1.00 78.91           C  
ATOM   3415  CD  PRO C 249       8.901 -56.698 -42.011  1.00 78.91           C  
ATOM   3416  N   ARG C 250       4.867 -57.776 -44.028  1.00 75.28           N  
ATOM   3417  CA  ARG C 250       3.468 -58.062 -43.729  1.00 75.28           C  
ATOM   3418  C   ARG C 250       3.191 -59.560 -43.783  1.00 75.28           C  
ATOM   3419  CB  ARG C 250       2.548 -57.324 -44.705  1.00 75.28           C  
ATOM   3420  O   ARG C 250       2.662 -60.064 -44.776  1.00 75.28           O  
ATOM   3421  CG  ARG C 250       2.459 -55.827 -44.455  1.00 75.28           C  
ATOM   3422  CD  ARG C 250       1.230 -55.217 -45.114  1.00 75.28           C  
ATOM   3423  NE  ARG C 250       1.062 -53.814 -44.749  1.00 75.28           N  
ATOM   3424  NH1 ARG C 250      -0.912 -53.531 -45.915  1.00 75.28           N  
ATOM   3425  NH2 ARG C 250      -0.005 -51.780 -44.746  1.00 75.28           N  
ATOM   3426  CZ  ARG C 250       0.049 -53.045 -45.137  1.00 75.28           C  
ATOM   3427  N   ASP C 251       3.852 -60.318 -42.875  1.00 77.21           N  
ATOM   3428  CA  ASP C 251       3.556 -61.745 -42.801  1.00 77.21           C  
ATOM   3429  C   ASP C 251       2.442 -62.023 -41.795  1.00 77.21           C  
ATOM   3430  CB  ASP C 251       4.812 -62.535 -42.427  1.00 77.21           C  
ATOM   3431  O   ASP C 251       1.984 -61.114 -41.100  1.00 77.21           O  
ATOM   3432  CG  ASP C 251       5.959 -61.647 -41.977  1.00 77.21           C  
ATOM   3433  OD1 ASP C 251       5.976 -60.447 -42.328  1.00 77.21           O  
ATOM   3434  OD2 ASP C 251       6.856 -62.152 -41.267  1.00 77.21           O  
ATOM   3435  N   ALA C 252       1.830 -63.208 -41.781  1.00 73.34           N  
ATOM   3436  CA  ALA C 252       0.706 -63.584 -40.928  1.00 73.34           C  
ATOM   3437  C   ALA C 252       1.012 -63.299 -39.460  1.00 73.34           C  
ATOM   3438  CB  ALA C 252       0.363 -65.059 -41.120  1.00 73.34           C  
ATOM   3439  O   ALA C 252       0.146 -62.828 -38.719  1.00 73.34           O  
ATOM   3440  N   GLY C 253       2.213 -63.516 -38.987  1.00 73.08           N  
ATOM   3441  CA  GLY C 253       2.640 -63.249 -37.623  1.00 73.08           C  
ATOM   3442  C   GLY C 253       2.688 -61.769 -37.291  1.00 73.08           C  
ATOM   3443  O   GLY C 253       2.312 -61.362 -36.190  1.00 73.08           O  
ATOM   3444  N   THR C 254       2.887 -61.055 -38.226  1.00 79.66           N  
ATOM   3445  CA  THR C 254       3.014 -59.610 -38.074  1.00 79.66           C  
ATOM   3446  C   THR C 254       1.640 -58.948 -38.029  1.00 79.66           C  
ATOM   3447  CB  THR C 254       3.843 -58.999 -39.219  1.00 79.66           C  
ATOM   3448  O   THR C 254       1.457 -57.930 -37.358  1.00 79.66           O  
ATOM   3449  CG2 THR C 254       4.350 -57.609 -38.850  1.00 79.66           C  
ATOM   3450  OG1 THR C 254       4.965 -59.847 -39.494  1.00 79.66           O  
ATOM   3451  N   ARG C 255       0.723 -59.571 -38.534  1.00 81.82           N  
ATOM   3452  CA  ARG C 255      -0.622 -59.007 -38.563  1.00 81.82           C  
ATOM   3453  C   ARG C 255      -1.219 -58.941 -37.161  1.00 81.82           C  
ATOM   3454  CB  ARG C 255      -1.531 -59.828 -39.481  1.00 81.82           C  
ATOM   3455  O   ARG C 255      -1.861 -57.952 -36.800  1.00 81.82           O  
ATOM   3456  CG  ARG C 255      -2.559 -58.999 -40.233  1.00 81.82           C  
ATOM   3457  CD  ARG C 255      -3.344 -59.841 -41.229  1.00 81.82           C  
ATOM   3458  NE  ARG C 255      -4.337 -59.044 -41.944  1.00 81.82           N  
ATOM   3459  NH1 ARG C 255      -4.046 -60.121 -43.967  1.00 81.82           N  
ATOM   3460  NH2 ARG C 255      -5.566 -58.415 -43.779  1.00 81.82           N  
ATOM   3461  CZ  ARG C 255      -4.647 -59.195 -43.228  1.00 81.82           C  
ATOM   3462  N   GLY C 256      -1.046 -59.982 -36.351  1.00 82.15           N  
ATOM   3463  CA  GLY C 256      -1.508 -59.984 -34.972  1.00 82.15           C  
ATOM   3464  C   GLY C 256      -0.837 -58.925 -34.117  1.00 82.15           C  
ATOM   3465  O   GLY C 256      -1.495 -58.259 -33.315  1.00 82.15           O  
ATOM   3466  N   ARG C 257       0.387 -58.730 -34.312  1.00 84.24           N  
ATOM   3467  CA  ARG C 257       1.159 -57.730 -33.583  1.00 84.24           C  
ATOM   3468  C   ARG C 257       0.727 -56.318 -33.967  1.00 84.24           C  
ATOM   3469  CB  ARG C 257       2.656 -57.909 -33.845  1.00 84.24           C  
ATOM   3470  O   ARG C 257       0.684 -55.424 -33.120  1.00 84.24           O  
ATOM   3471  CG  ARG C 257       3.267 -59.104 -33.131  1.00 84.24           C  
ATOM   3472  CD  ARG C 257       4.774 -59.172 -33.334  1.00 84.24           C  
ATOM   3473  NE  ARG C 257       5.304 -60.493 -33.006  1.00 84.24           N  
ATOM   3474  NH1 ARG C 257       7.317 -60.185 -34.096  1.00 84.24           N  
ATOM   3475  NH2 ARG C 257       6.880 -62.163 -33.022  1.00 84.24           N  
ATOM   3476  CZ  ARG C 257       6.499 -60.944 -33.375  1.00 84.24           C  
ATOM   3477  N   LEU C 258       0.336 -56.169 -35.108  1.00 88.39           N  
ATOM   3478  CA  LEU C 258      -0.101 -54.873 -35.613  1.00 88.39           C  
ATOM   3479  C   LEU C 258      -1.460 -54.494 -35.033  1.00 88.39           C  
ATOM   3480  CB  LEU C 258      -0.173 -54.889 -37.142  1.00 88.39           C  
ATOM   3481  O   LEU C 258      -1.679 -53.340 -34.657  1.00 88.39           O  
ATOM   3482  CG  LEU C 258      -0.081 -53.531 -37.840  1.00 88.39           C  
ATOM   3483  CD1 LEU C 258       1.321 -53.316 -38.399  1.00 88.39           C  
ATOM   3484  CD2 LEU C 258      -1.125 -53.426 -38.946  1.00 88.39           C  
ATOM   3485  N   GLU C 259      -2.306 -55.452 -34.962  1.00 87.96           N  
ATOM   3486  CA  GLU C 259      -3.631 -55.197 -34.405  1.00 87.96           C  
ATOM   3487  C   GLU C 259      -3.546 -54.824 -32.927  1.00 87.96           C  
ATOM   3488  CB  GLU C 259      -4.535 -56.418 -34.588  1.00 87.96           C  
ATOM   3489  O   GLU C 259      -4.221 -53.896 -32.476  1.00 87.96           O  
ATOM   3490  CG  GLU C 259      -5.076 -56.577 -36.002  1.00 87.96           C  
ATOM   3491  CD  GLU C 259      -5.954 -57.806 -36.174  1.00 87.96           C  
ATOM   3492  OE1 GLU C 259      -6.469 -58.032 -37.292  1.00 87.96           O  
ATOM   3493  OE2 GLU C 259      -6.128 -58.549 -35.182  1.00 87.96           O  
ATOM   3494  N   SER C 260      -2.676 -55.492 -32.191  1.00 88.75           N  
ATOM   3495  CA  SER C 260      -2.478 -55.196 -30.776  1.00 88.75           C  
ATOM   3496  C   SER C 260      -1.831 -53.829 -30.583  1.00 88.75           C  
ATOM   3497  CB  SER C 260      -1.618 -56.275 -30.118  1.00 88.75           C  
ATOM   3498  O   SER C 260      -2.223 -53.070 -29.694  1.00 88.75           O  
ATOM   3499  OG  SER C 260      -1.455 -56.013 -28.734  1.00 88.75           O  
ATOM   3500  N   ALA C 261      -0.914 -53.569 -31.435  1.00 90.33           N  
ATOM   3501  CA  ALA C 261      -0.228 -52.281 -31.387  1.00 90.33           C  
ATOM   3502  C   ALA C 261      -1.188 -51.137 -31.702  1.00 90.33           C  
ATOM   3503  CB  ALA C 261       0.949 -52.267 -32.359  1.00 90.33           C  
ATOM   3504  O   ALA C 261      -1.097 -50.060 -31.107  1.00 90.33           O  
ATOM   3505  N   GLN C 262      -2.086 -51.361 -32.620  1.00 92.99           N  
ATOM   3506  CA  GLN C 262      -3.084 -50.361 -32.983  1.00 92.99           C  
ATOM   3507  C   GLN C 262      -4.044 -50.097 -31.827  1.00 92.99           C  
ATOM   3508  CB  GLN C 262      -3.863 -50.805 -34.222  1.00 92.99           C  
ATOM   3509  O   GLN C 262      -4.409 -48.948 -31.567  1.00 92.99           O  
ATOM   3510  CG  GLN C 262      -4.744 -49.716 -34.818  1.00 92.99           C  
ATOM   3511  CD  GLN C 262      -3.943 -48.588 -35.441  1.00 92.99           C  
ATOM   3512  NE2 GLN C 262      -4.621 -47.498 -35.783  1.00 92.99           N  
ATOM   3513  OE1 GLN C 262      -2.724 -48.696 -35.613  1.00 92.99           O  
ATOM   3514  N   ALA C 263      -4.414 -51.185 -31.169  1.00 93.23           N  
ATOM   3515  CA  ALA C 263      -5.327 -51.050 -30.037  1.00 93.23           C  
ATOM   3516  C   ALA C 263      -4.681 -50.257 -28.904  1.00 93.23           C  
ATOM   3517  CB  ALA C 263      -5.765 -52.425 -29.539  1.00 93.23           C  
ATOM   3518  O   ALA C 263      -5.316 -49.383 -28.310  1.00 93.23           O  
ATOM   3519  N   THR C 264      -3.381 -50.524 -28.578  1.00 92.31           N  
ATOM   3520  CA  THR C 264      -2.656 -49.822 -27.525  1.00 92.31           C  
ATOM   3521  C   THR C 264      -2.446 -48.357 -27.897  1.00 92.31           C  
ATOM   3522  CB  THR C 264      -1.293 -50.484 -27.248  1.00 92.31           C  
ATOM   3523  O   THR C 264      -2.572 -47.471 -27.049  1.00 92.31           O  
ATOM   3524  CG2 THR C 264      -0.663 -49.933 -25.974  1.00 92.31           C  
ATOM   3525  OG1 THR C 264      -1.476 -51.898 -27.105  1.00 92.31           O  
ATOM   3526  N   PHE C 265      -2.188 -48.078 -29.109  1.00 93.97           N  
ATOM   3527  CA  PHE C 265      -2.025 -46.722 -29.621  1.00 93.97           C  
ATOM   3528  C   PHE C 265      -3.308 -45.919 -29.444  1.00 93.97           C  
ATOM   3529  CB  PHE C 265      -1.622 -46.749 -31.099  1.00 93.97           C  
ATOM   3530  O   PHE C 265      -3.273 -44.779 -28.975  1.00 93.97           O  
ATOM   3531  CG  PHE C 265      -1.749 -45.417 -31.787  1.00 93.97           C  
ATOM   3532  CD1 PHE C 265      -2.802 -45.166 -32.658  1.00 93.97           C  
ATOM   3533  CD2 PHE C 265      -0.814 -44.415 -31.563  1.00 93.97           C  
ATOM   3534  CE1 PHE C 265      -2.922 -43.934 -33.296  1.00 93.97           C  
ATOM   3535  CE2 PHE C 265      -0.927 -43.181 -32.197  1.00 93.97           C  
ATOM   3536  CZ  PHE C 265      -1.981 -42.943 -33.064  1.00 93.97           C  
ATOM   3537  N   GLN C 266      -4.406 -46.530 -29.799  1.00 95.93           N  
ATOM   3538  CA  GLN C 266      -5.690 -45.846 -29.694  1.00 95.93           C  
ATOM   3539  C   GLN C 266      -6.023 -45.519 -28.241  1.00 95.93           C  
ATOM   3540  CB  GLN C 266      -6.803 -46.695 -30.310  1.00 95.93           C  
ATOM   3541  O   GLN C 266      -6.578 -44.458 -27.950  1.00 95.93           O  
ATOM   3542  CG  GLN C 266      -8.122 -45.953 -30.476  1.00 95.93           C  
ATOM   3543  CD  GLN C 266      -8.002 -44.735 -31.372  1.00 95.93           C  
ATOM   3544  NE2 GLN C 266      -8.620 -43.633 -30.961  1.00 95.93           N  
ATOM   3545  OE1 GLN C 266      -7.357 -44.783 -32.424  1.00 95.93           O  
ATOM   3546  N   ALA C 267      -5.649 -46.415 -27.336  1.00 93.20           N  
ATOM   3547  CA  ALA C 267      -5.880 -46.180 -25.914  1.00 93.20           C  
ATOM   3548  C   ALA C 267      -5.096 -44.966 -25.423  1.00 93.20           C  
ATOM   3549  CB  ALA C 267      -5.503 -47.417 -25.101  1.00 93.20           C  
ATOM   3550  O   ALA C 267      -5.631 -44.126 -24.696  1.00 93.20           O  
ATOM   3551  N   HIS C 268      -3.833 -44.875 -25.815  1.00 94.93           N  
ATOM   3552  CA  HIS C 268      -2.997 -43.745 -25.427  1.00 94.93           C  
ATOM   3553  C   HIS C 268      -3.461 -42.459 -26.102  1.00 94.93           C  
ATOM   3554  CB  HIS C 268      -1.532 -44.019 -25.771  1.00 94.93           C  
ATOM   3555  O   HIS C 268      -3.356 -41.375 -25.523  1.00 94.93           O  
ATOM   3556  CG  HIS C 268      -0.875 -45.003 -24.856  1.00 94.93           C  
ATOM   3557  CD2 HIS C 268      -0.388 -46.245 -25.087  1.00 94.93           C  
ATOM   3558  ND1 HIS C 268      -0.660 -44.747 -23.519  1.00 94.93           N  
ATOM   3559  CE1 HIS C 268      -0.067 -45.793 -22.966  1.00 94.93           C  
ATOM   3560  NE2 HIS C 268       0.109 -46.715 -23.897  1.00 94.93           N  
ATOM   3561  N   ARG C 269      -3.960 -42.556 -27.296  1.00 95.77           N  
ATOM   3562  CA  ARG C 269      -4.513 -41.399 -27.993  1.00 95.77           C  
ATOM   3563  C   ARG C 269      -5.730 -40.848 -27.259  1.00 95.77           C  
ATOM   3564  CB  ARG C 269      -4.890 -41.767 -29.430  1.00 95.77           C  
ATOM   3565  O   ARG C 269      -5.852 -39.635 -27.072  1.00 95.77           O  
ATOM   3566  CG  ARG C 269      -5.377 -40.590 -30.260  1.00 95.77           C  
ATOM   3567  CD  ARG C 269      -5.783 -41.019 -31.663  1.00 95.77           C  
ATOM   3568  NE  ARG C 269      -6.579 -39.993 -32.331  1.00 95.77           N  
ATOM   3569  NH1 ARG C 269      -6.858 -41.190 -34.287  1.00 95.77           N  
ATOM   3570  NH2 ARG C 269      -7.783 -39.104 -34.072  1.00 95.77           N  
ATOM   3571  CZ  ARG C 269      -7.072 -40.098 -33.562  1.00 95.77           C  
ATOM   3572  N   ASP C 270      -6.616 -41.734 -26.853  1.00 95.08           N  
ATOM   3573  CA  ASP C 270      -7.821 -41.329 -26.135  1.00 95.08           C  
ATOM   3574  C   ASP C 270      -7.470 -40.645 -24.816  1.00 95.08           C  
ATOM   3575  CB  ASP C 270      -8.723 -42.538 -25.877  1.00 95.08           C  
ATOM   3576  O   ASP C 270      -8.064 -39.624 -24.463  1.00 95.08           O  
ATOM   3577  CG  ASP C 270      -9.342 -43.097 -27.146  1.00 95.08           C  
ATOM   3578  OD1 ASP C 270      -9.358 -42.393 -28.179  1.00 95.08           O  
ATOM   3579  OD2 ASP C 270      -9.821 -44.251 -27.112  1.00 95.08           O  
ATOM   3580  N   LYS C 271      -6.481 -41.254 -24.075  1.00 93.27           N  
ATOM   3581  CA  LYS C 271      -6.038 -40.665 -22.814  1.00 93.27           C  
ATOM   3582  C   LYS C 271      -5.455 -39.272 -23.034  1.00 93.27           C  
ATOM   3583  CB  LYS C 271      -5.004 -41.564 -22.135  1.00 93.27           C  
ATOM   3584  O   LYS C 271      -5.785 -38.333 -22.307  1.00 93.27           O  
ATOM   3585  CG  LYS C 271      -4.584 -41.088 -20.752  1.00 93.27           C  
ATOM   3586  CD  LYS C 271      -3.586 -42.044 -20.111  1.00 93.27           C  
ATOM   3587  CE  LYS C 271      -3.100 -41.527 -18.764  1.00 93.27           C  
ATOM   3588  NZ  LYS C 271      -2.128 -42.465 -18.128  1.00 93.27           N  
ATOM   3589  N   TYR C 272      -4.658 -39.102 -23.988  1.00 95.95           N  
ATOM   3590  CA  TYR C 272      -4.032 -37.833 -24.340  1.00 95.95           C  
ATOM   3591  C   TYR C 272      -5.082 -36.786 -24.693  1.00 95.95           C  
ATOM   3592  CB  TYR C 272      -3.063 -38.017 -25.512  1.00 95.95           C  
ATOM   3593  O   TYR C 272      -5.053 -35.669 -24.173  1.00 95.95           O  
ATOM   3594  CG  TYR C 272      -2.661 -36.723 -26.177  1.00 95.95           C  
ATOM   3595  CD1 TYR C 272      -3.127 -36.397 -27.449  1.00 95.95           C  
ATOM   3596  CD2 TYR C 272      -1.815 -35.825 -25.536  1.00 95.95           C  
ATOM   3597  CE1 TYR C 272      -2.758 -35.207 -28.066  1.00 95.95           C  
ATOM   3598  CE2 TYR C 272      -1.440 -34.631 -26.144  1.00 95.95           C  
ATOM   3599  OH  TYR C 272      -1.547 -33.152 -28.014  1.00 95.95           O  
ATOM   3600  CZ  TYR C 272      -1.916 -34.331 -27.407  1.00 95.95           C  
ATOM   3601  N   GLU C 273      -6.031 -37.147 -25.517  1.00 95.31           N  
ATOM   3602  CA  GLU C 273      -7.057 -36.212 -25.971  1.00 95.31           C  
ATOM   3603  C   GLU C 273      -7.958 -35.780 -24.818  1.00 95.31           C  
ATOM   3604  CB  GLU C 273      -7.896 -36.836 -27.089  1.00 95.31           C  
ATOM   3605  O   GLU C 273      -8.377 -34.623 -24.750  1.00 95.31           O  
ATOM   3606  CG  GLU C 273      -7.189 -36.882 -28.436  1.00 95.31           C  
ATOM   3607  CD  GLU C 273      -8.036 -37.498 -29.538  1.00 95.31           C  
ATOM   3608  OE1 GLU C 273      -7.581 -37.536 -30.704  1.00 95.31           O  
ATOM   3609  OE2 GLU C 273      -9.164 -37.945 -29.233  1.00 95.31           O  
ATOM   3610  N   LYS C 274      -8.224 -36.690 -23.972  1.00 89.63           N  
ATOM   3611  CA  LYS C 274      -9.026 -36.369 -22.795  1.00 89.63           C  
ATOM   3612  C   LYS C 274      -8.310 -35.362 -21.899  1.00 89.63           C  
ATOM   3613  CB  LYS C 274      -9.351 -37.637 -22.004  1.00 89.63           C  
ATOM   3614  O   LYS C 274      -8.900 -34.361 -21.488  1.00 89.63           O  
ATOM   3615  CG  LYS C 274     -10.244 -37.400 -20.795  1.00 89.63           C  
ATOM   3616  CD  LYS C 274     -10.496 -38.691 -20.026  1.00 89.63           C  
ATOM   3617  CE  LYS C 274     -11.303 -38.439 -18.759  1.00 89.63           C  
ATOM   3618  NZ  LYS C 274     -11.520 -39.695 -17.981  1.00 89.63           N  
ATOM   3619  N   LEU C 275      -7.064 -35.576 -21.591  1.00 93.58           N  
ATOM   3620  CA  LEU C 275      -6.274 -34.703 -20.730  1.00 93.58           C  
ATOM   3621  C   LEU C 275      -6.046 -33.348 -21.392  1.00 93.58           C  
ATOM   3622  CB  LEU C 275      -4.930 -35.354 -20.396  1.00 93.58           C  
ATOM   3623  O   LEU C 275      -5.987 -32.322 -20.711  1.00 93.58           O  
ATOM   3624  CG  LEU C 275      -4.953 -36.449 -19.328  1.00 93.58           C  
ATOM   3625  CD1 LEU C 275      -3.633 -37.212 -19.322  1.00 93.58           C  
ATOM   3626  CD2 LEU C 275      -5.237 -35.850 -17.954  1.00 93.58           C  
ATOM   3627  N   ARG C 276      -5.875 -33.391 -22.683  1.00 95.21           N  
ATOM   3628  CA  ARG C 276      -5.757 -32.142 -23.430  1.00 95.21           C  
ATOM   3629  C   ARG C 276      -6.982 -31.259 -23.217  1.00 95.21           C  
ATOM   3630  CB  ARG C 276      -5.566 -32.423 -24.922  1.00 95.21           C  
ATOM   3631  O   ARG C 276      -6.852 -30.059 -22.968  1.00 95.21           O  
ATOM   3632  CG  ARG C 276      -5.252 -31.185 -25.746  1.00 95.21           C  
ATOM   3633  CD  ARG C 276      -5.139 -31.510 -27.230  1.00 95.21           C  
ATOM   3634  NE  ARG C 276      -6.451 -31.607 -27.862  1.00 95.21           N  
ATOM   3635  NH1 ARG C 276      -5.632 -31.749 -30.017  1.00 95.21           N  
ATOM   3636  NH2 ARG C 276      -7.892 -31.800 -29.640  1.00 95.21           N  
ATOM   3637  CZ  ARG C 276      -6.655 -31.718 -29.171  1.00 95.21           C  
ATOM   3638  N   GLY C 277      -8.129 -31.895 -23.314  1.00 92.86           N  
ATOM   3639  CA  GLY C 277      -9.369 -31.180 -23.056  1.00 92.86           C  
ATOM   3640  C   GLY C 277      -9.487 -30.689 -21.626  1.00 92.86           C  
ATOM   3641  O   GLY C 277      -9.940 -29.568 -21.384  1.00 92.86           O  
ATOM   3642  N   ASP C 278      -9.079 -31.459 -20.647  1.00 87.48           N  
ATOM   3643  CA  ASP C 278      -9.126 -31.107 -19.231  1.00 87.48           C  
ATOM   3644  C   ASP C 278      -8.247 -29.894 -18.937  1.00 87.48           C  
ATOM   3645  CB  ASP C 278      -8.692 -32.294 -18.368  1.00 87.48           C  
ATOM   3646  O   ASP C 278      -8.660 -28.980 -18.220  1.00 87.48           O  
ATOM   3647  CG  ASP C 278      -9.710 -33.420 -18.354  1.00 87.48           C  
ATOM   3648  OD1 ASP C 278     -10.836 -33.232 -18.864  1.00 87.48           O  
ATOM   3649  OD2 ASP C 278      -9.386 -34.505 -17.824  1.00 87.48           O  
ATOM   3650  N   VAL C 279      -7.095 -29.946 -19.476  1.00 94.08           N  
ATOM   3651  CA  VAL C 279      -6.165 -28.844 -19.254  1.00 94.08           C  
ATOM   3652  C   VAL C 279      -6.753 -27.550 -19.812  1.00 94.08           C  
ATOM   3653  CB  VAL C 279      -4.788 -29.124 -19.896  1.00 94.08           C  
ATOM   3654  O   VAL C 279      -6.711 -26.507 -19.156  1.00 94.08           O  
ATOM   3655  CG1 VAL C 279      -3.921 -27.866 -19.886  1.00 94.08           C  
ATOM   3656  CG2 VAL C 279      -4.083 -30.268 -19.168  1.00 94.08           C  
ATOM   3657  N   ALA C 280      -7.333 -27.619 -21.006  1.00 92.62           N  
ATOM   3658  CA  ALA C 280      -7.908 -26.444 -21.656  1.00 92.62           C  
ATOM   3659  C   ALA C 280      -9.020 -25.836 -20.806  1.00 92.62           C  
ATOM   3660  CB  ALA C 280      -8.440 -26.809 -23.040  1.00 92.62           C  
ATOM   3661  O   ALA C 280      -9.077 -24.617 -20.627  1.00 92.62           O  
ATOM   3662  N   ILE C 281      -9.855 -26.640 -20.246  1.00 85.93           N  
ATOM   3663  CA  ILE C 281     -10.982 -26.191 -19.437  1.00 85.93           C  
ATOM   3664  C   ILE C 281     -10.473 -25.616 -18.116  1.00 85.93           C  
ATOM   3665  CB  ILE C 281     -11.981 -27.340 -19.172  1.00 85.93           C  
ATOM   3666  O   ILE C 281     -10.914 -24.548 -17.686  1.00 85.93           O  
ATOM   3667  CG1 ILE C 281     -12.687 -27.744 -20.471  1.00 85.93           C  
ATOM   3668  CG2 ILE C 281     -12.998 -26.935 -18.100  1.00 85.93           C  
ATOM   3669  CD1 ILE C 281     -13.534 -29.003 -20.349  1.00 85.93           C  
ATOM   3670  N   LYS C 282      -9.504 -26.271 -17.496  1.00 87.09           N  
ATOM   3671  CA  LYS C 282      -8.958 -25.819 -16.219  1.00 87.09           C  
ATOM   3672  C   LYS C 282      -8.251 -24.475 -16.369  1.00 87.09           C  
ATOM   3673  CB  LYS C 282      -7.992 -26.859 -15.650  1.00 87.09           C  
ATOM   3674  O   LYS C 282      -8.327 -23.625 -15.479  1.00 87.09           O  
ATOM   3675  CG  LYS C 282      -8.677 -28.005 -14.919  1.00 87.09           C  
ATOM   3676  CD  LYS C 282      -7.679 -28.834 -14.120  1.00 87.09           C  
ATOM   3677  CE  LYS C 282      -8.378 -29.892 -13.278  1.00 87.09           C  
ATOM   3678  NZ  LYS C 282      -7.416 -30.631 -12.407  1.00 87.09           N  
ATOM   3679  N   LEU C 283      -7.597 -24.326 -17.458  1.00 94.42           N  
ATOM   3680  CA  LEU C 283      -6.901 -23.069 -17.710  1.00 94.42           C  
ATOM   3681  C   LEU C 283      -7.891 -21.916 -17.839  1.00 94.42           C  
ATOM   3682  CB  LEU C 283      -6.051 -23.172 -18.979  1.00 94.42           C  
ATOM   3683  O   LEU C 283      -7.654 -20.828 -17.310  1.00 94.42           O  
ATOM   3684  CG  LEU C 283      -4.727 -23.927 -18.849  1.00 94.42           C  
ATOM   3685  CD1 LEU C 283      -4.091 -24.121 -20.221  1.00 94.42           C  
ATOM   3686  CD2 LEU C 283      -3.778 -23.185 -17.914  1.00 94.42           C  
ATOM   3687  N   LYS C 284      -8.964 -22.144 -18.500  1.00 88.82           N  
ATOM   3688  CA  LYS C 284      -9.993 -21.123 -18.678  1.00 88.82           C  
ATOM   3689  C   LYS C 284     -10.615 -20.730 -17.342  1.00 88.82           C  
ATOM   3690  CB  LYS C 284     -11.079 -21.616 -19.636  1.00 88.82           C  
ATOM   3691  O   LYS C 284     -10.745 -19.542 -17.037  1.00 88.82           O  
ATOM   3692  CG  LYS C 284     -12.076 -20.543 -20.047  1.00 88.82           C  
ATOM   3693  CD  LYS C 284     -13.109 -21.085 -21.027  1.00 88.82           C  
ATOM   3694  CE  LYS C 284     -14.176 -20.047 -21.346  1.00 88.82           C  
ATOM   3695  NZ  LYS C 284     -15.204 -20.581 -22.289  1.00 88.82           N  
ATOM   3696  N   PHE C 285     -10.934 -21.696 -16.499  1.00 83.67           N  
ATOM   3697  CA  PHE C 285     -11.548 -21.449 -15.199  1.00 83.67           C  
ATOM   3698  C   PHE C 285     -10.565 -20.763 -14.258  1.00 83.67           C  
ATOM   3699  CB  PHE C 285     -12.043 -22.759 -14.578  1.00 83.67           C  
ATOM   3700  O   PHE C 285     -10.949 -19.884 -13.484  1.00 83.67           O  
ATOM   3701  CG  PHE C 285     -13.368 -23.224 -15.119  1.00 83.67           C  
ATOM   3702  CD1 PHE C 285     -14.414 -22.328 -15.298  1.00 83.67           C  
ATOM   3703  CD2 PHE C 285     -13.567 -24.559 -15.447  1.00 83.67           C  
ATOM   3704  CE1 PHE C 285     -15.642 -22.756 -15.798  1.00 83.67           C  
ATOM   3705  CE2 PHE C 285     -14.791 -24.994 -15.947  1.00 83.67           C  
ATOM   3706  CZ  PHE C 285     -15.828 -24.091 -16.121  1.00 83.67           C  
ATOM   3707  N   LEU C 286      -9.346 -21.230 -14.357  1.00 88.35           N  
ATOM   3708  CA  LEU C 286      -8.318 -20.635 -13.510  1.00 88.35           C  
ATOM   3709  C   LEU C 286      -8.144 -19.154 -13.827  1.00 88.35           C  
ATOM   3710  CB  LEU C 286      -6.986 -21.368 -13.690  1.00 88.35           C  
ATOM   3711  O   LEU C 286      -7.980 -18.335 -12.919  1.00 88.35           O  
ATOM   3712  CG  LEU C 286      -5.804 -20.835 -12.878  1.00 88.35           C  
ATOM   3713  CD1 LEU C 286      -6.090 -20.956 -11.384  1.00 88.35           C  
ATOM   3714  CD2 LEU C 286      -4.524 -21.577 -13.245  1.00 88.35           C  
ATOM   3715  N   GLU C 287      -8.144 -18.851 -15.083  1.00 92.01           N  
ATOM   3716  CA  GLU C 287      -7.980 -17.458 -15.487  1.00 92.01           C  
ATOM   3717  C   GLU C 287      -9.077 -16.579 -14.892  1.00 92.01           C  
ATOM   3718  CB  GLU C 287      -7.978 -17.336 -17.013  1.00 92.01           C  
ATOM   3719  O   GLU C 287      -8.798 -15.496 -14.372  1.00 92.01           O  
ATOM   3720  CG  GLU C 287      -7.699 -15.928 -17.517  1.00 92.01           C  
ATOM   3721  CD  GLU C 287      -6.315 -15.420 -17.144  1.00 92.01           C  
ATOM   3722  OE1 GLU C 287      -6.072 -14.196 -17.236  1.00 92.01           O  
ATOM   3723  OE2 GLU C 287      -5.466 -16.255 -16.758  1.00 92.01           O  
ATOM   3724  N   GLU C 288     -10.225 -16.999 -14.883  1.00 82.61           N  
ATOM   3725  CA  GLU C 288     -11.348 -16.259 -14.317  1.00 82.61           C  
ATOM   3726  C   GLU C 288     -11.213 -16.123 -12.803  1.00 82.61           C  
ATOM   3727  CB  GLU C 288     -12.673 -16.940 -14.668  1.00 82.61           C  
ATOM   3728  O   GLU C 288     -11.395 -15.035 -12.253  1.00 82.61           O  
ATOM   3729  CG  GLU C 288     -13.051 -16.829 -16.138  1.00 82.61           C  
ATOM   3730  CD  GLU C 288     -14.339 -17.559 -16.483  1.00 82.61           C  
ATOM   3731  OE1 GLU C 288     -14.698 -17.624 -17.681  1.00 82.61           O  
ATOM   3732  OE2 GLU C 288     -14.995 -18.070 -15.548  1.00 82.61           O  
ATOM   3733  N   ASN C 289     -10.897 -17.208 -12.255  1.00 81.21           N  
ATOM   3734  CA  ASN C 289     -10.728 -17.211 -10.806  1.00 81.21           C  
ATOM   3735  C   ASN C 289      -9.567 -16.319 -10.375  1.00 81.21           C  
ATOM   3736  CB  ASN C 289     -10.520 -18.638 -10.293  1.00 81.21           C  
ATOM   3737  O   ASN C 289      -9.678 -15.577  -9.399  1.00 81.21           O  
ATOM   3738  CG  ASN C 289     -10.426 -18.707  -8.781  1.00 81.21           C  
ATOM   3739  ND2 ASN C 289     -11.569 -18.864  -8.123  1.00 81.21           N  
ATOM   3740  OD1 ASN C 289      -9.337 -18.619  -8.209  1.00 81.21           O  
ATOM   3741  N   LYS C 290      -8.495 -16.527 -11.074  1.00 91.05           N  
ATOM   3742  CA  LYS C 290      -7.303 -15.735 -10.781  1.00 91.05           C  
ATOM   3743  C   LYS C 290      -7.618 -14.242 -10.797  1.00 91.05           C  
ATOM   3744  CB  LYS C 290      -6.192 -16.047 -11.785  1.00 91.05           C  
ATOM   3745  O   LYS C 290      -7.236 -13.513  -9.879  1.00 91.05           O  
ATOM   3746  CG  LYS C 290      -4.938 -15.206 -11.601  1.00 91.05           C  
ATOM   3747  CD  LYS C 290      -4.032 -15.278 -12.823  1.00 91.05           C  
ATOM   3748  CE  LYS C 290      -4.601 -14.481 -13.990  1.00 91.05           C  
ATOM   3749  NZ  LYS C 290      -3.640 -14.405 -15.130  1.00 91.05           N  
ATOM   3750  N   ILE C 291      -8.360 -13.693 -11.706  1.00 90.58           N  
ATOM   3751  CA  ILE C 291      -8.704 -12.283 -11.855  1.00 90.58           C  
ATOM   3752  C   ILE C 291      -9.617 -11.851 -10.709  1.00 90.58           C  
ATOM   3753  CB  ILE C 291      -9.385 -12.008 -13.215  1.00 90.58           C  
ATOM   3754  O   ILE C 291      -9.416 -10.789 -10.114  1.00 90.58           O  
ATOM   3755  CG1 ILE C 291      -8.383 -12.192 -14.360  1.00 90.58           C  
ATOM   3756  CG2 ILE C 291      -9.993 -10.602 -13.239  1.00 90.58           C  
ATOM   3757  CD1 ILE C 291      -9.007 -12.115 -15.747  1.00 90.58           C  
ATOM   3758  N   LYS C 292     -10.564 -12.603 -10.349  1.00 82.24           N  
ATOM   3759  CA  LYS C 292     -11.500 -12.302  -9.270  1.00 82.24           C  
ATOM   3760  C   LYS C 292     -10.777 -12.183  -7.932  1.00 82.24           C  
ATOM   3761  CB  LYS C 292     -12.585 -13.376  -9.186  1.00 82.24           C  
ATOM   3762  O   LYS C 292     -10.964 -11.205  -7.204  1.00 82.24           O  
ATOM   3763  CG  LYS C 292     -13.658 -13.259 -10.259  1.00 82.24           C  
ATOM   3764  CD  LYS C 292     -14.745 -14.310 -10.080  1.00 82.24           C  
ATOM   3765  CE  LYS C 292     -15.754 -14.272 -11.220  1.00 82.24           C  
ATOM   3766  NZ  LYS C 292     -16.772 -15.358 -11.095  1.00 82.24           N  
ATOM   3767  N   VAL C 293      -9.944 -13.129  -7.735  1.00 83.90           N  
ATOM   3768  CA  VAL C 293      -9.225 -13.167  -6.466  1.00 83.90           C  
ATOM   3769  C   VAL C 293      -8.250 -11.995  -6.389  1.00 83.90           C  
ATOM   3770  CB  VAL C 293      -8.469 -14.502  -6.283  1.00 83.90           C  
ATOM   3771  O   VAL C 293      -8.199 -11.287  -5.381  1.00 83.90           O  
ATOM   3772  CG1 VAL C 293      -7.482 -14.408  -5.120  1.00 83.90           C  
ATOM   3773  CG2 VAL C 293      -9.455 -15.647  -6.059  1.00 83.90           C  
ATOM   3774  N   MET C 294      -7.486 -11.745  -7.461  1.00 93.40           N  
ATOM   3775  CA  MET C 294      -6.473 -10.693  -7.467  1.00 93.40           C  
ATOM   3776  C   MET C 294      -7.120  -9.314  -7.384  1.00 93.40           C  
ATOM   3777  CB  MET C 294      -5.606 -10.789  -8.724  1.00 93.40           C  
ATOM   3778  O   MET C 294      -6.615  -8.428  -6.692  1.00 93.40           O  
ATOM   3779  CG  MET C 294      -4.581 -11.911  -8.678  1.00 93.40           C  
ATOM   3780  SD  MET C 294      -3.485 -11.802  -7.210  1.00 93.40           S  
ATOM   3781  CE  MET C 294      -2.559 -10.295  -7.613  1.00 93.40           C  
ATOM   3782  N   HIS C 295      -8.239  -9.165  -8.042  1.00 89.54           N  
ATOM   3783  CA  HIS C 295      -8.958  -7.898  -7.971  1.00 89.54           C  
ATOM   3784  C   HIS C 295      -9.355  -7.570  -6.535  1.00 89.54           C  
ATOM   3785  CB  HIS C 295     -10.200  -7.936  -8.863  1.00 89.54           C  
ATOM   3786  O   HIS C 295      -9.095  -6.465  -6.052  1.00 89.54           O  
ATOM   3787  CG  HIS C 295     -10.911  -6.624  -8.957  1.00 89.54           C  
ATOM   3788  CD2 HIS C 295     -12.078  -6.204  -8.413  1.00 89.54           C  
ATOM   3789  ND1 HIS C 295     -10.422  -5.562  -9.687  1.00 89.54           N  
ATOM   3790  CE1 HIS C 295     -11.260  -4.544  -9.587  1.00 89.54           C  
ATOM   3791  NE2 HIS C 295     -12.273  -4.907  -8.820  1.00 89.54           N  
ATOM   3792  N   LYS C 296      -9.970  -8.458  -5.879  1.00 86.23           N  
ATOM   3793  CA  LYS C 296     -10.439  -8.277  -4.508  1.00 86.23           C  
ATOM   3794  C   LYS C 296      -9.273  -8.026  -3.556  1.00 86.23           C  
ATOM   3795  CB  LYS C 296     -11.237  -9.499  -4.048  1.00 86.23           C  
ATOM   3796  O   LYS C 296      -9.318  -7.103  -2.741  1.00 86.23           O  
ATOM   3797  CG  LYS C 296     -11.955  -9.305  -2.721  1.00 86.23           C  
ATOM   3798  CD  LYS C 296     -12.790 -10.525  -2.354  1.00 86.23           C  
ATOM   3799  CE  LYS C 296     -13.418 -10.380  -0.975  1.00 86.23           C  
ATOM   3800  NZ  LYS C 296     -14.229 -11.579  -0.606  1.00 86.23           N  
ATOM   3801  N   GLN C 297      -8.183  -8.813  -3.743  1.00 92.55           N  
ATOM   3802  CA  GLN C 297      -7.066  -8.743  -2.806  1.00 92.55           C  
ATOM   3803  C   GLN C 297      -6.241  -7.479  -3.028  1.00 92.55           C  
ATOM   3804  CB  GLN C 297      -6.177  -9.980  -2.937  1.00 92.55           C  
ATOM   3805  O   GLN C 297      -5.732  -6.888  -2.073  1.00 92.55           O  
ATOM   3806  CG  GLN C 297      -6.859 -11.275  -2.517  1.00 92.55           C  
ATOM   3807  CD  GLN C 297      -7.452 -11.200  -1.122  1.00 92.55           C  
ATOM   3808  NE2 GLN C 297      -8.666 -11.716  -0.966  1.00 92.55           N  
ATOM   3809  OE1 GLN C 297      -6.823 -10.684  -0.193  1.00 92.55           O  
ATOM   3810  N   LEU C 298      -6.157  -7.020  -4.221  1.00 95.15           N  
ATOM   3811  CA  LEU C 298      -5.435  -5.785  -4.508  1.00 95.15           C  
ATOM   3812  C   LEU C 298      -6.202  -4.573  -3.989  1.00 95.15           C  
ATOM   3813  CB  LEU C 298      -5.193  -5.643  -6.013  1.00 95.15           C  
ATOM   3814  O   LEU C 298      -5.600  -3.614  -3.501  1.00 95.15           O  
ATOM   3815  CG  LEU C 298      -4.128  -6.559  -6.617  1.00 95.15           C  
ATOM   3816  CD1 LEU C 298      -4.109  -6.420  -8.136  1.00 95.15           C  
ATOM   3817  CD2 LEU C 298      -2.756  -6.245  -6.030  1.00 95.15           C  
ATOM   3818  N   LEU C 299      -7.498  -4.686  -4.059  1.00 90.20           N  
ATOM   3819  CA  LEU C 299      -8.332  -3.625  -3.504  1.00 90.20           C  
ATOM   3820  C   LEU C 299      -8.191  -3.561  -1.987  1.00 90.20           C  
ATOM   3821  CB  LEU C 299      -9.799  -3.842  -3.884  1.00 90.20           C  
ATOM   3822  O   LEU C 299      -8.035  -2.478  -1.419  1.00 90.20           O  
ATOM   3823  CG  LEU C 299     -10.776  -2.738  -3.476  1.00 90.20           C  
ATOM   3824  CD1 LEU C 299     -10.396  -1.421  -4.145  1.00 90.20           C  
ATOM   3825  CD2 LEU C 299     -12.206  -3.132  -3.830  1.00 90.20           C  
ATOM   3826  N   LEU C 300      -8.277  -4.645  -1.346  1.00 90.00           N  
ATOM   3827  CA  LEU C 300      -8.071  -4.723   0.096  1.00 90.00           C  
ATOM   3828  C   LEU C 300      -6.727  -4.118   0.487  1.00 90.00           C  
ATOM   3829  CB  LEU C 300      -8.147  -6.176   0.571  1.00 90.00           C  
ATOM   3830  O   LEU C 300      -6.657  -3.276   1.385  1.00 90.00           O  
ATOM   3831  CG  LEU C 300      -7.714  -6.442   2.013  1.00 90.00           C  
ATOM   3832  CD1 LEU C 300      -8.705  -5.816   2.989  1.00 90.00           C  
ATOM   3833  CD2 LEU C 300      -7.583  -7.940   2.265  1.00 90.00           C  
ATOM   3834  N   PHE C 301      -5.684  -4.577  -0.229  1.00 94.62           N  
ATOM   3835  CA  PHE C 301      -4.324  -4.136   0.055  1.00 94.62           C  
ATOM   3836  C   PHE C 301      -4.203  -2.624  -0.092  1.00 94.62           C  
ATOM   3837  CB  PHE C 301      -3.325  -4.834  -0.873  1.00 94.62           C  
ATOM   3838  O   PHE C 301      -3.714  -1.944   0.813  1.00 94.62           O  
ATOM   3839  CG  PHE C 301      -1.886  -4.534  -0.552  1.00 94.62           C  
ATOM   3840  CD1 PHE C 301      -1.179  -3.587  -1.285  1.00 94.62           C  
ATOM   3841  CD2 PHE C 301      -1.239  -5.198   0.482  1.00 94.62           C  
ATOM   3842  CE1 PHE C 301       0.153  -3.307  -0.990  1.00 94.62           C  
ATOM   3843  CE2 PHE C 301       0.092  -4.923   0.782  1.00 94.62           C  
ATOM   3844  CZ  PHE C 301       0.787  -3.978   0.044  1.00 94.62           C  
ATOM   3845  N   HIS C 302      -4.705  -2.141  -1.146  1.00 90.69           N  
ATOM   3846  CA  HIS C 302      -4.650  -0.713  -1.439  1.00 90.69           C  
ATOM   3847  C   HIS C 302      -5.394   0.095  -0.382  1.00 90.69           C  
ATOM   3848  CB  HIS C 302      -5.231  -0.427  -2.824  1.00 90.69           C  
ATOM   3849  O   HIS C 302      -4.858   1.069   0.153  1.00 90.69           O  
ATOM   3850  CG  HIS C 302      -5.381   1.031  -3.122  1.00 90.69           C  
ATOM   3851  CD2 HIS C 302      -6.457   1.849  -3.040  1.00 90.69           C  
ATOM   3852  ND1 HIS C 302      -4.336   1.811  -3.568  1.00 90.69           N  
ATOM   3853  CE1 HIS C 302      -4.765   3.050  -3.747  1.00 90.69           C  
ATOM   3854  NE2 HIS C 302      -6.048   3.099  -3.434  1.00 90.69           N  
ATOM   3855  N   ASN C 303      -6.584  -0.309  -0.097  1.00 86.41           N  
ATOM   3856  CA  ASN C 303      -7.419   0.418   0.853  1.00 86.41           C  
ATOM   3857  C   ASN C 303      -6.813   0.411   2.253  1.00 86.41           C  
ATOM   3858  CB  ASN C 303      -8.833  -0.167   0.883  1.00 86.41           C  
ATOM   3859  O   ASN C 303      -6.819   1.432   2.942  1.00 86.41           O  
ATOM   3860  CG  ASN C 303      -9.625   0.155  -0.369  1.00 86.41           C  
ATOM   3861  ND2 ASN C 303     -10.769  -0.499  -0.531  1.00 86.41           N  
ATOM   3862  OD1 ASN C 303      -9.211   0.983  -1.185  1.00 86.41           O  
ATOM   3863  N   ALA C 304      -6.264  -0.678   2.617  1.00 89.83           N  
ATOM   3864  CA  ALA C 304      -5.679  -0.807   3.949  1.00 89.83           C  
ATOM   3865  C   ALA C 304      -4.426   0.052   4.083  1.00 89.83           C  
ATOM   3866  CB  ALA C 304      -5.354  -2.268   4.248  1.00 89.83           C  
ATOM   3867  O   ALA C 304      -4.280   0.802   5.052  1.00 89.83           O  
ATOM   3868  N   VAL C 305      -3.568  -0.011   3.114  1.00 89.37           N  
ATOM   3869  CA  VAL C 305      -2.306   0.721   3.133  1.00 89.37           C  
ATOM   3870  C   VAL C 305      -2.578   2.221   3.061  1.00 89.37           C  
ATOM   3871  CB  VAL C 305      -1.383   0.290   1.971  1.00 89.37           C  
ATOM   3872  O   VAL C 305      -1.991   3.002   3.814  1.00 89.37           O  
ATOM   3873  CG1 VAL C 305      -0.193   1.240   1.846  1.00 89.37           C  
ATOM   3874  CG2 VAL C 305      -0.904  -1.146   2.175  1.00 89.37           C  
ATOM   3875  N   SER C 306      -3.511   2.564   2.155  1.00 81.30           N  
ATOM   3876  CA  SER C 306      -3.865   3.971   2.001  1.00 81.30           C  
ATOM   3877  C   SER C 306      -4.456   4.537   3.288  1.00 81.30           C  
ATOM   3878  CB  SER C 306      -4.858   4.152   0.852  1.00 81.30           C  
ATOM   3879  O   SER C 306      -4.072   5.623   3.728  1.00 81.30           O  
ATOM   3880  OG  SER C 306      -4.259   3.817  -0.388  1.00 81.30           O  
ATOM   3881  N   ALA C 307      -5.308   3.842   3.933  1.00 81.35           N  
ATOM   3882  CA  ALA C 307      -5.949   4.273   5.173  1.00 81.35           C  
ATOM   3883  C   ALA C 307      -4.931   4.399   6.302  1.00 81.35           C  
ATOM   3884  CB  ALA C 307      -7.057   3.299   5.565  1.00 81.35           C  
ATOM   3885  O   ALA C 307      -4.981   5.347   7.089  1.00 81.35           O  
ATOM   3886  N   TYR C 308      -3.971   3.379   6.352  1.00 86.24           N  
ATOM   3887  CA  TYR C 308      -2.961   3.365   7.404  1.00 86.24           C  
ATOM   3888  C   TYR C 308      -2.054   4.586   7.305  1.00 86.24           C  
ATOM   3889  CB  TYR C 308      -2.123   2.085   7.328  1.00 86.24           C  
ATOM   3890  O   TYR C 308      -1.846   5.293   8.294  1.00 86.24           O  
ATOM   3891  CG  TYR C 308      -1.001   2.033   8.337  1.00 86.24           C  
ATOM   3892  CD1 TYR C 308       0.311   2.314   7.963  1.00 86.24           C  
ATOM   3893  CD2 TYR C 308      -1.251   1.702   9.664  1.00 86.24           C  
ATOM   3894  CE1 TYR C 308       1.348   2.265   8.888  1.00 86.24           C  
ATOM   3895  CE2 TYR C 308      -0.221   1.651  10.598  1.00 86.24           C  
ATOM   3896  OH  TYR C 308       2.096   1.884  11.122  1.00 86.24           O  
ATOM   3897  CZ  TYR C 308       1.073   1.934  10.201  1.00 86.24           C  
ATOM   3898  N   PHE C 309      -1.606   4.904   6.151  1.00 79.44           N  
ATOM   3899  CA  PHE C 309      -0.647   5.987   5.970  1.00 79.44           C  
ATOM   3900  C   PHE C 309      -1.345   7.341   6.012  1.00 79.44           C  
ATOM   3901  CB  PHE C 309       0.105   5.825   4.645  1.00 79.44           C  
ATOM   3902  O   PHE C 309      -0.704   8.369   6.242  1.00 79.44           O  
ATOM   3903  CG  PHE C 309       1.225   4.822   4.701  1.00 79.44           C  
ATOM   3904  CD1 PHE C 309       2.412   5.121   5.359  1.00 79.44           C  
ATOM   3905  CD2 PHE C 309       1.091   3.579   4.097  1.00 79.44           C  
ATOM   3906  CE1 PHE C 309       3.451   4.195   5.413  1.00 79.44           C  
ATOM   3907  CE2 PHE C 309       2.125   2.648   4.147  1.00 79.44           C  
ATOM   3908  CZ  PHE C 309       3.304   2.958   4.804  1.00 79.44           C  
ATOM   3909  N   ALA C 310      -2.655   7.331   5.802  1.00 71.65           N  
ATOM   3910  CA  ALA C 310      -3.441   8.554   5.936  1.00 71.65           C  
ATOM   3911  C   ALA C 310      -3.827   8.802   7.392  1.00 71.65           C  
ATOM   3912  CB  ALA C 310      -4.692   8.482   5.063  1.00 71.65           C  
ATOM   3913  O   ALA C 310      -4.358   9.863   7.728  1.00 71.65           O  
ATOM   3914  N   GLY C 311      -3.514   7.803   8.111  1.00 74.63           N  
ATOM   3915  CA  GLY C 311      -3.870   7.894   9.518  1.00 74.63           C  
ATOM   3916  C   GLY C 311      -5.362   7.774   9.766  1.00 74.63           C  
ATOM   3917  O   GLY C 311      -5.883   8.337  10.731  1.00 74.63           O  
ATOM   3918  N   ASN C 312      -6.094   7.169   8.908  1.00 75.75           N  
ATOM   3919  CA  ASN C 312      -7.542   7.013   8.984  1.00 75.75           C  
ATOM   3920  C   ASN C 312      -7.930   5.658   9.570  1.00 75.75           C  
ATOM   3921  CB  ASN C 312      -8.175   7.193   7.602  1.00 75.75           C  
ATOM   3922  O   ASN C 312      -8.191   4.708   8.830  1.00 75.75           O  
ATOM   3923  CG  ASN C 312      -9.676   7.392   7.669  1.00 75.75           C  
ATOM   3924  ND2 ASN C 312     -10.236   8.028   6.647  1.00 75.75           N  
ATOM   3925  OD1 ASN C 312     -10.327   6.977   8.631  1.00 75.75           O  
ATOM   3926  N   GLN C 313      -8.069   5.605  10.818  1.00 78.98           N  
ATOM   3927  CA  GLN C 313      -8.343   4.363  11.535  1.00 78.98           C  
ATOM   3928  C   GLN C 313      -9.728   3.824  11.190  1.00 78.98           C  
ATOM   3929  CB  GLN C 313      -8.223   4.577  13.045  1.00 78.98           C  
ATOM   3930  O   GLN C 313      -9.909   2.614  11.036  1.00 78.98           O  
ATOM   3931  CG  GLN C 313      -8.394   3.303  13.861  1.00 78.98           C  
ATOM   3932  CD  GLN C 313      -8.206   3.530  15.349  1.00 78.98           C  
ATOM   3933  NE2 GLN C 313      -8.396   2.478  16.138  1.00 78.98           N  
ATOM   3934  OE1 GLN C 313      -7.890   4.641  15.786  1.00 78.98           O  
ATOM   3935  N   LYS C 314     -10.615   4.677  11.159  1.00 79.78           N  
ATOM   3936  CA  LYS C 314     -11.983   4.276  10.844  1.00 79.78           C  
ATOM   3937  C   LYS C 314     -12.056   3.589   9.484  1.00 79.78           C  
ATOM   3938  CB  LYS C 314     -12.917   5.487  10.870  1.00 79.78           C  
ATOM   3939  O   LYS C 314     -12.689   2.541   9.345  1.00 79.78           O  
ATOM   3940  CG  LYS C 314     -13.258   5.976  12.270  1.00 79.78           C  
ATOM   3941  CD  LYS C 314     -14.274   7.110  12.235  1.00 79.78           C  
ATOM   3942  CE  LYS C 314     -14.542   7.666  13.626  1.00 79.78           C  
ATOM   3943  NZ  LYS C 314     -15.528   8.788  13.595  1.00 79.78           N  
ATOM   3944  N   GLN C 315     -11.454   4.320   8.609  1.00 80.57           N  
ATOM   3945  CA  GLN C 315     -11.433   3.747   7.268  1.00 80.57           C  
ATOM   3946  C   GLN C 315     -10.721   2.397   7.257  1.00 80.57           C  
ATOM   3947  CB  GLN C 315     -10.757   4.704   6.285  1.00 80.57           C  
ATOM   3948  O   GLN C 315     -11.115   1.487   6.525  1.00 80.57           O  
ATOM   3949  CG  GLN C 315     -10.849   4.259   4.831  1.00 80.57           C  
ATOM   3950  CD  GLN C 315     -10.364   5.320   3.861  1.00 80.57           C  
ATOM   3951  NE2 GLN C 315     -10.618   5.107   2.574  1.00 80.57           N  
ATOM   3952  OE1 GLN C 315      -9.767   6.323   4.264  1.00 80.57           O  
ATOM   3953  N   LEU C 316      -9.669   2.275   7.947  1.00 86.86           N  
ATOM   3954  CA  LEU C 316      -8.921   1.025   8.040  1.00 86.86           C  
ATOM   3955  C   LEU C 316      -9.797  -0.091   8.600  1.00 86.86           C  
ATOM   3956  CB  LEU C 316      -7.681   1.207   8.919  1.00 86.86           C  
ATOM   3957  O   LEU C 316      -9.844  -1.188   8.040  1.00 86.86           O  
ATOM   3958  CG  LEU C 316      -6.710   0.026   8.974  1.00 86.86           C  
ATOM   3959  CD1 LEU C 316      -6.228  -0.329   7.572  1.00 86.86           C  
ATOM   3960  CD2 LEU C 316      -5.530   0.346   9.886  1.00 86.86           C  
ATOM   3961  N   GLU C 317     -10.488   0.149   9.554  1.00 87.13           N  
ATOM   3962  CA  GLU C 317     -11.396  -0.823  10.156  1.00 87.13           C  
ATOM   3963  C   GLU C 317     -12.530  -1.185   9.201  1.00 87.13           C  
ATOM   3964  CB  GLU C 317     -11.967  -0.284  11.470  1.00 87.13           C  
ATOM   3965  O   GLU C 317     -12.943  -2.344   9.130  1.00 87.13           O  
ATOM   3966  CG  GLU C 317     -10.963  -0.258  12.613  1.00 87.13           C  
ATOM   3967  CD  GLU C 317     -11.499   0.409  13.869  1.00 87.13           C  
ATOM   3968  OE1 GLU C 317     -10.745   0.532  14.861  1.00 87.13           O  
ATOM   3969  OE2 GLU C 317     -12.684   0.811  13.862  1.00 87.13           O  
ATOM   3970  N   GLN C 318     -13.025  -0.213   8.574  1.00 86.43           N  
ATOM   3971  CA  GLN C 318     -14.080  -0.440   7.592  1.00 86.43           C  
ATOM   3972  C   GLN C 318     -13.602  -1.363   6.475  1.00 86.43           C  
ATOM   3973  CB  GLN C 318     -14.562   0.888   7.005  1.00 86.43           C  
ATOM   3974  O   GLN C 318     -14.370  -2.187   5.973  1.00 86.43           O  
ATOM   3975  CG  GLN C 318     -15.477   1.674   7.934  1.00 86.43           C  
ATOM   3976  CD  GLN C 318     -15.846   3.037   7.379  1.00 86.43           C  
ATOM   3977  NE2 GLN C 318     -16.598   3.810   8.155  1.00 86.43           N  
ATOM   3978  OE1 GLN C 318     -15.457   3.393   6.262  1.00 86.43           O  
ATOM   3979  N   THR C 319     -12.452  -1.070   6.125  1.00 84.63           N  
ATOM   3980  CA  THR C 319     -11.869  -1.927   5.098  1.00 84.63           C  
ATOM   3981  C   THR C 319     -11.882  -3.387   5.541  1.00 84.63           C  
ATOM   3982  CB  THR C 319     -10.427  -1.500   4.766  1.00 84.63           C  
ATOM   3983  O   THR C 319     -12.235  -4.275   4.762  1.00 84.63           O  
ATOM   3984  CG2 THR C 319      -9.809  -2.420   3.719  1.00 84.63           C  
ATOM   3985  OG1 THR C 319     -10.436  -0.159   4.262  1.00 84.63           O  
ATOM   3986  N   LEU C 320     -11.494  -3.638   6.733  1.00 87.68           N  
ATOM   3987  CA  LEU C 320     -11.496  -5.000   7.255  1.00 87.68           C  
ATOM   3988  C   LEU C 320     -12.911  -5.567   7.287  1.00 87.68           C  
ATOM   3989  CB  LEU C 320     -10.887  -5.037   8.659  1.00 87.68           C  
ATOM   3990  O   LEU C 320     -13.123  -6.737   6.960  1.00 87.68           O  
ATOM   3991  CG  LEU C 320      -9.368  -4.872   8.743  1.00 87.68           C  
ATOM   3992  CD1 LEU C 320      -8.905  -4.964  10.194  1.00 87.68           C  
ATOM   3993  CD2 LEU C 320      -8.668  -5.921   7.886  1.00 87.68           C  
ATOM   3994  N   GLN C 321     -13.790  -4.750   7.667  1.00 85.51           N  
ATOM   3995  CA  GLN C 321     -15.186  -5.172   7.712  1.00 85.51           C  
ATOM   3996  C   GLN C 321     -15.710  -5.492   6.315  1.00 85.51           C  
ATOM   3997  CB  GLN C 321     -16.053  -4.092   8.362  1.00 85.51           C  
ATOM   3998  O   GLN C 321     -16.409  -6.489   6.121  1.00 85.51           O  
ATOM   3999  CG  GLN C 321     -15.900  -4.010   9.875  1.00 85.51           C  
ATOM   4000  CD  GLN C 321     -16.660  -2.844  10.479  1.00 85.51           C  
ATOM   4001  NE2 GLN C 321     -16.451  -2.604  11.769  1.00 85.51           N  
ATOM   4002  OE1 GLN C 321     -17.428  -2.163   9.791  1.00 85.51           O  
ATOM   4003  N   GLN C 322     -15.428  -4.637   5.407  1.00 83.29           N  
ATOM   4004  CA  GLN C 322     -15.860  -4.807   4.024  1.00 83.29           C  
ATOM   4005  C   GLN C 322     -15.382  -6.141   3.458  1.00 83.29           C  
ATOM   4006  CB  GLN C 322     -15.349  -3.655   3.156  1.00 83.29           C  
ATOM   4007  O   GLN C 322     -16.068  -6.755   2.637  1.00 83.29           O  
ATOM   4008  CG  GLN C 322     -15.884  -3.674   1.731  1.00 83.29           C  
ATOM   4009  CD  GLN C 322     -15.350  -2.532   0.888  1.00 83.29           C  
ATOM   4010  NE2 GLN C 322     -15.787  -2.465  -0.365  1.00 83.29           N  
ATOM   4011  OE1 GLN C 322     -14.551  -1.716   1.358  1.00 83.29           O  
ATOM   4012  N   PHE C 323     -14.303  -6.558   3.989  1.00 81.58           N  
ATOM   4013  CA  PHE C 323     -13.735  -7.783   3.439  1.00 81.58           C  
ATOM   4014  C   PHE C 323     -13.901  -8.942   4.415  1.00 81.58           C  
ATOM   4015  CB  PHE C 323     -12.253  -7.587   3.104  1.00 81.58           C  
ATOM   4016  O   PHE C 323     -13.286  -9.997   4.244  1.00 81.58           O  
ATOM   4017  CG  PHE C 323     -12.014  -6.778   1.857  1.00 81.58           C  
ATOM   4018  CD1 PHE C 323     -11.834  -7.405   0.630  1.00 81.58           C  
ATOM   4019  CD2 PHE C 323     -11.970  -5.391   1.913  1.00 81.58           C  
ATOM   4020  CE1 PHE C 323     -11.613  -6.659  -0.525  1.00 81.58           C  
ATOM   4021  CE2 PHE C 323     -11.750  -4.640   0.762  1.00 81.58           C  
ATOM   4022  CZ  PHE C 323     -11.570  -5.276  -0.456  1.00 81.58           C  
ATOM   4023  N   ASN C 324     -14.702  -8.639   5.419  1.00 75.68           N  
ATOM   4024  CA  ASN C 324     -15.088  -9.647   6.401  1.00 75.68           C  
ATOM   4025  C   ASN C 324     -13.869 -10.248   7.095  1.00 75.68           C  
ATOM   4026  CB  ASN C 324     -15.919 -10.749   5.741  1.00 75.68           C  
ATOM   4027  O   ASN C 324     -13.760 -11.469   7.221  1.00 75.68           O  
ATOM   4028  CG  ASN C 324     -17.319 -10.289   5.382  1.00 75.68           C  
ATOM   4029  ND2 ASN C 324     -17.898 -10.897   4.354  1.00 75.68           N  
ATOM   4030  OD1 ASN C 324     -17.874  -9.393   6.023  1.00 75.68           O  
ATOM   4031  N   ILE C 325     -12.982  -9.375   7.385  1.00 69.93           N  
ATOM   4032  CA  ILE C 325     -11.784  -9.806   8.096  1.00 69.93           C  
ATOM   4033  C   ILE C 325     -11.959  -9.567   9.594  1.00 69.93           C  
ATOM   4034  CB  ILE C 325     -10.526  -9.072   7.581  1.00 69.93           C  
ATOM   4035  O   ILE C 325     -12.224  -8.442  10.023  1.00 69.93           O  
ATOM   4036  CG1 ILE C 325     -10.360  -9.290   6.072  1.00 69.93           C  
ATOM   4037  CG2 ILE C 325      -9.280  -9.535   8.341  1.00 69.93           C  
ATOM   4038  CD1 ILE C 325      -9.288  -8.418   5.434  1.00 69.93           C  
ATOM   4039  N   LYS C 326     -11.817 -10.588  10.366  1.00 71.21           N  
ATOM   4040  CA  LYS C 326     -11.898 -10.488  11.820  1.00 71.21           C  
ATOM   4041  C   LYS C 326     -10.510 -10.535  12.453  1.00 71.21           C  
ATOM   4042  CB  LYS C 326     -12.770 -11.609  12.388  1.00 71.21           C  
ATOM   4043  O   LYS C 326      -9.710 -11.420  12.143  1.00 71.21           O  
ATOM   4044  CG  LYS C 326     -14.232 -11.524  11.976  1.00 71.21           C  
ATOM   4045  CD  LYS C 326     -15.064 -12.613  12.640  1.00 71.21           C  
ATOM   4046  CE  LYS C 326     -16.516 -12.566  12.184  1.00 71.21           C  
ATOM   4047  NZ  LYS C 326     -17.324 -13.665  12.791  1.00 71.21           N  
ATOM   4048  N   LEU C 327     -10.269  -9.501  13.139  1.00 69.21           N  
ATOM   4049  CA  LEU C 327      -8.975  -9.476  13.812  1.00 69.21           C  
ATOM   4050  C   LEU C 327      -9.026 -10.264  15.116  1.00 69.21           C  
ATOM   4051  CB  LEU C 327      -8.543  -8.034  14.089  1.00 69.21           C  
ATOM   4052  O   LEU C 327     -10.037 -10.240  15.822  1.00 69.21           O  
ATOM   4053  CG  LEU C 327      -8.170  -7.191  12.868  1.00 69.21           C  
ATOM   4054  CD1 LEU C 327      -8.301  -5.706  13.189  1.00 69.21           C  
ATOM   4055  CD2 LEU C 327      -6.756  -7.521  12.403  1.00 69.21           C  
ATOM   4056  N   ARG C 328      -8.265 -11.164  15.328  1.00 57.15           N  
ATOM   4057  CA  ARG C 328      -8.228 -11.909  16.583  1.00 57.15           C  
ATOM   4058  C   ARG C 328      -7.823 -11.007  17.744  1.00 57.15           C  
ATOM   4059  CB  ARG C 328      -7.264 -13.093  16.478  1.00 57.15           C  
ATOM   4060  O   ARG C 328      -6.903 -10.197  17.616  1.00 57.15           O  
ATOM   4061  CG  ARG C 328      -7.890 -14.345  15.885  1.00 57.15           C  
ATOM   4062  CD  ARG C 328      -6.943 -15.536  15.956  1.00 57.15           C  
ATOM   4063  NE  ARG C 328      -7.276 -16.549  14.960  1.00 57.15           N  
ATOM   4064  NH1 ARG C 328      -5.591 -18.005  15.575  1.00 57.15           N  
ATOM   4065  NH2 ARG C 328      -7.015 -18.550  13.863  1.00 57.15           N  
ATOM   4066  CZ  ARG C 328      -6.627 -17.699  14.801  1.00 57.15           C  
ATOM   4067  N   PRO C 329      -8.645 -10.995  18.732  1.00 49.92           N  
ATOM   4068  CA  PRO C 329      -8.179 -10.225  19.888  1.00 49.92           C  
ATOM   4069  C   PRO C 329      -6.813 -10.687  20.392  1.00 49.92           C  
ATOM   4070  CB  PRO C 329      -9.263 -10.476  20.939  1.00 49.92           C  
ATOM   4071  O   PRO C 329      -6.433 -11.842  20.185  1.00 49.92           O  
ATOM   4072  CG  PRO C 329     -10.115 -11.558  20.358  1.00 49.92           C  
ATOM   4073  CD  PRO C 329      -9.645 -11.835  18.958  1.00 49.92           C  
ATOM   4074  N   PRO C 330      -5.805  -9.875  20.683  1.00 45.67           N  
ATOM   4075  CA  PRO C 330      -4.464 -10.318  21.073  1.00 45.67           C  
ATOM   4076  C   PRO C 330      -4.489 -11.554  21.968  1.00 45.67           C  
ATOM   4077  CB  PRO C 330      -3.899  -9.110  21.825  1.00 45.67           C  
ATOM   4078  O   PRO C 330      -3.590 -12.396  21.890  1.00 45.67           O  
ATOM   4079  CG  PRO C 330      -5.034  -8.141  21.900  1.00 45.67           C  
ATOM   4080  CD  PRO C 330      -6.215  -8.734  21.185  1.00 45.67           C  
ATOM   4081  N   GLY C 331      -5.309 -11.547  23.037  1.00 43.81           N  
ATOM   4082  CA  GLY C 331      -5.386 -12.591  24.046  1.00 43.81           C  
ATOM   4083  C   GLY C 331      -6.126 -13.827  23.571  1.00 43.81           C  
ATOM   4084  O   GLY C 331      -6.444 -14.712  24.368  1.00 43.81           O  
ATOM   4085  N   ALA C 332      -6.661 -13.791  22.379  1.00 41.82           N  
ATOM   4086  CA  ALA C 332      -7.423 -14.967  21.966  1.00 41.82           C  
ATOM   4087  C   ALA C 332      -6.520 -16.191  21.847  1.00 41.82           C  
ATOM   4088  CB  ALA C 332      -8.133 -14.702  20.641  1.00 41.82           C  
ATOM   4089  O   ALA C 332      -5.364 -16.080  21.431  1.00 41.82           O  
ATOM   4090  N   GLU C 333      -6.747 -17.290  22.675  1.00 39.00           N  
ATOM   4091  CA  GLU C 333      -6.093 -18.583  22.857  1.00 39.00           C  
ATOM   4092  C   GLU C 333      -5.703 -19.197  21.515  1.00 39.00           C  
ATOM   4093  CB  GLU C 333      -7.003 -19.542  23.629  1.00 39.00           C  
ATOM   4094  O   GLU C 333      -6.430 -19.063  20.529  1.00 39.00           O  
ATOM   4095  CG  GLU C 333      -6.838 -19.463  25.140  1.00 39.00           C  
ATOM   4096  CD  GLU C 333      -7.607 -20.542  25.885  1.00 39.00           C  
ATOM   4097  OE1 GLU C 333      -7.440 -20.664  27.120  1.00 39.00           O  
ATOM   4098  OE2 GLU C 333      -8.382 -21.273  25.228  1.00 39.00           O  
ATOM   4099  N   LYS C 334      -4.392 -19.483  21.214  1.00 41.26           N  
ATOM   4100  CA  LYS C 334      -3.894 -20.322  20.128  1.00 41.26           C  
ATOM   4101  C   LYS C 334      -4.778 -21.551  19.933  1.00 41.26           C  
ATOM   4102  CB  LYS C 334      -2.452 -20.752  20.400  1.00 41.26           C  
ATOM   4103  O   LYS C 334      -5.238 -22.151  20.906  1.00 41.26           O  
ATOM   4104  CG  LYS C 334      -1.406 -19.793  19.851  1.00 41.26           C  
ATOM   4105  CD  LYS C 334       0.006 -20.324  20.065  1.00 41.26           C  
ATOM   4106  CE  LYS C 334       1.056 -19.340  19.567  1.00 41.26           C  
ATOM   4107  NZ  LYS C 334       2.441 -19.802  19.879  1.00 41.26           N  
ATOM   4108  N   PRO C 335      -5.482 -21.818  18.782  1.00 36.39           N  
ATOM   4109  CA  PRO C 335      -6.206 -23.091  18.732  1.00 36.39           C  
ATOM   4110  C   PRO C 335      -5.436 -24.233  19.390  1.00 36.39           C  
ATOM   4111  CB  PRO C 335      -6.376 -23.341  17.231  1.00 36.39           C  
ATOM   4112  O   PRO C 335      -4.204 -24.265  19.335  1.00 36.39           O  
ATOM   4113  CG  PRO C 335      -5.533 -22.298  16.572  1.00 36.39           C  
ATOM   4114  CD  PRO C 335      -4.931 -21.427  17.637  1.00 36.39           C  
ATOM   4115  N   SER C 336      -5.936 -24.804  20.552  1.00 31.05           N  
ATOM   4116  CA  SER C 336      -5.331 -26.000  21.131  1.00 31.05           C  
ATOM   4117  C   SER C 336      -5.123 -27.080  20.075  1.00 31.05           C  
ATOM   4118  CB  SER C 336      -6.199 -26.545  22.266  1.00 31.05           C  
ATOM   4119  O   SER C 336      -5.841 -27.124  19.074  1.00 31.05           O  
ATOM   4120  OG  SER C 336      -6.796 -27.776  21.897  1.00 31.05           O  
ATOM   4121  N   TRP C 337      -3.984 -27.819  19.981  1.00 34.86           N  
ATOM   4122  CA  TRP C 337      -3.593 -28.881  19.060  1.00 34.86           C  
ATOM   4123  C   TRP C 337      -4.690 -29.935  18.947  1.00 34.86           C  
ATOM   4124  CB  TRP C 337      -2.286 -29.534  19.516  1.00 34.86           C  
ATOM   4125  O   TRP C 337      -4.738 -30.687  17.971  1.00 34.86           O  
ATOM   4126  CG  TRP C 337      -1.057 -28.929  18.907  1.00 34.86           C  
ATOM   4127  CD1 TRP C 337      -0.810 -27.600  18.699  1.00 34.86           C  
ATOM   4128  CD2 TRP C 337       0.090 -29.632  18.421  1.00 34.86           C  
ATOM   4129  CE2 TRP C 337       0.997 -28.665  17.932  1.00 34.86           C  
ATOM   4130  CE3 TRP C 337       0.441 -30.987  18.352  1.00 34.86           C  
ATOM   4131  NE1 TRP C 337       0.424 -27.435  18.113  1.00 34.86           N  
ATOM   4132  CH2 TRP C 337       2.551 -30.344  17.327  1.00 34.86           C  
ATOM   4133  CZ2 TRP C 337       2.233 -29.012  17.382  1.00 34.86           C  
ATOM   4134  CZ3 TRP C 337       1.672 -31.329  17.804  1.00 34.86           C  
ATOM   4135  N   LEU C 338      -5.482 -30.161  20.103  1.00 31.74           N  
ATOM   4136  CA  LEU C 338      -6.201 -31.430  20.123  1.00 31.74           C  
ATOM   4137  C   LEU C 338      -7.241 -31.484  19.008  1.00 31.74           C  
ATOM   4138  CB  LEU C 338      -6.879 -31.640  21.480  1.00 31.74           C  
ATOM   4139  O   LEU C 338      -7.756 -32.557  18.686  1.00 31.74           O  
ATOM   4140  CG  LEU C 338      -6.044 -32.338  22.554  1.00 31.74           C  
ATOM   4141  CD1 LEU C 338      -6.478 -31.880  23.943  1.00 31.74           C  
ATOM   4142  CD2 LEU C 338      -6.163 -33.853  22.424  1.00 31.74           C  
ATOM   4143  N   GLU C 339      -7.842 -30.368  18.639  1.00 31.50           N  
ATOM   4144  CA  GLU C 339      -9.018 -30.574  17.799  1.00 31.50           C  
ATOM   4145  C   GLU C 339      -8.625 -31.066  16.409  1.00 31.50           C  
ATOM   4146  CB  GLU C 339      -9.832 -29.282  17.688  1.00 31.50           C  
ATOM   4147  O   GLU C 339      -9.488 -31.317  15.566  1.00 31.50           O  
ATOM   4148  CG  GLU C 339     -11.009 -29.212  18.650  1.00 31.50           C  
ATOM   4149  CD  GLU C 339     -11.813 -27.928  18.522  1.00 31.50           C  
ATOM   4150  OE1 GLU C 339     -12.885 -27.816  19.160  1.00 31.50           O  
ATOM   4151  OE2 GLU C 339     -11.367 -27.025  17.778  1.00 31.50           O  
ATOM   4152  N   GLU C 340      -7.237 -30.967  16.099  1.00 28.69           N  
ATOM   4153  CA  GLU C 340      -6.940 -31.408  14.740  1.00 28.69           C  
ATOM   4154  C   GLU C 340      -6.973 -32.930  14.633  1.00 28.69           C  
ATOM   4155  CB  GLU C 340      -5.576 -30.878  14.288  1.00 28.69           C  
ATOM   4156  O   GLU C 340      -6.840 -33.484  13.540  1.00 28.69           O  
ATOM   4157  CG  GLU C 340      -5.660 -29.697  13.332  1.00 28.69           C  
ATOM   4158  CD  GLU C 340      -4.299 -29.154  12.927  1.00 28.69           C  
ATOM   4159  OE1 GLU C 340      -4.238 -28.256  12.058  1.00 28.69           O  
ATOM   4160  OE2 GLU C 340      -3.285 -29.633  13.483  1.00 28.69           O  
ATOM   4161  N   GLN C 341      -7.326 -33.703  15.846  1.00 22.89           N  
ATOM   4162  CA  GLN C 341      -7.500 -35.086  15.415  1.00 22.89           C  
ATOM   4163  C   GLN C 341      -8.876 -35.299  14.791  1.00 22.89           C  
ATOM   4164  CB  GLN C 341      -7.303 -36.044  16.591  1.00 22.89           C  
ATOM   4165  O   GLN C 341      -9.867 -34.728  15.251  1.00 22.89           O  
ATOM   4166  CG  GLN C 341      -5.856 -36.470  16.802  1.00 22.89           C  
ATOM   4167  CD  GLN C 341      -5.729 -37.703  17.676  1.00 22.89           C  
ATOM   4168  NE2 GLN C 341      -4.504 -38.017  18.083  1.00 22.89           N  
ATOM   4169  OE1 GLN C 341      -6.723 -38.368  17.983  1.00 22.89           O  
TER    4170      GLN C 341                                                      
ENDMDL                                                                          
END                                                                             
