# Supplementary material for: AI-guided pipeline for protein–protein interaction drug discovery identifies a SARS-CoV-2 inhibitor
Source: Mol Syst Biol. 2024 Mar 11;20(4):428–57. doi: 10.1038/s44320-024-00019-8 (PMC10987651; doi:10.1038/s44320-024-00019-8)
Supplement: Supplementary file 12 — Source Data Fig. 2 [file 44320_2024_19_MOESM12_ESM.zip › Source Data Figure EV3-EV4/ColabFold/SKP1_BTRC_unrelaxed_rank_2_model_5.pdb]

MODEL     1                                                                     
ATOM      1  N   MET B   1      33.466  29.434  11.128  1.00 60.27           N  
ATOM      2  CA  MET B   1      32.379  29.258  10.168  1.00 60.27           C  
ATOM      3  C   MET B   1      31.733  30.597   9.828  1.00 60.27           C  
ATOM      4  CB  MET B   1      31.327  28.294  10.717  1.00 60.27           C  
ATOM      5  O   MET B   1      31.565  31.450  10.702  1.00 60.27           O  
ATOM      6  CG  MET B   1      31.715  26.829  10.595  1.00 60.27           C  
ATOM      7  SD  MET B   1      30.297  25.763  10.125  1.00 60.27           S  
ATOM      8  CE  MET B   1      31.011  24.125  10.439  1.00 60.27           C  
ATOM      9  N   PRO B   2      31.567  30.851   8.512  1.00 80.40           N  
ATOM     10  CA  PRO B   2      30.976  32.143   8.154  1.00 80.40           C  
ATOM     11  C   PRO B   2      29.622  32.376   8.820  1.00 80.40           C  
ATOM     12  CB  PRO B   2      30.829  32.054   6.633  1.00 80.40           C  
ATOM     13  O   PRO B   2      28.857  31.429   9.021  1.00 80.40           O  
ATOM     14  CG  PRO B   2      31.077  30.616   6.308  1.00 80.40           C  
ATOM     15  CD  PRO B   2      31.588  29.930   7.542  1.00 80.40           C  
ATOM     16  N   SER B   3      29.473  33.420   9.518  1.00 86.32           N  
ATOM     17  CA  SER B   3      28.247  33.767  10.228  1.00 86.32           C  
ATOM     18  C   SER B   3      27.495  34.888   9.518  1.00 86.32           C  
ATOM     19  CB  SER B   3      28.558  34.182  11.666  1.00 86.32           C  
ATOM     20  O   SER B   3      28.091  35.665   8.769  1.00 86.32           O  
ATOM     21  OG  SER B   3      29.533  35.210  11.693  1.00 86.32           O  
ATOM     22  N   ILE B   4      26.164  34.900   9.577  1.00 87.63           N  
ATOM     23  CA  ILE B   4      25.309  35.931   9.000  1.00 87.63           C  
ATOM     24  C   ILE B   4      24.407  36.519  10.084  1.00 87.63           C  
ATOM     25  CB  ILE B   4      24.457  35.375   7.838  1.00 87.63           C  
ATOM     26  O   ILE B   4      24.074  35.841  11.058  1.00 87.63           O  
ATOM     27  CG1 ILE B   4      23.745  36.516   7.103  1.00 87.63           C  
ATOM     28  CG2 ILE B   4      23.449  34.343   8.353  1.00 87.63           C  
ATOM     29  CD1 ILE B   4      23.090  36.097   5.794  1.00 87.63           C  
ATOM     30  N   LYS B   5      24.135  37.781   9.872  1.00 91.72           N  
ATOM     31  CA  LYS B   5      23.280  38.460  10.841  1.00 91.72           C  
ATOM     32  C   LYS B   5      21.850  38.581  10.322  1.00 91.72           C  
ATOM     33  CB  LYS B   5      23.837  39.845  11.171  1.00 91.72           C  
ATOM     34  O   LYS B   5      21.623  39.099   9.227  1.00 91.72           O  
ATOM     35  CG  LYS B   5      25.167  39.818  11.909  1.00 91.72           C  
ATOM     36  CD  LYS B   5      25.644  41.223  12.254  1.00 91.72           C  
ATOM     37  CE  LYS B   5      27.008  41.201  12.931  1.00 91.72           C  
ATOM     38  NZ  LYS B   5      27.493  42.578  13.246  1.00 91.72           N  
ATOM     39  N   LEU B   6      20.915  38.098  11.109  1.00 92.66           N  
ATOM     40  CA  LEU B   6      19.497  38.181  10.778  1.00 92.66           C  
ATOM     41  C   LEU B   6      18.776  39.147  11.713  1.00 92.66           C  
ATOM     42  CB  LEU B   6      18.846  36.797  10.856  1.00 92.66           C  
ATOM     43  O   LEU B   6      19.004  39.131  12.925  1.00 92.66           O  
ATOM     44  CG  LEU B   6      19.450  35.713   9.962  1.00 92.66           C  
ATOM     45  CD1 LEU B   6      18.795  34.366  10.246  1.00 92.66           C  
ATOM     46  CD2 LEU B   6      19.299  36.087   8.491  1.00 92.66           C  
ATOM     47  N   GLN B   7      17.953  39.933  11.097  1.00 93.67           N  
ATOM     48  CA  GLN B   7      17.228  40.915  11.897  1.00 93.67           C  
ATOM     49  C   GLN B   7      15.730  40.626  11.896  1.00 93.67           C  
ATOM     50  CB  GLN B   7      17.491  42.329  11.378  1.00 93.67           C  
ATOM     51  O   GLN B   7      15.099  40.597  10.837  1.00 93.67           O  
ATOM     52  CG  GLN B   7      16.843  43.422  12.218  1.00 93.67           C  
ATOM     53  CD  GLN B   7      17.089  44.812  11.663  1.00 93.67           C  
ATOM     54  NE2 GLN B   7      17.122  45.806  12.545  1.00 93.67           N  
ATOM     55  OE1 GLN B   7      17.249  44.992  10.452  1.00 93.67           O  
ATOM     56  N   SER B   8      15.170  40.503  13.150  1.00 94.13           N  
ATOM     57  CA  SER B   8      13.750  40.206  13.310  1.00 94.13           C  
ATOM     58  C   SER B   8      12.893  41.435  13.024  1.00 94.13           C  
ATOM     59  CB  SER B   8      13.465  39.693  14.722  1.00 94.13           C  
ATOM     60  O   SER B   8      13.414  42.543  12.880  1.00 94.13           O  
ATOM     61  OG  SER B   8      13.686  40.713  15.682  1.00 94.13           O  
ATOM     62  N   SER B   9      11.573  41.265  12.897  1.00 92.87           N  
ATOM     63  CA  SER B   9      10.650  42.353  12.594  1.00 92.87           C  
ATOM     64  C   SER B   9      10.635  43.392  13.711  1.00 92.87           C  
ATOM     65  CB  SER B   9       9.237  41.812  12.371  1.00 92.87           C  
ATOM     66  O   SER B   9      10.374  44.572  13.465  1.00 92.87           O  
ATOM     67  OG  SER B   9       8.763  41.150  13.531  1.00 92.87           O  
ATOM     68  N   ASP B  10      10.963  42.958  14.988  1.00 90.50           N  
ATOM     69  CA  ASP B  10      10.983  43.876  16.123  1.00 90.50           C  
ATOM     70  C   ASP B  10      12.374  44.474  16.321  1.00 90.50           C  
ATOM     71  CB  ASP B  10      10.531  43.162  17.399  1.00 90.50           C  
ATOM     72  O   ASP B  10      12.647  45.094  17.351  1.00 90.50           O  
ATOM     73  CG  ASP B  10      11.240  41.838  17.621  1.00 90.50           C  
ATOM     74  OD1 ASP B  10      11.970  41.378  16.716  1.00 90.50           O  
ATOM     75  OD2 ASP B  10      11.065  41.248  18.709  1.00 90.50           O  
ATOM     76  N   GLY B  11      13.405  44.217  15.434  1.00 89.51           N  
ATOM     77  CA  GLY B  11      14.681  44.912  15.384  1.00 89.51           C  
ATOM     78  C   GLY B  11      15.795  44.168  16.097  1.00 89.51           C  
ATOM     79  O   GLY B  11      16.932  44.642  16.147  1.00 89.51           O  
ATOM     80  N   GLU B  12      15.576  42.968  16.589  1.00 92.94           N  
ATOM     81  CA  GLU B  12      16.626  42.196  17.247  1.00 92.94           C  
ATOM     82  C   GLU B  12      17.502  41.474  16.227  1.00 92.94           C  
ATOM     83  CB  GLU B  12      16.019  41.188  18.226  1.00 92.94           C  
ATOM     84  O   GLU B  12      17.001  40.962  15.223  1.00 92.94           O  
ATOM     85  CG  GLU B  12      17.012  40.642  19.241  1.00 92.94           C  
ATOM     86  CD  GLU B  12      16.358  39.814  20.335  1.00 92.94           C  
ATOM     87  OE1 GLU B  12      17.072  39.062  21.037  1.00 92.94           O  
ATOM     88  OE2 GLU B  12      15.121  39.917  20.492  1.00 92.94           O  
ATOM     89  N   ILE B  13      18.848  41.518  16.453  1.00 94.44           N  
ATOM     90  CA  ILE B  13      19.802  40.937  15.514  1.00 94.44           C  
ATOM     91  C   ILE B  13      20.333  39.617  16.068  1.00 94.44           C  
ATOM     92  CB  ILE B  13      20.971  41.905  15.225  1.00 94.44           C  
ATOM     93  O   ILE B  13      20.707  39.533  17.240  1.00 94.44           O  
ATOM     94  CG1 ILE B  13      20.445  43.211  14.619  1.00 94.44           C  
ATOM     95  CG2 ILE B  13      22.001  41.248  14.302  1.00 94.44           C  
ATOM     96  CD1 ILE B  13      21.518  44.270  14.405  1.00 94.44           C  
ATOM     97  N   PHE B  14      20.240  38.626  15.218  1.00 93.28           N  
ATOM     98  CA  PHE B  14      20.751  37.308  15.578  1.00 93.28           C  
ATOM     99  C   PHE B  14      21.923  36.920  14.685  1.00 93.28           C  
ATOM    100  CB  PHE B  14      19.644  36.255  15.478  1.00 93.28           C  
ATOM    101  O   PHE B  14      21.815  36.959  13.457  1.00 93.28           O  
ATOM    102  CG  PHE B  14      18.518  36.463  16.455  1.00 93.28           C  
ATOM    103  CD1 PHE B  14      18.477  35.756  17.651  1.00 93.28           C  
ATOM    104  CD2 PHE B  14      17.501  37.367  16.178  1.00 93.28           C  
ATOM    105  CE1 PHE B  14      17.436  35.947  18.557  1.00 93.28           C  
ATOM    106  CE2 PHE B  14      16.458  37.563  17.079  1.00 93.28           C  
ATOM    107  CZ  PHE B  14      16.427  36.851  18.267  1.00 93.28           C  
ATOM    108  N   GLU B  15      23.039  36.604  15.307  1.00 91.65           N  
ATOM    109  CA  GLU B  15      24.176  36.074  14.559  1.00 91.65           C  
ATOM    110  C   GLU B  15      24.098  34.555  14.440  1.00 91.65           C  
ATOM    111  CB  GLU B  15      25.494  36.483  15.221  1.00 91.65           C  
ATOM    112  O   GLU B  15      24.175  33.844  15.444  1.00 91.65           O  
ATOM    113  CG  GLU B  15      26.693  36.435  14.286  1.00 91.65           C  
ATOM    114  CD  GLU B  15      27.966  36.980  14.914  1.00 91.65           C  
ATOM    115  OE1 GLU B  15      29.026  36.966  14.248  1.00 91.65           O  
ATOM    116  OE2 GLU B  15      27.903  37.423  16.082  1.00 91.65           O  
ATOM    117  N   VAL B  16      23.944  34.089  13.178  1.00 91.56           N  
ATOM    118  CA  VAL B  16      23.700  32.666  12.965  1.00 91.56           C  
ATOM    119  C   VAL B  16      24.689  32.121  11.937  1.00 91.56           C  
ATOM    120  CB  VAL B  16      22.250  32.403  12.501  1.00 91.56           C  
ATOM    121  O   VAL B  16      25.082  32.829  11.007  1.00 91.56           O  
ATOM    122  CG1 VAL B  16      21.971  30.903  12.427  1.00 91.56           C  
ATOM    123  CG2 VAL B  16      21.258  33.088  13.439  1.00 91.56           C  
ATOM    124  N   ASP B  17      25.099  30.876  12.189  1.00 89.17           N  
ATOM    125  CA  ASP B  17      25.940  30.202  11.205  1.00 89.17           C  
ATOM    126  C   ASP B  17      25.245  30.126   9.848  1.00 89.17           C  
ATOM    127  CB  ASP B  17      26.309  28.797  11.686  1.00 89.17           C  
ATOM    128  O   ASP B  17      24.058  29.800   9.769  1.00 89.17           O  
ATOM    129  CG  ASP B  17      27.385  28.143  10.838  1.00 89.17           C  
ATOM    130  OD1 ASP B  17      27.367  28.303   9.599  1.00 89.17           O  
ATOM    131  OD2 ASP B  17      28.259  27.459  11.414  1.00 89.17           O  
ATOM    132  N   VAL B  18      26.006  30.273   8.788  1.00 86.98           N  
ATOM    133  CA  VAL B  18      25.476  30.353   7.430  1.00 86.98           C  
ATOM    134  C   VAL B  18      24.818  29.028   7.053  1.00 86.98           C  
ATOM    135  CB  VAL B  18      26.581  30.709   6.410  1.00 86.98           C  
ATOM    136  O   VAL B  18      23.778  29.011   6.390  1.00 86.98           O  
ATOM    137  CG1 VAL B  18      26.048  30.611   4.982  1.00 86.98           C  
ATOM    138  CG2 VAL B  18      27.130  32.107   6.685  1.00 86.98           C  
ATOM    139  N   GLU B  19      25.357  27.917   7.573  1.00 86.53           N  
ATOM    140  CA  GLU B  19      24.818  26.598   7.257  1.00 86.53           C  
ATOM    141  C   GLU B  19      23.435  26.405   7.873  1.00 86.53           C  
ATOM    142  CB  GLU B  19      25.767  25.499   7.742  1.00 86.53           C  
ATOM    143  O   GLU B  19      22.565  25.772   7.271  1.00 86.53           O  
ATOM    144  CG  GLU B  19      27.029  25.362   6.902  1.00 86.53           C  
ATOM    145  CD  GLU B  19      26.746  25.056   5.440  1.00 86.53           C  
ATOM    146  OE1 GLU B  19      27.341  25.713   4.556  1.00 86.53           O  
ATOM    147  OE2 GLU B  19      25.922  24.151   5.176  1.00 86.53           O  
ATOM    148  N   ILE B  20      23.237  27.021   8.988  1.00 90.41           N  
ATOM    149  CA  ILE B  20      21.954  26.944   9.677  1.00 90.41           C  
ATOM    150  C   ILE B  20      20.939  27.846   8.978  1.00 90.41           C  
ATOM    151  CB  ILE B  20      22.086  27.339  11.165  1.00 90.41           C  
ATOM    152  O   ILE B  20      19.795  27.444   8.751  1.00 90.41           O  
ATOM    153  CG1 ILE B  20      22.971  26.331  11.908  1.00 90.41           C  
ATOM    154  CG2 ILE B  20      20.706  27.444  11.821  1.00 90.41           C  
ATOM    155  CD1 ILE B  20      23.271  26.716  13.350  1.00 90.41           C  
ATOM    156  N   ALA B  21      21.400  28.951   8.537  1.00 88.76           N  
ATOM    157  CA  ALA B  21      20.529  29.914   7.867  1.00 88.76           C  
ATOM    158  C   ALA B  21      20.086  29.396   6.502  1.00 88.76           C  
ATOM    159  CB  ALA B  21      21.237  31.258   7.719  1.00 88.76           C  
ATOM    160  O   ALA B  21      18.994  29.723   6.031  1.00 88.76           O  
ATOM    161  N   LYS B  22      20.854  28.544   5.903  1.00 87.10           N  
ATOM    162  CA  LYS B  22      20.597  28.043   4.556  1.00 87.10           C  
ATOM    163  C   LYS B  22      19.509  26.973   4.566  1.00 87.10           C  
ATOM    164  CB  LYS B  22      21.879  27.481   3.939  1.00 87.10           C  
ATOM    165  O   LYS B  22      19.079  26.507   3.508  1.00 87.10           O  
ATOM    166  CG  LYS B  22      22.840  28.546   3.431  1.00 87.10           C  
ATOM    167  CD  LYS B  22      24.062  27.926   2.767  1.00 87.10           C  
ATOM    168  CE  LYS B  22      24.975  28.989   2.171  1.00 87.10           C  
ATOM    169  NZ  LYS B  22      26.201  28.388   1.565  1.00 87.10           N  
ATOM    170  N   GLN B  23      19.138  26.605   5.781  1.00 89.03           N  
ATOM    171  CA  GLN B  23      17.999  25.695   5.845  1.00 89.03           C  
ATOM    172  C   GLN B  23      16.732  26.363   5.319  1.00 89.03           C  
ATOM    173  CB  GLN B  23      17.779  25.209   7.279  1.00 89.03           C  
ATOM    174  O   GLN B  23      15.782  25.682   4.927  1.00 89.03           O  
ATOM    175  CG  GLN B  23      18.828  24.215   7.759  1.00 89.03           C  
ATOM    176  CD  GLN B  23      18.414  23.490   9.025  1.00 89.03           C  
ATOM    177  NE2 GLN B  23      19.396  23.050   9.805  1.00 89.03           N  
ATOM    178  OE1 GLN B  23      17.221  23.328   9.301  1.00 89.03           O  
ATOM    179  N   SER B  24      16.798  27.646   5.385  1.00 90.41           N  
ATOM    180  CA  SER B  24      15.744  28.427   4.747  1.00 90.41           C  
ATOM    181  C   SER B  24      16.027  28.629   3.262  1.00 90.41           C  
ATOM    182  CB  SER B  24      15.591  29.785   5.435  1.00 90.41           C  
ATOM    183  O   SER B  24      17.009  29.278   2.895  1.00 90.41           O  
ATOM    184  OG  SER B  24      14.797  30.659   4.651  1.00 90.41           O  
ATOM    185  N   VAL B  25      15.173  28.228   2.426  1.00 88.84           N  
ATOM    186  CA  VAL B  25      15.375  28.344   0.986  1.00 88.84           C  
ATOM    187  C   VAL B  25      15.346  29.816   0.577  1.00 88.84           C  
ATOM    188  CB  VAL B  25      14.309  27.551   0.197  1.00 88.84           C  
ATOM    189  O   VAL B  25      16.070  30.228  -0.332  1.00 88.84           O  
ATOM    190  CG1 VAL B  25      14.480  27.764  -1.306  1.00 88.84           C  
ATOM    191  CG2 VAL B  25      14.388  26.065   0.541  1.00 88.84           C  
ATOM    192  N   THR B  26      14.532  30.561   1.301  1.00 88.91           N  
ATOM    193  CA  THR B  26      14.437  31.989   1.023  1.00 88.91           C  
ATOM    194  C   THR B  26      15.770  32.682   1.290  1.00 88.91           C  
ATOM    195  CB  THR B  26      13.333  32.651   1.869  1.00 88.91           C  
ATOM    196  O   THR B  26      16.266  33.432   0.447  1.00 88.91           O  
ATOM    197  CG2 THR B  26      13.206  34.136   1.543  1.00 88.91           C  
ATOM    198  OG1 THR B  26      12.082  32.006   1.601  1.00 88.91           O  
ATOM    199  N   ILE B  27      16.429  32.323   2.384  1.00 86.42           N  
ATOM    200  CA  ILE B  27      17.702  32.933   2.752  1.00 86.42           C  
ATOM    201  C   ILE B  27      18.814  32.382   1.862  1.00 86.42           C  
ATOM    202  CB  ILE B  27      18.036  32.689   4.240  1.00 86.42           C  
ATOM    203  O   ILE B  27      19.689  33.129   1.416  1.00 86.42           O  
ATOM    204  CG1 ILE B  27      17.007  33.383   5.140  1.00 86.42           C  
ATOM    205  CG2 ILE B  27      19.455  33.168   4.561  1.00 86.42           C  
ATOM    206  CD1 ILE B  27      17.184  33.090   6.623  1.00 86.42           C  
ATOM    207  N   LYS B  28      18.711  31.153   1.620  1.00 87.04           N  
ATOM    208  CA  LYS B  28      19.684  30.523   0.731  1.00 87.04           C  
ATOM    209  C   LYS B  28      19.692  31.196  -0.639  1.00 87.04           C  
ATOM    210  CB  LYS B  28      19.387  29.031   0.580  1.00 87.04           C  
ATOM    211  O   LYS B  28      20.754  31.533  -1.165  1.00 87.04           O  
ATOM    212  CG  LYS B  28      20.405  28.279  -0.263  1.00 87.04           C  
ATOM    213  CD  LYS B  28      20.053  26.801  -0.381  1.00 87.04           C  
ATOM    214  CE  LYS B  28      21.019  26.066  -1.299  1.00 87.04           C  
ATOM    215  NZ  LYS B  28      20.667  24.621  -1.431  1.00 87.04           N  
ATOM    216  N   THR B  29      18.538  31.424  -1.173  1.00 88.79           N  
ATOM    217  CA  THR B  29      18.413  32.053  -2.483  1.00 88.79           C  
ATOM    218  C   THR B  29      18.895  33.501  -2.436  1.00 88.79           C  
ATOM    219  CB  THR B  29      16.958  32.010  -2.987  1.00 88.79           C  
ATOM    220  O   THR B  29      19.553  33.972  -3.365  1.00 88.79           O  
ATOM    221  CG2 THR B  29      16.864  32.478  -4.436  1.00 88.79           C  
ATOM    222  OG1 THR B  29      16.468  30.667  -2.898  1.00 88.79           O  
ATOM    223  N   MET B  30      18.584  34.164  -1.346  1.00 84.73           N  
ATOM    224  CA  MET B  30      19.008  35.551  -1.175  1.00 84.73           C  
ATOM    225  C   MET B  30      20.528  35.650  -1.105  1.00 84.73           C  
ATOM    226  CB  MET B  30      18.386  36.153   0.086  1.00 84.73           C  
ATOM    227  O   MET B  30      21.125  36.538  -1.718  1.00 84.73           O  
ATOM    228  CG  MET B  30      16.943  36.595  -0.094  1.00 84.73           C  
ATOM    229  SD  MET B  30      16.260  37.395   1.410  1.00 84.73           S  
ATOM    230  CE  MET B  30      14.519  37.554   0.926  1.00 84.73           C  
ATOM    231  N   LEU B  31      21.228  34.702  -0.482  1.00 82.77           N  
ATOM    232  CA  LEU B  31      22.678  34.693  -0.329  1.00 82.77           C  
ATOM    233  C   LEU B  31      23.363  34.351  -1.648  1.00 82.77           C  
ATOM    234  CB  LEU B  31      23.097  33.692   0.751  1.00 82.77           C  
ATOM    235  O   LEU B  31      24.411  34.913  -1.972  1.00 82.77           O  
ATOM    236  CG  LEU B  31      22.742  34.061   2.192  1.00 82.77           C  
ATOM    237  CD1 LEU B  31      23.079  32.909   3.133  1.00 82.77           C  
ATOM    238  CD2 LEU B  31      23.470  35.333   2.614  1.00 82.77           C  
ATOM    239  N   GLU B  32      22.819  33.508  -2.356  1.00 83.03           N  
ATOM    240  CA  GLU B  32      23.371  33.120  -3.651  1.00 83.03           C  
ATOM    241  C   GLU B  32      23.263  34.260  -4.660  1.00 83.03           C  
ATOM    242  CB  GLU B  32      22.661  31.874  -4.187  1.00 83.03           C  
ATOM    243  O   GLU B  32      24.176  34.477  -5.460  1.00 83.03           O  
ATOM    244  CG  GLU B  32      23.008  30.598  -3.435  1.00 83.03           C  
ATOM    245  CD  GLU B  32      22.184  29.399  -3.876  1.00 83.03           C  
ATOM    246  OE1 GLU B  32      22.439  28.274  -3.389  1.00 83.03           O  
ATOM    247  OE2 GLU B  32      21.276  29.585  -4.717  1.00 83.03           O  
ATOM    248  N   ASP B  33      22.142  34.927  -4.610  1.00 82.52           N  
ATOM    249  CA  ASP B  33      21.921  36.037  -5.532  1.00 82.52           C  
ATOM    250  C   ASP B  33      22.858  37.203  -5.222  1.00 82.52           C  
ATOM    251  CB  ASP B  33      20.465  36.503  -5.472  1.00 82.52           C  
ATOM    252  O   ASP B  33      23.282  37.923  -6.128  1.00 82.52           O  
ATOM    253  CG  ASP B  33      19.511  35.560  -6.184  1.00 82.52           C  
ATOM    254  OD1 ASP B  33      19.977  34.640  -6.891  1.00 82.52           O  
ATOM    255  OD2 ASP B  33      18.283  35.740  -6.040  1.00 82.52           O  
ATOM    256  N   LEU B  34      23.177  37.326  -3.987  1.00 73.37           N  
ATOM    257  CA  LEU B  34      24.038  38.430  -3.577  1.00 73.37           C  
ATOM    258  C   LEU B  34      25.508  38.037  -3.673  1.00 73.37           C  
ATOM    259  CB  LEU B  34      23.706  38.867  -2.148  1.00 73.37           C  
ATOM    260  O   LEU B  34      26.393  38.881  -3.514  1.00 73.37           O  
ATOM    261  CG  LEU B  34      22.332  39.503  -1.936  1.00 73.37           C  
ATOM    262  CD1 LEU B  34      21.992  39.547  -0.450  1.00 73.37           C  
ATOM    263  CD2 LEU B  34      22.291  40.902  -2.541  1.00 73.37           C  
ATOM    264  N   GLY B  35      25.897  36.820  -4.221  1.00 67.19           N  
ATOM    265  CA  GLY B  35      27.264  36.336  -4.328  1.00 67.19           C  
ATOM    266  C   GLY B  35      27.983  36.279  -2.993  1.00 67.19           C  
ATOM    267  O   GLY B  35      29.200  36.461  -2.929  1.00 67.19           O  
ATOM    268  N   MET B  36      27.329  36.322  -1.833  1.00 58.98           N  
ATOM    269  CA  MET B  36      27.866  36.417  -0.479  1.00 58.98           C  
ATOM    270  C   MET B  36      28.173  35.033   0.083  1.00 58.98           C  
ATOM    271  CB  MET B  36      26.885  37.149   0.439  1.00 58.98           C  
ATOM    272  O   MET B  36      28.133  34.829   1.298  1.00 58.98           O  
ATOM    273  CG  MET B  36      26.938  38.662   0.310  1.00 58.98           C  
ATOM    274  SD  MET B  36      25.988  39.514   1.629  1.00 58.98           S  
ATOM    275  CE  MET B  36      26.128  41.233   1.066  1.00 58.98           C  
ATOM    276  N   ASP B  37      28.567  33.928  -0.589  1.00 55.47           N  
ATOM    277  CA  ASP B  37      28.749  32.582  -0.052  1.00 55.47           C  
ATOM    278  C   ASP B  37      29.867  32.553   0.988  1.00 55.47           C  
ATOM    279  CB  ASP B  37      29.052  31.592  -1.178  1.00 55.47           C  
ATOM    280  O   ASP B  37      29.820  31.767   1.936  1.00 55.47           O  
ATOM    281  CG  ASP B  37      27.849  31.313  -2.062  1.00 55.47           C  
ATOM    282  OD1 ASP B  37      26.701  31.514  -1.611  1.00 55.47           O  
ATOM    283  OD2 ASP B  37      28.051  30.885  -3.219  1.00 55.47           O  
ATOM    284  N   ASP B  38      30.902  33.458   0.899  1.00 53.99           N  
ATOM    285  CA  ASP B  38      32.047  33.217   1.772  1.00 53.99           C  
ATOM    286  C   ASP B  38      32.261  34.386   2.731  1.00 53.99           C  
ATOM    287  CB  ASP B  38      33.311  32.979   0.944  1.00 53.99           C  
ATOM    288  O   ASP B  38      32.792  34.205   3.829  1.00 53.99           O  
ATOM    289  CG  ASP B  38      33.450  31.541   0.474  1.00 53.99           C  
ATOM    290  OD1 ASP B  38      32.834  30.639   1.081  1.00 53.99           O  
ATOM    291  OD2 ASP B  38      34.185  31.308  -0.510  1.00 53.99           O  
ATOM    292  N   GLU B  39      32.202  35.658   2.313  1.00 51.44           N  
ATOM    293  CA  GLU B  39      32.603  36.779   3.158  1.00 51.44           C  
ATOM    294  C   GLU B  39      31.387  37.493   3.741  1.00 51.44           C  
ATOM    295  CB  GLU B  39      33.464  37.767   2.367  1.00 51.44           C  
ATOM    296  O   GLU B  39      30.437  37.802   3.020  1.00 51.44           O  
ATOM    297  CG  GLU B  39      34.913  37.332   2.210  1.00 51.44           C  
ATOM    298  CD  GLU B  39      35.792  38.392   1.566  1.00 51.44           C  
ATOM    299  OE1 GLU B  39      37.022  38.181   1.464  1.00 51.44           O  
ATOM    300  OE2 GLU B  39      35.247  39.443   1.161  1.00 51.44           O  
ATOM    301  N   GLY B  40      30.959  37.102   4.928  1.00 52.22           N  
ATOM    302  CA  GLY B  40      29.874  37.618   5.748  1.00 52.22           C  
ATOM    303  C   GLY B  40      29.682  39.117   5.610  1.00 52.22           C  
ATOM    304  O   GLY B  40      30.610  39.891   5.852  1.00 52.22           O  
ATOM    305  N   ASP B  41      29.057  39.588   4.564  1.00 55.55           N  
ATOM    306  CA  ASP B  41      28.598  40.973   4.567  1.00 55.55           C  
ATOM    307  C   ASP B  41      28.027  41.360   5.929  1.00 55.55           C  
ATOM    308  CB  ASP B  41      27.548  41.192   3.475  1.00 55.55           C  
ATOM    309  O   ASP B  41      27.346  40.559   6.573  1.00 55.55           O  
ATOM    310  CG  ASP B  41      27.697  42.529   2.769  1.00 55.55           C  
ATOM    311  OD1 ASP B  41      28.511  43.367   3.215  1.00 55.55           O  
ATOM    312  OD2 ASP B  41      26.993  42.747   1.760  1.00 55.55           O  
ATOM    313  N   ASP B  42      28.728  42.292   6.602  1.00 64.27           N  
ATOM    314  CA  ASP B  42      28.425  42.757   7.952  1.00 64.27           C  
ATOM    315  C   ASP B  42      27.024  43.361   8.023  1.00 64.27           C  
ATOM    316  CB  ASP B  42      29.463  43.783   8.412  1.00 64.27           C  
ATOM    317  O   ASP B  42      26.523  43.653   9.111  1.00 64.27           O  
ATOM    318  CG  ASP B  42      30.628  43.154   9.158  1.00 64.27           C  
ATOM    319  OD1 ASP B  42      30.478  42.033   9.689  1.00 64.27           O  
ATOM    320  OD2 ASP B  42      31.704  43.787   9.217  1.00 64.27           O  
ATOM    321  N   ASP B  43      26.201  43.329   6.934  1.00 78.50           N  
ATOM    322  CA  ASP B  43      24.879  43.929   7.077  1.00 78.50           C  
ATOM    323  C   ASP B  43      23.828  42.872   7.407  1.00 78.50           C  
ATOM    324  CB  ASP B  43      24.488  44.677   5.800  1.00 78.50           C  
ATOM    325  O   ASP B  43      23.770  41.824   6.761  1.00 78.50           O  
ATOM    326  CG  ASP B  43      25.207  46.006   5.648  1.00 78.50           C  
ATOM    327  OD1 ASP B  43      25.541  46.640   6.673  1.00 78.50           O  
ATOM    328  OD2 ASP B  43      25.439  46.426   4.494  1.00 78.50           O  
ATOM    329  N   PRO B  44      23.009  43.147   8.379  1.00 86.97           N  
ATOM    330  CA  PRO B  44      21.991  42.183   8.806  1.00 86.97           C  
ATOM    331  C   PRO B  44      20.896  41.981   7.762  1.00 86.97           C  
ATOM    332  CB  PRO B  44      21.422  42.813  10.080  1.00 86.97           C  
ATOM    333  O   PRO B  44      20.505  42.931   7.079  1.00 86.97           O  
ATOM    334  CG  PRO B  44      21.912  44.225  10.061  1.00 86.97           C  
ATOM    335  CD  PRO B  44      22.996  44.339   9.027  1.00 86.97           C  
ATOM    336  N   VAL B  45      20.491  40.748   7.426  1.00 87.96           N  
ATOM    337  CA  VAL B  45      19.379  40.412   6.543  1.00 87.96           C  
ATOM    338  C   VAL B  45      18.057  40.599   7.283  1.00 87.96           C  
ATOM    339  CB  VAL B  45      19.493  38.966   6.011  1.00 87.96           C  
ATOM    340  O   VAL B  45      17.760  39.867   8.231  1.00 87.96           O  
ATOM    341  CG1 VAL B  45      18.314  38.632   5.098  1.00 87.96           C  
ATOM    342  CG2 VAL B  45      20.816  38.772   5.272  1.00 87.96           C  
ATOM    343  N   PRO B  46      17.230  41.486   6.853  1.00 90.67           N  
ATOM    344  CA  PRO B  46      15.973  41.773   7.548  1.00 90.67           C  
ATOM    345  C   PRO B  46      14.889  40.737   7.259  1.00 90.67           C  
ATOM    346  CB  PRO B  46      15.574  43.146   7.002  1.00 90.67           C  
ATOM    347  O   PRO B  46      14.705  40.336   6.107  1.00 90.67           O  
ATOM    348  CG  PRO B  46      16.258  43.243   5.676  1.00 90.67           C  
ATOM    349  CD  PRO B  46      17.472  42.360   5.700  1.00 90.67           C  
ATOM    350  N   LEU B  47      14.210  40.347   8.268  1.00 93.37           N  
ATOM    351  CA  LEU B  47      13.063  39.451   8.173  1.00 93.37           C  
ATOM    352  C   LEU B  47      11.813  40.104   8.753  1.00 93.37           C  
ATOM    353  CB  LEU B  47      13.350  38.135   8.901  1.00 93.37           C  
ATOM    354  O   LEU B  47      11.451  39.849   9.904  1.00 93.37           O  
ATOM    355  CG  LEU B  47      14.590  37.364   8.445  1.00 93.37           C  
ATOM    356  CD1 LEU B  47      14.838  36.170   9.360  1.00 93.37           C  
ATOM    357  CD2 LEU B  47      14.436  36.911   6.997  1.00 93.37           C  
ATOM    358  N   PRO B  48      11.137  40.797   7.951  1.00 91.99           N  
ATOM    359  CA  PRO B  48      10.057  41.674   8.409  1.00 91.99           C  
ATOM    360  C   PRO B  48       8.837  40.899   8.901  1.00 91.99           C  
ATOM    361  CB  PRO B  48       9.716  42.494   7.162  1.00 91.99           C  
ATOM    362  O   PRO B  48       7.994  41.454   9.611  1.00 91.99           O  
ATOM    363  CG  PRO B  48      10.238  41.685   6.018  1.00 91.99           C  
ATOM    364  CD  PRO B  48      11.374  40.837   6.513  1.00 91.99           C  
ATOM    365  N   ASN B  49       8.723  39.619   8.587  1.00 92.91           N  
ATOM    366  CA  ASN B  49       7.506  38.883   8.911  1.00 92.91           C  
ATOM    367  C   ASN B  49       7.740  37.878  10.036  1.00 92.91           C  
ATOM    368  CB  ASN B  49       6.961  38.174   7.670  1.00 92.91           C  
ATOM    369  O   ASN B  49       6.892  37.023  10.297  1.00 92.91           O  
ATOM    370  CG  ASN B  49       6.436  39.141   6.628  1.00 92.91           C  
ATOM    371  ND2 ASN B  49       6.438  38.716   5.370  1.00 92.91           N  
ATOM    372  OD1 ASN B  49       6.032  40.261   6.950  1.00 92.91           O  
ATOM    373  N   VAL B  50       8.884  38.031  10.662  1.00 95.49           N  
ATOM    374  CA  VAL B  50       9.186  37.103  11.746  1.00 95.49           C  
ATOM    375  C   VAL B  50       9.688  37.876  12.964  1.00 95.49           C  
ATOM    376  CB  VAL B  50      10.231  36.049  11.317  1.00 95.49           C  
ATOM    377  O   VAL B  50      10.721  38.548  12.898  1.00 95.49           O  
ATOM    378  CG1 VAL B  50      10.410  34.992  12.405  1.00 95.49           C  
ATOM    379  CG2 VAL B  50       9.820  35.397   9.998  1.00 95.49           C  
ATOM    380  N   ASN B  51       9.023  37.764  14.074  1.00 94.37           N  
ATOM    381  CA  ASN B  51       9.452  38.471  15.276  1.00 94.37           C  
ATOM    382  C   ASN B  51      10.588  37.737  15.982  1.00 94.37           C  
ATOM    383  CB  ASN B  51       8.274  38.671  16.232  1.00 94.37           C  
ATOM    384  O   ASN B  51      10.909  36.599  15.633  1.00 94.37           O  
ATOM    385  CG  ASN B  51       7.725  37.361  16.763  1.00 94.37           C  
ATOM    386  ND2 ASN B  51       6.415  37.309  16.974  1.00 94.37           N  
ATOM    387  OD1 ASN B  51       8.473  36.405  16.984  1.00 94.37           O  
ATOM    388  N   ALA B  52      11.226  38.320  16.964  1.00 93.99           N  
ATOM    389  CA  ALA B  52      12.452  37.850  17.603  1.00 93.99           C  
ATOM    390  C   ALA B  52      12.221  36.526  18.326  1.00 93.99           C  
ATOM    391  CB  ALA B  52      12.981  38.900  18.577  1.00 93.99           C  
ATOM    392  O   ALA B  52      13.019  35.595  18.198  1.00 93.99           O  
ATOM    393  N   ALA B  53      11.042  36.427  19.043  1.00 92.61           N  
ATOM    394  CA  ALA B  53      10.739  35.218  19.804  1.00 92.61           C  
ATOM    395  C   ALA B  53      10.590  34.012  18.880  1.00 92.61           C  
ATOM    396  CB  ALA B  53       9.470  35.412  20.630  1.00 92.61           C  
ATOM    397  O   ALA B  53      11.127  32.938  19.160  1.00 92.61           O  
ATOM    398  N   ILE B  54       9.947  34.175  17.761  1.00 96.67           N  
ATOM    399  CA  ILE B  54       9.702  33.111  16.793  1.00 96.67           C  
ATOM    400  C   ILE B  54      10.993  32.786  16.046  1.00 96.67           C  
ATOM    401  CB  ILE B  54       8.589  33.501  15.795  1.00 96.67           C  
ATOM    402  O   ILE B  54      11.312  31.615  15.825  1.00 96.67           O  
ATOM    403  CG1 ILE B  54       7.259  33.703  16.530  1.00 96.67           C  
ATOM    404  CG2 ILE B  54       8.453  32.442  14.697  1.00 96.67           C  
ATOM    405  CD1 ILE B  54       6.804  32.491  17.331  1.00 96.67           C  
ATOM    406  N   LEU B  55      11.759  33.854  15.738  1.00 96.65           N  
ATOM    407  CA  LEU B  55      13.021  33.652  15.035  1.00 96.65           C  
ATOM    408  C   LEU B  55      13.983  32.817  15.873  1.00 96.65           C  
ATOM    409  CB  LEU B  55      13.663  34.999  14.690  1.00 96.65           C  
ATOM    410  O   LEU B  55      14.686  31.954  15.343  1.00 96.65           O  
ATOM    411  CG  LEU B  55      14.943  34.945  13.854  1.00 96.65           C  
ATOM    412  CD1 LEU B  55      14.696  34.185  12.555  1.00 96.65           C  
ATOM    413  CD2 LEU B  55      15.454  36.353  13.566  1.00 96.65           C  
ATOM    414  N   LYS B  56      14.002  33.085  17.096  1.00 95.98           N  
ATOM    415  CA  LYS B  56      14.835  32.305  18.006  1.00 95.98           C  
ATOM    416  C   LYS B  56      14.477  30.823  17.946  1.00 95.98           C  
ATOM    417  CB  LYS B  56      14.693  32.821  19.439  1.00 95.98           C  
ATOM    418  O   LYS B  56      15.362  29.966  17.903  1.00 95.98           O  
ATOM    419  CG  LYS B  56      15.702  32.230  20.413  1.00 95.98           C  
ATOM    420  CD  LYS B  56      15.563  32.839  21.802  1.00 95.98           C  
ATOM    421  CE  LYS B  56      16.578  32.255  22.774  1.00 95.98           C  
ATOM    422  NZ  LYS B  56      16.482  32.890  24.123  1.00 95.98           N  
ATOM    423  N   LYS B  57      13.168  30.488  17.920  1.00 97.05           N  
ATOM    424  CA  LYS B  57      12.707  29.104  17.853  1.00 97.05           C  
ATOM    425  C   LYS B  57      13.035  28.481  16.499  1.00 97.05           C  
ATOM    426  CB  LYS B  57      11.203  29.026  18.116  1.00 97.05           C  
ATOM    427  O   LYS B  57      13.430  27.315  16.426  1.00 97.05           O  
ATOM    428  CG  LYS B  57      10.820  29.204  19.578  1.00 97.05           C  
ATOM    429  CD  LYS B  57       9.363  28.834  19.823  1.00 97.05           C  
ATOM    430  CE  LYS B  57       9.019  28.864  21.306  1.00 97.05           C  
ATOM    431  NZ  LYS B  57       8.933  27.489  21.883  1.00 97.05           N  
ATOM    432  N   VAL B  58      12.923  29.273  15.471  1.00 97.40           N  
ATOM    433  CA  VAL B  58      13.235  28.793  14.129  1.00 97.40           C  
ATOM    434  C   VAL B  58      14.716  28.429  14.041  1.00 97.40           C  
ATOM    435  CB  VAL B  58      12.881  29.844  13.053  1.00 97.40           C  
ATOM    436  O   VAL B  58      15.070  27.364  13.530  1.00 97.40           O  
ATOM    437  CG1 VAL B  58      13.456  29.444  11.696  1.00 97.40           C  
ATOM    438  CG2 VAL B  58      11.366  30.024  12.963  1.00 97.40           C  
ATOM    439  N   ILE B  59      15.580  29.277  14.616  1.00 96.16           N  
ATOM    440  CA  ILE B  59      17.019  29.038  14.603  1.00 96.16           C  
ATOM    441  C   ILE B  59      17.342  27.785  15.415  1.00 96.16           C  
ATOM    442  CB  ILE B  59      17.799  30.251  15.156  1.00 96.16           C  
ATOM    443  O   ILE B  59      18.162  26.963  15.000  1.00 96.16           O  
ATOM    444  CG1 ILE B  59      17.664  31.449  14.210  1.00 96.16           C  
ATOM    445  CG2 ILE B  59      19.271  29.891  15.379  1.00 96.16           C  
ATOM    446  CD1 ILE B  59      18.190  32.756  14.787  1.00 96.16           C  
ATOM    447  N   GLN B  60      16.594  27.675  16.481  1.00 96.19           N  
ATOM    448  CA  GLN B  60      16.779  26.494  17.318  1.00 96.19           C  
ATOM    449  C   GLN B  60      16.438  25.219  16.552  1.00 96.19           C  
ATOM    450  CB  GLN B  60      15.923  26.592  18.582  1.00 96.19           C  
ATOM    451  O   GLN B  60      17.203  24.253  16.573  1.00 96.19           O  
ATOM    452  CG  GLN B  60      16.134  25.442  19.558  1.00 96.19           C  
ATOM    453  CD  GLN B  60      15.213  25.517  20.761  1.00 96.19           C  
ATOM    454  NE2 GLN B  60      15.411  24.614  21.716  1.00 96.19           N  
ATOM    455  OE1 GLN B  60      14.332  26.380  20.832  1.00 96.19           O  
ATOM    456  N   TRP B  61      15.355  25.223  15.820  1.00 97.24           N  
ATOM    457  CA  TRP B  61      14.942  24.060  15.043  1.00 97.24           C  
ATOM    458  C   TRP B  61      15.946  23.761  13.934  1.00 97.24           C  
ATOM    459  CB  TRP B  61      13.551  24.279  14.443  1.00 97.24           C  
ATOM    460  O   TRP B  61      16.350  22.611  13.747  1.00 97.24           O  
ATOM    461  CG  TRP B  61      12.940  23.044  13.852  1.00 97.24           C  
ATOM    462  CD1 TRP B  61      12.131  22.141  14.484  1.00 97.24           C  
ATOM    463  CD2 TRP B  61      13.095  22.574  12.509  1.00 97.24           C  
ATOM    464  CE2 TRP B  61      12.351  21.378  12.397  1.00 97.24           C  
ATOM    465  CE3 TRP B  61      13.791  23.047  11.389  1.00 97.24           C  
ATOM    466  NE1 TRP B  61      11.773  21.137  13.614  1.00 97.24           N  
ATOM    467  CH2 TRP B  61      12.973  21.136  10.126  1.00 97.24           C  
ATOM    468  CZ2 TRP B  61      12.283  20.650  11.207  1.00 97.24           C  
ATOM    469  CZ3 TRP B  61      13.722  22.321  10.206  1.00 97.24           C  
ATOM    470  N   CYS B  62      16.458  24.783  13.289  1.00 95.52           N  
ATOM    471  CA  CYS B  62      17.403  24.623  12.190  1.00 95.52           C  
ATOM    472  C   CYS B  62      18.741  24.095  12.694  1.00 95.52           C  
ATOM    473  CB  CYS B  62      17.610  25.951  11.463  1.00 95.52           C  
ATOM    474  O   CYS B  62      19.385  23.286  12.024  1.00 95.52           O  
ATOM    475  SG  CYS B  62      16.186  26.474  10.481  1.00 95.52           S  
ATOM    476  N   THR B  63      19.097  24.553  13.847  1.00 95.00           N  
ATOM    477  CA  THR B  63      20.347  24.095  14.444  1.00 95.00           C  
ATOM    478  C   THR B  63      20.284  22.602  14.753  1.00 95.00           C  
ATOM    479  CB  THR B  63      20.670  24.875  15.731  1.00 95.00           C  
ATOM    480  O   THR B  63      21.230  21.863  14.469  1.00 95.00           O  
ATOM    481  CG2 THR B  63      22.023  24.460  16.301  1.00 95.00           C  
ATOM    482  OG1 THR B  63      20.697  26.278  15.439  1.00 95.00           O  
ATOM    483  N   HIS B  64      19.164  22.196  15.256  1.00 94.85           N  
ATOM    484  CA  HIS B  64      18.997  20.788  15.599  1.00 94.85           C  
ATOM    485  C   HIS B  64      18.942  19.919  14.348  1.00 94.85           C  
ATOM    486  CB  HIS B  64      17.731  20.588  16.434  1.00 94.85           C  
ATOM    487  O   HIS B  64      19.373  18.764  14.370  1.00 94.85           O  
ATOM    488  CG  HIS B  64      17.519  19.173  16.871  1.00 94.85           C  
ATOM    489  CD2 HIS B  64      16.710  18.204  16.383  1.00 94.85           C  
ATOM    490  ND1 HIS B  64      18.187  18.617  17.941  1.00 94.85           N  
ATOM    491  CE1 HIS B  64      17.797  17.362  18.091  1.00 94.85           C  
ATOM    492  NE2 HIS B  64      16.901  17.086  17.158  1.00 94.85           N  
ATOM    493  N   HIS B  65      18.467  20.406  13.211  1.00 93.45           N  
ATOM    494  CA  HIS B  65      18.217  19.599  12.021  1.00 93.45           C  
ATOM    495  C   HIS B  65      19.230  19.909  10.924  1.00 93.45           C  
ATOM    496  CB  HIS B  65      16.796  19.830  11.505  1.00 93.45           C  
ATOM    497  O   HIS B  65      19.012  19.569   9.758  1.00 93.45           O  
ATOM    498  CG  HIS B  65      15.738  19.223  12.370  1.00 93.45           C  
ATOM    499  CD2 HIS B  65      14.873  19.788  13.245  1.00 93.45           C  
ATOM    500  ND1 HIS B  65      15.481  17.870  12.392  1.00 93.45           N  
ATOM    501  CE1 HIS B  65      14.500  17.628  13.246  1.00 93.45           C  
ATOM    502  NE2 HIS B  65      14.114  18.775  13.777  1.00 93.45           N  
ATOM    503  N   LYS B  66      20.323  20.555  11.234  1.00 89.10           N  
ATOM    504  CA  LYS B  66      21.333  20.972  10.265  1.00 89.10           C  
ATOM    505  C   LYS B  66      21.970  19.766   9.581  1.00 89.10           C  
ATOM    506  CB  LYS B  66      22.410  21.819  10.943  1.00 89.10           C  
ATOM    507  O   LYS B  66      22.293  19.818   8.392  1.00 89.10           O  
ATOM    508  CG  LYS B  66      23.304  21.037  11.895  1.00 89.10           C  
ATOM    509  CD  LYS B  66      24.400  21.918  12.483  1.00 89.10           C  
ATOM    510  CE  LYS B  66      25.249  21.156  13.492  1.00 89.10           C  
ATOM    511  NZ  LYS B  66      26.370  21.993  14.015  1.00 89.10           N  
ATOM    512  N   ASP B  67      22.029  18.623  10.298  1.00 87.02           N  
ATOM    513  CA  ASP B  67      22.735  17.459   9.772  1.00 87.02           C  
ATOM    514  C   ASP B  67      21.754  16.404   9.267  1.00 87.02           C  
ATOM    515  CB  ASP B  67      23.650  16.857  10.841  1.00 87.02           C  
ATOM    516  O   ASP B  67      22.162  15.318   8.849  1.00 87.02           O  
ATOM    517  CG  ASP B  67      24.762  17.800  11.268  1.00 87.02           C  
ATOM    518  OD1 ASP B  67      25.360  18.471  10.400  1.00 87.02           O  
ATOM    519  OD2 ASP B  67      25.044  17.869  12.484  1.00 87.02           O  
ATOM    520  N   ASP B  68      20.494  16.735   9.307  1.00 85.01           N  
ATOM    521  CA  ASP B  68      19.495  15.797   8.804  1.00 85.01           C  
ATOM    522  C   ASP B  68      19.486  15.770   7.277  1.00 85.01           C  
ATOM    523  CB  ASP B  68      18.105  16.159   9.331  1.00 85.01           C  
ATOM    524  O   ASP B  68      19.800  16.772   6.632  1.00 85.01           O  
ATOM    525  CG  ASP B  68      17.948  15.897  10.819  1.00 85.01           C  
ATOM    526  OD1 ASP B  68      18.882  15.350  11.444  1.00 85.01           O  
ATOM    527  OD2 ASP B  68      16.879  16.239  11.371  1.00 85.01           O  
ATOM    528  N   PRO B  69      19.255  14.586   6.747  1.00 78.42           N  
ATOM    529  CA  PRO B  69      19.112  14.541   5.290  1.00 78.42           C  
ATOM    530  C   PRO B  69      17.996  15.449   4.778  1.00 78.42           C  
ATOM    531  CB  PRO B  69      18.789  13.070   5.013  1.00 78.42           C  
ATOM    532  O   PRO B  69      17.030  15.712   5.500  1.00 78.42           O  
ATOM    533  CG  PRO B  69      18.483  12.487   6.354  1.00 78.42           C  
ATOM    534  CD  PRO B  69      18.859  13.489   7.407  1.00 78.42           C  
ATOM    535  N   PRO B  70      18.297  16.009   3.659  1.00 70.65           N  
ATOM    536  CA  PRO B  70      17.260  16.886   3.112  1.00 70.65           C  
ATOM    537  C   PRO B  70      15.907  16.190   2.980  1.00 70.65           C  
ATOM    538  CB  PRO B  70      17.812  17.270   1.736  1.00 70.65           C  
ATOM    539  O   PRO B  70      15.851  14.992   2.690  1.00 70.65           O  
ATOM    540  CG  PRO B  70      19.091  16.507   1.612  1.00 70.65           C  
ATOM    541  CD  PRO B  70      19.290  15.702   2.863  1.00 70.65           C  
ATOM    542  N   PRO B  71      14.992  16.880   3.404  1.00 66.90           N  
ATOM    543  CA  PRO B  71      13.671  16.259   3.277  1.00 66.90           C  
ATOM    544  C   PRO B  71      13.354  15.833   1.846  1.00 66.90           C  
ATOM    545  CB  PRO B  71      12.717  17.362   3.743  1.00 66.90           C  
ATOM    546  O   PRO B  71      13.825  16.459   0.893  1.00 66.90           O  
ATOM    547  CG  PRO B  71      13.598  18.538   4.016  1.00 66.90           C  
ATOM    548  CD  PRO B  71      15.020  18.145   3.736  1.00 66.90           C  
ATOM    549  N   PRO B  72      12.899  14.616   1.777  1.00 60.77           N  
ATOM    550  CA  PRO B  72      12.537  14.193   0.422  1.00 60.77           C  
ATOM    551  C   PRO B  72      11.625  15.193  -0.284  1.00 60.77           C  
ATOM    552  CB  PRO B  72      11.817  12.861   0.649  1.00 60.77           C  
ATOM    553  O   PRO B  72      10.890  15.935   0.373  1.00 60.77           O  
ATOM    554  CG  PRO B  72      11.719  12.728   2.134  1.00 60.77           C  
ATOM    555  CD  PRO B  72      12.403  13.907   2.765  1.00 60.77           C  
ATOM    556  N   GLU B  73      11.968  15.534  -1.543  1.00 59.72           N  
ATOM    557  CA  GLU B  73      11.090  16.387  -2.339  1.00 59.72           C  
ATOM    558  C   GLU B  73       9.632  15.957  -2.203  1.00 59.72           C  
ATOM    559  CB  GLU B  73      11.510  16.366  -3.811  1.00 59.72           C  
ATOM    560  O   GLU B  73       9.347  14.812  -1.846  1.00 59.72           O  
ATOM    561  CG  GLU B  73      12.648  17.321  -4.140  1.00 59.72           C  
ATOM    562  CD  GLU B  73      12.728  17.674  -5.616  1.00 59.72           C  
ATOM    563  OE1 GLU B  73      13.565  18.525  -5.993  1.00 59.72           O  
ATOM    564  OE2 GLU B  73      11.946  17.095  -6.403  1.00 59.72           O  
ATOM    565  N   ASP B  74       8.716  16.864  -2.168  1.00 59.62           N  
ATOM    566  CA  ASP B  74       7.278  16.620  -2.103  1.00 59.62           C  
ATOM    567  C   ASP B  74       6.882  15.430  -2.973  1.00 59.62           C  
ATOM    568  CB  ASP B  74       6.503  17.867  -2.532  1.00 59.62           C  
ATOM    569  O   ASP B  74       6.858  15.533  -4.202  1.00 59.62           O  
ATOM    570  CG  ASP B  74       6.202  18.806  -1.377  1.00 59.62           C  
ATOM    571  OD1 ASP B  74       6.247  18.368  -0.208  1.00 59.62           O  
ATOM    572  OD2 ASP B  74       5.916  19.995  -1.639  1.00 59.62           O  
ATOM    573  N   ASP B  75       7.270  14.263  -2.388  1.00 59.65           N  
ATOM    574  CA  ASP B  75       6.837  13.078  -3.120  1.00 59.65           C  
ATOM    575  C   ASP B  75       5.359  12.787  -2.871  1.00 59.65           C  
ATOM    576  CB  ASP B  75       7.685  11.865  -2.729  1.00 59.65           C  
ATOM    577  O   ASP B  75       4.973  12.412  -1.762  1.00 59.65           O  
ATOM    578  CG  ASP B  75       7.685  10.775  -3.786  1.00 59.65           C  
ATOM    579  OD1 ASP B  75       6.871  10.843  -4.732  1.00 59.65           O  
ATOM    580  OD2 ASP B  75       8.505   9.839  -3.670  1.00 59.65           O  
ATOM    581  N   GLU B  76       4.558  13.261  -3.799  1.00 61.95           N  
ATOM    582  CA  GLU B  76       3.115  13.045  -3.756  1.00 61.95           C  
ATOM    583  C   GLU B  76       2.783  11.574  -3.522  1.00 61.95           C  
ATOM    584  CB  GLU B  76       2.459  13.533  -5.051  1.00 61.95           C  
ATOM    585  O   GLU B  76       1.659  11.238  -3.145  1.00 61.95           O  
ATOM    586  CG  GLU B  76       2.355  15.047  -5.154  1.00 61.95           C  
ATOM    587  CD  GLU B  76       1.447  15.510  -6.283  1.00 61.95           C  
ATOM    588  OE1 GLU B  76       1.189  16.731  -6.392  1.00 61.95           O  
ATOM    589  OE2 GLU B  76       0.989  14.646  -7.063  1.00 61.95           O  
ATOM    590  N   ASN B  77       3.861  10.759  -3.639  1.00 62.52           N  
ATOM    591  CA  ASN B  77       3.622   9.321  -3.567  1.00 62.52           C  
ATOM    592  C   ASN B  77       3.858   8.784  -2.158  1.00 62.52           C  
ATOM    593  CB  ASN B  77       4.505   8.579  -4.573  1.00 62.52           C  
ATOM    594  O   ASN B  77       3.659   7.595  -1.902  1.00 62.52           O  
ATOM    595  CG  ASN B  77       3.947   8.623  -5.982  1.00 62.52           C  
ATOM    596  ND2 ASN B  77       4.824   8.490  -6.971  1.00 62.52           N  
ATOM    597  OD1 ASN B  77       2.739   8.776  -6.181  1.00 62.52           O  
ATOM    598  N   LYS B  78       4.125   9.643  -1.310  1.00 70.25           N  
ATOM    599  CA  LYS B  78       4.372   9.184   0.053  1.00 70.25           C  
ATOM    600  C   LYS B  78       3.094   9.223   0.886  1.00 70.25           C  
ATOM    601  CB  LYS B  78       5.456  10.033   0.718  1.00 70.25           C  
ATOM    602  O   LYS B  78       2.227  10.071   0.664  1.00 70.25           O  
ATOM    603  CG  LYS B  78       6.225   9.309   1.813  1.00 70.25           C  
ATOM    604  CD  LYS B  78       7.344  10.175   2.376  1.00 70.25           C  
ATOM    605  CE  LYS B  78       8.057   9.487   3.533  1.00 70.25           C  
ATOM    606  NZ  LYS B  78       9.155  10.333   4.089  1.00 70.25           N  
ATOM    607  N   GLU B  79       2.923   8.184   1.714  1.00 74.84           N  
ATOM    608  CA  GLU B  79       1.786   8.114   2.627  1.00 74.84           C  
ATOM    609  C   GLU B  79       1.781   9.293   3.595  1.00 74.84           C  
ATOM    610  CB  GLU B  79       1.803   6.795   3.405  1.00 74.84           C  
ATOM    611  O   GLU B  79       2.832   9.688   4.106  1.00 74.84           O  
ATOM    612  CG  GLU B  79       0.463   6.433   4.030  1.00 74.84           C  
ATOM    613  CD  GLU B  79       0.475   5.087   4.736  1.00 74.84           C  
ATOM    614  OE1 GLU B  79      -0.563   4.698   5.320  1.00 74.84           O  
ATOM    615  OE2 GLU B  79       1.530   4.415   4.706  1.00 74.84           O  
ATOM    616  N   LYS B  80       0.683  10.004   3.607  1.00 83.40           N  
ATOM    617  CA  LYS B  80       0.527  11.097   4.562  1.00 83.40           C  
ATOM    618  C   LYS B  80       0.177  10.568   5.950  1.00 83.40           C  
ATOM    619  CB  LYS B  80      -0.549  12.075   4.088  1.00 83.40           C  
ATOM    620  O   LYS B  80      -0.933  10.080   6.172  1.00 83.40           O  
ATOM    621  CG  LYS B  80      -0.074  13.043   3.014  1.00 83.40           C  
ATOM    622  CD  LYS B  80      -1.039  14.210   2.848  1.00 83.40           C  
ATOM    623  CE  LYS B  80      -0.502  15.246   1.870  1.00 83.40           C  
ATOM    624  NZ  LYS B  80      -1.414  16.423   1.753  1.00 83.40           N  
ATOM    625  N   ARG B  81       1.178  10.535   6.767  1.00 86.81           N  
ATOM    626  CA  ARG B  81       0.976  10.077   8.138  1.00 86.81           C  
ATOM    627  C   ARG B  81       1.460  11.120   9.140  1.00 86.81           C  
ATOM    628  CB  ARG B  81       1.698   8.749   8.374  1.00 86.81           C  
ATOM    629  O   ARG B  81       2.338  11.927   8.829  1.00 86.81           O  
ATOM    630  CG  ARG B  81       3.189   8.798   8.083  1.00 86.81           C  
ATOM    631  CD  ARG B  81       3.845   7.436   8.265  1.00 86.81           C  
ATOM    632  NE  ARG B  81       4.066   7.128   9.675  1.00 86.81           N  
ATOM    633  NH1 ARG B  81       5.060   5.080   9.285  1.00 86.81           N  
ATOM    634  NH2 ARG B  81       4.789   5.837  11.431  1.00 86.81           N  
ATOM    635  CZ  ARG B  81       4.638   6.016  10.127  1.00 86.81           C  
ATOM    636  N   THR B  82       0.816  11.140  10.279  1.00 90.07           N  
ATOM    637  CA  THR B  82       1.190  12.117  11.295  1.00 90.07           C  
ATOM    638  C   THR B  82       1.881  11.435  12.473  1.00 90.07           C  
ATOM    639  CB  THR B  82      -0.038  12.898  11.799  1.00 90.07           C  
ATOM    640  O   THR B  82       2.283  12.098  13.432  1.00 90.07           O  
ATOM    641  CG2 THR B  82      -0.637  13.755  10.689  1.00 90.07           C  
ATOM    642  OG1 THR B  82      -1.030  11.972  12.259  1.00 90.07           O  
ATOM    643  N   ASP B  83       2.038  10.141  12.432  1.00 90.05           N  
ATOM    644  CA  ASP B  83       2.633   9.410  13.547  1.00 90.05           C  
ATOM    645  C   ASP B  83       4.147   9.298  13.385  1.00 90.05           C  
ATOM    646  CB  ASP B  83       2.012   8.017  13.666  1.00 90.05           C  
ATOM    647  O   ASP B  83       4.831   8.759  14.257  1.00 90.05           O  
ATOM    648  CG  ASP B  83       2.082   7.223  12.373  1.00 90.05           C  
ATOM    649  OD1 ASP B  83       2.227   7.832  11.291  1.00 90.05           O  
ATOM    650  OD2 ASP B  83       1.989   5.978  12.437  1.00 90.05           O  
ATOM    651  N   ASP B  84       4.746   9.901  12.435  1.00 89.84           N  
ATOM    652  CA  ASP B  84       6.176   9.794  12.164  1.00 89.84           C  
ATOM    653  C   ASP B  84       6.910  11.068  12.576  1.00 89.84           C  
ATOM    654  CB  ASP B  84       6.422   9.501  10.683  1.00 89.84           C  
ATOM    655  O   ASP B  84       7.993  11.360  12.064  1.00 89.84           O  
ATOM    656  CG  ASP B  84       5.839  10.560   9.764  1.00 89.84           C  
ATOM    657  OD1 ASP B  84       4.932  11.306  10.192  1.00 89.84           O  
ATOM    658  OD2 ASP B  84       6.288  10.647   8.601  1.00 89.84           O  
ATOM    659  N   ILE B  85       6.366  11.909  13.433  1.00 94.23           N  
ATOM    660  CA  ILE B  85       7.053  13.092  13.941  1.00 94.23           C  
ATOM    661  C   ILE B  85       8.135  12.674  14.934  1.00 94.23           C  
ATOM    662  CB  ILE B  85       6.065  14.076  14.607  1.00 94.23           C  
ATOM    663  O   ILE B  85       7.844  12.021  15.940  1.00 94.23           O  
ATOM    664  CG1 ILE B  85       4.960  14.472  13.622  1.00 94.23           C  
ATOM    665  CG2 ILE B  85       6.804  15.313  15.128  1.00 94.23           C  
ATOM    666  CD1 ILE B  85       3.862  15.330  14.235  1.00 94.23           C  
ATOM    667  N   PRO B  86       9.389  13.013  14.676  1.00 93.17           N  
ATOM    668  CA  PRO B  86      10.466  12.664  15.604  1.00 93.17           C  
ATOM    669  C   PRO B  86      10.195  13.141  17.029  1.00 93.17           C  
ATOM    670  CB  PRO B  86      11.686  13.375  15.013  1.00 93.17           C  
ATOM    671  O   PRO B  86       9.557  14.178  17.226  1.00 93.17           O  
ATOM    672  CG  PRO B  86      11.338  13.598  13.576  1.00 93.17           C  
ATOM    673  CD  PRO B  86       9.854  13.802  13.470  1.00 93.17           C  
ATOM    674  N   VAL B  87      10.692  12.530  17.990  1.00 95.49           N  
ATOM    675  CA  VAL B  87      10.424  12.763  19.405  1.00 95.49           C  
ATOM    676  C   VAL B  87      10.871  14.171  19.791  1.00 95.49           C  
ATOM    677  CB  VAL B  87      11.129  11.716  20.296  1.00 95.49           C  
ATOM    678  O   VAL B  87      10.148  14.891  20.484  1.00 95.49           O  
ATOM    679  CG1 VAL B  87      10.952  12.058  21.775  1.00 95.49           C  
ATOM    680  CG2 VAL B  87      10.594  10.317  20.000  1.00 95.49           C  
ATOM    681  N   TRP B  88      12.010  14.568  19.305  1.00 96.40           N  
ATOM    682  CA  TRP B  88      12.511  15.896  19.641  1.00 96.40           C  
ATOM    683  C   TRP B  88      11.558  16.979  19.146  1.00 96.40           C  
ATOM    684  CB  TRP B  88      13.904  16.113  19.044  1.00 96.40           C  
ATOM    685  O   TRP B  88      11.277  17.942  19.863  1.00 96.40           O  
ATOM    686  CG  TRP B  88      14.555  17.396  19.466  1.00 96.40           C  
ATOM    687  CD1 TRP B  88      15.349  17.596  20.561  1.00 96.40           C  
ATOM    688  CD2 TRP B  88      14.463  18.659  18.801  1.00 96.40           C  
ATOM    689  CE2 TRP B  88      15.228  19.582  19.549  1.00 96.40           C  
ATOM    690  CE3 TRP B  88      13.809  19.101  17.643  1.00 96.40           C  
ATOM    691  NE1 TRP B  88      15.757  18.908  20.616  1.00 96.40           N  
ATOM    692  CH2 TRP B  88      14.705  21.328  18.038  1.00 96.40           C  
ATOM    693  CZ2 TRP B  88      15.355  20.922  19.175  1.00 96.40           C  
ATOM    694  CZ3 TRP B  88      13.937  20.434  17.273  1.00 96.40           C  
ATOM    695  N   ASP B  89      11.058  16.784  17.944  1.00 96.89           N  
ATOM    696  CA  ASP B  89      10.141  17.756  17.357  1.00 96.89           C  
ATOM    697  C   ASP B  89       8.820  17.797  18.124  1.00 96.89           C  
ATOM    698  CB  ASP B  89       9.884  17.430  15.884  1.00 96.89           C  
ATOM    699  O   ASP B  89       8.204  18.857  18.253  1.00 96.89           O  
ATOM    700  CG  ASP B  89      11.064  17.765  14.989  1.00 96.89           C  
ATOM    701  OD1 ASP B  89      11.965  18.515  15.422  1.00 96.89           O  
ATOM    702  OD2 ASP B  89      11.091  17.276  13.839  1.00 96.89           O  
ATOM    703  N   GLN B  90       8.381  16.666  18.586  1.00 96.90           N  
ATOM    704  CA  GLN B  90       7.165  16.626  19.391  1.00 96.90           C  
ATOM    705  C   GLN B  90       7.302  17.492  20.640  1.00 96.90           C  
ATOM    706  CB  GLN B  90       6.829  15.186  19.786  1.00 96.90           C  
ATOM    707  O   GLN B  90       6.399  18.264  20.969  1.00 96.90           O  
ATOM    708  CG  GLN B  90       6.342  14.328  18.626  1.00 96.90           C  
ATOM    709  CD  GLN B  90       6.080  12.890  19.030  1.00 96.90           C  
ATOM    710  NE2 GLN B  90       6.062  11.993  18.051  1.00 96.90           N  
ATOM    711  OE1 GLN B  90       5.896  12.587  20.214  1.00 96.90           O  
ATOM    712  N   GLU B  91       8.516  17.371  21.261  1.00 97.48           N  
ATOM    713  CA  GLU B  91       8.777  18.165  22.457  1.00 97.48           C  
ATOM    714  C   GLU B  91       8.961  19.640  22.111  1.00 97.48           C  
ATOM    715  CB  GLU B  91      10.013  17.640  23.192  1.00 97.48           C  
ATOM    716  O   GLU B  91       8.461  20.516  22.819  1.00 97.48           O  
ATOM    717  CG  GLU B  91      10.227  18.267  24.562  1.00 97.48           C  
ATOM    718  CD  GLU B  91       9.069  18.029  25.518  1.00 97.48           C  
ATOM    719  OE1 GLU B  91       8.895  18.823  26.471  1.00 97.48           O  
ATOM    720  OE2 GLU B  91       8.329  17.041  25.313  1.00 97.48           O  
ATOM    721  N   PHE B  92       9.574  19.881  21.002  1.00 98.02           N  
ATOM    722  CA  PHE B  92       9.840  21.233  20.526  1.00 98.02           C  
ATOM    723  C   PHE B  92       8.539  21.964  20.218  1.00 98.02           C  
ATOM    724  CB  PHE B  92      10.731  21.200  19.281  1.00 98.02           C  
ATOM    725  O   PHE B  92       8.404  23.154  20.513  1.00 98.02           O  
ATOM    726  CG  PHE B  92      10.927  22.547  18.639  1.00 98.02           C  
ATOM    727  CD1 PHE B  92      10.202  22.906  17.509  1.00 98.02           C  
ATOM    728  CD2 PHE B  92      11.836  23.455  19.165  1.00 98.02           C  
ATOM    729  CE1 PHE B  92      10.380  24.152  16.912  1.00 98.02           C  
ATOM    730  CE2 PHE B  92      12.021  24.702  18.574  1.00 98.02           C  
ATOM    731  CZ  PHE B  92      11.292  25.048  17.448  1.00 98.02           C  
ATOM    732  N   LEU B  93       7.559  21.213  19.759  1.00 97.96           N  
ATOM    733  CA  LEU B  93       6.328  21.829  19.276  1.00 97.96           C  
ATOM    734  C   LEU B  93       5.243  21.788  20.346  1.00 97.96           C  
ATOM    735  CB  LEU B  93       5.837  21.125  18.008  1.00 97.96           C  
ATOM    736  O   LEU B  93       4.072  22.047  20.060  1.00 97.96           O  
ATOM    737  CG  LEU B  93       6.661  21.358  16.740  1.00 97.96           C  
ATOM    738  CD1 LEU B  93       6.200  20.421  15.629  1.00 97.96           C  
ATOM    739  CD2 LEU B  93       6.558  22.814  16.297  1.00 97.96           C  
ATOM    740  N   LYS B  94       5.555  21.428  21.588  1.00 96.99           N  
ATOM    741  CA  LYS B  94       4.632  21.570  22.711  1.00 96.99           C  
ATOM    742  C   LYS B  94       4.517  23.027  23.148  1.00 96.99           C  
ATOM    743  CB  LYS B  94       5.082  20.703  23.888  1.00 96.99           C  
ATOM    744  O   LYS B  94       4.955  23.389  24.242  1.00 96.99           O  
ATOM    745  CG  LYS B  94       4.715  19.233  23.751  1.00 96.99           C  
ATOM    746  CD  LYS B  94       5.074  18.448  25.006  1.00 96.99           C  
ATOM    747  CE  LYS B  94       4.753  16.967  24.851  1.00 96.99           C  
ATOM    748  NZ  LYS B  94       5.140  16.187  26.064  1.00 96.99           N  
ATOM    749  N   VAL B  95       4.081  23.868  22.287  1.00 95.44           N  
ATOM    750  CA  VAL B  95       3.901  25.302  22.490  1.00 95.44           C  
ATOM    751  C   VAL B  95       2.418  25.654  22.401  1.00 95.44           C  
ATOM    752  CB  VAL B  95       4.708  26.126  21.461  1.00 95.44           C  
ATOM    753  O   VAL B  95       1.599  24.822  22.005  1.00 95.44           O  
ATOM    754  CG1 VAL B  95       6.206  25.871  21.621  1.00 95.44           C  
ATOM    755  CG2 VAL B  95       4.255  25.794  20.040  1.00 95.44           C  
ATOM    756  N   ASP B  96       2.050  26.817  22.924  1.00 94.40           N  
ATOM    757  CA  ASP B  96       0.660  27.248  22.819  1.00 94.40           C  
ATOM    758  C   ASP B  96       0.258  27.454  21.360  1.00 94.40           C  
ATOM    759  CB  ASP B  96       0.435  28.536  23.613  1.00 94.40           C  
ATOM    760  O   ASP B  96       1.115  27.660  20.498  1.00 94.40           O  
ATOM    761  CG  ASP B  96       1.227  29.713  23.072  1.00 94.40           C  
ATOM    762  OD1 ASP B  96       0.655  30.547  22.337  1.00 94.40           O  
ATOM    763  OD2 ASP B  96       2.435  29.806  23.381  1.00 94.40           O  
ATOM    764  N   GLN B  97      -1.015  27.486  21.008  1.00 97.10           N  
ATOM    765  CA  GLN B  97      -1.549  27.504  19.650  1.00 97.10           C  
ATOM    766  C   GLN B  97      -1.141  28.777  18.915  1.00 97.10           C  
ATOM    767  CB  GLN B  97      -3.073  27.376  19.671  1.00 97.10           C  
ATOM    768  O   GLN B  97      -0.882  28.748  17.710  1.00 97.10           O  
ATOM    769  CG  GLN B  97      -3.570  26.021  20.158  1.00 97.10           C  
ATOM    770  CD  GLN B  97      -5.083  25.904  20.125  1.00 97.10           C  
ATOM    771  NE2 GLN B  97      -5.606  24.822  20.691  1.00 97.10           N  
ATOM    772  OE1 GLN B  97      -5.775  26.779  19.595  1.00 97.10           O  
ATOM    773  N   GLY B  98      -1.019  29.868  19.668  1.00 95.97           N  
ATOM    774  CA  GLY B  98      -0.581  31.112  19.055  1.00 95.97           C  
ATOM    775  C   GLY B  98       0.839  31.048  18.524  1.00 95.97           C  
ATOM    776  O   GLY B  98       1.109  31.490  17.405  1.00 95.97           O  
ATOM    777  N   THR B  99       1.719  30.485  19.379  1.00 96.17           N  
ATOM    778  CA  THR B  99       3.111  30.318  18.977  1.00 96.17           C  
ATOM    779  C   THR B  99       3.222  29.356  17.797  1.00 96.17           C  
ATOM    780  CB  THR B  99       3.973  29.803  20.145  1.00 96.17           C  
ATOM    781  O   THR B  99       3.967  29.612  16.849  1.00 96.17           O  
ATOM    782  CG2 THR B  99       5.440  29.700  19.743  1.00 96.17           C  
ATOM    783  OG1 THR B  99       3.854  30.704  21.252  1.00 96.17           O  
ATOM    784  N   LEU B 100       2.431  28.282  17.844  1.00 98.21           N  
ATOM    785  CA  LEU B 100       2.421  27.307  16.758  1.00 98.21           C  
ATOM    786  C   LEU B 100       1.980  27.955  15.450  1.00 98.21           C  
ATOM    787  CB  LEU B 100       1.496  26.135  17.098  1.00 98.21           C  
ATOM    788  O   LEU B 100       2.586  27.720  14.401  1.00 98.21           O  
ATOM    789  CG  LEU B 100       1.470  24.980  16.096  1.00 98.21           C  
ATOM    790  CD1 LEU B 100       2.878  24.436  15.876  1.00 98.21           C  
ATOM    791  CD2 LEU B 100       0.534  23.876  16.577  1.00 98.21           C  
ATOM    792  N   PHE B 101       1.034  28.795  15.574  1.00 98.08           N  
ATOM    793  CA  PHE B 101       0.533  29.514  14.409  1.00 98.08           C  
ATOM    794  C   PHE B 101       1.621  30.394  13.806  1.00 98.08           C  
ATOM    795  CB  PHE B 101      -0.683  30.367  14.785  1.00 98.08           C  
ATOM    796  O   PHE B 101       1.847  30.369  12.594  1.00 98.08           O  
ATOM    797  CG  PHE B 101      -1.350  31.025  13.607  1.00 98.08           C  
ATOM    798  CD1 PHE B 101      -1.129  32.367  13.326  1.00 98.08           C  
ATOM    799  CD2 PHE B 101      -2.199  30.300  12.781  1.00 98.08           C  
ATOM    800  CE1 PHE B 101      -1.745  32.979  12.236  1.00 98.08           C  
ATOM    801  CE2 PHE B 101      -2.818  30.904  11.690  1.00 98.08           C  
ATOM    802  CZ  PHE B 101      -2.591  32.244  11.420  1.00 98.08           C  
ATOM    803  N   GLU B 102       2.343  31.119  14.637  1.00 96.93           N  
ATOM    804  CA  GLU B 102       3.410  32.000  14.174  1.00 96.93           C  
ATOM    805  C   GLU B 102       4.570  31.201  13.586  1.00 96.93           C  
ATOM    806  CB  GLU B 102       3.909  32.888  15.317  1.00 96.93           C  
ATOM    807  O   GLU B 102       5.211  31.640  12.629  1.00 96.93           O  
ATOM    808  CG  GLU B 102       2.902  33.937  15.765  1.00 96.93           C  
ATOM    809  CD  GLU B 102       2.637  35.002  14.712  1.00 96.93           C  
ATOM    810  OE1 GLU B 102       1.543  35.611  14.728  1.00 96.93           O  
ATOM    811  OE2 GLU B 102       3.529  35.228  13.864  1.00 96.93           O  
ATOM    812  N   LEU B 103       4.782  30.053  14.133  1.00 98.24           N  
ATOM    813  CA  LEU B 103       5.820  29.180  13.595  1.00 98.24           C  
ATOM    814  C   LEU B 103       5.456  28.702  12.194  1.00 98.24           C  
ATOM    815  CB  LEU B 103       6.039  27.977  14.516  1.00 98.24           C  
ATOM    816  O   LEU B 103       6.318  28.629  11.315  1.00 98.24           O  
ATOM    817  CG  LEU B 103       6.900  28.221  15.757  1.00 98.24           C  
ATOM    818  CD1 LEU B 103       6.866  27.002  16.673  1.00 98.24           C  
ATOM    819  CD2 LEU B 103       8.333  28.555  15.357  1.00 98.24           C  
ATOM    820  N   ILE B 104       4.186  28.459  12.005  1.00 98.48           N  
ATOM    821  CA  ILE B 104       3.718  28.034  10.690  1.00 98.48           C  
ATOM    822  C   ILE B 104       3.916  29.164   9.681  1.00 98.48           C  
ATOM    823  CB  ILE B 104       2.234  27.606  10.730  1.00 98.48           C  
ATOM    824  O   ILE B 104       4.440  28.942   8.587  1.00 98.48           O  
ATOM    825  CG1 ILE B 104       2.075  26.302  11.521  1.00 98.48           C  
ATOM    826  CG2 ILE B 104       1.676  27.457   9.311  1.00 98.48           C  
ATOM    827  CD1 ILE B 104       0.628  25.895  11.760  1.00 98.48           C  
ATOM    828  N   LEU B 105       3.603  30.367  10.093  1.00 97.78           N  
ATOM    829  CA  LEU B 105       3.773  31.523   9.219  1.00 97.78           C  
ATOM    830  C   LEU B 105       5.245  31.738   8.883  1.00 97.78           C  
ATOM    831  CB  LEU B 105       3.199  32.780   9.876  1.00 97.78           C  
ATOM    832  O   LEU B 105       5.595  31.952   7.720  1.00 97.78           O  
ATOM    833  CG  LEU B 105       1.684  32.802  10.092  1.00 97.78           C  
ATOM    834  CD1 LEU B 105       1.264  34.101  10.770  1.00 97.78           C  
ATOM    835  CD2 LEU B 105       0.953  32.624   8.766  1.00 97.78           C  
ATOM    836  N   ALA B 106       6.069  31.595   9.924  1.00 97.74           N  
ATOM    837  CA  ALA B 106       7.504  31.797   9.735  1.00 97.74           C  
ATOM    838  C   ALA B 106       8.096  30.715   8.836  1.00 97.74           C  
ATOM    839  CB  ALA B 106       8.220  31.814  11.083  1.00 97.74           C  
ATOM    840  O   ALA B 106       8.861  31.014   7.916  1.00 97.74           O  
ATOM    841  N   ALA B 107       7.674  29.500   9.028  1.00 97.52           N  
ATOM    842  CA  ALA B 107       8.176  28.381   8.235  1.00 97.52           C  
ATOM    843  C   ALA B 107       7.809  28.544   6.763  1.00 97.52           C  
ATOM    844  CB  ALA B 107       7.629  27.061   8.773  1.00 97.52           C  
ATOM    845  O   ALA B 107       8.629  28.279   5.880  1.00 97.52           O  
ATOM    846  N   ASN B 108       6.595  28.991   6.549  1.00 97.27           N  
ATOM    847  CA  ASN B 108       6.151  29.219   5.178  1.00 97.27           C  
ATOM    848  C   ASN B 108       6.902  30.379   4.531  1.00 97.27           C  
ATOM    849  CB  ASN B 108       4.643  29.475   5.137  1.00 97.27           C  
ATOM    850  O   ASN B 108       7.408  30.251   3.414  1.00 97.27           O  
ATOM    851  CG  ASN B 108       4.123  29.683   3.728  1.00 97.27           C  
ATOM    852  ND2 ASN B 108       3.553  30.854   3.473  1.00 97.27           N  
ATOM    853  OD1 ASN B 108       4.233  28.797   2.876  1.00 97.27           O  
ATOM    854  N   TYR B 109       7.010  31.500   5.301  1.00 96.22           N  
ATOM    855  CA  TYR B 109       7.684  32.696   4.808  1.00 96.22           C  
ATOM    856  C   TYR B 109       9.146  32.407   4.490  1.00 96.22           C  
ATOM    857  CB  TYR B 109       7.587  33.829   5.834  1.00 96.22           C  
ATOM    858  O   TYR B 109       9.640  32.774   3.421  1.00 96.22           O  
ATOM    859  CG  TYR B 109       8.419  35.039   5.483  1.00 96.22           C  
ATOM    860  CD1 TYR B 109       9.533  35.388   6.243  1.00 96.22           C  
ATOM    861  CD2 TYR B 109       8.091  35.836   4.391  1.00 96.22           C  
ATOM    862  CE1 TYR B 109      10.301  36.503   5.924  1.00 96.22           C  
ATOM    863  CE2 TYR B 109       8.852  36.954   4.063  1.00 96.22           C  
ATOM    864  OH  TYR B 109      10.710  38.384   4.513  1.00 96.22           O  
ATOM    865  CZ  TYR B 109       9.953  37.278   4.833  1.00 96.22           C  
ATOM    866  N   LEU B 110       9.824  31.617   5.369  1.00 96.07           N  
ATOM    867  CA  LEU B 110      11.245  31.324   5.215  1.00 96.07           C  
ATOM    868  C   LEU B 110      11.453  30.071   4.372  1.00 96.07           C  
ATOM    869  CB  LEU B 110      11.907  31.148   6.584  1.00 96.07           C  
ATOM    870  O   LEU B 110      12.590  29.699   4.074  1.00 96.07           O  
ATOM    871  CG  LEU B 110      11.978  32.393   7.469  1.00 96.07           C  
ATOM    872  CD1 LEU B 110      12.473  32.026   8.864  1.00 96.07           C  
ATOM    873  CD2 LEU B 110      12.881  33.447   6.836  1.00 96.07           C  
ATOM    874  N   ASP B 111      10.451  29.495   3.941  1.00 94.65           N  
ATOM    875  CA  ASP B 111      10.442  28.310   3.088  1.00 94.65           C  
ATOM    876  C   ASP B 111      11.298  27.196   3.685  1.00 94.65           C  
ATOM    877  CB  ASP B 111      10.936  28.658   1.682  1.00 94.65           C  
ATOM    878  O   ASP B 111      12.168  26.644   3.008  1.00 94.65           O  
ATOM    879  CG  ASP B 111      10.583  27.600   0.651  1.00 94.65           C  
ATOM    880  OD1 ASP B 111       9.863  26.636   0.988  1.00 94.65           O  
ATOM    881  OD2 ASP B 111      11.032  27.730  -0.508  1.00 94.65           O  
ATOM    882  N   ILE B 112      10.991  26.890   4.922  1.00 95.04           N  
ATOM    883  CA  ILE B 112      11.602  25.745   5.587  1.00 95.04           C  
ATOM    884  C   ILE B 112      10.631  24.567   5.582  1.00 95.04           C  
ATOM    885  CB  ILE B 112      12.020  26.089   7.034  1.00 95.04           C  
ATOM    886  O   ILE B 112       9.853  24.391   6.522  1.00 95.04           O  
ATOM    887  CG1 ILE B 112      12.879  27.358   7.054  1.00 95.04           C  
ATOM    888  CG2 ILE B 112      12.765  24.914   7.674  1.00 95.04           C  
ATOM    889  CD1 ILE B 112      13.191  27.872   8.453  1.00 95.04           C  
ATOM    890  N   LYS B 113      10.770  23.667   4.678  1.00 92.67           N  
ATOM    891  CA  LYS B 113       9.784  22.632   4.377  1.00 92.67           C  
ATOM    892  C   LYS B 113       9.639  21.657   5.542  1.00 92.67           C  
ATOM    893  CB  LYS B 113      10.171  21.875   3.106  1.00 92.67           C  
ATOM    894  O   LYS B 113       8.523  21.284   5.911  1.00 92.67           O  
ATOM    895  CG  LYS B 113      10.002  22.684   1.828  1.00 92.67           C  
ATOM    896  CD  LYS B 113      10.256  21.834   0.590  1.00 92.67           C  
ATOM    897  CE  LYS B 113      10.082  22.641  -0.689  1.00 92.67           C  
ATOM    898  NZ  LYS B 113      10.435  21.842  -1.901  1.00 92.67           N  
ATOM    899  N   GLY B 114      10.772  21.266   6.120  1.00 93.35           N  
ATOM    900  CA  GLY B 114      10.729  20.340   7.239  1.00 93.35           C  
ATOM    901  C   GLY B 114       9.942  20.869   8.423  1.00 93.35           C  
ATOM    902  O   GLY B 114       9.097  20.165   8.979  1.00 93.35           O  
ATOM    903  N   LEU B 115      10.204  22.145   8.745  1.00 95.95           N  
ATOM    904  CA  LEU B 115       9.508  22.772   9.864  1.00 95.95           C  
ATOM    905  C   LEU B 115       8.029  22.960   9.548  1.00 95.95           C  
ATOM    906  CB  LEU B 115      10.146  24.122  10.203  1.00 95.95           C  
ATOM    907  O   LEU B 115       7.171  22.713  10.399  1.00 95.95           O  
ATOM    908  CG  LEU B 115       9.529  24.888  11.373  1.00 95.95           C  
ATOM    909  CD1 LEU B 115       9.550  24.034  12.636  1.00 95.95           C  
ATOM    910  CD2 LEU B 115      10.265  26.204  11.599  1.00 95.95           C  
ATOM    911  N   LEU B 116       7.756  23.335   8.305  1.00 96.18           N  
ATOM    912  CA  LEU B 116       6.368  23.509   7.890  1.00 96.18           C  
ATOM    913  C   LEU B 116       5.607  22.190   7.973  1.00 96.18           C  
ATOM    914  CB  LEU B 116       6.300  24.062   6.464  1.00 96.18           C  
ATOM    915  O   LEU B 116       4.483  22.148   8.477  1.00 96.18           O  
ATOM    916  CG  LEU B 116       4.908  24.421   5.942  1.00 96.18           C  
ATOM    917  CD1 LEU B 116       4.266  25.481   6.831  1.00 96.18           C  
ATOM    918  CD2 LEU B 116       4.986  24.902   4.497  1.00 96.18           C  
ATOM    919  N   ASP B 117       6.209  21.177   7.603  1.00 94.28           N  
ATOM    920  CA  ASP B 117       5.597  19.852   7.602  1.00 94.28           C  
ATOM    921  C   ASP B 117       5.259  19.403   9.022  1.00 94.28           C  
ATOM    922  CB  ASP B 117       6.522  18.833   6.934  1.00 94.28           C  
ATOM    923  O   ASP B 117       4.119  19.029   9.306  1.00 94.28           O  
ATOM    924  CG  ASP B 117       5.880  17.467   6.770  1.00 94.28           C  
ATOM    925  OD1 ASP B 117       4.836  17.361   6.091  1.00 94.28           O  
ATOM    926  OD2 ASP B 117       6.422  16.488   7.328  1.00 94.28           O  
ATOM    927  N   VAL B 118       6.171  19.474   9.932  1.00 96.38           N  
ATOM    928  CA  VAL B 118       5.974  18.959  11.283  1.00 96.38           C  
ATOM    929  C   VAL B 118       4.966  19.832  12.027  1.00 96.38           C  
ATOM    930  CB  VAL B 118       7.305  18.897  12.066  1.00 96.38           C  
ATOM    931  O   VAL B 118       4.190  19.334  12.846  1.00 96.38           O  
ATOM    932  CG1 VAL B 118       8.217  17.813  11.494  1.00 96.38           C  
ATOM    933  CG2 VAL B 118       8.003  20.256  12.041  1.00 96.38           C  
ATOM    934  N   THR B 119       4.969  21.165  11.735  1.00 98.14           N  
ATOM    935  CA  THR B 119       3.992  22.040  12.374  1.00 98.14           C  
ATOM    936  C   THR B 119       2.582  21.725  11.883  1.00 98.14           C  
ATOM    937  CB  THR B 119       4.312  23.522  12.108  1.00 98.14           C  
ATOM    938  O   THR B 119       1.639  21.681  12.675  1.00 98.14           O  
ATOM    939  CG2 THR B 119       5.605  23.939  12.802  1.00 98.14           C  
ATOM    940  OG1 THR B 119       4.452  23.730  10.697  1.00 98.14           O  
ATOM    941  N   CYS B 120       2.474  21.448  10.600  1.00 97.67           N  
ATOM    942  CA  CYS B 120       1.178  21.085  10.038  1.00 97.67           C  
ATOM    943  C   CYS B 120       0.697  19.750  10.594  1.00 97.67           C  
ATOM    944  CB  CYS B 120       1.256  21.014   8.513  1.00 97.67           C  
ATOM    945  O   CYS B 120      -0.473  19.606  10.951  1.00 97.67           O  
ATOM    946  SG  CYS B 120       1.386  22.629   7.715  1.00 97.67           S  
ATOM    947  N   LYS B 121       1.574  18.821  10.687  1.00 97.65           N  
ATOM    948  CA  LYS B 121       1.227  17.523  11.257  1.00 97.65           C  
ATOM    949  C   LYS B 121       0.773  17.662  12.707  1.00 97.65           C  
ATOM    950  CB  LYS B 121       2.415  16.564  11.170  1.00 97.65           C  
ATOM    951  O   LYS B 121      -0.171  16.994  13.134  1.00 97.65           O  
ATOM    952  CG  LYS B 121       2.681  16.033   9.769  1.00 97.65           C  
ATOM    953  CD  LYS B 121       3.875  15.087   9.746  1.00 97.65           C  
ATOM    954  CE  LYS B 121       4.153  14.569   8.342  1.00 97.65           C  
ATOM    955  NZ  LYS B 121       5.359  13.689   8.304  1.00 97.65           N  
ATOM    956  N   THR B 122       1.416  18.523  13.405  1.00 98.36           N  
ATOM    957  CA  THR B 122       1.069  18.745  14.805  1.00 98.36           C  
ATOM    958  C   THR B 122      -0.355  19.278  14.931  1.00 98.36           C  
ATOM    959  CB  THR B 122       2.049  19.726  15.474  1.00 98.36           C  
ATOM    960  O   THR B 122      -1.124  18.814  15.775  1.00 98.36           O  
ATOM    961  CG2 THR B 122       1.708  19.925  16.947  1.00 98.36           C  
ATOM    962  OG1 THR B 122       3.381  19.208  15.370  1.00 98.36           O  
ATOM    963  N   VAL B 123      -0.689  20.217  14.054  1.00 98.60           N  
ATOM    964  CA  VAL B 123      -2.049  20.747  14.070  1.00 98.60           C  
ATOM    965  C   VAL B 123      -3.034  19.655  13.660  1.00 98.60           C  
ATOM    966  CB  VAL B 123      -2.192  21.971  13.138  1.00 98.60           C  
ATOM    967  O   VAL B 123      -4.088  19.496  14.281  1.00 98.60           O  
ATOM    968  CG1 VAL B 123      -3.630  22.487  13.141  1.00 98.60           C  
ATOM    969  CG2 VAL B 123      -1.224  23.076  13.556  1.00 98.60           C  
ATOM    970  N   ALA B 124      -2.656  18.915  12.701  1.00 98.46           N  
ATOM    971  CA  ALA B 124      -3.512  17.827  12.234  1.00 98.46           C  
ATOM    972  C   ALA B 124      -3.801  16.836  13.357  1.00 98.46           C  
ATOM    973  CB  ALA B 124      -2.865  17.112  11.050  1.00 98.46           C  
ATOM    974  O   ALA B 124      -4.934  16.374  13.510  1.00 98.46           O  
ATOM    975  N   ASN B 125      -2.822  16.538  14.165  1.00 98.03           N  
ATOM    976  CA  ASN B 125      -2.981  15.605  15.275  1.00 98.03           C  
ATOM    977  C   ASN B 125      -3.946  16.144  16.327  1.00 98.03           C  
ATOM    978  CB  ASN B 125      -1.625  15.289  15.910  1.00 98.03           C  
ATOM    979  O   ASN B 125      -4.545  15.374  17.079  1.00 98.03           O  
ATOM    980  CG  ASN B 125      -0.835  14.264  15.120  1.00 98.03           C  
ATOM    981  ND2 ASN B 125       0.481  14.264  15.299  1.00 98.03           N  
ATOM    982  OD1 ASN B 125      -1.402  13.480  14.356  1.00 98.03           O  
ATOM    983  N   MET B 126      -4.069  17.496  16.346  1.00 97.83           N  
ATOM    984  CA  MET B 126      -5.002  18.102  17.290  1.00 97.83           C  
ATOM    985  C   MET B 126      -6.442  17.939  16.813  1.00 97.83           C  
ATOM    986  CB  MET B 126      -4.682  19.585  17.488  1.00 97.83           C  
ATOM    987  O   MET B 126      -7.380  18.080  17.599  1.00 97.83           O  
ATOM    988  CG  MET B 126      -3.335  19.838  18.145  1.00 97.83           C  
ATOM    989  SD  MET B 126      -2.967  21.627  18.327  1.00 97.83           S  
ATOM    990  CE  MET B 126      -1.238  21.544  18.870  1.00 97.83           C  
ATOM    991  N   ILE B 127      -6.572  17.588  15.534  1.00 98.46           N  
ATOM    992  CA  ILE B 127      -7.893  17.490  14.924  1.00 98.46           C  
ATOM    993  C   ILE B 127      -8.302  16.023  14.811  1.00 98.46           C  
ATOM    994  CB  ILE B 127      -7.926  18.164  13.534  1.00 98.46           C  
ATOM    995  O   ILE B 127      -9.448  15.668  15.097  1.00 98.46           O  
ATOM    996  CG1 ILE B 127      -7.558  19.648  13.651  1.00 98.46           C  
ATOM    997  CG2 ILE B 127      -9.301  17.990  12.882  1.00 98.46           C  
ATOM    998  CD1 ILE B 127      -7.242  20.314  12.319  1.00 98.46           C  
ATOM    999  N   LYS B 128      -7.428  15.158  14.539  1.00 97.56           N  
ATOM   1000  CA  LYS B 128      -7.673  13.748  14.247  1.00 97.56           C  
ATOM   1001  C   LYS B 128      -8.385  13.061  15.408  1.00 97.56           C  
ATOM   1002  CB  LYS B 128      -6.359  13.028  13.939  1.00 97.56           C  
ATOM   1003  O   LYS B 128      -7.999  13.229  16.567  1.00 97.56           O  
ATOM   1004  CG  LYS B 128      -5.898  13.172  12.496  1.00 97.56           C  
ATOM   1005  CD  LYS B 128      -4.667  12.321  12.214  1.00 97.56           C  
ATOM   1006  CE  LYS B 128      -4.328  12.299  10.730  1.00 97.56           C  
ATOM   1007  NZ  LYS B 128      -3.099  11.496  10.454  1.00 97.56           N  
ATOM   1008  N   GLY B 129      -9.463  12.377  15.075  1.00 95.62           N  
ATOM   1009  CA  GLY B 129     -10.168  11.548  16.039  1.00 95.62           C  
ATOM   1010  C   GLY B 129     -11.125  12.335  16.915  1.00 95.62           C  
ATOM   1011  O   GLY B 129     -11.750  11.776  17.819  1.00 95.62           O  
ATOM   1012  N   LYS B 130     -11.283  13.552  16.748  1.00 97.30           N  
ATOM   1013  CA  LYS B 130     -12.160  14.383  17.569  1.00 97.30           C  
ATOM   1014  C   LYS B 130     -13.483  14.653  16.860  1.00 97.30           C  
ATOM   1015  CB  LYS B 130     -11.474  15.704  17.920  1.00 97.30           C  
ATOM   1016  O   LYS B 130     -13.548  14.642  15.628  1.00 97.30           O  
ATOM   1017  CG  LYS B 130     -10.259  15.550  18.822  1.00 97.30           C  
ATOM   1018  CD  LYS B 130      -9.681  16.903  19.217  1.00 97.30           C  
ATOM   1019  CE  LYS B 130      -8.468  16.751  20.125  1.00 97.30           C  
ATOM   1020  NZ  LYS B 130      -7.865  18.073  20.471  1.00 97.30           N  
ATOM   1021  N   THR B 131     -14.600  14.803  17.646  1.00 96.54           N  
ATOM   1022  CA  THR B 131     -15.901  15.188  17.110  1.00 96.54           C  
ATOM   1023  C   THR B 131     -15.919  16.670  16.747  1.00 96.54           C  
ATOM   1024  CB  THR B 131     -17.030  14.889  18.114  1.00 96.54           C  
ATOM   1025  O   THR B 131     -15.061  17.434  17.192  1.00 96.54           O  
ATOM   1026  CG2 THR B 131     -17.006  13.427  18.549  1.00 96.54           C  
ATOM   1027  OG1 THR B 131     -16.869  15.723  19.268  1.00 96.54           O  
ATOM   1028  N   PRO B 132     -16.847  17.092  15.925  1.00 96.68           N  
ATOM   1029  CA  PRO B 132     -16.938  18.512  15.576  1.00 96.68           C  
ATOM   1030  C   PRO B 132     -17.020  19.417  16.803  1.00 96.68           C  
ATOM   1031  CB  PRO B 132     -18.226  18.590  14.752  1.00 96.68           C  
ATOM   1032  O   PRO B 132     -16.372  20.466  16.845  1.00 96.68           O  
ATOM   1033  CG  PRO B 132     -18.393  17.222  14.173  1.00 96.68           C  
ATOM   1034  CD  PRO B 132     -17.885  16.218  15.167  1.00 96.68           C  
ATOM   1035  N   GLU B 133     -17.723  18.980  17.856  1.00 97.07           N  
ATOM   1036  CA  GLU B 133     -17.856  19.771  19.076  1.00 97.07           C  
ATOM   1037  C   GLU B 133     -16.529  19.858  19.824  1.00 97.07           C  
ATOM   1038  CB  GLU B 133     -18.935  19.179  19.986  1.00 97.07           C  
ATOM   1039  O   GLU B 133     -16.164  20.921  20.331  1.00 97.07           O  
ATOM   1040  CG  GLU B 133     -20.350  19.351  19.453  1.00 97.07           C  
ATOM   1041  CD  GLU B 133     -20.716  18.334  18.384  1.00 97.07           C  
ATOM   1042  OE1 GLU B 133     -21.741  18.525  17.690  1.00 97.07           O  
ATOM   1043  OE2 GLU B 133     -19.973  17.338  18.239  1.00 97.07           O  
ATOM   1044  N   GLU B 134     -15.826  18.757  19.852  1.00 98.16           N  
ATOM   1045  CA  GLU B 134     -14.520  18.745  20.504  1.00 98.16           C  
ATOM   1046  C   GLU B 134     -13.531  19.652  19.778  1.00 98.16           C  
ATOM   1047  CB  GLU B 134     -13.969  17.318  20.577  1.00 98.16           C  
ATOM   1048  O   GLU B 134     -12.749  20.362  20.413  1.00 98.16           O  
ATOM   1049  CG  GLU B 134     -14.693  16.430  21.578  1.00 98.16           C  
ATOM   1050  CD  GLU B 134     -14.271  14.971  21.500  1.00 98.16           C  
ATOM   1051  OE1 GLU B 134     -14.441  14.236  22.499  1.00 98.16           O  
ATOM   1052  OE2 GLU B 134     -13.766  14.560  20.432  1.00 98.16           O  
ATOM   1053  N   ILE B 135     -13.651  19.690  18.475  1.00 98.51           N  
ATOM   1054  CA  ILE B 135     -12.779  20.544  17.676  1.00 98.51           C  
ATOM   1055  C   ILE B 135     -13.114  22.011  17.934  1.00 98.51           C  
ATOM   1056  CB  ILE B 135     -12.901  20.224  16.169  1.00 98.51           C  
ATOM   1057  O   ILE B 135     -12.217  22.834  18.133  1.00 98.51           O  
ATOM   1058  CG1 ILE B 135     -12.458  18.783  15.892  1.00 98.51           C  
ATOM   1059  CG2 ILE B 135     -12.083  21.218  15.338  1.00 98.51           C  
ATOM   1060  CD1 ILE B 135     -12.722  18.317  14.466  1.00 98.51           C  
ATOM   1061  N   ARG B 136     -14.409  22.365  18.027  1.00 98.16           N  
ATOM   1062  CA  ARG B 136     -14.837  23.732  18.305  1.00 98.16           C  
ATOM   1063  C   ARG B 136     -14.321  24.202  19.661  1.00 98.16           C  
ATOM   1064  CB  ARG B 136     -16.363  23.838  18.259  1.00 98.16           C  
ATOM   1065  O   ARG B 136     -13.861  25.337  19.797  1.00 98.16           O  
ATOM   1066  CG  ARG B 136     -16.943  23.776  16.855  1.00 98.16           C  
ATOM   1067  CD  ARG B 136     -18.462  23.869  16.868  1.00 98.16           C  
ATOM   1068  NE  ARG B 136     -19.028  23.633  15.543  1.00 98.16           N  
ATOM   1069  NH1 ARG B 136     -20.449  21.944  16.223  1.00 98.16           N  
ATOM   1070  NH2 ARG B 136     -20.403  22.594  14.025  1.00 98.16           N  
ATOM   1071  CZ  ARG B 136     -19.959  22.724  15.267  1.00 98.16           C  
ATOM   1072  N   LYS B 137     -14.341  23.292  20.634  1.00 96.84           N  
ATOM   1073  CA  LYS B 137     -13.875  23.619  21.979  1.00 96.84           C  
ATOM   1074  C   LYS B 137     -12.359  23.798  22.007  1.00 96.84           C  
ATOM   1075  CB  LYS B 137     -14.292  22.532  22.970  1.00 96.84           C  
ATOM   1076  O   LYS B 137     -11.853  24.750  22.603  1.00 96.84           O  
ATOM   1077  CG  LYS B 137     -14.048  22.897  24.427  1.00 96.84           C  
ATOM   1078  CD  LYS B 137     -14.537  21.802  25.367  1.00 96.84           C  
ATOM   1079  CE  LYS B 137     -14.219  22.129  26.820  1.00 96.84           C  
ATOM   1080  NZ  LYS B 137     -14.691  21.055  27.745  1.00 96.84           N  
ATOM   1081  N   THR B 138     -11.634  22.985  21.267  1.00 97.02           N  
ATOM   1082  CA  THR B 138     -10.176  22.996  21.260  1.00 97.02           C  
ATOM   1083  C   THR B 138      -9.647  24.286  20.639  1.00 97.02           C  
ATOM   1084  CB  THR B 138      -9.612  21.786  20.493  1.00 97.02           C  
ATOM   1085  O   THR B 138      -8.690  24.877  21.144  1.00 97.02           O  
ATOM   1086  CG2 THR B 138      -8.087  21.805  20.479  1.00 97.02           C  
ATOM   1087  OG1 THR B 138     -10.057  20.578  21.122  1.00 97.02           O  
ATOM   1088  N   PHE B 139     -10.347  24.799  19.589  1.00 97.95           N  
ATOM   1089  CA  PHE B 139      -9.818  25.937  18.845  1.00 97.95           C  
ATOM   1090  C   PHE B 139     -10.692  27.169  19.046  1.00 97.95           C  
ATOM   1091  CB  PHE B 139      -9.715  25.604  17.353  1.00 97.95           C  
ATOM   1092  O   PHE B 139     -10.477  28.200  18.406  1.00 97.95           O  
ATOM   1093  CG  PHE B 139      -8.777  24.467  17.048  1.00 97.95           C  
ATOM   1094  CD1 PHE B 139      -7.411  24.599  17.260  1.00 97.95           C  
ATOM   1095  CD2 PHE B 139      -9.263  23.266  16.549  1.00 97.95           C  
ATOM   1096  CE1 PHE B 139      -6.540  23.549  16.979  1.00 97.95           C  
ATOM   1097  CE2 PHE B 139      -8.400  22.211  16.265  1.00 97.95           C  
ATOM   1098  CZ  PHE B 139      -7.039  22.355  16.480  1.00 97.95           C  
ATOM   1099  N   ASN B 140     -11.641  27.027  19.946  1.00 96.50           N  
ATOM   1100  CA  ASN B 140     -12.552  28.117  20.275  1.00 96.50           C  
ATOM   1101  C   ASN B 140     -13.248  28.662  19.031  1.00 96.50           C  
ATOM   1102  CB  ASN B 140     -11.806  29.239  21.001  1.00 96.50           C  
ATOM   1103  O   ASN B 140     -13.206  29.865  18.768  1.00 96.50           O  
ATOM   1104  CG  ASN B 140     -12.743  30.252  21.630  1.00 96.50           C  
ATOM   1105  ND2 ASN B 140     -12.317  31.508  21.673  1.00 96.50           N  
ATOM   1106  OD1 ASN B 140     -13.841  29.907  22.075  1.00 96.50           O  
ATOM   1107  N   ILE B 141     -14.001  27.779  18.447  1.00 97.45           N  
ATOM   1108  CA  ILE B 141     -14.687  28.123  17.206  1.00 97.45           C  
ATOM   1109  C   ILE B 141     -16.197  28.116  17.433  1.00 97.45           C  
ATOM   1110  CB  ILE B 141     -14.312  27.152  16.065  1.00 97.45           C  
ATOM   1111  O   ILE B 141     -16.736  27.185  18.037  1.00 97.45           O  
ATOM   1112  CG1 ILE B 141     -12.799  27.180  15.816  1.00 97.45           C  
ATOM   1113  CG2 ILE B 141     -15.084  27.497  14.787  1.00 97.45           C  
ATOM   1114  CD1 ILE B 141     -12.298  26.053  14.923  1.00 97.45           C  
ATOM   1115  N   LYS B 142     -16.811  29.094  16.927  1.00 95.59           N  
ATOM   1116  CA  LYS B 142     -18.268  29.158  16.994  1.00 95.59           C  
ATOM   1117  C   LYS B 142     -18.904  28.499  15.773  1.00 95.59           C  
ATOM   1118  CB  LYS B 142     -18.738  30.609  17.110  1.00 95.59           C  
ATOM   1119  O   LYS B 142     -18.411  28.649  14.653  1.00 95.59           O  
ATOM   1120  CG  LYS B 142     -18.372  31.274  18.428  1.00 95.59           C  
ATOM   1121  CD  LYS B 142     -18.970  32.671  18.534  1.00 95.59           C  
ATOM   1122  CE  LYS B 142     -18.575  33.353  19.837  1.00 95.59           C  
ATOM   1123  NZ  LYS B 142     -19.140  34.731  19.936  1.00 95.59           N  
ATOM   1124  N   ASN B 143     -19.975  27.746  16.056  1.00 96.25           N  
ATOM   1125  CA  ASN B 143     -20.726  27.148  14.957  1.00 96.25           C  
ATOM   1126  C   ASN B 143     -21.548  28.192  14.206  1.00 96.25           C  
ATOM   1127  CB  ASN B 143     -21.634  26.030  15.474  1.00 96.25           C  
ATOM   1128  O   ASN B 143     -22.550  28.688  14.722  1.00 96.25           O  
ATOM   1129  CG  ASN B 143     -22.372  25.314  14.360  1.00 96.25           C  
ATOM   1130  ND2 ASN B 143     -23.166  24.313  14.722  1.00 96.25           N  
ATOM   1131  OD1 ASN B 143     -22.229  25.658  13.184  1.00 96.25           O  
ATOM   1132  N   ASP B 144     -21.136  28.510  13.035  1.00 97.02           N  
ATOM   1133  CA  ASP B 144     -21.817  29.566  12.292  1.00 97.02           C  
ATOM   1134  C   ASP B 144     -22.710  28.981  11.201  1.00 97.02           C  
ATOM   1135  CB  ASP B 144     -20.800  30.531  11.678  1.00 97.02           C  
ATOM   1136  O   ASP B 144     -23.125  29.692  10.284  1.00 97.02           O  
ATOM   1137  CG  ASP B 144     -19.834  29.848  10.726  1.00 97.02           C  
ATOM   1138  OD1 ASP B 144     -19.890  28.608  10.586  1.00 97.02           O  
ATOM   1139  OD2 ASP B 144     -19.008  30.558  10.112  1.00 97.02           O  
ATOM   1140  N   PHE B 145     -23.025  27.774  11.214  1.00 96.60           N  
ATOM   1141  CA  PHE B 145     -23.961  27.144  10.291  1.00 96.60           C  
ATOM   1142  C   PHE B 145     -25.400  27.467  10.676  1.00 96.60           C  
ATOM   1143  CB  PHE B 145     -23.753  25.627  10.263  1.00 96.60           C  
ATOM   1144  O   PHE B 145     -25.736  27.513  11.861  1.00 96.60           O  
ATOM   1145  CG  PHE B 145     -22.505  25.199   9.538  1.00 96.60           C  
ATOM   1146  CD1 PHE B 145     -22.393  25.361   8.163  1.00 96.60           C  
ATOM   1147  CD2 PHE B 145     -21.443  24.635  10.233  1.00 96.60           C  
ATOM   1148  CE1 PHE B 145     -21.239  24.966   7.489  1.00 96.60           C  
ATOM   1149  CE2 PHE B 145     -20.287  24.238   9.567  1.00 96.60           C  
ATOM   1150  CZ  PHE B 145     -20.187  24.403   8.195  1.00 96.60           C  
ATOM   1151  N   THR B 146     -26.213  27.690   9.619  1.00 96.84           N  
ATOM   1152  CA  THR B 146     -27.646  27.652   9.886  1.00 96.84           C  
ATOM   1153  C   THR B 146     -28.116  26.218  10.112  1.00 96.84           C  
ATOM   1154  CB  THR B 146     -28.447  28.281   8.731  1.00 96.84           C  
ATOM   1155  O   THR B 146     -27.409  25.266   9.772  1.00 96.84           O  
ATOM   1156  CG2 THR B 146     -27.969  29.699   8.439  1.00 96.84           C  
ATOM   1157  OG1 THR B 146     -28.283  27.482   7.553  1.00 96.84           O  
ATOM   1158  N   GLU B 147     -29.341  26.100  10.753  1.00 94.76           N  
ATOM   1159  CA  GLU B 147     -29.866  24.761  11.006  1.00 94.76           C  
ATOM   1160  C   GLU B 147     -29.982  23.960   9.712  1.00 94.76           C  
ATOM   1161  CB  GLU B 147     -31.228  24.840  11.700  1.00 94.76           C  
ATOM   1162  O   GLU B 147     -29.651  22.773   9.679  1.00 94.76           O  
ATOM   1163  CG  GLU B 147     -31.150  25.239  13.166  1.00 94.76           C  
ATOM   1164  CD  GLU B 147     -32.502  25.242  13.861  1.00 94.76           C  
ATOM   1165  OE1 GLU B 147     -32.560  25.540  15.075  1.00 94.76           O  
ATOM   1166  OE2 GLU B 147     -33.512  24.944  13.185  1.00 94.76           O  
ATOM   1167  N   GLU B 148     -30.368  24.592   8.661  1.00 95.53           N  
ATOM   1168  CA  GLU B 148     -30.539  23.940   7.365  1.00 95.53           C  
ATOM   1169  C   GLU B 148     -29.193  23.552   6.761  1.00 95.53           C  
ATOM   1170  CB  GLU B 148     -31.305  24.851   6.402  1.00 95.53           C  
ATOM   1171  O   GLU B 148     -29.039  22.450   6.231  1.00 95.53           O  
ATOM   1172  CG  GLU B 148     -32.789  24.970   6.718  1.00 95.53           C  
ATOM   1173  CD  GLU B 148     -33.479  26.084   5.947  1.00 95.53           C  
ATOM   1174  OE1 GLU B 148     -34.671  26.358   6.212  1.00 95.53           O  
ATOM   1175  OE2 GLU B 148     -32.822  26.687   5.069  1.00 95.53           O  
ATOM   1176  N   GLU B 149     -28.224  24.443   6.904  1.00 94.34           N  
ATOM   1177  CA  GLU B 149     -26.896  24.183   6.357  1.00 94.34           C  
ATOM   1178  C   GLU B 149     -26.218  23.023   7.081  1.00 94.34           C  
ATOM   1179  CB  GLU B 149     -26.023  25.438   6.443  1.00 94.34           C  
ATOM   1180  O   GLU B 149     -25.645  22.137   6.444  1.00 94.34           O  
ATOM   1181  CG  GLU B 149     -26.434  26.540   5.477  1.00 94.34           C  
ATOM   1182  CD  GLU B 149     -25.702  27.851   5.716  1.00 94.34           C  
ATOM   1183  OE1 GLU B 149     -25.582  28.660   4.768  1.00 94.34           O  
ATOM   1184  OE2 GLU B 149     -25.245  28.071   6.860  1.00 94.34           O  
ATOM   1185  N   GLU B 150     -26.359  23.045   8.387  1.00 93.77           N  
ATOM   1186  CA  GLU B 150     -25.753  21.985   9.187  1.00 93.77           C  
ATOM   1187  C   GLU B 150     -26.394  20.633   8.888  1.00 93.77           C  
ATOM   1188  CB  GLU B 150     -25.871  22.304  10.680  1.00 93.77           C  
ATOM   1189  O   GLU B 150     -25.700  19.618   8.796  1.00 93.77           O  
ATOM   1190  CG  GLU B 150     -25.080  21.362  11.575  1.00 93.77           C  
ATOM   1191  CD  GLU B 150     -25.022  21.817  13.024  1.00 93.77           C  
ATOM   1192  OE1 GLU B 150     -24.380  21.130  13.851  1.00 93.77           O  
ATOM   1193  OE2 GLU B 150     -25.624  22.869  13.335  1.00 93.77           O  
ATOM   1194  N   ALA B 151     -27.720  20.645   8.708  1.00 93.78           N  
ATOM   1195  CA  ALA B 151     -28.440  19.415   8.390  1.00 93.78           C  
ATOM   1196  C   ALA B 151     -27.999  18.853   7.042  1.00 93.78           C  
ATOM   1197  CB  ALA B 151     -29.946  19.664   8.393  1.00 93.78           C  
ATOM   1198  O   ALA B 151     -27.867  17.637   6.881  1.00 93.78           O  
ATOM   1199  N   GLN B 152     -27.723  19.690   6.125  1.00 92.49           N  
ATOM   1200  CA  GLN B 152     -27.277  19.267   4.802  1.00 92.49           C  
ATOM   1201  C   GLN B 152     -25.903  18.607   4.869  1.00 92.49           C  
ATOM   1202  CB  GLN B 152     -27.242  20.456   3.841  1.00 92.49           C  
ATOM   1203  O   GLN B 152     -25.686  17.550   4.274  1.00 92.49           O  
ATOM   1204  CG  GLN B 152     -26.865  20.083   2.414  1.00 92.49           C  
ATOM   1205  CD  GLN B 152     -27.828  19.090   1.792  1.00 92.49           C  
ATOM   1206  NE2 GLN B 152     -27.326  18.272   0.873  1.00 92.49           N  
ATOM   1207  OE1 GLN B 152     -29.014  19.056   2.136  1.00 92.49           O  
ATOM   1208  N   VAL B 153     -24.997  19.221   5.641  1.00 91.70           N  
ATOM   1209  CA  VAL B 153     -23.655  18.660   5.763  1.00 91.70           C  
ATOM   1210  C   VAL B 153     -23.716  17.330   6.510  1.00 91.70           C  
ATOM   1211  CB  VAL B 153     -22.696  19.634   6.485  1.00 91.70           C  
ATOM   1212  O   VAL B 153     -23.037  16.370   6.137  1.00 91.70           O  
ATOM   1213  CG1 VAL B 153     -21.308  19.014   6.632  1.00 91.70           C  
ATOM   1214  CG2 VAL B 153     -22.616  20.960   5.732  1.00 91.70           C  
ATOM   1215  N   ARG B 154     -24.620  17.292   7.449  1.00 92.40           N  
ATOM   1216  CA  ARG B 154     -24.788  16.057   8.207  1.00 92.40           C  
ATOM   1217  C   ARG B 154     -25.337  14.942   7.322  1.00 92.40           C  
ATOM   1218  CB  ARG B 154     -25.715  16.281   9.403  1.00 92.40           C  
ATOM   1219  O   ARG B 154     -24.922  13.787   7.441  1.00 92.40           O  
ATOM   1220  CG  ARG B 154     -25.015  16.847  10.628  1.00 92.40           C  
ATOM   1221  CD  ARG B 154     -25.922  16.841  11.850  1.00 92.40           C  
ATOM   1222  NE  ARG B 154     -25.349  17.610  12.951  1.00 92.40           N  
ATOM   1223  NH1 ARG B 154     -27.371  18.439  13.699  1.00 92.40           N  
ATOM   1224  NH2 ARG B 154     -25.427  19.010  14.770  1.00 92.40           N  
ATOM   1225  CZ  ARG B 154     -26.050  18.351  13.804  1.00 92.40           C  
ATOM   1226  N   LYS B 155     -26.198  15.260   6.449  1.00 90.35           N  
ATOM   1227  CA  LYS B 155     -26.762  14.281   5.524  1.00 90.35           C  
ATOM   1228  C   LYS B 155     -25.696  13.747   4.572  1.00 90.35           C  
ATOM   1229  CB  LYS B 155     -27.914  14.896   4.728  1.00 90.35           C  
ATOM   1230  O   LYS B 155     -25.637  12.543   4.311  1.00 90.35           O  
ATOM   1231  CG  LYS B 155     -28.698  13.891   3.898  1.00 90.35           C  
ATOM   1232  CD  LYS B 155     -29.856  14.555   3.163  1.00 90.35           C  
ATOM   1233  CE  LYS B 155     -30.588  13.568   2.264  1.00 90.35           C  
ATOM   1234  NZ  LYS B 155     -31.709  14.220   1.523  1.00 90.35           N  
ATOM   1235  N   GLU B 156     -24.847  14.657   4.171  1.00 88.04           N  
ATOM   1236  CA  GLU B 156     -23.776  14.270   3.258  1.00 88.04           C  
ATOM   1237  C   GLU B 156     -22.771  13.349   3.945  1.00 88.04           C  
ATOM   1238  CB  GLU B 156     -23.064  15.508   2.708  1.00 88.04           C  
ATOM   1239  O   GLU B 156     -22.122  12.531   3.289  1.00 88.04           O  
ATOM   1240  CG  GLU B 156     -23.930  16.359   1.791  1.00 88.04           C  
ATOM   1241  CD  GLU B 156     -23.264  17.660   1.374  1.00 88.04           C  
ATOM   1242  OE1 GLU B 156     -23.898  18.463   0.652  1.00 88.04           O  
ATOM   1243  OE2 GLU B 156     -22.098  17.879   1.771  1.00 88.04           O  
ATOM   1244  N   ASN B 157     -22.762  13.445   5.298  1.00 88.56           N  
ATOM   1245  CA  ASN B 157     -21.782  12.690   6.071  1.00 88.56           C  
ATOM   1246  C   ASN B 157     -22.438  11.554   6.850  1.00 88.56           C  
ATOM   1247  CB  ASN B 157     -21.020  13.615   7.022  1.00 88.56           C  
ATOM   1248  O   ASN B 157     -21.845  11.012   7.785  1.00 88.56           O  
ATOM   1249  CG  ASN B 157     -20.076  14.552   6.294  1.00 88.56           C  
ATOM   1250  ND2 ASN B 157     -19.733  15.663   6.934  1.00 88.56           N  
ATOM   1251  OD1 ASN B 157     -19.660  14.279   5.165  1.00 88.56           O  
ATOM   1252  N   GLN B 158     -23.627  11.274   6.601  1.00 86.34           N  
ATOM   1253  CA  GLN B 158     -24.412  10.297   7.348  1.00 86.34           C  
ATOM   1254  C   GLN B 158     -23.707   8.944   7.394  1.00 86.34           C  
ATOM   1255  CB  GLN B 158     -25.804  10.143   6.733  1.00 86.34           C  
ATOM   1256  O   GLN B 158     -23.751   8.250   8.411  1.00 86.34           O  
ATOM   1257  CG  GLN B 158     -26.760   9.311   7.576  1.00 86.34           C  
ATOM   1258  CD  GLN B 158     -28.157   9.246   6.988  1.00 86.34           C  
ATOM   1259  NE2 GLN B 158     -29.093   8.681   7.743  1.00 86.34           N  
ATOM   1260  OE1 GLN B 158     -28.393   9.701   5.864  1.00 86.34           O  
ATOM   1261  N   TRP B 159     -22.992   8.613   6.423  1.00 80.82           N  
ATOM   1262  CA  TRP B 159     -22.328   7.318   6.321  1.00 80.82           C  
ATOM   1263  C   TRP B 159     -21.216   7.193   7.357  1.00 80.82           C  
ATOM   1264  CB  TRP B 159     -21.758   7.115   4.914  1.00 80.82           C  
ATOM   1265  O   TRP B 159     -20.787   6.084   7.686  1.00 80.82           O  
ATOM   1266  CG  TRP B 159     -20.874   8.233   4.449  1.00 80.82           C  
ATOM   1267  CD1 TRP B 159     -21.246   9.330   3.723  1.00 80.82           C  
ATOM   1268  CD2 TRP B 159     -19.466   8.359   4.674  1.00 80.82           C  
ATOM   1269  CE2 TRP B 159     -19.050   9.559   4.056  1.00 80.82           C  
ATOM   1270  CE3 TRP B 159     -18.516   7.573   5.340  1.00 80.82           C  
ATOM   1271  NE1 TRP B 159     -20.154  10.131   3.483  1.00 80.82           N  
ATOM   1272  CH2 TRP B 159     -16.813   9.204   4.742  1.00 80.82           C  
ATOM   1273  CZ2 TRP B 159     -17.722   9.992   4.084  1.00 80.82           C  
ATOM   1274  CZ3 TRP B 159     -17.195   8.006   5.367  1.00 80.82           C  
ATOM   1275  N   CYS B 160     -20.679   8.349   7.786  1.00 79.90           N  
ATOM   1276  CA  CYS B 160     -19.533   8.377   8.687  1.00 79.90           C  
ATOM   1277  C   CYS B 160     -19.980   8.294  10.142  1.00 79.90           C  
ATOM   1278  CB  CYS B 160     -18.710   9.646   8.469  1.00 79.90           C  
ATOM   1279  O   CYS B 160     -19.171   8.021  11.030  1.00 79.90           O  
ATOM   1280  SG  CYS B 160     -17.001   9.512   9.037  1.00 79.90           S  
ATOM   1281  N   GLU B 161     -21.328   8.487  10.391  1.00 74.93           N  
ATOM   1282  CA  GLU B 161     -21.818   8.489  11.766  1.00 74.93           C  
ATOM   1283  C   GLU B 161     -22.043   7.068  12.275  1.00 74.93           C  
ATOM   1284  CB  GLU B 161     -23.113   9.298  11.874  1.00 74.93           C  
ATOM   1285  O   GLU B 161     -22.480   6.196  11.522  1.00 74.93           O  
ATOM   1286  CG  GLU B 161     -22.911  10.802  11.759  1.00 74.93           C  
ATOM   1287  CD  GLU B 161     -24.189  11.598  11.972  1.00 74.93           C  
ATOM   1288  OE1 GLU B 161     -24.134  12.848  11.959  1.00 74.93           O  
ATOM   1289  OE2 GLU B 161     -25.253  10.965  12.155  1.00 74.93           O  
ATOM   1290  N   GLU B 162     -21.176   6.585  13.220  1.00 61.37           N  
ATOM   1291  CA  GLU B 162     -21.244   5.253  13.814  1.00 61.37           C  
ATOM   1292  C   GLU B 162     -22.687   4.849  14.098  1.00 61.37           C  
ATOM   1293  CB  GLU B 162     -20.418   5.195  15.101  1.00 61.37           C  
ATOM   1294  O   GLU B 162     -23.466   5.642  14.632  1.00 61.37           O  
ATOM   1295  CG  GLU B 162     -18.936   4.935  14.870  1.00 61.37           C  
ATOM   1296  CD  GLU B 162     -18.148   4.766  16.159  1.00 61.37           C  
ATOM   1297  OE1 GLU B 162     -16.950   4.411  16.096  1.00 61.37           O  
ATOM   1298  OE2 GLU B 162     -18.735   4.991  17.242  1.00 61.37           O  
ATOM   1299  N   LYS B 163     -23.170   3.794  13.305  1.00 47.87           N  
ATOM   1300  CA  LYS B 163     -24.391   3.172  13.809  1.00 47.87           C  
ATOM   1301  C   LYS B 163     -24.163   2.544  15.181  1.00 47.87           C  
ATOM   1302  CB  LYS B 163     -24.900   2.115  12.827  1.00 47.87           C  
ATOM   1303  O   LYS B 163     -23.073   2.043  15.466  1.00 47.87           O  
ATOM   1304  CG  LYS B 163     -25.695   2.685  11.662  1.00 47.87           C  
ATOM   1305  CD  LYS B 163     -26.301   1.581  10.805  1.00 47.87           C  
ATOM   1306  CE  LYS B 163     -27.085   2.149   9.630  1.00 47.87           C  
ATOM   1307  NZ  LYS B 163     -27.663   1.070   8.776  1.00 47.87           N  
TER    1308      LYS B 163                                                      
ATOM   1309  N   MET C   1      16.426 -53.216  61.675  1.00 21.17           N  
ATOM   1310  CA  MET C   1      16.803 -52.952  60.290  1.00 21.17           C  
ATOM   1311  C   MET C   1      16.181 -51.650  59.795  1.00 21.17           C  
ATOM   1312  CB  MET C   1      16.378 -54.110  59.386  1.00 21.17           C  
ATOM   1313  O   MET C   1      16.231 -51.347  58.602  1.00 21.17           O  
ATOM   1314  CG  MET C   1      17.530 -55.000  58.948  1.00 21.17           C  
ATOM   1315  SD  MET C   1      17.036 -56.204  57.654  1.00 21.17           S  
ATOM   1316  CE  MET C   1      18.067 -57.621  58.126  1.00 21.17           C  
ATOM   1317  N   ASP C   2      15.833 -50.508  60.426  1.00 20.38           N  
ATOM   1318  CA  ASP C   2      14.569 -50.289  61.121  1.00 20.38           C  
ATOM   1319  C   ASP C   2      13.819 -49.096  60.533  1.00 20.38           C  
ATOM   1320  CB  ASP C   2      14.809 -50.074  62.617  1.00 20.38           C  
ATOM   1321  O   ASP C   2      12.591 -49.120  60.424  1.00 20.38           O  
ATOM   1322  CG  ASP C   2      14.176 -51.152  63.480  1.00 20.38           C  
ATOM   1323  OD1 ASP C   2      13.321 -51.912  62.977  1.00 20.38           O  
ATOM   1324  OD2 ASP C   2      14.533 -51.239  64.675  1.00 20.38           O  
ATOM   1325  N   PRO C   3      14.437 -47.927  60.433  1.00 22.54           N  
ATOM   1326  CA  PRO C   3      13.760 -46.711  60.891  1.00 22.54           C  
ATOM   1327  C   PRO C   3      12.988 -46.010  59.775  1.00 22.54           C  
ATOM   1328  CB  PRO C   3      14.910 -45.835  61.393  1.00 22.54           C  
ATOM   1329  O   PRO C   3      12.460 -44.914  59.979  1.00 22.54           O  
ATOM   1330  CG  PRO C   3      16.137 -46.425  60.777  1.00 22.54           C  
ATOM   1331  CD  PRO C   3      15.737 -47.634  59.981  1.00 22.54           C  
ATOM   1332  N   ALA C   4      12.889 -46.493  58.506  1.00 23.27           N  
ATOM   1333  CA  ALA C   4      13.293 -45.736  57.324  1.00 23.27           C  
ATOM   1334  C   ALA C   4      12.125 -44.931  56.761  1.00 23.27           C  
ATOM   1335  CB  ALA C   4      13.852 -46.673  56.257  1.00 23.27           C  
ATOM   1336  O   ALA C   4      12.290 -43.771  56.375  1.00 23.27           O  
ATOM   1337  N   GLU C   5      10.913 -45.452  56.375  1.00 20.75           N  
ATOM   1338  CA  GLU C   5      10.604 -45.363  54.952  1.00 20.75           C  
ATOM   1339  C   GLU C   5       9.707 -44.164  54.656  1.00 20.75           C  
ATOM   1340  CB  GLU C   5       9.937 -46.651  54.464  1.00 20.75           C  
ATOM   1341  O   GLU C   5       9.912 -43.458  53.666  1.00 20.75           O  
ATOM   1342  CG  GLU C   5      10.722 -47.379  53.382  1.00 20.75           C  
ATOM   1343  CD  GLU C   5      10.085 -48.694  52.961  1.00 20.75           C  
ATOM   1344  OE1 GLU C   5      10.589 -49.335  52.011  1.00 20.75           O  
ATOM   1345  OE2 GLU C   5       9.073 -49.085  53.585  1.00 20.75           O  
ATOM   1346  N   ALA C   6       8.432 -43.976  55.166  1.00 20.38           N  
ATOM   1347  CA  ALA C   6       7.389 -44.018  54.145  1.00 20.38           C  
ATOM   1348  C   ALA C   6       7.097 -42.622  53.601  1.00 20.38           C  
ATOM   1349  CB  ALA C   6       6.115 -44.643  54.709  1.00 20.38           C  
ATOM   1350  O   ALA C   6       7.429 -41.619  54.238  1.00 20.38           O  
ATOM   1351  N   VAL C   7       5.825 -42.277  52.930  1.00 19.98           N  
ATOM   1352  CA  VAL C   7       5.405 -41.928  51.577  1.00 19.98           C  
ATOM   1353  C   VAL C   7       5.038 -40.447  51.515  1.00 19.98           C  
ATOM   1354  CB  VAL C   7       4.211 -42.793  51.113  1.00 19.98           C  
ATOM   1355  O   VAL C   7       5.514 -39.720  50.641  1.00 19.98           O  
ATOM   1356  CG1 VAL C   7       3.754 -42.378  49.715  1.00 19.98           C  
ATOM   1357  CG2 VAL C   7       4.583 -44.274  51.139  1.00 19.98           C  
ATOM   1358  N   LEU C   8       3.695 -39.955  51.645  1.00 18.71           N  
ATOM   1359  CA  LEU C   8       2.917 -39.515  50.492  1.00 18.71           C  
ATOM   1360  C   LEU C   8       2.847 -37.993  50.434  1.00 18.71           C  
ATOM   1361  CB  LEU C   8       1.504 -40.101  50.543  1.00 18.71           C  
ATOM   1362  O   LEU C   8       3.577 -37.362  49.665  1.00 18.71           O  
ATOM   1363  CG  LEU C   8       1.255 -41.345  49.688  1.00 18.71           C  
ATOM   1364  CD1 LEU C   8       0.332 -42.315  50.419  1.00 18.71           C  
ATOM   1365  CD2 LEU C   8       0.667 -40.956  48.336  1.00 18.71           C  
ATOM   1366  N   GLN C   9       1.584 -37.292  50.687  1.00 19.01           N  
ATOM   1367  CA  GLN C   9       0.768 -36.625  49.677  1.00 19.01           C  
ATOM   1368  C   GLN C   9       0.960 -35.112  49.726  1.00 19.01           C  
ATOM   1369  CB  GLN C   9      -0.709 -36.973  49.866  1.00 19.01           C  
ATOM   1370  O   GLN C   9       1.479 -34.578  50.709  1.00 19.01           O  
ATOM   1371  CG  GLN C   9      -1.279 -37.854  48.762  1.00 19.01           C  
ATOM   1372  CD  GLN C   9      -2.619 -38.462  49.130  1.00 19.01           C  
ATOM   1373  NE2 GLN C   9      -3.249 -39.134  48.171  1.00 19.01           N  
ATOM   1374  OE1 GLN C   9      -3.085 -38.331  50.266  1.00 19.01           O  
ATOM   1375  N   GLU C  10      -0.211 -34.246  49.631  1.00 19.54           N  
ATOM   1376  CA  GLU C  10      -0.650 -33.317  48.594  1.00 19.54           C  
ATOM   1377  C   GLU C  10      -0.362 -31.872  48.990  1.00 19.54           C  
ATOM   1378  CB  GLU C  10      -2.144 -33.497  48.309  1.00 19.54           C  
ATOM   1379  O   GLU C  10       0.206 -31.110  48.205  1.00 19.54           O  
ATOM   1380  CG  GLU C  10      -2.476 -33.634  46.830  1.00 19.54           C  
ATOM   1381  CD  GLU C  10      -3.961 -33.821  46.564  1.00 19.54           C  
ATOM   1382  OE1 GLU C  10      -4.369 -33.827  45.380  1.00 19.54           O  
ATOM   1383  OE2 GLU C  10      -4.723 -33.961  47.546  1.00 19.54           O  
ATOM   1384  N   LYS C  11      -1.421 -31.098  49.481  1.00 18.96           N  
ATOM   1385  CA  LYS C  11      -2.043 -30.006  48.737  1.00 18.96           C  
ATOM   1386  C   LYS C  11      -1.449 -28.659  49.137  1.00 18.96           C  
ATOM   1387  CB  LYS C  11      -3.556 -29.998  48.961  1.00 18.96           C  
ATOM   1388  O   LYS C  11      -1.036 -27.877  48.278  1.00 18.96           O  
ATOM   1389  CG  LYS C  11      -4.335 -30.836  47.957  1.00 18.96           C  
ATOM   1390  CD  LYS C  11      -5.838 -30.662  48.130  1.00 18.96           C  
ATOM   1391  CE  LYS C  11      -6.618 -31.489  47.118  1.00 18.96           C  
ATOM   1392  NZ  LYS C  11      -8.093 -31.314  47.278  1.00 18.96           N  
ATOM   1393  N   ALA C  12      -2.316 -27.761  49.797  1.00 19.06           N  
ATOM   1394  CA  ALA C  12      -2.830 -26.515  49.234  1.00 19.06           C  
ATOM   1395  C   ALA C  12      -2.010 -25.319  49.710  1.00 19.06           C  
ATOM   1396  CB  ALA C  12      -4.299 -26.330  49.605  1.00 19.06           C  
ATOM   1397  O   ALA C  12      -1.609 -24.474  48.905  1.00 19.06           O  
ATOM   1398  N   LEU C  13      -2.340 -24.888  50.917  1.00 19.37           N  
ATOM   1399  CA  LEU C  13      -2.809 -23.524  51.139  1.00 19.37           C  
ATOM   1400  C   LEU C  13      -1.637 -22.549  51.196  1.00 19.37           C  
ATOM   1401  CB  LEU C  13      -3.621 -23.440  52.434  1.00 19.37           C  
ATOM   1402  O   LEU C  13      -0.553 -22.901  51.666  1.00 19.37           O  
ATOM   1403  CG  LEU C  13      -5.112 -23.136  52.281  1.00 19.37           C  
ATOM   1404  CD1 LEU C  13      -5.947 -24.292  52.823  1.00 19.37           C  
ATOM   1405  CD2 LEU C  13      -5.468 -21.834  52.991  1.00 19.37           C  
ATOM   1406  N   LYS C  14      -2.056 -21.283  50.916  1.00 18.36           N  
ATOM   1407  CA  LYS C  14      -1.428 -20.173  50.204  1.00 18.36           C  
ATOM   1408  C   LYS C  14      -0.360 -19.502  51.064  1.00 18.36           C  
ATOM   1409  CB  LYS C  14      -2.478 -19.147  49.777  1.00 18.36           C  
ATOM   1410  O   LYS C  14       0.763 -19.279  50.607  1.00 18.36           O  
ATOM   1411  CG  LYS C  14      -2.709 -19.087  48.274  1.00 18.36           C  
ATOM   1412  CD  LYS C  14      -3.721 -18.009  47.907  1.00 18.36           C  
ATOM   1413  CE  LYS C  14      -4.005 -17.994  46.411  1.00 18.36           C  
ATOM   1414  NZ  LYS C  14      -5.030 -16.969  46.052  1.00 18.36           N  
ATOM   1415  N   PHE C  15      -0.775 -18.516  51.881  1.00 19.14           N  
ATOM   1416  CA  PHE C  15      -0.398 -17.180  51.435  1.00 19.14           C  
ATOM   1417  C   PHE C  15       0.793 -16.660  52.230  1.00 19.14           C  
ATOM   1418  CB  PHE C  15      -1.580 -16.214  51.569  1.00 19.14           C  
ATOM   1419  O   PHE C  15       1.180 -15.498  52.091  1.00 19.14           O  
ATOM   1420  CG  PHE C  15      -2.028 -15.618  50.262  1.00 19.14           C  
ATOM   1421  CD1 PHE C  15      -1.511 -14.406  49.821  1.00 19.14           C  
ATOM   1422  CD2 PHE C  15      -2.967 -16.271  49.474  1.00 19.14           C  
ATOM   1423  CE1 PHE C  15      -1.924 -13.852  48.612  1.00 19.14           C  
ATOM   1424  CE2 PHE C  15      -3.385 -15.723  48.264  1.00 19.14           C  
ATOM   1425  CZ  PHE C  15      -2.863 -14.514  47.835  1.00 19.14           C  
ATOM   1426  N   MET C  16       1.228 -17.412  53.202  1.00 18.90           N  
ATOM   1427  CA  MET C  16       1.682 -16.544  54.285  1.00 18.90           C  
ATOM   1428  C   MET C  16       2.792 -15.614  53.809  1.00 18.90           C  
ATOM   1429  CB  MET C  16       2.171 -17.376  55.472  1.00 18.90           C  
ATOM   1430  O   MET C  16       3.695 -16.037  53.084  1.00 18.90           O  
ATOM   1431  CG  MET C  16       1.058 -17.826  56.405  1.00 18.90           C  
ATOM   1432  SD  MET C  16       1.602 -17.919  58.155  1.00 18.90           S  
ATOM   1433  CE  MET C  16       0.202 -17.103  58.970  1.00 18.90           C  
ATOM   1434  N   CYS C  17       2.501 -14.400  54.080  1.00 18.64           N  
ATOM   1435  CA  CYS C  17       3.206 -13.248  53.530  1.00 18.64           C  
ATOM   1436  C   CYS C  17       4.694 -13.314  53.853  1.00 18.64           C  
ATOM   1437  CB  CYS C  17       2.614 -11.948  54.073  1.00 18.64           C  
ATOM   1438  O   CYS C  17       5.088 -13.890  54.869  1.00 18.64           O  
ATOM   1439  SG  CYS C  17       1.203 -11.339  53.124  1.00 18.64           S  
ATOM   1440  N   SER C  18       5.447 -12.671  52.938  1.00 17.16           N  
ATOM   1441  CA  SER C  18       6.813 -12.746  52.429  1.00 17.16           C  
ATOM   1442  C   SER C  18       7.804 -12.139  53.416  1.00 17.16           C  
ATOM   1443  CB  SER C  18       6.923 -12.034  51.081  1.00 17.16           C  
ATOM   1444  O   SER C  18       7.554 -11.070  53.977  1.00 17.16           O  
ATOM   1445  OG  SER C  18       6.392 -10.722  51.160  1.00 17.16           O  
ATOM   1446  N   MET C  19       8.617 -12.968  54.056  1.00 19.82           N  
ATOM   1447  CA  MET C  19       9.566 -12.694  55.131  1.00 19.82           C  
ATOM   1448  C   MET C  19      10.564 -11.619  54.714  1.00 19.82           C  
ATOM   1449  CB  MET C  19      10.309 -13.970  55.531  1.00 19.82           C  
ATOM   1450  O   MET C  19      11.288 -11.079  55.553  1.00 19.82           O  
ATOM   1451  CG  MET C  19       9.550 -14.837  56.522  1.00 19.82           C  
ATOM   1452  SD  MET C  19       9.987 -14.460  58.264  1.00 19.82           S  
ATOM   1453  CE  MET C  19       8.772 -15.493  59.130  1.00 19.82           C  
ATOM   1454  N   PRO C  20      10.997 -11.524  53.343  1.00 19.65           N  
ATOM   1455  CA  PRO C  20      12.417 -11.879  53.288  1.00 19.65           C  
ATOM   1456  C   PRO C  20      13.332 -10.713  53.653  1.00 19.65           C  
ATOM   1457  CB  PRO C  20      12.619 -12.296  51.829  1.00 19.65           C  
ATOM   1458  O   PRO C  20      14.523 -10.913  53.905  1.00 19.65           O  
ATOM   1459  CG  PRO C  20      11.419 -11.769  51.111  1.00 19.65           C  
ATOM   1460  CD  PRO C  20      10.511 -11.117  52.115  1.00 19.65           C  
ATOM   1461  N   ARG C  21      12.974  -9.468  53.420  1.00 17.45           N  
ATOM   1462  CA  ARG C  21      13.899  -8.977  52.404  1.00 17.45           C  
ATOM   1463  C   ARG C  21      15.319  -8.891  52.952  1.00 17.45           C  
ATOM   1464  CB  ARG C  21      13.452  -7.608  51.887  1.00 17.45           C  
ATOM   1465  O   ARG C  21      15.546  -8.306  54.013  1.00 17.45           O  
ATOM   1466  CG  ARG C  21      12.582  -7.673  50.641  1.00 17.45           C  
ATOM   1467  CD  ARG C  21      12.279  -6.287  50.092  1.00 17.45           C  
ATOM   1468  NE  ARG C  21      11.646  -6.354  48.778  1.00 17.45           N  
ATOM   1469  NH1 ARG C  21      11.590  -4.067  48.458  1.00 17.45           N  
ATOM   1470  NH2 ARG C  21      10.759  -5.475  46.850  1.00 17.45           N  
ATOM   1471  CZ  ARG C  21      11.333  -5.298  48.032  1.00 17.45           C  
ATOM   1472  N   SER C  22      16.261  -9.481  52.276  1.00 20.44           N  
ATOM   1473  CA  SER C  22      17.670  -9.752  52.544  1.00 20.44           C  
ATOM   1474  C   SER C  22      18.472  -8.458  52.641  1.00 20.44           C  
ATOM   1475  CB  SER C  22      18.261 -10.647  51.454  1.00 20.44           C  
ATOM   1476  O   SER C  22      19.303  -8.303  53.539  1.00 20.44           O  
ATOM   1477  OG  SER C  22      17.900 -10.178  50.167  1.00 20.44           O  
ATOM   1478  N   LEU C  23      18.627  -7.768  51.489  1.00 17.01           N  
ATOM   1479  CA  LEU C  23      19.918  -7.867  50.818  1.00 17.01           C  
ATOM   1480  C   LEU C  23      20.892  -6.825  51.358  1.00 17.01           C  
ATOM   1481  CB  LEU C  23      19.751  -7.692  49.307  1.00 17.01           C  
ATOM   1482  O   LEU C  23      22.035  -7.149  51.687  1.00 17.01           O  
ATOM   1483  CG  LEU C  23      19.814  -8.969  48.466  1.00 17.01           C  
ATOM   1484  CD1 LEU C  23      18.671  -8.994  47.456  1.00 17.01           C  
ATOM   1485  CD2 LEU C  23      21.161  -9.080  47.760  1.00 17.01           C  
ATOM   1486  N   TRP C  24      20.850  -5.656  50.688  1.00 16.30           N  
ATOM   1487  CA  TRP C  24      21.941  -5.366  49.764  1.00 16.30           C  
ATOM   1488  C   TRP C  24      23.107  -4.702  50.488  1.00 16.30           C  
ATOM   1489  CB  TRP C  24      21.455  -4.468  48.623  1.00 16.30           C  
ATOM   1490  O   TRP C  24      22.947  -4.195  51.601  1.00 16.30           O  
ATOM   1491  CG  TRP C  24      21.404  -5.152  47.289  1.00 16.30           C  
ATOM   1492  CD1 TRP C  24      20.458  -6.037  46.852  1.00 16.30           C  
ATOM   1493  CD2 TRP C  24      22.344  -5.009  46.220  1.00 16.30           C  
ATOM   1494  CE2 TRP C  24      21.904  -5.837  45.163  1.00 16.30           C  
ATOM   1495  CE3 TRP C  24      23.516  -4.259  46.052  1.00 16.30           C  
ATOM   1496  NE1 TRP C  24      20.753  -6.452  45.575  1.00 16.30           N  
ATOM   1497  CH2 TRP C  24      23.740  -5.192  43.816  1.00 16.30           C  
ATOM   1498  CZ2 TRP C  24      22.597  -5.936  43.954  1.00 16.30           C  
ATOM   1499  CZ3 TRP C  24      24.204  -4.359  44.848  1.00 16.30           C  
ATOM   1500  N   LEU C  25      23.633  -3.531  49.868  1.00 16.78           N  
ATOM   1501  CA  LEU C  25      24.878  -3.335  49.135  1.00 16.78           C  
ATOM   1502  C   LEU C  25      25.916  -2.632  50.003  1.00 16.78           C  
ATOM   1503  CB  LEU C  25      24.628  -2.523  47.861  1.00 16.78           C  
ATOM   1504  O   LEU C  25      25.563  -1.896  50.928  1.00 16.78           O  
ATOM   1505  CG  LEU C  25      24.186  -3.314  46.629  1.00 16.78           C  
ATOM   1506  CD1 LEU C  25      23.341  -2.437  45.711  1.00 16.78           C  
ATOM   1507  CD2 LEU C  25      25.397  -3.866  45.884  1.00 16.78           C  
ATOM   1508  N   GLY C  26      27.141  -2.843  49.618  1.00 18.47           N  
ATOM   1509  CA  GLY C  26      28.502  -2.674  50.101  1.00 18.47           C  
ATOM   1510  C   GLY C  26      28.945  -1.224  50.141  1.00 18.47           C  
ATOM   1511  O   GLY C  26      30.060  -0.922  50.571  1.00 18.47           O  
ATOM   1512  N   CYS C  27      28.271  -0.315  49.474  1.00 16.72           N  
ATOM   1513  CA  CYS C  27      29.212   0.356  48.584  1.00 16.72           C  
ATOM   1514  C   CYS C  27      30.314   1.048  49.378  1.00 16.72           C  
ATOM   1515  CB  CYS C  27      28.486   1.374  47.706  1.00 16.72           C  
ATOM   1516  O   CYS C  27      30.067   1.568  50.467  1.00 16.72           O  
ATOM   1517  SG  CYS C  27      27.788   0.668  46.198  1.00 16.72           S  
ATOM   1518  N   SER C  28      31.558   1.183  48.720  1.00 18.28           N  
ATOM   1519  CA  SER C  28      33.003   1.285  48.897  1.00 18.28           C  
ATOM   1520  C   SER C  28      33.418   2.710  49.249  1.00 18.28           C  
ATOM   1521  CB  SER C  28      33.731   0.832  47.630  1.00 18.28           C  
ATOM   1522  O   SER C  28      34.149   2.927  50.218  1.00 18.28           O  
ATOM   1523  OG  SER C  28      32.935  -0.077  46.890  1.00 18.28           O  
ATOM   1524  N   SER C  29      33.551   3.624  48.134  1.00 18.18           N  
ATOM   1525  CA  SER C  29      34.858   4.015  47.615  1.00 18.18           C  
ATOM   1526  C   SER C  29      35.392   5.249  48.333  1.00 18.18           C  
ATOM   1527  CB  SER C  29      34.779   4.284  46.111  1.00 18.18           C  
ATOM   1528  O   SER C  29      34.672   5.884  49.106  1.00 18.18           O  
ATOM   1529  OG  SER C  29      34.365   5.616  45.860  1.00 18.18           O  
ATOM   1530  N   LEU C  30      35.698   6.428  47.403  1.00 16.30           N  
ATOM   1531  CA  LEU C  30      36.892   7.094  46.895  1.00 16.30           C  
ATOM   1532  C   LEU C  30      36.980   8.524  47.416  1.00 16.30           C  
ATOM   1533  CB  LEU C  30      36.895   7.095  45.364  1.00 16.30           C  
ATOM   1534  O   LEU C  30      36.505   9.457  46.764  1.00 16.30           O  
ATOM   1535  CG  LEU C  30      37.530   5.880  44.686  1.00 16.30           C  
ATOM   1536  CD1 LEU C  30      36.882   5.631  43.328  1.00 16.30           C  
ATOM   1537  CD2 LEU C  30      39.035   6.075  44.539  1.00 16.30           C  
ATOM   1538  N   ALA C  31      36.857   8.773  48.519  1.00 18.63           N  
ATOM   1539  CA  ALA C  31      36.542  10.195  48.617  1.00 18.63           C  
ATOM   1540  C   ALA C  31      37.727  11.051  48.180  1.00 18.63           C  
ATOM   1541  CB  ALA C  31      36.130  10.551  50.044  1.00 18.63           C  
ATOM   1542  O   ALA C  31      38.776  11.049  48.829  1.00 18.63           O  
ATOM   1543  N   ASP C  32      37.888  11.582  46.918  1.00 17.49           N  
ATOM   1544  CA  ASP C  32      39.077  11.878  46.124  1.00 17.49           C  
ATOM   1545  C   ASP C  32      39.780  13.133  46.636  1.00 17.49           C  
ATOM   1546  CB  ASP C  32      38.710  12.045  44.648  1.00 17.49           C  
ATOM   1547  O   ASP C  32      40.994  13.128  46.849  1.00 17.49           O  
ATOM   1548  CG  ASP C  32      38.888  10.769  43.845  1.00 17.49           C  
ATOM   1549  OD1 ASP C  32      39.640   9.872  44.283  1.00 17.49           O  
ATOM   1550  OD2 ASP C  32      38.272  10.661  42.762  1.00 17.49           O  
ATOM   1551  N   SER C  33      39.724  14.385  45.863  1.00 16.92           N  
ATOM   1552  CA  SER C  33      40.799  14.893  45.017  1.00 16.92           C  
ATOM   1553  C   SER C  33      41.564  16.016  45.709  1.00 16.92           C  
ATOM   1554  CB  SER C  33      40.243  15.390  43.682  1.00 16.92           C  
ATOM   1555  O   SER C  33      41.084  16.588  46.690  1.00 16.92           O  
ATOM   1556  OG  SER C  33      39.122  16.232  43.888  1.00 16.92           O  
ATOM   1557  N   MET C  34      42.411  16.885  44.869  1.00 17.31           N  
ATOM   1558  CA  MET C  34      43.773  17.380  45.046  1.00 17.31           C  
ATOM   1559  C   MET C  34      43.767  18.820  45.549  1.00 17.31           C  
ATOM   1560  CB  MET C  34      44.554  17.286  43.735  1.00 17.31           C  
ATOM   1561  O   MET C  34      44.595  19.194  46.381  1.00 17.31           O  
ATOM   1562  CG  MET C  34      45.351  16.000  43.586  1.00 17.31           C  
ATOM   1563  SD  MET C  34      47.092  16.185  44.136  1.00 17.31           S  
ATOM   1564  CE  MET C  34      47.833  16.871  42.628  1.00 17.31           C  
ATOM   1565  N   PRO C  35      43.120  19.928  44.881  1.00 16.73           N  
ATOM   1566  CA  PRO C  35      44.008  20.826  44.138  1.00 16.73           C  
ATOM   1567  C   PRO C  35      44.766  21.791  45.048  1.00 16.73           C  
ATOM   1568  CB  PRO C  35      43.051  21.584  43.215  1.00 16.73           C  
ATOM   1569  O   PRO C  35      44.392  21.974  46.209  1.00 16.73           O  
ATOM   1570  CG  PRO C  35      41.691  21.322  43.776  1.00 16.73           C  
ATOM   1571  CD  PRO C  35      41.825  20.361  44.923  1.00 16.73           C  
ATOM   1572  N   SER C  36      45.604  22.939  44.413  1.00 18.80           N  
ATOM   1573  CA  SER C  36      46.910  23.587  44.379  1.00 18.80           C  
ATOM   1574  C   SER C  36      46.859  24.968  45.024  1.00 18.80           C  
ATOM   1575  CB  SER C  36      47.412  23.707  42.939  1.00 18.80           C  
ATOM   1576  O   SER C  36      47.657  25.274  45.913  1.00 18.80           O  
ATOM   1577  OG  SER C  36      47.837  22.447  42.448  1.00 18.80           O  
ATOM   1578  N   LEU C  37      46.806  26.280  44.161  1.00 17.18           N  
ATOM   1579  CA  LEU C  37      47.844  27.242  43.808  1.00 17.18           C  
ATOM   1580  C   LEU C  37      47.676  28.537  44.597  1.00 17.18           C  
ATOM   1581  CB  LEU C  37      47.812  27.538  42.306  1.00 17.18           C  
ATOM   1582  O   LEU C  37      46.614  28.784  45.173  1.00 17.18           O  
ATOM   1583  CG  LEU C  37      48.707  26.665  41.425  1.00 17.18           C  
ATOM   1584  CD1 LEU C  37      48.079  26.485  40.047  1.00 17.18           C  
ATOM   1585  CD2 LEU C  37      50.100  27.273  41.308  1.00 17.18           C  
ATOM   1586  N   ARG C  38      48.300  29.871  44.045  1.00 16.74           N  
ATOM   1587  CA  ARG C  38      49.202  30.939  44.465  1.00 16.74           C  
ATOM   1588  C   ARG C  38      48.442  32.243  44.684  1.00 16.74           C  
ATOM   1589  CB  ARG C  38      50.310  31.145  43.431  1.00 16.74           C  
ATOM   1590  O   ARG C  38      48.832  33.062  45.519  1.00 16.74           O  
ATOM   1591  CG  ARG C  38      51.591  30.388  43.741  1.00 16.74           C  
ATOM   1592  CD  ARG C  38      52.699  30.725  42.753  1.00 16.74           C  
ATOM   1593  NE  ARG C  38      53.924  29.985  43.043  1.00 16.74           N  
ATOM   1594  NH1 ARG C  38      55.266  31.256  41.658  1.00 16.74           N  
ATOM   1595  NH2 ARG C  38      56.164  29.515  42.849  1.00 16.74           N  
ATOM   1596  CZ  ARG C  38      55.115  30.254  42.516  1.00 16.74           C  
ATOM   1597  N   CYS C  39      47.425  32.879  43.986  1.00 17.01           N  
ATOM   1598  CA  CYS C  39      47.615  33.923  42.985  1.00 17.01           C  
ATOM   1599  C   CYS C  39      47.778  35.287  43.644  1.00 17.01           C  
ATOM   1600  CB  CYS C  39      46.436  33.954  42.013  1.00 17.01           C  
ATOM   1601  O   CYS C  39      47.424  35.464  44.811  1.00 17.01           O  
ATOM   1602  SG  CYS C  39      46.696  32.968  40.522  1.00 17.01           S  
ATOM   1603  N   LEU C  40      47.642  36.729  42.713  1.00 17.45           N  
ATOM   1604  CA  LEU C  40      48.332  37.900  42.184  1.00 17.45           C  
ATOM   1605  C   LEU C  40      47.700  39.186  42.706  1.00 17.45           C  
ATOM   1606  CB  LEU C  40      48.307  37.891  40.653  1.00 17.45           C  
ATOM   1607  O   LEU C  40      48.026  40.279  42.235  1.00 17.45           O  
ATOM   1608  CG  LEU C  40      49.331  36.988  39.964  1.00 17.45           C  
ATOM   1609  CD1 LEU C  40      48.908  36.708  38.525  1.00 17.45           C  
ATOM   1610  CD2 LEU C  40      50.717  37.622  40.005  1.00 17.45           C  
ATOM   1611  N   TYR C  41      47.448  39.747  43.795  1.00 18.42           N  
ATOM   1612  CA  TYR C  41      46.226  40.536  43.913  1.00 18.42           C  
ATOM   1613  C   TYR C  41      46.512  42.018  43.702  1.00 18.42           C  
ATOM   1614  CB  TYR C  41      45.577  40.319  45.283  1.00 18.42           C  
ATOM   1615  O   TYR C  41      47.112  42.669  44.560  1.00 18.42           O  
ATOM   1616  CG  TYR C  41      44.186  39.738  45.210  1.00 18.42           C  
ATOM   1617  CD1 TYR C  41      43.065  40.566  45.183  1.00 18.42           C  
ATOM   1618  CD2 TYR C  41      43.989  38.362  45.170  1.00 18.42           C  
ATOM   1619  CE1 TYR C  41      41.781  40.035  45.118  1.00 18.42           C  
ATOM   1620  CE2 TYR C  41      42.709  37.821  45.105  1.00 18.42           C  
ATOM   1621  OH  TYR C  41      40.344  38.133  45.015  1.00 18.42           O  
ATOM   1622  CZ  TYR C  41      41.613  38.664  45.079  1.00 18.42           C  
ATOM   1623  N   ASN C  42      46.571  42.680  42.416  1.00 19.54           N  
ATOM   1624  CA  ASN C  42      47.227  43.954  42.137  1.00 19.54           C  
ATOM   1625  C   ASN C  42      46.307  45.135  42.434  1.00 19.54           C  
ATOM   1626  CB  ASN C  42      47.704  44.005  40.684  1.00 19.54           C  
ATOM   1627  O   ASN C  42      45.344  45.376  41.704  1.00 19.54           O  
ATOM   1628  CG  ASN C  42      49.210  44.141  40.569  1.00 19.54           C  
ATOM   1629  ND2 ASN C  42      49.731  43.960  39.361  1.00 19.54           N  
ATOM   1630  OD1 ASN C  42      49.899  44.405  41.557  1.00 19.54           O  
ATOM   1631  N   PRO C  43      46.154  45.731  43.447  1.00 20.20           N  
ATOM   1632  CA  PRO C  43      44.985  46.597  43.618  1.00 20.20           C  
ATOM   1633  C   PRO C  43      45.164  47.966  42.966  1.00 20.20           C  
ATOM   1634  CB  PRO C  43      44.863  46.728  45.138  1.00 20.20           C  
ATOM   1635  O   PRO C  43      45.922  48.799  43.469  1.00 20.20           O  
ATOM   1636  CG  PRO C  43      46.212  46.357  45.664  1.00 20.20           C  
ATOM   1637  CD  PRO C  43      47.053  45.870  44.518  1.00 20.20           C  
ATOM   1638  N   GLY C  44      44.864  48.151  41.678  1.00 18.61           N  
ATOM   1639  CA  GLY C  44      45.308  49.233  40.813  1.00 18.61           C  
ATOM   1640  C   GLY C  44      44.679  50.569  41.158  1.00 18.61           C  
ATOM   1641  O   GLY C  44      43.859  50.657  42.074  1.00 18.61           O  
ATOM   1642  N   THR C  45      44.202  51.348  40.055  1.00 18.23           N  
ATOM   1643  CA  THR C  45      44.596  52.605  39.429  1.00 18.23           C  
ATOM   1644  C   THR C  45      43.552  53.688  39.686  1.00 18.23           C  
ATOM   1645  CB  THR C  45      44.800  52.435  37.913  1.00 18.23           C  
ATOM   1646  O   THR C  45      43.892  54.804  40.086  1.00 18.23           O  
ATOM   1647  CG2 THR C  45      46.094  51.685  37.612  1.00 18.23           C  
ATOM   1648  OG1 THR C  45      43.697  51.699  37.368  1.00 18.23           O  
ATOM   1649  N   GLY C  46      42.320  53.672  39.031  1.00 17.31           N  
ATOM   1650  CA  GLY C  46      42.097  54.650  37.978  1.00 17.31           C  
ATOM   1651  C   GLY C  46      41.465  55.934  38.481  1.00 17.31           C  
ATOM   1652  O   GLY C  46      41.221  56.084  39.680  1.00 17.31           O  
ATOM   1653  N   ALA C  47      40.247  56.339  37.814  1.00 17.98           N  
ATOM   1654  CA  ALA C  47      39.963  57.420  36.874  1.00 17.98           C  
ATOM   1655  C   ALA C  47      39.181  58.543  37.548  1.00 17.98           C  
ATOM   1656  CB  ALA C  47      39.193  56.888  35.668  1.00 17.98           C  
ATOM   1657  O   ALA C  47      38.793  58.425  38.713  1.00 17.98           O  
ATOM   1658  N   LEU C  48      37.898  58.821  37.006  1.00 17.19           N  
ATOM   1659  CA  LEU C  48      37.451  59.991  36.257  1.00 17.19           C  
ATOM   1660  C   LEU C  48      36.634  60.924  37.145  1.00 17.19           C  
ATOM   1661  CB  LEU C  48      36.621  59.566  35.043  1.00 17.19           C  
ATOM   1662  O   LEU C  48      36.921  62.121  37.225  1.00 17.19           O  
ATOM   1663  CG  LEU C  48      37.400  59.255  33.764  1.00 17.19           C  
ATOM   1664  CD1 LEU C  48      36.597  58.317  32.869  1.00 17.19           C  
ATOM   1665  CD2 LEU C  48      37.748  60.542  33.024  1.00 17.19           C  
ATOM   1666  N   THR C  49      35.253  60.903  36.904  1.00 16.17           N  
ATOM   1667  CA  THR C  49      34.574  62.037  36.286  1.00 16.17           C  
ATOM   1668  C   THR C  49      33.863  62.881  37.340  1.00 16.17           C  
ATOM   1669  CB  THR C  49      33.557  61.570  35.227  1.00 16.17           C  
ATOM   1670  O   THR C  49      34.004  64.106  37.360  1.00 16.17           O  
ATOM   1671  CG2 THR C  49      34.230  61.357  33.875  1.00 16.17           C  
ATOM   1672  OG1 THR C  49      32.964  60.337  35.654  1.00 16.17           O  
ATOM   1673  N   ALA C  50      32.566  62.535  37.617  1.00 16.59           N  
ATOM   1674  CA  ALA C  50      31.482  63.389  37.140  1.00 16.59           C  
ATOM   1675  C   ALA C  50      31.042  64.373  38.220  1.00 16.59           C  
ATOM   1676  CB  ALA C  50      30.298  62.540  36.683  1.00 16.59           C  
ATOM   1677  O   ALA C  50      31.018  65.585  37.993  1.00 16.59           O  
ATOM   1678  N   PHE C  51      29.784  64.155  38.687  1.00 16.56           N  
ATOM   1679  CA  PHE C  51      28.596  64.966  38.450  1.00 16.56           C  
ATOM   1680  C   PHE C  51      28.297  65.853  39.652  1.00 16.56           C  
ATOM   1681  CB  PHE C  51      27.388  64.075  38.142  1.00 16.56           C  
ATOM   1682  O   PHE C  51      28.894  65.686  40.717  1.00 16.56           O  
ATOM   1683  CG  PHE C  51      27.140  63.875  36.671  1.00 16.56           C  
ATOM   1684  CD1 PHE C  51      26.364  64.777  35.954  1.00 16.56           C  
ATOM   1685  CD2 PHE C  51      27.685  62.785  36.005  1.00 16.56           C  
ATOM   1686  CE1 PHE C  51      26.133  64.595  34.592  1.00 16.56           C  
ATOM   1687  CE2 PHE C  51      27.458  62.596  34.644  1.00 16.56           C  
ATOM   1688  CZ  PHE C  51      26.681  63.502  33.940  1.00 16.56           C  
ATOM   1689  N   GLN C  52      27.120  65.516  40.249  1.00 16.44           N  
ATOM   1690  CA  GLN C  52      25.945  66.378  40.333  1.00 16.44           C  
ATOM   1691  C   GLN C  52      25.954  67.195  41.622  1.00 16.44           C  
ATOM   1692  CB  GLN C  52      24.663  65.550  40.245  1.00 16.44           C  
ATOM   1693  O   GLN C  52      26.700  66.886  42.554  1.00 16.44           O  
ATOM   1694  CG  GLN C  52      24.192  65.295  38.820  1.00 16.44           C  
ATOM   1695  CD  GLN C  52      22.853  64.584  38.762  1.00 16.44           C  
ATOM   1696  NE2 GLN C  52      22.229  64.587  37.589  1.00 16.44           N  
ATOM   1697  OE1 GLN C  52      22.383  64.034  39.764  1.00 16.44           O  
ATOM   1698  N   ASN C  53      24.725  67.441  42.126  1.00 17.66           N  
ATOM   1699  CA  ASN C  53      23.976  68.680  42.303  1.00 17.66           C  
ATOM   1700  C   ASN C  53      23.896  69.081  43.773  1.00 17.66           C  
ATOM   1701  CB  ASN C  53      22.571  68.547  41.712  1.00 17.66           C  
ATOM   1702  O   ASN C  53      24.153  70.234  44.122  1.00 17.66           O  
ATOM   1703  CG  ASN C  53      22.484  69.067  40.290  1.00 17.66           C  
ATOM   1704  ND2 ASN C  53      21.383  68.762  39.614  1.00 17.66           N  
ATOM   1705  OD1 ASN C  53      23.400  69.736  39.804  1.00 17.66           O  
ATOM   1706  N   SER C  54      23.025  68.407  44.529  1.00 18.23           N  
ATOM   1707  CA  SER C  54      21.896  69.160  45.066  1.00 18.23           C  
ATOM   1708  C   SER C  54      22.255  69.824  46.391  1.00 18.23           C  
ATOM   1709  CB  SER C  54      20.684  68.247  45.256  1.00 18.23           C  
ATOM   1710  O   SER C  54      23.256  69.472  47.017  1.00 18.23           O  
ATOM   1711  OG  SER C  54      21.093  66.919  45.534  1.00 18.23           O  
ATOM   1712  N   SER C  55      21.166  70.058  47.182  1.00 18.74           N  
ATOM   1713  CA  SER C  55      20.663  71.327  47.698  1.00 18.74           C  
ATOM   1714  C   SER C  55      20.961  71.475  49.187  1.00 18.74           C  
ATOM   1715  CB  SER C  55      19.158  71.447  47.457  1.00 18.74           C  
ATOM   1716  O   SER C  55      20.650  72.504  49.789  1.00 18.74           O  
ATOM   1717  OG  SER C  55      18.502  70.228  47.761  1.00 18.74           O  
ATOM   1718  N   GLU C  56      21.121  70.451  49.894  1.00 18.08           N  
ATOM   1719  CA  GLU C  56      20.171  70.659  50.983  1.00 18.08           C  
ATOM   1720  C   GLU C  56      20.463  71.956  51.731  1.00 18.08           C  
ATOM   1721  CB  GLU C  56      20.198  69.475  51.953  1.00 18.08           C  
ATOM   1722  O   GLU C  56      21.486  72.601  51.490  1.00 18.08           O  
ATOM   1723  CG  GLU C  56      19.320  68.308  51.525  1.00 18.08           C  
ATOM   1724  CD  GLU C  56      19.240  67.203  52.566  1.00 18.08           C  
ATOM   1725  OE1 GLU C  56      18.399  66.288  52.417  1.00 18.08           O  
ATOM   1726  OE2 GLU C  56      20.025  67.253  53.539  1.00 18.08           O  
ATOM   1727  N   ARG C  57      20.577  71.722  53.044  1.00 19.18           N  
ATOM   1728  CA  ARG C  57      19.959  72.270  54.246  1.00 19.18           C  
ATOM   1729  C   ARG C  57      20.809  73.389  54.838  1.00 19.18           C  
ATOM   1730  CB  ARG C  57      19.740  71.171  55.288  1.00 19.18           C  
ATOM   1731  O   ARG C  57      21.977  73.178  55.172  1.00 19.18           O  
ATOM   1732  CG  ARG C  57      18.329  70.605  55.299  1.00 19.18           C  
ATOM   1733  CD  ARG C  57      18.147  69.567  56.398  1.00 19.18           C  
ATOM   1734  NE  ARG C  57      16.837  68.926  56.322  1.00 19.18           N  
ATOM   1735  NH1 ARG C  57      16.883  68.106  58.481  1.00 19.18           N  
ATOM   1736  NH2 ARG C  57      15.072  67.703  57.136  1.00 19.18           N  
ATOM   1737  CZ  ARG C  57      16.267  68.247  57.313  1.00 19.18           C  
ATOM   1738  N   GLU C  58      20.360  74.630  54.585  1.00 20.86           N  
ATOM   1739  CA  GLU C  58      21.130  75.869  54.539  1.00 20.86           C  
ATOM   1740  C   GLU C  58      21.460  76.366  55.944  1.00 20.86           C  
ATOM   1741  CB  GLU C  58      20.367  76.948  53.766  1.00 20.86           C  
ATOM   1742  O   GLU C  58      20.587  76.878  56.648  1.00 20.86           O  
ATOM   1743  CG  GLU C  58      20.743  77.031  52.294  1.00 20.86           C  
ATOM   1744  CD  GLU C  58      20.000  78.126  51.545  1.00 20.86           C  
ATOM   1745  OE1 GLU C  58      20.331  78.389  50.367  1.00 20.86           O  
ATOM   1746  OE2 GLU C  58      19.080  78.728  52.143  1.00 20.86           O  
ATOM   1747  N   ASP C  59      22.174  75.687  56.699  1.00 21.12           N  
ATOM   1748  CA  ASP C  59      22.123  76.020  58.119  1.00 21.12           C  
ATOM   1749  C   ASP C  59      22.599  77.449  58.366  1.00 21.12           C  
ATOM   1750  CB  ASP C  59      22.968  75.036  58.932  1.00 21.12           C  
ATOM   1751  O   ASP C  59      23.782  77.754  58.196  1.00 21.12           O  
ATOM   1752  CG  ASP C  59      22.144  73.925  59.559  1.00 21.12           C  
ATOM   1753  OD1 ASP C  59      20.901  74.040  59.607  1.00 21.12           O  
ATOM   1754  OD2 ASP C  59      22.745  72.926  60.011  1.00 21.12           O  
ATOM   1755  N   CYS C  60      21.671  78.355  58.240  1.00 20.94           N  
ATOM   1756  CA  CYS C  60      21.982  79.754  57.966  1.00 20.94           C  
ATOM   1757  C   CYS C  60      22.613  80.421  59.183  1.00 20.94           C  
ATOM   1758  CB  CYS C  60      20.722  80.513  57.553  1.00 20.94           C  
ATOM   1759  O   CYS C  60      21.909  80.996  60.015  1.00 20.94           O  
ATOM   1760  SG  CYS C  60      19.761  79.684  56.267  1.00 20.94           S  
ATOM   1761  N   ASN C  61      23.527  79.885  59.673  1.00 18.83           N  
ATOM   1762  CA  ASN C  61      23.682  80.495  60.990  1.00 18.83           C  
ATOM   1763  C   ASN C  61      23.796  82.014  60.894  1.00 18.83           C  
ATOM   1764  CB  ASN C  61      24.901  79.915  61.710  1.00 18.83           C  
ATOM   1765  O   ASN C  61      23.053  82.739  61.558  1.00 18.83           O  
ATOM   1766  CG  ASN C  61      24.527  78.863  62.736  1.00 18.83           C  
ATOM   1767  ND2 ASN C  61      25.515  78.098  63.187  1.00 18.83           N  
ATOM   1768  OD1 ASN C  61      23.361  78.738  63.119  1.00 18.83           O  
ATOM   1769  N   ASN C  62      24.992  82.515  60.968  1.00 17.30           N  
ATOM   1770  CA  ASN C  62      25.296  83.534  61.967  1.00 17.30           C  
ATOM   1771  C   ASN C  62      25.250  84.937  61.368  1.00 17.30           C  
ATOM   1772  CB  ASN C  62      26.663  83.272  62.603  1.00 17.30           C  
ATOM   1773  O   ASN C  62      25.707  85.897  61.991  1.00 17.30           O  
ATOM   1774  CG  ASN C  62      26.576  82.391  63.833  1.00 17.30           C  
ATOM   1775  ND2 ASN C  62      27.721  81.907  64.299  1.00 17.30           N  
ATOM   1776  OD1 ASN C  62      25.487  82.146  64.360  1.00 17.30           O  
ATOM   1777  N   GLY C  63      25.007  85.093  60.055  1.00 18.04           N  
ATOM   1778  CA  GLY C  63      26.007  86.067  59.646  1.00 18.04           C  
ATOM   1779  C   GLY C  63      25.844  87.412  60.329  1.00 18.04           C  
ATOM   1780  O   GLY C  63      24.962  87.583  61.173  1.00 18.04           O  
ATOM   1781  N   GLU C  64      25.878  88.399  59.398  1.00 18.56           N  
ATOM   1782  CA  GLU C  64      26.810  89.519  59.321  1.00 18.56           C  
ATOM   1783  C   GLU C  64      26.222  90.772  59.964  1.00 18.56           C  
ATOM   1784  CB  GLU C  64      27.190  89.804  57.865  1.00 18.56           C  
ATOM   1785  O   GLU C  64      25.019  90.836  60.226  1.00 18.56           O  
ATOM   1786  CG  GLU C  64      28.687  89.747  57.598  1.00 18.56           C  
ATOM   1787  CD  GLU C  64      29.046  89.998  56.142  1.00 18.56           C  
ATOM   1788  OE1 GLU C  64      30.247  90.171  55.834  1.00 18.56           O  
ATOM   1789  OE2 GLU C  64      28.118  90.023  55.302  1.00 18.56           O  
ATOM   1790  N   PRO C  65      26.358  91.803  59.028  1.00 18.86           N  
ATOM   1791  CA  PRO C  65      26.889  93.131  59.345  1.00 18.86           C  
ATOM   1792  C   PRO C  65      25.800  94.122  59.747  1.00 18.86           C  
ATOM   1793  CB  PRO C  65      27.563  93.561  58.039  1.00 18.86           C  
ATOM   1794  O   PRO C  65      24.610  93.820  59.626  1.00 18.86           O  
ATOM   1795  CG  PRO C  65      26.984  92.662  56.996  1.00 18.86           C  
ATOM   1796  CD  PRO C  65      26.145  91.619  57.677  1.00 18.86           C  
ATOM   1797  N   PRO C  66      26.003  95.357  59.007  1.00 19.27           N  
ATOM   1798  CA  PRO C  66      25.951  96.688  59.615  1.00 19.27           C  
ATOM   1799  C   PRO C  66      24.583  97.351  59.469  1.00 19.27           C  
ATOM   1800  CB  PRO C  66      27.021  97.469  58.846  1.00 19.27           C  
ATOM   1801  O   PRO C  66      24.029  97.853  60.450  1.00 19.27           O  
ATOM   1802  CG  PRO C  66      27.283  96.652  57.622  1.00 19.27           C  
ATOM   1803  CD  PRO C  66      26.469  95.394  57.704  1.00 19.27           C  
ATOM   1804  N   ARG C  67      24.397  98.011  58.198  1.00 17.66           N  
ATOM   1805  CA  ARG C  67      24.359  99.469  58.234  1.00 17.66           C  
ATOM   1806  C   ARG C  67      22.923  99.979  58.280  1.00 17.66           C  
ATOM   1807  CB  ARG C  67      25.085 100.056  57.021  1.00 17.66           C  
ATOM   1808  O   ARG C  67      21.977  99.198  58.151  1.00 17.66           O  
ATOM   1809  CG  ARG C  67      26.587 100.196  57.210  1.00 17.66           C  
ATOM   1810  CD  ARG C  67      27.244 100.877  56.017  1.00 17.66           C  
ATOM   1811  NE  ARG C  67      28.687 101.006  56.198  1.00 17.66           N  
ATOM   1812  NH1 ARG C  67      29.046 102.120  54.207  1.00 17.66           N  
ATOM   1813  NH2 ARG C  67      30.807 101.654  55.598  1.00 17.66           N  
ATOM   1814  CZ  ARG C  67      29.510 101.593  55.334  1.00 17.66           C  
ATOM   1815  N   LYS C  68      22.563 100.817  57.100  1.00 18.17           N  
ATOM   1816  CA  LYS C  68      22.265 102.245  57.142  1.00 18.17           C  
ATOM   1817  C   LYS C  68      20.760 102.495  57.102  1.00 18.17           C  
ATOM   1818  CB  LYS C  68      22.947 102.970  55.981  1.00 18.17           C  
ATOM   1819  O   LYS C  68      19.981 101.578  56.836  1.00 18.17           O  
ATOM   1820  CG  LYS C  68      24.348 103.471  56.301  1.00 18.17           C  
ATOM   1821  CD  LYS C  68      24.917 104.307  55.162  1.00 18.17           C  
ATOM   1822  CE  LYS C  68      26.329 104.785  55.469  1.00 18.17           C  
ATOM   1823  NZ  LYS C  68      26.903 105.578  54.341  1.00 18.17           N  
ATOM   1824  N   ILE C  69      20.383 103.492  56.015  1.00 20.03           N  
ATOM   1825  CA  ILE C  69      19.636 104.739  56.138  1.00 20.03           C  
ATOM   1826  C   ILE C  69      18.168 104.498  55.794  1.00 20.03           C  
ATOM   1827  CB  ILE C  69      20.225 105.843  55.231  1.00 20.03           C  
ATOM   1828  O   ILE C  69      17.832 103.512  55.134  1.00 20.03           O  
ATOM   1829  CG1 ILE C  69      21.705 106.069  55.558  1.00 20.03           C  
ATOM   1830  CG2 ILE C  69      19.427 107.142  55.374  1.00 20.03           C  
ATOM   1831  CD1 ILE C  69      22.432 106.955  54.556  1.00 20.03           C  
ATOM   1832  N   ILE C  70      17.486 105.704  55.108  1.00 20.71           N  
ATOM   1833  CA  ILE C  70      16.321 106.493  55.493  1.00 20.71           C  
ATOM   1834  C   ILE C  70      15.165 106.208  54.538  1.00 20.71           C  
ATOM   1835  CB  ILE C  70      16.643 108.004  55.509  1.00 20.71           C  
ATOM   1836  O   ILE C  70      14.022 106.039  54.969  1.00 20.71           O  
ATOM   1837  CG1 ILE C  70      17.853 108.283  56.409  1.00 20.71           C  
ATOM   1838  CG2 ILE C  70      15.424 108.811  55.965  1.00 20.71           C  
ATOM   1839  CD1 ILE C  70      18.435 109.681  56.248  1.00 20.71           C  
ATOM   1840  N   PRO C  71      15.279 106.359  53.154  1.00 19.62           N  
ATOM   1841  CA  PRO C  71      14.562 107.544  52.678  1.00 19.62           C  
ATOM   1842  C   PRO C  71      13.082 107.273  52.418  1.00 19.62           C  
ATOM   1843  CB  PRO C  71      15.289 107.899  51.378  1.00 19.62           C  
ATOM   1844  O   PRO C  71      12.672 106.114  52.313  1.00 19.62           O  
ATOM   1845  CG  PRO C  71      16.048 106.663  51.016  1.00 19.62           C  
ATOM   1846  CD  PRO C  71      15.782 105.617  52.060  1.00 19.62           C  
ATOM   1847  N   GLU C  72      12.468 108.248  51.372  1.00 20.26           N  
ATOM   1848  CA  GLU C  72      11.318 109.147  51.392  1.00 20.26           C  
ATOM   1849  C   GLU C  72      10.119 108.526  50.680  1.00 20.26           C  
ATOM   1850  CB  GLU C  72      11.674 110.490  50.748  1.00 20.26           C  
ATOM   1851  O   GLU C  72       9.018 108.480  51.232  1.00 20.26           O  
ATOM   1852  CG  GLU C  72      11.445 111.688  51.659  1.00 20.26           C  
ATOM   1853  CD  GLU C  72      11.848 113.009  51.024  1.00 20.26           C  
ATOM   1854  OE1 GLU C  72      11.644 114.072  51.653  1.00 20.26           O  
ATOM   1855  OE2 GLU C  72      12.372 112.982  49.888  1.00 20.26           O  
ATOM   1856  N   LYS C  73       9.645 109.188  49.352  1.00 19.08           N  
ATOM   1857  CA  LYS C  73       8.481 110.050  49.174  1.00 19.08           C  
ATOM   1858  C   LYS C  73       7.353 109.310  48.461  1.00 19.08           C  
ATOM   1859  CB  LYS C  73       8.858 111.309  48.391  1.00 19.08           C  
ATOM   1860  O   LYS C  73       7.560 108.219  47.926  1.00 19.08           O  
ATOM   1861  CG  LYS C  73       9.253 112.488  49.268  1.00 19.08           C  
ATOM   1862  CD  LYS C  73       9.482 113.747  48.441  1.00 19.08           C  
ATOM   1863  CE  LYS C  73       9.884 114.926  49.317  1.00 19.08           C  
ATOM   1864  NZ  LYS C  73      10.153 116.151  48.506  1.00 19.08           N  
ATOM   1865  N   ASN C  74       6.666 110.015  47.191  1.00 18.33           N  
ATOM   1866  CA  ASN C  74       5.369 110.667  47.048  1.00 18.33           C  
ATOM   1867  C   ASN C  74       4.436 109.866  46.143  1.00 18.33           C  
ATOM   1868  CB  ASN C  74       5.539 112.089  46.510  1.00 18.33           C  
ATOM   1869  O   ASN C  74       3.284 109.615  46.499  1.00 18.33           O  
ATOM   1870  CG  ASN C  74       5.599 113.127  47.614  1.00 18.33           C  
ATOM   1871  ND2 ASN C  74       6.067 114.323  47.277  1.00 18.33           N  
ATOM   1872  OD1 ASN C  74       5.229 112.855  48.759  1.00 18.33           O  
ATOM   1873  N   SER C  75       4.343 110.257  44.628  1.00 18.72           N  
ATOM   1874  CA  SER C  75       3.288 111.100  44.077  1.00 18.72           C  
ATOM   1875  C   SER C  75       2.217 110.264  43.384  1.00 18.72           C  
ATOM   1876  CB  SER C  75       3.871 112.114  43.092  1.00 18.72           C  
ATOM   1877  O   SER C  75       2.436 109.088  43.088  1.00 18.72           O  
ATOM   1878  OG  SER C  75       4.603 113.117  43.776  1.00 18.72           O  
ATOM   1879  N   LEU C  76       1.631 110.850  42.038  1.00 18.22           N  
ATOM   1880  CA  LEU C  76       0.321 111.387  41.683  1.00 18.22           C  
ATOM   1881  C   LEU C  76      -0.471 110.383  40.852  1.00 18.22           C  
ATOM   1882  CB  LEU C  76       0.472 112.700  40.911  1.00 18.22           C  
ATOM   1883  O   LEU C  76      -1.616 110.066  41.181  1.00 18.22           O  
ATOM   1884  CG  LEU C  76       0.370 113.986  41.733  1.00 18.22           C  
ATOM   1885  CD1 LEU C  76       1.330 115.040  41.191  1.00 18.22           C  
ATOM   1886  CD2 LEU C  76      -1.062 114.510  41.732  1.00 18.22           C  
ATOM   1887  N   ARG C  77      -0.840 110.829  39.434  1.00 17.69           N  
ATOM   1888  CA  ARG C  77      -2.106 111.362  38.939  1.00 17.69           C  
ATOM   1889  C   ARG C  77      -2.855 110.318  38.118  1.00 17.69           C  
ATOM   1890  CB  ARG C  77      -1.869 112.618  38.098  1.00 17.69           C  
ATOM   1891  O   ARG C  77      -2.291 109.283  37.756  1.00 17.69           O  
ATOM   1892  CG  ARG C  77      -2.109 113.917  38.850  1.00 17.69           C  
ATOM   1893  CD  ARG C  77      -1.951 115.131  37.945  1.00 17.69           C  
ATOM   1894  NE  ARG C  77      -2.264 116.372  38.647  1.00 17.69           N  
ATOM   1895  NH1 ARG C  77      -2.152 117.708  36.766  1.00 17.69           N  
ATOM   1896  NH2 ARG C  77      -2.644 118.631  38.805  1.00 17.69           N  
ATOM   1897  CZ  ARG C  77      -2.353 117.567  38.071  1.00 17.69           C  
ATOM   1898  N   GLN C  78      -3.411 110.814  36.757  1.00 17.63           N  
ATOM   1899  CA  GLN C  78      -4.761 111.161  36.327  1.00 17.63           C  
ATOM   1900  C   GLN C  78      -5.295 110.149  35.318  1.00 17.63           C  
ATOM   1901  CB  GLN C  78      -4.789 112.567  35.725  1.00 17.63           C  
ATOM   1902  O   GLN C  78      -6.424 109.671  35.447  1.00 17.63           O  
ATOM   1903  CG  GLN C  78      -5.458 113.605  36.616  1.00 17.63           C  
ATOM   1904  CD  GLN C  78      -5.285 115.021  36.100  1.00 17.63           C  
ATOM   1905  NE2 GLN C  78      -5.626 116.000  36.930  1.00 17.63           N  
ATOM   1906  OE1 GLN C  78      -4.847 115.233  34.964  1.00 17.63           O  
ATOM   1907  N   THR C  79      -4.919 110.264  33.921  1.00 17.34           N  
ATOM   1908  CA  THR C  79      -5.772 110.973  32.973  1.00 17.34           C  
ATOM   1909  C   THR C  79      -6.715 110.005  32.265  1.00 17.34           C  
ATOM   1910  CB  THR C  79      -4.934 111.735  31.929  1.00 17.34           C  
ATOM   1911  O   THR C  79      -6.461 108.799  32.226  1.00 17.34           O  
ATOM   1912  CG2 THR C  79      -4.723 113.186  32.346  1.00 17.34           C  
ATOM   1913  OG1 THR C  79      -3.658 111.098  31.793  1.00 17.34           O  
ATOM   1914  N   TYR C  80      -7.201 110.490  30.925  1.00 17.04           N  
ATOM   1915  CA  TYR C  80      -8.479 110.878  30.339  1.00 17.04           C  
ATOM   1916  C   TYR C  80      -9.063 109.744  29.505  1.00 17.04           C  
ATOM   1917  CB  TYR C  80      -8.314 112.131  29.473  1.00 17.04           C  
ATOM   1918  O   TYR C  80      -8.378 108.761  29.216  1.00 17.04           O  
ATOM   1919  CG  TYR C  80      -8.687 113.411  30.180  1.00 17.04           C  
ATOM   1920  CD1 TYR C  80      -9.996 113.888  30.155  1.00 17.04           C  
ATOM   1921  CD2 TYR C  80      -7.733 114.146  30.874  1.00 17.04           C  
ATOM   1922  CE1 TYR C  80     -10.344 115.068  30.803  1.00 17.04           C  
ATOM   1923  CE2 TYR C  80      -8.069 115.328  31.527  1.00 17.04           C  
ATOM   1924  OH  TYR C  80      -9.714 116.949  32.130  1.00 17.04           O  
ATOM   1925  CZ  TYR C  80      -9.375 115.780  31.486  1.00 17.04           C  
ATOM   1926  N   ASN C  81      -9.376 110.132  28.099  1.00 17.05           N  
ATOM   1927  CA  ASN C  81     -10.669 110.421  27.487  1.00 17.05           C  
ATOM   1928  C   ASN C  81     -11.142 109.269  26.605  1.00 17.05           C  
ATOM   1929  CB  ASN C  81     -10.602 111.717  26.678  1.00 17.05           C  
ATOM   1930  O   ASN C  81     -12.264 108.783  26.759  1.00 17.05           O  
ATOM   1931  CG  ASN C  81     -11.152 112.909  27.437  1.00 17.05           C  
ATOM   1932  ND2 ASN C  81     -10.821 114.110  26.977  1.00 17.05           N  
ATOM   1933  OD1 ASN C  81     -11.867 112.752  28.430  1.00 17.05           O  
ATOM   1934  N   SER C  82     -11.056 109.523  25.160  1.00 17.52           N  
ATOM   1935  CA  SER C  82     -12.152 109.966  24.305  1.00 17.52           C  
ATOM   1936  C   SER C  82     -12.774 108.794  23.553  1.00 17.52           C  
ATOM   1937  CB  SER C  82     -11.664 111.019  23.310  1.00 17.52           C  
ATOM   1938  O   SER C  82     -12.192 107.709  23.493  1.00 17.52           O  
ATOM   1939  OG  SER C  82     -12.017 110.661  21.985  1.00 17.52           O  
ATOM   1940  N   CYS C  83     -13.264 109.133  22.197  1.00 17.39           N  
ATOM   1941  CA  CYS C  83     -14.592 109.205  21.598  1.00 17.39           C  
ATOM   1942  C   CYS C  83     -14.870 107.976  20.740  1.00 17.39           C  
ATOM   1943  CB  CYS C  83     -14.731 110.470  20.751  1.00 17.39           C  
ATOM   1944  O   CYS C  83     -15.855 107.269  20.962  1.00 17.39           O  
ATOM   1945  SG  CYS C  83     -15.420 111.876  21.652  1.00 17.39           S  
ATOM   1946  N   ALA C  84     -15.036 108.331  19.340  1.00 17.56           N  
ATOM   1947  CA  ALA C  84     -16.282 108.425  18.583  1.00 17.56           C  
ATOM   1948  C   ALA C  84     -16.488 107.190  17.711  1.00 17.56           C  
ATOM   1949  CB  ALA C  84     -16.288 109.687  17.724  1.00 17.56           C  
ATOM   1950  O   ALA C  84     -17.543 106.554  17.765  1.00 17.56           O  
ATOM   1951  N   ARG C  85     -16.180 107.355  16.274  1.00 16.54           N  
ATOM   1952  CA  ARG C  85     -17.201 107.665  15.278  1.00 16.54           C  
ATOM   1953  C   ARG C  85     -17.564 106.427  14.463  1.00 16.54           C  
ATOM   1954  CB  ARG C  85     -16.723 108.782  14.348  1.00 16.54           C  
ATOM   1955  O   ARG C  85     -18.742 106.169  14.208  1.00 16.54           O  
ATOM   1956  CG  ARG C  85     -17.333 110.141  14.655  1.00 16.54           C  
ATOM   1957  CD  ARG C  85     -16.847 111.209  13.685  1.00 16.54           C  
ATOM   1958  NE  ARG C  85     -17.494 112.495  13.931  1.00 16.54           N  
ATOM   1959  NH1 ARG C  85     -16.125 113.690  12.504  1.00 16.54           N  
ATOM   1960  NH2 ARG C  85     -17.794 114.756  13.660  1.00 16.54           N  
ATOM   1961  CZ  ARG C  85     -17.136 113.644  13.364  1.00 16.54           C  
ATOM   1962  N   LEU C  86     -16.740 105.992  13.429  1.00 16.45           N  
ATOM   1963  CA  LEU C  86     -17.062 106.294  12.039  1.00 16.45           C  
ATOM   1964  C   LEU C  86     -17.953 105.212  11.439  1.00 16.45           C  
ATOM   1965  CB  LEU C  86     -15.782 106.436  11.211  1.00 16.45           C  
ATOM   1966  O   LEU C  86     -17.905 104.056  11.865  1.00 16.45           O  
ATOM   1967  CG  LEU C  86     -15.112 107.810  11.227  1.00 16.45           C  
ATOM   1968  CD1 LEU C  86     -13.619 107.676  10.944  1.00 16.45           C  
ATOM   1969  CD2 LEU C  86     -15.772 108.740  10.215  1.00 16.45           C  
ATOM   1970  N   CYS C  87     -18.235 105.473  10.085  1.00 17.69           N  
ATOM   1971  CA  CYS C  87     -19.451 105.538   9.283  1.00 17.69           C  
ATOM   1972  C   CYS C  87     -19.762 104.185   8.654  1.00 17.69           C  
ATOM   1973  CB  CYS C  87     -19.318 106.600   8.191  1.00 17.69           C  
ATOM   1974  O   CYS C  87     -20.888 103.694   8.753  1.00 17.69           O  
ATOM   1975  SG  CYS C  87     -19.712 108.272   8.750  1.00 17.69           S  
ATOM   1976  N   LEU C  88     -19.273 104.036   7.323  1.00 16.42           N  
ATOM   1977  CA  LEU C  88     -20.164 104.211   6.181  1.00 16.42           C  
ATOM   1978  C   LEU C  88     -20.756 102.875   5.744  1.00 16.42           C  
ATOM   1979  CB  LEU C  88     -19.417 104.858   5.012  1.00 16.42           C  
ATOM   1980  O   LEU C  88     -20.284 101.816   6.163  1.00 16.42           O  
ATOM   1981  CG  LEU C  88     -19.263 106.379   5.064  1.00 16.42           C  
ATOM   1982  CD1 LEU C  88     -18.058 106.818   4.240  1.00 16.42           C  
ATOM   1983  CD2 LEU C  88     -20.533 107.063   4.570  1.00 16.42           C  
ATOM   1984  N   ASN C  89     -20.643 102.667   4.353  1.00 16.95           N  
ATOM   1985  CA  ASN C  89     -21.699 102.665   3.346  1.00 16.95           C  
ATOM   1986  C   ASN C  89     -22.114 101.245   2.971  1.00 16.95           C  
ATOM   1987  CB  ASN C  89     -21.254 103.435   2.101  1.00 16.95           C  
ATOM   1988  O   ASN C  89     -23.302 100.921   2.972  1.00 16.95           O  
ATOM   1989  CG  ASN C  89     -21.785 104.855   2.072  1.00 16.95           C  
ATOM   1990  ND2 ASN C  89     -21.295 105.652   1.130  1.00 16.95           N  
ATOM   1991  OD1 ASN C  89     -22.628 105.233   2.890  1.00 16.95           O  
ATOM   1992  N   GLN C  90     -21.636 100.820   1.662  1.00 17.07           N  
ATOM   1993  CA  GLN C  90     -22.481 100.766   0.474  1.00 17.07           C  
ATOM   1994  C   GLN C  90     -23.079  99.375   0.288  1.00 17.07           C  
ATOM   1995  CB  GLN C  90     -21.686 101.167  -0.769  1.00 17.07           C  
ATOM   1996  O   GLN C  90     -22.605  98.405   0.882  1.00 17.07           O  
ATOM   1997  CG  GLN C  90     -22.204 102.426  -1.451  1.00 17.07           C  
ATOM   1998  CD  GLN C  90     -21.215 103.004  -2.446  1.00 17.07           C  
ATOM   1999  NE2 GLN C  90     -21.620 104.066  -3.135  1.00 17.07           N  
ATOM   2000  OE1 GLN C  90     -20.097 102.502  -2.593  1.00 17.07           O  
ATOM   2001  N   GLU C  91     -23.037  98.953  -1.077  1.00 18.70           N  
ATOM   2002  CA  GLU C  91     -24.111  98.679  -2.027  1.00 18.70           C  
ATOM   2003  C   GLU C  91     -24.417  97.186  -2.099  1.00 18.70           C  
ATOM   2004  CB  GLU C  91     -23.749  99.210  -3.416  1.00 18.70           C  
ATOM   2005  O   GLU C  91     -25.568  96.774  -1.942  1.00 18.70           O  
ATOM   2006  CG  GLU C  91     -24.277 100.609  -3.697  1.00 18.70           C  
ATOM   2007  CD  GLU C  91     -24.072 101.050  -5.137  1.00 18.70           C  
ATOM   2008  OE1 GLU C  91     -24.639 102.092  -5.540  1.00 18.70           O  
ATOM   2009  OE2 GLU C  91     -23.340 100.348  -5.870  1.00 18.70           O  
ATOM   2010  N   THR C  92     -24.151  96.603  -3.391  1.00 18.17           N  
ATOM   2011  CA  THR C  92     -25.148  96.198  -4.376  1.00 18.17           C  
ATOM   2012  C   THR C  92     -25.389  94.692  -4.314  1.00 18.17           C  
ATOM   2013  CB  THR C  92     -24.719  96.594  -5.801  1.00 18.17           C  
ATOM   2014  O   THR C  92     -26.535  94.244  -4.240  1.00 18.17           O  
ATOM   2015  CG2 THR C  92     -25.743  97.521  -6.446  1.00 18.17           C  
ATOM   2016  OG1 THR C  92     -23.454  97.264  -5.743  1.00 18.17           O  
ATOM   2017  N   VAL C  93     -24.819  93.931  -5.395  1.00 18.11           N  
ATOM   2018  CA  VAL C  93     -25.585  93.463  -6.546  1.00 18.11           C  
ATOM   2019  C   VAL C  93     -25.981  92.002  -6.344  1.00 18.11           C  
ATOM   2020  CB  VAL C  93     -24.789  93.623  -7.861  1.00 18.11           C  
ATOM   2021  O   VAL C  93     -25.415  91.311  -5.494  1.00 18.11           O  
ATOM   2022  CG1 VAL C  93     -25.694  93.396  -9.070  1.00 18.11           C  
ATOM   2023  CG2 VAL C  93     -24.140  95.004  -7.926  1.00 18.11           C  
ATOM   2024  N   CYS C  94     -25.632  91.167  -7.456  1.00 18.04           N  
ATOM   2025  CA  CYS C  94     -26.491  90.552  -8.462  1.00 18.04           C  
ATOM   2026  C   CYS C  94     -26.760  89.089  -8.129  1.00 18.04           C  
ATOM   2027  CB  CYS C  94     -25.855  90.660  -9.848  1.00 18.04           C  
ATOM   2028  O   CYS C  94     -26.071  88.502  -7.293  1.00 18.04           O  
ATOM   2029  SG  CYS C  94     -26.299  92.169 -10.737  1.00 18.04           S  
ATOM   2030  N   LEU C  95     -26.843  88.245  -9.309  1.00 17.67           N  
ATOM   2031  CA  LEU C  95     -27.921  87.446  -9.881  1.00 17.67           C  
ATOM   2032  C   LEU C  95     -27.773  85.978  -9.494  1.00 17.67           C  
ATOM   2033  CB  LEU C  95     -27.940  87.585 -11.405  1.00 17.67           C  
ATOM   2034  O   LEU C  95     -26.831  85.609  -8.789  1.00 17.67           O  
ATOM   2035  CG  LEU C  95     -28.674  88.804 -11.966  1.00 17.67           C  
ATOM   2036  CD1 LEU C  95     -28.142  89.152 -13.353  1.00 17.67           C  
ATOM   2037  CD2 LEU C  95     -30.176  88.550 -12.012  1.00 17.67           C  
ATOM   2038  N   ALA C  96     -27.528  85.118 -10.602  1.00 17.95           N  
ATOM   2039  CA  ALA C  96     -28.457  84.178 -11.224  1.00 17.95           C  
ATOM   2040  C   ALA C  96     -28.190  82.751 -10.754  1.00 17.95           C  
ATOM   2041  CB  ALA C  96     -28.359  84.261 -12.745  1.00 17.95           C  
ATOM   2042  O   ALA C  96     -29.107  82.054 -10.311  1.00 17.95           O  
ATOM   2043  N   SER C  97     -27.385  82.003 -11.607  1.00 19.14           N  
ATOM   2044  CA  SER C  97     -27.868  80.960 -12.507  1.00 19.14           C  
ATOM   2045  C   SER C  97     -27.806  79.587 -11.846  1.00 19.14           C  
ATOM   2046  CB  SER C  97     -27.053  80.949 -13.801  1.00 19.14           C  
ATOM   2047  O   SER C  97     -27.196  79.429 -10.787  1.00 19.14           O  
ATOM   2048  OG  SER C  97     -25.778  80.366 -13.587  1.00 19.14           O  
ATOM   2049  N   THR C  98     -27.215  78.565 -12.631  1.00 18.92           N  
ATOM   2050  CA  THR C  98     -27.768  77.397 -13.307  1.00 18.92           C  
ATOM   2051  C   THR C  98     -27.515  76.131 -12.493  1.00 18.92           C  
ATOM   2052  CB  THR C  98     -27.170  77.232 -14.717  1.00 18.92           C  
ATOM   2053  O   THR C  98     -26.753  76.151 -11.525  1.00 18.92           O  
ATOM   2054  CG2 THR C  98     -27.969  78.020 -15.749  1.00 18.92           C  
ATOM   2055  OG1 THR C  98     -25.817  77.704 -14.714  1.00 18.92           O  
ATOM   2056  N   ALA C  99     -26.777  75.134 -13.143  1.00 19.79           N  
ATOM   2057  CA  ALA C  99     -27.192  73.821 -13.630  1.00 19.79           C  
ATOM   2058  C   ALA C  99     -26.822  72.725 -12.634  1.00 19.79           C  
ATOM   2059  CB  ALA C  99     -26.562  73.534 -14.990  1.00 19.79           C  
ATOM   2060  O   ALA C  99     -26.107  72.977 -11.661  1.00 19.79           O  
ATOM   2061  N   MET C 100     -26.308  71.573 -13.236  1.00 19.73           N  
ATOM   2062  CA  MET C 100     -26.839  70.217 -13.341  1.00 19.73           C  
ATOM   2063  C   MET C 100     -26.169  69.290 -12.333  1.00 19.73           C  
ATOM   2064  CB  MET C 100     -26.650  69.674 -14.758  1.00 19.73           C  
ATOM   2065  O   MET C 100     -26.839  68.489 -11.679  1.00 19.73           O  
ATOM   2066  CG  MET C 100     -27.951  69.290 -15.446  1.00 19.73           C  
ATOM   2067  SD  MET C 100     -27.684  68.645 -17.143  1.00 19.73           S  
ATOM   2068  CE  MET C 100     -28.580  67.071 -17.031  1.00 19.73           C  
ATOM   2069  N   LYS C 101     -24.853  68.947 -12.587  1.00 19.17           N  
ATOM   2070  CA  LYS C 101     -24.590  67.593 -13.067  1.00 19.17           C  
ATOM   2071  C   LYS C 101     -24.411  66.623 -11.903  1.00 19.17           C  
ATOM   2072  CB  LYS C 101     -23.351  67.572 -13.963  1.00 19.17           C  
ATOM   2073  O   LYS C 101     -25.036  65.561 -11.872  1.00 19.17           O  
ATOM   2074  CG  LYS C 101     -23.657  67.718 -15.446  1.00 19.17           C  
ATOM   2075  CD  LYS C 101     -22.397  67.583 -16.293  1.00 19.17           C  
ATOM   2076  CE  LYS C 101     -22.697  67.760 -17.775  1.00 19.17           C  
ATOM   2077  NZ  LYS C 101     -21.460  67.664 -18.606  1.00 19.17           N  
ATOM   2078  N   THR C 102     -23.158  66.177 -11.704  1.00 19.54           N  
ATOM   2079  CA  THR C 102     -22.666  64.829 -11.969  1.00 19.54           C  
ATOM   2080  C   THR C 102     -22.787  63.954 -10.725  1.00 19.54           C  
ATOM   2081  CB  THR C 102     -21.201  64.853 -12.443  1.00 19.54           C  
ATOM   2082  O   THR C 102     -22.971  64.463  -9.617  1.00 19.54           O  
ATOM   2083  CG2 THR C 102     -21.089  64.431 -13.905  1.00 19.54           C  
ATOM   2084  OG1 THR C 102     -20.680  66.179 -12.299  1.00 19.54           O  
ATOM   2085  N   GLU C 103     -21.774  63.133 -10.476  1.00 20.59           N  
ATOM   2086  CA  GLU C 103     -21.647  61.679 -10.480  1.00 20.59           C  
ATOM   2087  C   GLU C 103     -21.559  61.129  -9.060  1.00 20.59           C  
ATOM   2088  CB  GLU C 103     -20.420  61.249 -11.288  1.00 20.59           C  
ATOM   2089  O   GLU C 103     -21.965  59.994  -8.802  1.00 20.59           O  
ATOM   2090  CG  GLU C 103     -20.733  60.878 -12.731  1.00 20.59           C  
ATOM   2091  CD  GLU C 103     -19.511  60.417 -13.510  1.00 20.59           C  
ATOM   2092  OE1 GLU C 103     -19.665  59.966 -14.668  1.00 20.59           O  
ATOM   2093  OE2 GLU C 103     -18.392  60.507 -12.958  1.00 20.59           O  
ATOM   2094  N   ASN C 104     -20.934  61.865  -8.125  1.00 18.66           N  
ATOM   2095  CA  ASN C 104     -19.819  61.097  -7.583  1.00 18.66           C  
ATOM   2096  C   ASN C 104     -20.303  59.975  -6.669  1.00 18.66           C  
ATOM   2097  CB  ASN C 104     -18.851  62.014  -6.831  1.00 18.66           C  
ATOM   2098  O   ASN C 104     -19.889  58.824  -6.820  1.00 18.66           O  
ATOM   2099  CG  ASN C 104     -17.729  62.527  -7.713  1.00 18.66           C  
ATOM   2100  ND2 ASN C 104     -16.985  63.508  -7.215  1.00 18.66           N  
ATOM   2101  OD1 ASN C 104     -17.533  62.046  -8.832  1.00 18.66           O  
ATOM   2102  N   CYS C 105     -19.987  60.126  -5.320  1.00 18.27           N  
ATOM   2103  CA  CYS C 105     -19.132  59.349  -4.430  1.00 18.27           C  
ATOM   2104  C   CYS C 105     -19.938  58.293  -3.683  1.00 18.27           C  
ATOM   2105  CB  CYS C 105     -18.424  60.264  -3.432  1.00 18.27           C  
ATOM   2106  O   CYS C 105     -21.122  58.493  -3.404  1.00 18.27           O  
ATOM   2107  SG  CYS C 105     -16.817  60.859  -4.002  1.00 18.27           S  
ATOM   2108  N   VAL C 106     -19.206  57.164  -3.322  1.00 19.77           N  
ATOM   2109  CA  VAL C 106     -19.415  55.745  -3.056  1.00 19.77           C  
ATOM   2110  C   VAL C 106     -20.055  55.565  -1.681  1.00 19.77           C  
ATOM   2111  CB  VAL C 106     -18.091  54.952  -3.135  1.00 19.77           C  
ATOM   2112  O   VAL C 106     -19.599  56.150  -0.696  1.00 19.77           O  
ATOM   2113  CG1 VAL C 106     -18.350  53.454  -2.988  1.00 19.77           C  
ATOM   2114  CG2 VAL C 106     -17.371  55.247  -4.449  1.00 19.77           C  
ATOM   2115  N   ALA C 107     -21.237  55.010  -1.606  1.00 21.85           N  
ATOM   2116  CA  ALA C 107     -22.276  54.851  -0.592  1.00 21.85           C  
ATOM   2117  C   ALA C 107     -21.816  53.913   0.521  1.00 21.85           C  
ATOM   2118  CB  ALA C 107     -23.563  54.329  -1.226  1.00 21.85           C  
ATOM   2119  O   ALA C 107     -21.540  52.737   0.275  1.00 21.85           O  
ATOM   2120  N   LYS C 108     -20.936  54.462   1.455  1.00 21.35           N  
ATOM   2121  CA  LYS C 108     -20.247  53.632   2.439  1.00 21.35           C  
ATOM   2122  C   LYS C 108     -21.238  52.791   3.239  1.00 21.35           C  
ATOM   2123  CB  LYS C 108     -19.413  54.499   3.383  1.00 21.35           C  
ATOM   2124  O   LYS C 108     -22.228  53.314   3.757  1.00 21.35           O  
ATOM   2125  CG  LYS C 108     -17.974  54.698   2.931  1.00 21.35           C  
ATOM   2126  CD  LYS C 108     -17.162  55.461   3.970  1.00 21.35           C  
ATOM   2127  CE  LYS C 108     -15.725  55.673   3.513  1.00 21.35           C  
ATOM   2128  NZ  LYS C 108     -14.949  56.495   4.489  1.00 21.35           N  
ATOM   2129  N   THR C 109     -21.216  51.448   3.042  1.00 20.57           N  
ATOM   2130  CA  THR C 109     -22.169  50.389   3.355  1.00 20.57           C  
ATOM   2131  C   THR C 109     -22.247  50.160   4.862  1.00 20.57           C  
ATOM   2132  CB  THR C 109     -21.792  49.072   2.652  1.00 20.57           C  
ATOM   2133  O   THR C 109     -21.245  49.826   5.497  1.00 20.57           O  
ATOM   2134  CG2 THR C 109     -22.739  48.775   1.494  1.00 20.57           C  
ATOM   2135  OG1 THR C 109     -20.454  49.172   2.148  1.00 20.57           O  
ATOM   2136  N   LYS C 110     -22.800  51.072   5.625  1.00 22.90           N  
ATOM   2137  CA  LYS C 110     -22.725  50.996   7.081  1.00 22.90           C  
ATOM   2138  C   LYS C 110     -23.381  49.719   7.599  1.00 22.90           C  
ATOM   2139  CB  LYS C 110     -23.385  52.220   7.717  1.00 22.90           C  
ATOM   2140  O   LYS C 110     -24.586  49.522   7.431  1.00 22.90           O  
ATOM   2141  CG  LYS C 110     -22.469  53.430   7.828  1.00 22.90           C  
ATOM   2142  CD  LYS C 110     -23.087  54.521   8.693  1.00 22.90           C  
ATOM   2143  CE  LYS C 110     -22.172  55.733   8.803  1.00 22.90           C  
ATOM   2144  NZ  LYS C 110     -22.779  56.812   9.639  1.00 22.90           N  
ATOM   2145  N   LEU C 111     -22.660  48.565   7.425  1.00 19.98           N  
ATOM   2146  CA  LEU C 111     -23.285  47.274   7.689  1.00 19.98           C  
ATOM   2147  C   LEU C 111     -23.766  47.187   9.134  1.00 19.98           C  
ATOM   2148  CB  LEU C 111     -22.305  46.134   7.396  1.00 19.98           C  
ATOM   2149  O   LEU C 111     -23.023  47.520  10.061  1.00 19.98           O  
ATOM   2150  CG  LEU C 111     -22.486  45.411   6.061  1.00 19.98           C  
ATOM   2151  CD1 LEU C 111     -21.159  45.342   5.312  1.00 19.98           C  
ATOM   2152  CD2 LEU C 111     -23.054  44.014   6.281  1.00 19.98           C  
ATOM   2153  N   ALA C 112     -25.041  47.036   9.346  1.00 23.86           N  
ATOM   2154  CA  ALA C 112     -25.901  47.099  10.525  1.00 23.86           C  
ATOM   2155  C   ALA C 112     -25.671  45.897  11.437  1.00 23.86           C  
ATOM   2156  CB  ALA C 112     -27.369  47.174  10.109  1.00 23.86           C  
ATOM   2157  O   ALA C 112     -26.433  45.670  12.379  1.00 23.86           O  
ATOM   2158  N   ASN C 113     -24.401  45.358  11.493  1.00 20.64           N  
ATOM   2159  CA  ASN C 113     -24.357  43.989  11.997  1.00 20.64           C  
ATOM   2160  C   ASN C 113     -24.981  43.883  13.386  1.00 20.64           C  
ATOM   2161  CB  ASN C 113     -22.917  43.471  12.021  1.00 20.64           C  
ATOM   2162  O   ASN C 113     -24.798  44.768  14.223  1.00 20.64           O  
ATOM   2163  CG  ASN C 113     -22.500  42.847  10.704  1.00 20.64           C  
ATOM   2164  ND2 ASN C 113     -21.203  42.610  10.545  1.00 20.64           N  
ATOM   2165  OD1 ASN C 113     -23.335  42.581   9.836  1.00 20.64           O  
ATOM   2166  N   GLY C 114     -25.896  42.892  13.598  1.00 21.61           N  
ATOM   2167  CA  GLY C 114     -26.971  42.551  14.517  1.00 21.61           C  
ATOM   2168  C   GLY C 114     -26.493  42.340  15.941  1.00 21.61           C  
ATOM   2169  O   GLY C 114     -26.982  42.988  16.868  1.00 21.61           O  
ATOM   2170  N   THR C 115     -25.901  41.064  16.263  1.00 22.64           N  
ATOM   2171  CA  THR C 115     -26.450  40.154  17.263  1.00 22.64           C  
ATOM   2172  C   THR C 115     -25.816  40.405  18.628  1.00 22.64           C  
ATOM   2173  CB  THR C 115     -26.237  38.684  16.857  1.00 22.64           C  
ATOM   2174  O   THR C 115     -26.029  39.635  19.568  1.00 22.64           O  
ATOM   2175  CG2 THR C 115     -27.281  38.238  15.839  1.00 22.64           C  
ATOM   2176  OG1 THR C 115     -24.932  38.537  16.282  1.00 22.64           O  
ATOM   2177  N   SER C 116     -24.882  41.280  18.839  1.00 27.05           N  
ATOM   2178  CA  SER C 116     -23.883  40.960  19.854  1.00 27.05           C  
ATOM   2179  C   SER C 116     -24.500  40.931  21.248  1.00 27.05           C  
ATOM   2180  CB  SER C 116     -22.737  41.972  19.816  1.00 27.05           C  
ATOM   2181  O   SER C 116     -24.890  41.972  21.782  1.00 27.05           O  
ATOM   2182  OG  SER C 116     -21.700  41.591  20.704  1.00 27.05           O  
ATOM   2183  N   SER C 117     -25.413  39.944  21.581  1.00 29.10           N  
ATOM   2184  CA  SER C 117     -26.177  39.953  22.825  1.00 29.10           C  
ATOM   2185  C   SER C 117     -25.264  39.779  24.034  1.00 29.10           C  
ATOM   2186  CB  SER C 117     -27.236  38.850  22.812  1.00 29.10           C  
ATOM   2187  O   SER C 117     -25.619  39.088  24.992  1.00 29.10           O  
ATOM   2188  OG  SER C 117     -28.024  38.896  23.989  1.00 29.10           O  
ATOM   2189  N   MET C 118     -23.872  39.834  23.905  1.00 31.77           N  
ATOM   2190  CA  MET C 118     -23.093  39.260  24.998  1.00 31.77           C  
ATOM   2191  C   MET C 118     -23.446  39.922  26.326  1.00 31.77           C  
ATOM   2192  CB  MET C 118     -21.595  39.403  24.724  1.00 31.77           C  
ATOM   2193  O   MET C 118     -23.723  41.122  26.371  1.00 31.77           O  
ATOM   2194  CG  MET C 118     -20.920  38.105  24.312  1.00 31.77           C  
ATOM   2195  SD  MET C 118     -19.095  38.265  24.206  1.00 31.77           S  
ATOM   2196  CE  MET C 118     -18.593  36.683  24.941  1.00 31.77           C  
ATOM   2197  N   ILE C 119     -23.809  39.069  27.395  1.00 36.49           N  
ATOM   2198  CA  ILE C 119     -24.203  39.346  28.771  1.00 36.49           C  
ATOM   2199  C   ILE C 119     -23.165  40.250  29.433  1.00 36.49           C  
ATOM   2200  CB  ILE C 119     -24.375  38.043  29.584  1.00 36.49           C  
ATOM   2201  O   ILE C 119     -21.990  39.888  29.531  1.00 36.49           O  
ATOM   2202  CG1 ILE C 119     -25.370  37.107  28.887  1.00 36.49           C  
ATOM   2203  CG2 ILE C 119     -24.825  38.354  31.014  1.00 36.49           C  
ATOM   2204  CD1 ILE C 119     -25.425  35.708  29.484  1.00 36.49           C  
ATOM   2205  N   VAL C 120     -23.165  41.461  29.179  1.00 39.63           N  
ATOM   2206  CA  VAL C 120     -22.203  42.368  29.796  1.00 39.63           C  
ATOM   2207  C   VAL C 120     -22.300  42.267  31.316  1.00 39.63           C  
ATOM   2208  CB  VAL C 120     -22.429  43.828  29.343  1.00 39.63           C  
ATOM   2209  O   VAL C 120     -23.373  42.465  31.891  1.00 39.63           O  
ATOM   2210  CG1 VAL C 120     -21.341  44.742  29.905  1.00 39.63           C  
ATOM   2211  CG2 VAL C 120     -22.468  43.913  27.818  1.00 39.63           C  
ATOM   2212  N   PRO C 121     -21.464  41.473  32.022  1.00 41.26           N  
ATOM   2213  CA  PRO C 121     -21.569  41.491  33.483  1.00 41.26           C  
ATOM   2214  C   PRO C 121     -21.932  42.868  34.032  1.00 41.26           C  
ATOM   2215  CB  PRO C 121     -20.170  41.071  33.942  1.00 41.26           C  
ATOM   2216  O   PRO C 121     -21.776  43.875  33.336  1.00 41.26           O  
ATOM   2217  CG  PRO C 121     -19.367  40.982  32.685  1.00 41.26           C  
ATOM   2218  CD  PRO C 121     -20.248  41.356  31.528  1.00 41.26           C  
ATOM   2219  N   LYS C 122     -22.811  42.919  35.087  1.00 43.25           N  
ATOM   2220  CA  LYS C 122     -23.103  44.154  35.810  1.00 43.25           C  
ATOM   2221  C   LYS C 122     -21.853  45.017  35.950  1.00 43.25           C  
ATOM   2222  CB  LYS C 122     -23.682  43.843  37.191  1.00 43.25           C  
ATOM   2223  O   LYS C 122     -20.816  44.547  36.423  1.00 43.25           O  
ATOM   2224  CG  LYS C 122     -25.199  43.943  37.263  1.00 43.25           C  
ATOM   2225  CD  LYS C 122     -25.710  43.686  38.675  1.00 43.25           C  
ATOM   2226  CE  LYS C 122     -27.230  43.743  38.740  1.00 43.25           C  
ATOM   2227  NZ  LYS C 122     -27.739  43.424  40.107  1.00 43.25           N  
ATOM   2228  N   GLN C 123     -21.586  45.856  34.951  1.00 49.24           N  
ATOM   2229  CA  GLN C 123     -20.531  46.854  35.087  1.00 49.24           C  
ATOM   2230  C   GLN C 123     -20.479  47.410  36.507  1.00 49.24           C  
ATOM   2231  CB  GLN C 123     -20.735  47.992  34.085  1.00 49.24           C  
ATOM   2232  O   GLN C 123     -21.452  47.994  36.987  1.00 49.24           O  
ATOM   2233  CG  GLN C 123     -19.901  47.854  32.819  1.00 49.24           C  
ATOM   2234  CD  GLN C 123     -20.029  49.053  31.898  1.00 49.24           C  
ATOM   2235  NE2 GLN C 123     -19.204  49.092  30.857  1.00 49.24           N  
ATOM   2236  OE1 GLN C 123     -20.862  49.937  32.120  1.00 49.24           O  
ATOM   2237  N   ARG C 124     -19.932  46.566  37.408  1.00 58.44           N  
ATOM   2238  CA  ARG C 124     -19.688  47.155  38.721  1.00 58.44           C  
ATOM   2239  C   ARG C 124     -19.304  48.626  38.599  1.00 58.44           C  
ATOM   2240  CB  ARG C 124     -18.589  46.387  39.459  1.00 58.44           C  
ATOM   2241  O   ARG C 124     -18.567  49.007  37.687  1.00 58.44           O  
ATOM   2242  CG  ARG C 124     -18.418  46.800  40.912  1.00 58.44           C  
ATOM   2243  CD  ARG C 124     -17.255  46.073  41.572  1.00 58.44           C  
ATOM   2244  NE  ARG C 124     -16.630  46.888  42.610  1.00 58.44           N  
ATOM   2245  NH1 ARG C 124     -15.309  45.184  43.442  1.00 58.44           N  
ATOM   2246  NH2 ARG C 124     -15.217  47.274  44.379  1.00 58.44           N  
ATOM   2247  CZ  ARG C 124     -15.720  46.447  43.475  1.00 58.44           C  
ATOM   2248  N   LYS C 125     -20.193  49.454  38.981  1.00 68.96           N  
ATOM   2249  CA  LYS C 125     -19.815  50.857  39.123  1.00 68.96           C  
ATOM   2250  C   LYS C 125     -18.453  50.995  39.797  1.00 68.96           C  
ATOM   2251  CB  LYS C 125     -20.874  51.621  39.920  1.00 68.96           C  
ATOM   2252  O   LYS C 125     -18.288  50.615  40.958  1.00 68.96           O  
ATOM   2253  CG  LYS C 125     -21.962  52.249  39.061  1.00 68.96           C  
ATOM   2254  CD  LYS C 125     -22.912  53.099  39.896  1.00 68.96           C  
ATOM   2255  CE  LYS C 125     -24.038  53.676  39.048  1.00 68.96           C  
ATOM   2256  NZ  LYS C 125     -24.989  54.484  39.868  1.00 68.96           N  
ATOM   2257  N   LEU C 126     -17.513  51.046  38.993  1.00 76.21           N  
ATOM   2258  CA  LEU C 126     -16.160  51.202  39.517  1.00 76.21           C  
ATOM   2259  C   LEU C 126     -16.009  52.536  40.242  1.00 76.21           C  
ATOM   2260  CB  LEU C 126     -15.133  51.103  38.387  1.00 76.21           C  
ATOM   2261  O   LEU C 126     -16.587  53.542  39.826  1.00 76.21           O  
ATOM   2262  CG  LEU C 126     -15.013  49.743  37.697  1.00 76.21           C  
ATOM   2263  CD1 LEU C 126     -14.514  49.917  36.266  1.00 76.21           C  
ATOM   2264  CD2 LEU C 126     -14.086  48.823  38.484  1.00 76.21           C  
ATOM   2265  N   SER C 127     -15.532  52.470  41.409  1.00 86.18           N  
ATOM   2266  CA  SER C 127     -15.277  53.705  42.142  1.00 86.18           C  
ATOM   2267  C   SER C 127     -14.394  54.653  41.338  1.00 86.18           C  
ATOM   2268  CB  SER C 127     -14.619  53.403  43.489  1.00 86.18           C  
ATOM   2269  O   SER C 127     -13.579  54.211  40.525  1.00 86.18           O  
ATOM   2270  OG  SER C 127     -13.240  53.121  43.324  1.00 86.18           O  
ATOM   2271  N   ALA C 128     -14.829  55.898  41.271  1.00 85.44           N  
ATOM   2272  CA  ALA C 128     -14.045  56.928  40.594  1.00 85.44           C  
ATOM   2273  C   ALA C 128     -12.570  56.833  40.974  1.00 85.44           C  
ATOM   2274  CB  ALA C 128     -14.589  58.315  40.927  1.00 85.44           C  
ATOM   2275  O   ALA C 128     -11.691  57.001  40.125  1.00 85.44           O  
ATOM   2276  N   SER C 129     -12.415  56.495  42.317  1.00 90.01           N  
ATOM   2277  CA  SER C 129     -11.041  56.362  42.790  1.00 90.01           C  
ATOM   2278  C   SER C 129     -10.323  55.214  42.088  1.00 90.01           C  
ATOM   2279  CB  SER C 129     -11.013  56.142  44.303  1.00 90.01           C  
ATOM   2280  O   SER C 129      -9.161  55.347  41.699  1.00 90.01           O  
ATOM   2281  OG  SER C 129     -10.455  54.878  44.617  1.00 90.01           O  
ATOM   2282  N   TYR C 130     -10.907  54.058  41.849  1.00 88.30           N  
ATOM   2283  CA  TYR C 130     -10.323  52.901  41.180  1.00 88.30           C  
ATOM   2284  C   TYR C 130     -10.016  53.212  39.720  1.00 88.30           C  
ATOM   2285  CB  TYR C 130     -11.265  51.696  41.270  1.00 88.30           C  
ATOM   2286  O   TYR C 130      -8.923  52.915  39.233  1.00 88.30           O  
ATOM   2287  CG  TYR C 130     -10.835  50.525  40.420  1.00 88.30           C  
ATOM   2288  CD1 TYR C 130     -11.514  50.204  39.246  1.00 88.30           C  
ATOM   2289  CD2 TYR C 130      -9.750  49.736  40.789  1.00 88.30           C  
ATOM   2290  CE1 TYR C 130     -11.122  49.125  38.461  1.00 88.30           C  
ATOM   2291  CE2 TYR C 130      -9.350  48.655  40.011  1.00 88.30           C  
ATOM   2292  OH  TYR C 130      -9.649  47.288  38.077  1.00 88.30           O  
ATOM   2293  CZ  TYR C 130     -10.041  48.358  38.851  1.00 88.30           C  
ATOM   2294  N   GLU C 131     -10.890  53.845  39.020  1.00 89.22           N  
ATOM   2295  CA  GLU C 131     -10.710  54.166  37.608  1.00 89.22           C  
ATOM   2296  C   GLU C 131      -9.490  55.057  37.395  1.00 89.22           C  
ATOM   2297  CB  GLU C 131     -11.962  54.846  37.047  1.00 89.22           C  
ATOM   2298  O   GLU C 131      -8.718  54.848  36.456  1.00 89.22           O  
ATOM   2299  CG  GLU C 131     -13.032  53.872  36.577  1.00 89.22           C  
ATOM   2300  CD  GLU C 131     -14.257  54.561  35.996  1.00 89.22           C  
ATOM   2301  OE1 GLU C 131     -15.218  53.861  35.603  1.00 89.22           O  
ATOM   2302  OE2 GLU C 131     -14.256  55.810  35.934  1.00 89.22           O  
ATOM   2303  N   LYS C 132      -9.378  56.049  38.296  1.00 90.40           N  
ATOM   2304  CA  LYS C 132      -8.227  56.943  38.202  1.00 90.40           C  
ATOM   2305  C   LYS C 132      -6.924  56.190  38.454  1.00 90.40           C  
ATOM   2306  CB  LYS C 132      -8.364  58.100  39.194  1.00 90.40           C  
ATOM   2307  O   LYS C 132      -5.955  56.351  37.709  1.00 90.40           O  
ATOM   2308  CG  LYS C 132      -7.590  59.349  38.798  1.00 90.40           C  
ATOM   2309  CD  LYS C 132      -7.815  60.484  39.789  1.00 90.40           C  
ATOM   2310  CE  LYS C 132      -6.965  61.700  39.450  1.00 90.40           C  
ATOM   2311  NZ  LYS C 132      -7.172  62.811  40.427  1.00 90.40           N  
ATOM   2312  N   GLU C 133      -7.006  55.352  39.434  1.00 90.37           N  
ATOM   2313  CA  GLU C 133      -5.820  54.579  39.789  1.00 90.37           C  
ATOM   2314  C   GLU C 133      -5.478  53.562  38.703  1.00 90.37           C  
ATOM   2315  CB  GLU C 133      -6.022  53.868  41.130  1.00 90.37           C  
ATOM   2316  O   GLU C 133      -4.305  53.360  38.382  1.00 90.37           O  
ATOM   2317  CG  GLU C 133      -6.074  54.811  42.323  1.00 90.37           C  
ATOM   2318  CD  GLU C 133      -6.445  54.113  43.623  1.00 90.37           C  
ATOM   2319  OE1 GLU C 133      -6.547  54.793  44.669  1.00 90.37           O  
ATOM   2320  OE2 GLU C 133      -6.633  52.877  43.594  1.00 90.37           O  
ATOM   2321  N   LYS C 134      -6.460  52.866  38.171  1.00 89.84           N  
ATOM   2322  CA  LYS C 134      -6.277  51.903  37.089  1.00 89.84           C  
ATOM   2323  C   LYS C 134      -5.616  52.556  35.878  1.00 89.84           C  
ATOM   2324  CB  LYS C 134      -7.618  51.287  36.686  1.00 89.84           C  
ATOM   2325  O   LYS C 134      -4.673  52.005  35.307  1.00 89.84           O  
ATOM   2326  CG  LYS C 134      -7.519  50.275  35.554  1.00 89.84           C  
ATOM   2327  CD  LYS C 134      -8.896  49.820  35.090  1.00 89.84           C  
ATOM   2328  CE  LYS C 134      -8.815  49.020  33.796  1.00 89.84           C  
ATOM   2329  NZ  LYS C 134     -10.165  48.582  33.330  1.00 89.84           N  
ATOM   2330  N   GLU C 135      -5.972  53.693  35.479  1.00 91.69           N  
ATOM   2331  CA  GLU C 135      -5.410  54.407  34.336  1.00 91.69           C  
ATOM   2332  C   GLU C 135      -3.938  54.740  34.562  1.00 91.69           C  
ATOM   2333  CB  GLU C 135      -6.202  55.687  34.059  1.00 91.69           C  
ATOM   2334  O   GLU C 135      -3.128  54.657  33.637  1.00 91.69           O  
ATOM   2335  CG  GLU C 135      -7.045  55.628  32.794  1.00 91.69           C  
ATOM   2336  CD  GLU C 135      -7.985  56.813  32.642  1.00 91.69           C  
ATOM   2337  OE1 GLU C 135      -8.793  56.829  31.686  1.00 91.69           O  
ATOM   2338  OE2 GLU C 135      -7.911  57.735  33.486  1.00 91.69           O  
ATOM   2339  N   LEU C 136      -3.664  55.109  35.785  1.00 92.53           N  
ATOM   2340  CA  LEU C 136      -2.275  55.407  36.120  1.00 92.53           C  
ATOM   2341  C   LEU C 136      -1.407  54.159  35.997  1.00 92.53           C  
ATOM   2342  CB  LEU C 136      -2.176  55.976  37.537  1.00 92.53           C  
ATOM   2343  O   LEU C 136      -0.314  54.212  35.429  1.00 92.53           O  
ATOM   2344  CG  LEU C 136      -0.916  56.782  37.857  1.00 92.53           C  
ATOM   2345  CD1 LEU C 136      -1.084  58.230  37.407  1.00 92.53           C  
ATOM   2346  CD2 LEU C 136      -0.601  56.714  39.348  1.00 92.53           C  
ATOM   2347  N   CYS C 137      -1.930  53.041  36.489  1.00 90.98           N  
ATOM   2348  CA  CYS C 137      -1.192  51.786  36.408  1.00 90.98           C  
ATOM   2349  C   CYS C 137      -0.953  51.386  34.956  1.00 90.98           C  
ATOM   2350  CB  CYS C 137      -1.945  50.673  37.135  1.00 90.98           C  
ATOM   2351  O   CYS C 137       0.154  50.986  34.592  1.00 90.98           O  
ATOM   2352  SG  CYS C 137      -1.930  50.839  38.934  1.00 90.98           S  
ATOM   2353  N   VAL C 138      -1.939  51.539  34.097  1.00 92.51           N  
ATOM   2354  CA  VAL C 138      -1.855  51.161  32.690  1.00 92.51           C  
ATOM   2355  C   VAL C 138      -0.854  52.063  31.972  1.00 92.51           C  
ATOM   2356  CB  VAL C 138      -3.234  51.239  31.998  1.00 92.51           C  
ATOM   2357  O   VAL C 138      -0.084  51.598  31.127  1.00 92.51           O  
ATOM   2358  CG1 VAL C 138      -3.093  51.042  30.489  1.00 92.51           C  
ATOM   2359  CG2 VAL C 138      -4.186  50.201  32.588  1.00 92.51           C  
ATOM   2360  N   LYS C 139      -0.785  53.328  32.313  1.00 93.47           N  
ATOM   2361  CA  LYS C 139       0.169  54.261  31.720  1.00 93.47           C  
ATOM   2362  C   LYS C 139       1.606  53.837  32.013  1.00 93.47           C  
ATOM   2363  CB  LYS C 139      -0.074  55.680  32.236  1.00 93.47           C  
ATOM   2364  O   LYS C 139       2.451  53.828  31.115  1.00 93.47           O  
ATOM   2365  CG  LYS C 139      -0.435  56.680  31.148  1.00 93.47           C  
ATOM   2366  CD  LYS C 139      -0.647  58.076  31.720  1.00 93.47           C  
ATOM   2367  CE  LYS C 139      -0.967  59.087  30.627  1.00 93.47           C  
ATOM   2368  NZ  LYS C 139      -1.214  60.449  31.188  1.00 93.47           N  
ATOM   2369  N   TYR C 140       1.827  53.445  33.250  1.00 93.86           N  
ATOM   2370  CA  TYR C 140       3.161  52.977  33.610  1.00 93.86           C  
ATOM   2371  C   TYR C 140       3.485  51.662  32.911  1.00 93.86           C  
ATOM   2372  CB  TYR C 140       3.278  52.803  35.128  1.00 93.86           C  
ATOM   2373  O   TYR C 140       4.586  51.487  32.384  1.00 93.86           O  
ATOM   2374  CG  TYR C 140       3.444  54.103  35.877  1.00 93.86           C  
ATOM   2375  CD1 TYR C 140       4.583  54.886  35.709  1.00 93.86           C  
ATOM   2376  CD2 TYR C 140       2.461  54.551  36.754  1.00 93.86           C  
ATOM   2377  CE1 TYR C 140       4.741  56.084  36.398  1.00 93.86           C  
ATOM   2378  CE2 TYR C 140       2.608  55.747  37.448  1.00 93.86           C  
ATOM   2379  OH  TYR C 140       3.900  57.691  37.949  1.00 93.86           O  
ATOM   2380  CZ  TYR C 140       3.749  56.506  37.264  1.00 93.86           C  
ATOM   2381  N   PHE C 141       2.499  50.889  32.831  1.00 94.47           N  
ATOM   2382  CA  PHE C 141       2.658  49.571  32.226  1.00 94.47           C  
ATOM   2383  C   PHE C 141       3.061  49.693  30.761  1.00 94.47           C  
ATOM   2384  CB  PHE C 141       1.364  48.762  32.349  1.00 94.47           C  
ATOM   2385  O   PHE C 141       3.956  48.985  30.297  1.00 94.47           O  
ATOM   2386  CG  PHE C 141       1.466  47.366  31.798  1.00 94.47           C  
ATOM   2387  CD1 PHE C 141       0.917  47.050  30.561  1.00 94.47           C  
ATOM   2388  CD2 PHE C 141       2.111  46.368  32.517  1.00 94.47           C  
ATOM   2389  CE1 PHE C 141       1.010  45.758  30.048  1.00 94.47           C  
ATOM   2390  CE2 PHE C 141       2.208  45.075  32.011  1.00 94.47           C  
ATOM   2391  CZ  PHE C 141       1.656  44.772  30.776  1.00 94.47           C  
ATOM   2392  N   GLU C 142       2.554  50.588  30.070  1.00 93.22           N  
ATOM   2393  CA  GLU C 142       2.779  50.757  28.637  1.00 93.22           C  
ATOM   2394  C   GLU C 142       4.182  51.289  28.358  1.00 93.22           C  
ATOM   2395  CB  GLU C 142       1.731  51.697  28.035  1.00 93.22           C  
ATOM   2396  O   GLU C 142       4.716  51.102  27.263  1.00 93.22           O  
ATOM   2397  CG  GLU C 142       0.355  51.065  27.883  1.00 93.22           C  
ATOM   2398  CD  GLU C 142      -0.688  52.025  27.332  1.00 93.22           C  
ATOM   2399  OE1 GLU C 142      -1.817  51.581  27.020  1.00 93.22           O  
ATOM   2400  OE2 GLU C 142      -0.374  53.230  27.211  1.00 93.22           O  
ATOM   2401  N   GLN C 143       4.858  51.857  29.313  1.00 93.01           N  
ATOM   2402  CA  GLN C 143       6.196  52.417  29.148  1.00 93.01           C  
ATOM   2403  C   GLN C 143       7.269  51.357  29.381  1.00 93.01           C  
ATOM   2404  CB  GLN C 143       6.406  53.595  30.100  1.00 93.01           C  
ATOM   2405  O   GLN C 143       8.421  51.534  28.980  1.00 93.01           O  
ATOM   2406  CG  GLN C 143       5.575  54.823  29.753  1.00 93.01           C  
ATOM   2407  CD  GLN C 143       5.756  55.955  30.746  1.00 93.01           C  
ATOM   2408  NE2 GLN C 143       5.072  57.069  30.507  1.00 93.01           N  
ATOM   2409  OE1 GLN C 143       6.504  55.829  31.721  1.00 93.01           O  
ATOM   2410  N   TRP C 144       6.890  50.245  29.970  1.00 92.44           N  
ATOM   2411  CA  TRP C 144       7.856  49.210  30.321  1.00 92.44           C  
ATOM   2412  C   TRP C 144       8.168  48.326  29.117  1.00 92.44           C  
ATOM   2413  CB  TRP C 144       7.331  48.353  31.476  1.00 92.44           C  
ATOM   2414  O   TRP C 144       7.384  48.260  28.168  1.00 92.44           O  
ATOM   2415  CG  TRP C 144       7.097  49.118  32.744  1.00 92.44           C  
ATOM   2416  CD1 TRP C 144       7.625  50.333  33.082  1.00 92.44           C  
ATOM   2417  CD2 TRP C 144       6.278  48.715  33.846  1.00 92.44           C  
ATOM   2418  CE2 TRP C 144       6.354  49.737  34.819  1.00 92.44           C  
ATOM   2419  CE3 TRP C 144       5.485  47.589  34.105  1.00 92.44           C  
ATOM   2420  NE1 TRP C 144       7.181  50.711  34.329  1.00 92.44           N  
ATOM   2421  CH2 TRP C 144       4.898  48.552  36.260  1.00 92.44           C  
ATOM   2422  CZ2 TRP C 144       5.666  49.664  36.032  1.00 92.44           C  
ATOM   2423  CZ3 TRP C 144       4.801  47.520  35.313  1.00 92.44           C  
ATOM   2424  N   SER C 145       9.434  47.751  29.129  1.00 88.20           N  
ATOM   2425  CA  SER C 145       9.792  46.747  28.133  1.00 88.20           C  
ATOM   2426  C   SER C 145       8.911  45.508  28.254  1.00 88.20           C  
ATOM   2427  CB  SER C 145      11.263  46.351  28.274  1.00 88.20           C  
ATOM   2428  O   SER C 145       8.226  45.324  29.263  1.00 88.20           O  
ATOM   2429  OG  SER C 145      11.471  45.601  29.458  1.00 88.20           O  
ATOM   2430  N   GLU C 146       8.863  44.733  27.281  1.00 84.83           N  
ATOM   2431  CA  GLU C 146       8.044  43.525  27.273  1.00 84.83           C  
ATOM   2432  C   GLU C 146       8.417  42.597  28.425  1.00 84.83           C  
ATOM   2433  CB  GLU C 146       8.184  42.789  25.938  1.00 84.83           C  
ATOM   2434  O   GLU C 146       7.541  42.038  29.088  1.00 84.83           O  
ATOM   2435  CG  GLU C 146       7.322  43.366  24.824  1.00 84.83           C  
ATOM   2436  CD  GLU C 146       7.431  42.592  23.520  1.00 84.83           C  
ATOM   2437  OE1 GLU C 146       6.792  42.994  22.521  1.00 84.83           O  
ATOM   2438  OE2 GLU C 146       8.160  41.575  23.497  1.00 84.83           O  
ATOM   2439  N   SER C 147       9.652  42.467  28.724  1.00 87.37           N  
ATOM   2440  CA  SER C 147      10.114  41.616  29.816  1.00 87.37           C  
ATOM   2441  C   SER C 147       9.632  42.137  31.166  1.00 87.37           C  
ATOM   2442  CB  SER C 147      11.640  41.521  29.813  1.00 87.37           C  
ATOM   2443  O   SER C 147       9.227  41.357  32.030  1.00 87.37           O  
ATOM   2444  OG  SER C 147      12.219  42.704  30.336  1.00 87.37           O  
ATOM   2445  N   ASP C 148       9.674  43.459  31.295  1.00 91.93           N  
ATOM   2446  CA  ASP C 148       9.225  44.073  32.541  1.00 91.93           C  
ATOM   2447  C   ASP C 148       7.715  43.927  32.712  1.00 91.93           C  
ATOM   2448  CB  ASP C 148       9.620  45.550  32.585  1.00 91.93           C  
ATOM   2449  O   ASP C 148       7.229  43.701  33.823  1.00 91.93           O  
ATOM   2450  CG  ASP C 148      11.111  45.760  32.783  1.00 91.93           C  
ATOM   2451  OD1 ASP C 148      11.798  44.836  33.269  1.00 91.93           O  
ATOM   2452  OD2 ASP C 148      11.603  46.861  32.452  1.00 91.93           O  
ATOM   2453  N   GLN C 149       7.070  44.054  31.576  1.00 93.35           N  
ATOM   2454  CA  GLN C 149       5.622  43.873  31.616  1.00 93.35           C  
ATOM   2455  C   GLN C 149       5.256  42.475  32.106  1.00 93.35           C  
ATOM   2456  CB  GLN C 149       5.011  44.123  30.237  1.00 93.35           C  
ATOM   2457  O   GLN C 149       4.403  42.323  32.983  1.00 93.35           O  
ATOM   2458  CG  GLN C 149       5.026  45.586  29.813  1.00 93.35           C  
ATOM   2459  CD  GLN C 149       4.476  45.798  28.415  1.00 93.35           C  
ATOM   2460  NE2 GLN C 149       4.094  47.033  28.109  1.00 93.35           N  
ATOM   2461  OE1 GLN C 149       4.397  44.860  27.616  1.00 93.35           O  
ATOM   2462  N   VAL C 150       5.843  41.517  31.584  1.00 91.91           N  
ATOM   2463  CA  VAL C 150       5.566  40.128  31.932  1.00 91.91           C  
ATOM   2464  C   VAL C 150       5.893  39.888  33.404  1.00 91.91           C  
ATOM   2465  CB  VAL C 150       6.366  39.150  31.042  1.00 91.91           C  
ATOM   2466  O   VAL C 150       5.095  39.296  34.135  1.00 91.91           O  
ATOM   2467  CG1 VAL C 150       6.210  37.715  31.542  1.00 91.91           C  
ATOM   2468  CG2 VAL C 150       5.915  39.264  29.587  1.00 91.91           C  
ATOM   2469  N   GLU C 151       7.042  40.348  33.857  1.00 94.11           N  
ATOM   2470  CA  GLU C 151       7.448  40.194  35.251  1.00 94.11           C  
ATOM   2471  C   GLU C 151       6.432  40.831  36.195  1.00 94.11           C  
ATOM   2472  CB  GLU C 151       8.832  40.805  35.479  1.00 94.11           C  
ATOM   2473  O   GLU C 151       6.115  40.269  37.246  1.00 94.11           O  
ATOM   2474  CG  GLU C 151       9.570  40.227  36.679  1.00 94.11           C  
ATOM   2475  CD  GLU C 151      10.903  40.908  36.948  1.00 94.11           C  
ATOM   2476  OE1 GLU C 151      11.508  40.655  38.014  1.00 94.11           O  
ATOM   2477  OE2 GLU C 151      11.344  41.700  36.087  1.00 94.11           O  
ATOM   2478  N   PHE C 152       5.978  41.952  35.770  1.00 94.47           N  
ATOM   2479  CA  PHE C 152       5.007  42.667  36.589  1.00 94.47           C  
ATOM   2480  C   PHE C 152       3.709  41.877  36.703  1.00 94.47           C  
ATOM   2481  CB  PHE C 152       4.727  44.055  36.006  1.00 94.47           C  
ATOM   2482  O   PHE C 152       3.185  41.688  37.803  1.00 94.47           O  
ATOM   2483  CG  PHE C 152       3.671  44.826  36.752  1.00 94.47           C  
ATOM   2484  CD1 PHE C 152       2.423  45.051  36.184  1.00 94.47           C  
ATOM   2485  CD2 PHE C 152       3.927  45.325  38.022  1.00 94.47           C  
ATOM   2486  CE1 PHE C 152       1.444  45.763  36.872  1.00 94.47           C  
ATOM   2487  CE2 PHE C 152       2.954  46.038  38.717  1.00 94.47           C  
ATOM   2488  CZ  PHE C 152       1.714  46.257  38.139  1.00 94.47           C  
ATOM   2489  N   VAL C 153       3.221  41.467  35.601  1.00 94.27           N  
ATOM   2490  CA  VAL C 153       1.977  40.705  35.597  1.00 94.27           C  
ATOM   2491  C   VAL C 153       2.147  39.434  36.425  1.00 94.27           C  
ATOM   2492  CB  VAL C 153       1.534  40.349  34.160  1.00 94.27           C  
ATOM   2493  O   VAL C 153       1.252  39.056  37.185  1.00 94.27           O  
ATOM   2494  CG1 VAL C 153       0.321  39.421  34.183  1.00 94.27           C  
ATOM   2495  CG2 VAL C 153       1.225  41.618  33.368  1.00 94.27           C  
ATOM   2496  N   GLU C 154       3.278  38.827  36.293  1.00 94.17           N  
ATOM   2497  CA  GLU C 154       3.558  37.637  37.091  1.00 94.17           C  
ATOM   2498  C   GLU C 154       3.504  37.948  38.584  1.00 94.17           C  
ATOM   2499  CB  GLU C 154       4.924  37.052  36.725  1.00 94.17           C  
ATOM   2500  O   GLU C 154       2.986  37.154  39.371  1.00 94.17           O  
ATOM   2501  CG  GLU C 154       4.928  36.268  35.421  1.00 94.17           C  
ATOM   2502  CD  GLU C 154       6.303  35.743  35.040  1.00 94.17           C  
ATOM   2503  OE1 GLU C 154       6.397  34.902  34.117  1.00 94.17           O  
ATOM   2504  OE2 GLU C 154       7.294  36.176  35.670  1.00 94.17           O  
ATOM   2505  N   HIS C 155       4.024  39.066  38.871  1.00 94.38           N  
ATOM   2506  CA  HIS C 155       3.978  39.506  40.261  1.00 94.38           C  
ATOM   2507  C   HIS C 155       2.541  39.728  40.721  1.00 94.38           C  
ATOM   2508  CB  HIS C 155       4.792  40.788  40.445  1.00 94.38           C  
ATOM   2509  O   HIS C 155       2.165  39.310  41.819  1.00 94.38           O  
ATOM   2510  CG  HIS C 155       5.014  41.158  41.877  1.00 94.38           C  
ATOM   2511  CD2 HIS C 155       4.564  42.207  42.604  1.00 94.38           C  
ATOM   2512  ND1 HIS C 155       5.788  40.400  42.730  1.00 94.38           N  
ATOM   2513  CE1 HIS C 155       5.803  40.970  43.923  1.00 94.38           C  
ATOM   2514  NE2 HIS C 155       5.069  42.068  43.874  1.00 94.38           N  
ATOM   2515  N   LEU C 156       1.739  40.368  39.837  1.00 94.62           N  
ATOM   2516  CA  LEU C 156       0.338  40.608  40.168  1.00 94.62           C  
ATOM   2517  C   LEU C 156      -0.402  39.292  40.385  1.00 94.62           C  
ATOM   2518  CB  LEU C 156      -0.344  41.414  39.060  1.00 94.62           C  
ATOM   2519  O   LEU C 156      -1.126  39.138  41.372  1.00 94.62           O  
ATOM   2520  CG  LEU C 156       0.086  42.875  38.921  1.00 94.62           C  
ATOM   2521  CD1 LEU C 156      -0.610  43.521  37.728  1.00 94.62           C  
ATOM   2522  CD2 LEU C 156      -0.215  43.645  40.203  1.00 94.62           C  
ATOM   2523  N   ILE C 157      -0.142  38.413  39.481  1.00 95.47           N  
ATOM   2524  CA  ILE C 157      -0.836  37.130  39.506  1.00 95.47           C  
ATOM   2525  C   ILE C 157      -0.437  36.351  40.758  1.00 95.47           C  
ATOM   2526  CB  ILE C 157      -0.534  36.299  38.239  1.00 95.47           C  
ATOM   2527  O   ILE C 157      -1.262  35.654  41.352  1.00 95.47           O  
ATOM   2528  CG1 ILE C 157      -1.135  36.974  37.001  1.00 95.47           C  
ATOM   2529  CG2 ILE C 157      -1.060  34.869  38.392  1.00 95.47           C  
ATOM   2530  CD1 ILE C 157      -0.781  36.289  35.688  1.00 95.47           C  
ATOM   2531  N   SER C 158       0.804  36.521  41.258  1.00 95.43           N  
ATOM   2532  CA  SER C 158       1.299  35.820  42.439  1.00 95.43           C  
ATOM   2533  C   SER C 158       0.616  36.323  43.706  1.00 95.43           C  
ATOM   2534  CB  SER C 158       2.814  35.987  42.565  1.00 95.43           C  
ATOM   2535  O   SER C 158       0.595  35.627  44.724  1.00 95.43           O  
ATOM   2536  OG  SER C 158       3.149  37.332  42.857  1.00 95.43           O  
ATOM   2537  N   GLN C 159       0.021  37.443  43.608  1.00 95.59           N  
ATOM   2538  CA  GLN C 159      -0.636  38.038  44.767  1.00 95.59           C  
ATOM   2539  C   GLN C 159      -2.120  37.685  44.799  1.00 95.59           C  
ATOM   2540  CB  GLN C 159      -0.457  39.557  44.764  1.00 95.59           C  
ATOM   2541  O   GLN C 159      -2.825  38.029  45.751  1.00 95.59           O  
ATOM   2542  CG  GLN C 159       0.993  40.007  44.885  1.00 95.59           C  
ATOM   2543  CD  GLN C 159       1.603  39.664  46.231  1.00 95.59           C  
ATOM   2544  NE2 GLN C 159       2.896  39.358  46.235  1.00 95.59           N  
ATOM   2545  OE1 GLN C 159       0.919  39.676  47.259  1.00 95.59           O  
ATOM   2546  N   MET C 160      -2.549  37.085  43.794  1.00 95.12           N  
ATOM   2547  CA  MET C 160      -3.961  36.733  43.676  1.00 95.12           C  
ATOM   2548  C   MET C 160      -4.225  35.344  44.250  1.00 95.12           C  
ATOM   2549  CB  MET C 160      -4.410  36.789  42.215  1.00 95.12           C  
ATOM   2550  O   MET C 160      -3.314  34.520  44.335  1.00 95.12           O  
ATOM   2551  CG  MET C 160      -4.301  38.172  41.594  1.00 95.12           C  
ATOM   2552  SD  MET C 160      -4.823  38.195  39.834  1.00 95.12           S  
ATOM   2553  CE  MET C 160      -4.539  39.943  39.439  1.00 95.12           C  
ATOM   2554  N   CYS C 161      -5.450  35.114  44.779  1.00 95.84           N  
ATOM   2555  CA  CYS C 161      -5.813  33.814  45.333  1.00 95.84           C  
ATOM   2556  C   CYS C 161      -6.206  32.841  44.227  1.00 95.84           C  
ATOM   2557  CB  CYS C 161      -6.962  33.959  46.330  1.00 95.84           C  
ATOM   2558  O   CYS C 161      -6.276  33.220  43.057  1.00 95.84           O  
ATOM   2559  SG  CYS C 161      -8.526  34.450  45.572  1.00 95.84           S  
ATOM   2560  N   HIS C 162      -6.404  31.571  44.480  1.00 95.90           N  
ATOM   2561  CA  HIS C 162      -6.669  30.497  43.530  1.00 95.90           C  
ATOM   2562  C   HIS C 162      -7.938  30.769  42.730  1.00 95.90           C  
ATOM   2563  CB  HIS C 162      -6.783  29.155  44.257  1.00 95.90           C  
ATOM   2564  O   HIS C 162      -7.992  30.491  41.530  1.00 95.90           O  
ATOM   2565  CG  HIS C 162      -6.672  27.971  43.350  1.00 95.90           C  
ATOM   2566  CD2 HIS C 162      -7.565  27.002  43.040  1.00 95.90           C  
ATOM   2567  ND1 HIS C 162      -5.526  27.680  42.643  1.00 95.90           N  
ATOM   2568  CE1 HIS C 162      -5.720  26.581  41.934  1.00 95.90           C  
ATOM   2569  NE2 HIS C 162      -6.950  26.150  42.157  1.00 95.90           N  
ATOM   2570  N   TYR C 163      -8.922  31.281  43.409  1.00 95.47           N  
ATOM   2571  CA  TYR C 163     -10.171  31.622  42.736  1.00 95.47           C  
ATOM   2572  C   TYR C 163      -9.939  32.669  41.653  1.00 95.47           C  
ATOM   2573  CB  TYR C 163     -11.202  32.135  43.746  1.00 95.47           C  
ATOM   2574  O   TYR C 163     -10.438  32.533  40.533  1.00 95.47           O  
ATOM   2575  CG  TYR C 163     -12.500  32.578  43.115  1.00 95.47           C  
ATOM   2576  CD1 TYR C 163     -12.765  33.928  42.894  1.00 95.47           C  
ATOM   2577  CD2 TYR C 163     -13.464  31.648  42.740  1.00 95.47           C  
ATOM   2578  CE1 TYR C 163     -13.961  34.340  42.315  1.00 95.47           C  
ATOM   2579  CE2 TYR C 163     -14.663  32.050  42.161  1.00 95.47           C  
ATOM   2580  OH  TYR C 163     -16.087  33.799  41.379  1.00 95.47           O  
ATOM   2581  CZ  TYR C 163     -14.902  33.396  41.952  1.00 95.47           C  
ATOM   2582  N   GLN C 164      -9.084  33.703  41.958  1.00 94.68           N  
ATOM   2583  CA  GLN C 164      -8.750  34.754  41.003  1.00 94.68           C  
ATOM   2584  C   GLN C 164      -7.936  34.200  39.837  1.00 94.68           C  
ATOM   2585  CB  GLN C 164      -7.979  35.881  41.692  1.00 94.68           C  
ATOM   2586  O   GLN C 164      -8.156  34.578  38.684  1.00 94.68           O  
ATOM   2587  CG  GLN C 164      -8.806  36.664  42.703  1.00 94.68           C  
ATOM   2588  CD  GLN C 164      -7.990  37.699  43.453  1.00 94.68           C  
ATOM   2589  NE2 GLN C 164      -8.463  38.941  43.455  1.00 94.68           N  
ATOM   2590  OE1 GLN C 164      -6.942  37.386  44.028  1.00 94.68           O  
ATOM   2591  N   HIS C 165      -7.040  33.240  40.142  1.00 95.27           N  
ATOM   2592  CA  HIS C 165      -6.280  32.589  39.081  1.00 95.27           C  
ATOM   2593  C   HIS C 165      -7.203  31.888  38.091  1.00 95.27           C  
ATOM   2594  CB  HIS C 165      -5.286  31.587  39.672  1.00 95.27           C  
ATOM   2595  O   HIS C 165      -6.996  31.969  36.878  1.00 95.27           O  
ATOM   2596  CG  HIS C 165      -4.170  32.228  40.435  1.00 95.27           C  
ATOM   2597  CD2 HIS C 165      -3.620  33.461  40.338  1.00 95.27           C  
ATOM   2598  ND1 HIS C 165      -3.485  31.577  41.438  1.00 95.27           N  
ATOM   2599  CE1 HIS C 165      -2.559  32.385  41.927  1.00 95.27           C  
ATOM   2600  NE2 HIS C 165      -2.620  33.534  41.276  1.00 95.27           N  
ATOM   2601  N   GLY C 166      -8.252  31.199  38.653  1.00 95.09           N  
ATOM   2602  CA  GLY C 166      -9.224  30.547  37.790  1.00 95.09           C  
ATOM   2603  C   GLY C 166      -9.920  31.507  36.844  1.00 95.09           C  
ATOM   2604  O   GLY C 166     -10.080  31.212  35.658  1.00 95.09           O  
ATOM   2605  N   HIS C 167     -10.261  32.679  37.366  1.00 94.05           N  
ATOM   2606  CA  HIS C 167     -10.922  33.689  36.548  1.00 94.05           C  
ATOM   2607  C   HIS C 167      -9.995  34.202  35.451  1.00 94.05           C  
ATOM   2608  CB  HIS C 167     -11.401  34.853  37.417  1.00 94.05           C  
ATOM   2609  O   HIS C 167     -10.411  34.351  34.300  1.00 94.05           O  
ATOM   2610  CG  HIS C 167     -12.755  34.636  38.015  1.00 94.05           C  
ATOM   2611  CD2 HIS C 167     -13.125  34.208  39.245  1.00 94.05           C  
ATOM   2612  ND1 HIS C 167     -13.922  34.866  37.318  1.00 94.05           N  
ATOM   2613  CE1 HIS C 167     -14.954  34.588  38.097  1.00 94.05           C  
ATOM   2614  NE2 HIS C 167     -14.498  34.187  39.271  1.00 94.05           N  
ATOM   2615  N   ILE C 168      -8.732  34.409  35.822  1.00 93.54           N  
ATOM   2616  CA  ILE C 168      -7.755  34.899  34.855  1.00 93.54           C  
ATOM   2617  C   ILE C 168      -7.522  33.842  33.778  1.00 93.54           C  
ATOM   2618  CB  ILE C 168      -6.420  35.270  35.540  1.00 93.54           C  
ATOM   2619  O   ILE C 168      -7.471  34.161  32.587  1.00 93.54           O  
ATOM   2620  CG1 ILE C 168      -6.609  36.489  36.451  1.00 93.54           C  
ATOM   2621  CG2 ILE C 168      -5.332  35.531  34.494  1.00 93.54           C  
ATOM   2622  CD1 ILE C 168      -5.360  36.876  37.232  1.00 93.54           C  
ATOM   2623  N   ASN C 169      -7.464  32.564  34.264  1.00 92.64           N  
ATOM   2624  CA  ASN C 169      -7.283  31.466  33.320  1.00 92.64           C  
ATOM   2625  C   ASN C 169      -8.430  31.395  32.316  1.00 92.64           C  
ATOM   2626  CB  ASN C 169      -7.144  30.136  34.063  1.00 92.64           C  
ATOM   2627  O   ASN C 169      -8.199  31.278  31.111  1.00 92.64           O  
ATOM   2628  CG  ASN C 169      -6.798  28.984  33.140  1.00 92.64           C  
ATOM   2629  ND2 ASN C 169      -7.575  27.910  33.214  1.00 92.64           N  
ATOM   2630  OD1 ASN C 169      -5.839  29.059  32.367  1.00 92.64           O  
ATOM   2631  N   SER C 170      -9.619  31.493  32.808  1.00 93.22           N  
ATOM   2632  CA  SER C 170     -10.800  31.440  31.951  1.00 93.22           C  
ATOM   2633  C   SER C 170     -10.825  32.608  30.971  1.00 93.22           C  
ATOM   2634  CB  SER C 170     -12.075  31.444  32.795  1.00 93.22           C  
ATOM   2635  O   SER C 170     -11.302  32.468  29.843  1.00 93.22           O  
ATOM   2636  OG  SER C 170     -12.165  30.265  33.577  1.00 93.22           O  
ATOM   2637  N   TYR C 171     -10.256  33.729  31.443  1.00 92.40           N  
ATOM   2638  CA  TYR C 171     -10.199  34.921  30.605  1.00 92.40           C  
ATOM   2639  C   TYR C 171      -9.153  34.766  29.507  1.00 92.40           C  
ATOM   2640  CB  TYR C 171      -9.888  36.159  31.451  1.00 92.40           C  
ATOM   2641  O   TYR C 171      -9.388  35.150  28.359  1.00 92.40           O  
ATOM   2642  CG  TYR C 171      -9.859  37.444  30.659  1.00 92.40           C  
ATOM   2643  CD1 TYR C 171      -8.651  38.024  30.279  1.00 92.40           C  
ATOM   2644  CD2 TYR C 171     -11.039  38.081  30.291  1.00 92.40           C  
ATOM   2645  CE1 TYR C 171      -8.620  39.208  29.551  1.00 92.40           C  
ATOM   2646  CE2 TYR C 171     -11.020  39.266  29.563  1.00 92.40           C  
ATOM   2647  OH  TYR C 171      -9.782  40.994  28.477  1.00 92.40           O  
ATOM   2648  CZ  TYR C 171      -9.807  39.821  29.198  1.00 92.40           C  
ATOM   2649  N   LEU C 172      -8.010  34.048  29.816  1.00 92.07           N  
ATOM   2650  CA  LEU C 172      -6.879  33.938  28.901  1.00 92.07           C  
ATOM   2651  C   LEU C 172      -7.097  32.808  27.900  1.00 92.07           C  
ATOM   2652  CB  LEU C 172      -5.581  33.703  29.679  1.00 92.07           C  
ATOM   2653  O   LEU C 172      -6.612  32.874  26.768  1.00 92.07           O  
ATOM   2654  CG  LEU C 172      -5.005  34.912  30.418  1.00 92.07           C  
ATOM   2655  CD1 LEU C 172      -3.806  34.495  31.263  1.00 92.07           C  
ATOM   2656  CD2 LEU C 172      -4.614  36.006  29.430  1.00 92.07           C  
ATOM   2657  N   LYS C 173      -7.874  31.800  28.269  1.00 90.95           N  
ATOM   2658  CA  LYS C 173      -7.994  30.554  27.517  1.00 90.95           C  
ATOM   2659  C   LYS C 173      -8.420  30.820  26.076  1.00 90.95           C  
ATOM   2660  CB  LYS C 173      -8.992  29.613  28.193  1.00 90.95           C  
ATOM   2661  O   LYS C 173      -7.740  30.404  25.136  1.00 90.95           O  
ATOM   2662  CG  LYS C 173      -8.926  28.177  27.692  1.00 90.95           C  
ATOM   2663  CD  LYS C 173      -9.853  27.265  28.486  1.00 90.95           C  
ATOM   2664  CE  LYS C 173      -9.863  25.851  27.923  1.00 90.95           C  
ATOM   2665  NZ  LYS C 173     -10.732  24.940  28.727  1.00 90.95           N  
ATOM   2666  N   PRO C 174      -9.424  31.474  25.848  1.00 90.34           N  
ATOM   2667  CA  PRO C 174      -9.850  31.710  24.467  1.00 90.34           C  
ATOM   2668  C   PRO C 174      -8.842  32.537  23.672  1.00 90.34           C  
ATOM   2669  CB  PRO C 174     -11.170  32.469  24.630  1.00 90.34           C  
ATOM   2670  O   PRO C 174      -8.750  32.396  22.449  1.00 90.34           O  
ATOM   2671  CG  PRO C 174     -11.166  32.942  26.047  1.00 90.34           C  
ATOM   2672  CD  PRO C 174     -10.234  32.070  26.839  1.00 90.34           C  
ATOM   2673  N   MET C 175      -8.073  33.333  24.368  1.00 90.45           N  
ATOM   2674  CA  MET C 175      -7.094  34.185  23.699  1.00 90.45           C  
ATOM   2675  C   MET C 175      -5.910  33.365  23.198  1.00 90.45           C  
ATOM   2676  CB  MET C 175      -6.606  35.287  24.641  1.00 90.45           C  
ATOM   2677  O   MET C 175      -5.208  33.782  22.275  1.00 90.45           O  
ATOM   2678  CG  MET C 175      -7.668  36.323  24.974  1.00 90.45           C  
ATOM   2679  SD  MET C 175      -7.037  37.645  26.080  1.00 90.45           S  
ATOM   2680  CE  MET C 175      -6.142  38.668  24.877  1.00 90.45           C  
ATOM   2681  N   LEU C 176      -5.753  32.259  23.888  1.00 91.11           N  
ATOM   2682  CA  LEU C 176      -4.610  31.418  23.550  1.00 91.11           C  
ATOM   2683  C   LEU C 176      -4.993  30.374  22.506  1.00 91.11           C  
ATOM   2684  CB  LEU C 176      -4.063  30.727  24.802  1.00 91.11           C  
ATOM   2685  O   LEU C 176      -4.125  29.689  21.960  1.00 91.11           O  
ATOM   2686  CG  LEU C 176      -3.443  31.638  25.863  1.00 91.11           C  
ATOM   2687  CD1 LEU C 176      -3.057  30.829  27.096  1.00 91.11           C  
ATOM   2688  CD2 LEU C 176      -2.232  32.371  25.297  1.00 91.11           C  
ATOM   2689  N   GLN C 177      -6.257  30.214  22.170  1.00 94.99           N  
ATOM   2690  CA  GLN C 177      -6.728  29.258  21.173  1.00 94.99           C  
ATOM   2691  C   GLN C 177      -6.761  29.886  19.782  1.00 94.99           C  
ATOM   2692  CB  GLN C 177      -8.116  28.734  21.545  1.00 94.99           C  
ATOM   2693  O   GLN C 177      -6.946  31.097  19.646  1.00 94.99           O  
ATOM   2694  CG  GLN C 177      -8.134  27.880  22.805  1.00 94.99           C  
ATOM   2695  CD  GLN C 177      -9.533  27.446  23.201  1.00 94.99           C  
ATOM   2696  NE2 GLN C 177      -9.695  26.160  23.493  1.00 94.99           N  
ATOM   2697  OE1 GLN C 177     -10.460  28.261  23.245  1.00 94.99           O  
ATOM   2698  N   ARG C 178      -6.443  29.069  18.807  1.00 96.18           N  
ATOM   2699  CA  ARG C 178      -6.361  29.590  17.446  1.00 96.18           C  
ATOM   2700  C   ARG C 178      -7.084  28.673  16.465  1.00 96.18           C  
ATOM   2701  CB  ARG C 178      -4.901  29.762  17.024  1.00 96.18           C  
ATOM   2702  O   ARG C 178      -6.871  27.459  16.469  1.00 96.18           O  
ATOM   2703  CG  ARG C 178      -4.206  30.945  17.679  1.00 96.18           C  
ATOM   2704  CD  ARG C 178      -4.727  32.272  17.145  1.00 96.18           C  
ATOM   2705  NE  ARG C 178      -4.016  33.406  17.730  1.00 96.18           N  
ATOM   2706  NH1 ARG C 178      -5.573  34.984  17.078  1.00 96.18           N  
ATOM   2707  NH2 ARG C 178      -3.709  35.621  18.251  1.00 96.18           N  
ATOM   2708  CZ  ARG C 178      -4.434  34.668  17.685  1.00 96.18           C  
ATOM   2709  N   ASP C 179      -7.997  29.320  15.685  1.00 97.88           N  
ATOM   2710  CA  ASP C 179      -8.608  28.623  14.557  1.00 97.88           C  
ATOM   2711  C   ASP C 179      -7.709  28.679  13.324  1.00 97.88           C  
ATOM   2712  CB  ASP C 179      -9.980  29.220  14.236  1.00 97.88           C  
ATOM   2713  O   ASP C 179      -7.850  29.572  12.487  1.00 97.88           O  
ATOM   2714  CG  ASP C 179     -10.724  28.451  13.159  1.00 97.88           C  
ATOM   2715  OD1 ASP C 179     -10.145  27.514  12.567  1.00 97.88           O  
ATOM   2716  OD2 ASP C 179     -11.899  28.787  12.897  1.00 97.88           O  
ATOM   2717  N   PHE C 180      -6.898  27.637  13.189  1.00 98.40           N  
ATOM   2718  CA  PHE C 180      -5.873  27.618  12.152  1.00 98.40           C  
ATOM   2719  C   PHE C 180      -6.505  27.614  10.765  1.00 98.40           C  
ATOM   2720  CB  PHE C 180      -4.963  26.396  12.317  1.00 98.40           C  
ATOM   2721  O   PHE C 180      -6.063  28.343   9.874  1.00 98.40           O  
ATOM   2722  CG  PHE C 180      -4.165  26.402  13.593  1.00 98.40           C  
ATOM   2723  CD1 PHE C 180      -2.886  26.944  13.627  1.00 98.40           C  
ATOM   2724  CD2 PHE C 180      -4.695  25.865  14.759  1.00 98.40           C  
ATOM   2725  CE1 PHE C 180      -2.145  26.950  14.807  1.00 98.40           C  
ATOM   2726  CE2 PHE C 180      -3.961  25.868  15.942  1.00 98.40           C  
ATOM   2727  CZ  PHE C 180      -2.686  26.410  15.963  1.00 98.40           C  
ATOM   2728  N   ILE C 181      -7.643  26.944  10.637  1.00 98.66           N  
ATOM   2729  CA  ILE C 181      -8.207  26.635   9.328  1.00 98.66           C  
ATOM   2730  C   ILE C 181      -9.002  27.832   8.813  1.00 98.66           C  
ATOM   2731  CB  ILE C 181      -9.105  25.378   9.383  1.00 98.66           C  
ATOM   2732  O   ILE C 181      -9.119  28.033   7.602  1.00 98.66           O  
ATOM   2733  CG1 ILE C 181      -8.303  24.170   9.878  1.00 98.66           C  
ATOM   2734  CG2 ILE C 181      -9.727  25.099   8.011  1.00 98.66           C  
ATOM   2735  CD1 ILE C 181      -7.035  23.899   9.080  1.00 98.66           C  
ATOM   2736  N   THR C 182      -9.418  28.657   9.717  1.00 98.29           N  
ATOM   2737  CA  THR C 182     -10.085  29.890   9.315  1.00 98.29           C  
ATOM   2738  C   THR C 182      -9.079  31.031   9.184  1.00 98.29           C  
ATOM   2739  CB  THR C 182     -11.184  30.284  10.318  1.00 98.29           C  
ATOM   2740  O   THR C 182      -9.142  31.815   8.235  1.00 98.29           O  
ATOM   2741  CG2 THR C 182     -11.874  31.578   9.899  1.00 98.29           C  
ATOM   2742  OG1 THR C 182     -12.159  29.236  10.386  1.00 98.29           O  
ATOM   2743  N   ALA C 183      -8.059  31.078  10.050  1.00 97.78           N  
ATOM   2744  CA  ALA C 183      -7.119  32.191  10.150  1.00 97.78           C  
ATOM   2745  C   ALA C 183      -6.113  32.164   9.003  1.00 97.78           C  
ATOM   2746  CB  ALA C 183      -6.391  32.154  11.492  1.00 97.78           C  
ATOM   2747  O   ALA C 183      -5.738  33.212   8.472  1.00 97.78           O  
ATOM   2748  N   LEU C 184      -5.714  31.052   8.531  1.00 98.03           N  
ATOM   2749  CA  LEU C 184      -4.683  30.935   7.506  1.00 98.03           C  
ATOM   2750  C   LEU C 184      -5.192  31.445   6.162  1.00 98.03           C  
ATOM   2751  CB  LEU C 184      -4.223  29.481   7.372  1.00 98.03           C  
ATOM   2752  O   LEU C 184      -4.549  32.286   5.529  1.00 98.03           O  
ATOM   2753  CG  LEU C 184      -3.302  28.957   8.475  1.00 98.03           C  
ATOM   2754  CD1 LEU C 184      -3.208  27.436   8.409  1.00 98.03           C  
ATOM   2755  CD2 LEU C 184      -1.919  29.589   8.362  1.00 98.03           C  
ATOM   2756  N   PRO C 185      -6.381  31.028   5.755  1.00 97.63           N  
ATOM   2757  CA  PRO C 185      -6.897  31.564   4.494  1.00 97.63           C  
ATOM   2758  C   PRO C 185      -7.118  33.074   4.541  1.00 97.63           C  
ATOM   2759  CB  PRO C 185      -8.225  30.824   4.313  1.00 97.63           C  
ATOM   2760  O   PRO C 185      -6.985  33.754   3.520  1.00 97.63           O  
ATOM   2761  CG  PRO C 185      -8.070  29.564   5.102  1.00 97.63           C  
ATOM   2762  CD  PRO C 185      -7.179  29.844   6.278  1.00 97.63           C  
ATOM   2763  N   ALA C 186      -7.466  33.587   5.675  1.00 96.37           N  
ATOM   2764  CA  ALA C 186      -7.633  35.029   5.837  1.00 96.37           C  
ATOM   2765  C   ALA C 186      -6.336  35.770   5.524  1.00 96.37           C  
ATOM   2766  CB  ALA C 186      -8.100  35.355   7.253  1.00 96.37           C  
ATOM   2767  O   ALA C 186      -6.360  36.947   5.156  1.00 96.37           O  
ATOM   2768  N   ARG C 187      -5.258  35.040   5.616  1.00 95.54           N  
ATOM   2769  CA  ARG C 187      -3.953  35.613   5.305  1.00 95.54           C  
ATOM   2770  C   ARG C 187      -3.477  35.174   3.925  1.00 95.54           C  
ATOM   2771  CB  ARG C 187      -2.924  35.216   6.366  1.00 95.54           C  
ATOM   2772  O   ARG C 187      -2.279  35.209   3.636  1.00 95.54           O  
ATOM   2773  CG  ARG C 187      -3.204  35.795   7.744  1.00 95.54           C  
ATOM   2774  CD  ARG C 187      -2.028  35.595   8.689  1.00 95.54           C  
ATOM   2775  NE  ARG C 187      -2.269  36.217   9.988  1.00 95.54           N  
ATOM   2776  NH1 ARG C 187      -0.193  35.694  10.855  1.00 95.54           N  
ATOM   2777  NH2 ARG C 187      -1.715  36.842  12.128  1.00 95.54           N  
ATOM   2778  CZ  ARG C 187      -1.392  36.249  10.987  1.00 95.54           C  
ATOM   2779  N   GLY C 188      -4.359  34.579   3.154  1.00 96.12           N  
ATOM   2780  CA  GLY C 188      -4.039  34.142   1.804  1.00 96.12           C  
ATOM   2781  C   GLY C 188      -3.302  32.817   1.765  1.00 96.12           C  
ATOM   2782  O   GLY C 188      -2.618  32.510   0.785  1.00 96.12           O  
ATOM   2783  N   LEU C 189      -3.298  32.122   2.812  1.00 97.54           N  
ATOM   2784  CA  LEU C 189      -2.564  30.865   2.912  1.00 97.54           C  
ATOM   2785  C   LEU C 189      -3.519  29.676   2.915  1.00 97.54           C  
ATOM   2786  CB  LEU C 189      -1.703  30.846   4.179  1.00 97.54           C  
ATOM   2787  O   LEU C 189      -3.415  28.792   3.768  1.00 97.54           O  
ATOM   2788  CG  LEU C 189      -0.628  31.928   4.284  1.00 97.54           C  
ATOM   2789  CD1 LEU C 189      -0.036  31.952   5.689  1.00 97.54           C  
ATOM   2790  CD2 LEU C 189       0.463  31.701   3.243  1.00 97.54           C  
ATOM   2791  N   ASP C 190      -4.389  29.657   1.869  1.00 97.46           N  
ATOM   2792  CA  ASP C 190      -5.349  28.566   1.734  1.00 97.46           C  
ATOM   2793  C   ASP C 190      -4.638  27.222   1.601  1.00 97.46           C  
ATOM   2794  CB  ASP C 190      -6.261  28.800   0.527  1.00 97.46           C  
ATOM   2795  O   ASP C 190      -5.063  26.228   2.194  1.00 97.46           O  
ATOM   2796  CG  ASP C 190      -7.230  29.951   0.731  1.00 97.46           C  
ATOM   2797  OD1 ASP C 190      -8.439  29.703   0.933  1.00 97.46           O  
ATOM   2798  OD2 ASP C 190      -6.783  31.117   0.686  1.00 97.46           O  
ATOM   2799  N   HIS C 191      -3.554  27.273   0.945  1.00 96.44           N  
ATOM   2800  CA  HIS C 191      -2.830  26.045   0.636  1.00 96.44           C  
ATOM   2801  C   HIS C 191      -2.280  25.396   1.901  1.00 96.44           C  
ATOM   2802  CB  HIS C 191      -1.692  26.327  -0.347  1.00 96.44           C  
ATOM   2803  O   HIS C 191      -2.186  24.169   1.984  1.00 96.44           O  
ATOM   2804  CG  HIS C 191      -0.615  27.197   0.218  1.00 96.44           C  
ATOM   2805  CD2 HIS C 191       0.621  26.895   0.681  1.00 96.44           C  
ATOM   2806  ND1 HIS C 191      -0.756  28.561   0.356  1.00 96.44           N  
ATOM   2807  CE1 HIS C 191       0.351  29.061   0.881  1.00 96.44           C  
ATOM   2808  NE2 HIS C 191       1.202  28.071   1.087  1.00 96.44           N  
ATOM   2809  N   ILE C 192      -1.973  26.143   2.921  1.00 97.92           N  
ATOM   2810  CA  ILE C 192      -1.452  25.595   4.169  1.00 97.92           C  
ATOM   2811  C   ILE C 192      -2.589  24.967   4.971  1.00 97.92           C  
ATOM   2812  CB  ILE C 192      -0.740  26.680   5.008  1.00 97.92           C  
ATOM   2813  O   ILE C 192      -2.425  23.895   5.559  1.00 97.92           O  
ATOM   2814  CG1 ILE C 192       0.443  27.267   4.229  1.00 97.92           C  
ATOM   2815  CG2 ILE C 192      -0.280  26.107   6.352  1.00 97.92           C  
ATOM   2816  CD1 ILE C 192       1.289  28.245   5.032  1.00 97.92           C  
ATOM   2817  N   ALA C 193      -3.729  25.704   4.959  1.00 98.58           N  
ATOM   2818  CA  ALA C 193      -4.899  25.133   5.621  1.00 98.58           C  
ATOM   2819  C   ALA C 193      -5.286  23.796   4.995  1.00 98.58           C  
ATOM   2820  CB  ALA C 193      -6.074  26.106   5.558  1.00 98.58           C  
ATOM   2821  O   ALA C 193      -5.543  22.822   5.706  1.00 98.58           O  
ATOM   2822  N   GLU C 194      -5.236  23.772   3.692  1.00 97.88           N  
ATOM   2823  CA  GLU C 194      -5.543  22.541   2.969  1.00 97.88           C  
ATOM   2824  C   GLU C 194      -4.541  21.440   3.304  1.00 97.88           C  
ATOM   2825  CB  GLU C 194      -5.562  22.794   1.459  1.00 97.88           C  
ATOM   2826  O   GLU C 194      -4.922  20.281   3.484  1.00 97.88           O  
ATOM   2827  CG  GLU C 194      -6.654  23.755   1.011  1.00 97.88           C  
ATOM   2828  CD  GLU C 194      -6.470  24.247  -0.416  1.00 97.88           C  
ATOM   2829  OE1 GLU C 194      -7.173  25.200  -0.824  1.00 97.88           O  
ATOM   2830  OE2 GLU C 194      -5.618  23.676  -1.131  1.00 97.88           O  
ATOM   2831  N   ASN C 195      -3.342  21.800   3.359  1.00 96.05           N  
ATOM   2832  CA  ASN C 195      -2.288  20.844   3.682  1.00 96.05           C  
ATOM   2833  C   ASN C 195      -2.496  20.224   5.060  1.00 96.05           C  
ATOM   2834  CB  ASN C 195      -0.914  21.512   3.601  1.00 96.05           C  
ATOM   2835  O   ASN C 195      -2.325  19.017   5.235  1.00 96.05           O  
ATOM   2836  CG  ASN C 195       0.226  20.516   3.684  1.00 96.05           C  
ATOM   2837  ND2 ASN C 195       1.304  20.902   4.356  1.00 96.05           N  
ATOM   2838  OD1 ASN C 195       0.138  19.408   3.147  1.00 96.05           O  
ATOM   2839  N   ILE C 196      -2.877  21.052   6.048  1.00 98.04           N  
ATOM   2840  CA  ILE C 196      -3.142  20.553   7.393  1.00 98.04           C  
ATOM   2841  C   ILE C 196      -4.260  19.514   7.347  1.00 98.04           C  
ATOM   2842  CB  ILE C 196      -3.515  21.700   8.358  1.00 98.04           C  
ATOM   2843  O   ILE C 196      -4.100  18.398   7.847  1.00 98.04           O  
ATOM   2844  CG1 ILE C 196      -2.303  22.605   8.607  1.00 98.04           C  
ATOM   2845  CG2 ILE C 196      -4.062  21.142   9.676  1.00 98.04           C  
ATOM   2846  CD1 ILE C 196      -2.630  23.883   9.367  1.00 98.04           C  
ATOM   2847  N   LEU C 197      -5.327  19.854   6.645  1.00 98.36           N  
ATOM   2848  CA  LEU C 197      -6.497  18.984   6.613  1.00 98.36           C  
ATOM   2849  C   LEU C 197      -6.235  17.751   5.755  1.00 98.36           C  
ATOM   2850  CB  LEU C 197      -7.715  19.742   6.078  1.00 98.36           C  
ATOM   2851  O   LEU C 197      -6.924  16.737   5.891  1.00 98.36           O  
ATOM   2852  CG  LEU C 197      -8.256  20.867   6.963  1.00 98.36           C  
ATOM   2853  CD1 LEU C 197      -9.463  21.525   6.305  1.00 98.36           C  
ATOM   2854  CD2 LEU C 197      -8.619  20.332   8.345  1.00 98.36           C  
ATOM   2855  N   SER C 198      -5.301  17.836   4.868  1.00 96.46           N  
ATOM   2856  CA  SER C 198      -4.978  16.725   3.980  1.00 96.46           C  
ATOM   2857  C   SER C 198      -4.364  15.561   4.751  1.00 96.46           C  
ATOM   2858  CB  SER C 198      -4.018  17.180   2.879  1.00 96.46           C  
ATOM   2859  O   SER C 198      -4.290  14.441   4.241  1.00 96.46           O  
ATOM   2860  OG  SER C 198      -2.710  17.357   3.393  1.00 96.46           O  
ATOM   2861  N   TYR C 199      -3.932  15.738   6.014  1.00 96.28           N  
ATOM   2862  CA  TYR C 199      -3.359  14.681   6.839  1.00 96.28           C  
ATOM   2863  C   TYR C 199      -4.450  13.892   7.552  1.00 96.28           C  
ATOM   2864  CB  TYR C 199      -2.384  15.268   7.865  1.00 96.28           C  
ATOM   2865  O   TYR C 199      -4.176  12.863   8.173  1.00 96.28           O  
ATOM   2866  CG  TYR C 199      -1.046  15.651   7.281  1.00 96.28           C  
ATOM   2867  CD1 TYR C 199      -0.095  14.681   6.973  1.00 96.28           C  
ATOM   2868  CD2 TYR C 199      -0.730  16.983   7.037  1.00 96.28           C  
ATOM   2869  CE1 TYR C 199       1.140  15.030   6.437  1.00 96.28           C  
ATOM   2870  CE2 TYR C 199       0.502  17.344   6.501  1.00 96.28           C  
ATOM   2871  OH  TYR C 199       2.650  16.712   5.673  1.00 96.28           O  
ATOM   2872  CZ  TYR C 199       1.429  16.361   6.204  1.00 96.28           C  
ATOM   2873  N   LEU C 200      -5.657  14.367   7.470  1.00 96.94           N  
ATOM   2874  CA  LEU C 200      -6.745  13.750   8.221  1.00 96.94           C  
ATOM   2875  C   LEU C 200      -7.255  12.500   7.511  1.00 96.94           C  
ATOM   2876  CB  LEU C 200      -7.892  14.743   8.418  1.00 96.94           C  
ATOM   2877  O   LEU C 200      -7.205  12.416   6.281  1.00 96.94           O  
ATOM   2878  CG  LEU C 200      -7.545  16.046   9.140  1.00 96.94           C  
ATOM   2879  CD1 LEU C 200      -8.800  16.886   9.352  1.00 96.94           C  
ATOM   2880  CD2 LEU C 200      -6.860  15.754  10.470  1.00 96.94           C  
ATOM   2881  N   ASP C 201      -7.714  11.496   8.330  1.00 94.84           N  
ATOM   2882  CA  ASP C 201      -8.436  10.348   7.789  1.00 94.84           C  
ATOM   2883  C   ASP C 201      -9.880  10.715   7.455  1.00 94.84           C  
ATOM   2884  CB  ASP C 201      -8.405   9.181   8.778  1.00 94.84           C  
ATOM   2885  O   ASP C 201     -10.323  11.830   7.736  1.00 94.84           O  
ATOM   2886  CG  ASP C 201      -8.997   9.535  10.131  1.00 94.84           C  
ATOM   2887  OD1 ASP C 201      -9.942  10.351  10.190  1.00 94.84           O  
ATOM   2888  OD2 ASP C 201      -8.511   8.994  11.149  1.00 94.84           O  
ATOM   2889  N   ALA C 202     -10.576   9.832   6.875  1.00 95.60           N  
ATOM   2890  CA  ALA C 202     -11.914  10.103   6.356  1.00 95.60           C  
ATOM   2891  C   ALA C 202     -12.859  10.536   7.473  1.00 95.60           C  
ATOM   2892  CB  ALA C 202     -12.467   8.872   5.643  1.00 95.60           C  
ATOM   2893  O   ALA C 202     -13.578  11.529   7.336  1.00 95.60           O  
ATOM   2894  N   LYS C 203     -12.851   9.853   8.590  1.00 95.42           N  
ATOM   2895  CA  LYS C 203     -13.738  10.168   9.707  1.00 95.42           C  
ATOM   2896  C   LYS C 203     -13.453  11.562  10.258  1.00 95.42           C  
ATOM   2897  CB  LYS C 203     -13.594   9.126  10.817  1.00 95.42           C  
ATOM   2898  O   LYS C 203     -14.378  12.336  10.512  1.00 95.42           O  
ATOM   2899  CG  LYS C 203     -14.663   9.220  11.895  1.00 95.42           C  
ATOM   2900  CD  LYS C 203     -14.517   8.107  12.926  1.00 95.42           C  
ATOM   2901  CE  LYS C 203     -15.529   8.252  14.054  1.00 95.42           C  
ATOM   2902  NZ  LYS C 203     -15.391   7.162  15.065  1.00 95.42           N  
ATOM   2903  N   SER C 204     -12.193  11.885  10.389  1.00 96.97           N  
ATOM   2904  CA  SER C 204     -11.802  13.196  10.896  1.00 96.97           C  
ATOM   2905  C   SER C 204     -12.123  14.297   9.890  1.00 96.97           C  
ATOM   2906  CB  SER C 204     -10.309  13.219  11.229  1.00 96.97           C  
ATOM   2907  O   SER C 204     -12.482  15.411  10.275  1.00 96.97           O  
ATOM   2908  OG  SER C 204     -10.011  12.297  12.264  1.00 96.97           O  
ATOM   2909  N   LEU C 205     -11.936  13.994   8.691  1.00 97.31           N  
ATOM   2910  CA  LEU C 205     -12.273  14.961   7.653  1.00 97.31           C  
ATOM   2911  C   LEU C 205     -13.768  15.264   7.658  1.00 97.31           C  
ATOM   2912  CB  LEU C 205     -11.851  14.440   6.276  1.00 97.31           C  
ATOM   2913  O   LEU C 205     -14.172  16.420   7.512  1.00 97.31           O  
ATOM   2914  CG  LEU C 205     -11.886  15.450   5.129  1.00 97.31           C  
ATOM   2915  CD1 LEU C 205     -11.010  16.655   5.456  1.00 97.31           C  
ATOM   2916  CD2 LEU C 205     -11.439  14.796   3.826  1.00 97.31           C  
ATOM   2917  N   CYS C 206     -14.603  14.276   7.821  1.00 96.07           N  
ATOM   2918  CA  CYS C 206     -16.043  14.468   7.948  1.00 96.07           C  
ATOM   2919  C   CYS C 206     -16.371  15.368   9.133  1.00 96.07           C  
ATOM   2920  CB  CYS C 206     -16.752  13.123   8.107  1.00 96.07           C  
ATOM   2921  O   CYS C 206     -17.179  16.291   9.012  1.00 96.07           O  
ATOM   2922  SG  CYS C 206     -16.946  12.215   6.558  1.00 96.07           S  
ATOM   2923  N   ALA C 207     -15.698  15.087  10.206  1.00 96.68           N  
ATOM   2924  CA  ALA C 207     -15.909  15.910  11.394  1.00 96.68           C  
ATOM   2925  C   ALA C 207     -15.482  17.353  11.145  1.00 96.68           C  
ATOM   2926  CB  ALA C 207     -15.149  15.331  12.585  1.00 96.68           C  
ATOM   2927  O   ALA C 207     -16.178  18.291  11.543  1.00 96.68           O  
ATOM   2928  N   ALA C 208     -14.369  17.534  10.464  1.00 97.76           N  
ATOM   2929  CA  ALA C 208     -13.839  18.862  10.166  1.00 97.76           C  
ATOM   2930  C   ALA C 208     -14.830  19.675   9.340  1.00 97.76           C  
ATOM   2931  CB  ALA C 208     -12.505  18.750   9.432  1.00 97.76           C  
ATOM   2932  O   ALA C 208     -14.971  20.884   9.540  1.00 97.76           O  
ATOM   2933  N   GLU C 209     -15.598  19.064   8.478  1.00 97.02           N  
ATOM   2934  CA  GLU C 209     -16.545  19.742   7.599  1.00 97.02           C  
ATOM   2935  C   GLU C 209     -17.730  20.295   8.386  1.00 97.02           C  
ATOM   2936  CB  GLU C 209     -17.038  18.793   6.504  1.00 97.02           C  
ATOM   2937  O   GLU C 209     -18.451  21.170   7.901  1.00 97.02           O  
ATOM   2938  CG  GLU C 209     -16.008  18.521   5.417  1.00 97.02           C  
ATOM   2939  CD  GLU C 209     -16.531  17.625   4.306  1.00 97.02           C  
ATOM   2940  OE1 GLU C 209     -16.240  17.896   3.119  1.00 97.02           O  
ATOM   2941  OE2 GLU C 209     -17.238  16.643   4.625  1.00 97.02           O  
ATOM   2942  N   LEU C 210     -17.939  19.773   9.579  1.00 96.49           N  
ATOM   2943  CA  LEU C 210     -19.096  20.148  10.383  1.00 96.49           C  
ATOM   2944  C   LEU C 210     -18.706  21.156  11.460  1.00 96.49           C  
ATOM   2945  CB  LEU C 210     -19.724  18.911  11.030  1.00 96.49           C  
ATOM   2946  O   LEU C 210     -19.515  21.486  12.330  1.00 96.49           O  
ATOM   2947  CG  LEU C 210     -20.637  18.069  10.137  1.00 96.49           C  
ATOM   2948  CD1 LEU C 210     -20.881  16.702  10.769  1.00 96.49           C  
ATOM   2949  CD2 LEU C 210     -21.956  18.791   9.887  1.00 96.49           C  
ATOM   2950  N   VAL C 211     -17.395  21.642  11.434  1.00 98.01           N  
ATOM   2951  CA  VAL C 211     -16.916  22.551  12.470  1.00 98.01           C  
ATOM   2952  C   VAL C 211     -17.496  23.946  12.242  1.00 98.01           C  
ATOM   2953  CB  VAL C 211     -15.373  22.614  12.501  1.00 98.01           C  
ATOM   2954  O   VAL C 211     -18.110  24.524  13.141  1.00 98.01           O  
ATOM   2955  CG1 VAL C 211     -14.896  23.718  13.444  1.00 98.01           C  
ATOM   2956  CG2 VAL C 211     -14.793  21.264  12.919  1.00 98.01           C  
ATOM   2957  N   CYS C 212     -17.353  24.573  11.077  1.00 98.02           N  
ATOM   2958  CA  CYS C 212     -17.913  25.864  10.691  1.00 98.02           C  
ATOM   2959  C   CYS C 212     -17.905  26.032   9.177  1.00 98.02           C  
ATOM   2960  CB  CYS C 212     -17.132  27.004  11.344  1.00 98.02           C  
ATOM   2961  O   CYS C 212     -17.421  25.158   8.454  1.00 98.02           O  
ATOM   2962  SG  CYS C 212     -15.460  27.208  10.692  1.00 98.02           S  
ATOM   2963  N   LYS C 213     -18.472  27.088   8.605  1.00 97.69           N  
ATOM   2964  CA  LYS C 213     -18.623  27.305   7.169  1.00 97.69           C  
ATOM   2965  C   LYS C 213     -17.264  27.403   6.482  1.00 97.69           C  
ATOM   2966  CB  LYS C 213     -19.439  28.571   6.900  1.00 97.69           C  
ATOM   2967  O   LYS C 213     -17.073  26.859   5.392  1.00 97.69           O  
ATOM   2968  CG  LYS C 213     -20.920  28.432   7.218  1.00 97.69           C  
ATOM   2969  CD  LYS C 213     -21.686  29.705   6.881  1.00 97.69           C  
ATOM   2970  CE  LYS C 213     -23.156  29.591   7.262  1.00 97.69           C  
ATOM   2971  NZ  LYS C 213     -23.903  30.851   6.970  1.00 97.69           N  
ATOM   2972  N   GLU C 214     -16.343  27.993   7.152  1.00 97.83           N  
ATOM   2973  CA  GLU C 214     -15.027  28.173   6.547  1.00 97.83           C  
ATOM   2974  C   GLU C 214     -14.284  26.844   6.437  1.00 97.83           C  
ATOM   2975  CB  GLU C 214     -14.196  29.174   7.355  1.00 97.83           C  
ATOM   2976  O   GLU C 214     -13.621  26.580   5.432  1.00 97.83           O  
ATOM   2977  CG  GLU C 214     -12.883  29.561   6.690  1.00 97.83           C  
ATOM   2978  CD  GLU C 214     -13.069  30.238   5.341  1.00 97.83           C  
ATOM   2979  OE1 GLU C 214     -12.060  30.502   4.650  1.00 97.83           O  
ATOM   2980  OE2 GLU C 214     -14.235  30.507   4.974  1.00 97.83           O  
ATOM   2981  N   TRP C 215     -14.355  25.998   7.442  1.00 98.31           N  
ATOM   2982  CA  TRP C 215     -13.748  24.672   7.390  1.00 98.31           C  
ATOM   2983  C   TRP C 215     -14.344  23.845   6.256  1.00 98.31           C  
ATOM   2984  CB  TRP C 215     -13.935  23.942   8.723  1.00 98.31           C  
ATOM   2985  O   TRP C 215     -13.618  23.164   5.528  1.00 98.31           O  
ATOM   2986  CG  TRP C 215     -12.989  24.386   9.798  1.00 98.31           C  
ATOM   2987  CD1 TRP C 215     -12.790  25.663  10.245  1.00 98.31           C  
ATOM   2988  CD2 TRP C 215     -12.108  23.553  10.559  1.00 98.31           C  
ATOM   2989  CE2 TRP C 215     -11.405  24.393  11.451  1.00 98.31           C  
ATOM   2990  CE3 TRP C 215     -11.846  22.177  10.573  1.00 98.31           C  
ATOM   2991  NE1 TRP C 215     -11.839  25.674  11.239  1.00 98.31           N  
ATOM   2992  CH2 TRP C 215     -10.218  22.550  12.342  1.00 98.31           C  
ATOM   2993  CZ2 TRP C 215     -10.455  23.900  12.349  1.00 98.31           C  
ATOM   2994  CZ3 TRP C 215     -10.901  21.688  11.467  1.00 98.31           C  
ATOM   2995  N   TYR C 216     -15.677  23.994   6.113  1.00 97.39           N  
ATOM   2996  CA  TYR C 216     -16.356  23.304   5.022  1.00 97.39           C  
ATOM   2997  C   TYR C 216     -15.864  23.806   3.669  1.00 97.39           C  
ATOM   2998  CB  TYR C 216     -17.872  23.491   5.128  1.00 97.39           C  
ATOM   2999  O   TYR C 216     -15.562  23.010   2.777  1.00 97.39           O  
ATOM   3000  CG  TYR C 216     -18.647  22.801   4.032  1.00 97.39           C  
ATOM   3001  CD1 TYR C 216     -19.129  23.515   2.937  1.00 97.39           C  
ATOM   3002  CD2 TYR C 216     -18.900  21.435   4.089  1.00 97.39           C  
ATOM   3003  CE1 TYR C 216     -19.845  22.884   1.925  1.00 97.39           C  
ATOM   3004  CE2 TYR C 216     -19.616  20.793   3.083  1.00 97.39           C  
ATOM   3005  OH  TYR C 216     -20.792  20.895   1.008  1.00 97.39           O  
ATOM   3006  CZ  TYR C 216     -20.083  21.525   2.007  1.00 97.39           C  
ATOM   3007  N   ARG C 217     -15.740  25.090   3.535  1.00 97.34           N  
ATOM   3008  CA  ARG C 217     -15.291  25.699   2.287  1.00 97.34           C  
ATOM   3009  C   ARG C 217     -13.879  25.245   1.933  1.00 97.34           C  
ATOM   3010  CB  ARG C 217     -15.343  27.225   2.384  1.00 97.34           C  
ATOM   3011  O   ARG C 217     -13.606  24.886   0.786  1.00 97.34           O  
ATOM   3012  CG  ARG C 217     -15.048  27.936   1.073  1.00 97.34           C  
ATOM   3013  CD  ARG C 217     -14.737  29.411   1.288  1.00 97.34           C  
ATOM   3014  NE  ARG C 217     -13.455  29.599   1.961  1.00 97.34           N  
ATOM   3015  NH1 ARG C 217     -12.180  29.338   0.052  1.00 97.34           N  
ATOM   3016  NH2 ARG C 217     -11.166  29.745   2.067  1.00 97.34           N  
ATOM   3017  CZ  ARG C 217     -12.270  29.560   1.359  1.00 97.34           C  
ATOM   3018  N   VAL C 218     -12.948  25.240   2.954  1.00 97.91           N  
ATOM   3019  CA  VAL C 218     -11.557  24.863   2.725  1.00 97.91           C  
ATOM   3020  C   VAL C 218     -11.487  23.417   2.239  1.00 97.91           C  
ATOM   3021  CB  VAL C 218     -10.703  25.039   4.001  1.00 97.91           C  
ATOM   3022  O   VAL C 218     -10.728  23.101   1.319  1.00 97.91           O  
ATOM   3023  CG1 VAL C 218      -9.306  24.454   3.801  1.00 97.91           C  
ATOM   3024  CG2 VAL C 218     -10.619  26.514   4.387  1.00 97.91           C  
ATOM   3025  N   THR C 219     -12.278  22.538   2.795  1.00 97.60           N  
ATOM   3026  CA  THR C 219     -12.318  21.137   2.390  1.00 97.60           C  
ATOM   3027  C   THR C 219     -12.823  21.003   0.956  1.00 97.60           C  
ATOM   3028  CB  THR C 219     -13.211  20.309   3.332  1.00 97.60           C  
ATOM   3029  O   THR C 219     -12.234  20.280   0.151  1.00 97.60           O  
ATOM   3030  CG2 THR C 219     -13.174  18.829   2.964  1.00 97.60           C  
ATOM   3031  OG1 THR C 219     -12.751  20.466   4.679  1.00 97.60           O  
ATOM   3032  N   SER C 220     -13.897  21.784   0.621  1.00 95.79           N  
ATOM   3033  CA  SER C 220     -14.518  21.717  -0.698  1.00 95.79           C  
ATOM   3034  C   SER C 220     -13.624  22.344  -1.762  1.00 95.79           C  
ATOM   3035  CB  SER C 220     -15.879  22.415  -0.687  1.00 95.79           C  
ATOM   3036  O   SER C 220     -13.228  21.677  -2.720  1.00 95.79           O  
ATOM   3037  OG  SER C 220     -16.488  22.350  -1.964  1.00 95.79           O  
ATOM   3038  N   ASP C 221     -13.104  23.530  -1.462  1.00 95.75           N  
ATOM   3039  CA  ASP C 221     -12.283  24.243  -2.435  1.00 95.75           C  
ATOM   3040  C   ASP C 221     -10.928  23.562  -2.614  1.00 95.75           C  
ATOM   3041  CB  ASP C 221     -12.087  25.700  -2.007  1.00 95.75           C  
ATOM   3042  O   ASP C 221     -10.335  23.622  -3.693  1.00 95.75           O  
ATOM   3043  CG  ASP C 221     -13.336  26.543  -2.187  1.00 95.75           C  
ATOM   3044  OD1 ASP C 221     -14.356  26.024  -2.691  1.00 95.75           O  
ATOM   3045  OD2 ASP C 221     -13.300  27.739  -1.825  1.00 95.75           O  
ATOM   3046  N   GLY C 222     -10.478  22.948  -1.559  1.00 95.47           N  
ATOM   3047  CA  GLY C 222      -9.203  22.252  -1.618  1.00 95.47           C  
ATOM   3048  C   GLY C 222      -9.306  20.869  -2.233  1.00 95.47           C  
ATOM   3049  O   GLY C 222      -8.296  20.182  -2.402  1.00 95.47           O  
ATOM   3050  N   MET C 223     -10.459  20.371  -2.514  1.00 95.56           N  
ATOM   3051  CA  MET C 223     -10.719  19.058  -3.099  1.00 95.56           C  
ATOM   3052  C   MET C 223     -10.100  17.952  -2.251  1.00 95.56           C  
ATOM   3053  CB  MET C 223     -10.176  18.989  -4.527  1.00 95.56           C  
ATOM   3054  O   MET C 223      -9.437  17.057  -2.779  1.00 95.56           O  
ATOM   3055  CG  MET C 223     -10.837  19.969  -5.483  1.00 95.56           C  
ATOM   3056  SD  MET C 223     -12.594  19.553  -5.813  1.00 95.56           S  
ATOM   3057  CE  MET C 223     -12.385  18.262  -7.071  1.00 95.56           C  
ATOM   3058  N   LEU C 224     -10.351  18.029  -0.961  1.00 96.75           N  
ATOM   3059  CA  LEU C 224      -9.644  17.174  -0.013  1.00 96.75           C  
ATOM   3060  C   LEU C 224     -10.141  15.736  -0.103  1.00 96.75           C  
ATOM   3061  CB  LEU C 224      -9.817  17.699   1.414  1.00 96.75           C  
ATOM   3062  O   LEU C 224      -9.381  14.795   0.138  1.00 96.75           O  
ATOM   3063  CG  LEU C 224      -9.092  19.003   1.750  1.00 96.75           C  
ATOM   3064  CD1 LEU C 224      -9.264  19.340   3.228  1.00 96.75           C  
ATOM   3065  CD2 LEU C 224      -7.614  18.902   1.388  1.00 96.75           C  
ATOM   3066  N   TRP C 225     -11.394  15.547  -0.503  1.00 96.89           N  
ATOM   3067  CA  TRP C 225     -11.872  14.179  -0.681  1.00 96.89           C  
ATOM   3068  C   TRP C 225     -11.246  13.541  -1.916  1.00 96.89           C  
ATOM   3069  CB  TRP C 225     -13.398  14.153  -0.795  1.00 96.89           C  
ATOM   3070  O   TRP C 225     -10.890  12.360  -1.899  1.00 96.89           O  
ATOM   3071  CG  TRP C 225     -14.110  14.266   0.520  1.00 96.89           C  
ATOM   3072  CD1 TRP C 225     -14.733  15.372   1.027  1.00 96.89           C  
ATOM   3073  CD2 TRP C 225     -14.267  13.233   1.497  1.00 96.89           C  
ATOM   3074  CE2 TRP C 225     -14.997  13.783   2.574  1.00 96.89           C  
ATOM   3075  CE3 TRP C 225     -13.861  11.893   1.567  1.00 96.89           C  
ATOM   3076  NE1 TRP C 225     -15.268  15.088   2.262  1.00 96.89           N  
ATOM   3077  CH2 TRP C 225     -14.921  11.731   3.751  1.00 96.89           C  
ATOM   3078  CZ2 TRP C 225     -15.330  13.039   3.708  1.00 96.89           C  
ATOM   3079  CZ3 TRP C 225     -14.193  11.155   2.697  1.00 96.89           C  
ATOM   3080  N   LYS C 226     -11.144  14.301  -2.985  1.00 95.43           N  
ATOM   3081  CA  LYS C 226     -10.435  13.809  -4.163  1.00 95.43           C  
ATOM   3082  C   LYS C 226      -9.002  13.414  -3.817  1.00 95.43           C  
ATOM   3083  CB  LYS C 226     -10.436  14.864  -5.270  1.00 95.43           C  
ATOM   3084  O   LYS C 226      -8.550  12.324  -4.174  1.00 95.43           O  
ATOM   3085  CG  LYS C 226      -9.712  14.433  -6.536  1.00 95.43           C  
ATOM   3086  CD  LYS C 226      -9.717  15.536  -7.586  1.00 95.43           C  
ATOM   3087  CE  LYS C 226      -8.900  15.147  -8.811  1.00 95.43           C  
ATOM   3088  NZ  LYS C 226      -8.815  16.265  -9.798  1.00 95.43           N  
ATOM   3089  N   LYS C 227      -8.310  14.292  -3.060  1.00 93.86           N  
ATOM   3090  CA  LYS C 227      -6.919  14.048  -2.688  1.00 93.86           C  
ATOM   3091  C   LYS C 227      -6.795  12.810  -1.806  1.00 93.86           C  
ATOM   3092  CB  LYS C 227      -6.335  15.265  -1.969  1.00 93.86           C  
ATOM   3093  O   LYS C 227      -5.838  12.043  -1.934  1.00 93.86           O  
ATOM   3094  CG  LYS C 227      -6.054  16.448  -2.883  1.00 93.86           C  
ATOM   3095  CD  LYS C 227      -5.445  17.615  -2.116  1.00 93.86           C  
ATOM   3096  CE  LYS C 227      -5.163  18.800  -3.030  1.00 93.86           C  
ATOM   3097  NZ  LYS C 227      -4.622  19.968  -2.272  1.00 93.86           N  
ATOM   3098  N   LEU C 228      -7.750  12.665  -0.948  1.00 95.55           N  
ATOM   3099  CA  LEU C 228      -7.753  11.493  -0.079  1.00 95.55           C  
ATOM   3100  C   LEU C 228      -7.860  10.210  -0.898  1.00 95.55           C  
ATOM   3101  CB  LEU C 228      -8.908  11.571   0.922  1.00 95.55           C  
ATOM   3102  O   LEU C 228      -7.073   9.280  -0.708  1.00 95.55           O  
ATOM   3103  CG  LEU C 228      -9.070  10.378   1.866  1.00 95.55           C  
ATOM   3104  CD1 LEU C 228      -7.865  10.270   2.795  1.00 95.55           C  
ATOM   3105  CD2 LEU C 228     -10.361  10.500   2.667  1.00 95.55           C  
ATOM   3106  N   ILE C 229      -8.760  10.183  -1.818  1.00 96.66           N  
ATOM   3107  CA  ILE C 229      -8.967   9.006  -2.653  1.00 96.66           C  
ATOM   3108  C   ILE C 229      -7.731   8.759  -3.515  1.00 96.66           C  
ATOM   3109  CB  ILE C 229     -10.220   9.159  -3.545  1.00 96.66           C  
ATOM   3110  O   ILE C 229      -7.250   7.628  -3.613  1.00 96.66           O  
ATOM   3111  CG1 ILE C 229     -11.489   9.175  -2.686  1.00 96.66           C  
ATOM   3112  CG2 ILE C 229     -10.280   8.041  -4.590  1.00 96.66           C  
ATOM   3113  CD1 ILE C 229     -12.754   9.530  -3.456  1.00 96.66           C  
ATOM   3114  N   GLU C 230      -7.227   9.821  -4.102  1.00 94.61           N  
ATOM   3115  CA  GLU C 230      -6.033   9.699  -4.932  1.00 94.61           C  
ATOM   3116  C   GLU C 230      -4.862   9.132  -4.135  1.00 94.61           C  
ATOM   3117  CB  GLU C 230      -5.653  11.056  -5.530  1.00 94.61           C  
ATOM   3118  O   GLU C 230      -4.114   8.289  -4.635  1.00 94.61           O  
ATOM   3119  CG  GLU C 230      -6.557  11.499  -6.672  1.00 94.61           C  
ATOM   3120  CD  GLU C 230      -6.178  12.856  -7.246  1.00 94.61           C  
ATOM   3121  OE1 GLU C 230      -6.562  13.155  -8.399  1.00 94.61           O  
ATOM   3122  OE2 GLU C 230      -5.491  13.624  -6.536  1.00 94.61           O  
ATOM   3123  N   ARG C 231      -4.743   9.532  -2.928  1.00 93.41           N  
ATOM   3124  CA  ARG C 231      -3.676   9.021  -2.073  1.00 93.41           C  
ATOM   3125  C   ARG C 231      -3.848   7.528  -1.817  1.00 93.41           C  
ATOM   3126  CB  ARG C 231      -3.641   9.781  -0.745  1.00 93.41           C  
ATOM   3127  O   ARG C 231      -2.879   6.768  -1.873  1.00 93.41           O  
ATOM   3128  CG  ARG C 231      -2.481   9.392   0.157  1.00 93.41           C  
ATOM   3129  CD  ARG C 231      -2.431  10.248   1.414  1.00 93.41           C  
ATOM   3130  NE  ARG C 231      -3.722  10.279   2.096  1.00 93.41           N  
ATOM   3131  NH1 ARG C 231      -3.261  12.181   3.324  1.00 93.41           N  
ATOM   3132  NH2 ARG C 231      -5.286  11.129   3.547  1.00 93.41           N  
ATOM   3133  CZ  ARG C 231      -4.087  11.196   2.987  1.00 93.41           C  
ATOM   3134  N   MET C 232      -5.068   7.091  -1.570  1.00 95.10           N  
ATOM   3135  CA  MET C 232      -5.346   5.681  -1.314  1.00 95.10           C  
ATOM   3136  C   MET C 232      -5.071   4.838  -2.554  1.00 95.10           C  
ATOM   3137  CB  MET C 232      -6.796   5.491  -0.864  1.00 95.10           C  
ATOM   3138  O   MET C 232      -4.514   3.743  -2.454  1.00 95.10           O  
ATOM   3139  CG  MET C 232      -7.109   6.130   0.480  1.00 95.10           C  
ATOM   3140  SD  MET C 232      -6.076   5.455   1.837  1.00 95.10           S  
ATOM   3141  CE  MET C 232      -6.765   3.781   1.963  1.00 95.10           C  
ATOM   3142  N   VAL C 233      -5.389   5.347  -3.671  1.00 94.99           N  
ATOM   3143  CA  VAL C 233      -5.186   4.628  -4.925  1.00 94.99           C  
ATOM   3144  C   VAL C 233      -3.691   4.478  -5.198  1.00 94.99           C  
ATOM   3145  CB  VAL C 233      -5.874   5.345  -6.108  1.00 94.99           C  
ATOM   3146  O   VAL C 233      -3.246   3.442  -5.698  1.00 94.99           O  
ATOM   3147  CG1 VAL C 233      -5.444   4.727  -7.438  1.00 94.99           C  
ATOM   3148  CG2 VAL C 233      -7.393   5.287  -5.955  1.00 94.99           C  
ATOM   3149  N   ARG C 234      -2.881   5.397  -4.784  1.00 92.24           N  
ATOM   3150  CA  ARG C 234      -1.440   5.363  -5.012  1.00 92.24           C  
ATOM   3151  C   ARG C 234      -0.763   4.361  -4.083  1.00 92.24           C  
ATOM   3152  CB  ARG C 234      -0.832   6.753  -4.816  1.00 92.24           C  
ATOM   3153  O   ARG C 234       0.217   3.717  -4.465  1.00 92.24           O  
ATOM   3154  CG  ARG C 234      -0.973   7.663  -6.026  1.00 92.24           C  
ATOM   3155  CD  ARG C 234      -0.217   8.971  -5.839  1.00 92.24           C  
ATOM   3156  NE  ARG C 234      -0.549   9.939  -6.880  1.00 92.24           N  
ATOM   3157  NH1 ARG C 234      -1.426  11.509  -5.430  1.00 92.24           N  
ATOM   3158  NH2 ARG C 234      -1.375  11.926  -7.684  1.00 92.24           N  
ATOM   3159  CZ  ARG C 234      -1.116  11.122  -6.662  1.00 92.24           C  
ATOM   3160  N   THR C 235      -1.338   4.175  -2.908  1.00 89.41           N  
ATOM   3161  CA  THR C 235      -0.603   3.439  -1.886  1.00 89.41           C  
ATOM   3162  C   THR C 235      -1.217   2.059  -1.666  1.00 89.41           C  
ATOM   3163  CB  THR C 235      -0.577   4.210  -0.553  1.00 89.41           C  
ATOM   3164  O   THR C 235      -0.577   1.173  -1.096  1.00 89.41           O  
ATOM   3165  CG2 THR C 235       0.221   5.504  -0.682  1.00 89.41           C  
ATOM   3166  OG1 THR C 235      -1.919   4.526  -0.164  1.00 89.41           O  
ATOM   3167  N   ASP C 236      -2.440   1.857  -2.174  1.00 91.92           N  
ATOM   3168  CA  ASP C 236      -3.128   0.596  -1.912  1.00 91.92           C  
ATOM   3169  C   ASP C 236      -3.562  -0.073  -3.214  1.00 91.92           C  
ATOM   3170  CB  ASP C 236      -4.341   0.825  -1.008  1.00 91.92           C  
ATOM   3171  O   ASP C 236      -4.394   0.465  -3.947  1.00 91.92           O  
ATOM   3172  CG  ASP C 236      -4.959  -0.469  -0.507  1.00 91.92           C  
ATOM   3173  OD1 ASP C 236      -5.170  -1.398  -1.316  1.00 91.92           O  
ATOM   3174  OD2 ASP C 236      -5.240  -0.559   0.708  1.00 91.92           O  
ATOM   3175  N   SER C 237      -3.130  -1.282  -3.405  1.00 90.72           N  
ATOM   3176  CA  SER C 237      -3.364  -1.996  -4.656  1.00 90.72           C  
ATOM   3177  C   SER C 237      -4.841  -2.332  -4.833  1.00 90.72           C  
ATOM   3178  CB  SER C 237      -2.532  -3.278  -4.706  1.00 90.72           C  
ATOM   3179  O   SER C 237      -5.339  -2.394  -5.959  1.00 90.72           O  
ATOM   3180  OG  SER C 237      -2.888  -4.150  -3.648  1.00 90.72           O  
ATOM   3181  N   LEU C 238      -5.516  -2.632  -3.756  1.00 95.06           N  
ATOM   3182  CA  LEU C 238      -6.946  -2.906  -3.830  1.00 95.06           C  
ATOM   3183  C   LEU C 238      -7.707  -1.689  -4.344  1.00 95.06           C  
ATOM   3184  CB  LEU C 238      -7.485  -3.316  -2.457  1.00 95.06           C  
ATOM   3185  O   LEU C 238      -8.554  -1.810  -5.233  1.00 95.06           O  
ATOM   3186  CG  LEU C 238      -8.989  -3.583  -2.370  1.00 95.06           C  
ATOM   3187  CD1 LEU C 238      -9.381  -4.717  -3.311  1.00 95.06           C  
ATOM   3188  CD2 LEU C 238      -9.393  -3.907  -0.936  1.00 95.06           C  
ATOM   3189  N   TRP C 239      -7.343  -0.465  -3.833  1.00 96.45           N  
ATOM   3190  CA  TRP C 239      -7.974   0.768  -4.291  1.00 96.45           C  
ATOM   3191  C   TRP C 239      -7.677   1.016  -5.766  1.00 96.45           C  
ATOM   3192  CB  TRP C 239      -7.500   1.959  -3.454  1.00 96.45           C  
ATOM   3193  O   TRP C 239      -8.576   1.361  -6.538  1.00 96.45           O  
ATOM   3194  CG  TRP C 239      -8.146   2.050  -2.104  1.00 96.45           C  
ATOM   3195  CD1 TRP C 239      -7.971   1.201  -1.047  1.00 96.45           C  
ATOM   3196  CD2 TRP C 239      -9.076   3.046  -1.669  1.00 96.45           C  
ATOM   3197  CE2 TRP C 239      -9.423   2.739  -0.334  1.00 96.45           C  
ATOM   3198  CE3 TRP C 239      -9.650   4.171  -2.277  1.00 96.45           C  
ATOM   3199  NE1 TRP C 239      -8.736   1.609   0.020  1.00 96.45           N  
ATOM   3200  CH2 TRP C 239     -10.866   4.611  -0.217  1.00 96.45           C  
ATOM   3201  CZ2 TRP C 239     -10.320   3.517   0.402  1.00 96.45           C  
ATOM   3202  CZ3 TRP C 239     -10.542   4.944  -1.542  1.00 96.45           C  
ATOM   3203  N   ARG C 240      -6.503   0.776  -6.127  1.00 94.75           N  
ATOM   3204  CA  ARG C 240      -6.097   0.967  -7.516  1.00 94.75           C  
ATOM   3205  C   ARG C 240      -6.864   0.030  -8.444  1.00 94.75           C  
ATOM   3206  CB  ARG C 240      -4.592   0.742  -7.672  1.00 94.75           C  
ATOM   3207  O   ARG C 240      -7.382   0.458  -9.477  1.00 94.75           O  
ATOM   3208  CG  ARG C 240      -4.066   1.041  -9.067  1.00 94.75           C  
ATOM   3209  CD  ARG C 240      -2.569   0.784  -9.173  1.00 94.75           C  
ATOM   3210  NE  ARG C 240      -1.830   1.451  -8.105  1.00 94.75           N  
ATOM   3211  NH1 ARG C 240      -0.395  -0.315  -7.712  1.00 94.75           N  
ATOM   3212  NH2 ARG C 240      -0.213   1.611  -6.482  1.00 94.75           N  
ATOM   3213  CZ  ARG C 240      -0.814   0.914  -7.435  1.00 94.75           C  
ATOM   3214  N   GLY C 241      -6.915  -1.229  -8.046  1.00 94.44           N  
ATOM   3215  CA  GLY C 241      -7.660  -2.197  -8.835  1.00 94.44           C  
ATOM   3216  C   GLY C 241      -9.136  -1.865  -8.950  1.00 94.44           C  
ATOM   3217  O   GLY C 241      -9.723  -1.986 -10.027  1.00 94.44           O  
ATOM   3218  N   LEU C 242      -9.678  -1.417  -7.867  1.00 95.49           N  
ATOM   3219  CA  LEU C 242     -11.090  -1.052  -7.849  1.00 95.49           C  
ATOM   3220  C   LEU C 242     -11.353   0.150  -8.749  1.00 95.49           C  
ATOM   3221  CB  LEU C 242     -11.546  -0.744  -6.420  1.00 95.49           C  
ATOM   3222  O   LEU C 242     -12.353   0.186  -9.469  1.00 95.49           O  
ATOM   3223  CG  LEU C 242     -13.056  -0.735  -6.177  1.00 95.49           C  
ATOM   3224  CD1 LEU C 242     -13.647  -2.112  -6.461  1.00 95.49           C  
ATOM   3225  CD2 LEU C 242     -13.366  -0.298  -4.749  1.00 95.49           C  
ATOM   3226  N   ALA C 243     -10.472   1.157  -8.691  1.00 95.70           N  
ATOM   3227  CA  ALA C 243     -10.608   2.356  -9.513  1.00 95.70           C  
ATOM   3228  C   ALA C 243     -10.699   1.999 -10.994  1.00 95.70           C  
ATOM   3229  CB  ALA C 243      -9.436   3.304  -9.269  1.00 95.70           C  
ATOM   3230  O   ALA C 243     -11.512   2.566 -11.727  1.00 95.70           O  
ATOM   3231  N   GLU C 244     -10.016   1.045 -11.392  1.00 91.02           N  
ATOM   3232  CA  GLU C 244      -9.994   0.627 -12.791  1.00 91.02           C  
ATOM   3233  C   GLU C 244     -11.246  -0.167 -13.150  1.00 91.02           C  
ATOM   3234  CB  GLU C 244      -8.742  -0.204 -13.084  1.00 91.02           C  
ATOM   3235  O   GLU C 244     -11.894   0.110 -14.162  1.00 91.02           O  
ATOM   3236  CG  GLU C 244      -7.451   0.602 -13.072  1.00 91.02           C  
ATOM   3237  CD  GLU C 244      -6.206  -0.257 -13.218  1.00 91.02           C  
ATOM   3238  OE1 GLU C 244      -5.082   0.293 -13.189  1.00 91.02           O  
ATOM   3239  OE2 GLU C 244      -6.355  -1.491 -13.363  1.00 91.02           O  
ATOM   3240  N   ARG C 245     -11.698  -1.032 -12.355  1.00 90.04           N  
ATOM   3241  CA  ARG C 245     -12.792  -1.955 -12.641  1.00 90.04           C  
ATOM   3242  C   ARG C 245     -14.142  -1.256 -12.528  1.00 90.04           C  
ATOM   3243  CB  ARG C 245     -12.743  -3.157 -11.696  1.00 90.04           C  
ATOM   3244  O   ARG C 245     -15.079  -1.583 -13.259  1.00 90.04           O  
ATOM   3245  CG  ARG C 245     -11.602  -4.120 -11.982  1.00 90.04           C  
ATOM   3246  CD  ARG C 245     -11.589  -5.287 -11.004  1.00 90.04           C  
ATOM   3247  NE  ARG C 245     -10.399  -6.115 -11.168  1.00 90.04           N  
ATOM   3248  NH1 ARG C 245     -11.525  -7.918 -12.072  1.00 90.04           N  
ATOM   3249  NH2 ARG C 245      -9.254  -8.011 -11.776  1.00 90.04           N  
ATOM   3250  CZ  ARG C 245     -10.395  -7.346 -11.672  1.00 90.04           C  
ATOM   3251  N   ARG C 246     -14.212  -0.268 -11.611  1.00 92.73           N  
ATOM   3252  CA  ARG C 246     -15.474   0.445 -11.441  1.00 92.73           C  
ATOM   3253  C   ARG C 246     -15.527   1.685 -12.328  1.00 92.73           C  
ATOM   3254  CB  ARG C 246     -15.676   0.840  -9.977  1.00 92.73           C  
ATOM   3255  O   ARG C 246     -16.571   2.330 -12.442  1.00 92.73           O  
ATOM   3256  CG  ARG C 246     -15.898  -0.341  -9.045  1.00 92.73           C  
ATOM   3257  CD  ARG C 246     -17.223  -1.037  -9.322  1.00 92.73           C  
ATOM   3258  NE  ARG C 246     -17.490  -2.094  -8.350  1.00 92.73           N  
ATOM   3259  NH1 ARG C 246     -19.434  -2.820  -9.365  1.00 92.73           N  
ATOM   3260  NH2 ARG C 246     -18.680  -3.843  -7.457  1.00 92.73           N  
ATOM   3261  CZ  ARG C 246     -18.534  -2.917  -8.393  1.00 92.73           C  
ATOM   3262  N   GLY C 247     -14.414   2.130 -12.845  1.00 91.13           N  
ATOM   3263  CA  GLY C 247     -14.377   3.158 -13.872  1.00 91.13           C  
ATOM   3264  C   GLY C 247     -14.183   4.555 -13.313  1.00 91.13           C  
ATOM   3265  O   GLY C 247     -14.082   5.523 -14.068  1.00 91.13           O  
ATOM   3266  N   TRP C 248     -14.152   4.723 -12.000  1.00 92.62           N  
ATOM   3267  CA  TRP C 248     -14.041   6.074 -11.460  1.00 92.62           C  
ATOM   3268  C   TRP C 248     -12.591   6.547 -11.472  1.00 92.62           C  
ATOM   3269  CB  TRP C 248     -14.597   6.131 -10.035  1.00 92.62           C  
ATOM   3270  O   TRP C 248     -12.303   7.694 -11.124  1.00 92.62           O  
ATOM   3271  CG  TRP C 248     -14.161   4.991  -9.164  1.00 92.62           C  
ATOM   3272  CD1 TRP C 248     -14.881   3.871  -8.851  1.00 92.62           C  
ATOM   3273  CD2 TRP C 248     -12.905   4.862  -8.491  1.00 92.62           C  
ATOM   3274  CE2 TRP C 248     -12.932   3.638  -7.787  1.00 92.62           C  
ATOM   3275  CE3 TRP C 248     -11.759   5.664  -8.415  1.00 92.62           C  
ATOM   3276  NE1 TRP C 248     -14.147   3.053  -8.023  1.00 92.62           N  
ATOM   3277  CH2 TRP C 248     -10.744   4.000  -6.959  1.00 92.62           C  
ATOM   3278  CZ2 TRP C 248     -11.854   3.196  -7.016  1.00 92.62           C  
ATOM   3279  CZ3 TRP C 248     -10.687   5.223  -7.647  1.00 92.62           C  
ATOM   3280  N   GLY C 249     -11.642   5.595 -11.900  1.00 91.68           N  
ATOM   3281  CA  GLY C 249     -10.243   5.967 -12.033  1.00 91.68           C  
ATOM   3282  C   GLY C 249     -10.015   7.083 -13.035  1.00 91.68           C  
ATOM   3283  O   GLY C 249      -9.036   7.825 -12.933  1.00 91.68           O  
ATOM   3284  N   GLN C 250     -10.923   7.270 -13.909  1.00 89.10           N  
ATOM   3285  CA  GLN C 250     -10.804   8.280 -14.956  1.00 89.10           C  
ATOM   3286  C   GLN C 250     -10.933   9.687 -14.379  1.00 89.10           C  
ATOM   3287  CB  GLN C 250     -11.861   8.058 -16.039  1.00 89.10           C  
ATOM   3288  O   GLN C 250     -10.534  10.664 -15.018  1.00 89.10           O  
ATOM   3289  CG  GLN C 250     -13.293   8.165 -15.533  1.00 89.10           C  
ATOM   3290  CD  GLN C 250     -14.318   7.817 -16.595  1.00 89.10           C  
ATOM   3291  NE2 GLN C 250     -15.595   7.890 -16.234  1.00 89.10           N  
ATOM   3292  OE1 GLN C 250     -13.967   7.486 -17.732  1.00 89.10           O  
ATOM   3293  N   TYR C 251     -11.481   9.777 -13.156  1.00 91.12           N  
ATOM   3294  CA  TYR C 251     -11.705  11.083 -12.547  1.00 91.12           C  
ATOM   3295  C   TYR C 251     -10.578  11.437 -11.584  1.00 91.12           C  
ATOM   3296  CB  TYR C 251     -13.048  11.111 -11.812  1.00 91.12           C  
ATOM   3297  O   TYR C 251     -10.634  12.464 -10.904  1.00 91.12           O  
ATOM   3298  CG  TYR C 251     -14.228  10.771 -12.690  1.00 91.12           C  
ATOM   3299  CD1 TYR C 251     -14.610  11.611 -13.733  1.00 91.12           C  
ATOM   3300  CD2 TYR C 251     -14.963   9.610 -12.478  1.00 91.12           C  
ATOM   3301  CE1 TYR C 251     -15.698  11.303 -14.544  1.00 91.12           C  
ATOM   3302  CE2 TYR C 251     -16.053   9.291 -13.282  1.00 91.12           C  
ATOM   3303  OH  TYR C 251     -17.489   9.832 -15.110  1.00 91.12           O  
ATOM   3304  CZ  TYR C 251     -16.411  10.142 -14.311  1.00 91.12           C  
ATOM   3305  N   LEU C 252      -9.570  10.641 -11.593  1.00 92.21           N  
ATOM   3306  CA  LEU C 252      -8.491  10.854 -10.635  1.00 92.21           C  
ATOM   3307  C   LEU C 252      -7.234  11.359 -11.335  1.00 92.21           C  
ATOM   3308  CB  LEU C 252      -8.182   9.559  -9.879  1.00 92.21           C  
ATOM   3309  O   LEU C 252      -7.080  11.185 -12.546  1.00 92.21           O  
ATOM   3310  CG  LEU C 252      -9.331   8.956  -9.070  1.00 92.21           C  
ATOM   3311  CD1 LEU C 252      -8.901   7.634  -8.442  1.00 92.21           C  
ATOM   3312  CD2 LEU C 252      -9.803   9.934  -7.999  1.00 92.21           C  
ATOM   3313  N   PHE C 253      -6.360  12.054 -10.669  1.00 87.98           N  
ATOM   3314  CA  PHE C 253      -5.024  12.490 -11.059  1.00 87.98           C  
ATOM   3315  C   PHE C 253      -5.087  13.407 -12.274  1.00 87.98           C  
ATOM   3316  CB  PHE C 253      -4.129  11.283 -11.357  1.00 87.98           C  
ATOM   3317  O   PHE C 253      -4.151  13.450 -13.075  1.00 87.98           O  
ATOM   3318  CG  PHE C 253      -4.096  10.264 -10.251  1.00 87.98           C  
ATOM   3319  CD1 PHE C 253      -3.450  10.541  -9.052  1.00 87.98           C  
ATOM   3320  CD2 PHE C 253      -4.710   9.029 -10.410  1.00 87.98           C  
ATOM   3321  CE1 PHE C 253      -3.417   9.599  -8.026  1.00 87.98           C  
ATOM   3322  CE2 PHE C 253      -4.681   8.083  -9.389  1.00 87.98           C  
ATOM   3323  CZ  PHE C 253      -4.034   8.370  -8.198  1.00 87.98           C  
ATOM   3324  N   LYS C 254      -6.220  13.909 -12.568  1.00 78.59           N  
ATOM   3325  CA  LYS C 254      -6.386  14.890 -13.637  1.00 78.59           C  
ATOM   3326  C   LYS C 254      -6.940  16.205 -13.096  1.00 78.59           C  
ATOM   3327  CB  LYS C 254      -7.308  14.343 -14.728  1.00 78.59           C  
ATOM   3328  O   LYS C 254      -7.814  16.205 -12.227  1.00 78.59           O  
ATOM   3329  CG  LYS C 254      -6.776  13.097 -15.421  1.00 78.59           C  
ATOM   3330  CD  LYS C 254      -7.689  12.656 -16.558  1.00 78.59           C  
ATOM   3331  CE  LYS C 254      -7.170  11.397 -17.237  1.00 78.59           C  
ATOM   3332  NZ  LYS C 254      -8.084  10.936 -18.325  1.00 78.59           N  
ATOM   3333  N   ASN C 255      -6.221  17.227 -13.472  1.00 68.39           N  
ATOM   3334  CA  ASN C 255      -6.761  18.519 -13.063  1.00 68.39           C  
ATOM   3335  C   ASN C 255      -7.992  18.897 -13.881  1.00 68.39           C  
ATOM   3336  CB  ASN C 255      -5.692  19.609 -13.178  1.00 68.39           C  
ATOM   3337  O   ASN C 255      -8.950  19.458 -13.347  1.00 68.39           O  
ATOM   3338  CG  ASN C 255      -4.656  19.529 -12.074  1.00 68.39           C  
ATOM   3339  ND2 ASN C 255      -3.497  20.134 -12.305  1.00 68.39           N  
ATOM   3340  OD1 ASN C 255      -4.895  18.928 -11.024  1.00 68.39           O  
ATOM   3341  N   LYS C 256      -7.999  18.501 -15.238  1.00 66.47           N  
ATOM   3342  CA  LYS C 256      -9.125  18.754 -16.132  1.00 66.47           C  
ATOM   3343  C   LYS C 256      -9.492  17.501 -16.923  1.00 66.47           C  
ATOM   3344  CB  LYS C 256      -8.803  19.902 -17.090  1.00 66.47           C  
ATOM   3345  O   LYS C 256      -8.724  17.052 -17.776  1.00 66.47           O  
ATOM   3346  CG  LYS C 256      -9.286  21.263 -16.610  1.00 66.47           C  
ATOM   3347  CD  LYS C 256      -8.946  22.361 -17.608  1.00 66.47           C  
ATOM   3348  CE  LYS C 256      -9.322  23.738 -17.076  1.00 66.47           C  
ATOM   3349  NZ  LYS C 256      -8.912  24.825 -18.015  1.00 66.47           N  
ATOM   3350  N   PRO C 257     -10.561  16.770 -16.506  1.00 58.54           N  
ATOM   3351  CA  PRO C 257     -10.947  15.604 -17.304  1.00 58.54           C  
ATOM   3352  C   PRO C 257     -11.212  15.953 -18.767  1.00 58.54           C  
ATOM   3353  CB  PRO C 257     -12.225  15.115 -16.618  1.00 58.54           C  
ATOM   3354  O   PRO C 257     -11.358  17.129 -19.109  1.00 58.54           O  
ATOM   3355  CG  PRO C 257     -12.453  16.080 -15.500  1.00 58.54           C  
ATOM   3356  CD  PRO C 257     -11.405  17.153 -15.576  1.00 58.54           C  
ATOM   3357  N   PRO C 258     -10.949  15.030 -19.728  1.00 55.57           N  
ATOM   3358  CA  PRO C 258     -11.122  15.246 -21.166  1.00 55.57           C  
ATOM   3359  C   PRO C 258     -12.423  15.970 -21.502  1.00 55.57           C  
ATOM   3360  CB  PRO C 258     -11.123  13.827 -21.739  1.00 55.57           C  
ATOM   3361  O   PRO C 258     -12.467  16.764 -22.446  1.00 55.57           O  
ATOM   3362  CG  PRO C 258     -10.914  12.937 -20.556  1.00 55.57           C  
ATOM   3363  CD  PRO C 258     -10.885  13.788 -19.319  1.00 55.57           C  
ATOM   3364  N   ASP C 259     -13.500  15.680 -20.761  1.00 59.51           N  
ATOM   3365  CA  ASP C 259     -14.777  16.316 -21.073  1.00 59.51           C  
ATOM   3366  C   ASP C 259     -14.809  17.757 -20.570  1.00 59.51           C  
ATOM   3367  CB  ASP C 259     -15.935  15.521 -20.467  1.00 59.51           C  
ATOM   3368  O   ASP C 259     -15.780  18.480 -20.804  1.00 59.51           O  
ATOM   3369  CG  ASP C 259     -15.660  14.029 -20.403  1.00 59.51           C  
ATOM   3370  OD1 ASP C 259     -14.742  13.547 -21.101  1.00 59.51           O  
ATOM   3371  OD2 ASP C 259     -16.369  13.328 -19.648  1.00 59.51           O  
ATOM   3372  N   GLY C 260     -13.672  18.335 -20.055  1.00 64.54           N  
ATOM   3373  CA  GLY C 260     -13.489  19.712 -19.624  1.00 64.54           C  
ATOM   3374  C   GLY C 260     -14.189  20.025 -18.315  1.00 64.54           C  
ATOM   3375  O   GLY C 260     -14.043  21.124 -17.774  1.00 64.54           O  
ATOM   3376  N   ASN C 261     -15.067  18.970 -17.710  1.00 70.01           N  
ATOM   3377  CA  ASN C 261     -15.755  19.306 -16.468  1.00 70.01           C  
ATOM   3378  C   ASN C 261     -15.307  18.408 -15.318  1.00 70.01           C  
ATOM   3379  CB  ASN C 261     -17.271  19.215 -16.653  1.00 70.01           C  
ATOM   3380  O   ASN C 261     -15.712  17.247 -15.237  1.00 70.01           O  
ATOM   3381  CG  ASN C 261     -17.924  20.574 -16.809  1.00 70.01           C  
ATOM   3382  ND2 ASN C 261     -19.233  20.582 -17.028  1.00 70.01           N  
ATOM   3383  OD1 ASN C 261     -17.256  21.609 -16.734  1.00 70.01           O  
ATOM   3384  N   ALA C 262     -14.356  18.861 -14.459  1.00 79.55           N  
ATOM   3385  CA  ALA C 262     -13.922  18.093 -13.294  1.00 79.55           C  
ATOM   3386  C   ALA C 262     -14.994  18.092 -12.208  1.00 79.55           C  
ATOM   3387  CB  ALA C 262     -12.613  18.654 -12.745  1.00 79.55           C  
ATOM   3388  O   ALA C 262     -15.570  19.137 -11.894  1.00 79.55           O  
ATOM   3389  N   PRO C 263     -15.371  16.839 -11.806  1.00 87.95           N  
ATOM   3390  CA  PRO C 263     -16.380  16.786 -10.745  1.00 87.95           C  
ATOM   3391  C   PRO C 263     -15.983  17.594  -9.512  1.00 87.95           C  
ATOM   3392  CB  PRO C 263     -16.467  15.294 -10.416  1.00 87.95           C  
ATOM   3393  O   PRO C 263     -14.793  17.743  -9.224  1.00 87.95           O  
ATOM   3394  CG  PRO C 263     -15.851  14.607 -11.592  1.00 87.95           C  
ATOM   3395  CD  PRO C 263     -14.862  15.541 -12.226  1.00 87.95           C  
ATOM   3396  N   PRO C 264     -17.010  18.153  -8.941  1.00 89.15           N  
ATOM   3397  CA  PRO C 264     -16.726  18.894  -7.710  1.00 89.15           C  
ATOM   3398  C   PRO C 264     -16.351  17.981  -6.545  1.00 89.15           C  
ATOM   3399  CB  PRO C 264     -18.040  19.627  -7.429  1.00 89.15           C  
ATOM   3400  O   PRO C 264     -16.457  16.757  -6.656  1.00 89.15           O  
ATOM   3401  CG  PRO C 264     -19.103  18.725  -7.968  1.00 89.15           C  
ATOM   3402  CD  PRO C 264     -18.560  18.017  -9.176  1.00 89.15           C  
ATOM   3403  N   ASN C 265     -15.933  18.569  -5.460  1.00 90.46           N  
ATOM   3404  CA  ASN C 265     -15.536  17.821  -4.272  1.00 90.46           C  
ATOM   3405  C   ASN C 265     -16.683  16.968  -3.739  1.00 90.46           C  
ATOM   3406  CB  ASN C 265     -15.029  18.770  -3.184  1.00 90.46           C  
ATOM   3407  O   ASN C 265     -16.455  15.900  -3.168  1.00 90.46           O  
ATOM   3408  CG  ASN C 265     -14.325  18.042  -2.056  1.00 90.46           C  
ATOM   3409  ND2 ASN C 265     -14.817  18.222  -0.836  1.00 90.46           N  
ATOM   3410  OD1 ASN C 265     -13.346  17.325  -2.280  1.00 90.46           O  
ATOM   3411  N   SER C 266     -17.965  17.398  -3.949  1.00 91.62           N  
ATOM   3412  CA  SER C 266     -19.143  16.678  -3.474  1.00 91.62           C  
ATOM   3413  C   SER C 266     -19.254  15.307  -4.131  1.00 91.62           C  
ATOM   3414  CB  SER C 266     -20.411  17.488  -3.747  1.00 91.62           C  
ATOM   3415  O   SER C 266     -19.736  14.354  -3.514  1.00 91.62           O  
ATOM   3416  OG  SER C 266     -20.538  17.774  -5.129  1.00 91.62           O  
ATOM   3417  N   PHE C 267     -18.788  15.244  -5.385  1.00 93.19           N  
ATOM   3418  CA  PHE C 267     -18.775  13.972  -6.097  1.00 93.19           C  
ATOM   3419  C   PHE C 267     -17.879  12.964  -5.388  1.00 93.19           C  
ATOM   3420  CB  PHE C 267     -18.305  14.167  -7.542  1.00 93.19           C  
ATOM   3421  O   PHE C 267     -18.291  11.831  -5.131  1.00 93.19           O  
ATOM   3422  CG  PHE C 267     -18.023  12.879  -8.268  1.00 93.19           C  
ATOM   3423  CD1 PHE C 267     -16.725  12.395  -8.374  1.00 93.19           C  
ATOM   3424  CD2 PHE C 267     -19.057  12.153  -8.844  1.00 93.19           C  
ATOM   3425  CE1 PHE C 267     -16.462  11.203  -9.045  1.00 93.19           C  
ATOM   3426  CE2 PHE C 267     -18.802  10.962  -9.517  1.00 93.19           C  
ATOM   3427  CZ  PHE C 267     -17.503  10.489  -9.617  1.00 93.19           C  
ATOM   3428  N   TYR C 268     -16.669  13.349  -5.020  1.00 95.09           N  
ATOM   3429  CA  TYR C 268     -15.691  12.472  -4.385  1.00 95.09           C  
ATOM   3430  C   TYR C 268     -16.115  12.121  -2.964  1.00 95.09           C  
ATOM   3431  CB  TYR C 268     -14.309  13.131  -4.370  1.00 95.09           C  
ATOM   3432  O   TYR C 268     -15.909  10.993  -2.510  1.00 95.09           O  
ATOM   3433  CG  TYR C 268     -13.774  13.451  -5.745  1.00 95.09           C  
ATOM   3434  CD1 TYR C 268     -13.195  12.462  -6.536  1.00 95.09           C  
ATOM   3435  CD2 TYR C 268     -13.845  14.743  -6.255  1.00 95.09           C  
ATOM   3436  CE1 TYR C 268     -12.699  12.752  -7.803  1.00 95.09           C  
ATOM   3437  CE2 TYR C 268     -13.353  15.045  -7.520  1.00 95.09           C  
ATOM   3438  OH  TYR C 268     -12.293  14.338  -9.539  1.00 95.09           O  
ATOM   3439  CZ  TYR C 268     -12.783  14.045  -8.286  1.00 95.09           C  
ATOM   3440  N   ARG C 269     -16.687  13.097  -2.388  1.00 94.15           N  
ATOM   3441  CA  ARG C 269     -17.213  12.859  -1.047  1.00 94.15           C  
ATOM   3442  C   ARG C 269     -18.268  11.758  -1.061  1.00 94.15           C  
ATOM   3443  CB  ARG C 269     -17.803  14.144  -0.465  1.00 94.15           C  
ATOM   3444  O   ARG C 269     -18.313  10.922  -0.156  1.00 94.15           O  
ATOM   3445  CG  ARG C 269     -18.298  14.002   0.966  1.00 94.15           C  
ATOM   3446  CD  ARG C 269     -18.957  15.280   1.465  1.00 94.15           C  
ATOM   3447  NE  ARG C 269     -19.565  15.095   2.779  1.00 94.15           N  
ATOM   3448  NH1 ARG C 269     -21.689  15.715   2.113  1.00 94.15           N  
ATOM   3449  NH2 ARG C 269     -21.297  15.107   4.288  1.00 94.15           N  
ATOM   3450  CZ  ARG C 269     -20.849  15.306   3.057  1.00 94.15           C  
ATOM   3451  N   ALA C 270     -19.153  11.757  -2.072  1.00 94.05           N  
ATOM   3452  CA  ALA C 270     -20.206  10.754  -2.204  1.00 94.05           C  
ATOM   3453  C   ALA C 270     -19.635   9.418  -2.672  1.00 94.05           C  
ATOM   3454  CB  ALA C 270     -21.283  11.237  -3.172  1.00 94.05           C  
ATOM   3455  O   ALA C 270     -20.195   8.360  -2.377  1.00 94.05           O  
ATOM   3456  N   LEU C 271     -18.519   9.466  -3.385  1.00 95.87           N  
ATOM   3457  CA  LEU C 271     -17.878   8.280  -3.942  1.00 95.87           C  
ATOM   3458  C   LEU C 271     -17.182   7.474  -2.851  1.00 95.87           C  
ATOM   3459  CB  LEU C 271     -16.869   8.675  -5.024  1.00 95.87           C  
ATOM   3460  O   LEU C 271     -17.206   6.241  -2.873  1.00 95.87           O  
ATOM   3461  CG  LEU C 271     -16.116   7.527  -5.699  1.00 95.87           C  
ATOM   3462  CD1 LEU C 271     -17.095   6.589  -6.398  1.00 95.87           C  
ATOM   3463  CD2 LEU C 271     -15.089   8.070  -6.688  1.00 95.87           C  
ATOM   3464  N   TYR C 272     -16.633   8.110  -1.869  1.00 96.73           N  
ATOM   3465  CA  TYR C 272     -15.785   7.486  -0.858  1.00 96.73           C  
ATOM   3466  C   TYR C 272     -16.531   6.373  -0.132  1.00 96.73           C  
ATOM   3467  CB  TYR C 272     -15.294   8.529   0.150  1.00 96.73           C  
ATOM   3468  O   TYR C 272     -16.055   5.237  -0.068  1.00 96.73           O  
ATOM   3469  CG  TYR C 272     -14.314   7.983   1.160  1.00 96.73           C  
ATOM   3470  CD1 TYR C 272     -14.753   7.469   2.378  1.00 96.73           C  
ATOM   3471  CD2 TYR C 272     -12.948   7.981   0.898  1.00 96.73           C  
ATOM   3472  CE1 TYR C 272     -13.853   6.967   3.312  1.00 96.73           C  
ATOM   3473  CE2 TYR C 272     -12.039   7.481   1.825  1.00 96.73           C  
ATOM   3474  OH  TYR C 272     -11.605   6.481   3.948  1.00 96.73           O  
ATOM   3475  CZ  TYR C 272     -12.501   6.977   3.027  1.00 96.73           C  
ATOM   3476  N   PRO C 273     -17.765   6.633   0.402  1.00 95.13           N  
ATOM   3477  CA  PRO C 273     -18.461   5.549   1.099  1.00 95.13           C  
ATOM   3478  C   PRO C 273     -18.789   4.373   0.182  1.00 95.13           C  
ATOM   3479  CB  PRO C 273     -19.740   6.220   1.606  1.00 95.13           C  
ATOM   3480  O   PRO C 273     -18.827   3.225   0.633  1.00 95.13           O  
ATOM   3481  CG  PRO C 273     -19.878   7.455   0.777  1.00 95.13           C  
ATOM   3482  CD  PRO C 273     -18.505   7.931   0.398  1.00 95.13           C  
ATOM   3483  N   LYS C 274     -19.017   4.608  -1.049  1.00 94.64           N  
ATOM   3484  CA  LYS C 274     -19.266   3.529  -2.001  1.00 94.64           C  
ATOM   3485  C   LYS C 274     -18.028   2.654  -2.176  1.00 94.64           C  
ATOM   3486  CB  LYS C 274     -19.703   4.096  -3.353  1.00 94.64           C  
ATOM   3487  O   LYS C 274     -18.136   1.430  -2.271  1.00 94.64           O  
ATOM   3488  CG  LYS C 274     -21.069   4.766  -3.331  1.00 94.64           C  
ATOM   3489  CD  LYS C 274     -21.445   5.314  -4.702  1.00 94.64           C  
ATOM   3490  CE  LYS C 274     -22.766   6.070  -4.659  1.00 94.64           C  
ATOM   3491  NZ  LYS C 274     -23.098   6.678  -5.982  1.00 94.64           N  
ATOM   3492  N   ILE C 275     -16.881   3.342  -2.194  1.00 96.56           N  
ATOM   3493  CA  ILE C 275     -15.622   2.615  -2.317  1.00 96.56           C  
ATOM   3494  C   ILE C 275     -15.419   1.724  -1.094  1.00 96.56           C  
ATOM   3495  CB  ILE C 275     -14.426   3.580  -2.483  1.00 96.56           C  
ATOM   3496  O   ILE C 275     -15.090   0.543  -1.226  1.00 96.56           O  
ATOM   3497  CG1 ILE C 275     -14.557   4.374  -3.787  1.00 96.56           C  
ATOM   3498  CG2 ILE C 275     -13.102   2.811  -2.440  1.00 96.56           C  
ATOM   3499  CD1 ILE C 275     -13.550   5.508  -3.926  1.00 96.56           C  
ATOM   3500  N   ILE C 276     -15.694   2.277   0.092  1.00 95.84           N  
ATOM   3501  CA  ILE C 276     -15.527   1.538   1.339  1.00 95.84           C  
ATOM   3502  C   ILE C 276     -16.483   0.347   1.365  1.00 95.84           C  
ATOM   3503  CB  ILE C 276     -15.766   2.443   2.569  1.00 95.84           C  
ATOM   3504  O   ILE C 276     -16.108  -0.749   1.789  1.00 95.84           O  
ATOM   3505  CG1 ILE C 276     -14.736   3.579   2.604  1.00 95.84           C  
ATOM   3506  CG2 ILE C 276     -15.720   1.622   3.861  1.00 95.84           C  
ATOM   3507  CD1 ILE C 276     -13.290   3.103   2.620  1.00 95.84           C  
ATOM   3508  N   GLN C 277     -17.686   0.584   0.888  1.00 93.39           N  
ATOM   3509  CA  GLN C 277     -18.661  -0.499   0.813  1.00 93.39           C  
ATOM   3510  C   GLN C 277     -18.187  -1.602  -0.129  1.00 93.39           C  
ATOM   3511  CB  GLN C 277     -20.020   0.033   0.357  1.00 93.39           C  
ATOM   3512  O   GLN C 277     -18.316  -2.788   0.181  1.00 93.39           O  
ATOM   3513  CG  GLN C 277     -21.129  -1.010   0.382  1.00 93.39           C  
ATOM   3514  CD  GLN C 277     -22.492  -0.427   0.057  1.00 93.39           C  
ATOM   3515  NE2 GLN C 277     -23.547  -1.162   0.391  1.00 93.39           N  
ATOM   3516  OE1 GLN C 277     -22.595   0.675  -0.490  1.00 93.39           O  
ATOM   3517  N   ASP C 278     -17.633  -1.228  -1.266  1.00 94.37           N  
ATOM   3518  CA  ASP C 278     -17.091  -2.207  -2.203  1.00 94.37           C  
ATOM   3519  C   ASP C 278     -15.991  -3.041  -1.552  1.00 94.37           C  
ATOM   3520  CB  ASP C 278     -16.552  -1.511  -3.455  1.00 94.37           C  
ATOM   3521  O   ASP C 278     -15.968  -4.266  -1.692  1.00 94.37           O  
ATOM   3522  CG  ASP C 278     -17.641  -1.156  -4.452  1.00 94.37           C  
ATOM   3523  OD1 ASP C 278     -18.786  -1.634  -4.300  1.00 94.37           O  
ATOM   3524  OD2 ASP C 278     -17.351  -0.394  -5.399  1.00 94.37           O  
ATOM   3525  N   ILE C 279     -15.147  -2.360  -0.837  1.00 95.77           N  
ATOM   3526  CA  ILE C 279     -14.030  -3.032  -0.184  1.00 95.77           C  
ATOM   3527  C   ILE C 279     -14.557  -4.025   0.850  1.00 95.77           C  
ATOM   3528  CB  ILE C 279     -13.074  -2.019   0.486  1.00 95.77           C  
ATOM   3529  O   ILE C 279     -14.109  -5.173   0.903  1.00 95.77           O  
ATOM   3530  CG1 ILE C 279     -12.328  -1.206  -0.578  1.00 95.77           C  
ATOM   3531  CG2 ILE C 279     -12.091  -2.737   1.415  1.00 95.77           C  
ATOM   3532  CD1 ILE C 279     -11.527  -0.039  -0.017  1.00 95.77           C  
ATOM   3533  N   GLU C 280     -15.571  -3.631   1.579  1.00 94.20           N  
ATOM   3534  CA  GLU C 280     -16.163  -4.509   2.585  1.00 94.20           C  
ATOM   3535  C   GLU C 280     -16.867  -5.697   1.935  1.00 94.20           C  
ATOM   3536  CB  GLU C 280     -17.145  -3.733   3.466  1.00 94.20           C  
ATOM   3537  O   GLU C 280     -16.784  -6.822   2.432  1.00 94.20           O  
ATOM   3538  CG  GLU C 280     -16.472  -2.785   4.448  1.00 94.20           C  
ATOM   3539  CD  GLU C 280     -17.459  -1.930   5.228  1.00 94.20           C  
ATOM   3540  OE1 GLU C 280     -17.023  -1.132   6.089  1.00 94.20           O  
ATOM   3541  OE2 GLU C 280     -18.677  -2.059   4.976  1.00 94.20           O  
ATOM   3542  N   THR C 281     -17.505  -5.402   0.878  1.00 93.85           N  
ATOM   3543  CA  THR C 281     -18.212  -6.457   0.160  1.00 93.85           C  
ATOM   3544  C   THR C 281     -17.233  -7.500  -0.370  1.00 93.85           C  
ATOM   3545  CB  THR C 281     -19.035  -5.882  -1.007  1.00 93.85           C  
ATOM   3546  O   THR C 281     -17.464  -8.703  -0.231  1.00 93.85           O  
ATOM   3547  CG2 THR C 281     -19.742  -6.990  -1.780  1.00 93.85           C  
ATOM   3548  OG1 THR C 281     -20.016  -4.974  -0.491  1.00 93.85           O  
ATOM   3549  N   ILE C 282     -16.157  -7.063  -0.903  1.00 94.73           N  
ATOM   3550  CA  ILE C 282     -15.155  -7.973  -1.445  1.00 94.73           C  
ATOM   3551  C   ILE C 282     -14.607  -8.861  -0.330  1.00 94.73           C  
ATOM   3552  CB  ILE C 282     -14.005  -7.204  -2.132  1.00 94.73           C  
ATOM   3553  O   ILE C 282     -14.514 -10.080  -0.487  1.00 94.73           O  
ATOM   3554  CG1 ILE C 282     -14.512  -6.504  -3.398  1.00 94.73           C  
ATOM   3555  CG2 ILE C 282     -12.842  -8.146  -2.456  1.00 94.73           C  
ATOM   3556  CD1 ILE C 282     -13.535  -5.491  -3.979  1.00 94.73           C  
ATOM   3557  N   GLU C 283     -14.289  -8.202   0.784  1.00 93.87           N  
ATOM   3558  CA  GLU C 283     -13.765  -8.952   1.922  1.00 93.87           C  
ATOM   3559  C   GLU C 283     -14.785  -9.967   2.430  1.00 93.87           C  
ATOM   3560  CB  GLU C 283     -13.362  -8.001   3.052  1.00 93.87           C  
ATOM   3561  O   GLU C 283     -14.436 -11.114   2.718  1.00 93.87           O  
ATOM   3562  CG  GLU C 283     -12.103  -7.198   2.760  1.00 93.87           C  
ATOM   3563  CD  GLU C 283     -10.874  -8.066   2.542  1.00 93.87           C  
ATOM   3564  OE1 GLU C 283      -9.953  -7.641   1.808  1.00 93.87           O  
ATOM   3565  OE2 GLU C 283     -10.832  -9.180   3.111  1.00 93.87           O  
ATOM   3566  N   SER C 284     -16.042  -9.522   2.477  1.00 94.52           N  
ATOM   3567  CA  SER C 284     -17.108 -10.418   2.913  1.00 94.52           C  
ATOM   3568  C   SER C 284     -17.310 -11.560   1.924  1.00 94.52           C  
ATOM   3569  CB  SER C 284     -18.418  -9.647   3.088  1.00 94.52           C  
ATOM   3570  O   SER C 284     -17.501 -12.710   2.325  1.00 94.52           O  
ATOM   3571  OG  SER C 284     -19.464 -10.517   3.483  1.00 94.52           O  
ATOM   3572  N   ASN C 285     -17.198 -11.240   0.665  1.00 94.76           N  
ATOM   3573  CA  ASN C 285     -17.345 -12.266  -0.361  1.00 94.76           C  
ATOM   3574  C   ASN C 285     -16.256 -13.329  -0.252  1.00 94.76           C  
ATOM   3575  CB  ASN C 285     -17.334 -11.636  -1.756  1.00 94.76           C  
ATOM   3576  O   ASN C 285     -16.534 -14.523  -0.372  1.00 94.76           O  
ATOM   3577  CG  ASN C 285     -18.610 -10.877  -2.064  1.00 94.76           C  
ATOM   3578  ND2 ASN C 285     -18.574 -10.057  -3.108  1.00 94.76           N  
ATOM   3579  OD1 ASN C 285     -19.619 -11.027  -1.370  1.00 94.76           O  
ATOM   3580  N   TRP C 286     -15.040 -12.894   0.036  1.00 94.89           N  
ATOM   3581  CA  TRP C 286     -13.953 -13.850   0.223  1.00 94.89           C  
ATOM   3582  C   TRP C 286     -14.209 -14.734   1.439  1.00 94.89           C  
ATOM   3583  CB  TRP C 286     -12.616 -13.121   0.378  1.00 94.89           C  
ATOM   3584  O   TRP C 286     -14.059 -15.956   1.369  1.00 94.89           O  
ATOM   3585  CG  TRP C 286     -11.954 -12.780  -0.924  1.00 94.89           C  
ATOM   3586  CD1 TRP C 286     -11.940 -11.563  -1.547  1.00 94.89           C  
ATOM   3587  CD2 TRP C 286     -11.212 -13.670  -1.764  1.00 94.89           C  
ATOM   3588  CE2 TRP C 286     -10.777 -12.924  -2.881  1.00 94.89           C  
ATOM   3589  CE3 TRP C 286     -10.873 -15.026  -1.679  1.00 94.89           C  
ATOM   3590  NE1 TRP C 286     -11.234 -11.643  -2.725  1.00 94.89           N  
ATOM   3591  CH2 TRP C 286      -9.700 -14.820  -3.801  1.00 94.89           C  
ATOM   3592  CZ2 TRP C 286     -10.018 -13.491  -3.908  1.00 94.89           C  
ATOM   3593  CZ3 TRP C 286     -10.118 -15.589  -2.702  1.00 94.89           C  
ATOM   3594  N   ARG C 287     -14.712 -14.163   2.460  1.00 92.73           N  
ATOM   3595  CA  ARG C 287     -14.920 -14.876   3.717  1.00 92.73           C  
ATOM   3596  C   ARG C 287     -16.086 -15.853   3.606  1.00 92.73           C  
ATOM   3597  CB  ARG C 287     -15.170 -13.890   4.860  1.00 92.73           C  
ATOM   3598  O   ARG C 287     -16.011 -16.977   4.106  1.00 92.73           O  
ATOM   3599  CG  ARG C 287     -13.903 -13.264   5.422  1.00 92.73           C  
ATOM   3600  CD  ARG C 287     -14.196 -12.389   6.632  1.00 92.73           C  
ATOM   3601  NE  ARG C 287     -13.335 -11.210   6.665  1.00 92.73           N  
ATOM   3602  NH1 ARG C 287     -14.565 -10.102   8.276  1.00 92.73           N  
ATOM   3603  NH2 ARG C 287     -12.684  -9.132   7.395  1.00 92.73           N  
ATOM   3604  CZ  ARG C 287     -13.530 -10.151   7.445  1.00 92.73           C  
ATOM   3605  N   CYS C 288     -17.130 -15.445   2.827  1.00 92.21           N  
ATOM   3606  CA  CYS C 288     -18.346 -16.249   2.766  1.00 92.21           C  
ATOM   3607  C   CYS C 288     -18.365 -17.115   1.511  1.00 92.21           C  
ATOM   3608  CB  CYS C 288     -19.583 -15.353   2.797  1.00 92.21           C  
ATOM   3609  O   CYS C 288     -19.246 -17.961   1.349  1.00 92.21           O  
ATOM   3610  SG  CYS C 288     -19.755 -14.401   4.322  1.00 92.21           S  
ATOM   3611  N   GLY C 289     -17.445 -16.854   0.627  1.00 91.56           N  
ATOM   3612  CA  GLY C 289     -17.333 -17.642  -0.590  1.00 91.56           C  
ATOM   3613  C   GLY C 289     -18.344 -17.250  -1.651  1.00 91.56           C  
ATOM   3614  O   GLY C 289     -18.751 -18.081  -2.465  1.00 91.56           O  
ATOM   3615  N   ARG C 290     -18.896 -15.963  -1.594  1.00 94.28           N  
ATOM   3616  CA  ARG C 290     -19.810 -15.469  -2.619  1.00 94.28           C  
ATOM   3617  C   ARG C 290     -19.046 -14.976  -3.843  1.00 94.28           C  
ATOM   3618  CB  ARG C 290     -20.687 -14.346  -2.061  1.00 94.28           C  
ATOM   3619  O   ARG C 290     -18.222 -14.066  -3.741  1.00 94.28           O  
ATOM   3620  CG  ARG C 290     -21.626 -14.791  -0.951  1.00 94.28           C  
ATOM   3621  CD  ARG C 290     -22.574 -13.676  -0.533  1.00 94.28           C  
ATOM   3622  NE  ARG C 290     -21.911 -12.701   0.329  1.00 94.28           N  
ATOM   3623  NH1 ARG C 290     -23.301 -13.050   2.141  1.00 94.28           N  
ATOM   3624  NH2 ARG C 290     -21.599 -11.520   2.274  1.00 94.28           N  
ATOM   3625  CZ  ARG C 290     -22.272 -12.426   1.579  1.00 94.28           C  
ATOM   3626  N   HIS C 291     -19.372 -15.572  -5.045  1.00 93.56           N  
ATOM   3627  CA  HIS C 291     -18.622 -15.225  -6.247  1.00 93.56           C  
ATOM   3628  C   HIS C 291     -19.438 -15.501  -7.505  1.00 93.56           C  
ATOM   3629  CB  HIS C 291     -17.303 -15.999  -6.297  1.00 93.56           C  
ATOM   3630  O   HIS C 291     -20.421 -16.244  -7.462  1.00 93.56           O  
ATOM   3631  CG  HIS C 291     -17.478 -17.484  -6.281  1.00 93.56           C  
ATOM   3632  CD2 HIS C 291     -17.488 -18.389  -7.288  1.00 93.56           C  
ATOM   3633  ND1 HIS C 291     -17.675 -18.198  -5.119  1.00 93.56           N  
ATOM   3634  CE1 HIS C 291     -17.798 -19.481  -5.413  1.00 93.56           C  
ATOM   3635  NE2 HIS C 291     -17.689 -19.624  -6.723  1.00 93.56           N  
ATOM   3636  N   SER C 292     -19.110 -14.767  -8.534  1.00 94.31           N  
ATOM   3637  CA  SER C 292     -19.580 -15.133  -9.866  1.00 94.31           C  
ATOM   3638  C   SER C 292     -18.575 -16.031 -10.579  1.00 94.31           C  
ATOM   3639  CB  SER C 292     -19.843 -13.881 -10.704  1.00 94.31           C  
ATOM   3640  O   SER C 292     -17.366 -15.900 -10.380  1.00 94.31           O  
ATOM   3641  OG  SER C 292     -18.633 -13.193 -10.973  1.00 94.31           O  
ATOM   3642  N   LEU C 293     -19.115 -16.952 -11.417  1.00 95.04           N  
ATOM   3643  CA  LEU C 293     -18.241 -17.948 -12.027  1.00 95.04           C  
ATOM   3644  C   LEU C 293     -18.299 -17.864 -13.548  1.00 95.04           C  
ATOM   3645  CB  LEU C 293     -18.629 -19.356 -11.566  1.00 95.04           C  
ATOM   3646  O   LEU C 293     -19.385 -17.825 -14.131  1.00 95.04           O  
ATOM   3647  CG  LEU C 293     -17.645 -20.476 -11.907  1.00 95.04           C  
ATOM   3648  CD1 LEU C 293     -16.376 -20.338 -11.073  1.00 95.04           C  
ATOM   3649  CD2 LEU C 293     -18.290 -21.840 -11.686  1.00 95.04           C  
ATOM   3650  N   GLN C 294     -17.143 -17.706 -14.137  1.00 95.69           N  
ATOM   3651  CA  GLN C 294     -17.003 -17.824 -15.584  1.00 95.69           C  
ATOM   3652  C   GLN C 294     -16.149 -19.032 -15.958  1.00 95.69           C  
ATOM   3653  CB  GLN C 294     -16.394 -16.549 -16.171  1.00 95.69           C  
ATOM   3654  O   GLN C 294     -15.234 -19.404 -15.220  1.00 95.69           O  
ATOM   3655  CG  GLN C 294     -17.247 -15.306 -15.958  1.00 95.69           C  
ATOM   3656  CD  GLN C 294     -16.601 -14.049 -16.511  1.00 95.69           C  
ATOM   3657  NE2 GLN C 294     -17.291 -13.384 -17.431  1.00 95.69           N  
ATOM   3658  OE1 GLN C 294     -15.492 -13.679 -16.114  1.00 95.69           O  
ATOM   3659  N   ARG C 295     -16.454 -19.574 -17.168  1.00 96.88           N  
ATOM   3660  CA  ARG C 295     -15.802 -20.827 -17.537  1.00 96.88           C  
ATOM   3661  C   ARG C 295     -15.283 -20.773 -18.970  1.00 96.88           C  
ATOM   3662  CB  ARG C 295     -16.765 -22.004 -17.372  1.00 96.88           C  
ATOM   3663  O   ARG C 295     -15.985 -20.313 -19.873  1.00 96.88           O  
ATOM   3664  CG  ARG C 295     -16.142 -23.357 -17.675  1.00 96.88           C  
ATOM   3665  CD  ARG C 295     -17.098 -24.500 -17.364  1.00 96.88           C  
ATOM   3666  NE  ARG C 295     -17.228 -24.719 -15.926  1.00 96.88           N  
ATOM   3667  NH1 ARG C 295     -19.342 -23.799 -15.769  1.00 96.88           N  
ATOM   3668  NH2 ARG C 295     -18.304 -24.626 -13.900  1.00 96.88           N  
ATOM   3669  CZ  ARG C 295     -18.291 -24.381 -15.202  1.00 96.88           C  
ATOM   3670  N   ILE C 296     -14.065 -21.251 -19.136  1.00 97.77           N  
ATOM   3671  CA  ILE C 296     -13.498 -21.463 -20.464  1.00 97.77           C  
ATOM   3672  C   ILE C 296     -13.331 -22.958 -20.721  1.00 97.77           C  
ATOM   3673  CB  ILE C 296     -12.143 -20.737 -20.622  1.00 97.77           C  
ATOM   3674  O   ILE C 296     -12.643 -23.651 -19.968  1.00 97.77           O  
ATOM   3675  CG1 ILE C 296     -12.317 -19.229 -20.409  1.00 97.77           C  
ATOM   3676  CG2 ILE C 296     -11.531 -21.030 -21.995  1.00 97.77           C  
ATOM   3677  CD1 ILE C 296     -11.005 -18.460 -20.328  1.00 97.77           C  
ATOM   3678  N   HIS C 297     -13.953 -23.421 -21.721  1.00 96.52           N  
ATOM   3679  CA  HIS C 297     -13.689 -24.773 -22.198  1.00 96.52           C  
ATOM   3680  C   HIS C 297     -12.549 -24.787 -23.211  1.00 96.52           C  
ATOM   3681  CB  HIS C 297     -14.949 -25.379 -22.817  1.00 96.52           C  
ATOM   3682  O   HIS C 297     -12.699 -24.285 -24.327  1.00 96.52           O  
ATOM   3683  CG  HIS C 297     -16.067 -25.565 -21.841  1.00 96.52           C  
ATOM   3684  CD2 HIS C 297     -17.208 -24.862 -21.652  1.00 96.52           C  
ATOM   3685  ND1 HIS C 297     -16.081 -26.581 -20.910  1.00 96.52           N  
ATOM   3686  CE1 HIS C 297     -17.186 -26.494 -20.189  1.00 96.52           C  
ATOM   3687  NE2 HIS C 297     -17.887 -25.459 -20.618  1.00 96.52           N  
ATOM   3688  N   CYS C 298     -11.474 -25.419 -22.840  1.00 96.19           N  
ATOM   3689  CA  CYS C 298     -10.236 -25.297 -23.602  1.00 96.19           C  
ATOM   3690  C   CYS C 298     -10.263 -26.194 -24.833  1.00 96.19           C  
ATOM   3691  CB  CYS C 298      -9.033 -25.650 -22.728  1.00 96.19           C  
ATOM   3692  O   CYS C 298      -9.523 -25.963 -25.791  1.00 96.19           O  
ATOM   3693  SG  CYS C 298      -8.763 -24.500 -21.361  1.00 96.19           S  
ATOM   3694  N   ARG C 299     -11.093 -27.145 -24.885  1.00 92.46           N  
ATOM   3695  CA  ARG C 299     -11.317 -28.031 -26.023  1.00 92.46           C  
ATOM   3696  C   ARG C 299     -10.000 -28.595 -26.545  1.00 92.46           C  
ATOM   3697  CB  ARG C 299     -12.052 -27.293 -27.144  1.00 92.46           C  
ATOM   3698  O   ARG C 299      -9.707 -28.500 -27.739  1.00 92.46           O  
ATOM   3699  CG  ARG C 299     -13.429 -26.786 -26.748  1.00 92.46           C  
ATOM   3700  CD  ARG C 299     -14.140 -26.115 -27.915  1.00 92.46           C  
ATOM   3701  NE  ARG C 299     -15.446 -25.593 -27.522  1.00 92.46           N  
ATOM   3702  NH1 ARG C 299     -15.901 -24.616 -29.566  1.00 92.46           N  
ATOM   3703  NH2 ARG C 299     -17.420 -24.467 -27.856  1.00 92.46           N  
ATOM   3704  CZ  ARG C 299     -16.253 -24.893 -28.315  1.00 92.46           C  
ATOM   3705  N   SER C 300      -9.303 -29.272 -25.657  1.00 90.77           N  
ATOM   3706  CA  SER C 300      -8.047 -29.911 -26.036  1.00 90.77           C  
ATOM   3707  C   SER C 300      -8.287 -31.083 -26.981  1.00 90.77           C  
ATOM   3708  CB  SER C 300      -7.294 -30.391 -24.795  1.00 90.77           C  
ATOM   3709  O   SER C 300      -9.294 -31.785 -26.865  1.00 90.77           O  
ATOM   3710  OG  SER C 300      -7.026 -29.310 -23.919  1.00 90.77           O  
ATOM   3711  N   GLU C 301      -7.614 -31.359 -28.022  1.00 82.90           N  
ATOM   3712  CA  GLU C 301      -7.823 -32.368 -29.056  1.00 82.90           C  
ATOM   3713  C   GLU C 301      -7.366 -33.745 -28.584  1.00 82.90           C  
ATOM   3714  CB  GLU C 301      -7.085 -31.981 -30.341  1.00 82.90           C  
ATOM   3715  O   GLU C 301      -8.154 -34.694 -28.566  1.00 82.90           O  
ATOM   3716  CG  GLU C 301      -7.666 -30.762 -31.040  1.00 82.90           C  
ATOM   3717  CD  GLU C 301      -6.980 -30.442 -32.359  1.00 82.90           C  
ATOM   3718  OE1 GLU C 301      -7.384 -29.468 -33.033  1.00 82.90           O  
ATOM   3719  OE2 GLU C 301      -6.032 -31.174 -32.722  1.00 82.90           O  
ATOM   3720  N   THR C 302      -6.104 -33.944 -28.197  1.00 79.83           N  
ATOM   3721  CA  THR C 302      -5.464 -35.235 -27.971  1.00 79.83           C  
ATOM   3722  C   THR C 302      -5.603 -35.660 -26.512  1.00 79.83           C  
ATOM   3723  CB  THR C 302      -3.973 -35.194 -28.357  1.00 79.83           C  
ATOM   3724  O   THR C 302      -5.988 -36.795 -26.225  1.00 79.83           O  
ATOM   3725  CG2 THR C 302      -3.797 -35.169 -29.871  1.00 79.83           C  
ATOM   3726  OG1 THR C 302      -3.373 -34.018 -27.797  1.00 79.83           O  
ATOM   3727  N   SER C 303      -5.342 -34.843 -25.618  1.00 82.25           N  
ATOM   3728  CA  SER C 303      -5.377 -35.132 -24.188  1.00 82.25           C  
ATOM   3729  C   SER C 303      -5.931 -33.950 -23.399  1.00 82.25           C  
ATOM   3730  CB  SER C 303      -3.980 -35.486 -23.678  1.00 82.25           C  
ATOM   3731  O   SER C 303      -5.468 -32.819 -23.558  1.00 82.25           O  
ATOM   3732  OG  SER C 303      -4.023 -35.863 -22.312  1.00 82.25           O  
ATOM   3733  N   LYS C 304      -6.793 -34.321 -22.483  1.00 89.07           N  
ATOM   3734  CA  LYS C 304      -7.479 -33.274 -21.732  1.00 89.07           C  
ATOM   3735  C   LYS C 304      -6.672 -32.860 -20.504  1.00 89.07           C  
ATOM   3736  CB  LYS C 304      -8.873 -33.741 -21.310  1.00 89.07           C  
ATOM   3737  O   LYS C 304      -5.959 -33.678 -19.919  1.00 89.07           O  
ATOM   3738  CG  LYS C 304      -9.824 -33.981 -22.473  1.00 89.07           C  
ATOM   3739  CD  LYS C 304     -11.222 -34.340 -21.987  1.00 89.07           C  
ATOM   3740  CE  LYS C 304     -12.175 -34.580 -23.151  1.00 89.07           C  
ATOM   3741  NZ  LYS C 304     -13.539 -34.963 -22.679  1.00 89.07           N  
ATOM   3742  N   GLY C 305      -6.732 -31.569 -20.245  1.00 95.73           N  
ATOM   3743  CA  GLY C 305      -6.119 -31.063 -19.027  1.00 95.73           C  
ATOM   3744  C   GLY C 305      -5.302 -29.804 -19.249  1.00 95.73           C  
ATOM   3745  O   GLY C 305      -4.604 -29.680 -20.257  1.00 95.73           O  
ATOM   3746  N   VAL C 306      -5.512 -28.899 -18.368  1.00 98.06           N  
ATOM   3747  CA  VAL C 306      -4.746 -27.656 -18.382  1.00 98.06           C  
ATOM   3748  C   VAL C 306      -3.767 -27.639 -17.211  1.00 98.06           C  
ATOM   3749  CB  VAL C 306      -5.671 -26.420 -18.321  1.00 98.06           C  
ATOM   3750  O   VAL C 306      -4.158 -27.385 -16.069  1.00 98.06           O  
ATOM   3751  CG1 VAL C 306      -4.862 -25.133 -18.478  1.00 98.06           C  
ATOM   3752  CG2 VAL C 306      -6.752 -26.509 -19.397  1.00 98.06           C  
ATOM   3753  N   TYR C 307      -2.487 -27.693 -17.470  1.00 97.90           N  
ATOM   3754  CA  TYR C 307      -1.479 -27.935 -16.443  1.00 97.90           C  
ATOM   3755  C   TYR C 307      -1.049 -26.631 -15.782  1.00 97.90           C  
ATOM   3756  CB  TYR C 307      -0.260 -28.643 -17.042  1.00 97.90           C  
ATOM   3757  O   TYR C 307      -0.714 -26.610 -14.595  1.00 97.90           O  
ATOM   3758  CG  TYR C 307      -0.385 -30.147 -17.072  1.00 97.90           C  
ATOM   3759  CD1 TYR C 307      -0.640 -30.867 -15.906  1.00 97.90           C  
ATOM   3760  CD2 TYR C 307      -0.247 -30.851 -18.263  1.00 97.90           C  
ATOM   3761  CE1 TYR C 307      -0.754 -32.253 -15.928  1.00 97.90           C  
ATOM   3762  CE2 TYR C 307      -0.359 -32.237 -18.296  1.00 97.90           C  
ATOM   3763  OH  TYR C 307      -0.725 -34.300 -17.153  1.00 97.90           O  
ATOM   3764  CZ  TYR C 307      -0.613 -32.928 -17.126  1.00 97.90           C  
ATOM   3765  N   CYS C 308      -1.016 -25.548 -16.624  1.00 98.30           N  
ATOM   3766  CA  CYS C 308      -0.497 -24.312 -16.049  1.00 98.30           C  
ATOM   3767  C   CYS C 308      -1.170 -23.095 -16.673  1.00 98.30           C  
ATOM   3768  CB  CYS C 308       1.016 -24.225 -16.242  1.00 98.30           C  
ATOM   3769  O   CYS C 308      -1.760 -23.191 -17.750  1.00 98.30           O  
ATOM   3770  SG  CYS C 308       1.536 -24.323 -17.969  1.00 98.30           S  
ATOM   3771  N   LEU C 309      -1.192 -22.045 -15.915  1.00 98.31           N  
ATOM   3772  CA  LEU C 309      -1.759 -20.812 -16.450  1.00 98.31           C  
ATOM   3773  C   LEU C 309      -1.257 -19.600 -15.672  1.00 98.31           C  
ATOM   3774  CB  LEU C 309      -3.289 -20.863 -16.407  1.00 98.31           C  
ATOM   3775  O   LEU C 309      -0.798 -19.734 -14.536  1.00 98.31           O  
ATOM   3776  CG  LEU C 309      -3.928 -20.866 -15.018  1.00 98.31           C  
ATOM   3777  CD1 LEU C 309      -4.008 -19.445 -14.468  1.00 98.31           C  
ATOM   3778  CD2 LEU C 309      -5.312 -21.504 -15.067  1.00 98.31           C  
ATOM   3779  N   GLN C 310      -1.214 -18.483 -16.268  1.00 98.23           N  
ATOM   3780  CA  GLN C 310      -1.009 -17.142 -15.730  1.00 98.23           C  
ATOM   3781  C   GLN C 310      -1.933 -16.132 -16.405  1.00 98.23           C  
ATOM   3782  CB  GLN C 310       0.449 -16.713 -15.897  1.00 98.23           C  
ATOM   3783  O   GLN C 310      -2.494 -16.408 -17.467  1.00 98.23           O  
ATOM   3784  CG  GLN C 310       1.408 -17.408 -14.940  1.00 98.23           C  
ATOM   3785  CD  GLN C 310       2.755 -16.715 -14.851  1.00 98.23           C  
ATOM   3786  NE2 GLN C 310       3.554 -17.096 -13.860  1.00 98.23           N  
ATOM   3787  OE1 GLN C 310       3.075 -15.845 -15.667  1.00 98.23           O  
ATOM   3788  N   TYR C 311      -2.164 -15.089 -15.683  1.00 97.64           N  
ATOM   3789  CA  TYR C 311      -3.048 -14.109 -16.303  1.00 97.64           C  
ATOM   3790  C   TYR C 311      -2.661 -12.692 -15.897  1.00 97.64           C  
ATOM   3791  CB  TYR C 311      -4.506 -14.381 -15.921  1.00 97.64           C  
ATOM   3792  O   TYR C 311      -1.895 -12.498 -14.950  1.00 97.64           O  
ATOM   3793  CG  TYR C 311      -4.846 -13.983 -14.505  1.00 97.64           C  
ATOM   3794  CD1 TYR C 311      -4.618 -14.853 -13.442  1.00 97.64           C  
ATOM   3795  CD2 TYR C 311      -5.399 -12.737 -14.228  1.00 97.64           C  
ATOM   3796  CE1 TYR C 311      -4.932 -14.491 -12.136  1.00 97.64           C  
ATOM   3797  CE2 TYR C 311      -5.717 -12.364 -12.927  1.00 97.64           C  
ATOM   3798  OH  TYR C 311      -5.793 -12.883 -10.598  1.00 97.64           O  
ATOM   3799  CZ  TYR C 311      -5.480 -13.246 -11.889  1.00 97.64           C  
ATOM   3800  N   ASP C 312      -3.053 -11.748 -16.624  1.00 94.69           N  
ATOM   3801  CA  ASP C 312      -3.026 -10.325 -16.299  1.00 94.69           C  
ATOM   3802  C   ASP C 312      -4.374  -9.670 -16.592  1.00 94.69           C  
ATOM   3803  CB  ASP C 312      -1.916  -9.617 -17.079  1.00 94.69           C  
ATOM   3804  O   ASP C 312      -5.391 -10.356 -16.709  1.00 94.69           O  
ATOM   3805  CG  ASP C 312      -2.107  -9.693 -18.583  1.00 94.69           C  
ATOM   3806  OD1 ASP C 312      -3.266  -9.736 -19.050  1.00 94.69           O  
ATOM   3807  OD2 ASP C 312      -1.089  -9.713 -19.309  1.00 94.69           O  
ATOM   3808  N   ASP C 313      -4.377  -8.388 -16.707  1.00 89.17           N  
ATOM   3809  CA  ASP C 313      -5.645  -7.678 -16.841  1.00 89.17           C  
ATOM   3810  C   ASP C 313      -6.263  -7.912 -18.218  1.00 89.17           C  
ATOM   3811  CB  ASP C 313      -5.450  -6.180 -16.600  1.00 89.17           C  
ATOM   3812  O   ASP C 313      -7.476  -7.772 -18.392  1.00 89.17           O  
ATOM   3813  CG  ASP C 313      -5.165  -5.845 -15.147  1.00 89.17           C  
ATOM   3814  OD1 ASP C 313      -5.564  -6.622 -14.252  1.00 89.17           O  
ATOM   3815  OD2 ASP C 313      -4.539  -4.793 -14.893  1.00 89.17           O  
ATOM   3816  N   GLN C 314      -5.489  -8.396 -19.140  1.00 92.76           N  
ATOM   3817  CA  GLN C 314      -5.968  -8.452 -20.516  1.00 92.76           C  
ATOM   3818  C   GLN C 314      -6.067  -9.895 -21.006  1.00 92.76           C  
ATOM   3819  CB  GLN C 314      -5.051  -7.647 -21.438  1.00 92.76           C  
ATOM   3820  O   GLN C 314      -6.934 -10.222 -21.818  1.00 92.76           O  
ATOM   3821  CG  GLN C 314      -5.058  -6.150 -21.158  1.00 92.76           C  
ATOM   3822  CD  GLN C 314      -4.076  -5.386 -22.026  1.00 92.76           C  
ATOM   3823  NE2 GLN C 314      -4.188  -4.062 -22.023  1.00 92.76           N  
ATOM   3824  OE1 GLN C 314      -3.223  -5.980 -22.692  1.00 92.76           O  
ATOM   3825  N   LYS C 315      -5.216 -10.755 -20.490  1.00 96.91           N  
ATOM   3826  CA  LYS C 315      -5.182 -12.070 -21.123  1.00 96.91           C  
ATOM   3827  C   LYS C 315      -4.906 -13.166 -20.098  1.00 96.91           C  
ATOM   3828  CB  LYS C 315      -4.124 -12.107 -22.227  1.00 96.91           C  
ATOM   3829  O   LYS C 315      -4.451 -12.884 -18.987  1.00 96.91           O  
ATOM   3830  CG  LYS C 315      -2.732 -11.704 -21.765  1.00 96.91           C  
ATOM   3831  CD  LYS C 315      -1.762 -11.602 -22.934  1.00 96.91           C  
ATOM   3832  CE  LYS C 315      -0.395 -11.101 -22.487  1.00 96.91           C  
ATOM   3833  NZ  LYS C 315       0.490 -12.221 -22.050  1.00 96.91           N  
ATOM   3834  N   ILE C 316      -5.196 -14.388 -20.478  1.00 98.26           N  
ATOM   3835  CA  ILE C 316      -4.852 -15.625 -19.785  1.00 98.26           C  
ATOM   3836  C   ILE C 316      -4.023 -16.518 -20.705  1.00 98.26           C  
ATOM   3837  CB  ILE C 316      -6.115 -16.375 -19.305  1.00 98.26           C  
ATOM   3838  O   ILE C 316      -4.412 -16.776 -21.846  1.00 98.26           O  
ATOM   3839  CG1 ILE C 316      -6.964 -15.470 -18.405  1.00 98.26           C  
ATOM   3840  CG2 ILE C 316      -5.733 -17.668 -18.579  1.00 98.26           C  
ATOM   3841  CD1 ILE C 316      -8.348 -16.025 -18.098  1.00 98.26           C  
ATOM   3842  N   VAL C 317      -2.895 -16.921 -20.223  1.00 98.59           N  
ATOM   3843  CA  VAL C 317      -2.050 -17.837 -20.981  1.00 98.59           C  
ATOM   3844  C   VAL C 317      -2.041 -19.208 -20.309  1.00 98.59           C  
ATOM   3845  CB  VAL C 317      -0.608 -17.300 -21.116  1.00 98.59           C  
ATOM   3846  O   VAL C 317      -1.688 -19.328 -19.134  1.00 98.59           O  
ATOM   3847  CG1 VAL C 317       0.227 -18.213 -22.011  1.00 98.59           C  
ATOM   3848  CG2 VAL C 317      -0.619 -15.874 -21.665  1.00 98.59           C  
ATOM   3849  N   SER C 318      -2.368 -20.235 -21.082  1.00 98.57           N  
ATOM   3850  CA  SER C 318      -2.472 -21.567 -20.495  1.00 98.57           C  
ATOM   3851  C   SER C 318      -1.640 -22.581 -21.274  1.00 98.57           C  
ATOM   3852  CB  SER C 318      -3.932 -22.021 -20.449  1.00 98.57           C  
ATOM   3853  O   SER C 318      -1.506 -22.474 -22.495  1.00 98.57           O  
ATOM   3854  OG  SER C 318      -4.483 -22.077 -21.753  1.00 98.57           O  
ATOM   3855  N   GLY C 319      -0.982 -23.476 -20.567  1.00 98.61           N  
ATOM   3856  CA  GLY C 319      -0.307 -24.635 -21.129  1.00 98.61           C  
ATOM   3857  C   GLY C 319      -1.084 -25.925 -20.948  1.00 98.61           C  
ATOM   3858  O   GLY C 319      -1.399 -26.313 -19.821  1.00 98.61           O  
ATOM   3859  N   LEU C 320      -1.261 -26.574 -22.017  1.00 98.10           N  
ATOM   3860  CA  LEU C 320      -2.194 -27.695 -21.998  1.00 98.10           C  
ATOM   3861  C   LEU C 320      -1.456 -29.020 -22.157  1.00 98.10           C  
ATOM   3862  CB  LEU C 320      -3.238 -27.542 -23.107  1.00 98.10           C  
ATOM   3863  O   LEU C 320      -0.285 -29.040 -22.543  1.00 98.10           O  
ATOM   3864  CG  LEU C 320      -4.259 -26.418 -22.928  1.00 98.10           C  
ATOM   3865  CD1 LEU C 320      -3.710 -25.110 -23.488  1.00 98.10           C  
ATOM   3866  CD2 LEU C 320      -5.579 -26.782 -23.599  1.00 98.10           C  
ATOM   3867  N   ARG C 321      -2.138 -30.072 -21.884  1.00 96.49           N  
ATOM   3868  CA  ARG C 321      -1.619 -31.431 -21.988  1.00 96.49           C  
ATOM   3869  C   ARG C 321      -1.487 -31.857 -23.446  1.00 96.49           C  
ATOM   3870  CB  ARG C 321      -2.522 -32.411 -21.236  1.00 96.49           C  
ATOM   3871  O   ARG C 321      -0.742 -32.788 -23.762  1.00 96.49           O  
ATOM   3872  CG  ARG C 321      -1.865 -33.749 -20.936  1.00 96.49           C  
ATOM   3873  CD  ARG C 321      -2.722 -34.604 -20.013  1.00 96.49           C  
ATOM   3874  NE  ARG C 321      -2.118 -35.912 -19.776  1.00 96.49           N  
ATOM   3875  NH1 ARG C 321      -3.906 -36.749 -18.575  1.00 96.49           N  
ATOM   3876  NH2 ARG C 321      -2.055 -38.051 -18.941  1.00 96.49           N  
ATOM   3877  CZ  ARG C 321      -2.694 -36.901 -19.098  1.00 96.49           C  
ATOM   3878  N   ASP C 322      -2.174 -31.177 -24.364  1.00 96.23           N  
ATOM   3879  CA  ASP C 322      -2.128 -31.518 -25.783  1.00 96.23           C  
ATOM   3880  C   ASP C 322      -0.954 -30.829 -26.476  1.00 96.23           C  
ATOM   3881  CB  ASP C 322      -3.441 -31.138 -26.470  1.00 96.23           C  
ATOM   3882  O   ASP C 322      -0.990 -30.599 -27.686  1.00 96.23           O  
ATOM   3883  CG  ASP C 322      -3.662 -29.637 -26.537  1.00 96.23           C  
ATOM   3884  OD1 ASP C 322      -2.835 -28.874 -25.993  1.00 96.23           O  
ATOM   3885  OD2 ASP C 322      -4.674 -29.214 -27.136  1.00 96.23           O  
ATOM   3886  N   ASN C 323      -0.045 -30.318 -25.774  1.00 96.50           N  
ATOM   3887  CA  ASN C 323       1.239 -29.793 -26.227  1.00 96.50           C  
ATOM   3888  C   ASN C 323       1.116 -28.350 -26.708  1.00 96.50           C  
ATOM   3889  CB  ASN C 323       1.818 -30.674 -27.336  1.00 96.50           C  
ATOM   3890  O   ASN C 323       2.030 -27.824 -27.345  1.00 96.50           O  
ATOM   3891  CG  ASN C 323       1.910 -32.133 -26.934  1.00 96.50           C  
ATOM   3892  ND2 ASN C 323       2.058 -33.011 -27.919  1.00 96.50           N  
ATOM   3893  OD1 ASN C 323       1.849 -32.468 -25.749  1.00 96.50           O  
ATOM   3894  N   THR C 324      -0.044 -27.735 -26.441  1.00 97.09           N  
ATOM   3895  CA  THR C 324      -0.249 -26.392 -26.973  1.00 97.09           C  
ATOM   3896  C   THR C 324      -0.292 -25.365 -25.846  1.00 97.09           C  
ATOM   3897  CB  THR C 324      -1.547 -26.310 -27.797  1.00 97.09           C  
ATOM   3898  O   THR C 324      -0.538 -25.713 -24.690  1.00 97.09           O  
ATOM   3899  CG2 THR C 324      -1.512 -27.274 -28.978  1.00 97.09           C  
ATOM   3900  OG1 THR C 324      -2.660 -26.640 -26.957  1.00 97.09           O  
ATOM   3901  N   ILE C 325       0.042 -24.136 -26.242  1.00 98.32           N  
ATOM   3902  CA  ILE C 325      -0.169 -22.955 -25.411  1.00 98.32           C  
ATOM   3903  C   ILE C 325      -1.276 -22.092 -26.012  1.00 98.32           C  
ATOM   3904  CB  ILE C 325       1.129 -22.132 -25.258  1.00 98.32           C  
ATOM   3905  O   ILE C 325      -1.232 -21.752 -27.197  1.00 98.32           O  
ATOM   3906  CG1 ILE C 325       2.255 -23.010 -24.699  1.00 98.32           C  
ATOM   3907  CG2 ILE C 325       0.893 -20.911 -24.364  1.00 98.32           C  
ATOM   3908  CD1 ILE C 325       3.647 -22.599 -25.160  1.00 98.32           C  
ATOM   3909  N   LYS C 326      -2.242 -21.754 -25.173  1.00 98.06           N  
ATOM   3910  CA  LYS C 326      -3.343 -20.933 -25.670  1.00 98.06           C  
ATOM   3911  C   LYS C 326      -3.412 -19.600 -24.931  1.00 98.06           C  
ATOM   3912  CB  LYS C 326      -4.672 -21.678 -25.532  1.00 98.06           C  
ATOM   3913  O   LYS C 326      -3.303 -19.558 -23.703  1.00 98.06           O  
ATOM   3914  CG  LYS C 326      -4.793 -22.899 -26.432  1.00 98.06           C  
ATOM   3915  CD  LYS C 326      -6.184 -23.516 -26.352  1.00 98.06           C  
ATOM   3916  CE  LYS C 326      -6.300 -24.750 -27.237  1.00 98.06           C  
ATOM   3917  NZ  LYS C 326      -7.689 -25.300 -27.241  1.00 98.06           N  
ATOM   3918  N   ILE C 327      -3.630 -18.519 -25.701  1.00 98.06           N  
ATOM   3919  CA  ILE C 327      -3.778 -17.174 -25.154  1.00 98.06           C  
ATOM   3920  C   ILE C 327      -5.234 -16.728 -25.271  1.00 98.06           C  
ATOM   3921  CB  ILE C 327      -2.850 -16.167 -25.870  1.00 98.06           C  
ATOM   3922  O   ILE C 327      -5.783 -16.661 -26.373  1.00 98.06           O  
ATOM   3923  CG1 ILE C 327      -1.393 -16.637 -25.793  1.00 98.06           C  
ATOM   3924  CG2 ILE C 327      -3.007 -14.767 -25.269  1.00 98.06           C  
ATOM   3925  CD1 ILE C 327      -0.417 -15.754 -26.559  1.00 98.06           C  
ATOM   3926  N   TRP C 328      -5.751 -16.450 -24.152  1.00 97.95           N  
ATOM   3927  CA  TRP C 328      -7.163 -16.086 -24.093  1.00 97.95           C  
ATOM   3928  C   TRP C 328      -7.330 -14.605 -23.770  1.00 97.95           C  
ATOM   3929  CB  TRP C 328      -7.895 -16.935 -23.051  1.00 97.95           C  
ATOM   3930  O   TRP C 328      -6.562 -14.045 -22.984  1.00 97.95           O  
ATOM   3931  CG  TRP C 328      -7.610 -18.404 -23.152  1.00 97.95           C  
ATOM   3932  CD1 TRP C 328      -6.544 -19.075 -22.619  1.00 97.95           C  
ATOM   3933  CD2 TRP C 328      -8.400 -19.383 -23.833  1.00 97.95           C  
ATOM   3934  CE2 TRP C 328      -7.754 -20.628 -23.671  1.00 97.95           C  
ATOM   3935  CE3 TRP C 328      -9.594 -19.327 -24.565  1.00 97.95           C  
ATOM   3936  NE1 TRP C 328      -6.626 -20.413 -22.927  1.00 97.95           N  
ATOM   3937  CH2 TRP C 328      -9.433 -21.728 -24.926  1.00 97.95           C  
ATOM   3938  CZ2 TRP C 328      -8.264 -21.810 -24.215  1.00 97.95           C  
ATOM   3939  CZ3 TRP C 328     -10.099 -20.504 -25.105  1.00 97.95           C  
ATOM   3940  N   ASP C 329      -8.351 -14.005 -24.435  1.00 97.43           N  
ATOM   3941  CA  ASP C 329      -8.779 -12.686 -23.978  1.00 97.43           C  
ATOM   3942  C   ASP C 329      -9.553 -12.784 -22.665  1.00 97.43           C  
ATOM   3943  CB  ASP C 329      -9.636 -12.001 -25.044  1.00 97.43           C  
ATOM   3944  O   ASP C 329     -10.593 -13.443 -22.599  1.00 97.43           O  
ATOM   3945  CG  ASP C 329      -9.958 -10.555 -24.707  1.00 97.43           C  
ATOM   3946  OD1 ASP C 329     -10.675 -10.305 -23.715  1.00 97.43           O  
ATOM   3947  OD2 ASP C 329      -9.491  -9.658 -25.442  1.00 97.43           O  
ATOM   3948  N   LYS C 330      -9.095 -12.102 -21.707  1.00 94.73           N  
ATOM   3949  CA  LYS C 330      -9.657 -12.240 -20.367  1.00 94.73           C  
ATOM   3950  C   LYS C 330     -11.075 -11.678 -20.305  1.00 94.73           C  
ATOM   3951  CB  LYS C 330      -8.770 -11.539 -19.337  1.00 94.73           C  
ATOM   3952  O   LYS C 330     -11.904 -12.154 -19.527  1.00 94.73           O  
ATOM   3953  CG  LYS C 330      -9.150 -11.830 -17.893  1.00 94.73           C  
ATOM   3954  CD  LYS C 330      -8.198 -11.150 -16.917  1.00 94.73           C  
ATOM   3955  CE  LYS C 330      -8.681 -11.283 -15.479  1.00 94.73           C  
ATOM   3956  NZ  LYS C 330      -7.997 -10.313 -14.573  1.00 94.73           N  
ATOM   3957  N   ASN C 331     -11.425 -10.713 -21.113  1.00 91.32           N  
ATOM   3958  CA  ASN C 331     -12.735 -10.071 -21.095  1.00 91.32           C  
ATOM   3959  C   ASN C 331     -13.753 -10.852 -21.921  1.00 91.32           C  
ATOM   3960  CB  ASN C 331     -12.634  -8.630 -21.600  1.00 91.32           C  
ATOM   3961  O   ASN C 331     -14.848 -11.153 -21.442  1.00 91.32           O  
ATOM   3962  CG  ASN C 331     -11.790  -7.752 -20.697  1.00 91.32           C  
ATOM   3963  ND2 ASN C 331     -10.971  -6.898 -21.298  1.00 91.32           N  
ATOM   3964  OD1 ASN C 331     -11.874  -7.842 -19.469  1.00 91.32           O  
ATOM   3965  N   THR C 332     -13.387 -11.361 -23.035  1.00 95.69           N  
ATOM   3966  CA  THR C 332     -14.321 -12.046 -23.922  1.00 95.69           C  
ATOM   3967  C   THR C 332     -14.253 -13.557 -23.717  1.00 95.69           C  
ATOM   3968  CB  THR C 332     -14.037 -11.712 -25.398  1.00 95.69           C  
ATOM   3969  O   THR C 332     -15.161 -14.285 -24.123  1.00 95.69           O  
ATOM   3970  CG2 THR C 332     -14.105 -10.209 -25.645  1.00 95.69           C  
ATOM   3971  OG1 THR C 332     -12.728 -12.183 -25.745  1.00 95.69           O  
ATOM   3972  N   LEU C 333     -13.137 -14.031 -23.176  1.00 96.60           N  
ATOM   3973  CA  LEU C 333     -12.882 -15.438 -22.885  1.00 96.60           C  
ATOM   3974  C   LEU C 333     -12.661 -16.228 -24.171  1.00 96.60           C  
ATOM   3975  CB  LEU C 333     -14.047 -16.042 -22.096  1.00 96.60           C  
ATOM   3976  O   LEU C 333     -12.760 -17.457 -24.174  1.00 96.60           O  
ATOM   3977  CG  LEU C 333     -14.394 -15.359 -20.771  1.00 96.60           C  
ATOM   3978  CD1 LEU C 333     -15.525 -16.106 -20.071  1.00 96.60           C  
ATOM   3979  CD2 LEU C 333     -13.164 -15.277 -19.873  1.00 96.60           C  
ATOM   3980  N   GLU C 334     -12.388 -15.479 -25.207  1.00 97.08           N  
ATOM   3981  CA  GLU C 334     -12.109 -16.123 -26.487  1.00 97.08           C  
ATOM   3982  C   GLU C 334     -10.617 -16.393 -26.655  1.00 97.08           C  
ATOM   3983  CB  GLU C 334     -12.622 -15.262 -27.645  1.00 97.08           C  
ATOM   3984  O   GLU C 334      -9.783 -15.590 -26.232  1.00 97.08           O  
ATOM   3985  CG  GLU C 334     -14.139 -15.170 -27.718  1.00 97.08           C  
ATOM   3986  CD  GLU C 334     -14.634 -14.360 -28.905  1.00 97.08           C  
ATOM   3987  OE1 GLU C 334     -15.862 -14.332 -29.151  1.00 97.08           O  
ATOM   3988  OE2 GLU C 334     -13.788 -13.749 -29.595  1.00 97.08           O  
ATOM   3989  N   CYS C 335     -10.385 -17.501 -27.287  1.00 97.23           N  
ATOM   3990  CA  CYS C 335      -8.996 -17.846 -27.570  1.00 97.23           C  
ATOM   3991  C   CYS C 335      -8.444 -16.995 -28.708  1.00 97.23           C  
ATOM   3992  CB  CYS C 335      -8.873 -19.328 -27.924  1.00 97.23           C  
ATOM   3993  O   CYS C 335      -8.937 -17.062 -29.835  1.00 97.23           O  
ATOM   3994  SG  CYS C 335      -7.169 -19.887 -28.135  1.00 97.23           S  
ATOM   3995  N   LYS C 336      -7.360 -16.292 -28.476  1.00 96.07           N  
ATOM   3996  CA  LYS C 336      -6.813 -15.355 -29.452  1.00 96.07           C  
ATOM   3997  C   LYS C 336      -5.693 -15.998 -30.265  1.00 96.07           C  
ATOM   3998  CB  LYS C 336      -6.296 -14.094 -28.756  1.00 96.07           C  
ATOM   3999  O   LYS C 336      -5.530 -15.701 -31.451  1.00 96.07           O  
ATOM   4000  CG  LYS C 336      -7.394 -13.216 -28.173  1.00 96.07           C  
ATOM   4001  CD  LYS C 336      -8.176 -12.499 -29.265  1.00 96.07           C  
ATOM   4002  CE  LYS C 336      -9.217 -11.555 -28.681  1.00 96.07           C  
ATOM   4003  NZ  LYS C 336     -10.007 -10.872 -29.749  1.00 96.07           N  
ATOM   4004  N   ARG C 337      -5.015 -16.867 -29.552  1.00 97.04           N  
ATOM   4005  CA  ARG C 337      -3.866 -17.444 -30.243  1.00 97.04           C  
ATOM   4006  C   ARG C 337      -3.517 -18.815 -29.673  1.00 97.04           C  
ATOM   4007  CB  ARG C 337      -2.656 -16.512 -30.146  1.00 97.04           C  
ATOM   4008  O   ARG C 337      -3.711 -19.066 -28.482  1.00 97.04           O  
ATOM   4009  CG  ARG C 337      -1.542 -16.846 -31.125  1.00 97.04           C  
ATOM   4010  CD  ARG C 337      -0.464 -15.771 -31.141  1.00 97.04           C  
ATOM   4011  NE  ARG C 337      -0.868 -14.614 -31.934  1.00 97.04           N  
ATOM   4012  NH1 ARG C 337       1.104 -13.452 -31.622  1.00 97.04           N  
ATOM   4013  NH2 ARG C 337      -0.581 -12.542 -32.883  1.00 97.04           N  
ATOM   4014  CZ  ARG C 337      -0.114 -13.539 -32.144  1.00 97.04           C  
ATOM   4015  N   ILE C 338      -2.980 -19.664 -30.531  1.00 97.17           N  
ATOM   4016  CA  ILE C 338      -2.498 -20.984 -30.137  1.00 97.17           C  
ATOM   4017  C   ILE C 338      -1.038 -21.146 -30.555  1.00 97.17           C  
ATOM   4018  CB  ILE C 338      -3.361 -22.108 -30.753  1.00 97.17           C  
ATOM   4019  O   ILE C 338      -0.705 -21.005 -31.734  1.00 97.17           O  
ATOM   4020  CG1 ILE C 338      -4.828 -21.940 -30.344  1.00 97.17           C  
ATOM   4021  CG2 ILE C 338      -2.831 -23.484 -30.338  1.00 97.17           C  
ATOM   4022  CD1 ILE C 338      -5.783 -22.885 -31.060  1.00 97.17           C  
ATOM   4023  N   LEU C 339      -0.161 -21.437 -29.622  1.00 98.04           N  
ATOM   4024  CA  LEU C 339       1.253 -21.648 -29.911  1.00 98.04           C  
ATOM   4025  C   LEU C 339       1.587 -23.136 -29.935  1.00 98.04           C  
ATOM   4026  CB  LEU C 339       2.124 -20.934 -28.874  1.00 98.04           C  
ATOM   4027  O   LEU C 339       1.228 -23.872 -29.013  1.00 98.04           O  
ATOM   4028  CG  LEU C 339       1.790 -19.466 -28.603  1.00 98.04           C  
ATOM   4029  CD1 LEU C 339       2.755 -18.884 -27.575  1.00 98.04           C  
ATOM   4030  CD2 LEU C 339       1.831 -18.661 -29.898  1.00 98.04           C  
ATOM   4031  N   THR C 340       2.307 -23.454 -30.973  1.00 96.31           N  
ATOM   4032  CA  THR C 340       2.715 -24.844 -31.145  1.00 96.31           C  
ATOM   4033  C   THR C 340       4.226 -24.946 -31.329  1.00 96.31           C  
ATOM   4034  CB  THR C 340       2.004 -25.490 -32.349  1.00 96.31           C  
ATOM   4035  O   THR C 340       4.837 -24.092 -31.975  1.00 96.31           O  
ATOM   4036  CG2 THR C 340       0.494 -25.531 -32.138  1.00 96.31           C  
ATOM   4037  OG1 THR C 340       2.290 -24.730 -33.529  1.00 96.31           O  
ATOM   4038  N   GLY C 341       4.842 -25.819 -30.658  1.00 96.68           N  
ATOM   4039  CA  GLY C 341       6.278 -26.036 -30.741  1.00 96.68           C  
ATOM   4040  C   GLY C 341       6.762 -27.171 -29.858  1.00 96.68           C  
ATOM   4041  O   GLY C 341       7.691 -27.895 -30.222  1.00 96.68           O  
ATOM   4042  N   HIS C 342       6.142 -27.381 -28.868  1.00 97.53           N  
ATOM   4043  CA  HIS C 342       6.474 -28.493 -27.984  1.00 97.53           C  
ATOM   4044  C   HIS C 342       5.964 -29.815 -28.546  1.00 97.53           C  
ATOM   4045  CB  HIS C 342       5.896 -28.258 -26.587  1.00 97.53           C  
ATOM   4046  O   HIS C 342       4.968 -29.843 -29.273  1.00 97.53           O  
ATOM   4047  CG  HIS C 342       6.682 -27.284 -25.768  1.00 97.53           C  
ATOM   4048  CD2 HIS C 342       6.350 -26.070 -25.269  1.00 97.53           C  
ATOM   4049  ND1 HIS C 342       7.983 -27.520 -25.377  1.00 97.53           N  
ATOM   4050  CE1 HIS C 342       8.417 -26.490 -24.671  1.00 97.53           C  
ATOM   4051  NE2 HIS C 342       7.446 -25.597 -24.591  1.00 97.53           N  
ATOM   4052  N   THR C 343       6.675 -30.870 -28.198  1.00 96.81           N  
ATOM   4053  CA  THR C 343       6.254 -32.203 -28.614  1.00 96.81           C  
ATOM   4054  C   THR C 343       5.729 -33.001 -27.424  1.00 96.81           C  
ATOM   4055  CB  THR C 343       7.411 -32.971 -29.280  1.00 96.81           C  
ATOM   4056  O   THR C 343       5.411 -34.185 -27.555  1.00 96.81           O  
ATOM   4057  CG2 THR C 343       7.853 -32.290 -30.570  1.00 96.81           C  
ATOM   4058  OG1 THR C 343       8.522 -33.027 -28.377  1.00 96.81           O  
ATOM   4059  N   GLY C 344       5.682 -32.425 -26.285  1.00 97.23           N  
ATOM   4060  CA  GLY C 344       5.117 -32.967 -25.059  1.00 97.23           C  
ATOM   4061  C   GLY C 344       4.214 -31.986 -24.334  1.00 97.23           C  
ATOM   4062  O   GLY C 344       4.083 -30.833 -24.748  1.00 97.23           O  
ATOM   4063  N   SER C 345       3.555 -32.493 -23.224  1.00 97.33           N  
ATOM   4064  CA  SER C 345       2.653 -31.647 -22.448  1.00 97.33           C  
ATOM   4065  C   SER C 345       3.375 -30.415 -21.912  1.00 97.33           C  
ATOM   4066  CB  SER C 345       2.044 -32.435 -21.288  1.00 97.33           C  
ATOM   4067  O   SER C 345       4.535 -30.497 -21.503  1.00 97.33           O  
ATOM   4068  OG  SER C 345       1.306 -33.546 -21.768  1.00 97.33           O  
ATOM   4069  N   VAL C 346       2.684 -29.329 -21.956  1.00 98.59           N  
ATOM   4070  CA  VAL C 346       3.230 -28.110 -21.369  1.00 98.59           C  
ATOM   4071  C   VAL C 346       2.945 -28.086 -19.869  1.00 98.59           C  
ATOM   4072  CB  VAL C 346       2.648 -26.846 -22.042  1.00 98.59           C  
ATOM   4073  O   VAL C 346       1.802 -27.890 -19.450  1.00 98.59           O  
ATOM   4074  CG1 VAL C 346       3.258 -25.583 -21.436  1.00 98.59           C  
ATOM   4075  CG2 VAL C 346       2.886 -26.888 -23.550  1.00 98.59           C  
ATOM   4076  N   LEU C 347       3.949 -28.078 -19.044  1.00 98.53           N  
ATOM   4077  CA  LEU C 347       3.801 -28.357 -17.620  1.00 98.53           C  
ATOM   4078  C   LEU C 347       3.897 -27.074 -16.802  1.00 98.53           C  
ATOM   4079  CB  LEU C 347       4.866 -29.354 -17.155  1.00 98.53           C  
ATOM   4080  O   LEU C 347       3.418 -27.019 -15.667  1.00 98.53           O  
ATOM   4081  CG  LEU C 347       4.848 -30.728 -17.825  1.00 98.53           C  
ATOM   4082  CD1 LEU C 347       6.028 -31.567 -17.348  1.00 98.53           C  
ATOM   4083  CD2 LEU C 347       3.530 -31.442 -17.546  1.00 98.53           C  
ATOM   4084  N   CYS C 348       4.609 -26.017 -17.368  1.00 98.62           N  
ATOM   4085  CA  CYS C 348       4.762 -24.767 -16.631  1.00 98.62           C  
ATOM   4086  C   CYS C 348       4.979 -23.596 -17.582  1.00 98.62           C  
ATOM   4087  CB  CYS C 348       5.929 -24.862 -15.650  1.00 98.62           C  
ATOM   4088  O   CYS C 348       5.396 -23.789 -18.726  1.00 98.62           O  
ATOM   4089  SG  CYS C 348       7.533 -25.102 -16.447  1.00 98.62           S  
ATOM   4090  N   LEU C 349       4.604 -22.448 -17.100  1.00 98.62           N  
ATOM   4091  CA  LEU C 349       4.819 -21.262 -17.921  1.00 98.62           C  
ATOM   4092  C   LEU C 349       4.838 -20.002 -17.062  1.00 98.62           C  
ATOM   4093  CB  LEU C 349       3.732 -21.147 -18.993  1.00 98.62           C  
ATOM   4094  O   LEU C 349       4.269 -19.983 -15.968  1.00 98.62           O  
ATOM   4095  CG  LEU C 349       2.319 -20.838 -18.495  1.00 98.62           C  
ATOM   4096  CD1 LEU C 349       2.165 -19.343 -18.233  1.00 98.62           C  
ATOM   4097  CD2 LEU C 349       1.280 -21.320 -19.501  1.00 98.62           C  
ATOM   4098  N   GLN C 350       5.545 -19.044 -17.453  1.00 98.27           N  
ATOM   4099  CA  GLN C 350       5.577 -17.676 -16.945  1.00 98.27           C  
ATOM   4100  C   GLN C 350       5.725 -16.670 -18.083  1.00 98.27           C  
ATOM   4101  CB  GLN C 350       6.716 -17.503 -15.939  1.00 98.27           C  
ATOM   4102  O   GLN C 350       6.286 -16.991 -19.133  1.00 98.27           O  
ATOM   4103  CG  GLN C 350       6.580 -16.266 -15.062  1.00 98.27           C  
ATOM   4104  CD  GLN C 350       7.658 -16.179 -13.999  1.00 98.27           C  
ATOM   4105  NE2 GLN C 350       7.546 -15.188 -13.120  1.00 98.27           N  
ATOM   4106  OE1 GLN C 350       8.584 -16.995 -13.967  1.00 98.27           O  
ATOM   4107  N   TYR C 351       5.094 -15.554 -17.905  1.00 97.77           N  
ATOM   4108  CA  TYR C 351       5.285 -14.572 -18.966  1.00 97.77           C  
ATOM   4109  C   TYR C 351       5.328 -13.158 -18.400  1.00 97.77           C  
ATOM   4110  CB  TYR C 351       4.169 -14.683 -20.009  1.00 97.77           C  
ATOM   4111  O   TYR C 351       4.961 -12.934 -17.244  1.00 97.77           O  
ATOM   4112  CG  TYR C 351       2.853 -14.100 -19.554  1.00 97.77           C  
ATOM   4113  CD1 TYR C 351       1.952 -14.859 -18.810  1.00 97.77           C  
ATOM   4114  CD2 TYR C 351       2.507 -12.790 -19.867  1.00 97.77           C  
ATOM   4115  CE1 TYR C 351       0.738 -14.327 -18.390  1.00 97.77           C  
ATOM   4116  CE2 TYR C 351       1.295 -12.247 -19.452  1.00 97.77           C  
ATOM   4117  OH  TYR C 351      -0.782 -12.490 -18.302  1.00 97.77           O  
ATOM   4118  CZ  TYR C 351       0.419 -13.022 -18.715  1.00 97.77           C  
ATOM   4119  N   ASP C 352       5.860 -12.225 -19.075  1.00 95.56           N  
ATOM   4120  CA  ASP C 352       5.802 -10.785 -18.847  1.00 95.56           C  
ATOM   4121  C   ASP C 352       5.421 -10.042 -20.126  1.00 95.56           C  
ATOM   4122  CB  ASP C 352       7.142 -10.270 -18.319  1.00 95.56           C  
ATOM   4123  O   ASP C 352       4.808 -10.619 -21.026  1.00 95.56           O  
ATOM   4124  CG  ASP C 352       8.269 -10.406 -19.328  1.00 95.56           C  
ATOM   4125  OD1 ASP C 352       7.991 -10.626 -20.527  1.00 95.56           O  
ATOM   4126  OD2 ASP C 352       9.445 -10.294 -18.921  1.00 95.56           O  
ATOM   4127  N   GLU C 353       5.759  -8.827 -20.207  1.00 92.99           N  
ATOM   4128  CA  GLU C 353       5.297  -8.014 -21.327  1.00 92.99           C  
ATOM   4129  C   GLU C 353       6.047  -8.363 -22.609  1.00 92.99           C  
ATOM   4130  CB  GLU C 353       5.457  -6.524 -21.013  1.00 92.99           C  
ATOM   4131  O   GLU C 353       5.580  -8.064 -23.710  1.00 92.99           O  
ATOM   4132  CG  GLU C 353       4.580  -6.040 -19.868  1.00 92.99           C  
ATOM   4133  CD  GLU C 353       4.624  -4.532 -19.675  1.00 92.99           C  
ATOM   4134  OE1 GLU C 353       3.891  -4.010 -18.804  1.00 92.99           O  
ATOM   4135  OE2 GLU C 353       5.396  -3.867 -20.402  1.00 92.99           O  
ATOM   4136  N   ARG C 354       7.103  -9.134 -22.477  1.00 94.38           N  
ATOM   4137  CA  ARG C 354       7.960  -9.354 -23.637  1.00 94.38           C  
ATOM   4138  C   ARG C 354       7.905 -10.810 -24.090  1.00 94.38           C  
ATOM   4139  CB  ARG C 354       9.404  -8.957 -23.324  1.00 94.38           C  
ATOM   4140  O   ARG C 354       7.819 -11.091 -25.287  1.00 94.38           O  
ATOM   4141  CG  ARG C 354       9.588  -7.473 -23.048  1.00 94.38           C  
ATOM   4142  CD  ARG C 354      11.038  -7.135 -22.732  1.00 94.38           C  
ATOM   4143  NE  ARG C 354      11.203  -5.721 -22.404  1.00 94.38           N  
ATOM   4144  NH1 ARG C 354      13.460  -5.879 -21.939  1.00 94.38           N  
ATOM   4145  NH2 ARG C 354      12.386  -3.862 -21.758  1.00 94.38           N  
ATOM   4146  CZ  ARG C 354      12.349  -5.157 -22.034  1.00 94.38           C  
ATOM   4147  N   VAL C 355       7.871 -11.696 -23.089  1.00 97.87           N  
ATOM   4148  CA  VAL C 355       8.073 -13.079 -23.511  1.00 97.87           C  
ATOM   4149  C   VAL C 355       7.139 -14.000 -22.729  1.00 97.87           C  
ATOM   4150  CB  VAL C 355       9.541 -13.522 -23.322  1.00 97.87           C  
ATOM   4151  O   VAL C 355       6.635 -13.626 -21.667  1.00 97.87           O  
ATOM   4152  CG1 VAL C 355      10.472 -12.702 -24.214  1.00 97.87           C  
ATOM   4153  CG2 VAL C 355       9.951 -13.394 -21.856  1.00 97.87           C  
ATOM   4154  N   ILE C 356       6.898 -15.149 -23.318  1.00 98.61           N  
ATOM   4155  CA  ILE C 356       6.330 -16.320 -22.660  1.00 98.61           C  
ATOM   4156  C   ILE C 356       7.361 -17.446 -22.628  1.00 98.61           C  
ATOM   4157  CB  ILE C 356       5.040 -16.794 -23.366  1.00 98.61           C  
ATOM   4158  O   ILE C 356       7.874 -17.855 -23.672  1.00 98.61           O  
ATOM   4159  CG1 ILE C 356       4.036 -15.640 -23.476  1.00 98.61           C  
ATOM   4160  CG2 ILE C 356       4.425 -17.985 -22.625  1.00 98.61           C  
ATOM   4161  CD1 ILE C 356       2.883 -15.913 -24.432  1.00 98.61           C  
ATOM   4162  N   ILE C 357       7.608 -17.935 -21.467  1.00 98.84           N  
ATOM   4163  CA  ILE C 357       8.560 -19.035 -21.353  1.00 98.84           C  
ATOM   4164  C   ILE C 357       7.854 -20.275 -20.810  1.00 98.84           C  
ATOM   4165  CB  ILE C 357       9.753 -18.657 -20.446  1.00 98.84           C  
ATOM   4166  O   ILE C 357       7.213 -20.221 -19.758  1.00 98.84           O  
ATOM   4167  CG1 ILE C 357      10.426 -17.376 -20.954  1.00 98.84           C  
ATOM   4168  CG2 ILE C 357      10.759 -19.810 -20.369  1.00 98.84           C  
ATOM   4169  CD1 ILE C 357      11.614 -16.927 -20.115  1.00 98.84           C  
ATOM   4170  N   THR C 358       8.071 -21.434 -21.483  1.00 98.90           N  
ATOM   4171  CA  THR C 358       7.326 -22.641 -21.142  1.00 98.90           C  
ATOM   4172  C   THR C 358       8.270 -23.827 -20.966  1.00 98.90           C  
ATOM   4173  CB  THR C 358       6.276 -22.972 -22.217  1.00 98.90           C  
ATOM   4174  O   THR C 358       9.311 -23.901 -21.623  1.00 98.90           O  
ATOM   4175  CG2 THR C 358       5.252 -21.849 -22.351  1.00 98.90           C  
ATOM   4176  OG1 THR C 358       6.932 -23.157 -23.477  1.00 98.90           O  
ATOM   4177  N   GLY C 359       7.961 -24.697 -20.027  1.00 98.88           N  
ATOM   4178  CA  GLY C 359       8.600 -25.989 -19.831  1.00 98.88           C  
ATOM   4179  C   GLY C 359       7.691 -27.160 -20.154  1.00 98.88           C  
ATOM   4180  O   GLY C 359       6.493 -27.120 -19.863  1.00 98.88           O  
ATOM   4181  N   SER C 360       8.314 -28.173 -20.662  1.00 98.66           N  
ATOM   4182  CA  SER C 360       7.489 -29.254 -21.191  1.00 98.66           C  
ATOM   4183  C   SER C 360       8.030 -30.618 -20.775  1.00 98.66           C  
ATOM   4184  CB  SER C 360       7.409 -29.171 -22.716  1.00 98.66           C  
ATOM   4185  O   SER C 360       9.176 -30.729 -20.336  1.00 98.66           O  
ATOM   4186  OG  SER C 360       6.709 -30.285 -23.244  1.00 98.66           O  
ATOM   4187  N   SER C 361       7.170 -31.615 -20.982  1.00 98.20           N  
ATOM   4188  CA  SER C 361       7.575 -32.994 -20.732  1.00 98.20           C  
ATOM   4189  C   SER C 361       8.560 -33.481 -21.790  1.00 98.20           C  
ATOM   4190  CB  SER C 361       6.354 -33.914 -20.698  1.00 98.20           C  
ATOM   4191  O   SER C 361       9.181 -34.534 -21.630  1.00 98.20           O  
ATOM   4192  OG  SER C 361       5.643 -33.852 -21.922  1.00 98.20           O  
ATOM   4193  N   ASP C 362       8.742 -32.740 -22.854  1.00 98.15           N  
ATOM   4194  CA  ASP C 362       9.716 -33.078 -23.887  1.00 98.15           C  
ATOM   4195  C   ASP C 362      11.119 -32.625 -23.488  1.00 98.15           C  
ATOM   4196  CB  ASP C 362       9.320 -32.449 -25.224  1.00 98.15           C  
ATOM   4197  O   ASP C 362      12.029 -32.602 -24.319  1.00 98.15           O  
ATOM   4198  CG  ASP C 362       9.373 -30.931 -25.204  1.00 98.15           C  
ATOM   4199  OD1 ASP C 362       9.931 -30.353 -24.247  1.00 98.15           O  
ATOM   4200  OD2 ASP C 362       8.849 -30.308 -26.153  1.00 98.15           O  
ATOM   4201  N   SER C 363      11.301 -32.168 -22.348  1.00 98.29           N  
ATOM   4202  CA  SER C 363      12.561 -31.854 -21.682  1.00 98.29           C  
ATOM   4203  C   SER C 363      13.138 -30.534 -22.183  1.00 98.29           C  
ATOM   4204  CB  SER C 363      13.576 -32.978 -21.896  1.00 98.29           C  
ATOM   4205  O   SER C 363      14.323 -30.254 -21.988  1.00 98.29           O  
ATOM   4206  OG  SER C 363      13.856 -33.146 -23.275  1.00 98.29           O  
ATOM   4207  N   THR C 364      12.295 -29.711 -22.836  1.00 98.49           N  
ATOM   4208  CA  THR C 364      12.796 -28.451 -23.372  1.00 98.49           C  
ATOM   4209  C   THR C 364      12.099 -27.265 -22.712  1.00 98.49           C  
ATOM   4210  CB  THR C 364      12.604 -28.378 -24.899  1.00 98.49           C  
ATOM   4211  O   THR C 364      11.000 -27.407 -22.172  1.00 98.49           O  
ATOM   4212  CG2 THR C 364      13.250 -29.572 -25.592  1.00 98.49           C  
ATOM   4213  OG1 THR C 364      11.203 -28.366 -25.197  1.00 98.49           O  
ATOM   4214  N   VAL C 365      12.839 -26.146 -22.715  1.00 98.78           N  
ATOM   4215  CA  VAL C 365      12.286 -24.835 -22.390  1.00 98.78           C  
ATOM   4216  C   VAL C 365      12.216 -23.977 -23.651  1.00 98.78           C  
ATOM   4217  CB  VAL C 365      13.121 -24.121 -21.305  1.00 98.78           C  
ATOM   4218  O   VAL C 365      13.208 -23.837 -24.370  1.00 98.78           O  
ATOM   4219  CG1 VAL C 365      12.550 -22.736 -21.008  1.00 98.78           C  
ATOM   4220  CG2 VAL C 365      13.175 -24.964 -20.032  1.00 98.78           C  
ATOM   4221  N   ARG C 366      11.067 -23.406 -23.897  1.00 98.75           N  
ATOM   4222  CA  ARG C 366      10.926 -22.582 -25.093  1.00 98.75           C  
ATOM   4223  C   ARG C 366      10.523 -21.156 -24.731  1.00 98.75           C  
ATOM   4224  CB  ARG C 366       9.896 -23.191 -26.047  1.00 98.75           C  
ATOM   4225  O   ARG C 366       9.749 -20.943 -23.796  1.00 98.75           O  
ATOM   4226  CG  ARG C 366      10.324 -24.519 -26.649  1.00 98.75           C  
ATOM   4227  CD  ARG C 366       9.355 -24.989 -27.725  1.00 98.75           C  
ATOM   4228  NE  ARG C 366       9.760 -26.272 -28.293  1.00 98.75           N  
ATOM   4229  NH1 ARG C 366       8.835 -25.878 -30.373  1.00 98.75           N  
ATOM   4230  NH2 ARG C 366       9.920 -27.853 -29.952  1.00 98.75           N  
ATOM   4231  CZ  ARG C 366       9.504 -26.664 -29.538  1.00 98.75           C  
ATOM   4232  N   VAL C 367      11.066 -20.172 -25.503  1.00 98.71           N  
ATOM   4233  CA  VAL C 367      10.813 -18.749 -25.304  1.00 98.71           C  
ATOM   4234  C   VAL C 367      10.033 -18.192 -26.493  1.00 98.71           C  
ATOM   4235  CB  VAL C 367      12.127 -17.960 -25.112  1.00 98.71           C  
ATOM   4236  O   VAL C 367      10.441 -18.360 -27.645  1.00 98.71           O  
ATOM   4237  CG1 VAL C 367      11.835 -16.499 -24.774  1.00 98.71           C  
ATOM   4238  CG2 VAL C 367      12.981 -18.604 -24.021  1.00 98.71           C  
ATOM   4239  N   TRP C 368       8.943 -17.559 -26.150  1.00 98.51           N  
ATOM   4240  CA  TRP C 368       8.060 -17.034 -27.187  1.00 98.51           C  
ATOM   4241  C   TRP C 368       7.905 -15.522 -27.056  1.00 98.51           C  
ATOM   4242  CB  TRP C 368       6.688 -17.708 -27.118  1.00 98.51           C  
ATOM   4243  O   TRP C 368       7.953 -14.981 -25.948  1.00 98.51           O  
ATOM   4244  CG  TRP C 368       6.747 -19.188 -26.886  1.00 98.51           C  
ATOM   4245  CD1 TRP C 368       6.996 -19.827 -25.703  1.00 98.51           C  
ATOM   4246  CD2 TRP C 368       6.559 -20.214 -27.865  1.00 98.51           C  
ATOM   4247  CE2 TRP C 368       6.707 -21.454 -27.204  1.00 98.51           C  
ATOM   4248  CE3 TRP C 368       6.278 -20.206 -29.238  1.00 98.51           C  
ATOM   4249  NE1 TRP C 368       6.973 -21.190 -25.888  1.00 98.51           N  
ATOM   4250  CH2 TRP C 368       6.309 -22.639 -29.214  1.00 98.51           C  
ATOM   4251  CZ2 TRP C 368       6.583 -22.675 -27.872  1.00 98.51           C  
ATOM   4252  CZ3 TRP C 368       6.156 -21.422 -29.900  1.00 98.51           C  
ATOM   4253  N   ASP C 369       7.696 -14.906 -28.183  1.00 97.91           N  
ATOM   4254  CA  ASP C 369       7.270 -13.510 -28.138  1.00 97.91           C  
ATOM   4255  C   ASP C 369       5.807 -13.395 -27.718  1.00 97.91           C  
ATOM   4256  CB  ASP C 369       7.482 -12.840 -29.498  1.00 97.91           C  
ATOM   4257  O   ASP C 369       4.929 -14.001 -28.337  1.00 97.91           O  
ATOM   4258  CG  ASP C 369       7.241 -11.342 -29.464  1.00 97.91           C  
ATOM   4259  OD1 ASP C 369       6.067 -10.912 -29.476  1.00 97.91           O  
ATOM   4260  OD2 ASP C 369       8.234 -10.583 -29.428  1.00 97.91           O  
ATOM   4261  N   VAL C 370       5.534 -12.591 -26.770  1.00 95.13           N  
ATOM   4262  CA  VAL C 370       4.203 -12.525 -26.176  1.00 95.13           C  
ATOM   4263  C   VAL C 370       3.228 -11.884 -27.162  1.00 95.13           C  
ATOM   4264  CB  VAL C 370       4.212 -11.737 -24.848  1.00 95.13           C  
ATOM   4265  O   VAL C 370       2.058 -12.267 -27.225  1.00 95.13           O  
ATOM   4266  CG1 VAL C 370       4.467 -10.252 -25.102  1.00 95.13           C  
ATOM   4267  CG2 VAL C 370       2.895 -11.935 -24.100  1.00 95.13           C  
ATOM   4268  N   ASN C 371       3.712 -10.999 -27.980  1.00 92.42           N  
ATOM   4269  CA  ASN C 371       2.842 -10.237 -28.870  1.00 92.42           C  
ATOM   4270  C   ASN C 371       2.651 -10.945 -30.208  1.00 92.42           C  
ATOM   4271  CB  ASN C 371       3.399  -8.829 -29.089  1.00 92.42           C  
ATOM   4272  O   ASN C 371       1.540 -10.991 -30.738  1.00 92.42           O  
ATOM   4273  CG  ASN C 371       3.452  -8.016 -27.810  1.00 92.42           C  
ATOM   4274  ND2 ASN C 371       4.584  -7.368 -27.566  1.00 92.42           N  
ATOM   4275  OD1 ASN C 371       2.483  -7.973 -27.047  1.00 92.42           O  
ATOM   4276  N   THR C 372       3.645 -11.613 -30.699  1.00 95.18           N  
ATOM   4277  CA  THR C 372       3.568 -12.207 -32.029  1.00 95.18           C  
ATOM   4278  C   THR C 372       3.322 -13.710 -31.936  1.00 95.18           C  
ATOM   4279  CB  THR C 372       4.854 -11.944 -32.834  1.00 95.18           C  
ATOM   4280  O   THR C 372       2.818 -14.321 -32.880  1.00 95.18           O  
ATOM   4281  CG2 THR C 372       5.118 -10.448 -32.975  1.00 95.18           C  
ATOM   4282  OG1 THR C 372       5.964 -12.552 -32.162  1.00 95.18           O  
ATOM   4283  N   GLY C 373       3.759 -14.302 -30.892  1.00 95.65           N  
ATOM   4284  CA  GLY C 373       3.633 -15.740 -30.715  1.00 95.65           C  
ATOM   4285  C   GLY C 373       4.757 -16.522 -31.368  1.00 95.65           C  
ATOM   4286  O   GLY C 373       4.741 -17.755 -31.374  1.00 95.65           O  
ATOM   4287  N   GLU C 374       5.731 -15.803 -31.837  1.00 96.95           N  
ATOM   4288  CA  GLU C 374       6.871 -16.441 -32.489  1.00 96.95           C  
ATOM   4289  C   GLU C 374       7.832 -17.035 -31.464  1.00 96.95           C  
ATOM   4290  CB  GLU C 374       7.608 -15.440 -33.383  1.00 96.95           C  
ATOM   4291  O   GLU C 374       8.092 -16.427 -30.423  1.00 96.95           O  
ATOM   4292  CG  GLU C 374       8.628 -16.081 -34.313  1.00 96.95           C  
ATOM   4293  CD  GLU C 374       9.453 -15.067 -35.089  1.00 96.95           C  
ATOM   4294  OE1 GLU C 374      10.439 -15.465 -35.749  1.00 96.95           O  
ATOM   4295  OE2 GLU C 374       9.111 -13.864 -35.035  1.00 96.95           O  
ATOM   4296  N   MET C 375       8.288 -18.179 -31.779  1.00 97.54           N  
ATOM   4297  CA  MET C 375       9.276 -18.813 -30.911  1.00 97.54           C  
ATOM   4298  C   MET C 375      10.638 -18.144 -31.058  1.00 97.54           C  
ATOM   4299  CB  MET C 375       9.390 -20.306 -31.225  1.00 97.54           C  
ATOM   4300  O   MET C 375      11.197 -18.097 -32.156  1.00 97.54           O  
ATOM   4301  CG  MET C 375      10.238 -21.079 -30.228  1.00 97.54           C  
ATOM   4302  SD  MET C 375      10.291 -22.876 -30.596  1.00 97.54           S  
ATOM   4303  CE  MET C 375      11.080 -22.845 -32.230  1.00 97.54           C  
ATOM   4304  N   LEU C 376      11.282 -17.754 -30.044  1.00 97.68           N  
ATOM   4305  CA  LEU C 376      12.503 -16.957 -30.081  1.00 97.68           C  
ATOM   4306  C   LEU C 376      13.719 -17.809 -29.732  1.00 97.68           C  
ATOM   4307  CB  LEU C 376      12.401 -15.774 -29.115  1.00 97.68           C  
ATOM   4308  O   LEU C 376      14.831 -17.526 -30.182  1.00 97.68           O  
ATOM   4309  CG  LEU C 376      11.282 -14.768 -29.391  1.00 97.68           C  
ATOM   4310  CD1 LEU C 376      11.208 -13.736 -28.270  1.00 97.68           C  
ATOM   4311  CD2 LEU C 376      11.495 -14.087 -30.739  1.00 97.68           C  
ATOM   4312  N   ASN C 377      13.485 -18.740 -28.857  1.00 97.75           N  
ATOM   4313  CA  ASN C 377      14.604 -19.543 -28.374  1.00 97.75           C  
ATOM   4314  C   ASN C 377      14.138 -20.901 -27.858  1.00 97.75           C  
ATOM   4315  CB  ASN C 377      15.369 -18.794 -27.281  1.00 97.75           C  
ATOM   4316  O   ASN C 377      12.960 -21.080 -27.543  1.00 97.75           O  
ATOM   4317  CG  ASN C 377      16.826 -19.204 -27.202  1.00 97.75           C  
ATOM   4318  ND2 ASN C 377      17.631 -18.407 -26.508  1.00 97.75           N  
ATOM   4319  OD1 ASN C 377      17.226 -20.229 -27.760  1.00 97.75           O  
ATOM   4320  N   THR C 378      14.993 -21.859 -27.952  1.00 98.10           N  
ATOM   4321  CA  THR C 378      14.795 -23.179 -27.364  1.00 98.10           C  
ATOM   4322  C   THR C 378      15.999 -23.579 -26.515  1.00 98.10           C  
ATOM   4323  CB  THR C 378      14.552 -24.244 -28.449  1.00 98.10           C  
ATOM   4324  O   THR C 378      17.132 -23.592 -27.003  1.00 98.10           O  
ATOM   4325  CG2 THR C 378      14.276 -25.609 -27.828  1.00 98.10           C  
ATOM   4326  OG1 THR C 378      13.426 -23.857 -29.246  1.00 98.10           O  
ATOM   4327  N   LEU C 379      15.748 -23.924 -25.264  1.00 98.22           N  
ATOM   4328  CA  LEU C 379      16.821 -24.321 -24.360  1.00 98.22           C  
ATOM   4329  C   LEU C 379      16.754 -25.814 -24.058  1.00 98.22           C  
ATOM   4330  CB  LEU C 379      16.747 -23.521 -23.056  1.00 98.22           C  
ATOM   4331  O   LEU C 379      15.715 -26.318 -23.626  1.00 98.22           O  
ATOM   4332  CG  LEU C 379      16.677 -22.000 -23.197  1.00 98.22           C  
ATOM   4333  CD1 LEU C 379      16.449 -21.351 -21.836  1.00 98.22           C  
ATOM   4334  CD2 LEU C 379      17.949 -21.463 -23.845  1.00 98.22           C  
ATOM   4335  N   ILE C 380      17.895 -26.438 -24.217  1.00 97.32           N  
ATOM   4336  CA  ILE C 380      17.981 -27.874 -23.977  1.00 97.32           C  
ATOM   4337  C   ILE C 380      19.114 -28.166 -22.995  1.00 97.32           C  
ATOM   4338  CB  ILE C 380      18.198 -28.655 -25.292  1.00 97.32           C  
ATOM   4339  O   ILE C 380      20.291 -28.052 -23.343  1.00 97.32           O  
ATOM   4340  CG1 ILE C 380      17.088 -28.326 -26.297  1.00 97.32           C  
ATOM   4341  CG2 ILE C 380      18.264 -30.161 -25.022  1.00 97.32           C  
ATOM   4342  CD1 ILE C 380      17.331 -28.886 -27.692  1.00 97.32           C  
ATOM   4343  N   HIS C 381      18.689 -28.485 -21.840  1.00 97.44           N  
ATOM   4344  CA  HIS C 381      19.679 -28.868 -20.840  1.00 97.44           C  
ATOM   4345  C   HIS C 381      19.208 -30.074 -20.033  1.00 97.44           C  
ATOM   4346  CB  HIS C 381      19.977 -27.694 -19.904  1.00 97.44           C  
ATOM   4347  O   HIS C 381      19.979 -31.007 -19.797  1.00 97.44           O  
ATOM   4348  CG  HIS C 381      20.833 -28.062 -18.735  1.00 97.44           C  
ATOM   4349  CD2 HIS C 381      20.526 -28.238 -17.428  1.00 97.44           C  
ATOM   4350  ND1 HIS C 381      22.188 -28.289 -18.847  1.00 97.44           N  
ATOM   4351  CE1 HIS C 381      22.677 -28.591 -17.656  1.00 97.44           C  
ATOM   4352  NE2 HIS C 381      21.690 -28.567 -16.778  1.00 97.44           N  
ATOM   4353  N   HIS C 382      18.002 -30.005 -19.606  1.00 98.03           N  
ATOM   4354  CA  HIS C 382      17.453 -31.088 -18.797  1.00 98.03           C  
ATOM   4355  C   HIS C 382      17.275 -32.358 -19.623  1.00 98.03           C  
ATOM   4356  CB  HIS C 382      16.117 -30.672 -18.179  1.00 98.03           C  
ATOM   4357  O   HIS C 382      17.075 -32.289 -20.838  1.00 98.03           O  
ATOM   4358  CG  HIS C 382      16.245 -29.614 -17.130  1.00 98.03           C  
ATOM   4359  CD2 HIS C 382      15.795 -28.338 -17.095  1.00 98.03           C  
ATOM   4360  ND1 HIS C 382      16.908 -29.823 -15.940  1.00 98.03           N  
ATOM   4361  CE1 HIS C 382      16.860 -28.717 -15.216  1.00 98.03           C  
ATOM   4362  NE2 HIS C 382      16.190 -27.801 -15.894  1.00 98.03           N  
ATOM   4363  N   CYS C 383      17.391 -33.483 -18.931  1.00 97.50           N  
ATOM   4364  CA  CYS C 383      17.288 -34.755 -19.637  1.00 97.50           C  
ATOM   4365  C   CYS C 383      15.926 -35.398 -19.405  1.00 97.50           C  
ATOM   4366  CB  CYS C 383      18.395 -35.708 -19.189  1.00 97.50           C  
ATOM   4367  O   CYS C 383      15.639 -36.466 -19.948  1.00 97.50           O  
ATOM   4368  SG  CYS C 383      20.062 -35.066 -19.457  1.00 97.50           S  
ATOM   4369  N   GLU C 384      15.160 -34.854 -18.585  1.00 98.30           N  
ATOM   4370  CA  GLU C 384      13.781 -35.256 -18.325  1.00 98.30           C  
ATOM   4371  C   GLU C 384      12.846 -34.050 -18.321  1.00 98.30           C  
ATOM   4372  CB  GLU C 384      13.681 -36.003 -16.992  1.00 98.30           C  
ATOM   4373  O   GLU C 384      13.273 -32.925 -18.590  1.00 98.30           O  
ATOM   4374  CG  GLU C 384      14.409 -37.339 -16.980  1.00 98.30           C  
ATOM   4375  CD  GLU C 384      13.553 -38.493 -17.479  1.00 98.30           C  
ATOM   4376  OE1 GLU C 384      14.021 -39.654 -17.446  1.00 98.30           O  
ATOM   4377  OE2 GLU C 384      12.406 -38.234 -17.906  1.00 98.30           O  
ATOM   4378  N   ALA C 385      11.527 -34.283 -18.002  1.00 98.67           N  
ATOM   4379  CA  ALA C 385      10.494 -33.252 -18.067  1.00 98.67           C  
ATOM   4380  C   ALA C 385      10.875 -32.039 -17.224  1.00 98.67           C  
ATOM   4381  CB  ALA C 385       9.151 -33.815 -17.608  1.00 98.67           C  
ATOM   4382  O   ALA C 385      11.371 -32.185 -16.104  1.00 98.67           O  
ATOM   4383  N   VAL C 386      10.717 -30.836 -17.807  1.00 98.88           N  
ATOM   4384  CA  VAL C 386      10.847 -29.593 -17.053  1.00 98.88           C  
ATOM   4385  C   VAL C 386       9.555 -29.314 -16.289  1.00 98.88           C  
ATOM   4386  CB  VAL C 386      11.189 -28.402 -17.976  1.00 98.88           C  
ATOM   4387  O   VAL C 386       8.540 -28.950 -16.887  1.00 98.88           O  
ATOM   4388  CG1 VAL C 386      11.356 -27.119 -17.164  1.00 98.88           C  
ATOM   4389  CG2 VAL C 386      12.453 -28.697 -18.781  1.00 98.88           C  
ATOM   4390  N   LEU C 387       9.595 -29.335 -15.014  1.00 98.77           N  
ATOM   4391  CA  LEU C 387       8.385 -29.374 -14.199  1.00 98.77           C  
ATOM   4392  C   LEU C 387       7.968 -27.968 -13.779  1.00 98.77           C  
ATOM   4393  CB  LEU C 387       8.601 -30.247 -12.960  1.00 98.77           C  
ATOM   4394  O   LEU C 387       6.789 -27.717 -13.523  1.00 98.77           O  
ATOM   4395  CG  LEU C 387       8.859 -31.733 -13.215  1.00 98.77           C  
ATOM   4396  CD1 LEU C 387       9.148 -32.453 -11.902  1.00 98.77           C  
ATOM   4397  CD2 LEU C 387       7.670 -32.368 -13.928  1.00 98.77           C  
ATOM   4398  N   HIS C 388       9.007 -26.996 -13.643  1.00 98.82           N  
ATOM   4399  CA  HIS C 388       8.685 -25.645 -13.195  1.00 98.82           C  
ATOM   4400  C   HIS C 388       9.779 -24.659 -13.591  1.00 98.82           C  
ATOM   4401  CB  HIS C 388       8.476 -25.618 -11.680  1.00 98.82           C  
ATOM   4402  O   HIS C 388      10.915 -25.058 -13.854  1.00 98.82           O  
ATOM   4403  CG  HIS C 388       7.698 -24.433 -11.203  1.00 98.82           C  
ATOM   4404  CD2 HIS C 388       6.393 -24.107 -11.354  1.00 98.82           C  
ATOM   4405  ND1 HIS C 388       8.269 -23.412 -10.475  1.00 98.82           N  
ATOM   4406  CE1 HIS C 388       7.346 -22.508 -10.197  1.00 98.82           C  
ATOM   4407  NE2 HIS C 388       6.198 -22.905 -10.719  1.00 98.82           N  
ATOM   4408  N   LEU C 389       9.375 -23.434 -13.742  1.00 98.79           N  
ATOM   4409  CA  LEU C 389      10.353 -22.397 -14.050  1.00 98.79           C  
ATOM   4410  C   LEU C 389       9.896 -21.043 -13.518  1.00 98.79           C  
ATOM   4411  CB  LEU C 389      10.588 -22.313 -15.561  1.00 98.79           C  
ATOM   4412  O   LEU C 389       8.697 -20.812 -13.343  1.00 98.79           O  
ATOM   4413  CG  LEU C 389       9.386 -21.898 -16.411  1.00 98.79           C  
ATOM   4414  CD1 LEU C 389       9.207 -20.384 -16.374  1.00 98.79           C  
ATOM   4415  CD2 LEU C 389       9.552 -22.387 -17.846  1.00 98.79           C  
ATOM   4416  N   ARG C 390      10.820 -20.193 -13.180  1.00 98.41           N  
ATOM   4417  CA  ARG C 390      10.621 -18.802 -12.787  1.00 98.41           C  
ATOM   4418  C   ARG C 390      11.708 -17.907 -13.373  1.00 98.41           C  
ATOM   4419  CB  ARG C 390      10.600 -18.672 -11.262  1.00 98.41           C  
ATOM   4420  O   ARG C 390      12.863 -18.322 -13.495  1.00 98.41           O  
ATOM   4421  CG  ARG C 390       9.328 -19.197 -10.617  1.00 98.41           C  
ATOM   4422  CD  ARG C 390       8.143 -18.277 -10.876  1.00 98.41           C  
ATOM   4423  NE  ARG C 390       7.063 -18.507  -9.920  1.00 98.41           N  
ATOM   4424  NH1 ARG C 390       5.922 -16.563 -10.427  1.00 98.41           N  
ATOM   4425  NH2 ARG C 390       5.107 -17.993  -8.832  1.00 98.41           N  
ATOM   4426  CZ  ARG C 390       6.033 -17.687  -9.728  1.00 98.41           C  
ATOM   4427  N   PHE C 391      11.282 -16.782 -13.820  1.00 97.88           N  
ATOM   4428  CA  PHE C 391      12.309 -15.837 -14.242  1.00 97.88           C  
ATOM   4429  C   PHE C 391      11.985 -14.431 -13.751  1.00 97.88           C  
ATOM   4430  CB  PHE C 391      12.451 -15.841 -15.767  1.00 97.88           C  
ATOM   4431  O   PHE C 391      10.815 -14.074 -13.600  1.00 97.88           O  
ATOM   4432  CG  PHE C 391      11.291 -15.207 -16.486  1.00 97.88           C  
ATOM   4433  CD1 PHE C 391      10.205 -15.972 -16.892  1.00 97.88           C  
ATOM   4434  CD2 PHE C 391      11.288 -13.844 -16.757  1.00 97.88           C  
ATOM   4435  CE1 PHE C 391       9.130 -15.387 -17.558  1.00 97.88           C  
ATOM   4436  CE2 PHE C 391      10.217 -13.253 -17.422  1.00 97.88           C  
ATOM   4437  CZ  PHE C 391       9.140 -14.026 -17.822  1.00 97.88           C  
ATOM   4438  N   ASN C 392      12.893 -13.720 -13.382  1.00 95.27           N  
ATOM   4439  CA  ASN C 392      12.791 -12.356 -12.876  1.00 95.27           C  
ATOM   4440  C   ASN C 392      14.128 -11.625 -12.962  1.00 95.27           C  
ATOM   4441  CB  ASN C 392      12.277 -12.355 -11.434  1.00 95.27           C  
ATOM   4442  O   ASN C 392      15.170 -12.187 -12.621  1.00 95.27           O  
ATOM   4443  CG  ASN C 392      11.854 -10.976 -10.966  1.00 95.27           C  
ATOM   4444  ND2 ASN C 392      11.962 -10.733  -9.666  1.00 95.27           N  
ATOM   4445  OD1 ASN C 392      11.433 -10.138 -11.767  1.00 95.27           O  
ATOM   4446  N   ASN C 393      14.148 -10.414 -13.339  1.00 92.44           N  
ATOM   4447  CA  ASN C 393      15.291  -9.508 -13.340  1.00 92.44           C  
ATOM   4448  C   ASN C 393      16.503 -10.134 -14.026  1.00 92.44           C  
ATOM   4449  CB  ASN C 393      15.647  -9.090 -11.912  1.00 92.44           C  
ATOM   4450  O   ASN C 393      17.601 -10.142 -13.468  1.00 92.44           O  
ATOM   4451  CG  ASN C 393      14.626  -8.146 -11.308  1.00 92.44           C  
ATOM   4452  ND2 ASN C 393      14.611  -8.057  -9.983  1.00 92.44           N  
ATOM   4453  OD1 ASN C 393      13.856  -7.503 -12.026  1.00 92.44           O  
ATOM   4454  N   GLY C 394      16.321 -10.787 -15.158  1.00 95.16           N  
ATOM   4455  CA  GLY C 394      17.414 -11.274 -15.984  1.00 95.16           C  
ATOM   4456  C   GLY C 394      17.895 -12.656 -15.584  1.00 95.16           C  
ATOM   4457  O   GLY C 394      18.944 -13.112 -16.044  1.00 95.16           O  
ATOM   4458  N   MET C 395      17.273 -13.179 -14.651  1.00 97.76           N  
ATOM   4459  CA  MET C 395      17.624 -14.526 -14.210  1.00 97.76           C  
ATOM   4460  C   MET C 395      16.448 -15.481 -14.388  1.00 97.76           C  
ATOM   4461  CB  MET C 395      18.071 -14.515 -12.747  1.00 97.76           C  
ATOM   4462  O   MET C 395      15.291 -15.079 -14.253  1.00 97.76           O  
ATOM   4463  CG  MET C 395      18.563 -15.863 -12.246  1.00 97.76           C  
ATOM   4464  SD  MET C 395      19.100 -15.807 -10.492  1.00 97.76           S  
ATOM   4465  CE  MET C 395      19.571 -17.542 -10.247  1.00 97.76           C  
ATOM   4466  N   MET C 396      16.757 -16.700 -14.719  1.00 98.61           N  
ATOM   4467  CA  MET C 396      15.743 -17.744 -14.844  1.00 98.61           C  
ATOM   4468  C   MET C 396      16.199 -19.030 -14.165  1.00 98.61           C  
ATOM   4469  CB  MET C 396      15.428 -18.014 -16.317  1.00 98.61           C  
ATOM   4470  O   MET C 396      17.381 -19.376 -14.210  1.00 98.61           O  
ATOM   4471  CG  MET C 396      14.345 -19.059 -16.530  1.00 98.61           C  
ATOM   4472  SD  MET C 396      13.982 -19.343 -18.306  1.00 98.61           S  
ATOM   4473  CE  MET C 396      15.538 -20.115 -18.832  1.00 98.61           C  
ATOM   4474  N   VAL C 397      15.297 -19.674 -13.518  1.00 98.88           N  
ATOM   4475  CA  VAL C 397      15.582 -20.943 -12.857  1.00 98.88           C  
ATOM   4476  C   VAL C 397      14.575 -21.999 -13.309  1.00 98.88           C  
ATOM   4477  CB  VAL C 397      15.552 -20.802 -11.319  1.00 98.88           C  
ATOM   4478  O   VAL C 397      13.365 -21.761 -13.288  1.00 98.88           O  
ATOM   4479  CG1 VAL C 397      15.951 -22.115 -10.648  1.00 98.88           C  
ATOM   4480  CG2 VAL C 397      16.471 -19.667 -10.869  1.00 98.88           C  
ATOM   4481  N   THR C 398      15.063 -23.165 -13.707  1.00 98.91           N  
ATOM   4482  CA  THR C 398      14.213 -24.277 -14.118  1.00 98.91           C  
ATOM   4483  C   THR C 398      14.520 -25.525 -13.295  1.00 98.91           C  
ATOM   4484  CB  THR C 398      14.390 -24.591 -15.616  1.00 98.91           C  
ATOM   4485  O   THR C 398      15.637 -25.690 -12.801  1.00 98.91           O  
ATOM   4486  CG2 THR C 398      14.092 -23.366 -16.473  1.00 98.91           C  
ATOM   4487  OG1 THR C 398      15.739 -25.010 -15.854  1.00 98.91           O  
ATOM   4488  N   CYS C 399      13.563 -26.352 -13.132  1.00 98.87           N  
ATOM   4489  CA  CYS C 399      13.768 -27.621 -12.443  1.00 98.87           C  
ATOM   4490  C   CYS C 399      13.123 -28.769 -13.211  1.00 98.87           C  
ATOM   4491  CB  CYS C 399      13.200 -27.560 -11.026  1.00 98.87           C  
ATOM   4492  O   CYS C 399      12.223 -28.549 -14.024  1.00 98.87           O  
ATOM   4493  SG  CYS C 399      11.407 -27.348 -10.969  1.00 98.87           S  
ATOM   4494  N   SER C 400      13.589 -29.951 -12.843  1.00 98.72           N  
ATOM   4495  CA  SER C 400      13.227 -31.059 -13.722  1.00 98.72           C  
ATOM   4496  C   SER C 400      13.039 -32.351 -12.934  1.00 98.72           C  
ATOM   4497  CB  SER C 400      14.293 -31.259 -14.799  1.00 98.72           C  
ATOM   4498  O   SER C 400      13.459 -32.447 -11.779  1.00 98.72           O  
ATOM   4499  OG  SER C 400      14.002 -32.399 -15.589  1.00 98.72           O  
ATOM   4500  N   LYS C 401      12.418 -33.280 -13.607  1.00 98.55           N  
ATOM   4501  CA  LYS C 401      12.275 -34.635 -13.082  1.00 98.55           C  
ATOM   4502  C   LYS C 401      13.631 -35.326 -12.966  1.00 98.55           C  
ATOM   4503  CB  LYS C 401      11.341 -35.460 -13.969  1.00 98.55           C  
ATOM   4504  O   LYS C 401      13.767 -36.323 -12.254  1.00 98.55           O  
ATOM   4505  CG  LYS C 401      10.889 -36.770 -13.342  1.00 98.55           C  
ATOM   4506  CD  LYS C 401       9.816 -37.450 -14.182  1.00 98.55           C  
ATOM   4507  CE  LYS C 401       9.338 -38.746 -13.539  1.00 98.55           C  
ATOM   4508  NZ  LYS C 401       8.271 -39.406 -14.349  1.00 98.55           N  
ATOM   4509  N   ASP C 402      14.683 -34.813 -13.571  1.00 98.21           N  
ATOM   4510  CA  ASP C 402      16.029 -35.376 -13.534  1.00 98.21           C  
ATOM   4511  C   ASP C 402      16.748 -34.996 -12.242  1.00 98.21           C  
ATOM   4512  CB  ASP C 402      16.841 -34.909 -14.744  1.00 98.21           C  
ATOM   4513  O   ASP C 402      17.963 -35.171 -12.126  1.00 98.21           O  
ATOM   4514  CG  ASP C 402      17.103 -33.414 -14.741  1.00 98.21           C  
ATOM   4515  OD1 ASP C 402      16.825 -32.748 -13.720  1.00 98.21           O  
ATOM   4516  OD2 ASP C 402      17.588 -32.896 -15.770  1.00 98.21           O  
ATOM   4517  N   ARG C 403      16.092 -34.342 -11.370  1.00 98.16           N  
ATOM   4518  CA  ARG C 403      16.513 -34.047 -10.005  1.00 98.16           C  
ATOM   4519  C   ARG C 403      17.417 -32.820  -9.964  1.00 98.16           C  
ATOM   4520  CB  ARG C 403      17.235 -35.250  -9.393  1.00 98.16           C  
ATOM   4521  O   ARG C 403      18.035 -32.532  -8.937  1.00 98.16           O  
ATOM   4522  CG  ARG C 403      16.398 -36.519  -9.359  1.00 98.16           C  
ATOM   4523  CD  ARG C 403      17.168 -37.687  -8.759  1.00 98.16           C  
ATOM   4524  NE  ARG C 403      18.103 -38.266  -9.719  1.00 98.16           N  
ATOM   4525  NH1 ARG C 403      18.623 -40.103  -8.419  1.00 98.16           N  
ATOM   4526  NH2 ARG C 403      19.599 -39.836 -10.475  1.00 98.16           N  
ATOM   4527  CZ  ARG C 403      18.773 -39.400  -9.536  1.00 98.16           C  
ATOM   4528  N   SER C 404      17.575 -32.141 -11.063  1.00 98.34           N  
ATOM   4529  CA  SER C 404      18.495 -31.010 -11.104  1.00 98.34           C  
ATOM   4530  C   SER C 404      17.743 -29.690 -11.238  1.00 98.34           C  
ATOM   4531  CB  SER C 404      19.482 -31.163 -12.262  1.00 98.34           C  
ATOM   4532  O   SER C 404      16.575 -29.672 -11.633  1.00 98.34           O  
ATOM   4533  OG  SER C 404      18.812 -31.089 -13.508  1.00 98.34           O  
ATOM   4534  N   ILE C 405      18.422 -28.607 -10.828  1.00 98.87           N  
ATOM   4535  CA  ILE C 405      17.965 -27.230 -10.977  1.00 98.87           C  
ATOM   4536  C   ILE C 405      18.964 -26.444 -11.824  1.00 98.87           C  
ATOM   4537  CB  ILE C 405      17.772 -26.547  -9.604  1.00 98.87           C  
ATOM   4538  O   ILE C 405      20.150 -26.376 -11.493  1.00 98.87           O  
ATOM   4539  CG1 ILE C 405      16.814 -27.365  -8.731  1.00 98.87           C  
ATOM   4540  CG2 ILE C 405      17.263 -25.113  -9.782  1.00 98.87           C  
ATOM   4541  CD1 ILE C 405      16.931 -27.071  -7.241  1.00 98.87           C  
ATOM   4542  N   ALA C 406      18.479 -25.871 -12.900  1.00 98.87           N  
ATOM   4543  CA  ALA C 406      19.346 -25.076 -13.767  1.00 98.87           C  
ATOM   4544  C   ALA C 406      19.113 -23.583 -13.556  1.00 98.87           C  
ATOM   4545  CB  ALA C 406      19.118 -25.446 -15.231  1.00 98.87           C  
ATOM   4546  O   ALA C 406      17.978 -23.108 -13.639  1.00 98.87           O  
ATOM   4547  N   VAL C 407      20.167 -22.834 -13.301  1.00 98.78           N  
ATOM   4548  CA  VAL C 407      20.134 -21.381 -13.168  1.00 98.78           C  
ATOM   4549  C   VAL C 407      20.696 -20.733 -14.431  1.00 98.78           C  
ATOM   4550  CB  VAL C 407      20.925 -20.907 -11.928  1.00 98.78           C  
ATOM   4551  O   VAL C 407      21.822 -21.026 -14.838  1.00 98.78           O  
ATOM   4552  CG1 VAL C 407      20.805 -19.394 -11.757  1.00 98.78           C  
ATOM   4553  CG2 VAL C 407      20.435 -21.630 -10.675  1.00 98.78           C  
ATOM   4554  N   TRP C 408      19.917 -19.822 -14.956  1.00 98.51           N  
ATOM   4555  CA  TRP C 408      20.280 -19.225 -16.237  1.00 98.51           C  
ATOM   4556  C   TRP C 408      20.433 -17.713 -16.109  1.00 98.51           C  
ATOM   4557  CB  TRP C 408      19.231 -19.556 -17.302  1.00 98.51           C  
ATOM   4558  O   TRP C 408      19.718 -17.074 -15.334  1.00 98.51           O  
ATOM   4559  CG  TRP C 408      18.869 -21.010 -17.369  1.00 98.51           C  
ATOM   4560  CD1 TRP C 408      18.010 -21.683 -16.546  1.00 98.51           C  
ATOM   4561  CD2 TRP C 408      19.362 -21.970 -18.308  1.00 98.51           C  
ATOM   4562  CE2 TRP C 408      18.757 -23.208 -17.996  1.00 98.51           C  
ATOM   4563  CE3 TRP C 408      20.256 -21.904 -19.385  1.00 98.51           C  
ATOM   4564  NE1 TRP C 408      17.938 -23.006 -16.918  1.00 98.51           N  
ATOM   4565  CH2 TRP C 408      19.897 -24.279 -19.772  1.00 98.51           C  
ATOM   4566  CZ2 TRP C 408      19.019 -24.371 -18.724  1.00 98.51           C  
ATOM   4567  CZ3 TRP C 408      20.515 -23.063 -20.108  1.00 98.51           C  
ATOM   4568  N   ASP C 409      21.339 -17.142 -16.883  1.00 98.14           N  
ATOM   4569  CA  ASP C 409      21.390 -15.700 -17.105  1.00 98.14           C  
ATOM   4570  C   ASP C 409      20.657 -15.316 -18.389  1.00 98.14           C  
ATOM   4571  CB  ASP C 409      22.840 -15.216 -17.162  1.00 98.14           C  
ATOM   4572  O   ASP C 409      21.000 -15.795 -19.472  1.00 98.14           O  
ATOM   4573  CG  ASP C 409      23.543 -15.290 -15.818  1.00 98.14           C  
ATOM   4574  OD1 ASP C 409      22.903 -15.019 -14.780  1.00 98.14           O  
ATOM   4575  OD2 ASP C 409      24.749 -15.620 -15.798  1.00 98.14           O  
ATOM   4576  N   MET C 410      19.673 -14.447 -18.178  1.00 97.13           N  
ATOM   4577  CA  MET C 410      18.860 -14.045 -19.322  1.00 97.13           C  
ATOM   4578  C   MET C 410      19.149 -12.599 -19.713  1.00 97.13           C  
ATOM   4579  CB  MET C 410      17.372 -14.215 -19.012  1.00 97.13           C  
ATOM   4580  O   MET C 410      18.443 -11.683 -19.287  1.00 97.13           O  
ATOM   4581  CG  MET C 410      16.478 -14.134 -20.238  1.00 97.13           C  
ATOM   4582  SD  MET C 410      14.716 -14.464 -19.846  1.00 97.13           S  
ATOM   4583  CE  MET C 410      14.331 -13.001 -18.845  1.00 97.13           C  
ATOM   4584  N   ALA C 411      20.090 -12.396 -20.608  1.00 96.01           N  
ATOM   4585  CA  ALA C 411      20.430 -11.061 -21.093  1.00 96.01           C  
ATOM   4586  C   ALA C 411      19.345 -10.522 -22.022  1.00 96.01           C  
ATOM   4587  CB  ALA C 411      21.778 -11.082 -21.810  1.00 96.01           C  
ATOM   4588  O   ALA C 411      18.963  -9.353 -21.927  1.00 96.01           O  
ATOM   4589  N   SER C 412      18.871 -11.329 -22.924  1.00 95.88           N  
ATOM   4590  CA  SER C 412      17.748 -11.090 -23.825  1.00 95.88           C  
ATOM   4591  C   SER C 412      17.004 -12.384 -24.136  1.00 95.88           C  
ATOM   4592  CB  SER C 412      18.231 -10.445 -25.125  1.00 95.88           C  
ATOM   4593  O   SER C 412      17.476 -13.474 -23.805  1.00 95.88           O  
ATOM   4594  OG  SER C 412      18.939 -11.381 -25.919  1.00 95.88           O  
ATOM   4595  N   PRO C 413      15.879 -12.318 -24.697  1.00 94.41           N  
ATOM   4596  CA  PRO C 413      15.093 -13.517 -24.998  1.00 94.41           C  
ATOM   4597  C   PRO C 413      15.818 -14.477 -25.938  1.00 94.41           C  
ATOM   4598  CB  PRO C 413      13.832 -12.954 -25.660  1.00 94.41           C  
ATOM   4599  O   PRO C 413      15.479 -15.662 -25.998  1.00 94.41           O  
ATOM   4600  CG  PRO C 413      13.709 -11.563 -25.127  1.00 94.41           C  
ATOM   4601  CD  PRO C 413      15.089 -11.012 -24.910  1.00 94.41           C  
ATOM   4602  N   THR C 414      16.741 -13.987 -26.665  1.00 96.05           N  
ATOM   4603  CA  THR C 414      17.474 -14.827 -27.605  1.00 96.05           C  
ATOM   4604  C   THR C 414      18.856 -15.174 -27.057  1.00 96.05           C  
ATOM   4605  CB  THR C 414      17.621 -14.137 -28.974  1.00 96.05           C  
ATOM   4606  O   THR C 414      19.543 -16.043 -27.597  1.00 96.05           O  
ATOM   4607  CG2 THR C 414      16.264 -13.953 -29.645  1.00 96.05           C  
ATOM   4608  OG1 THR C 414      18.230 -12.853 -28.793  1.00 96.05           O  
ATOM   4609  N   ASP C 415      19.243 -14.555 -25.998  1.00 97.25           N  
ATOM   4610  CA  ASP C 415      20.549 -14.802 -25.394  1.00 97.25           C  
ATOM   4611  C   ASP C 415      20.406 -15.250 -23.942  1.00 97.25           C  
ATOM   4612  CB  ASP C 415      21.423 -13.549 -25.474  1.00 97.25           C  
ATOM   4613  O   ASP C 415      20.477 -14.431 -23.024  1.00 97.25           O  
ATOM   4614  CG  ASP C 415      22.857 -13.797 -25.041  1.00 97.25           C  
ATOM   4615  OD1 ASP C 415      23.237 -14.970 -24.833  1.00 97.25           O  
ATOM   4616  OD2 ASP C 415      23.613 -12.812 -24.904  1.00 97.25           O  
ATOM   4617  N   ILE C 416      20.286 -16.532 -23.759  1.00 98.00           N  
ATOM   4618  CA  ILE C 416      20.130 -17.157 -22.450  1.00 98.00           C  
ATOM   4619  C   ILE C 416      21.219 -18.208 -22.247  1.00 98.00           C  
ATOM   4620  CB  ILE C 416      18.732 -17.797 -22.291  1.00 98.00           C  
ATOM   4621  O   ILE C 416      21.326 -19.159 -23.025  1.00 98.00           O  
ATOM   4622  CG1 ILE C 416      17.637 -16.748 -22.518  1.00 98.00           C  
ATOM   4623  CG2 ILE C 416      18.590 -18.449 -20.913  1.00 98.00           C  
ATOM   4624  CD1 ILE C 416      16.226 -17.319 -22.523  1.00 98.00           C  
ATOM   4625  N   THR C 417      21.962 -17.980 -21.168  1.00 97.79           N  
ATOM   4626  CA  THR C 417      23.107 -18.859 -20.958  1.00 97.79           C  
ATOM   4627  C   THR C 417      23.033 -19.526 -19.588  1.00 97.79           C  
ATOM   4628  CB  THR C 417      24.434 -18.089 -21.086  1.00 97.79           C  
ATOM   4629  O   THR C 417      22.605 -18.905 -18.612  1.00 97.79           O  
ATOM   4630  CG2 THR C 417      24.613 -17.531 -22.495  1.00 97.79           C  
ATOM   4631  OG1 THR C 417      24.442 -17.004 -20.150  1.00 97.79           O  
ATOM   4632  N   LEU C 418      23.474 -20.780 -19.527  1.00 98.01           N  
ATOM   4633  CA  LEU C 418      23.479 -21.546 -18.285  1.00 98.01           C  
ATOM   4634  C   LEU C 418      24.564 -21.042 -17.339  1.00 98.01           C  
ATOM   4635  CB  LEU C 418      23.690 -23.035 -18.574  1.00 98.01           C  
ATOM   4636  O   LEU C 418      25.735 -20.963 -17.717  1.00 98.01           O  
ATOM   4637  CG  LEU C 418      23.619 -23.976 -17.371  1.00 98.01           C  
ATOM   4638  CD1 LEU C 418      22.201 -24.013 -16.811  1.00 98.01           C  
ATOM   4639  CD2 LEU C 418      24.083 -25.376 -17.759  1.00 98.01           C  
ATOM   4640  N   ARG C 419      24.160 -20.729 -16.175  1.00 97.07           N  
ATOM   4641  CA  ARG C 419      25.085 -20.226 -15.165  1.00 97.07           C  
ATOM   4642  C   ARG C 419      25.603 -21.359 -14.284  1.00 97.07           C  
ATOM   4643  CB  ARG C 419      24.410 -19.158 -14.301  1.00 97.07           C  
ATOM   4644  O   ARG C 419      26.814 -21.523 -14.125  1.00 97.07           O  
ATOM   4645  CG  ARG C 419      25.279 -18.648 -13.162  1.00 97.07           C  
ATOM   4646  CD  ARG C 419      24.539 -17.634 -12.300  1.00 97.07           C  
ATOM   4647  NE  ARG C 419      24.287 -16.392 -13.025  1.00 97.07           N  
ATOM   4648  NH1 ARG C 419      23.296 -15.310 -11.240  1.00 97.07           N  
ATOM   4649  NH2 ARG C 419      23.522 -14.239 -13.254  1.00 97.07           N  
ATOM   4650  CZ  ARG C 419      23.702 -15.316 -12.504  1.00 97.07           C  
ATOM   4651  N   ARG C 420      24.631 -22.036 -13.739  1.00 98.17           N  
ATOM   4652  CA  ARG C 420      24.990 -23.078 -12.783  1.00 98.17           C  
ATOM   4653  C   ARG C 420      23.898 -24.139 -12.693  1.00 98.17           C  
ATOM   4654  CB  ARG C 420      25.248 -22.473 -11.401  1.00 98.17           C  
ATOM   4655  O   ARG C 420      22.725 -23.853 -12.941  1.00 98.17           O  
ATOM   4656  CG  ARG C 420      25.915 -23.430 -10.425  1.00 98.17           C  
ATOM   4657  CD  ARG C 420      27.410 -23.551 -10.687  1.00 98.17           C  
ATOM   4658  NE  ARG C 420      28.093 -24.242  -9.597  1.00 98.17           N  
ATOM   4659  NH1 ARG C 420      30.219 -23.640 -10.273  1.00 98.17           N  
ATOM   4660  NH2 ARG C 420      29.929 -24.928  -8.399  1.00 98.17           N  
ATOM   4661  CZ  ARG C 420      29.412 -24.269  -9.425  1.00 98.17           C  
ATOM   4662  N   VAL C 421      24.281 -25.373 -12.349  1.00 98.52           N  
ATOM   4663  CA  VAL C 421      23.331 -26.451 -12.096  1.00 98.52           C  
ATOM   4664  C   VAL C 421      23.408 -26.875 -10.631  1.00 98.52           C  
ATOM   4665  CB  VAL C 421      23.591 -27.664 -13.016  1.00 98.52           C  
ATOM   4666  O   VAL C 421      24.482 -27.225 -10.135  1.00 98.52           O  
ATOM   4667  CG1 VAL C 421      22.603 -28.790 -12.717  1.00 98.52           C  
ATOM   4668  CG2 VAL C 421      23.504 -27.248 -14.484  1.00 98.52           C  
ATOM   4669  N   LEU C 422      22.305 -26.873  -9.959  1.00 98.65           N  
ATOM   4670  CA  LEU C 422      22.248 -27.254  -8.552  1.00 98.65           C  
ATOM   4671  C   LEU C 422      21.777 -28.697  -8.398  1.00 98.65           C  
ATOM   4672  CB  LEU C 422      21.317 -26.316  -7.779  1.00 98.65           C  
ATOM   4673  O   LEU C 422      20.730 -29.073  -8.930  1.00 98.65           O  
ATOM   4674  CG  LEU C 422      21.504 -24.819  -8.029  1.00 98.65           C  
ATOM   4675  CD1 LEU C 422      20.490 -24.016  -7.221  1.00 98.65           C  
ATOM   4676  CD2 LEU C 422      22.927 -24.393  -7.687  1.00 98.65           C  
ATOM   4677  N   VAL C 423      22.587 -29.410  -7.656  1.00 96.99           N  
ATOM   4678  CA  VAL C 423      22.264 -30.811  -7.406  1.00 96.99           C  
ATOM   4679  C   VAL C 423      22.278 -31.085  -5.904  1.00 96.99           C  
ATOM   4680  CB  VAL C 423      23.247 -31.758  -8.130  1.00 96.99           C  
ATOM   4681  O   VAL C 423      23.246 -30.754  -5.215  1.00 96.99           O  
ATOM   4682  CG1 VAL C 423      22.829 -33.215  -7.945  1.00 96.99           C  
ATOM   4683  CG2 VAL C 423      23.329 -31.407  -9.615  1.00 96.99           C  
ATOM   4684  N   GLY C 424      21.184 -31.583  -5.429  1.00 97.05           N  
ATOM   4685  CA  GLY C 424      21.100 -31.883  -4.009  1.00 97.05           C  
ATOM   4686  C   GLY C 424      19.883 -32.711  -3.644  1.00 97.05           C  
ATOM   4687  O   GLY C 424      19.863 -33.369  -2.601  1.00 97.05           O  
ATOM   4688  N   HIS C 425      18.944 -32.770  -4.498  1.00 98.34           N  
ATOM   4689  CA  HIS C 425      17.734 -33.548  -4.255  1.00 98.34           C  
ATOM   4690  C   HIS C 425      17.908 -34.993  -4.709  1.00 98.34           C  
ATOM   4691  CB  HIS C 425      16.538 -32.914  -4.968  1.00 98.34           C  
ATOM   4692  O   HIS C 425      18.750 -35.283  -5.563  1.00 98.34           O  
ATOM   4693  CG  HIS C 425      16.006 -31.697  -4.280  1.00 98.34           C  
ATOM   4694  CD2 HIS C 425      16.043 -30.390  -4.632  1.00 98.34           C  
ATOM   4695  ND1 HIS C 425      15.345 -31.753  -3.073  1.00 98.34           N  
ATOM   4696  CE1 HIS C 425      14.995 -30.530  -2.712  1.00 98.34           C  
ATOM   4697  NE2 HIS C 425      15.407 -29.684  -3.640  1.00 98.34           N  
ATOM   4698  N   ARG C 426      17.145 -35.851  -4.141  1.00 97.98           N  
ATOM   4699  CA  ARG C 426      17.258 -37.276  -4.436  1.00 97.98           C  
ATOM   4700  C   ARG C 426      16.080 -37.756  -5.277  1.00 97.98           C  
ATOM   4701  CB  ARG C 426      17.344 -38.088  -3.142  1.00 97.98           C  
ATOM   4702  O   ARG C 426      15.952 -38.950  -5.552  1.00 97.98           O  
ATOM   4703  CG  ARG C 426      18.575 -37.784  -2.304  1.00 97.98           C  
ATOM   4704  CD  ARG C 426      18.638 -38.655  -1.057  1.00 97.98           C  
ATOM   4705  NE  ARG C 426      19.779 -38.308  -0.215  1.00 97.98           N  
ATOM   4706  NH1 ARG C 426      19.509 -40.083   1.239  1.00 97.98           N  
ATOM   4707  NH2 ARG C 426      21.220 -38.590   1.552  1.00 97.98           N  
ATOM   4708  CZ  ARG C 426      20.167 -38.994   0.857  1.00 97.98           C  
ATOM   4709  N   ALA C 427      15.175 -36.975  -5.535  1.00 98.40           N  
ATOM   4710  CA  ALA C 427      14.007 -37.241  -6.371  1.00 98.40           C  
ATOM   4711  C   ALA C 427      13.675 -36.037  -7.249  1.00 98.40           C  
ATOM   4712  CB  ALA C 427      12.806 -37.611  -5.506  1.00 98.40           C  
ATOM   4713  O   ALA C 427      14.418 -35.052  -7.269  1.00 98.40           O  
ATOM   4714  N   ALA C 428      12.610 -36.172  -8.074  1.00 98.63           N  
ATOM   4715  CA  ALA C 428      12.207 -35.105  -8.986  1.00 98.63           C  
ATOM   4716  C   ALA C 428      12.012 -33.788  -8.239  1.00 98.63           C  
ATOM   4717  CB  ALA C 428      10.926 -35.490  -9.722  1.00 98.63           C  
ATOM   4718  O   ALA C 428      11.427 -33.764  -7.153  1.00 98.63           O  
ATOM   4719  N   VAL C 429      12.580 -32.711  -8.799  1.00 98.86           N  
ATOM   4720  CA  VAL C 429      12.328 -31.376  -8.266  1.00 98.86           C  
ATOM   4721  C   VAL C 429      11.065 -30.796  -8.901  1.00 98.86           C  
ATOM   4722  CB  VAL C 429      13.527 -30.432  -8.508  1.00 98.86           C  
ATOM   4723  O   VAL C 429      11.054 -30.469 -10.090  1.00 98.86           O  
ATOM   4724  CG1 VAL C 429      13.286 -29.074  -7.852  1.00 98.86           C  
ATOM   4725  CG2 VAL C 429      14.815 -31.062  -7.982  1.00 98.86           C  
ATOM   4726  N   ASN C 430      10.060 -30.564  -8.121  1.00 98.75           N  
ATOM   4727  CA  ASN C 430       8.720 -30.281  -8.624  1.00 98.75           C  
ATOM   4728  C   ASN C 430       8.489 -28.781  -8.789  1.00 98.75           C  
ATOM   4729  CB  ASN C 430       7.661 -30.883  -7.699  1.00 98.75           C  
ATOM   4730  O   ASN C 430       7.690 -28.361  -9.628  1.00 98.75           O  
ATOM   4731  CG  ASN C 430       7.695 -32.398  -7.679  1.00 98.75           C  
ATOM   4732  ND2 ASN C 430       7.540 -32.980  -6.495  1.00 98.75           N  
ATOM   4733  OD1 ASN C 430       7.861 -33.041  -8.719  1.00 98.75           O  
ATOM   4734  N   VAL C 431       9.190 -27.973  -7.919  1.00 98.81           N  
ATOM   4735  CA  VAL C 431       8.897 -26.544  -7.963  1.00 98.81           C  
ATOM   4736  C   VAL C 431      10.123 -25.750  -7.519  1.00 98.81           C  
ATOM   4737  CB  VAL C 431       7.682 -26.187  -7.078  1.00 98.81           C  
ATOM   4738  O   VAL C 431      10.907 -26.218  -6.690  1.00 98.81           O  
ATOM   4739  CG1 VAL C 431       7.983 -26.471  -5.607  1.00 98.81           C  
ATOM   4740  CG2 VAL C 431       7.291 -24.723  -7.273  1.00 98.81           C  
ATOM   4741  N   VAL C 432      10.264 -24.544  -8.117  1.00 98.80           N  
ATOM   4742  CA  VAL C 432      11.325 -23.622  -7.725  1.00 98.80           C  
ATOM   4743  C   VAL C 432      10.769 -22.203  -7.629  1.00 98.80           C  
ATOM   4744  CB  VAL C 432      12.509 -23.665  -8.717  1.00 98.80           C  
ATOM   4745  O   VAL C 432       9.809 -21.858  -8.322  1.00 98.80           O  
ATOM   4746  CG1 VAL C 432      13.194 -25.030  -8.682  1.00 98.80           C  
ATOM   4747  CG2 VAL C 432      12.031 -23.339 -10.131  1.00 98.80           C  
ATOM   4748  N   ASP C 433      11.230 -21.437  -6.740  1.00 98.58           N  
ATOM   4749  CA  ASP C 433      10.978 -20.007  -6.587  1.00 98.58           C  
ATOM   4750  C   ASP C 433      12.219 -19.283  -6.071  1.00 98.58           C  
ATOM   4751  CB  ASP C 433       9.798 -19.769  -5.642  1.00 98.58           C  
ATOM   4752  O   ASP C 433      13.150 -19.916  -5.569  1.00 98.58           O  
ATOM   4753  CG  ASP C 433       9.042 -18.488  -5.950  1.00 98.58           C  
ATOM   4754  OD1 ASP C 433       9.497 -17.702  -6.809  1.00 98.58           O  
ATOM   4755  OD2 ASP C 433       7.982 -18.262  -5.326  1.00 98.58           O  
ATOM   4756  N   PHE C 434      12.291 -17.985  -6.418  1.00 98.19           N  
ATOM   4757  CA  PHE C 434      13.504 -17.324  -5.952  1.00 98.19           C  
ATOM   4758  C   PHE C 434      13.299 -15.816  -5.861  1.00 98.19           C  
ATOM   4759  CB  PHE C 434      14.680 -17.638  -6.882  1.00 98.19           C  
ATOM   4760  O   PHE C 434      12.332 -15.282  -6.409  1.00 98.19           O  
ATOM   4761  CG  PHE C 434      14.595 -16.955  -8.220  1.00 98.19           C  
ATOM   4762  CD1 PHE C 434      13.878 -17.528  -9.264  1.00 98.19           C  
ATOM   4763  CD2 PHE C 434      15.231 -15.739  -8.435  1.00 98.19           C  
ATOM   4764  CE1 PHE C 434      13.797 -16.899 -10.504  1.00 98.19           C  
ATOM   4765  CE2 PHE C 434      15.154 -15.104  -9.671  1.00 98.19           C  
ATOM   4766  CZ  PHE C 434      14.438 -15.686 -10.705  1.00 98.19           C  
ATOM   4767  N   ASP C 435      14.038 -15.164  -5.136  1.00 97.35           N  
ATOM   4768  CA  ASP C 435      14.222 -13.716  -5.109  1.00 97.35           C  
ATOM   4769  C   ASP C 435      15.705 -13.351  -5.096  1.00 97.35           C  
ATOM   4770  CB  ASP C 435      13.520 -13.109  -3.892  1.00 97.35           C  
ATOM   4771  O   ASP C 435      16.548 -14.142  -5.524  1.00 97.35           O  
ATOM   4772  CG  ASP C 435      14.140 -13.540  -2.574  1.00 97.35           C  
ATOM   4773  OD1 ASP C 435      15.225 -14.160  -2.584  1.00 97.35           O  
ATOM   4774  OD2 ASP C 435      13.536 -13.259  -1.516  1.00 97.35           O  
ATOM   4775  N   ASP C 436      16.047 -12.139  -4.626  1.00 96.00           N  
ATOM   4776  CA  ASP C 436      17.429 -11.675  -4.710  1.00 96.00           C  
ATOM   4777  C   ASP C 436      18.312 -12.391  -3.691  1.00 96.00           C  
ATOM   4778  CB  ASP C 436      17.500 -10.161  -4.497  1.00 96.00           C  
ATOM   4779  O   ASP C 436      19.535 -12.425  -3.838  1.00 96.00           O  
ATOM   4780  CG  ASP C 436      16.793  -9.375  -5.586  1.00 96.00           C  
ATOM   4781  OD1 ASP C 436      16.738  -9.847  -6.742  1.00 96.00           O  
ATOM   4782  OD2 ASP C 436      16.289  -8.271  -5.287  1.00 96.00           O  
ATOM   4783  N   LYS C 437      17.664 -13.080  -2.747  1.00 97.14           N  
ATOM   4784  CA  LYS C 437      18.440 -13.659  -1.654  1.00 97.14           C  
ATOM   4785  C   LYS C 437      18.544 -15.174  -1.796  1.00 97.14           C  
ATOM   4786  CB  LYS C 437      17.817 -13.300  -0.304  1.00 97.14           C  
ATOM   4787  O   LYS C 437      19.642 -15.734  -1.750  1.00 97.14           O  
ATOM   4788  CG  LYS C 437      18.698 -13.631   0.892  1.00 97.14           C  
ATOM   4789  CD  LYS C 437      18.099 -13.103   2.190  1.00 97.14           C  
ATOM   4790  CE  LYS C 437      18.971 -13.450   3.389  1.00 97.14           C  
ATOM   4791  NZ  LYS C 437      18.390 -12.931   4.664  1.00 97.14           N  
ATOM   4792  N   TYR C 438      17.380 -15.867  -2.081  1.00 98.52           N  
ATOM   4793  CA  TYR C 438      17.412 -17.325  -2.046  1.00 98.52           C  
ATOM   4794  C   TYR C 438      16.715 -17.916  -3.265  1.00 98.52           C  
ATOM   4795  CB  TYR C 438      16.754 -17.847  -0.765  1.00 98.52           C  
ATOM   4796  O   TYR C 438      15.806 -17.300  -3.827  1.00 98.52           O  
ATOM   4797  CG  TYR C 438      17.473 -17.436   0.498  1.00 98.52           C  
ATOM   4798  CD1 TYR C 438      18.800 -17.798   0.717  1.00 98.52           C  
ATOM   4799  CD2 TYR C 438      16.826 -16.685   1.474  1.00 98.52           C  
ATOM   4800  CE1 TYR C 438      19.465 -17.423   1.879  1.00 98.52           C  
ATOM   4801  CE2 TYR C 438      17.482 -16.305   2.640  1.00 98.52           C  
ATOM   4802  OH  TYR C 438      19.453 -16.304   3.986  1.00 98.52           O  
ATOM   4803  CZ  TYR C 438      18.799 -16.678   2.833  1.00 98.52           C  
ATOM   4804  N   ILE C 439      17.180 -19.060  -3.672  1.00 98.71           N  
ATOM   4805  CA  ILE C 439      16.443 -19.998  -4.512  1.00 98.71           C  
ATOM   4806  C   ILE C 439      15.882 -21.129  -3.653  1.00 98.71           C  
ATOM   4807  CB  ILE C 439      17.335 -20.570  -5.637  1.00 98.71           C  
ATOM   4808  O   ILE C 439      16.623 -21.779  -2.911  1.00 98.71           O  
ATOM   4809  CG1 ILE C 439      17.896 -19.436  -6.502  1.00 98.71           C  
ATOM   4810  CG2 ILE C 439      16.551 -21.573  -6.489  1.00 98.71           C  
ATOM   4811  CD1 ILE C 439      19.018 -19.868  -7.437  1.00 98.71           C  
ATOM   4812  N   VAL C 440      14.618 -21.364  -3.775  1.00 98.87           N  
ATOM   4813  CA  VAL C 440      13.972 -22.390  -2.963  1.00 98.87           C  
ATOM   4814  C   VAL C 440      13.401 -23.481  -3.866  1.00 98.87           C  
ATOM   4815  CB  VAL C 440      12.856 -21.793  -2.077  1.00 98.87           C  
ATOM   4816  O   VAL C 440      12.665 -23.190  -4.812  1.00 98.87           O  
ATOM   4817  CG1 VAL C 440      12.312 -22.844  -1.111  1.00 98.87           C  
ATOM   4818  CG2 VAL C 440      13.375 -20.577  -1.312  1.00 98.87           C  
ATOM   4819  N   SER C 441      13.725 -24.703  -3.553  1.00 98.91           N  
ATOM   4820  CA  SER C 441      13.271 -25.814  -4.382  1.00 98.91           C  
ATOM   4821  C   SER C 441      12.637 -26.913  -3.536  1.00 98.91           C  
ATOM   4822  CB  SER C 441      14.434 -26.389  -5.191  1.00 98.91           C  
ATOM   4823  O   SER C 441      13.067 -27.160  -2.407  1.00 98.91           O  
ATOM   4824  OG  SER C 441      15.445 -26.890  -4.333  1.00 98.91           O  
ATOM   4825  N   ALA C 442      11.601 -27.534  -4.051  1.00 98.86           N  
ATOM   4826  CA  ALA C 442      10.915 -28.627  -3.367  1.00 98.86           C  
ATOM   4827  C   ALA C 442      10.887 -29.883  -4.233  1.00 98.86           C  
ATOM   4828  CB  ALA C 442       9.494 -28.212  -2.992  1.00 98.86           C  
ATOM   4829  O   ALA C 442      10.693 -29.803  -5.448  1.00 98.86           O  
ATOM   4830  N   SER C 443      10.964 -30.999  -3.547  1.00 98.71           N  
ATOM   4831  CA  SER C 443      11.195 -32.241  -4.277  1.00 98.71           C  
ATOM   4832  C   SER C 443      10.297 -33.360  -3.762  1.00 98.71           C  
ATOM   4833  CB  SER C 443      12.661 -32.662  -4.168  1.00 98.71           C  
ATOM   4834  O   SER C 443       9.715 -33.248  -2.681  1.00 98.71           O  
ATOM   4835  OG  SER C 443      12.869 -33.924  -4.780  1.00 98.71           O  
ATOM   4836  N   GLY C 444      10.253 -34.358  -4.595  1.00 98.11           N  
ATOM   4837  CA  GLY C 444       9.563 -35.572  -4.190  1.00 98.11           C  
ATOM   4838  C   GLY C 444      10.271 -36.318  -3.075  1.00 98.11           C  
ATOM   4839  O   GLY C 444       9.720 -37.262  -2.505  1.00 98.11           O  
ATOM   4840  N   ASP C 445      11.429 -35.938  -2.719  1.00 98.28           N  
ATOM   4841  CA  ASP C 445      12.180 -36.569  -1.638  1.00 98.28           C  
ATOM   4842  C   ASP C 445      11.757 -36.014  -0.280  1.00 98.28           C  
ATOM   4843  CB  ASP C 445      13.683 -36.370  -1.842  1.00 98.28           C  
ATOM   4844  O   ASP C 445      12.461 -36.193   0.716  1.00 98.28           O  
ATOM   4845  CG  ASP C 445      14.109 -34.916  -1.736  1.00 98.28           C  
ATOM   4846  OD1 ASP C 445      13.286 -34.067  -1.330  1.00 98.28           O  
ATOM   4847  OD2 ASP C 445      15.278 -34.616  -2.063  1.00 98.28           O  
ATOM   4848  N   ARG C 446      10.750 -35.179  -0.315  1.00 98.09           N  
ATOM   4849  CA  ARG C 446      10.067 -34.678   0.873  1.00 98.09           C  
ATOM   4850  C   ARG C 446      10.800 -33.477   1.460  1.00 98.09           C  
ATOM   4851  CB  ARG C 446       9.940 -35.780   1.927  1.00 98.09           C  
ATOM   4852  O   ARG C 446      10.523 -33.064   2.588  1.00 98.09           O  
ATOM   4853  CG  ARG C 446       9.188 -37.011   1.443  1.00 98.09           C  
ATOM   4854  CD  ARG C 446       9.206 -38.126   2.479  1.00 98.09           C  
ATOM   4855  NE  ARG C 446      10.448 -38.893   2.424  1.00 98.09           N  
ATOM   4856  NH1 ARG C 446       9.818 -40.420   4.039  1.00 98.09           N  
ATOM   4857  NH2 ARG C 446      11.872 -40.587   3.036  1.00 98.09           N  
ATOM   4858  CZ  ARG C 446      10.710 -39.965   3.167  1.00 98.09           C  
ATOM   4859  N   THR C 447      11.741 -32.934   0.761  1.00 98.32           N  
ATOM   4860  CA  THR C 447      12.535 -31.855   1.340  1.00 98.32           C  
ATOM   4861  C   THR C 447      12.405 -30.582   0.508  1.00 98.32           C  
ATOM   4862  CB  THR C 447      14.019 -32.251   1.450  1.00 98.32           C  
ATOM   4863  O   THR C 447      12.115 -30.643  -0.688  1.00 98.32           O  
ATOM   4864  CG2 THR C 447      14.189 -33.523   2.274  1.00 98.32           C  
ATOM   4865  OG1 THR C 447      14.547 -32.471   0.137  1.00 98.32           O  
ATOM   4866  N   ILE C 448      12.562 -29.475   1.240  1.00 98.84           N  
ATOM   4867  CA  ILE C 448      12.768 -28.173   0.615  1.00 98.84           C  
ATOM   4868  C   ILE C 448      14.213 -27.724   0.823  1.00 98.84           C  
ATOM   4869  CB  ILE C 448      11.792 -27.115   1.177  1.00 98.84           C  
ATOM   4870  O   ILE C 448      14.710 -27.714   1.951  1.00 98.84           O  
ATOM   4871  CG1 ILE C 448      10.342 -27.532   0.910  1.00 98.84           C  
ATOM   4872  CG2 ILE C 448      12.085 -25.737   0.577  1.00 98.84           C  
ATOM   4873  CD1 ILE C 448       9.311 -26.708   1.669  1.00 98.84           C  
ATOM   4874  N   LYS C 449      14.843 -27.392  -0.281  1.00 98.80           N  
ATOM   4875  CA  LYS C 449      16.221 -26.924  -0.163  1.00 98.80           C  
ATOM   4876  C   LYS C 449      16.331 -25.445  -0.521  1.00 98.80           C  
ATOM   4877  CB  LYS C 449      17.147 -27.750  -1.057  1.00 98.80           C  
ATOM   4878  O   LYS C 449      15.652 -24.969  -1.433  1.00 98.80           O  
ATOM   4879  CG  LYS C 449      17.348 -29.182  -0.585  1.00 98.80           C  
ATOM   4880  CD  LYS C 449      18.405 -29.901  -1.414  1.00 98.80           C  
ATOM   4881  CE  LYS C 449      18.557 -31.355  -0.988  1.00 98.80           C  
ATOM   4882  NZ  LYS C 449      19.187 -31.475   0.361  1.00 98.80           N  
ATOM   4883  N   VAL C 450      17.190 -24.754   0.218  1.00 98.75           N  
ATOM   4884  CA  VAL C 450      17.415 -23.324   0.040  1.00 98.75           C  
ATOM   4885  C   VAL C 450      18.841 -23.081  -0.449  1.00 98.75           C  
ATOM   4886  CB  VAL C 450      17.159 -22.541   1.348  1.00 98.75           C  
ATOM   4887  O   VAL C 450      19.795 -23.632   0.104  1.00 98.75           O  
ATOM   4888  CG1 VAL C 450      17.331 -21.040   1.122  1.00 98.75           C  
ATOM   4889  CG2 VAL C 450      15.763 -22.847   1.888  1.00 98.75           C  
ATOM   4890  N   TRP C 451      18.931 -22.297  -1.454  1.00 98.52           N  
ATOM   4891  CA  TRP C 451      20.216 -21.968  -2.061  1.00 98.52           C  
ATOM   4892  C   TRP C 451      20.425 -20.458  -2.107  1.00 98.52           C  
ATOM   4893  CB  TRP C 451      20.309 -22.552  -3.474  1.00 98.52           C  
ATOM   4894  O   TRP C 451      19.467 -19.697  -2.263  1.00 98.52           O  
ATOM   4895  CG  TRP C 451      19.730 -23.929  -3.603  1.00 98.52           C  
ATOM   4896  CD1 TRP C 451      18.406 -24.263  -3.666  1.00 98.52           C  
ATOM   4897  CD2 TRP C 451      20.459 -25.158  -3.680  1.00 98.52           C  
ATOM   4898  CE2 TRP C 451      19.511 -26.199  -3.789  1.00 98.52           C  
ATOM   4899  CE3 TRP C 451      21.823 -25.480  -3.668  1.00 98.52           C  
ATOM   4900  NE1 TRP C 451      18.268 -25.627  -3.778  1.00 98.52           N  
ATOM   4901  CH2 TRP C 451      21.225 -27.829  -3.872  1.00 98.52           C  
ATOM   4902  CZ2 TRP C 451      19.885 -27.542  -3.886  1.00 98.52           C  
ATOM   4903  CZ3 TRP C 451      22.192 -26.816  -3.765  1.00 98.52           C  
ATOM   4904  N   ASN C 452      21.643 -20.061  -1.989  1.00 98.42           N  
ATOM   4905  CA  ASN C 452      21.950 -18.649  -2.193  1.00 98.42           C  
ATOM   4906  C   ASN C 452      21.822 -18.254  -3.662  1.00 98.42           C  
ATOM   4907  CB  ASN C 452      23.354 -18.326  -1.677  1.00 98.42           C  
ATOM   4908  O   ASN C 452      22.409 -18.894  -4.535  1.00 98.42           O  
ATOM   4909  CG  ASN C 452      23.647 -16.838  -1.676  1.00 98.42           C  
ATOM   4910  ND2 ASN C 452      23.632 -16.232  -0.495  1.00 98.42           N  
ATOM   4911  OD1 ASN C 452      23.885 -16.239  -2.728  1.00 98.42           O  
ATOM   4912  N   THR C 453      21.121 -17.170  -3.899  1.00 97.51           N  
ATOM   4913  CA  THR C 453      20.818 -16.787  -5.274  1.00 97.51           C  
ATOM   4914  C   THR C 453      22.078 -16.316  -5.995  1.00 97.51           C  
ATOM   4915  CB  THR C 453      19.750 -15.679  -5.323  1.00 97.51           C  
ATOM   4916  O   THR C 453      22.327 -16.703  -7.138  1.00 97.51           O  
ATOM   4917  CG2 THR C 453      19.458 -15.260  -6.761  1.00 97.51           C  
ATOM   4918  OG1 THR C 453      18.542 -16.160  -4.722  1.00 97.51           O  
ATOM   4919  N   SER C 454      22.887 -15.567  -5.307  1.00 96.38           N  
ATOM   4920  CA  SER C 454      24.068 -14.977  -5.929  1.00 96.38           C  
ATOM   4921  C   SER C 454      25.169 -16.015  -6.119  1.00 96.38           C  
ATOM   4922  CB  SER C 454      24.593 -13.813  -5.087  1.00 96.38           C  
ATOM   4923  O   SER C 454      25.711 -16.158  -7.217  1.00 96.38           O  
ATOM   4924  OG  SER C 454      24.731 -14.197  -3.730  1.00 96.38           O  
ATOM   4925  N   THR C 455      25.388 -16.887  -5.173  1.00 97.32           N  
ATOM   4926  CA  THR C 455      26.508 -17.819  -5.217  1.00 97.32           C  
ATOM   4927  C   THR C 455      26.047 -19.198  -5.680  1.00 97.32           C  
ATOM   4928  CB  THR C 455      27.191 -17.938  -3.842  1.00 97.32           C  
ATOM   4929  O   THR C 455      26.864 -20.030  -6.080  1.00 97.32           O  
ATOM   4930  CG2 THR C 455      27.685 -16.580  -3.355  1.00 97.32           C  
ATOM   4931  OG1 THR C 455      26.253 -18.461  -2.893  1.00 97.32           O  
ATOM   4932  N   CYS C 456      24.815 -19.517  -5.530  1.00 97.62           N  
ATOM   4933  CA  CYS C 456      24.207 -20.792  -5.893  1.00 97.62           C  
ATOM   4934  C   CYS C 456      24.662 -21.901  -4.952  1.00 97.62           C  
ATOM   4935  CB  CYS C 456      24.555 -21.160  -7.335  1.00 97.62           C  
ATOM   4936  O   CYS C 456      24.619 -23.080  -5.309  1.00 97.62           O  
ATOM   4937  SG  CYS C 456      23.816 -20.062  -8.565  1.00 97.62           S
[truncated: 96,958 more chars]
