# Supplementary material for: AI-guided pipeline for protein–protein interaction drug discovery identifies a SARS-CoV-2 inhibitor
Source: Mol Syst Biol. 2024 Mar 11;20(4):428–57. doi: 10.1038/s44320-024-00019-8 (PMC10987651; doi:10.1038/s44320-024-00019-8)
Supplement: Supplementary file 12 — Source Data Fig. 2 [file 44320_2024_19_MOESM12_ESM.zip › Source Data Figure EV3-EV4/ColabFold/PSMD4_RAD23A_unrelaxed_rank_4_model_2.pdb]

MODEL     1                                                                     
ATOM      1  N   MET B   1      -1.462  21.755 -12.281  1.00 66.31           N  
ATOM      2  CA  MET B   1      -1.176  20.397 -11.826  1.00 66.31           C  
ATOM      3  C   MET B   1      -0.321  20.415 -10.563  1.00 66.31           C  
ATOM      4  CB  MET B   1      -0.470  19.600 -12.924  1.00 66.31           C  
ATOM      5  O   MET B   1       0.735  21.050 -10.532  1.00 66.31           O  
ATOM      6  CG  MET B   1      -1.417  18.811 -13.814  1.00 66.31           C  
ATOM      7  SD  MET B   1      -0.528  17.739 -15.009  1.00 66.31           S  
ATOM      8  CE  MET B   1      -1.904  17.255 -16.089  1.00 66.31           C  
ATOM      9  N   VAL B   2      -0.839  19.917  -9.481  1.00 83.42           N  
ATOM     10  CA  VAL B   2      -0.211  20.010  -8.167  1.00 83.42           C  
ATOM     11  C   VAL B   2       0.791  18.871  -7.992  1.00 83.42           C  
ATOM     12  CB  VAL B   2      -1.259  19.977  -7.033  1.00 83.42           C  
ATOM     13  O   VAL B   2       0.518  17.731  -8.375  1.00 83.42           O  
ATOM     14  CG1 VAL B   2      -0.578  20.039  -5.666  1.00 83.42           C  
ATOM     15  CG2 VAL B   2      -2.252  21.127  -7.191  1.00 83.42           C  
ATOM     16  N   LEU B   3       2.095  19.178  -7.716  1.00 92.57           N  
ATOM     17  CA  LEU B   3       3.107  18.190  -7.360  1.00 92.57           C  
ATOM     18  C   LEU B   3       2.806  17.569  -6.000  1.00 92.57           C  
ATOM     19  CB  LEU B   3       4.498  18.829  -7.345  1.00 92.57           C  
ATOM     20  O   LEU B   3       2.696  18.280  -4.999  1.00 92.57           O  
ATOM     21  CG  LEU B   3       5.016  19.358  -8.684  1.00 92.57           C  
ATOM     22  CD1 LEU B   3       6.285  20.176  -8.475  1.00 92.57           C  
ATOM     23  CD2 LEU B   3       5.269  18.207  -9.652  1.00 92.57           C  
ATOM     24  N   GLU B   4       2.716  16.206  -6.032  1.00 95.30           N  
ATOM     25  CA  GLU B   4       2.288  15.548  -4.801  1.00 95.30           C  
ATOM     26  C   GLU B   4       3.077  14.264  -4.558  1.00 95.30           C  
ATOM     27  CB  GLU B   4       0.789  15.242  -4.848  1.00 95.30           C  
ATOM     28  O   GLU B   4       3.370  13.523  -5.498  1.00 95.30           O  
ATOM     29  CG  GLU B   4       0.231  14.697  -3.542  1.00 95.30           C  
ATOM     30  CD  GLU B   4      -1.265  14.429  -3.593  1.00 95.30           C  
ATOM     31  OE1 GLU B   4      -1.666  13.286  -3.907  1.00 95.30           O  
ATOM     32  OE2 GLU B   4      -2.042  15.371  -3.318  1.00 95.30           O  
ATOM     33  N   SER B   5       3.523  14.093  -3.320  1.00 94.17           N  
ATOM     34  CA  SER B   5       4.018  12.812  -2.825  1.00 94.17           C  
ATOM     35  C   SER B   5       2.986  12.125  -1.938  1.00 94.17           C  
ATOM     36  CB  SER B   5       5.322  13.005  -2.049  1.00 94.17           C  
ATOM     37  O   SER B   5       2.551  12.690  -0.932  1.00 94.17           O  
ATOM     38  OG  SER B   5       6.351  13.476  -2.903  1.00 94.17           O  
ATOM     39  N   THR B   6       2.653  10.897  -2.353  1.00 97.73           N  
ATOM     40  CA  THR B   6       1.555  10.221  -1.671  1.00 97.73           C  
ATOM     41  C   THR B   6       2.016   8.886  -1.093  1.00 97.73           C  
ATOM     42  CB  THR B   6       0.366   9.988  -2.622  1.00 97.73           C  
ATOM     43  O   THR B   6       2.644   8.086  -1.789  1.00 97.73           O  
ATOM     44  CG2 THR B   6      -0.822   9.385  -1.881  1.00 97.73           C  
ATOM     45  OG1 THR B   6      -0.030  11.240  -3.198  1.00 97.73           O  
ATOM     46  N   MET B   7       1.715   8.682   0.194  1.00 96.95           N  
ATOM     47  CA  MET B   7       1.874   7.375   0.825  1.00 96.95           C  
ATOM     48  C   MET B   7       0.533   6.657   0.935  1.00 96.95           C  
ATOM     49  CB  MET B   7       2.506   7.519   2.210  1.00 96.95           C  
ATOM     50  O   MET B   7      -0.399   7.166   1.560  1.00 96.95           O  
ATOM     51  CG  MET B   7       3.067   6.220   2.766  1.00 96.95           C  
ATOM     52  SD  MET B   7       4.393   5.518   1.709  1.00 96.95           S  
ATOM     53  CE  MET B   7       5.719   6.715   2.022  1.00 96.95           C  
ATOM     54  N   VAL B   8       0.476   5.525   0.346  1.00 98.57           N  
ATOM     55  CA  VAL B   8      -0.729   4.707   0.439  1.00 98.57           C  
ATOM     56  C   VAL B   8      -0.561   3.663   1.541  1.00 98.57           C  
ATOM     57  CB  VAL B   8      -1.052   4.017  -0.905  1.00 98.57           C  
ATOM     58  O   VAL B   8       0.363   2.847   1.495  1.00 98.57           O  
ATOM     59  CG1 VAL B   8      -2.298   3.142  -0.777  1.00 98.57           C  
ATOM     60  CG2 VAL B   8      -1.238   5.058  -2.007  1.00 98.57           C  
ATOM     61  N   CYS B   9      -1.496   3.706   2.500  1.00 97.94           N  
ATOM     62  CA  CYS B   9      -1.482   2.774   3.621  1.00 97.94           C  
ATOM     63  C   CYS B   9      -2.571   1.719   3.468  1.00 97.94           C  
ATOM     64  CB  CYS B   9      -1.665   3.521   4.942  1.00 97.94           C  
ATOM     65  O   CYS B   9      -3.758   2.047   3.436  1.00 97.94           O  
ATOM     66  SG  CYS B   9      -0.462   4.842   5.204  1.00 97.94           S  
ATOM     67  N   VAL B  10      -2.100   0.460   3.499  1.00 98.44           N  
ATOM     68  CA  VAL B  10      -3.049  -0.616   3.231  1.00 98.44           C  
ATOM     69  C   VAL B  10      -3.252  -1.452   4.492  1.00 98.44           C  
ATOM     70  CB  VAL B  10      -2.574  -1.514   2.067  1.00 98.44           C  
ATOM     71  O   VAL B  10      -2.291  -1.770   5.196  1.00 98.44           O  
ATOM     72  CG1 VAL B  10      -2.594  -0.745   0.747  1.00 98.44           C  
ATOM     73  CG2 VAL B  10      -1.175  -2.059   2.350  1.00 98.44           C  
ATOM     74  N   ASP B  11      -4.504  -1.761   4.799  1.00 98.34           N  
ATOM     75  CA  ASP B  11      -4.846  -2.636   5.916  1.00 98.34           C  
ATOM     76  C   ASP B  11      -4.649  -4.104   5.544  1.00 98.34           C  
ATOM     77  CB  ASP B  11      -6.290  -2.396   6.363  1.00 98.34           C  
ATOM     78  O   ASP B  11      -5.336  -4.624   4.662  1.00 98.34           O  
ATOM     79  CG  ASP B  11      -6.651  -3.150   7.631  1.00 98.34           C  
ATOM     80  OD1 ASP B  11      -5.863  -4.014   8.072  1.00 98.34           O  
ATOM     81  OD2 ASP B  11      -7.735  -2.879   8.192  1.00 98.34           O  
ATOM     82  N   ASN B  12      -3.714  -4.694   6.154  1.00 97.66           N  
ATOM     83  CA  ASN B  12      -3.487  -6.114   5.909  1.00 97.66           C  
ATOM     84  C   ASN B  12      -3.772  -6.950   7.153  1.00 97.66           C  
ATOM     85  CB  ASN B  12      -2.056  -6.353   5.424  1.00 97.66           C  
ATOM     86  O   ASN B  12      -3.141  -7.987   7.367  1.00 97.66           O  
ATOM     87  CG  ASN B  12      -1.017  -5.973   6.461  1.00 97.66           C  
ATOM     88  ND2 ASN B  12       0.111  -6.673   6.454  1.00 97.66           N  
ATOM     89  OD1 ASN B  12      -1.227  -5.059   7.262  1.00 97.66           O  
ATOM     90  N   SER B  13      -4.663  -6.465   8.034  1.00 96.49           N  
ATOM     91  CA  SER B  13      -5.048  -7.189   9.241  1.00 96.49           C  
ATOM     92  C   SER B  13      -5.844  -8.445   8.903  1.00 96.49           C  
ATOM     93  CB  SER B  13      -5.867  -6.290  10.168  1.00 96.49           C  
ATOM     94  O   SER B  13      -6.195  -8.670   7.743  1.00 96.49           O  
ATOM     95  OG  SER B  13      -7.174  -6.097   9.656  1.00 96.49           O  
ATOM     96  N   GLU B  14      -6.139  -9.207   9.947  1.00 95.70           N  
ATOM     97  CA  GLU B  14      -6.889 -10.450   9.787  1.00 95.70           C  
ATOM     98  C   GLU B  14      -8.319 -10.176   9.329  1.00 95.70           C  
ATOM     99  CB  GLU B  14      -6.899 -11.244  11.096  1.00 95.70           C  
ATOM    100  O   GLU B  14      -8.943 -11.023   8.687  1.00 95.70           O  
ATOM    101  CG  GLU B  14      -5.553 -11.857  11.453  1.00 95.70           C  
ATOM    102  CD  GLU B  14      -5.125 -12.963  10.500  1.00 95.70           C  
ATOM    103  OE1 GLU B  14      -3.915 -13.070  10.200  1.00 95.70           O  
ATOM    104  OE2 GLU B  14      -6.008 -13.727  10.050  1.00 95.70           O  
ATOM    105  N   TYR B  15      -8.850  -9.058   9.588  1.00 95.22           N  
ATOM    106  CA  TYR B  15     -10.201  -8.680   9.190  1.00 95.22           C  
ATOM    107  C   TYR B  15     -10.323  -8.606   7.673  1.00 95.22           C  
ATOM    108  CB  TYR B  15     -10.588  -7.334   9.810  1.00 95.22           C  
ATOM    109  O   TYR B  15     -11.431  -8.632   7.131  1.00 95.22           O  
ATOM    110  CG  TYR B  15     -11.005  -7.430  11.258  1.00 95.22           C  
ATOM    111  CD1 TYR B  15     -12.350  -7.481  11.614  1.00 95.22           C  
ATOM    112  CD2 TYR B  15     -10.054  -7.468  12.273  1.00 95.22           C  
ATOM    113  CE1 TYR B  15     -12.739  -7.568  12.946  1.00 95.22           C  
ATOM    114  CE2 TYR B  15     -10.432  -7.554  13.609  1.00 95.22           C  
ATOM    115  OH  TYR B  15     -12.154  -7.690  15.256  1.00 95.22           O  
ATOM    116  CZ  TYR B  15     -11.774  -7.604  13.935  1.00 95.22           C  
ATOM    117  N   MET B  16      -9.201  -8.523   7.026  1.00 97.05           N  
ATOM    118  CA  MET B  16      -9.191  -8.312   5.581  1.00 97.05           C  
ATOM    119  C   MET B  16      -9.439  -9.620   4.838  1.00 97.05           C  
ATOM    120  CB  MET B  16      -7.861  -7.702   5.136  1.00 97.05           C  
ATOM    121  O   MET B  16      -9.565  -9.629   3.612  1.00 97.05           O  
ATOM    122  CG  MET B  16      -7.614  -6.305   5.683  1.00 97.05           C  
ATOM    123  SD  MET B  16      -8.947  -5.127   5.232  1.00 97.05           S  
ATOM    124  CE  MET B  16      -8.746  -5.091   3.429  1.00 97.05           C  
ATOM    125  N   ARG B  17      -9.607 -10.672   5.553  1.00 95.84           N  
ATOM    126  CA  ARG B  17      -9.956 -11.967   4.978  1.00 95.84           C  
ATOM    127  C   ARG B  17     -11.452 -12.054   4.691  1.00 95.84           C  
ATOM    128  CB  ARG B  17      -9.535 -13.103   5.913  1.00 95.84           C  
ATOM    129  O   ARG B  17     -11.893 -12.914   3.926  1.00 95.84           O  
ATOM    130  CG  ARG B  17      -8.030 -13.286   6.022  1.00 95.84           C  
ATOM    131  CD  ARG B  17      -7.666 -14.424   6.964  1.00 95.84           C  
ATOM    132  NE  ARG B  17      -6.223 -14.520   7.163  1.00 95.84           N  
ATOM    133  NH1 ARG B  17      -5.901 -16.146   5.553  1.00 95.84           N  
ATOM    134  NH2 ARG B  17      -4.119 -15.341   6.749  1.00 95.84           N  
ATOM    135  CZ  ARG B  17      -5.418 -15.335   6.488  1.00 95.84           C  
ATOM    136  N   ASN B  18     -12.222 -11.111   5.243  1.00 93.63           N  
ATOM    137  CA  ASN B  18     -13.676 -11.119   5.127  1.00 93.63           C  
ATOM    138  C   ASN B  18     -14.124 -10.941   3.679  1.00 93.63           C  
ATOM    139  CB  ASN B  18     -14.291 -10.032   6.011  1.00 93.63           C  
ATOM    140  O   ASN B  18     -13.500 -10.198   2.919  1.00 93.63           O  
ATOM    141  CG  ASN B  18     -14.273 -10.397   7.482  1.00 93.63           C  
ATOM    142  ND2 ASN B  18     -14.638  -9.445   8.333  1.00 93.63           N  
ATOM    143  OD1 ASN B  18     -13.932 -11.523   7.851  1.00 93.63           O  
ATOM    144  N   GLY B  19     -15.166 -11.536   3.254  1.00 89.75           N  
ATOM    145  CA  GLY B  19     -15.653 -11.550   1.883  1.00 89.75           C  
ATOM    146  C   GLY B  19     -16.798 -10.583   1.647  1.00 89.75           C  
ATOM    147  O   GLY B  19     -17.519 -10.697   0.654  1.00 89.75           O  
ATOM    148  N   ASP B  20     -17.065  -9.647   2.560  1.00 86.73           N  
ATOM    149  CA  ASP B  20     -18.128  -8.668   2.357  1.00 86.73           C  
ATOM    150  C   ASP B  20     -17.808  -7.747   1.181  1.00 86.73           C  
ATOM    151  CB  ASP B  20     -18.349  -7.844   3.626  1.00 86.73           C  
ATOM    152  O   ASP B  20     -18.708  -7.130   0.607  1.00 86.73           O  
ATOM    153  CG  ASP B  20     -17.064  -7.260   4.186  1.00 86.73           C  
ATOM    154  OD1 ASP B  20     -15.981  -7.841   3.960  1.00 86.73           O  
ATOM    155  OD2 ASP B  20     -17.135  -6.210   4.861  1.00 86.73           O  
ATOM    156  N   PHE B  21     -16.616  -7.629   0.835  1.00 90.48           N  
ATOM    157  CA  PHE B  21     -16.129  -7.105  -0.436  1.00 90.48           C  
ATOM    158  C   PHE B  21     -15.501  -8.212  -1.273  1.00 90.48           C  
ATOM    159  CB  PHE B  21     -15.113  -5.982  -0.202  1.00 90.48           C  
ATOM    160  O   PHE B  21     -14.649  -8.959  -0.785  1.00 90.48           O  
ATOM    161  CG  PHE B  21     -15.710  -4.739   0.401  1.00 90.48           C  
ATOM    162  CD1 PHE B  21     -16.167  -3.707  -0.410  1.00 90.48           C  
ATOM    163  CD2 PHE B  21     -15.815  -4.602   1.779  1.00 90.48           C  
ATOM    164  CE1 PHE B  21     -16.720  -2.555   0.145  1.00 90.48           C  
ATOM    165  CE2 PHE B  21     -16.366  -3.454   2.341  1.00 90.48           C  
ATOM    166  CZ  PHE B  21     -16.817  -2.432   1.522  1.00 90.48           C  
ATOM    167  N   LEU B  22     -15.963  -8.295  -2.437  1.00 87.69           N  
ATOM    168  CA  LEU B  22     -15.616  -9.464  -3.237  1.00 87.69           C  
ATOM    169  C   LEU B  22     -14.283  -9.259  -3.950  1.00 87.69           C  
ATOM    170  CB  LEU B  22     -16.715  -9.759  -4.261  1.00 87.69           C  
ATOM    171  O   LEU B  22     -14.039  -8.196  -4.526  1.00 87.69           O  
ATOM    172  CG  LEU B  22     -18.091 -10.115  -3.695  1.00 87.69           C  
ATOM    173  CD1 LEU B  22     -19.117 -10.213  -4.819  1.00 87.69           C  
ATOM    174  CD2 LEU B  22     -18.024 -11.420  -2.909  1.00 87.69           C  
ATOM    175  N   PRO B  23     -13.445 -10.550  -4.118  1.00 89.26           N  
ATOM    176  CA  PRO B  23     -13.614 -11.822  -3.410  1.00 89.26           C  
ATOM    177  C   PRO B  23     -13.323 -11.708  -1.915  1.00 89.26           C  
ATOM    178  CB  PRO B  23     -12.601 -12.743  -4.095  1.00 89.26           C  
ATOM    179  O   PRO B  23     -13.917 -12.430  -1.111  1.00 89.26           O  
ATOM    180  CG  PRO B  23     -11.747 -11.831  -4.914  1.00 89.26           C  
ATOM    181  CD  PRO B  23     -12.431 -10.498  -5.013  1.00 89.26           C  
ATOM    182  N   THR B  24     -12.344 -10.886  -1.472  1.00 90.05           N  
ATOM    183  CA  THR B  24     -12.042 -10.559  -0.083  1.00 90.05           C  
ATOM    184  C   THR B  24     -11.791  -9.062   0.078  1.00 90.05           C  
ATOM    185  CB  THR B  24     -10.818 -11.344   0.423  1.00 90.05           C  
ATOM    186  O   THR B  24     -11.574  -8.354  -0.908  1.00 90.05           O  
ATOM    187  CG2 THR B  24     -11.003 -12.844   0.216  1.00 90.05           C  
ATOM    188  OG1 THR B  24      -9.653 -10.915  -0.293  1.00 90.05           O  
ATOM    189  N   ARG B  25     -11.904  -8.518   1.259  1.00 96.29           N  
ATOM    190  CA  ARG B  25     -11.591  -7.118   1.524  1.00 96.29           C  
ATOM    191  C   ARG B  25     -10.205  -6.758   1.000  1.00 96.29           C  
ATOM    192  CB  ARG B  25     -11.678  -6.822   3.023  1.00 96.29           C  
ATOM    193  O   ARG B  25     -10.011  -5.682   0.430  1.00 96.29           O  
ATOM    194  CG  ARG B  25     -13.092  -6.866   3.579  1.00 96.29           C  
ATOM    195  CD  ARG B  25     -13.128  -6.516   5.060  1.00 96.29           C  
ATOM    196  NE  ARG B  25     -14.457  -6.717   5.630  1.00 96.29           N  
ATOM    197  NH1 ARG B  25     -13.857  -6.102   7.774  1.00 96.29           N  
ATOM    198  NH2 ARG B  25     -16.014  -6.730   7.318  1.00 96.29           N  
ATOM    199  CZ  ARG B  25     -14.773  -6.516   6.906  1.00 96.29           C  
ATOM    200  N   LEU B  26      -9.272  -7.725   1.251  1.00 97.13           N  
ATOM    201  CA  LEU B  26      -7.890  -7.488   0.849  1.00 97.13           C  
ATOM    202  C   LEU B  26      -7.786  -7.316  -0.663  1.00 97.13           C  
ATOM    203  CB  LEU B  26      -6.993  -8.642   1.305  1.00 97.13           C  
ATOM    204  O   LEU B  26      -7.146  -6.377  -1.143  1.00 97.13           O  
ATOM    205  CG  LEU B  26      -5.497  -8.489   1.027  1.00 97.13           C  
ATOM    206  CD1 LEU B  26      -4.925  -7.322   1.826  1.00 97.13           C  
ATOM    207  CD2 LEU B  26      -4.757  -9.781   1.354  1.00 97.13           C  
ATOM    208  N   GLN B  27      -8.400  -8.177  -1.435  1.00 95.25           N  
ATOM    209  CA  GLN B  27      -8.336  -8.114  -2.891  1.00 95.25           C  
ATOM    210  C   GLN B  27      -9.081  -6.893  -3.422  1.00 95.25           C  
ATOM    211  CB  GLN B  27      -8.911  -9.390  -3.510  1.00 95.25           C  
ATOM    212  O   GLN B  27      -8.645  -6.265  -4.389  1.00 95.25           O  
ATOM    213  CG  GLN B  27      -7.967 -10.583  -3.447  1.00 95.25           C  
ATOM    214  CD  GLN B  27      -8.696 -11.912  -3.501  1.00 95.25           C  
ATOM    215  NE2 GLN B  27      -7.959 -12.982  -3.781  1.00 95.25           N  
ATOM    216  OE1 GLN B  27      -9.912 -11.977  -3.292  1.00 95.25           O  
ATOM    217  N   ALA B  28     -10.230  -6.601  -2.847  1.00 94.62           N  
ATOM    218  CA  ALA B  28     -10.961  -5.394  -3.224  1.00 94.62           C  
ATOM    219  C   ALA B  28     -10.120  -4.145  -2.982  1.00 94.62           C  
ATOM    220  CB  ALA B  28     -12.275  -5.305  -2.451  1.00 94.62           C  
ATOM    221  O   ALA B  28     -10.133  -3.213  -3.790  1.00 94.62           O  
ATOM    222  N   GLN B  29      -9.450  -4.067  -1.827  1.00 97.53           N  
ATOM    223  CA  GLN B  29      -8.536  -2.981  -1.491  1.00 97.53           C  
ATOM    224  C   GLN B  29      -7.407  -2.875  -2.512  1.00 97.53           C  
ATOM    225  CB  GLN B  29      -7.959  -3.179  -0.088  1.00 97.53           C  
ATOM    226  O   GLN B  29      -7.035  -1.774  -2.922  1.00 97.53           O  
ATOM    227  CG  GLN B  29      -6.946  -2.116   0.316  1.00 97.53           C  
ATOM    228  CD  GLN B  29      -6.420  -2.313   1.725  1.00 97.53           C  
ATOM    229  NE2 GLN B  29      -5.190  -2.803   1.836  1.00 97.53           N  
ATOM    230  OE1 GLN B  29      -7.113  -2.025   2.707  1.00 97.53           O  
ATOM    231  N   GLN B  30      -6.801  -4.024  -2.905  1.00 96.69           N  
ATOM    232  CA  GLN B  30      -5.730  -4.048  -3.896  1.00 96.69           C  
ATOM    233  C   GLN B  30      -6.177  -3.405  -5.205  1.00 96.69           C  
ATOM    234  CB  GLN B  30      -5.263  -5.483  -4.147  1.00 96.69           C  
ATOM    235  O   GLN B  30      -5.443  -2.609  -5.794  1.00 96.69           O  
ATOM    236  CG  GLN B  30      -4.466  -6.081  -2.996  1.00 96.69           C  
ATOM    237  CD  GLN B  30      -4.168  -7.556  -3.192  1.00 96.69           C  
ATOM    238  NE2 GLN B  30      -3.245  -8.085  -2.396  1.00 96.69           N  
ATOM    239  OE1 GLN B  30      -4.764  -8.214  -4.051  1.00 96.69           O  
ATOM    240  N   ASP B  31      -7.372  -3.749  -5.656  1.00 95.67           N  
ATOM    241  CA  ASP B  31      -7.928  -3.151  -6.866  1.00 95.67           C  
ATOM    242  C   ASP B  31      -8.091  -1.641  -6.709  1.00 95.67           C  
ATOM    243  CB  ASP B  31      -9.274  -3.792  -7.211  1.00 95.67           C  
ATOM    244  O   ASP B  31      -7.757  -0.878  -7.617  1.00 95.67           O  
ATOM    245  CG  ASP B  31      -9.143  -5.229  -7.685  1.00 95.67           C  
ATOM    246  OD1 ASP B  31      -8.034  -5.639  -8.091  1.00 95.67           O  
ATOM    247  OD2 ASP B  31     -10.158  -5.957  -7.655  1.00 95.67           O  
ATOM    248  N   ALA B  32      -8.576  -1.240  -5.594  1.00 97.14           N  
ATOM    249  CA  ALA B  32      -8.780   0.179  -5.311  1.00 97.14           C  
ATOM    250  C   ALA B  32      -7.450   0.926  -5.270  1.00 97.14           C  
ATOM    251  CB  ALA B  32      -9.528   0.357  -3.993  1.00 97.14           C  
ATOM    252  O   ALA B  32      -7.339   2.039  -5.790  1.00 97.14           O  
ATOM    253  N   VAL B  33      -6.449   0.361  -4.602  1.00 97.77           N  
ATOM    254  CA  VAL B  33      -5.124   0.967  -4.517  1.00 97.77           C  
ATOM    255  C   VAL B  33      -4.548   1.150  -5.919  1.00 97.77           C  
ATOM    256  CB  VAL B  33      -4.166   0.117  -3.653  1.00 97.77           C  
ATOM    257  O   VAL B  33      -3.911   2.165  -6.208  1.00 97.77           O  
ATOM    258  CG1 VAL B  33      -2.737   0.647  -3.751  1.00 97.77           C  
ATOM    259  CG2 VAL B  33      -4.634   0.098  -2.199  1.00 97.77           C  
ATOM    260  N   ASN B  34      -4.743   0.182  -6.742  1.00 96.20           N  
ATOM    261  CA  ASN B  34      -4.299   0.270  -8.129  1.00 96.20           C  
ATOM    262  C   ASN B  34      -4.881   1.496  -8.827  1.00 96.20           C  
ATOM    263  CB  ASN B  34      -4.671  -1.002  -8.893  1.00 96.20           C  
ATOM    264  O   ASN B  34      -4.158   2.237  -9.496  1.00 96.20           O  
ATOM    265  CG  ASN B  34      -4.111  -1.022 -10.302  1.00 96.20           C  
ATOM    266  ND2 ASN B  34      -4.719  -1.821 -11.171  1.00 96.20           N  
ATOM    267  OD1 ASN B  34      -3.140  -0.325 -10.607  1.00 96.20           O  
ATOM    268  N   ILE B  35      -6.086   1.776  -8.622  1.00 95.82           N  
ATOM    269  CA  ILE B  35      -6.767   2.917  -9.223  1.00 95.82           C  
ATOM    270  C   ILE B  35      -6.194   4.216  -8.660  1.00 95.82           C  
ATOM    271  CB  ILE B  35      -8.292   2.856  -8.983  1.00 95.82           C  
ATOM    272  O   ILE B  35      -5.946   5.166  -9.406  1.00 95.82           O  
ATOM    273  CG1 ILE B  35      -8.898   1.648  -9.707  1.00 95.82           C  
ATOM    274  CG2 ILE B  35      -8.962   4.157  -9.433  1.00 95.82           C  
ATOM    275  CD1 ILE B  35     -10.375   1.426  -9.410  1.00 95.82           C  
ATOM    276  N   VAL B  36      -5.990   4.236  -7.401  1.00 96.90           N  
ATOM    277  CA  VAL B  36      -5.446   5.414  -6.734  1.00 96.90           C  
ATOM    278  C   VAL B  36      -4.052   5.719  -7.277  1.00 96.90           C  
ATOM    279  CB  VAL B  36      -5.392   5.225  -5.201  1.00 96.90           C  
ATOM    280  O   VAL B  36      -3.745   6.866  -7.608  1.00 96.90           O  
ATOM    281  CG1 VAL B  36      -4.549   6.320  -4.551  1.00 96.90           C  
ATOM    282  CG2 VAL B  36      -6.803   5.213  -4.615  1.00 96.90           C  
ATOM    283  N   CYS B  37      -3.216   4.697  -7.341  1.00 95.61           N  
ATOM    284  CA  CYS B  37      -1.841   4.874  -7.795  1.00 95.61           C  
ATOM    285  C   CYS B  37      -1.803   5.412  -9.220  1.00 95.61           C  
ATOM    286  CB  CYS B  37      -1.077   3.553  -7.717  1.00 95.61           C  
ATOM    287  O   CYS B  37      -1.041   6.332  -9.521  1.00 95.61           O  
ATOM    288  SG  CYS B  37      -0.785   2.979  -6.030  1.00 95.61           S  
ATOM    289  N   HIS B  38      -2.653   4.932 -10.035  1.00 94.67           N  
ATOM    290  CA  HIS B  38      -2.708   5.387 -11.419  1.00 94.67           C  
ATOM    291  C   HIS B  38      -3.231   6.817 -11.509  1.00 94.67           C  
ATOM    292  CB  HIS B  38      -3.586   4.454 -12.255  1.00 94.67           C  
ATOM    293  O   HIS B  38      -2.709   7.626 -12.279  1.00 94.67           O  
ATOM    294  CG  HIS B  38      -2.877   3.223 -12.723  1.00 94.67           C  
ATOM    295  CD2 HIS B  38      -3.088   1.915 -12.444  1.00 94.67           C  
ATOM    296  ND1 HIS B  38      -1.804   3.265 -13.587  1.00 94.67           N  
ATOM    297  CE1 HIS B  38      -1.385   2.033 -13.820  1.00 94.67           C  
ATOM    298  NE2 HIS B  38      -2.147   1.195 -13.139  1.00 94.67           N  
ATOM    299  N   SER B  39      -4.209   7.052 -10.729  1.00 93.38           N  
ATOM    300  CA  SER B  39      -4.801   8.385 -10.738  1.00 93.38           C  
ATOM    301  C   SER B  39      -3.789   9.443 -10.312  1.00 93.38           C  
ATOM    302  CB  SER B  39      -6.022   8.436  -9.818  1.00 93.38           C  
ATOM    303  O   SER B  39      -3.683  10.498 -10.941  1.00 93.38           O  
ATOM    304  OG  SER B  39      -6.558   9.747  -9.765  1.00 93.38           O  
ATOM    305  N   LYS B  40      -3.004   9.118  -9.291  1.00 93.89           N  
ATOM    306  CA  LYS B  40      -2.040  10.079  -8.762  1.00 93.89           C  
ATOM    307  C   LYS B  40      -0.880  10.284  -9.732  1.00 93.89           C  
ATOM    308  CB  LYS B  40      -1.512   9.616  -7.403  1.00 93.89           C  
ATOM    309  O   LYS B  40      -0.431  11.413  -9.941  1.00 93.89           O  
ATOM    310  CG  LYS B  40      -2.545   9.667  -6.287  1.00 93.89           C  
ATOM    311  CD  LYS B  40      -3.044  11.087  -6.052  1.00 93.89           C  
ATOM    312  CE  LYS B  40      -4.102  11.135  -4.958  1.00 93.89           C  
ATOM    313  NZ  LYS B  40      -4.632  12.517  -4.759  1.00 93.89           N  
ATOM    314  N   THR B  41      -0.402   9.235 -10.284  1.00 91.78           N  
ATOM    315  CA  THR B  41       0.752   9.318 -11.173  1.00 91.78           C  
ATOM    316  C   THR B  41       0.351   9.896 -12.527  1.00 91.78           C  
ATOM    317  CB  THR B  41       1.403   7.937 -11.373  1.00 91.78           C  
ATOM    318  O   THR B  41       1.155  10.554 -13.190  1.00 91.78           O  
ATOM    319  CG2 THR B  41       2.047   7.440 -10.083  1.00 91.78           C  
ATOM    320  OG1 THR B  41       0.402   6.999 -11.786  1.00 91.78           O  
ATOM    321  N   ARG B  42      -0.903   9.790 -12.931  1.00 90.71           N  
ATOM    322  CA  ARG B  42      -1.403  10.342 -14.186  1.00 90.71           C  
ATOM    323  C   ARG B  42      -1.660  11.840 -14.062  1.00 90.71           C  
ATOM    324  CB  ARG B  42      -2.685   9.625 -14.616  1.00 90.71           C  
ATOM    325  O   ARG B  42      -1.580  12.573 -15.050  1.00 90.71           O  
ATOM    326  CG  ARG B  42      -3.086   9.893 -16.058  1.00 90.71           C  
ATOM    327  CD  ARG B  42      -4.341   9.123 -16.446  1.00 90.71           C  
ATOM    328  NE  ARG B  42      -4.820   9.506 -17.772  1.00 90.71           N  
ATOM    329  NH1 ARG B  42      -6.653   8.101 -17.743  1.00 90.71           N  
ATOM    330  NH2 ARG B  42      -6.251   9.431 -19.566  1.00 90.71           N  
ATOM    331  CZ  ARG B  42      -5.907   9.012 -18.357  1.00 90.71           C  
ATOM    332  N   SER B  43      -2.022  12.262 -12.843  1.00 87.66           N  
ATOM    333  CA  SER B  43      -2.275  13.681 -12.612  1.00 87.66           C  
ATOM    334  C   SER B  43      -1.027  14.516 -12.878  1.00 87.66           C  
ATOM    335  CB  SER B  43      -2.759  13.913 -11.180  1.00 87.66           C  
ATOM    336  O   SER B  43      -1.122  15.651 -13.348  1.00 87.66           O  
ATOM    337  OG  SER B  43      -4.012  13.287 -10.965  1.00 87.66           O  
ATOM    338  N   ASN B  44       0.143  14.034 -12.645  1.00 90.04           N  
ATOM    339  CA  ASN B  44       1.448  14.641 -12.884  1.00 90.04           C  
ATOM    340  C   ASN B  44       2.560  13.596 -12.892  1.00 90.04           C  
ATOM    341  CB  ASN B  44       1.739  15.719 -11.837  1.00 90.04           C  
ATOM    342  O   ASN B  44       2.713  12.840 -11.931  1.00 90.04           O  
ATOM    343  CG  ASN B  44       2.909  16.604 -12.220  1.00 90.04           C  
ATOM    344  ND2 ASN B  44       2.750  17.909 -12.035  1.00 90.04           N  
ATOM    345  OD1 ASN B  44       3.946  16.119 -12.679  1.00 90.04           O  
ATOM    346  N   PRO B  45       3.220  13.553 -13.946  1.00 88.94           N  
ATOM    347  CA  PRO B  45       4.270  12.542 -14.095  1.00 88.94           C  
ATOM    348  C   PRO B  45       5.340  12.639 -13.010  1.00 88.94           C  
ATOM    349  CB  PRO B  45       4.860  12.848 -15.473  1.00 88.94           C  
ATOM    350  O   PRO B  45       6.082  11.680 -12.782  1.00 88.94           O  
ATOM    351  CG  PRO B  45       4.454  14.258 -15.758  1.00 88.94           C  
ATOM    352  CD  PRO B  45       3.176  14.544 -15.025  1.00 88.94           C  
ATOM    353  N   GLU B  46       5.443  13.762 -12.312  1.00 90.39           N  
ATOM    354  CA  GLU B  46       6.428  13.937 -11.249  1.00 90.39           C  
ATOM    355  C   GLU B  46       5.872  13.484  -9.902  1.00 90.39           C  
ATOM    356  CB  GLU B  46       6.877  15.398 -11.167  1.00 90.39           C  
ATOM    357  O   GLU B  46       6.602  13.430  -8.910  1.00 90.39           O  
ATOM    358  CG  GLU B  46       7.665  15.868 -12.381  1.00 90.39           C  
ATOM    359  CD  GLU B  46       8.295  17.239 -12.195  1.00 90.39           C  
ATOM    360  OE1 GLU B  46       9.276  17.559 -12.904  1.00 90.39           O  
ATOM    361  OE2 GLU B  46       7.803  18.000 -11.331  1.00 90.39           O  
ATOM    362  N   ASN B  47       4.629  13.156  -9.946  1.00 93.93           N  
ATOM    363  CA  ASN B  47       4.047  12.633  -8.714  1.00 93.93           C  
ATOM    364  C   ASN B  47       4.603  11.253  -8.375  1.00 93.93           C  
ATOM    365  CB  ASN B  47       2.522  12.580  -8.821  1.00 93.93           C  
ATOM    366  O   ASN B  47       4.871  10.449  -9.270  1.00 93.93           O  
ATOM    367  CG  ASN B  47       1.883  13.953  -8.753  1.00 93.93           C  
ATOM    368  ND2 ASN B  47       0.566  14.003  -8.912  1.00 93.93           N  
ATOM    369  OD1 ASN B  47       2.568  14.961  -8.560  1.00 93.93           O  
ATOM    370  N   ASN B  48       4.774  11.020  -7.103  1.00 92.63           N  
ATOM    371  CA  ASN B  48       5.281   9.726  -6.658  1.00 92.63           C  
ATOM    372  C   ASN B  48       4.416   9.138  -5.547  1.00 92.63           C  
ATOM    373  CB  ASN B  48       6.733   9.851  -6.192  1.00 92.63           C  
ATOM    374  O   ASN B  48       3.728   9.871  -4.835  1.00 92.63           O  
ATOM    375  CG  ASN B  48       6.926  10.957  -5.173  1.00 92.63           C  
ATOM    376  ND2 ASN B  48       7.987  11.738  -5.341  1.00 92.63           N  
ATOM    377  OD1 ASN B  48       6.130  11.108  -4.243  1.00 92.63           O  
ATOM    378  N   VAL B  49       4.458   7.815  -5.490  1.00 96.42           N  
ATOM    379  CA  VAL B  49       3.609   7.087  -4.552  1.00 96.42           C  
ATOM    380  C   VAL B  49       4.436   6.034  -3.818  1.00 96.42           C  
ATOM    381  CB  VAL B  49       2.413   6.422  -5.269  1.00 96.42           C  
ATOM    382  O   VAL B  49       5.288   5.375  -4.418  1.00 96.42           O  
ATOM    383  CG1 VAL B  49       1.542   5.660  -4.271  1.00 96.42           C  
ATOM    384  CG2 VAL B  49       1.588   7.469  -6.013  1.00 96.42           C  
ATOM    385  N   GLY B  50       4.286   6.006  -2.480  1.00 94.52           N  
ATOM    386  CA  GLY B  50       4.823   4.935  -1.656  1.00 94.52           C  
ATOM    387  C   GLY B  50       3.754   4.007  -1.111  1.00 94.52           C  
ATOM    388  O   GLY B  50       2.563   4.320  -1.175  1.00 94.52           O  
ATOM    389  N   LEU B  51       4.217   2.813  -0.604  1.00 94.78           N  
ATOM    390  CA  LEU B  51       3.278   1.810  -0.116  1.00 94.78           C  
ATOM    391  C   LEU B  51       3.690   1.304   1.263  1.00 94.78           C  
ATOM    392  CB  LEU B  51       3.188   0.637  -1.096  1.00 94.78           C  
ATOM    393  O   LEU B  51       4.847   0.933   1.472  1.00 94.78           O  
ATOM    394  CG  LEU B  51       2.166  -0.451  -0.760  1.00 94.78           C  
ATOM    395  CD1 LEU B  51       0.748   0.090  -0.909  1.00 94.78           C  
ATOM    396  CD2 LEU B  51       2.374  -1.672  -1.649  1.00 94.78           C  
ATOM    397  N   ILE B  52       2.644   1.250   2.212  1.00 92.01           N  
ATOM    398  CA  ILE B  52       2.879   0.801   3.580  1.00 92.01           C  
ATOM    399  C   ILE B  52       1.756  -0.137   4.016  1.00 92.01           C  
ATOM    400  CB  ILE B  52       2.991   1.994   4.555  1.00 92.01           C  
ATOM    401  O   ILE B  52       0.594   0.065   3.653  1.00 92.01           O  
ATOM    402  CG1 ILE B  52       4.190   2.875   4.187  1.00 92.01           C  
ATOM    403  CG2 ILE B  52       3.096   1.501   6.001  1.00 92.01           C  
ATOM    404  CD1 ILE B  52       4.265   4.178   4.970  1.00 92.01           C  
ATOM    405  N   THR B  53       2.133  -1.150   4.748  1.00 93.30           N  
ATOM    406  CA  THR B  53       1.124  -1.992   5.379  1.00 93.30           C  
ATOM    407  C   THR B  53       0.837  -1.519   6.801  1.00 93.30           C  
ATOM    408  CB  THR B  53       1.564  -3.468   5.405  1.00 93.30           C  
ATOM    409  O   THR B  53       1.726  -1.000   7.479  1.00 93.30           O  
ATOM    410  CG2 THR B  53       1.722  -4.019   3.991  1.00 93.30           C  
ATOM    411  OG1 THR B  53       2.817  -3.574   6.090  1.00 93.30           O  
ATOM    412  N   LEU B  54      -0.386  -1.813   7.373  1.00 93.92           N  
ATOM    413  CA  LEU B  54      -0.799  -1.211   8.636  1.00 93.92           C  
ATOM    414  C   LEU B  54      -0.897  -2.265   9.734  1.00 93.92           C  
ATOM    415  CB  LEU B  54      -2.143  -0.497   8.476  1.00 93.92           C  
ATOM    416  O   LEU B  54      -1.130  -1.934  10.899  1.00 93.92           O  
ATOM    417  CG  LEU B  54      -2.139   0.772   7.622  1.00 93.92           C  
ATOM    418  CD1 LEU B  54      -3.558   1.311   7.466  1.00 93.92           C  
ATOM    419  CD2 LEU B  54      -1.226   1.827   8.237  1.00 93.92           C  
ATOM    420  N   ALA B  55      -0.716  -3.448   9.389  1.00 92.38           N  
ATOM    421  CA  ALA B  55      -0.894  -4.478  10.409  1.00 92.38           C  
ATOM    422  C   ALA B  55       0.419  -4.769  11.130  1.00 92.38           C  
ATOM    423  CB  ALA B  55      -1.449  -5.756   9.785  1.00 92.38           C  
ATOM    424  O   ALA B  55       1.485  -4.786  10.510  1.00 92.38           O  
ATOM    425  N   ASN B  56       0.306  -4.976  12.509  1.00 82.62           N  
ATOM    426  CA  ASN B  56       1.413  -5.302  13.402  1.00 82.62           C  
ATOM    427  C   ASN B  56       2.534  -4.271  13.305  1.00 82.62           C  
ATOM    428  CB  ASN B  56       1.951  -6.702  13.100  1.00 82.62           C  
ATOM    429  O   ASN B  56       2.330  -3.096  13.614  1.00 82.62           O  
ATOM    430  CG  ASN B  56       0.961  -7.796  13.447  1.00 82.62           C  
ATOM    431  ND2 ASN B  56       1.199  -8.996  12.931  1.00 82.62           N  
ATOM    432  OD1 ASN B  56      -0.009  -7.565  14.173  1.00 82.62           O  
ATOM    433  N   ASP B  57       3.729  -4.774  12.722  1.00 74.68           N  
ATOM    434  CA  ASP B  57       4.864  -3.867  12.581  1.00 74.68           C  
ATOM    435  C   ASP B  57       4.834  -3.157  11.229  1.00 74.68           C  
ATOM    436  CB  ASP B  57       6.181  -4.626  12.747  1.00 74.68           C  
ATOM    437  O   ASP B  57       5.182  -3.747  10.204  1.00 74.68           O  
ATOM    438  CG  ASP B  57       6.339  -5.246  14.125  1.00 74.68           C  
ATOM    439  OD1 ASP B  57       5.893  -4.638  15.122  1.00 74.68           O  
ATOM    440  OD2 ASP B  57       6.916  -6.352  14.214  1.00 74.68           O  
ATOM    441  N   CYS B  58       3.932  -2.259  11.047  1.00 80.80           N  
ATOM    442  CA  CYS B  58       3.862  -1.506   9.800  1.00 80.80           C  
ATOM    443  C   CYS B  58       5.131  -1.695   8.977  1.00 80.80           C  
ATOM    444  CB  CYS B  58       3.644  -0.020  10.082  1.00 80.80           C  
ATOM    445  O   CYS B  58       6.238  -1.650   9.515  1.00 80.80           O  
ATOM    446  SG  CYS B  58       2.136   0.331  11.013  1.00 80.80           S  
ATOM    447  N   GLU B  59       5.011  -2.049   7.706  1.00 83.32           N  
ATOM    448  CA  GLU B  59       6.136  -2.240   6.796  1.00 83.32           C  
ATOM    449  C   GLU B  59       6.014  -1.338   5.571  1.00 83.32           C  
ATOM    450  CB  GLU B  59       6.235  -3.705   6.363  1.00 83.32           C  
ATOM    451  O   GLU B  59       4.949  -1.260   4.955  1.00 83.32           O  
ATOM    452  CG  GLU B  59       7.492  -4.028   5.569  1.00 83.32           C  
ATOM    453  CD  GLU B  59       7.554  -5.475   5.105  1.00 83.32           C  
ATOM    454  OE1 GLU B  59       8.509  -5.841   4.384  1.00 83.32           O  
ATOM    455  OE2 GLU B  59       6.639  -6.248   5.466  1.00 83.32           O  
ATOM    456  N   VAL B  60       7.137  -0.673   5.366  1.00 87.31           N  
ATOM    457  CA  VAL B  60       7.196   0.083   4.120  1.00 87.31           C  
ATOM    458  C   VAL B  60       7.570  -0.847   2.968  1.00 87.31           C  
ATOM    459  CB  VAL B  60       8.205   1.250   4.211  1.00 87.31           C  
ATOM    460  O   VAL B  60       8.713  -1.301   2.874  1.00 87.31           O  
ATOM    461  CG1 VAL B  60       8.259   2.021   2.894  1.00 87.31           C  
ATOM    462  CG2 VAL B  60       7.839   2.182   5.365  1.00 87.31           C  
ATOM    463  N   LEU B  61       6.693  -1.132   2.077  1.00 88.43           N  
ATOM    464  CA  LEU B  61       6.903  -2.079   0.987  1.00 88.43           C  
ATOM    465  C   LEU B  61       7.611  -1.410  -0.186  1.00 88.43           C  
ATOM    466  CB  LEU B  61       5.569  -2.669   0.524  1.00 88.43           C  
ATOM    467  O   LEU B  61       8.464  -2.021  -0.833  1.00 88.43           O  
ATOM    468  CG  LEU B  61       4.780  -3.463   1.567  1.00 88.43           C  
ATOM    469  CD1 LEU B  61       3.450  -3.928   0.985  1.00 88.43           C  
ATOM    470  CD2 LEU B  61       5.597  -4.652   2.064  1.00 88.43           C  
ATOM    471  N   THR B  62       7.158  -0.200  -0.533  1.00 86.50           N  
ATOM    472  CA  THR B  62       7.782   0.582  -1.594  1.00 86.50           C  
ATOM    473  C   THR B  62       7.991   2.027  -1.149  1.00 86.50           C  
ATOM    474  CB  THR B  62       6.935   0.556  -2.879  1.00 86.50           C  
ATOM    475  O   THR B  62       7.098   2.636  -0.557  1.00 86.50           O  
ATOM    476  CG2 THR B  62       7.680   1.202  -4.043  1.00 86.50           C  
ATOM    477  OG1 THR B  62       6.632  -0.803  -3.217  1.00 86.50           O  
ATOM    478  N   THR B  63       9.164   2.538  -1.347  1.00 83.60           N  
ATOM    479  CA  THR B  63       9.404   3.957  -1.109  1.00 83.60           C  
ATOM    480  C   THR B  63       8.732   4.806  -2.184  1.00 83.60           C  
ATOM    481  CB  THR B  63      10.912   4.270  -1.073  1.00 83.60           C  
ATOM    482  O   THR B  63       8.128   4.273  -3.116  1.00 83.60           O  
ATOM    483  CG2 THR B  63      11.611   3.480   0.029  1.00 83.60           C  
ATOM    484  OG1 THR B  63      11.496   3.927  -2.335  1.00 83.60           O  
ATOM    485  N   LEU B  64       8.822   6.071  -2.047  1.00 88.78           N  
ATOM    486  CA  LEU B  64       8.194   6.987  -2.993  1.00 88.78           C  
ATOM    487  C   LEU B  64       8.807   6.840  -4.381  1.00 88.78           C  
ATOM    488  CB  LEU B  64       8.333   8.434  -2.512  1.00 88.78           C  
ATOM    489  O   LEU B  64      10.017   7.008  -4.551  1.00 88.78           O  
ATOM    490  CG  LEU B  64       7.600   8.791  -1.218  1.00 88.78           C  
ATOM    491  CD1 LEU B  64       8.108  10.121  -0.671  1.00 88.78           C  
ATOM    492  CD2 LEU B  64       6.094   8.845  -1.454  1.00 88.78           C  
ATOM    493  N   THR B  65       7.874   6.442  -5.385  1.00 88.53           N  
ATOM    494  CA  THR B  65       8.304   6.183  -6.755  1.00 88.53           C  
ATOM    495  C   THR B  65       7.197   6.534  -7.744  1.00 88.53           C  
ATOM    496  CB  THR B  65       8.715   4.711  -6.942  1.00 88.53           C  
ATOM    497  O   THR B  65       6.012   6.404  -7.430  1.00 88.53           O  
ATOM    498  CG2 THR B  65       7.553   3.772  -6.634  1.00 88.53           C  
ATOM    499  OG1 THR B  65       9.134   4.506  -8.297  1.00 88.53           O  
ATOM    500  N   PRO B  66       7.626   6.970  -8.869  1.00 89.13           N  
ATOM    501  CA  PRO B  66       6.629   7.184  -9.922  1.00 89.13           C  
ATOM    502  C   PRO B  66       6.242   5.892 -10.638  1.00 89.13           C  
ATOM    503  CB  PRO B  66       7.330   8.150 -10.880  1.00 89.13           C  
ATOM    504  O   PRO B  66       5.322   5.889 -11.459  1.00 89.13           O  
ATOM    505  CG  PRO B  66       8.788   7.864 -10.713  1.00 89.13           C  
ATOM    506  CD  PRO B  66       9.027   7.418  -9.299  1.00 89.13           C  
ATOM    507  N   ASP B  67       6.830   4.765 -10.334  1.00 91.14           N  
ATOM    508  CA  ASP B  67       6.655   3.470 -10.984  1.00 91.14           C  
ATOM    509  C   ASP B  67       5.502   2.691 -10.354  1.00 91.14           C  
ATOM    510  CB  ASP B  67       7.946   2.653 -10.909  1.00 91.14           C  
ATOM    511  O   ASP B  67       5.692   1.989  -9.358  1.00 91.14           O  
ATOM    512  CG  ASP B  67       7.887   1.374 -11.725  1.00 91.14           C  
ATOM    513  OD1 ASP B  67       6.782   0.972 -12.150  1.00 91.14           O  
ATOM    514  OD2 ASP B  67       8.954   0.761 -11.944  1.00 91.14           O  
ATOM    515  N   THR B  68       4.390   2.742 -11.050  1.00 93.64           N  
ATOM    516  CA  THR B  68       3.195   2.085 -10.532  1.00 93.64           C  
ATOM    517  C   THR B  68       3.342   0.568 -10.595  1.00 93.64           C  
ATOM    518  CB  THR B  68       1.939   2.515 -11.313  1.00 93.64           C  
ATOM    519  O   THR B  68       2.808  -0.149  -9.746  1.00 93.64           O  
ATOM    520  CG2 THR B  68       1.524   3.936 -10.947  1.00 93.64           C  
ATOM    521  OG1 THR B  68       2.214   2.457 -12.718  1.00 93.64           O  
ATOM    522  N   GLY B  69       4.042   0.088 -11.562  1.00 94.41           N  
ATOM    523  CA  GLY B  69       4.280  -1.341 -11.681  1.00 94.41           C  
ATOM    524  C   GLY B  69       4.977  -1.933 -10.471  1.00 94.41           C  
ATOM    525  O   GLY B  69       4.598  -3.004  -9.991  1.00 94.41           O  
ATOM    526  N   ARG B  70       6.010  -1.246 -10.032  1.00 90.22           N  
ATOM    527  CA  ARG B  70       6.753  -1.670  -8.850  1.00 90.22           C  
ATOM    528  C   ARG B  70       5.854  -1.697  -7.619  1.00 90.22           C  
ATOM    529  CB  ARG B  70       7.948  -0.746  -8.607  1.00 90.22           C  
ATOM    530  O   ARG B  70       5.946  -2.611  -6.797  1.00 90.22           O  
ATOM    531  CG  ARG B  70       8.927  -1.267  -7.567  1.00 90.22           C  
ATOM    532  CD  ARG B  70      10.167  -0.389  -7.469  1.00 90.22           C  
ATOM    533  NE  ARG B  70      11.144  -0.937  -6.532  1.00 90.22           N  
ATOM    534  NH1 ARG B  70      12.522   0.917  -6.563  1.00 90.22           N  
ATOM    535  NH2 ARG B  70      13.061  -0.896  -5.268  1.00 90.22           N  
ATOM    536  CZ  ARG B  70      12.240  -0.304  -6.123  1.00 90.22           C  
ATOM    537  N   ILE B  71       4.985  -0.772  -7.424  1.00 93.93           N  
ATOM    538  CA  ILE B  71       4.061  -0.675  -6.299  1.00 93.93           C  
ATOM    539  C   ILE B  71       3.090  -1.854  -6.326  1.00 93.93           C  
ATOM    540  CB  ILE B  71       3.284   0.660  -6.319  1.00 93.93           C  
ATOM    541  O   ILE B  71       2.912  -2.542  -5.318  1.00 93.93           O  
ATOM    542  CG1 ILE B  71       4.252   1.843  -6.197  1.00 93.93           C  
ATOM    543  CG2 ILE B  71       2.236   0.692  -5.203  1.00 93.93           C  
ATOM    544  CD1 ILE B  71       3.613   3.196  -6.476  1.00 93.93           C  
ATOM    545  N   LEU B  72       2.541  -2.118  -7.489  1.00 95.78           N  
ATOM    546  CA  LEU B  72       1.522  -3.150  -7.647  1.00 95.78           C  
ATOM    547  C   LEU B  72       2.118  -4.538  -7.433  1.00 95.78           C  
ATOM    548  CB  LEU B  72       0.883  -3.065  -9.035  1.00 95.78           C  
ATOM    549  O   LEU B  72       1.458  -5.423  -6.882  1.00 95.78           O  
ATOM    550  CG  LEU B  72      -0.002  -1.845  -9.299  1.00 95.78           C  
ATOM    551  CD1 LEU B  72      -0.493  -1.850 -10.743  1.00 95.78           C  
ATOM    552  CD2 LEU B  72      -1.178  -1.817  -8.329  1.00 95.78           C  
ATOM    553  N   SER B  73       3.337  -4.679  -7.924  1.00 90.64           N  
ATOM    554  CA  SER B  73       4.007  -5.962  -7.732  1.00 90.64           C  
ATOM    555  C   SER B  73       4.151  -6.293  -6.250  1.00 90.64           C  
ATOM    556  CB  SER B  73       5.383  -5.954  -8.398  1.00 90.64           C  
ATOM    557  O   SER B  73       3.890  -7.424  -5.834  1.00 90.64           O  
ATOM    558  OG  SER B  73       5.261  -5.832  -9.804  1.00 90.64           O  
ATOM    559  N   LYS B  74       4.517  -5.297  -5.420  1.00 89.85           N  
ATOM    560  CA  LYS B  74       4.683  -5.500  -3.984  1.00 89.85           C  
ATOM    561  C   LYS B  74       3.332  -5.640  -3.289  1.00 89.85           C  
ATOM    562  CB  LYS B  74       5.474  -4.346  -3.367  1.00 89.85           C  
ATOM    563  O   LYS B  74       3.205  -6.381  -2.312  1.00 89.85           O  
ATOM    564  CG  LYS B  74       6.954  -4.351  -3.720  1.00 89.85           C  
ATOM    565  CD  LYS B  74       7.673  -5.542  -3.099  1.00 89.85           C  
ATOM    566  CE  LYS B  74       9.167  -5.509  -3.391  1.00 89.85           C  
ATOM    567  NZ  LYS B  74       9.868  -6.702  -2.829  1.00 89.85           N  
ATOM    568  N   LEU B  75       2.359  -4.946  -3.814  1.00 96.81           N  
ATOM    569  CA  LEU B  75       1.012  -4.987  -3.255  1.00 96.81           C  
ATOM    570  C   LEU B  75       0.424  -6.390  -3.356  1.00 96.81           C  
ATOM    571  CB  LEU B  75       0.102  -3.987  -3.974  1.00 96.81           C  
ATOM    572  O   LEU B  75      -0.259  -6.849  -2.437  1.00 96.81           O  
ATOM    573  CG  LEU B  75      -1.339  -3.897  -3.470  1.00 96.81           C  
ATOM    574  CD1 LEU B  75      -1.367  -3.388  -2.033  1.00 96.81           C  
ATOM    575  CD2 LEU B  75      -2.168  -2.997  -4.379  1.00 96.81           C  
ATOM    576  N   HIS B  76       0.707  -7.128  -4.397  1.00 95.04           N  
ATOM    577  CA  HIS B  76       0.143  -8.449  -4.647  1.00 95.04           C  
ATOM    578  C   HIS B  76       0.750  -9.492  -3.715  1.00 95.04           C  
ATOM    579  CB  HIS B  76       0.360  -8.858  -6.105  1.00 95.04           C  
ATOM    580  O   HIS B  76       0.199 -10.584  -3.554  1.00 95.04           O  
ATOM    581  CG  HIS B  76      -0.636  -8.264  -7.049  1.00 95.04           C  
ATOM    582  CD2 HIS B  76      -0.506  -7.292  -7.982  1.00 95.04           C  
ATOM    583  ND1 HIS B  76      -1.953  -8.669  -7.094  1.00 95.04           N  
ATOM    584  CE1 HIS B  76      -2.591  -7.970  -8.018  1.00 95.04           C  
ATOM    585  NE2 HIS B  76      -1.736  -7.127  -8.571  1.00 95.04           N  
ATOM    586  N   THR B  77       1.820  -9.101  -3.101  1.00 89.87           N  
ATOM    587  CA  THR B  77       2.496 -10.043  -2.215  1.00 89.87           C  
ATOM    588  C   THR B  77       1.985  -9.900  -0.784  1.00 89.87           C  
ATOM    589  CB  THR B  77       4.022  -9.839  -2.241  1.00 89.87           C  
ATOM    590  O   THR B  77       2.332 -10.700   0.087  1.00 89.87           O  
ATOM    591  CG2 THR B  77       4.562  -9.910  -3.666  1.00 89.87           C  
ATOM    592  OG1 THR B  77       4.336  -8.555  -1.687  1.00 89.87           O  
ATOM    593  N   VAL B  78       1.140  -8.973  -0.539  1.00 93.98           N  
ATOM    594  CA  VAL B  78       0.666  -8.664   0.805  1.00 93.98           C  
ATOM    595  C   VAL B  78      -0.326  -9.731   1.263  1.00 93.98           C  
ATOM    596  CB  VAL B  78       0.010  -7.266   0.868  1.00 93.98           C  
ATOM    597  O   VAL B  78      -1.247 -10.089   0.525  1.00 93.98           O  
ATOM    598  CG1 VAL B  78      -0.649  -7.039   2.227  1.00 93.98           C  
ATOM    599  CG2 VAL B  78       1.045  -6.179   0.585  1.00 93.98           C  
ATOM    600  N   GLN B  79      -0.130 -10.240   2.460  1.00 93.46           N  
ATOM    601  CA  GLN B  79      -0.993 -11.244   3.072  1.00 93.46           C  
ATOM    602  C   GLN B  79      -1.611 -10.723   4.367  1.00 93.46           C  
ATOM    603  CB  GLN B  79      -0.213 -12.531   3.345  1.00 93.46           C  
ATOM    604  O   GLN B  79      -1.001  -9.915   5.070  1.00 93.46           O  
ATOM    605  CG  GLN B  79       0.336 -13.194   2.089  1.00 93.46           C  
ATOM    606  CD  GLN B  79      -0.745 -13.849   1.250  1.00 93.46           C  
ATOM    607  NE2 GLN B  79      -0.442 -14.096  -0.020  1.00 93.46           N  
ATOM    608  OE1 GLN B  79      -1.844 -14.130   1.739  1.00 93.46           O  
ATOM    609  N   PRO B  80      -2.838 -11.195   4.598  1.00 94.55           N  
ATOM    610  CA  PRO B  80      -3.455 -10.775   5.858  1.00 94.55           C  
ATOM    611  C   PRO B  80      -2.729 -11.324   7.084  1.00 94.55           C  
ATOM    612  CB  PRO B  80      -4.873 -11.344   5.763  1.00 94.55           C  
ATOM    613  O   PRO B  80      -2.356 -12.500   7.109  1.00 94.55           O  
ATOM    614  CG  PRO B  80      -5.073 -11.632   4.310  1.00 94.55           C  
ATOM    615  CD  PRO B  80      -3.731 -11.894   3.687  1.00 94.55           C  
ATOM    616  N   LYS B  81      -2.584 -10.380   8.036  1.00 90.08           N  
ATOM    617  CA  LYS B  81      -1.947 -10.830   9.270  1.00 90.08           C  
ATOM    618  C   LYS B  81      -2.185  -9.838  10.405  1.00 90.08           C  
ATOM    619  CB  LYS B  81      -0.446 -11.031   9.057  1.00 90.08           C  
ATOM    620  O   LYS B  81      -2.394  -8.648  10.163  1.00 90.08           O  
ATOM    621  CG  LYS B  81       0.300  -9.761   8.674  1.00 90.08           C  
ATOM    622  CD  LYS B  81       1.777 -10.036   8.419  1.00 90.08           C  
ATOM    623  CE  LYS B  81       2.530  -8.761   8.062  1.00 90.08           C  
ATOM    624  NZ  LYS B  81       3.985  -9.019   7.847  1.00 90.08           N  
ATOM    625  N   GLY B  82      -2.348 -10.294  11.582  1.00 91.60           N  
ATOM    626  CA  GLY B  82      -2.313  -9.507  12.804  1.00 91.60           C  
ATOM    627  C   GLY B  82      -3.447  -8.504  12.901  1.00 91.60           C  
ATOM    628  O   GLY B  82      -4.560  -8.772  12.445  1.00 91.60           O  
ATOM    629  N   LYS B  83      -3.182  -7.464  13.744  1.00 93.86           N  
ATOM    630  CA  LYS B  83      -4.141  -6.398  14.020  1.00 93.86           C  
ATOM    631  C   LYS B  83      -3.670  -5.070  13.434  1.00 93.86           C  
ATOM    632  CB  LYS B  83      -4.367  -6.256  15.526  1.00 93.86           C  
ATOM    633  O   LYS B  83      -2.467  -4.806  13.368  1.00 93.86           O  
ATOM    634  CG  LYS B  83      -5.026  -7.467  16.169  1.00 93.86           C  
ATOM    635  CD  LYS B  83      -5.251  -7.255  17.661  1.00 93.86           C  
ATOM    636  CE  LYS B  83      -5.863  -8.485  18.316  1.00 93.86           C  
ATOM    637  NZ  LYS B  83      -6.056  -8.293  19.785  1.00 93.86           N  
ATOM    638  N   ILE B  84      -4.554  -4.291  13.070  1.00 94.67           N  
ATOM    639  CA  ILE B  84      -4.230  -2.998  12.478  1.00 94.67           C  
ATOM    640  C   ILE B  84      -3.618  -2.084  13.538  1.00 94.67           C  
ATOM    641  CB  ILE B  84      -5.477  -2.334  11.853  1.00 94.67           C  
ATOM    642  O   ILE B  84      -4.036  -2.101  14.698  1.00 94.67           O  
ATOM    643  CG1 ILE B  84      -5.076  -1.083  11.062  1.00 94.67           C  
ATOM    644  CG2 ILE B  84      -6.506  -1.992  12.934  1.00 94.67           C  
ATOM    645  CD1 ILE B  84      -6.199  -0.500  10.216  1.00 94.67           C  
ATOM    646  N   THR B  85      -2.608  -1.381  13.229  1.00 91.21           N  
ATOM    647  CA  THR B  85      -2.008  -0.309  14.016  1.00 91.21           C  
ATOM    648  C   THR B  85      -2.091   1.021  13.271  1.00 91.21           C  
ATOM    649  CB  THR B  85      -0.538  -0.619  14.355  1.00 91.21           C  
ATOM    650  O   THR B  85      -1.089   1.506  12.743  1.00 91.21           O  
ATOM    651  CG2 THR B  85      -0.432  -1.811  15.301  1.00 91.21           C  
ATOM    652  OG1 THR B  85       0.172  -0.917  13.147  1.00 91.21           O  
ATOM    653  N   PHE B  86      -3.202   1.661  13.370  1.00 95.25           N  
ATOM    654  CA  PHE B  86      -3.537   2.817  12.546  1.00 95.25           C  
ATOM    655  C   PHE B  86      -2.602   3.983  12.844  1.00 95.25           C  
ATOM    656  CB  PHE B  86      -4.992   3.239  12.774  1.00 95.25           C  
ATOM    657  O   PHE B  86      -1.934   4.496  11.943  1.00 95.25           O  
ATOM    658  CG  PHE B  86      -5.389   4.480  12.021  1.00 95.25           C  
ATOM    659  CD1 PHE B  86      -5.458   5.709  12.666  1.00 95.25           C  
ATOM    660  CD2 PHE B  86      -5.694   4.418  10.668  1.00 95.25           C  
ATOM    661  CE1 PHE B  86      -5.826   6.859  11.972  1.00 95.25           C  
ATOM    662  CE2 PHE B  86      -6.062   5.563   9.967  1.00 95.25           C  
ATOM    663  CZ  PHE B  86      -6.128   6.783  10.622  1.00 95.25           C  
ATOM    664  N   CYS B  87      -2.547   4.431  14.124  1.00 91.40           N  
ATOM    665  CA  CYS B  87      -1.750   5.600  14.481  1.00 91.40           C  
ATOM    666  C   CYS B  87      -0.277   5.374  14.162  1.00 91.40           C  
ATOM    667  CB  CYS B  87      -1.915   5.928  15.965  1.00 91.40           C  
ATOM    668  O   CYS B  87       0.381   6.248  13.596  1.00 91.40           O  
ATOM    669  SG  CYS B  87      -3.479   6.741  16.360  1.00 91.40           S  
ATOM    670  N   THR B  88       0.216   4.180  14.471  1.00 85.75           N  
ATOM    671  CA  THR B  88       1.603   3.843  14.171  1.00 85.75           C  
ATOM    672  C   THR B  88       1.861   3.899  12.668  1.00 85.75           C  
ATOM    673  CB  THR B  88       1.967   2.446  14.706  1.00 85.75           C  
ATOM    674  O   THR B  88       2.862   4.464  12.225  1.00 85.75           O  
ATOM    675  CG2 THR B  88       3.441   2.134  14.472  1.00 85.75           C  
ATOM    676  OG1 THR B  88       1.695   2.393  16.112  1.00 85.75           O  
ATOM    677  N   GLY B  89       0.974   3.322  11.913  1.00 89.94           N  
ATOM    678  CA  GLY B  89       1.100   3.325  10.464  1.00 89.94           C  
ATOM    679  C   GLY B  89       1.127   4.721   9.871  1.00 89.94           C  
ATOM    680  O   GLY B  89       1.949   5.016   9.001  1.00 89.94           O  
ATOM    681  N   ILE B  90       0.260   5.598  10.332  1.00 94.04           N  
ATOM    682  CA  ILE B  90       0.178   6.967   9.835  1.00 94.04           C  
ATOM    683  C   ILE B  90       1.448   7.728  10.209  1.00 94.04           C  
ATOM    684  CB  ILE B  90      -1.066   7.696  10.388  1.00 94.04           C  
ATOM    685  O   ILE B  90       1.964   8.516   9.413  1.00 94.04           O  
ATOM    686  CG1 ILE B  90      -2.347   6.990   9.928  1.00 94.04           C  
ATOM    687  CG2 ILE B  90      -1.067   9.166   9.959  1.00 94.04           C  
ATOM    688  CD1 ILE B  90      -2.523   6.949   8.417  1.00 94.04           C  
ATOM    689  N   ARG B  91       1.967   7.508  11.351  1.00 88.80           N  
ATOM    690  CA  ARG B  91       3.211   8.146  11.769  1.00 88.80           C  
ATOM    691  C   ARG B  91       4.367   7.737  10.863  1.00 88.80           C  
ATOM    692  CB  ARG B  91       3.534   7.792  13.222  1.00 88.80           C  
ATOM    693  O   ARG B  91       5.182   8.575  10.472  1.00 88.80           O  
ATOM    694  CG  ARG B  91       2.693   8.544  14.241  1.00 88.80           C  
ATOM    695  CD  ARG B  91       3.113   8.220  15.668  1.00 88.80           C  
ATOM    696  NE  ARG B  91       2.049   8.516  16.624  1.00 88.80           N  
ATOM    697  NH1 ARG B  91       2.066   6.425  17.605  1.00 88.80           N  
ATOM    698  NH2 ARG B  91       0.606   8.031  18.343  1.00 88.80           N  
ATOM    699  CZ  ARG B  91       1.576   7.657  17.522  1.00 88.80           C  
ATOM    700  N   VAL B  92       4.480   6.419  10.573  1.00 85.81           N  
ATOM    701  CA  VAL B  92       5.522   5.909   9.689  1.00 85.81           C  
ATOM    702  C   VAL B  92       5.375   6.533   8.302  1.00 85.81           C  
ATOM    703  CB  VAL B  92       5.477   4.368   9.587  1.00 85.81           C  
ATOM    704  O   VAL B  92       6.368   6.912   7.677  1.00 85.81           O  
ATOM    705  CG1 VAL B  92       6.500   3.863   8.571  1.00 85.81           C  
ATOM    706  CG2 VAL B  92       5.722   3.737  10.956  1.00 85.81           C  
ATOM    707  N   ALA B  93       4.149   6.677   7.865  1.00 91.02           N  
ATOM    708  CA  ALA B  93       3.892   7.309   6.574  1.00 91.02           C  
ATOM    709  C   ALA B  93       4.351   8.765   6.574  1.00 91.02           C  
ATOM    710  CB  ALA B  93       2.408   7.223   6.226  1.00 91.02           C  
ATOM    711  O   ALA B  93       4.963   9.229   5.610  1.00 91.02           O  
ATOM    712  N   HIS B  94       4.019   9.404   7.633  1.00 91.47           N  
ATOM    713  CA  HIS B  94       4.434  10.794   7.782  1.00 91.47           C  
ATOM    714  C   HIS B  94       5.954  10.923   7.746  1.00 91.47           C  
ATOM    715  CB  HIS B  94       3.889  11.380   9.086  1.00 91.47           C  
ATOM    716  O   HIS B  94       6.491  11.797   7.062  1.00 91.47           O  
ATOM    717  CG  HIS B  94       4.349  12.777   9.355  1.00 91.47           C  
ATOM    718  CD2 HIS B  94       4.613  13.804   8.513  1.00 91.47           C  
ATOM    719  ND1 HIS B  94       4.591  13.249  10.627  1.00 91.47           N  
ATOM    720  CE1 HIS B  94       4.985  14.509  10.555  1.00 91.47           C  
ATOM    721  NE2 HIS B  94       5.007  14.870   9.283  1.00 91.47           N  
ATOM    722  N   LEU B  95       6.617  10.105   8.381  1.00 83.51           N  
ATOM    723  CA  LEU B  95       8.075  10.102   8.407  1.00 83.51           C  
ATOM    724  C   LEU B  95       8.643   9.917   7.004  1.00 83.51           C  
ATOM    725  CB  LEU B  95       8.593   8.996   9.330  1.00 83.51           C  
ATOM    726  O   LEU B  95       9.589  10.607   6.617  1.00 83.51           O  
ATOM    727  CG  LEU B  95      10.102   8.971   9.578  1.00 83.51           C  
ATOM    728  CD1 LEU B  95      10.541  10.236  10.307  1.00 83.51           C  
ATOM    729  CD2 LEU B  95      10.494   7.728  10.369  1.00 83.51           C  
ATOM    730  N   ALA B  96       8.068   8.984   6.263  1.00 83.72           N  
ATOM    731  CA  ALA B  96       8.501   8.738   4.890  1.00 83.72           C  
ATOM    732  C   ALA B  96       8.318   9.982   4.025  1.00 83.72           C  
ATOM    733  CB  ALA B  96       7.734   7.560   4.293  1.00 83.72           C  
ATOM    734  O   ALA B  96       9.182  10.311   3.210  1.00 83.72           O  
ATOM    735  N   LEU B  97       7.252  10.706   4.231  1.00 90.39           N  
ATOM    736  CA  LEU B  97       6.941  11.900   3.451  1.00 90.39           C  
ATOM    737  C   LEU B  97       7.872  13.049   3.822  1.00 90.39           C  
ATOM    738  CB  LEU B  97       5.484  12.317   3.669  1.00 90.39           C  
ATOM    739  O   LEU B  97       8.206  13.881   2.975  1.00 90.39           O  
ATOM    740  CG  LEU B  97       4.424  11.480   2.951  1.00 90.39           C  
ATOM    741  CD1 LEU B  97       3.031  11.850   3.448  1.00 90.39           C  
ATOM    742  CD2 LEU B  97       4.527  11.667   1.441  1.00 90.39           C  
ATOM    743  N   LYS B  98       8.198  13.098   5.051  1.00 82.68           N  
ATOM    744  CA  LYS B  98       9.135  14.126   5.492  1.00 82.68           C  
ATOM    745  C   LYS B  98      10.453  14.032   4.729  1.00 82.68           C  
ATOM    746  CB  LYS B  98       9.391  14.011   6.996  1.00 82.68           C  
ATOM    747  O   LYS B  98      11.123  15.044   4.509  1.00 82.68           O  
ATOM    748  CG  LYS B  98       8.403  14.788   7.853  1.00 82.68           C  
ATOM    749  CD  LYS B  98       8.813  14.785   9.320  1.00 82.68           C  
ATOM    750  CE  LYS B  98       7.911  15.684  10.155  1.00 82.68           C  
ATOM    751  NZ  LYS B  98       8.308  15.683  11.595  1.00 82.68           N  
ATOM    752  N   HIS B  99      10.797  12.836   4.230  1.00 76.40           N  
ATOM    753  CA  HIS B  99      12.071  12.610   3.558  1.00 76.40           C  
ATOM    754  C   HIS B  99      11.876  12.411   2.058  1.00 76.40           C  
ATOM    755  CB  HIS B  99      12.787  11.399   4.159  1.00 76.40           C  
ATOM    756  O   HIS B  99      12.673  11.731   1.409  1.00 76.40           O  
ATOM    757  CG  HIS B  99      13.288  11.628   5.549  1.00 76.40           C  
ATOM    758  CD2 HIS B  99      12.844  11.165   6.742  1.00 76.40           C  
ATOM    759  ND1 HIS B  99      14.379  12.424   5.826  1.00 76.40           N  
ATOM    760  CE1 HIS B  99      14.584  12.440   7.132  1.00 76.40           C  
ATOM    761  NE2 HIS B  99      13.667  11.685   7.711  1.00 76.40           N  
ATOM    762  N   ARG B 100      10.845  13.071   1.554  1.00 80.08           N  
ATOM    763  CA  ARG B 100      10.546  12.949   0.131  1.00 80.08           C  
ATOM    764  C   ARG B 100      11.611  13.639  -0.714  1.00 80.08           C  
ATOM    765  CB  ARG B 100       9.168  13.535  -0.181  1.00 80.08           C  
ATOM    766  O   ARG B 100      12.324  14.519  -0.226  1.00 80.08           O  
ATOM    767  CG  ARG B 100       9.085  15.043  -0.003  1.00 80.08           C  
ATOM    768  CD  ARG B 100       7.654  15.548  -0.129  1.00 80.08           C  
ATOM    769  NE  ARG B 100       7.587  17.003  -0.038  1.00 80.08           N  
ATOM    770  NH1 ARG B 100       7.375  17.057   2.262  1.00 80.08           N  
ATOM    771  NH2 ARG B 100       7.404  19.010   1.063  1.00 80.08           N  
ATOM    772  CZ  ARG B 100       7.455  17.687   1.096  1.00 80.08           C  
ATOM    773  N   GLN B 101      11.820  13.267  -1.909  1.00 72.05           N  
ATOM    774  CA  GLN B 101      12.829  13.826  -2.803  1.00 72.05           C  
ATOM    775  C   GLN B 101      12.444  15.231  -3.256  1.00 72.05           C  
ATOM    776  CB  GLN B 101      13.032  12.919  -4.018  1.00 72.05           C  
ATOM    777  O   GLN B 101      13.288  16.129  -3.294  1.00 72.05           O  
ATOM    778  CG  GLN B 101      13.698  11.590  -3.689  1.00 72.05           C  
ATOM    779  CD  GLN B 101      14.057  10.791  -4.927  1.00 72.05           C  
ATOM    780  NE2 GLN B 101      14.847   9.738  -4.746  1.00 72.05           N  
ATOM    781  OE1 GLN B 101      13.628  11.117  -6.039  1.00 72.05           O  
ATOM    782  N   GLY B 102      11.123  15.424  -3.554  1.00 80.69           N  
ATOM    783  CA  GLY B 102      10.616  16.721  -3.972  1.00 80.69           C  
ATOM    784  C   GLY B 102      10.059  17.542  -2.825  1.00 80.69           C  
ATOM    785  O   GLY B 102       8.921  17.332  -2.400  1.00 80.69           O  
ATOM    786  N   LYS B 103      10.819  18.586  -2.358  1.00 81.98           N  
ATOM    787  CA  LYS B 103      10.430  19.349  -1.175  1.00 81.98           C  
ATOM    788  C   LYS B 103       9.228  20.241  -1.468  1.00 81.98           C  
ATOM    789  CB  LYS B 103      11.601  20.196  -0.674  1.00 81.98           C  
ATOM    790  O   LYS B 103       8.525  20.666  -0.548  1.00 81.98           O  
ATOM    791  CG  LYS B 103      12.743  19.383  -0.081  1.00 81.98           C  
ATOM    792  CD  LYS B 103      13.671  20.253   0.759  1.00 81.98           C  
ATOM    793  CE  LYS B 103      14.773  19.428   1.410  1.00 81.98           C  
ATOM    794  NZ  LYS B 103      15.698  20.280   2.216  1.00 81.98           N  
ATOM    795  N   ASN B 104       9.010  20.397  -2.735  1.00 88.66           N  
ATOM    796  CA  ASN B 104       7.885  21.250  -3.104  1.00 88.66           C  
ATOM    797  C   ASN B 104       6.610  20.438  -3.310  1.00 88.66           C  
ATOM    798  CB  ASN B 104       8.212  22.054  -4.364  1.00 88.66           C  
ATOM    799  O   ASN B 104       5.541  21.002  -3.552  1.00 88.66           O  
ATOM    800  CG  ASN B 104       9.363  23.019  -4.159  1.00 88.66           C  
ATOM    801  ND2 ASN B 104      10.014  23.406  -5.250  1.00 88.66           N  
ATOM    802  OD1 ASN B 104       9.666  23.412  -3.030  1.00 88.66           O  
ATOM    803  N   HIS B 105       6.773  19.157  -3.171  1.00 90.58           N  
ATOM    804  CA  HIS B 105       5.612  18.285  -3.316  1.00 90.58           C  
ATOM    805  C   HIS B 105       4.685  18.397  -2.111  1.00 90.58           C  
ATOM    806  CB  HIS B 105       6.054  16.832  -3.504  1.00 90.58           C  
ATOM    807  O   HIS B 105       5.140  18.357  -0.965  1.00 90.58           O  
ATOM    808  CG  HIS B 105       6.686  16.565  -4.834  1.00 90.58           C  
ATOM    809  CD2 HIS B 105       7.146  17.410  -5.785  1.00 90.58           C  
ATOM    810  ND1 HIS B 105       6.901  15.291  -5.312  1.00 90.58           N  
ATOM    811  CE1 HIS B 105       7.468  15.365  -6.505  1.00 90.58           C  
ATOM    812  NE2 HIS B 105       7.628  16.640  -6.815  1.00 90.58           N  
ATOM    813  N   LYS B 106       3.404  18.606  -2.363  1.00 95.32           N  
ATOM    814  CA  LYS B 106       2.438  18.467  -1.277  1.00 95.32           C  
ATOM    815  C   LYS B 106       2.441  17.047  -0.718  1.00 95.32           C  
ATOM    816  CB  LYS B 106       1.034  18.838  -1.757  1.00 95.32           C  
ATOM    817  O   LYS B 106       2.617  16.081  -1.463  1.00 95.32           O  
ATOM    818  CG  LYS B 106       0.849  20.321  -2.041  1.00 95.32           C  
ATOM    819  CD  LYS B 106      -0.603  20.652  -2.365  1.00 95.32           C  
ATOM    820  CE  LYS B 106      -0.790  22.136  -2.645  1.00 95.32           C  
ATOM    821  NZ  LYS B 106      -2.205  22.460  -2.997  1.00 95.32           N  
ATOM    822  N   MET B 107       2.302  16.958   0.555  1.00 95.53           N  
ATOM    823  CA  MET B 107       2.325  15.658   1.219  1.00 95.53           C  
ATOM    824  C   MET B 107       0.910  15.129   1.428  1.00 95.53           C  
ATOM    825  CB  MET B 107       3.052  15.753   2.562  1.00 95.53           C  
ATOM    826  O   MET B 107       0.050  15.836   1.954  1.00 95.53           O  
ATOM    827  CG  MET B 107       4.517  16.138   2.440  1.00 95.53           C  
ATOM    828  SD  MET B 107       5.362  16.215   4.067  1.00 95.53           S  
ATOM    829  CE  MET B 107       4.642  17.743   4.729  1.00 95.53           C  
ATOM    830  N   ARG B 108       0.758  13.833   1.070  1.00 97.60           N  
ATOM    831  CA  ARG B 108      -0.561  13.229   1.228  1.00 97.60           C  
ATOM    832  C   ARG B 108      -0.448  11.773   1.664  1.00 97.60           C  
ATOM    833  CB  ARG B 108      -1.357  13.325  -0.076  1.00 97.60           C  
ATOM    834  O   ARG B 108       0.429  11.045   1.195  1.00 97.60           O  
ATOM    835  CG  ARG B 108      -2.776  12.789   0.027  1.00 97.60           C  
ATOM    836  CD  ARG B 108      -3.562  13.026  -1.255  1.00 97.60           C  
ATOM    837  NE  ARG B 108      -3.944  14.428  -1.401  1.00 97.60           N  
ATOM    838  NH1 ARG B 108      -5.890  14.241  -0.169  1.00 97.60           N  
ATOM    839  NH2 ARG B 108      -5.292  16.259  -1.077  1.00 97.60           N  
ATOM    840  CZ  ARG B 108      -5.041  14.973  -0.882  1.00 97.60           C  
ATOM    841  N   ILE B 109      -1.347  11.438   2.560  1.00 98.47           N  
ATOM    842  CA  ILE B 109      -1.498  10.054   2.994  1.00 98.47           C  
ATOM    843  C   ILE B 109      -2.893   9.548   2.630  1.00 98.47           C  
ATOM    844  CB  ILE B 109      -1.255   9.909   4.513  1.00 98.47           C  
ATOM    845  O   ILE B 109      -3.891  10.228   2.881  1.00 98.47           O  
ATOM    846  CG1 ILE B 109       0.179  10.321   4.866  1.00 98.47           C  
ATOM    847  CG2 ILE B 109      -1.541   8.476   4.971  1.00 98.47           C  
ATOM    848  CD1 ILE B 109       0.444  10.420   6.362  1.00 98.47           C  
ATOM    849  N   ILE B 110      -2.966   8.446   1.969  1.00 98.59           N  
ATOM    850  CA  ILE B 110      -4.228   7.753   1.731  1.00 98.59           C  
ATOM    851  C   ILE B 110      -4.248   6.437   2.504  1.00 98.59           C  
ATOM    852  CB  ILE B 110      -4.454   7.494   0.224  1.00 98.59           C  
ATOM    853  O   ILE B 110      -3.430   5.549   2.251  1.00 98.59           O  
ATOM    854  CG1 ILE B 110      -4.451   8.816  -0.552  1.00 98.59           C  
ATOM    855  CG2 ILE B 110      -5.762   6.729  -0.001  1.00 98.59           C  
ATOM    856  CD1 ILE B 110      -4.570   8.648  -2.060  1.00 98.59           C  
ATOM    857  N   ALA B 111      -5.240   6.337   3.405  1.00 98.67           N  
ATOM    858  CA  ALA B 111      -5.268   5.158   4.267  1.00 98.67           C  
ATOM    859  C   ALA B 111      -6.544   4.350   4.050  1.00 98.67           C  
ATOM    860  CB  ALA B 111      -5.145   5.568   5.733  1.00 98.67           C  
ATOM    861  O   ALA B 111      -7.650   4.889   4.134  1.00 98.67           O  
ATOM    862  N   PHE B 112      -6.386   3.089   3.722  1.00 98.66           N  
ATOM    863  CA  PHE B 112      -7.485   2.131   3.680  1.00 98.66           C  
ATOM    864  C   PHE B 112      -7.683   1.475   5.042  1.00 98.66           C  
ATOM    865  CB  PHE B 112      -7.226   1.061   2.615  1.00 98.66           C  
ATOM    866  O   PHE B 112      -6.759   0.866   5.584  1.00 98.66           O  
ATOM    867  CG  PHE B 112      -7.321   1.574   1.204  1.00 98.66           C  
ATOM    868  CD1 PHE B 112      -8.468   1.365   0.449  1.00 98.66           C  
ATOM    869  CD2 PHE B 112      -6.261   2.266   0.632  1.00 98.66           C  
ATOM    870  CE1 PHE B 112      -8.558   1.839  -0.858  1.00 98.66           C  
ATOM    871  CE2 PHE B 112      -6.344   2.743  -0.674  1.00 98.66           C  
ATOM    872  CZ  PHE B 112      -7.493   2.527  -1.417  1.00 98.66           C  
ATOM    873  N   VAL B 113      -8.960   1.550   5.589  1.00 98.54           N  
ATOM    874  CA  VAL B 113      -9.214   1.024   6.927  1.00 98.54           C  
ATOM    875  C   VAL B 113     -10.407   0.072   6.890  1.00 98.54           C  
ATOM    876  CB  VAL B 113      -9.468   2.159   7.944  1.00 98.54           C  
ATOM    877  O   VAL B 113     -11.559   0.511   6.859  1.00 98.54           O  
ATOM    878  CG1 VAL B 113      -9.629   1.594   9.354  1.00 98.54           C  
ATOM    879  CG2 VAL B 113      -8.331   3.179   7.900  1.00 98.54           C  
ATOM    880  N   GLY B 114     -10.069  -1.191   6.961  1.00 97.82           N  
ATOM    881  CA  GLY B 114     -11.117  -2.198   6.932  1.00 97.82           C  
ATOM    882  C   GLY B 114     -11.309  -2.897   8.265  1.00 97.82           C  
ATOM    883  O   GLY B 114     -12.248  -3.678   8.433  1.00 97.82           O  
ATOM    884  N   SER B 115     -10.486  -2.611   9.197  1.00 97.23           N  
ATOM    885  CA  SER B 115     -10.487  -3.216  10.524  1.00 97.23           C  
ATOM    886  C   SER B 115     -10.871  -2.200  11.595  1.00 97.23           C  
ATOM    887  CB  SER B 115      -9.115  -3.811  10.843  1.00 97.23           C  
ATOM    888  O   SER B 115     -10.850  -0.993  11.348  1.00 97.23           O  
ATOM    889  OG  SER B 115      -8.106  -2.819  10.764  1.00 97.23           O  
ATOM    890  N   PRO B 116     -11.380  -2.701  12.701  1.00 97.43           N  
ATOM    891  CA  PRO B 116     -11.663  -1.767  13.793  1.00 97.43           C  
ATOM    892  C   PRO B 116     -10.416  -1.030  14.277  1.00 97.43           C  
ATOM    893  CB  PRO B 116     -12.224  -2.672  14.894  1.00 97.43           C  
ATOM    894  O   PRO B 116      -9.393  -1.659  14.559  1.00 97.43           O  
ATOM    895  CG  PRO B 116     -11.838  -4.056  14.484  1.00 97.43           C  
ATOM    896  CD  PRO B 116     -11.504  -4.045  13.020  1.00 97.43           C  
ATOM    897  N   VAL B 117     -10.471   0.262  14.386  1.00 97.42           N  
ATOM    898  CA  VAL B 117      -9.394   1.096  14.909  1.00 97.42           C  
ATOM    899  C   VAL B 117      -9.446   1.112  16.435  1.00 97.42           C  
ATOM    900  CB  VAL B 117      -9.474   2.537  14.358  1.00 97.42           C  
ATOM    901  O   VAL B 117     -10.354   1.702  17.025  1.00 97.42           O  
ATOM    902  CG1 VAL B 117      -8.354   3.400  14.936  1.00 97.42           C  
ATOM    903  CG2 VAL B 117      -9.413   2.529  12.832  1.00 97.42           C  
ATOM    904  N   GLU B 118      -8.447   0.596  17.087  1.00 93.60           N  
ATOM    905  CA  GLU B 118      -8.440   0.391  18.532  1.00 93.60           C  
ATOM    906  C   GLU B 118      -7.781   1.564  19.252  1.00 93.60           C  
ATOM    907  CB  GLU B 118      -7.722  -0.914  18.886  1.00 93.60           C  
ATOM    908  O   GLU B 118      -7.886   1.687  20.474  1.00 93.60           O  
ATOM    909  CG  GLU B 118      -8.441  -2.163  18.396  1.00 93.60           C  
ATOM    910  CD  GLU B 118      -7.751  -3.453  18.810  1.00 93.60           C  
ATOM    911  OE1 GLU B 118      -8.316  -4.545  18.579  1.00 93.60           O  
ATOM    912  OE2 GLU B 118      -6.635  -3.370  19.372  1.00 93.60           O  
ATOM    913  N   ASP B 119      -7.159   2.417  18.524  1.00 89.68           N  
ATOM    914  CA  ASP B 119      -6.515   3.581  19.126  1.00 89.68           C  
ATOM    915  C   ASP B 119      -7.542   4.496  19.788  1.00 89.68           C  
ATOM    916  CB  ASP B 119      -5.719   4.357  18.074  1.00 89.68           C  
ATOM    917  O   ASP B 119      -8.666   4.631  19.302  1.00 89.68           O  
ATOM    918  CG  ASP B 119      -4.619   3.530  17.433  1.00 89.68           C  
ATOM    919  OD1 ASP B 119      -3.595   3.257  18.097  1.00 89.68           O  
ATOM    920  OD2 ASP B 119      -4.775   3.150  16.253  1.00 89.68           O  
ATOM    921  N   ASN B 120      -7.229   5.078  20.865  1.00 91.60           N  
ATOM    922  CA  ASN B 120      -8.100   6.013  21.569  1.00 91.60           C  
ATOM    923  C   ASN B 120      -8.283   7.309  20.785  1.00 91.60           C  
ATOM    924  CB  ASN B 120      -7.551   6.310  22.966  1.00 91.60           C  
ATOM    925  O   ASN B 120      -7.377   7.739  20.069  1.00 91.60           O  
ATOM    926  CG  ASN B 120      -6.179   6.953  22.929  1.00 91.60           C  
ATOM    927  ND2 ASN B 120      -5.396   6.743  23.981  1.00 91.60           N  
ATOM    928  OD1 ASN B 120      -5.825   7.635  21.963  1.00 91.60           O  
ATOM    929  N   GLU B 121      -9.375   7.909  20.938  1.00 93.86           N  
ATOM    930  CA  GLU B 121      -9.732   9.131  20.225  1.00 93.86           C  
ATOM    931  C   GLU B 121      -8.747  10.256  20.531  1.00 93.86           C  
ATOM    932  CB  GLU B 121     -11.155   9.567  20.582  1.00 93.86           C  
ATOM    933  O   GLU B 121      -8.400  11.042  19.647  1.00 93.86           O  
ATOM    934  CG  GLU B 121     -11.663  10.743  19.760  1.00 93.86           C  
ATOM    935  CD  GLU B 121     -13.141  11.029  19.972  1.00 93.86           C  
ATOM    936  OE1 GLU B 121     -13.610  12.122  19.582  1.00 93.86           O  
ATOM    937  OE2 GLU B 121     -13.836  10.152  20.533  1.00 93.86           O  
ATOM    938  N   LYS B 122      -8.288  10.326  21.733  1.00 93.73           N  
ATOM    939  CA  LYS B 122      -7.333  11.358  22.127  1.00 93.73           C  
ATOM    940  C   LYS B 122      -6.041  11.248  21.324  1.00 93.73           C  
ATOM    941  CB  LYS B 122      -7.030  11.266  23.624  1.00 93.73           C  
ATOM    942  O   LYS B 122      -5.482  12.259  20.894  1.00 93.73           O  
ATOM    943  CG  LYS B 122      -8.178  11.712  24.517  1.00 93.73           C  
ATOM    944  CD  LYS B 122      -7.789  11.672  25.989  1.00 93.73           C  
ATOM    945  CE  LYS B 122      -8.969  12.014  26.889  1.00 93.73           C  
ATOM    946  NZ  LYS B 122      -8.616  11.890  28.335  1.00 93.73           N  
ATOM    947  N   ASP B 123      -5.575  10.026  21.137  1.00 91.68           N  
ATOM    948  CA  ASP B 123      -4.363   9.791  20.358  1.00 91.68           C  
ATOM    949  C   ASP B 123      -4.573  10.158  18.891  1.00 91.68           C  
ATOM    950  CB  ASP B 123      -3.922   8.331  20.478  1.00 91.68           C  
ATOM    951  O   ASP B 123      -3.671  10.694  18.244  1.00 91.68           O  
ATOM    952  CG  ASP B 123      -3.422   7.974  21.866  1.00 91.68           C  
ATOM    953  OD1 ASP B 123      -2.960   8.875  22.599  1.00 91.68           O  
ATOM    954  OD2 ASP B 123      -3.488   6.780  22.230  1.00 91.68           O  
ATOM    955  N   LEU B 124      -5.714   9.927  18.402  1.00 96.42           N  
ATOM    956  CA  LEU B 124      -6.048  10.263  17.023  1.00 96.42           C  
ATOM    957  C   LEU B 124      -6.042  11.774  16.815  1.00 96.42           C  
ATOM    958  CB  LEU B 124      -7.417   9.690  16.648  1.00 96.42           C  
ATOM    959  O   LEU B 124      -5.489  12.267  15.829  1.00 96.42           O  
ATOM    960  CG  LEU B 124      -7.439   8.230  16.190  1.00 96.42           C  
ATOM    961  CD1 LEU B 124      -7.679   7.306  17.379  1.00 96.42           C  
ATOM    962  CD2 LEU B 124      -8.504   8.021  15.120  1.00 96.42           C  
ATOM    963  N   VAL B 125      -6.598  12.464  17.735  1.00 96.53           N  
ATOM    964  CA  VAL B 125      -6.695  13.918  17.655  1.00 96.53           C  
ATOM    965  C   VAL B 125      -5.302  14.535  17.754  1.00 96.53           C  
ATOM    966  CB  VAL B 125      -7.609  14.487  18.763  1.00 96.53           C  
ATOM    967  O   VAL B 125      -4.975  15.468  17.016  1.00 96.53           O  
ATOM    968  CG1 VAL B 125      -7.531  16.013  18.798  1.00 96.53           C  
ATOM    969  CG2 VAL B 125      -9.051  14.028  18.553  1.00 96.53           C  
ATOM    970  N   LYS B 126      -4.499  14.039  18.685  1.00 93.73           N  
ATOM    971  CA  LYS B 126      -3.126  14.519  18.818  1.00 93.73           C  
ATOM    972  C   LYS B 126      -2.351  14.334  17.517  1.00 93.73           C  
ATOM    973  CB  LYS B 126      -2.413  13.794  19.961  1.00 93.73           C  
ATOM    974  O   LYS B 126      -1.634  15.237  17.083  1.00 93.73           O  
ATOM    975  CG  LYS B 126      -2.785  14.304  21.345  1.00 93.73           C  
ATOM    976  CD  LYS B 126      -1.981  13.605  22.434  1.00 93.73           C  
ATOM    977  CE  LYS B 126      -2.456  14.003  23.824  1.00 93.73           C  
ATOM    978  NZ  LYS B 126      -1.718  13.266  24.894  1.00 93.73           N  
ATOM    979  N   LEU B 127      -2.469  13.172  16.958  1.00 93.65           N  
ATOM    980  CA  LEU B 127      -1.816  12.872  15.688  1.00 93.65           C  
ATOM    981  C   LEU B 127      -2.315  13.803  14.587  1.00 93.65           C  
ATOM    982  CB  LEU B 127      -2.062  11.414  15.290  1.00 93.65           C  
ATOM    983  O   LEU B 127      -1.520  14.332  13.808  1.00 93.65           O  
ATOM    984  CG  LEU B 127      -1.474  10.969  13.950  1.00 93.65           C  
ATOM    985  CD1 LEU B 127       0.045  11.102  13.967  1.00 93.65           C  
ATOM    986  CD2 LEU B 127      -1.887   9.535  13.636  1.00 93.65           C  
ATOM    987  N   ALA B 128      -3.617  14.042  14.555  1.00 97.16           N  
ATOM    988  CA  ALA B 128      -4.225  14.918  13.557  1.00 97.16           C  
ATOM    989  C   ALA B 128      -3.687  16.341  13.675  1.00 97.16           C  
ATOM    990  CB  ALA B 128      -5.745  14.914  13.701  1.00 97.16           C  
ATOM    991  O   ALA B 128      -3.405  16.991  12.666  1.00 97.16           O  
ATOM    992  N   LYS B 129      -3.563  16.830  14.869  1.00 95.17           N  
ATOM    993  CA  LYS B 129      -3.032  18.170  15.101  1.00 95.17           C  
ATOM    994  C   LYS B 129      -1.598  18.289  14.592  1.00 95.17           C  
ATOM    995  CB  LYS B 129      -3.091  18.521  16.588  1.00 95.17           C  
ATOM    996  O   LYS B 129      -1.227  19.303  13.998  1.00 95.17           O  
ATOM    997  CG  LYS B 129      -4.495  18.810  17.100  1.00 95.17           C  
ATOM    998  CD  LYS B 129      -4.486  19.169  18.581  1.00 95.17           C  
ATOM    999  CE  LYS B 129      -5.892  19.443  19.098  1.00 95.17           C  
ATOM   1000  NZ  LYS B 129      -5.903  19.679  20.573  1.00 95.17           N  
ATOM   1001  N   ARG B 130      -0.851  17.255  14.837  1.00 93.23           N  
ATOM   1002  CA  ARG B 130       0.533  17.238  14.373  1.00 93.23           C  
ATOM   1003  C   ARG B 130       0.599  17.274  12.850  1.00 93.23           C  
ATOM   1004  CB  ARG B 130       1.262  16.001  14.900  1.00 93.23           C  
ATOM   1005  O   ARG B 130       1.391  18.025  12.275  1.00 93.23           O  
ATOM   1006  CG  ARG B 130       2.750  15.984  14.590  1.00 93.23           C  
ATOM   1007  CD  ARG B 130       3.453  14.812  15.260  1.00 93.23           C  
ATOM   1008  NE  ARG B 130       4.899  14.865  15.062  1.00 93.23           N  
ATOM   1009  NH1 ARG B 130       5.352  13.002  16.351  1.00 93.23           N  
ATOM   1010  NH2 ARG B 130       7.062  14.147  15.341  1.00 93.23           N  
ATOM   1011  CZ  ARG B 130       5.768  14.005  15.585  1.00 93.23           C  
ATOM   1012  N   LEU B 131      -0.160  16.456  12.197  1.00 95.72           N  
ATOM   1013  CA  LEU B 131      -0.186  16.381  10.741  1.00 95.72           C  
ATOM   1014  C   LEU B 131      -0.651  17.702  10.137  1.00 95.72           C  
ATOM   1015  CB  LEU B 131      -1.101  15.245  10.278  1.00 95.72           C  
ATOM   1016  O   LEU B 131      -0.139  18.130   9.099  1.00 95.72           O  
ATOM   1017  CG  LEU B 131      -0.625  13.824  10.582  1.00 95.72           C  
ATOM   1018  CD1 LEU B 131      -1.728  12.817  10.275  1.00 95.72           C  
ATOM   1019  CD2 LEU B 131       0.637  13.501   9.789  1.00 95.72           C  
ATOM   1020  N   LYS B 132      -1.670  18.320  10.757  1.00 95.38           N  
ATOM   1021  CA  LYS B 132      -2.144  19.625  10.306  1.00 95.38           C  
ATOM   1022  C   LYS B 132      -1.025  20.662  10.349  1.00 95.38           C  
ATOM   1023  CB  LYS B 132      -3.324  20.092  11.160  1.00 95.38           C  
ATOM   1024  O   LYS B 132      -0.846  21.430   9.402  1.00 95.38           O  
ATOM   1025  CG  LYS B 132      -3.906  21.432  10.733  1.00 95.38           C  
ATOM   1026  CD  LYS B 132      -5.103  21.820  11.590  1.00 95.38           C  
ATOM   1027  CE  LYS B 132      -5.661  23.180  11.191  1.00 95.38           C  
ATOM   1028  NZ  LYS B 132      -6.859  23.547  12.003  1.00 95.38           N  
ATOM   1029  N   LYS B 133      -0.273  20.653  11.405  1.00 91.72           N  
ATOM   1030  CA  LYS B 133       0.838  21.586  11.569  1.00 91.72           C  
ATOM   1031  C   LYS B 133       1.885  21.392  10.476  1.00 91.72           C  
ATOM   1032  CB  LYS B 133       1.481  21.419  12.947  1.00 91.72           C  
ATOM   1033  O   LYS B 133       2.505  22.357  10.025  1.00 91.72           O  
ATOM   1034  CG  LYS B 133       0.668  22.016  14.086  1.00 91.72           C  
ATOM   1035  CD  LYS B 133       1.386  21.870  15.421  1.00 91.72           C  
ATOM   1036  CE  LYS B 133       0.535  22.384  16.574  1.00 91.72           C  
ATOM   1037  NZ  LYS B 133       1.208  22.183  17.893  1.00 91.72           N  
ATOM   1038  N   GLU B 134       2.044  20.203  10.066  1.00 93.17           N  
ATOM   1039  CA  GLU B 134       3.074  19.873   9.085  1.00 93.17           C  
ATOM   1040  C   GLU B 134       2.508  19.876   7.668  1.00 93.17           C  
ATOM   1041  CB  GLU B 134       3.698  18.510   9.399  1.00 93.17           C  
ATOM   1042  O   GLU B 134       3.179  19.452   6.725  1.00 93.17           O  
ATOM   1043  CG  GLU B 134       4.475  18.476  10.706  1.00 93.17           C  
ATOM   1044  CD  GLU B 134       5.829  19.164  10.618  1.00 93.17           C  
ATOM   1045  OE1 GLU B 134       6.393  19.530  11.674  1.00 93.17           O  
ATOM   1046  OE2 GLU B 134       6.328  19.338   9.484  1.00 93.17           O  
ATOM   1047  N   LYS B 135       1.297  20.274   7.519  1.00 94.64           N  
ATOM   1048  CA  LYS B 135       0.628  20.456   6.235  1.00 94.64           C  
ATOM   1049  C   LYS B 135       0.521  19.135   5.478  1.00 94.64           C  
ATOM   1050  CB  LYS B 135       1.371  21.488   5.384  1.00 94.64           C  
ATOM   1051  O   LYS B 135       0.800  19.076   4.279  1.00 94.64           O  
ATOM   1052  CG  LYS B 135       1.399  22.884   5.990  1.00 94.64           C  
ATOM   1053  CD  LYS B 135       2.062  23.886   5.053  1.00 94.64           C  
ATOM   1054  CE  LYS B 135       2.098  25.282   5.661  1.00 94.64           C  
ATOM   1055  NZ  LYS B 135       2.748  26.267   4.747  1.00 94.64           N  
ATOM   1056  N   VAL B 136       0.220  18.132   6.187  1.00 97.18           N  
ATOM   1057  CA  VAL B 136      -0.013  16.827   5.576  1.00 97.18           C  
ATOM   1058  C   VAL B 136      -1.514  16.588   5.425  1.00 97.18           C  
ATOM   1059  CB  VAL B 136       0.626  15.690   6.405  1.00 97.18           C  
ATOM   1060  O   VAL B 136      -2.262  16.659   6.403  1.00 97.18           O  
ATOM   1061  CG1 VAL B 136       0.405  14.339   5.729  1.00 97.18           C  
ATOM   1062  CG2 VAL B 136       2.117  15.952   6.607  1.00 97.18           C  
ATOM   1063  N   ASN B 137      -1.939  16.340   4.191  1.00 96.51           N  
ATOM   1064  CA  ASN B 137      -3.322  15.930   3.972  1.00 96.51           C  
ATOM   1065  C   ASN B 137      -3.486  14.419   4.102  1.00 96.51           C  
ATOM   1066  CB  ASN B 137      -3.811  16.401   2.600  1.00 96.51           C  
ATOM   1067  O   ASN B 137      -2.610  13.657   3.689  1.00 96.51           O  
ATOM   1068  CG  ASN B 137      -3.897  17.911   2.497  1.00 96.51           C  
ATOM   1069  ND2 ASN B 137      -3.828  18.427   1.276  1.00 96.51           N  
ATOM   1070  OD1 ASN B 137      -4.025  18.608   3.507  1.00 96.51           O  
ATOM   1071  N   VAL B 138      -4.666  14.031   4.694  1.00 98.16           N  
ATOM   1072  CA  VAL B 138      -4.917  12.607   4.894  1.00 98.16           C  
ATOM   1073  C   VAL B 138      -6.313  12.253   4.385  1.00 98.16           C  
ATOM   1074  CB  VAL B 138      -4.774  12.208   6.379  1.00 98.16           C  
ATOM   1075  O   VAL B 138      -7.306  12.844   4.816  1.00 98.16           O  
ATOM   1076  CG1 VAL B 138      -4.995  10.707   6.559  1.00 98.16           C  
ATOM   1077  CG2 VAL B 138      -3.401  12.617   6.911  1.00 98.16           C  
ATOM   1078  N   ASP B 139      -6.355  11.361   3.445  1.00 98.06           N  
ATOM   1079  CA  ASP B 139      -7.612  10.775   2.991  1.00 98.06           C  
ATOM   1080  C   ASP B 139      -7.800   9.370   3.561  1.00 98.06           C  
ATOM   1081  CB  ASP B 139      -7.665  10.734   1.463  1.00 98.06           C  
ATOM   1082  O   ASP B 139      -6.887   8.544   3.504  1.00 98.06           O  
ATOM   1083  CG  ASP B 139      -7.592  12.112   0.830  1.00 98.06           C  
ATOM   1084  OD1 ASP B 139      -8.161  13.073   1.392  1.00 98.06           O  
ATOM   1085  OD2 ASP B 139      -6.961  12.239  -0.242  1.00 98.06           O  
ATOM   1086  N   ILE B 140      -9.030   9.174   4.074  1.00 98.32           N  
ATOM   1087  CA  ILE B 140      -9.291   7.882   4.698  1.00 98.32           C  
ATOM   1088  C   ILE B 140     -10.441   7.183   3.977  1.00 98.32           C  
ATOM   1089  CB  ILE B 140      -9.614   8.035   6.201  1.00 98.32           C  
ATOM   1090  O   ILE B 140     -11.502   7.777   3.767  1.00 98.32           O  
ATOM   1091  CG1 ILE B 140      -8.428   8.664   6.941  1.00 98.32           C  
ATOM   1092  CG2 ILE B 140      -9.988   6.682   6.814  1.00 98.32           C  
ATOM   1093  CD1 ILE B 140      -8.700   8.958   8.410  1.00 98.32           C  
ATOM   1094  N   ILE B 141     -10.201   5.988   3.555  1.00 97.99           N  
ATOM   1095  CA  ILE B 141     -11.240   5.113   3.023  1.00 97.99           C  
ATOM   1096  C   ILE B 141     -11.655   4.099   4.087  1.00 97.99           C  
ATOM   1097  CB  ILE B 141     -10.766   4.385   1.746  1.00 97.99           C  
ATOM   1098  O   ILE B 141     -10.924   3.145   4.363  1.00 97.99           O  
ATOM   1099  CG1 ILE B 141     -10.301   5.399   0.694  1.00 97.99           C  
ATOM   1100  CG2 ILE B 141     -11.878   3.490   1.190  1.00 97.99           C  
ATOM   1101  CD1 ILE B 141      -8.795   5.622   0.672  1.00 97.99           C  
ATOM   1102  N   ASN B 142     -12.817   4.349   4.722  1.00 96.88           N  
ATOM   1103  CA  ASN B 142     -13.377   3.511   5.777  1.00 96.88           C  
ATOM   1104  C   ASN B 142     -14.337   2.467   5.214  1.00 96.88           C  
ATOM   1105  CB  ASN B 142     -14.083   4.370   6.828  1.00 96.88           C  
ATOM   1106  O   ASN B 142     -15.395   2.813   4.685  1.00 96.88           O  
ATOM   1107  CG  ASN B 142     -14.627   3.551   7.982  1.00 96.88           C  
ATOM   1108  ND2 ASN B 142     -15.651   4.072   8.648  1.00 96.88           N  
ATOM   1109  OD1 ASN B 142     -14.131   2.460   8.274  1.00 96.88           O  
ATOM   1110  N   PHE B 143     -13.941   1.208   5.314  1.00 95.86           N  
ATOM   1111  CA  PHE B 143     -14.772   0.116   4.821  1.00 95.86           C  
ATOM   1112  C   PHE B 143     -14.676  -1.096   5.741  1.00 95.86           C  
ATOM   1113  CB  PHE B 143     -14.361  -0.273   3.397  1.00 95.86           C  
ATOM   1114  O   PHE B 143     -13.835  -1.133   6.641  1.00 95.86           O  
ATOM   1115  CG  PHE B 143     -12.988  -0.883   3.306  1.00 95.86           C  
ATOM   1116  CD1 PHE B 143     -11.851  -0.095   3.438  1.00 95.86           C  
ATOM   1117  CD2 PHE B 143     -12.834  -2.246   3.089  1.00 95.86           C  
ATOM   1118  CE1 PHE B 143     -10.580  -0.657   3.355  1.00 95.86           C  
ATOM   1119  CE2 PHE B 143     -11.567  -2.815   3.005  1.00 95.86           C  
ATOM   1120  CZ  PHE B 143     -10.441  -2.018   3.137  1.00 95.86           C  
ATOM   1121  N   GLY B 144     -15.524  -1.994   5.665  1.00 94.71           N  
ATOM   1122  CA  GLY B 144     -15.510  -3.176   6.512  1.00 94.71           C  
ATOM   1123  C   GLY B 144     -16.207  -2.965   7.843  1.00 94.71           C  
ATOM   1124  O   GLY B 144     -17.432  -3.072   7.933  1.00 94.71           O  
ATOM   1125  N   GLU B 145     -15.427  -2.404   8.876  1.00 95.31           N  
ATOM   1126  CA  GLU B 145     -15.982  -2.128  10.198  1.00 95.31           C  
ATOM   1127  C   GLU B 145     -16.329  -0.650  10.353  1.00 95.31           C  
ATOM   1128  CB  GLU B 145     -15.001  -2.556  11.293  1.00 95.31           C  
ATOM   1129  O   GLU B 145     -15.921  -0.010  11.324  1.00 95.31           O  
ATOM   1130  CG  GLU B 145     -14.650  -4.036  11.260  1.00 95.31           C  
ATOM   1131  CD  GLU B 145     -15.840  -4.942  11.534  1.00 95.31           C  
ATOM   1132  OE1 GLU B 145     -15.983  -5.981  10.850  1.00 95.31           O  
ATOM   1133  OE2 GLU B 145     -16.636  -4.610  12.440  1.00 95.31           O  
ATOM   1134  N   GLU B 146     -17.158  -0.119   9.499  1.00 91.29           N  
ATOM   1135  CA  GLU B 146     -17.435   1.309   9.379  1.00 91.29           C  
ATOM   1136  C   GLU B 146     -18.196   1.828  10.596  1.00 91.29           C  
ATOM   1137  CB  GLU B 146     -18.226   1.599   8.101  1.00 91.29           C  
ATOM   1138  O   GLU B 146     -17.980   2.960  11.034  1.00 91.29           O  
ATOM   1139  CG  GLU B 146     -19.571   0.889   8.036  1.00 91.29           C  
ATOM   1140  CD  GLU B 146     -20.151   0.830   6.632  1.00 91.29           C  
ATOM   1141  OE1 GLU B 146     -21.343   0.478   6.482  1.00 91.29           O  
ATOM   1142  OE2 GLU B 146     -19.406   1.136   5.674  1.00 91.29           O  
ATOM   1143  N   GLU B 147     -19.048   0.989  11.143  1.00 87.82           N  
ATOM   1144  CA  GLU B 147     -19.873   1.426  12.265  1.00 87.82           C  
ATOM   1145  C   GLU B 147     -19.016   1.763  13.482  1.00 87.82           C  
ATOM   1146  CB  GLU B 147     -20.901   0.351  12.628  1.00 87.82           C  
ATOM   1147  O   GLU B 147     -19.249   2.771  14.152  1.00 87.82           O  
ATOM   1148  CG  GLU B 147     -21.997   0.172  11.588  1.00 87.82           C  
ATOM   1149  CD  GLU B 147     -23.008  -0.900  11.960  1.00 87.82           C  
ATOM   1150  OE1 GLU B 147     -23.959  -1.135  11.179  1.00 87.82           O  
ATOM   1151  OE2 GLU B 147     -22.849  -1.510  13.041  1.00 87.82           O  
ATOM   1152  N   VAL B 148     -18.025   0.967  13.692  1.00 92.85           N  
ATOM   1153  CA  VAL B 148     -17.165   1.130  14.859  1.00 92.85           C  
ATOM   1154  C   VAL B 148     -16.183   2.276  14.622  1.00 92.85           C  
ATOM   1155  CB  VAL B 148     -16.397  -0.170  15.185  1.00 92.85           C  
ATOM   1156  O   VAL B 148     -15.776   2.958  15.565  1.00 92.85           O  
ATOM   1157  CG1 VAL B 148     -15.470   0.035  16.381  1.00 92.85           C  
ATOM   1158  CG2 VAL B 148     -17.374  -1.314  15.452  1.00 92.85           C  
ATOM   1159  N   ASN B 149     -15.842   2.550  13.365  1.00 96.38           N  
ATOM   1160  CA  ASN B 149     -14.732   3.437  13.031  1.00 96.38           C  
ATOM   1161  C   ASN B 149     -15.218   4.849  12.715  1.00 96.38           C  
ATOM   1162  CB  ASN B 149     -13.931   2.876  11.855  1.00 96.38           C  
ATOM   1163  O   ASN B 149     -14.471   5.816  12.870  1.00 96.38           O  
ATOM   1164  CG  ASN B 149     -13.175   1.612  12.213  1.00 96.38           C  
ATOM   1165  ND2 ASN B 149     -12.818   0.828  11.203  1.00 96.38           N  
ATOM   1166  OD1 ASN B 149     -12.914   1.342  13.389  1.00 96.38           O  
ATOM   1167  N   THR B 150     -16.420   5.059  12.354  1.00 93.94           N  
ATOM   1168  CA  THR B 150     -16.930   6.285  11.750  1.00 93.94           C  
ATOM   1169  C   THR B 150     -16.753   7.468  12.696  1.00 93.94           C  
ATOM   1170  CB  THR B 150     -18.417   6.145  11.372  1.00 93.94           C  
ATOM   1171  O   THR B 150     -16.249   8.520  12.296  1.00 93.94           O  
ATOM   1172  CG2 THR B 150     -18.943   7.424  10.729  1.00 93.94           C  
ATOM   1173  OG1 THR B 150     -18.569   5.061  10.447  1.00 93.94           O  
ATOM   1174  N   GLU B 151     -17.117   7.324  13.909  1.00 92.49           N  
ATOM   1175  CA  GLU B 151     -17.031   8.418  14.872  1.00 92.49           C  
ATOM   1176  C   GLU B 151     -15.583   8.850  15.088  1.00 92.49           C  
ATOM   1177  CB  GLU B 151     -17.663   8.011  16.205  1.00 92.49           C  
ATOM   1178  O   GLU B 151     -15.266  10.038  15.009  1.00 92.49           O  
ATOM   1179  CG  GLU B 151     -17.853   9.169  17.175  1.00 92.49           C  
ATOM   1180  CD  GLU B 151     -18.486   8.751  18.492  1.00 92.49           C  
ATOM   1181  OE1 GLU B 151     -18.604   9.599  19.405  1.00 92.49           O  
ATOM   1182  OE2 GLU B 151     -18.866   7.564  18.613  1.00 92.49           O  
ATOM   1183  N   LYS B 152     -14.686   7.884  15.335  1.00 96.71           N  
ATOM   1184  CA  LYS B 152     -13.277   8.154  15.606  1.00 96.71           C  
ATOM   1185  C   LYS B 152     -12.590   8.764  14.388  1.00 96.71           C  
ATOM   1186  CB  LYS B 152     -12.557   6.872  16.026  1.00 96.71           C  
ATOM   1187  O   LYS B 152     -11.853   9.744  14.511  1.00 96.71           O  
ATOM   1188  CG  LYS B 152     -12.915   6.390  17.424  1.00 96.71           C  
ATOM   1189  CD  LYS B 152     -12.106   5.160  17.816  1.00 96.71           C  
ATOM   1190  CE  LYS B 152     -12.571   4.585  19.147  1.00 96.71           C  
ATOM   1191  NZ  LYS B 152     -11.833   3.335  19.499  1.00 96.71           N  
ATOM   1192  N   LEU B 153     -12.858   8.284  13.230  1.00 97.94           N  
ATOM   1193  CA  LEU B 153     -12.191   8.734  12.013  1.00 97.94           C  
ATOM   1194  C   LEU B 153     -12.727  10.090  11.569  1.00 97.94           C  
ATOM   1195  CB  LEU B 153     -12.372   7.708  10.892  1.00 97.94           C  
ATOM   1196  O   LEU B 153     -11.991  10.896  10.994  1.00 97.94           O  
ATOM   1197  CG  LEU B 153     -11.695   6.352  11.097  1.00 97.94           C  
ATOM   1198  CD1 LEU B 153     -11.985   5.431   9.917  1.00 97.94           C  
ATOM   1199  CD2 LEU B 153     -10.192   6.528  11.288  1.00 97.94           C  
ATOM   1200  N   THR B 154     -14.003  10.328  11.840  1.00 95.87           N  
ATOM   1201  CA  THR B 154     -14.572  11.645  11.575  1.00 95.87           C  
ATOM   1202  C   THR B 154     -13.896  12.709  12.435  1.00 95.87           C  
ATOM   1203  CB  THR B 154     -16.090  11.660  11.833  1.00 95.87           C  
ATOM   1204  O   THR B 154     -13.555  13.787  11.945  1.00 95.87           O  
ATOM   1205  CG2 THR B 154     -16.684  13.034  11.538  1.00 95.87           C  
ATOM   1206  OG1 THR B 154     -16.722  10.688  10.991  1.00 95.87           O  
ATOM   1207  N   ALA B 155     -13.749  12.355  13.675  1.00 96.25           N  
ATOM   1208  CA  ALA B 155     -13.054  13.267  14.580  1.00 96.25           C  
ATOM   1209  C   ALA B 155     -11.634  13.545  14.095  1.00 96.25           C  
ATOM   1210  CB  ALA B 155     -13.027  12.694  15.995  1.00 96.25           C  
ATOM   1211  O   ALA B 155     -11.162  14.682  14.155  1.00 96.25           O  
ATOM   1212  N   PHE B 156     -10.975  12.550  13.634  1.00 97.97           N  
ATOM   1213  CA  PHE B 156      -9.612  12.644  13.125  1.00 97.97           C  
ATOM   1214  C   PHE B 156      -9.546  13.577  11.922  1.00 97.97           C  
ATOM   1215  CB  PHE B 156      -9.082  11.258  12.744  1.00 97.97           C  
ATOM   1216  O   PHE B 156      -8.750  14.518  11.903  1.00 97.97           O  
ATOM   1217  CG  PHE B 156      -7.678  11.272  12.202  1.00 97.97           C  
ATOM   1218  CD1 PHE B 156      -7.444  11.189  10.835  1.00 97.97           C  
ATOM   1219  CD2 PHE B 156      -6.591  11.368  13.062  1.00 97.97           C  
ATOM   1220  CE1 PHE B 156      -6.146  11.203  10.331  1.00 97.97           C  
ATOM   1221  CE2 PHE B 156      -5.290  11.382  12.566  1.00 97.97           C  
ATOM   1222  CZ  PHE B 156      -5.070  11.298  11.200  1.00 97.97           C  
ATOM   1223  N   VAL B 157     -10.425  13.414  10.900  1.00 97.48           N  
ATOM   1224  CA  VAL B 157     -10.417  14.186   9.662  1.00 97.48           C  
ATOM   1225  C   VAL B 157     -10.870  15.617   9.943  1.00 97.48           C  
ATOM   1226  CB  VAL B 157     -11.320  13.543   8.586  1.00 97.48           C  
ATOM   1227  O   VAL B 157     -10.323  16.569   9.381  1.00 97.48           O  
ATOM   1228  CG1 VAL B 157     -11.500  14.486   7.398  1.00 97.48           C  
ATOM   1229  CG2 VAL B 157     -10.737  12.208   8.129  1.00 97.48           C  
ATOM   1230  N   ASN B 158     -11.838  15.783  10.832  1.00 95.87           N  
ATOM   1231  CA  ASN B 158     -12.302  17.119  11.188  1.00 95.87           C  
ATOM   1232  C   ASN B 158     -11.200  17.935  11.858  1.00 95.87           C  
ATOM   1233  CB  ASN B 158     -13.530  17.038  12.097  1.00 95.87           C  
ATOM   1234  O   ASN B 158     -11.063  19.132  11.599  1.00 95.87           O  
ATOM   1235  CG  ASN B 158     -14.791  16.662  11.343  1.00 95.87           C  
ATOM   1236  ND2 ASN B 158     -15.831  16.287  12.078  1.00 95.87           N  
ATOM   1237  OD1 ASN B 158     -14.829  16.708  10.111  1.00 95.87           O  
ATOM   1238  N   THR B 159     -10.504  17.268  12.765  1.00 96.68           N  
ATOM   1239  CA  THR B 159      -9.383  17.930  13.423  1.00 96.68           C  
ATOM   1240  C   THR B 159      -8.320  18.334  12.406  1.00 96.68           C  
ATOM   1241  CB  THR B 159      -8.752  17.025  14.497  1.00 96.68           C  
ATOM   1242  O   THR B 159      -7.759  19.429  12.488  1.00 96.68           O  
ATOM   1243  CG2 THR B 159      -7.636  17.750  15.242  1.00 96.68           C  
ATOM   1244  OG1 THR B 159      -9.761  16.632  15.436  1.00 96.68           O  
ATOM   1245  N   LEU B 160      -8.014  17.503  11.417  1.00 95.81           N  
ATOM   1246  CA  LEU B 160      -7.029  17.755  10.372  1.00 95.81           C  
ATOM   1247  C   LEU B 160      -7.449  18.936   9.503  1.00 95.81           C  
ATOM   1248  CB  LEU B 160      -6.838  16.509   9.503  1.00 95.81           C  
ATOM   1249  O   LEU B 160      -6.609  19.741   9.094  1.00 95.81           O  
ATOM   1250  CG  LEU B 160      -5.689  15.579   9.895  1.00 95.81           C  
ATOM   1251  CD1 LEU B 160      -6.019  14.139   9.514  1.00 95.81           C  
ATOM   1252  CD2 LEU B 160      -4.389  16.027   9.235  1.00 95.81           C  
ATOM   1253  N   ASN B 161      -8.686  19.029   9.177  1.00 94.33           N  
ATOM   1254  CA  ASN B 161      -9.203  20.074   8.301  1.00 94.33           C  
ATOM   1255  C   ASN B 161      -9.410  21.386   9.054  1.00 94.33           C  
ATOM   1256  CB  ASN B 161     -10.512  19.627   7.645  1.00 94.33           C  
ATOM   1257  O   ASN B 161      -9.349  22.464   8.460  1.00 94.33           O  
ATOM   1258  CG  ASN B 161     -10.297  18.590   6.561  1.00 94.33           C  
ATOM   1259  ND2 ASN B 161     -11.332  17.811   6.271  1.00 94.33           N  
ATOM   1260  OD1 ASN B 161      -9.208  18.489   5.988  1.00 94.33           O  
ATOM   1261  N   GLY B 162      -9.549  21.348  10.336  1.00 91.76           N  
ATOM   1262  CA  GLY B 162      -9.763  22.556  11.118  1.00 91.76           C  
ATOM   1263  C   GLY B 162     -10.980  23.345  10.676  1.00 91.76           C  
ATOM   1264  O   GLY B 162     -12.015  22.765  10.339  1.00 91.76           O  
ATOM   1265  N   LYS B 163     -10.739  24.597  10.618  1.00 86.42           N  
ATOM   1266  CA  LYS B 163     -11.829  25.522  10.323  1.00 86.42           C  
ATOM   1267  C   LYS B 163     -12.101  25.591   8.823  1.00 86.42           C  
ATOM   1268  CB  LYS B 163     -11.511  26.916  10.864  1.00 86.42           C  
ATOM   1269  O   LYS B 163     -13.234  25.837   8.403  1.00 86.42           O  
ATOM   1270  CG  LYS B 163     -11.499  27.004  12.383  1.00 86.42           C  
ATOM   1271  CD  LYS B 163     -11.269  28.432  12.859  1.00 86.42           C  
ATOM   1272  CE  LYS B 163     -11.203  28.513  14.378  1.00 86.42           C  
ATOM   1273  NZ  LYS B 163     -10.925  29.903  14.848  1.00 86.42           N  
ATOM   1274  N   ASP B 164     -11.041  25.379   7.994  1.00 81.21           N  
ATOM   1275  CA  ASP B 164     -11.159  25.450   6.541  1.00 81.21           C  
ATOM   1276  C   ASP B 164     -12.040  24.324   6.005  1.00 81.21           C  
ATOM   1277  CB  ASP B 164      -9.777  25.393   5.886  1.00 81.21           C  
ATOM   1278  O   ASP B 164     -12.724  24.491   4.993  1.00 81.21           O  
ATOM   1279  CG  ASP B 164      -8.903  26.583   6.243  1.00 81.21           C  
ATOM   1280  OD1 ASP B 164      -9.435  27.701   6.415  1.00 81.21           O  
ATOM   1281  OD2 ASP B 164      -7.671  26.402   6.349  1.00 81.21           O  
ATOM   1282  N   GLY B 165     -12.033  23.220   6.722  1.00 81.25           N  
ATOM   1283  CA  GLY B 165     -12.877  22.073   6.430  1.00 81.25           C  
ATOM   1284  C   GLY B 165     -12.523  21.390   5.122  1.00 81.25           C  
ATOM   1285  O   GLY B 165     -13.347  20.676   4.546  1.00 81.25           O  
ATOM   1286  N   THR B 166     -11.321  21.753   4.552  1.00 84.19           N  
ATOM   1287  CA  THR B 166     -10.992  21.135   3.272  1.00 84.19           C  
ATOM   1288  C   THR B 166      -9.570  20.580   3.290  1.00 84.19           C  
ATOM   1289  CB  THR B 166     -11.139  22.138   2.113  1.00 84.19           C  
ATOM   1290  O   THR B 166      -8.818  20.816   4.237  1.00 84.19           O  
ATOM   1291  CG2 THR B 166     -12.539  22.743   2.084  1.00 84.19           C  
ATOM   1292  OG1 THR B 166     -10.180  23.190   2.275  1.00 84.19           O  
ATOM   1293  N   GLY B 167      -9.261  19.605   2.379  1.00 91.51           N  
ATOM   1294  CA  GLY B 167      -7.925  19.061   2.197  1.00 91.51           C  
ATOM   1295  C   GLY B 167      -7.857  17.561   2.410  1.00 91.51           C  
ATOM   1296  O   GLY B 167      -7.184  16.851   1.660  1.00 91.51           O  
ATOM   1297  N   SER B 168      -8.520  17.147   3.491  1.00 95.38           N  
ATOM   1298  CA  SER B 168      -8.561  15.726   3.819  1.00 95.38           C  
ATOM   1299  C   SER B 168      -9.983  15.182   3.742  1.00 95.38           C  
ATOM   1300  CB  SER B 168      -7.988  15.482   5.216  1.00 95.38           C  
ATOM   1301  O   SER B 168     -10.944  15.897   4.033  1.00 95.38           O  
ATOM   1302  OG  SER B 168      -6.655  15.957   5.303  1.00 95.38           O  
ATOM   1303  N   HIS B 169     -10.158  13.964   3.302  1.00 95.51           N  
ATOM   1304  CA  HIS B 169     -11.484  13.409   3.054  1.00 95.51           C  
ATOM   1305  C   HIS B 169     -11.657  12.063   3.751  1.00 95.51           C  
ATOM   1306  CB  HIS B 169     -11.729  13.257   1.552  1.00 95.51           C  
ATOM   1307  O   HIS B 169     -10.698  11.299   3.881  1.00 95.51           O  
ATOM   1308  CG  HIS B 169     -11.558  14.529   0.785  1.00 95.51           C  
ATOM   1309  CD2 HIS B 169     -12.449  15.493   0.451  1.00 95.51           C  
ATOM   1310  ND1 HIS B 169     -10.346  14.925   0.261  1.00 95.51           N  
ATOM   1311  CE1 HIS B 169     -10.500  16.082  -0.362  1.00 95.51           C  
ATOM   1312  NE2 HIS B 169     -11.766  16.447  -0.262  1.00 95.51           N  
ATOM   1313  N   LEU B 170     -12.864  11.863   4.247  1.00 96.81           N  
ATOM   1314  CA  LEU B 170     -13.303  10.570   4.760  1.00 96.81           C  
ATOM   1315  C   LEU B 170     -14.382   9.969   3.866  1.00 96.81           C  
ATOM   1316  CB  LEU B 170     -13.829  10.712   6.191  1.00 96.81           C  
ATOM   1317  O   LEU B 170     -15.458  10.550   3.708  1.00 96.81           O  
ATOM   1318  CG  LEU B 170     -14.445   9.458   6.813  1.00 96.81           C  
ATOM   1319  CD1 LEU B 170     -13.383   8.378   6.993  1.00 96.81           C  
ATOM   1320  CD2 LEU B 170     -15.106   9.792   8.146  1.00 96.81           C  
ATOM   1321  N   VAL B 171     -14.066   8.887   3.246  1.00 95.86           N  
ATOM   1322  CA  VAL B 171     -15.029   8.171   2.416  1.00 95.86           C  
ATOM   1323  C   VAL B 171     -15.399   6.846   3.080  1.00 95.86           C  
ATOM   1324  CB  VAL B 171     -14.478   7.919   0.995  1.00 95.86           C  
ATOM   1325  O   VAL B 171     -14.537   5.991   3.296  1.00 95.86           O  
ATOM   1326  CG1 VAL B 171     -15.467   7.098   0.170  1.00 95.86           C  
ATOM   1327  CG2 VAL B 171     -14.168   9.244   0.301  1.00 95.86           C  
ATOM   1328  N   THR B 172     -16.651   6.754   3.478  1.00 94.11           N  
ATOM   1329  CA  THR B 172     -17.155   5.519   4.067  1.00 94.11           C  
ATOM   1330  C   THR B 172     -17.912   4.694   3.029  1.00 94.11           C  
ATOM   1331  CB  THR B 172     -18.075   5.808   5.267  1.00 94.11           C  
ATOM   1332  O   THR B 172     -18.863   5.181   2.415  1.00 94.11           O  
ATOM   1333  CG2 THR B 172     -18.556   4.514   5.916  1.00 94.11           C  
ATOM   1334  OG1 THR B 172     -17.357   6.578   6.238  1.00 94.11           O  
ATOM   1335  N   VAL B 173     -17.435   3.476   2.843  1.00 92.93           N  
ATOM   1336  CA  VAL B 173     -18.007   2.622   1.808  1.00 92.93           C  
ATOM   1337  C   VAL B 173     -18.704   1.425   2.452  1.00 92.93           C  
ATOM   1338  CB  VAL B 173     -16.930   2.138   0.811  1.00 92.93           C  
ATOM   1339  O   VAL B 173     -18.055   0.587   3.082  1.00 92.93           O  
ATOM   1340  CG1 VAL B 173     -17.561   1.315  -0.310  1.00 92.93           C  
ATOM   1341  CG2 VAL B 173     -16.162   3.328   0.237  1.00 92.93           C  
ATOM   1342  N   PRO B 174     -19.996   1.366   2.360  1.00 87.66           N  
ATOM   1343  CA  PRO B 174     -20.713   0.190   2.857  1.00 87.66           C  
ATOM   1344  C   PRO B 174     -20.362  -1.083   2.090  1.00 87.66           C  
ATOM   1345  CB  PRO B 174     -22.184   0.562   2.655  1.00 87.66           C  
ATOM   1346  O   PRO B 174     -19.788  -1.013   1.001  1.00 87.66           O  
ATOM   1347  CG  PRO B 174     -22.173   1.584   1.564  1.00 87.66           C  
ATOM   1348  CD  PRO B 174     -20.834   2.264   1.562  1.00 87.66           C  
ATOM   1349  N   PRO B 175     -20.696  -2.159   2.758  1.00 83.30           N  
ATOM   1350  CA  PRO B 175     -20.427  -3.413   2.050  1.00 83.30           C  
ATOM   1351  C   PRO B 175     -21.125  -3.484   0.693  1.00 83.30           C  
ATOM   1352  CB  PRO B 175     -20.973  -4.480   3.002  1.00 83.30           C  
ATOM   1353  O   PRO B 175     -22.248  -2.995   0.546  1.00 83.30           O  
ATOM   1354  CG  PRO B 175     -21.042  -3.804   4.333  1.00 83.30           C  
ATOM   1355  CD  PRO B 175     -21.150  -2.323   4.111  1.00 83.30           C  
ATOM   1356  N   GLY B 176     -20.349  -3.787  -0.322  1.00 77.08           N  
ATOM   1357  CA  GLY B 176     -20.838  -3.905  -1.686  1.00 77.08           C  
ATOM   1358  C   GLY B 176     -19.840  -4.559  -2.623  1.00 77.08           C  
ATOM   1359  O   GLY B 176     -18.794  -5.043  -2.186  1.00 77.08           O  
ATOM   1360  N   PRO B 177     -20.199  -4.677  -3.894  1.00 71.85           N  
ATOM   1361  CA  PRO B 177     -19.408  -5.489  -4.823  1.00 71.85           C  
ATOM   1362  C   PRO B 177     -18.089  -4.826  -5.210  1.00 71.85           C  
ATOM   1363  CB  PRO B 177     -20.327  -5.630  -6.039  1.00 71.85           C  
ATOM   1364  O   PRO B 177     -17.097  -5.516  -5.460  1.00 71.85           O  
ATOM   1365  CG  PRO B 177     -21.378  -4.585  -5.846  1.00 71.85           C  
ATOM   1366  CD  PRO B 177     -21.421  -4.214  -4.391  1.00 71.85           C  
ATOM   1367  N   SER B 178     -18.084  -3.397  -5.189  1.00 86.37           N  
ATOM   1368  CA  SER B 178     -16.799  -2.905  -5.677  1.00 86.37           C  
ATOM   1369  C   SER B 178     -16.332  -1.693  -4.879  1.00 86.37           C  
ATOM   1370  CB  SER B 178     -16.891  -2.545  -7.160  1.00 86.37           C  
ATOM   1371  O   SER B 178     -16.905  -0.608  -4.996  1.00 86.37           O  
ATOM   1372  OG  SER B 178     -15.684  -1.953  -7.610  1.00 86.37           O  
ATOM   1373  N   LEU B 179     -15.371  -1.836  -4.118  1.00 93.01           N  
ATOM   1374  CA  LEU B 179     -14.679  -0.774  -3.395  1.00 93.01           C  
ATOM   1375  C   LEU B 179     -14.068   0.233  -4.363  1.00 93.01           C  
ATOM   1376  CB  LEU B 179     -13.589  -1.361  -2.495  1.00 93.01           C  
ATOM   1377  O   LEU B 179     -14.159   1.444  -4.145  1.00 93.01           O  
ATOM   1378  CG  LEU B 179     -12.842  -0.370  -1.601  1.00 93.01           C  
ATOM   1379  CD1 LEU B 179     -13.797   0.257  -0.590  1.00 93.01           C  
ATOM   1380  CD2 LEU B 179     -11.681  -1.059  -0.891  1.00 93.01           C  
ATOM   1381  N   ALA B 180     -13.620  -0.178  -5.480  1.00 91.15           N  
ATOM   1382  CA  ALA B 180     -12.990   0.639  -6.514  1.00 91.15           C  
ATOM   1383  C   ALA B 180     -13.995   1.599  -7.144  1.00 91.15           C  
ATOM   1384  CB  ALA B 180     -12.364  -0.249  -7.587  1.00 91.15           C  
ATOM   1385  O   ALA B 180     -13.692   2.775  -7.356  1.00 91.15           O  
ATOM   1386  N   ASP B 181     -15.193   1.158  -7.399  1.00 87.38           N  
ATOM   1387  CA  ASP B 181     -16.235   1.987  -7.998  1.00 87.38           C  
ATOM   1388  C   ASP B 181     -16.619   3.140  -7.073  1.00 87.38           C  
ATOM   1389  CB  ASP B 181     -17.468   1.144  -8.329  1.00 87.38           C  
ATOM   1390  O   ASP B 181     -16.859   4.258  -7.533  1.00 87.38           O  
ATOM   1391  CG  ASP B 181     -17.283   0.281  -9.564  1.00 87.38           C  
ATOM   1392  OD1 ASP B 181     -16.305   0.491 -10.314  1.00 87.38           O  
ATOM   1393  OD2 ASP B 181     -18.125  -0.615  -9.792  1.00 87.38           O  
ATOM   1394  N   ALA B 182     -16.696   2.812  -5.802  1.00 89.00           N  
ATOM   1395  CA  ALA B 182     -17.015   3.842  -4.817  1.00 89.00           C  
ATOM   1396  C   ALA B 182     -15.945   4.931  -4.796  1.00 89.00           C  
ATOM   1397  CB  ALA B 182     -17.167   3.223  -3.430  1.00 89.00           C  
ATOM   1398  O   ALA B 182     -16.255   6.111  -4.616  1.00 89.00           O  
ATOM   1399  N   LEU B 183     -14.722   4.597  -5.021  1.00 92.97           N  
ATOM   1400  CA  LEU B 183     -13.595   5.521  -4.954  1.00 92.97           C  
ATOM   1401  C   LEU B 183     -13.555   6.419  -6.186  1.00 92.97           C  
ATOM   1402  CB  LEU B 183     -12.278   4.753  -4.824  1.00 92.97           C  
ATOM   1403  O   LEU B 183     -13.162   7.585  -6.097  1.00 92.97           O  
ATOM   1404  CG  LEU B 183     -11.927   4.238  -3.427  1.00 92.97           C  
ATOM   1405  CD1 LEU B 183     -10.638   3.424  -3.470  1.00 92.97           C  
ATOM   1406  CD2 LEU B 183     -11.800   5.398  -2.446  1.00 92.97           C  
ATOM   1407  N   ILE B 184     -13.924   5.945  -7.329  1.00 90.32           N  
ATOM   1408  CA  ILE B 184     -13.899   6.698  -8.579  1.00 90.32           C  
ATOM   1409  C   ILE B 184     -14.808   7.919  -8.463  1.00 90.32           C  
ATOM   1410  CB  ILE B 184     -14.329   5.821  -9.776  1.00 90.32           C  
ATOM   1411  O   ILE B 184     -14.486   8.992  -8.981  1.00 90.32           O  
ATOM   1412  CG1 ILE B 184     -13.269   4.750 -10.061  1.00 90.32           C  
ATOM   1413  CG2 ILE B 184     -14.582   6.685 -11.015  1.00 90.32           C  
ATOM   1414  CD1 ILE B 184     -13.720   3.681 -11.047  1.00 90.32           C  
ATOM   1415  N   SER B 185     -15.834   7.813  -7.705  1.00 80.67           N  
ATOM   1416  CA  SER B 185     -16.798   8.898  -7.548  1.00 80.67           C  
ATOM   1417  C   SER B 185     -16.500   9.726  -6.303  1.00 80.67           C  
ATOM   1418  CB  SER B 185     -18.221   8.344  -7.474  1.00 80.67           C  
ATOM   1419  O   SER B 185     -17.161  10.735  -6.050  1.00 80.67           O  
ATOM   1420  OG  SER B 185     -18.366   7.476  -6.364  1.00 80.67           O  
ATOM   1421  N   SER B 186     -15.487   9.405  -5.600  1.00 88.38           N  
ATOM   1422  CA  SER B 186     -15.167  10.078  -4.345  1.00 88.38           C  
ATOM   1423  C   SER B 186     -14.217  11.249  -4.571  1.00 88.38           C  
ATOM   1424  CB  SER B 186     -14.548   9.093  -3.352  1.00 88.38           C  
ATOM   1425  O   SER B 186     -13.557  11.328  -5.609  1.00 88.38           O  
ATOM   1426  OG  SER B 186     -13.203   8.808  -3.698  1.00 88.38           O  
ATOM   1427  N   PRO B 187     -14.228  12.226  -3.683  1.00 89.19           N  
ATOM   1428  CA  PRO B 187     -13.330  13.381  -3.769  1.00 89.19           C  
ATOM   1429  C   PRO B 187     -11.856  12.984  -3.753  1.00 89.19           C  
ATOM   1430  CB  PRO B 187     -13.689  14.200  -2.527  1.00 89.19           C  
ATOM   1431  O   PRO B 187     -10.993  13.787  -4.118  1.00 89.19           O  
ATOM   1432  CG  PRO B 187     -15.017  13.671  -2.091  1.00 89.19           C  
ATOM   1433  CD  PRO B 187     -15.179  12.280  -2.635  1.00 89.19           C  
ATOM   1434  N   ILE B 188     -11.593  11.776  -3.356  1.00 92.85           N  
ATOM   1435  CA  ILE B 188     -10.211  11.318  -3.261  1.00 92.85           C  
ATOM   1436  C   ILE B 188      -9.600  11.229  -4.658  1.00 92.85           C  
ATOM   1437  CB  ILE B 188     -10.117   9.951  -2.547  1.00 92.85           C  
ATOM   1438  O   ILE B 188      -8.444  11.608  -4.861  1.00 92.85           O  
ATOM   1439  CG1 ILE B 188     -10.567  10.079  -1.087  1.00 92.85           C  
ATOM   1440  CG2 ILE B 188      -8.694   9.393  -2.634  1.00 92.85           C  
ATOM   1441  CD1 ILE B 188     -10.630   8.754  -0.340  1.00 92.85           C  
ATOM   1442  N   LEU B 189     -10.363  10.730  -5.571  1.00 91.70           N  
ATOM   1443  CA  LEU B 189      -9.870  10.590  -6.937  1.00 91.70           C  
ATOM   1444  C   LEU B 189     -10.396  11.714  -7.823  1.00 91.70           C  
ATOM   1445  CB  LEU B 189     -10.277   9.233  -7.518  1.00 91.70           C  
ATOM   1446  O   LEU B 189      -9.782  12.049  -8.839  1.00 91.70           O  
ATOM   1447  CG  LEU B 189      -9.623   8.002  -6.887  1.00 91.70           C  
ATOM   1448  CD1 LEU B 189     -10.144   6.730  -7.547  1.00 91.70           C  
ATOM   1449  CD2 LEU B 189      -8.105   8.086  -6.999  1.00 91.70           C  
ATOM   1450  N   ALA B 190     -11.781  12.113  -7.596  1.00 73.22           N  
ATOM   1451  CA  ALA B 190     -12.485  13.084  -8.430  1.00 73.22           C  
ATOM   1452  C   ALA B 190     -11.849  14.467  -8.319  1.00 73.22           C  
ATOM   1453  CB  ALA B 190     -13.960  13.148  -8.040  1.00 73.22           C  
ATOM   1454  O   ALA B 190     -12.104  15.343  -9.149  1.00 73.22           O  
ATOM   1455  N   GLY B 191     -10.616  14.369  -8.401  1.00 57.35           N  
ATOM   1456  CA  GLY B 191      -9.864  15.614  -8.411  1.00 57.35           C  
ATOM   1457  C   GLY B 191     -10.591  16.755  -7.724  1.00 57.35           C  
ATOM   1458  O   GLY B 191     -11.800  16.680  -7.495  1.00 57.35           O  
ATOM   1459  N   GLU B 192     -10.080  17.399  -6.705  1.00 47.95           N  
ATOM   1460  CA  GLU B 192     -10.542  18.634  -6.078  1.00 47.95           C  
ATOM   1461  C   GLU B 192     -11.194  19.561  -7.099  1.00 47.95           C  
ATOM   1462  CB  GLU B 192      -9.381  19.350  -5.383  1.00 47.95           C  
ATOM   1463  O   GLU B 192     -11.966  20.450  -6.734  1.00 47.95           O  
ATOM   1464  CG  GLU B 192      -9.689  19.777  -3.955  1.00 47.95           C  
ATOM   1465  CD  GLU B 192      -8.492  20.382  -3.238  1.00 47.95           C  
ATOM   1466  OE1 GLU B 192      -8.671  20.974  -2.150  1.00 47.95           O  
ATOM   1467  OE2 GLU B 192      -7.366  20.264  -3.771  1.00 47.95           O  
ATOM   1468  N   GLY B 193     -11.272  19.061  -8.468  1.00 41.93           N  
ATOM   1469  CA  GLY B 193     -11.781  19.924  -9.522  1.00 41.93           C  
ATOM   1470  C   GLY B 193     -13.143  19.497 -10.037  1.00 41.93           C  
ATOM   1471  O   GLY B 193     -13.677  20.101 -10.970  1.00 41.93           O  
ATOM   1472  N   GLY B 194     -13.696  18.316  -9.869  1.00 39.95           N  
ATOM   1473  CA  GLY B 194     -14.970  17.967 -10.476  1.00 39.95           C  
ATOM   1474  C   GLY B 194     -16.138  18.746  -9.902  1.00 39.95           C  
ATOM   1475  O   GLY B 194     -17.257  18.665 -10.413  1.00 39.95           O  
ATOM   1476  N   ALA B 195     -16.249  19.006  -8.730  1.00 35.79           N  
ATOM   1477  CA  ALA B 195     -17.439  19.726  -8.285  1.00 35.79           C  
ATOM   1478  C   ALA B 195     -17.547  21.085  -8.972  1.00 35.79           C  
ATOM   1479  CB  ALA B 195     -17.419  19.901  -6.768  1.00 35.79           C  
ATOM   1480  O   ALA B 195     -18.450  21.869  -8.672  1.00 35.79           O  
ATOM   1481  N   MET B 196     -16.553  21.563  -9.661  1.00 36.06           N  
ATOM   1482  CA  MET B 196     -16.723  22.933 -10.138  1.00 36.06           C  
ATOM   1483  C   MET B 196     -17.754  22.994 -11.260  1.00 36.06           C  
ATOM   1484  CB  MET B 196     -15.388  23.503 -10.623  1.00 36.06           C  
ATOM   1485  O   MET B 196     -17.857  24.004 -11.960  1.00 36.06           O  
ATOM   1486  CG  MET B 196     -14.841  24.614  -9.742  1.00 36.06           C  
ATOM   1487  SD  MET B 196     -13.957  25.902 -10.704  1.00 36.06           S  
ATOM   1488  CE  MET B 196     -13.767  27.180  -9.430  1.00 36.06           C  
ATOM   1489  N   LEU B 197     -18.495  22.020 -11.671  1.00 34.91           N  
ATOM   1490  CA  LEU B 197     -19.429  22.433 -12.712  1.00 34.91           C  
ATOM   1491  C   LEU B 197     -20.342  23.548 -12.213  1.00 34.91           C  
ATOM   1492  CB  LEU B 197     -20.269  21.242 -13.182  1.00 34.91           C  
ATOM   1493  O   LEU B 197     -21.317  23.902 -12.879  1.00 34.91           O  
ATOM   1494  CG  LEU B 197     -19.690  20.415 -14.331  1.00 34.91           C  
ATOM   1495  CD1 LEU B 197     -20.322  19.027 -14.356  1.00 34.91           C  
ATOM   1496  CD2 LEU B 197     -19.902  21.129 -15.663  1.00 34.91           C  
ATOM   1497  N   GLY B 198     -20.785  23.669 -11.035  1.00 29.10           N  
ATOM   1498  CA  GLY B 198     -21.717  24.774 -10.877  1.00 29.10           C  
ATOM   1499  C   GLY B 198     -21.226  26.063 -11.509  1.00 29.10           C  
ATOM   1500  O   GLY B 198     -20.077  26.147 -11.948  1.00 29.10           O  
ATOM   1501  N   LEU B 199     -21.952  27.395 -11.262  1.00 25.56           N  
ATOM   1502  CA  LEU B 199     -22.058  28.665 -11.971  1.00 25.56           C  
ATOM   1503  C   LEU B 199     -20.677  29.238 -12.269  1.00 25.56           C  
ATOM   1504  CB  LEU B 199     -22.876  29.669 -11.154  1.00 25.56           C  
ATOM   1505  O   LEU B 199     -20.368  29.561 -13.418  1.00 25.56           O  
ATOM   1506  CG  LEU B 199     -24.385  29.674 -11.401  1.00 25.56           C  
ATOM   1507  CD1 LEU B 199     -25.126  30.118 -10.144  1.00 25.56           C  
ATOM   1508  CD2 LEU B 199     -24.731  30.578 -12.579  1.00 25.56           C  
ATOM   1509  N   GLY B 200     -20.462  30.474 -11.622  1.00 27.26           N  
ATOM   1510  CA  GLY B 200     -20.025  31.811 -11.991  1.00 27.26           C  
ATOM   1511  C   GLY B 200     -18.516  31.944 -12.071  1.00 27.26           C  
ATOM   1512  O   GLY B 200     -17.997  33.023 -12.368  1.00 27.26           O  
ATOM   1513  N   ALA B 201     -17.788  31.220 -11.194  1.00 29.86           N  
ATOM   1514  CA  ALA B 201     -16.610  32.040 -10.924  1.00 29.86           C  
ATOM   1515  C   ALA B 201     -15.715  32.137 -12.156  1.00 29.86           C  
ATOM   1516  CB  ALA B 201     -15.825  31.471  -9.744  1.00 29.86           C  
ATOM   1517  O   ALA B 201     -15.200  31.126 -12.638  1.00 29.86           O  
ATOM   1518  N   SER B 202     -16.194  32.879 -13.142  1.00 31.14           N  
ATOM   1519  CA  SER B 202     -15.594  33.228 -14.426  1.00 31.14           C  
ATOM   1520  C   SER B 202     -14.115  33.569 -14.270  1.00 31.14           C  
ATOM   1521  CB  SER B 202     -16.333  34.406 -15.061  1.00 31.14           C  
ATOM   1522  O   SER B 202     -13.346  33.469 -15.228  1.00 31.14           O  
ATOM   1523  OG  SER B 202     -16.681  35.369 -14.081  1.00 31.14           O  
ATOM   1524  N   ASP B 203     -13.926  34.570 -13.295  1.00 30.51           N  
ATOM   1525  CA  ASP B 203     -13.068  35.720 -13.560  1.00 30.51           C  
ATOM   1526  C   ASP B 203     -11.592  35.333 -13.492  1.00 30.51           C  
ATOM   1527  CB  ASP B 203     -13.361  36.848 -12.568  1.00 30.51           C  
ATOM   1528  O   ASP B 203     -10.731  36.057 -13.995  1.00 30.51           O  
ATOM   1529  CG  ASP B 203     -14.157  37.986 -13.183  1.00 30.51           C  
ATOM   1530  OD1 ASP B 203     -14.168  38.121 -14.425  1.00 30.51           O  
ATOM   1531  OD2 ASP B 203     -14.776  38.757 -12.417  1.00 30.51           O  
ATOM   1532  N   PHE B 204     -11.221  34.469 -12.366  1.00 33.42           N  
ATOM   1533  CA  PHE B 204      -9.910  34.920 -11.915  1.00 33.42           C  
ATOM   1534  C   PHE B 204      -8.829  34.530 -12.916  1.00 33.42           C  
ATOM   1535  CB  PHE B 204      -9.584  34.336 -10.537  1.00 33.42           C  
ATOM   1536  O   PHE B 204      -8.326  33.405 -12.889  1.00 33.42           O  
ATOM   1537  CG  PHE B 204     -10.340  34.985  -9.409  1.00 33.42           C  
ATOM   1538  CD1 PHE B 204      -9.869  36.151  -8.818  1.00 33.42           C  
ATOM   1539  CD2 PHE B 204     -11.522  34.428  -8.939  1.00 33.42           C  
ATOM   1540  CE1 PHE B 204     -10.566  36.753  -7.773  1.00 33.42           C  
ATOM   1541  CE2 PHE B 204     -12.225  35.024  -7.896  1.00 33.42           C  
ATOM   1542  CZ  PHE B 204     -11.745  36.186  -7.314  1.00 33.42           C  
ATOM   1543  N   GLU B 205      -9.164  34.618 -14.126  1.00 33.59           N  
ATOM   1544  CA  GLU B 205      -8.121  34.137 -15.028  1.00 33.59           C  
ATOM   1545  C   GLU B 205      -6.749  34.664 -14.617  1.00 33.59           C  
ATOM   1546  CB  GLU B 205      -8.430  34.544 -16.471  1.00 33.59           C  
ATOM   1547  O   GLU B 205      -5.722  34.091 -14.987  1.00 33.59           O  
ATOM   1548  CG  GLU B 205      -8.016  33.506 -17.505  1.00 33.59           C  
ATOM   1549  CD  GLU B 205      -8.447  33.861 -18.918  1.00 33.59           C  
ATOM   1550  OE1 GLU B 205      -8.027  33.169 -19.873  1.00 33.59           O  
ATOM   1551  OE2 GLU B 205      -9.211  34.841 -19.073  1.00 33.59           O  
ATOM   1552  N   PHE B 206      -6.779  36.061 -14.354  1.00 36.02           N  
ATOM   1553  CA  PHE B 206      -5.568  36.871 -14.405  1.00 36.02           C  
ATOM   1554  C   PHE B 206      -4.775  36.741 -13.110  1.00 36.02           C  
ATOM   1555  CB  PHE B 206      -5.914  38.341 -14.662  1.00 36.02           C  
ATOM   1556  O   PHE B 206      -5.186  37.256 -12.069  1.00 36.02           O  
ATOM   1557  CG  PHE B 206      -6.336  38.627 -16.078  1.00 36.02           C  
ATOM   1558  CD1 PHE B 206      -5.387  38.834 -17.072  1.00 36.02           C  
ATOM   1559  CD2 PHE B 206      -7.682  38.687 -16.415  1.00 36.02           C  
ATOM   1560  CE1 PHE B 206      -5.775  39.098 -18.384  1.00 36.02           C  
ATOM   1561  CE2 PHE B 206      -8.076  38.951 -17.724  1.00 36.02           C  
ATOM   1562  CZ  PHE B 206      -7.122  39.157 -18.706  1.00 36.02           C  
ATOM   1563  N   GLY B 207      -4.151  35.594 -12.742  1.00 37.17           N  
ATOM   1564  CA  GLY B 207      -3.259  34.943 -11.796  1.00 37.17           C  
ATOM   1565  C   GLY B 207      -3.185  35.656 -10.459  1.00 37.17           C  
ATOM   1566  O   GLY B 207      -2.295  35.382  -9.651  1.00 37.17           O  
ATOM   1567  N   VAL B 208      -3.549  37.069 -10.283  1.00 37.42           N  
ATOM   1568  CA  VAL B 208      -3.147  37.837  -9.108  1.00 37.42           C  
ATOM   1569  C   VAL B 208      -4.070  37.509  -7.936  1.00 37.42           C  
ATOM   1570  CB  VAL B 208      -3.162  39.356  -9.390  1.00 37.42           C  
ATOM   1571  O   VAL B 208      -5.290  37.436  -8.100  1.00 37.42           O  
ATOM   1572  CG1 VAL B 208      -2.599  40.132  -8.201  1.00 37.42           C  
ATOM   1573  CG2 VAL B 208      -2.373  39.670 -10.660  1.00 37.42           C  
ATOM   1574  N   ASP B 209      -3.705  36.857  -6.974  1.00 40.32           N  
ATOM   1575  CA  ASP B 209      -4.262  36.425  -5.696  1.00 40.32           C  
ATOM   1576  C   ASP B 209      -4.820  37.610  -4.911  1.00 40.32           C  
ATOM   1577  CB  ASP B 209      -3.202  35.697  -4.867  1.00 40.32           C  
ATOM   1578  O   ASP B 209      -4.076  38.519  -4.538  1.00 40.32           O  
ATOM   1579  CG  ASP B 209      -3.787  34.947  -3.683  1.00 40.32           C  
ATOM   1580  OD1 ASP B 209      -5.001  35.078  -3.417  1.00 40.32           O  
ATOM   1581  OD2 ASP B 209      -3.026  34.220  -3.008  1.00 40.32           O  
ATOM   1582  N   PRO B 210      -6.217  38.035  -4.957  1.00 40.51           N  
ATOM   1583  CA  PRO B 210      -6.843  39.195  -4.317  1.00 40.51           C  
ATOM   1584  C   PRO B 210      -6.586  39.249  -2.813  1.00 40.51           C  
ATOM   1585  CB  PRO B 210      -8.332  38.998  -4.610  1.00 40.51           C  
ATOM   1586  O   PRO B 210      -6.747  40.303  -2.192  1.00 40.51           O  
ATOM   1587  CG  PRO B 210      -8.438  37.601  -5.131  1.00 40.51           C  
ATOM   1588  CD  PRO B 210      -7.051  37.055  -5.316  1.00 40.51           C  
ATOM   1589  N   SER B 211      -6.678  38.190  -2.003  1.00 40.83           N  
ATOM   1590  CA  SER B 211      -6.631  38.285  -0.548  1.00 40.83           C  
ATOM   1591  C   SER B 211      -5.325  38.915  -0.076  1.00 40.83           C  
ATOM   1592  CB  SER B 211      -6.798  36.903   0.086  1.00 40.83           C  
ATOM   1593  O   SER B 211      -5.205  39.314   1.084  1.00 40.83           O  
ATOM   1594  OG  SER B 211      -6.714  35.886  -0.897  1.00 40.83           O  
ATOM   1595  N   ALA B 212      -4.259  38.846  -0.731  1.00 42.83           N  
ATOM   1596  CA  ALA B 212      -3.098  39.509  -0.142  1.00 42.83           C  
ATOM   1597  C   ALA B 212      -3.155  41.017  -0.368  1.00 42.83           C  
ATOM   1598  CB  ALA B 212      -1.807  38.936  -0.721  1.00 42.83           C  
ATOM   1599  O   ALA B 212      -2.512  41.784   0.352  1.00 42.83           O  
ATOM   1600  N   ASP B 213      -3.698  41.711  -1.621  1.00 43.57           N  
ATOM   1601  CA  ASP B 213      -3.622  43.163  -1.757  1.00 43.57           C  
ATOM   1602  C   ASP B 213      -4.999  43.802  -1.597  1.00 43.57           C  
ATOM   1603  CB  ASP B 213      -3.019  43.544  -3.111  1.00 43.57           C  
ATOM   1604  O   ASP B 213      -5.867  43.644  -2.458  1.00 43.57           O  
ATOM   1605  CG  ASP B 213      -2.034  44.696  -3.018  1.00 43.57           C  
ATOM   1606  OD1 ASP B 213      -2.181  45.554  -2.121  1.00 43.57           O  
ATOM   1607  OD2 ASP B 213      -1.103  44.747  -3.851  1.00 43.57           O  
ATOM   1608  N   PRO B 214      -5.547  44.188  -0.355  1.00 50.17           N  
ATOM   1609  CA  PRO B 214      -6.804  44.819   0.052  1.00 50.17           C  
ATOM   1610  C   PRO B 214      -7.210  45.970  -0.865  1.00 50.17           C  
ATOM   1611  CB  PRO B 214      -6.503  45.326   1.464  1.00 50.17           C  
ATOM   1612  O   PRO B 214      -8.399  46.160  -1.135  1.00 50.17           O  
ATOM   1613  CG  PRO B 214      -5.041  45.082   1.654  1.00 50.17           C  
ATOM   1614  CD  PRO B 214      -4.528  44.314   0.470  1.00 50.17           C  
ATOM   1615  N   GLU B 215      -6.288  46.860  -1.190  1.00 51.43           N  
ATOM   1616  CA  GLU B 215      -6.553  48.124  -1.871  1.00 51.43           C  
ATOM   1617  C   GLU B 215      -7.033  47.892  -3.300  1.00 51.43           C  
ATOM   1618  CB  GLU B 215      -5.301  49.006  -1.874  1.00 51.43           C  
ATOM   1619  O   GLU B 215      -7.832  48.669  -3.827  1.00 51.43           O  
ATOM   1620  CG  GLU B 215      -5.241  49.993  -0.717  1.00 51.43           C  
ATOM   1621  CD  GLU B 215      -4.013  50.888  -0.755  1.00 51.43           C  
ATOM   1622  OE1 GLU B 215      -3.961  51.879   0.008  1.00 51.43           O  
ATOM   1623  OE2 GLU B 215      -3.096  50.597  -1.555  1.00 51.43           O  
ATOM   1624  N   LEU B 216      -6.647  46.836  -3.922  1.00 51.24           N  
ATOM   1625  CA  LEU B 216      -6.981  46.524  -5.307  1.00 51.24           C  
ATOM   1626  C   LEU B 216      -8.432  46.072  -5.428  1.00 51.24           C  
ATOM   1627  CB  LEU B 216      -6.049  45.438  -5.851  1.00 51.24           C  
ATOM   1628  O   LEU B 216      -9.083  46.326  -6.444  1.00 51.24           O  
ATOM   1629  CG  LEU B 216      -5.599  45.596  -7.305  1.00 51.24           C  
ATOM   1630  CD1 LEU B 216      -4.108  45.908  -7.367  1.00 51.24           C  
ATOM   1631  CD2 LEU B 216      -5.921  44.338  -8.104  1.00 51.24           C  
ATOM   1632  N   ALA B 217      -8.988  45.491  -4.444  1.00 48.17           N  
ATOM   1633  CA  ALA B 217     -10.378  45.044  -4.425  1.00 48.17           C  
ATOM   1634  C   ALA B 217     -11.337  46.230  -4.494  1.00 48.17           C  
ATOM   1635  CB  ALA B 217     -10.653  44.214  -3.173  1.00 48.17           C  
ATOM   1636  O   ALA B 217     -12.363  46.168  -5.175  1.00 48.17           O  
ATOM   1637  N   LEU B 218     -11.085  47.312  -3.771  1.00 50.90           N  
ATOM   1638  CA  LEU B 218     -11.933  48.499  -3.765  1.00 50.90           C  
ATOM   1639  C   LEU B 218     -11.992  49.132  -5.152  1.00 50.90           C  
ATOM   1640  CB  LEU B 218     -11.420  49.520  -2.747  1.00 50.90           C  
ATOM   1641  O   LEU B 218     -13.059  49.558  -5.599  1.00 50.90           O  
ATOM   1642  CG  LEU B 218     -12.454  50.079  -1.768  1.00 50.90           C  
ATOM   1643  CD1 LEU B 218     -12.095  49.690  -0.338  1.00 50.90           C  
ATOM   1644  CD2 LEU B 218     -12.556  51.595  -1.905  1.00 50.90           C  
ATOM   1645  N   ALA B 219     -10.799  49.189  -5.863  1.00 51.99           N  
ATOM   1646  CA  ALA B 219     -10.708  49.853  -7.161  1.00 51.99           C  
ATOM   1647  C   ALA B 219     -11.477  49.078  -8.228  1.00 51.99           C  
ATOM   1648  CB  ALA B 219      -9.248  50.016  -7.575  1.00 51.99           C  
ATOM   1649  O   ALA B 219     -12.116  49.674  -9.097  1.00 51.99           O  
ATOM   1650  N   LEU B 220     -11.514  47.718  -8.161  1.00 51.41           N  
ATOM   1651  CA  LEU B 220     -12.200  46.934  -9.182  1.00 51.41           C  
ATOM   1652  C   LEU B 220     -13.713  47.045  -9.027  1.00 51.41           C  
ATOM   1653  CB  LEU B 220     -11.774  45.465  -9.106  1.00 51.41           C  
ATOM   1654  O   LEU B 220     -14.440  47.109 -10.020  1.00 51.41           O  
ATOM   1655  CG  LEU B 220     -10.666  45.030 -10.067  1.00 51.41           C  
ATOM   1656  CD1 LEU B 220      -9.890  43.855  -9.484  1.00 51.41           C  
ATOM   1657  CD2 LEU B 220     -11.251  44.669 -11.428  1.00 51.41           C  
ATOM   1658  N   ARG B 221     -14.188  47.006  -7.755  1.00 48.59           N  
ATOM   1659  CA  ARG B 221     -15.618  47.182  -7.520  1.00 48.59           C  
ATOM   1660  C   ARG B 221     -16.123  48.471  -8.160  1.00 48.59           C  
ATOM   1661  CB  ARG B 221     -15.920  47.188  -6.020  1.00 48.59           C  
ATOM   1662  O   ARG B 221     -17.222  48.504  -8.719  1.00 48.59           O  
ATOM   1663  CG  ARG B 221     -17.268  46.584  -5.661  1.00 48.59           C  
ATOM   1664  CD  ARG B 221     -17.492  46.559  -4.156  1.00 48.59           C  
ATOM   1665  NE  ARG B 221     -18.580  45.657  -3.788  1.00 48.59           N  
ATOM   1666  NH1 ARG B 221     -18.725  46.391  -1.602  1.00 48.59           N  
ATOM   1667  NH2 ARG B 221     -20.126  44.741  -2.357  1.00 48.59           N  
ATOM   1668  CZ  ARG B 221     -19.141  45.598  -2.583  1.00 48.59           C  
ATOM   1669  N   VAL B 222     -15.288  49.562  -7.998  1.00 49.67           N  
ATOM   1670  CA  VAL B 222     -15.720  50.861  -8.501  1.00 49.67           C  
ATOM   1671  C   VAL B 222     -15.833  50.816 -10.023  1.00 49.67           C  
ATOM   1672  CB  VAL B 222     -14.752  51.987  -8.072  1.00 49.67           C  
ATOM   1673  O   VAL B 222     -16.761  51.386 -10.601  1.00 49.67           O  
ATOM   1674  CG1 VAL B 222     -15.124  53.305  -8.748  1.00 49.67           C  
ATOM   1675  CG2 VAL B 222     -14.755  52.142  -6.552  1.00 49.67           C  
ATOM   1676  N   SER B 223     -14.885  49.995 -10.627  1.00 46.27           N  
ATOM   1677  CA  SER B 223     -14.871  49.990 -12.087  1.00 46.27           C  
ATOM   1678  C   SER B 223     -16.097  49.278 -12.649  1.00 46.27           C  
ATOM   1679  CB  SER B 223     -13.598  49.321 -12.608  1.00 46.27           C  
ATOM   1680  O   SER B 223     -16.669  49.713 -13.650  1.00 46.27           O  
ATOM   1681  OG  SER B 223     -13.336  49.713 -13.945  1.00 46.27           O  
ATOM   1682  N   MET B 224     -16.427  48.146 -11.974  1.00 41.42           N  
ATOM   1683  CA  MET B 224     -17.539  47.374 -12.522  1.00 41.42           C  
ATOM   1684  C   MET B 224     -18.863  48.099 -12.306  1.00 41.42           C  
ATOM   1685  CB  MET B 224     -17.594  45.984 -11.886  1.00 41.42           C  
ATOM   1686  O   MET B 224     -19.769  48.007 -13.137  1.00 41.42           O  
ATOM   1687  CG  MET B 224     -16.911  44.905 -12.711  1.00 41.42           C  
ATOM   1688  SD  MET B 224     -17.292  43.214 -12.110  1.00 41.42           S  
ATOM   1689  CE  MET B 224     -15.755  42.361 -12.561  1.00 41.42           C  
ATOM   1690  N   GLU B 225     -18.898  48.703 -11.105  1.00 42.86           N  
ATOM   1691  CA  GLU B 225     -20.153  49.410 -10.869  1.00 42.86           C  
ATOM   1692  C   GLU B 225     -20.419  50.442 -11.961  1.00 42.86           C  
ATOM   1693  CB  GLU B 225     -20.139  50.088  -9.497  1.00 42.86           C  
ATOM   1694  O   GLU B 225     -21.566  50.646 -12.364  1.00 42.86           O  
ATOM   1695  CG  GLU B 225     -21.463  49.996  -8.752  1.00 42.86           C  
ATOM   1696  CD  GLU B 225     -21.311  50.103  -7.243  1.00 42.86           C  
ATOM   1697  OE1 GLU B 225     -22.316  50.379  -6.549  1.00 42.86           O  
ATOM   1698  OE2 GLU B 225     -20.177  49.910  -6.750  1.00 42.86           O  
ATOM   1699  N   GLU B 226     -19.297  51.105 -12.339  1.00 43.22           N  
ATOM   1700  CA  GLU B 226     -19.530  52.240 -13.227  1.00 43.22           C  
ATOM   1701  C   GLU B 226     -20.011  51.776 -14.599  1.00 43.22           C  
ATOM   1702  CB  GLU B 226     -18.259  53.080 -13.372  1.00 43.22           C  
ATOM   1703  O   GLU B 226     -20.852  52.429 -15.221  1.00 43.22           O  
ATOM   1704  CG  GLU B 226     -18.518  54.576 -13.470  1.00 43.22           C  
ATOM   1705  CD  GLU B 226     -17.245  55.399 -13.587  1.00 43.22           C  
ATOM   1706  OE1 GLU B 226     -17.297  56.522 -14.139  1.00 43.22           O  
ATOM   1707  OE2 GLU B 226     -16.187  54.917 -13.123  1.00 43.22           O  
ATOM   1708  N   GLN B 227     -19.409  50.528 -14.995  1.00 43.69           N  
ATOM   1709  CA  GLN B 227     -19.737  50.149 -16.365  1.00 43.69           C  
ATOM   1710  C   GLN B 227     -21.212  49.778 -16.495  1.00 43.69           C  
ATOM   1711  CB  GLN B 227     -18.860  48.983 -16.824  1.00 43.69           C  
ATOM   1712  O   GLN B 227     -21.852  50.099 -17.498  1.00 43.69           O  
ATOM   1713  CG  GLN B 227     -18.081  49.265 -18.102  1.00 43.69           C  
ATOM   1714  CD  GLN B 227     -17.694  48.001 -18.845  1.00 43.69           C  
ATOM   1715  NE2 GLN B 227     -18.121  47.897 -20.099  1.00 43.69           N  
ATOM   1716  OE1 GLN B 227     -17.017  47.125 -18.298  1.00 43.69           O  
ATOM   1717  N   ARG B 228     -21.659  49.037 -15.357  1.00 39.99           N  
ATOM   1718  CA  ARG B 228     -23.052  48.617 -15.466  1.00 39.99           C  
ATOM   1719  C   ARG B 228     -23.977  49.821 -15.614  1.00 39.99           C  
ATOM   1720  CB  ARG B 228     -23.462  47.788 -14.247  1.00 39.99           C  
ATOM   1721  O   ARG B 228     -24.994  49.748 -16.306  1.00 39.99           O  
ATOM   1722  CG  ARG B 228     -24.371  46.615 -14.576  1.00 39.99           C  
ATOM   1723  CD  ARG B 228     -24.773  45.844 -13.327  1.00 39.99           C  
ATOM   1724  NE  ARG B 228     -25.722  44.778 -13.633  1.00 39.99           N  
ATOM   1725  NH1 ARG B 228     -25.676  43.848 -11.519  1.00 39.99           N  
ATOM   1726  NH2 ARG B 228     -26.997  42.930 -13.151  1.00 39.99           N  
ATOM   1727  CZ  ARG B 228     -26.129  43.854 -12.767  1.00 39.99           C  
ATOM   1728  N   GLN B 229     -23.594  50.857 -14.847  1.00 43.24           N  
ATOM   1729  CA  GLN B 229     -24.537  51.969 -14.916  1.00 43.24           C  
ATOM   1730  C   GLN B 229     -24.672  52.488 -16.345  1.00 43.24           C  
ATOM   1731  CB  GLN B 229     -24.101  53.102 -13.985  1.00 43.24           C  
ATOM   1732  O   GLN B 229     -25.757  52.896 -16.763  1.00 43.24           O  
ATOM   1733  CG  GLN B 229     -24.885  53.162 -12.681  1.00 43.24           C  
ATOM   1734  CD  GLN B 229     -24.445  54.304 -11.784  1.00 43.24           C  
ATOM   1735  NE2 GLN B 229     -24.750  54.197 -10.496  1.00 43.24           N  
ATOM   1736  OE1 GLN B 229     -23.836  55.274 -12.246  1.00 43.24           O  
ATOM   1737  N   ARG B 230     -23.475  52.393 -17.076  1.00 38.67           N  
ATOM   1738  CA  ARG B 230     -23.572  53.081 -18.359  1.00 38.67           C  
ATOM   1739  C   ARG B 230     -24.470  52.316 -19.325  1.00 38.67           C  
ATOM   1740  CB  ARG B 230     -22.183  53.271 -18.973  1.00 38.67           C  
ATOM   1741  O   ARG B 230     -25.133  52.917 -20.172  1.00 38.67           O  
ATOM   1742  CG  ARG B 230     -21.871  54.708 -19.359  1.00 38.67           C  
ATOM   1743  CD  ARG B 230     -20.475  54.843 -19.950  1.00 38.67           C  
ATOM   1744  NE  ARG B 230     -20.119  56.241 -20.179  1.00 38.67           N  
ATOM   1745  NH1 ARG B 230     -18.055  55.778 -21.107  1.00 38.67           N  
ATOM   1746  NH2 ARG B 230     -18.756  57.949 -20.885  1.00 38.67           N  
ATOM   1747  CZ  ARG B 230     -18.977  56.653 -20.723  1.00 38.67           C  
ATOM   1748  N   GLN B 231     -24.401  50.908 -19.048  1.00 41.17           N  
ATOM   1749  CA  GLN B 231     -25.130  50.202 -20.097  1.00 41.17           C  
ATOM   1750  C   GLN B 231     -26.614  50.559 -20.071  1.00 41.17           C  
ATOM   1751  CB  GLN B 231     -24.952  48.690 -19.950  1.00 41.17           C  
ATOM   1752  O   GLN B 231     -27.263  50.611 -21.118  1.00 41.17           O  
ATOM   1753  CG  GLN B 231     -24.212  48.042 -21.113  1.00 41.17           C  
ATOM   1754  CD  GLN B 231     -23.910  46.575 -20.873  1.00 41.17           C  
ATOM   1755  NE2 GLN B 231     -22.920  46.049 -21.586  1.00 41.17           N  
ATOM   1756  OE1 GLN B 231     -24.561  45.920 -20.053  1.00 41.17           O  
ATOM   1757  N   GLU B 232     -27.023  50.601 -18.772  1.00 38.55           N  
ATOM   1758  CA  GLU B 232     -28.475  50.706 -18.664  1.00 38.55           C  
ATOM   1759  C   GLU B 232     -28.990  51.966 -19.353  1.00 38.55           C  
ATOM   1760  CB  GLU B 232     -28.908  50.694 -17.196  1.00 38.55           C  
ATOM   1761  O   GLU B 232     -30.070  51.958 -19.948  1.00 38.55           O  
ATOM   1762  CG  GLU B 232     -30.233  49.987 -16.951  1.00 38.55           C  
ATOM   1763  CD  GLU B 232     -30.584  49.864 -15.477  1.00 38.55           C  
ATOM   1764  OE1 GLU B 232     -31.775  49.656 -15.152  1.00 38.55           O  
ATOM   1765  OE2 GLU B 232     -29.660  49.976 -14.640  1.00 38.55           O  
ATOM   1766  N   GLU B 233     -28.185  53.029 -19.047  1.00 36.70           N  
ATOM   1767  CA  GLU B 233     -28.880  54.277 -19.348  1.00 36.70           C  
ATOM   1768  C   GLU B 233     -29.122  54.426 -20.848  1.00 36.70           C  
ATOM   1769  CB  GLU B 233     -28.085  55.475 -18.823  1.00 36.70           C  
ATOM   1770  O   GLU B 233     -30.099  55.052 -21.265  1.00 36.70           O  
ATOM   1771  CG  GLU B 233     -28.952  56.574 -18.225  1.00 36.70           C  
ATOM   1772  CD  GLU B 233     -28.146  57.735 -17.663  1.00 36.70           C  
ATOM   1773  OE1 GLU B 233     -28.686  58.861 -17.574  1.00 36.70           O  
ATOM   1774  OE2 GLU B 233     -26.966  57.516 -17.309  1.00 36.70           O  
ATOM   1775  N   GLU B 234     -28.066  53.794 -21.619  1.00 34.89           N  
ATOM   1776  CA  GLU B 234     -28.153  54.309 -22.982  1.00 34.89           C  
ATOM   1777  C   GLU B 234     -29.400  53.786 -23.691  1.00 34.89           C  
ATOM   1778  CB  GLU B 234     -26.900  53.936 -23.779  1.00 34.89           C  
ATOM   1779  O   GLU B 234     -29.851  54.371 -24.677  1.00 34.89           O  
ATOM   1780  CG  GLU B 234     -26.346  55.076 -24.621  1.00 34.89           C  
ATOM   1781  CD  GLU B 234     -25.031  54.734 -25.302  1.00 34.89           C  
ATOM   1782  OE1 GLU B 234     -24.822  55.151 -26.464  1.00 34.89           O  
ATOM   1783  OE2 GLU B 234     -24.202  54.043 -24.669  1.00 34.89           O  
ATOM   1784  N   ALA B 235     -29.837  52.537 -23.164  1.00 37.89           N  
ATOM   1785  CA  ALA B 235     -30.900  51.936 -23.965  1.00 37.89           C  
ATOM   1786  C   ALA B 235     -32.178  52.768 -23.895  1.00 37.89           C  
ATOM   1787  CB  ALA B 235     -31.173  50.507 -23.500  1.00 37.89           C  
ATOM   1788  O   ALA B 235     -33.009  52.718 -24.804  1.00 37.89           O  
ATOM   1789  N   ARG B 236     -32.317  53.347 -22.731  1.00 35.45           N  
ATOM   1790  CA  ARG B 236     -33.662  53.904 -22.626  1.00 35.45           C  
ATOM   1791  C   ARG B 236     -33.895  54.977 -23.685  1.00 35.45           C  
ATOM   1792  CB  ARG B 236     -33.896  54.486 -21.230  1.00 35.45           C  
ATOM   1793  O   ARG B 236     -34.999  55.100 -24.219  1.00 35.45           O  
ATOM   1794  CG  ARG B 236     -35.145  53.956 -20.544  1.00 35.45           C  
ATOM   1795  CD  ARG B 236     -35.322  54.553 -19.154  1.00 35.45           C  
ATOM   1796  NE  ARG B 236     -36.544  54.077 -18.514  1.00 35.45           N  
ATOM   1797  NH1 ARG B 236     -36.497  55.627 -16.801  1.00 35.45           N  
ATOM   1798  NH2 ARG B 236     -38.191  54.086 -16.913  1.00 35.45           N  
ATOM   1799  CZ  ARG B 236     -37.075  54.598 -17.411  1.00 35.45           C  
ATOM   1800  N   ARG B 237     -32.774  55.704 -23.759  1.00 31.00           N  
ATOM   1801  CA  ARG B 237     -33.206  57.014 -24.235  1.00 31.00           C  
ATOM   1802  C   ARG B 237     -33.711  56.935 -25.672  1.00 31.00           C  
ATOM   1803  CB  ARG B 237     -32.063  58.026 -24.137  1.00 31.00           C  
ATOM   1804  O   ARG B 237     -34.391  57.846 -26.148  1.00 31.00           O  
ATOM   1805  CG  ARG B 237     -32.390  59.243 -23.286  1.00 31.00           C  
ATOM   1806  CD  ARG B 237     -31.214  60.206 -23.204  1.00 31.00           C  
ATOM   1807  NE  ARG B 237     -31.491  61.319 -22.301  1.00 31.00           N  
ATOM   1808  NH1 ARG B 237     -29.700  62.601 -22.998  1.00 31.00           N  
ATOM   1809  NH2 ARG B 237     -31.108  63.382 -21.366  1.00 31.00           N  
ATOM   1810  CZ  ARG B 237     -30.766  62.431 -22.223  1.00 31.00           C  
ATOM   1811  N   ALA B 238     -33.150  55.822 -26.293  1.00 33.65           N  
ATOM   1812  CA  ALA B 238     -33.293  56.149 -27.709  1.00 33.65           C  
ATOM   1813  C   ALA B 238     -34.763  56.189 -28.117  1.00 33.65           C  
ATOM   1814  CB  ALA B 238     -32.533  55.140 -28.567  1.00 33.65           C  
ATOM   1815  O   ALA B 238     -35.082  56.389 -29.292  1.00 33.65           O  
ATOM   1816  N   ALA B 239     -35.572  55.694 -27.101  1.00 29.58           N  
ATOM   1817  CA  ALA B 239     -36.892  55.398 -27.653  1.00 29.58           C  
ATOM   1818  C   ALA B 239     -37.522  56.646 -28.267  1.00 29.58           C  
ATOM   1819  CB  ALA B 239     -37.804  54.822 -26.573  1.00 29.58           C  
ATOM   1820  O   ALA B 239     -38.188  56.567 -29.302  1.00 29.58           O  
ATOM   1821  N   ALA B 240     -37.609  57.647 -27.367  1.00 27.70           N  
ATOM   1822  CA  ALA B 240     -38.887  58.320 -27.587  1.00 27.70           C  
ATOM   1823  C   ALA B 240     -38.839  59.190 -28.840  1.00 27.70           C  
ATOM   1824  CB  ALA B 240     -39.260  59.164 -26.371  1.00 27.70           C  
ATOM   1825  O   ALA B 240     -39.856  59.755 -29.250  1.00 27.70           O  
ATOM   1826  N   ALA B 241     -37.570  59.528 -29.206  1.00 25.07           N  
ATOM   1827  CA  ALA B 241     -37.782  60.905 -29.647  1.00 25.07           C  
ATOM   1828  C   ALA B 241     -38.661  60.952 -30.893  1.00 25.07           C  
ATOM   1829  CB  ALA B 241     -36.444  61.589 -29.917  1.00 25.07           C  
ATOM   1830  O   ALA B 241     -39.588  61.761 -30.976  1.00 25.07           O  
ATOM   1831  N   SER B 242     -38.043  60.730 -32.015  1.00 23.58           N  
ATOM   1832  CA  SER B 242     -38.172  61.731 -33.069  1.00 23.58           C  
ATOM   1833  C   SER B 242     -39.497  61.585 -33.810  1.00 23.58           C  
ATOM   1834  CB  SER B 242     -37.011  61.622 -34.057  1.00 23.58           C  
ATOM   1835  O   SER B 242     -39.945  60.469 -34.078  1.00 23.58           O  
ATOM   1836  OG  SER B 242     -35.990  62.553 -33.739  1.00 23.58           O  
ATOM   1837  N   ALA B 243     -40.124  62.792 -33.934  1.00 24.04           N  
ATOM   1838  CA  ALA B 243     -41.442  63.289 -34.320  1.00 24.04           C  
ATOM   1839  C   ALA B 243     -41.790  62.873 -35.746  1.00 24.04           C  
ATOM   1840  CB  ALA B 243     -41.498  64.809 -34.184  1.00 24.04           C  
ATOM   1841  O   ALA B 243     -42.917  62.451 -36.019  1.00 24.04           O  
ATOM   1842  N   ALA B 244     -40.941  63.403 -36.711  1.00 22.32           N  
ATOM   1843  CA  ALA B 244     -41.627  64.388 -37.543  1.00 22.32           C  
ATOM   1844  C   ALA B 244     -42.491  63.706 -38.601  1.00 22.32           C  
ATOM   1845  CB  ALA B 244     -40.617  65.321 -38.206  1.00 22.32           C  
ATOM   1846  O   ALA B 244     -42.457  62.482 -38.743  1.00 22.32           O  
ATOM   1847  N   GLU B 245     -42.136  64.057 -39.957  1.00 22.16           N  
ATOM   1848  CA  GLU B 245     -42.979  64.767 -40.914  1.00 22.16           C  
ATOM   1849  C   GLU B 245     -43.718  63.793 -41.827  1.00 22.16           C  
ATOM   1850  CB  GLU B 245     -42.144  65.741 -41.749  1.00 22.16           C  
ATOM   1851  O   GLU B 245     -44.930  63.911 -42.019  1.00 22.16           O  
ATOM   1852  CG  GLU B 245     -42.335  67.201 -41.366  1.00 22.16           C  
ATOM   1853  CD  GLU B 245     -41.567  68.161 -42.260  1.00 22.16           C  
ATOM   1854  OE1 GLU B 245     -42.142  69.192 -42.678  1.00 22.16           O  
ATOM   1855  OE2 GLU B 245     -40.382  67.880 -42.545  1.00 22.16           O  
ATOM   1856  N   ALA B 246     -43.121  63.534 -43.004  1.00 21.72           N  
ATOM   1857  CA  ALA B 246     -43.685  63.969 -44.280  1.00 21.72           C  
ATOM   1858  C   ALA B 246     -44.598  62.898 -44.870  1.00 21.72           C  
ATOM   1859  CB  ALA B 246     -42.569  64.315 -45.264  1.00 21.72           C  
ATOM   1860  O   ALA B 246     -44.558  61.739 -44.450  1.00 21.72           O  
ATOM   1861  N   GLY B 247     -44.853  63.149 -46.201  1.00 22.85           N  
ATOM   1862  CA  GLY B 247     -46.056  63.100 -47.016  1.00 22.85           C  
ATOM   1863  C   GLY B 247     -46.400  61.700 -47.488  1.00 22.85           C  
ATOM   1864  O   GLY B 247     -47.202  61.007 -46.859  1.00 22.85           O  
ATOM   1865  N   ILE B 248     -46.170  61.511 -48.844  1.00 20.71           N  
ATOM   1866  CA  ILE B 248     -47.237  61.326 -49.820  1.00 20.71           C  
ATOM   1867  C   ILE B 248     -47.419  59.838 -50.110  1.00 20.71           C  
ATOM   1868  CB  ILE B 248     -46.947  62.095 -51.128  1.00 20.71           C  
ATOM   1869  O   ILE B 248     -48.533  59.315 -50.032  1.00 20.71           O  
ATOM   1870  CG1 ILE B 248     -46.477  63.521 -50.816  1.00 20.71           C  
ATOM   1871  CG2 ILE B 248     -48.184  62.112 -52.031  1.00 20.71           C  
ATOM   1872  CD1 ILE B 248     -45.881  64.251 -52.011  1.00 20.71           C  
ATOM   1873  N   ALA B 249     -46.793  59.397 -51.287  1.00 20.38           N  
ATOM   1874  CA  ALA B 249     -47.597  59.194 -52.489  1.00 20.38           C  
ATOM   1875  C   ALA B 249     -47.971  57.724 -52.657  1.00 20.38           C  
ATOM   1876  CB  ALA B 249     -46.848  59.694 -53.721  1.00 20.38           C  
ATOM   1877  O   ALA B 249     -47.550  56.876 -51.867  1.00 20.38           O  
ATOM   1878  N   THR B 250     -47.516  57.225 -53.844  1.00 20.52           N  
ATOM   1879  CA  THR B 250     -48.300  56.769 -54.987  1.00 20.52           C  
ATOM   1880  C   THR B 250     -48.492  55.256 -54.943  1.00 20.52           C  
ATOM   1881  CB  THR B 250     -47.632  57.166 -56.316  1.00 20.52           C  
ATOM   1882  O   THR B 250     -47.842  54.565 -54.155  1.00 20.52           O  
ATOM   1883  CG2 THR B 250     -47.905  58.628 -56.654  1.00 20.52           C  
ATOM   1884  OG1 THR B 250     -46.216  56.969 -56.210  1.00 20.52           O  
ATOM   1885  N   THR B 251     -48.420  54.710 -56.158  1.00 21.15           N  
ATOM   1886  CA  THR B 251     -49.340  53.918 -56.966  1.00 21.15           C  
ATOM   1887  C   THR B 251     -49.026  52.430 -56.842  1.00 21.15           C  
ATOM   1888  CB  THR B 251     -49.284  54.335 -58.448  1.00 21.15           C  
ATOM   1889  O   THR B 251     -49.920  51.621 -56.584  1.00 21.15           O  
ATOM   1890  CG2 THR B 251     -50.071  55.619 -58.688  1.00 21.15           C  
ATOM   1891  OG1 THR B 251     -47.919  54.547 -58.827  1.00 21.15           O  
ATOM   1892  N   GLY B 252     -48.027  52.090 -57.690  1.00 20.84           N  
ATOM   1893  CA  GLY B 252     -48.393  51.350 -58.888  1.00 20.84           C  
ATOM   1894  C   GLY B 252     -48.337  49.846 -58.700  1.00 20.84           C  
ATOM   1895  O   GLY B 252     -49.358  49.211 -58.425  1.00 20.84           O  
ATOM   1896  N   THR B 253     -47.232  49.328 -59.166  1.00 19.69           N  
ATOM   1897  CA  THR B 253     -47.181  48.565 -60.408  1.00 19.69           C  
ATOM   1898  C   THR B 253     -47.321  47.070 -60.131  1.00 19.69           C  
ATOM   1899  CB  THR B 253     -45.870  48.827 -61.172  1.00 19.69           C  
ATOM   1900  O   THR B 253     -47.250  46.638 -58.978  1.00 19.69           O  
ATOM   1901  CG2 THR B 253     -45.892  50.194 -61.848  1.00 19.69           C  
ATOM   1902  OG1 THR B 253     -44.771  48.777 -60.255  1.00 19.69           O  
ATOM   1903  N   GLU B 254     -46.393  46.344 -60.754  1.00 20.38           N  
ATOM   1904  CA  GLU B 254     -46.444  45.453 -61.909  1.00 20.38           C  
ATOM   1905  C   GLU B 254     -46.457  43.990 -61.477  1.00 20.38           C  
ATOM   1906  CB  GLU B 254     -45.261  45.716 -62.844  1.00 20.38           C  
ATOM   1907  O   GLU B 254     -47.324  43.220 -61.897  1.00 20.38           O  
ATOM   1908  CG  GLU B 254     -45.523  46.801 -63.878  1.00 20.38           C  
ATOM   1909  CD  GLU B 254     -44.618  46.701 -65.095  1.00 20.38           C  
ATOM   1910  OE1 GLU B 254     -45.121  46.805 -66.237  1.00 20.38           O  
ATOM   1911  OE2 GLU B 254     -43.394  46.517 -64.906  1.00 20.38           O  
ATOM   1912  N   ASP B 255     -45.304  43.385 -61.639  1.00 19.96           N  
ATOM   1913  CA  ASP B 255     -44.993  42.430 -62.699  1.00 19.96           C  
ATOM   1914  C   ASP B 255     -45.042  40.996 -62.177  1.00 19.96           C  
ATOM   1915  CB  ASP B 255     -43.617  42.725 -63.300  1.00 19.96           C  
ATOM   1916  O   ASP B 255     -45.910  40.216 -62.571  1.00 19.96           O  
ATOM   1917  CG  ASP B 255     -43.693  43.509 -64.598  1.00 19.96           C  
ATOM   1918  OD1 ASP B 255     -44.536  43.181 -65.460  1.00 19.96           O  
ATOM   1919  OD2 ASP B 255     -42.900  44.462 -64.761  1.00 19.96           O  
ATOM   1920  N   SER B 256     -43.883  40.417 -62.035  1.00 19.92           N  
ATOM   1921  CA  SER B 256     -43.339  39.428 -62.959  1.00 19.92           C  
ATOM   1922  C   SER B 256     -43.575  38.009 -62.453  1.00 19.92           C  
ATOM   1923  CB  SER B 256     -41.843  39.660 -63.173  1.00 19.92           C  
ATOM   1924  O   SER B 256     -43.926  37.811 -61.288  1.00 19.92           O  
ATOM   1925  OG  SER B 256     -41.582  40.066 -64.506  1.00 19.92           O  
ATOM   1926  N   ASP B 257     -42.473  37.230 -62.488  1.00 19.34           N  
ATOM   1927  CA  ASP B 257     -42.085  36.114 -63.345  1.00 19.34           C  
ATOM   1928  C   ASP B 257     -42.304  34.778 -62.640  1.00 19.34           C  
ATOM   1929  CB  ASP B 257     -40.622  36.250 -63.773  1.00 19.34           C  
ATOM   1930  O   ASP B 257     -42.545  34.740 -61.431  1.00 19.34           O  
ATOM   1931  CG  ASP B 257     -40.465  36.641 -65.232  1.00 19.34           C  
ATOM   1932  OD1 ASP B 257     -40.906  35.879 -66.119  1.00 19.34           O  
ATOM   1933  OD2 ASP B 257     -39.894  37.721 -65.497  1.00 19.34           O  
ATOM   1934  N   ASP B 258     -41.182  33.959 -62.606  1.00 19.44           N  
ATOM   1935  CA  ASP B 258     -40.857  32.750 -63.357  1.00 19.44           C  
ATOM   1936  C   ASP B 258     -40.997  31.506 -62.482  1.00 19.44           C  
ATOM   1937  CB  ASP B 258     -39.439  32.836 -63.925  1.00 19.44           C  
ATOM   1938  O   ASP B 258     -41.642  30.532 -62.877  1.00 19.44           O  
ATOM   1939  CG  ASP B 258     -39.353  32.398 -65.376  1.00 19.44           C  
ATOM   1940  OD1 ASP B 258     -39.242  31.181 -65.641  1.00 19.44           O  
ATOM   1941  OD2 ASP B 258     -39.395  33.278 -66.263  1.00 19.44           O  
ATOM   1942  N   ALA B 259     -39.830  30.961 -62.014  1.00 19.23           N  
ATOM   1943  CA  ALA B 259     -39.192  29.780 -62.591  1.00 19.23           C  
ATOM   1944  C   ALA B 259     -39.515  28.531 -61.777  1.00 19.23           C  
ATOM   1945  CB  ALA B 259     -37.681  29.981 -62.677  1.00 19.23           C  
ATOM   1946  O   ALA B 259     -40.043  28.624 -60.667  1.00 19.23           O  
ATOM   1947  N   LEU B 260     -38.412  27.763 -61.440  1.00 18.73           N  
ATOM   1948  CA  LEU B 260     -38.022  26.468 -61.987  1.00 18.73           C  
ATOM   1949  C   LEU B 260     -38.409  25.339 -61.038  1.00 18.73           C  
ATOM   1950  CB  LEU B 260     -36.515  26.431 -62.254  1.00 18.73           C  
ATOM   1951  O   LEU B 260     -38.705  25.581 -59.866  1.00 18.73           O  
ATOM   1952  CG  LEU B 260     -36.084  26.488 -63.721  1.00 18.73           C  
ATOM   1953  CD1 LEU B 260     -34.935  27.475 -63.898  1.00 18.73           C  
ATOM   1954  CD2 LEU B 260     -35.687  25.102 -64.216  1.00 18.73           C  
ATOM   1955  N   LEU B 261     -37.353  24.428 -60.777  1.00 19.68           N  
ATOM   1956  CA  LEU B 261     -37.214  23.057 -61.257  1.00 19.68           C  
ATOM   1957  C   LEU B 261     -37.589  22.059 -60.166  1.00 19.68           C  
ATOM   1958  CB  LEU B 261     -35.782  22.799 -61.732  1.00 19.68           C  
ATOM   1959  O   LEU B 261     -37.693  22.425 -58.993  1.00 19.68           O  
ATOM   1960  CG  LEU B 261     -35.569  22.744 -63.245  1.00 19.68           C  
ATOM   1961  CD1 LEU B 261     -34.382  23.613 -63.646  1.00 19.68           C  
ATOM   1962  CD2 LEU B 261     -35.363  21.304 -63.705  1.00 19.68           C  
ATOM   1963  N   LYS B 262     -36.611  21.040 -59.920  1.00 19.80           N  
ATOM   1964  CA  LYS B 262     -36.691  19.629 -60.290  1.00 19.80           C  
ATOM   1965  C   LYS B 262     -36.916  18.751 -59.063  1.00 19.80           C  
ATOM   1966  CB  LYS B 262     -35.421  19.193 -61.022  1.00 19.80           C  
ATOM   1967  O   LYS B 262     -37.719  17.816 -59.101  1.00 19.80           O  
ATOM   1968  CG  LYS B 262     -35.670  18.622 -62.410  1.00 19.80           C  
ATOM   1969  CD  LYS B 262     -34.365  18.347 -63.144  1.00 19.80           C  
ATOM   1970  CE  LYS B 262     -34.611  17.720 -64.509  1.00 19.80           C  
ATOM   1971  NZ  LYS B 262     -33.363  17.663 -65.327  1.00 19.80           N  
ATOM   1972  N   MET B 263     -35.879  18.579 -58.144  1.00 18.64           N  
ATOM   1973  CA  MET B 263     -35.239  17.269 -58.227  1.00 18.64           C  
ATOM   1974  C   MET B 263     -35.979  16.248 -57.369  1.00 18.64           C  
ATOM   1975  CB  MET B 263     -33.776  17.357 -57.791  1.00 18.64           C  
ATOM   1976  O   MET B 263     -36.701  16.616 -56.441  1.00 18.64           O  
ATOM   1977  CG  MET B 263     -32.785  17.154 -58.925  1.00 18.64           C  
ATOM   1978  SD  MET B 263     -31.046  17.114 -58.341  1.00 18.64           S  
ATOM   1979  CE  MET B 263     -30.224  16.475 -59.827  1.00 18.64           C  
ATOM   1980  N   THR B 264     -35.222  15.004 -57.008  1.00 19.67           N  
ATOM   1981  CA  THR B 264     -35.475  13.585 -57.235  1.00 19.67           C  
ATOM   1982  C   THR B 264     -35.945  12.908 -55.950  1.00 19.67           C  
ATOM   1983  CB  THR B 264     -34.218  12.871 -57.765  1.00 19.67           C  
ATOM   1984  O   THR B 264     -35.796  13.462 -54.860  1.00 19.67           O  
ATOM   1985  CG2 THR B 264     -34.536  12.053 -59.012  1.00 19.67           C  
ATOM   1986  OG1 THR B 264     -33.222  13.848 -58.089  1.00 19.67           O  
ATOM   1987  N   ILE B 265     -35.247  11.597 -55.476  1.00 20.94           N  
ATOM   1988  CA  ILE B 265     -35.760  10.234 -55.548  1.00 20.94           C  
ATOM   1989  C   ILE B 265     -36.018   9.704 -54.140  1.00 20.94           C  
ATOM   1990  CB  ILE B 265     -34.784   9.302 -56.301  1.00 20.94           C  
ATOM   1991  O   ILE B 265     -37.116   9.228 -53.840  1.00 20.94           O  
ATOM   1992  CG1 ILE B 265     -34.644   9.743 -57.763  1.00 20.94           C  
ATOM   1993  CG2 ILE B 265     -35.248   7.846 -56.210  1.00 20.94           C  
ATOM   1994  CD1 ILE B 265     -33.471   9.104 -58.493  1.00 20.94           C  
ATOM   1995  N   SER B 266     -35.124   8.614 -53.565  1.00 21.12           N  
ATOM   1996  CA  SER B 266     -35.413   7.193 -53.400  1.00 21.12           C  
ATOM   1997  C   SER B 266     -35.556   6.826 -51.927  1.00 21.12           C  
ATOM   1998  CB  SER B 266     -34.313   6.345 -54.041  1.00 21.12           C  
ATOM   1999  O   SER B 266     -34.856   7.374 -51.074  1.00 21.12           O  
ATOM   2000  OG  SER B 266     -34.118   6.714 -55.395  1.00 21.12           O  
ATOM   2001  N   GLN B 267     -36.343   5.848 -51.465  1.00 22.00           N  
ATOM   2002  CA  GLN B 267     -37.131   5.310 -50.362  1.00 22.00           C  
ATOM   2003  C   GLN B 267     -36.286   4.405 -49.471  1.00 22.00           C  
ATOM   2004  CB  GLN B 267     -38.343   4.542 -50.892  1.00 22.00           C  
ATOM   2005  O   GLN B 267     -36.761   3.916 -48.444  1.00 22.00           O  
ATOM   2006  CG  GLN B 267     -39.632   5.352 -50.892  1.00 22.00           C  
ATOM   2007  CD  GLN B 267     -40.867   4.490 -51.074  1.00 22.00           C  
ATOM   2008  NE2 GLN B 267     -42.033   5.126 -51.126  1.00 22.00           N  
ATOM   2009  OE1 GLN B 267     -40.775   3.261 -51.166  1.00 22.00           O  
ATOM   2010  N   GLN B 268     -35.045   3.912 -49.710  1.00 23.08           N  
ATOM   2011  CA  GLN B 268     -34.958   2.466 -49.538  1.00 23.08           C  
ATOM   2012  C   GLN B 268     -35.001   2.084 -48.061  1.00 23.08           C  
ATOM   2013  CB  GLN B 268     -33.681   1.924 -50.183  1.00 23.08           C  
ATOM   2014  O   GLN B 268     -34.519   2.830 -47.207  1.00 23.08           O  
ATOM   2015  CG  GLN B 268     -33.935   0.922 -51.302  1.00 23.08           C  
ATOM   2016  CD  GLN B 268     -32.660   0.490 -52.002  1.00 23.08           C  
ATOM   2017  NE2 GLN B 268     -32.660  -0.727 -52.535  1.00 23.08           N  
ATOM   2018  OE1 GLN B 268     -31.684   1.244 -52.064  1.00 23.08           O  
ATOM   2019  N   GLU B 269     -35.346   0.742 -47.570  1.00 23.94           N  
ATOM   2020  CA  GLU B 269     -35.948  -0.256 -46.690  1.00 23.94           C  
ATOM   2021  C   GLU B 269     -34.902  -0.886 -45.774  1.00 23.94           C  
ATOM   2022  CB  GLU B 269     -36.653  -1.340 -47.509  1.00 23.94           C  
ATOM   2023  O   GLU B 269     -34.241  -1.855 -46.153  1.00 23.94           O  
ATOM   2024  CG  GLU B 269     -38.161  -1.158 -47.602  1.00 23.94           C  
ATOM   2025  CD  GLU B 269     -38.892  -2.417 -48.039  1.00 23.94           C  
ATOM   2026  OE1 GLU B 269     -39.762  -2.907 -47.283  1.00 23.94           O  
ATOM   2027  OE2 GLU B 269     -38.591  -2.919 -49.145  1.00 23.94           O  
ATOM   2028  N   PHE B 270     -34.078  -0.229 -45.060  1.00 23.67           N  
ATOM   2029  CA  PHE B 270     -32.895  -0.966 -44.632  1.00 23.67           C  
ATOM   2030  C   PHE B 270     -33.271  -2.067 -43.647  1.00 23.67           C  
ATOM   2031  CB  PHE B 270     -31.872  -0.020 -43.996  1.00 23.67           C  
ATOM   2032  O   PHE B 270     -33.943  -1.810 -42.647  1.00 23.67           O  
ATOM   2033  CG  PHE B 270     -30.724   0.330 -44.903  1.00 23.67           C  
ATOM   2034  CD1 PHE B 270     -29.579  -0.457 -44.935  1.00 23.67           C  
ATOM   2035  CD2 PHE B 270     -30.789   1.448 -45.725  1.00 23.67           C  
ATOM   2036  CE1 PHE B 270     -28.515  -0.135 -45.774  1.00 23.67           C  
ATOM   2037  CE2 PHE B 270     -29.729   1.776 -46.566  1.00 23.67           C  
ATOM   2038  CZ  PHE B 270     -28.593   0.984 -46.589  1.00 23.67           C  
ATOM   2039  N   GLY B 271     -32.935  -3.464 -43.751  1.00 24.13           N  
ATOM   2040  CA  GLY B 271     -33.179  -4.875 -43.497  1.00 24.13           C  
ATOM   2041  C   GLY B 271     -32.713  -5.324 -42.125  1.00 24.13           C  
ATOM   2042  O   GLY B 271     -32.140  -4.536 -41.370  1.00 24.13           O  
ATOM   2043  N   ARG B 272     -31.927  -6.670 -41.926  1.00 24.55           N  
ATOM   2044  CA  ARG B 272     -31.899  -8.018 -41.367  1.00 24.55           C  
ATOM   2045  C   ARG B 272     -30.912  -8.110 -40.208  1.00 24.55           C  
ATOM   2046  CB  ARG B 272     -31.538  -9.041 -42.446  1.00 24.55           C  
ATOM   2047  O   ARG B 272     -29.865  -7.459 -40.225  1.00 24.55           O  
ATOM   2048  CG  ARG B 272     -32.492 -10.223 -42.519  1.00 24.55           C  
ATOM   2049  CD  ARG B 272     -32.138 -11.164 -43.662  1.00 24.55           C  
ATOM   2050  NE  ARG B 272     -33.058 -12.295 -43.733  1.00 24.55           N  
ATOM   2051  NH1 ARG B 272     -32.084 -13.236 -45.604  1.00 24.55           N  
ATOM   2052  NH2 ARG B 272     -33.899 -14.237 -44.626  1.00 24.55           N  
ATOM   2053  CZ  ARG B 272     -33.012 -13.253 -44.654  1.00 24.55           C  
ATOM   2054  N   THR B 273     -31.155  -8.630 -39.055  1.00 32.21           N  
ATOM   2055  CA  THR B 273     -30.576  -8.934 -37.751  1.00 32.21           C  
ATOM   2056  C   THR B 273     -29.284  -9.731 -37.906  1.00 32.21           C  
ATOM   2057  CB  THR B 273     -31.565  -9.719 -36.870  1.00 32.21           C  
ATOM   2058  O   THR B 273     -28.910 -10.496 -37.014  1.00 32.21           O  
ATOM   2059  CG2 THR B 273     -32.571  -8.785 -36.207  1.00 32.21           C  
ATOM   2060  OG1 THR B 273     -32.271 -10.666 -37.681  1.00 32.21           O  
ATOM   2061  N   GLY B 274     -28.254  -9.873 -38.878  1.00 31.83           N  
ATOM   2062  CA  GLY B 274     -27.401 -10.842 -39.549  1.00 31.83           C  
ATOM   2063  C   GLY B 274     -26.141 -11.168 -38.770  1.00 31.83           C  
ATOM   2064  O   GLY B 274     -25.815 -10.490 -37.794  1.00 31.83           O  
ATOM   2065  N   LEU B 275     -25.498 -12.648 -38.618  1.00 40.14           N  
ATOM   2066  CA  LEU B 275     -24.201 -13.277 -38.391  1.00 40.14           C  
ATOM   2067  C   LEU B 275     -23.065 -12.329 -38.761  1.00 40.14           C  
ATOM   2068  CB  LEU B 275     -24.084 -14.572 -39.198  1.00 40.14           C  
ATOM   2069  O   LEU B 275     -23.224 -11.474 -39.635  1.00 40.14           O  
ATOM   2070  CG  LEU B 275     -24.643 -15.835 -38.540  1.00 40.14           C  
ATOM   2071  CD1 LEU B 275     -25.506 -16.611 -39.529  1.00 40.14           C  
ATOM   2072  CD2 LEU B 275     -23.510 -16.708 -38.010  1.00 40.14           C  
ATOM   2073  N   PRO B 276     -22.153 -12.140 -37.672  1.00 46.09           N  
ATOM   2074  CA  PRO B 276     -21.105 -11.229 -38.138  1.00 46.09           C  
ATOM   2075  C   PRO B 276     -20.748 -11.444 -39.607  1.00 46.09           C  
ATOM   2076  CB  PRO B 276     -19.917 -11.565 -37.233  1.00 46.09           C  
ATOM   2077  O   PRO B 276     -20.973 -12.529 -40.149  1.00 46.09           O  
ATOM   2078  CG  PRO B 276     -20.326 -12.808 -36.511  1.00 46.09           C  
ATOM   2079  CD  PRO B 276     -21.742 -13.135 -36.890  1.00 46.09           C  
ATOM   2080  N   ASP B 277     -20.888 -10.626 -40.416  1.00 50.77           N  
ATOM   2081  CA  ASP B 277     -20.502 -10.624 -41.823  1.00 50.77           C  
ATOM   2082  C   ASP B 277     -19.043 -11.043 -41.994  1.00 50.77           C  
ATOM   2083  CB  ASP B 277     -20.727  -9.241 -42.439  1.00 50.77           C  
ATOM   2084  O   ASP B 277     -18.132 -10.240 -41.785  1.00 50.77           O  
ATOM   2085  CG  ASP B 277     -20.879  -9.283 -43.950  1.00 50.77           C  
ATOM   2086  OD1 ASP B 277     -20.948 -10.390 -44.526  1.00 50.77           O  
ATOM   2087  OD2 ASP B 277     -20.928  -8.198 -44.570  1.00 50.77           O  
ATOM   2088  N   LEU B 278     -18.832 -12.353 -41.908  1.00 59.86           N  
ATOM   2089  CA  LEU B 278     -17.520 -12.963 -42.088  1.00 59.86           C  
ATOM   2090  C   LEU B 278     -16.868 -12.481 -43.380  1.00 59.86           C  
ATOM   2091  CB  LEU B 278     -17.636 -14.490 -42.100  1.00 59.86           C  
ATOM   2092  O   LEU B 278     -15.652 -12.594 -43.546  1.00 59.86           O  
ATOM   2093  CG  LEU B 278     -17.450 -15.194 -40.755  1.00 59.86           C  
ATOM   2094  CD1 LEU B 278     -18.721 -15.943 -40.369  1.00 59.86           C  
ATOM   2095  CD2 LEU B 278     -16.259 -16.146 -40.810  1.00 59.86           C  
ATOM   2096  N   SER B 279     -17.687 -11.970 -44.292  1.00 59.59           N  
ATOM   2097  CA  SER B 279     -17.188 -11.507 -45.583  1.00 59.59           C  
ATOM   2098  C   SER B 279     -16.494 -10.155 -45.454  1.00 59.59           C  
ATOM   2099  CB  SER B 279     -18.329 -11.409 -46.596  1.00 59.59           C  
ATOM   2100  O   SER B 279     -15.687  -9.782 -46.308  1.00 59.59           O  
ATOM   2101  OG  SER B 279     -19.547 -11.858 -46.027  1.00 59.59           O  
ATOM   2102  N   SER B 280     -16.747  -9.558 -44.358  1.00 70.21           N  
ATOM   2103  CA  SER B 280     -16.143  -8.246 -44.155  1.00 70.21           C  
ATOM   2104  C   SER B 280     -14.869  -8.346 -43.323  1.00 70.21           C  
ATOM   2105  CB  SER B 280     -17.133  -7.299 -43.474  1.00 70.21           C  
ATOM   2106  O   SER B 280     -14.136  -7.366 -43.180  1.00 70.21           O  
ATOM   2107  OG  SER B 280     -17.666  -7.889 -42.300  1.00 70.21           O  
ATOM   2108  N   MET B 281     -14.582  -9.547 -42.882  1.00 71.02           N  
ATOM   2109  CA  MET B 281     -13.438  -9.727 -41.993  1.00 71.02           C  
ATOM   2110  C   MET B 281     -12.204 -10.163 -42.776  1.00 71.02           C  
ATOM   2111  CB  MET B 281     -13.757 -10.753 -40.905  1.00 71.02           C  
ATOM   2112  O   MET B 281     -12.319 -10.864 -43.783  1.00 71.02           O  
ATOM   2113  CG  MET B 281     -14.613 -10.203 -39.776  1.00 71.02           C  
ATOM   2114  SD  MET B 281     -14.912 -11.440 -38.454  1.00 71.02           S  
ATOM   2115  CE  MET B 281     -15.003 -10.347 -37.008  1.00 71.02           C  
ATOM   2116  N   THR B 282     -11.112  -9.473 -42.603  1.00 75.59           N  
ATOM   2117  CA  THR B 282      -9.849  -9.887 -43.203  1.00 75.59           C  
ATOM   2118  C   THR B 282      -9.464 -11.289 -42.740  1.00 75.59           C  
ATOM   2119  CB  THR B 282      -8.717  -8.901 -42.859  1.00 75.59           C  
ATOM   2120  O   THR B 282     -10.027 -11.805 -41.773  1.00 75.59           O  
ATOM   2121  CG2 THR B 282      -9.034  -7.500 -43.372  1.00 75.59           C  
ATOM   2122  OG1 THR B 282      -8.552  -8.851 -41.436  1.00 75.59           O  
ATOM   2123  N   GLU B 283      -8.798 -11.889 -43.506  1.00 77.29           N  
ATOM   2124  CA  GLU B 283      -8.288 -13.224 -43.209  1.00 77.29           C  
ATOM   2125  C   GLU B 283      -7.670 -13.282 -41.815  1.00 77.29           C  
ATOM   2126  CB  GLU B 283      -7.259 -13.652 -44.258  1.00 77.29           C  
ATOM   2127  O   GLU B 283      -7.896 -14.237 -41.069  1.00 77.29           O  
ATOM   2128  CG  GLU B 283      -6.845 -15.113 -44.154  1.00 77.29           C  
ATOM   2129  CD  GLU B 283      -5.843 -15.530 -45.219  1.00 77.29           C  
ATOM   2130  OE1 GLU B 283      -5.358 -16.684 -45.177  1.00 77.29           O  
ATOM   2131  OE2 GLU B 283      -5.540 -14.697 -46.101  1.00 77.29           O  
ATOM   2132  N   GLU B 284      -6.960 -12.281 -41.513  1.00 83.06           N  
ATOM   2133  CA  GLU B 284      -6.302 -12.235 -40.211  1.00 83.06           C  
ATOM   2134  C   GLU B 284      -7.321 -12.135 -39.080  1.00 83.06           C  
ATOM   2135  CB  GLU B 284      -5.325 -11.058 -40.144  1.00 83.06           C  
ATOM   2136  O   GLU B 284      -7.150 -12.753 -38.027  1.00 83.06           O  
ATOM   2137  CG  GLU B 284      -3.932 -11.385 -40.661  1.00 83.06           C  
ATOM   2138  CD  GLU B 284      -3.098 -10.149 -40.960  1.00 83.06           C  
ATOM   2139  OE1 GLU B 284      -1.915 -10.294 -41.346  1.00 83.06           O  
ATOM   2140  OE2 GLU B 284      -3.630  -9.027 -40.807  1.00 83.06           O  
ATOM   2141  N   GLU B 285      -8.357 -11.456 -39.336  1.00 85.14           N  
ATOM   2142  CA  GLU B 285      -9.407 -11.289 -38.335  1.00 85.14           C  
ATOM   2143  C   GLU B 285     -10.183 -12.587 -38.128  1.00 85.14           C  
ATOM   2144  CB  GLU B 285     -10.363 -10.164 -38.741  1.00 85.14           C  
ATOM   2145  O   GLU B 285     -10.565 -12.915 -37.003  1.00 85.14           O  
ATOM   2146  CG  GLU B 285      -9.865  -8.773 -38.377  1.00 85.14           C  
ATOM   2147  CD  GLU B 285     -10.719  -7.658 -38.960  1.00 85.14           C  
ATOM   2148  OE1 GLU B 285     -10.676  -6.523 -38.434  1.00 85.14           O  
ATOM   2149  OE2 GLU B 285     -11.438  -7.923 -39.949  1.00 85.14           O  
ATOM   2150  N   GLN B 286     -10.315 -13.326 -39.197  1.00 83.81           N  
ATOM   2151  CA  GLN B 286     -10.997 -14.614 -39.127  1.00 83.81           C  
ATOM   2152  C   GLN B 286     -10.170 -15.633 -38.348  1.00 83.81           C  
ATOM   2153  CB  GLN B 286     -11.293 -15.142 -40.532  1.00 83.81           C  
ATOM   2154  O   GLN B 286     -10.713 -16.407 -37.557  1.00 83.81           O  
ATOM   2155  CG  GLN B 286     -12.452 -14.437 -41.223  1.00 83.81           C  
ATOM   2156  CD  GLN B 286     -12.699 -14.952 -42.628  1.00 83.81           C  
ATOM   2157  NE2 GLN B 286     -13.322 -14.125 -43.462  1.00 83.81           N  
ATOM   2158  OE1 GLN B 286     -12.332 -16.083 -42.962  1.00 83.81           O  
ATOM   2159  N   ILE B 287      -8.855 -15.601 -38.510  1.00 86.93           N  
ATOM   2160  CA  ILE B 287      -7.955 -16.517 -37.818  1.00 86.93           C  
ATOM   2161  C   ILE B 287      -7.963 -16.216 -36.321  1.00 86.93           C  
ATOM   2162  CB  ILE B 287      -6.517 -16.425 -38.376  1.00 86.93           C  
ATOM   2163  O   ILE B 287      -7.996 -17.134 -35.497  1.00 86.93           O  
ATOM   2164  CG1 ILE B 287      -6.466 -16.955 -39.813  1.00 86.93           C  
ATOM   2165  CG2 ILE B 287      -5.539 -17.186 -37.476  1.00 86.93           C  
ATOM   2166  CD1 ILE B 287      -5.130 -16.731 -40.509  1.00 86.93           C  
ATOM   2167  N   ALA B 288      -7.887 -14.989 -36.016  1.00 87.30           N  
ATOM   2168  CA  ALA B 288      -7.926 -14.578 -34.615  1.00 87.30           C  
ATOM   2169  C   ALA B 288      -9.216 -15.041 -33.943  1.00 87.30           C  
ATOM   2170  CB  ALA B 288      -7.786 -13.062 -34.501  1.00 87.30           C  
ATOM   2171  O   ALA B 288      -9.195 -15.514 -32.804  1.00 87.30           O  
ATOM   2172  N   TYR B 289     -10.313 -14.847 -34.603  1.00 87.10           N  
ATOM   2173  CA  TYR B 289     -11.605 -15.305 -34.105  1.00 87.10           C  
ATOM   2174  C   TYR B 289     -11.610 -16.817 -33.912  1.00 87.10           C  
ATOM   2175  CB  TYR B 289     -12.726 -14.898 -35.066  1.00 87.10           C  
ATOM   2176  O   TYR B 289     -12.084 -17.316 -32.888  1.00 87.10           O  
ATOM   2177  CG  TYR B 289     -14.106 -15.271 -34.581  1.00 87.10           C  
ATOM   2178  CD1 TYR B 289     -14.836 -16.280 -35.205  1.00 87.10           C  
ATOM   2179  CD2 TYR B 289     -14.683 -14.614 -33.500  1.00 87.10           C  
ATOM   2180  CE1 TYR B 289     -16.109 -16.626 -34.763  1.00 87.10           C  
ATOM   2181  CE2 TYR B 289     -15.955 -14.951 -33.049  1.00 87.10           C  
ATOM   2182  OH  TYR B 289     -17.919 -16.294 -33.244  1.00 87.10           O  
ATOM   2183  CZ  TYR B 289     -16.659 -15.957 -33.686  1.00 87.10           C  
ATOM   2184  N   ALA B 290     -11.053 -17.516 -34.884  1.00 88.06           N  
ATOM   2185  CA  ALA B 290     -10.960 -18.973 -34.821  1.00 88.06           C  
ATOM   2186  C   ALA B 290     -10.084 -19.415 -33.652  1.00 88.06           C  
ATOM   2187  CB  ALA B 290     -10.412 -19.528 -36.133  1.00 88.06           C  
ATOM   2188  O   ALA B 290     -10.397 -20.393 -32.969  1.00 88.06           O  
ATOM   2189  N   MET B 291      -8.999 -18.834 -33.383  1.00 87.54           N  
ATOM   2190  CA  MET B 291      -8.093 -19.152 -32.283  1.00 87.54           C  
ATOM   2191  C   MET B 291      -8.794 -18.995 -30.938  1.00 87.54           C  
ATOM   2192  CB  MET B 291      -6.851 -18.261 -32.334  1.00 87.54           C  
ATOM   2193  O   MET B 291      -8.625 -19.826 -30.044  1.00 87.54           O  
ATOM   2194  CG  MET B 291      -5.708 -18.848 -33.145  1.00 87.54           C  
ATOM   2195  SD  MET B 291      -4.197 -17.808 -33.085  1.00 87.54           S  
ATOM   2196  CE  MET B 291      -2.962 -19.005 -33.664  1.00 87.54           C  
ATOM   2197  N   GLN B 292      -9.585 -17.963 -30.861  1.00 85.40           N  
ATOM   2198  CA  GLN B 292     -10.335 -17.702 -29.637  1.00 85.40           C  
ATOM   2199  C   GLN B 292     -11.374 -18.791 -29.385  1.00 85.40           C  
ATOM   2200  CB  GLN B 292     -11.015 -16.333 -29.705  1.00 85.40           C  
ATOM   2201  O   GLN B 292     -11.566 -19.221 -28.246  1.00 85.40           O  
ATOM   2202  CG  GLN B 292     -11.099 -15.621 -28.362  1.00 85.40           C  
ATOM   2203  CD  GLN B 292     -11.783 -14.270 -28.456  1.00 85.40           C  
ATOM   2204  NE2 GLN B 292     -12.232 -13.752 -27.318  1.00 85.40           N  
ATOM   2205  OE1 GLN B 292     -11.905 -13.696 -29.543  1.00 85.40           O  
ATOM   2206  N   MET B 293     -12.064 -19.197 -30.385  1.00 81.26           N  
ATOM   2207  CA  MET B 293     -13.072 -20.250 -30.297  1.00 81.26           C  
ATOM   2208  C   MET B 293     -12.448 -21.564 -29.840  1.00 81.26           C  
ATOM   2209  CB  MET B 293     -13.768 -20.442 -31.646  1.00 81.26           C  
ATOM   2210  O   MET B 293     -13.045 -22.298 -29.051  1.00 81.26           O  
ATOM   2211  CG  MET B 293     -15.278 -20.581 -31.542  1.00 81.26           C  
ATOM   2212  SD  MET B 293     -16.018 -21.344 -33.038  1.00 81.26           S  
ATOM   2213  CE  MET B 293     -16.081 -19.900 -34.135  1.00 81.26           C  
ATOM   2214  N   SER B 294     -11.252 -21.854 -30.345  1.00 83.57           N  
ATOM   2215  CA  SER B 294     -10.561 -23.107 -30.058  1.00 83.57           C  
ATOM   2216  C   SER B 294     -10.106 -23.166 -28.604  1.00 83.57           C  
ATOM   2217  CB  SER B 294      -9.358 -23.281 -30.985  1.00 83.57           C  
ATOM   2218  O   SER B 294     -10.117 -24.234 -27.987  1.00 83.57           O  
ATOM   2219  OG  SER B 294      -8.601 -24.422 -30.618  1.00 83.57           O  
ATOM   2220  N   LEU B 295      -9.675 -22.147 -28.019  1.00 78.42           N  
ATOM   2221  CA  LEU B 295      -9.200 -22.057 -26.643  1.00 78.42           C  
ATOM   2222  C   LEU B 295     -10.358 -22.182 -25.659  1.00 78.42           C  
ATOM   2223  CB  LEU B 295      -8.462 -20.735 -26.416  1.00 78.42           C  
ATOM   2224  O   LEU B 295     -10.185 -22.699 -24.552  1.00 78.42           O  
ATOM   2225  CG  LEU B 295      -6.960 -20.739 -26.702  1.00 78.42           C  
ATOM   2226  CD1 LEU B 295      -6.519 -19.381 -27.238  1.00 78.42           C  
ATOM   2227  CD2 LEU B 295      -6.177 -21.103 -25.445  1.00 78.42           C  
ATOM   2228  N   GLN B 296     -11.598 -21.762 -26.025  1.00 61.74           N  
ATOM   2229  CA  GLN B 296     -12.776 -21.791 -25.164  1.00 61.74           C  
ATOM   2230  C   GLN B 296     -13.319 -23.210 -25.022  1.00 61.74           C  
ATOM   2231  CB  GLN B 296     -13.864 -20.864 -25.709  1.00 61.74           C  
ATOM   2232  O   GLN B 296     -13.869 -23.568 -23.979  1.00 61.74           O  
ATOM   2233  CG  GLN B 296     -14.073 -19.606 -24.878  1.00 61.74           C  
ATOM   2234  CD  GLN B 296     -15.041 -18.631 -25.521  1.00 61.74           C  
ATOM   2235  NE2 GLN B 296     -14.913 -17.354 -25.179  1.00 61.74           N  
ATOM   2236  OE1 GLN B 296     -15.898 -19.023 -26.321  1.00 61.74           O  
ATOM   2237  N   GLY B 297     -13.367 -24.088 -26.053  1.00 50.99           N  
ATOM   2238  CA  GLY B 297     -13.896 -25.442 -26.044  1.00 50.99           C  
ATOM   2239  C   GLY B 297     -13.058 -26.404 -25.223  1.00 50.99           C  
ATOM   2240  O   GLY B 297     -13.454 -27.551 -25.004  1.00 50.99           O  
ATOM   2241  N   ALA B 298     -11.854 -26.338 -24.952  1.00 46.03           N  
ATOM   2242  CA  ALA B 298     -11.032 -27.291 -24.211  1.00 46.03           C  
ATOM   2243  C   ALA B 298     -11.558 -27.480 -22.791  1.00 46.03           C  
ATOM   2244  CB  ALA B 298      -9.578 -26.827 -24.179  1.00 46.03           C  
ATOM   2245  O   ALA B 298     -11.324 -28.519 -22.169  1.00 46.03           O  
ATOM   2246  N   GLU B 299     -12.342 -26.710 -22.130  1.00 40.74           N  
ATOM   2247  CA  GLU B 299     -12.785 -26.885 -20.750  1.00 40.74           C  
ATOM   2248  C   GLU B 299     -14.024 -27.774 -20.676  1.00 40.74           C  
ATOM   2249  CB  GLU B 299     -13.071 -25.529 -20.101  1.00 40.74           C  
ATOM   2250  O   GLU B 299     -14.289 -28.393 -19.644  1.00 40.74           O  
ATOM   2251  CG  GLU B 299     -11.876 -24.932 -19.371  1.00 40.74           C  
ATOM   2252  CD  GLU B 299     -12.213 -23.661 -18.608  1.00 40.74           C  
ATOM   2253  OE1 GLU B 299     -11.982 -23.612 -17.378  1.00 40.74           O  
ATOM   2254  OE2 GLU B 299     -12.714 -22.707 -19.244  1.00 40.74           O  
ATOM   2255  N   PHE B 300     -14.952 -28.041 -21.684  1.00 33.25           N  
ATOM   2256  CA  PHE B 300     -16.247 -28.665 -21.435  1.00 33.25           C  
ATOM   2257  C   PHE B 300     -16.122 -30.183 -21.419  1.00 33.25           C  
ATOM   2258  CB  PHE B 300     -17.266 -28.233 -22.495  1.00 33.25           C  
ATOM   2259  O   PHE B 300     -17.126 -30.893 -21.342  1.00 33.25           O  
ATOM   2260  CG  PHE B 300     -18.334 -27.312 -21.970  1.00 33.25           C  
ATOM   2261  CD1 PHE B 300     -19.513 -27.822 -21.441  1.00 33.25           C  
ATOM   2262  CD2 PHE B 300     -18.158 -25.935 -22.005  1.00 33.25           C  
ATOM   2263  CE1 PHE B 300     -20.503 -26.972 -20.955  1.00 33.25           C  
ATOM   2264  CE2 PHE B 300     -19.143 -25.079 -21.521  1.00 33.25           C  
ATOM   2265  CZ  PHE B 300     -20.315 -25.599 -20.997  1.00 33.25           C  
ATOM   2266  N   GLY B 301     -15.114 -31.009 -21.554  1.00 31.48           N  
ATOM   2267  CA  GLY B 301     -15.239 -32.387 -22.001  1.00 31.48           C  
ATOM   2268  C   GLY B 301     -16.075 -33.244 -21.068  1.00 31.48           C  
ATOM   2269  O   GLY B 301     -16.112 -34.468 -21.207  1.00 31.48           O  
ATOM   2270  N   GLN B 302     -16.413 -33.026 -19.799  1.00 26.38           N  
ATOM   2271  CA  GLN B 302     -16.745 -34.259 -19.094  1.00 26.38           C  
ATOM   2272  C   GLN B 302     -18.081 -34.823 -19.569  1.00 26.38           C  
ATOM   2273  CB  GLN B 302     -16.783 -34.020 -17.583  1.00 26.38           C  
ATOM   2274  O   GLN B 302     -18.387 -35.993 -19.330  1.00 26.38           O  
ATOM   2275  CG  GLN B 302     -15.690 -34.752 -16.817  1.00 26.38           C  
ATOM   2276  CD  GLN B 302     -15.642 -34.367 -15.350  1.00 26.38           C  
ATOM   2277  NE2 GLN B 302     -14.808 -35.058 -14.582  1.00 26.38           N  
ATOM   2278  OE1 GLN B 302     -16.350 -33.454 -14.911  1.00 26.38           O  
ATOM   2279  N   ALA B 303     -19.096 -34.113 -19.944  1.00 24.76           N  
ATOM   2280  CA  ALA B 303     -20.379 -34.664 -19.515  1.00 24.76           C  
ATOM   2281  C   ALA B 303     -20.819 -35.804 -20.428  1.00 24.76           C  
ATOM   2282  CB  ALA B 303     -21.444 -33.570 -19.483  1.00 24.76           C  
ATOM   2283  O   ALA B 303     -21.720 -36.572 -20.083  1.00 24.76           O  
ATOM   2284  N   GLU B 304     -20.489 -35.906 -21.782  1.00 24.06           N  
ATOM   2285  CA  GLU B 304     -21.617 -36.167 -22.671  1.00 24.06           C  
ATOM   2286  C   GLU B 304     -22.037 -37.633 -22.614  1.00 24.06           C  
ATOM   2287  CB  GLU B 304     -21.271 -35.775 -24.109  1.00 24.06           C  
ATOM   2288  O   GLU B 304     -23.211 -37.956 -22.805  1.00 24.06           O  
ATOM   2289  CG  GLU B 304     -21.690 -34.360 -24.479  1.00 24.06           C  
ATOM   2290  CD  GLU B 304     -21.710 -34.112 -25.979  1.00 24.06           C  
ATOM   2291  OE1 GLU B 304     -22.731 -33.605 -26.496  1.00 24.06           O  
ATOM   2292  OE2 GLU B 304     -20.697 -34.428 -26.642  1.00 24.06           O  
ATOM   2293  N   SER B 305     -21.288 -38.831 -22.781  1.00 25.63           N  
ATOM   2294  CA  SER B 305     -21.719 -39.583 -23.955  1.00 25.63           C  
ATOM   2295  C   SER B 305     -22.972 -40.400 -23.657  1.00 25.63           C  
ATOM   2296  CB  SER B 305     -20.601 -40.507 -24.440  1.00 25.63           C  
ATOM   2297  O   SER B 305     -22.881 -41.559 -23.247  1.00 25.63           O  
ATOM   2298  OG  SER B 305     -19.514 -40.501 -23.531  1.00 25.63           O  
ATOM   2299  N   ALA B 306     -24.062 -39.950 -23.109  1.00 25.47           N  
ATOM   2300  CA  ALA B 306     -25.012 -41.002 -22.755  1.00 25.47           C  
ATOM   2301  C   ALA B 306     -25.538 -41.708 -24.002  1.00 25.47           C  
ATOM   2302  CB  ALA B 306     -26.170 -40.424 -21.945  1.00 25.47           C  
ATOM   2303  O   ALA B 306     -26.397 -42.588 -23.908  1.00 25.47           O  
ATOM   2304  N   ASP B 307     -25.295 -41.227 -25.249  1.00 23.78           N  
ATOM   2305  CA  ASP B 307     -26.494 -41.254 -26.082  1.00 23.78           C  
ATOM   2306  C   ASP B 307     -26.866 -42.686 -26.461  1.00 23.78           C  
ATOM   2307  CB  ASP B 307     -26.291 -40.412 -27.343  1.00 23.78           C  
ATOM   2308  O   ASP B 307     -28.029 -43.080 -26.352  1.00 23.78           O  
ATOM   2309  CG  ASP B 307     -26.766 -38.979 -27.182  1.00 23.78           C  
ATOM   2310  OD1 ASP B 307     -27.873 -38.760 -26.643  1.00 23.78           O  
ATOM   2311  OD2 ASP B 307     -26.029 -38.060 -27.600  1.00 23.78           O  
ATOM   2312  N   ILE B 308     -26.345 -43.263 -27.591  1.00 22.53           N  
ATOM   2313  CA  ILE B 308     -27.201 -43.388 -28.766  1.00 22.53           C  
ATOM   2314  C   ILE B 308     -27.855 -44.768 -28.784  1.00 22.53           C  
ATOM   2315  CB  ILE B 308     -26.407 -43.155 -30.071  1.00 22.53           C  
ATOM   2316  O   ILE B 308     -29.075 -44.881 -28.923  1.00 22.53           O  
ATOM   2317  CG1 ILE B 308     -25.714 -41.787 -30.038  1.00 22.53           C  
ATOM   2318  CG2 ILE B 308     -27.325 -43.273 -31.291  1.00 22.53           C  
ATOM   2319  CD1 ILE B 308     -24.694 -41.583 -31.149  1.00 22.53           C  
ATOM   2320  N   ASP B 309     -27.380 -45.728 -29.647  1.00 22.59           N  
ATOM   2321  CA  ASP B 309     -28.024 -46.125 -30.895  1.00 22.59           C  
ATOM   2322  C   ASP B 309     -28.820 -47.415 -30.715  1.00 22.59           C  
ATOM   2323  CB  ASP B 309     -26.984 -46.300 -32.004  1.00 22.59           C  
ATOM   2324  O   ASP B 309     -28.700 -48.088 -29.689  1.00 22.59           O  
ATOM   2325  CG  ASP B 309     -27.357 -45.577 -33.286  1.00 22.59           C  
ATOM   2326  OD1 ASP B 309     -28.561 -45.340 -33.524  1.00 22.59           O  
ATOM   2327  OD2 ASP B 309     -26.439 -45.243 -34.066  1.00 22.59           O  
ATOM   2328  N   ALA B 310     -28.825 -48.290 -31.804  1.00 22.04           N  
ATOM   2329  CA  ALA B 310     -29.694 -48.898 -32.808  1.00 22.04           C  
ATOM   2330  C   ALA B 310     -30.002 -50.352 -32.459  1.00 22.04           C  
ATOM   2331  CB  ALA B 310     -29.051 -48.812 -34.190  1.00 22.04           C  
ATOM   2332  O   ALA B 310     -29.391 -50.921 -31.551  1.00 22.04           O  
ATOM   2333  N   SER B 311     -29.970 -51.261 -33.560  1.00 22.17           N  
ATOM   2334  CA  SER B 311     -30.894 -52.141 -34.268  1.00 22.17           C  
ATOM   2335  C   SER B 311     -30.737 -53.588 -33.811  1.00 22.17           C  
ATOM   2336  CB  SER B 311     -30.673 -52.048 -35.778  1.00 22.17           C  
ATOM   2337  O   SER B 311     -31.714 -54.230 -33.420  1.00 22.17           O  
ATOM   2338  OG  SER B 311     -29.367 -51.580 -36.067  1.00 22.17           O  
ATOM   2339  N   SER B 312     -29.966 -54.373 -34.682  1.00 21.55           N  
ATOM   2340  CA  SER B 312     -30.434 -55.433 -35.568  1.00 21.55           C  
ATOM   2341  C   SER B 312     -30.358 -56.796 -34.889  1.00 21.55           C  
ATOM   2342  CB  SER B 312     -29.615 -55.452 -36.860  1.00 21.55           C  
ATOM   2343  O   SER B 312     -29.713 -56.941 -33.848  1.00 21.55           O  
ATOM   2344  OG  SER B 312     -29.213 -54.142 -37.221  1.00 21.55           O  
ATOM   2345  N   ALA B 313     -30.215 -57.788 -35.752  1.00 21.05           N  
ATOM   2346  CA  ALA B 313     -30.779 -59.099 -36.066  1.00 21.05           C  
ATOM   2347  C   ALA B 313     -29.943 -60.217 -35.451  1.00 21.05           C  
ATOM   2348  CB  ALA B 313     -30.883 -59.285 -37.577  1.00 21.05           C  
ATOM   2349  O   ALA B 313     -30.487 -61.207 -34.955  1.00 21.05           O  
ATOM   2350  N   MET B 314     -28.592 -60.177 -35.790  1.00 19.09           N  
ATOM   2351  CA  MET B 314     -28.327 -61.259 -36.734  1.00 19.09           C  
ATOM   2352  C   MET B 314     -28.392 -62.615 -36.040  1.00 19.09           C  
ATOM   2353  CB  MET B 314     -26.959 -61.074 -37.394  1.00 19.09           C  
ATOM   2354  O   MET B 314     -28.450 -62.686 -34.811  1.00 19.09           O  
ATOM   2355  CG  MET B 314     -27.021 -60.396 -38.753  1.00 19.09           C  
ATOM   2356  SD  MET B 314     -25.488 -60.642 -39.732  1.00 19.09           S  
ATOM   2357  CE  MET B 314     -26.001 -59.921 -41.316  1.00 19.09           C  
ATOM   2358  N   ASP B 315     -27.211 -63.331 -36.015  1.00 18.55           N  
ATOM   2359  CA  ASP B 315     -26.849 -64.498 -36.815  1.00 18.55           C  
ATOM   2360  C   ASP B 315     -26.763 -65.752 -35.948  1.00 18.55           C  
ATOM   2361  CB  ASP B 315     -25.520 -64.264 -37.535  1.00 18.55           C  
ATOM   2362  O   ASP B 315     -27.324 -66.793 -36.296  1.00 18.55           O  
ATOM   2363  CG  ASP B 315     -25.507 -64.814 -38.951  1.00 18.55           C  
ATOM   2364  OD1 ASP B 315     -26.516 -65.414 -39.380  1.00 18.55           O  
ATOM   2365  OD2 ASP B 315     -24.479 -64.648 -39.641  1.00 18.55           O  
ATOM   2366  N   THR B 316     -25.547 -66.112 -35.498  1.00 19.02           N  
ATOM   2367  CA  THR B 316     -24.807 -67.222 -36.087  1.00 19.02           C  
ATOM   2368  C   THR B 316     -24.966 -68.485 -35.245  1.00 19.02           C  
ATOM   2369  CB  THR B 316     -23.312 -66.884 -36.232  1.00 19.02           C  
ATOM   2370  O   THR B 316     -25.406 -68.420 -34.095  1.00 19.02           O  
ATOM   2371  CG2 THR B 316     -22.702 -67.593 -37.436  1.00 19.02           C  
ATOM   2372  OG1 THR B 316     -23.163 -65.468 -36.399  1.00 19.02           O  
ATOM   2373  N   SER B 317     -23.771 -69.114 -34.864  1.00 19.32           N  
ATOM   2374  CA  SER B 317     -23.126 -70.358 -35.270  1.00 19.32           C  
ATOM   2375  C   SER B 317     -23.342 -71.456 -34.235  1.00 19.32           C  
ATOM   2376  CB  SER B 317     -21.628 -70.138 -35.488  1.00 19.32           C  
ATOM   2377  O   SER B 317     -23.734 -71.178 -33.100  1.00 19.32           O  
ATOM   2378  OG  SER B 317     -21.324 -68.755 -35.537  1.00 19.32           O  
ATOM   2379  N   GLU B 318     -22.412 -72.497 -34.328  1.00 19.84           N  
ATOM   2380  CA  GLU B 318     -22.343 -73.949 -34.459  1.00 19.84           C  
ATOM   2381  C   GLU B 318     -22.131 -74.616 -33.103  1.00 19.84           C  
ATOM   2382  CB  GLU B 318     -21.224 -74.350 -35.423  1.00 19.84           C  
ATOM   2383  O   GLU B 318     -21.716 -73.964 -32.142  1.00 19.84           O  
ATOM   2384  CG  GLU B 318     -21.689 -74.539 -36.860  1.00 19.84           C  
ATOM   2385  CD  GLU B 318     -20.887 -75.585 -37.617  1.00 19.84           C  
ATOM   2386  OE1 GLU B 318     -21.477 -76.591 -38.071  1.00 19.84           O  
ATOM   2387  OE2 GLU B 318     -19.658 -75.397 -37.757  1.00 19.84           O  
ATOM   2388  N   PRO B 319     -21.622 -75.936 -33.136  1.00 22.01           N  
ATOM   2389  CA  PRO B 319     -21.987 -77.272 -32.660  1.00 22.01           C  
ATOM   2390  C   PRO B 319     -21.258 -77.660 -31.376  1.00 22.01           C  
ATOM   2391  CB  PRO B 319     -21.577 -78.184 -33.818  1.00 22.01           C  
ATOM   2392  O   PRO B 319     -21.889 -78.101 -30.412  1.00 22.01           O  
ATOM   2393  CG  PRO B 319     -20.528 -77.417 -34.556  1.00 22.01           C  
ATOM   2394  CD  PRO B 319     -20.429 -76.045 -33.953  1.00 22.01           C  
ATOM   2395  N   ALA B 320     -19.915 -78.261 -31.441  1.00 21.49           N  
ATOM   2396  CA  ALA B 320     -19.659 -79.697 -31.379  1.00 21.49           C  
ATOM   2397  C   ALA B 320     -19.022 -80.084 -30.047  1.00 21.49           C  
ATOM   2398  CB  ALA B 320     -18.764 -80.129 -32.538  1.00 21.49           C  
ATOM   2399  O   ALA B 320     -18.705 -79.217 -29.229  1.00 21.49           O  
ATOM   2400  N   LYS B 321     -17.789 -80.709 -30.101  1.00 21.01           N  
ATOM   2401  CA  LYS B 321     -17.477 -82.073 -29.685  1.00 21.01           C  
ATOM   2402  C   LYS B 321     -16.974 -82.107 -28.244  1.00 21.01           C  
ATOM   2403  CB  LYS B 321     -16.436 -82.695 -30.617  1.00 21.01           C  
ATOM   2404  O   LYS B 321     -16.723 -81.060 -27.644  1.00 21.01           O  
ATOM   2405  CG  LYS B 321     -17.032 -83.421 -31.814  1.00 21.01           C  
ATOM   2406  CD  LYS B 321     -15.955 -84.100 -32.650  1.00 21.01           C  
ATOM   2407  CE  LYS B 321     -16.549 -84.812 -33.858  1.00 21.01           C  
ATOM   2408  NZ  LYS B 321     -15.492 -85.444 -34.703  1.00 21.01           N  
ATOM   2409  N   GLU B 322     -15.808 -82.774 -27.990  1.00 22.29           N  
ATOM   2410  CA  GLU B 322     -15.462 -84.078 -27.435  1.00 22.29           C  
ATOM   2411  C   GLU B 322     -14.732 -83.935 -26.103  1.00 22.29           C  
ATOM   2412  CB  GLU B 322     -14.603 -84.872 -28.423  1.00 22.29           C  
ATOM   2413  O   GLU B 322     -15.082 -84.595 -25.122  1.00 22.29           O  
ATOM   2414  CG  GLU B 322     -15.406 -85.579 -29.506  1.00 22.29           C  
ATOM   2415  CD  GLU B 322     -14.618 -86.661 -30.227  1.00 22.29           C  
ATOM   2416  OE1 GLU B 322     -15.231 -87.647 -30.696  1.00 22.29           O  
ATOM   2417  OE2 GLU B 322     -13.378 -86.522 -30.323  1.00 22.29           O  
ATOM   2418  N   GLU B 323     -13.418 -83.613 -26.067  1.00 22.25           N  
ATOM   2419  CA  GLU B 323     -12.497 -84.702 -25.757  1.00 22.25           C  
ATOM   2420  C   GLU B 323     -12.166 -84.738 -24.267  1.00 22.25           C  
ATOM   2421  CB  GLU B 323     -11.211 -84.571 -26.577  1.00 22.25           C  
ATOM   2422  O   GLU B 323     -12.264 -85.788 -23.629  1.00 22.25           O  
ATOM   2423  CG  GLU B 323     -11.271 -85.265 -27.930  1.00 22.25           C  
ATOM   2424  CD  GLU B 323      -9.968 -85.178 -28.708  1.00 22.25           C  
ATOM   2425  OE1 GLU B 323      -9.712 -86.054 -29.565  1.00 22.25           O  
ATOM   2426  OE2 GLU B 323      -9.195 -84.226 -28.457  1.00 22.25           O  
ATOM   2427  N   ASP B 324     -10.968 -84.270 -23.817  1.00 21.36           N  
ATOM   2428  CA  ASP B 324      -9.861 -85.108 -23.367  1.00 21.36           C  
ATOM   2429  C   ASP B 324      -9.722 -85.065 -21.847  1.00 21.36           C  
ATOM   2430  CB  ASP B 324      -8.552 -84.670 -24.027  1.00 21.36           C  
ATOM   2431  O   ASP B 324      -9.519 -86.099 -21.207  1.00 21.36           O  
ATOM   2432  CG  ASP B 324      -8.241 -85.443 -25.297  1.00 21.36           C  
ATOM   2433  OD1 ASP B 324      -8.603 -86.635 -25.390  1.00 21.36           O  
ATOM   2434  OD2 ASP B 324      -7.625 -84.855 -26.212  1.00 21.36           O  
ATOM   2435  N   ASP B 325      -9.271 -83.929 -21.166  1.00 22.40           N  
ATOM   2436  CA  ASP B 325      -7.963 -84.066 -20.535  1.00 22.40           C  
ATOM   2437  C   ASP B 325      -8.098 -84.533 -19.087  1.00 22.40           C  
ATOM   2438  CB  ASP B 325      -7.197 -82.743 -20.591  1.00 22.40           C  
ATOM   2439  O   ASP B 325      -8.735 -83.865 -18.271  1.00 22.40           O  
ATOM   2440  CG  ASP B 325      -5.898 -82.841 -21.371  1.00 22.40           C  
ATOM   2441  OD1 ASP B 325      -5.409 -83.969 -21.602  1.00 22.40           O  
ATOM   2442  OD2 ASP B 325      -5.356 -81.782 -21.755  1.00 22.40           O  
ATOM   2443  N   TYR B 326      -7.786 -85.803 -18.644  1.00 24.13           N  
ATOM   2444  CA  TYR B 326      -8.003 -86.673 -17.493  1.00 24.13           C  
ATOM   2445  C   TYR B 326      -7.228 -86.173 -16.279  1.00 24.13           C  
ATOM   2446  CB  TYR B 326      -7.590 -88.111 -17.820  1.00 24.13           C  
ATOM   2447  O   TYR B 326      -7.762 -86.133 -15.168  1.00 24.13           O  
ATOM   2448  CG  TYR B 326      -8.715 -88.956 -18.365  1.00 24.13           C  
ATOM   2449  CD1 TYR B 326      -9.591 -89.621 -17.510  1.00 24.13           C  
ATOM   2450  CD2 TYR B 326      -8.905 -89.093 -19.736  1.00 24.13           C  
ATOM   2451  CE1 TYR B 326     -10.628 -90.403 -18.008  1.00 24.13           C  
ATOM   2452  CE2 TYR B 326      -9.938 -89.872 -20.245  1.00 24.13           C  
ATOM   2453  OH  TYR B 326     -11.819 -91.294 -19.873  1.00 24.13           O  
ATOM   2454  CZ  TYR B 326     -10.794 -90.521 -19.375  1.00 24.13           C  
ATOM   2455  N   ASP B 327      -5.689 -86.047 -16.196  1.00 25.41           N  
ATOM   2456  CA  ASP B 327      -4.765 -86.859 -15.411  1.00 25.41           C  
ATOM   2457  C   ASP B 327      -4.313 -86.118 -14.155  1.00 25.41           C  
ATOM   2458  CB  ASP B 327      -3.551 -87.255 -16.254  1.00 25.41           C  
ATOM   2459  O   ASP B 327      -3.183 -86.297 -13.695  1.00 25.41           O  
ATOM   2460  CG  ASP B 327      -2.928 -88.569 -15.815  1.00 25.41           C  
ATOM   2461  OD1 ASP B 327      -3.560 -89.313 -15.035  1.00 25.41           O  
ATOM   2462  OD2 ASP B 327      -1.793 -88.861 -16.251  1.00 25.41           O  
ATOM   2463  N   VAL B 328      -4.923 -85.160 -13.445  1.00 26.22           N  
ATOM   2464  CA  VAL B 328      -4.193 -84.200 -12.623  1.00 26.22           C  
ATOM   2465  C   VAL B 328      -3.729 -84.872 -11.333  1.00 26.22           C  
ATOM   2466  CB  VAL B 328      -5.055 -82.960 -12.298  1.00 26.22           C  
ATOM   2467  O   VAL B 328      -4.549 -85.261 -10.498  1.00 26.22           O  
ATOM   2468  CG1 VAL B 328      -4.267 -81.960 -11.454  1.00 26.22           C  
ATOM   2469  CG2 VAL B 328      -5.552 -82.303 -13.585  1.00 26.22           C  
ATOM   2470  N   MET B 329      -2.694 -85.807 -11.273  1.00 26.03           N  
ATOM   2471  CA  MET B 329      -2.214 -86.748 -10.265  1.00 26.03           C  
ATOM   2472  C   MET B 329      -1.755 -86.014  -9.010  1.00 26.03           C  
ATOM   2473  CB  MET B 329      -1.069 -87.596 -10.823  1.00 26.03           C  
ATOM   2474  O   MET B 329      -1.548 -84.799  -9.037  1.00 26.03           O  
ATOM   2475  CG  MET B 329      -1.516 -88.937 -11.383  1.00 26.03           C  
ATOM   2476  SD  MET B 329      -0.165 -90.177 -11.401  1.00 26.03           S  
ATOM   2477  CE  MET B 329      -0.342 -90.820 -13.088  1.00 26.03           C  
ATOM   2478  N   GLN B 330      -0.633 -86.547  -7.982  1.00 27.25           N  
ATOM   2479  CA  GLN B 330      -0.296 -87.044  -6.652  1.00 27.25           C  
ATOM   2480  C   GLN B 330       0.774 -86.177  -5.995  1.00 27.25           C  
ATOM   2481  CB  GLN B 330       0.178 -88.496  -6.726  1.00 27.25           C  
ATOM   2482  O   GLN B 330       1.246 -86.487  -4.899  1.00 27.25           O  
ATOM   2483  CG  GLN B 330      -0.955 -89.509  -6.818  1.00 27.25           C  
ATOM   2484  CD  GLN B 330      -0.471 -90.943  -6.703  1.00 27.25           C  
ATOM   2485  NE2 GLN B 330      -1.355 -91.892  -6.992  1.00 27.25           N  
ATOM   2486  OE1 GLN B 330       0.688 -91.195  -6.358  1.00 27.25           O  
ATOM   2487  N   ASP B 331       1.577 -85.059  -6.488  1.00 33.18           N  
ATOM   2488  CA  ASP B 331       3.031 -85.002  -6.377  1.00 33.18           C  
ATOM   2489  C   ASP B 331       3.458 -84.441  -5.022  1.00 33.18           C  
ATOM   2490  CB  ASP B 331       3.623 -84.155  -7.506  1.00 33.18           C  
ATOM   2491  O   ASP B 331       3.053 -83.339  -4.645  1.00 33.18           O  
ATOM   2492  CG  ASP B 331       4.874 -84.765  -8.112  1.00 33.18           C  
ATOM   2493  OD1 ASP B 331       5.561 -85.555  -7.428  1.00 33.18           O  
ATOM   2494  OD2 ASP B 331       5.179 -84.452  -9.283  1.00 33.18           O  
ATOM   2495  N   PRO B 332       4.326 -85.145  -3.993  1.00 37.62           N  
ATOM   2496  CA  PRO B 332       4.743 -85.186  -2.590  1.00 37.62           C  
ATOM   2497  C   PRO B 332       5.713 -84.063  -2.229  1.00 37.62           C  
ATOM   2498  CB  PRO B 332       5.420 -86.553  -2.463  1.00 37.62           C  
ATOM   2499  O   PRO B 332       5.908 -83.766  -1.048  1.00 37.62           O  
ATOM   2500  CG  PRO B 332       5.625 -87.010  -3.872  1.00 37.62           C  
ATOM   2501  CD  PRO B 332       4.910 -86.060  -4.790  1.00 37.62           C  
ATOM   2502  N   GLU B 333       6.517 -83.330  -3.207  1.00 35.51           N  
ATOM   2503  CA  GLU B 333       7.779 -82.597  -3.191  1.00 35.51           C  
ATOM   2504  C   GLU B 333       7.650 -81.290  -2.414  1.00 35.51           C  
ATOM   2505  CB  GLU B 333       8.256 -82.316  -4.618  1.00 35.51           C  
ATOM   2506  O   GLU B 333       8.617 -80.536  -2.292  1.00 35.51           O  
ATOM   2507  CG  GLU B 333       9.077 -83.444  -5.226  1.00 35.51           C  
ATOM   2508  CD  GLU B 333       9.800 -83.040  -6.501  1.00 35.51           C  
ATOM   2509  OE1 GLU B 333      10.867 -83.620  -6.804  1.00 35.51           O  
ATOM   2510  OE2 GLU B 333       9.295 -82.136  -7.203  1.00 35.51           O  
ATOM   2511  N   PHE B 334       6.532 -80.933  -2.045  1.00 40.07           N  
ATOM   2512  CA  PHE B 334       6.265 -79.524  -1.781  1.00 40.07           C  
ATOM   2513  C   PHE B 334       6.904 -79.088  -0.468  1.00 40.07           C  
ATOM   2514  CB  PHE B 334       4.757 -79.259  -1.744  1.00 40.07           C  
ATOM   2515  O   PHE B 334       7.399 -77.965  -0.354  1.00 40.07           O  
ATOM   2516  CG  PHE B 334       4.399 -77.808  -1.569  1.00 40.07           C  
ATOM   2517  CD1 PHE B 334       3.940 -77.334  -0.346  1.00 40.07           C  
ATOM   2518  CD2 PHE B 334       4.522 -76.918  -2.627  1.00 40.07           C  
ATOM   2519  CE1 PHE B 334       3.608 -75.991  -0.181  1.00 40.07           C  
ATOM   2520  CE2 PHE B 334       4.192 -75.575  -2.470  1.00 40.07           C  
ATOM   2521  CZ  PHE B 334       3.735 -75.114  -1.246  1.00 40.07           C  
ATOM   2522  N   LEU B 335       6.951 -79.992   0.377  1.00 37.55           N  
ATOM   2523  CA  LEU B 335       7.024 -79.661   1.796  1.00 37.55           C  
ATOM   2524  C   LEU B 335       8.398 -79.105   2.154  1.00 37.55           C  
ATOM   2525  CB  LEU B 335       6.720 -80.894   2.651  1.00 37.55           C  
ATOM   2526  O   LEU B 335       8.501 -78.112   2.878  1.00 37.55           O  
ATOM   2527  CG  LEU B 335       5.244 -81.263   2.808  1.00 37.55           C  
ATOM   2528  CD1 LEU B 335       5.107 -82.626   3.478  1.00 37.55           C  
ATOM   2529  CD2 LEU B 335       4.506 -80.193   3.604  1.00 37.55           C  
ATOM   2530  N   GLN B 336       9.493 -79.800   1.826  1.00 34.62           N  
ATOM   2531  CA  GLN B 336      10.763 -79.889   2.540  1.00 34.62           C  
ATOM   2532  C   GLN B 336      11.607 -78.636   2.319  1.00 34.62           C  
ATOM   2533  CB  GLN B 336      11.541 -81.130   2.100  1.00 34.62           C  
ATOM   2534  O   GLN B 336      12.456 -78.300   3.146  1.00 34.62           O  
ATOM   2535  CG  GLN B 336      12.128 -81.929   3.255  1.00 34.62           C  
ATOM   2536  CD  GLN B 336      12.575 -83.318   2.840  1.00 34.62           C  
ATOM   2537  NE2 GLN B 336      12.853 -84.170   3.822  1.00 34.62           N  
ATOM   2538  OE1 GLN B 336      12.669 -83.624   1.648  1.00 34.62           O  
ATOM   2539  N   SER B 337      11.496 -77.866   1.260  1.00 35.79           N  
ATOM   2540  CA  SER B 337      12.524 -77.036   0.641  1.00 35.79           C  
ATOM   2541  C   SER B 337      12.804 -75.790   1.475  1.00 35.79           C  
ATOM   2542  CB  SER B 337      12.105 -76.629  -0.773  1.00 35.79           C  
ATOM   2543  O   SER B 337      13.769 -75.068   1.217  1.00 35.79           O  
ATOM   2544  OG  SER B 337      10.891 -75.900  -0.747  1.00 35.79           O  
ATOM   2545  N   VAL B 338      11.976 -75.284   2.268  1.00 41.72           N  
ATOM   2546  CA  VAL B 338      12.054 -73.879   2.653  1.00 41.72           C  
ATOM   2547  C   VAL B 338      13.170 -73.685   3.678  1.00 41.72           C  
ATOM   2548  CB  VAL B 338      10.712 -73.371   3.225  1.00 41.72           C  
ATOM   2549  O   VAL B 338      13.697 -72.581   3.830  1.00 41.72           O  
ATOM   2550  CG1 VAL B 338      10.834 -71.919   3.682  1.00 41.72           C  
ATOM   2551  CG2 VAL B 338       9.601 -73.516   2.185  1.00 41.72           C  
ATOM   2552  N   LEU B 339      13.504 -74.729   4.298  1.00 36.97           N  
ATOM   2553  CA  LEU B 339      14.269 -74.493   5.517  1.00 36.97           C  
ATOM   2554  C   LEU B 339      15.667 -73.978   5.191  1.00 36.97           C  
ATOM   2555  CB  LEU B 339      14.366 -75.776   6.346  1.00 36.97           C  
ATOM   2556  O   LEU B 339      16.394 -73.536   6.083  1.00 36.97           O  
ATOM   2557  CG  LEU B 339      13.204 -76.056   7.301  1.00 36.97           C  
ATOM   2558  CD1 LEU B 339      13.009 -77.559   7.471  1.00 36.97           C  
ATOM   2559  CD2 LEU B 339      13.446 -75.387   8.649  1.00 36.97           C  
ATOM   2560  N   GLU B 340      16.134 -74.174   3.935  1.00 36.10           N  
ATOM   2561  CA  GLU B 340      17.543 -74.198   3.554  1.00 36.10           C  
ATOM   2562  C   GLU B 340      18.168 -72.810   3.663  1.00 36.10           C  
ATOM   2563  CB  GLU B 340      17.706 -74.737   2.130  1.00 36.10           C  
ATOM   2564  O   GLU B 340      19.391 -72.679   3.749  1.00 36.10           O  
ATOM   2565  CG  GLU B 340      18.049 -76.218   2.070  1.00 36.10           C  
ATOM   2566  CD  GLU B 340      18.229 -76.735   0.651  1.00 36.10           C  
ATOM   2567  OE1 GLU B 340      18.855 -77.804   0.469  1.00 36.10           O  
ATOM   2568  OE2 GLU B 340      17.740 -76.065  -0.286  1.00 36.10           O  
ATOM   2569  N   ASN B 341      17.494 -71.772   3.433  1.00 37.48           N  
ATOM   2570  CA  ASN B 341      18.290 -70.670   2.902  1.00 37.48           C  
ATOM   2571  C   ASN B 341      19.020 -69.921   4.013  1.00 37.48           C  
ATOM   2572  CB  ASN B 341      17.409 -69.708   2.102  1.00 37.48           C  
ATOM   2573  O   ASN B 341      18.699 -68.768   4.305  1.00 37.48           O  
ATOM   2574  CG  ASN B 341      17.307 -70.090   0.639  1.00 37.48           C  
ATOM   2575  ND2 ASN B 341      16.211 -69.697  -0.001  1.00 37.48           N  
ATOM   2576  OD1 ASN B 341      18.204 -70.732   0.088  1.00 37.48           O  
ATOM   2577  N   LEU B 342      19.405 -70.761   5.093  1.00 37.94           N  
ATOM   2578  CA  LEU B 342      19.864 -70.178   6.348  1.00 37.94           C  
ATOM   2579  C   LEU B 342      21.240 -69.541   6.180  1.00 37.94           C  
ATOM   2580  CB  LEU B 342      19.913 -71.242   7.448  1.00 37.94           C  
ATOM   2581  O   LEU B 342      22.213 -70.230   5.866  1.00 37.94           O  
ATOM   2582  CG  LEU B 342      18.959 -71.042   8.627  1.00 37.94           C  
ATOM   2583  CD1 LEU B 342      17.741 -71.948   8.484  1.00 37.94           C  
ATOM   2584  CD2 LEU B 342      19.677 -71.307   9.946  1.00 37.94           C  
ATOM   2585  N   PRO B 343      21.277 -68.304   5.656  1.00 38.74           N  
ATOM   2586  CA  PRO B 343      22.426 -67.521   5.194  1.00 38.74           C  
ATOM   2587  C   PRO B 343      23.255 -66.955   6.344  1.00 38.74           C  
ATOM   2588  CB  PRO B 343      21.782 -66.396   4.380  1.00 38.74           C  
ATOM   2589  O   PRO B 343      22.698 -66.469   7.332  1.00 38.74           O  
ATOM   2590  CG  PRO B 343      20.332 -66.447   4.739  1.00 38.74           C  
ATOM   2591  CD  PRO B 343      20.100 -67.643   5.618  1.00 38.74           C  
ATOM   2592  N   GLY B 344      24.395 -67.375   6.627  1.00 38.82           N  
ATOM   2593  CA  GLY B 344      25.649 -66.816   7.105  1.00 38.82           C  
ATOM   2594  C   GLY B 344      26.410 -67.754   8.022  1.00 38.82           C  
ATOM   2595  O   GLY B 344      27.236 -67.313   8.824  1.00 38.82           O  
ATOM   2596  N   VAL B 345      25.910 -68.884   8.056  1.00 35.94           N  
ATOM   2597  CA  VAL B 345      26.410 -69.813   9.065  1.00 35.94           C  
ATOM   2598  C   VAL B 345      27.875 -70.140   8.785  1.00 35.94           C  
ATOM   2599  CB  VAL B 345      25.572 -71.111   9.106  1.00 35.94           C  
ATOM   2600  O   VAL B 345      28.242 -70.452   7.650  1.00 35.94           O  
ATOM   2601  CG1 VAL B 345      26.065 -72.036  10.218  1.00 35.94           C  
ATOM   2602  CG2 VAL B 345      24.092 -70.784   9.295  1.00 35.94           C  
ATOM   2603  N   ASP B 346      28.670 -69.464   9.746  1.00 35.78           N  
ATOM   2604  CA  ASP B 346      30.124 -69.588   9.801  1.00 35.78           C  
ATOM   2605  C   ASP B 346      30.553 -71.052   9.736  1.00 35.78           C  
ATOM   2606  CB  ASP B 346      30.670 -68.936  11.072  1.00 35.78           C  
ATOM   2607  O   ASP B 346      30.120 -71.868  10.552  1.00 35.78           O  
ATOM   2608  CG  ASP B 346      32.051 -68.333  10.883  1.00 35.78           C  
ATOM   2609  OD1 ASP B 346      32.680 -68.568   9.828  1.00 35.78           O  
ATOM   2610  OD2 ASP B 346      32.517 -67.620  11.798  1.00 35.78           O  
ATOM   2611  N   PRO B 347      31.030 -71.563   8.591  1.00 35.68           N  
ATOM   2612  CA  PRO B 347      31.358 -72.962   8.307  1.00 35.68           C  
ATOM   2613  C   PRO B 347      32.291 -73.573   9.350  1.00 35.68           C  
ATOM   2614  CB  PRO B 347      32.040 -72.893   6.938  1.00 35.68           C  
ATOM   2615  O   PRO B 347      32.150 -74.748   9.697  1.00 35.68           O  
ATOM   2616  CG  PRO B 347      32.424 -71.457   6.774  1.00 35.68           C  
ATOM   2617  CD  PRO B 347      31.837 -70.674   7.913  1.00 35.68           C  
ATOM   2618  N   ASN B 348      33.517 -73.002   9.466  1.00 37.00           N  
ATOM   2619  CA  ASN B 348      34.649 -73.876   9.753  1.00 37.00           C  
ATOM   2620  C   ASN B 348      34.681 -74.288  11.222  1.00 37.00           C  
ATOM   2621  CB  ASN B 348      35.964 -73.197   9.364  1.00 37.00           C  
ATOM   2622  O   ASN B 348      35.561 -75.041  11.641  1.00 37.00           O  
ATOM   2623  CG  ASN B 348      36.294 -73.363   7.893  1.00 37.00           C  
ATOM   2624  ND2 ASN B 348      37.254 -72.585   7.410  1.00 37.00           N  
ATOM   2625  OD1 ASN B 348      35.690 -74.184   7.198  1.00 37.00           O  
ATOM   2626  N   ASN B 349      34.387 -73.446  12.171  1.00 38.17           N  
ATOM   2627  CA  ASN B 349      35.183 -73.279  13.382  1.00 38.17           C  
ATOM   2628  C   ASN B 349      34.832 -74.329  14.432  1.00 38.17           C  
ATOM   2629  CB  ASN B 349      34.999 -71.873  13.956  1.00 38.17           C  
ATOM   2630  O   ASN B 349      33.765 -74.942  14.371  1.00 38.17           O  
ATOM   2631  CG  ASN B 349      36.285 -71.299  14.519  1.00 38.17           C  
ATOM   2632  ND2 ASN B 349      36.294 -69.995  14.767  1.00 38.17           N  
ATOM   2633  OD1 ASN B 349      37.262 -72.023  14.728  1.00 38.17           O  
ATOM   2634  N   GLU B 350      35.518 -74.435  15.603  1.00 32.02           N  
ATOM   2635  CA  GLU B 350      36.035 -75.609  16.300  1.00 32.02           C  
ATOM   2636  C   GLU B 350      34.917 -76.595  16.625  1.00 32.02           C  
ATOM   2637  CB  GLU B 350      36.761 -75.196  17.583  1.00 32.02           C  
ATOM   2638  O   GLU B 350      35.148 -77.804  16.693  1.00 32.02           O  
ATOM   2639  CG  GLU B 350      38.112 -75.871  17.770  1.00 32.02           C  
ATOM   2640  CD  GLU B 350      38.799 -75.488  19.071  1.00 32.02           C  
ATOM   2641  OE1 GLU B 350      39.576 -76.309  19.611  1.00 32.02           O  
ATOM   2642  OE2 GLU B 350      38.558 -74.360  19.555  1.00 32.02           O  
ATOM   2643  N   ALA B 351      33.804 -75.944  17.126  1.00 33.38           N  
ATOM   2644  CA  ALA B 351      32.747 -76.658  17.838  1.00 33.38           C  
ATOM   2645  C   ALA B 351      32.028 -77.637  16.914  1.00 33.38           C  
ATOM   2646  CB  ALA B 351      31.751 -75.671  18.442  1.00 33.38           C  
ATOM   2647  O   ALA B 351      30.809 -77.805  17.005  1.00 33.38           O  
ATOM   2648  N   ILE B 352      32.608 -78.221  15.674  1.00 32.37           N  
ATOM   2649  CA  ILE B 352      33.257 -78.791  14.498  1.00 32.37           C  
ATOM   2650  C   ILE B 352      33.149 -80.314  14.537  1.00 32.37           C  
ATOM   2651  CB  ILE B 352      34.738 -78.361  14.406  1.00 32.37           C  
ATOM   2652  O   ILE B 352      32.689 -80.935  13.576  1.00 32.37           O  
ATOM   2653  CG1 ILE B 352      34.842 -76.842  14.229  1.00 32.37           C  
ATOM   2654  CG2 ILE B 352      35.443 -79.095  13.262  1.00 32.37           C  
ATOM   2655  CD1 ILE B 352      36.272 -76.325  14.149  1.00 32.37           C  
ATOM   2656  N   ARG B 353      34.128 -81.026  14.854  1.00 27.50           N  
ATOM   2657  CA  ARG B 353      34.642 -82.347  14.503  1.00 27.50           C  
ATOM   2658  C   ARG B 353      33.759 -83.449  15.080  1.00 27.50           C  
ATOM   2659  CB  ARG B 353      36.080 -82.513  15.000  1.00 27.50           C  
ATOM   2660  O   ARG B 353      33.508 -84.459  14.419  1.00 27.50           O  
ATOM   2661  CG  ARG B 353      37.058 -82.944  13.919  1.00 27.50           C  
ATOM   2662  CD  ARG B 353      38.446 -83.209  14.488  1.00 27.50           C  
ATOM   2663  NE  ARG B 353      39.397 -83.572  13.441  1.00 27.50           N  
ATOM   2664  NH1 ARG B 353      41.257 -83.464  14.807  1.00 27.50           N  
ATOM   2665  NH2 ARG B 353      41.485 -84.020  12.595  1.00 27.50           N  
ATOM   2666  CZ  ARG B 353      40.711 -83.684  13.617  1.00 27.50           C  
ATOM   2667  N   ASN B 354      33.390 -83.254  16.325  1.00 34.16           N  
ATOM   2668  CA  ASN B 354      33.008 -84.371  17.181  1.00 34.16           C  
ATOM   2669  C   ASN B 354      31.655 -84.951  16.776  1.00 34.16           C  
ATOM   2670  CB  ASN B 354      32.983 -83.939  18.649  1.00 34.16           C  
ATOM   2671  O   ASN B 354      31.365 -86.115  17.056  1.00 34.16           O  
ATOM   2672  CG  ASN B 354      34.135 -84.516  19.447  1.00 34.16           C  
ATOM   2673  ND2 ASN B 354      34.241 -84.117  20.709  1.00 34.16           N  
ATOM   2674  OD1 ASN B 354      34.925 -85.313  18.934  1.00 34.16           O  
ATOM   2675  N   ALA B 355      30.812 -83.979  16.405  1.00 33.31           N  
ATOM   2676  CA  ALA B 355      29.440 -84.480  16.387  1.00 33.31           C  
ATOM   2677  C   ALA B 355      29.239 -85.489  15.260  1.00 33.31           C  
ATOM   2678  CB  ALA B 355      28.453 -83.323  16.244  1.00 33.31           C  
ATOM   2679  O   ALA B 355      28.137 -86.010  15.074  1.00 33.31           O  
ATOM   2680  N   MET B 356      30.233 -85.400  14.285  1.00 31.74           N  
ATOM   2681  CA  MET B 356      30.076 -86.173  13.056  1.00 31.74           C  
ATOM   2682  C   MET B 356      30.019 -87.667  13.357  1.00 31.74           C  
ATOM   2683  CB  MET B 356      31.220 -85.879  12.084  1.00 31.74           C  
ATOM   2684  O   MET B 356      29.500 -88.446  12.556  1.00 31.74           O  
ATOM   2685  CG  MET B 356      30.825 -85.992  10.621  1.00 31.74           C  
ATOM   2686  SD  MET B 356      32.059 -85.226   9.499  1.00 31.74           S  
ATOM   2687  CE  MET B 356      31.138 -85.264   7.936  1.00 31.74           C  
ATOM   2688  N   GLY B 357      30.953 -88.122  14.267  1.00 28.85           N  
ATOM   2689  CA  GLY B 357      31.489 -89.473  14.315  1.00 28.85           C  
ATOM   2690  C   GLY B 357      30.434 -90.523  14.608  1.00 28.85           C  
ATOM   2691  O   GLY B 357      30.400 -91.573  13.963  1.00 28.85           O  
ATOM   2692  N   SER B 358      29.809 -90.409  15.784  1.00 29.39           N  
ATOM   2693  CA  SER B 358      29.685 -91.720  16.413  1.00 29.39           C  
ATOM   2694  C   SER B 358      28.585 -92.546  15.756  1.00 29.39           C  
ATOM   2695  CB  SER B 358      29.399 -91.572  17.908  1.00 29.39           C  
ATOM   2696  O   SER B 358      28.150 -93.560  16.307  1.00 29.39           O  
ATOM   2697  OG  SER B 358      30.567 -91.176  18.607  1.00 29.39           O  
ATOM   2698  N   LEU B 359      27.875 -91.806  14.954  1.00 28.23           N  
ATOM   2699  CA  LEU B 359      26.697 -92.634  14.718  1.00 28.23           C  
ATOM   2700  C   LEU B 359      27.060 -93.879  13.915  1.00 28.23           C  
ATOM   2701  CB  LEU B 359      25.619 -91.834  13.983  1.00 28.23           C  
ATOM   2702  O   LEU B 359      26.178 -94.641  13.511  1.00 28.23           O  
ATOM   2703  CG  LEU B 359      24.436 -91.355  14.826  1.00 28.23           C  
ATOM   2704  CD1 LEU B 359      24.208 -89.862  14.619  1.00 28.23           C  
ATOM   2705  CD2 LEU B 359      23.179 -92.147  14.483  1.00 28.23           C  
ATOM   2706  N   ALA B 360      28.354 -93.750  13.503  1.00 25.75           N  
ATOM   2707  CA  ALA B 360      28.451 -94.745  12.438  1.00 25.75           C  
ATOM   2708  C   ALA B 360      28.126 -96.142  12.961  1.00 25.75           C  
ATOM   2709  CB  ALA B 360      29.845 -94.724  11.816  1.00 25.75           C  
ATOM   2710  O   ALA B 360      27.433 -96.915  12.296  1.00 25.75           O  
ATOM   2711  N   SER B 361      28.951 -96.539  13.967  1.00 23.11           N  
ATOM   2712  CA  SER B 361      29.621 -97.833  14.048  1.00 23.11           C  
ATOM   2713  C   SER B 361      28.681 -98.911  14.576  1.00 23.11           C  
ATOM   2714  CB  SER B 361      30.858 -97.741  14.943  1.00 23.11           C  
ATOM   2715  O   SER B 361      27.921 -98.672  15.518  1.00 23.11           O  
ATOM   2716  OG  SER B 361      30.872 -96.517  15.658  1.00 23.11           O  
ATOM   2717  N   GLN B 362      28.530 -99.788  13.700  1.00 24.61           N  
ATOM   2718  CA  GLN B 362      28.303-101.213  13.485  1.00 24.61           C  
ATOM   2719  C   GLN B 362      29.179-102.055  14.409  1.00 24.61           C  
ATOM   2720  CB  GLN B 362      28.569-101.586  12.026  1.00 24.61           C  
ATOM   2721  O   GLN B 362      30.056-102.787  13.944  1.00 24.61           O  
ATOM   2722  CG  GLN B 362      27.334-102.075  11.281  1.00 24.61           C  
ATOM   2723  CD  GLN B 362      27.606-102.358   9.816  1.00 24.61           C  
ATOM   2724  NE2 GLN B 362      26.612-102.902   9.122  1.00 24.61           N  
ATOM   2725  OE1 GLN B 362      28.701-102.090   9.311  1.00 24.61           O  
ATOM   2726  N   ALA B 363      29.368-101.392  15.672  1.00 21.76           N  
ATOM   2727  CA  ALA B 363      30.397-102.230  16.282  1.00 21.76           C  
ATOM   2728  C   ALA B 363      29.940-103.684  16.369  1.00 21.76           C  
ATOM   2729  CB  ALA B 363      30.756-101.705  17.670  1.00 21.76           C  
ATOM   2730  O   ALA B 363      28.741-103.969  16.308  1.00 21.76           O  
ATOM   2731  N   THR B 364      30.818-104.426  16.700  1.00 22.29           N  
ATOM   2732  CA  THR B 364      31.213-105.828  16.772  1.00 22.29           C  
ATOM   2733  C   THR B 364      30.455-106.547  17.885  1.00 22.29           C  
ATOM   2734  CB  THR B 364      32.729-105.971  17.005  1.00 22.29           C  
ATOM   2735  O   THR B 364      29.926-107.640  17.677  1.00 22.29           O  
ATOM   2736  CG2 THR B 364      33.452-106.338  15.713  1.00 22.29           C  
ATOM   2737  OG1 THR B 364      33.250-104.729  17.495  1.00 22.29           O  
ATOM   2738  N   LYS B 365      30.677-106.103  19.150  1.00 20.57           N  
ATOM   2739  CA  LYS B 365      31.233-107.145  20.008  1.00 20.57           C  
ATOM   2740  C   LYS B 365      30.127-107.927  20.711  1.00 20.57           C  
ATOM   2741  CB  LYS B 365      32.184-106.540  21.041  1.00 20.57           C  
ATOM   2742  O   LYS B 365      29.165-107.339  21.210  1.00 20.57           O  
ATOM   2743  CG  LYS B 365      33.635-106.968  20.873  1.00 20.57           C  
ATOM   2744  CD  LYS B 365      34.531-106.334  21.929  1.00 20.57           C  
ATOM   2745  CE  LYS B 365      35.971-106.813  21.803  1.00 20.57           C  
ATOM   2746  NZ  LYS B 365      36.883-106.075  22.727  1.00 20.57           N  
ATOM   2747  N   ASP B 366      30.316-109.181  20.697  1.00 23.38           N  
ATOM   2748  CA  ASP B 366      29.635-110.445  20.957  1.00 23.38           C  
ATOM   2749  C   ASP B 366      29.452-110.672  22.456  1.00 23.38           C  
ATOM   2750  CB  ASP B 366      30.411-111.610  20.340  1.00 23.38           C  
ATOM   2751  O   ASP B 366      28.995-111.737  22.877  1.00 23.38           O  
ATOM   2752  CG  ASP B 366      29.914-111.986  18.955  1.00 23.38           C  
ATOM   2753  OD1 ASP B 366      28.685-112.088  18.755  1.00 23.38           O  
ATOM   2754  OD2 ASP B 366      30.760-112.185  18.056  1.00 23.38           O  
ATOM   2755  N   GLY B 367      29.598-109.568  23.409  1.00 21.09           N  
ATOM   2756  CA  GLY B 367      30.418-110.285  24.372  1.00 21.09           C  
ATOM   2757  C   GLY B 367      29.680-111.418  25.059  1.00 21.09           C  
ATOM   2758  O   GLY B 367      30.172-112.547  25.108  1.00 21.09           O  
ATOM   2759  N   LYS B 368      28.890-111.065  26.125  1.00 21.08           N  
ATOM   2760  CA  LYS B 368      29.431-111.679  27.335  1.00 21.08           C  
ATOM   2761  C   LYS B 368      28.957-113.122  27.479  1.00 21.08           C  
ATOM   2762  CB  LYS B 368      29.032-110.871  28.571  1.00 21.08           C  
ATOM   2763  O   LYS B 368      28.064-113.563  26.752  1.00 21.08           O  
ATOM   2764  CG  LYS B 368      30.202-110.198  29.275  1.00 21.08           C  
ATOM   2765  CD  LYS B 368      29.742-109.410  30.495  1.00 21.08           C  
ATOM   2766  CE  LYS B 368      30.917-108.775  31.226  1.00 21.08           C  
ATOM   2767  NZ  LYS B 368      30.461-107.837  32.296  1.00 21.08           N  
ATOM   2768  N   LYS B 369      28.193-113.398  28.585  1.00 20.14           N  
ATOM   2769  CA  LYS B 369      28.852-114.121  29.669  1.00 20.14           C  
ATOM   2770  C   LYS B 369      28.408-115.580  29.708  1.00 20.14           C  
ATOM   2771  CB  LYS B 369      28.567-113.450  31.014  1.00 20.14           C  
ATOM   2772  O   LYS B 369      29.179-116.460  30.096  1.00 20.14           O  
ATOM   2773  CG  LYS B 369      29.734-112.644  31.564  1.00 20.14           C  
ATOM   2774  CD  LYS B 369      29.404-112.036  32.921  1.00 20.14           C  
ATOM   2775  CE  LYS B 369      30.589-111.272  33.496  1.00 20.14           C  
ATOM   2776  NZ  LYS B 369      30.227-110.554  34.754  1.00 20.14           N  
ATOM   2777  N   ASP B 370      27.037-115.965  29.849  1.00 19.54           N  
ATOM   2778  CA  ASP B 370      26.537-116.827  30.916  1.00 19.54           C  
ATOM   2779  C   ASP B 370      26.518-118.290  30.476  1.00 19.54           C  
ATOM   2780  CB  ASP B 370      25.136-116.390  31.347  1.00 19.54           C  
ATOM   2781  O   ASP B 370      25.799-119.108  31.053  1.00 19.54           O  
ATOM   2782  CG  ASP B 370      25.151-115.424  32.519  1.00 19.54           C  
ATOM   2783  OD1 ASP B 370      25.864-115.682  33.513  1.00 19.54           O  
ATOM   2784  OD2 ASP B 370      24.440-114.398  32.450  1.00 19.54           O  
ATOM   2785  N   LYS B 371      27.482-118.427  29.868  1.00 20.89           N  
ATOM   2786  CA  LYS B 371      27.875-119.761  29.422  1.00 20.89           C  
ATOM   2787  C   LYS B 371      28.132-120.684  30.610  1.00 20.89           C  
ATOM   2788  CB  LYS B 371      29.120-119.685  28.537  1.00 20.89           C  
ATOM   2789  O   LYS B 371      28.461-120.220  31.704  1.00 20.89           O  
ATOM   2790  CG  LYS B 371      28.917-120.238  27.134  1.00 20.89           C  
ATOM   2791  CD  LYS B 371      30.159-120.048  26.273  1.00 20.89           C  
ATOM   2792  CE  LYS B 371      29.980-120.659  24.890  1.00 20.89           C  
ATOM   2793  NZ  LYS B 371      31.146-120.370  24.002  1.00 20.89           N  
ATOM   2794  N   LYS B 372      28.499-121.905  30.159  1.00 22.18           N  
ATOM   2795  CA  LYS B 372      28.624-123.359  30.116  1.00 22.18           C  
ATOM   2796  C   LYS B 372      29.765-123.839  31.009  1.00 22.18           C  
ATOM   2797  CB  LYS B 372      28.845-123.837  28.680  1.00 22.18           C  
ATOM   2798  O   LYS B 372      30.678-123.073  31.324  1.00 22.18           O  
ATOM   2799  CG  LYS B 372      27.666-124.599  28.093  1.00 22.18           C  
ATOM   2800  CD  LYS B 372      27.963-125.085  26.680  1.00 22.18           C  
ATOM   2801  CE  LYS B 372      26.801-125.885  26.108  1.00 22.18           C  
ATOM   2802  NZ  LYS B 372      27.071-126.331  24.708  1.00 22.18           N  
ATOM   2803  N   GLU B 373      30.456-124.750  30.507  1.00 22.31           N  
ATOM   2804  CA  GLU B 373      30.783-126.079  29.999  1.00 22.31           C  
ATOM   2805  C   GLU B 373      32.252-126.171  29.598  1.00 22.31           C  
ATOM   2806  CB  GLU B 373      29.890-126.433  28.807  1.00 22.31           C  
ATOM   2807  O   GLU B 373      32.939-127.130  29.955  1.00 22.31           O  
ATOM   2808  CG  GLU B 373      28.762-127.397  29.148  1.00 22.31           C  
ATOM   2809  CD  GLU B 373      27.922-127.788  27.943  1.00 22.31           C  
ATOM   2810  OE1 GLU B 373      27.407-128.928  27.907  1.00 22.31           O  
ATOM   2811  OE2 GLU B 373      27.779-126.948  27.027  1.00 22.31           O  
ATOM   2812  N   GLU B 374      32.474-125.683  28.399  1.00 27.99           N  
ATOM   2813  CA  GLU B 374      32.879-126.767  27.509  1.00 27.99           C  
ATOM   2814  C   GLU B 374      34.219-127.359  27.934  1.00 27.99           C  
ATOM   2815  CB  GLU B 374      32.957-126.273  26.062  1.00 27.99           C  
ATOM   2816  O   GLU B 374      35.180-126.625  28.174  1.00 27.99           O  
ATOM   2817  CG  GLU B 374      31.750-126.653  25.216  1.00 27.99           C  
ATOM   2818  CD  GLU B 374      31.890-126.252  23.756  1.00 27.99           C  
ATOM   2819  OE1 GLU B 374      31.280-126.913  22.885  1.00 27.99           O  
ATOM   2820  OE2 GLU B 374      32.616-125.271  23.482  1.00 27.99           O  
ATOM   2821  N   ASP B 375      34.138-128.748  27.837  1.00 24.95           N  
ATOM   2822  CA  ASP B 375      33.574-130.039  28.220  1.00 24.95           C  
ATOM   2823  C   ASP B 375      34.593-131.160  28.036  1.00 24.95           C  
ATOM   2824  CB  ASP B 375      32.313-130.336  27.406  1.00 24.95           C  
ATOM   2825  O   ASP B 375      35.709-130.921  27.569  1.00 24.95           O  
ATOM   2826  CG  ASP B 375      31.035-129.944  28.127  1.00 24.95           C  
ATOM   2827  OD1 ASP B 375      30.895-130.251  29.331  1.00 24.95           O  
ATOM   2828  OD2 ASP B 375      30.159-129.325  27.485  1.00 24.95           O  
ATOM   2829  N   LYS B 376      34.213-132.356  27.370  1.00 20.53           N  
ATOM   2830  CA  LYS B 376      34.647-133.721  27.090  1.00 20.53           C  
ATOM   2831  C   LYS B 376      35.821-133.736  26.115  1.00 20.53           C  
ATOM   2832  CB  LYS B 376      33.490-134.548  26.529  1.00 20.53           C  
ATOM   2833  O   LYS B 376      36.813-134.433  26.340  1.00 20.53           O  
ATOM   2834  CG  LYS B 376      33.223-135.837  27.292  1.00 20.53           C  
ATOM   2835  CD  LYS B 376      32.009-136.574  26.738  1.00 20.53           C  
ATOM   2836  CE  LYS B 376      31.785-137.899  27.453  1.00 20.53           C  
ATOM   2837  NZ  LYS B 376      30.564-138.599  26.951  1.00 20.53           N  
ATOM   2838  N   LYS B 377      35.485-133.576  24.791  1.00 20.23           N  
ATOM   2839  CA  LYS B 377      35.953-134.312  23.620  1.00 20.23           C  
ATOM   2840  C   LYS B 377      36.892-133.457  22.773  1.00 20.23           C  
ATOM   2841  CB  LYS B 377      34.770-134.784  22.774  1.00 20.23           C  
ATOM   2842  O   LYS B 377      37.796-133.981  22.118  1.00 20.23           O  
ATOM   2843  CG  LYS B 377      34.760-136.282  22.505  1.00 20.23           C  
ATOM   2844  CD  LYS B 377      33.511-136.704  21.743  1.00 20.23           C  
ATOM   2845  CE  LYS B 377      33.538-138.188  21.401  1.00 20.23           C  
ATOM   2846  NZ  LYS B 377      32.277-138.626  20.733  1.00 20.23           N  
TER    2847      LYS B 377                                                      
ATOM   2848  N   MET C   1      -7.544 -48.454 -34.235  1.00 70.64           N  
ATOM   2849  CA  MET C   1      -8.687 -47.835 -33.568  1.00 70.64           C  
ATOM   2850  C   MET C   1      -8.973 -46.454 -34.149  1.00 70.64           C  
ATOM   2851  CB  MET C   1      -8.438 -47.729 -32.063  1.00 70.64           C  
ATOM   2852  O   MET C   1      -8.078 -45.610 -34.224  1.00 70.64           O  
ATOM   2853  CG  MET C   1      -9.340 -48.623 -31.228  1.00 70.64           C  
ATOM   2854  SD  MET C   1      -9.136 -48.342 -29.426  1.00 70.64           S  
ATOM   2855  CE  MET C   1     -10.506 -49.346 -28.788  1.00 70.64           C  
ATOM   2856  N   ALA C   2     -10.073 -46.248 -34.805  1.00 84.61           N  
ATOM   2857  CA  ALA C   2     -10.515 -44.998 -35.417  1.00 84.61           C  
ATOM   2858  C   ALA C   2     -10.841 -43.952 -34.355  1.00 84.61           C  
ATOM   2859  CB  ALA C   2     -11.730 -45.242 -36.309  1.00 84.61           C  
ATOM   2860  O   ALA C   2     -11.242 -44.294 -33.240  1.00 84.61           O  
ATOM   2861  N   VAL C   3     -10.476 -42.668 -34.497  1.00 88.65           N  
ATOM   2862  CA  VAL C   3     -10.740 -41.553 -33.593  1.00 88.65           C  
ATOM   2863  C   VAL C   3     -11.786 -40.626 -34.207  1.00 88.65           C  
ATOM   2864  CB  VAL C   3      -9.450 -40.764 -33.274  1.00 88.65           C  
ATOM   2865  O   VAL C   3     -11.820 -40.438 -35.425  1.00 88.65           O  
ATOM   2866  CG1 VAL C   3      -9.702 -39.744 -32.165  1.00 88.65           C  
ATOM   2867  CG2 VAL C   3      -8.325 -41.719 -32.880  1.00 88.65           C  
ATOM   2868  N   THR C   4     -12.641 -40.137 -33.334  1.00 91.24           N  
ATOM   2869  CA  THR C   4     -13.648 -39.170 -33.754  1.00 91.24           C  
ATOM   2870  C   THR C   4     -13.207 -37.748 -33.417  1.00 91.24           C  
ATOM   2871  CB  THR C   4     -15.009 -39.458 -33.094  1.00 91.24           C  
ATOM   2872  O   THR C   4     -12.933 -37.437 -32.256  1.00 91.24           O  
ATOM   2873  CG2 THR C   4     -16.108 -38.587 -33.696  1.00 91.24           C  
ATOM   2874  OG1 THR C   4     -15.347 -40.837 -33.291  1.00 91.24           O  
ATOM   2875  N   ILE C   5     -13.173 -36.875 -34.432  1.00 92.43           N  
ATOM   2876  CA  ILE C   5     -12.740 -35.493 -34.254  1.00 92.43           C  
ATOM   2877  C   ILE C   5     -13.930 -34.552 -34.433  1.00 92.43           C  
ATOM   2878  CB  ILE C   5     -11.611 -35.123 -35.242  1.00 92.43           C  
ATOM   2879  O   ILE C   5     -14.642 -34.626 -35.438  1.00 92.43           O  
ATOM   2880  CG1 ILE C   5     -10.421 -36.074 -35.073  1.00 92.43           C  
ATOM   2881  CG2 ILE C   5     -11.181 -33.666 -35.049  1.00 92.43           C  
ATOM   2882  CD1 ILE C   5      -9.312 -35.865 -36.095  1.00 92.43           C  
ATOM   2883  N   THR C   6     -14.230 -33.731 -33.416  1.00 92.70           N  
ATOM   2884  CA  THR C   6     -15.282 -32.722 -33.473  1.00 92.70           C  
ATOM   2885  C   THR C   6     -14.755 -31.424 -34.078  1.00 92.70           C  
ATOM   2886  CB  THR C   6     -15.863 -32.441 -32.075  1.00 92.70           C  
ATOM   2887  O   THR C   6     -13.766 -30.866 -33.598  1.00 92.70           O  
ATOM   2888  CG2 THR C   6     -17.099 -31.552 -32.161  1.00 92.70           C  
ATOM   2889  OG1 THR C   6     -16.223 -33.682 -31.455  1.00 92.70           O  
ATOM   2890  N   LEU C   7     -15.390 -31.012 -35.180  1.00 92.70           N  
ATOM   2891  CA  LEU C   7     -14.986 -29.804 -35.892  1.00 92.70           C  
ATOM   2892  C   LEU C   7     -16.038 -28.710 -35.745  1.00 92.70           C  
ATOM   2893  CB  LEU C   7     -14.751 -30.108 -37.374  1.00 92.70           C  
ATOM   2894  O   LEU C   7     -17.236 -28.997 -35.698  1.00 92.70           O  
ATOM   2895  CG  LEU C   7     -13.624 -31.091 -37.694  1.00 92.70           C  
ATOM   2896  CD1 LEU C   7     -14.029 -32.005 -38.846  1.00 92.70           C  
ATOM   2897  CD2 LEU C   7     -12.339 -30.341 -38.028  1.00 92.70           C  
ATOM   2898  N   LYS C   8     -15.629 -27.504 -35.559  1.00 89.08           N  
ATOM   2899  CA  LYS C   8     -16.506 -26.341 -35.467  1.00 89.08           C  
ATOM   2900  C   LYS C   8     -16.106 -25.269 -36.477  1.00 89.08           C  
ATOM   2901  CB  LYS C   8     -16.485 -25.762 -34.052  1.00 89.08           C  
ATOM   2902  O   LYS C   8     -14.931 -24.906 -36.571  1.00 89.08           O  
ATOM   2903  CG  LYS C   8     -17.752 -25.009 -33.672  1.00 89.08           C  
ATOM   2904  CD  LYS C   8     -17.767 -24.653 -32.191  1.00 89.08           C  
ATOM   2905  CE  LYS C   8     -19.070 -23.972 -31.793  1.00 89.08           C  
ATOM   2906  NZ  LYS C   8     -19.109 -23.663 -30.332  1.00 89.08           N  
ATOM   2907  N   THR C   9     -16.995 -24.841 -37.286  1.00 87.46           N  
ATOM   2908  CA  THR C   9     -16.730 -23.786 -38.258  1.00 87.46           C  
ATOM   2909  C   THR C   9     -16.839 -22.410 -37.607  1.00 87.46           C  
ATOM   2910  CB  THR C   9     -17.700 -23.870 -39.452  1.00 87.46           C  
ATOM   2911  O   THR C   9     -17.258 -22.295 -36.453  1.00 87.46           O  
ATOM   2912  CG2 THR C   9     -17.626 -25.236 -40.125  1.00 87.46           C  
ATOM   2913  OG1 THR C   9     -19.038 -23.649 -38.989  1.00 87.46           O  
ATOM   2914  N   LEU C  10     -16.413 -21.370 -38.370  1.00 83.73           N  
ATOM   2915  CA  LEU C  10     -16.482 -20.001 -37.871  1.00 83.73           C  
ATOM   2916  C   LEU C  10     -17.930 -19.573 -37.657  1.00 83.73           C  
ATOM   2917  CB  LEU C  10     -15.792 -19.041 -38.843  1.00 83.73           C  
ATOM   2918  O   LEU C  10     -18.205 -18.676 -36.857  1.00 83.73           O  
ATOM   2919  CG  LEU C  10     -14.263 -19.023 -38.808  1.00 83.73           C  
ATOM   2920  CD1 LEU C  10     -13.712 -18.332 -40.050  1.00 83.73           C  
ATOM   2921  CD2 LEU C  10     -13.765 -18.334 -37.541  1.00 83.73           C  
ATOM   2922  N   GLN C  11     -18.821 -20.277 -38.302  1.00 73.44           N  
ATOM   2923  CA  GLN C  11     -20.247 -20.011 -38.142  1.00 73.44           C  
ATOM   2924  C   GLN C  11     -20.833 -20.827 -36.993  1.00 73.44           C  
ATOM   2925  CB  GLN C  11     -20.999 -20.315 -39.438  1.00 73.44           C  
ATOM   2926  O   GLN C  11     -22.052 -20.872 -36.815  1.00 73.44           O  
ATOM   2927  CG  GLN C  11     -20.636 -19.389 -40.591  1.00 73.44           C  
ATOM   2928  CD  GLN C  11     -21.219 -19.845 -41.916  1.00 73.44           C  
ATOM   2929  NE2 GLN C  11     -20.883 -19.135 -42.987  1.00 73.44           N  
ATOM   2930  OE1 GLN C  11     -21.965 -20.828 -41.976  1.00 73.44           O  
ATOM   2931  N   GLN C  12     -19.897 -21.579 -36.232  1.00 74.49           N  
ATOM   2932  CA  GLN C  12     -20.252 -22.324 -35.029  1.00 74.49           C  
ATOM   2933  C   GLN C  12     -21.062 -23.571 -35.373  1.00 74.49           C  
ATOM   2934  CB  GLN C  12     -21.039 -21.438 -34.061  1.00 74.49           C  
ATOM   2935  O   GLN C  12     -21.835 -24.063 -34.548  1.00 74.49           O  
ATOM   2936  CG  GLN C  12     -20.170 -20.469 -33.271  1.00 74.49           C  
ATOM   2937  CD  GLN C  12     -20.977 -19.580 -32.343  1.00 74.49           C  
ATOM   2938  NE2 GLN C  12     -20.495 -18.362 -32.121  1.00 74.49           N  
ATOM   2939  OE1 GLN C  12     -22.026 -19.984 -31.832  1.00 74.49           O  
ATOM   2940  N   GLN C  13     -20.877 -23.976 -36.640  1.00 76.96           N  
ATOM   2941  CA  GLN C  13     -21.446 -25.268 -37.011  1.00 76.96           C  
ATOM   2942  C   GLN C  13     -20.506 -26.411 -36.638  1.00 76.96           C  
ATOM   2943  CB  GLN C  13     -21.754 -25.310 -38.508  1.00 76.96           C  
ATOM   2944  O   GLN C  13     -19.310 -26.359 -36.932  1.00 76.96           O  
ATOM   2945  CG  GLN C  13     -23.243 -25.323 -38.829  1.00 76.96           C  
ATOM   2946  CD  GLN C  13     -23.525 -25.172 -40.312  1.00 76.96           C  
ATOM   2947  NE2 GLN C  13     -24.328 -24.174 -40.664  1.00 76.96           N  
ATOM   2948  OE1 GLN C  13     -23.025 -25.946 -41.135  1.00 76.96           O  
ATOM   2949  N   THR C  14     -21.047 -27.366 -35.897  1.00 84.31           N  
ATOM   2950  CA  THR C  14     -20.231 -28.470 -35.404  1.00 84.31           C  
ATOM   2951  C   THR C  14     -20.530 -29.751 -36.177  1.00 84.31           C  
ATOM   2952  CB  THR C  14     -20.463 -28.709 -33.901  1.00 84.31           C  
ATOM   2953  O   THR C  14     -21.681 -30.014 -36.532  1.00 84.31           O  
ATOM   2954  CG2 THR C  14     -19.241 -29.349 -33.250  1.00 84.31           C  
ATOM   2955  OG1 THR C  14     -20.729 -27.455 -33.260  1.00 84.31           O  
ATOM   2956  N   PHE C  15     -19.517 -30.399 -36.566  1.00 86.34           N  
ATOM   2957  CA  PHE C  15     -19.685 -31.714 -37.172  1.00 86.34           C  
ATOM   2958  C   PHE C  15     -18.535 -32.638 -36.789  1.00 86.34           C  
ATOM   2959  CB  PHE C  15     -19.779 -31.597 -38.696  1.00 86.34           C  
ATOM   2960  O   PHE C  15     -17.491 -32.177 -36.322  1.00 86.34           O  
ATOM   2961  CG  PHE C  15     -18.586 -30.934 -39.329  1.00 86.34           C  
ATOM   2962  CD1 PHE C  15     -18.501 -29.549 -39.405  1.00 86.34           C  
ATOM   2963  CD2 PHE C  15     -17.547 -31.696 -39.848  1.00 86.34           C  
ATOM   2964  CE1 PHE C  15     -17.398 -28.933 -39.990  1.00 86.34           C  
ATOM   2965  CE2 PHE C  15     -16.441 -31.087 -40.435  1.00 86.34           C  
ATOM   2966  CZ  PHE C  15     -16.369 -29.706 -40.505  1.00 86.34           C  
ATOM   2967  N   LYS C  16     -18.720 -33.942 -36.841  1.00 90.49           N  
ATOM   2968  CA  LYS C  16     -17.743 -34.930 -36.392  1.00 90.49           C  
ATOM   2969  C   LYS C  16     -17.231 -35.767 -37.562  1.00 90.49           C  
ATOM   2970  CB  LYS C  16     -18.351 -35.840 -35.323  1.00 90.49           C  
ATOM   2971  O   LYS C  16     -17.990 -36.094 -38.477  1.00 90.49           O  
ATOM   2972  CG  LYS C  16     -18.714 -35.121 -34.033  1.00 90.49           C  
ATOM   2973  CD  LYS C  16     -19.272 -36.085 -32.994  1.00 90.49           C  
ATOM   2974  CE  LYS C  16     -19.680 -35.359 -31.718  1.00 90.49           C  
ATOM   2975  NZ  LYS C  16     -20.221 -36.302 -30.694  1.00 90.49           N  
ATOM   2976  N   ILE C  17     -15.948 -36.052 -37.588  1.00 92.90           N  
ATOM   2977  CA  ILE C  17     -15.337 -36.880 -38.622  1.00 92.90           C  
ATOM   2978  C   ILE C  17     -14.549 -38.016 -37.974  1.00 92.90           C  
ATOM   2979  CB  ILE C  17     -14.418 -36.047 -39.543  1.00 92.90           C  
ATOM   2980  O   ILE C  17     -13.758 -37.787 -37.056  1.00 92.90           O  
ATOM   2981  CG1 ILE C  17     -15.237 -35.006 -40.315  1.00 92.90           C  
ATOM   2982  CG2 ILE C  17     -13.646 -36.958 -40.503  1.00 92.90           C  
ATOM   2983  CD1 ILE C  17     -14.401 -34.098 -41.207  1.00 92.90           C  
ATOM   2984  N   ARG C  18     -14.872 -39.185 -38.380  1.00 92.22           N  
ATOM   2985  CA  ARG C  18     -14.158 -40.373 -37.923  1.00 92.22           C  
ATOM   2986  C   ARG C  18     -12.982 -40.692 -38.840  1.00 92.22           C  
ATOM   2987  CB  ARG C  18     -15.104 -41.573 -37.847  1.00 92.22           C  
ATOM   2988  O   ARG C  18     -13.129 -40.708 -40.064  1.00 92.22           O  
ATOM   2989  CG  ARG C  18     -14.780 -42.541 -36.720  1.00 92.22           C  
ATOM   2990  CD  ARG C  18     -15.820 -43.648 -36.612  1.00 92.22           C  
ATOM   2991  NE  ARG C  18     -15.446 -44.643 -35.610  1.00 92.22           N  
ATOM   2992  NH1 ARG C  18     -17.412 -45.846 -35.771  1.00 92.22           N  
ATOM   2993  NH2 ARG C  18     -15.773 -46.509 -34.312  1.00 92.22           N  
ATOM   2994  CZ  ARG C  18     -16.211 -45.664 -35.233  1.00 92.22           C  
ATOM   2995  N   MET C  19     -11.766 -40.852 -38.190  1.00 91.54           N  
ATOM   2996  CA  MET C  19     -10.592 -41.152 -39.003  1.00 91.54           C  
ATOM   2997  C   MET C  19      -9.562 -41.941 -38.202  1.00 91.54           C  
ATOM   2998  CB  MET C  19      -9.964 -39.864 -39.538  1.00 91.54           C  
ATOM   2999  O   MET C  19      -9.683 -42.069 -36.982  1.00 91.54           O  
ATOM   3000  CG  MET C  19      -9.396 -38.963 -38.453  1.00 91.54           C  
ATOM   3001  SD  MET C  19      -8.707 -37.401 -39.126  1.00 91.54           S  
ATOM   3002  CE  MET C  19      -7.379 -38.062 -40.172  1.00 91.54           C  
ATOM   3003  N   GLU C  20      -8.620 -42.456 -38.942  1.00 90.93           N  
ATOM   3004  CA  GLU C  20      -7.521 -43.180 -38.309  1.00 90.93           C  
ATOM   3005  C   GLU C  20      -6.488 -42.218 -37.730  1.00 90.93           C  
ATOM   3006  CB  GLU C  20      -6.855 -44.127 -39.310  1.00 90.93           C  
ATOM   3007  O   GLU C  20      -6.177 -41.192 -38.339  1.00 90.93           O  
ATOM   3008  CG  GLU C  20      -7.676 -45.370 -39.621  1.00 90.93           C  
ATOM   3009  CD  GLU C  20      -6.879 -46.660 -39.508  1.00 90.93           C  
ATOM   3010  OE1 GLU C  20      -7.399 -47.647 -38.940  1.00 90.93           O  
ATOM   3011  OE2 GLU C  20      -5.725 -46.683 -39.991  1.00 90.93           O  
ATOM   3012  N   PRO C  21      -6.020 -42.543 -36.527  1.00 90.51           N  
ATOM   3013  CA  PRO C  21      -5.070 -41.658 -35.848  1.00 90.51           C  
ATOM   3014  C   PRO C  21      -3.781 -41.456 -36.642  1.00 90.51           C  
ATOM   3015  CB  PRO C  21      -4.791 -42.385 -34.530  1.00 90.51           C  
ATOM   3016  O   PRO C  21      -3.094 -40.447 -36.465  1.00 90.51           O  
ATOM   3017  CG  PRO C  21      -5.408 -43.736 -34.701  1.00 90.51           C  
ATOM   3018  CD  PRO C  21      -6.263 -43.717 -35.936  1.00 90.51           C  
ATOM   3019  N   ASP C  22      -3.545 -42.362 -37.490  1.00 92.35           N  
ATOM   3020  CA  ASP C  22      -2.310 -42.305 -38.266  1.00 92.35           C  
ATOM   3021  C   ASP C  22      -2.494 -41.467 -39.529  1.00 92.35           C  
ATOM   3022  CB  ASP C  22      -1.841 -43.714 -38.633  1.00 92.35           C  
ATOM   3023  O   ASP C  22      -1.523 -41.163 -40.225  1.00 92.35           O  
ATOM   3024  CG  ASP C  22      -1.361 -44.511 -37.433  1.00 92.35           C  
ATOM   3025  OD1 ASP C  22      -0.342 -44.132 -36.817  1.00 92.35           O  
ATOM   3026  OD2 ASP C  22      -2.006 -45.529 -37.102  1.00 92.35           O  
ATOM   3027  N   GLU C  23      -3.685 -41.074 -39.716  1.00 94.33           N  
ATOM   3028  CA  GLU C  23      -3.956 -40.246 -40.887  1.00 94.33           C  
ATOM   3029  C   GLU C  23      -3.520 -38.802 -40.656  1.00 94.33           C  
ATOM   3030  CB  GLU C  23      -5.443 -40.296 -41.247  1.00 94.33           C  
ATOM   3031  O   GLU C  23      -3.553 -38.312 -39.525  1.00 94.33           O  
ATOM   3032  CG  GLU C  23      -5.891 -41.628 -41.832  1.00 94.33           C  
ATOM   3033  CD  GLU C  23      -7.342 -41.627 -42.285  1.00 94.33           C  
ATOM   3034  OE1 GLU C  23      -7.687 -42.387 -43.218  1.00 94.33           O  
ATOM   3035  OE2 GLU C  23      -8.141 -40.859 -41.702  1.00 94.33           O  
ATOM   3036  N   THR C  24      -3.033 -38.145 -41.709  1.00 95.26           N  
ATOM   3037  CA  THR C  24      -2.493 -36.792 -41.631  1.00 95.26           C  
ATOM   3038  C   THR C  24      -3.615 -35.758 -41.667  1.00 95.26           C  
ATOM   3039  CB  THR C  24      -1.503 -36.518 -42.778  1.00 95.26           C  
ATOM   3040  O   THR C  24      -4.763 -36.091 -41.973  1.00 95.26           O  
ATOM   3041  CG2 THR C  24      -0.307 -37.462 -42.709  1.00 95.26           C  
ATOM   3042  OG1 THR C  24      -2.171 -36.702 -44.032  1.00 95.26           O  
ATOM   3043  N   VAL C  25      -3.372 -34.521 -41.216  1.00 95.51           N  
ATOM   3044  CA  VAL C  25      -4.301 -33.396 -41.219  1.00 95.51           C  
ATOM   3045  C   VAL C  25      -4.807 -33.146 -42.638  1.00 95.51           C  
ATOM   3046  CB  VAL C  25      -3.645 -32.116 -40.654  1.00 95.51           C  
ATOM   3047  O   VAL C  25      -5.954 -32.736 -42.832  1.00 95.51           O  
ATOM   3048  CG1 VAL C  25      -4.619 -30.941 -40.708  1.00 95.51           C  
ATOM   3049  CG2 VAL C  25      -3.163 -32.351 -39.224  1.00 95.51           C  
ATOM   3050  N   LYS C  26      -3.932 -33.488 -43.639  1.00 94.73           N  
ATOM   3051  CA  LYS C  26      -4.330 -33.346 -45.036  1.00 94.73           C  
ATOM   3052  C   LYS C  26      -5.519 -34.245 -45.364  1.00 94.73           C  
ATOM   3053  CB  LYS C  26      -3.158 -33.668 -45.964  1.00 94.73           C  
ATOM   3054  O   LYS C  26      -6.452 -33.824 -46.050  1.00 94.73           O  
ATOM   3055  CG  LYS C  26      -3.382 -33.253 -47.411  1.00 94.73           C  
ATOM   3056  CD  LYS C  26      -2.150 -33.521 -48.266  1.00 94.73           C  
ATOM   3057  CE  LYS C  26      -2.387 -33.146 -49.723  1.00 94.73           C  
ATOM   3058  NZ  LYS C  26      -1.179 -33.399 -50.564  1.00 94.73           N  
ATOM   3059  N   VAL C  27      -5.425 -35.451 -44.842  1.00 95.55           N  
ATOM   3060  CA  VAL C  27      -6.499 -36.412 -45.062  1.00 95.55           C  
ATOM   3061  C   VAL C  27      -7.776 -35.926 -44.380  1.00 95.55           C  
ATOM   3062  CB  VAL C  27      -6.120 -37.817 -44.542  1.00 95.55           C  
ATOM   3063  O   VAL C  27      -8.876 -36.100 -44.911  1.00 95.55           O  
ATOM   3064  CG1 VAL C  27      -7.291 -38.785 -44.696  1.00 95.55           C  
ATOM   3065  CG2 VAL C  27      -4.888 -38.343 -45.278  1.00 95.55           C  
ATOM   3066  N   LEU C  28      -7.641 -35.306 -43.187  1.00 95.74           N  
ATOM   3067  CA  LEU C  28      -8.777 -34.730 -42.477  1.00 95.74           C  
ATOM   3068  C   LEU C  28      -9.422 -33.616 -43.295  1.00 95.74           C  
ATOM   3069  CB  LEU C  28      -8.339 -34.189 -41.113  1.00 95.74           C  
ATOM   3070  O   LEU C  28     -10.648 -33.544 -43.396  1.00 95.74           O  
ATOM   3071  CG  LEU C  28      -9.432 -33.553 -40.253  1.00 95.74           C  
ATOM   3072  CD1 LEU C  28     -10.515 -34.578 -39.930  1.00 95.74           C  
ATOM   3073  CD2 LEU C  28      -8.837 -32.975 -38.974  1.00 95.74           C  
ATOM   3074  N   LYS C  29      -8.584 -32.765 -43.893  1.00 94.64           N  
ATOM   3075  CA  LYS C  29      -9.089 -31.696 -44.749  1.00 94.64           C  
ATOM   3076  C   LYS C  29      -9.857 -32.262 -45.940  1.00 94.64           C  
ATOM   3077  CB  LYS C  29      -7.940 -30.813 -45.239  1.00 94.64           C  
ATOM   3078  O   LYS C  29     -10.894 -31.721 -46.330  1.00 94.64           O  
ATOM   3079  CG  LYS C  29      -7.353 -29.909 -44.165  1.00 94.64           C  
ATOM   3080  CD  LYS C  29      -6.275 -28.994 -44.732  1.00 94.64           C  
ATOM   3081  CE  LYS C  29      -5.661 -28.115 -43.651  1.00 94.64           C  
ATOM   3082  NZ  LYS C  29      -4.624 -27.196 -44.207  1.00 94.64           N  
ATOM   3083  N   GLU C  30      -9.324 -33.415 -46.500  1.00 95.12           N  
ATOM   3084  CA  GLU C  30      -9.978 -34.086 -47.619  1.00 95.12           C  
ATOM   3085  C   GLU C  30     -11.333 -34.656 -47.206  1.00 95.12           C  
ATOM   3086  CB  GLU C  30      -9.087 -35.200 -48.174  1.00 95.12           C  
ATOM   3087  O   GLU C  30     -12.297 -34.593 -47.971  1.00 95.12           O  
ATOM   3088  CG  GLU C  30      -7.905 -34.693 -48.989  1.00 95.12           C  
ATOM   3089  CD  GLU C  30      -6.978 -35.804 -49.455  1.00 95.12           C  
ATOM   3090  OE1 GLU C  30      -6.013 -35.516 -50.200  1.00 95.12           O  
ATOM   3091  OE2 GLU C  30      -7.217 -36.971 -49.073  1.00 95.12           O  
ATOM   3092  N   LYS C  31     -11.358 -35.157 -46.006  1.00 94.68           N  
ATOM   3093  CA  LYS C  31     -12.606 -35.712 -45.491  1.00 94.68           C  
ATOM   3094  C   LYS C  31     -13.635 -34.612 -45.243  1.00 94.68           C  
ATOM   3095  CB  LYS C  31     -12.355 -36.494 -44.201  1.00 94.68           C  
ATOM   3096  O   LYS C  31     -14.833 -34.816 -45.454  1.00 94.68           O  
ATOM   3097  CG  LYS C  31     -11.754 -37.875 -44.422  1.00 94.68           C  
ATOM   3098  CD  LYS C  31     -11.687 -38.669 -43.124  1.00 94.68           C  
ATOM   3099  CE  LYS C  31     -11.082 -40.050 -43.343  1.00 94.68           C  
ATOM   3100  NZ  LYS C  31     -10.955 -40.808 -42.063  1.00 94.68           N  
ATOM   3101  N   ILE C  32     -13.167 -33.515 -44.804  1.00 94.46           N  
ATOM   3102  CA  ILE C  32     -14.045 -32.369 -44.596  1.00 94.46           C  
ATOM   3103  C   ILE C  32     -14.611 -31.904 -45.935  1.00 94.46           C  
ATOM   3104  CB  ILE C  32     -13.303 -31.209 -43.895  1.00 94.46           C  
ATOM   3105  O   ILE C  32     -15.804 -31.608 -46.043  1.00 94.46           O  
ATOM   3106  CG1 ILE C  32     -12.839 -31.637 -42.498  1.00 94.46           C  
ATOM   3107  CG2 ILE C  32     -14.194 -29.966 -43.820  1.00 94.46           C  
ATOM   3108  CD1 ILE C  32     -11.892 -30.650 -41.830  1.00 94.46           C  
ATOM   3109  N   GLU C  33     -13.676 -31.804 -46.853  1.00 93.33           N  
ATOM   3110  CA  GLU C  33     -14.107 -31.427 -48.195  1.00 93.33           C  
ATOM   3111  C   GLU C  33     -15.126 -32.420 -48.747  1.00 93.33           C  
ATOM   3112  CB  GLU C  33     -12.906 -31.326 -49.139  1.00 93.33           C  
ATOM   3113  O   GLU C  33     -16.098 -32.025 -49.395  1.00 93.33           O  
ATOM   3114  CG  GLU C  33     -13.258 -30.824 -50.531  1.00 93.33           C  
ATOM   3115  CD  GLU C  33     -12.059 -30.750 -51.463  1.00 93.33           C  
ATOM   3116  OE1 GLU C  33     -11.703 -31.781 -52.078  1.00 93.33           O  
ATOM   3117  OE2 GLU C  33     -11.470 -29.652 -51.579  1.00 93.33           O  
ATOM   3118  N   ALA C  34     -14.937 -33.709 -48.473  1.00 92.06           N  
ATOM   3119  CA  ALA C  34     -15.832 -34.761 -48.949  1.00 92.06           C  
ATOM   3120  C   ALA C  34     -17.193 -34.674 -48.265  1.00 92.06           C  
ATOM   3121  CB  ALA C  34     -15.209 -36.135 -48.715  1.00 92.06           C  
ATOM   3122  O   ALA C  34     -18.228 -34.899 -48.897  1.00 92.06           O  
ATOM   3123  N   GLU C  35     -17.188 -34.267 -46.961  1.00 89.42           N  
ATOM   3124  CA  GLU C  35     -18.413 -34.227 -46.168  1.00 89.42           C  
ATOM   3125  C   GLU C  35     -19.176 -32.925 -46.396  1.00 89.42           C  
ATOM   3126  CB  GLU C  35     -18.095 -34.397 -44.680  1.00 89.42           C  
ATOM   3127  O   GLU C  35     -20.404 -32.930 -46.502  1.00 89.42           O  
ATOM   3128  CG  GLU C  35     -19.188 -35.108 -43.896  1.00 89.42           C  
ATOM   3129  CD  GLU C  35     -18.783 -35.442 -42.469  1.00 89.42           C  
ATOM   3130  OE1 GLU C  35     -19.668 -35.773 -41.648  1.00 89.42           O  
ATOM   3131  OE2 GLU C  35     -17.570 -35.371 -42.170  1.00 89.42           O  
ATOM   3132  N   LYS C  36     -18.523 -31.794 -46.464  1.00 88.71           N  
ATOM   3133  CA  LYS C  36     -19.175 -30.488 -46.485  1.00 88.71           C  
ATOM   3134  C   LYS C  36     -19.163 -29.890 -47.889  1.00 88.71           C  
ATOM   3135  CB  LYS C  36     -18.496 -29.533 -45.502  1.00 88.71           C  
ATOM   3136  O   LYS C  36     -19.939 -28.980 -48.188  1.00 88.71           O  
ATOM   3137  CG  LYS C  36     -18.806 -29.824 -44.041  1.00 88.71           C  
ATOM   3138  CD  LYS C  36     -20.197 -29.338 -43.657  1.00 88.71           C  
ATOM   3139  CE  LYS C  36     -20.480 -29.561 -42.178  1.00 88.71           C  
ATOM   3140  NZ  LYS C  36     -21.818 -29.029 -41.783  1.00 88.71           N  
ATOM   3141  N   GLY C  37     -18.308 -30.457 -48.822  1.00 84.26           N  
ATOM   3142  CA  GLY C  37     -18.297 -29.990 -50.199  1.00 84.26           C  
ATOM   3143  C   GLY C  37     -17.053 -29.195 -50.550  1.00 84.26           C  
ATOM   3144  O   GLY C  37     -16.529 -28.453 -49.717  1.00 84.26           O  
ATOM   3145  N   ARG C  38     -16.599 -29.375 -51.818  1.00 83.27           N  
ATOM   3146  CA  ARG C  38     -15.394 -28.739 -52.340  1.00 83.27           C  
ATOM   3147  C   ARG C  38     -15.585 -27.233 -52.478  1.00 83.27           C  
ATOM   3148  CB  ARG C  38     -15.009 -29.345 -53.692  1.00 83.27           C  
ATOM   3149  O   ARG C  38     -14.628 -26.466 -52.350  1.00 83.27           O  
ATOM   3150  CG  ARG C  38     -13.599 -28.999 -54.143  1.00 83.27           C  
ATOM   3151  CD  ARG C  38     -13.245 -29.680 -55.458  1.00 83.27           C  
ATOM   3152  NE  ARG C  38     -11.850 -29.451 -55.824  1.00 83.27           N  
ATOM   3153  NH1 ARG C  38     -11.947 -30.677 -57.780  1.00 83.27           N  
ATOM   3154  NH2 ARG C  38      -9.990 -29.661 -57.155  1.00 83.27           N  
ATOM   3155  CZ  ARG C  38     -11.265 -29.930 -56.919  1.00 83.27           C  
ATOM   3156  N   ASP C  39     -16.775 -26.781 -52.615  1.00 82.22           N  
ATOM   3157  CA  ASP C  39     -17.058 -25.363 -52.816  1.00 82.22           C  
ATOM   3158  C   ASP C  39     -17.005 -24.600 -51.494  1.00 82.22           C  
ATOM   3159  CB  ASP C  39     -18.425 -25.176 -53.477  1.00 82.22           C  
ATOM   3160  O   ASP C  39     -16.485 -23.483 -51.436  1.00 82.22           O  
ATOM   3161  CG  ASP C  39     -18.395 -25.409 -54.977  1.00 82.22           C  
ATOM   3162  OD1 ASP C  39     -17.664 -24.689 -55.691  1.00 82.22           O  
ATOM   3163  OD2 ASP C  39     -19.112 -26.317 -55.450  1.00 82.22           O  
ATOM   3164  N   ALA C  40     -17.352 -25.246 -50.490  1.00 84.68           N  
ATOM   3165  CA  ALA C  40     -17.439 -24.575 -49.195  1.00 84.68           C  
ATOM   3166  C   ALA C  40     -16.148 -24.750 -48.400  1.00 84.68           C  
ATOM   3167  CB  ALA C  40     -18.627 -25.108 -48.399  1.00 84.68           C  
ATOM   3168  O   ALA C  40     -15.676 -23.809 -47.758  1.00 84.68           O  
ATOM   3169  N   PHE C  41     -15.492 -25.926 -48.518  1.00 88.99           N  
ATOM   3170  CA  PHE C  41     -14.311 -26.218 -47.715  1.00 88.99           C  
ATOM   3171  C   PHE C  41     -13.226 -26.869 -48.565  1.00 88.99           C  
ATOM   3172  CB  PHE C  41     -14.672 -27.128 -46.537  1.00 88.99           C  
ATOM   3173  O   PHE C  41     -12.865 -28.026 -48.340  1.00 88.99           O  
ATOM   3174  CG  PHE C  41     -15.523 -26.459 -45.492  1.00 88.99           C  
ATOM   3175  CD1 PHE C  41     -14.938 -25.778 -44.431  1.00 88.99           C  
ATOM   3176  CD2 PHE C  41     -16.908 -26.511 -45.569  1.00 88.99           C  
ATOM   3177  CE1 PHE C  41     -15.722 -25.157 -43.462  1.00 88.99           C  
ATOM   3178  CE2 PHE C  41     -17.699 -25.894 -44.604  1.00 88.99           C  
ATOM   3179  CZ  PHE C  41     -17.104 -25.218 -43.551  1.00 88.99           C  
ATOM   3180  N   PRO C  42     -12.657 -26.018 -49.514  1.00 89.05           N  
ATOM   3181  CA  PRO C  42     -11.568 -26.567 -50.327  1.00 89.05           C  
ATOM   3182  C   PRO C  42     -10.330 -26.907 -49.502  1.00 89.05           C  
ATOM   3183  CB  PRO C  42     -11.270 -25.442 -51.321  1.00 89.05           C  
ATOM   3184  O   PRO C  42      -9.971 -26.164 -48.585  1.00 89.05           O  
ATOM   3185  CG  PRO C  42     -11.879 -24.221 -50.711  1.00 89.05           C  
ATOM   3186  CD  PRO C  42     -12.862 -24.652 -49.661  1.00 89.05           C  
ATOM   3187  N   VAL C  43      -9.803 -28.020 -49.835  1.00 92.48           N  
ATOM   3188  CA  VAL C  43      -8.643 -28.506 -49.095  1.00 92.48           C  
ATOM   3189  C   VAL C  43      -7.546 -27.445 -49.099  1.00 92.48           C  
ATOM   3190  CB  VAL C  43      -8.107 -29.829 -49.686  1.00 92.48           C  
ATOM   3191  O   VAL C  43      -6.932 -27.175 -48.064  1.00 92.48           O  
ATOM   3192  CG1 VAL C  43      -6.833 -30.265 -48.966  1.00 92.48           C  
ATOM   3193  CG2 VAL C  43      -9.172 -30.921 -49.602  1.00 92.48           C  
ATOM   3194  N   ALA C  44      -7.382 -26.725 -50.237  1.00 87.93           N  
ATOM   3195  CA  ALA C  44      -6.306 -25.754 -50.411  1.00 87.93           C  
ATOM   3196  C   ALA C  44      -6.567 -24.492 -49.593  1.00 87.93           C  
ATOM   3197  CB  ALA C  44      -6.140 -25.401 -51.887  1.00 87.93           C  
ATOM   3198  O   ALA C  44      -5.629 -23.818 -49.162  1.00 87.93           O  
ATOM   3199  N   GLY C  45      -7.773 -24.257 -49.239  1.00 88.04           N  
ATOM   3200  CA  GLY C  45      -8.123 -23.044 -48.517  1.00 88.04           C  
ATOM   3201  C   GLY C  45      -8.526 -23.301 -47.078  1.00 88.04           C  
ATOM   3202  O   GLY C  45      -8.840 -22.365 -46.339  1.00 88.04           O  
ATOM   3203  N   GLN C  46      -8.386 -24.537 -46.639  1.00 91.27           N  
ATOM   3204  CA  GLN C  46      -8.830 -24.913 -45.301  1.00 91.27           C  
ATOM   3205  C   GLN C  46      -7.709 -24.742 -44.281  1.00 91.27           C  
ATOM   3206  CB  GLN C  46      -9.336 -26.356 -45.288  1.00 91.27           C  
ATOM   3207  O   GLN C  46      -6.570 -25.143 -44.530  1.00 91.27           O  
ATOM   3208  CG  GLN C  46     -10.768 -26.510 -45.783  1.00 91.27           C  
ATOM   3209  CD  GLN C  46     -11.251 -27.948 -45.743  1.00 91.27           C  
ATOM   3210  NE2 GLN C  46     -12.198 -28.280 -46.614  1.00 91.27           N  
ATOM   3211  OE1 GLN C  46     -10.777 -28.754 -44.936  1.00 91.27           O  
ATOM   3212  N   LYS C  47      -7.913 -24.045 -43.149  1.00 91.94           N  
ATOM   3213  CA  LYS C  47      -7.027 -23.971 -41.991  1.00 91.94           C  
ATOM   3214  C   LYS C  47      -7.683 -24.580 -40.756  1.00 91.94           C  
ATOM   3215  CB  LYS C  47      -6.629 -22.521 -41.711  1.00 91.94           C  
ATOM   3216  O   LYS C  47      -8.777 -24.171 -40.362  1.00 91.94           O  
ATOM   3217  CG  LYS C  47      -5.625 -21.952 -42.703  1.00 91.94           C  
ATOM   3218  CD  LYS C  47      -5.174 -20.553 -42.302  1.00 91.94           C  
ATOM   3219  CE  LYS C  47      -4.201 -19.966 -43.316  1.00 91.94           C  
ATOM   3220  NZ  LYS C  47      -3.765 -18.590 -42.933  1.00 91.94           N  
ATOM   3221  N   LEU C  48      -7.039 -25.517 -40.144  1.00 94.28           N  
ATOM   3222  CA  LEU C  48      -7.533 -26.171 -38.937  1.00 94.28           C  
ATOM   3223  C   LEU C  48      -6.786 -25.672 -37.705  1.00 94.28           C  
ATOM   3224  CB  LEU C  48      -7.390 -27.691 -39.054  1.00 94.28           C  
ATOM   3225  O   LEU C  48      -5.554 -25.639 -37.691  1.00 94.28           O  
ATOM   3226  CG  LEU C  48      -8.166 -28.360 -40.190  1.00 94.28           C  
ATOM   3227  CD1 LEU C  48      -7.622 -29.760 -40.450  1.00 94.28           C  
ATOM   3228  CD2 LEU C  48      -9.654 -28.410 -39.863  1.00 94.28           C  
ATOM   3229  N   ILE C  49      -7.492 -25.307 -36.693  1.00 91.67           N  
ATOM   3230  CA  ILE C  49      -6.910 -24.729 -35.486  1.00 91.67           C  
ATOM   3231  C   ILE C  49      -7.371 -25.517 -34.262  1.00 91.67           C  
ATOM   3232  CB  ILE C  49      -7.284 -23.238 -35.336  1.00 91.67           C  
ATOM   3233  O   ILE C  49      -8.569 -25.747 -34.080  1.00 91.67           O  
ATOM   3234  CG1 ILE C  49      -6.877 -22.456 -36.590  1.00 91.67           C  
ATOM   3235  CG2 ILE C  49      -6.633 -22.641 -34.084  1.00 91.67           C  
ATOM   3236  CD1 ILE C  49      -7.532 -21.087 -36.706  1.00 91.67           C  
ATOM   3237  N   TYR C  50      -6.442 -25.973 -33.460  1.00 92.05           N  
ATOM   3238  CA  TYR C  50      -6.716 -26.681 -32.214  1.00 92.05           C  
ATOM   3239  C   TYR C  50      -5.851 -26.145 -31.080  1.00 92.05           C  
ATOM   3240  CB  TYR C  50      -6.478 -28.184 -32.387  1.00 92.05           C  
ATOM   3241  O   TYR C  50      -4.631 -26.035 -31.220  1.00 92.05           O  
ATOM   3242  CG  TYR C  50      -6.742 -28.988 -31.137  1.00 92.05           C  
ATOM   3243  CD1 TYR C  50      -5.692 -29.530 -30.399  1.00 92.05           C  
ATOM   3244  CD2 TYR C  50      -8.041 -29.208 -30.692  1.00 92.05           C  
ATOM   3245  CE1 TYR C  50      -5.930 -30.273 -29.247  1.00 92.05           C  
ATOM   3246  CE2 TYR C  50      -8.291 -29.950 -29.542  1.00 92.05           C  
ATOM   3247  OH  TYR C  50      -7.473 -31.212 -27.688  1.00 92.05           O  
ATOM   3248  CZ  TYR C  50      -7.231 -30.477 -28.827  1.00 92.05           C  
ATOM   3249  N   ALA C  51      -6.474 -25.865 -29.984  1.00 83.94           N  
ATOM   3250  CA  ALA C  51      -5.799 -25.379 -28.783  1.00 83.94           C  
ATOM   3251  C   ALA C  51      -4.861 -24.221 -29.111  1.00 83.94           C  
ATOM   3252  CB  ALA C  51      -5.027 -26.512 -28.112  1.00 83.94           C  
ATOM   3253  O   ALA C  51      -3.729 -24.174 -28.625  1.00 83.94           O  
ATOM   3254  N   GLY C  52      -5.334 -23.354 -29.991  1.00 80.41           N  
ATOM   3255  CA  GLY C  52      -4.580 -22.150 -30.300  1.00 80.41           C  
ATOM   3256  C   GLY C  52      -3.488 -22.377 -31.329  1.00 80.41           C  
ATOM   3257  O   GLY C  52      -2.742 -21.455 -31.665  1.00 80.41           O  
ATOM   3258  N   LYS C  53      -3.364 -23.616 -31.816  1.00 84.38           N  
ATOM   3259  CA  LYS C  53      -2.334 -23.952 -32.795  1.00 84.38           C  
ATOM   3260  C   LYS C  53      -2.954 -24.321 -34.140  1.00 84.38           C  
ATOM   3261  CB  LYS C  53      -1.465 -25.103 -32.285  1.00 84.38           C  
ATOM   3262  O   LYS C  53      -3.968 -25.021 -34.191  1.00 84.38           O  
ATOM   3263  CG  LYS C  53      -0.415 -24.682 -31.268  1.00 84.38           C  
ATOM   3264  CD  LYS C  53       0.484 -25.848 -30.877  1.00 84.38           C  
ATOM   3265  CE  LYS C  53       1.499 -25.442 -29.817  1.00 84.38           C  
ATOM   3266  NZ  LYS C  53       2.364 -26.589 -29.410  1.00 84.38           N  
ATOM   3267  N   ILE C  54      -2.365 -23.749 -35.274  1.00 88.21           N  
ATOM   3268  CA  ILE C  54      -2.777 -24.116 -36.624  1.00 88.21           C  
ATOM   3269  C   ILE C  54      -2.148 -25.453 -37.010  1.00 88.21           C  
ATOM   3270  CB  ILE C  54      -2.390 -23.026 -37.649  1.00 88.21           C  
ATOM   3271  O   ILE C  54      -0.925 -25.606 -36.968  1.00 88.21           O  
ATOM   3272  CG1 ILE C  54      -3.035 -21.687 -37.274  1.00 88.21           C  
ATOM   3273  CG2 ILE C  54      -2.793 -23.450 -39.065  1.00 88.21           C  
ATOM   3274  CD1 ILE C  54      -2.580 -20.518 -38.136  1.00 88.21           C  
ATOM   3275  N   LEU C  55      -2.982 -26.401 -37.343  1.00 92.32           N  
ATOM   3276  CA  LEU C  55      -2.511 -27.746 -37.651  1.00 92.32           C  
ATOM   3277  C   LEU C  55      -1.857 -27.791 -39.029  1.00 92.32           C  
ATOM   3278  CB  LEU C  55      -3.667 -28.747 -37.590  1.00 92.32           C  
ATOM   3279  O   LEU C  55      -2.381 -27.221 -39.988  1.00 92.32           O  
ATOM   3280  CG  LEU C  55      -4.410 -28.844 -36.257  1.00 92.32           C  
ATOM   3281  CD1 LEU C  55      -5.757 -29.533 -36.449  1.00 92.32           C  
ATOM   3282  CD2 LEU C  55      -3.566 -29.587 -35.227  1.00 92.32           C  
ATOM   3283  N   SER C  56      -0.718 -28.510 -39.102  1.00 90.91           N  
ATOM   3284  CA  SER C  56       0.027 -28.654 -40.349  1.00 90.91           C  
ATOM   3285  C   SER C  56      -0.450 -29.867 -41.141  1.00 90.91           C  
ATOM   3286  CB  SER C  56       1.526 -28.776 -40.067  1.00 90.91           C  
ATOM   3287  O   SER C  56      -0.720 -30.923 -40.566  1.00 90.91           O  
ATOM   3288  OG  SER C  56       1.999 -27.642 -39.361  1.00 90.91           O  
ATOM   3289  N   ASP C  57      -0.462 -29.791 -42.438  1.00 92.52           N  
ATOM   3290  CA  ASP C  57      -1.004 -30.791 -43.354  1.00 92.52           C  
ATOM   3291  C   ASP C  57      -0.194 -32.084 -43.298  1.00 92.52           C  
ATOM   3292  CB  ASP C  57      -1.032 -30.249 -44.785  1.00 92.52           C  
ATOM   3293  O   ASP C  57      -0.732 -33.169 -43.527  1.00 92.52           O  
ATOM   3294  CG  ASP C  57      -2.106 -29.197 -44.999  1.00 92.52           C  
ATOM   3295  OD1 ASP C  57      -2.928 -28.969 -44.086  1.00 92.52           O  
ATOM   3296  OD2 ASP C  57      -2.131 -28.592 -46.093  1.00 92.52           O  
ATOM   3297  N   ASP C  58       1.056 -32.037 -42.912  1.00 91.48           N  
ATOM   3298  CA  ASP C  58       1.965 -33.173 -43.028  1.00 91.48           C  
ATOM   3299  C   ASP C  58       2.066 -33.933 -41.708  1.00 91.48           C  
ATOM   3300  CB  ASP C  58       3.353 -32.706 -43.473  1.00 91.48           C  
ATOM   3301  O   ASP C  58       2.679 -35.001 -41.645  1.00 91.48           O  
ATOM   3302  CG  ASP C  58       3.344 -32.036 -44.836  1.00 91.48           C  
ATOM   3303  OD1 ASP C  58       2.987 -32.693 -45.837  1.00 91.48           O  
ATOM   3304  OD2 ASP C  58       3.699 -30.839 -44.909  1.00 91.48           O  
ATOM   3305  N   VAL C  59       1.347 -33.487 -40.650  1.00 93.87           N  
ATOM   3306  CA  VAL C  59       1.460 -34.096 -39.328  1.00 93.87           C  
ATOM   3307  C   VAL C  59       0.258 -35.003 -39.073  1.00 93.87           C  
ATOM   3308  CB  VAL C  59       1.566 -33.026 -38.218  1.00 93.87           C  
ATOM   3309  O   VAL C  59      -0.879 -34.639 -39.382  1.00 93.87           O  
ATOM   3310  CG1 VAL C  59       1.762 -33.683 -36.853  1.00 93.87           C  
ATOM   3311  CG2 VAL C  59       2.709 -32.058 -38.518  1.00 93.87           C  
ATOM   3312  N   PRO C  60       0.562 -36.178 -38.609  1.00 93.26           N  
ATOM   3313  CA  PRO C  60      -0.531 -37.074 -38.223  1.00 93.26           C  
ATOM   3314  C   PRO C  60      -1.363 -36.526 -37.067  1.00 93.26           C  
ATOM   3315  CB  PRO C  60       0.194 -38.359 -37.814  1.00 93.26           C  
ATOM   3316  O   PRO C  60      -0.840 -35.807 -36.211  1.00 93.26           O  
ATOM   3317  CG  PRO C  60       1.641 -37.985 -37.776  1.00 93.26           C  
ATOM   3318  CD  PRO C  60       1.795 -36.613 -38.365  1.00 93.26           C  
ATOM   3319  N   ILE C  61      -2.599 -36.808 -37.061  1.00 92.81           N  
ATOM   3320  CA  ILE C  61      -3.543 -36.307 -36.068  1.00 92.81           C  
ATOM   3321  C   ILE C  61      -3.129 -36.780 -34.677  1.00 92.81           C  
ATOM   3322  CB  ILE C  61      -4.986 -36.763 -36.381  1.00 92.81           C  
ATOM   3323  O   ILE C  61      -3.354 -36.082 -33.685  1.00 92.81           O  
ATOM   3324  CG1 ILE C  61      -5.684 -35.741 -37.288  1.00 92.81           C  
ATOM   3325  CG2 ILE C  61      -5.778 -36.977 -35.088  1.00 92.81           C  
ATOM   3326  CD1 ILE C  61      -6.335 -36.352 -38.521  1.00 92.81           C  
ATOM   3327  N   ARG C  62      -2.486 -37.886 -34.614  1.00 91.29           N  
ATOM   3328  CA  ARG C  62      -2.051 -38.464 -33.346  1.00 91.29           C  
ATOM   3329  C   ARG C  62      -1.037 -37.561 -32.652  1.00 91.29           C  
ATOM   3330  CB  ARG C  62      -1.450 -39.854 -33.566  1.00 91.29           C  
ATOM   3331  O   ARG C  62      -0.990 -37.502 -31.421  1.00 91.29           O  
ATOM   3332  CG  ARG C  62      -0.107 -39.839 -34.278  1.00 91.29           C  
ATOM   3333  CD  ARG C  62       0.488 -41.235 -34.389  1.00 91.29           C  
ATOM   3334  NE  ARG C  62       1.773 -41.220 -35.083  1.00 91.29           N  
ATOM   3335  NH1 ARG C  62       1.988 -43.519 -35.168  1.00 91.29           N  
ATOM   3336  NH2 ARG C  62       3.615 -42.177 -36.065  1.00 91.29           N  
ATOM   3337  CZ  ARG C  62       2.456 -42.305 -35.437  1.00 91.29           C  
ATOM   3338  N   ASP C  63      -0.317 -36.896 -33.394  1.00 90.83           N  
ATOM   3339  CA  ASP C  63       0.756 -36.060 -32.862  1.00 90.83           C  
ATOM   3340  C   ASP C  63       0.194 -34.822 -32.167  1.00 90.83           C  
ATOM   3341  CB  ASP C  63       1.717 -35.646 -33.978  1.00 90.83           C  
ATOM   3342  O   ASP C  63       0.871 -34.206 -31.342  1.00 90.83           O  
ATOM   3343  CG  ASP C  63       2.772 -36.698 -34.273  1.00 90.83           C  
ATOM   3344  OD1 ASP C  63       3.083 -37.517 -33.381  1.00 90.83           O  
ATOM   3345  OD2 ASP C  63       3.298 -36.707 -35.407  1.00 90.83           O  
ATOM   3346  N   TYR C  64      -1.103 -34.431 -32.466  1.00 91.79           N  
ATOM   3347  CA  TYR C  64      -1.699 -33.247 -31.858  1.00 91.79           C  
ATOM   3348  C   TYR C  64      -2.495 -33.616 -30.611  1.00 91.79           C  
ATOM   3349  CB  TYR C  64      -2.605 -32.525 -32.861  1.00 91.79           C  
ATOM   3350  O   TYR C  64      -2.919 -32.738 -29.856  1.00 91.79           O  
ATOM   3351  CG  TYR C  64      -1.851 -31.832 -33.969  1.00 91.79           C  
ATOM   3352  CD1 TYR C  64      -1.092 -30.691 -33.715  1.00 91.79           C  
ATOM   3353  CD2 TYR C  64      -1.898 -32.314 -35.273  1.00 91.79           C  
ATOM   3354  CE1 TYR C  64      -0.398 -30.048 -34.734  1.00 91.79           C  
ATOM   3355  CE2 TYR C  64      -1.207 -31.678 -36.300  1.00 91.79           C  
ATOM   3356  OH  TYR C  64       0.225 -29.914 -37.033  1.00 91.79           O  
ATOM   3357  CZ  TYR C  64      -0.461 -30.548 -36.021  1.00 91.79           C  
ATOM   3358  N   ARG C  65      -2.607 -34.928 -30.215  1.00 84.76           N  
ATOM   3359  CA  ARG C  65      -3.291 -35.401 -29.016  1.00 84.76           C  
ATOM   3360  C   ARG C  65      -4.634 -34.701 -28.840  1.00 84.76           C  
ATOM   3361  CB  ARG C  65      -2.419 -35.183 -27.778  1.00 84.76           C  
ATOM   3362  O   ARG C  65      -4.916 -34.149 -27.775  1.00 84.76           O  
ATOM   3363  CG  ARG C  65      -1.137 -36.001 -27.775  1.00 84.76           C  
ATOM   3364  CD  ARG C  65      -0.440 -35.952 -26.422  1.00 84.76           C  
ATOM   3365  NE  ARG C  65       0.874 -36.586 -26.470  1.00 84.76           N  
ATOM   3366  NH1 ARG C  65       1.173 -36.612 -24.179  1.00 84.76           N  
ATOM   3367  NH2 ARG C  65       2.793 -37.461 -25.561  1.00 84.76           N  
ATOM   3368  CZ  ARG C  65       1.611 -36.885 -25.403  1.00 84.76           C  
ATOM   3369  N   ILE C  66      -5.491 -34.683 -29.797  1.00 87.93           N  
ATOM   3370  CA  ILE C  66      -6.794 -34.027 -29.775  1.00 87.93           C  
ATOM   3371  C   ILE C  66      -7.719 -34.749 -28.798  1.00 87.93           C  
ATOM   3372  CB  ILE C  66      -7.430 -33.985 -31.183  1.00 87.93           C  
ATOM   3373  O   ILE C  66      -7.971 -35.948 -28.942  1.00 87.93           O  
ATOM   3374  CG1 ILE C  66      -6.503 -33.260 -32.166  1.00 87.93           C  
ATOM   3375  CG2 ILE C  66      -8.807 -33.316 -31.134  1.00 87.93           C  
ATOM   3376  CD1 ILE C  66      -6.931 -33.379 -33.622  1.00 87.93           C  
ATOM   3377  N   ASP C  67      -8.129 -34.006 -27.775  1.00 83.67           N  
ATOM   3378  CA  ASP C  67      -9.058 -34.523 -26.775  1.00 83.67           C  
ATOM   3379  C   ASP C  67     -10.463 -34.672 -27.354  1.00 83.67           C  
ATOM   3380  CB  ASP C  67      -9.088 -33.609 -25.548  1.00 83.67           C  
ATOM   3381  O   ASP C  67     -10.950 -33.780 -28.051  1.00 83.67           O  
ATOM   3382  CG  ASP C  67      -9.503 -34.333 -24.279  1.00 83.67           C  
ATOM   3383  OD1 ASP C  67     -10.666 -34.782 -24.185  1.00 83.67           O  
ATOM   3384  OD2 ASP C  67      -8.661 -34.454 -23.363  1.00 83.67           O  
ATOM   3385  N   GLU C  68     -11.092 -35.708 -27.114  1.00 76.29           N  
ATOM   3386  CA  GLU C  68     -12.426 -36.000 -27.628  1.00 76.29           C  
ATOM   3387  C   GLU C  68     -13.444 -34.975 -27.135  1.00 76.29           C  
ATOM   3388  CB  GLU C  68     -12.862 -37.411 -27.222  1.00 76.29           C  
ATOM   3389  O   GLU C  68     -14.474 -34.758 -27.777  1.00 76.29           O  
ATOM   3390  CG  GLU C  68     -12.369 -38.501 -28.163  1.00 76.29           C  
ATOM   3391  CD  GLU C  68     -12.818 -39.895 -27.753  1.00 76.29           C  
ATOM   3392  OE1 GLU C  68     -12.488 -40.872 -28.463  1.00 76.29           O  
ATOM   3393  OE2 GLU C  68     -13.505 -40.011 -26.714  1.00 76.29           O  
ATOM   3394  N   LYS C  69     -13.002 -34.396 -26.111  1.00 76.90           N  
ATOM   3395  CA  LYS C  69     -13.909 -33.415 -25.522  1.00 76.90           C  
ATOM   3396  C   LYS C  69     -13.711 -32.038 -26.148  1.00 76.90           C  
ATOM   3397  CB  LYS C  69     -13.705 -33.337 -24.008  1.00 76.90           C  
ATOM   3398  O   LYS C  69     -14.546 -31.147 -25.978  1.00 76.90           O  
ATOM   3399  CG  LYS C  69     -14.201 -34.561 -23.253  1.00 76.90           C  
ATOM   3400  CD  LYS C  69     -14.043 -34.392 -21.748  1.00 76.90           C  
ATOM   3401  CE  LYS C  69     -14.491 -35.636 -20.993  1.00 76.90           C  
ATOM   3402  NZ  LYS C  69     -14.316 -35.483 -19.518  1.00 76.90           N  
ATOM   3403  N   ASN C  70     -12.679 -31.950 -26.858  1.00 85.58           N  
ATOM   3404  CA  ASN C  70     -12.376 -30.668 -27.485  1.00 85.58           C  
ATOM   3405  C   ASN C  70     -12.712 -30.678 -28.973  1.00 85.58           C  
ATOM   3406  CB  ASN C  70     -10.905 -30.302 -27.275  1.00 85.58           C  
ATOM   3407  O   ASN C  70     -13.184 -31.686 -29.501  1.00 85.58           O  
ATOM   3408  CG  ASN C  70     -10.611 -29.853 -25.858  1.00 85.58           C  
ATOM   3409  ND2 ASN C  70      -9.343 -29.911 -25.468  1.00 85.58           N  
ATOM   3410  OD1 ASN C  70     -11.516 -29.458 -25.118  1.00 85.58           O  
ATOM   3411  N   PHE C  71     -12.723 -29.477 -29.571  1.00 91.05           N  
ATOM   3412  CA  PHE C  71     -13.070 -29.398 -30.985  1.00 91.05           C  
ATOM   3413  C   PHE C  71     -11.972 -28.694 -31.774  1.00 91.05           C  
ATOM   3414  CB  PHE C  71     -14.403 -28.666 -31.173  1.00 91.05           C  
ATOM   3415  O   PHE C  71     -11.156 -27.970 -31.200  1.00 91.05           O  
ATOM   3416  CG  PHE C  71     -14.417 -27.275 -30.599  1.00 91.05           C  
ATOM   3417  CD1 PHE C  71     -14.841 -27.049 -29.295  1.00 91.05           C  
ATOM   3418  CD2 PHE C  71     -14.006 -26.191 -31.365  1.00 91.05           C  
ATOM   3419  CE1 PHE C  71     -14.855 -25.763 -28.762  1.00 91.05           C  
ATOM   3420  CE2 PHE C  71     -14.018 -24.902 -30.839  1.00 91.05           C  
ATOM   3421  CZ  PHE C  71     -14.444 -24.690 -29.537  1.00 91.05           C  
ATOM   3422  N   VAL C  72     -11.892 -28.990 -33.007  1.00 93.34           N  
ATOM   3423  CA  VAL C  72     -10.996 -28.352 -33.966  1.00 93.34           C  
ATOM   3424  C   VAL C  72     -11.767 -27.321 -34.787  1.00 93.34           C  
ATOM   3425  CB  VAL C  72     -10.333 -29.389 -34.900  1.00 93.34           C  
ATOM   3426  O   VAL C  72     -12.846 -27.614 -35.309  1.00 93.34           O  
ATOM   3427  CG1 VAL C  72      -9.434 -28.697 -35.923  1.00 93.34           C  
ATOM   3428  CG2 VAL C  72      -9.537 -30.407 -34.085  1.00 93.34           C  
ATOM   3429  N   VAL C  73     -11.272 -26.104 -34.848  1.00 91.93           N  
ATOM   3430  CA  VAL C  73     -11.932 -25.040 -35.597  1.00 91.93           C  
ATOM   3431  C   VAL C  73     -11.478 -25.076 -37.055  1.00 91.93           C  
ATOM   3432  CB  VAL C  73     -11.644 -23.651 -34.984  1.00 91.93           C  
ATOM   3433  O   VAL C  73     -10.280 -25.152 -37.337  1.00 91.93           O  
ATOM   3434  CG1 VAL C  73     -12.313 -22.549 -35.803  1.00 91.93           C  
ATOM   3435  CG2 VAL C  73     -12.115 -23.602 -33.531  1.00 91.93           C  
ATOM   3436  N   VAL C  74     -12.417 -25.029 -37.933  1.00 92.14           N  
ATOM   3437  CA  VAL C  74     -12.126 -25.070 -39.362  1.00 92.14           C  
ATOM   3438  C   VAL C  74     -12.394 -23.701 -39.983  1.00 92.14           C  
ATOM   3439  CB  VAL C  74     -12.961 -26.153 -40.081  1.00 92.14           C  
ATOM   3440  O   VAL C  74     -13.479 -23.138 -39.817  1.00 92.14           O  
ATOM   3441  CG1 VAL C  74     -12.709 -26.119 -41.587  1.00 92.14           C  
ATOM   3442  CG2 VAL C  74     -12.641 -27.536 -39.514  1.00 92.14           C  
ATOM   3443  N   MET C  75     -11.355 -23.090 -40.664  1.00 90.55           N  
ATOM   3444  CA  MET C  75     -11.500 -21.832 -41.391  1.00 90.55           C  
ATOM   3445  C   MET C  75     -11.095 -21.998 -42.852  1.00 90.55           C  
ATOM   3446  CB  MET C  75     -10.662 -20.732 -40.738  1.00 90.55           C  
ATOM   3447  O   MET C  75     -10.195 -22.779 -43.166  1.00 90.55           O  
ATOM   3448  CG  MET C  75     -10.759 -19.388 -41.441  1.00 90.55           C  
ATOM   3449  SD  MET C  75      -9.592 -18.149 -40.753  1.00 90.55           S  
ATOM   3450  CE  MET C  75      -8.089 -19.158 -40.631  1.00 90.55           C  
ATOM   3451  N   VAL C  76     -11.849 -21.457 -43.740  1.00 85.17           N  
ATOM   3452  CA  VAL C  76     -11.552 -21.542 -45.166  1.00 85.17           C  
ATOM   3453  C   VAL C  76     -11.056 -20.189 -45.672  1.00 85.17           C  
ATOM   3454  CB  VAL C  76     -12.787 -21.994 -45.977  1.00 85.17           C  
ATOM   3455  O   VAL C  76     -11.682 -19.157 -45.420  1.00 85.17           O  
ATOM   3456  CG1 VAL C  76     -12.427 -22.184 -47.449  1.00 85.17           C  
ATOM   3457  CG2 VAL C  76     -13.366 -23.282 -45.394  1.00 85.17           C  
ATOM   3458  N   THR C  77      -9.817 -20.241 -46.043  1.00 74.25           N  
ATOM   3459  CA  THR C  77      -9.285 -19.043 -46.683  1.00 74.25           C  
ATOM   3460  C   THR C  77      -9.508 -19.091 -48.192  1.00 74.25           C  
ATOM   3461  CB  THR C  77      -7.783 -18.873 -46.389  1.00 74.25           C  
ATOM   3462  O   THR C  77      -9.540 -20.171 -48.786  1.00 74.25           O  
ATOM   3463  CG2 THR C  77      -7.553 -18.415 -44.952  1.00 74.25           C  
ATOM   3464  OG1 THR C  77      -7.118 -20.125 -46.592  1.00 74.25           O  
ATOM   3465  N   LYS C  78     -10.056 -18.195 -48.739  1.00 51.83           N  
ATOM   3466  CA  LYS C  78     -10.279 -18.121 -50.180  1.00 51.83           C  
ATOM   3467  C   LYS C  78      -8.975 -18.315 -50.948  1.00 51.83           C  
ATOM   3468  CB  LYS C  78     -10.916 -16.783 -50.557  1.00 51.83           C  
ATOM   3469  O   LYS C  78      -7.974 -17.656 -50.658  1.00 51.83           O  
ATOM   3470  CG  LYS C  78     -12.437 -16.800 -50.557  1.00 51.83           C  
ATOM   3471  CD  LYS C  78     -13.011 -15.480 -51.057  1.00 51.83           C  
ATOM   3472  CE  LYS C  78     -14.532 -15.475 -51.004  1.00 51.83           C  
ATOM   3473  NZ  LYS C  78     -15.095 -14.146 -51.391  1.00 51.83           N  
ATOM   3474  N   THR C  79      -8.703 -19.574 -51.207  1.00 44.57           N  
ATOM   3475  CA  THR C  79      -7.532 -19.840 -52.035  1.00 44.57           C  
ATOM   3476  C   THR C  79      -7.483 -18.887 -53.225  1.00 44.57           C  
ATOM   3477  CB  THR C  79      -7.524 -21.295 -52.539  1.00 44.57           C  
ATOM   3478  O   THR C  79      -8.517 -18.570 -53.817  1.00 44.57           O  
ATOM   3479  CG2 THR C  79      -6.883 -22.228 -51.516  1.00 44.57           C  
ATOM   3480  OG1 THR C  79      -8.871 -21.720 -52.778  1.00 44.57           O  
ATOM   3481  N   LYS C  80      -6.506 -18.184 -53.479  1.00 34.06           N  
ATOM   3482  CA  LYS C  80      -6.240 -17.614 -54.796  1.00 34.06           C  
ATOM   3483  C   LYS C  80      -6.209 -18.699 -55.869  1.00 34.06           C  
ATOM   3484  CB  LYS C  80      -4.918 -16.844 -54.791  1.00 34.06           C  
ATOM   3485  O   LYS C  80      -5.740 -19.811 -55.621  1.00 34.06           O  
ATOM   3486  CG  LYS C  80      -4.995 -15.479 -55.458  1.00 34.06           C  
ATOM   3487  CD  LYS C  80      -3.674 -14.728 -55.347  1.00 34.06           C  
ATOM   3488  CE  LYS C  80      -3.725 -13.393 -56.079  1.00 34.06           C  
ATOM   3489  NZ  LYS C  80      -2.421 -12.669 -56.002  1.00 34.06           N  
ATOM   3490  N   ALA C  81      -7.050 -18.666 -56.828  1.00 32.55           N  
ATOM   3491  CA  ALA C  81      -7.131 -19.491 -58.030  1.00 32.55           C  
ATOM   3492  C   ALA C  81      -5.743 -19.770 -58.600  1.00 32.55           C  
ATOM   3493  CB  ALA C  81      -8.008 -18.815 -59.081  1.00 32.55           C  
ATOM   3494  O   ALA C  81      -5.058 -18.852 -59.059  1.00 32.55           O  
ATOM   3495  N   GLY C  82      -4.888 -20.304 -57.967  1.00 26.45           N  
ATOM   3496  CA  GLY C  82      -3.802 -20.572 -58.896  1.00 26.45           C  
ATOM   3497  C   GLY C  82      -4.249 -21.325 -60.135  1.00 26.45           C  
ATOM   3498  O   GLY C  82      -5.248 -22.047 -60.102  1.00 26.45           O  
ATOM   3499  N   GLN C  83      -4.009 -20.727 -61.238  1.00 26.78           N  
ATOM   3500  CA  GLN C  83      -4.169 -21.217 -62.603  1.00 26.78           C  
ATOM   3501  C   GLN C  83      -3.509 -22.581 -62.780  1.00 26.78           C  
ATOM   3502  CB  GLN C  83      -3.586 -20.218 -63.604  1.00 26.78           C  
ATOM   3503  O   GLN C  83      -2.304 -22.726 -62.562  1.00 26.78           O  
ATOM   3504  CG  GLN C  83      -4.527 -19.071 -63.949  1.00 26.78           C  
ATOM   3505  CD  GLN C  83      -4.086 -18.299 -65.177  1.00 26.78           C  
ATOM   3506  NE2 GLN C  83      -4.944 -17.403 -65.654  1.00 26.78           N  
ATOM   3507  OE1 GLN C  83      -2.983 -18.505 -65.694  1.00 26.78           O  
ATOM   3508  N   GLY C  84      -4.102 -23.566 -62.202  1.00 25.39           N  
ATOM   3509  CA  GLY C  84      -3.568 -24.852 -62.622  1.00 25.39           C  
ATOM   3510  C   GLY C  84      -3.434 -24.980 -64.128  1.00 25.39           C  
ATOM   3511  O   GLY C  84      -4.262 -24.458 -64.876  1.00 25.39           O  
ATOM   3512  N   THR C  85      -2.204 -24.867 -64.543  1.00 26.22           N  
ATOM   3513  CA  THR C  85      -1.728 -25.059 -65.908  1.00 26.22           C  
ATOM   3514  C   THR C  85      -2.126 -26.437 -66.430  1.00 26.22           C  
ATOM   3515  CB  THR C  85      -0.200 -24.896 -65.995  1.00 26.22           C  
ATOM   3516  O   THR C  85      -1.543 -27.449 -66.034  1.00 26.22           O  
ATOM   3517  CG2 THR C  85       0.211 -24.263 -67.321  1.00 26.22           C  
ATOM   3518  OG1 THR C  85       0.247 -24.059 -64.921  1.00 26.22           O  
ATOM   3519  N   SER C  86      -3.377 -26.867 -66.096  1.00 24.65           N  
ATOM   3520  CA  SER C  86      -3.480 -28.222 -66.628  1.00 24.65           C  
ATOM   3521  C   SER C  86      -3.171 -28.255 -68.121  1.00 24.65           C  
ATOM   3522  CB  SER C  86      -4.875 -28.794 -66.376  1.00 24.65           C  
ATOM   3523  O   SER C  86      -3.707 -27.454 -68.889  1.00 24.65           O  
ATOM   3524  OG  SER C  86      -4.860 -29.693 -65.280  1.00 24.65           O  
ATOM   3525  N   ALA C  87      -1.863 -28.580 -68.401  1.00 25.30           N  
ATOM   3526  CA  ALA C  87      -1.477 -28.872 -69.780  1.00 25.30           C  
ATOM   3527  C   ALA C  87      -2.427 -29.885 -70.412  1.00 25.30           C  
ATOM   3528  CB  ALA C  87      -0.041 -29.388 -69.832  1.00 25.30           C  
ATOM   3529  O   ALA C  87      -2.713 -30.929 -69.822  1.00 25.30           O  
ATOM   3530  N   PRO C  88      -3.538 -29.372 -71.009  1.00 24.95           N  
ATOM   3531  CA  PRO C  88      -4.525 -30.207 -71.698  1.00 24.95           C  
ATOM   3532  C   PRO C  88      -3.886 -31.207 -72.658  1.00 24.95           C  
ATOM   3533  CB  PRO C  88      -5.379 -29.188 -72.458  1.00 24.95           C  
ATOM   3534  O   PRO C  88      -3.013 -30.839 -73.448  1.00 24.95           O  
ATOM   3535  CG  PRO C  88      -4.666 -27.886 -72.283  1.00 24.95           C  
ATOM   3536  CD  PRO C  88      -3.407 -28.133 -71.504  1.00 24.95           C  
ATOM   3537  N   PRO C  89      -3.389 -32.316 -72.228  1.00 23.75           N  
ATOM   3538  CA  PRO C  89      -2.834 -33.048 -73.369  1.00 23.75           C  
ATOM   3539  C   PRO C  89      -3.835 -33.207 -74.511  1.00 23.75           C  
ATOM   3540  CB  PRO C  89      -2.468 -34.409 -72.770  1.00 23.75           C  
ATOM   3541  O   PRO C  89      -5.018 -33.462 -74.270  1.00 23.75           O  
ATOM   3542  CG  PRO C  89      -3.230 -34.479 -71.486  1.00 23.75           C  
ATOM   3543  CD  PRO C  89      -3.929 -33.167 -71.274  1.00 23.75           C  
ATOM   3544  N   GLU C  90      -3.823 -32.333 -75.461  1.00 24.53           N  
ATOM   3545  CA  GLU C  90      -4.697 -32.459 -76.624  1.00 24.53           C  
ATOM   3546  C   GLU C  90      -4.589 -33.847 -77.247  1.00 24.53           C  
ATOM   3547  CB  GLU C  90      -4.363 -31.387 -77.665  1.00 24.53           C  
ATOM   3548  O   GLU C  90      -3.500 -34.278 -77.631  1.00 24.53           O  
ATOM   3549  CG  GLU C  90      -5.585 -30.799 -78.355  1.00 24.53           C  
ATOM   3550  CD  GLU C  90      -5.243 -29.693 -79.341  1.00 24.53           C  
ATOM   3551  OE1 GLU C  90      -6.018 -29.474 -80.300  1.00 24.53           O  
ATOM   3552  OE2 GLU C  90      -4.191 -29.042 -79.154  1.00 24.53           O  
ATOM   3553  N   ALA C  91      -5.292 -34.725 -76.828  1.00 21.36           N  
ATOM   3554  CA  ALA C  91      -5.176 -35.846 -77.757  1.00 21.36           C  
ATOM   3555  C   ALA C  91      -5.436 -35.399 -79.192  1.00 21.36           C  
ATOM   3556  CB  ALA C  91      -6.144 -36.961 -77.367  1.00 21.36           C  
ATOM   3557  O   ALA C  91      -5.922 -34.289 -79.425  1.00 21.36           O  
ATOM   3558  N   SER C  92      -5.782 -36.287 -80.117  1.00 21.07           N  
ATOM   3559  CA  SER C  92      -5.476 -36.639 -81.499  1.00 21.07           C  
ATOM   3560  C   SER C  92      -6.408 -35.923 -82.472  1.00 21.07           C  
ATOM   3561  CB  SER C  92      -5.577 -38.151 -81.703  1.00 21.07           C  
ATOM   3562  O   SER C  92      -5.973 -35.455 -83.526  1.00 21.07           O  
ATOM   3563  OG  SER C  92      -4.359 -38.788 -81.357  1.00 21.07           O  
ATOM   3564  N   PRO C  93      -7.773 -36.028 -82.318  1.00 21.32           N  
ATOM   3565  CA  PRO C  93      -8.241 -36.741 -83.509  1.00 21.32           C  
ATOM   3566  C   PRO C  93      -8.371 -35.831 -84.728  1.00 21.32           C  
ATOM   3567  CB  PRO C  93      -9.608 -37.281 -83.082  1.00 21.32           C  
ATOM   3568  O   PRO C  93      -8.280 -34.607 -84.602  1.00 21.32           O  
ATOM   3569  CG  PRO C  93     -10.053 -36.369 -81.985  1.00 21.32           C  
ATOM   3570  CD  PRO C  93      -8.939 -35.410 -81.680  1.00 21.32           C  
ATOM   3571  N   THR C  94      -9.492 -35.962 -85.498  1.00 19.69           N  
ATOM   3572  CA  THR C  94      -9.658 -36.364 -86.891  1.00 19.69           C  
ATOM   3573  C   THR C  94     -10.005 -35.161 -87.763  1.00 19.69           C  
ATOM   3574  CB  THR C  94     -10.750 -37.439 -87.036  1.00 19.69           C  
ATOM   3575  O   THR C  94      -9.541 -35.058 -88.901  1.00 19.69           O  
ATOM   3576  CG2 THR C  94     -10.829 -37.953 -88.470  1.00 19.69           C  
ATOM   3577  OG1 THR C  94     -10.453 -38.536 -86.163  1.00 19.69           O  
ATOM   3578  N   ALA C  95     -10.838 -34.222 -87.373  1.00 20.21           N  
ATOM   3579  CA  ALA C  95     -11.914 -34.170 -88.360  1.00 20.21           C  
ATOM   3580  C   ALA C  95     -11.467 -33.438 -89.621  1.00 20.21           C  
ATOM   3581  CB  ALA C  95     -13.148 -33.495 -87.765  1.00 20.21           C  
ATOM   3582  O   ALA C  95     -10.607 -32.556 -89.563  1.00 20.21           O  
ATOM   3583  N   ALA C  96     -12.244 -33.618 -90.741  1.00 20.29           N  
ATOM   3584  CA  ALA C  96     -12.014 -33.656 -92.183  1.00 20.29           C  
ATOM   3585  C   ALA C  96     -11.923 -32.246 -92.761  1.00 20.29           C  
ATOM   3586  CB  ALA C  96     -13.124 -34.441 -92.877  1.00 20.29           C  
ATOM   3587  O   ALA C  96     -10.952 -31.911 -93.443  1.00 20.29           O  
ATOM   3588  N   PRO C  97     -12.848 -31.886 -93.755  1.00 20.51           N  
ATOM   3589  CA  PRO C  97     -12.574 -31.644 -95.173  1.00 20.51           C  
ATOM   3590  C   PRO C  97     -12.472 -30.158 -95.509  1.00 20.51           C  
ATOM   3591  CB  PRO C  97     -13.773 -32.282 -95.878  1.00 20.51           C  
ATOM   3592  O   PRO C  97     -12.768 -29.309 -94.665  1.00 20.51           O  
ATOM   3593  CG  PRO C  97     -14.849 -32.321 -94.841  1.00 20.51           C  
ATOM   3594  CD  PRO C  97     -14.278 -31.830 -93.542  1.00 20.51           C  
ATOM   3595  N   GLU C  98     -13.163 -29.703 -96.597  1.00 19.61           N  
ATOM   3596  CA  GLU C  98     -12.571 -29.258 -97.855  1.00 19.61           C  
ATOM   3597  C   GLU C  98     -12.614 -27.737 -97.978  1.00 19.61           C  
ATOM   3598  CB  GLU C  98     -13.289 -29.902 -99.045  1.00 19.61           C  
ATOM   3599  O   GLU C  98     -11.636 -27.115 -98.397  1.00 19.61           O  
ATOM   3600  CG  GLU C  98     -12.786 -31.298 -99.384  1.00 19.61           C  
ATOM   3601  CD  GLU C  98     -12.952 -31.655-100.852  1.00 19.61           C  
ATOM   3602  OE1 GLU C  98     -11.959 -32.071-101.491  1.00 19.61           O  
ATOM   3603  OE2 GLU C  98     -14.084 -31.517-101.368  1.00 19.61           O  
ATOM   3604  N   SER C  99     -13.852 -27.082 -97.919  1.00 20.59           N  
ATOM   3605  CA  SER C  99     -14.221 -26.643 -99.261  1.00 20.59           C  
ATOM   3606  C   SER C  99     -13.596 -25.292 -99.592  1.00 20.59           C  
ATOM   3607  CB  SER C  99     -15.741 -26.558 -99.399  1.00 20.59           C  
ATOM   3608  O   SER C  99     -12.987 -25.126-100.651  1.00 20.59           O  
ATOM   3609  OG  SER C  99     -16.271 -27.776 -99.893  1.00 20.59           O  
ATOM   3610  N   SER C 100     -14.440 -24.209 -99.740  1.00 19.84           N  
ATOM   3611  CA  SER C 100     -14.715 -23.504-100.988  1.00 19.84           C  
ATOM   3612  C   SER C 100     -13.878 -22.235-101.101  1.00 19.84           C  
ATOM   3613  CB  SER C 100     -16.200 -23.156-101.091  1.00 19.84           C  
ATOM   3614  O   SER C 100     -13.601 -21.575-100.097  1.00 19.84           O  
ATOM   3615  OG  SER C 100     -16.979 -24.325-101.278  1.00 19.84           O  
ATOM   3616  N   THR C 101     -13.531 -21.782-102.344  1.00 19.57           N  
ATOM   3617  CA  THR C 101     -12.475 -21.091-103.076  1.00 19.57           C  
ATOM   3618  C   THR C 101     -12.627 -19.578-102.945  1.00 19.57           C  
ATOM   3619  CB  THR C 101     -12.478 -21.482-104.565  1.00 19.57           C  
ATOM   3620  O   THR C 101     -11.632 -18.853-102.872  1.00 19.57           O  
ATOM   3621  CG2 THR C 101     -11.581 -22.689-104.819  1.00 19.57           C  
ATOM   3622  OG1 THR C 101     -13.816 -21.804-104.965  1.00 19.57           O  
ATOM   3623  N   SER C 102     -13.799 -18.941-103.199  1.00 19.57           N  
ATOM   3624  CA  SER C 102     -13.693 -18.174-104.436  1.00 19.57           C  
ATOM   3625  C   SER C 102     -12.977 -16.848-104.204  1.00 19.57           C  
ATOM   3626  CB  SER C 102     -15.079 -17.918-105.028  1.00 19.57           C  
ATOM   3627  O   SER C 102     -12.053 -16.498-104.942  1.00 19.57           O  
ATOM   3628  OG  SER C 102     -15.146 -18.376-106.368  1.00 19.57           O  
ATOM   3629  N   PHE C 103     -13.676 -15.688-104.356  1.00 19.89           N  
ATOM   3630  CA  PHE C 103     -13.529 -14.837-105.532  1.00 19.89           C  
ATOM   3631  C   PHE C 103     -12.577 -13.682-105.249  1.00 19.89           C  
ATOM   3632  CB  PHE C 103     -14.891 -14.298-105.980  1.00 19.89           C  
ATOM   3633  O   PHE C 103     -12.278 -13.386-104.090  1.00 19.89           O  
ATOM   3634  CG  PHE C 103     -15.368 -14.865-107.289  1.00 19.89           C  
ATOM   3635  CD1 PHE C 103     -15.059 -14.235-108.489  1.00 19.89           C  
ATOM   3636  CD2 PHE C 103     -16.126 -16.028-107.321  1.00 19.89           C  
ATOM   3637  CE1 PHE C 103     -15.499 -14.757-109.703  1.00 19.89           C  
ATOM   3638  CE2 PHE C 103     -16.569 -16.556-108.530  1.00 19.89           C  
ATOM   3639  CZ  PHE C 103     -16.255 -15.919-109.720  1.00 19.89           C  
ATOM   3640  N   PRO C 104     -12.932 -12.392-105.738  1.00 20.73           N  
ATOM   3641  CA  PRO C 104     -12.337 -11.595-106.814  1.00 20.73           C  
ATOM   3642  C   PRO C 104     -11.453 -10.465-106.292  1.00 20.73           C  
ATOM   3643  CB  PRO C 104     -13.556 -11.037-107.554  1.00 20.73           C  
ATOM   3644  O   PRO C 104     -11.404 -10.222-105.083  1.00 20.73           O  
ATOM   3645  CG  PRO C 104     -14.643 -11.005-106.529  1.00 20.73           C  
ATOM   3646  CD  PRO C 104     -14.128 -11.633-105.267  1.00 20.73           C  
ATOM   3647  N   PRO C 105     -11.744  -9.178-106.779  1.00 20.69           N  
ATOM   3648  CA  PRO C 105     -10.982  -8.269-107.638  1.00 20.69           C  
ATOM   3649  C   PRO C 105     -10.262  -7.177-106.850  1.00 20.69           C  
ATOM   3650  CB  PRO C 105     -12.052  -7.667-108.552  1.00 20.69           C  
ATOM   3651  O   PRO C 105     -10.463  -7.050-105.640  1.00 20.69           O  
ATOM   3652  CG  PRO C 105     -13.332  -7.825-107.797  1.00 20.69           C  
ATOM   3653  CD  PRO C 105     -13.048  -8.577-106.529  1.00 20.69           C  
ATOM   3654  N   ALA C 106     -10.496  -5.893-107.269  1.00 21.13           N  
ATOM   3655  CA  ALA C 106      -9.625  -4.945-107.958  1.00 21.13           C  
ATOM   3656  C   ALA C 106      -9.080  -3.898-106.990  1.00 21.13           C  
ATOM   3657  CB  ALA C 106     -10.374  -4.268-109.103  1.00 21.13           C  
ATOM   3658  O   ALA C 106      -7.868  -3.682-106.917  1.00 21.13           O  
ATOM   3659  N   PRO C 107      -9.646  -2.594-107.112  1.00 20.74           N  
ATOM   3660  CA  PRO C 107      -8.958  -1.459-107.733  1.00 20.74           C  
ATOM   3661  C   PRO C 107      -8.212  -0.595-106.719  1.00 20.74           C  
ATOM   3662  CB  PRO C 107     -10.096  -0.673-108.388  1.00 20.74           C  
ATOM   3663  O   PRO C 107      -8.371  -0.780-105.509  1.00 20.74           O  
ATOM   3664  CG  PRO C 107     -11.310  -1.019-107.588  1.00 20.74           C  
ATOM   3665  CD  PRO C 107     -10.950  -2.114-106.625  1.00 20.74           C  
ATOM   3666  N   THR C 108      -8.139   0.704-107.010  1.00 20.47           N  
ATOM   3667  CA  THR C 108      -7.125   1.688-107.376  1.00 20.47           C  
ATOM   3668  C   THR C 108      -6.827   2.619-106.204  1.00 20.47           C  
ATOM   3669  CB  THR C 108      -7.568   2.518-108.595  1.00 20.47           C  
ATOM   3670  O   THR C 108      -5.664   2.833-105.856  1.00 20.47           O  
ATOM   3671  CG2 THR C 108      -7.279   1.779-109.898  1.00 20.47           C  
ATOM   3672  OG1 THR C 108      -8.974   2.775-108.506  1.00 20.47           O  
ATOM   3673  N   SER C 109      -7.645   3.790-106.043  1.00 19.68           N  
ATOM   3674  CA  SER C 109      -7.185   5.082-106.541  1.00 19.68           C  
ATOM   3675  C   SER C 109      -6.519   5.894-105.436  1.00 19.68           C  
ATOM   3676  CB  SER C 109      -8.350   5.873-107.136  1.00 19.68           C  
ATOM   3677  O   SER C 109      -5.424   6.429-105.625  1.00 19.68           O  
ATOM   3678  OG  SER C 109      -8.029   6.341-108.435  1.00 19.68           O  
ATOM   3679  N   GLY C 110      -7.295   6.863-104.831  1.00 18.67           N  
ATOM   3680  CA  GLY C 110      -7.190   8.293-105.073  1.00 18.67           C  
ATOM   3681  C   GLY C 110      -6.274   8.999-104.091  1.00 18.67           C  
ATOM   3682  O   GLY C 110      -5.852   8.409-103.094  1.00 18.67           O  
ATOM   3683  N   MET C 111      -6.052  10.347-104.246  1.00 19.82           N  
ATOM   3684  CA  MET C 111      -5.095  11.436-104.420  1.00 19.82           C  
ATOM   3685  C   MET C 111      -4.802  12.120-103.090  1.00 19.82           C  
ATOM   3686  CB  MET C 111      -5.621  12.458-105.430  1.00 19.82           C  
ATOM   3687  O   MET C 111      -3.688  12.596-102.864  1.00 19.82           O  
ATOM   3688  CG  MET C 111      -5.306  12.110-106.876  1.00 19.82           C  
ATOM   3689  SD  MET C 111      -5.556  13.529-108.011  1.00 19.82           S  
ATOM   3690  CE  MET C 111      -4.915  12.822-109.554  1.00 19.82           C  
ATOM   3691  N   SER C 112      -5.904  12.461-102.283  1.00 19.31           N  
ATOM   3692  CA  SER C 112      -6.109  13.902-102.171  1.00 19.31           C  
ATOM   3693  C   SER C 112      -5.092  14.533-101.226  1.00 19.31           C  
ATOM   3694  CB  SER C 112      -7.527  14.206-101.685  1.00 19.31           C  
ATOM   3695  O   SER C 112      -4.638  13.892-100.276  1.00 19.31           O  
ATOM   3696  OG  SER C 112      -8.489  13.718-102.603  1.00 19.31           O  
ATOM   3697  N   HIS C 113      -4.957  15.878-101.337  1.00 19.85           N  
ATOM   3698  CA  HIS C 113      -4.017  16.992-101.378  1.00 19.85           C  
ATOM   3699  C   HIS C 113      -3.549  17.371 -99.977  1.00 19.85           C  
ATOM   3700  CB  HIS C 113      -4.651  18.203-102.066  1.00 19.85           C  
ATOM   3701  O   HIS C 113      -2.347  17.398 -99.706  1.00 19.85           O  
ATOM   3702  CG  HIS C 113      -4.337  18.297-103.525  1.00 19.85           C  
ATOM   3703  CD2 HIS C 113      -5.077  17.985-104.615  1.00 19.85           C  
ATOM   3704  ND1 HIS C 113      -3.128  18.758-103.998  1.00 19.85           N  
ATOM   3705  CE1 HIS C 113      -3.139  18.726-105.321  1.00 19.85           C  
ATOM   3706  NE2 HIS C 113      -4.310  18.261-105.720  1.00 19.85           N  
ATOM   3707  N   PRO C 114      -3.888  18.627 -99.609  1.00 20.06           N  
ATOM   3708  CA  PRO C 114      -3.060  19.835 -99.555  1.00 20.06           C  
ATOM   3709  C   PRO C 114      -2.634  20.195 -98.134  1.00 20.06           C  
ATOM   3710  CB  PRO C 114      -3.973  20.914-100.142  1.00 20.06           C  
ATOM   3711  O   PRO C 114      -1.437  20.297 -97.852  1.00 20.06           O  
ATOM   3712  CG  PRO C 114      -5.352  20.345-100.042  1.00 20.06           C  
ATOM   3713  CD  PRO C 114      -5.249  18.933 -99.540  1.00 20.06           C  
ATOM   3714  N   PRO C 115      -3.189  21.345 -97.605  1.00 21.42           N  
ATOM   3715  CA  PRO C 115      -2.466  22.606 -97.420  1.00 21.42           C  
ATOM   3716  C   PRO C 115      -2.215  22.933 -95.950  1.00 21.42           C  
ATOM   3717  CB  PRO C 115      -3.394  23.642 -98.059  1.00 21.42           C  
ATOM   3718  O   PRO C 115      -1.505  23.892 -95.640  1.00 21.42           O  
ATOM   3719  CG  PRO C 115      -4.739  22.990 -98.077  1.00 21.42           C  
ATOM   3720  CD  PRO C 115      -4.596  21.587 -97.561  1.00 21.42           C  
ATOM   3721  N   PRO C 116      -2.913  22.253 -94.992  1.00 17.59           N  
ATOM   3722  CA  PRO C 116      -3.662  23.296 -94.289  1.00 17.59           C  
ATOM   3723  C   PRO C 116      -2.754  24.294 -93.573  1.00 17.59           C  
ATOM   3724  CB  PRO C 116      -4.506  22.507 -93.284  1.00 17.59           C  
ATOM   3725  O   PRO C 116      -1.549  24.062 -93.454  1.00 17.59           O  
ATOM   3726  CG  PRO C 116      -3.839  21.173 -93.189  1.00 17.59           C  
ATOM   3727  CD  PRO C 116      -2.681  21.150 -94.146  1.00 17.59           C  
ATOM   3728  N   ALA C 117      -2.939  24.475 -92.250  1.00 17.38           N  
ATOM   3729  CA  ALA C 117      -3.486  25.627 -91.537  1.00 17.38           C  
ATOM   3730  C   ALA C 117      -2.370  26.508 -90.982  1.00 17.38           C  
ATOM   3731  CB  ALA C 117      -4.407  25.167 -90.410  1.00 17.38           C  
ATOM   3732  O   ALA C 117      -1.207  26.098 -90.946  1.00 17.38           O  
ATOM   3733  N   ALA C 118      -2.599  27.094 -89.757  1.00 17.62           N  
ATOM   3734  CA  ALA C 118      -2.774  28.461 -89.273  1.00 17.62           C  
ATOM   3735  C   ALA C 118      -1.461  29.027 -88.741  1.00 17.62           C  
ATOM   3736  CB  ALA C 118      -3.849  28.509 -88.190  1.00 17.62           C  
ATOM   3737  O   ALA C 118      -0.557  28.274 -88.372  1.00 17.62           O  
ATOM   3738  N   ARG C 119      -1.404  30.382 -88.606  1.00 17.94           N  
ATOM   3739  CA  ARG C 119      -0.598  31.596 -88.662  1.00 17.94           C  
ATOM   3740  C   ARG C 119       0.168  31.806 -87.360  1.00 17.94           C  
ATOM   3741  CB  ARG C 119      -1.478  32.814 -88.954  1.00 17.94           C  
ATOM   3742  O   ARG C 119       1.108  32.602 -87.308  1.00 17.94           O  
ATOM   3743  CG  ARG C 119      -1.680  33.087 -90.436  1.00 17.94           C  
ATOM   3744  CD  ARG C 119      -2.438  34.386 -90.672  1.00 17.94           C  
ATOM   3745  NE  ARG C 119      -2.518  34.713 -92.092  1.00 17.94           N  
ATOM   3746  NH1 ARG C 119      -3.833  36.590 -91.798  1.00 17.94           N  
ATOM   3747  NH2 ARG C 119      -3.186  35.956 -93.904  1.00 17.94           N  
ATOM   3748  CZ  ARG C 119      -3.179  35.752 -92.595  1.00 17.94           C  
ATOM   3749  N   GLU C 120      -0.333  31.305 -86.179  1.00 16.87           N  
ATOM   3750  CA  GLU C 120      -0.626  32.463 -85.340  1.00 16.87           C  
ATOM   3751  C   GLU C 120       0.649  33.222 -84.983  1.00 16.87           C  
ATOM   3752  CB  GLU C 120      -1.357  32.033 -84.065  1.00 16.87           C  
ATOM   3753  O   GLU C 120       1.744  32.658 -85.020  1.00 16.87           O  
ATOM   3754  CG  GLU C 120      -2.864  32.231 -84.124  1.00 16.87           C  
ATOM   3755  CD  GLU C 120      -3.571  31.845 -82.835  1.00 16.87           C  
ATOM   3756  OE1 GLU C 120      -4.267  32.702 -82.244  1.00 16.87           O  
ATOM   3757  OE2 GLU C 120      -3.428  30.676 -82.412  1.00 16.87           O  
ATOM   3758  N   ASP C 121       0.542  34.110 -83.934  1.00 17.73           N  
ATOM   3759  CA  ASP C 121       0.671  35.547 -83.710  1.00 17.73           C  
ATOM   3760  C   ASP C 121       2.054  35.897 -83.167  1.00 17.73           C  
ATOM   3761  CB  ASP C 121      -0.412  36.039 -82.748  1.00 17.73           C  
ATOM   3762  O   ASP C 121       2.836  35.007 -82.824  1.00 17.73           O  
ATOM   3763  CG  ASP C 121      -1.023  37.364 -83.171  1.00 17.73           C  
ATOM   3764  OD1 ASP C 121      -0.329  38.175 -83.822  1.00 17.73           O  
ATOM   3765  OD2 ASP C 121      -2.207  37.600 -82.847  1.00 17.73           O  
ATOM   3766  N   LYS C 122       2.060  36.947 -82.212  1.00 17.99           N  
ATOM   3767  CA  LYS C 122       2.667  38.273 -82.135  1.00 17.99           C  
ATOM   3768  C   LYS C 122       3.912  38.257 -81.252  1.00 17.99           C  
ATOM   3769  CB  LYS C 122       1.661  39.294 -81.604  1.00 17.99           C  
ATOM   3770  O   LYS C 122       4.842  39.036 -81.467  1.00 17.99           O  
ATOM   3771  CG  LYS C 122       1.541  40.548 -82.458  1.00 17.99           C  
ATOM   3772  CD  LYS C 122       0.396  41.437 -81.989  1.00 17.99           C  
ATOM   3773  CE  LYS C 122       0.329  42.731 -82.788  1.00 17.99           C  
ATOM   3774  NZ  LYS C 122      -0.817  43.588 -82.360  1.00 17.99           N  
ATOM   3775  N   SER C 123       3.975  37.626 -80.105  1.00 18.80           N  
ATOM   3776  CA  SER C 123       3.889  38.529 -78.962  1.00 18.80           C  
ATOM   3777  C   SER C 123       5.233  39.192 -78.679  1.00 18.80           C  
ATOM   3778  CB  SER C 123       3.410  37.778 -77.720  1.00 18.80           C  
ATOM   3779  O   SER C 123       6.270  38.525 -78.666  1.00 18.80           O  
ATOM   3780  OG  SER C 123       2.088  38.159 -77.380  1.00 18.80           O  
ATOM   3781  N   PRO C 124       5.243  40.470 -78.189  1.00 20.68           N  
ATOM   3782  CA  PRO C 124       6.059  41.655 -78.461  1.00 20.68           C  
ATOM   3783  C   PRO C 124       7.372  41.659 -77.682  1.00 20.68           C  
ATOM   3784  CB  PRO C 124       5.159  42.812 -78.019  1.00 20.68           C  
ATOM   3785  O   PRO C 124       8.391  42.137 -78.186  1.00 20.68           O  
ATOM   3786  CG  PRO C 124       4.088  42.170 -77.197  1.00 20.68           C  
ATOM   3787  CD  PRO C 124       4.354  40.693 -77.136  1.00 20.68           C  
ATOM   3788  N   SER C 125       7.301  41.447 -76.327  1.00 18.28           N  
ATOM   3789  CA  SER C 125       7.438  42.558 -75.391  1.00 18.28           C  
ATOM   3790  C   SER C 125       8.905  42.876 -75.121  1.00 18.28           C  
ATOM   3791  CB  SER C 125       6.727  42.242 -74.075  1.00 18.28           C  
ATOM   3792  O   SER C 125       9.775  42.022 -75.306  1.00 18.28           O  
ATOM   3793  OG  SER C 125       5.499  42.943 -73.986  1.00 18.28           O  
ATOM   3794  N   GLU C 126       9.124  43.638 -73.966  1.00 18.65           N  
ATOM   3795  CA  GLU C 126       9.646  44.968 -73.667  1.00 18.65           C  
ATOM   3796  C   GLU C 126      11.087  44.896 -73.171  1.00 18.65           C  
ATOM   3797  CB  GLU C 126       8.767  45.671 -72.630  1.00 18.65           C  
ATOM   3798  O   GLU C 126      11.569  43.823 -72.801  1.00 18.65           O  
ATOM   3799  CG  GLU C 126       8.437  47.115 -72.980  1.00 18.65           C  
ATOM   3800  CD  GLU C 126       7.550  47.794 -71.949  1.00 18.65           C  
ATOM   3801  OE1 GLU C 126       7.868  48.930 -71.529  1.00 18.65           O  
ATOM   3802  OE2 GLU C 126       6.529  47.185 -71.557  1.00 18.65           O  
ATOM   3803  N   GLU C 127      11.341  45.667 -72.053  1.00 19.27           N  
ATOM   3804  CA  GLU C 127      12.181  46.861 -72.030  1.00 19.27           C  
ATOM   3805  C   GLU C 127      13.562  46.552 -71.459  1.00 19.27           C  
ATOM   3806  CB  GLU C 127      11.513  47.974 -71.219  1.00 19.27           C  
ATOM   3807  O   GLU C 127      14.578  46.982 -72.009  1.00 19.27           O  
ATOM   3808  CG  GLU C 127      12.011  49.370 -71.564  1.00 19.27           C  
ATOM   3809  CD  GLU C 127      11.186  50.476 -70.926  1.00 19.27           C  
ATOM   3810  OE1 GLU C 127      11.773  51.480 -70.462  1.00 19.27           O  
ATOM   3811  OE2 GLU C 127       9.943  50.337 -70.888  1.00 19.27           O  
ATOM   3812  N   SER C 128      13.614  46.433 -70.085  1.00 19.25           N  
ATOM   3813  CA  SER C 128      14.201  47.526 -69.317  1.00 19.25           C  
ATOM   3814  C   SER C 128      15.703  47.331 -69.136  1.00 19.25           C  
ATOM   3815  CB  SER C 128      13.526  47.644 -67.950  1.00 19.25           C  
ATOM   3816  O   SER C 128      16.201  46.205 -69.208  1.00 19.25           O  
ATOM   3817  OG  SER C 128      12.155  47.972 -68.093  1.00 19.25           O  
ATOM   3818  N   ALA C 129      16.261  48.247 -68.314  1.00 19.85           N  
ATOM   3819  CA  ALA C 129      17.448  49.098 -68.322  1.00 19.85           C  
ATOM   3820  C   ALA C 129      18.615  48.418 -67.610  1.00 19.85           C  
ATOM   3821  CB  ALA C 129      17.143  50.444 -67.669  1.00 19.85           C  
ATOM   3822  O   ALA C 129      19.706  48.295 -68.172  1.00 19.85           O  
ATOM   3823  N   PRO C 130      18.948  49.016 -66.390  1.00 20.24           N  
ATOM   3824  CA  PRO C 130      20.077  49.947 -66.319  1.00 20.24           C  
ATOM   3825  C   PRO C 130      21.347  49.294 -65.779  1.00 20.24           C  
ATOM   3826  CB  PRO C 130      19.576  51.036 -65.367  1.00 20.24           C  
ATOM   3827  O   PRO C 130      22.383  49.303 -66.449  1.00 20.24           O  
ATOM   3828  CG  PRO C 130      18.635  50.333 -64.443  1.00 20.24           C  
ATOM   3829  CD  PRO C 130      18.476  48.915 -64.913  1.00 20.24           C  
ATOM   3830  N   THR C 131      21.675  49.656 -64.459  1.00 19.82           N  
ATOM   3831  CA  THR C 131      22.678  50.642 -64.073  1.00 19.82           C  
ATOM   3832  C   THR C 131      23.913  49.959 -63.493  1.00 19.82           C  
ATOM   3833  CB  THR C 131      22.112  51.643 -63.049  1.00 19.82           C  
ATOM   3834  O   THR C 131      25.037  50.226 -63.923  1.00 19.82           O  
ATOM   3835  CG2 THR C 131      21.679  52.938 -63.727  1.00 19.82           C  
ATOM   3836  OG1 THR C 131      20.980  51.058 -62.393  1.00 19.82           O  
ATOM   3837  N   THR C 132      24.177  50.264 -62.149  1.00 20.34           N  
ATOM   3838  CA  THR C 132      25.225  51.184 -61.720  1.00 20.34           C  
ATOM   3839  C   THR C 132      26.481  50.419 -61.313  1.00 20.34           C  
ATOM   3840  CB  THR C 132      24.752  52.062 -60.547  1.00 20.34           C  
ATOM   3841  O   THR C 132      26.432  49.209 -61.085  1.00 20.34           O  
ATOM   3842  CG2 THR C 132      24.469  53.488 -61.007  1.00 20.34           C  
ATOM   3843  OG1 THR C 132      23.555  51.504 -59.992  1.00 20.34           O  
ATOM   3844  N   SER C 133      27.148  50.960 -60.205  1.00 20.46           N  
ATOM   3845  CA  SER C 133      28.486  51.504 -60.003  1.00 20.46           C  
ATOM   3846  C   SER C 133      29.382  50.511 -59.270  1.00 20.46           C  
ATOM   3847  CB  SER C 133      28.420  52.816 -59.221  1.00 20.46           C  
ATOM   3848  O   SER C 133      30.505  50.243 -59.703  1.00 20.46           O  
ATOM   3849  OG  SER C 133      28.494  53.928 -60.097  1.00 20.46           O  
ATOM   3850  N   PRO C 134      29.475  50.713 -57.889  1.00 21.17           N  
ATOM   3851  CA  PRO C 134      30.693  51.370 -57.409  1.00 21.17           C  
ATOM   3852  C   PRO C 134      31.837  50.389 -57.166  1.00 21.17           C  
ATOM   3853  CB  PRO C 134      30.247  52.025 -56.099  1.00 21.17           C  
ATOM   3854  O   PRO C 134      31.620  49.174 -57.152  1.00 21.17           O  
ATOM   3855  CG  PRO C 134      29.073  51.217 -55.649  1.00 21.17           C  
ATOM   3856  CD  PRO C 134      28.737  50.223 -56.723  1.00 21.17           C  
ATOM   3857  N   GLU C 135      32.812  50.856 -56.201  1.00 21.08           N  
ATOM   3858  CA  GLU C 135      34.239  51.125 -56.052  1.00 21.08           C  
ATOM   3859  C   GLU C 135      34.917  50.052 -55.205  1.00 21.08           C  
ATOM   3860  CB  GLU C 135      34.464  52.506 -55.431  1.00 21.08           C  
ATOM   3861  O   GLU C 135      35.933  49.484 -55.610  1.00 21.08           O  
ATOM   3862  CG  GLU C 135      34.873  53.573 -56.437  1.00 21.08           C  
ATOM   3863  CD  GLU C 135      35.507  54.794 -55.790  1.00 21.08           C  
ATOM   3864  OE1 GLU C 135      36.700  55.070 -56.053  1.00 21.08           O  
ATOM   3865  OE2 GLU C 135      34.805  55.481 -55.015  1.00 21.08           O  
ATOM   3866  N   SER C 136      35.346  50.463 -53.867  1.00 20.99           N  
ATOM   3867  CA  SER C 136      36.722  50.732 -53.464  1.00 20.99           C  
ATOM   3868  C   SER C 136      37.319  49.550 -52.708  1.00 20.99           C  
ATOM   3869  CB  SER C 136      36.791  51.989 -52.596  1.00 20.99           C  
ATOM   3870  O   SER C 136      38.405  49.074 -53.046  1.00 20.99           O  
ATOM   3871  OG  SER C 136      36.864  53.153 -53.401  1.00 20.99           O  
ATOM   3872  N   VAL C 137      37.553  49.818 -51.325  1.00 20.58           N  
ATOM   3873  CA  VAL C 137      38.883  50.035 -50.767  1.00 20.58           C  
ATOM   3874  C   VAL C 137      39.413  48.732 -50.172  1.00 20.58           C  
ATOM   3875  CB  VAL C 137      38.875  51.146 -49.694  1.00 20.58           C  
ATOM   3876  O   VAL C 137      38.653  47.784 -49.963  1.00 20.58           O  
ATOM   3877  CG1 VAL C 137      39.834  52.272 -50.075  1.00 20.58           C  
ATOM   3878  CG2 VAL C 137      37.460  51.689 -49.500  1.00 20.58           C  
ATOM   3879  N   SER C 138      40.131  48.894 -48.941  1.00 21.09           N  
ATOM   3880  CA  SER C 138      41.538  48.695 -48.611  1.00 21.09           C  
ATOM   3881  C   SER C 138      41.744  47.405 -47.823  1.00 21.09           C  
ATOM   3882  CB  SER C 138      42.076  49.882 -47.811  1.00 21.09           C  
ATOM   3883  O   SER C 138      42.576  46.573 -48.191  1.00 21.09           O  
ATOM   3884  OG  SER C 138      43.423  50.153 -48.157  1.00 21.09           O  
ATOM   3885  N   GLY C 139      42.097  47.596 -46.445  1.00 21.54           N  
ATOM   3886  CA  GLY C 139      43.441  47.367 -45.938  1.00 21.54           C  
ATOM   3887  C   GLY C 139      43.601  46.020 -45.258  1.00 21.54           C  
ATOM   3888  O   GLY C 139      42.662  45.222 -45.221  1.00 21.54           O  
ATOM   3889  N   SER C 140      44.017  46.060 -43.881  1.00 21.28           N  
ATOM   3890  CA  SER C 140      45.321  45.673 -43.352  1.00 21.28           C  
ATOM   3891  C   SER C 140      45.259  44.310 -42.670  1.00 21.28           C  
ATOM   3892  CB  SER C 140      45.833  46.723 -42.366  1.00 21.28           C  
ATOM   3893  O   SER C 140      46.043  43.414 -42.989  1.00 21.28           O  
ATOM   3894  OG  SER C 140      47.186  47.050 -42.636  1.00 21.28           O  
ATOM   3895  N   VAL C 141      45.493  44.312 -41.244  1.00 20.76           N  
ATOM   3896  CA  VAL C 141      46.746  43.853 -40.653  1.00 20.76           C  
ATOM   3897  C   VAL C 141      46.560  42.455 -40.069  1.00 20.76           C  
ATOM   3898  CB  VAL C 141      47.249  44.825 -39.562  1.00 20.76           C  
ATOM   3899  O   VAL C 141      45.432  41.972 -39.943  1.00 20.76           O  
ATOM   3900  CG1 VAL C 141      48.707  45.206 -39.809  1.00 20.76           C  
ATOM   3901  CG2 VAL C 141      46.368  46.072 -39.512  1.00 20.76           C  
ATOM   3902  N   PRO C 142      46.791  42.345 -38.654  1.00 22.18           N  
ATOM   3903  CA  PRO C 142      47.935  41.661 -38.046  1.00 22.18           C  
ATOM   3904  C   PRO C 142      47.584  40.270 -37.526  1.00 22.18           C  
ATOM   3905  CB  PRO C 142      48.331  42.591 -36.896  1.00 22.18           C  
ATOM   3906  O   PRO C 142      46.413  39.881 -37.534  1.00 22.18           O  
ATOM   3907  CG  PRO C 142      47.060  43.271 -36.500  1.00 22.18           C  
ATOM   3908  CD  PRO C 142      46.002  42.932 -37.511  1.00 22.18           C  
ATOM   3909  N   SER C 143      47.935  40.008 -36.168  1.00 21.38           N  
ATOM   3910  CA  SER C 143      48.957  39.127 -35.611  1.00 21.38           C  
ATOM   3911  C   SER C 143      48.333  37.882 -34.989  1.00 21.38           C  
ATOM   3912  CB  SER C 143      49.791  39.866 -34.565  1.00 21.38           C  
ATOM   3913  O   SER C 143      47.958  36.947 -35.700  1.00 21.38           O  
ATOM   3914  OG  SER C 143      51.174  39.631 -34.767  1.00 21.38           O  
ATOM   3915  N   SER C 144      48.380  37.780 -33.547  1.00 20.82           N  
ATOM   3916  CA  SER C 144      49.272  36.920 -32.777  1.00 20.82           C  
ATOM   3917  C   SER C 144      48.533  35.699 -32.239  1.00 20.82           C  
ATOM   3918  CB  SER C 144      49.899  37.697 -31.619  1.00 20.82           C  
ATOM   3919  O   SER C 144      47.302  35.651 -32.262  1.00 20.82           O  
ATOM   3920  OG  SER C 144      50.875  38.608 -32.095  1.00 20.82           O  
ATOM   3921  N   GLY C 145      48.777  35.335 -30.887  1.00 21.25           N  
ATOM   3922  CA  GLY C 145      49.481  34.217 -30.281  1.00 21.25           C  
ATOM   3923  C   GLY C 145      48.554  33.227 -29.601  1.00 21.25           C  
ATOM   3924  O   GLY C 145      48.649  32.020 -29.832  1.00 21.25           O  
ATOM   3925  N   SER C 146      47.857  33.556 -28.404  1.00 21.03           N  
ATOM   3926  CA  SER C 146      48.326  33.016 -27.132  1.00 21.03           C  
ATOM   3927  C   SER C 146      47.623  31.704 -26.796  1.00 21.03           C  
ATOM   3928  CB  SER C 146      48.104  34.026 -26.006  1.00 21.03           C  
ATOM   3929  O   SER C 146      46.567  31.399 -27.354  1.00 21.03           O  
ATOM   3930  OG  SER C 146      48.400  33.447 -24.746  1.00 21.03           O  
ATOM   3931  N   SER C 147      47.589  31.209 -25.405  1.00 21.07           N  
ATOM   3932  CA  SER C 147      48.129  30.143 -24.566  1.00 21.07           C  
ATOM   3933  C   SER C 147      47.047  29.141 -24.180  1.00 21.07           C  
ATOM   3934  CB  SER C 147      48.770  30.725 -23.306  1.00 21.07           C  
ATOM   3935  O   SER C 147      45.861  29.377 -24.420  1.00 21.07           O  
ATOM   3936  OG  SER C 147      47.890  31.634 -22.668  1.00 21.07           O  
ATOM   3937  N   GLY C 148      46.928  28.724 -22.822  1.00 22.62           N  
ATOM   3938  CA  GLY C 148      47.253  27.512 -22.087  1.00 22.62           C  
ATOM   3939  C   GLY C 148      46.027  26.772 -21.584  1.00 22.62           C  
ATOM   3940  O   GLY C 148      46.074  25.560 -21.366  1.00 22.62           O  
ATOM   3941  N   ARG C 149      44.892  27.397 -20.977  1.00 23.06           N  
ATOM   3942  CA  ARG C 149      44.620  27.027 -19.591  1.00 23.06           C  
ATOM   3943  C   ARG C 149      43.854  25.711 -19.516  1.00 23.06           C  
ATOM   3944  CB  ARG C 149      43.833  28.133 -18.884  1.00 23.06           C  
ATOM   3945  O   ARG C 149      42.839  25.538 -20.194  1.00 23.06           O  
ATOM   3946  CG  ARG C 149      44.438  28.568 -17.559  1.00 23.06           C  
ATOM   3947  CD  ARG C 149      43.699  29.760 -16.966  1.00 23.06           C  
ATOM   3948  NE  ARG C 149      44.208  30.105 -15.642  1.00 23.06           N  
ATOM   3949  NH1 ARG C 149      42.980  32.053 -15.451  1.00 23.06           N  
ATOM   3950  NH2 ARG C 149      44.380  31.404 -13.756  1.00 23.06           N  
ATOM   3951  CZ  ARG C 149      43.855  31.187 -14.953  1.00 23.06           C  
ATOM   3952  N   GLU C 150      44.298  24.668 -18.685  1.00 25.59           N  
ATOM   3953  CA  GLU C 150      44.320  23.239 -18.387  1.00 25.59           C  
ATOM   3954  C   GLU C 150      43.112  22.832 -17.547  1.00 25.59           C  
ATOM   3955  CB  GLU C 150      45.615  22.860 -17.664  1.00 25.59           C  
ATOM   3956  O   GLU C 150      43.214  21.950 -16.691  1.00 25.59           O  
ATOM   3957  CG  GLU C 150      46.795  22.631 -18.597  1.00 25.59           C  
ATOM   3958  CD  GLU C 150      47.965  21.931 -17.924  1.00 25.59           C  
ATOM   3959  OE1 GLU C 150      48.295  20.788 -18.315  1.00 25.59           O  
ATOM   3960  OE2 GLU C 150      48.556  22.529 -16.997  1.00 25.59           O  
ATOM   3961  N   GLU C 151      41.864  23.366 -17.692  1.00 25.39           N  
ATOM   3962  CA  GLU C 151      40.957  23.295 -16.550  1.00 25.39           C  
ATOM   3963  C   GLU C 151      40.682  21.848 -16.152  1.00 25.39           C  
ATOM   3964  CB  GLU C 151      39.642  24.015 -16.861  1.00 25.39           C  
ATOM   3965  O   GLU C 151      40.389  21.009 -17.007  1.00 25.39           O  
ATOM   3966  CG  GLU C 151      39.605  25.461 -16.387  1.00 25.39           C  
ATOM   3967  CD  GLU C 151      38.250  26.121 -16.582  1.00 25.39           C  
ATOM   3968  OE1 GLU C 151      37.763  26.795 -15.646  1.00 25.39           O  
ATOM   3969  OE2 GLU C 151      37.669  25.962 -17.678  1.00 25.39           O  
ATOM   3970  N   ASP C 152      40.677  21.397 -14.722  1.00 26.00           N  
ATOM   3971  CA  ASP C 152      40.975  20.369 -13.730  1.00 26.00           C  
ATOM   3972  C   ASP C 152      39.750  19.500 -13.454  1.00 26.00           C  
ATOM   3973  CB  ASP C 152      41.473  21.005 -12.431  1.00 26.00           C  
ATOM   3974  O   ASP C 152      38.713  20.002 -13.015  1.00 26.00           O  
ATOM   3975  CG  ASP C 152      42.901  20.618 -12.090  1.00 26.00           C  
ATOM   3976  OD1 ASP C 152      43.191  19.408 -11.962  1.00 26.00           O  
ATOM   3977  OD2 ASP C 152      43.743  21.530 -11.944  1.00 26.00           O  
ATOM   3978  N   ALA C 153      39.314  18.394 -14.087  1.00 27.85           N  
ATOM   3979  CA  ALA C 153      38.269  17.374 -14.060  1.00 27.85           C  
ATOM   3980  C   ALA C 153      38.253  16.639 -12.723  1.00 27.85           C  
ATOM   3981  CB  ALA C 153      38.463  16.384 -15.206  1.00 27.85           C  
ATOM   3982  O   ALA C 153      39.191  15.908 -12.398  1.00 27.85           O  
ATOM   3983  N   ALA C 154      37.740  17.099 -11.540  1.00 29.09           N  
ATOM   3984  CA  ALA C 154      37.923  16.617 -10.173  1.00 29.09           C  
ATOM   3985  C   ALA C 154      37.093  15.362  -9.918  1.00 29.09           C  
ATOM   3986  CB  ALA C 154      37.555  17.708  -9.170  1.00 29.09           C  
ATOM   3987  O   ALA C 154      35.913  15.308 -10.273  1.00 29.09           O  
ATOM   3988  N   SER C 155      37.332  13.960  -9.762  1.00 36.44           N  
ATOM   3989  CA  SER C 155      37.113  12.536  -9.532  1.00 36.44           C  
ATOM   3990  C   SER C 155      36.568  12.280  -8.131  1.00 36.44           C  
ATOM   3991  CB  SER C 155      38.412  11.754  -9.733  1.00 36.44           C  
ATOM   3992  O   SER C 155      37.279  12.457  -7.140  1.00 36.44           O  
ATOM   3993  OG  SER C 155      38.729  11.653 -11.111  1.00 36.44           O  
ATOM   3994  N   THR C 156      35.163  12.315  -7.754  1.00 38.25           N  
ATOM   3995  CA  THR C 156      34.727  12.346  -6.363  1.00 38.25           C  
ATOM   3996  C   THR C 156      34.682  10.936  -5.779  1.00 38.25           C  
ATOM   3997  CB  THR C 156      33.342  13.005  -6.225  1.00 38.25           C  
ATOM   3998  O   THR C 156      33.902  10.096  -6.230  1.00 38.25           O  
ATOM   3999  CG2 THR C 156      33.450  14.378  -5.570  1.00 38.25           C  
ATOM   4000  OG1 THR C 156      32.759  13.153  -7.526  1.00 38.25           O  
ATOM   4001  N   LEU C 157      35.387   9.864  -5.602  1.00 39.59           N  
ATOM   4002  CA  LEU C 157      35.538   8.561  -4.964  1.00 39.59           C  
ATOM   4003  C   LEU C 157      35.314   8.662  -3.459  1.00 39.59           C  
ATOM   4004  CB  LEU C 157      36.928   7.983  -5.247  1.00 39.59           C  
ATOM   4005  O   LEU C 157      35.988   9.439  -2.778  1.00 39.59           O  
ATOM   4006  CG  LEU C 157      37.102   7.262  -6.585  1.00 39.59           C  
ATOM   4007  CD1 LEU C 157      38.552   7.351  -7.049  1.00 39.59           C  
ATOM   4008  CD2 LEU C 157      36.661   5.807  -6.469  1.00 39.59           C  
ATOM   4009  N   VAL C 158      34.049   8.324  -3.019  1.00 50.64           N  
ATOM   4010  CA  VAL C 158      33.697   8.581  -1.626  1.00 50.64           C  
ATOM   4011  C   VAL C 158      34.369   7.548  -0.724  1.00 50.64           C  
ATOM   4012  CB  VAL C 158      32.167   8.559  -1.414  1.00 50.64           C  
ATOM   4013  O   VAL C 158      34.270   6.343  -0.970  1.00 50.64           O  
ATOM   4014  CG1 VAL C 158      31.819   8.871   0.041  1.00 50.64           C  
ATOM   4015  CG2 VAL C 158      31.484   9.551  -2.354  1.00 50.64           C  
ATOM   4016  N   THR C 159      35.445   7.578  -0.224  1.00 54.71           N  
ATOM   4017  CA  THR C 159      36.123   6.743   0.762  1.00 54.71           C  
ATOM   4018  C   THR C 159      35.968   7.327   2.164  1.00 54.71           C  
ATOM   4019  CB  THR C 159      37.619   6.590   0.430  1.00 54.71           C  
ATOM   4020  O   THR C 159      35.604   8.495   2.318  1.00 54.71           O  
ATOM   4021  CG2 THR C 159      37.816   5.871  -0.900  1.00 54.71           C  
ATOM   4022  OG1 THR C 159      38.221   7.887   0.354  1.00 54.71           O  
ATOM   4023  N   GLY C 160      35.799   6.706   3.111  1.00 60.89           N  
ATOM   4024  CA  GLY C 160      35.849   7.066   4.519  1.00 60.89           C  
ATOM   4025  C   GLY C 160      34.506   6.949   5.214  1.00 60.89           C  
ATOM   4026  O   GLY C 160      33.824   5.929   5.091  1.00 60.89           O  
ATOM   4027  N   SER C 161      34.115   7.866   5.894  1.00 67.70           N  
ATOM   4028  CA  SER C 161      32.902   8.009   6.693  1.00 67.70           C  
ATOM   4029  C   SER C 161      31.661   8.068   5.808  1.00 67.70           C  
ATOM   4030  CB  SER C 161      32.977   9.263   7.564  1.00 67.70           C  
ATOM   4031  O   SER C 161      30.580   7.638   6.216  1.00 67.70           O  
ATOM   4032  OG  SER C 161      33.383  10.384   6.797  1.00 67.70           O  
ATOM   4033  N   GLU C 162      31.876   8.364   4.567  1.00 71.98           N  
ATOM   4034  CA  GLU C 162      30.770   8.471   3.620  1.00 71.98           C  
ATOM   4035  C   GLU C 162      30.308   7.094   3.154  1.00 71.98           C  
ATOM   4036  CB  GLU C 162      31.174   9.326   2.416  1.00 71.98           C  
ATOM   4037  O   GLU C 162      29.128   6.897   2.856  1.00 71.98           O  
ATOM   4038  CG  GLU C 162      31.019  10.822   2.644  1.00 71.98           C  
ATOM   4039  CD  GLU C 162      31.004  11.627   1.354  1.00 71.98           C  
ATOM   4040  OE1 GLU C 162      30.061  12.424   1.146  1.00 71.98           O  
ATOM   4041  OE2 GLU C 162      31.943  11.459   0.544  1.00 71.98           O  
ATOM   4042  N   TYR C 163      31.102   6.021   3.164  1.00 73.43           N  
ATOM   4043  CA  TYR C 163      30.777   4.644   2.807  1.00 73.43           C  
ATOM   4044  C   TYR C 163      29.787   4.043   3.798  1.00 73.43           C  
ATOM   4045  CB  TYR C 163      32.046   3.789   2.754  1.00 73.43           C  
ATOM   4046  O   TYR C 163      28.783   3.448   3.398  1.00 73.43           O  
ATOM   4047  CG  TYR C 163      31.790   2.343   2.404  1.00 73.43           C  
ATOM   4048  CD1 TYR C 163      31.775   1.359   3.390  1.00 73.43           C  
ATOM   4049  CD2 TYR C 163      31.562   1.958   1.087  1.00 73.43           C  
ATOM   4050  CE1 TYR C 163      31.541   0.025   3.072  1.00 73.43           C  
ATOM   4051  CE2 TYR C 163      31.327   0.627   0.757  1.00 73.43           C  
ATOM   4052  OH  TYR C 163      31.086  -1.649   1.435  1.00 73.43           O  
ATOM   4053  CZ  TYR C 163      31.318  -0.331   1.755  1.00 73.43           C  
ATOM   4054  N   GLU C 164      29.993   4.127   5.054  1.00 75.47           N  
ATOM   4055  CA  GLU C 164      29.127   3.570   6.090  1.00 75.47           C  
ATOM   4056  C   GLU C 164      27.760   4.248   6.088  1.00 75.47           C  
ATOM   4057  CB  GLU C 164      29.781   3.706   7.467  1.00 75.47           C  
ATOM   4058  O   GLU C 164      26.737   3.593   6.296  1.00 75.47           O  
ATOM   4059  CG  GLU C 164      30.656   2.523   7.853  1.00 75.47           C  
ATOM   4060  CD  GLU C 164      30.350   1.976   9.238  1.00 75.47           C  
ATOM   4061  OE1 GLU C 164      30.300   0.736   9.404  1.00 75.47           O  
ATOM   4062  OE2 GLU C 164      30.157   2.795  10.165  1.00 75.47           O  
ATOM   4063  N   THR C 165      27.815   5.613   5.860  1.00 74.31           N  
ATOM   4064  CA  THR C 165      26.555   6.333   5.713  1.00 74.31           C  
ATOM   4065  C   THR C 165      25.753   5.785   4.537  1.00 74.31           C  
ATOM   4066  CB  THR C 165      26.795   7.842   5.515  1.00 74.31           C  
ATOM   4067  O   THR C 165      24.543   5.577   4.647  1.00 74.31           O  
ATOM   4068  CG2 THR C 165      25.484   8.619   5.576  1.00 74.31           C  
ATOM   4069  OG1 THR C 165      27.669   8.320   6.545  1.00 74.31           O  
ATOM   4070  N   MET C 166      26.385   5.487   3.455  1.00 74.41           N  
ATOM   4071  CA  MET C 166      25.732   4.945   2.267  1.00 74.41           C  
ATOM   4072  C   MET C 166      25.240   3.523   2.517  1.00 74.41           C  
ATOM   4073  CB  MET C 166      26.686   4.965   1.072  1.00 74.41           C  
ATOM   4074  O   MET C 166      24.127   3.169   2.126  1.00 74.41           O  
ATOM   4075  CG  MET C 166      26.008   4.682  -0.259  1.00 74.41           C  
ATOM   4076  SD  MET C 166      27.130   4.937  -1.688  1.00 74.41           S  
ATOM   4077  CE  MET C 166      28.647   4.176  -1.045  1.00 74.41           C  
ATOM   4078  N   LEU C 167      26.049   2.719   3.134  1.00 77.93           N  
ATOM   4079  CA  LEU C 167      25.663   1.358   3.493  1.00 77.93           C  
ATOM   4080  C   LEU C 167      24.417   1.360   4.371  1.00 77.93           C  
ATOM   4081  CB  LEU C 167      26.811   0.649   4.217  1.00 77.93           C  
ATOM   4082  O   LEU C 167      23.485   0.588   4.135  1.00 77.93           O  
ATOM   4083  CG  LEU C 167      27.133  -0.771   3.748  1.00 77.93           C  
ATOM   4084  CD1 LEU C 167      28.641  -0.995   3.733  1.00 77.93           C  
ATOM   4085  CD2 LEU C 167      26.444  -1.798   4.641  1.00 77.93           C  
ATOM   4086  N   THR C 168      24.390   2.250   5.309  1.00 76.18           N  
ATOM   4087  CA  THR C 168      23.244   2.366   6.205  1.00 76.18           C  
ATOM   4088  C   THR C 168      22.013   2.856   5.447  1.00 76.18           C  
ATOM   4089  CB  THR C 168      23.544   3.321   7.375  1.00 76.18           C  
ATOM   4090  O   THR C 168      20.899   2.392   5.698  1.00 76.18           O  
ATOM   4091  CG2 THR C 168      22.639   3.030   8.568  1.00 76.18           C  
ATOM   4092  OG1 THR C 168      24.910   3.161   7.776  1.00 76.18           O  
ATOM   4093  N   GLU C 169      22.321   3.763   4.581  1.00 76.37           N  
ATOM   4094  CA  GLU C 169      21.236   4.287   3.757  1.00 76.37           C  
ATOM   4095  C   GLU C 169      20.615   3.188   2.898  1.00 76.37           C  
ATOM   4096  CB  GLU C 169      21.737   5.428   2.869  1.00 76.37           C  
ATOM   4097  O   GLU C 169      19.391   3.100   2.784  1.00 76.37           O  
ATOM   4098  CG  GLU C 169      21.070   6.766   3.152  1.00 76.37           C  
ATOM   4099  CD  GLU C 169      21.449   7.849   2.154  1.00 76.37           C  
ATOM   4100  OE1 GLU C 169      20.648   8.787   1.942  1.00 76.37           O  
ATOM   4101  OE2 GLU C 169      22.557   7.757   1.578  1.00 76.37           O  
ATOM   4102  N   ILE C 170      21.407   2.370   2.371  1.00 81.49           N  
ATOM   4103  CA  ILE C 170      20.919   1.294   1.515  1.00 81.49           C  
ATOM   4104  C   ILE C 170      20.295   0.195   2.373  1.00 81.49           C  
ATOM   4105  CB  ILE C 170      22.050   0.712   0.638  1.00 81.49           C  
ATOM   4106  O   ILE C 170      19.281  -0.396   1.994  1.00 81.49           O  
ATOM   4107  CG1 ILE C 170      22.614   1.792  -0.292  1.00 81.49           C  
ATOM   4108  CG2 ILE C 170      21.546  -0.492  -0.164  1.00 81.49           C  
ATOM   4109  CD1 ILE C 170      23.828   1.346  -1.095  1.00 81.49           C  
ATOM   4110  N   MET C 171      20.852  -0.018   3.507  1.00 77.76           N  
ATOM   4111  CA  MET C 171      20.310  -1.010   4.431  1.00 77.76           C  
ATOM   4112  C   MET C 171      18.925  -0.599   4.918  1.00 77.76           C  
ATOM   4113  CB  MET C 171      21.248  -1.205   5.623  1.00 77.76           C  
ATOM   4114  O   MET C 171      18.071  -1.452   5.168  1.00 77.76           O  
ATOM   4115  CG  MET C 171      22.448  -2.087   5.321  1.00 77.76           C  
ATOM   4116  SD  MET C 171      23.530  -2.326   6.784  1.00 77.76           S  
ATOM   4117  CE  MET C 171      22.464  -3.387   7.800  1.00 77.76           C  
ATOM   4118  N   SER C 172      18.597   0.714   5.032  1.00 69.48           N  
ATOM   4119  CA  SER C 172      17.300   1.250   5.433  1.00 69.48           C  
ATOM   4120  C   SER C 172      16.221   0.911   4.410  1.00 69.48           C  
ATOM   4121  CB  SER C 172      17.381   2.766   5.617  1.00 69.48           C  
ATOM   4122  O   SER C 172      15.028   1.046   4.690  1.00 69.48           O  
ATOM   4123  OG  SER C 172      18.347   3.102   6.597  1.00 69.48           O  
ATOM   4124  N   MET C 173      16.648   0.440   3.221  1.00 68.48           N  
ATOM   4125  CA  MET C 173      15.735   0.038   2.155  1.00 68.48           C  
ATOM   4126  C   MET C 173      15.299  -1.413   2.330  1.00 68.48           C  
ATOM   4127  CB  MET C 173      16.390   0.225   0.785  1.00 68.48           C  
ATOM   4128  O   MET C 173      14.416  -1.892   1.616  1.00 68.48           O  
ATOM   4129  CG  MET C 173      16.531   1.680   0.367  1.00 68.48           C  
ATOM   4130  SD  MET C 173      17.238   1.862  -1.316  1.00 68.48           S  
ATOM   4131  CE  MET C 173      15.797   1.406  -2.320  1.00 68.48           C  
ATOM   4132  N   GLY C 174      15.792  -2.151   3.239  1.00 72.59           N  
ATOM   4133  CA  GLY C 174      15.287  -3.469   3.588  1.00 72.59           C  
ATOM   4134  C   GLY C 174      16.231  -4.591   3.201  1.00 72.59           C  
ATOM   4135  O   GLY C 174      15.862  -5.766   3.257  1.00 72.59           O  
ATOM   4136  N   TYR C 175      17.432  -4.281   2.730  1.00 77.93           N  
ATOM   4137  CA  TYR C 175      18.392  -5.309   2.342  1.00 77.93           C  
ATOM   4138  C   TYR C 175      19.366  -5.602   3.476  1.00 77.93           C  
ATOM   4139  CB  TYR C 175      19.163  -4.879   1.090  1.00 77.93           C  
ATOM   4140  O   TYR C 175      19.610  -4.746   4.330  1.00 77.93           O  
ATOM   4141  CG  TYR C 175      18.292  -4.712  -0.132  1.00 77.93           C  
ATOM   4142  CD1 TYR C 175      17.888  -5.816  -0.880  1.00 77.93           C  
ATOM   4143  CD2 TYR C 175      17.872  -3.452  -0.541  1.00 77.93           C  
ATOM   4144  CE1 TYR C 175      17.088  -5.668  -2.007  1.00 77.93           C  
ATOM   4145  CE2 TYR C 175      17.071  -3.291  -1.667  1.00 77.93           C  
ATOM   4146  OH  TYR C 175      15.892  -4.250  -3.508  1.00 77.93           O  
ATOM   4147  CZ  TYR C 175      16.684  -4.403  -2.392  1.00 77.93           C  
ATOM   4148  N   GLU C 176      19.738  -6.811   3.611  1.00 79.32           N  
ATOM   4149  CA  GLU C 176      20.689  -7.272   4.619  1.00 79.32           C  
ATOM   4150  C   GLU C 176      22.072  -6.669   4.389  1.00 79.32           C  
ATOM   4151  CB  GLU C 176      20.774  -8.801   4.618  1.00 79.32           C  
ATOM   4152  O   GLU C 176      22.469  -6.431   3.247  1.00 79.32           O  
ATOM   4153  CG  GLU C 176      19.640  -9.481   5.370  1.00 79.32           C  
ATOM   4154  CD  GLU C 176      19.981 -10.891   5.824  1.00 79.32           C  
ATOM   4155  OE1 GLU C 176      19.946 -11.161   7.046  1.00 79.32           O  
ATOM   4156  OE2 GLU C 176      20.287 -11.733   4.950  1.00 79.32           O  
ATOM   4157  N   ARG C 177      22.812  -6.299   5.356  1.00 83.29           N  
ATOM   4158  CA  ARG C 177      24.130  -5.674   5.310  1.00 83.29           C  
ATOM   4159  C   ARG C 177      25.062  -6.431   4.370  1.00 83.29           C  
ATOM   4160  CB  ARG C 177      24.741  -5.605   6.710  1.00 83.29           C  
ATOM   4161  O   ARG C 177      25.763  -5.822   3.559  1.00 83.29           O  
ATOM   4162  CG  ARG C 177      26.086  -4.898   6.761  1.00 83.29           C  
ATOM   4163  CD  ARG C 177      26.655  -4.868   8.173  1.00 83.29           C  
ATOM   4164  NE  ARG C 177      27.919  -4.138   8.229  1.00 83.29           N  
ATOM   4165  NH1 ARG C 177      27.335  -2.859  10.062  1.00 83.29           N  
ATOM   4166  NH2 ARG C 177      29.393  -2.599   9.086  1.00 83.29           N  
ATOM   4167  CZ  ARG C 177      28.213  -3.200   9.126  1.00 83.29           C  
ATOM   4168  N   GLU C 178      25.040  -7.787   4.465  1.00 82.47           N  
ATOM   4169  CA  GLU C 178      25.929  -8.620   3.661  1.00 82.47           C  
ATOM   4170  C   GLU C 178      25.646  -8.452   2.171  1.00 82.47           C  
ATOM   4171  CB  GLU C 178      25.794 -10.092   4.059  1.00 82.47           C  
ATOM   4172  O   GLU C 178      26.572  -8.408   1.358  1.00 82.47           O  
ATOM   4173  CG  GLU C 178      26.629 -10.481   5.270  1.00 82.47           C  
ATOM   4174  CD  GLU C 178      26.400 -11.914   5.722  1.00 82.47           C  
ATOM   4175  OE1 GLU C 178      27.218 -12.440   6.511  1.00 82.47           O  
ATOM   4176  OE2 GLU C 178      25.395 -12.516   5.283  1.00 82.47           O  
ATOM   4177  N   ARG C 179      24.463  -8.325   1.848  1.00 82.86           N  
ATOM   4178  CA  ARG C 179      24.058  -8.165   0.455  1.00 82.86           C  
ATOM   4179  C   ARG C 179      24.356  -6.754  -0.043  1.00 82.86           C  
ATOM   4180  CB  ARG C 179      22.569  -8.475   0.289  1.00 82.86           C  
ATOM   4181  O   ARG C 179      24.745  -6.568  -1.198  1.00 82.86           O  
ATOM   4182  CG  ARG C 179      22.277  -9.563  -0.732  1.00 82.86           C  
ATOM   4183  CD  ARG C 179      20.782  -9.816  -0.875  1.00 82.86           C  
ATOM   4184  NE  ARG C 179      20.508 -10.916  -1.795  1.00 82.86           N  
ATOM   4185  NH1 ARG C 179      18.213 -10.827  -1.543  1.00 82.86           N  
ATOM   4186  NH2 ARG C 179      19.158 -12.377  -2.943  1.00 82.86           N  
ATOM   4187  CZ  ARG C 179      19.293 -11.371  -2.091  1.00 82.86           C  
ATOM   4188  N   VAL C 180      24.213  -5.816   0.849  1.00 86.33           N  
ATOM   4189  CA  VAL C 180      24.489  -4.431   0.484  1.00 86.33           C  
ATOM   4190  C   VAL C 180      25.991  -4.238   0.286  1.00 86.33           C  
ATOM   4191  CB  VAL C 180      23.961  -3.447   1.551  1.00 86.33           C  
ATOM   4192  O   VAL C 180      26.419  -3.601  -0.679  1.00 86.33           O  
ATOM   4193  CG1 VAL C 180      24.318  -2.008   1.182  1.00 86.33           C  
ATOM   4194  CG2 VAL C 180      22.451  -3.600   1.718  1.00 86.33           C  
ATOM   4195  N   VAL C 181      26.670  -4.868   1.203  1.00 81.96           N  
ATOM   4196  CA  VAL C 181      28.124  -4.791   1.103  1.00 81.96           C  
ATOM   4197  C   VAL C 181      28.589  -5.448  -0.195  1.00 81.96           C  
ATOM   4198  CB  VAL C 181      28.813  -5.458   2.315  1.00 81.96           C  
ATOM   4199  O   VAL C 181      29.464  -4.921  -0.886  1.00 81.96           O  
ATOM   4200  CG1 VAL C 181      30.325  -5.526   2.107  1.00 81.96           C  
ATOM   4201  CG2 VAL C 181      28.480  -4.702   3.600  1.00 81.96           C  
ATOM   4202  N   ALA C 182      28.028  -6.620  -0.444  1.00 81.89           N  
ATOM   4203  CA  ALA C 182      28.355  -7.325  -1.681  1.00 81.89           C  
ATOM   4204  C   ALA C 182      27.984  -6.489  -2.903  1.00 81.89           C  
ATOM   4205  CB  ALA C 182      27.644  -8.675  -1.728  1.00 81.89           C  
ATOM   4206  O   ALA C 182      28.731  -6.446  -3.883  1.00 81.89           O  
ATOM   4207  N   ALA C 183      26.942  -5.806  -2.828  1.00 83.38           N  
ATOM   4208  CA  ALA C 183      26.481  -4.956  -3.922  1.00 83.38           C  
ATOM   4209  C   ALA C 183      27.352  -3.710  -4.053  1.00 83.38           C  
ATOM   4210  CB  ALA C 183      25.021  -4.562  -3.711  1.00 83.38           C  
ATOM   4211  O   ALA C 183      27.680  -3.288  -5.165  1.00 83.38           O  
ATOM   4212  N   LEU C 184      27.659  -3.119  -2.938  1.00 82.89           N  
ATOM   4213  CA  LEU C 184      28.522  -1.943  -2.946  1.00 82.89           C  
ATOM   4214  C   LEU C 184      29.918  -2.296  -3.447  1.00 82.89           C  
ATOM   4215  CB  LEU C 184      28.610  -1.333  -1.544  1.00 82.89           C  
ATOM   4216  O   LEU C 184      30.522  -1.533  -4.204  1.00 82.89           O  
ATOM   4217  CG  LEU C 184      27.518  -0.329  -1.172  1.00 82.89           C  
ATOM   4218  CD1 LEU C 184      27.490  -0.110   0.337  1.00 82.89           C  
ATOM   4219  CD2 LEU C 184      27.732   0.991  -1.905  1.00 82.89           C  
ATOM   4220  N   ARG C 185      30.335  -3.446  -2.983  1.00 80.78           N  
ATOM   4221  CA  ARG C 185      31.618  -3.940  -3.473  1.00 80.78           C  
ATOM   4222  C   ARG C 185      31.577  -4.170  -4.980  1.00 80.78           C  
ATOM   4223  CB  ARG C 185      32.005  -5.235  -2.755  1.00 80.78           C  
ATOM   4224  O   ARG C 185      32.529  -3.840  -5.689  1.00 80.78           O  
ATOM   4225  CG  ARG C 185      33.494  -5.539  -2.794  1.00 80.78           C  
ATOM   4226  CD  ARG C 185      33.829  -6.814  -2.033  1.00 80.78           C  
ATOM   4227  NE  ARG C 185      35.271  -7.038  -1.965  1.00 80.78           N  
ATOM   4228  NH1 ARG C 185      35.119  -8.975  -0.715  1.00 80.78           N  
ATOM   4229  NH2 ARG C 185      37.171  -8.167  -1.341  1.00 80.78           N  
ATOM   4230  CZ  ARG C 185      35.850  -8.059  -1.340  1.00 80.78           C  
ATOM   4231  N   ALA C 186      30.538  -4.782  -5.432  1.00 76.88           N  
ATOM   4232  CA  ALA C 186      30.364  -5.083  -6.851  1.00 76.88           C  
ATOM   4233  C   ALA C 186      30.153  -3.807  -7.660  1.00 76.88           C  
ATOM   4234  CB  ALA C 186      29.189  -6.038  -7.052  1.00 76.88           C  
ATOM   4235  O   ALA C 186      30.470  -3.760  -8.851  1.00 76.88           O  
ATOM   4236  N   SER C 187      29.835  -2.722  -6.935  1.00 79.09           N  
ATOM   4237  CA  SER C 187      29.565  -1.455  -7.606  1.00 79.09           C  
ATOM   4238  C   SER C 187      30.651  -0.427  -7.306  1.00 79.09           C  
ATOM   4239  CB  SER C 187      28.201  -0.904  -7.186  1.00 79.09           C  
ATOM   4240  O   SER C 187      30.456   0.771  -7.520  1.00 79.09           O  
ATOM   4241  OG  SER C 187      28.155  -0.693  -5.785  1.00 79.09           O  
ATOM   4242  N   TYR C 188      31.759  -0.896  -6.786  1.00 73.89           N  
ATOM   4243  CA  TYR C 188      32.891  -0.033  -6.468  1.00 73.89           C  
ATOM   4244  C   TYR C 188      32.449   1.157  -5.624  1.00 73.89           C  
ATOM   4245  CB  TYR C 188      33.569   0.460  -7.750  1.00 73.89           C  
ATOM   4246  O   TYR C 188      32.824   2.298  -5.904  1.00 73.89           O  
ATOM   4247  CG  TYR C 188      34.374  -0.603  -8.458  1.00 73.89           C  
ATOM   4248  CD1 TYR C 188      35.702  -0.844  -8.114  1.00 73.89           C  
ATOM   4249  CD2 TYR C 188      33.808  -1.369  -9.472  1.00 73.89           C  
ATOM   4250  CE1 TYR C 188      36.448  -1.821  -8.764  1.00 73.89           C  
ATOM   4251  CE2 TYR C 188      34.545  -2.349 -10.130  1.00 73.89           C  
ATOM   4252  OH  TYR C 188      36.595  -3.536 -10.417  1.00 73.89           O  
ATOM   4253  CZ  TYR C 188      35.862  -2.567  -9.769  1.00 73.89           C  
ATOM   4254  N   ASN C 189      31.545   0.940  -4.629  1.00 73.11           N  
ATOM   4255  CA  ASN C 189      31.072   1.854  -3.594  1.00 73.11           C  
ATOM   4256  C   ASN C 189      30.195   2.957  -4.178  1.00 73.11           C  
ATOM   4257  CB  ASN C 189      32.253   2.461  -2.834  1.00 73.11           C  
ATOM   4258  O   ASN C 189      30.156   4.070  -3.651  1.00 73.11           O  
ATOM   4259  CG  ASN C 189      32.954   1.454  -1.943  1.00 73.11           C  
ATOM   4260  ND2 ASN C 189      34.231   1.692  -1.670  1.00 73.11           N  
ATOM   4261  OD1 ASN C 189      32.352   0.471  -1.504  1.00 73.11           O  
ATOM   4262  N   ASN C 190      29.693   2.757  -5.337  1.00 74.82           N  
ATOM   4263  CA  ASN C 190      28.651   3.610  -5.899  1.00 74.82           C  
ATOM   4264  C   ASN C 190      27.276   3.257  -5.340  1.00 74.82           C  
ATOM   4265  CB  ASN C 190      28.645   3.515  -7.426  1.00 74.82           C  
ATOM   4266  O   ASN C 190      26.768   2.159  -5.577  1.00 74.82           O  
ATOM   4267  CG  ASN C 190      27.897   4.660  -8.080  1.00 74.82           C  
ATOM   4268  ND2 ASN C 190      28.411   5.137  -9.207  1.00 74.82           N  
ATOM   4269  OD1 ASN C 190      26.867   5.114  -7.575  1.00 74.82           O  
ATOM   4270  N   PRO C 191      26.727   3.981  -4.536  1.00 73.41           N  
ATOM   4271  CA  PRO C 191      25.446   3.701  -3.883  1.00 73.41           C  
ATOM   4272  C   PRO C 191      24.315   3.464  -4.882  1.00 73.41           C  
ATOM   4273  CB  PRO C 191      25.188   4.964  -3.057  1.00 73.41           C  
ATOM   4274  O   PRO C 191      23.477   2.583  -4.672  1.00 73.41           O  
ATOM   4275  CG  PRO C 191      26.190   5.956  -3.553  1.00 73.41           C  
ATOM   4276  CD  PRO C 191      27.230   5.225  -4.352  1.00 73.41           C  
ATOM   4277  N   HIS C 192      24.237   4.181  -6.033  1.00 73.49           N  
ATOM   4278  CA  HIS C 192      23.168   4.039  -7.015  1.00 73.49           C  
ATOM   4279  C   HIS C 192      23.254   2.697  -7.734  1.00 73.49           C  
ATOM   4280  CB  HIS C 192      23.218   5.182  -8.030  1.00 73.49           C  
ATOM   4281  O   HIS C 192      22.241   2.017  -7.912  1.00 73.49           O  
ATOM   4282  CG  HIS C 192      22.054   6.117  -7.939  1.00 73.49           C  
ATOM   4283  CD2 HIS C 192      21.358   6.767  -8.902  1.00 73.49           C  
ATOM   4284  ND1 HIS C 192      21.482   6.478  -6.739  1.00 73.49           N  
ATOM   4285  CE1 HIS C 192      20.481   7.311  -6.968  1.00 73.49           C  
ATOM   4286  NE2 HIS C 192      20.385   7.502  -8.272  1.00 73.49           N  
ATOM   4287  N   ARG C 193      24.459   2.330  -8.062  1.00 80.20           N  
ATOM   4288  CA  ARG C 193      24.683   1.063  -8.752  1.00 80.20           C  
ATOM   4289  C   ARG C 193      24.518  -0.116  -7.799  1.00 80.20           C  
ATOM   4290  CB  ARG C 193      26.075   1.035  -9.385  1.00 80.20           C  
ATOM   4291  O   ARG C 193      24.003  -1.166  -8.186  1.00 80.20           O  
ATOM   4292  CG  ARG C 193      26.180   0.130 -10.603  1.00 80.20           C  
ATOM   4293  CD  ARG C 193      27.501   0.320 -11.335  1.00 80.20           C  
ATOM   4294  NE  ARG C 193      27.518  -0.393 -12.609  1.00 80.20           N  
ATOM   4295  NH1 ARG C 193      29.748  -0.983 -12.484  1.00 80.20           N  
ATOM   4296  NH2 ARG C 193      28.490  -1.616 -14.292  1.00 80.20           N  
ATOM   4297  CZ  ARG C 193      28.585  -0.996 -13.126  1.00 80.20           C  
ATOM   4298  N   ALA C 194      24.880   0.074  -6.568  1.00 78.41           N  
ATOM   4299  CA  ALA C 194      24.733  -0.964  -5.551  1.00 78.41           C  
ATOM   4300  C   ALA C 194      23.266  -1.330  -5.349  1.00 78.41           C  
ATOM   4301  CB  ALA C 194      25.351  -0.507  -4.232  1.00 78.41           C  
ATOM   4302  O   ALA C 194      22.923  -2.509  -5.242  1.00 78.41           O  
ATOM   4303  N   VAL C 195      22.496  -0.407  -5.351  1.00 76.97           N  
ATOM   4304  CA  VAL C 195      21.067  -0.648  -5.185  1.00 76.97           C  
ATOM   4305  C   VAL C 195      20.525  -1.400  -6.400  1.00 76.97           C  
ATOM   4306  CB  VAL C 195      20.288   0.671  -4.984  1.00 76.97           C  
ATOM   4307  O   VAL C 195      19.694  -2.300  -6.260  1.00 76.97           O  
ATOM   4308  CG1 VAL C 195      18.785   0.407  -4.924  1.00 76.97           C  
ATOM   4309  CG2 VAL C 195      20.760   1.380  -3.716  1.00 76.97           C  
ATOM   4310  N   GLU C 196      21.004  -1.175  -7.623  1.00 77.96           N  
ATOM   4311  CA  GLU C 196      20.643  -1.892  -8.842  1.00 77.96           C  
ATOM   4312  C   GLU C 196      21.081  -3.352  -8.774  1.00 77.96           C  
ATOM   4313  CB  GLU C 196      21.262  -1.214 -10.067  1.00 77.96           C  
ATOM   4314  O   GLU C 196      20.340  -4.247  -9.187  1.00 77.96           O  
ATOM   4315  CG  GLU C 196      20.330  -1.144 -11.268  1.00 77.96           C  
ATOM   4316  CD  GLU C 196      20.972  -0.508 -12.490  1.00 77.96           C  
ATOM   4317  OE1 GLU C 196      20.422  -0.647 -13.607  1.00 77.96           O  
ATOM   4318  OE2 GLU C 196      22.034   0.134 -12.331  1.00 77.96           O  
ATOM   4319  N   TYR C 197      22.311  -3.570  -8.170  1.00 76.08           N  
ATOM   4320  CA  TYR C 197      22.807  -4.933  -8.018  1.00 76.08           C  
ATOM   4321  C   TYR C 197      21.955  -5.716  -7.026  1.00 76.08           C  
ATOM   4322  CB  TYR C 197      24.268  -4.926  -7.559  1.00 76.08           C  
ATOM   4323  O   TYR C 197      21.698  -6.906  -7.223  1.00 76.08           O  
ATOM   4324  CG  TYR C 197      25.255  -4.697  -8.678  1.00 76.08           C  
ATOM   4325  CD1 TYR C 197      24.961  -5.087  -9.983  1.00 76.08           C  
ATOM   4326  CD2 TYR C 197      26.482  -4.091  -8.433  1.00 76.08           C  
ATOM   4327  CE1 TYR C 197      25.868  -4.880 -11.017  1.00 76.08           C  
ATOM   4328  CE2 TYR C 197      27.397  -3.879  -9.460  1.00 76.08           C  
ATOM   4329  OH  TYR C 197      27.983  -4.069 -11.766  1.00 76.08           O  
ATOM   4330  CZ  TYR C 197      27.081  -4.276 -10.746  1.00 76.08           C  
ATOM   4331  N   LEU C 198      21.535  -5.029  -6.065  1.00 79.98           N  
ATOM   4332  CA  LEU C 198      20.717  -5.682  -5.049  1.00 79.98           C  
ATOM   4333  C   LEU C 198      19.356  -6.074  -5.615  1.00 79.98           C  
ATOM   4334  CB  LEU C 198      20.533  -4.765  -3.837  1.00 79.98           C  
ATOM   4335  O   LEU C 198      18.793  -7.102  -5.234  1.00 79.98           O  
ATOM   4336  CG  LEU C 198      21.752  -4.587  -2.930  1.00 79.98           C  
ATOM   4337  CD1 LEU C 198      21.519  -3.447  -1.946  1.00 79.98           C  
ATOM   4338  CD2 LEU C 198      22.062  -5.884  -2.191  1.00 79.98           C  
ATOM   4339  N   LEU C 199      18.929  -5.431  -6.575  1.00 71.54           N  
ATOM   4340  CA  LEU C 199      17.639  -5.686  -7.206  1.00 71.54           C  
ATOM   4341  C   LEU C 199      17.780  -6.691  -8.345  1.00 71.54           C  
ATOM   4342  CB  LEU C 199      17.033  -4.382  -7.732  1.00 71.54           C  
ATOM   4343  O   LEU C 199      16.902  -7.532  -8.547  1.00 71.54           O  
ATOM   4344  CG  LEU C 199      16.077  -3.650  -6.789  1.00 71.54           C  
ATOM   4345  CD1 LEU C 199      16.601  -2.251  -6.484  1.00 71.54           C  
ATOM   4346  CD2 LEU C 199      14.678  -3.582  -7.393  1.00 71.54           C  
ATOM   4347  N   THR C 200      18.905  -6.683  -9.183  1.00 75.44           N  
ATOM   4348  CA  THR C 200      19.060  -7.457 -10.410  1.00 75.44           C  
ATOM   4349  C   THR C 200      20.026  -8.619 -10.198  1.00 75.44           C  
ATOM   4350  CB  THR C 200      19.561  -6.574 -11.568  1.00 75.44           C  
ATOM   4351  O   THR C 200      20.068  -9.553 -11.001  1.00 75.44           O  
ATOM   4352  CG2 THR C 200      18.492  -5.577 -12.002  1.00 75.44           C  
ATOM   4353  OG1 THR C 200      20.725  -5.854 -11.143  1.00 75.44           O  
ATOM   4354  N   GLY C 201      20.602  -8.894  -9.101  1.00 75.00           N  
ATOM   4355  CA  GLY C 201      21.591  -9.921  -8.815  1.00 75.00           C  
ATOM   4356  C   GLY C 201      23.009  -9.490  -9.138  1.00 75.00           C  
ATOM   4357  O   GLY C 201      23.226  -8.669 -10.032  1.00 75.00           O  
ATOM   4358  N   ILE C 202      24.031  -9.759  -8.261  1.00 60.93           N  
ATOM   4359  CA  ILE C 202      25.428  -9.347  -8.348  1.00 60.93           C  
ATOM   4360  C   ILE C 202      26.113 -10.086  -9.496  1.00 60.93           C  
ATOM   4361  CB  ILE C 202      26.177  -9.606  -7.022  1.00 60.93           C  
ATOM   4362  O   ILE C 202      26.094 -11.318  -9.548  1.00 60.93           O  
ATOM   4363  CG1 ILE C 202      25.471  -8.894  -5.862  1.00 60.93           C  
ATOM   4364  CG2 ILE C 202      27.638  -9.158  -7.131  1.00 60.93           C  
ATOM   4365  CD1 ILE C 202      25.967  -9.313  -4.485  1.00 60.93           C  
ATOM   4366  N   PRO C 203      26.614  -9.598 -10.598  1.00 53.62           N  
ATOM   4367  CA  PRO C 203      27.322 -10.159 -11.751  1.00 53.62           C  
ATOM   4368  C   PRO C 203      28.778 -10.498 -11.442  1.00 53.62           C  
ATOM   4369  CB  PRO C 203      27.232  -9.045 -12.797  1.00 53.62           C  
ATOM   4370  O   PRO C 203      29.440  -9.772 -10.696  1.00 53.62           O  
ATOM   4371  CG  PRO C 203      26.654  -7.878 -12.063  1.00 53.62           C  
ATOM   4372  CD  PRO C 203      26.331  -8.308 -10.661  1.00 53.62           C  
ATOM   4373  N   GLY C 204      29.323 -11.806 -11.405  1.00 43.77           N  
ATOM   4374  CA  GLY C 204      30.701 -12.214 -11.625  1.00 43.77           C  
ATOM   4375  C   GLY C 204      31.148 -13.330 -10.700  1.00 43.77           C  
ATOM   4376  O   GLY C 204      32.337 -13.457 -10.401  1.00 43.77           O  
ATOM   4377  N   SER C 205      30.530 -14.313 -10.254  1.00 38.20           N  
ATOM   4378  CA  SER C 205      31.495 -15.242  -9.676  1.00 38.20           C  
ATOM   4379  C   SER C 205      32.525 -15.684 -10.710  1.00 38.20           C  
ATOM   4380  CB  SER C 205      30.781 -16.466  -9.099  1.00 38.20           C  
ATOM   4381  O   SER C 205      32.228 -16.511 -11.575  1.00 38.20           O  
ATOM   4382  OG  SER C 205      30.582 -16.321  -7.704  1.00 38.20           O  
ATOM   4383  N   PRO C 206      33.273 -14.753 -11.317  1.00 30.75           N  
ATOM   4384  CA  PRO C 206      34.232 -15.227 -12.318  1.00 30.75           C  
ATOM   4385  C   PRO C 206      35.261 -16.194 -11.737  1.00 30.75           C  
ATOM   4386  CB  PRO C 206      34.905 -13.939 -12.799  1.00 30.75           C  
ATOM   4387  O   PRO C 206      35.627 -16.081 -10.564  1.00 30.75           O  
ATOM   4388  CG  PRO C 206      34.577 -12.923 -11.753  1.00 30.75           C  
ATOM   4389  CD  PRO C 206      33.583 -13.522 -10.800  1.00 30.75           C  
ATOM   4390  N   GLU C 207      35.139 -17.446 -11.913  1.00 28.57           N  
ATOM   4391  CA  GLU C 207      36.305 -18.314 -11.780  1.00 28.57           C  
ATOM   4392  C   GLU C 207      37.507 -17.741 -12.525  1.00 28.57           C  
ATOM   4393  CB  GLU C 207      35.990 -19.721 -12.295  1.00 28.57           C  
ATOM   4394  O   GLU C 207      37.418 -17.431 -13.714  1.00 28.57           O  
ATOM   4395  CG  GLU C 207      36.097 -20.804 -11.231  1.00 28.57           C  
ATOM   4396  CD  GLU C 207      35.729 -22.187 -11.744  1.00 28.57           C  
ATOM   4397  OE1 GLU C 207      36.574 -23.108 -11.667  1.00 28.57           O  
ATOM   4398  OE2 GLU C 207      34.587 -22.352 -12.227  1.00 28.57           O  
ATOM   4399  N   PRO C 208      38.383 -17.054 -11.713  1.00 29.95           N  
ATOM   4400  CA  PRO C 208      39.532 -16.334 -12.266  1.00 29.95           C  
ATOM   4401  C   PRO C 208      40.406 -17.212 -13.159  1.00 29.95           C  
ATOM   4402  CB  PRO C 208      40.301 -15.886 -11.020  1.00 29.95           C  
ATOM   4403  O   PRO C 208      40.703 -18.356 -12.805  1.00 29.95           O  
ATOM   4404  CG  PRO C 208      39.804 -16.775  -9.926  1.00 29.95           C  
ATOM   4405  CD  PRO C 208      38.658 -17.589 -10.455  1.00 29.95           C  
ATOM   4406  N   GLU C 209      40.101 -17.312 -14.375  1.00 24.56           N  
ATOM   4407  CA  GLU C 209      41.005 -17.954 -15.324  1.00 24.56           C  
ATOM   4408  C   GLU C 209      42.412 -17.369 -15.229  1.00 24.56           C  
ATOM   4409  CB  GLU C 209      40.473 -17.813 -16.753  1.00 24.56           C  
ATOM   4410  O   GLU C 209      42.577 -16.178 -14.958  1.00 24.56           O  
ATOM   4411  CG  GLU C 209      39.429 -18.855 -17.126  1.00 24.56           C  
ATOM   4412  CD  GLU C 209      39.309 -19.075 -18.625  1.00 24.56           C  
ATOM   4413  OE1 GLU C 209      39.625 -20.188 -19.103  1.00 24.56           O  
ATOM   4414  OE2 GLU C 209      38.898 -18.125 -19.329  1.00 24.56           O  
ATOM   4415  N   HIS C 210      43.542 -18.251 -15.215  1.00 25.82           N  
ATOM   4416  CA  HIS C 210      44.965 -18.248 -14.898  1.00 25.82           C  
ATOM   4417  C   HIS C 210      45.731 -17.293 -15.807  1.00 25.82           C  
ATOM   4418  CB  HIS C 210      45.543 -19.660 -15.014  1.00 25.82           C  
ATOM   4419  O   HIS C 210      46.936 -17.098 -15.636  1.00 25.82           O  
ATOM   4420  CG  HIS C 210      45.654 -20.373 -13.704  1.00 25.82           C  
ATOM   4421  CD2 HIS C 210      44.955 -21.415 -13.198  1.00 25.82           C  
ATOM   4422  ND1 HIS C 210      46.577 -20.022 -12.742  1.00 25.82           N  
ATOM   4423  CE1 HIS C 210      46.440 -20.822 -11.698  1.00 25.82           C  
ATOM   4424  NE2 HIS C 210      45.462 -21.676 -11.949  1.00 25.82           N  
ATOM   4425  N   GLY C 211      45.157 -16.878 -16.943  1.00 23.31           N  
ATOM   4426  CA  GLY C 211      46.188 -16.910 -17.968  1.00 23.31           C  
ATOM   4427  C   GLY C 211      47.335 -15.956 -17.691  1.00 23.31           C  
ATOM   4428  O   GLY C 211      47.252 -15.123 -16.787  1.00 23.31           O  
ATOM   4429  N   SER C 212      48.418 -15.996 -18.450  1.00 23.58           N  
ATOM   4430  CA  SER C 212      49.874 -15.930 -18.527  1.00 23.58           C  
ATOM   4431  C   SER C 212      50.357 -14.487 -18.630  1.00 23.58           C  
ATOM   4432  CB  SER C 212      50.384 -16.734 -19.724  1.00 23.58           C  
ATOM   4433  O   SER C 212      51.562 -14.229 -18.620  1.00 23.58           O  
ATOM   4434  OG  SER C 212      50.217 -18.124 -19.505  1.00 23.58           O  
ATOM   4435  N   VAL C 213      49.482 -13.539 -18.881  1.00 22.92           N  
ATOM   4436  CA  VAL C 213      50.133 -12.745 -19.918  1.00 22.92           C  
ATOM   4437  C   VAL C 213      51.403 -12.108 -19.360  1.00 22.92           C  
ATOM   4438  CB  VAL C 213      49.189 -11.654 -20.473  1.00 22.92           C  
ATOM   4439  O   VAL C 213      51.610 -12.081 -18.144  1.00 22.92           O  
ATOM   4440  CG1 VAL C 213      49.670 -11.169 -21.839  1.00 22.92           C  
ATOM   4441  CG2 VAL C 213      47.759 -12.182 -20.563  1.00 22.92           C  
ATOM   4442  N   GLN C 214      51.530 -10.773 -19.424  1.00 22.98           N  
ATOM   4443  CA  GLN C 214      52.506 -10.017 -20.201  1.00 22.98           C  
ATOM   4444  C   GLN C 214      53.725  -9.659 -19.354  1.00 22.98           C  
ATOM   4445  CB  GLN C 214      51.872  -8.747 -20.771  1.00 22.98           C  
ATOM   4446  O   GLN C 214      53.623  -9.534 -18.132  1.00 22.98           O  
ATOM   4447  CG  GLN C 214      51.892  -8.680 -22.292  1.00 22.98           C  
ATOM   4448  CD  GLN C 214      50.939  -7.638 -22.846  1.00 22.98           C  
ATOM   4449  NE2 GLN C 214      50.758  -7.640 -24.163  1.00 22.98           N  
ATOM   4450  OE1 GLN C 214      50.368  -6.839 -22.097  1.00 22.98           O  
ATOM   4451  N   GLU C 215      54.904  -9.486 -19.910  1.00 23.84           N  
ATOM   4452  CA  GLU C 215      56.353  -9.469 -19.734  1.00 23.84           C  
ATOM   4453  C   GLU C 215      56.798  -8.257 -18.921  1.00 23.84           C  
ATOM   4454  CB  GLU C 215      57.060  -9.478 -21.093  1.00 23.84           C  
ATOM   4455  O   GLU C 215      57.839  -8.293 -18.262  1.00 23.84           O  
ATOM   4456  CG  GLU C 215      58.232 -10.445 -21.170  1.00 23.84           C  
ATOM   4457  CD  GLU C 215      58.796 -10.594 -22.574  1.00 23.84           C  
ATOM   4458  OE1 GLU C 215      59.938 -10.143 -22.821  1.00 23.84           O  
ATOM   4459  OE2 GLU C 215      58.090 -11.164 -23.435  1.00 23.84           O  
ATOM   4460  N   SER C 216      56.014  -7.121 -18.880  1.00 24.20           N  
ATOM   4461  CA  SER C 216      56.917  -6.008 -19.153  1.00 24.20           C  
ATOM   4462  C   SER C 216      57.840  -5.742 -17.969  1.00 24.20           C  
ATOM   4463  CB  SER C 216      56.125  -4.744 -19.488  1.00 24.20           C  
ATOM   4464  O   SER C 216      57.500  -6.059 -16.827  1.00 24.20           O  
ATOM   4465  OG  SER C 216      55.353  -4.930 -20.661  1.00 24.20           O  
ATOM   4466  N   GLN C 217      58.939  -4.990 -18.185  1.00 23.94           N  
ATOM   4467  CA  GLN C 217      60.309  -4.760 -17.738  1.00 23.94           C  
ATOM   4468  C   GLN C 217      60.347  -3.792 -16.559  1.00 23.94           C  
ATOM   4469  CB  GLN C 217      61.166  -4.223 -18.885  1.00 23.94           C  
ATOM   4470  O   GLN C 217      60.430  -2.576 -16.749  1.00 23.94           O  
ATOM   4471  CG  GLN C 217      61.722  -5.309 -19.797  1.00 23.94           C  
ATOM   4472  CD  GLN C 217      63.017  -4.900 -20.474  1.00 23.94           C  
ATOM   4473  NE2 GLN C 217      63.799  -5.886 -20.903  1.00 23.94           N  
ATOM   4474  OE1 GLN C 217      63.312  -3.709 -20.611  1.00 23.94           O  
ATOM   4475  N   VAL C 218      59.607  -4.027 -15.524  1.00 25.65           N  
ATOM   4476  CA  VAL C 218      59.388  -2.849 -14.691  1.00 25.65           C  
ATOM   4477  C   VAL C 218      60.725  -2.330 -14.167  1.00 25.65           C  
ATOM   4478  CB  VAL C 218      58.437  -3.157 -13.512  1.00 25.65           C  
ATOM   4479  O   VAL C 218      61.542  -3.102 -13.660  1.00 25.65           O  
ATOM   4480  CG1 VAL C 218      58.229  -1.915 -12.648  1.00 25.65           C  
ATOM   4481  CG2 VAL C 218      57.099  -3.682 -14.030  1.00 25.65           C  
ATOM   4482  N   SER C 219      60.877  -1.032 -14.276  1.00 23.71           N  
ATOM   4483  CA  SER C 219      62.123  -0.276 -14.197  1.00 23.71           C  
ATOM   4484  C   SER C 219      62.694  -0.298 -12.783  1.00 23.71           C  
ATOM   4485  CB  SER C 219      61.903   1.169 -14.645  1.00 23.71           C  
ATOM   4486  O   SER C 219      61.978  -0.590 -11.823  1.00 23.71           O  
ATOM   4487  OG  SER C 219      61.989   1.277 -16.055  1.00 23.71           O  
ATOM   4488  N   GLU C 220      63.789   0.405 -12.509  1.00 23.52           N  
ATOM   4489  CA  GLU C 220      65.018   0.282 -11.731  1.00 23.52           C  
ATOM   4490  C   GLU C 220      64.813   0.756 -10.295  1.00 23.52           C  
ATOM   4491  CB  GLU C 220      66.152   1.073 -12.389  1.00 23.52           C  
ATOM   4492  O   GLU C 220      65.274   0.111  -9.351  1.00 23.52           O  
ATOM   4493  CG  GLU C 220      67.105   0.216 -13.208  1.00 23.52           C  
ATOM   4494  CD  GLU C 220      68.291   0.994 -13.757  1.00 23.52           C  
ATOM   4495  OE1 GLU C 220      69.443   0.703 -13.363  1.00 23.52           O  
ATOM   4496  OE2 GLU C 220      68.065   1.902 -14.588  1.00 23.52           O  
ATOM   4497  N   GLN C 221      64.446   2.104 -10.005  1.00 24.18           N  
ATOM   4498  CA  GLN C 221      65.533   2.762  -9.287  1.00 24.18           C  
ATOM   4499  C   GLN C 221      65.380   2.589  -7.779  1.00 24.18           C  
ATOM   4500  CB  GLN C 221      65.589   4.249  -9.642  1.00 24.18           C  
ATOM   4501  O   GLN C 221      64.298   2.252  -7.294  1.00 24.18           O  
ATOM   4502  CG  GLN C 221      66.900   4.679 -10.285  1.00 24.18           C  
ATOM   4503  CD  GLN C 221      66.908   6.144 -10.679  1.00 24.18           C  
ATOM   4504  NE2 GLN C 221      68.019   6.823 -10.416  1.00 24.18           N  
ATOM   4505  OE1 GLN C 221      65.923   6.661 -11.217  1.00 24.18           O  
ATOM   4506  N   PRO C 222      65.595   3.671  -6.906  1.00 24.11           N  
ATOM   4507  CA  PRO C 222      66.434   3.966  -5.742  1.00 24.11           C  
ATOM   4508  C   PRO C 222      65.662   3.908  -4.427  1.00 24.11           C  
ATOM   4509  CB  PRO C 222      66.934   5.386  -6.019  1.00 24.11           C  
ATOM   4510  O   PRO C 222      64.434   4.032  -4.421  1.00 24.11           O  
ATOM   4511  CG  PRO C 222      66.080   5.879  -7.143  1.00 24.11           C  
ATOM   4512  CD  PRO C 222      65.147   4.776  -7.552  1.00 24.11           C  
ATOM   4513  N   ALA C 223      66.231   3.645  -3.209  1.00 26.39           N  
ATOM   4514  CA  ALA C 223      66.308   3.075  -1.866  1.00 26.39           C  
ATOM   4515  C   ALA C 223      65.725   4.032  -0.830  1.00 26.39           C  
ATOM   4516  CB  ALA C 223      67.754   2.733  -1.516  1.00 26.39           C  
ATOM   4517  O   ALA C 223      65.425   3.629   0.296  1.00 26.39           O  
ATOM   4518  N   THR C 224      65.656   5.377  -0.830  1.00 27.87           N  
ATOM   4519  CA  THR C 224      66.116   6.000   0.406  1.00 27.87           C  
ATOM   4520  C   THR C 224      65.028   5.950   1.475  1.00 27.87           C  
ATOM   4521  CB  THR C 224      66.541   7.461   0.171  1.00 27.87           C  
ATOM   4522  O   THR C 224      63.838   6.024   1.160  1.00 27.87           O  
ATOM   4523  CG2 THR C 224      67.894   7.751   0.812  1.00 27.87           C  
ATOM   4524  OG1 THR C 224      66.631   7.706  -1.238  1.00 27.87           O  
ATOM   4525  N   GLU C 225      65.268   5.996   2.837  1.00 29.62           N  
ATOM   4526  CA  GLU C 225      64.962   5.675   4.228  1.00 29.62           C  
ATOM   4527  C   GLU C 225      63.983   6.682   4.824  1.00 29.62           C  
ATOM   4528  CB  GLU C 225      66.243   5.628   5.064  1.00 29.62           C  
ATOM   4529  O   GLU C 225      64.040   6.978   6.020  1.00 29.62           O  
ATOM   4530  CG  GLU C 225      66.937   4.274   5.051  1.00 29.62           C  
ATOM   4531  CD  GLU C 225      68.050   4.160   6.080  1.00 29.62           C  
ATOM   4532  OE1 GLU C 225      67.987   3.258   6.946  1.00 29.62           O  
ATOM   4533  OE2 GLU C 225      68.993   4.981   6.021  1.00 29.62           O  
ATOM   4534  N   ALA C 226      62.984   7.331   4.155  1.00 30.38           N  
ATOM   4535  CA  ALA C 226      62.507   8.516   4.862  1.00 30.38           C  
ATOM   4536  C   ALA C 226      61.805   8.134   6.162  1.00 30.38           C  
ATOM   4537  CB  ALA C 226      61.567   9.324   3.971  1.00 30.38           C  
ATOM   4538  O   ALA C 226      61.370   6.992   6.328  1.00 30.38           O  
ATOM   4539  N   ALA C 227      61.390   9.066   7.027  1.00 33.78           N  
ATOM   4540  CA  ALA C 227      61.082   9.357   8.425  1.00 33.78           C  
ATOM   4541  C   ALA C 227      59.751   8.733   8.834  1.00 33.78           C  
ATOM   4542  CB  ALA C 227      61.055  10.865   8.662  1.00 33.78           C  
ATOM   4543  O   ALA C 227      58.920   8.412   7.981  1.00 33.78           O  
ATOM   4544  N   GLY C 228      59.334   8.545  10.192  1.00 37.75           N  
ATOM   4545  CA  GLY C 228      58.722   7.712  11.215  1.00 37.75           C  
ATOM   4546  C   GLY C 228      57.215   7.867  11.288  1.00 37.75           C  
ATOM   4547  O   GLY C 228      56.619   7.701  12.354  1.00 37.75           O  
ATOM   4548  N   GLU C 229      56.316   8.193  10.379  1.00 42.58           N  
ATOM   4549  CA  GLU C 229      54.892   8.393  10.630  1.00 42.58           C  
ATOM   4550  C   GLU C 229      54.238   7.117  11.151  1.00 42.58           C  
ATOM   4551  CB  GLU C 229      54.184   8.866   9.358  1.00 42.58           C  
ATOM   4552  O   GLU C 229      54.492   6.027  10.633  1.00 42.58           O  
ATOM   4553  CG  GLU C 229      54.216  10.375   9.161  1.00 42.58           C  
ATOM   4554  CD  GLU C 229      53.348  10.848   8.005  1.00 42.58           C  
ATOM   4555  OE1 GLU C 229      52.387  11.615   8.242  1.00 42.58           O  
ATOM   4556  OE2 GLU C 229      53.631  10.447   6.854  1.00 42.58           O  
ATOM   4557  N   ASN C 230      53.687   7.169  12.347  1.00 52.25           N  
ATOM   4558  CA  ASN C 230      53.090   6.072  13.103  1.00 52.25           C  
ATOM   4559  C   ASN C 230      51.973   5.392  12.317  1.00 52.25           C  
ATOM   4560  CB  ASN C 230      52.564   6.572  14.450  1.00 52.25           C  
ATOM   4561  O   ASN C 230      50.941   6.006  12.041  1.00 52.25           O  
ATOM   4562  CG  ASN C 230      52.867   5.616  15.586  1.00 52.25           C  
ATOM   4563  ND2 ASN C 230      52.823   6.121  16.814  1.00 52.25           N  
ATOM   4564  OD1 ASN C 230      53.140   4.434  15.363  1.00 52.25           O  
ATOM   4565  N   PRO C 231      51.997   4.381  11.671  1.00 55.67           N  
ATOM   4566  CA  PRO C 231      51.074   3.638  10.811  1.00 55.67           C  
ATOM   4567  C   PRO C 231      49.892   3.052  11.581  1.00 55.67           C  
ATOM   4568  CB  PRO C 231      51.951   2.527  10.229  1.00 55.67           C  
ATOM   4569  O   PRO C 231      48.917   2.603  10.974  1.00 55.67           O  
ATOM   4570  CG  PRO C 231      53.180   2.525  11.079  1.00 55.67           C  
ATOM   4571  CD  PRO C 231      53.172   3.762  11.931  1.00 55.67           C  
ATOM   4572  N   LEU C 232      49.890   3.189  12.993  1.00 61.24           N  
ATOM   4573  CA  LEU C 232      48.855   2.464  13.722  1.00 61.24           C  
ATOM   4574  C   LEU C 232      47.759   3.412  14.198  1.00 61.24           C  
ATOM   4575  CB  LEU C 232      49.459   1.723  14.918  1.00 61.24           C  
ATOM   4576  O   LEU C 232      46.861   3.008  14.940  1.00 61.24           O  
ATOM   4577  CG  LEU C 232      50.380   0.546  14.591  1.00 61.24           C  
ATOM   4578  CD1 LEU C 232      51.220   0.176  15.809  1.00 61.24           C  
ATOM   4579  CD2 LEU C 232      49.567  -0.652  14.111  1.00 61.24           C  
ATOM   4580  N   GLU C 233      47.749   4.725  13.922  1.00 67.48           N  
ATOM   4581  CA  GLU C 233      46.814   5.763  14.347  1.00 67.48           C  
ATOM   4582  C   GLU C 233      45.407   5.486  13.824  1.00 67.48           C  
ATOM   4583  CB  GLU C 233      47.289   7.140  13.875  1.00 67.48           C  
ATOM   4584  O   GLU C 233      44.419   5.862  14.458  1.00 67.48           O  
ATOM   4585  CG  GLU C 233      47.240   8.211  14.954  1.00 67.48           C  
ATOM   4586  CD  GLU C 233      47.716   9.572  14.472  1.00 67.48           C  
ATOM   4587  OE1 GLU C 233      47.360  10.596  15.098  1.00 67.48           O  
ATOM   4588  OE2 GLU C 233      48.450   9.614  13.459  1.00 67.48           O  
ATOM   4589  N   PHE C 234      45.299   4.619  12.734  1.00 66.42           N  
ATOM   4590  CA  PHE C 234      44.007   4.324  12.126  1.00 66.42           C  
ATOM   4591  C   PHE C 234      43.205   3.367  12.999  1.00 66.42           C  
ATOM   4592  CB  PHE C 234      44.194   3.727  10.727  1.00 66.42           C  
ATOM   4593  O   PHE C 234      41.975   3.331  12.922  1.00 66.42           O  
ATOM   4594  CG  PHE C 234      44.767   2.336  10.732  1.00 66.42           C  
ATOM   4595  CD1 PHE C 234      46.142   2.135  10.745  1.00 66.42           C  
ATOM   4596  CD2 PHE C 234      43.930   1.227  10.725  1.00 66.42           C  
ATOM   4597  CE1 PHE C 234      46.675   0.848  10.749  1.00 66.42           C  
ATOM   4598  CE2 PHE C 234      44.455  -0.062  10.729  1.00 66.42           C  
ATOM   4599  CZ  PHE C 234      45.828  -0.249  10.741  1.00 66.42           C  
ATOM   4600  N   LEU C 235      43.997   2.644  13.879  1.00 69.63           N  
ATOM   4601  CA  LEU C 235      43.347   1.647  14.723  1.00 69.63           C  
ATOM   4602  C   LEU C 235      42.554   2.315  15.841  1.00 69.63           C  
ATOM   4603  CB  LEU C 235      44.384   0.691  15.318  1.00 69.63           C  
ATOM   4604  O   LEU C 235      41.578   1.749  16.339  1.00 69.63           O  
ATOM   4605  CG  LEU C 235      44.835  -0.464  14.421  1.00 69.63           C  
ATOM   4606  CD1 LEU C 235      46.155  -1.039  14.922  1.00 69.63           C  
ATOM   4607  CD2 LEU C 235      43.762  -1.546  14.363  1.00 69.63           C  
ATOM   4608  N   ARG C 236      42.995   3.541  16.135  1.00 66.13           N  
ATOM   4609  CA  ARG C 236      42.364   4.276  17.227  1.00 66.13           C  
ATOM   4610  C   ARG C 236      40.918   4.623  16.889  1.00 66.13           C  
ATOM   4611  CB  ARG C 236      43.149   5.551  17.542  1.00 66.13           C  
ATOM   4612  O   ARG C 236      40.076   4.734  17.783  1.00 66.13           O  
ATOM   4613  CG  ARG C 236      44.173   5.385  18.653  1.00 66.13           C  
ATOM   4614  CD  ARG C 236      44.865   6.701  18.983  1.00 66.13           C  
ATOM   4615  NE  ARG C 236      45.600   6.622  20.242  1.00 66.13           N  
ATOM   4616  NH1 ARG C 236      47.422   7.830  19.493  1.00 66.13           N  
ATOM   4617  NH2 ARG C 236      47.377   7.028  21.640  1.00 66.13           N  
ATOM   4618  CZ  ARG C 236      46.798   7.160  20.456  1.00 66.13           C  
ATOM   4619  N   ASP C 237      40.613   4.707  15.572  1.00 62.89           N  
ATOM   4620  CA  ASP C 237      39.302   5.139  15.100  1.00 62.89           C  
ATOM   4621  C   ASP C 237      38.407   3.941  14.789  1.00 62.89           C  
ATOM   4622  CB  ASP C 237      39.443   6.026  13.861  1.00 62.89           C  
ATOM   4623  O   ASP C 237      37.222   4.105  14.492  1.00 62.89           O  
ATOM   4624  CG  ASP C 237      39.557   7.502  14.197  1.00 62.89           C  
ATOM   4625  OD1 ASP C 237      38.532   8.132  14.535  1.00 62.89           O  
ATOM   4626  OD2 ASP C 237      40.683   8.041  14.121  1.00 62.89           O  
ATOM   4627  N   GLN C 238      39.068   2.618  14.943  1.00 67.04           N  
ATOM   4628  CA  GLN C 238      38.278   1.433  14.625  1.00 67.04           C  
ATOM   4629  C   GLN C 238      37.498   0.949  15.844  1.00 67.04           C  
ATOM   4630  CB  GLN C 238      39.177   0.313  14.099  1.00 67.04           C  
ATOM   4631  O   GLN C 238      38.043   0.877  16.948  1.00 67.04           O  
ATOM   4632  CG  GLN C 238      39.455   0.399  12.604  1.00 67.04           C  
ATOM   4633  CD  GLN C 238      38.873  -0.769  11.831  1.00 67.04           C  
ATOM   4634  NE2 GLN C 238      38.764  -0.615  10.516  1.00 67.04           N  
ATOM   4635  OE1 GLN C 238      38.526  -1.803  12.410  1.00 67.04           O  
ATOM   4636  N   PRO C 239      36.224   1.017  15.744  1.00 70.22           N  
ATOM   4637  CA  PRO C 239      35.344   0.554  16.820  1.00 70.22           C  
ATOM   4638  C   PRO C 239      35.820  -0.753  17.450  1.00 70.22           C  
ATOM   4639  CB  PRO C 239      33.998   0.363  16.116  1.00 70.22           C  
ATOM   4640  O   PRO C 239      35.695  -0.939  18.663  1.00 70.22           O  
ATOM   4641  CG  PRO C 239      34.285   0.606  14.670  1.00 70.22           C  
ATOM   4642  CD  PRO C 239      35.698   1.097  14.540  1.00 70.22           C  
ATOM   4643  N   GLN C 240      36.420  -1.688  16.632  1.00 72.34           N  
ATOM   4644  CA  GLN C 240      36.894  -2.987  17.097  1.00 72.34           C  
ATOM   4645  C   GLN C 240      38.079  -2.833  18.046  1.00 72.34           C  
ATOM   4646  CB  GLN C 240      37.281  -3.874  15.913  1.00 72.34           C  
ATOM   4647  O   GLN C 240      38.199  -3.576  19.023  1.00 72.34           O  
ATOM   4648  CG  GLN C 240      36.098  -4.563  15.247  1.00 72.34           C  
ATOM   4649  CD  GLN C 240      36.500  -5.374  14.030  1.00 72.34           C  
ATOM   4650  NE2 GLN C 240      35.557  -5.577  13.115  1.00 72.34           N  
ATOM   4651  OE1 GLN C 240      37.647  -5.815  13.912  1.00 72.34           O  
ATOM   4652  N   PHE C 241      38.858  -1.732  17.848  1.00 72.87           N  
ATOM   4653  CA  PHE C 241      39.999  -1.455  18.712  1.00 72.87           C  
ATOM   4654  C   PHE C 241      39.540  -0.889  20.051  1.00 72.87           C  
ATOM   4655  CB  PHE C 241      40.965  -0.479  18.033  1.00 72.87           C  
ATOM   4656  O   PHE C 241      40.085  -1.240  21.099  1.00 72.87           O  
ATOM   4657  CG  PHE C 241      42.254  -0.279  18.785  1.00 72.87           C  
ATOM   4658  CD1 PHE C 241      42.488   0.896  19.489  1.00 72.87           C  
ATOM   4659  CD2 PHE C 241      43.231  -1.266  18.787  1.00 72.87           C  
ATOM   4660  CE1 PHE C 241      43.680   1.084  20.186  1.00 72.87           C  
ATOM   4661  CE2 PHE C 241      44.424  -1.085  19.481  1.00 72.87           C  
ATOM   4662  CZ  PHE C 241      44.647   0.091  20.178  1.00 72.87           C  
ATOM   4663  N   GLN C 242      38.593  -0.118  19.939  1.00 73.39           N  
ATOM   4664  CA  GLN C 242      38.032   0.449  21.161  1.00 73.39           C  
ATOM   4665  C   GLN C 242      37.417  -0.636  22.039  1.00 73.39           C  
ATOM   4666  CB  GLN C 242      36.983   1.512  20.828  1.00 73.39           C  
ATOM   4667  O   GLN C 242      37.566  -0.610  23.263  1.00 73.39           O  
ATOM   4668  CG  GLN C 242      37.553   2.918  20.694  1.00 73.39           C  
ATOM   4669  CD  GLN C 242      36.541   3.913  20.158  1.00 73.39           C  
ATOM   4670  NE2 GLN C 242      37.031   4.998  19.570  1.00 73.39           N  
ATOM   4671  OE1 GLN C 242      35.328   3.707  20.271  1.00 73.39           O  
ATOM   4672  N   ASN C 243      36.707  -1.644  21.427  1.00 73.93           N  
ATOM   4673  CA  ASN C 243      36.173  -2.794  22.149  1.00 73.93           C  
ATOM   4674  C   ASN C 243      37.287  -3.637  22.763  1.00 73.93           C  
ATOM   4675  CB  ASN C 243      35.305  -3.651  21.226  1.00 73.93           C  
ATOM   4676  O   ASN C 243      37.180  -4.075  23.909  1.00 73.93           O  
ATOM   4677  CG  ASN C 243      34.136  -4.289  21.949  1.00 73.93           C  
ATOM   4678  ND2 ASN C 243      33.543  -5.308  21.337  1.00 73.93           N  
ATOM   4679  OD1 ASN C 243      33.767  -3.870  23.050  1.00 73.93           O  
ATOM   4680  N   MET C 244      38.340  -3.725  21.960  1.00 73.17           N  
ATOM   4681  CA  MET C 244      39.505  -4.476  22.419  1.00 73.17           C  
ATOM   4682  C   MET C 244      40.178  -3.772  23.593  1.00 73.17           C  
ATOM   4683  CB  MET C 244      40.507  -4.666  21.279  1.00 73.17           C  
ATOM   4684  O   MET C 244      40.583  -4.419  24.561  1.00 73.17           O  
ATOM   4685  CG  MET C 244      41.445  -5.846  21.478  1.00 73.17           C  
ATOM   4686  SD  MET C 244      42.389  -6.257  19.959  1.00 73.17           S  
ATOM   4687  CE  MET C 244      43.437  -4.781  19.824  1.00 73.17           C  
ATOM   4688  N   ARG C 245      40.273  -2.455  23.455  1.00 73.12           N  
ATOM   4689  CA  ARG C 245      40.853  -1.652  24.527  1.00 73.12           C  
ATOM   4690  C   ARG C 245      40.071  -1.825  25.825  1.00 73.12           C  
ATOM   4691  CB  ARG C 245      40.892  -0.174  24.132  1.00 73.12           C  
ATOM   4692  O   ARG C 245      40.662  -1.939  26.901  1.00 73.12           O  
ATOM   4693  CG  ARG C 245      41.909   0.645  24.910  1.00 73.12           C  
ATOM   4694  CD  ARG C 245      41.919   2.101  24.466  1.00 73.12           C  
ATOM   4695  NE  ARG C 245      42.348   2.990  25.542  1.00 73.12           N  
ATOM   4696  NH1 ARG C 245      42.317   4.906  24.252  1.00 73.12           N  
ATOM   4697  NH2 ARG C 245      42.921   5.015  26.461  1.00 73.12           N  
ATOM   4698  CZ  ARG C 245      42.528   4.302  25.416  1.00 73.12           C  
ATOM   4699  N   GLN C 246      38.775  -1.904  25.604  1.00 72.07           N  
ATOM   4700  CA  GLN C 246      37.885  -2.006  26.756  1.00 72.07           C  
ATOM   4701  C   GLN C 246      37.998  -3.376  27.419  1.00 72.07           C  
ATOM   4702  CB  GLN C 246      36.437  -1.741  26.341  1.00 72.07           C  
ATOM   4703  O   GLN C 246      38.011  -3.477  28.648  1.00 72.07           O  
ATOM   4704  CG  GLN C 246      35.708  -0.759  27.248  1.00 72.07           C  
ATOM   4705  CD  GLN C 246      34.307  -0.440  26.761  1.00 72.07           C  
ATOM   4706  NE2 GLN C 246      33.641   0.490  27.437  1.00 72.07           N  
ATOM   4707  OE1 GLN C 246      33.826  -1.025  25.785  1.00 72.07           O  
ATOM   4708  N   VAL C 247      38.186  -4.379  26.612  1.00 73.73           N  
ATOM   4709  CA  VAL C 247      38.275  -5.746  27.115  1.00 73.73           C  
ATOM   4710  C   VAL C 247      39.639  -5.972  27.762  1.00 73.73           C  
ATOM   4711  CB  VAL C 247      38.041  -6.780  25.991  1.00 73.73           C  
ATOM   4712  O   VAL C 247      39.741  -6.636  28.796  1.00 73.73           O  
ATOM   4713  CG1 VAL C 247      38.291  -8.198  26.501  1.00 73.73           C  
ATOM   4714  CG2 VAL C 247      36.623  -6.652  25.435  1.00 73.73           C  
ATOM   4715  N   ILE C 248      40.620  -5.340  27.254  1.00 72.05           N  
ATOM   4716  CA  ILE C 248      41.977  -5.455  27.776  1.00 72.05           C  
ATOM   4717  C   ILE C 248      42.100  -4.661  29.075  1.00 72.05           C  
ATOM   4718  CB  ILE C 248      43.021  -4.964  26.747  1.00 72.05           C  
ATOM   4719  O   ILE C 248      42.807  -5.073  29.997  1.00 72.05           O  
ATOM   4720  CG1 ILE C 248      43.102  -5.934  25.563  1.00 72.05           C  
ATOM   4721  CG2 ILE C 248      44.391  -4.792  27.409  1.00 72.05           C  
ATOM   4722  CD1 ILE C 248      43.926  -5.416  24.393  1.00 72.05           C  
ATOM   4723  N   GLN C 249      41.458  -3.494  29.057  1.00 71.30           N  
ATOM   4724  CA  GLN C 249      41.451  -2.698  30.279  1.00 71.30           C  
ATOM   4725  C   GLN C 249      40.783  -3.454  31.424  1.00 71.30           C  
ATOM   4726  CB  GLN C 249      40.741  -1.363  30.047  1.00 71.30           C  
ATOM   4727  O   GLN C 249      41.178  -3.313  32.583  1.00 71.30           O  
ATOM   4728  CG  GLN C 249      41.689  -0.192  29.830  1.00 71.30           C  
ATOM   4729  CD  GLN C 249      40.961   1.110  29.555  1.00 71.30           C  
ATOM   4730  NE2 GLN C 249      41.610   2.011  28.826  1.00 71.30           N  
ATOM   4731  OE1 GLN C 249      39.822   1.305  29.994  1.00 71.30           O  
ATOM   4732  N   GLN C 250      39.831  -4.434  31.032  1.00 66.95           N  
ATOM   4733  CA  GLN C 250      39.120  -5.220  32.034  1.00 66.95           C  
ATOM   4734  C   GLN C 250      39.890  -6.489  32.388  1.00 66.95           C  
ATOM   4735  CB  GLN C 250      37.717  -5.578  31.540  1.00 66.95           C  
ATOM   4736  O   GLN C 250      39.897  -6.915  33.545  1.00 66.95           O  
ATOM   4737  CG  GLN C 250      36.652  -4.558  31.919  1.00 66.95           C  
ATOM   4738  CD  GLN C 250      35.265  -4.957  31.452  1.00 66.95           C  
ATOM   4739  NE2 GLN C 250      34.458  -3.969  31.079  1.00 66.95           N  
ATOM   4740  OE1 GLN C 250      34.921  -6.143  31.425  1.00 66.95           O  
ATOM   4741  N   ASN C 251      40.490  -7.065  31.457  1.00 66.90           N  
ATOM   4742  CA  ASN C 251      41.263  -8.287  31.651  1.00 66.90           C  
ATOM   4743  C   ASN C 251      42.535  -8.286  30.808  1.00 66.90           C  
ATOM   4744  CB  ASN C 251      40.412  -9.518  31.328  1.00 66.90           C  
ATOM   4745  O   ASN C 251      42.490  -8.572  29.610  1.00 66.90           O  
ATOM   4746  CG  ASN C 251      40.826 -10.739  32.126  1.00 66.90           C  
ATOM   4747  ND2 ASN C 251      39.961 -11.746  32.160  1.00 66.90           N  
ATOM   4748  OD1 ASN C 251      41.913 -10.777  32.708  1.00 66.90           O  
ATOM   4749  N   PRO C 252      43.713  -7.665  31.370  1.00 66.01           N  
ATOM   4750  CA  PRO C 252      45.010  -7.596  30.692  1.00 66.01           C  
ATOM   4751  C   PRO C 252      45.503  -8.962  30.222  1.00 66.01           C  
ATOM   4752  CB  PRO C 252      45.938  -7.020  31.765  1.00 66.01           C  
ATOM   4753  O   PRO C 252      46.344  -9.042  29.322  1.00 66.01           O  
ATOM   4754  CG  PRO C 252      45.138  -7.068  33.027  1.00 66.01           C  
ATOM   4755  CD  PRO C 252      43.714  -7.392  32.678  1.00 66.01           C  
ATOM   4756  N   ALA C 253      44.966 -10.058  30.769  1.00 66.40           N  
ATOM   4757  CA  ALA C 253      45.402 -11.419  30.470  1.00 66.40           C  
ATOM   4758  C   ALA C 253      44.823 -11.901  29.143  1.00 66.40           C  
ATOM   4759  CB  ALA C 253      45.001 -12.367  31.597  1.00 66.40           C  
ATOM   4760  O   ALA C 253      45.264 -12.915  28.597  1.00 66.40           O  
ATOM   4761  N   LEU C 254      43.829 -11.065  28.594  1.00 71.06           N  
ATOM   4762  CA  LEU C 254      43.138 -11.471  27.375  1.00 71.06           C  
ATOM   4763  C   LEU C 254      43.849 -10.928  26.141  1.00 71.06           C  
ATOM   4764  CB  LEU C 254      41.686 -10.988  27.396  1.00 71.06           C  
ATOM   4765  O   LEU C 254      43.463 -11.235  25.011  1.00 71.06           O  
ATOM   4766  CG  LEU C 254      40.700 -11.837  28.201  1.00 71.06           C  
ATOM   4767  CD1 LEU C 254      39.479 -11.009  28.586  1.00 71.06           C  
ATOM   4768  CD2 LEU C 254      40.287 -13.073  27.410  1.00 71.06           C  
ATOM   4769  N   LEU C 255      44.947 -10.095  26.332  1.00 73.49           N  
ATOM   4770  CA  LEU C 255      45.674  -9.473  25.231  1.00 73.49           C  
ATOM   4771  C   LEU C 255      46.215 -10.529  24.272  1.00 73.49           C  
ATOM   4772  CB  LEU C 255      46.824  -8.615  25.764  1.00 73.49           C  
ATOM   4773  O   LEU C 255      46.028 -10.424  23.057  1.00 73.49           O  
ATOM   4774  CG  LEU C 255      47.046  -7.271  25.068  1.00 73.49           C  
ATOM   4775  CD1 LEU C 255      47.221  -6.162  26.100  1.00 73.49           C  
ATOM   4776  CD2 LEU C 255      48.256  -7.342  24.142  1.00 73.49           C  
ATOM   4777  N   PRO C 256      46.936 -11.647  24.746  1.00 72.18           N  
ATOM   4778  CA  PRO C 256      47.436 -12.693  23.850  1.00 72.18           C  
ATOM   4779  C   PRO C 256      46.318 -13.403  23.090  1.00 72.18           C  
ATOM   4780  CB  PRO C 256      48.149 -13.659  24.800  1.00 72.18           C  
ATOM   4781  O   PRO C 256      46.480 -13.733  21.913  1.00 72.18           O  
ATOM   4782  CG  PRO C 256      48.079 -12.999  26.139  1.00 72.18           C  
ATOM   4783  CD  PRO C 256      47.187 -11.796  26.032  1.00 72.18           C  
ATOM   4784  N   ALA C 257      45.201 -13.603  23.719  1.00 73.04           N  
ATOM   4785  CA  ALA C 257      44.049 -14.247  23.094  1.00 73.04           C  
ATOM   4786  C   ALA C 257      43.415 -13.338  22.044  1.00 73.04           C  
ATOM   4787  CB  ALA C 257      43.017 -14.634  24.151  1.00 73.04           C  
ATOM   4788  O   ALA C 257      42.988 -13.806  20.986  1.00 73.04           O  
ATOM   4789  N   LEU C 258      43.438 -12.045  22.305  1.00 75.71           N  
ATOM   4790  CA  LEU C 258      42.850 -11.080  21.383  1.00 75.71           C  
ATOM   4791  C   LEU C 258      43.762 -10.850  20.182  1.00 75.71           C  
ATOM   4792  CB  LEU C 258      42.582  -9.752  22.095  1.00 75.71           C  
ATOM   4793  O   LEU C 258      43.288 -10.746  19.048  1.00 75.71           O  
ATOM   4794  CG  LEU C 258      41.115  -9.337  22.226  1.00 75.71           C  
ATOM   4795  CD1 LEU C 258      40.808  -8.921  23.660  1.00 75.71           C  
ATOM   4796  CD2 LEU C 258      40.791  -8.207  21.255  1.00 75.71           C  
ATOM   4797  N   LEU C 259      45.065 -10.838  20.446  1.00 75.08           N  
ATOM   4798  CA  LEU C 259      46.046 -10.733  19.372  1.00 75.08           C  
ATOM   4799  C   LEU C 259      46.008 -11.968  18.478  1.00 75.08           C  
ATOM   4800  CB  LEU C 259      47.453 -10.549  19.948  1.00 75.08           C  
ATOM   4801  O   LEU C 259      46.156 -11.861  17.258  1.00 75.08           O  
ATOM   4802  CG  LEU C 259      47.879  -9.111  20.250  1.00 75.08           C  
ATOM   4803  CD1 LEU C 259      49.000  -9.097  21.284  1.00 75.08           C  
ATOM   4804  CD2 LEU C 259      48.314  -8.402  18.972  1.00 75.08           C  
ATOM   4805  N   GLN C 260      45.759 -13.084  19.114  1.00 73.42           N  
ATOM   4806  CA  GLN C 260      45.598 -14.337  18.384  1.00 73.42           C  
ATOM   4807  C   GLN C 260      44.351 -14.306  17.505  1.00 73.42           C  
ATOM   4808  CB  GLN C 260      45.526 -15.518  19.354  1.00 73.42           C  
ATOM   4809  O   GLN C 260      44.372 -14.791  16.371  1.00 73.42           O  
ATOM   4810  CG  GLN C 260      46.327 -16.733  18.904  1.00 73.42           C  
ATOM   4811  CD  GLN C 260      46.338 -17.844  19.937  1.00 73.42           C  
ATOM   4812  NE2 GLN C 260      47.430 -18.600  19.982  1.00 73.42           N  
ATOM   4813  OE1 GLN C 260      45.375 -18.020  20.689  1.00 73.42           O  
ATOM   4814  N   GLN C 261      43.342 -13.726  18.069  1.00 73.66           N  
ATOM   4815  CA  GLN C 261      42.091 -13.600  17.329  1.00 73.66           C  
ATOM   4816  C   GLN C 261      42.223 -12.590  16.192  1.00 73.66           C  
ATOM   4817  CB  GLN C 261      40.952 -13.191  18.264  1.00 73.66           C  
ATOM   4818  O   GLN C 261      41.694 -12.804  15.100  1.00 73.66           O  
ATOM   4819  CG  GLN C 261      39.611 -13.823  17.914  1.00 73.66           C  
ATOM   4820  CD  GLN C 261      38.501 -13.408  18.861  1.00 73.66           C  
ATOM   4821  NE2 GLN C 261      37.260 -13.502  18.397  1.00 73.66           N  
ATOM   4822  OE1 GLN C 261      38.757 -13.007  20.001  1.00 73.66           O  
ATOM   4823  N   LEU C 262      42.957 -11.583  16.427  1.00 70.02           N  
ATOM   4824  CA  LEU C 262      43.214 -10.581  15.398  1.00 70.02           C  
ATOM   4825  C   LEU C 262      44.102 -11.149  14.296  1.00 70.02           C  
ATOM   4826  CB  LEU C 262      43.871  -9.340  16.010  1.00 70.02           C  
ATOM   4827  O   LEU C 262      43.952 -10.789  13.126  1.00 70.02           O  
ATOM   4828  CG  LEU C 262      43.516  -7.998  15.368  1.00 70.02           C  
ATOM   4829  CD1 LEU C 262      42.313  -7.377  16.069  1.00 70.02           C  
ATOM   4830  CD2 LEU C 262      44.712  -7.053  15.409  1.00 70.02           C  
ATOM   4831  N   GLY C 263      45.095 -12.021  14.709  1.00 74.28           N  
ATOM   4832  CA  GLY C 263      45.949 -12.730  13.769  1.00 74.28           C  
ATOM   4833  C   GLY C 263      45.183 -13.679  12.867  1.00 74.28           C  
ATOM   4834  O   GLY C 263      45.525 -13.839  11.693  1.00 74.28           O  
ATOM   4835  N   GLN C 264      44.131 -14.180  13.417  1.00 69.10           N  
ATOM   4836  CA  GLN C 264      43.287 -15.090  12.651  1.00 69.10           C  
ATOM   4837  C   GLN C 264      42.339 -14.321  11.735  1.00 69.10           C  
ATOM   4838  CB  GLN C 264      42.489 -16.000  13.587  1.00 69.10           C  
ATOM   4839  O   GLN C 264      42.073 -14.748  10.609  1.00 69.10           O  
ATOM   4840  CG  GLN C 264      43.196 -17.305  13.925  1.00 69.10           C  
ATOM   4841  CD  GLN C 264      42.238 -18.389  14.383  1.00 69.10           C  
ATOM   4842  NE2 GLN C 264      42.776 -19.426  15.017  1.00 69.10           N  
ATOM   4843  OE1 GLN C 264      41.025 -18.296  14.169  1.00 69.10           O  
ATOM   4844  N   GLU C 265      41.886 -13.106  12.230  1.00 69.98           N  
ATOM   4845  CA  GLU C 265      40.900 -12.335  11.479  1.00 69.98           C  
ATOM   4846  C   GLU C 265      41.575 -11.380  10.499  1.00 69.98           C  
ATOM   4847  CB  GLU C 265      39.988 -11.556  12.430  1.00 69.98           C  
ATOM   4848  O   GLU C 265      41.094 -11.186   9.381  1.00 69.98           O  
ATOM   4849  CG  GLU C 265      38.673 -12.258  12.736  1.00 69.98           C  
ATOM   4850  CD  GLU C 265      37.742 -11.434  13.610  1.00 69.98           C  
ATOM   4851  OE1 GLU C 265      36.509 -11.477  13.393  1.00 69.98           O  
ATOM   4852  OE2 GLU C 265      38.248 -10.738  14.518  1.00 69.98           O  
ATOM   4853  N   ASN C 266      42.608 -10.796  10.966  1.00 65.71           N  
ATOM   4854  CA  ASN C 266      43.339  -9.846  10.134  1.00 65.71           C  
ATOM   4855  C   ASN C 266      44.848 -10.022  10.277  1.00 65.71           C  
ATOM   4856  CB  ASN C 266      42.936  -8.411  10.478  1.00 65.71           C  
ATOM   4857  O   ASN C 266      45.471  -9.397  11.137  1.00 65.71           O  
ATOM   4858  CG  ASN C 266      42.821  -7.527   9.252  1.00 65.71           C  
ATOM   4859  ND2 ASN C 266      42.028  -6.467   9.357  1.00 65.71           N  
ATOM   4860  OD1 ASN C 266      43.438  -7.795   8.218  1.00 65.71           O  
ATOM   4861  N   PRO C 267      45.459 -11.127   9.516  1.00 70.66           N  
ATOM   4862  CA  PRO C 267      46.890 -11.430   9.600  1.00 70.66           C  
ATOM   4863  C   PRO C 267      47.768 -10.212   9.320  1.00 70.66           C  
ATOM   4864  CB  PRO C 267      47.086 -12.503   8.526  1.00 70.66           C  
ATOM   4865  O   PRO C 267      48.859 -10.090   9.884  1.00 70.66           O  
ATOM   4866  CG  PRO C 267      45.805 -12.511   7.756  1.00 70.66           C  
ATOM   4867  CD  PRO C 267      44.782 -11.723   8.522  1.00 70.66           C  
ATOM   4868  N   GLN C 268      47.278  -9.178   8.534  1.00 69.60           N  
ATOM   4869  CA  GLN C 268      48.052  -8.000   8.156  1.00 69.60           C  
ATOM   4870  C   GLN C 268      48.143  -7.007   9.311  1.00 69.60           C  
ATOM   4871  CB  GLN C 268      47.438  -7.324   6.929  1.00 69.60           C  
ATOM   4872  O   GLN C 268      49.187  -6.387   9.524  1.00 69.60           O  
ATOM   4873  CG  GLN C 268      47.815  -7.985   5.610  1.00 69.60           C  
ATOM   4874  CD  GLN C 268      47.437  -7.145   4.404  1.00 69.60           C  
ATOM   4875  NE2 GLN C 268      47.690  -7.673   3.212  1.00 69.60           N  
ATOM   4876  OE1 GLN C 268      46.922  -6.032   4.544  1.00 69.60           O  
ATOM   4877  N   LEU C 269      47.051  -6.944  10.065  1.00 75.40           N  
ATOM   4878  CA  LEU C 269      46.996  -6.051  11.217  1.00 75.40           C  
ATOM   4879  C   LEU C 269      47.861  -6.579  12.356  1.00 75.40           C  
ATOM   4880  CB  LEU C 269      45.551  -5.879  11.694  1.00 75.40           C  
ATOM   4881  O   LEU C 269      48.534  -5.805  13.040  1.00 75.40           O  
ATOM   4882  CG  LEU C 269      45.216  -4.554  12.380  1.00 75.40           C  
ATOM   4883  CD1 LEU C 269      44.753  -3.527  11.351  1.00 75.40           C  
ATOM   4884  CD2 LEU C 269      44.153  -4.761  13.453  1.00 75.40           C  
ATOM   4885  N   LEU C 270      47.959  -7.929  12.376  1.00 74.15           N  
ATOM   4886  CA  LEU C 270      48.795  -8.565  13.388  1.00 74.15           C  
ATOM   4887  C   LEU C 270      50.272  -8.292  13.123  1.00 74.15           C  
ATOM   4888  CB  LEU C 270      48.541 -10.074  13.422  1.00 74.15           C  
ATOM   4889  O   LEU C 270      51.044  -8.067  14.058  1.00 74.15           O  
ATOM   4890  CG  LEU C 270      48.683 -10.755  14.784  1.00 74.15           C  
ATOM   4891  CD1 LEU C 270      47.333 -11.285  15.255  1.00 74.15           C  
ATOM   4892  CD2 LEU C 270      49.711 -11.879  14.716  1.00 74.15           C  
ATOM   4893  N   GLN C 271      50.658  -8.244  11.845  1.00 72.69           N  
ATOM   4894  CA  GLN C 271      52.030  -7.928  11.464  1.00 72.69           C  
ATOM   4895  C   GLN C 271      52.375  -6.480  11.799  1.00 72.69           C  
ATOM   4896  CB  GLN C 271      52.247  -8.188   9.972  1.00 72.69           C  
ATOM   4897  O   GLN C 271      53.474  -6.193  12.277  1.00 72.69           O  
ATOM   4898  CG  GLN C 271      53.044  -9.452   9.678  1.00 72.69           C  
ATOM   4899  CD  GLN C 271      53.131  -9.758   8.195  1.00 72.69           C  
ATOM   4900  NE2 GLN C 271      53.216 -11.041   7.858  1.00 72.69           N  
ATOM   4901  OE1 GLN C 271      53.122  -8.850   7.358  1.00 72.69           O  
ATOM   4902  N   GLN C 272      51.297  -5.679  11.610  1.00 72.14           N  
ATOM   4903  CA  GLN C 272      51.503  -4.263  11.898  1.00 72.14           C  
ATOM   4904  C   GLN C 272      51.535  -4.006  13.401  1.00 72.14           C  
ATOM   4905  CB  GLN C 272      50.409  -3.417  11.244  1.00 72.14           C  
ATOM   4906  O   GLN C 272      52.310  -3.174  13.878  1.00 72.14           O  
ATOM   4907  CG  GLN C 272      50.934  -2.407  10.233  1.00 72.14           C  
ATOM   4908  CD  GLN C 272      49.867  -1.938   9.262  1.00 72.14           C  
ATOM   4909  NE2 GLN C 272      50.132  -0.830   8.579  1.00 72.14           N  
ATOM   4910  OE1 GLN C 272      48.813  -2.568   9.126  1.00 72.14           O  
ATOM   4911  N   ILE C 273      50.861  -4.758  14.064  1.00 75.08           N  
ATOM   4912  CA  ILE C 273      50.828  -4.659  15.519  1.00 75.08           C  
ATOM   4913  C   ILE C 273      52.117  -5.229  16.105  1.00 75.08           C  
ATOM   4914  CB  ILE C 273      49.601  -5.392  16.108  1.00 75.08           C  
ATOM   4915  O   ILE C 273      52.674  -4.673  17.055  1.00 75.08           O  
ATOM   4916  CG1 ILE C 273      48.306  -4.689  15.685  1.00 75.08           C  
ATOM   4917  CG2 ILE C 273      49.705  -5.479  17.633  1.00 75.08           C  
ATOM   4918  CD1 ILE C 273      47.040  -5.440  16.073  1.00 75.08           C  
ATOM   4919  N   SER C 274      52.660  -6.395  15.463  1.00 71.13           N  
ATOM   4920  CA  SER C 274      53.898  -7.026  15.908  1.00 71.13           C  
ATOM   4921  C   SER C 274      55.100  -6.118  15.668  1.00 71.13           C  
ATOM   4922  CB  SER C 274      54.107  -8.361  15.191  1.00 71.13           C  
ATOM   4923  O   SER C 274      56.058  -6.129  16.444  1.00 71.13           O  
ATOM   4924  OG  SER C 274      53.079  -9.277  15.525  1.00 71.13           O  
ATOM   4925  N   ARG C 275      54.885  -5.113  14.684  1.00 69.92           N  
ATOM   4926  CA  ARG C 275      55.951  -4.168  14.368  1.00 69.92           C  
ATOM   4927  C   ARG C 275      55.878  -2.940  15.269  1.00 69.92           C  
ATOM   4928  CB  ARG C 275      55.877  -3.745  12.899  1.00 69.92           C  
ATOM   4929  O   ARG C 275      56.892  -2.283  15.515  1.00 69.92           O  
ATOM   4930  CG  ARG C 275      56.607  -4.683  11.951  1.00 69.92           C  
ATOM   4931  CD  ARG C 275      56.553  -4.186  10.513  1.00 69.92           C  
ATOM   4932  NE  ARG C 275      57.434  -4.958   9.642  1.00 69.92           N  
ATOM   4933  NH1 ARG C 275      56.579  -4.103   7.673  1.00 69.92           N  
ATOM   4934  NH2 ARG C 275      58.273  -5.647   7.618  1.00 69.92           N  
ATOM   4935  CZ  ARG C 275      57.427  -4.901   8.313  1.00 69.92           C  
ATOM   4936  N   HIS C 276      54.666  -2.746  15.703  1.00 67.78           N  
ATOM   4937  CA  HIS C 276      54.450  -1.579  16.551  1.00 67.78           C
[truncated: 56,134 more chars]
