# Supplementary material for: AI-guided pipeline for protein–protein interaction drug discovery identifies a SARS-CoV-2 inhibitor
Source: Mol Syst Biol. 2024 Mar 11;20(4):428–57. doi: 10.1038/s44320-024-00019-8 (PMC10987651; doi:10.1038/s44320-024-00019-8)
Supplement: Supplementary file 12 — Source Data Fig. 2 [file 44320_2024_19_MOESM12_ESM.zip › Source Data Figure EV3-EV4/ColabFold/PPP6C_ZNF350_unrelaxed_rank_4_model_4.pdb]

MODEL     1                                                                     
ATOM      1  N   MET B   1       9.084  41.050  10.462  1.00 34.69           N  
ATOM      2  CA  MET B   1       7.927  40.198  10.203  1.00 34.69           C  
ATOM      3  C   MET B   1       7.234  39.813  11.506  1.00 34.69           C  
ATOM      4  CB  MET B   1       8.345  38.939   9.441  1.00 34.69           C  
ATOM      5  O   MET B   1       7.895  39.534  12.508  1.00 34.69           O  
ATOM      6  CG  MET B   1       7.987  38.970   7.964  1.00 34.69           C  
ATOM      7  SD  MET B   1       8.348  37.381   7.121  1.00 34.69           S  
ATOM      8  CE  MET B   1       7.194  37.491   5.724  1.00 34.69           C  
ATOM      9  N   ALA B   2       5.974  40.169  11.684  1.00 50.63           N  
ATOM     10  CA  ALA B   2       5.225  39.777  12.875  1.00 50.63           C  
ATOM     11  C   ALA B   2       5.440  38.301  13.198  1.00 50.63           C  
ATOM     12  CB  ALA B   2       3.737  40.066  12.687  1.00 50.63           C  
ATOM     13  O   ALA B   2       5.632  37.483  12.295  1.00 50.63           O  
ATOM     14  N   PRO B   3       5.667  38.007  14.449  1.00 65.15           N  
ATOM     15  CA  PRO B   3       5.826  36.604  14.841  1.00 65.15           C  
ATOM     16  C   PRO B   3       4.654  35.732  14.397  1.00 65.15           C  
ATOM     17  CB  PRO B   3       5.909  36.672  16.368  1.00 65.15           C  
ATOM     18  O   PRO B   3       3.534  36.226  14.245  1.00 65.15           O  
ATOM     19  CG  PRO B   3       5.591  38.092  16.705  1.00 65.15           C  
ATOM     20  CD  PRO B   3       5.459  38.869  15.427  1.00 65.15           C  
ATOM     21  N   LEU B   4       4.898  34.559  13.901  1.00 82.32           N  
ATOM     22  CA  LEU B   4       3.881  33.573  13.551  1.00 82.32           C  
ATOM     23  C   LEU B   4       2.942  33.319  14.726  1.00 82.32           C  
ATOM     24  CB  LEU B   4       4.536  32.260  13.113  1.00 82.32           C  
ATOM     25  O   LEU B   4       3.394  33.019  15.833  1.00 82.32           O  
ATOM     26  CG  LEU B   4       4.722  32.065  11.607  1.00 82.32           C  
ATOM     27  CD1 LEU B   4       6.205  31.959  11.267  1.00 82.32           C  
ATOM     28  CD2 LEU B   4       3.969  30.828  11.131  1.00 82.32           C  
ATOM     29  N   ASP B   5       1.668  33.562  14.531  1.00 89.38           N  
ATOM     30  CA  ASP B   5       0.692  33.274  15.577  1.00 89.38           C  
ATOM     31  C   ASP B   5       0.149  31.854  15.445  1.00 89.38           C  
ATOM     32  CB  ASP B   5      -0.457  34.284  15.531  1.00 89.38           C  
ATOM     33  O   ASP B   5      -1.002  31.658  15.049  1.00 89.38           O  
ATOM     34  CG  ASP B   5      -1.298  34.282  16.795  1.00 89.38           C  
ATOM     35  OD1 ASP B   5      -1.212  33.317  17.584  1.00 89.38           O  
ATOM     36  OD2 ASP B   5      -2.056  35.255  17.003  1.00 89.38           O  
ATOM     37  N   LEU B   6       0.879  30.913  15.891  1.00 92.39           N  
ATOM     38  CA  LEU B   6       0.587  29.496  15.704  1.00 92.39           C  
ATOM     39  C   LEU B   6      -0.670  29.093  16.468  1.00 92.39           C  
ATOM     40  CB  LEU B   6       1.772  28.640  16.160  1.00 92.39           C  
ATOM     41  O   LEU B   6      -1.423  28.226  16.020  1.00 92.39           O  
ATOM     42  CG  LEU B   6       3.052  28.756  15.331  1.00 92.39           C  
ATOM     43  CD1 LEU B   6       4.153  27.888  15.930  1.00 92.39           C  
ATOM     44  CD2 LEU B   6       2.787  28.367  13.880  1.00 92.39           C  
ATOM     45  N   ASP B   7      -0.899  29.658  17.657  1.00 93.63           N  
ATOM     46  CA  ASP B   7      -2.119  29.379  18.409  1.00 93.63           C  
ATOM     47  C   ASP B   7      -3.359  29.760  17.604  1.00 93.63           C  
ATOM     48  CB  ASP B   7      -2.109  30.126  19.744  1.00 93.63           C  
ATOM     49  O   ASP B   7      -4.339  29.012  17.573  1.00 93.63           O  
ATOM     50  CG  ASP B   7      -1.120  29.548  20.740  1.00 93.63           C  
ATOM     51  OD1 ASP B   7      -1.059  28.308  20.890  1.00 93.63           O  
ATOM     52  OD2 ASP B   7      -0.397  30.338  21.384  1.00 93.63           O  
ATOM     53  N   LYS B   8      -3.241  30.896  16.997  1.00 93.46           N  
ATOM     54  CA  LYS B   8      -4.349  31.360  16.167  1.00 93.46           C  
ATOM     55  C   LYS B   8      -4.549  30.449  14.959  1.00 93.46           C  
ATOM     56  CB  LYS B   8      -4.107  32.798  15.704  1.00 93.46           C  
ATOM     57  O   LYS B   8      -5.682  30.099  14.620  1.00 93.46           O  
ATOM     58  CG  LYS B   8      -5.236  33.375  14.863  1.00 93.46           C  
ATOM     59  CD  LYS B   8      -4.912  34.784  14.384  1.00 93.46           C  
ATOM     60  CE  LYS B   8      -5.958  35.297  13.403  1.00 93.46           C  
ATOM     61  NZ  LYS B   8      -5.626  36.664  12.904  1.00 93.46           N  
ATOM     62  N   TYR B   9      -3.464  30.044  14.227  1.00 97.28           N  
ATOM     63  CA  TYR B   9      -3.545  29.171  13.061  1.00 97.28           C  
ATOM     64  C   TYR B   9      -4.191  27.839  13.420  1.00 97.28           C  
ATOM     65  CB  TYR B   9      -2.152  28.934  12.470  1.00 97.28           C  
ATOM     66  O   TYR B   9      -5.053  27.343  12.691  1.00 97.28           O  
ATOM     67  CG  TYR B   9      -1.506  30.181  11.917  1.00 97.28           C  
ATOM     68  CD1 TYR B   9      -2.211  31.380  11.845  1.00 97.28           C  
ATOM     69  CD2 TYR B   9      -0.191  30.162  11.464  1.00 97.28           C  
ATOM     70  CE1 TYR B   9      -1.621  32.532  11.335  1.00 97.28           C  
ATOM     71  CE2 TYR B   9       0.409  31.308  10.952  1.00 97.28           C  
ATOM     72  OH  TYR B   9       0.277  33.623  10.385  1.00 97.28           O  
ATOM     73  CZ  TYR B   9      -0.312  32.486  10.892  1.00 97.28           C  
ATOM     74  N   VAL B  10      -3.785  27.235  14.591  1.00 97.02           N  
ATOM     75  CA  VAL B  10      -4.323  25.958  15.048  1.00 97.02           C  
ATOM     76  C   VAL B  10      -5.819  26.096  15.324  1.00 97.02           C  
ATOM     77  CB  VAL B  10      -3.592  25.452  16.312  1.00 97.02           C  
ATOM     78  O   VAL B  10      -6.609  25.230  14.944  1.00 97.02           O  
ATOM     79  CG1 VAL B  10      -4.345  24.280  16.939  1.00 97.02           C  
ATOM     80  CG2 VAL B  10      -2.158  25.050  15.973  1.00 97.02           C  
ATOM     81  N   GLU B  11      -6.173  27.165  15.937  1.00 94.46           N  
ATOM     82  CA  GLU B  11      -7.573  27.402  16.279  1.00 94.46           C  
ATOM     83  C   GLU B  11      -8.432  27.534  15.025  1.00 94.46           C  
ATOM     84  CB  GLU B  11      -7.710  28.655  17.146  1.00 94.46           C  
ATOM     85  O   GLU B  11      -9.498  26.923  14.929  1.00 94.46           O  
ATOM     86  CG  GLU B  11      -8.055  28.363  18.599  1.00 94.46           C  
ATOM     87  CD  GLU B  11      -9.142  27.312  18.758  1.00 94.46           C  
ATOM     88  OE1 GLU B  11      -9.143  26.589  19.780  1.00 94.46           O  
ATOM     89  OE2 GLU B  11      -9.999  27.209  17.852  1.00 94.46           O  
ATOM     90  N   ILE B  12      -7.980  28.306  14.030  1.00 95.08           N  
ATOM     91  CA  ILE B  12      -8.710  28.495  12.782  1.00 95.08           C  
ATOM     92  C   ILE B  12      -8.864  27.156  12.065  1.00 95.08           C  
ATOM     93  CB  ILE B  12      -8.004  29.517  11.863  1.00 95.08           C  
ATOM     94  O   ILE B  12      -9.967  26.787  11.655  1.00 95.08           O  
ATOM     95  CG1 ILE B  12      -8.081  30.923  12.469  1.00 95.08           C  
ATOM     96  CG2 ILE B  12      -8.613  29.492  10.458  1.00 95.08           C  
ATOM     97  CD1 ILE B  12      -7.255  31.964  11.725  1.00 95.08           C  
ATOM     98  N   ALA B  13      -7.803  26.418  11.947  1.00 97.01           N  
ATOM     99  CA  ALA B  13      -7.802  25.143  11.233  1.00 97.01           C  
ATOM    100  C   ALA B  13      -8.670  24.113  11.949  1.00 97.01           C  
ATOM    101  CB  ALA B  13      -6.376  24.620  11.080  1.00 97.01           C  
ATOM    102  O   ALA B  13      -9.361  23.319  11.306  1.00 97.01           O  
ATOM    103  N   ARG B  14      -8.677  24.127  13.283  1.00 95.55           N  
ATOM    104  CA  ARG B  14      -9.450  23.191  14.093  1.00 95.55           C  
ATOM    105  C   ARG B  14     -10.945  23.352  13.841  1.00 95.55           C  
ATOM    106  CB  ARG B  14      -9.145  23.387  15.580  1.00 95.55           C  
ATOM    107  O   ARG B  14     -11.714  22.403  14.004  1.00 95.55           O  
ATOM    108  CG  ARG B  14      -9.763  22.330  16.480  1.00 95.55           C  
ATOM    109  CD  ARG B  14      -9.539  22.643  17.953  1.00 95.55           C  
ATOM    110  NE  ARG B  14     -10.222  23.870  18.353  1.00 95.55           N  
ATOM    111  NH1 ARG B  14     -12.251  22.849  18.772  1.00 95.55           N  
ATOM    112  NH2 ARG B  14     -12.016  25.108  19.077  1.00 95.55           N  
ATOM    113  CZ  ARG B  14     -11.495  23.939  18.733  1.00 95.55           C  
ATOM    114  N   LEU B  15     -11.308  24.482  13.422  1.00 94.06           N  
ATOM    115  CA  LEU B  15     -12.711  24.779  13.151  1.00 94.06           C  
ATOM    116  C   LEU B  15     -13.039  24.553  11.679  1.00 94.06           C  
ATOM    117  CB  LEU B  15     -13.039  26.222  13.544  1.00 94.06           C  
ATOM    118  O   LEU B  15     -14.089  24.987  11.199  1.00 94.06           O  
ATOM    119  CG  LEU B  15     -12.962  26.553  15.035  1.00 94.06           C  
ATOM    120  CD1 LEU B  15     -13.078  28.058  15.251  1.00 94.06           C  
ATOM    121  CD2 LEU B  15     -14.049  25.811  15.805  1.00 94.06           C  
ATOM    122  N   CYS B  16     -12.141  23.884  10.962  1.00 96.54           N  
ATOM    123  CA  CYS B  16     -12.287  23.544   9.551  1.00 96.54           C  
ATOM    124  C   CYS B  16     -12.419  24.800   8.698  1.00 96.54           C  
ATOM    125  CB  CYS B  16     -13.502  22.642   9.340  1.00 96.54           C  
ATOM    126  O   CYS B  16     -13.244  24.851   7.785  1.00 96.54           O  
ATOM    127  SG  CYS B  16     -13.554  21.860   7.713  1.00 96.54           S  
ATOM    128  N   LYS B  17     -11.739  25.858   9.109  1.00 93.96           N  
ATOM    129  CA  LYS B  17     -11.641  27.095   8.338  1.00 93.96           C  
ATOM    130  C   LYS B  17     -10.243  27.269   7.753  1.00 93.96           C  
ATOM    131  CB  LYS B  17     -11.998  28.300   9.209  1.00 93.96           C  
ATOM    132  O   LYS B  17      -9.255  26.838   8.353  1.00 93.96           O  
ATOM    133  CG  LYS B  17     -13.432  28.292   9.720  1.00 93.96           C  
ATOM    134  CD  LYS B  17     -13.769  29.580  10.460  1.00 93.96           C  
ATOM    135  CE  LYS B  17     -15.222  29.600  10.915  1.00 93.96           C  
ATOM    136  NZ  LYS B  17     -15.555  30.856  11.651  1.00 93.96           N  
ATOM    137  N   TYR B  18     -10.161  27.873   6.569  1.00 96.20           N  
ATOM    138  CA  TYR B  18      -8.847  28.009   5.951  1.00 96.20           C  
ATOM    139  C   TYR B  18      -8.224  29.359   6.286  1.00 96.20           C  
ATOM    140  CB  TYR B  18      -8.946  27.843   4.432  1.00 96.20           C  
ATOM    141  O   TYR B  18      -8.937  30.337   6.522  1.00 96.20           O  
ATOM    142  CG  TYR B  18      -9.915  28.799   3.779  1.00 96.20           C  
ATOM    143  CD1 TYR B  18     -11.269  28.487   3.676  1.00 96.20           C  
ATOM    144  CD2 TYR B  18      -9.478  30.014   3.263  1.00 96.20           C  
ATOM    145  CE1 TYR B  18     -12.165  29.364   3.073  1.00 96.20           C  
ATOM    146  CE2 TYR B  18     -10.365  30.899   2.658  1.00 96.20           C  
ATOM    147  OH  TYR B  18     -12.587  31.438   1.971  1.00 96.20           O  
ATOM    148  CZ  TYR B  18     -11.704  30.566   2.568  1.00 96.20           C  
ATOM    149  N   LEU B  19      -6.986  29.480   6.356  1.00 96.12           N  
ATOM    150  CA  LEU B  19      -6.207  30.658   6.722  1.00 96.12           C  
ATOM    151  C   LEU B  19      -6.213  31.685   5.594  1.00 96.12           C  
ATOM    152  CB  LEU B  19      -4.767  30.264   7.061  1.00 96.12           C  
ATOM    153  O   LEU B  19      -6.309  31.322   4.419  1.00 96.12           O  
ATOM    154  CG  LEU B  19      -4.585  29.312   8.244  1.00 96.12           C  
ATOM    155  CD1 LEU B  19      -3.111  28.968   8.426  1.00 96.12           C  
ATOM    156  CD2 LEU B  19      -5.157  29.925   9.518  1.00 96.12           C  
ATOM    157  N   PRO B  20      -6.108  32.911   6.058  1.00 92.75           N  
ATOM    158  CA  PRO B  20      -5.802  33.880   5.002  1.00 92.75           C  
ATOM    159  C   PRO B  20      -4.532  33.529   4.230  1.00 92.75           C  
ATOM    160  CB  PRO B  20      -5.631  35.194   5.769  1.00 92.75           C  
ATOM    161  O   PRO B  20      -3.605  32.943   4.794  1.00 92.75           O  
ATOM    162  CG  PRO B  20      -6.355  34.981   7.059  1.00 92.75           C  
ATOM    163  CD  PRO B  20      -6.249  33.530   7.432  1.00 92.75           C  
ATOM    164  N   GLU B  21      -4.502  33.848   2.939  1.00 91.47           N  
ATOM    165  CA  GLU B  21      -3.464  33.403   2.014  1.00 91.47           C  
ATOM    166  C   GLU B  21      -2.072  33.720   2.554  1.00 91.47           C  
ATOM    167  CB  GLU B  21      -3.655  34.050   0.640  1.00 91.47           C  
ATOM    168  O   GLU B  21      -1.173  32.878   2.500  1.00 91.47           O  
ATOM    169  CG  GLU B  21      -2.692  33.537  -0.420  1.00 91.47           C  
ATOM    170  CD  GLU B  21      -2.991  34.072  -1.812  1.00 91.47           C  
ATOM    171  OE1 GLU B  21      -2.069  34.611  -2.466  1.00 91.47           O  
ATOM    172  OE2 GLU B  21      -4.156  33.953  -2.251  1.00 91.47           O  
ATOM    173  N   ASN B  22      -1.887  34.986   3.081  1.00 89.72           N  
ATOM    174  CA  ASN B  22      -0.574  35.372   3.588  1.00 89.72           C  
ATOM    175  C   ASN B  22      -0.172  34.537   4.799  1.00 89.72           C  
ATOM    176  CB  ASN B  22      -0.551  36.862   3.939  1.00 89.72           C  
ATOM    177  O   ASN B  22       1.004  34.213   4.973  1.00 89.72           O  
ATOM    178  CG  ASN B  22      -0.351  37.745   2.723  1.00 89.72           C  
ATOM    179  ND2 ASN B  22      -0.735  39.011   2.841  1.00 89.72           N  
ATOM    180  OD1 ASN B  22       0.143  37.294   1.687  1.00 89.72           O  
ATOM    181  N   ASP B  23      -1.088  34.246   5.658  1.00 94.10           N  
ATOM    182  CA  ASP B  23      -0.819  33.406   6.822  1.00 94.10           C  
ATOM    183  C   ASP B  23      -0.467  31.981   6.401  1.00 94.10           C  
ATOM    184  CB  ASP B  23      -2.023  33.394   7.766  1.00 94.10           C  
ATOM    185  O   ASP B  23       0.419  31.355   6.987  1.00 94.10           O  
ATOM    186  CG  ASP B  23      -2.214  34.709   8.500  1.00 94.10           C  
ATOM    187  OD1 ASP B  23      -1.272  35.531   8.535  1.00 94.10           O  
ATOM    188  OD2 ASP B  23      -3.315  34.925   9.052  1.00 94.10           O  
ATOM    189  N   LEU B  24      -1.160  31.448   5.398  1.00 97.45           N  
ATOM    190  CA  LEU B  24      -0.843  30.123   4.875  1.00 97.45           C  
ATOM    191  C   LEU B  24       0.572  30.086   4.309  1.00 97.45           C  
ATOM    192  CB  LEU B  24      -1.849  29.719   3.794  1.00 97.45           C  
ATOM    193  O   LEU B  24       1.310  29.123   4.533  1.00 97.45           O  
ATOM    194  CG  LEU B  24      -1.623  28.359   3.132  1.00 97.45           C  
ATOM    195  CD1 LEU B  24      -1.760  27.241   4.159  1.00 97.45           C  
ATOM    196  CD2 LEU B  24      -2.601  28.156   1.979  1.00 97.45           C  
ATOM    197  N   LYS B  25       0.884  31.127   3.542  1.00 92.74           N  
ATOM    198  CA  LYS B  25       2.232  31.220   2.989  1.00 92.74           C  
ATOM    199  C   LYS B  25       3.284  31.165   4.093  1.00 92.74           C  
ATOM    200  CB  LYS B  25       2.392  32.506   2.177  1.00 92.74           C  
ATOM    201  O   LYS B  25       4.251  30.406   3.999  1.00 92.74           O  
ATOM    202  CG  LYS B  25       3.760  32.663   1.529  1.00 92.74           C  
ATOM    203  CD  LYS B  25       3.838  33.931   0.689  1.00 92.74           C  
ATOM    204  CE  LYS B  25       5.195  34.072   0.012  1.00 92.74           C  
ATOM    205  NZ  LYS B  25       6.289  34.292   1.005  1.00 92.74           N  
ATOM    206  N   ARG B  26       3.120  31.929   5.119  1.00 91.98           N  
ATOM    207  CA  ARG B  26       4.071  31.991   6.224  1.00 91.98           C  
ATOM    208  C   ARG B  26       4.162  30.650   6.944  1.00 91.98           C  
ATOM    209  CB  ARG B  26       3.677  33.091   7.212  1.00 91.98           C  
ATOM    210  O   ARG B  26       5.250  30.222   7.334  1.00 91.98           O  
ATOM    211  CG  ARG B  26       3.850  34.500   6.668  1.00 91.98           C  
ATOM    212  CD  ARG B  26       3.388  35.551   7.666  1.00 91.98           C  
ATOM    213  NE  ARG B  26       4.286  35.638   8.814  1.00 91.98           N  
ATOM    214  NH1 ARG B  26       2.954  37.098  10.010  1.00 91.98           N  
ATOM    215  NH2 ARG B  26       4.945  36.376  10.886  1.00 91.98           N  
ATOM    216  CZ  ARG B  26       4.060  36.370   9.901  1.00 91.98           C  
ATOM    217  N   LEU B  27       2.991  29.997   7.155  1.00 97.24           N  
ATOM    218  CA  LEU B  27       2.967  28.680   7.783  1.00 97.24           C  
ATOM    219  C   LEU B  27       3.750  27.668   6.954  1.00 97.24           C  
ATOM    220  CB  LEU B  27       1.525  28.200   7.967  1.00 97.24           C  
ATOM    221  O   LEU B  27       4.586  26.935   7.488  1.00 97.24           O  
ATOM    222  CG  LEU B  27       1.347  26.797   8.549  1.00 97.24           C  
ATOM    223  CD1 LEU B  27       1.957  26.721   9.945  1.00 97.24           C  
ATOM    224  CD2 LEU B  27      -0.129  26.416   8.584  1.00 97.24           C  
ATOM    225  N   CYS B  28       3.517  27.646   5.673  1.00 97.33           N  
ATOM    226  CA  CYS B  28       4.198  26.721   4.774  1.00 97.33           C  
ATOM    227  C   CYS B  28       5.703  26.961   4.782  1.00 97.33           C  
ATOM    228  CB  CYS B  28       3.658  26.862   3.351  1.00 97.33           C  
ATOM    229  O   CYS B  28       6.486  26.013   4.860  1.00 97.33           O  
ATOM    230  SG  CYS B  28       2.011  26.155   3.124  1.00 97.33           S  
ATOM    231  N   ASP B  29       6.122  28.233   4.744  1.00 90.53           N  
ATOM    232  CA  ASP B  29       7.543  28.569   4.767  1.00 90.53           C  
ATOM    233  C   ASP B  29       8.198  28.095   6.062  1.00 90.53           C  
ATOM    234  CB  ASP B  29       7.741  30.077   4.598  1.00 90.53           C  
ATOM    235  O   ASP B  29       9.295  27.535   6.040  1.00 90.53           O  
ATOM    236  CG  ASP B  29       7.468  30.556   3.184  1.00 90.53           C  
ATOM    237  OD1 ASP B  29       7.416  29.720   2.256  1.00 90.53           O  
ATOM    238  OD2 ASP B  29       7.306  31.781   2.994  1.00 90.53           O  
ATOM    239  N   TYR B  30       7.494  28.304   7.096  1.00 88.95           N  
ATOM    240  CA  TYR B  30       8.014  27.900   8.397  1.00 88.95           C  
ATOM    241  C   TYR B  30       8.166  26.385   8.477  1.00 88.95           C  
ATOM    242  CB  TYR B  30       7.096  28.392   9.520  1.00 88.95           C  
ATOM    243  O   TYR B  30       9.204  25.881   8.912  1.00 88.95           O  
ATOM    244  CG  TYR B  30       7.629  28.115  10.905  1.00 88.95           C  
ATOM    245  CD1 TYR B  30       7.062  27.124  11.704  1.00 88.95           C  
ATOM    246  CD2 TYR B  30       8.697  28.843  11.417  1.00 88.95           C  
ATOM    247  CE1 TYR B  30       7.548  26.866  12.982  1.00 88.95           C  
ATOM    248  CE2 TYR B  30       9.191  28.593  12.693  1.00 88.95           C  
ATOM    249  OH  TYR B  30       9.096  27.353  14.731  1.00 88.95           O  
ATOM    250  CZ  TYR B  30       8.611  27.604  13.467  1.00 88.95           C  
ATOM    251  N   VAL B  31       7.172  25.639   8.072  1.00 94.87           N  
ATOM    252  CA  VAL B  31       7.201  24.181   8.115  1.00 94.87           C  
ATOM    253  C   VAL B  31       8.282  23.657   7.172  1.00 94.87           C  
ATOM    254  CB  VAL B  31       5.830  23.574   7.744  1.00 94.87           C  
ATOM    255  O   VAL B  31       8.945  22.661   7.469  1.00 94.87           O  
ATOM    256  CG1 VAL B  31       5.947  22.066   7.528  1.00 94.87           C  
ATOM    257  CG2 VAL B  31       4.799  23.883   8.829  1.00 94.87           C  
ATOM    258  N   CYS B  32       8.432  24.275   6.024  1.00 90.47           N  
ATOM    259  CA  CYS B  32       9.515  23.903   5.121  1.00 90.47           C  
ATOM    260  C   CYS B  32      10.865  23.984   5.824  1.00 90.47           C  
ATOM    261  CB  CYS B  32       9.517  24.805   3.887  1.00 90.47           C  
ATOM    262  O   CYS B  32      11.706  23.097   5.667  1.00 90.47           O  
ATOM    263  SG  CYS B  32       8.278  24.353   2.653  1.00 90.47           S  
ATOM    264  N   ASP B  33      11.087  25.032   6.656  1.00 85.01           N  
ATOM    265  CA  ASP B  33      12.329  25.179   7.409  1.00 85.01           C  
ATOM    266  C   ASP B  33      12.515  24.025   8.392  1.00 85.01           C  
ATOM    267  CB  ASP B  33      12.350  26.514   8.155  1.00 85.01           C  
ATOM    268  O   ASP B  33      13.625  23.513   8.553  1.00 85.01           O  
ATOM    269  CG  ASP B  33      12.503  27.708   7.230  1.00 85.01           C  
ATOM    270  OD1 ASP B  33      12.949  27.533   6.076  1.00 85.01           O  
ATOM    271  OD2 ASP B  33      12.176  28.836   7.660  1.00 85.01           O  
ATOM    272  N   LEU B  34      11.402  23.615   9.001  1.00 86.77           N  
ATOM    273  CA  LEU B  34      11.463  22.487   9.923  1.00 86.77           C  
ATOM    274  C   LEU B  34      11.829  21.202   9.187  1.00 86.77           C  
ATOM    275  CB  LEU B  34      10.124  22.311  10.644  1.00 86.77           C  
ATOM    276  O   LEU B  34      12.696  20.450   9.636  1.00 86.77           O  
ATOM    277  CG  LEU B  34       9.723  23.426  11.611  1.00 86.77           C  
ATOM    278  CD1 LEU B  34       8.312  23.189  12.139  1.00 86.77           C  
ATOM    279  CD2 LEU B  34      10.721  23.521  12.761  1.00 86.77           C  
ATOM    280  N   LEU B  35      11.232  21.015   8.040  1.00 91.84           N  
ATOM    281  CA  LEU B  35      11.382  19.778   7.281  1.00 91.84           C  
ATOM    282  C   LEU B  35      12.768  19.691   6.652  1.00 91.84           C  
ATOM    283  CB  LEU B  35      10.308  19.682   6.195  1.00 91.84           C  
ATOM    284  O   LEU B  35      13.293  18.594   6.445  1.00 91.84           O  
ATOM    285  CG  LEU B  35       8.878  19.431   6.675  1.00 91.84           C  
ATOM    286  CD1 LEU B  35       7.892  19.619   5.527  1.00 91.84           C  
ATOM    287  CD2 LEU B  35       8.752  18.033   7.271  1.00 91.84           C  
ATOM    288  N   LEU B  36      13.348  20.834   6.355  1.00 81.47           N  
ATOM    289  CA  LEU B  36      14.700  20.883   5.811  1.00 81.47           C  
ATOM    290  C   LEU B  36      15.700  20.268   6.784  1.00 81.47           C  
ATOM    291  CB  LEU B  36      15.099  22.327   5.495  1.00 81.47           C  
ATOM    292  O   LEU B  36      16.704  19.688   6.365  1.00 81.47           O  
ATOM    293  CG  LEU B  36      15.540  22.609   4.057  1.00 81.47           C  
ATOM    294  CD1 LEU B  36      14.701  23.733   3.457  1.00 81.47           C  
ATOM    295  CD2 LEU B  36      17.023  22.959   4.012  1.00 81.47           C  
ATOM    296  N   GLU B  37      15.366  20.317   8.085  1.00 81.25           N  
ATOM    297  CA  GLU B  37      16.262  19.799   9.115  1.00 81.25           C  
ATOM    298  C   GLU B  37      15.959  18.336   9.425  1.00 81.25           C  
ATOM    299  CB  GLU B  37      16.158  20.639  10.390  1.00 81.25           C  
ATOM    300  O   GLU B  37      16.709  17.682  10.152  1.00 81.25           O  
ATOM    301  CG  GLU B  37      16.599  22.085  10.212  1.00 81.25           C  
ATOM    302  CD  GLU B  37      18.076  22.225   9.881  1.00 81.25           C  
ATOM    303  OE1 GLU B  37      18.443  23.149   9.120  1.00 81.25           O  
ATOM    304  OE2 GLU B  37      18.874  21.404  10.387  1.00 81.25           O  
ATOM    305  N   GLU B  38      14.876  17.805   8.874  1.00 85.26           N  
ATOM    306  CA  GLU B  38      14.500  16.414   9.106  1.00 85.26           C  
ATOM    307  C   GLU B  38      15.108  15.494   8.051  1.00 85.26           C  
ATOM    308  CB  GLU B  38      12.976  16.264   9.119  1.00 85.26           C  
ATOM    309  O   GLU B  38      15.234  15.875   6.886  1.00 85.26           O  
ATOM    310  CG  GLU B  38      12.305  16.910  10.323  1.00 85.26           C  
ATOM    311  CD  GLU B  38      10.812  16.635  10.397  1.00 85.26           C  
ATOM    312  OE1 GLU B  38      10.147  17.136  11.332  1.00 85.26           O  
ATOM    313  OE2 GLU B  38      10.302  15.910   9.513  1.00 85.26           O  
ATOM    314  N   SER B  39      15.507  14.334   8.437  1.00 82.95           N  
ATOM    315  CA  SER B  39      16.116  13.365   7.532  1.00 82.95           C  
ATOM    316  C   SER B  39      15.063  12.668   6.678  1.00 82.95           C  
ATOM    317  CB  SER B  39      16.916  12.326   8.319  1.00 82.95           C  
ATOM    318  O   SER B  39      13.876  12.686   7.009  1.00 82.95           O  
ATOM    319  OG  SER B  39      16.831  11.053   7.702  1.00 82.95           O  
ATOM    320  N   ASN B  40      15.494  12.118   5.565  1.00 89.32           N  
ATOM    321  CA  ASN B  40      14.604  11.329   4.719  1.00 89.32           C  
ATOM    322  C   ASN B  40      13.955  10.189   5.498  1.00 89.32           C  
ATOM    323  CB  ASN B  40      15.361  10.781   3.508  1.00 89.32           C  
ATOM    324  O   ASN B  40      12.789   9.861   5.271  1.00 89.32           O  
ATOM    325  CG  ASN B  40      15.414  11.766   2.357  1.00 89.32           C  
ATOM    326  ND2 ASN B  40      15.956  11.329   1.226  1.00 89.32           N  
ATOM    327  OD1 ASN B  40      14.972  12.911   2.483  1.00 89.32           O  
ATOM    328  N   VAL B  41      14.770   9.574   6.327  1.00 93.56           N  
ATOM    329  CA  VAL B  41      14.273   8.589   7.282  1.00 93.56           C  
ATOM    330  C   VAL B  41      14.304   9.175   8.692  1.00 93.56           C  
ATOM    331  CB  VAL B  41      15.097   7.283   7.230  1.00 93.56           C  
ATOM    332  O   VAL B  41      15.320   9.088   9.385  1.00 93.56           O  
ATOM    333  CG1 VAL B  41      14.479   6.219   8.136  1.00 93.56           C  
ATOM    334  CG2 VAL B  41      15.198   6.773   5.794  1.00 93.56           C  
ATOM    335  N   GLN B  42      13.199   9.676   9.142  1.00 91.36           N  
ATOM    336  CA  GLN B  42      13.114  10.427  10.390  1.00 91.36           C  
ATOM    337  C   GLN B  42      13.043   9.490  11.592  1.00 91.36           C  
ATOM    338  CB  GLN B  42      11.900  11.357  10.376  1.00 91.36           C  
ATOM    339  O   GLN B  42      12.143   8.652  11.680  1.00 91.36           O  
ATOM    340  CG  GLN B  42      11.774  12.223  11.622  1.00 91.36           C  
ATOM    341  CD  GLN B  42      12.954  13.159  11.807  1.00 91.36           C  
ATOM    342  NE2 GLN B  42      13.193  13.573  13.047  1.00 91.36           N  
ATOM    343  OE1 GLN B  42      13.645  13.506  10.844  1.00 91.36           O  
ATOM    344  N   PRO B  43      13.995   9.594  12.513  1.00 91.43           N  
ATOM    345  CA  PRO B  43      13.936   8.786  13.734  1.00 91.43           C  
ATOM    346  C   PRO B  43      12.810   9.216  14.671  1.00 91.43           C  
ATOM    347  CB  PRO B  43      15.304   9.024  14.380  1.00 91.43           C  
ATOM    348  O   PRO B  43      12.624  10.411  14.913  1.00 91.43           O  
ATOM    349  CG  PRO B  43      15.774  10.324  13.813  1.00 91.43           C  
ATOM    350  CD  PRO B  43      15.121  10.526  12.476  1.00 91.43           C  
ATOM    351  N   VAL B  44      12.052   8.261  15.175  1.00 93.45           N  
ATOM    352  CA  VAL B  44      10.955   8.533  16.098  1.00 93.45           C  
ATOM    353  C   VAL B  44      10.996   7.539  17.256  1.00 93.45           C  
ATOM    354  CB  VAL B  44       9.585   8.467  15.386  1.00 93.45           C  
ATOM    355  O   VAL B  44      11.265   6.352  17.054  1.00 93.45           O  
ATOM    356  CG1 VAL B  44       8.450   8.724  16.376  1.00 93.45           C  
ATOM    357  CG2 VAL B  44       9.533   9.470  14.236  1.00 93.45           C  
ATOM    358  N   SER B  45      10.721   8.061  18.448  1.00 90.35           N  
ATOM    359  CA  SER B  45      10.755   7.209  19.633  1.00 90.35           C  
ATOM    360  C   SER B  45       9.347   6.881  20.117  1.00 90.35           C  
ATOM    361  CB  SER B  45      11.545   7.884  20.755  1.00 90.35           C  
ATOM    362  O   SER B  45       8.432   7.696  19.982  1.00 90.35           O  
ATOM    363  OG  SER B  45      12.891   8.095  20.366  1.00 90.35           O  
ATOM    364  N   THR B  46       9.132   5.693  20.715  1.00 92.59           N  
ATOM    365  CA  THR B  46       7.885   5.313  21.369  1.00 92.59           C  
ATOM    366  C   THR B  46       7.725   6.048  22.697  1.00 92.59           C  
ATOM    367  CB  THR B  46       7.821   3.793  21.610  1.00 92.59           C  
ATOM    368  O   THR B  46       8.714   6.447  23.315  1.00 92.59           O  
ATOM    369  CG2 THR B  46       7.859   3.025  20.293  1.00 92.59           C  
ATOM    370  OG1 THR B  46       8.938   3.395  22.414  1.00 92.59           O  
ATOM    371  N   PRO B  47       6.532   6.209  23.197  1.00 94.97           N  
ATOM    372  CA  PRO B  47       5.306   5.764  22.529  1.00 94.97           C  
ATOM    373  C   PRO B  47       4.936   6.636  21.332  1.00 94.97           C  
ATOM    374  CB  PRO B  47       4.247   5.868  23.630  1.00 94.97           C  
ATOM    375  O   PRO B  47       5.196   7.842  21.339  1.00 94.97           O  
ATOM    376  CG  PRO B  47       4.722   6.976  24.513  1.00 94.97           C  
ATOM    377  CD  PRO B  47       6.224   6.959  24.533  1.00 94.97           C  
ATOM    378  N   VAL B  48       4.389   6.108  20.263  1.00 97.89           N  
ATOM    379  CA  VAL B  48       4.006   6.854  19.068  1.00 97.89           C  
ATOM    380  C   VAL B  48       2.798   6.192  18.410  1.00 97.89           C  
ATOM    381  CB  VAL B  48       5.175   6.952  18.062  1.00 97.89           C  
ATOM    382  O   VAL B  48       2.613   4.977  18.518  1.00 97.89           O  
ATOM    383  CG1 VAL B  48       5.569   5.565  17.556  1.00 97.89           C  
ATOM    384  CG2 VAL B  48       4.798   7.862  16.895  1.00 97.89           C  
ATOM    385  N   THR B  49       1.961   6.955  17.773  1.00 98.80           N  
ATOM    386  CA  THR B  49       0.786   6.485  17.048  1.00 98.80           C  
ATOM    387  C   THR B  49       0.971   6.664  15.544  1.00 98.80           C  
ATOM    388  CB  THR B  49      -0.485   7.226  17.503  1.00 98.80           C  
ATOM    389  O   THR B  49       1.242   7.770  15.074  1.00 98.80           O  
ATOM    390  CG2 THR B  49      -1.715   6.718  16.756  1.00 98.80           C  
ATOM    391  OG1 THR B  49      -0.674   7.019  18.908  1.00 98.80           O  
ATOM    392  N   VAL B  50       0.819   5.576  14.760  1.00 98.90           N  
ATOM    393  CA  VAL B  50       1.026   5.576  13.316  1.00 98.90           C  
ATOM    394  C   VAL B  50      -0.320   5.683  12.601  1.00 98.90           C  
ATOM    395  CB  VAL B  50       1.777   4.308  12.850  1.00 98.90           C  
ATOM    396  O   VAL B  50      -1.236   4.902  12.868  1.00 98.90           O  
ATOM    397  CG1 VAL B  50       1.871   4.266  11.326  1.00 98.90           C  
ATOM    398  CG2 VAL B  50       3.169   4.254  13.477  1.00 98.90           C  
ATOM    399  N   CYS B  51      -0.394   6.603  11.643  1.00 98.84           N  
ATOM    400  CA  CYS B  51      -1.634   6.880  10.926  1.00 98.84           C  
ATOM    401  C   CYS B  51      -1.469   6.626   9.433  1.00 98.84           C  
ATOM    402  CB  CYS B  51      -2.079   8.323  11.161  1.00 98.84           C  
ATOM    403  O   CYS B  51      -0.420   6.925   8.860  1.00 98.84           O  
ATOM    404  SG  CYS B  51      -2.057   8.818  12.898  1.00 98.84           S  
ATOM    405  N   GLY B  52      -2.533   6.036   8.832  1.00 98.51           N  
ATOM    406  CA  GLY B  52      -2.536   5.831   7.392  1.00 98.51           C  
ATOM    407  C   GLY B  52      -3.108   7.007   6.624  1.00 98.51           C  
ATOM    408  O   GLY B  52      -2.950   8.159   7.033  1.00 98.51           O  
ATOM    409  N   ASP B  53      -3.684   6.754   5.449  1.00 97.79           N  
ATOM    410  CA  ASP B  53      -4.254   7.756   4.554  1.00 97.79           C  
ATOM    411  C   ASP B  53      -5.445   8.459   5.203  1.00 97.79           C  
ATOM    412  CB  ASP B  53      -4.679   7.115   3.231  1.00 97.79           C  
ATOM    413  O   ASP B  53      -6.310   7.808   5.792  1.00 97.79           O  
ATOM    414  CG  ASP B  53      -3.526   6.457   2.494  1.00 97.79           C  
ATOM    415  OD1 ASP B  53      -2.542   6.044   3.146  1.00 97.79           O  
ATOM    416  OD2 ASP B  53      -3.600   6.352   1.251  1.00 97.79           O  
ATOM    417  N   ILE B  54      -5.457   9.866   5.011  1.00 97.54           N  
ATOM    418  CA  ILE B  54      -6.568  10.656   5.530  1.00 97.54           C  
ATOM    419  C   ILE B  54      -7.416  11.177   4.372  1.00 97.54           C  
ATOM    420  CB  ILE B  54      -6.068  11.831   6.400  1.00 97.54           C  
ATOM    421  O   ILE B  54      -8.636  11.302   4.495  1.00 97.54           O  
ATOM    422  CG1 ILE B  54      -5.390  11.304   7.670  1.00 97.54           C  
ATOM    423  CG2 ILE B  54      -7.223  12.775   6.747  1.00 97.54           C  
ATOM    424  CD1 ILE B  54      -6.299  10.458   8.552  1.00 97.54           C  
ATOM    425  N   HIS B  55      -6.792  11.652   3.343  1.00 97.67           N  
ATOM    426  CA  HIS B  55      -7.408  12.009   2.071  1.00 97.67           C  
ATOM    427  C   HIS B  55      -8.431  13.125   2.248  1.00 97.67           C  
ATOM    428  CB  HIS B  55      -8.071  10.785   1.435  1.00 97.67           C  
ATOM    429  O   HIS B  55      -9.548  13.037   1.734  1.00 97.67           O  
ATOM    430  CG  HIS B  55      -7.112   9.886   0.722  1.00 97.67           C  
ATOM    431  CD2 HIS B  55      -6.768   8.596   0.947  1.00 97.67           C  
ATOM    432  ND1 HIS B  55      -6.377  10.298  -0.368  1.00 97.67           N  
ATOM    433  CE1 HIS B  55      -5.620   9.296  -0.785  1.00 97.67           C  
ATOM    434  NE2 HIS B  55      -5.838   8.252  -0.004  1.00 97.67           N  
ATOM    435  N   GLY B  56      -8.069  14.127   2.998  1.00 97.49           N  
ATOM    436  CA  GLY B  56      -8.832  15.363   3.050  1.00 97.49           C  
ATOM    437  C   GLY B  56     -10.128  15.233   3.829  1.00 97.49           C  
ATOM    438  O   GLY B  56     -11.013  16.084   3.719  1.00 97.49           O  
ATOM    439  N   GLN B  57     -10.273  14.104   4.541  1.00 97.03           N  
ATOM    440  CA  GLN B  57     -11.465  13.901   5.358  1.00 97.03           C  
ATOM    441  C   GLN B  57     -11.296  14.522   6.742  1.00 97.03           C  
ATOM    442  CB  GLN B  57     -11.779  12.410   5.487  1.00 97.03           C  
ATOM    443  O   GLN B  57     -11.087  13.811   7.726  1.00 97.03           O  
ATOM    444  CG  GLN B  57     -12.127  11.738   4.166  1.00 97.03           C  
ATOM    445  CD  GLN B  57     -12.528  10.284   4.334  1.00 97.03           C  
ATOM    446  NE2 GLN B  57     -12.717   9.861   5.580  1.00 97.03           N  
ATOM    447  OE1 GLN B  57     -12.666   9.547   3.353  1.00 97.03           O  
ATOM    448  N   PHE B  58     -11.484  15.794   6.811  1.00 97.94           N  
ATOM    449  CA  PHE B  58     -11.130  16.644   7.942  1.00 97.94           C  
ATOM    450  C   PHE B  58     -11.819  16.167   9.215  1.00 97.94           C  
ATOM    451  CB  PHE B  58     -11.504  18.102   7.658  1.00 97.94           C  
ATOM    452  O   PHE B  58     -11.175  16.008  10.254  1.00 97.94           O  
ATOM    453  CG  PHE B  58     -11.215  19.036   8.801  1.00 97.94           C  
ATOM    454  CD1 PHE B  58     -12.216  19.388   9.699  1.00 97.94           C  
ATOM    455  CD2 PHE B  58      -9.943  19.564   8.978  1.00 97.94           C  
ATOM    456  CE1 PHE B  58     -11.951  20.253  10.759  1.00 97.94           C  
ATOM    457  CE2 PHE B  58      -9.671  20.429  10.035  1.00 97.94           C  
ATOM    458  CZ  PHE B  58     -10.677  20.773  10.923  1.00 97.94           C  
ATOM    459  N   TYR B  59     -13.089  15.967   9.154  1.00 97.03           N  
ATOM    460  CA  TYR B  59     -13.828  15.605  10.358  1.00 97.03           C  
ATOM    461  C   TYR B  59     -13.402  14.233  10.866  1.00 97.03           C  
ATOM    462  CB  TYR B  59     -15.335  15.617  10.087  1.00 97.03           C  
ATOM    463  O   TYR B  59     -13.401  13.984  12.074  1.00 97.03           O  
ATOM    464  CG  TYR B  59     -15.885  16.987   9.776  1.00 97.03           C  
ATOM    465  CD1 TYR B  59     -16.115  17.914  10.790  1.00 97.03           C  
ATOM    466  CD2 TYR B  59     -16.178  17.358   8.468  1.00 97.03           C  
ATOM    467  CE1 TYR B  59     -16.624  19.178  10.508  1.00 97.03           C  
ATOM    468  CE2 TYR B  59     -16.687  18.619   8.174  1.00 97.03           C  
ATOM    469  OH  TYR B  59     -17.409  20.770   8.915  1.00 97.03           O  
ATOM    470  CZ  TYR B  59     -16.905  19.520   9.200  1.00 97.03           C  
ATOM    471  N   ASP B  60     -13.033  13.415   9.951  1.00 98.22           N  
ATOM    472  CA  ASP B  60     -12.516  12.105  10.335  1.00 98.22           C  
ATOM    473  C   ASP B  60     -11.118  12.221  10.939  1.00 98.22           C  
ATOM    474  CB  ASP B  60     -12.492  11.163   9.130  1.00 98.22           C  
ATOM    475  O   ASP B  60     -10.740  11.425  11.800  1.00 98.22           O  
ATOM    476  CG  ASP B  60     -13.872  10.909   8.548  1.00 98.22           C  
ATOM    477  OD1 ASP B  60     -14.827  10.679   9.321  1.00 98.22           O  
ATOM    478  OD2 ASP B  60     -14.005  10.936   7.306  1.00 98.22           O  
ATOM    479  N   LEU B  61     -10.321  13.181  10.447  1.00 98.69           N  
ATOM    480  CA  LEU B  61      -9.056  13.488  11.106  1.00 98.69           C  
ATOM    481  C   LEU B  61      -9.284  13.880  12.562  1.00 98.69           C  
ATOM    482  CB  LEU B  61      -8.327  14.615  10.370  1.00 98.69           C  
ATOM    483  O   LEU B  61      -8.559  13.429  13.452  1.00 98.69           O  
ATOM    484  CG  LEU B  61      -7.042  15.130  11.021  1.00 98.69           C  
ATOM    485  CD1 LEU B  61      -5.998  14.021  11.083  1.00 98.69           C  
ATOM    486  CD2 LEU B  61      -6.504  16.337  10.261  1.00 98.69           C  
ATOM    487  N   CYS B  62     -10.271  14.700  12.820  1.00 97.44           N  
ATOM    488  CA  CYS B  62     -10.601  15.089  14.187  1.00 97.44           C  
ATOM    489  C   CYS B  62     -10.989  13.875  15.022  1.00 97.44           C  
ATOM    490  CB  CYS B  62     -11.740  16.108  14.194  1.00 97.44           C  
ATOM    491  O   CYS B  62     -10.608  13.772  16.189  1.00 97.44           O  
ATOM    492  SG  CYS B  62     -11.309  17.687  13.429  1.00 97.44           S  
ATOM    493  N   GLU B  63     -11.815  12.970  14.382  1.00 96.78           N  
ATOM    494  CA  GLU B  63     -12.173  11.729  15.061  1.00 96.78           C  
ATOM    495  C   GLU B  63     -10.937  10.884  15.356  1.00 96.78           C  
ATOM    496  CB  GLU B  63     -13.171  10.926  14.222  1.00 96.78           C  
ATOM    497  O   GLU B  63     -10.860  10.230  16.398  1.00 96.78           O  
ATOM    498  CG  GLU B  63     -13.630   9.634  14.882  1.00 96.78           C  
ATOM    499  CD  GLU B  63     -14.380   9.859  16.185  1.00 96.78           C  
ATOM    500  OE1 GLU B  63     -14.642   8.874  16.913  1.00 96.78           O  
ATOM    501  OE2 GLU B  63     -14.708  11.030  16.481  1.00 96.78           O  
ATOM    502  N   LEU B  64      -9.989  10.895  14.468  1.00 98.58           N  
ATOM    503  CA  LEU B  64      -8.714  10.212  14.659  1.00 98.58           C  
ATOM    504  C   LEU B  64      -8.007  10.720  15.911  1.00 98.58           C  
ATOM    505  CB  LEU B  64      -7.813  10.407  13.436  1.00 98.58           C  
ATOM    506  O   LEU B  64      -7.541   9.925  16.731  1.00 98.58           O  
ATOM    507  CG  LEU B  64      -6.460   9.694  13.470  1.00 98.58           C  
ATOM    508  CD1 LEU B  64      -5.996   9.371  12.054  1.00 98.58           C  
ATOM    509  CD2 LEU B  64      -5.425  10.545  14.197  1.00 98.58           C  
ATOM    510  N   PHE B  65      -7.961  12.024  16.145  1.00 98.35           N  
ATOM    511  CA  PHE B  65      -7.312  12.619  17.307  1.00 98.35           C  
ATOM    512  C   PHE B  65      -8.087  12.305  18.581  1.00 98.35           C  
ATOM    513  CB  PHE B  65      -7.181  14.136  17.133  1.00 98.35           C  
ATOM    514  O   PHE B  65      -7.492  12.108  19.643  1.00 98.35           O  
ATOM    515  CG  PHE B  65      -6.121  14.545  16.146  1.00 98.35           C  
ATOM    516  CD1 PHE B  65      -4.842  14.007  16.216  1.00 98.35           C  
ATOM    517  CD2 PHE B  65      -6.404  15.468  15.148  1.00 98.35           C  
ATOM    518  CE1 PHE B  65      -3.859  14.383  15.303  1.00 98.35           C  
ATOM    519  CE2 PHE B  65      -5.427  15.849  14.233  1.00 98.35           C  
ATOM    520  CZ  PHE B  65      -4.155  15.306  14.313  1.00 98.35           C  
ATOM    521  N   ARG B  66      -9.394  12.251  18.449  1.00 95.68           N  
ATOM    522  CA  ARG B  66     -10.208  11.870  19.599  1.00 95.68           C  
ATOM    523  C   ARG B  66      -9.937  10.426  20.007  1.00 95.68           C  
ATOM    524  CB  ARG B  66     -11.695  12.057  19.291  1.00 95.68           C  
ATOM    525  O   ARG B  66      -9.892  10.110  21.198  1.00 95.68           O  
ATOM    526  CG  ARG B  66     -12.185  13.487  19.460  1.00 95.68           C  
ATOM    527  CD  ARG B  66     -13.690  13.595  19.262  1.00 95.68           C  
ATOM    528  NE  ARG B  66     -14.045  14.754  18.448  1.00 95.68           N  
ATOM    529  NH1 ARG B  66     -14.824  13.518  16.658  1.00 95.68           N  
ATOM    530  NH2 ARG B  66     -14.859  15.808  16.577  1.00 95.68           N  
ATOM    531  CZ  ARG B  66     -14.575  14.691  17.230  1.00 95.68           C  
ATOM    532  N   THR B  67      -9.735   9.584  19.015  1.00 95.16           N  
ATOM    533  CA  THR B  67      -9.504   8.158  19.222  1.00 95.16           C  
ATOM    534  C   THR B  67      -8.089   7.909  19.736  1.00 95.16           C  
ATOM    535  CB  THR B  67      -9.729   7.362  17.923  1.00 95.16           C  
ATOM    536  O   THR B  67      -7.885   7.095  20.638  1.00 95.16           O  
ATOM    537  CG2 THR B  67      -9.520   5.869  18.151  1.00 95.16           C  
ATOM    538  OG1 THR B  67     -11.067   7.581  17.461  1.00 95.16           O  
ATOM    539  N   GLY B  68      -7.091   8.637  19.258  1.00 97.07           N  
ATOM    540  CA  GLY B  68      -5.688   8.381  19.542  1.00 97.07           C  
ATOM    541  C   GLY B  68      -5.132   9.262  20.644  1.00 97.07           C  
ATOM    542  O   GLY B  68      -4.087   8.957  21.223  1.00 97.07           O  
ATOM    543  N   GLY B  69      -5.773  10.333  20.938  1.00 95.03           N  
ATOM    544  CA  GLY B  69      -5.292  11.330  21.880  1.00 95.03           C  
ATOM    545  C   GLY B  69      -4.866  12.625  21.214  1.00 95.03           C  
ATOM    546  O   GLY B  69      -4.393  12.616  20.075  1.00 95.03           O  
ATOM    547  N   GLN B  70      -4.961  13.695  21.982  1.00 94.50           N  
ATOM    548  CA  GLN B  70      -4.708  15.021  21.427  1.00 94.50           C  
ATOM    549  C   GLN B  70      -3.214  15.330  21.400  1.00 94.50           C  
ATOM    550  CB  GLN B  70      -5.452  16.090  22.229  1.00 94.50           C  
ATOM    551  O   GLN B  70      -2.442  14.758  22.172  1.00 94.50           O  
ATOM    552  CG  GLN B  70      -6.966  15.932  22.209  1.00 94.50           C  
ATOM    553  CD  GLN B  70      -7.555  16.091  20.819  1.00 94.50           C  
ATOM    554  NE2 GLN B  70      -8.604  15.329  20.529  1.00 94.50           N  
ATOM    555  OE1 GLN B  70      -7.071  16.893  20.014  1.00 94.50           O  
ATOM    556  N   VAL B  71      -2.821  16.207  20.536  1.00 95.27           N  
ATOM    557  CA  VAL B  71      -1.479  16.778  20.491  1.00 95.27           C  
ATOM    558  C   VAL B  71      -1.393  17.972  21.438  1.00 95.27           C  
ATOM    559  CB  VAL B  71      -1.092  17.206  19.057  1.00 95.27           C  
ATOM    560  O   VAL B  71      -2.304  18.802  21.486  1.00 95.27           O  
ATOM    561  CG1 VAL B  71       0.334  17.753  19.024  1.00 95.27           C  
ATOM    562  CG2 VAL B  71      -1.240  16.032  18.092  1.00 95.27           C  
ATOM    563  N   PRO B  72      -0.409  18.064  22.329  1.00 89.72           N  
ATOM    564  CA  PRO B  72       0.894  17.403  22.217  1.00 89.72           C  
ATOM    565  C   PRO B  72       1.014  16.179  23.122  1.00 89.72           C  
ATOM    566  CB  PRO B  72       1.880  18.494  22.640  1.00 89.72           C  
ATOM    567  O   PRO B  72       2.104  15.622  23.272  1.00 89.72           O  
ATOM    568  CG  PRO B  72       1.159  19.276  23.690  1.00 89.72           C  
ATOM    569  CD  PRO B  72      -0.297  19.334  23.325  1.00 89.72           C  
ATOM    570  N   ASP B  73       0.008  15.634  23.707  1.00 91.77           N  
ATOM    571  CA  ASP B  73       0.076  14.512  24.638  1.00 91.77           C  
ATOM    572  C   ASP B  73       0.366  13.206  23.902  1.00 91.77           C  
ATOM    573  CB  ASP B  73      -1.227  14.392  25.430  1.00 91.77           C  
ATOM    574  O   ASP B  73       0.868  12.250  24.498  1.00 91.77           O  
ATOM    575  CG  ASP B  73      -1.487  15.588  26.330  1.00 91.77           C  
ATOM    576  OD1 ASP B  73      -0.519  16.166  26.870  1.00 91.77           O  
ATOM    577  OD2 ASP B  73      -2.670  15.953  26.501  1.00 91.77           O  
ATOM    578  N   THR B  74      -0.000  13.221  22.648  1.00 95.47           N  
ATOM    579  CA  THR B  74       0.225  12.039  21.824  1.00 95.47           C  
ATOM    580  C   THR B  74       1.151  12.364  20.655  1.00 95.47           C  
ATOM    581  CB  THR B  74      -1.101  11.469  21.289  1.00 95.47           C  
ATOM    582  O   THR B  74       1.021  13.418  20.028  1.00 95.47           O  
ATOM    583  CG2 THR B  74      -0.876  10.157  20.544  1.00 95.47           C  
ATOM    584  OG1 THR B  74      -1.991  11.234  22.388  1.00 95.47           O  
ATOM    585  N   ASN B  75       2.107  11.502  20.394  1.00 95.72           N  
ATOM    586  CA  ASN B  75       3.040  11.589  19.275  1.00 95.72           C  
ATOM    587  C   ASN B  75       2.513  10.850  18.049  1.00 95.72           C  
ATOM    588  CB  ASN B  75       4.411  11.041  19.676  1.00 95.72           C  
ATOM    589  O   ASN B  75       2.084   9.699  18.148  1.00 95.72           O  
ATOM    590  CG  ASN B  75       5.495  11.391  18.675  1.00 95.72           C  
ATOM    591  ND2 ASN B  75       6.682  10.827  18.865  1.00 95.72           N  
ATOM    592  OD1 ASN B  75       5.267  12.163  17.740  1.00 95.72           O  
ATOM    593  N   TYR B  76       2.572  11.506  16.816  1.00 98.85           N  
ATOM    594  CA  TYR B  76       1.948  10.901  15.645  1.00 98.85           C  
ATOM    595  C   TYR B  76       2.929  10.826  14.481  1.00 98.85           C  
ATOM    596  CB  TYR B  76       0.704  11.691  15.229  1.00 98.85           C  
ATOM    597  O   TYR B  76       3.742  11.733  14.288  1.00 98.85           O  
ATOM    598  CG  TYR B  76      -0.494  11.449  16.115  1.00 98.85           C  
ATOM    599  CD1 TYR B  76      -1.347  10.372  15.886  1.00 98.85           C  
ATOM    600  CD2 TYR B  76      -0.775  12.295  17.182  1.00 98.85           C  
ATOM    601  CE1 TYR B  76      -2.453  10.145  16.698  1.00 98.85           C  
ATOM    602  CE2 TYR B  76      -1.878  12.078  18.001  1.00 98.85           C  
ATOM    603  OH  TYR B  76      -3.803  10.782  18.560  1.00 98.85           O  
ATOM    604  CZ  TYR B  76      -2.710  11.002  17.752  1.00 98.85           C  
ATOM    605  N   ILE B  77       2.840   9.725  13.743  1.00 98.92           N  
ATOM    606  CA  ILE B  77       3.383   9.618  12.393  1.00 98.92           C  
ATOM    607  C   ILE B  77       2.242   9.529  11.383  1.00 98.92           C  
ATOM    608  CB  ILE B  77       4.318   8.396  12.255  1.00 98.92           C  
ATOM    609  O   ILE B  77       1.396   8.635  11.470  1.00 98.92           O  
ATOM    610  CG1 ILE B  77       5.510   8.524  13.211  1.00 98.92           C  
ATOM    611  CG2 ILE B  77       4.792   8.239  10.807  1.00 98.92           C  
ATOM    612  CD1 ILE B  77       6.374   7.273  13.293  1.00 98.92           C  
ATOM    613  N   PHE B  78       2.205  10.408  10.441  1.00 98.94           N  
ATOM    614  CA  PHE B  78       1.276  10.337   9.319  1.00 98.94           C  
ATOM    615  C   PHE B  78       1.992   9.891   8.050  1.00 98.94           C  
ATOM    616  CB  PHE B  78       0.601  11.694   9.092  1.00 98.94           C  
ATOM    617  O   PHE B  78       2.900  10.573   7.571  1.00 98.94           O  
ATOM    618  CG  PHE B  78      -0.395  12.063  10.158  1.00 98.94           C  
ATOM    619  CD1 PHE B  78      -1.748  11.798   9.987  1.00 98.94           C  
ATOM    620  CD2 PHE B  78       0.023  12.674  11.333  1.00 98.94           C  
ATOM    621  CE1 PHE B  78      -2.672  12.139  10.972  1.00 98.94           C  
ATOM    622  CE2 PHE B  78      -0.894  13.017  12.322  1.00 98.94           C  
ATOM    623  CZ  PHE B  78      -2.241  12.750  12.140  1.00 98.94           C  
ATOM    624  N   MET B  79       1.499   8.763   7.449  1.00 98.85           N  
ATOM    625  CA  MET B  79       2.254   8.102   6.388  1.00 98.85           C  
ATOM    626  C   MET B  79       1.835   8.621   5.017  1.00 98.85           C  
ATOM    627  CB  MET B  79       2.060   6.586   6.455  1.00 98.85           C  
ATOM    628  O   MET B  79       1.944   7.908   4.018  1.00 98.85           O  
ATOM    629  CG  MET B  79       2.711   5.937   7.666  1.00 98.85           C  
ATOM    630  SD  MET B  79       2.639   4.105   7.605  1.00 98.85           S  
ATOM    631  CE  MET B  79       0.865   3.845   7.886  1.00 98.85           C  
ATOM    632  N   GLY B  80       1.283   9.843   4.920  1.00 98.35           N  
ATOM    633  CA  GLY B  80       1.035  10.504   3.648  1.00 98.35           C  
ATOM    634  C   GLY B  80      -0.404  10.384   3.183  1.00 98.35           C  
ATOM    635  O   GLY B  80      -1.247   9.831   3.892  1.00 98.35           O  
ATOM    636  N   ASP B  81      -0.643  11.001   2.020  1.00 98.46           N  
ATOM    637  CA  ASP B  81      -1.956  11.088   1.388  1.00 98.46           C  
ATOM    638  C   ASP B  81      -2.950  11.821   2.286  1.00 98.46           C  
ATOM    639  CB  ASP B  81      -2.483   9.692   1.050  1.00 98.46           C  
ATOM    640  O   ASP B  81      -4.009  11.283   2.617  1.00 98.46           O  
ATOM    641  CG  ASP B  81      -1.856   9.110  -0.205  1.00 98.46           C  
ATOM    642  OD1 ASP B  81      -0.885   9.696  -0.730  1.00 98.46           O  
ATOM    643  OD2 ASP B  81      -2.340   8.057  -0.675  1.00 98.46           O  
ATOM    644  N   PHE B  82      -2.633  13.094   2.503  1.00 97.78           N  
ATOM    645  CA  PHE B  82      -3.415  13.984   3.353  1.00 97.78           C  
ATOM    646  C   PHE B  82      -4.527  14.656   2.555  1.00 97.78           C  
ATOM    647  CB  PHE B  82      -2.515  15.045   3.995  1.00 97.78           C  
ATOM    648  O   PHE B  82      -5.561  15.028   3.114  1.00 97.78           O  
ATOM    649  CG  PHE B  82      -1.197  14.508   4.482  1.00 97.78           C  
ATOM    650  CD1 PHE B  82      -1.148  13.567   5.504  1.00 97.78           C  
ATOM    651  CD2 PHE B  82      -0.005  14.944   3.918  1.00 97.78           C  
ATOM    652  CE1 PHE B  82       0.071  13.068   5.957  1.00 97.78           C  
ATOM    653  CE2 PHE B  82       1.217  14.450   4.366  1.00 97.78           C  
ATOM    654  CZ  PHE B  82       1.253  13.513   5.386  1.00 97.78           C  
ATOM    655  N   VAL B  83      -4.226  14.761   1.270  1.00 97.84           N  
ATOM    656  CA  VAL B  83      -5.077  15.585   0.418  1.00 97.84           C  
ATOM    657  C   VAL B  83      -5.791  14.705  -0.606  1.00 97.84           C  
ATOM    658  CB  VAL B  83      -4.266  16.687  -0.300  1.00 97.84           C  
ATOM    659  O   VAL B  83      -5.509  13.509  -0.709  1.00 97.84           O  
ATOM    660  CG1 VAL B  83      -3.611  17.623   0.714  1.00 97.84           C  
ATOM    661  CG2 VAL B  83      -3.213  16.063  -1.214  1.00 97.84           C  
ATOM    662  N   ASP B  84      -6.710  15.297  -1.290  1.00 92.87           N  
ATOM    663  CA  ASP B  84      -7.436  14.696  -2.405  1.00 92.87           C  
ATOM    664  C   ASP B  84      -8.500  13.721  -1.906  1.00 92.87           C  
ATOM    665  CB  ASP B  84      -6.469  13.980  -3.351  1.00 92.87           C  
ATOM    666  O   ASP B  84      -8.375  13.164  -0.813  1.00 92.87           O  
ATOM    667  CG  ASP B  84      -5.643  14.938  -4.191  1.00 92.87           C  
ATOM    668  OD1 ASP B  84      -6.089  16.081  -4.428  1.00 92.87           O  
ATOM    669  OD2 ASP B  84      -4.538  14.545  -4.622  1.00 92.87           O  
ATOM    670  N   ARG B  85      -9.581  13.588  -2.534  1.00 89.43           N  
ATOM    671  CA  ARG B  85     -10.647  12.598  -2.414  1.00 89.43           C  
ATOM    672  C   ARG B  85     -11.631  12.982  -1.314  1.00 89.43           C  
ATOM    673  CB  ARG B  85     -10.063  11.211  -2.133  1.00 89.43           C  
ATOM    674  O   ARG B  85     -12.762  12.494  -1.288  1.00 89.43           O  
ATOM    675  CG  ARG B  85      -9.142  10.697  -3.228  1.00 89.43           C  
ATOM    676  CD  ARG B  85      -9.915  10.316  -4.483  1.00 89.43           C  
ATOM    677  NE  ARG B  85      -9.091   9.546  -5.411  1.00 89.43           N  
ATOM    678  NH1 ARG B  85     -10.861   8.398  -6.353  1.00 89.43           N  
ATOM    679  NH2 ARG B  85      -8.720   8.009  -7.076  1.00 89.43           N  
ATOM    680  CZ  ARG B  85      -9.559   8.653  -6.278  1.00 89.43           C  
ATOM    681  N   GLY B  86     -11.190  13.803  -0.403  1.00 92.25           N  
ATOM    682  CA  GLY B  86     -12.091  14.309   0.619  1.00 92.25           C  
ATOM    683  C   GLY B  86     -12.542  15.735   0.365  1.00 92.25           C  
ATOM    684  O   GLY B  86     -12.019  16.407  -0.526  1.00 92.25           O  
ATOM    685  N   TYR B  87     -13.438  16.254   1.142  1.00 90.86           N  
ATOM    686  CA  TYR B  87     -14.055  17.559   0.935  1.00 90.86           C  
ATOM    687  C   TYR B  87     -13.122  18.679   1.380  1.00 90.86           C  
ATOM    688  CB  TYR B  87     -15.382  17.653   1.693  1.00 90.86           C  
ATOM    689  O   TYR B  87     -13.179  19.791   0.848  1.00 90.86           O  
ATOM    690  CG  TYR B  87     -16.421  16.664   1.223  1.00 90.86           C  
ATOM    691  CD1 TYR B  87     -16.655  16.463  -0.136  1.00 90.86           C  
ATOM    692  CD2 TYR B  87     -17.171  15.929   2.135  1.00 90.86           C  
ATOM    693  CE1 TYR B  87     -17.612  15.554  -0.574  1.00 90.86           C  
ATOM    694  CE2 TYR B  87     -18.132  15.018   1.708  1.00 90.86           C  
ATOM    695  OH  TYR B  87     -19.293  13.936  -0.075  1.00 90.86           O  
ATOM    696  CZ  TYR B  87     -18.344  14.837   0.354  1.00 90.86           C  
ATOM    697  N   TYR B  88     -12.313  18.424   2.337  1.00 96.82           N  
ATOM    698  CA  TYR B  88     -11.571  19.505   2.975  1.00 96.82           C  
ATOM    699  C   TYR B  88     -10.081  19.186   3.031  1.00 96.82           C  
ATOM    700  CB  TYR B  88     -12.103  19.762   4.388  1.00 96.82           C  
ATOM    701  O   TYR B  88      -9.469  19.236   4.100  1.00 96.82           O  
ATOM    702  CG  TYR B  88     -13.523  20.273   4.418  1.00 96.82           C  
ATOM    703  CD1 TYR B  88     -13.813  21.600   4.110  1.00 96.82           C  
ATOM    704  CD2 TYR B  88     -14.577  19.430   4.756  1.00 96.82           C  
ATOM    705  CE1 TYR B  88     -15.120  22.076   4.139  1.00 96.82           C  
ATOM    706  CE2 TYR B  88     -15.887  19.895   4.787  1.00 96.82           C  
ATOM    707  OH  TYR B  88     -17.444  21.683   4.507  1.00 96.82           O  
ATOM    708  CZ  TYR B  88     -16.149  21.217   4.477  1.00 96.82           C  
ATOM    709  N   SER B  89      -9.524  18.982   1.828  1.00 97.71           N  
ATOM    710  CA  SER B  89      -8.102  18.673   1.721  1.00 97.71           C  
ATOM    711  C   SER B  89      -7.247  19.812   2.268  1.00 97.71           C  
ATOM    712  CB  SER B  89      -7.722  18.393   0.266  1.00 97.71           C  
ATOM    713  O   SER B  89      -6.303  19.577   3.025  1.00 97.71           O  
ATOM    714  OG  SER B  89      -8.329  17.197  -0.191  1.00 97.71           O  
ATOM    715  N   LEU B  90      -7.588  21.073   1.902  1.00 97.87           N  
ATOM    716  CA  LEU B  90      -6.812  22.231   2.332  1.00 97.87           C  
ATOM    717  C   LEU B  90      -6.818  22.356   3.852  1.00 97.87           C  
ATOM    718  CB  LEU B  90      -7.365  23.512   1.701  1.00 97.87           C  
ATOM    719  O   LEU B  90      -5.764  22.525   4.469  1.00 97.87           O  
ATOM    720  CG  LEU B  90      -6.627  24.808   2.039  1.00 97.87           C  
ATOM    721  CD1 LEU B  90      -5.191  24.749   1.527  1.00 97.87           C  
ATOM    722  CD2 LEU B  90      -7.360  26.010   1.454  1.00 97.87           C  
ATOM    723  N   GLU B  91      -7.943  22.201   4.474  1.00 98.30           N  
ATOM    724  CA  GLU B  91      -8.065  22.317   5.924  1.00 98.30           C  
ATOM    725  C   GLU B  91      -7.359  21.164   6.632  1.00 98.30           C  
ATOM    726  CB  GLU B  91      -9.539  22.365   6.338  1.00 98.30           C  
ATOM    727  O   GLU B  91      -6.734  21.359   7.676  1.00 98.30           O  
ATOM    728  CG  GLU B  91     -10.233  23.673   5.989  1.00 98.30           C  
ATOM    729  CD  GLU B  91     -10.737  23.722   4.556  1.00 98.30           C  
ATOM    730  OE1 GLU B  91     -11.419  24.705   4.185  1.00 98.30           O  
ATOM    731  OE2 GLU B  91     -10.450  22.770   3.798  1.00 98.30           O  
ATOM    732  N   THR B  92      -7.523  19.994   6.066  1.00 98.65           N  
ATOM    733  CA  THR B  92      -6.841  18.834   6.628  1.00 98.65           C  
ATOM    734  C   THR B  92      -5.331  19.053   6.652  1.00 98.65           C  
ATOM    735  CB  THR B  92      -7.164  17.556   5.832  1.00 98.65           C  
ATOM    736  O   THR B  92      -4.693  18.902   7.696  1.00 98.65           O  
ATOM    737  CG2 THR B  92      -6.420  16.352   6.399  1.00 98.65           C  
ATOM    738  OG1 THR B  92      -8.573  17.305   5.894  1.00 98.65           O  
ATOM    739  N   PHE B  93      -4.823  19.422   5.526  1.00 98.87           N  
ATOM    740  CA  PHE B  93      -3.384  19.615   5.389  1.00 98.87           C  
ATOM    741  C   PHE B  93      -2.910  20.782   6.247  1.00 98.87           C  
ATOM    742  CB  PHE B  93      -3.010  19.855   3.923  1.00 98.87           C  
ATOM    743  O   PHE B  93      -1.887  20.684   6.927  1.00 98.87           O  
ATOM    744  CG  PHE B  93      -1.528  19.826   3.663  1.00 98.87           C  
ATOM    745  CD1 PHE B  93      -0.915  20.845   2.944  1.00 98.87           C  
ATOM    746  CD2 PHE B  93      -0.748  18.779   4.137  1.00 98.87           C  
ATOM    747  CE1 PHE B  93       0.457  20.820   2.701  1.00 98.87           C  
ATOM    748  CE2 PHE B  93       0.623  18.748   3.899  1.00 98.87           C  
ATOM    749  CZ  PHE B  93       1.223  19.769   3.180  1.00 98.87           C  
ATOM    750  N   THR B  94      -3.652  21.901   6.305  1.00 98.79           N  
ATOM    751  CA  THR B  94      -3.304  23.081   7.089  1.00 98.79           C  
ATOM    752  C   THR B  94      -3.304  22.759   8.580  1.00 98.79           C  
ATOM    753  CB  THR B  94      -4.277  24.242   6.812  1.00 98.79           C  
ATOM    754  O   THR B  94      -2.427  23.214   9.318  1.00 98.79           O  
ATOM    755  CG2 THR B  94      -3.889  25.486   7.605  1.00 98.79           C  
ATOM    756  OG1 THR B  94      -4.254  24.554   5.413  1.00 98.79           O  
ATOM    757  N   TYR B  95      -4.266  21.977   8.985  1.00 98.80           N  
ATOM    758  CA  TYR B  95      -4.328  21.584  10.388  1.00 98.80           C  
ATOM    759  C   TYR B  95      -3.092  20.786  10.786  1.00 98.80           C  
ATOM    760  CB  TYR B  95      -5.591  20.762  10.661  1.00 98.80           C  
ATOM    761  O   TYR B  95      -2.475  21.059  11.819  1.00 98.80           O  
ATOM    762  CG  TYR B  95      -5.851  20.517  12.128  1.00 98.80           C  
ATOM    763  CD1 TYR B  95      -6.427  19.326  12.564  1.00 98.80           C  
ATOM    764  CD2 TYR B  95      -5.523  21.476  13.080  1.00 98.80           C  
ATOM    765  CE1 TYR B  95      -6.670  19.097  13.914  1.00 98.80           C  
ATOM    766  CE2 TYR B  95      -5.762  21.258  14.433  1.00 98.80           C  
ATOM    767  OH  TYR B  95      -6.573  19.846  16.178  1.00 98.80           O  
ATOM    768  CZ  TYR B  95      -6.334  20.067  14.840  1.00 98.80           C  
ATOM    769  N   LEU B  96      -2.699  19.859   9.994  1.00 98.88           N  
ATOM    770  CA  LEU B  96      -1.508  19.059  10.259  1.00 98.88           C  
ATOM    771  C   LEU B  96      -0.257  19.931  10.261  1.00 98.88           C  
ATOM    772  CB  LEU B  96      -1.368  17.947   9.217  1.00 98.88           C  
ATOM    773  O   LEU B  96       0.625  19.756  11.104  1.00 98.88           O  
ATOM    774  CG  LEU B  96      -2.395  16.816   9.288  1.00 98.88           C  
ATOM    775  CD1 LEU B  96      -2.221  15.866   8.109  1.00 98.88           C  
ATOM    776  CD2 LEU B  96      -2.273  16.065  10.610  1.00 98.88           C  
ATOM    777  N   LEU B  97      -0.195  20.912   9.350  1.00 98.81           N  
ATOM    778  CA  LEU B  97       0.951  21.813   9.289  1.00 98.81           C  
ATOM    779  C   LEU B  97       1.028  22.679  10.542  1.00 98.81           C  
ATOM    780  CB  LEU B  97       0.869  22.701   8.045  1.00 98.81           C  
ATOM    781  O   LEU B  97       2.111  22.881  11.096  1.00 98.81           O  
ATOM    782  CG  LEU B  97       1.017  21.995   6.697  1.00 98.81           C  
ATOM    783  CD1 LEU B  97       1.020  23.014   5.562  1.00 98.81           C  
ATOM    784  CD2 LEU B  97       2.290  21.154   6.670  1.00 98.81           C  
ATOM    785  N   ALA B  98      -0.114  23.189  10.910  1.00 98.29           N  
ATOM    786  CA  ALA B  98      -0.157  24.034  12.101  1.00 98.29           C  
ATOM    787  C   ALA B  98       0.294  23.263  13.338  1.00 98.29           C  
ATOM    788  CB  ALA B  98      -1.564  24.590  12.308  1.00 98.29           C  
ATOM    789  O   ALA B  98       1.045  23.787  14.164  1.00 98.29           O  
ATOM    790  N   LEU B  99      -0.112  22.012  13.418  1.00 98.57           N  
ATOM    791  CA  LEU B  99       0.313  21.174  14.534  1.00 98.57           C  
ATOM    792  C   LEU B  99       1.809  20.886  14.459  1.00 98.57           C  
ATOM    793  CB  LEU B  99      -0.471  19.859  14.545  1.00 98.57           C  
ATOM    794  O   LEU B  99       2.501  20.907  15.479  1.00 98.57           O  
ATOM    795  CG  LEU B  99      -1.961  19.960  14.876  1.00 98.57           C  
ATOM    796  CD1 LEU B  99      -2.636  18.603  14.706  1.00 98.57           C  
ATOM    797  CD2 LEU B  99      -2.159  20.488  16.293  1.00 98.57           C  
ATOM    798  N   LYS B 100       2.281  20.592  13.292  1.00 98.04           N  
ATOM    799  CA  LYS B 100       3.711  20.382  13.082  1.00 98.04           C  
ATOM    800  C   LYS B 100       4.511  21.622  13.469  1.00 98.04           C  
ATOM    801  CB  LYS B 100       3.991  20.011  11.625  1.00 98.04           C  
ATOM    802  O   LYS B 100       5.564  21.516  14.101  1.00 98.04           O  
ATOM    803  CG  LYS B 100       5.470  19.915  11.284  1.00 98.04           C  
ATOM    804  CD  LYS B 100       6.104  18.669  11.890  1.00 98.04           C  
ATOM    805  CE  LYS B 100       7.549  18.501  11.440  1.00 98.04           C  
ATOM    806  NZ  LYS B 100       8.171  17.274  12.020  1.00 98.04           N  
ATOM    807  N   ALA B 101       4.025  22.741  13.122  1.00 94.54           N  
ATOM    808  CA  ALA B 101       4.705  23.998  13.423  1.00 94.54           C  
ATOM    809  C   ALA B 101       4.725  24.265  14.926  1.00 94.54           C  
ATOM    810  CB  ALA B 101       4.034  25.156  12.689  1.00 94.54           C  
ATOM    811  O   ALA B 101       5.750  24.673  15.477  1.00 94.54           O  
ATOM    812  N   LYS B 102       3.634  23.989  15.559  1.00 92.61           N  
ATOM    813  CA  LYS B 102       3.500  24.277  16.984  1.00 92.61           C  
ATOM    814  C   LYS B 102       4.266  23.261  17.825  1.00 92.61           C  
ATOM    815  CB  LYS B 102       2.026  24.291  17.393  1.00 92.61           C  
ATOM    816  O   LYS B 102       4.910  23.623  18.812  1.00 92.61           O  
ATOM    817  CG  LYS B 102       1.783  24.775  18.814  1.00 92.61           C  
ATOM    818  CD  LYS B 102       0.296  24.943  19.101  1.00 92.61           C  
ATOM    819  CE  LYS B 102       0.049  25.397  20.533  1.00 92.61           C  
ATOM    820  NZ  LYS B 102      -1.394  25.689  20.781  1.00 92.61           N  
ATOM    821  N   TRP B 103       4.199  21.984  17.451  1.00 92.66           N  
ATOM    822  CA  TRP B 103       4.865  20.896  18.161  1.00 92.66           C  
ATOM    823  C   TRP B 103       5.653  20.018  17.195  1.00 92.66           C  
ATOM    824  CB  TRP B 103       3.844  20.048  18.924  1.00 92.66           C  
ATOM    825  O   TRP B 103       5.308  18.853  16.982  1.00 92.66           O  
ATOM    826  CG  TRP B 103       3.079  20.807  19.966  1.00 92.66           C  
ATOM    827  CD1 TRP B 103       3.539  21.227  21.184  1.00 92.66           C  
ATOM    828  CD2 TRP B 103       1.715  21.233  19.884  1.00 92.66           C  
ATOM    829  CE2 TRP B 103       1.414  21.907  21.088  1.00 92.66           C  
ATOM    830  CE3 TRP B 103       0.718  21.110  18.907  1.00 92.66           C  
ATOM    831  NE1 TRP B 103       2.543  21.889  21.863  1.00 92.66           N  
ATOM    832  CH2 TRP B 103      -0.802  22.323  20.369  1.00 92.66           C  
ATOM    833  CZ2 TRP B 103       0.156  22.457  21.341  1.00 92.66           C  
ATOM    834  CZ3 TRP B 103      -0.534  21.658  19.161  1.00 92.66           C  
ATOM    835  N   PRO B 104       6.816  20.474  16.691  1.00 87.32           N  
ATOM    836  CA  PRO B 104       7.575  19.809  15.628  1.00 87.32           C  
ATOM    837  C   PRO B 104       8.061  18.419  16.032  1.00 87.32           C  
ATOM    838  CB  PRO B 104       8.756  20.754  15.394  1.00 87.32           C  
ATOM    839  O   PRO B 104       8.261  17.557  15.172  1.00 87.32           O  
ATOM    840  CG  PRO B 104       8.771  21.651  16.589  1.00 87.32           C  
ATOM    841  CD  PRO B 104       7.378  21.726  17.147  1.00 87.32           C  
ATOM    842  N   ASP B 105       8.187  18.140  17.354  1.00 85.84           N  
ATOM    843  CA  ASP B 105       8.696  16.852  17.816  1.00 85.84           C  
ATOM    844  C   ASP B 105       7.555  15.866  18.056  1.00 85.84           C  
ATOM    845  CB  ASP B 105       9.517  17.028  19.095  1.00 85.84           C  
ATOM    846  O   ASP B 105       7.793  14.701  18.385  1.00 85.84           O  
ATOM    847  CG  ASP B 105       8.800  17.850  20.152  1.00 85.84           C  
ATOM    848  OD1 ASP B 105       8.014  18.753  19.793  1.00 85.84           O  
ATOM    849  OD2 ASP B 105       9.026  17.594  21.355  1.00 85.84           O  
ATOM    850  N   ARG B 106       6.262  16.315  17.809  1.00 93.01           N  
ATOM    851  CA  ARG B 106       5.114  15.465  18.105  1.00 93.01           C  
ATOM    852  C   ARG B 106       4.410  15.029  16.824  1.00 93.01           C  
ATOM    853  CB  ARG B 106       4.128  16.193  19.022  1.00 93.01           C  
ATOM    854  O   ARG B 106       3.584  14.115  16.844  1.00 93.01           O  
ATOM    855  CG  ARG B 106       4.697  16.534  20.391  1.00 93.01           C  
ATOM    856  CD  ARG B 106       4.991  15.283  21.207  1.00 93.01           C  
ATOM    857  NE  ARG B 106       5.412  15.612  22.565  1.00 93.01           N  
ATOM    858  NH1 ARG B 106       7.584  14.874  22.292  1.00 93.01           N  
ATOM    859  NH2 ARG B 106       6.909  15.747  24.301  1.00 93.01           N  
ATOM    860  CZ  ARG B 106       6.634  15.410  23.050  1.00 93.01           C  
ATOM    861  N   ILE B 107       4.773  15.648  15.676  1.00 98.14           N  
ATOM    862  CA  ILE B 107       4.113  15.371  14.405  1.00 98.14           C  
ATOM    863  C   ILE B 107       5.159  15.056  13.338  1.00 98.14           C  
ATOM    864  CB  ILE B 107       3.229  16.556  13.957  1.00 98.14           C  
ATOM    865  O   ILE B 107       5.979  15.910  12.994  1.00 98.14           O  
ATOM    866  CG1 ILE B 107       2.066  16.755  14.935  1.00 98.14           C  
ATOM    867  CG2 ILE B 107       2.715  16.338  12.531  1.00 98.14           C  
ATOM    868  CD1 ILE B 107       0.974  15.700  14.820  1.00 98.14           C  
ATOM    869  N   THR B 108       5.161  13.831  12.839  1.00 98.44           N  
ATOM    870  CA  THR B 108       5.991  13.424  11.710  1.00 98.44           C  
ATOM    871  C   THR B 108       5.142  13.224  10.458  1.00 98.44           C  
ATOM    872  CB  THR B 108       6.763  12.128  12.023  1.00 98.44           C  
ATOM    873  O   THR B 108       4.203  12.425  10.460  1.00 98.44           O  
ATOM    874  CG2 THR B 108       7.673  11.736  10.864  1.00 98.44           C  
ATOM    875  OG1 THR B 108       7.561  12.326  13.197  1.00 98.44           O  
ATOM    876  N   LEU B 109       5.451  13.891   9.374  1.00 98.85           N  
ATOM    877  CA  LEU B 109       4.673  13.851   8.141  1.00 98.85           C  
ATOM    878  C   LEU B 109       5.484  13.236   7.006  1.00 98.85           C  
ATOM    879  CB  LEU B 109       4.214  15.259   7.751  1.00 98.85           C  
ATOM    880  O   LEU B 109       6.525  13.772   6.619  1.00 98.85           O  
ATOM    881  CG  LEU B 109       3.375  16.009   8.786  1.00 98.85           C  
ATOM    882  CD1 LEU B 109       3.119  17.440   8.325  1.00 98.85           C  
ATOM    883  CD2 LEU B 109       2.059  15.280   9.039  1.00 98.85           C  
ATOM    884  N   LEU B 110       4.954  12.100   6.452  1.00 98.85           N  
ATOM    885  CA  LEU B 110       5.630  11.433   5.345  1.00 98.85           C  
ATOM    886  C   LEU B 110       4.984  11.802   4.013  1.00 98.85           C  
ATOM    887  CB  LEU B 110       5.601   9.914   5.536  1.00 98.85           C  
ATOM    888  O   LEU B 110       3.813  12.186   3.971  1.00 98.85           O  
ATOM    889  CG  LEU B 110       6.120   9.390   6.875  1.00 98.85           C  
ATOM    890  CD1 LEU B 110       6.143   7.865   6.874  1.00 98.85           C  
ATOM    891  CD2 LEU B 110       7.507   9.951   7.168  1.00 98.85           C  
ATOM    892  N   ARG B 111       5.762  11.710   2.994  1.00 98.56           N  
ATOM    893  CA  ARG B 111       5.296  11.991   1.639  1.00 98.56           C  
ATOM    894  C   ARG B 111       4.450  10.840   1.103  1.00 98.56           C  
ATOM    895  CB  ARG B 111       6.480  12.251   0.706  1.00 98.56           C  
ATOM    896  O   ARG B 111       4.867   9.681   1.152  1.00 98.56           O  
ATOM    897  CG  ARG B 111       6.076  12.667  -0.700  1.00 98.56           C  
ATOM    898  CD  ARG B 111       5.691  14.139  -0.763  1.00 98.56           C  
ATOM    899  NE  ARG B 111       5.506  14.589  -2.140  1.00 98.56           N  
ATOM    900  NH1 ARG B 111       5.995  16.803  -1.701  1.00 98.56           N  
ATOM    901  NH2 ARG B 111       5.461  16.143  -3.830  1.00 98.56           N  
ATOM    902  CZ  ARG B 111       5.655  15.844  -2.554  1.00 98.56           C  
ATOM    903  N   GLY B 112       3.230  11.070   0.685  1.00 98.44           N  
ATOM    904  CA  GLY B 112       2.399  10.129  -0.048  1.00 98.44           C  
ATOM    905  C   GLY B 112       2.391  10.379  -1.544  1.00 98.44           C  
ATOM    906  O   GLY B 112       2.896  11.402  -2.010  1.00 98.44           O  
ATOM    907  N   ASN B 113       1.757   9.509  -2.317  1.00 96.42           N  
ATOM    908  CA  ASN B 113       1.752   9.664  -3.768  1.00 96.42           C  
ATOM    909  C   ASN B 113       0.836  10.803  -4.207  1.00 96.42           C  
ATOM    910  CB  ASN B 113       1.335   8.357  -4.446  1.00 96.42           C  
ATOM    911  O   ASN B 113       0.981  11.332  -5.311  1.00 96.42           O  
ATOM    912  CG  ASN B 113      -0.055   7.907  -4.042  1.00 96.42           C  
ATOM    913  ND2 ASN B 113      -0.926   7.718  -5.027  1.00 96.42           N  
ATOM    914  OD1 ASN B 113      -0.344   7.731  -2.856  1.00 96.42           O  
ATOM    915  N   HIS B 114      -0.116  11.249  -3.353  1.00 97.16           N  
ATOM    916  CA  HIS B 114      -0.999  12.362  -3.682  1.00 97.16           C  
ATOM    917  C   HIS B 114      -0.327  13.701  -3.396  1.00 97.16           C  
ATOM    918  CB  HIS B 114      -2.310  12.255  -2.901  1.00 97.16           C  
ATOM    919  O   HIS B 114      -0.779  14.743  -3.877  1.00 97.16           O  
ATOM    920  CG  HIS B 114      -3.267  11.256  -3.470  1.00 97.16           C  
ATOM    921  CD2 HIS B 114      -3.296   9.905  -3.387  1.00 97.16           C  
ATOM    922  ND1 HIS B 114      -4.355  11.620  -4.234  1.00 97.16           N  
ATOM    923  CE1 HIS B 114      -5.014  10.532  -4.596  1.00 97.16           C  
ATOM    924  NE2 HIS B 114      -4.392   9.478  -4.096  1.00 97.16           N  
ATOM    925  N   GLU B 115       0.616  13.696  -2.550  1.00 98.33           N  
ATOM    926  CA  GLU B 115       1.404  14.902  -2.311  1.00 98.33           C  
ATOM    927  C   GLU B 115       2.356  15.178  -3.471  1.00 98.33           C  
ATOM    928  CB  GLU B 115       2.189  14.780  -1.002  1.00 98.33           C  
ATOM    929  O   GLU B 115       3.574  15.228  -3.282  1.00 98.33           O  
ATOM    930  CG  GLU B 115       1.329  14.918   0.246  1.00 98.33           C  
ATOM    931  CD  GLU B 115       0.434  13.714   0.493  1.00 98.33           C  
ATOM    932  OE1 GLU B 115      -0.804  13.885   0.575  1.00 98.33           O  
ATOM    933  OE2 GLU B 115       0.975  12.592   0.608  1.00 98.33           O  
ATOM    934  N   SER B 116       1.797  15.387  -4.621  1.00 90.87           N  
ATOM    935  CA  SER B 116       2.448  15.678  -5.894  1.00 90.87           C  
ATOM    936  C   SER B 116       1.611  16.632  -6.739  1.00 90.87           C  
ATOM    937  CB  SER B 116       2.705  14.387  -6.672  1.00 90.87           C  
ATOM    938  O   SER B 116       0.380  16.604  -6.679  1.00 90.87           O  
ATOM    939  OG  SER B 116       3.043  14.670  -8.019  1.00 90.87           O  
ATOM    940  N   ARG B 117       2.300  17.480  -7.516  1.00 86.26           N  
ATOM    941  CA  ARG B 117       1.627  18.451  -8.373  1.00 86.26           C  
ATOM    942  C   ARG B 117       0.732  17.753  -9.392  1.00 86.26           C  
ATOM    943  CB  ARG B 117       2.648  19.335  -9.090  1.00 86.26           C  
ATOM    944  O   ARG B 117      -0.430  18.126  -9.564  1.00 86.26           O  
ATOM    945  CG  ARG B 117       3.272  20.400  -8.202  1.00 86.26           C  
ATOM    946  CD  ARG B 117       4.588  20.910  -8.773  1.00 86.26           C  
ATOM    947  NE  ARG B 117       5.280  21.786  -7.831  1.00 86.26           N  
ATOM    948  NH1 ARG B 117       6.540  20.103  -6.872  1.00 86.26           N  
ATOM    949  NH2 ARG B 117       6.759  22.264  -6.140  1.00 86.26           N  
ATOM    950  CZ  ARG B 117       6.191  21.382  -6.950  1.00 86.26           C  
ATOM    951  N   GLN B 118       1.191  16.662 -10.011  1.00 80.13           N  
ATOM    952  CA  GLN B 118       0.461  15.972 -11.070  1.00 80.13           C  
ATOM    953  C   GLN B 118      -0.822  15.344 -10.534  1.00 80.13           C  
ATOM    954  CB  GLN B 118       1.340  14.901 -11.718  1.00 80.13           C  
ATOM    955  O   GLN B 118      -1.896  15.524 -11.111  1.00 80.13           O  
ATOM    956  CG  GLN B 118       2.447  15.464 -12.599  1.00 80.13           C  
ATOM    957  CD  GLN B 118       3.353  14.386 -13.163  1.00 80.13           C  
ATOM    958  NE2 GLN B 118       4.196  14.760 -14.119  1.00 80.13           N  
ATOM    959  OE1 GLN B 118       3.297  13.226 -12.741  1.00 80.13           O  
ATOM    960  N   ILE B 119      -0.707  14.809  -9.413  1.00 86.39           N  
ATOM    961  CA  ILE B 119      -1.834  14.060  -8.867  1.00 86.39           C  
ATOM    962  C   ILE B 119      -2.869  15.026  -8.297  1.00 86.39           C  
ATOM    963  CB  ILE B 119      -1.375  13.062  -7.780  1.00 86.39           C  
ATOM    964  O   ILE B 119      -4.074  14.820  -8.458  1.00 86.39           O  
ATOM    965  CG1 ILE B 119      -0.486  11.974  -8.393  1.00 86.39           C  
ATOM    966  CG2 ILE B 119      -2.583  12.446  -7.069  1.00 86.39           C  
ATOM    967  CD1 ILE B 119      -1.202  11.085  -9.400  1.00 86.39           C  
ATOM    968  N   THR B 120      -2.429  16.064  -7.686  1.00 90.43           N  
ATOM    969  CA  THR B 120      -3.347  16.993  -7.037  1.00 90.43           C  
ATOM    970  C   THR B 120      -4.130  17.794  -8.075  1.00 90.43           C  
ATOM    971  CB  THR B 120      -2.596  17.958  -6.100  1.00 90.43           C  
ATOM    972  O   THR B 120      -5.192  18.340  -7.772  1.00 90.43           O  
ATOM    973  CG2 THR B 120      -1.990  17.213  -4.916  1.00 90.43           C  
ATOM    974  OG1 THR B 120      -1.547  18.605  -6.831  1.00 90.43           O  
ATOM    975  N   GLN B 121      -3.690  17.885  -9.300  1.00 82.60           N  
ATOM    976  CA  GLN B 121      -4.422  18.550 -10.373  1.00 82.60           C  
ATOM    977  C   GLN B 121      -5.541  17.660 -10.908  1.00 82.60           C  
ATOM    978  CB  GLN B 121      -3.475  18.943 -11.507  1.00 82.60           C  
ATOM    979  O   GLN B 121      -6.527  18.156 -11.456  1.00 82.60           O  
ATOM    980  CG  GLN B 121      -2.576  20.126 -11.176  1.00 82.60           C  
ATOM    981  CD  GLN B 121      -1.628  20.478 -12.307  1.00 82.60           C  
ATOM    982  NE2 GLN B 121      -1.486  21.770 -12.581  1.00 82.60           N  
ATOM    983  OE1 GLN B 121      -1.028  19.596 -12.929  1.00 82.60           O  
ATOM    984  N   VAL B 122      -5.336  16.337 -10.629  1.00 76.29           N  
ATOM    985  CA  VAL B 122      -6.287  15.362 -11.153  1.00 76.29           C  
ATOM    986  C   VAL B 122      -7.387  15.108 -10.123  1.00 76.29           C  
ATOM    987  CB  VAL B 122      -5.592  14.034 -11.527  1.00 76.29           C  
ATOM    988  O   VAL B 122      -8.563  15.002 -10.476  1.00 76.29           O  
ATOM    989  CG1 VAL B 122      -6.624  12.965 -11.882  1.00 76.29           C  
ATOM    990  CG2 VAL B 122      -4.621  14.250 -12.688  1.00 76.29           C  
ATOM    991  N   TYR B 123      -7.023  15.178  -8.825  1.00 82.39           N  
ATOM    992  CA  TYR B 123      -7.956  14.660  -7.831  1.00 82.39           C  
ATOM    993  C   TYR B 123      -8.509  15.784  -6.963  1.00 82.39           C  
ATOM    994  CB  TYR B 123      -7.275  13.608  -6.951  1.00 82.39           C  
ATOM    995  O   TYR B 123      -9.168  15.530  -5.953  1.00 82.39           O  
ATOM    996  CG  TYR B 123      -7.067  12.282  -7.640  1.00 82.39           C  
ATOM    997  CD1 TYR B 123      -8.147  11.452  -7.937  1.00 82.39           C  
ATOM    998  CD2 TYR B 123      -5.792  11.854  -7.995  1.00 82.39           C  
ATOM    999  CE1 TYR B 123      -7.960  10.228  -8.571  1.00 82.39           C  
ATOM   1000  CE2 TYR B 123      -5.594  10.632  -8.629  1.00 82.39           C  
ATOM   1001  OH  TYR B 123      -6.492   8.617  -9.540  1.00 82.39           O  
ATOM   1002  CZ  TYR B 123      -6.682   9.828  -8.913  1.00 82.39           C  
ATOM   1003  N   GLY B 124      -8.250  17.010  -7.317  1.00 81.22           N  
ATOM   1004  CA  GLY B 124      -9.164  18.035  -6.838  1.00 81.22           C  
ATOM   1005  C   GLY B 124      -8.506  19.028  -5.899  1.00 81.22           C  
ATOM   1006  O   GLY B 124      -9.046  20.109  -5.653  1.00 81.22           O  
ATOM   1007  N   PHE B 125      -7.308  18.711  -5.386  1.00 93.53           N  
ATOM   1008  CA  PHE B 125      -6.692  19.624  -4.430  1.00 93.53           C  
ATOM   1009  C   PHE B 125      -6.402  20.972  -5.080  1.00 93.53           C  
ATOM   1010  CB  PHE B 125      -5.401  19.024  -3.866  1.00 93.53           C  
ATOM   1011  O   PHE B 125      -6.640  22.021  -4.478  1.00 93.53           O  
ATOM   1012  CG  PHE B 125      -4.758  19.864  -2.795  1.00 93.53           C  
ATOM   1013  CD1 PHE B 125      -3.443  20.294  -2.925  1.00 93.53           C  
ATOM   1014  CD2 PHE B 125      -5.470  20.224  -1.658  1.00 93.53           C  
ATOM   1015  CE1 PHE B 125      -2.846  21.071  -1.936  1.00 93.53           C  
ATOM   1016  CE2 PHE B 125      -4.880  21.000  -0.665  1.00 93.53           C  
ATOM   1017  CZ  PHE B 125      -3.567  21.422  -0.806  1.00 93.53           C  
ATOM   1018  N   TYR B 126      -5.839  20.969  -6.295  1.00 89.21           N  
ATOM   1019  CA  TYR B 126      -5.588  22.197  -7.040  1.00 89.21           C  
ATOM   1020  C   TYR B 126      -6.864  23.018  -7.186  1.00 89.21           C  
ATOM   1021  CB  TYR B 126      -5.012  21.879  -8.424  1.00 89.21           C  
ATOM   1022  O   TYR B 126      -6.884  24.208  -6.861  1.00 89.21           O  
ATOM   1023  CG  TYR B 126      -4.865  23.089  -9.313  1.00 89.21           C  
ATOM   1024  CD1 TYR B 126      -5.855  23.427 -10.233  1.00 89.21           C  
ATOM   1025  CD2 TYR B 126      -3.735  23.896  -9.237  1.00 89.21           C  
ATOM   1026  CE1 TYR B 126      -5.723  24.540 -11.056  1.00 89.21           C  
ATOM   1027  CE2 TYR B 126      -3.592  25.012 -10.056  1.00 89.21           C  
ATOM   1028  OH  TYR B 126      -4.454  26.429 -11.773  1.00 89.21           O  
ATOM   1029  CZ  TYR B 126      -4.590  25.325 -10.960  1.00 89.21           C  
ATOM   1030  N   ASP B 127      -7.974  22.402  -7.598  1.00 88.03           N  
ATOM   1031  CA  ASP B 127      -9.250  23.078  -7.812  1.00 88.03           C  
ATOM   1032  C   ASP B 127      -9.789  23.659  -6.507  1.00 88.03           C  
ATOM   1033  CB  ASP B 127     -10.272  22.116  -8.421  1.00 88.03           C  
ATOM   1034  O   ASP B 127     -10.347  24.758  -6.494  1.00 88.03           O  
ATOM   1035  CG  ASP B 127      -9.915  21.689  -9.834  1.00 88.03           C  
ATOM   1036  OD1 ASP B 127      -9.304  22.487 -10.577  1.00 88.03           O  
ATOM   1037  OD2 ASP B 127     -10.251  20.544 -10.209  1.00 88.03           O  
ATOM   1038  N   GLU B 128      -9.618  22.890  -5.444  1.00 91.91           N  
ATOM   1039  CA  GLU B 128     -10.060  23.373  -4.140  1.00 91.91           C  
ATOM   1040  C   GLU B 128      -9.339  24.662  -3.755  1.00 91.91           C  
ATOM   1041  CB  GLU B 128      -9.836  22.305  -3.066  1.00 91.91           C  
ATOM   1042  O   GLU B 128      -9.969  25.621  -3.305  1.00 91.91           O  
ATOM   1043  CG  GLU B 128     -10.301  22.721  -1.678  1.00 91.91           C  
ATOM   1044  CD  GLU B 128      -9.973  21.696  -0.604  1.00 91.91           C  
ATOM   1045  OE1 GLU B 128     -10.168  21.992   0.597  1.00 91.91           O  
ATOM   1046  OE2 GLU B 128      -9.516  20.589  -0.965  1.00 91.91           O  
ATOM   1047  N   CYS B 129      -8.037  24.737  -3.940  1.00 92.13           N  
ATOM   1048  CA  CYS B 129      -7.249  25.923  -3.623  1.00 92.13           C  
ATOM   1049  C   CYS B 129      -7.655  27.099  -4.503  1.00 92.13           C  
ATOM   1050  CB  CYS B 129      -5.757  25.638  -3.794  1.00 92.13           C  
ATOM   1051  O   CYS B 129      -7.795  28.224  -4.018  1.00 92.13           O  
ATOM   1052  SG  CYS B 129      -5.078  24.534  -2.536  1.00 92.13           S  
ATOM   1053  N   GLN B 130      -7.857  26.851  -5.777  1.00 86.26           N  
ATOM   1054  CA  GLN B 130      -8.291  27.883  -6.712  1.00 86.26           C  
ATOM   1055  C   GLN B 130      -9.635  28.473  -6.295  1.00 86.26           C  
ATOM   1056  CB  GLN B 130      -8.383  27.319  -8.131  1.00 86.26           C  
ATOM   1057  O   GLN B 130      -9.802  29.695  -6.271  1.00 86.26           O  
ATOM   1058  CG  GLN B 130      -8.694  28.367  -9.190  1.00 86.26           C  
ATOM   1059  CD  GLN B 130      -7.509  29.264  -9.495  1.00 86.26           C  
ATOM   1060  NE2 GLN B 130      -7.754  30.568  -9.558  1.00 86.26           N  
ATOM   1061  OE1 GLN B 130      -6.383  28.789  -9.672  1.00 86.26           O  
ATOM   1062  N   THR B 131     -10.574  27.647  -5.950  1.00 85.86           N  
ATOM   1063  CA  THR B 131     -11.922  28.059  -5.576  1.00 85.86           C  
ATOM   1064  C   THR B 131     -11.900  28.872  -4.285  1.00 85.86           C  
ATOM   1065  CB  THR B 131     -12.850  26.842  -5.404  1.00 85.86           C  
ATOM   1066  O   THR B 131     -12.541  29.921  -4.195  1.00 85.86           O  
ATOM   1067  CG2 THR B 131     -14.237  27.270  -4.936  1.00 85.86           C  
ATOM   1068  OG1 THR B 131     -12.971  26.160  -6.658  1.00 85.86           O  
ATOM   1069  N   LYS B 132     -11.115  28.543  -3.339  1.00 91.05           N  
ATOM   1070  CA  LYS B 132     -11.124  29.157  -2.015  1.00 91.05           C  
ATOM   1071  C   LYS B 132     -10.320  30.455  -2.005  1.00 91.05           C  
ATOM   1072  CB  LYS B 132     -10.568  28.189  -0.970  1.00 91.05           C  
ATOM   1073  O   LYS B 132     -10.709  31.427  -1.354  1.00 91.05           O  
ATOM   1074  CG  LYS B 132     -11.522  27.063  -0.600  1.00 91.05           C  
ATOM   1075  CD  LYS B 132     -10.922  26.148   0.460  1.00 91.05           C  
ATOM   1076  CE  LYS B 132     -11.912  25.078   0.901  1.00 91.05           C  
ATOM   1077  NZ  LYS B 132     -11.298  24.121   1.870  1.00 91.05           N  
ATOM   1078  N   TYR B 133      -9.286  30.540  -2.786  1.00 88.89           N  
ATOM   1079  CA  TYR B 133      -8.420  31.713  -2.720  1.00 88.89           C  
ATOM   1080  C   TYR B 133      -8.538  32.549  -3.989  1.00 88.89           C  
ATOM   1081  CB  TYR B 133      -6.963  31.294  -2.504  1.00 88.89           C  
ATOM   1082  O   TYR B 133      -8.091  33.698  -4.026  1.00 88.89           O  
ATOM   1083  CG  TYR B 133      -6.666  30.831  -1.099  1.00 88.89           C  
ATOM   1084  CD1 TYR B 133      -6.378  31.746  -0.089  1.00 88.89           C  
ATOM   1085  CD2 TYR B 133      -6.672  29.478  -0.778  1.00 88.89           C  
ATOM   1086  CE1 TYR B 133      -6.102  31.324   1.207  1.00 88.89           C  
ATOM   1087  CE2 TYR B 133      -6.398  29.044   0.515  1.00 88.89           C  
ATOM   1088  OH  TYR B 133      -5.842  29.550   2.781  1.00 88.89           O  
ATOM   1089  CZ  TYR B 133      -6.115  29.973   1.499  1.00 88.89           C  
ATOM   1090  N   GLY B 134      -9.165  31.965  -5.000  1.00 84.96           N  
ATOM   1091  CA  GLY B 134      -9.354  32.693  -6.244  1.00 84.96           C  
ATOM   1092  C   GLY B 134      -8.127  32.679  -7.136  1.00 84.96           C  
ATOM   1093  O   GLY B 134      -8.082  33.380  -8.150  1.00 84.96           O  
ATOM   1094  N   ASN B 135      -7.046  32.003  -6.722  1.00 81.49           N  
ATOM   1095  CA  ASN B 135      -5.803  31.827  -7.466  1.00 81.49           C  
ATOM   1096  C   ASN B 135      -5.088  30.540  -7.065  1.00 81.49           C  
ATOM   1097  CB  ASN B 135      -4.881  33.031  -7.264  1.00 81.49           C  
ATOM   1098  O   ASN B 135      -5.565  29.803  -6.200  1.00 81.49           O  
ATOM   1099  CG  ASN B 135      -4.515  33.250  -5.810  1.00 81.49           C  
ATOM   1100  ND2 ASN B 135      -4.941  34.378  -5.254  1.00 81.49           N  
ATOM   1101  OD1 ASN B 135      -3.855  32.412  -5.190  1.00 81.49           O  
ATOM   1102  N   ALA B 136      -3.931  30.248  -7.629  1.00 85.89           N  
ATOM   1103  CA  ALA B 136      -3.246  28.974  -7.425  1.00 85.89           C  
ATOM   1104  C   ALA B 136      -2.139  29.108  -6.382  1.00 85.89           C  
ATOM   1105  CB  ALA B 136      -2.672  28.461  -8.743  1.00 85.89           C  
ATOM   1106  O   ALA B 136      -1.398  28.155  -6.129  1.00 85.89           O  
ATOM   1107  N   ASN B 137      -1.976  30.223  -5.722  1.00 89.42           N  
ATOM   1108  CA  ASN B 137      -0.865  30.470  -4.810  1.00 89.42           C  
ATOM   1109  C   ASN B 137      -0.869  29.488  -3.642  1.00 89.42           C  
ATOM   1110  CB  ASN B 137      -0.903  31.909  -4.293  1.00 89.42           C  
ATOM   1111  O   ASN B 137       0.173  28.937  -3.284  1.00 89.42           O  
ATOM   1112  CG  ASN B 137      -0.532  32.922  -5.359  1.00 89.42           C  
ATOM   1113  ND2 ASN B 137      -0.924  34.173  -5.150  1.00 89.42           N  
ATOM   1114  OD1 ASN B 137       0.101  32.583  -6.361  1.00 89.42           O  
ATOM   1115  N   ALA B 138      -2.041  29.295  -3.045  1.00 93.72           N  
ATOM   1116  CA  ALA B 138      -2.133  28.353  -1.932  1.00 93.72           C  
ATOM   1117  C   ALA B 138      -1.632  26.971  -2.341  1.00 93.72           C  
ATOM   1118  CB  ALA B 138      -3.571  28.266  -1.426  1.00 93.72           C  
ATOM   1119  O   ALA B 138      -0.889  26.328  -1.596  1.00 93.72           O  
ATOM   1120  N   TRP B 139      -2.048  26.554  -3.518  1.00 95.55           N  
ATOM   1121  CA  TRP B 139      -1.604  25.274  -4.062  1.00 95.55           C  
ATOM   1122  C   TRP B 139      -0.090  25.253  -4.238  1.00 95.55           C  
ATOM   1123  CB  TRP B 139      -2.290  24.992  -5.402  1.00 95.55           C  
ATOM   1124  O   TRP B 139       0.570  24.276  -3.876  1.00 95.55           O  
ATOM   1125  CG  TRP B 139      -1.845  23.719  -6.058  1.00 95.55           C  
ATOM   1126  CD1 TRP B 139      -2.213  22.446  -5.721  1.00 95.55           C  
ATOM   1127  CD2 TRP B 139      -0.944  23.598  -7.162  1.00 95.55           C  
ATOM   1128  CE2 TRP B 139      -0.811  22.220  -7.443  1.00 95.55           C  
ATOM   1129  CE3 TRP B 139      -0.236  24.521  -7.943  1.00 95.55           C  
ATOM   1130  NE1 TRP B 139      -1.595  21.540  -6.550  1.00 95.55           N  
ATOM   1131  CH2 TRP B 139       0.685  22.667  -9.222  1.00 95.55           C  
ATOM   1132  CZ2 TRP B 139       0.003  21.743  -8.473  1.00 95.55           C  
ATOM   1133  CZ3 TRP B 139       0.574  24.044  -8.968  1.00 95.55           C  
ATOM   1134  N   ARG B 140       0.522  26.308  -4.688  1.00 92.14           N  
ATOM   1135  CA  ARG B 140       1.963  26.405  -4.896  1.00 92.14           C  
ATOM   1136  C   ARG B 140       2.713  26.344  -3.570  1.00 92.14           C  
ATOM   1137  CB  ARG B 140       2.314  27.698  -5.637  1.00 92.14           C  
ATOM   1138  O   ARG B 140       3.743  25.676  -3.464  1.00 92.14           O  
ATOM   1139  CG  ARG B 140       1.930  27.688  -7.108  1.00 92.14           C  
ATOM   1140  CD  ARG B 140       2.352  28.971  -7.810  1.00 92.14           C  
ATOM   1141  NE  ARG B 140       1.768  29.073  -9.144  1.00 92.14           N  
ATOM   1142  NH1 ARG B 140       1.811  31.382  -9.212  1.00 92.14           N  
ATOM   1143  NH2 ARG B 140       0.989  30.194 -10.992  1.00 92.14           N  
ATOM   1144  CZ  ARG B 140       1.524  30.216  -9.780  1.00 92.14           C  
ATOM   1145  N   TYR B 141       2.168  27.043  -2.577  1.00 95.53           N  
ATOM   1146  CA  TYR B 141       2.791  26.997  -1.260  1.00 95.53           C  
ATOM   1147  C   TYR B 141       2.793  25.577  -0.706  1.00 95.53           C  
ATOM   1148  CB  TYR B 141       2.067  27.935  -0.289  1.00 95.53           C  
ATOM   1149  O   TYR B 141       3.805  25.111  -0.178  1.00 95.53           O  
ATOM   1150  CG  TYR B 141       1.933  29.350  -0.797  1.00 95.53           C  
ATOM   1151  CD1 TYR B 141       2.912  29.912  -1.614  1.00 95.53           C  
ATOM   1152  CD2 TYR B 141       0.830  30.126  -0.462  1.00 95.53           C  
ATOM   1153  CE1 TYR B 141       2.794  31.217  -2.083  1.00 95.53           C  
ATOM   1154  CE2 TYR B 141       0.701  31.431  -0.926  1.00 95.53           C  
ATOM   1155  OH  TYR B 141       1.565  33.258  -2.197  1.00 95.53           O  
ATOM   1156  CZ  TYR B 141       1.687  31.967  -1.735  1.00 95.53           C  
ATOM   1157  N   CYS B 142       1.663  24.874  -0.817  1.00 98.42           N  
ATOM   1158  CA  CYS B 142       1.506  23.517  -0.307  1.00 98.42           C  
ATOM   1159  C   CYS B 142       2.420  22.547  -1.046  1.00 98.42           C  
ATOM   1160  CB  CYS B 142       0.053  23.060  -0.436  1.00 98.42           C  
ATOM   1161  O   CYS B 142       3.034  21.674  -0.431  1.00 98.42           O  
ATOM   1162  SG  CYS B 142      -1.083  23.926   0.670  1.00 98.42           S  
ATOM   1163  N   THR B 143       2.531  22.694  -2.356  1.00 95.67           N  
ATOM   1164  CA  THR B 143       3.359  21.782  -3.137  1.00 95.67           C  
ATOM   1165  C   THR B 143       4.835  21.966  -2.796  1.00 95.67           C  
ATOM   1166  CB  THR B 143       3.149  21.991  -4.648  1.00 95.67           C  
ATOM   1167  O   THR B 143       5.614  21.012  -2.852  1.00 95.67           O  
ATOM   1168  CG2 THR B 143       1.745  21.569  -5.071  1.00 95.67           C  
ATOM   1169  OG1 THR B 143       3.334  23.376  -4.963  1.00 95.67           O  
ATOM   1170  N   LYS B 144       5.188  23.195  -2.413  1.00 91.82           N  
ATOM   1171  CA  LYS B 144       6.548  23.398  -1.921  1.00 91.82           C  
ATOM   1172  C   LYS B 144       6.803  22.579  -0.659  1.00 91.82           C  
ATOM   1173  CB  LYS B 144       6.803  24.881  -1.644  1.00 91.82           C  
ATOM   1174  O   LYS B 144       7.892  22.029  -0.479  1.00 91.82           O  
ATOM   1175  CG  LYS B 144       8.261  25.216  -1.364  1.00 91.82           C  
ATOM   1176  CD  LYS B 144       8.469  26.717  -1.208  1.00 91.82           C  
ATOM   1177  CE  LYS B 144       9.904  27.046  -0.820  1.00 91.82           C  
ATOM   1178  NZ  LYS B 144      10.111  28.516  -0.660  1.00 91.82           N  
ATOM   1179  N   VAL B 145       5.787  22.526   0.208  1.00 98.03           N  
ATOM   1180  CA  VAL B 145       5.909  21.712   1.413  1.00 98.03           C  
ATOM   1181  C   VAL B 145       5.987  20.235   1.033  1.00 98.03           C  
ATOM   1182  CB  VAL B 145       4.728  21.951   2.381  1.00 98.03           C  
ATOM   1183  O   VAL B 145       6.770  19.479   1.613  1.00 98.03           O  
ATOM   1184  CG1 VAL B 145       4.843  21.046   3.606  1.00 98.03           C  
ATOM   1185  CG2 VAL B 145       4.672  23.419   2.801  1.00 98.03           C  
ATOM   1186  N   PHE B 146       5.189  19.807   0.025  1.00 98.58           N  
ATOM   1187  CA  PHE B 146       5.239  18.426  -0.440  1.00 98.58           C  
ATOM   1188  C   PHE B 146       6.674  18.003  -0.729  1.00 98.58           C  
ATOM   1189  CB  PHE B 146       4.376  18.248  -1.694  1.00 98.58           C  
ATOM   1190  O   PHE B 146       7.099  16.916  -0.332  1.00 98.58           O  
ATOM   1191  CG  PHE B 146       2.904  18.436  -1.449  1.00 98.58           C  
ATOM   1192  CD1 PHE B 146       2.413  18.583  -0.157  1.00 98.58           C  
ATOM   1193  CD2 PHE B 146       2.009  18.465  -2.511  1.00 98.58           C  
ATOM   1194  CE1 PHE B 146       1.050  18.757   0.073  1.00 98.58           C  
ATOM   1195  CE2 PHE B 146       0.646  18.639  -2.289  1.00 98.58           C  
ATOM   1196  CZ  PHE B 146       0.168  18.783  -0.997  1.00 98.58           C  
ATOM   1197  N   ASP B 147       7.415  18.880  -1.359  1.00 94.08           N  
ATOM   1198  CA  ASP B 147       8.766  18.578  -1.822  1.00 94.08           C  
ATOM   1199  C   ASP B 147       9.718  18.380  -0.646  1.00 94.08           C  
ATOM   1200  CB  ASP B 147       9.282  19.693  -2.735  1.00 94.08           C  
ATOM   1201  O   ASP B 147      10.808  17.826  -0.809  1.00 94.08           O  
ATOM   1202  CG  ASP B 147       8.516  19.791  -4.042  1.00 94.08           C  
ATOM   1203  OD1 ASP B 147       7.808  18.828  -4.408  1.00 94.08           O  
ATOM   1204  OD2 ASP B 147       8.624  20.839  -4.715  1.00 94.08           O  
ATOM   1205  N   MET B 148       9.291  18.803   0.537  1.00 93.36           N  
ATOM   1206  CA  MET B 148      10.190  18.767   1.687  1.00 93.36           C  
ATOM   1207  C   MET B 148       9.793  17.655   2.653  1.00 93.36           C  
ATOM   1208  CB  MET B 148      10.192  20.113   2.412  1.00 93.36           C  
ATOM   1209  O   MET B 148      10.520  17.364   3.604  1.00 93.36           O  
ATOM   1210  CG  MET B 148      10.679  21.270   1.556  1.00 93.36           C  
ATOM   1211  SD  MET B 148      12.393  21.024   0.950  1.00 93.36           S  
ATOM   1212  CE  MET B 148      13.314  21.248   2.497  1.00 93.36           C  
ATOM   1213  N   LEU B 149       8.654  16.992   2.417  1.00 98.63           N  
ATOM   1214  CA  LEU B 149       8.178  15.938   3.308  1.00 98.63           C  
ATOM   1215  C   LEU B 149       9.174  14.785   3.366  1.00 98.63           C  
ATOM   1216  CB  LEU B 149       6.811  15.425   2.849  1.00 98.63           C  
ATOM   1217  O   LEU B 149       9.797  14.445   2.357  1.00 98.63           O  
ATOM   1218  CG  LEU B 149       5.622  16.357   3.086  1.00 98.63           C  
ATOM   1219  CD1 LEU B 149       4.393  15.849   2.340  1.00 98.63           C  
ATOM   1220  CD2 LEU B 149       5.333  16.486   4.577  1.00 98.63           C  
ATOM   1221  N   THR B 150       9.297  14.166   4.542  1.00 96.07           N  
ATOM   1222  CA  THR B 150      10.198  13.033   4.722  1.00 96.07           C  
ATOM   1223  C   THR B 150       9.687  11.810   3.965  1.00 96.07           C  
ATOM   1224  CB  THR B 150      10.367  12.684   6.212  1.00 96.07           C  
ATOM   1225  O   THR B 150       8.484  11.674   3.735  1.00 96.07           O  
ATOM   1226  CG2 THR B 150      10.891  13.880   7.001  1.00 96.07           C  
ATOM   1227  OG1 THR B 150       9.099  12.290   6.751  1.00 96.07           O  
ATOM   1228  N   VAL B 151      10.587  10.978   3.607  1.00 97.41           N  
ATOM   1229  CA  VAL B 151      10.254   9.815   2.790  1.00 97.41           C  
ATOM   1230  C   VAL B 151       9.769   8.677   3.684  1.00 97.41           C  
ATOM   1231  CB  VAL B 151      11.461   9.352   1.944  1.00 97.41           C  
ATOM   1232  O   VAL B 151       8.842   7.948   3.324  1.00 97.41           O  
ATOM   1233  CG1 VAL B 151      11.138   8.052   1.209  1.00 97.41           C  
ATOM   1234  CG2 VAL B 151      11.868  10.441   0.953  1.00 97.41           C  
ATOM   1235  N   ALA B 152      10.382   8.533   4.880  1.00 98.39           N  
ATOM   1236  CA  ALA B 152      10.054   7.452   5.806  1.00 98.39           C  
ATOM   1237  C   ALA B 152      10.330   7.865   7.250  1.00 98.39           C  
ATOM   1238  CB  ALA B 152      10.844   6.193   5.456  1.00 98.39           C  
ATOM   1239  O   ALA B 152      10.883   8.938   7.501  1.00 98.39           O  
ATOM   1240  N   ALA B 153       9.837   7.095   8.225  1.00 98.22           N  
ATOM   1241  CA  ALA B 153      10.137   7.220   9.649  1.00 98.22           C  
ATOM   1242  C   ALA B 153      10.583   5.884  10.235  1.00 98.22           C  
ATOM   1243  CB  ALA B 153       8.921   7.750  10.405  1.00 98.22           C  
ATOM   1244  O   ALA B 153      10.145   4.823   9.784  1.00 98.22           O  
ATOM   1245  N   LEU B 154      11.467   5.994  11.142  1.00 96.70           N  
ATOM   1246  CA  LEU B 154      12.000   4.800  11.788  1.00 96.70           C  
ATOM   1247  C   LEU B 154      11.781   4.854  13.296  1.00 96.70           C  
ATOM   1248  CB  LEU B 154      13.492   4.645  11.482  1.00 96.70           C  
ATOM   1249  O   LEU B 154      12.363   5.698  13.982  1.00 96.70           O  
ATOM   1250  CG  LEU B 154      14.137   3.324  11.906  1.00 96.70           C  
ATOM   1251  CD1 LEU B 154      13.530   2.163  11.126  1.00 96.70           C  
ATOM   1252  CD2 LEU B 154      15.648   3.378  11.705  1.00 96.70           C  
ATOM   1253  N   ILE B 155      10.941   3.886  13.817  1.00 97.60           N  
ATOM   1254  CA  ILE B 155      10.607   3.863  15.237  1.00 97.60           C  
ATOM   1255  C   ILE B 155      11.626   3.015  15.993  1.00 97.60           C  
ATOM   1256  CB  ILE B 155       9.179   3.322  15.473  1.00 97.60           C  
ATOM   1257  O   ILE B 155      11.756   1.815  15.738  1.00 97.60           O  
ATOM   1258  CG1 ILE B 155       8.154   4.170  14.711  1.00 97.60           C  
ATOM   1259  CG2 ILE B 155       8.855   3.286  16.969  1.00 97.60           C  
ATOM   1260  CD1 ILE B 155       6.748   3.585  14.705  1.00 97.60           C  
ATOM   1261  N   ASP B 156      12.361   3.594  16.852  1.00 91.19           N  
ATOM   1262  CA  ASP B 156      13.346   2.950  17.716  1.00 91.19           C  
ATOM   1263  C   ASP B 156      14.259   2.026  16.914  1.00 91.19           C  
ATOM   1264  CB  ASP B 156      12.650   2.165  18.830  1.00 91.19           C  
ATOM   1265  O   ASP B 156      14.548   0.906  17.341  1.00 91.19           O  
ATOM   1266  CG  ASP B 156      11.897   3.055  19.802  1.00 91.19           C  
ATOM   1267  OD1 ASP B 156      12.241   4.251  19.926  1.00 91.19           O  
ATOM   1268  OD2 ASP B 156      10.953   2.557  20.453  1.00 91.19           O  
ATOM   1269  N   GLU B 157      14.511   2.371  15.727  1.00 88.95           N  
ATOM   1270  CA  GLU B 157      15.437   1.688  14.828  1.00 88.95           C  
ATOM   1271  C   GLU B 157      14.943   0.285  14.488  1.00 88.95           C  
ATOM   1272  CB  GLU B 157      16.835   1.618  15.447  1.00 88.95           C  
ATOM   1273  O   GLU B 157      15.708  -0.546  13.994  1.00 88.95           O  
ATOM   1274  CG  GLU B 157      17.473   2.980  15.681  1.00 88.95           C  
ATOM   1275  CD  GLU B 157      17.736   3.748  14.395  1.00 88.95           C  
ATOM   1276  OE1 GLU B 157      17.549   4.986  14.379  1.00 88.95           O  
ATOM   1277  OE2 GLU B 157      18.130   3.106  13.396  1.00 88.95           O  
ATOM   1278  N   GLN B 158      13.616   0.047  14.678  1.00 94.27           N  
ATOM   1279  CA  GLN B 158      13.181  -1.336  14.511  1.00 94.27           C  
ATOM   1280  C   GLN B 158      11.903  -1.414  13.680  1.00 94.27           C  
ATOM   1281  CB  GLN B 158      12.963  -1.999  15.872  1.00 94.27           C  
ATOM   1282  O   GLN B 158      11.543  -2.484  13.185  1.00 94.27           O  
ATOM   1283  CG  GLN B 158      14.245  -2.213  16.665  1.00 94.27           C  
ATOM   1284  CD  GLN B 158      14.026  -3.020  17.930  1.00 94.27           C  
ATOM   1285  NE2 GLN B 158      15.069  -3.708  18.383  1.00 94.27           N  
ATOM   1286  OE1 GLN B 158      12.929  -3.025  18.497  1.00 94.27           O  
ATOM   1287  N   ILE B 159      11.160  -0.333  13.532  1.00 98.56           N  
ATOM   1288  CA  ILE B 159       9.923  -0.319  12.760  1.00 98.56           C  
ATOM   1289  C   ILE B 159       9.991   0.773  11.694  1.00 98.56           C  
ATOM   1290  CB  ILE B 159       8.692  -0.105  13.668  1.00 98.56           C  
ATOM   1291  O   ILE B 159      10.109   1.957  12.017  1.00 98.56           O  
ATOM   1292  CG1 ILE B 159       8.599  -1.222  14.714  1.00 98.56           C  
ATOM   1293  CG2 ILE B 159       7.410  -0.030  12.833  1.00 98.56           C  
ATOM   1294  CD1 ILE B 159       7.546  -0.981  15.786  1.00 98.56           C  
ATOM   1295  N   LEU B 160       9.872   0.381  10.430  1.00 98.80           N  
ATOM   1296  CA  LEU B 160       9.911   1.325   9.319  1.00 98.80           C  
ATOM   1297  C   LEU B 160       8.503   1.754   8.920  1.00 98.80           C  
ATOM   1298  CB  LEU B 160      10.630   0.708   8.116  1.00 98.80           C  
ATOM   1299  O   LEU B 160       7.621   0.912   8.740  1.00 98.80           O  
ATOM   1300  CG  LEU B 160      10.676   1.558   6.845  1.00 98.80           C  
ATOM   1301  CD1 LEU B 160      11.615   2.744   7.034  1.00 98.80           C  
ATOM   1302  CD2 LEU B 160      11.109   0.712   5.652  1.00 98.80           C  
ATOM   1303  N   CYS B 161       8.256   3.012   8.841  1.00 98.85           N  
ATOM   1304  CA  CYS B 161       7.016   3.568   8.309  1.00 98.85           C  
ATOM   1305  C   CYS B 161       7.247   4.213   6.948  1.00 98.85           C  
ATOM   1306  CB  CYS B 161       6.431   4.595   9.278  1.00 98.85           C  
ATOM   1307  O   CYS B 161       8.107   5.085   6.808  1.00 98.85           O  
ATOM   1308  SG  CYS B 161       6.076   3.928  10.919  1.00 98.85           S  
ATOM   1309  N   VAL B 162       6.508   3.801   5.965  1.00 98.84           N  
ATOM   1310  CA  VAL B 162       6.587   4.301   4.597  1.00 98.84           C  
ATOM   1311  C   VAL B 162       5.192   4.332   3.977  1.00 98.84           C  
ATOM   1312  CB  VAL B 162       7.535   3.441   3.732  1.00 98.84           C  
ATOM   1313  O   VAL B 162       4.303   3.587   4.396  1.00 98.84           O  
ATOM   1314  CG1 VAL B 162       6.989   2.023   3.579  1.00 98.84           C  
ATOM   1315  CG2 VAL B 162       7.743   4.088   2.364  1.00 98.84           C  
ATOM   1316  N   HIS B 163       4.996   5.172   3.015  1.00 98.76           N  
ATOM   1317  CA  HIS B 163       3.655   5.302   2.456  1.00 98.76           C  
ATOM   1318  C   HIS B 163       3.274   4.069   1.645  1.00 98.76           C  
ATOM   1319  CB  HIS B 163       3.557   6.555   1.584  1.00 98.76           C  
ATOM   1320  O   HIS B 163       2.358   3.333   2.019  1.00 98.76           O  
ATOM   1321  CG  HIS B 163       2.233   6.713   0.908  1.00 98.76           C  
ATOM   1322  CD2 HIS B 163       1.872   6.557  -0.388  1.00 98.76           C  
ATOM   1323  ND1 HIS B 163       1.090   7.081   1.585  1.00 98.76           N  
ATOM   1324  CE1 HIS B 163       0.081   7.142   0.733  1.00 98.76           C  
ATOM   1325  NE2 HIS B 163       0.529   6.829  -0.471  1.00 98.76           N  
ATOM   1326  N   GLY B 164       4.020   3.826   0.557  1.00 97.46           N  
ATOM   1327  CA  GLY B 164       3.734   2.684  -0.297  1.00 97.46           C  
ATOM   1328  C   GLY B 164       4.343   1.391   0.212  1.00 97.46           C  
ATOM   1329  O   GLY B 164       3.641   0.546   0.771  1.00 97.46           O  
ATOM   1330  N   GLY B 165       5.580   1.225  -0.033  1.00 96.49           N  
ATOM   1331  CA  GLY B 165       6.248   0.013   0.413  1.00 96.49           C  
ATOM   1332  C   GLY B 165       7.710  -0.044   0.013  1.00 96.49           C  
ATOM   1333  O   GLY B 165       8.466   0.897   0.264  1.00 96.49           O  
ATOM   1334  N   LEU B 166       7.989  -1.108  -0.731  1.00 96.92           N  
ATOM   1335  CA  LEU B 166       9.391  -1.398  -1.011  1.00 96.92           C  
ATOM   1336  C   LEU B 166       9.719  -1.131  -2.476  1.00 96.92           C  
ATOM   1337  CB  LEU B 166       9.719  -2.852  -0.659  1.00 96.92           C  
ATOM   1338  O   LEU B 166       8.824  -0.842  -3.274  1.00 96.92           O  
ATOM   1339  CG  LEU B 166       9.517  -3.257   0.802  1.00 96.92           C  
ATOM   1340  CD1 LEU B 166       9.883  -4.725   0.999  1.00 96.92           C  
ATOM   1341  CD2 LEU B 166      10.343  -2.366   1.723  1.00 96.92           C  
ATOM   1342  N   SER B 167      11.048  -1.138  -2.708  1.00 94.50           N  
ATOM   1343  CA  SER B 167      11.591  -0.934  -4.047  1.00 94.50           C  
ATOM   1344  C   SER B 167      12.664  -1.968  -4.372  1.00 94.50           C  
ATOM   1345  CB  SER B 167      12.171   0.474  -4.181  1.00 94.50           C  
ATOM   1346  O   SER B 167      13.492  -2.299  -3.522  1.00 94.50           O  
ATOM   1347  OG  SER B 167      12.849   0.623  -5.417  1.00 94.50           O  
ATOM   1348  N   PRO B 168      12.610  -2.477  -5.624  1.00 90.36           N  
ATOM   1349  CA  PRO B 168      13.688  -3.386  -6.020  1.00 90.36           C  
ATOM   1350  C   PRO B 168      15.054  -2.706  -6.043  1.00 90.36           C  
ATOM   1351  CB  PRO B 168      13.275  -3.831  -7.426  1.00 90.36           C  
ATOM   1352  O   PRO B 168      16.085  -3.383  -6.038  1.00 90.36           O  
ATOM   1353  CG  PRO B 168      12.298  -2.796  -7.882  1.00 90.36           C  
ATOM   1354  CD  PRO B 168      11.664  -2.172  -6.672  1.00 90.36           C  
ATOM   1355  N   ASP B 169      15.110  -1.344  -6.021  1.00 87.90           N  
ATOM   1356  CA  ASP B 169      16.350  -0.581  -6.121  1.00 87.90           C  
ATOM   1357  C   ASP B 169      16.883  -0.216  -4.737  1.00 87.90           C  
ATOM   1358  CB  ASP B 169      16.135   0.685  -6.952  1.00 87.90           C  
ATOM   1359  O   ASP B 169      17.932   0.421  -4.618  1.00 87.90           O  
ATOM   1360  CG  ASP B 169      15.838   0.393  -8.413  1.00 87.90           C  
ATOM   1361  OD1 ASP B 169      16.282  -0.657  -8.926  1.00 87.90           O  
ATOM   1362  OD2 ASP B 169      15.157   1.220  -9.056  1.00 87.90           O  
ATOM   1363  N   ILE B 170      16.163  -0.609  -3.675  1.00 90.29           N  
ATOM   1364  CA  ILE B 170      16.556  -0.261  -2.314  1.00 90.29           C  
ATOM   1365  C   ILE B 170      16.625  -1.523  -1.457  1.00 90.29           C  
ATOM   1366  CB  ILE B 170      15.579   0.759  -1.687  1.00 90.29           C  
ATOM   1367  O   ILE B 170      15.618  -2.208  -1.268  1.00 90.29           O  
ATOM   1368  CG1 ILE B 170      15.671   2.104  -2.416  1.00 90.29           C  
ATOM   1369  CG2 ILE B 170      15.859   0.926  -0.191  1.00 90.29           C  
ATOM   1370  CD1 ILE B 170      14.838   3.210  -1.782  1.00 90.29           C  
ATOM   1371  N   LYS B 171      17.791  -1.740  -0.904  1.00 86.64           N  
ATOM   1372  CA  LYS B 171      17.961  -2.915  -0.055  1.00 86.64           C  
ATOM   1373  C   LYS B 171      18.184  -2.515   1.400  1.00 86.64           C  
ATOM   1374  CB  LYS B 171      19.130  -3.769  -0.549  1.00 86.64           C  
ATOM   1375  O   LYS B 171      17.972  -3.319   2.310  1.00 86.64           O  
ATOM   1376  CG  LYS B 171      18.892  -4.421  -1.903  1.00 86.64           C  
ATOM   1377  CD  LYS B 171      20.039  -5.347  -2.287  1.00 86.64           C  
ATOM   1378  CE  LYS B 171      19.807  -5.991  -3.647  1.00 86.64           C  
ATOM   1379  NZ  LYS B 171      20.928  -6.902  -4.027  1.00 86.64           N  
ATOM   1380  N   THR B 172      18.672  -1.217   1.544  1.00 85.95           N  
ATOM   1381  CA  THR B 172      19.021  -0.787   2.894  1.00 85.95           C  
ATOM   1382  C   THR B 172      18.349   0.542   3.228  1.00 85.95           C  
ATOM   1383  CB  THR B 172      20.545  -0.652   3.061  1.00 85.95           C  
ATOM   1384  O   THR B 172      18.025   1.323   2.331  1.00 85.95           O  
ATOM   1385  CG2 THR B 172      21.259  -1.940   2.663  1.00 85.95           C  
ATOM   1386  OG1 THR B 172      21.018   0.418   2.232  1.00 85.95           O  
ATOM   1387  N   LEU B 173      18.247   0.866   4.561  1.00 89.41           N  
ATOM   1388  CA  LEU B 173      17.715   2.134   5.047  1.00 89.41           C  
ATOM   1389  C   LEU B 173      18.606   3.296   4.621  1.00 89.41           C  
ATOM   1390  CB  LEU B 173      17.581   2.110   6.572  1.00 89.41           C  
ATOM   1391  O   LEU B 173      18.115   4.398   4.362  1.00 89.41           O  
ATOM   1392  CG  LEU B 173      16.521   1.168   7.145  1.00 89.41           C  
ATOM   1393  CD1 LEU B 173      16.621   1.120   8.666  1.00 89.41           C  
ATOM   1394  CD2 LEU B 173      15.126   1.603   6.709  1.00 89.41           C  
ATOM   1395  N   ASP B 174      19.916   3.059   4.500  1.00 84.14           N  
ATOM   1396  CA  ASP B 174      20.867   4.087   4.091  1.00 84.14           C  
ATOM   1397  C   ASP B 174      20.580   4.567   2.670  1.00 84.14           C  
ATOM   1398  CB  ASP B 174      22.301   3.562   4.189  1.00 84.14           C  
ATOM   1399  O   ASP B 174      20.776   5.742   2.354  1.00 84.14           O  
ATOM   1400  CG  ASP B 174      22.801   3.468   5.620  1.00 84.14           C  
ATOM   1401  OD1 ASP B 174      22.263   4.172   6.502  1.00 84.14           O  
ATOM   1402  OD2 ASP B 174      23.744   2.685   5.867  1.00 84.14           O  
ATOM   1403  N   GLN B 175      20.159   3.652   1.902  1.00 88.66           N  
ATOM   1404  CA  GLN B 175      19.821   4.032   0.534  1.00 88.66           C  
ATOM   1405  C   GLN B 175      18.607   4.955   0.503  1.00 88.66           C  
ATOM   1406  CB  GLN B 175      19.558   2.789  -0.318  1.00 88.66           C  
ATOM   1407  O   GLN B 175      18.533   5.865  -0.325  1.00 88.66           O  
ATOM   1408  CG  GLN B 175      20.806   1.968  -0.610  1.00 88.66           C  
ATOM   1409  CD  GLN B 175      20.495   0.653  -1.300  1.00 88.66           C  
ATOM   1410  NE2 GLN B 175      21.296   0.305  -2.302  1.00 88.66           N  
ATOM   1411  OE1 GLN B 175      19.544  -0.046  -0.935  1.00 88.66           O  
ATOM   1412  N   ILE B 176      17.647   4.775   1.444  1.00 93.02           N  
ATOM   1413  CA  ILE B 176      16.490   5.660   1.527  1.00 93.02           C  
ATOM   1414  C   ILE B 176      16.934   7.049   1.978  1.00 93.02           C  
ATOM   1415  CB  ILE B 176      15.419   5.100   2.490  1.00 93.02           C  
ATOM   1416  O   ILE B 176      16.445   8.060   1.468  1.00 93.02           O  
ATOM   1417  CG1 ILE B 176      14.974   3.703   2.041  1.00 93.02           C  
ATOM   1418  CG2 ILE B 176      14.223   6.053   2.580  1.00 93.02           C  
ATOM   1419  CD1 ILE B 176      13.980   3.038   2.982  1.00 93.02           C  
ATOM   1420  N   ARG B 177      17.897   7.125   2.845  1.00 86.87           N  
ATOM   1421  CA  ARG B 177      18.382   8.375   3.422  1.00 86.87           C  
ATOM   1422  C   ARG B 177      19.035   9.251   2.359  1.00 86.87           C  
ATOM   1423  CB  ARG B 177      19.373   8.097   4.554  1.00 86.87           C  
ATOM   1424  O   ARG B 177      19.124  10.470   2.520  1.00 86.87           O  
ATOM   1425  CG  ARG B 177      18.731   7.531   5.810  1.00 86.87           C  
ATOM   1426  CD  ARG B 177      19.742   7.371   6.937  1.00 86.87           C  
ATOM   1427  NE  ARG B 177      19.126   6.816   8.139  1.00 86.87           N  
ATOM   1428  NH1 ARG B 177      20.138   4.747   7.952  1.00 86.87           N  
ATOM   1429  NH2 ARG B 177      18.716   5.180   9.698  1.00 86.87           N  
ATOM   1430  CZ  ARG B 177      19.328   5.582   8.594  1.00 86.87           C  
ATOM   1431  N   THR B 178      19.358   8.658   1.213  1.00 82.92           N  
ATOM   1432  CA  THR B 178      20.129   9.388   0.213  1.00 82.92           C  
ATOM   1433  C   THR B 178      19.237   9.827  -0.945  1.00 82.92           C  
ATOM   1434  CB  THR B 178      21.293   8.536  -0.326  1.00 82.92           C  
ATOM   1435  O   THR B 178      19.698  10.501  -1.869  1.00 82.92           O  
ATOM   1436  CG2 THR B 178      22.228   8.107   0.800  1.00 82.92           C  
ATOM   1437  OG1 THR B 178      20.765   7.368  -0.966  1.00 82.92           O  
ATOM   1438  N   ILE B 179      18.013   9.540  -0.866  1.00 86.74           N  
ATOM   1439  CA  ILE B 179      17.083   9.906  -1.929  1.00 86.74           C  
ATOM   1440  C   ILE B 179      16.911  11.423  -1.964  1.00 86.74           C  
ATOM   1441  CB  ILE B 179      15.713   9.216  -1.744  1.00 86.74           C  
ATOM   1442  O   ILE B 179      16.797  12.066  -0.918  1.00 86.74           O  
ATOM   1443  CG1 ILE B 179      15.829   7.714  -2.030  1.00 86.74           C  
ATOM   1444  CG2 ILE B 179      14.656   9.864  -2.643  1.00 86.74           C  
ATOM   1445  CD1 ILE B 179      14.565   6.925  -1.718  1.00 86.74           C  
ATOM   1446  N   GLU B 180      16.970  12.022  -3.142  1.00 86.21           N  
ATOM   1447  CA  GLU B 180      16.651  13.437  -3.307  1.00 86.21           C  
ATOM   1448  C   GLU B 180      15.145  13.674  -3.238  1.00 86.21           C  
ATOM   1449  CB  GLU B 180      17.206  13.963  -4.633  1.00 86.21           C  
ATOM   1450  O   GLU B 180      14.427  13.423  -4.208  1.00 86.21           O  
ATOM   1451  CG  GLU B 180      16.904  15.433  -4.886  1.00 86.21           C  
ATOM   1452  CD  GLU B 180      17.437  16.351  -3.799  1.00 86.21           C  
ATOM   1453  OE1 GLU B 180      16.657  17.167  -3.257  1.00 86.21           O  
ATOM   1454  OE2 GLU B 180      18.645  16.256  -3.487  1.00 86.21           O  
ATOM   1455  N   ARG B 181      14.718  14.281  -2.099  1.00 89.87           N  
ATOM   1456  CA  ARG B 181      13.272  14.345  -1.912  1.00 89.87           C  
ATOM   1457  C   ARG B 181      12.728  15.711  -2.319  1.00 89.87           C  
ATOM   1458  CB  ARG B 181      12.903  14.046  -0.458  1.00 89.87           C  
ATOM   1459  O   ARG B 181      11.532  15.856  -2.579  1.00 89.87           O  
ATOM   1460  CG  ARG B 181      13.371  15.106   0.527  1.00 89.87           C  
ATOM   1461  CD  ARG B 181      12.993  14.753   1.958  1.00 89.87           C  
ATOM   1462  NE  ARG B 181      13.447  15.770   2.903  1.00 89.87           N  
ATOM   1463  NH1 ARG B 181      12.763  14.621   4.787  1.00 89.87           N  
ATOM   1464  NH2 ARG B 181      13.775  16.668   4.991  1.00 89.87           N  
ATOM   1465  CZ  ARG B 181      13.327  15.684   4.225  1.00 89.87           C  
ATOM   1466  N   ASN B 182      13.545  16.734  -2.442  1.00 84.37           N  
ATOM   1467  CA  ASN B 182      13.091  18.071  -2.813  1.00 84.37           C  
ATOM   1468  C   ASN B 182      12.799  18.170  -4.307  1.00 84.37           C  
ATOM   1469  CB  ASN B 182      14.124  19.122  -2.402  1.00 84.37           C  
ATOM   1470  O   ASN B 182      13.508  18.863  -5.038  1.00 84.37           O  
ATOM   1471  CG  ASN B 182      13.607  20.539  -2.554  1.00 84.37           C  
ATOM   1472  ND2 ASN B 182      14.464  21.515  -2.279  1.00 84.37           N  
ATOM   1473  OD1 ASN B 182      12.447  20.755  -2.915  1.00 84.37           O  
ATOM   1474  N   GLN B 183      11.776  17.437  -4.781  1.00 86.69           N  
ATOM   1475  CA  GLN B 183      11.363  17.372  -6.179  1.00 86.69           C  
ATOM   1476  C   GLN B 183       9.990  16.722  -6.318  1.00 86.69           C  
ATOM   1477  CB  GLN B 183      12.394  16.604  -7.009  1.00 86.69           C  
ATOM   1478  O   GLN B 183       9.476  16.134  -5.363  1.00 86.69           O  
ATOM   1479  CG  GLN B 183      12.554  15.148  -6.595  1.00 86.69           C  
ATOM   1480  CD  GLN B 183      13.638  14.431  -7.379  1.00 86.69           C  
ATOM   1481  NE2 GLN B 183      14.528  13.746  -6.669  1.00 86.69           N  
ATOM   1482  OE1 GLN B 183      13.674  14.492  -8.612  1.00 86.69           O  
ATOM   1483  N   GLU B 184       9.503  16.905  -7.511  1.00 85.65           N  
ATOM   1484  CA  GLU B 184       8.327  16.115  -7.863  1.00 85.65           C  
ATOM   1485  C   GLU B 184       8.639  14.622  -7.846  1.00 85.65           C  
ATOM   1486  CB  GLU B 184       7.794  16.526  -9.238  1.00 85.65           C  
ATOM   1487  O   GLU B 184       9.746  14.210  -8.198  1.00 85.65           O  
ATOM   1488  CG  GLU B 184       6.517  15.805  -9.644  1.00 85.65           C  
ATOM   1489  CD  GLU B 184       5.333  16.132  -8.747  1.00 85.65           C  
ATOM   1490  OE1 GLU B 184       4.465  15.253  -8.545  1.00 85.65           O  
ATOM   1491  OE2 GLU B 184       5.274  17.275  -8.243  1.00 85.65           O  
ATOM   1492  N   ILE B 185       7.634  13.823  -7.446  1.00 90.73           N  
ATOM   1493  CA  ILE B 185       7.852  12.381  -7.471  1.00 90.73           C  
ATOM   1494  C   ILE B 185       8.099  11.920  -8.905  1.00 90.73           C  
ATOM   1495  CB  ILE B 185       6.655  11.617  -6.861  1.00 90.73           C  
ATOM   1496  O   ILE B 185       7.253  12.115  -9.781  1.00 90.73           O  
ATOM   1497  CG1 ILE B 185       6.451  12.026  -5.398  1.00 90.73           C  
ATOM   1498  CG2 ILE B 185       6.860  10.105  -6.984  1.00 90.73           C  
ATOM   1499  CD1 ILE B 185       5.180  11.467  -4.771  1.00 90.73           C  
ATOM   1500  N   PRO B 186       9.246  11.303  -9.100  1.00 82.21           N  
ATOM   1501  CA  PRO B 186       9.522  10.817 -10.454  1.00 82.21           C  
ATOM   1502  C   PRO B 186       8.558   9.717 -10.894  1.00 82.21           C  
ATOM   1503  CB  PRO B 186      10.952  10.280 -10.351  1.00 82.21           C  
ATOM   1504  O   PRO B 186       7.932   9.067 -10.053  1.00 82.21           O  
ATOM   1505  CG  PRO B 186      11.498  10.884  -9.097  1.00 82.21           C  
ATOM   1506  CD  PRO B 186      10.355  11.153  -8.161  1.00 82.21           C  
ATOM   1507  N   HIS B 187       8.541   9.432 -12.179  1.00 79.07           N  
ATOM   1508  CA  HIS B 187       7.623   8.441 -12.728  1.00 79.07           C  
ATOM   1509  C   HIS B 187       8.158   7.026 -12.533  1.00 79.07           C  
ATOM   1510  CB  HIS B 187       7.372   8.707 -14.213  1.00 79.07           C  
ATOM   1511  O   HIS B 187       7.415   6.052 -12.676  1.00 79.07           O  
ATOM   1512  CG  HIS B 187       6.700  10.016 -14.483  1.00 79.07           C  
ATOM   1513  CD2 HIS B 187       7.157  11.144 -15.075  1.00 79.07           C  
ATOM   1514  ND1 HIS B 187       5.394  10.269 -14.123  1.00 79.07           N  
ATOM   1515  CE1 HIS B 187       5.076  11.501 -14.485  1.00 79.07           C  
ATOM   1516  NE2 HIS B 187       6.128  12.054 -15.064  1.00 79.07           N  
ATOM   1517  N   LYS B 188       9.465   6.967 -12.189  1.00 78.19           N  
ATOM   1518  CA  LYS B 188      10.128   5.691 -11.931  1.00 78.19           C  
ATOM   1519  C   LYS B 188      11.266   5.855 -10.928  1.00 78.19           C  
ATOM   1520  CB  LYS B 188      10.660   5.090 -13.233  1.00 78.19           C  
ATOM   1521  O   LYS B 188      11.649   6.979 -10.595  1.00 78.19           O  
ATOM   1522  CG  LYS B 188      11.717   5.941 -13.921  1.00 78.19           C  
ATOM   1523  CD  LYS B 188      12.167   5.318 -15.236  1.00 78.19           C  
ATOM   1524  CE  LYS B 188      13.255   6.146 -15.905  1.00 78.19           C  
ATOM   1525  NZ  LYS B 188      13.736   5.513 -17.170  1.00 78.19           N  
ATOM   1526  N   GLY B 189      11.761   4.687 -10.410  1.00 84.60           N  
ATOM   1527  CA  GLY B 189      12.886   4.714  -9.490  1.00 84.60           C  
ATOM   1528  C   GLY B 189      12.481   4.488  -8.045  1.00 84.60           C  
ATOM   1529  O   GLY B 189      11.298   4.310  -7.747  1.00 84.60           O  
ATOM   1530  N   ALA B 190      13.469   4.593  -7.223  1.00 88.48           N  
ATOM   1531  CA  ALA B 190      13.315   4.232  -5.816  1.00 88.48           C  
ATOM   1532  C   ALA B 190      12.290   5.129  -5.128  1.00 88.48           C  
ATOM   1533  CB  ALA B 190      14.659   4.316  -5.095  1.00 88.48           C  
ATOM   1534  O   ALA B 190      11.399   4.641  -4.429  1.00 88.48           O  
ATOM   1535  N   PHE B 191      12.352   6.431  -5.380  1.00 92.68           N  
ATOM   1536  CA  PHE B 191      11.424   7.372  -4.762  1.00 92.68           C  
ATOM   1537  C   PHE B 191       9.988   7.062  -5.168  1.00 92.68           C  
ATOM   1538  CB  PHE B 191      11.780   8.811  -5.148  1.00 92.68           C  
ATOM   1539  O   PHE B 191       9.101   6.980  -4.316  1.00 92.68           O  
ATOM   1540  CG  PHE B 191      11.073   9.853  -4.324  1.00 92.68           C  
ATOM   1541  CD1 PHE B 191      11.283  11.206  -4.559  1.00 92.68           C  
ATOM   1542  CD2 PHE B 191      10.197   9.478  -3.313  1.00 92.68           C  
ATOM   1543  CE1 PHE B 191      10.630  12.172  -3.798  1.00 92.68           C  
ATOM   1544  CE2 PHE B 191       9.541  10.438  -2.548  1.00 92.68           C  
ATOM   1545  CZ  PHE B 191       9.759  11.785  -2.792  1.00 92.68           C  
ATOM   1546  N   CYS B 192       9.794   6.810  -6.451  1.00 92.01           N  
ATOM   1547  CA  CYS B 192       8.488   6.437  -6.982  1.00 92.01           C  
ATOM   1548  C   CYS B 192       7.992   5.142  -6.350  1.00 92.01           C  
ATOM   1549  CB  CYS B 192       8.551   6.283  -8.501  1.00 92.01           C  
ATOM   1550  O   CYS B 192       6.850   5.067  -5.893  1.00 92.01           O  
ATOM   1551  SG  CYS B 192       7.014   5.683  -9.236  1.00 92.01           S  
ATOM   1552  N   ASP B 193       8.850   4.177  -6.252  1.00 94.62           N  
ATOM   1553  CA  ASP B 193       8.489   2.862  -5.731  1.00 94.62           C  
ATOM   1554  C   ASP B 193       8.048   2.952  -4.272  1.00 94.62           C  
ATOM   1555  CB  ASP B 193       9.662   1.889  -5.868  1.00 94.62           C  
ATOM   1556  O   ASP B 193       7.063   2.325  -3.876  1.00 94.62           O  
ATOM   1557  CG  ASP B 193      10.062   1.642  -7.312  1.00 94.62           C  
ATOM   1558  OD1 ASP B 193       9.226   1.841  -8.219  1.00 94.62           O  
ATOM   1559  OD2 ASP B 193      11.224   1.242  -7.544  1.00 94.62           O  
ATOM   1560  N   LEU B 194       8.656   3.746  -3.479  1.00 98.03           N  
ATOM   1561  CA  LEU B 194       8.405   3.853  -2.046  1.00 98.03           C  
ATOM   1562  C   LEU B 194       7.038   4.472  -1.778  1.00 98.03           C  
ATOM   1563  CB  LEU B 194       9.498   4.687  -1.372  1.00 98.03           C  
ATOM   1564  O   LEU B 194       6.462   4.276  -0.705  1.00 98.03           O  
ATOM   1565  CG  LEU B 194      10.876   4.034  -1.258  1.00 98.03           C  
ATOM   1566  CD1 LEU B 194      11.890   5.030  -0.706  1.00 98.03           C  
ATOM   1567  CD2 LEU B 194      10.808   2.790  -0.380  1.00 98.03           C  
ATOM   1568  N   VAL B 195       6.482   5.201  -2.793  1.00 97.28           N  
ATOM   1569  CA  VAL B 195       5.209   5.866  -2.534  1.00 97.28           C  
ATOM   1570  C   VAL B 195       4.096   5.178  -3.322  1.00 97.28           C  
ATOM   1571  CB  VAL B 195       5.269   7.367  -2.897  1.00 97.28           C  
ATOM   1572  O   VAL B 195       2.912   5.412  -3.069  1.00 97.28           O  
ATOM   1573  CG1 VAL B 195       6.253   8.103  -1.989  1.00 97.28           C  
ATOM   1574  CG2 VAL B 195       5.654   7.546  -4.364  1.00 97.28           C  
ATOM   1575  N   TRP B 196       4.449   4.115  -4.182  1.00 94.80           N  
ATOM   1576  CA  TRP B 196       3.421   3.573  -5.066  1.00 94.80           C  
ATOM   1577  C   TRP B 196       3.319   2.059  -4.917  1.00 94.80           C  
ATOM   1578  CB  TRP B 196       3.718   3.937  -6.523  1.00 94.80           C  
ATOM   1579  O   TRP B 196       2.333   1.453  -5.341  1.00 94.80           O  
ATOM   1580  CG  TRP B 196       3.251   5.305  -6.917  1.00 94.80           C  
ATOM   1581  CD1 TRP B 196       4.003   6.445  -6.988  1.00 94.80           C  
ATOM   1582  CD2 TRP B 196       1.921   5.679  -7.290  1.00 94.80           C  
ATOM   1583  CE2 TRP B 196       1.940   7.062  -7.576  1.00 94.80           C  
ATOM   1584  CE3 TRP B 196       0.714   4.977  -7.412  1.00 94.80           C  
ATOM   1585  NE1 TRP B 196       3.221   7.505  -7.384  1.00 94.80           N  
ATOM   1586  CH2 TRP B 196      -0.371   7.048  -8.087  1.00 94.80           C  
ATOM   1587  CZ2 TRP B 196       0.796   7.758  -7.976  1.00 94.80           C  
ATOM   1588  CZ3 TRP B 196      -0.423   5.671  -7.810  1.00 94.80           C  
ATOM   1589  N   SER B 197       4.325   1.393  -4.390  1.00 93.37           N  
ATOM   1590  CA  SER B 197       4.351  -0.066  -4.410  1.00 93.37           C  
ATOM   1591  C   SER B 197       3.345  -0.650  -3.424  1.00 93.37           C  
ATOM   1592  CB  SER B 197       5.753  -0.583  -4.087  1.00 93.37           C  
ATOM   1593  O   SER B 197       3.008  -0.014  -2.423  1.00 93.37           O  
ATOM   1594  OG  SER B 197       6.669  -0.223  -5.106  1.00 93.37           O  
ATOM   1595  N   ASP B 198       2.938  -1.866  -3.753  1.00 92.47           N  
ATOM   1596  CA  ASP B 198       1.931  -2.557  -2.953  1.00 92.47           C  
ATOM   1597  C   ASP B 198       2.365  -3.988  -2.641  1.00 92.47           C  
ATOM   1598  CB  ASP B 198       0.582  -2.562  -3.675  1.00 92.47           C  
ATOM   1599  O   ASP B 198       2.885  -4.689  -3.512  1.00 92.47           O  
ATOM   1600  CG  ASP B 198      -0.011  -1.173  -3.831  1.00 92.47           C  
ATOM   1601  OD1 ASP B 198      -0.121  -0.440  -2.825  1.00 92.47           O  
ATOM   1602  OD2 ASP B 198      -0.376  -0.809  -4.970  1.00 92.47           O  
ATOM   1603  N   PRO B 199       2.130  -4.415  -1.376  1.00 93.22           N  
ATOM   1604  CA  PRO B 199       2.309  -5.841  -1.091  1.00 93.22           C  
ATOM   1605  C   PRO B 199       1.211  -6.707  -1.703  1.00 93.22           C  
ATOM   1606  CB  PRO B 199       2.265  -5.903   0.438  1.00 93.22           C  
ATOM   1607  O   PRO B 199       0.056  -6.280  -1.785  1.00 93.22           O  
ATOM   1608  CG  PRO B 199       1.389  -4.761   0.841  1.00 93.22           C  
ATOM   1609  CD  PRO B 199       1.610  -3.627  -0.118  1.00 93.22           C  
ATOM   1610  N   GLU B 200       1.613  -7.818  -2.205  1.00 84.33           N  
ATOM   1611  CA  GLU B 200       0.702  -8.783  -2.813  1.00 84.33           C  
ATOM   1612  C   GLU B 200       1.218 -10.210  -2.648  1.00 84.33           C  
ATOM   1613  CB  GLU B 200       0.496  -8.467  -4.296  1.00 84.33           C  
ATOM   1614  O   GLU B 200       2.382 -10.418  -2.298  1.00 84.33           O  
ATOM   1615  CG  GLU B 200      -0.609  -9.283  -4.951  1.00 84.33           C  
ATOM   1616  CD  GLU B 200      -1.958  -9.122  -4.269  1.00 84.33           C  
ATOM   1617  OE1 GLU B 200      -2.310  -9.965  -3.413  1.00 84.33           O  
ATOM   1618  OE2 GLU B 200      -2.670  -8.145  -4.595  1.00 84.33           O  
ATOM   1619  N   ASP B 201       0.310 -11.156  -2.774  1.00 80.38           N  
ATOM   1620  CA  ASP B 201       0.701 -12.559  -2.684  1.00 80.38           C  
ATOM   1621  C   ASP B 201       1.478 -12.994  -3.924  1.00 80.38           C  
ATOM   1622  CB  ASP B 201      -0.531 -13.448  -2.497  1.00 80.38           C  
ATOM   1623  O   ASP B 201       0.973 -13.766  -4.741  1.00 80.38           O  
ATOM   1624  CG  ASP B 201      -0.192 -14.825  -1.953  1.00 80.38           C  
ATOM   1625  OD1 ASP B 201       0.972 -15.055  -1.559  1.00 80.38           O  
ATOM   1626  OD2 ASP B 201      -1.096 -15.687  -1.921  1.00 80.38           O  
ATOM   1627  N   VAL B 202       2.674 -12.447  -4.091  1.00 75.18           N  
ATOM   1628  CA  VAL B 202       3.663 -12.808  -5.102  1.00 75.18           C  
ATOM   1629  C   VAL B 202       4.968 -13.221  -4.424  1.00 75.18           C  
ATOM   1630  CB  VAL B 202       3.919 -11.646  -6.087  1.00 75.18           C  
ATOM   1631  O   VAL B 202       5.182 -12.928  -3.246  1.00 75.18           O  
ATOM   1632  CG1 VAL B 202       2.650 -11.314  -6.871  1.00 75.18           C  
ATOM   1633  CG2 VAL B 202       4.425 -10.414  -5.338  1.00 75.18           C  
ATOM   1634  N   ASP B 203       5.807 -13.919  -5.107  1.00 71.75           N  
ATOM   1635  CA  ASP B 203       7.016 -14.437  -4.473  1.00 71.75           C  
ATOM   1636  C   ASP B 203       8.024 -13.319  -4.217  1.00 71.75           C  
ATOM   1637  CB  ASP B 203       7.649 -15.529  -5.338  1.00 71.75           C  
ATOM   1638  O   ASP B 203       8.495 -13.147  -3.091  1.00 71.75           O  
ATOM   1639  CG  ASP B 203       6.914 -16.855  -5.252  1.00 71.75           C  
ATOM   1640  OD1 ASP B 203       6.197 -17.091  -4.256  1.00 71.75           O  
ATOM   1641  OD2 ASP B 203       7.055 -17.672  -6.188  1.00 71.75           O  
ATOM   1642  N   THR B 204       8.334 -12.576  -5.356  1.00 86.73           N  
ATOM   1643  CA  THR B 204       9.307 -11.497  -5.224  1.00 86.73           C  
ATOM   1644  C   THR B 204       8.715 -10.173  -5.697  1.00 86.73           C  
ATOM   1645  CB  THR B 204      10.590 -11.802  -6.020  1.00 86.73           C  
ATOM   1646  O   THR B 204       7.955  -9.531  -4.968  1.00 86.73           O  
ATOM   1647  CG2 THR B 204      11.295 -13.039  -5.474  1.00 86.73           C  
ATOM   1648  OG1 THR B 204      10.251 -12.026  -7.394  1.00 86.73           O  
ATOM   1649  N   TRP B 205       8.932  -9.810  -7.004  1.00 84.20           N  
ATOM   1650  CA  TRP B 205       8.444  -8.562  -7.581  1.00 84.20           C  
ATOM   1651  C   TRP B 205       7.530  -8.833  -8.772  1.00 84.20           C  
ATOM   1652  CB  TRP B 205       9.615  -7.674  -8.013  1.00 84.20           C  
ATOM   1653  O   TRP B 205       7.754  -9.778  -9.532  1.00 84.20           O  
ATOM   1654  CG  TRP B 205      10.510  -7.257  -6.885  1.00 84.20           C  
ATOM   1655  CD1 TRP B 205      11.680  -7.851  -6.499  1.00 84.20           C  
ATOM   1656  CD2 TRP B 205      10.305  -6.157  -5.994  1.00 84.20           C  
ATOM   1657  CE2 TRP B 205      11.392  -6.142  -5.091  1.00 84.20           C  
ATOM   1658  CE3 TRP B 205       9.307  -5.181  -5.871  1.00 84.20           C  
ATOM   1659  NE1 TRP B 205      12.215  -7.185  -5.421  1.00 84.20           N  
ATOM   1660  CH2 TRP B 205      10.518  -4.244  -3.980  1.00 84.20           C  
ATOM   1661  CZ2 TRP B 205      11.508  -5.187  -4.078  1.00 84.20           C  
ATOM   1662  CZ3 TRP B 205       9.425  -4.231  -4.862  1.00 84.20           C  
ATOM   1663  N   ALA B 206       6.447  -8.002  -8.914  1.00 77.57           N  
ATOM   1664  CA  ALA B 206       5.591  -8.014 -10.098  1.00 77.57           C  
ATOM   1665  C   ALA B 206       5.221  -6.595 -10.521  1.00 77.57           C  
ATOM   1666  CB  ALA B 206       4.329  -8.833  -9.833  1.00 77.57           C  
ATOM   1667  O   ALA B 206       5.318  -5.658  -9.726  1.00 77.57           O  
ATOM   1668  N   ILE B 207       4.928  -6.492 -11.753  1.00 71.10           N  
ATOM   1669  CA  ILE B 207       4.528  -5.196 -12.289  1.00 71.10           C  
ATOM   1670  C   ILE B 207       3.220  -4.749 -11.639  1.00 71.10           C  
ATOM   1671  CB  ILE B 207       4.374  -5.243 -13.826  1.00 71.10           C  
ATOM   1672  O   ILE B 207       2.293  -5.547 -11.483  1.00 71.10           O  
ATOM   1673  CG1 ILE B 207       5.724  -5.541 -14.489  1.00 71.10           C  
ATOM   1674  CG2 ILE B 207       3.783  -3.931 -14.350  1.00 71.10           C  
ATOM   1675  CD1 ILE B 207       5.643  -5.737 -15.997  1.00 71.10           C  
ATOM   1676  N   SER B 208       3.135  -3.466 -11.274  1.00 76.61           N  
ATOM   1677  CA  SER B 208       1.951  -2.912 -10.625  1.00 76.61           C  
ATOM   1678  C   SER B 208       0.883  -2.540 -11.648  1.00 76.61           C  
ATOM   1679  CB  SER B 208       2.321  -1.684  -9.792  1.00 76.61           C  
ATOM   1680  O   SER B 208       1.188  -1.939 -12.680  1.00 76.61           O  
ATOM   1681  OG  SER B 208       1.158  -1.036  -9.307  1.00 76.61           O  
ATOM   1682  N   PRO B 209      -0.374  -2.877 -11.387  1.00 70.11           N  
ATOM   1683  CA  PRO B 209      -1.457  -2.461 -12.282  1.00 70.11           C  
ATOM   1684  C   PRO B 209      -1.708  -0.956 -12.244  1.00 70.11           C  
ATOM   1685  CB  PRO B 209      -2.669  -3.231 -11.749  1.00 70.11           C  
ATOM   1686  O   PRO B 209      -2.434  -0.426 -13.089  1.00 70.11           O  
ATOM   1687  CG  PRO B 209      -2.363  -3.474 -10.307  1.00 70.11           C  
ATOM   1688  CD  PRO B 209      -0.873  -3.565 -10.143  1.00 70.11           C  
ATOM   1689  N   ARG B 210      -1.051  -0.260 -11.290  1.00 71.03           N  
ATOM   1690  CA  ARG B 210      -1.221   1.181 -11.133  1.00 71.03           C  
ATOM   1691  C   ARG B 210      -0.399   1.945 -12.166  1.00 71.03           C  
ATOM   1692  CB  ARG B 210      -0.827   1.619  -9.721  1.00 71.03           C  
ATOM   1693  O   ARG B 210      -0.623   3.137 -12.387  1.00 71.03           O  
ATOM   1694  CG  ARG B 210      -1.779   1.138  -8.638  1.00 71.03           C  
ATOM   1695  CD  ARG B 210      -1.357   1.625  -7.259  1.00 71.03           C  
ATOM   1696  NE  ARG B 210      -2.239   1.114  -6.214  1.00 71.03           N  
ATOM   1697  NH1 ARG B 210      -3.663   2.932  -6.238  1.00 71.03           N  
ATOM   1698  NH2 ARG B 210      -4.047   1.190  -4.799  1.00 71.03           N  
ATOM   1699  CZ  ARG B 210      -3.315   1.746  -5.753  1.00 71.03           C  
ATOM   1700  N   GLY B 211       0.517   1.276 -12.792  1.00 68.30           N  
ATOM   1701  CA  GLY B 211       1.389   1.932 -13.754  1.00 68.30           C  
ATOM   1702  C   GLY B 211       2.605   2.575 -13.115  1.00 68.30           C  
ATOM   1703  O   GLY B 211       3.426   3.183 -13.804  1.00 68.30           O  
ATOM   1704  N   ALA B 212       2.690   2.544 -11.810  1.00 77.01           N  
ATOM   1705  CA  ALA B 212       3.806   3.060 -11.020  1.00 77.01           C  
ATOM   1706  C   ALA B 212       4.085   2.165  -9.816  1.00 77.01           C  
ATOM   1707  CB  ALA B 212       3.519   4.488 -10.564  1.00 77.01           C  
ATOM   1708  O   ALA B 212       3.161   1.596  -9.230  1.00 77.01           O  
ATOM   1709  N   GLY B 213       5.332   2.035  -9.515  1.00 84.87           N  
ATOM   1710  CA  GLY B 213       5.712   1.174  -8.405  1.00 84.87           C  
ATOM   1711  C   GLY B 213       5.700  -0.300  -8.763  1.00 84.87           C  
ATOM   1712  O   GLY B 213       5.739  -0.658  -9.942  1.00 84.87           O  
ATOM   1713  N   TRP B 214       5.686  -1.146  -7.724  1.00 88.73           N  
ATOM   1714  CA  TRP B 214       5.763  -2.595  -7.884  1.00 88.73           C  
ATOM   1715  C   TRP B 214       4.791  -3.298  -6.943  1.00 88.73           C  
ATOM   1716  CB  TRP B 214       7.189  -3.090  -7.629  1.00 88.73           C  
ATOM   1717  O   TRP B 214       4.381  -2.732  -5.926  1.00 88.73           O  
ATOM   1718  CG  TRP B 214       8.188  -2.617  -8.642  1.00 88.73           C  
ATOM   1719  CD1 TRP B 214       8.879  -1.437  -8.628  1.00 88.73           C  
ATOM   1720  CD2 TRP B 214       8.604  -3.312  -9.821  1.00 88.73           C  
ATOM   1721  CE2 TRP B 214       9.552  -2.495 -10.476  1.00 88.73           C  
ATOM   1722  CE3 TRP B 214       8.268  -4.549 -10.387  1.00 88.73           C  
ATOM   1723  NE1 TRP B 214       9.701  -1.358  -9.729  1.00 88.73           N  
ATOM   1724  CH2 TRP B 214       9.821  -4.091 -12.203  1.00 88.73           C  
ATOM   1725  CZ2 TRP B 214      10.167  -2.876 -11.671  1.00 88.73           C  
ATOM   1726  CZ3 TRP B 214       8.882  -4.927 -11.576  1.00 88.73           C  
ATOM   1727  N   LEU B 215       4.424  -4.418  -7.366  1.00 86.28           N  
ATOM   1728  CA  LEU B 215       3.944  -5.386  -6.387  1.00 86.28           C  
ATOM   1729  C   LEU B 215       5.106  -6.151  -5.763  1.00 86.28           C  
ATOM   1730  CB  LEU B 215       2.963  -6.366  -7.037  1.00 86.28           C  
ATOM   1731  O   LEU B 215       6.071  -6.493  -6.451  1.00 86.28           O  
ATOM   1732  CG  LEU B 215       1.735  -5.750  -7.709  1.00 86.28           C  
ATOM   1733  CD1 LEU B 215       0.883  -6.838  -8.355  1.00 86.28           C  
ATOM   1734  CD2 LEU B 215       0.917  -4.952  -6.699  1.00 86.28           C  
ATOM   1735  N   PHE B 216       5.072  -6.376  -4.458  1.00 91.55           N  
ATOM   1736  CA  PHE B 216       6.160  -7.110  -3.822  1.00 91.55           C  
ATOM   1737  C   PHE B 216       5.617  -8.147  -2.847  1.00 91.55           C  
ATOM   1738  CB  PHE B 216       7.105  -6.149  -3.094  1.00 91.55           C  
ATOM   1739  O   PHE B 216       4.554  -7.953  -2.254  1.00 91.55           O  
ATOM   1740  CG  PHE B 216       6.441  -5.356  -2.001  1.00 91.55           C  
ATOM   1741  CD1 PHE B 216       5.774  -4.172  -2.289  1.00 91.55           C  
ATOM   1742  CD2 PHE B 216       6.482  -5.797  -0.684  1.00 91.55           C  
ATOM   1743  CE1 PHE B 216       5.158  -3.436  -1.279  1.00 91.55           C  
ATOM   1744  CE2 PHE B 216       5.869  -5.067   0.330  1.00 91.55           C  
ATOM   1745  CZ  PHE B 216       5.208  -3.887   0.031  1.00 91.55           C  
ATOM   1746  N   GLY B 217       6.395  -9.238  -2.722  1.00 89.80           N  
ATOM   1747  CA  GLY B 217       5.893 -10.374  -1.965  1.00 89.80           C  
ATOM   1748  C   GLY B 217       6.683 -10.643  -0.698  1.00 89.80           C  
ATOM   1749  O   GLY B 217       7.534  -9.840  -0.309  1.00 89.80           O  
ATOM   1750  N   ALA B 218       6.440 -11.796  -0.045  1.00 86.52           N  
ATOM   1751  CA  ALA B 218       6.949 -12.187   1.267  1.00 86.52           C  
ATOM   1752  C   ALA B 218       8.465 -12.355   1.239  1.00 86.52           C  
ATOM   1753  CB  ALA B 218       6.282 -13.479   1.733  1.00 86.52           C  
ATOM   1754  O   ALA B 218       9.157 -11.957   2.179  1.00 86.52           O  
ATOM   1755  N   LYS B 219       9.006 -12.885   0.210  1.00 88.04           N  
ATOM   1756  CA  LYS B 219      10.440 -13.150   0.143  1.00 88.04           C  
ATOM   1757  C   LYS B 219      11.243 -11.856   0.228  1.00 88.04           C  
ATOM   1758  CB  LYS B 219      10.787 -13.899  -1.144  1.00 88.04           C  
ATOM   1759  O   LYS B 219      12.174 -11.749   1.030  1.00 88.04           O  
ATOM   1760  CG  LYS B 219      12.209 -14.442  -1.180  1.00 88.04           C  
ATOM   1761  CD  LYS B 219      12.460 -15.269  -2.435  1.00 88.04           C  
ATOM   1762  CE  LYS B 219      13.915 -15.705  -2.536  1.00 88.04           C  
ATOM   1763  NZ  LYS B 219      14.167 -16.513  -3.766  1.00 88.04           N  
ATOM   1764  N   VAL B 220      10.903 -10.875  -0.570  1.00 91.84           N  
ATOM   1765  CA  VAL B 220      11.663  -9.630  -0.600  1.00 91.84           C  
ATOM   1766  C   VAL B 220      11.390  -8.825   0.668  1.00 91.84           C  
ATOM   1767  CB  VAL B 220      11.322  -8.787  -1.850  1.00 91.84           C  
ATOM   1768  O   VAL B 220      12.259  -8.091   1.145  1.00 91.84           O  
ATOM   1769  CG1 VAL B 220      11.763  -9.505  -3.123  1.00 91.84           C  
ATOM   1770  CG2 VAL B 220       9.825  -8.483  -1.895  1.00 91.84           C  
ATOM   1771  N   THR B 221      10.196  -8.939   1.248  1.00 94.51           N  
ATOM   1772  CA  THR B 221       9.887  -8.287   2.515  1.00 94.51           C  
ATOM   1773  C   THR B 221      10.753  -8.849   3.639  1.00 94.51           C  
ATOM   1774  CB  THR B 221       8.400  -8.451   2.879  1.00 94.51           C  
ATOM   1775  O   THR B 221      11.371  -8.093   4.391  1.00 94.51           O  
ATOM   1776  CG2 THR B 221       8.083  -7.781   4.212  1.00 94.51           C  
ATOM   1777  OG1 THR B 221       7.594  -7.855   1.854  1.00 94.51           O  
ATOM   1778  N   ASN B 222      10.812 -10.190   3.691  1.00 91.61           N  
ATOM   1779  CA  ASN B 222      11.600 -10.848   4.728  1.00 91.61           C  
ATOM   1780  C   ASN B 222      13.088 -10.541   4.582  1.00 91.61           C  
ATOM   1781  CB  ASN B 222      11.365 -12.360   4.703  1.00 91.61           C  
ATOM   1782  O   ASN B 222      13.787 -10.349   5.578  1.00 91.61           O  
ATOM   1783  CG  ASN B 222       9.995 -12.747   5.223  1.00 91.61           C  
ATOM   1784  ND2 ASN B 222       9.352 -13.696   4.553  1.00 91.61           N  
ATOM   1785  OD1 ASN B 222       9.517 -12.197   6.219  1.00 91.61           O  
ATOM   1786  N   GLU B 223      13.509 -10.455   3.355  1.00 90.64           N  
ATOM   1787  CA  GLU B 223      14.899 -10.091   3.097  1.00 90.64           C  
ATOM   1788  C   GLU B 223      15.194  -8.669   3.567  1.00 90.64           C  
ATOM   1789  CB  GLU B 223      15.223 -10.230   1.607  1.00 90.64           C  
ATOM   1790  O   GLU B 223      16.203  -8.427   4.233  1.00 90.64           O  
ATOM   1791  CG  GLU B 223      16.697 -10.041   1.278  1.00 90.64           C  
ATOM   1792  CD  GLU B 223      17.006 -10.200  -0.202  1.00 90.64           C  
ATOM   1793  OE1 GLU B 223      18.193 -10.097  -0.588  1.00 90.64           O  
ATOM   1794  OE2 GLU B 223      16.055 -10.428  -0.981  1.00 90.64           O  
ATOM   1795  N   PHE B 224      14.355  -7.788   3.251  1.00 95.70           N  
ATOM   1796  CA  PHE B 224      14.529  -6.392   3.635  1.00 95.70           C  
ATOM   1797  C   PHE B 224      14.514  -6.242   5.151  1.00 95.70           C  
ATOM   1798  CB  PHE B 224      13.434  -5.521   3.011  1.00 95.70           C  
ATOM   1799  O   PHE B 224      15.344  -5.528   5.718  1.00 95.70           O  
ATOM   1800  CG  PHE B 224      13.679  -4.043   3.153  1.00 95.70           C  
ATOM   1801  CD1 PHE B 224      13.150  -3.337   4.227  1.00 95.70           C  
ATOM   1802  CD2 PHE B 224      14.440  -3.360   2.213  1.00 95.70           C  
ATOM   1803  CE1 PHE B 224      13.376  -1.969   4.361  1.00 95.70           C  
ATOM   1804  CE2 PHE B 224      14.669  -1.993   2.341  1.00 95.70           C  
ATOM   1805  CZ  PHE B 224      14.135  -1.299   3.415  1.00 95.70           C  
ATOM   1806  N   VAL B 225      13.611  -6.908   5.836  1.00 95.00           N  
ATOM   1807  CA  VAL B 225      13.494  -6.875   7.290  1.00 95.00           C  
ATOM   1808  C   VAL B 225      14.761  -7.443   7.924  1.00 95.00           C  
ATOM   1809  CB  VAL B 225      12.256  -7.662   7.777  1.00 95.00           C  
ATOM   1810  O   VAL B 225      15.296  -6.871   8.877  1.00 95.00           O  
ATOM   1811  CG1 VAL B 225      12.336  -7.917   9.281  1.00 95.00           C  
ATOM   1812  CG2 VAL B 225      10.974  -6.909   7.427  1.00 95.00           C  
ATOM   1813  N   HIS B 226      15.264  -8.481   7.367  1.00 91.27           N  
ATOM   1814  CA  HIS B 226      16.453  -9.144   7.891  1.00 91.27           C  
ATOM   1815  C   HIS B 226      17.697  -8.285   7.689  1.00 91.27           C  
ATOM   1816  CB  HIS B 226      16.642 -10.508   7.225  1.00 91.27           C  
ATOM   1817  O   HIS B 226      18.441  -8.030   8.638  1.00 91.27           O  
ATOM   1818  CG  HIS B 226      17.836 -11.258   7.724  1.00 91.27           C  
ATOM   1819  CD2 HIS B 226      19.010 -11.563   7.123  1.00 91.27           C  
ATOM   1820  ND1 HIS B 226      17.901 -11.795   8.992  1.00 91.27           N  
ATOM   1821  CE1 HIS B 226      19.068 -12.398   9.149  1.00 91.27           C  
ATOM   1822  NE2 HIS B 226      19.759 -12.272   8.029  1.00 91.27           N  
ATOM   1823  N   ILE B 227      17.893  -7.717   6.503  1.00 87.12           N  
ATOM   1824  CA  ILE B 227      19.063  -6.920   6.149  1.00 87.12           C  
ATOM   1825  C   ILE B 227      19.108  -5.659   7.009  1.00 87.12           C  
ATOM   1826  CB  ILE B 227      19.059  -6.547   4.649  1.00 87.12           C  
ATOM   1827  O   ILE B 227      20.184  -5.215   7.413  1.00 87.12           O  
ATOM   1828  CG1 ILE B 227      19.371  -7.778   3.791  1.00 87.12           C  
ATOM   1829  CG2 ILE B 227      20.056  -5.418   4.372  1.00 87.12           C  
ATOM   1830  CD1 ILE B 227      19.141  -7.569   2.301  1.00 87.12           C  
ATOM   1831  N   ASN B 228      17.953  -5.099   7.352  1.00 90.97           N  
ATOM   1832  CA  ASN B 228      17.889  -3.810   8.031  1.00 90.97           C  
ATOM   1833  C   ASN B 228      17.558  -3.972   9.512  1.00 90.97           C  
ATOM   1834  CB  ASN B 228      16.864  -2.897   7.355  1.00 90.97           C  
ATOM   1835  O   ASN B 228      17.341  -2.984  10.216  1.00 90.97           O  
ATOM   1836  CG  ASN B 228      17.315  -2.425   5.987  1.00 90.97           C  
ATOM   1837  ND2 ASN B 228      16.748  -3.012   4.940  1.00 90.97           N  
ATOM   1838  OD1 ASN B 228      18.168  -1.540   5.872  1.00 90.97           O  
ATOM   1839  N   ASN B 229      17.549  -5.195   9.999  1.00 89.88           N  
ATOM   1840  CA  ASN B 229      17.294  -5.519  11.398  1.00 89.88           C  
ATOM   1841  C   ASN B 229      15.998  -4.885  11.894  1.00 89.88           C  
ATOM   1842  CB  ASN B 229      18.469  -5.079  12.274  1.00 89.88           C  
ATOM   1843  O   ASN B 229      15.985  -4.215  12.928  1.00 89.88           O  
ATOM   1844  CG  ASN B 229      18.506  -5.798  13.608  1.00 89.88           C  
ATOM   1845  ND2 ASN B 229      18.994  -5.115  14.637  1.00 89.88           N  
ATOM   1846  OD1 ASN B 229      18.099  -6.958  13.713  1.00 89.88           O  
ATOM   1847  N   LEU B 230      14.920  -5.116  11.131  1.00 94.65           N  
ATOM   1848  CA  LEU B 230      13.613  -4.566  11.473  1.00 94.65           C  
ATOM   1849  C   LEU B 230      12.693  -5.652  12.021  1.00 94.65           C  
ATOM   1850  CB  LEU B 230      12.971  -3.908  10.249  1.00 94.65           C  
ATOM   1851  O   LEU B 230      12.872  -6.834  11.719  1.00 94.65           O  
ATOM   1852  CG  LEU B 230      13.745  -2.749   9.619  1.00 94.65           C  
ATOM   1853  CD1 LEU B 230      13.083  -2.317   8.314  1.00 94.65           C  
ATOM   1854  CD2 LEU B 230      13.838  -1.577  10.591  1.00 94.65           C  
ATOM   1855  N   LYS B 231      11.722  -5.214  12.756  1.00 92.94           N  
ATOM   1856  CA  LYS B 231      10.694  -6.124  13.253  1.00 92.94           C  
ATOM   1857  C   LYS B 231       9.414  -6.009  12.430  1.00 92.94           C  
ATOM   1858  CB  LYS B 231      10.396  -5.844  14.727  1.00 92.94           C  
ATOM   1859  O   LYS B 231       8.639  -6.963  12.341  1.00 92.94           O  
ATOM   1860  CG  LYS B 231      11.526  -6.227  15.670  1.00 92.94           C  
ATOM   1861  CD  LYS B 231      11.121  -6.053  17.128  1.00 92.94           C  
ATOM   1862  CE  LYS B 231      12.209  -6.542  18.074  1.00 92.94           C  
ATOM   1863  NZ  LYS B 231      11.776  -6.470  19.502  1.00 92.94           N  
ATOM   1864  N   LEU B 232       9.208  -4.835  11.884  1.00 97.22           N  
ATOM   1865  CA  LEU B 232       7.934  -4.579  11.222  1.00 97.22           C  
ATOM   1866  C   LEU B 232       8.055  -3.419  10.239  1.00 97.22           C  
ATOM   1867  CB  LEU B 232       6.845  -4.276  12.255  1.00 97.22           C  
ATOM   1868  O   LEU B 232       8.814  -2.476  10.476  1.00 97.22           O  
ATOM   1869  CG  LEU B 232       5.453  -3.967  11.701  1.00 97.22           C  
ATOM   1870  CD1 LEU B 232       4.827  -5.224  11.107  1.00 97.22           C  
ATOM   1871  CD2 LEU B 232       4.561  -3.383  12.791  1.00 97.22           C  
ATOM   1872  N   ILE B 233       7.386  -3.542   9.113  1.00 98.75           N  
ATOM   1873  CA  ILE B 233       7.170  -2.434   8.188  1.00 98.75           C  
ATOM   1874  C   ILE B 233       5.716  -1.975   8.265  1.00 98.75           C  
ATOM   1875  CB  ILE B 233       7.532  -2.829   6.739  1.00 98.75           C  
ATOM   1876  O   ILE B 233       4.795  -2.774   8.078  1.00 98.75           O  
ATOM   1877  CG1 ILE B 233       9.002  -3.258   6.654  1.00 98.75           C  
ATOM   1878  CG2 ILE B 233       7.242  -1.674   5.776  1.00 98.75           C  
ATOM   1879  CD1 ILE B 233       9.387  -3.886   5.322  1.00 98.75           C  
ATOM   1880  N   CYS B 234       5.490  -0.720   8.576  1.00 98.70           N  
ATOM   1881  CA  CYS B 234       4.166  -0.111   8.517  1.00 98.70           C  
ATOM   1882  C   CYS B 234       3.989   0.684   7.229  1.00 98.70           C  
ATOM   1883  CB  CYS B 234       3.940   0.798   9.724  1.00 98.70           C  
ATOM   1884  O   CYS B 234       4.855   1.479   6.861  1.00 98.70           O  
ATOM   1885  SG  CYS B 234       3.942  -0.076  11.305  1.00 98.70           S  
ATOM   1886  N   ARG B 235       2.892   0.455   6.618  1.00 98.70           N  
ATOM   1887  CA  ARG B 235       2.630   1.198   5.389  1.00 98.70           C  
ATOM   1888  C   ARG B 235       1.143   1.499   5.238  1.00 98.70           C  
ATOM   1889  CB  ARG B 235       3.133   0.419   4.172  1.00 98.70           C  
ATOM   1890  O   ARG B 235       0.319   0.981   5.995  1.00 98.70           O  
ATOM   1891  CG  ARG B 235       2.396  -0.888   3.929  1.00 98.70           C  
ATOM   1892  CD  ARG B 235       1.376  -0.760   2.807  1.00 98.70           C  
ATOM   1893  NE  ARG B 235       1.738   0.296   1.866  1.00 98.70           N  
ATOM   1894  NH1 ARG B 235      -0.050  -0.067   0.449  1.00 98.70           N  
ATOM   1895  NH2 ARG B 235       1.473   1.582  -0.018  1.00 98.70           N  
ATOM   1896  CZ  ARG B 235       1.053   0.601   0.768  1.00 98.70           C  
ATOM   1897  N   ALA B 236       0.806   2.449   4.312  1.00 97.47           N  
ATOM   1898  CA  ALA B 236      -0.554   2.811   3.925  1.00 97.47           C  
ATOM   1899  C   ALA B 236      -0.792   2.543   2.442  1.00 97.47           C  
ATOM   1900  CB  ALA B 236      -0.827   4.278   4.248  1.00 97.47           C  
ATOM   1901  O   ALA B 236      -0.537   1.439   1.955  1.00 97.47           O  
ATOM   1902  N   HIS B 237      -1.624   3.340   1.856  1.00 95.61           N  
ATOM   1903  CA  HIS B 237      -1.669   3.407   0.400  1.00 95.61           C  
ATOM   1904  C   HIS B 237      -2.780   2.525  -0.159  1.00 95.61           C  
ATOM   1905  CB  HIS B 237      -0.322   2.996  -0.197  1.00 95.61           C  
ATOM   1906  O   HIS B 237      -3.399   2.864  -1.170  1.00 95.61           O  
ATOM   1907  CG  HIS B 237      -0.230   3.206  -1.675  1.00 95.61           C  
ATOM   1908  CD2 HIS B 237       0.132   2.366  -2.672  1.00 95.61           C  
ATOM   1909  ND1 HIS B 237      -0.532   4.410  -2.275  1.00 95.61           N  
ATOM   1910  CE1 HIS B 237      -0.359   4.299  -3.581  1.00 95.61           C  
ATOM   1911  NE2 HIS B 237       0.044   3.068  -3.848  1.00 95.61           N  
ATOM   1912  N   GLN B 238      -3.094   1.430   0.448  1.00 89.51           N  
ATOM   1913  CA  GLN B 238      -4.158   0.549  -0.021  1.00 89.51           C  
ATOM   1914  C   GLN B 238      -5.327   0.528   0.960  1.00 89.51           C  
ATOM   1915  CB  GLN B 238      -3.627  -0.869  -0.234  1.00 89.51           C  
ATOM   1916  O   GLN B 238      -5.136   0.302   2.157  1.00 89.51           O  
ATOM   1917  CG  GLN B 238      -2.762  -1.021  -1.478  1.00 89.51           C  
ATOM   1918  CD  GLN B 238      -2.256  -2.439  -1.672  1.00 89.51           C  
ATOM   1919  NE2 GLN B 238      -2.490  -2.995  -2.855  1.00 89.51           N  
ATOM   1920  OE1 GLN B 238      -1.659  -3.028  -0.765  1.00 89.51           O  
ATOM   1921  N   LEU B 239      -6.518   0.716   0.411  1.00 86.88           N  
ATOM   1922  CA  LEU B 239      -7.713   0.662   1.247  1.00 86.88           C  
ATOM   1923  C   LEU B 239      -7.833  -0.692   1.937  1.00 86.88           C  
ATOM   1924  CB  LEU B 239      -8.965   0.935   0.410  1.00 86.88           C  
ATOM   1925  O   LEU B 239      -7.664  -1.735   1.301  1.00 86.88           O  
ATOM   1926  CG  LEU B 239     -10.290   0.995   1.172  1.00 86.88           C  
ATOM   1927  CD1 LEU B 239     -11.216   2.031   0.544  1.00 86.88           C  
ATOM   1928  CD2 LEU B 239     -10.954  -0.377   1.198  1.00 86.88           C  
ATOM   1929  N   VAL B 240      -8.032  -0.651   3.209  1.00 84.61           N  
ATOM   1930  CA  VAL B 240      -8.286  -1.836   4.022  1.00 84.61           C  
ATOM   1931  C   VAL B 240      -9.633  -1.699   4.727  1.00 84.61           C  
ATOM   1932  CB  VAL B 240      -7.163  -2.065   5.058  1.00 84.61           C  
ATOM   1933  O   VAL B 240      -9.793  -0.861   5.618  1.00 84.61           O  
ATOM   1934  CG1 VAL B 240      -7.435  -3.322   5.881  1.00 84.61           C  
ATOM   1935  CG2 VAL B 240      -5.807  -2.162   4.362  1.00 84.61           C  
ATOM   1936  N   HIS B 241     -10.536  -2.577   4.415  1.00 80.42           N  
ATOM   1937  CA  HIS B 241     -11.913  -2.462   4.884  1.00 80.42           C  
ATOM   1938  C   HIS B 241     -11.985  -2.543   6.405  1.00 80.42           C  
ATOM   1939  CB  HIS B 241     -12.785  -3.552   4.258  1.00 80.42           C  
ATOM   1940  O   HIS B 241     -12.795  -1.854   7.030  1.00 80.42           O  
ATOM   1941  CG  HIS B 241     -13.359  -3.172   2.931  1.00 80.42           C  
ATOM   1942  CD2 HIS B 241     -12.981  -3.499   1.672  1.00 80.42           C  
ATOM   1943  ND1 HIS B 241     -14.460  -2.352   2.803  1.00 80.42           N  
ATOM   1944  CE1 HIS B 241     -14.735  -2.192   1.519  1.00 80.42           C  
ATOM   1945  NE2 HIS B 241     -13.853  -2.877   0.812  1.00 80.42           N  
ATOM   1946  N   GLU B 242     -11.092  -3.325   7.017  1.00 81.76           N  
ATOM   1947  CA  GLU B 242     -11.117  -3.562   8.457  1.00 81.76           C  
ATOM   1948  C   GLU B 242     -10.260  -2.541   9.199  1.00 81.76           C  
ATOM   1949  CB  GLU B 242     -10.641  -4.981   8.777  1.00 81.76           C  
ATOM   1950  O   GLU B 242     -10.191  -2.557  10.430  1.00 81.76           O  
ATOM   1951  CG  GLU B 242     -11.568  -6.072   8.261  1.00 81.76           C  
ATOM   1952  CD  GLU B 242     -11.287  -6.464   6.819  1.00 81.76           C  
ATOM   1953  OE1 GLU B 242     -11.970  -7.373   6.293  1.00 81.76           O  
ATOM   1954  OE2 GLU B 242     -10.376  -5.860   6.210  1.00 81.76           O  
ATOM   1955  N   GLY B 243      -9.621  -1.659   8.461  1.00 88.54           N  
ATOM   1956  CA  GLY B 243      -8.821  -0.610   9.074  1.00 88.54           C  
ATOM   1957  C   GLY B 243      -7.334  -0.907   9.058  1.00 88.54           C  
ATOM   1958  O   GLY B 243      -6.512   0.012   9.019  1.00 88.54           O  
ATOM   1959  N   TYR B 244      -6.946  -2.178   9.161  1.00 92.16           N  
ATOM   1960  CA  TYR B 244      -5.554  -2.606   9.074  1.00 92.16           C  
ATOM   1961  C   TYR B 244      -5.457  -4.056   8.614  1.00 92.16           C  
ATOM   1962  CB  TYR B 244      -4.855  -2.440  10.427  1.00 92.16           C  
ATOM   1963  O   TYR B 244      -6.409  -4.826   8.763  1.00 92.16           O  
ATOM   1964  CG  TYR B 244      -5.383  -3.362  11.499  1.00 92.16           C  
ATOM   1965  CD1 TYR B 244      -6.520  -3.031  12.232  1.00 92.16           C  
ATOM   1966  CD2 TYR B 244      -4.745  -4.565  11.783  1.00 92.16           C  
ATOM   1967  CE1 TYR B 244      -7.009  -3.876  13.223  1.00 92.16           C  
ATOM   1968  CE2 TYR B 244      -5.224  -5.418  12.772  1.00 92.16           C  
ATOM   1969  OH  TYR B 244      -6.835  -5.906  14.464  1.00 92.16           O  
ATOM   1970  CZ  TYR B 244      -6.355  -5.066  13.485  1.00 92.16           C  
ATOM   1971  N   LYS B 245      -4.251  -4.379   8.042  1.00 89.47           N  
ATOM   1972  CA  LYS B 245      -4.047  -5.740   7.554  1.00 89.47           C  
ATOM   1973  C   LYS B 245      -2.579  -6.144   7.646  1.00 89.47           C  
ATOM   1974  CB  LYS B 245      -4.537  -5.872   6.111  1.00 89.47           C  
ATOM   1975  O   LYS B 245      -1.718  -5.522   7.019  1.00 89.47           O  
ATOM   1976  CG  LYS B 245      -4.419  -7.278   5.543  1.00 89.47           C  
ATOM   1977  CD  LYS B 245      -4.892  -7.339   4.096  1.00 89.47           C  
ATOM   1978  CE  LYS B 245      -4.781  -8.747   3.529  1.00 89.47           C  
ATOM   1979  NZ  LYS B 245      -5.274  -8.818   2.121  1.00 89.47           N  
ATOM   1980  N   PHE B 246      -2.396  -7.230   8.408  1.00 90.26           N  
ATOM   1981  CA  PHE B 246      -1.054  -7.797   8.472  1.00 90.26           C  
ATOM   1982  C   PHE B 246      -0.810  -8.744   7.303  1.00 90.26           C  
ATOM   1983  CB  PHE B 246      -0.843  -8.534   9.798  1.00 90.26           C  
ATOM   1984  O   PHE B 246      -1.722  -9.454   6.872  1.00 90.26           O  
ATOM   1985  CG  PHE B 246      -0.632  -7.619  10.974  1.00 90.26           C  
ATOM   1986  CD1 PHE B 246       0.613  -7.051  11.216  1.00 90.26           C  
ATOM   1987  CD2 PHE B 246      -1.680  -7.326  11.838  1.00 90.26           C  
ATOM   1988  CE1 PHE B 246       0.811  -6.204  12.304  1.00 90.26           C  
ATOM   1989  CE2 PHE B 246      -1.489  -6.481  12.927  1.00 90.26           C  
ATOM   1990  CZ  PHE B 246      -0.243  -5.921  13.159  1.00 90.26           C  
ATOM   1991  N   MET B 247       0.433  -8.710   6.843  1.00 89.81           N  
ATOM   1992  CA  MET B 247       0.832  -9.602   5.758  1.00 89.81           C  
ATOM   1993  C   MET B 247       2.208 -10.203   6.027  1.00 89.81           C  
ATOM   1994  CB  MET B 247       0.840  -8.855   4.423  1.00 89.81           C  
ATOM   1995  O   MET B 247       2.926  -9.747   6.919  1.00 89.81           O  
ATOM   1996  CG  MET B 247      -0.522  -8.317   4.014  1.00 89.81           C  
ATOM   1997  SD  MET B 247      -0.496  -7.520   2.362  1.00 89.81           S  
ATOM   1998  CE  MET B 247      -0.499  -8.990   1.298  1.00 89.81           C  
ATOM   1999  N   PHE B 248       2.499 -11.280   5.313  1.00 89.25           N  
ATOM   2000  CA  PHE B 248       3.820 -11.895   5.296  1.00 89.25           C  
ATOM   2001  C   PHE B 248       4.274 -12.242   6.709  1.00 89.25           C  
ATOM   2002  CB  PHE B 248       4.840 -10.966   4.631  1.00 89.25           C  
ATOM   2003  O   PHE B 248       5.371 -11.862   7.125  1.00 89.25           O  
ATOM   2004  CG  PHE B 248       4.405 -10.452   3.284  1.00 89.25           C  
ATOM   2005  CD1 PHE B 248       3.787 -11.296   2.370  1.00 89.25           C  
ATOM   2006  CD2 PHE B 248       4.614  -9.125   2.934  1.00 89.25           C  
ATOM   2007  CE1 PHE B 248       3.384 -10.824   1.123  1.00 89.25           C  
ATOM   2008  CE2 PHE B 248       4.213  -8.646   1.690  1.00 89.25           C  
ATOM   2009  CZ  PHE B 248       3.599  -9.497   0.785  1.00 89.25           C  
ATOM   2010  N   ASP B 249       3.493 -13.030   7.472  1.00 84.37           N  
ATOM   2011  CA  ASP B 249       3.767 -13.494   8.828  1.00 84.37           C  
ATOM   2012  C   ASP B 249       4.001 -12.318   9.774  1.00 84.37           C  
ATOM   2013  CB  ASP B 249       4.979 -14.429   8.841  1.00 84.37           C  
ATOM   2014  O   ASP B 249       4.987 -12.297  10.515  1.00 84.37           O  
ATOM   2015  CG  ASP B 249       4.757 -15.698   8.038  1.00 84.37           C  
ATOM   2016  OD1 ASP B 249       3.638 -16.254   8.072  1.00 84.37           O  
ATOM   2017  OD2 ASP B 249       5.710 -16.148   7.366  1.00 84.37           O  
ATOM   2018  N   GLU B 250       3.268 -11.220   9.566  1.00 85.42           N  
ATOM   2019  CA  GLU B 250       3.188 -10.038  10.419  1.00 85.42           C  
ATOM   2020  C   GLU B 250       4.478  -9.224  10.356  1.00 85.42           C  
ATOM   2021  CB  GLU B 250       2.888 -10.438  11.866  1.00 85.42           C  
ATOM   2022  O   GLU B 250       4.891  -8.629  11.353  1.00 85.42           O  
ATOM   2023  CG  GLU B 250       1.505 -11.039  12.063  1.00 85.42           C  
ATOM   2024  CD  GLU B 250       1.103 -11.154  13.525  1.00 85.42           C  
ATOM   2025  OE1 GLU B 250      -0.068 -11.492  13.809  1.00 85.42           O  
ATOM   2026  OE2 GLU B 250       1.968 -10.903  14.395  1.00 85.42           O  
ATOM   2027  N   LYS B 251       5.104  -9.341   9.250  1.00 93.92           N  
ATOM   2028  CA  LYS B 251       6.298  -8.530   9.033  1.00 93.92           C  
ATOM   2029  C   LYS B 251       5.943  -7.191   8.392  1.00 93.92           C  
ATOM   2030  CB  LYS B 251       7.305  -9.279   8.159  1.00 93.92           C  
ATOM   2031  O   LYS B 251       6.782  -6.290   8.320  1.00 93.92           O  
ATOM   2032  CG  LYS B 251       7.933 -10.488   8.836  1.00 93.92           C  
ATOM   2033  CD  LYS B 251       8.795 -10.079  10.023  1.00 93.92           C  
ATOM   2034  CE  LYS B 251       9.464 -11.284  10.671  1.00 93.92           C  
ATOM   2035  NZ  LYS B 251      10.231 -10.901  11.894  1.00 93.92           N  
ATOM   2036  N   LEU B 252       4.740  -7.106   7.909  1.00 95.72           N  
ATOM   2037  CA  LEU B 252       4.240  -5.898   7.261  1.00 95.72           C  
ATOM   2038  C   LEU B 252       2.787  -5.639   7.642  1.00 95.72           C  
ATOM   2039  CB  LEU B 252       4.368  -6.014   5.740  1.00 95.72           C  
ATOM   2040  O   LEU B 252       1.989  -6.575   7.738  1.00 95.72           O  
ATOM   2041  CG  LEU B 252       3.992  -4.771   4.931  1.00 95.72           C  
ATOM   2042  CD1 LEU B 252       4.922  -4.618   3.732  1.00 95.72           C  
ATOM   2043  CD2 LEU B 252       2.538  -4.846   4.481  1.00 95.72           C  
ATOM   2044  N   VAL B 253       2.483  -4.342   7.890  1.00 97.04           N  
ATOM   2045  CA  VAL B 253       1.096  -4.005   8.190  1.00 97.04           C  
ATOM   2046  C   VAL B 253       0.676  -2.777   7.387  1.00 97.04           C  
ATOM   2047  CB  VAL B 253       0.888  -3.751   9.700  1.00 97.04           C  
ATOM   2048  O   VAL B 253       1.452  -1.829   7.238  1.00 97.04           O  
ATOM   2049  CG1 VAL B 253       1.737  -2.571  10.171  1.00 97.04           C  
ATOM   2050  CG2 VAL B 253      -0.589  -3.503  10.001  1.00 97.04           C  
ATOM   2051  N   THR B 254      -0.476  -2.875   6.800  1.00 97.82           N  
ATOM   2052  CA  THR B 254      -1.117  -1.726   6.170  1.00 97.82           C  
ATOM   2053  C   THR B 254      -2.117  -1.076   7.122  1.00 97.82           C  
ATOM   2054  CB  THR B 254      -1.832  -2.131   4.868  1.00 97.82           C  
ATOM   2055  O   THR B 254      -3.012  -1.745   7.642  1.00 97.82           O  
ATOM   2056  CG2 THR B 254      -2.481  -0.923   4.199  1.00 97.82           C  
ATOM   2057  OG1 THR B 254      -0.880  -2.708   3.966  1.00 97.82           O  
ATOM   2058  N   VAL B 255      -1.894   0.176   7.368  1.00 97.93           N  
ATOM   2059  CA  VAL B 255      -2.793   0.945   8.223  1.00 97.93           C  
ATOM   2060  C   VAL B 255      -3.602   1.924   7.375  1.00 97.93           C  
ATOM   2061  CB  VAL B 255      -2.018   1.705   9.322  1.00 97.93           C  
ATOM   2062  O   VAL B 255      -3.039   2.667   6.568  1.00 97.93           O  
ATOM   2063  CG1 VAL B 255      -2.980   2.468  10.231  1.00 97.93           C  
ATOM   2064  CG2 VAL B 255      -1.162   0.738  10.138  1.00 97.93           C  
ATOM   2065  N   TRP B 256      -4.896   1.891   7.546  1.00 96.98           N  
ATOM   2066  CA  TRP B 256      -5.797   2.775   6.814  1.00 96.98           C  
ATOM   2067  C   TRP B 256      -6.583   3.665   7.772  1.00 96.98           C  
ATOM   2068  CB  TRP B 256      -6.761   1.963   5.945  1.00 96.98           C  
ATOM   2069  O   TRP B 256      -7.284   3.168   8.657  1.00 96.98           O  
ATOM   2070  CG  TRP B 256      -7.643   2.799   5.068  1.00 96.98           C  
ATOM   2071  CD1 TRP B 256      -8.934   3.176   5.318  1.00 96.98           C  
ATOM   2072  CD2 TRP B 256      -7.300   3.360   3.797  1.00 96.98           C  
ATOM   2073  CE2 TRP B 256      -8.432   4.066   3.333  1.00 96.98           C  
ATOM   2074  CE3 TRP B 256      -6.145   3.334   3.006  1.00 96.98           C  
ATOM   2075  NE1 TRP B 256      -9.414   3.938   4.278  1.00 96.98           N  
ATOM   2076  CH2 TRP B 256      -7.297   4.699   1.355  1.00 96.98           C  
ATOM   2077  CZ2 TRP B 256      -8.441   4.741   2.110  1.00 96.98           C  
ATOM   2078  CZ3 TRP B 256      -6.155   4.006   1.789  1.00 96.98           C  
ATOM   2079  N   SER B 257      -6.574   5.067   7.457  1.00 98.53           N  
ATOM   2080  CA  SER B 257      -7.100   5.971   8.473  1.00 98.53           C  
ATOM   2081  C   SER B 257      -8.219   6.842   7.912  1.00 98.53           C  
ATOM   2082  CB  SER B 257      -5.986   6.856   9.033  1.00 98.53           C  
ATOM   2083  O   SER B 257      -8.604   7.840   8.526  1.00 98.53           O  
ATOM   2084  OG  SER B 257      -5.046   6.083   9.758  1.00 98.53           O  
ATOM   2085  N   ALA B 258      -8.716   6.526   6.736  1.00 95.58           N  
ATOM   2086  CA  ALA B 258      -9.860   7.230   6.162  1.00 95.58           C  
ATOM   2087  C   ALA B 258     -11.105   6.347   6.165  1.00 95.58           C  
ATOM   2088  CB  ALA B 258      -9.543   7.692   4.742  1.00 95.58           C  
ATOM   2089  O   ALA B 258     -11.288   5.519   5.269  1.00 95.58           O  
ATOM   2090  N   PRO B 259     -11.986   6.510   7.155  1.00 92.93           N  
ATOM   2091  CA  PRO B 259     -13.225   5.729   7.162  1.00 92.93           C  
ATOM   2092  C   PRO B 259     -14.210   6.176   6.084  1.00 92.93           C  
ATOM   2093  CB  PRO B 259     -13.794   5.983   8.561  1.00 92.93           C  
ATOM   2094  O   PRO B 259     -14.195   7.338   5.672  1.00 92.93           O  
ATOM   2095  CG  PRO B 259     -13.312   7.350   8.926  1.00 92.93           C  
ATOM   2096  CD  PRO B 259     -11.945   7.547   8.336  1.00 92.93           C  
ATOM   2097  N   ASN B 260     -15.006   5.213   5.716  1.00 87.09           N  
ATOM   2098  CA  ASN B 260     -15.915   5.523   4.619  1.00 87.09           C  
ATOM   2099  C   ASN B 260     -15.231   6.363   3.543  1.00 87.09           C  
ATOM   2100  CB  ASN B 260     -17.161   6.243   5.140  1.00 87.09           C  
ATOM   2101  O   ASN B 260     -15.733   7.421   3.163  1.00 87.09           O  
ATOM   2102  CG  ASN B 260     -18.292   6.259   4.131  1.00 87.09           C  
ATOM   2103  ND2 ASN B 260     -19.166   7.253   4.235  1.00 87.09           N  
ATOM   2104  OD1 ASN B 260     -18.380   5.384   3.265  1.00 87.09           O  
ATOM   2105  N   TYR B 261     -14.077   5.784   3.065  1.00 89.42           N  
ATOM   2106  CA  TYR B 261     -13.200   6.415   2.085  1.00 89.42           C  
ATOM   2107  C   TYR B 261     -13.997   6.927   0.891  1.00 89.42           C  
ATOM   2108  CB  TYR B 261     -12.125   5.432   1.613  1.00 89.42           C  
ATOM   2109  O   TYR B 261     -14.836   6.208   0.342  1.00 89.42           O  
ATOM   2110  CG  TYR B 261     -11.231   5.984   0.530  1.00 89.42           C  
ATOM   2111  CD1 TYR B 261     -11.064   5.308  -0.676  1.00 89.42           C  
ATOM   2112  CD2 TYR B 261     -10.549   7.183   0.711  1.00 89.42           C  
ATOM   2113  CE1 TYR B 261     -10.239   5.812  -1.676  1.00 89.42           C  
ATOM   2114  CE2 TYR B 261      -9.722   7.697  -0.282  1.00 89.42           C  
ATOM   2115  OH  TYR B 261      -8.756   7.510  -2.457  1.00 89.42           O  
ATOM   2116  CZ  TYR B 261      -9.574   7.006  -1.471  1.00 89.42           C  
ATOM   2117  N   CYS B 262     -13.771   8.247   0.542  1.00 83.85           N  
ATOM   2118  CA  CYS B 262     -14.467   8.925  -0.546  1.00 83.85           C  
ATOM   2119  C   CYS B 262     -15.963   9.004  -0.271  1.00 83.85           C  
ATOM   2120  CB  CYS B 262     -14.220   8.205  -1.871  1.00 83.85           C  
ATOM   2121  O   CYS B 262     -16.760   9.187  -1.193  1.00 83.85           O  
ATOM   2122  SG  CYS B 262     -12.527   8.360  -2.480  1.00 83.85           S  
ATOM   2123  N   TYR B 263     -16.284   8.596   0.969  1.00 80.15           N  
ATOM   2124  CA  TYR B 263     -17.642   8.732   1.484  1.00 80.15           C  
ATOM   2125  C   TYR B 263     -18.578   7.726   0.825  1.00 80.15           C  
ATOM   2126  CB  TYR B 263     -18.163  10.155   1.258  1.00 80.15           C  
ATOM   2127  O   TYR B 263     -19.762   8.009   0.625  1.00 80.15           O  
ATOM   2128  CG  TYR B 263     -17.196  11.231   1.691  1.00 80.15           C  
ATOM   2129  CD1 TYR B 263     -16.970  11.488   3.041  1.00 80.15           C  
ATOM   2130  CD2 TYR B 263     -16.509  11.992   0.752  1.00 80.15           C  
ATOM   2131  CE1 TYR B 263     -16.081  12.480   3.445  1.00 80.15           C  
ATOM   2132  CE2 TYR B 263     -15.618  12.986   1.144  1.00 80.15           C  
ATOM   2133  OH  TYR B 263     -14.531  14.204   2.885  1.00 80.15           O  
ATOM   2134  CZ  TYR B 263     -15.411  13.222   2.490  1.00 80.15           C  
ATOM   2135  N   ARG B 264     -18.041   6.651   0.422  1.00 78.25           N  
ATOM   2136  CA  ARG B 264     -18.916   5.688  -0.239  1.00 78.25           C  
ATOM   2137  C   ARG B 264     -18.432   4.260  -0.011  1.00 78.25           C  
ATOM   2138  CB  ARG B 264     -19.001   5.979  -1.739  1.00 78.25           C  
ATOM   2139  O   ARG B 264     -19.168   3.303  -0.255  1.00 78.25           O  
ATOM   2140  CG  ARG B 264     -17.660   5.926  -2.454  1.00 78.25           C  
ATOM   2141  CD  ARG B 264     -17.787   6.315  -3.920  1.00 78.25           C  
ATOM   2142  NE  ARG B 264     -16.485   6.364  -4.579  1.00 78.25           N  
ATOM   2143  NH1 ARG B 264     -17.308   7.097  -6.609  1.00 78.25           N  
ATOM   2144  NH2 ARG B 264     -15.060   6.742  -6.340  1.00 78.25           N  
ATOM   2145  CZ  ARG B 264     -16.287   6.734  -5.841  1.00 78.25           C  
ATOM   2146  N   CYS B 265     -17.230   4.065   0.534  1.00 81.01           N  
ATOM   2147  CA  CYS B 265     -16.600   2.750   0.559  1.00 81.01           C  
ATOM   2148  C   CYS B 265     -17.077   1.940   1.759  1.00 81.01           C  
ATOM   2149  CB  CYS B 265     -15.078   2.885   0.595  1.00 81.01           C  
ATOM   2150  O   CYS B 265     -16.936   0.716   1.782  1.00 81.01           O  
ATOM   2151  SG  CYS B 265     -14.359   3.438  -0.967  1.00 81.01           S  
ATOM   2152  N   GLY B 266     -17.587   2.527   2.771  1.00 78.30           N  
ATOM   2153  CA  GLY B 266     -18.153   1.853   3.929  1.00 78.30           C  
ATOM   2154  C   GLY B 266     -17.107   1.180   4.798  1.00 78.30           C  
ATOM   2155  O   GLY B 266     -17.444   0.398   5.690  1.00 78.30           O  
ATOM   2156  N   ASN B 267     -15.896   1.349   4.530  1.00 82.28           N  
ATOM   2157  CA  ASN B 267     -14.837   0.766   5.347  1.00 82.28           C  
ATOM   2158  C   ASN B 267     -14.714   1.472   6.694  1.00 82.28           C  
ATOM   2159  CB  ASN B 267     -13.501   0.805   4.602  1.00 82.28           C  
ATOM   2160  O   ASN B 267     -15.138   2.620   6.838  1.00 82.28           O  
ATOM   2161  CG  ASN B 267     -13.010   2.219   4.358  1.00 82.28           C  
ATOM   2162  ND2 ASN B 267     -11.891   2.574   4.979  1.00 82.28           N  
ATOM   2163  OD1 ASN B 267     -13.632   2.986   3.618  1.00 82.28           O  
ATOM   2164  N   ILE B 268     -14.160   0.793   7.715  1.00 85.98           N  
ATOM   2165  CA  ILE B 268     -13.739   1.434   8.956  1.00 85.98           C  
ATOM   2166  C   ILE B 268     -12.263   1.815   8.865  1.00 85.98           C  
ATOM   2167  CB  ILE B 268     -13.983   0.519  10.176  1.00 85.98           C  
ATOM   2168  O   ILE B 268     -11.574   1.433   7.916  1.00 85.98           O  
ATOM   2169  CG1 ILE B 268     -13.148  -0.762  10.059  1.00 85.98           C  
ATOM   2170  CG2 ILE B 268     -15.473   0.190  10.316  1.00 85.98           C  
ATOM   2171  CD1 ILE B 268     -13.094  -1.585  11.338  1.00 85.98           C  
ATOM   2172  N   ALA B 269     -11.818   2.602   9.834  1.00 93.71           N  
ATOM   2173  CA  ALA B 269     -10.436   3.073   9.830  1.00 93.71           C  
ATOM   2174  C   ALA B 269      -9.725   2.703  11.128  1.00 93.71           C  
ATOM   2175  CB  ALA B 269     -10.389   4.584   9.613  1.00 93.71           C  
ATOM   2176  O   ALA B 269     -10.364   2.268  12.090  1.00 93.71           O  
ATOM   2177  N   SER B 270      -8.385   2.806  11.094  1.00 94.88           N  
ATOM   2178  CA  SER B 270      -7.619   2.489  12.295  1.00 94.88           C  
ATOM   2179  C   SER B 270      -6.364   3.350  12.394  1.00 94.88           C  
ATOM   2180  CB  SER B 270      -7.234   1.009  12.309  1.00 94.88           C  
ATOM   2181  O   SER B 270      -5.982   4.013  11.428  1.00 94.88           O  
ATOM   2182  OG  SER B 270      -6.255   0.734  11.322  1.00 94.88           O  
ATOM   2183  N   ILE B 271      -5.874   3.467  13.554  1.00 98.66           N  
ATOM   2184  CA  ILE B 271      -4.518   3.895  13.881  1.00 98.66           C  
ATOM   2185  C   ILE B 271      -3.808   2.799  14.673  1.00 98.66           C  
ATOM   2186  CB  ILE B 271      -4.520   5.217  14.680  1.00 98.66           C  
ATOM   2187  O   ILE B 271      -4.457   1.969  15.314  1.00 98.66           O  
ATOM   2188  CG1 ILE B 271      -5.357   5.069  15.956  1.00 98.66           C  
ATOM   2189  CG2 ILE B 271      -5.039   6.370  13.815  1.00 98.66           C  
ATOM   2190  CD1 ILE B 271      -5.340   6.299  16.853  1.00 98.66           C  
ATOM   2191  N   MET B 272      -2.533   2.801  14.557  1.00 98.38           N  
ATOM   2192  CA  MET B 272      -1.749   1.791  15.263  1.00 98.38           C  
ATOM   2193  C   MET B 272      -0.891   2.430  16.350  1.00 98.38           C  
ATOM   2194  CB  MET B 272      -0.864   1.016  14.286  1.00 98.38           C  
ATOM   2195  O   MET B 272       0.024   3.199  16.052  1.00 98.38           O  
ATOM   2196  CG  MET B 272      -0.126  -0.151  14.921  1.00 98.38           C  
ATOM   2197  SD  MET B 272      -1.223  -1.586  15.243  1.00 98.38           S  
ATOM   2198  CE  MET B 272      -1.621  -2.073  13.541  1.00 98.38           C  
ATOM   2199  N   VAL B 273      -1.120   2.056  17.626  1.00 96.89           N  
ATOM   2200  CA  VAL B 273      -0.421   2.635  18.768  1.00 96.89           C  
ATOM   2201  C   VAL B 273       0.730   1.723  19.187  1.00 96.89           C  
ATOM   2202  CB  VAL B 273      -1.376   2.868  19.960  1.00 96.89           C  
ATOM   2203  O   VAL B 273       0.520   0.544  19.482  1.00 96.89           O  
ATOM   2204  CG1 VAL B 273      -0.634   3.511  21.130  1.00 96.89           C  
ATOM   2205  CG2 VAL B 273      -2.559   3.735  19.533  1.00 96.89           C  
ATOM   2206  N   PHE B 274       1.909   2.344  19.231  1.00 97.56           N  
ATOM   2207  CA  PHE B 274       3.089   1.640  19.718  1.00 97.56           C  
ATOM   2208  C   PHE B 274       3.515   2.174  21.080  1.00 97.56           C  
ATOM   2209  CB  PHE B 274       4.244   1.769  18.719  1.00 97.56           C  
ATOM   2210  O   PHE B 274       4.056   3.277  21.179  1.00 97.56           O  
ATOM   2211  CG  PHE B 274       4.028   1.009  17.439  1.00 97.56           C  
ATOM   2212  CD1 PHE B 274       4.520  -0.281  17.289  1.00 97.56           C  
ATOM   2213  CD2 PHE B 274       3.331   1.585  16.385  1.00 97.56           C  
ATOM   2214  CE1 PHE B 274       4.322  -0.988  16.104  1.00 97.56           C  
ATOM   2215  CE2 PHE B 274       3.128   0.886  15.198  1.00 97.56           C  
ATOM   2216  CZ  PHE B 274       3.625  -0.400  15.060  1.00 97.56           C  
ATOM   2217  N   LYS B 275       3.302   1.387  22.048  1.00 92.31           N  
ATOM   2218  CA  LYS B 275       3.818   1.742  23.367  1.00 92.31           C  
ATOM   2219  C   LYS B 275       5.326   1.524  23.445  1.00 92.31           C  
ATOM   2220  CB  LYS B 275       3.114   0.931  24.455  1.00 92.31           C  
ATOM   2221  O   LYS B 275       6.040   2.307  24.074  1.00 92.31           O  
ATOM   2222  CG  LYS B 275       1.640   1.270  24.624  1.00 92.31           C  
ATOM   2223  CD  LYS B 275       1.007   0.467  25.754  1.00 92.31           C  
ATOM   2224  CE  LYS B 275      -0.483   0.752  25.878  1.00 92.31           C  
ATOM   2225  NZ  LYS B 275      -1.117  -0.067  26.954  1.00 92.31           N  
ATOM   2226  N   ASP B 276       5.775   0.529  22.840  1.00 89.23           N  
ATOM   2227  CA  ASP B 276       7.161   0.177  22.546  1.00 89.23           C  
ATOM   2228  C   ASP B 276       7.255  -0.678  21.284  1.00 89.23           C  
ATOM   2229  CB  ASP B 276       7.790  -0.561  23.730  1.00 89.23           C  
ATOM   2230  O   ASP B 276       6.249  -0.914  20.612  1.00 89.23           O  
ATOM   2231  CG  ASP B 276       7.055  -1.841  24.089  1.00 89.23           C  
ATOM   2232  OD1 ASP B 276       6.833  -2.687  23.196  1.00 89.23           O  
ATOM   2233  OD2 ASP B 276       6.693  -2.003  25.274  1.00 89.23           O  
ATOM   2234  N   VAL B 277       8.406  -1.160  20.936  1.00 86.34           N  
ATOM   2235  CA  VAL B 277       8.609  -1.827  19.654  1.00 86.34           C  
ATOM   2236  C   VAL B 277       7.952  -3.205  19.680  1.00 86.34           C  
ATOM   2237  CB  VAL B 277      10.110  -1.958  19.314  1.00 86.34           C  
ATOM   2238  O   VAL B 277       7.689  -3.794  18.628  1.00 86.34           O  
ATOM   2239  CG1 VAL B 277      10.716  -0.590  19.005  1.00 86.34           C  
ATOM   2240  CG2 VAL B 277      10.861  -2.631  20.462  1.00 86.34           C  
ATOM   2241  N   ASN B 278       7.632  -3.719  20.844  1.00 87.69           N  
ATOM   2242  CA  ASN B 278       7.075  -5.062  20.962  1.00 87.69           C  
ATOM   2243  C   ASN B 278       5.589  -5.024  21.307  1.00 87.69           C  
ATOM   2244  CB  ASN B 278       7.842  -5.872  22.009  1.00 87.69           C  
ATOM   2245  O   ASN B 278       4.921  -6.060  21.311  1.00 87.69           O  
ATOM   2246  CG  ASN B 278       9.289  -6.106  21.621  1.00 87.69           C  
ATOM   2247  ND2 ASN B 278      10.202  -5.847  22.550  1.00 87.69           N  
ATOM   2248  OD1 ASN B 278       9.584  -6.516  20.495  1.00 87.69           O  
ATOM   2249  N   THR B 279       5.150  -3.851  21.638  1.00 86.40           N  
ATOM   2250  CA  THR B 279       3.757  -3.727  22.055  1.00 86.40           C  
ATOM   2251  C   THR B 279       3.014  -2.733  21.168  1.00 86.40           C  
ATOM   2252  CB  THR B 279       3.652  -3.286  23.527  1.00 86.40           C  
ATOM   2253  O   THR B 279       3.259  -1.527  21.238  1.00 86.40           O  
ATOM   2254  CG2 THR B 279       2.245  -3.512  24.069  1.00 86.40           C  
ATOM   2255  OG1 THR B 279       4.582  -4.041  24.313  1.00 86.40           O  
ATOM   2256  N   ARG B 280       2.040  -3.300  20.398  1.00 86.88           N  
ATOM   2257  CA  ARG B 280       1.249  -2.465  19.500  1.00 86.88           C  
ATOM   2258  C   ARG B 280      -0.240  -2.756  19.650  1.00 86.88           C  
ATOM   2259  CB  ARG B 280       1.681  -2.678  18.047  1.00 86.88           C  
ATOM   2260  O   ARG B 280      -0.629  -3.884  19.960  1.00 86.88           O  
ATOM   2261  CG  ARG B 280       1.499  -4.105  17.554  1.00 86.88           C  
ATOM   2262  CD  ARG B 280       2.161  -4.322  16.200  1.00 86.88           C  
ATOM   2263  NE  ARG B 280       1.990  -5.694  15.731  1.00 86.88           N  
ATOM   2264  NH1 ARG B 280       3.959  -5.745  14.523  1.00 86.88           N  
ATOM   2265  NH2 ARG B 280       2.594  -7.586  14.577  1.00 86.88           N  
ATOM   2266  CZ  ARG B 280       2.848  -6.339  14.945  1.00 86.88           C  
ATOM   2267  N   GLU B 281      -0.985  -1.718  19.400  1.00 87.29           N  
ATOM   2268  CA  GLU B 281      -2.434  -1.830  19.540  1.00 87.29           C  
ATOM   2269  C   GLU B 281      -3.156  -1.022  18.466  1.00 87.29           C  
ATOM   2270  CB  GLU B 281      -2.878  -1.372  20.931  1.00 87.29           C  
ATOM   2271  O   GLU B 281      -3.012   0.201  18.400  1.00 87.29           O  
ATOM   2272  CG  GLU B 281      -4.379  -1.471  21.161  1.00 87.29           C  
ATOM   2273  CD  GLU B 281      -4.837  -0.785  22.439  1.00 87.29           C  
ATOM   2274  OE1 GLU B 281      -6.063  -0.692  22.672  1.00 87.29           O  
ATOM   2275  OE2 GLU B 281      -3.961  -0.335  23.212  1.00 87.29           O  
ATOM   2276  N   PRO B 282      -3.993  -1.753  17.644  1.00 90.71           N  
ATOM   2277  CA  PRO B 282      -4.833  -0.989  16.718  1.00 90.71           C  
ATOM   2278  C   PRO B 282      -6.023  -0.329  17.410  1.00 90.71           C  
ATOM   2279  CB  PRO B 282      -5.301  -2.045  15.714  1.00 90.71           C  
ATOM   2280  O   PRO B 282      -6.639  -0.931  18.294  1.00 90.71           O  
ATOM   2281  CG  PRO B 282      -5.227  -3.339  16.457  1.00 90.71           C  
ATOM   2282  CD  PRO B 282      -4.149  -3.231  17.497  1.00 90.71           C  
ATOM   2283  N   LYS B 283      -6.301   0.852  17.141  1.00 92.25           N  
ATOM   2284  CA  LYS B 283      -7.522   1.541  17.548  1.00 92.25           C  
ATOM   2285  C   LYS B 283      -8.407   1.849  16.343  1.00 92.25           C  
ATOM   2286  CB  LYS B 283      -7.186   2.832  18.296  1.00 92.25           C  
ATOM   2287  O   LYS B 283      -7.997   2.577  15.436  1.00 92.25           O  
ATOM   2288  CG  LYS B 283      -6.494   2.611  19.633  1.00 92.25           C  
ATOM   2289  CD  LYS B 283      -6.425   3.897  20.446  1.00 92.25           C  
ATOM   2290  CE  LYS B 283      -5.808   3.659  21.818  1.00 92.25           C  
ATOM   2291  NZ  LYS B 283      -5.767   4.911  22.631  1.00 92.25           N  
ATOM   2292  N   LEU B 284      -9.589   1.309  16.395  1.00 91.77           N  
ATOM   2293  CA  LEU B 284     -10.506   1.425  15.267  1.00 91.77           C  
ATOM   2294  C   LEU B 284     -11.467   2.592  15.465  1.00 91.77           C  
ATOM   2295  CB  LEU B 284     -11.295   0.125  15.082  1.00 91.77           C  
ATOM   2296  O   LEU B 284     -11.784   2.956  16.600  1.00 91.77           O  
ATOM   2297  CG  LEU B 284     -10.469  -1.148  14.892  1.00 91.77           C  
ATOM   2298  CD1 LEU B 284     -11.382  -2.368  14.836  1.00 91.77           C  
ATOM   2299  CD2 LEU B 284      -9.620  -1.051  13.629  1.00 91.77           C  
ATOM   2300  N   PHE B 285     -11.883   3.227  14.371  1.00 92.35           N  
ATOM   2301  CA  PHE B 285     -12.889   4.281  14.445  1.00 92.35           C  
ATOM   2302  C   PHE B 285     -13.694   4.352  13.153  1.00 92.35           C  
ATOM   2303  CB  PHE B 285     -12.230   5.634  14.729  1.00 92.35           C  
ATOM   2304  O   PHE B 285     -13.254   3.858  12.113  1.00 92.35           O  
ATOM   2305  CG  PHE B 285     -11.273   6.080  13.657  1.00 92.35           C  
ATOM   2306  CD1 PHE B 285      -9.972   5.591  13.620  1.00 92.35           C  
ATOM   2307  CD2 PHE B 285     -11.673   6.989  12.686  1.00 92.35           C  
ATOM   2308  CE1 PHE B 285      -9.084   6.002  12.629  1.00 92.35           C  
ATOM   2309  CE2 PHE B 285     -10.791   7.404  11.693  1.00 92.35           C  
ATOM   2310  CZ  PHE B 285      -9.496   6.910  11.667  1.00 92.35           C  
ATOM   2311  N   ARG B 286     -14.872   4.903  13.217  1.00 90.44           N  
ATOM   2312  CA  ARG B 286     -15.797   5.015  12.094  1.00 90.44           C  
ATOM   2313  C   ARG B 286     -15.891   6.455  11.603  1.00 90.44           C  
ATOM   2314  CB  ARG B 286     -17.185   4.504  12.487  1.00 90.44           C  
ATOM   2315  O   ARG B 286     -15.431   7.378  12.278  1.00 90.44           O  
ATOM   2316  CG  ARG B 286     -17.222   3.023  12.828  1.00 90.44           C  
ATOM   2317  CD  ARG B 286     -18.632   2.557  13.164  1.00 90.44           C  
ATOM   2318  NE  ARG B 286     -18.664   1.137  13.504  1.00 90.44           N  
ATOM   2319  NH1 ARG B 286     -19.350   0.440  11.411  1.00 90.44           N  
ATOM   2320  NH2 ARG B 286     -18.999  -1.094  13.078  1.00 90.44           N  
ATOM   2321  CZ  ARG B 286     -19.004   0.164  12.664  1.00 90.44           C  
ATOM   2322  N   ALA B 287     -16.461   6.535  10.452  1.00 91.28           N  
ATOM   2323  CA  ALA B 287     -16.644   7.851   9.847  1.00 91.28           C  
ATOM   2324  C   ALA B 287     -17.571   8.719  10.692  1.00 91.28           C  
ATOM   2325  CB  ALA B 287     -17.194   7.714   8.429  1.00 91.28           C  
ATOM   2326  O   ALA B 287     -18.553   8.226  11.253  1.00 91.28           O  
ATOM   2327  N   VAL B 288     -17.198   9.986  10.849  1.00 93.05           N  
ATOM   2328  CA  VAL B 288     -18.113  10.946  11.459  1.00 93.05           C  
ATOM   2329  C   VAL B 288     -19.394  11.036  10.633  1.00 93.05           C  
ATOM   2330  CB  VAL B 288     -17.466  12.342  11.592  1.00 93.05           C  
ATOM   2331  O   VAL B 288     -19.342  11.140   9.405  1.00 93.05           O  
ATOM   2332  CG1 VAL B 288     -18.466  13.350  12.156  1.00 93.05           C  
ATOM   2333  CG2 VAL B 288     -16.220  12.270  12.474  1.00 93.05           C  
ATOM   2334  N   PRO B 289     -20.537  10.903  11.293  1.00 87.02           N  
ATOM   2335  CA  PRO B 289     -21.799  10.947  10.551  1.00 87.02           C  
ATOM   2336  C   PRO B 289     -21.978  12.246   9.768  1.00 87.02           C  
ATOM   2337  CB  PRO B 289     -22.858  10.820  11.648  1.00 87.02           C  
ATOM   2338  O   PRO B 289     -21.509  13.302  10.200  1.00 87.02           O  
ATOM   2339  CG  PRO B 289     -22.128  10.245  12.819  1.00 87.02           C  
ATOM   2340  CD  PRO B 289     -20.683  10.642  12.722  1.00 87.02           C  
ATOM   2341  N   ASP B 290     -22.739  12.165   8.698  1.00 84.64           N  
ATOM   2342  CA  ASP B 290     -22.982  13.314   7.831  1.00 84.64           C  
ATOM   2343  C   ASP B 290     -23.638  14.456   8.604  1.00 84.64           C  
ATOM   2344  CB  ASP B 290     -23.857  12.913   6.642  1.00 84.64           C  
ATOM   2345  O   ASP B 290     -23.399  15.629   8.310  1.00 84.64           O  
ATOM   2346  CG  ASP B 290     -23.107  12.100   5.601  1.00 84.64           C  
ATOM   2347  OD1 ASP B 290     -21.869  11.969   5.706  1.00 84.64           O  
ATOM   2348  OD2 ASP B 290     -23.761  11.588   4.667  1.00 84.64           O  
ATOM   2349  N   SER B 291     -24.394  14.084   9.629  1.00 85.34           N  
ATOM   2350  CA  SER B 291     -25.127  15.066  10.421  1.00 85.34           C  
ATOM   2351  C   SER B 291     -24.180  15.931  11.245  1.00 85.34           C  
ATOM   2352  CB  SER B 291     -26.129  14.371  11.344  1.00 85.34           C  
ATOM   2353  O   SER B 291     -24.552  17.019  11.690  1.00 85.34           O  
ATOM   2354  OG  SER B 291     -25.475  13.435  12.183  1.00 85.34           O  
ATOM   2355  N   GLU B 292     -22.993  15.513  11.388  1.00 87.86           N  
ATOM   2356  CA  GLU B 292     -22.036  16.216  12.237  1.00 87.86           C  
ATOM   2357  C   GLU B 292     -20.939  16.873  11.404  1.00 87.86           C  
ATOM   2358  CB  GLU B 292     -21.418  15.258  13.258  1.00 87.86           C  
ATOM   2359  O   GLU B 292     -19.935  17.339  11.947  1.00 87.86           O  
ATOM   2360  CG  GLU B 292     -22.413  14.718  14.276  1.00 87.86           C  
ATOM   2361  CD  GLU B 292     -21.786  13.768  15.283  1.00 87.86           C  
ATOM   2362  OE1 GLU B 292     -22.511  12.920  15.851  1.00 87.86           O  
ATOM   2363  OE2 GLU B 292     -20.559  13.871  15.506  1.00 87.86           O  
ATOM   2364  N   ARG B 293     -21.106  16.828  10.104  1.00 89.32           N  
ATOM   2365  CA  ARG B 293     -20.127  17.490   9.248  1.00 89.32           C  
ATOM   2366  C   ARG B 293     -20.805  18.465   8.291  1.00 89.32           C  
ATOM   2367  CB  ARG B 293     -19.318  16.458   8.459  1.00 89.32           C  
ATOM   2368  O   ARG B 293     -22.015  18.382   8.067  1.00 89.32           O  
ATOM   2369  CG  ARG B 293     -20.156  15.611   7.513  1.00 89.32           C  
ATOM   2370  CD  ARG B 293     -19.338  14.492   6.884  1.00 89.32           C  
ATOM   2371  NE  ARG B 293     -19.132  13.386   7.815  1.00 89.32           N  
ATOM   2372  NH1 ARG B 293     -17.552  12.314   6.515  1.00 89.32           N  
ATOM   2373  NH2 ARG B 293     -18.180  11.423   8.532  1.00 89.32           N  
ATOM   2374  CZ  ARG B 293     -18.288  12.377   7.619  1.00 89.32           C  
ATOM   2375  N   VAL B 294     -20.037  19.403   7.847  1.00 85.00           N  
ATOM   2376  CA  VAL B 294     -20.498  20.315   6.805  1.00 85.00           C  
ATOM   2377  C   VAL B 294     -20.070  19.795   5.435  1.00 85.00           C  
ATOM   2378  CB  VAL B 294     -19.958  21.746   7.024  1.00 85.00           C  
ATOM   2379  O   VAL B 294     -18.877  19.627   5.173  1.00 85.00           O  
ATOM   2380  CG1 VAL B 294     -20.415  22.674   5.900  1.00 85.00           C  
ATOM   2381  CG2 VAL B 294     -20.408  22.284   8.381  1.00 85.00           C  
ATOM   2382  N   ILE B 295     -21.029  19.489   4.601  1.00 84.07           N  
ATOM   2383  CA  ILE B 295     -20.760  19.007   3.250  1.00 84.07           C  
ATOM   2384  C   ILE B 295     -20.781  20.178   2.271  1.00 84.07           C  
ATOM   2385  CB  ILE B 295     -21.783  17.931   2.821  1.00 84.07           C  
ATOM   2386  O   ILE B 295     -21.792  20.874   2.146  1.00 84.07           O  
ATOM   2387  CG1 ILE B 295     -21.775  16.761   3.812  1.00 84.07           C  
ATOM   2388  CG2 ILE B 295     -21.491  17.446   1.398  1.00 84.07           C  
ATOM   2389  CD1 ILE B 295     -22.845  15.713   3.540  1.00 84.07           C  
ATOM   2390  N   PRO B 296     -19.606  20.526   1.650  1.00 78.51           N  
ATOM   2391  CA  PRO B 296     -19.599  21.647   0.707  1.00 78.51           C  
ATOM   2392  C   PRO B 296     -20.530  21.423  -0.483  1.00 78.51           C  
ATOM   2393  CB  PRO B 296     -18.139  21.717   0.252  1.00 78.51           C  
ATOM   2394  O   PRO B 296     -20.851  20.278  -0.813  1.00 78.51           O  
ATOM   2395  CG  PRO B 296     -17.549  20.406   0.660  1.00 78.51           C  
ATOM   2396  CD  PRO B 296     -18.477  19.750   1.642  1.00 78.51           C  
ATOM   2397  N   PRO B 297     -20.977  22.469  -1.017  1.00 68.60           N  
ATOM   2398  CA  PRO B 297     -21.811  22.304  -2.209  1.00 68.60           C  
ATOM   2399  C   PRO B 297     -21.056  21.665  -3.373  1.00 68.60           C  
ATOM   2400  CB  PRO B 297     -22.228  23.737  -2.550  1.00 68.60           C  
ATOM   2401  O   PRO B 297     -19.841  21.838  -3.495  1.00 68.60           O  
ATOM   2402  CG  PRO B 297     -21.568  24.583  -1.509  1.00 68.60           C  
ATOM   2403  CD  PRO B 297     -20.771  23.690  -0.602  1.00 68.60           C  
ATOM   2404  N   ARG B 298     -21.437  20.523  -4.108  1.00 55.62           N  
ATOM   2405  CA  ARG B 298     -21.082  19.439  -5.018  1.00 55.62           C  
ATOM   2406  C   ARG B 298     -19.892  19.823  -5.889  1.00 55.62           C  
ATOM   2407  CB  ARG B 298     -22.276  19.063  -5.898  1.00 55.62           C  
ATOM   2408  O   ARG B 298     -19.623  19.176  -6.904  1.00 55.62           O  
ATOM   2409  CG  ARG B 298     -23.169  17.988  -5.299  1.00 55.62           C  
ATOM   2410  CD  ARG B 298     -24.255  17.551  -6.272  1.00 55.62           C  
ATOM   2411  NE  ARG B 298     -25.115  16.522  -5.693  1.00 55.62           N  
ATOM   2412  NH1 ARG B 298     -26.501  16.352  -7.533  1.00 55.62           N  
ATOM   2413  NH2 ARG B 298     -26.876  15.047  -5.686  1.00 55.62           N  
ATOM   2414  CZ  ARG B 298     -26.162  15.976  -6.305  1.00 55.62           C  
ATOM   2415  N   THR B 299     -18.781  20.247  -5.533  1.00 44.49           N  
ATOM   2416  CA  THR B 299     -17.749  20.148  -6.558  1.00 44.49           C  
ATOM   2417  C   THR B 299     -17.012  18.816  -6.457  1.00 44.49           C  
ATOM   2418  CB  THR B 299     -16.739  21.306  -6.448  1.00 44.49           C  
ATOM   2419  O   THR B 299     -15.841  18.776  -6.072  1.00 44.49           O  
ATOM   2420  CG2 THR B 299     -17.035  22.393  -7.477  1.00 44.49           C  
ATOM   2421  OG1 THR B 299     -16.814  21.874  -5.135  1.00 44.49           O  
ATOM   2422  N   THR B 300     -17.580  17.663  -5.805  1.00 41.50           N  
ATOM   2423  CA  THR B 300     -16.692  16.527  -5.587  1.00 41.50           C  
ATOM   2424  C   THR B 300     -16.382  15.823  -6.905  1.00 41.50           C  
ATOM   2425  CB  THR B 300     -17.304  15.520  -4.596  1.00 41.50           C  
ATOM   2426  O   THR B 300     -17.241  15.737  -7.786  1.00 41.50           O  
ATOM   2427  CG2 THR B 300     -17.159  16.008  -3.158  1.00 41.50           C  
ATOM   2428  OG1 THR B 300     -18.695  15.351  -4.893  1.00 41.50           O  
ATOM   2429  N   THR B 301     -15.092  15.738  -7.292  1.00 36.73           N  
ATOM   2430  CA  THR B 301     -14.659  14.970  -8.455  1.00 36.73           C  
ATOM   2431  C   THR B 301     -14.915  13.481  -8.245  1.00 36.73           C  
ATOM   2432  CB  THR B 301     -13.166  15.200  -8.751  1.00 36.73           C  
ATOM   2433  O   THR B 301     -14.474  12.903  -7.250  1.00 36.73           O  
ATOM   2434  CG2 THR B 301     -12.876  15.077 -10.243  1.00 36.73           C  
ATOM   2435  OG1 THR B 301     -12.794  16.512  -8.310  1.00 36.73           O  
ATOM   2436  N   PRO B 302     -15.845  12.792  -8.897  1.00 35.06           N  
ATOM   2437  CA  PRO B 302     -16.214  11.387  -8.716  1.00 35.06           C  
ATOM   2438  C   PRO B 302     -15.083  10.428  -9.082  1.00 35.06           C  
ATOM   2439  CB  PRO B 302     -17.406  11.210  -9.660  1.00 35.06           C  
ATOM   2440  O   PRO B 302     -15.331   9.250  -9.354  1.00 35.06           O  
ATOM   2441  CG  PRO B 302     -17.456  12.477 -10.452  1.00 35.06           C  
ATOM   2442  CD  PRO B 302     -16.402  13.409  -9.929  1.00 35.06           C  
ATOM   2443  N   TYR B 303     -13.775  10.701  -9.045  1.00 33.03           N  
ATOM   2444  CA  TYR B 303     -12.881   9.775  -9.731  1.00 33.03           C  
ATOM   2445  C   TYR B 303     -12.505   8.609  -8.825  1.00 33.03           C  
ATOM   2446  CB  TYR B 303     -11.616  10.498 -10.204  1.00 33.03           C  
ATOM   2447  O   TYR B 303     -12.119   8.810  -7.671  1.00 33.03           O  
ATOM   2448  CG  TYR B 303     -11.849  11.430 -11.368  1.00 33.03           C  
ATOM   2449  CD1 TYR B 303     -11.883  10.948 -12.675  1.00 33.03           C  
ATOM   2450  CD2 TYR B 303     -12.033  12.793 -11.165  1.00 33.03           C  
ATOM   2451  CE1 TYR B 303     -12.095  11.803 -13.751  1.00 33.03           C  
ATOM   2452  CE2 TYR B 303     -12.246  13.657 -12.234  1.00 33.03           C  
ATOM   2453  OH  TYR B 303     -12.486  14.005 -14.583  1.00 33.03           O  
ATOM   2454  CZ  TYR B 303     -12.276  13.154 -13.521  1.00 33.03           C  
ATOM   2455  N   PHE B 304     -13.190   7.385  -8.944  1.00 33.57           N  
ATOM   2456  CA  PHE B 304     -12.737   6.233  -8.172  1.00 33.57           C  
ATOM   2457  C   PHE B 304     -11.569   5.542  -8.865  1.00 33.57           C  
ATOM   2458  CB  PHE B 304     -13.885   5.240  -7.963  1.00 33.57           C  
ATOM   2459  O   PHE B 304     -11.622   4.340  -9.133  1.00 33.57           O  
ATOM   2460  CG  PHE B 304     -14.753   5.557  -6.776  1.00 33.57           C  
ATOM   2461  CD1 PHE B 304     -14.355   5.202  -5.492  1.00 33.57           C  
ATOM   2462  CD2 PHE B 304     -15.967   6.210  -6.943  1.00 33.57           C  
ATOM   2463  CE1 PHE B 304     -15.157   5.494  -4.391  1.00 33.57           C  
ATOM   2464  CE2 PHE B 304     -16.774   6.505  -5.847  1.00 33.57           C  
ATOM   2465  CZ  PHE B 304     -16.367   6.145  -4.572  1.00 33.57           C  
ATOM   2466  N   LEU B 305     -10.656   6.113  -9.512  1.00 29.38           N  
ATOM   2467  CA  LEU B 305      -9.719   5.133 -10.050  1.00 29.38           C  
ATOM   2468  C   LEU B 305      -8.971   4.423  -8.927  1.00 29.38           C  
ATOM   2469  CB  LEU B 305      -8.722   5.808 -10.996  1.00 29.38           C  
ATOM   2470  O   LEU B 305      -8.651   5.033  -7.905  1.00 29.38           O  
ATOM   2471  CG  LEU B 305      -9.245   6.168 -12.388  1.00 29.38           C  
ATOM   2472  CD1 LEU B 305      -8.366   7.241 -13.023  1.00 29.38           C  
ATOM   2473  CD2 LEU B 305      -9.308   4.928 -13.273  1.00 29.38           C  
TER    2474      LEU B 305                                                      
ATOM   2475  N   MET C   1     -41.691   9.206  -4.021  1.00 25.82           N  
ATOM   2476  CA  MET C   1     -40.848  10.211  -4.662  1.00 25.82           C  
ATOM   2477  C   MET C   1     -39.741   9.553  -5.478  1.00 25.82           C  
ATOM   2478  CB  MET C   1     -40.242  11.151  -3.618  1.00 25.82           C  
ATOM   2479  O   MET C   1     -38.786   9.015  -4.915  1.00 25.82           O  
ATOM   2480  CG  MET C   1     -41.037  12.429  -3.407  1.00 25.82           C  
ATOM   2481  SD  MET C   1     -40.144  13.649  -2.368  1.00 25.82           S  
ATOM   2482  CE  MET C   1     -41.037  15.164  -2.815  1.00 25.82           C  
ATOM   2483  N   ILE C   2     -40.070   8.771  -6.508  1.00 30.24           N  
ATOM   2484  CA  ILE C   2     -39.240   7.894  -7.328  1.00 30.24           C  
ATOM   2485  C   ILE C   2     -38.226   8.726  -8.109  1.00 30.24           C  
ATOM   2486  CB  ILE C   2     -40.098   7.048  -8.295  1.00 30.24           C  
ATOM   2487  O   ILE C   2     -38.602   9.624  -8.867  1.00 30.24           O  
ATOM   2488  CG1 ILE C   2     -41.137   6.234  -7.516  1.00 30.24           C  
ATOM   2489  CG2 ILE C   2     -39.210   6.132  -9.143  1.00 30.24           C  
ATOM   2490  CD1 ILE C   2     -42.149   5.515  -8.397  1.00 30.24           C  
ATOM   2491  N   GLN C   3     -37.073   9.067  -7.431  1.00 31.79           N  
ATOM   2492  CA  GLN C   3     -35.956   9.815  -7.998  1.00 31.79           C  
ATOM   2493  C   GLN C   3     -35.579   9.279  -9.376  1.00 31.79           C  
ATOM   2494  CB  GLN C   3     -34.746   9.762  -7.065  1.00 31.79           C  
ATOM   2495  O   GLN C   3     -35.455   8.067  -9.565  1.00 31.79           O  
ATOM   2496  CG  GLN C   3     -34.564  11.018  -6.223  1.00 31.79           C  
ATOM   2497  CD  GLN C   3     -33.398  10.913  -5.257  1.00 31.79           C  
ATOM   2498  NE2 GLN C   3     -33.109  12.004  -4.557  1.00 31.79           N  
ATOM   2499  OE1 GLN C   3     -32.764   9.860  -5.141  1.00 31.79           O  
ATOM   2500  N   ALA C   4     -35.943   9.928 -10.441  1.00 37.21           N  
ATOM   2501  CA  ALA C   4     -35.675   9.732 -11.863  1.00 37.21           C  
ATOM   2502  C   ALA C   4     -34.202   9.414 -12.105  1.00 37.21           C  
ATOM   2503  CB  ALA C   4     -36.086  10.969 -12.658  1.00 37.21           C  
ATOM   2504  O   ALA C   4     -33.319  10.121 -11.613  1.00 37.21           O  
ATOM   2505  N   GLN C   5     -33.789   8.122 -12.087  1.00 41.61           N  
ATOM   2506  CA  GLN C   5     -32.445   7.638 -12.383  1.00 41.61           C  
ATOM   2507  C   GLN C   5     -31.898   8.280 -13.655  1.00 41.61           C  
ATOM   2508  CB  GLN C   5     -32.440   6.115 -12.519  1.00 41.61           C  
ATOM   2509  O   GLN C   5     -32.481   8.132 -14.731  1.00 41.61           O  
ATOM   2510  CG  GLN C   5     -32.054   5.385 -11.240  1.00 41.61           C  
ATOM   2511  CD  GLN C   5     -32.117   3.876 -11.383  1.00 41.61           C  
ATOM   2512  NE2 GLN C   5     -31.703   3.163 -10.342  1.00 41.61           N  
ATOM   2513  OE1 GLN C   5     -32.536   3.355 -12.422  1.00 41.61           O  
ATOM   2514  N   GLU C   6     -31.318   9.538 -13.605  1.00 48.01           N  
ATOM   2515  CA  GLU C   6     -30.759  10.276 -14.734  1.00 48.01           C  
ATOM   2516  C   GLU C   6     -29.773   9.417 -15.521  1.00 48.01           C  
ATOM   2517  CB  GLU C   6     -30.072  11.557 -14.253  1.00 48.01           C  
ATOM   2518  O   GLU C   6     -28.962   8.697 -14.933  1.00 48.01           O  
ATOM   2519  CG  GLU C   6     -30.973  12.783 -14.276  1.00 48.01           C  
ATOM   2520  CD  GLU C   6     -30.242  14.071 -13.933  1.00 48.01           C  
ATOM   2521  OE1 GLU C   6     -30.852  15.160 -14.031  1.00 48.01           O  
ATOM   2522  OE2 GLU C   6     -29.048  13.991 -13.565  1.00 48.01           O  
ATOM   2523  N   SER C   7     -30.022   8.990 -16.683  1.00 50.02           N  
ATOM   2524  CA  SER C   7     -29.239   8.178 -17.609  1.00 50.02           C  
ATOM   2525  C   SER C   7     -27.860   8.784 -17.846  1.00 50.02           C  
ATOM   2526  CB  SER C   7     -29.974   8.026 -18.942  1.00 50.02           C  
ATOM   2527  O   SER C   7     -27.713  10.008 -17.888  1.00 50.02           O  
ATOM   2528  OG  SER C   7     -30.654   9.222 -19.281  1.00 50.02           O  
ATOM   2529  N   ILE C   8     -26.802   8.142 -17.413  1.00 54.75           N  
ATOM   2530  CA  ILE C   8     -25.405   8.533 -17.570  1.00 54.75           C  
ATOM   2531  C   ILE C   8     -25.120   8.851 -19.036  1.00 54.75           C  
ATOM   2532  CB  ILE C   8     -24.449   7.428 -17.065  1.00 54.75           C  
ATOM   2533  O   ILE C   8     -25.530   8.108 -19.930  1.00 54.75           O  
ATOM   2534  CG1 ILE C   8     -24.715   7.127 -15.586  1.00 54.75           C  
ATOM   2535  CG2 ILE C   8     -22.989   7.834 -17.288  1.00 54.75           C  
ATOM   2536  CD1 ILE C   8     -23.960   5.915 -15.056  1.00 54.75           C  
ATOM   2537  N   THR C   9     -24.760  10.124 -19.358  1.00 57.02           N  
ATOM   2538  CA  THR C   9     -24.401  10.554 -20.705  1.00 57.02           C  
ATOM   2539  C   THR C   9     -22.892  10.466 -20.918  1.00 57.02           C  
ATOM   2540  CB  THR C   9     -24.876  11.993 -20.977  1.00 57.02           C  
ATOM   2541  O   THR C   9     -22.138  10.245 -19.968  1.00 57.02           O  
ATOM   2542  CG2 THR C   9     -26.383  12.121 -20.780  1.00 57.02           C  
ATOM   2543  OG1 THR C   9     -24.211  12.888 -20.077  1.00 57.02           O  
ATOM   2544  N   LEU C  10     -22.417  10.422 -22.169  1.00 59.09           N  
ATOM   2545  CA  LEU C  10     -21.002  10.378 -22.520  1.00 59.09           C  
ATOM   2546  C   LEU C  10     -20.234  11.496 -21.824  1.00 59.09           C  
ATOM   2547  CB  LEU C  10     -20.823  10.487 -24.037  1.00 59.09           C  
ATOM   2548  O   LEU C  10     -19.092  11.300 -21.401  1.00 59.09           O  
ATOM   2549  CG  LEU C  10     -19.441  10.127 -24.584  1.00 59.09           C  
ATOM   2550  CD1 LEU C  10     -19.275   8.612 -24.648  1.00 59.09           C  
ATOM   2551  CD2 LEU C  10     -19.230  10.752 -25.959  1.00 59.09           C  
ATOM   2552  N   GLU C  11     -20.827  12.657 -21.617  1.00 58.78           N  
ATOM   2553  CA  GLU C  11     -20.185  13.810 -20.992  1.00 58.78           C  
ATOM   2554  C   GLU C  11     -19.864  13.535 -19.525  1.00 58.78           C  
ATOM   2555  CB  GLU C  11     -21.074  15.050 -21.112  1.00 58.78           C  
ATOM   2556  O   GLU C  11     -18.917  14.100 -18.975  1.00 58.78           O  
ATOM   2557  CG  GLU C  11     -21.050  15.692 -22.492  1.00 58.78           C  
ATOM   2558  CD  GLU C  11     -22.420  15.757 -23.147  1.00 58.78           C  
ATOM   2559  OE1 GLU C  11     -22.500  16.068 -24.357  1.00 58.78           O  
ATOM   2560  OE2 GLU C  11     -23.422  15.496 -22.445  1.00 58.78           O  
ATOM   2561  N   ASP C  12     -20.645  12.500 -18.999  1.00 59.13           N  
ATOM   2562  CA  ASP C  12     -20.475  12.177 -17.586  1.00 59.13           C  
ATOM   2563  C   ASP C  12     -19.239  11.309 -17.365  1.00 59.13           C  
ATOM   2564  CB  ASP C  12     -21.719  11.470 -17.044  1.00 59.13           C  
ATOM   2565  O   ASP C  12     -18.659  11.311 -16.277  1.00 59.13           O  
ATOM   2566  CG  ASP C  12     -22.939  12.372 -16.991  1.00 59.13           C  
ATOM   2567  OD1 ASP C  12     -22.785  13.595 -16.785  1.00 59.13           O  
ATOM   2568  OD2 ASP C  12     -24.065  11.854 -17.155  1.00 59.13           O  
ATOM   2569  N   VAL C  13     -18.782  10.575 -18.427  1.00 54.74           N  
ATOM   2570  CA  VAL C  13     -17.689   9.622 -18.261  1.00 54.74           C  
ATOM   2571  C   VAL C  13     -16.484  10.069 -19.085  1.00 54.74           C  
ATOM   2572  CB  VAL C  13     -18.114   8.194 -18.668  1.00 54.74           C  
ATOM   2573  O   VAL C  13     -15.409   9.472 -18.998  1.00 54.74           O  
ATOM   2574  CG1 VAL C  13     -18.665   7.430 -17.465  1.00 54.74           C  
ATOM   2575  CG2 VAL C  13     -19.149   8.246 -19.791  1.00 54.74           C  
ATOM   2576  N   ALA C  14     -16.624  11.205 -19.784  1.00 54.18           N  
ATOM   2577  CA  ALA C  14     -15.569  11.649 -20.692  1.00 54.18           C  
ATOM   2578  C   ALA C  14     -14.546  12.515 -19.964  1.00 54.18           C  
ATOM   2579  CB  ALA C  14     -16.168  12.414 -21.870  1.00 54.18           C  
ATOM   2580  O   ALA C  14     -14.897  13.262 -19.046  1.00 54.18           O  
ATOM   2581  N   VAL C  15     -13.254  12.217 -20.089  1.00 53.74           N  
ATOM   2582  CA  VAL C  15     -12.175  13.061 -19.586  1.00 53.74           C  
ATOM   2583  C   VAL C  15     -11.814  14.115 -20.630  1.00 53.74           C  
ATOM   2584  CB  VAL C  15     -10.928  12.227 -19.217  1.00 53.74           C  
ATOM   2585  O   VAL C  15     -11.460  13.781 -21.763  1.00 53.74           O  
ATOM   2586  CG1 VAL C  15      -9.812  13.128 -18.690  1.00 53.74           C  
ATOM   2587  CG2 VAL C  15     -11.287  11.157 -18.188  1.00 53.74           C  
ATOM   2588  N   ASP C  16     -12.013  15.433 -20.316  1.00 53.65           N  
ATOM   2589  CA  ASP C  16     -11.784  16.504 -21.281  1.00 53.65           C  
ATOM   2590  C   ASP C  16     -10.444  17.192 -21.031  1.00 53.65           C  
ATOM   2591  CB  ASP C  16     -12.920  17.528 -21.226  1.00 53.65           C  
ATOM   2592  O   ASP C  16     -10.085  17.463 -19.883  1.00 53.65           O  
ATOM   2593  CG  ASP C  16     -14.238  16.979 -21.743  1.00 53.65           C  
ATOM   2594  OD1 ASP C  16     -14.226  16.079 -22.610  1.00 53.65           O  
ATOM   2595  OD2 ASP C  16     -15.299  17.454 -21.281  1.00 53.65           O  
ATOM   2596  N   PHE C  17      -9.553  17.143 -21.916  1.00 54.08           N  
ATOM   2597  CA  PHE C  17      -8.328  17.930 -21.836  1.00 54.08           C  
ATOM   2598  C   PHE C  17      -8.511  19.288 -22.503  1.00 54.08           C  
ATOM   2599  CB  PHE C  17      -7.162  17.179 -22.487  1.00 54.08           C  
ATOM   2600  O   PHE C  17      -9.224  19.403 -23.502  1.00 54.08           O  
ATOM   2601  CG  PHE C  17      -6.715  15.966 -21.715  1.00 54.08           C  
ATOM   2602  CD1 PHE C  17      -5.935  16.101 -20.573  1.00 54.08           C  
ATOM   2603  CD2 PHE C  17      -7.075  14.692 -22.133  1.00 54.08           C  
ATOM   2604  CE1 PHE C  17      -5.520  14.980 -19.857  1.00 54.08           C  
ATOM   2605  CE2 PHE C  17      -6.664  13.567 -21.423  1.00 54.08           C  
ATOM   2606  CZ  PHE C  17      -5.885  13.714 -20.286  1.00 54.08           C  
ATOM   2607  N   THR C  18      -8.014  20.365 -21.860  1.00 52.17           N  
ATOM   2608  CA  THR C  18      -7.887  21.609 -22.610  1.00 52.17           C  
ATOM   2609  C   THR C  18      -6.827  21.478 -23.700  1.00 52.17           C  
ATOM   2610  CB  THR C  18      -7.532  22.787 -21.683  1.00 52.17           C  
ATOM   2611  O   THR C  18      -6.025  20.542 -23.684  1.00 52.17           O  
ATOM   2612  CG2 THR C  18      -8.555  22.932 -20.562  1.00 52.17           C  
ATOM   2613  OG1 THR C  18      -6.239  22.561 -21.108  1.00 52.17           O  
ATOM   2614  N   TRP C  19      -6.825  22.341 -24.704  1.00 57.01           N  
ATOM   2615  CA  TRP C  19      -5.840  22.313 -25.780  1.00 57.01           C  
ATOM   2616  C   TRP C  19      -4.422  22.345 -25.220  1.00 57.01           C  
ATOM   2617  CB  TRP C  19      -6.052  23.491 -26.735  1.00 57.01           C  
ATOM   2618  O   TRP C  19      -3.550  21.603 -25.679  1.00 57.01           O  
ATOM   2619  CG  TRP C  19      -5.037  23.572 -27.836  1.00 57.01           C  
ATOM   2620  CD1 TRP C  19      -4.085  24.538 -28.009  1.00 57.01           C  
ATOM   2621  CD2 TRP C  19      -4.878  22.652 -28.920  1.00 57.01           C  
ATOM   2622  CE2 TRP C  19      -3.808  23.123 -29.713  1.00 57.01           C  
ATOM   2623  CE3 TRP C  19      -5.535  21.474 -29.298  1.00 57.01           C  
ATOM   2624  NE1 TRP C  19      -3.342  24.273 -29.137  1.00 57.01           N  
ATOM   2625  CH2 TRP C  19      -4.041  21.304 -31.210  1.00 57.01           C  
ATOM   2626  CZ2 TRP C  19      -3.380  22.454 -30.863  1.00 57.01           C  
ATOM   2627  CZ3 TRP C  19      -5.109  20.810 -30.443  1.00 57.01           C  
ATOM   2628  N   GLU C  20      -4.223  23.126 -24.198  1.00 59.63           N  
ATOM   2629  CA  GLU C  20      -2.902  23.240 -23.587  1.00 59.63           C  
ATOM   2630  C   GLU C  20      -2.500  21.941 -22.894  1.00 59.63           C  
ATOM   2631  CB  GLU C  20      -2.869  24.400 -22.589  1.00 59.63           C  
ATOM   2632  O   GLU C  20      -1.354  21.500 -23.006  1.00 59.63           O  
ATOM   2633  CG  GLU C  20      -2.871  25.774 -23.243  1.00 59.63           C  
ATOM   2634  CD  GLU C  20      -4.181  26.524 -23.059  1.00 59.63           C  
ATOM   2635  OE1 GLU C  20      -4.365  27.588 -23.692  1.00 59.63           O  
ATOM   2636  OE2 GLU C  20      -5.029  26.045 -22.273  1.00 59.63           O  
ATOM   2637  N   GLU C  21      -3.502  21.342 -22.253  1.00 54.97           N  
ATOM   2638  CA  GLU C  21      -3.243  20.073 -21.578  1.00 54.97           C  
ATOM   2639  C   GLU C  21      -2.984  18.956 -22.585  1.00 54.97           C  
ATOM   2640  CB  GLU C  21      -4.416  19.699 -20.668  1.00 54.97           C  
ATOM   2641  O   GLU C  21      -2.094  18.127 -22.384  1.00 54.97           O  
ATOM   2642  CG  GLU C  21      -4.505  20.541 -19.403  1.00 54.97           C  
ATOM   2643  CD  GLU C  21      -5.807  20.345 -18.643  1.00 54.97           C  
ATOM   2644  OE1 GLU C  21      -5.878  20.729 -17.453  1.00 54.97           O  
ATOM   2645  OE2 GLU C  21      -6.763  19.803 -19.241  1.00 54.97           O  
ATOM   2646  N   TRP C  22      -3.651  18.957 -23.667  1.00 60.51           N  
ATOM   2647  CA  TRP C  22      -3.536  17.934 -24.701  1.00 60.51           C  
ATOM   2648  C   TRP C  22      -2.157  17.971 -25.352  1.00 60.51           C  
ATOM   2649  CB  TRP C  22      -4.621  18.120 -25.765  1.00 60.51           C  
ATOM   2650  O   TRP C  22      -1.556  16.924 -25.608  1.00 60.51           O  
ATOM   2651  CG  TRP C  22      -4.611  17.071 -26.836  1.00 60.51           C  
ATOM   2652  CD1 TRP C  22      -4.051  17.168 -28.079  1.00 60.51           C  
ATOM   2653  CD2 TRP C  22      -5.192  15.765 -26.758  1.00 60.51           C  
ATOM   2654  CE2 TRP C  22      -4.946  15.124 -27.993  1.00 60.51           C  
ATOM   2655  CE3 TRP C  22      -5.897  15.075 -25.764  1.00 60.51           C  
ATOM   2656  NE1 TRP C  22      -4.249  16.000 -28.780  1.00 60.51           N  
ATOM   2657  CH2 TRP C  22      -6.068  13.171 -27.268  1.00 60.51           C  
ATOM   2658  CZ2 TRP C  22      -5.381  13.823 -28.258  1.00 60.51           C  
ATOM   2659  CZ3 TRP C  22      -6.329  13.781 -26.030  1.00 60.51           C  
ATOM   2660  N   GLN C  23      -1.524  19.165 -25.465  1.00 60.74           N  
ATOM   2661  CA  GLN C  23      -0.225  19.328 -26.107  1.00 60.74           C  
ATOM   2662  C   GLN C  23       0.892  18.742 -25.248  1.00 60.74           C  
ATOM   2663  CB  GLN C  23       0.053  20.805 -26.392  1.00 60.74           C  
ATOM   2664  O   GLN C  23       1.940  18.349 -25.765  1.00 60.74           O  
ATOM   2665  CG  GLN C  23      -0.796  21.384 -27.516  1.00 60.74           C  
ATOM   2666  CD  GLN C  23       0.026  21.782 -28.727  1.00 60.74           C  
ATOM   2667  NE2 GLN C  23      -0.538  21.591 -29.915  1.00 60.74           N  
ATOM   2668  OE1 GLN C  23       1.158  22.258 -28.597  1.00 60.74           O  
ATOM   2669  N   LEU C  24       0.539  18.562 -24.030  1.00 57.97           N  
ATOM   2670  CA  LEU C  24       1.565  18.093 -23.106  1.00 57.97           C  
ATOM   2671  C   LEU C  24       1.542  16.572 -22.994  1.00 57.97           C  
ATOM   2672  CB  LEU C  24       1.370  18.721 -21.724  1.00 57.97           C  
ATOM   2673  O   LEU C  24       2.440  15.976 -22.395  1.00 57.97           O  
ATOM   2674  CG  LEU C  24       1.669  20.217 -21.610  1.00 57.97           C  
ATOM   2675  CD1 LEU C  24       1.050  20.786 -20.338  1.00 57.97           C  
ATOM   2676  CD2 LEU C  24       3.173  20.465 -21.636  1.00 57.97           C  
ATOM   2677  N   LEU C  25       0.594  15.992 -23.545  1.00 57.73           N  
ATOM   2678  CA  LEU C  25       0.484  14.539 -23.467  1.00 57.73           C  
ATOM   2679  C   LEU C  25       1.377  13.870 -24.507  1.00 57.73           C  
ATOM   2680  CB  LEU C  25      -0.969  14.100 -23.667  1.00 57.73           C  
ATOM   2681  O   LEU C  25       1.455  14.326 -25.650  1.00 57.73           O  
ATOM   2682  CG  LEU C  25      -1.944  14.452 -22.543  1.00 57.73           C  
ATOM   2683  CD1 LEU C  25      -3.383  14.256 -23.009  1.00 57.73           C  
ATOM   2684  CD2 LEU C  25      -1.659  13.611 -21.304  1.00 57.73           C  
ATOM   2685  N   GLY C  26       2.215  12.952 -24.070  1.00 62.25           N  
ATOM   2686  CA  GLY C  26       3.007  12.176 -25.011  1.00 62.25           C  
ATOM   2687  C   GLY C  26       2.171  11.249 -25.873  1.00 62.25           C  
ATOM   2688  O   GLY C  26       0.974  11.077 -25.629  1.00 62.25           O  
ATOM   2689  N   ALA C  27       2.701  10.792 -26.946  1.00 61.32           N  
ATOM   2690  CA  ALA C  27       2.008   9.947 -27.916  1.00 61.32           C  
ATOM   2691  C   ALA C  27       1.351   8.752 -27.231  1.00 61.32           C  
ATOM   2692  CB  ALA C  27       2.977   9.472 -28.996  1.00 61.32           C  
ATOM   2693  O   ALA C  27       0.211   8.400 -27.542  1.00 61.32           O  
ATOM   2694  N   ALA C  28       2.054   8.149 -26.306  1.00 60.65           N  
ATOM   2695  CA  ALA C  28       1.530   6.982 -25.602  1.00 60.65           C  
ATOM   2696  C   ALA C  28       0.342   7.360 -24.721  1.00 60.65           C  
ATOM   2697  CB  ALA C  28       2.625   6.330 -24.762  1.00 60.65           C  
ATOM   2698  O   ALA C  28      -0.637   6.616 -24.635  1.00 60.65           O  
ATOM   2699  N   GLN C  29       0.393   8.545 -24.136  1.00 60.58           N  
ATOM   2700  CA  GLN C  29      -0.679   9.040 -23.279  1.00 60.58           C  
ATOM   2701  C   GLN C  29      -1.928   9.368 -24.093  1.00 60.58           C  
ATOM   2702  CB  GLN C  29      -0.219  10.275 -22.502  1.00 60.58           C  
ATOM   2703  O   GLN C  29      -3.047   9.071 -23.670  1.00 60.58           O  
ATOM   2704  CG  GLN C  29       0.821   9.975 -21.430  1.00 60.58           C  
ATOM   2705  CD  GLN C  29       1.362  11.229 -20.771  1.00 60.58           C  
ATOM   2706  NE2 GLN C  29       1.650  11.142 -19.477  1.00 60.58           N  
ATOM   2707  OE1 GLN C  29       1.522  12.268 -21.420  1.00 60.58           O  
ATOM   2708  N   LYS C  30      -1.657   9.929 -25.158  1.00 63.48           N  
ATOM   2709  CA  LYS C  30      -2.771  10.253 -26.044  1.00 63.48           C  
ATOM   2710  C   LYS C  30      -3.465   8.987 -26.539  1.00 63.48           C  
ATOM   2711  CB  LYS C  30      -2.287  11.084 -27.234  1.00 63.48           C  
ATOM   2712  O   LYS C  30      -4.695   8.933 -26.606  1.00 63.48           O  
ATOM   2713  CG  LYS C  30      -1.937  12.523 -26.882  1.00 63.48           C  
ATOM   2714  CD  LYS C  30      -1.498  13.308 -28.111  1.00 63.48           C  
ATOM   2715  CE  LYS C  30      -1.118  14.739 -27.755  1.00 63.48           C  
ATOM   2716  NZ  LYS C  30      -0.655  15.503 -28.952  1.00 63.48           N  
ATOM   2717  N   ASP C  31      -2.598   7.950 -26.831  1.00 64.10           N  
ATOM   2718  CA  ASP C  31      -3.150   6.663 -27.242  1.00 64.10           C  
ATOM   2719  C   ASP C  31      -3.958   6.026 -26.113  1.00 64.10           C  
ATOM   2720  CB  ASP C  31      -2.032   5.717 -27.687  1.00 64.10           C  
ATOM   2721  O   ASP C  31      -5.035   5.476 -26.348  1.00 64.10           O  
ATOM   2722  CG  ASP C  31      -1.486   6.050 -29.064  1.00 64.10           C  
ATOM   2723  OD1 ASP C  31      -2.158   6.778 -29.827  1.00 64.10           O  
ATOM   2724  OD2 ASP C  31      -0.376   5.579 -29.391  1.00 64.10           O  
ATOM   2725  N   LEU C  32      -3.427   6.128 -24.889  1.00 62.10           N  
ATOM   2726  CA  LEU C  32      -4.130   5.600 -23.725  1.00 62.10           C  
ATOM   2727  C   LEU C  32      -5.458   6.320 -23.519  1.00 62.10           C  
ATOM   2728  CB  LEU C  32      -3.264   5.734 -22.469  1.00 62.10           C  
ATOM   2729  O   LEU C  32      -6.479   5.683 -23.247  1.00 62.10           O  
ATOM   2730  CG  LEU C  32      -3.837   5.135 -21.184  1.00 62.10           C  
ATOM   2731  CD1 LEU C  32      -3.956   3.620 -21.312  1.00 62.10           C  
ATOM   2732  CD2 LEU C  32      -2.969   5.508 -19.987  1.00 62.10           C  
ATOM   2733  N   TYR C  33      -5.416   7.635 -23.558  1.00 59.03           N  
ATOM   2734  CA  TYR C  33      -6.637   8.425 -23.455  1.00 59.03           C  
ATOM   2735  C   TYR C  33      -7.686   7.941 -24.449  1.00 59.03           C  
ATOM   2736  CB  TYR C  33      -6.339   9.909 -23.692  1.00 59.03           C  
ATOM   2737  O   TYR C  33      -8.842   7.720 -24.083  1.00 59.03           O  
ATOM   2738  CG  TYR C  33      -7.573  10.777 -23.732  1.00 59.03           C  
ATOM   2739  CD1 TYR C  33      -8.144  11.157 -24.945  1.00 59.03           C  
ATOM   2740  CD2 TYR C  33      -8.171  11.220 -22.557  1.00 59.03           C  
ATOM   2741  CE1 TYR C  33      -9.280  11.958 -24.986  1.00 59.03           C  
ATOM   2742  CE2 TYR C  33      -9.307  12.022 -22.586  1.00 59.03           C  
ATOM   2743  OH  TYR C  33     -10.978  13.179 -23.838  1.00 59.03           O  
ATOM   2744  CZ  TYR C  33      -9.854  12.385 -23.803  1.00 59.03           C  
ATOM   2745  N   ARG C  34      -7.212   7.738 -25.670  1.00 63.15           N  
ATOM   2746  CA  ARG C  34      -8.124   7.283 -26.714  1.00 63.15           C  
ATOM   2747  C   ARG C  34      -8.730   5.929 -26.360  1.00 63.15           C  
ATOM   2748  CB  ARG C  34      -7.402   7.199 -28.060  1.00 63.15           C  
ATOM   2749  O   ARG C  34      -9.943   5.738 -26.468  1.00 63.15           O  
ATOM   2750  CG  ARG C  34      -8.336   7.081 -29.254  1.00 63.15           C  
ATOM   2751  CD  ARG C  34      -7.567   6.969 -30.563  1.00 63.15           C  
ATOM   2752  NE  ARG C  34      -6.617   5.861 -30.537  1.00 63.15           N  
ATOM   2753  NH1 ARG C  34      -4.805   7.126 -31.209  1.00 63.15           N  
ATOM   2754  NH2 ARG C  34      -4.551   4.888 -30.786  1.00 63.15           N  
ATOM   2755  CZ  ARG C  34      -5.327   5.961 -30.844  1.00 63.15           C  
ATOM   2756  N   ASP C  35      -7.856   5.005 -25.891  1.00 65.62           N  
ATOM   2757  CA  ASP C  35      -8.314   3.660 -25.559  1.00 65.62           C  
ATOM   2758  C   ASP C  35      -9.334   3.692 -24.422  1.00 65.62           C  
ATOM   2759  CB  ASP C  35      -7.130   2.769 -25.177  1.00 65.62           C  
ATOM   2760  O   ASP C  35     -10.362   3.014 -24.484  1.00 65.62           O  
ATOM   2761  CG  ASP C  35      -6.399   2.206 -26.384  1.00 65.62           C  
ATOM   2762  OD1 ASP C  35      -6.913   2.322 -27.517  1.00 65.62           O  
ATOM   2763  OD2 ASP C  35      -5.300   1.639 -26.199  1.00 65.62           O  
ATOM   2764  N   VAL C  36      -9.112   4.585 -23.475  1.00 59.95           N  
ATOM   2765  CA  VAL C  36      -9.981   4.671 -22.306  1.00 59.95           C  
ATOM   2766  C   VAL C  36     -11.316   5.299 -22.700  1.00 59.95           C  
ATOM   2767  CB  VAL C  36      -9.325   5.483 -21.168  1.00 59.95           C  
ATOM   2768  O   VAL C  36     -12.378   4.817 -22.300  1.00 59.95           O  
ATOM   2769  CG1 VAL C  36     -10.334   5.773 -20.059  1.00 59.95           C  
ATOM   2770  CG2 VAL C  36      -8.113   4.738 -20.611  1.00 59.95           C  
ATOM   2771  N   MET C  37     -11.196   6.339 -23.437  1.00 65.69           N  
ATOM   2772  CA  MET C  37     -12.422   7.024 -23.838  1.00 65.69           C  
ATOM   2773  C   MET C  37     -13.292   6.119 -24.703  1.00 65.69           C  
ATOM   2774  CB  MET C  37     -12.096   8.314 -24.593  1.00 65.69           C  
ATOM   2775  O   MET C  37     -14.516   6.104 -24.558  1.00 65.69           O  
ATOM   2776  CG  MET C  37     -11.730   9.479 -23.687  1.00 65.69           C  
ATOM   2777  SD  MET C  37     -13.042   9.853 -22.460  1.00 65.69           S  
ATOM   2778  CE  MET C  37     -14.357  10.437 -23.565  1.00 65.69           C  
ATOM   2779  N   LEU C  38     -12.605   5.270 -25.623  1.00 64.55           N  
ATOM   2780  CA  LEU C  38     -13.348   4.336 -26.462  1.00 64.55           C  
ATOM   2781  C   LEU C  38     -13.987   3.238 -25.618  1.00 64.55           C  
ATOM   2782  CB  LEU C  38     -12.428   3.715 -27.517  1.00 64.55           C  
ATOM   2783  O   LEU C  38     -15.121   2.831 -25.879  1.00 64.55           O  
ATOM   2784  CG  LEU C  38     -12.314   4.467 -28.844  1.00 64.55           C  
ATOM   2785  CD1 LEU C  38     -11.017   4.093 -29.555  1.00 64.55           C  
ATOM   2786  CD2 LEU C  38     -13.519   4.173 -29.731  1.00 64.55           C  
ATOM   2787  N   GLU C  39     -13.252   2.809 -24.610  1.00 64.93           N  
ATOM   2788  CA  GLU C  39     -13.792   1.799 -23.705  1.00 64.93           C  
ATOM   2789  C   GLU C  39     -14.989   2.338 -22.927  1.00 64.93           C  
ATOM   2790  CB  GLU C  39     -12.712   1.311 -22.737  1.00 64.93           C  
ATOM   2791  O   GLU C  39     -15.994   1.644 -22.764  1.00 64.93           O  
ATOM   2792  CG  GLU C  39     -13.120   0.091 -21.924  1.00 64.93           C  
ATOM   2793  CD  GLU C  39     -12.006  -0.436 -21.033  1.00 64.93           C  
ATOM   2794  OE1 GLU C  39     -12.241  -1.407 -20.279  1.00 64.93           O  
ATOM   2795  OE2 GLU C  39     -10.891   0.129 -21.088  1.00 64.93           O  
ATOM   2796  N   ASN C  40     -14.845   3.510 -22.446  1.00 60.25           N  
ATOM   2797  CA  ASN C  40     -15.944   4.138 -21.721  1.00 60.25           C  
ATOM   2798  C   ASN C  40     -17.192   4.262 -22.591  1.00 60.25           C  
ATOM   2799  CB  ASN C  40     -15.525   5.513 -21.196  1.00 60.25           C  
ATOM   2800  O   ASN C  40     -18.302   3.985 -22.133  1.00 60.25           O  
ATOM   2801  CG  ASN C  40     -14.698   5.427 -19.928  1.00 60.25           C  
ATOM   2802  ND2 ASN C  40     -14.074   6.536 -19.551  1.00 60.25           N  
ATOM   2803  OD1 ASN C  40     -14.620   4.372 -19.294  1.00 60.25           O  
ATOM   2804  N   TYR C  41     -16.905   4.659 -23.814  1.00 62.01           N  
ATOM   2805  CA  TYR C  41     -18.015   4.805 -24.748  1.00 62.01           C  
ATOM   2806  C   TYR C  41     -18.690   3.463 -25.007  1.00 62.01           C  
ATOM   2807  CB  TYR C  41     -17.530   5.409 -26.070  1.00 62.01           C  
ATOM   2808  O   TYR C  41     -19.918   3.361 -24.967  1.00 62.01           O  
ATOM   2809  CG  TYR C  41     -18.639   5.675 -27.059  1.00 62.01           C  
ATOM   2810  CD1 TYR C  41     -18.886   4.795 -28.110  1.00 62.01           C  
ATOM   2811  CD2 TYR C  41     -19.440   6.806 -26.945  1.00 62.01           C  
ATOM   2812  CE1 TYR C  41     -19.905   5.037 -29.026  1.00 62.01           C  
ATOM   2813  CE2 TYR C  41     -20.462   7.057 -27.854  1.00 62.01           C  
ATOM   2814  OH  TYR C  41     -21.697   6.412 -29.793  1.00 62.01           O  
ATOM   2815  CZ  TYR C  41     -20.687   6.168 -28.889  1.00 62.01           C  
ATOM   2816  N   SER C  42     -17.886   2.454 -25.317  1.00 62.17           N  
ATOM   2817  CA  SER C  42     -18.423   1.123 -25.586  1.00 62.17           C  
ATOM   2818  C   SER C  42     -19.258   0.617 -24.415  1.00 62.17           C  
ATOM   2819  CB  SER C  42     -17.291   0.138 -25.880  1.00 62.17           C  
ATOM   2820  O   SER C  42     -20.304  -0.004 -24.615  1.00 62.17           O  
ATOM   2821  OG  SER C  42     -17.169  -0.088 -27.273  1.00 62.17           O  
ATOM   2822  N   ASN C  43     -18.784   0.924 -23.238  1.00 63.49           N  
ATOM   2823  CA  ASN C  43     -19.510   0.490 -22.049  1.00 63.49           C  
ATOM   2824  C   ASN C  43     -20.853   1.202 -21.921  1.00 63.49           C  
ATOM   2825  CB  ASN C  43     -18.667   0.717 -20.792  1.00 63.49           C  
ATOM   2826  O   ASN C  43     -21.849   0.592 -21.529  1.00 63.49           O  
ATOM   2827  CG  ASN C  43     -17.544  -0.292 -20.652  1.00 63.49           C  
ATOM   2828  ND2 ASN C  43     -16.518   0.065 -19.889  1.00 63.49           N  
ATOM   2829  OD1 ASN C  43     -17.598  -1.383 -21.226  1.00 63.49           O  
ATOM   2830  N   LEU C  44     -20.817   2.429 -22.234  1.00 65.00           N  
ATOM   2831  CA  LEU C  44     -22.048   3.208 -22.161  1.00 65.00           C  
ATOM   2832  C   LEU C  44     -23.080   2.690 -23.157  1.00 65.00           C  
ATOM   2833  CB  LEU C  44     -21.762   4.688 -22.429  1.00 65.00           C  
ATOM   2834  O   LEU C  44     -24.267   2.594 -22.834  1.00 65.00           O  
ATOM   2835  CG  LEU C  44     -21.899   5.633 -21.234  1.00 65.00           C  
ATOM   2836  CD1 LEU C  44     -20.646   6.489 -21.089  1.00 65.00           C  
ATOM   2837  CD2 LEU C  44     -23.138   6.509 -21.384  1.00 65.00           C  
ATOM   2838  N   VAL C  45     -22.602   2.358 -24.353  1.00 63.20           N  
ATOM   2839  CA  VAL C  45     -23.494   1.840 -25.385  1.00 63.20           C  
ATOM   2840  C   VAL C  45     -24.064   0.493 -24.947  1.00 63.20           C  
ATOM   2841  CB  VAL C  45     -22.768   1.696 -26.742  1.00 63.20           C  
ATOM   2842  O   VAL C  45     -25.242   0.207 -25.176  1.00 63.20           O  
ATOM   2843  CG1 VAL C  45     -23.677   1.028 -27.772  1.00 63.20           C  
ATOM   2844  CG2 VAL C  45     -22.299   3.060 -27.243  1.00 63.20           C  
ATOM   2845  N   ALA C  46     -23.293  -0.273 -24.284  1.00 62.83           N  
ATOM   2846  CA  ALA C  46     -23.696  -1.611 -23.859  1.00 62.83           C  
ATOM   2847  C   ALA C  46     -24.814  -1.542 -22.821  1.00 62.83           C  
ATOM   2848  CB  ALA C  46     -22.500  -2.374 -23.297  1.00 62.83           C  
ATOM   2849  O   ALA C  46     -25.636  -2.457 -22.724  1.00 62.83           O  
ATOM   2850  N   VAL C  47     -24.828  -0.341 -22.106  1.00 60.18           N  
ATOM   2851  CA  VAL C  47     -25.828  -0.259 -21.046  1.00 60.18           C  
ATOM   2852  C   VAL C  47     -27.026   0.556 -21.527  1.00 60.18           C  
ATOM   2853  CB  VAL C  47     -25.242   0.365 -19.759  1.00 60.18           C  
ATOM   2854  O   VAL C  47     -27.901   0.913 -20.735  1.00 60.18           O  
ATOM   2855  CG1 VAL C  47     -24.629  -0.714 -18.867  1.00 60.18           C  
ATOM   2856  CG2 VAL C  47     -24.202   1.428 -20.108  1.00 60.18           C  
ATOM   2857  N   GLY C  48     -27.109   0.850 -22.852  1.00 63.71           N  
ATOM   2858  CA  GLY C  48     -28.323   1.372 -23.458  1.00 63.71           C  
ATOM   2859  C   GLY C  48     -28.234   2.847 -23.799  1.00 63.71           C  
ATOM   2860  O   GLY C  48     -29.246   3.483 -24.101  1.00 63.71           O  
ATOM   2861  N   TYR C  49     -27.022   3.447 -23.664  1.00 60.77           N  
ATOM   2862  CA  TYR C  49     -26.805   4.846 -24.012  1.00 60.77           C  
ATOM   2863  C   TYR C  49     -26.977   5.069 -25.510  1.00 60.77           C  
ATOM   2864  CB  TYR C  49     -25.408   5.298 -23.575  1.00 60.77           C  
ATOM   2865  O   TYR C  49     -26.429   4.320 -26.322  1.00 60.77           O  
ATOM   2866  CG  TYR C  49     -25.124   6.753 -23.860  1.00 60.77           C  
ATOM   2867  CD1 TYR C  49     -24.318   7.129 -24.932  1.00 60.77           C  
ATOM   2868  CD2 TYR C  49     -25.659   7.755 -23.057  1.00 60.77           C  
ATOM   2869  CE1 TYR C  49     -24.052   8.468 -25.198  1.00 60.77           C  
ATOM   2870  CE2 TYR C  49     -25.400   9.097 -23.313  1.00 60.77           C  
ATOM   2871  OH  TYR C  49     -24.337  10.771 -24.642  1.00 60.77           O  
ATOM   2872  CZ  TYR C  49     -24.597   9.443 -24.384  1.00 60.77           C  
ATOM   2873  N   GLN C  50     -27.931   5.903 -25.866  1.00 56.08           N  
ATOM   2874  CA  GLN C  50     -28.167   6.236 -27.266  1.00 56.08           C  
ATOM   2875  C   GLN C  50     -27.500   7.557 -27.638  1.00 56.08           C  
ATOM   2876  CB  GLN C  50     -29.667   6.305 -27.557  1.00 56.08           C  
ATOM   2877  O   GLN C  50     -27.793   8.596 -27.041  1.00 56.08           O  
ATOM   2878  CG  GLN C  50     -30.301   4.951 -27.845  1.00 56.08           C  
ATOM   2879  CD  GLN C  50     -31.630   5.067 -28.567  1.00 56.08           C  
ATOM   2880  NE2 GLN C  50     -32.114   3.951 -29.102  1.00 56.08           N  
ATOM   2881  OE1 GLN C  50     -32.218   6.151 -28.644  1.00 56.08           O  
ATOM   2882  N   ALA C  51     -26.303   7.553 -28.137  1.00 49.53           N  
ATOM   2883  CA  ALA C  51     -25.509   8.736 -28.459  1.00 49.53           C  
ATOM   2884  C   ALA C  51     -26.247   9.641 -29.441  1.00 49.53           C  
ATOM   2885  CB  ALA C  51     -24.154   8.327 -29.031  1.00 49.53           C  
ATOM   2886  O   ALA C  51     -26.842   9.162 -30.410  1.00 49.53           O  
ATOM   2887  N   SER C  52     -26.898  10.737 -29.073  1.00 50.22           N  
ATOM   2888  CA  SER C  52     -27.595  11.600 -30.021  1.00 50.22           C  
ATOM   2889  C   SER C  52     -26.726  11.898 -31.239  1.00 50.22           C  
ATOM   2890  CB  SER C  52     -28.013  12.909 -29.350  1.00 50.22           C  
ATOM   2891  O   SER C  52     -27.233  12.014 -32.356  1.00 50.22           O  
ATOM   2892  OG  SER C  52     -26.972  13.406 -28.526  1.00 50.22           O  
ATOM   2893  N   LYS C  53     -25.537  12.471 -31.145  1.00 46.72           N  
ATOM   2894  CA  LYS C  53     -24.769  12.882 -32.316  1.00 46.72           C  
ATOM   2895  C   LYS C  53     -23.743  11.820 -32.702  1.00 46.72           C  
ATOM   2896  CB  LYS C  53     -24.069  14.217 -32.058  1.00 46.72           C  
ATOM   2897  O   LYS C  53     -22.892  11.448 -31.892  1.00 46.72           O  
ATOM   2898  CG  LYS C  53     -24.776  15.416 -32.673  1.00 46.72           C  
ATOM   2899  CD  LYS C  53     -24.040  16.715 -32.371  1.00 46.72           C  
ATOM   2900  CE  LYS C  53     -24.787  17.923 -32.919  1.00 46.72           C  
ATOM   2901  NZ  LYS C  53     -24.181  19.207 -32.456  1.00 46.72           N  
ATOM   2902  N   PRO C  54     -23.995  10.968 -33.699  1.00 44.52           N  
ATOM   2903  CA  PRO C  54     -23.070   9.983 -34.265  1.00 44.52           C  
ATOM   2904  C   PRO C  54     -21.659  10.537 -34.451  1.00 44.52           C  
ATOM   2905  CB  PRO C  54     -23.704   9.639 -35.615  1.00 44.52           C  
ATOM   2906  O   PRO C  54     -20.730   9.782 -34.749  1.00 44.52           O  
ATOM   2907  CG  PRO C  54     -24.924  10.499 -35.695  1.00 44.52           C  
ATOM   2908  CD  PRO C  54     -25.010  11.321 -34.441  1.00 44.52           C  
ATOM   2909  N   ASP C  55     -21.498  11.898 -34.308  1.00 47.63           N  
ATOM   2910  CA  ASP C  55     -20.273  12.548 -34.764  1.00 47.63           C  
ATOM   2911  C   ASP C  55     -19.148  12.374 -33.746  1.00 47.63           C  
ATOM   2912  CB  ASP C  55     -20.520  14.035 -35.026  1.00 47.63           C  
ATOM   2913  O   ASP C  55     -17.980  12.245 -34.120  1.00 47.63           O  
ATOM   2914  CG  ASP C  55     -20.871  14.332 -36.473  1.00 47.63           C  
ATOM   2915  OD1 ASP C  55     -20.629  13.472 -37.348  1.00 47.63           O  
ATOM   2916  OD2 ASP C  55     -21.390  15.437 -36.742  1.00 47.63           O  
ATOM   2917  N   ALA C  56     -19.395  12.236 -32.436  1.00 47.09           N  
ATOM   2918  CA  ALA C  56     -18.296  12.155 -31.477  1.00 47.09           C  
ATOM   2919  C   ALA C  56     -17.584  10.809 -31.571  1.00 47.09           C  
ATOM   2920  CB  ALA C  56     -18.812  12.382 -30.058  1.00 47.09           C  
ATOM   2921  O   ALA C  56     -16.355  10.742 -31.484  1.00 47.09           O  
ATOM   2922  N   LEU C  57     -18.254   9.622 -31.806  1.00 50.10           N  
ATOM   2923  CA  LEU C  57     -17.659   8.301 -31.983  1.00 50.10           C  
ATOM   2924  C   LEU C  57     -16.810   8.253 -33.249  1.00 50.10           C  
ATOM   2925  CB  LEU C  57     -18.747   7.227 -32.043  1.00 50.10           C  
ATOM   2926  O   LEU C  57     -15.729   7.659 -33.254  1.00 50.10           O  
ATOM   2927  CG  LEU C  57     -19.011   6.455 -30.749  1.00 50.10           C  
ATOM   2928  CD1 LEU C  57     -20.478   6.047 -30.664  1.00 50.10           C  
ATOM   2929  CD2 LEU C  57     -18.104   5.232 -30.661  1.00 50.10           C  
ATOM   2930  N   PHE C  58     -17.360   8.783 -34.315  1.00 51.87           N  
ATOM   2931  CA  PHE C  58     -16.637   8.805 -35.581  1.00 51.87           C  
ATOM   2932  C   PHE C  58     -15.334   9.584 -35.446  1.00 51.87           C  
ATOM   2933  CB  PHE C  58     -17.503   9.417 -36.686  1.00 51.87           C  
ATOM   2934  O   PHE C  58     -14.298   9.165 -35.965  1.00 51.87           O  
ATOM   2935  CG  PHE C  58     -17.278   8.806 -38.042  1.00 51.87           C  
ATOM   2936  CD1 PHE C  58     -16.400   9.390 -38.946  1.00 51.87           C  
ATOM   2937  CD2 PHE C  58     -17.945   7.645 -38.413  1.00 51.87           C  
ATOM   2938  CE1 PHE C  58     -16.189   8.827 -40.203  1.00 51.87           C  
ATOM   2939  CE2 PHE C  58     -17.739   7.076 -39.667  1.00 51.87           C  
ATOM   2940  CZ  PHE C  58     -16.862   7.669 -40.561  1.00 51.87           C  
ATOM   2941  N   LYS C  59     -15.320  10.694 -34.649  1.00 52.97           N  
ATOM   2942  CA  LYS C  59     -14.111  11.490 -34.461  1.00 52.97           C  
ATOM   2943  C   LYS C  59     -13.090  10.745 -33.605  1.00 52.97           C  
ATOM   2944  CB  LYS C  59     -14.449  12.837 -33.820  1.00 52.97           C  
ATOM   2945  O   LYS C  59     -11.891  10.782 -33.887  1.00 52.97           O  
ATOM   2946  CG  LYS C  59     -14.971  13.876 -34.802  1.00 52.97           C  
ATOM   2947  CD  LYS C  59     -15.214  15.216 -34.121  1.00 52.97           C  
ATOM   2948  CE  LYS C  59     -15.797  16.238 -35.088  1.00 52.97           C  
ATOM   2949  NZ  LYS C  59     -16.071  17.543 -34.415  1.00 52.97           N  
ATOM   2950  N   LEU C  60     -13.576  10.007 -32.641  1.00 53.81           N  
ATOM   2951  CA  LEU C  60     -12.678   9.245 -31.780  1.00 53.81           C  
ATOM   2952  C   LEU C  60     -12.081   8.059 -32.530  1.00 53.81           C  
ATOM   2953  CB  LEU C  60     -13.420   8.754 -30.533  1.00 53.81           C  
ATOM   2954  O   LEU C  60     -10.895   7.758 -32.381  1.00 53.81           O  
ATOM   2955  CG  LEU C  60     -13.114   9.491 -29.228  1.00 53.81           C  
ATOM   2956  CD1 LEU C  60     -14.406   9.812 -28.485  1.00 53.81           C  
ATOM   2957  CD2 LEU C  60     -12.179   8.663 -28.353  1.00 53.81           C  
ATOM   2958  N   GLU C  61     -12.881   7.271 -33.323  1.00 53.07           N  
ATOM   2959  CA  GLU C  61     -12.410   6.123 -34.092  1.00 53.07           C  
ATOM   2960  C   GLU C  61     -11.432   6.552 -35.182  1.00 53.07           C  
ATOM   2961  CB  GLU C  61     -13.590   5.369 -34.711  1.00 53.07           C  
ATOM   2962  O   GLU C  61     -10.514   5.806 -35.528  1.00 53.07           O  
ATOM   2963  CG  GLU C  61     -14.085   4.203 -33.867  1.00 53.07           C  
ATOM   2964  CD  GLU C  61     -15.294   3.500 -34.465  1.00 53.07           C  
ATOM   2965  OE1 GLU C  61     -15.757   2.491 -33.887  1.00 53.07           O  
ATOM   2966  OE2 GLU C  61     -15.781   3.962 -35.521  1.00 53.07           O  
ATOM   2967  N   GLN C  62     -11.671   7.806 -35.812  1.00 52.14           N  
ATOM   2968  CA  GLN C  62     -10.830   8.329 -36.884  1.00 52.14           C  
ATOM   2969  C   GLN C  62      -9.629   9.083 -36.323  1.00 52.14           C  
ATOM   2970  CB  GLN C  62     -11.641   9.242 -37.805  1.00 52.14           C  
ATOM   2971  O   GLN C  62      -8.809   9.607 -37.080  1.00 52.14           O  
ATOM   2972  CG  GLN C  62     -12.489   8.493 -38.824  1.00 52.14           C  
ATOM   2973  CD  GLN C  62     -13.019   9.394 -39.923  1.00 52.14           C  
ATOM   2974  NE2 GLN C  62     -13.775   8.816 -40.851  1.00 52.14           N  
ATOM   2975  OE1 GLN C  62     -12.753  10.600 -39.938  1.00 52.14           O  
ATOM   2976  N   GLY C  63      -9.197   8.903 -35.092  1.00 47.43           N  
ATOM   2977  CA  GLY C  63      -8.052   9.527 -34.446  1.00 47.43           C  
ATOM   2978  C   GLY C  63      -8.255  11.005 -34.170  1.00 47.43           C  
ATOM   2979  O   GLY C  63      -7.289  11.738 -33.947  1.00 47.43           O  
ATOM   2980  N   GLU C  64      -9.571  11.487 -34.497  1.00 47.21           N  
ATOM   2981  CA  GLU C  64      -9.812  12.921 -34.369  1.00 47.21           C  
ATOM   2982  C   GLU C  64     -10.070  13.310 -32.916  1.00 47.21           C  
ATOM   2983  CB  GLU C  64     -10.993  13.348 -35.245  1.00 47.21           C  
ATOM   2984  O   GLU C  64     -10.515  12.483 -32.116  1.00 47.21           O  
ATOM   2985  CG  GLU C  64     -10.621  13.597 -36.700  1.00 47.21           C  
ATOM   2986  CD  GLU C  64     -11.752  14.206 -37.512  1.00 47.21           C  
ATOM   2987  OE1 GLU C  64     -11.552  14.489 -38.715  1.00 47.21           O  
ATOM   2988  OE2 GLU C  64     -12.848  14.404 -36.941  1.00 47.21           O  
ATOM   2989  N   GLN C  65      -9.556  14.498 -32.460  1.00 43.44           N  
ATOM   2990  CA  GLN C  65      -9.362  15.093 -31.142  1.00 43.44           C  
ATOM   2991  C   GLN C  65     -10.691  15.543 -30.541  1.00 43.44           C  
ATOM   2992  CB  GLN C  65      -8.396  16.276 -31.223  1.00 43.44           C  
ATOM   2993  O   GLN C  65     -11.505  16.171 -31.222  1.00 43.44           O  
ATOM   2994  CG  GLN C  65      -6.930  15.881 -31.110  1.00 43.44           C  
ATOM   2995  CD  GLN C  65      -5.987  17.019 -31.451  1.00 43.44           C  
ATOM   2996  NE2 GLN C  65      -4.688  16.743 -31.421  1.00 43.44           N  
ATOM   2997  OE1 GLN C  65      -6.423  18.138 -31.741  1.00 43.44           O  
ATOM   2998  N   LEU C  66     -11.404  14.806 -29.750  1.00 39.01           N  
ATOM   2999  CA  LEU C  66     -12.644  15.229 -29.109  1.00 39.01           C  
ATOM   3000  C   LEU C  66     -12.451  16.550 -28.370  1.00 39.01           C  
ATOM   3001  CB  LEU C  66     -13.138  14.155 -28.137  1.00 39.01           C  
ATOM   3002  O   LEU C  66     -11.927  16.571 -27.254  1.00 39.01           O  
ATOM   3003  CG  LEU C  66     -13.822  12.938 -28.762  1.00 39.01           C  
ATOM   3004  CD1 LEU C  66     -13.659  11.718 -27.861  1.00 39.01           C  
ATOM   3005  CD2 LEU C  66     -15.297  13.226 -29.020  1.00 39.01           C  
ATOM   3006  N   TRP C  67     -11.785  17.679 -28.844  1.00 34.08           N  
ATOM   3007  CA  TRP C  67     -11.642  18.837 -27.968  1.00 34.08           C  
ATOM   3008  C   TRP C  67     -12.917  19.675 -27.959  1.00 34.08           C  
ATOM   3009  CB  TRP C  67     -10.454  19.698 -28.405  1.00 34.08           C  
ATOM   3010  O   TRP C  67     -13.704  19.627 -28.907  1.00 34.08           O  
ATOM   3011  CG  TRP C  67     -10.150  19.618 -29.871  1.00 34.08           C  
ATOM   3012  CD1 TRP C  67     -10.843  20.209 -30.890  1.00 34.08           C  
ATOM   3013  CD2 TRP C  67      -9.073  18.900 -30.481  1.00 34.08           C  
ATOM   3014  CE2 TRP C  67      -9.175  19.100 -31.876  1.00 34.08           C  
ATOM   3015  CE3 TRP C  67      -8.031  18.106 -29.984  1.00 34.08           C  
ATOM   3016  NE1 TRP C  67     -10.262  19.902 -32.098  1.00 34.08           N  
ATOM   3017  CH2 TRP C  67      -7.262  17.762 -32.267  1.00 34.08           C  
ATOM   3018  CZ2 TRP C  67      -8.272  18.535 -32.780  1.00 34.08           C  
ATOM   3019  CZ3 TRP C  67      -7.134  17.544 -30.885  1.00 34.08           C  
ATOM   3020  N   THR C  68     -13.641  19.725 -26.943  1.00 34.80           N  
ATOM   3021  CA  THR C  68     -14.802  20.599 -26.823  1.00 34.80           C  
ATOM   3022  C   THR C  68     -14.445  22.030 -27.212  1.00 34.80           C  
ATOM   3023  CB  THR C  68     -15.370  20.580 -25.391  1.00 34.80           C  
ATOM   3024  O   THR C  68     -13.425  22.563 -26.770  1.00 34.80           O  
ATOM   3025  CG2 THR C  68     -16.622  19.713 -25.308  1.00 34.80           C  
ATOM   3026  OG1 THR C  68     -14.380  20.057 -24.498  1.00 34.80           O  
ATOM   3027  N   ILE C  69     -14.776  22.451 -28.448  1.00 30.17           N  
ATOM   3028  CA  ILE C  69     -14.625  23.876 -28.717  1.00 30.17           C  
ATOM   3029  C   ILE C  69     -15.385  24.683 -27.667  1.00 30.17           C  
ATOM   3030  CB  ILE C  69     -15.121  24.239 -30.135  1.00 30.17           C  
ATOM   3031  O   ILE C  69     -16.595  24.512 -27.499  1.00 30.17           O  
ATOM   3032  CG1 ILE C  69     -14.356  23.434 -31.191  1.00 30.17           C  
ATOM   3033  CG2 ILE C  69     -14.982  25.744 -30.387  1.00 30.17           C  
ATOM   3034  CD1 ILE C  69     -14.918  23.568 -32.599  1.00 30.17           C  
ATOM   3035  N   GLU C  70     -14.813  25.019 -26.598  1.00 29.16           N  
ATOM   3036  CA  GLU C  70     -15.490  25.920 -25.670  1.00 29.16           C  
ATOM   3037  C   GLU C  70     -16.112  27.104 -26.405  1.00 29.16           C  
ATOM   3038  CB  GLU C  70     -14.517  26.418 -24.598  1.00 29.16           C  
ATOM   3039  O   GLU C  70     -15.456  27.742 -27.231  1.00 29.16           O  
ATOM   3040  CG  GLU C  70     -14.570  25.622 -23.302  1.00 29.16           C  
ATOM   3041  CD  GLU C  70     -13.588  26.118 -22.253  1.00 29.16           C  
ATOM   3042  OE1 GLU C  70     -13.556  25.553 -21.136  1.00 29.16           O  
ATOM   3043  OE2 GLU C  70     -12.845  27.080 -22.549  1.00 29.16           O  
ATOM   3044  N   ASP C  71     -17.445  27.080 -26.672  1.00 29.30           N  
ATOM   3045  CA  ASP C  71     -18.095  28.325 -27.073  1.00 29.30           C  
ATOM   3046  C   ASP C  71     -17.556  29.509 -26.274  1.00 29.30           C  
ATOM   3047  CB  ASP C  71     -19.611  28.219 -26.899  1.00 29.30           C  
ATOM   3048  O   ASP C  71     -17.472  29.448 -25.046  1.00 29.30           O  
ATOM   3049  CG  ASP C  71     -20.310  27.650 -28.121  1.00 29.30           C  
ATOM   3050  OD1 ASP C  71     -19.711  27.642 -29.218  1.00 29.30           O  
ATOM   3051  OD2 ASP C  71     -21.472  27.208 -27.987  1.00 29.30           O  
ATOM   3052  N   GLY C  72     -16.671  30.246 -26.873  1.00 25.32           N  
ATOM   3053  CA  GLY C  72     -16.186  31.511 -26.343  1.00 25.32           C  
ATOM   3054  C   GLY C  72     -17.300  32.422 -25.862  1.00 25.32           C  
ATOM   3055  O   GLY C  72     -18.058  32.964 -26.670  1.00 25.32           O  
ATOM   3056  N   ILE C  73     -18.098  32.049 -24.849  1.00 24.04           N  
ATOM   3057  CA  ILE C  73     -19.067  33.071 -24.469  1.00 24.04           C  
ATOM   3058  C   ILE C  73     -18.339  34.363 -24.103  1.00 24.04           C  
ATOM   3059  CB  ILE C  73     -19.951  32.602 -23.292  1.00 24.04           C  
ATOM   3060  O   ILE C  73     -18.948  35.300 -23.582  1.00 24.04           O  
ATOM   3061  CG1 ILE C  73     -20.682  31.305 -23.657  1.00 24.04           C  
ATOM   3062  CG2 ILE C  73     -20.944  33.697 -22.892  1.00 24.04           C  
ATOM   3063  CD1 ILE C  73     -21.422  30.663 -22.492  1.00 24.04           C  
ATOM   3064  N   HIS C  74     -17.069  34.523 -24.320  1.00 19.74           N  
ATOM   3065  CA  HIS C  74     -16.516  35.308 -23.221  1.00 19.74           C  
ATOM   3066  C   HIS C  74     -17.317  36.587 -23.000  1.00 19.74           C  
ATOM   3067  CB  HIS C  74     -15.049  35.647 -23.491  1.00 19.74           C  
ATOM   3068  O   HIS C  74     -18.147  36.956 -23.833  1.00 19.74           O  
ATOM   3069  CG  HIS C  74     -14.099  34.561 -23.097  1.00 19.74           C  
ATOM   3070  CD2 HIS C  74     -13.198  33.860 -23.825  1.00 19.74           C  
ATOM   3071  ND1 HIS C  74     -14.012  34.080 -21.808  1.00 19.74           N  
ATOM   3072  CE1 HIS C  74     -13.095  33.128 -21.761  1.00 19.74           C  
ATOM   3073  NE2 HIS C  74     -12.586  32.976 -22.971  1.00 19.74           N  
ATOM   3074  N   SER C  75     -16.606  37.774 -22.768  1.00 18.17           N  
ATOM   3075  CA  SER C  75     -16.355  38.784 -21.746  1.00 18.17           C  
ATOM   3076  C   SER C  75     -17.164  40.050 -22.009  1.00 18.17           C  
ATOM   3077  CB  SER C  75     -14.866  39.124 -21.682  1.00 18.17           C  
ATOM   3078  O   SER C  75     -17.385  40.422 -23.163  1.00 18.17           O  
ATOM   3079  OG  SER C  75     -14.414  39.641 -22.922  1.00 18.17           O  
ATOM   3080  N   GLY C  76     -17.836  40.488 -20.909  1.00 20.18           N  
ATOM   3081  CA  GLY C  76     -18.740  41.592 -20.631  1.00 20.18           C  
ATOM   3082  C   GLY C  76     -18.121  42.952 -20.894  1.00 20.18           C  
ATOM   3083  O   GLY C  76     -18.736  43.984 -20.617  1.00 20.18           O  
ATOM   3084  N   ALA C  77     -16.870  43.148 -21.210  1.00 17.95           N  
ATOM   3085  CA  ALA C  77     -16.245  44.221 -20.441  1.00 17.95           C  
ATOM   3086  C   ALA C  77     -16.987  45.540 -20.636  1.00 17.95           C  
ATOM   3087  CB  ALA C  77     -14.778  44.375 -20.837  1.00 17.95           C  
ATOM   3088  O   ALA C  77     -17.265  45.941 -21.768  1.00 17.95           O  
ATOM   3089  N   CYS C  78     -17.444  46.107 -19.454  1.00 19.18           N  
ATOM   3090  CA  CYS C  78     -18.260  47.279 -19.157  1.00 19.18           C  
ATOM   3091  C   CYS C  78     -17.520  48.563 -19.508  1.00 19.18           C  
ATOM   3092  CB  CYS C  78     -18.656  47.295 -17.680  1.00 19.18           C  
ATOM   3093  O   CYS C  78     -18.037  49.661 -19.297  1.00 19.18           O  
ATOM   3094  SG  CYS C  78     -20.364  47.807 -17.391  1.00 19.18           S  
ATOM   3095  N   SER C  79     -16.235  48.671 -19.767  1.00 16.05           N  
ATOM   3096  CA  SER C  79     -15.574  49.702 -18.975  1.00 16.05           C  
ATOM   3097  C   SER C  79     -16.200  51.072 -19.217  1.00 16.05           C  
ATOM   3098  CB  SER C  79     -14.080  49.751 -19.298  1.00 16.05           C  
ATOM   3099  O   SER C  79     -16.913  51.268 -20.203  1.00 16.05           O  
ATOM   3100  OG  SER C  79     -13.871  49.997 -20.678  1.00 16.05           O  
ATOM   3101  N   ASP C  80     -15.438  52.262 -18.678  1.00 17.35           N  
ATOM   3102  CA  ASP C  80     -15.585  53.441 -17.829  1.00 17.35           C  
ATOM   3103  C   ASP C  80     -16.100  54.634 -18.630  1.00 17.35           C  
ATOM   3104  CB  ASP C  80     -14.254  53.790 -17.161  1.00 17.35           C  
ATOM   3105  O   ASP C  80     -16.202  54.567 -19.857  1.00 17.35           O  
ATOM   3106  CG  ASP C  80     -13.983  52.970 -15.912  1.00 17.35           C  
ATOM   3107  OD1 ASP C  80     -14.942  52.438 -15.312  1.00 17.35           O  
ATOM   3108  OD2 ASP C  80     -12.801  52.855 -15.523  1.00 17.35           O  
ATOM   3109  N   ILE C  81     -15.328  55.967 -18.484  1.00 17.21           N  
ATOM   3110  CA  ILE C  81     -15.486  57.209 -17.736  1.00 17.21           C  
ATOM   3111  C   ILE C  81     -15.861  58.342 -18.690  1.00 17.21           C  
ATOM   3112  CB  ILE C  81     -14.200  57.568 -16.959  1.00 17.21           C  
ATOM   3113  O   ILE C  81     -16.870  59.023 -18.488  1.00 17.21           O  
ATOM   3114  CG1 ILE C  81     -13.844  56.451 -15.971  1.00 17.21           C  
ATOM   3115  CG2 ILE C  81     -14.362  58.908 -16.235  1.00 17.21           C  
ATOM   3116  CD1 ILE C  81     -12.500  56.640 -15.280  1.00 17.21           C  
ATOM   3117  N   TRP C  82     -14.938  59.631 -18.716  1.00 16.25           N  
ATOM   3118  CA  TRP C  82     -15.075  60.981 -18.178  1.00 16.25           C  
ATOM   3119  C   TRP C  82     -15.384  61.980 -19.287  1.00 16.25           C  
ATOM   3120  CB  TRP C  82     -13.800  61.398 -17.439  1.00 16.25           C  
ATOM   3121  O   TRP C  82     -16.305  62.791 -19.162  1.00 16.25           O  
ATOM   3122  CG  TRP C  82     -13.504  60.573 -16.222  1.00 16.25           C  
ATOM   3123  CD1 TRP C  82     -13.943  59.306 -15.959  1.00 16.25           C  
ATOM   3124  CD2 TRP C  82     -12.706  60.963 -15.100  1.00 16.25           C  
ATOM   3125  CE2 TRP C  82     -12.704  59.880 -14.193  1.00 16.25           C  
ATOM   3126  CE3 TRP C  82     -11.992  62.123 -14.774  1.00 16.25           C  
ATOM   3127  NE1 TRP C  82     -13.465  58.883 -14.740  1.00 16.25           N  
ATOM   3128  CH2 TRP C  82     -11.323  61.072 -12.684  1.00 16.25           C  
ATOM   3129  CZ2 TRP C  82     -12.014  59.925 -12.979  1.00 16.25           C  
ATOM   3130  CZ3 TRP C  82     -11.305  62.165 -13.566  1.00 16.25           C  
ATOM   3131  N   LYS C  83     -14.295  62.625 -20.014  1.00 16.48           N  
ATOM   3132  CA  LYS C  83     -13.793  63.976 -19.782  1.00 16.48           C  
ATOM   3133  C   LYS C  83     -14.491  64.985 -20.690  1.00 16.48           C  
ATOM   3134  CB  LYS C  83     -12.281  64.032 -20.003  1.00 16.48           C  
ATOM   3135  O   LYS C  83     -14.895  64.649 -21.805  1.00 16.48           O  
ATOM   3136  CG  LYS C  83     -11.465  63.962 -18.720  1.00 16.48           C  
ATOM   3137  CD  LYS C  83      -9.975  64.117 -18.996  1.00 16.48           C  
ATOM   3138  CE  LYS C  83      -9.155  64.013 -17.717  1.00 16.48           C  
ATOM   3139  NZ  LYS C  83      -7.690  64.117 -17.989  1.00 16.48           N  
ATOM   3140  N   VAL C  84     -14.286  66.412 -20.376  1.00 18.58           N  
ATOM   3141  CA  VAL C  84     -14.897  67.736 -20.375  1.00 18.58           C  
ATOM   3142  C   VAL C  84     -14.716  68.390 -21.743  1.00 18.58           C  
ATOM   3143  CB  VAL C  84     -14.300  68.637 -19.271  1.00 18.58           C  
ATOM   3144  O   VAL C  84     -15.636  69.028 -22.260  1.00 18.58           O  
ATOM   3145  CG1 VAL C  84     -14.924  70.031 -19.314  1.00 18.58           C  
ATOM   3146  CG2 VAL C  84     -14.502  68.001 -17.897  1.00 18.58           C  
ATOM   3147  N   ASP C  85     -13.442  68.592 -22.271  1.00 16.38           N  
ATOM   3148  CA  ASP C  85     -12.882  69.940 -22.269  1.00 16.38           C  
ATOM   3149  C   ASP C  85     -13.446  70.769 -23.421  1.00 16.38           C  
ATOM   3150  CB  ASP C  85     -11.356  69.887 -22.357  1.00 16.38           C  
ATOM   3151  O   ASP C  85     -14.015  70.221 -24.367  1.00 16.38           O  
ATOM   3152  CG  ASP C  85     -10.679  70.041 -21.007  1.00 16.38           C  
ATOM   3153  OD1 ASP C  85     -11.320  70.537 -20.055  1.00 16.38           O  
ATOM   3154  OD2 ASP C  85      -9.491  69.666 -20.893  1.00 16.38           O  
ATOM   3155  N   HIS C  86     -12.499  71.751 -24.112  1.00 17.39           N  
ATOM   3156  CA  HIS C  86     -12.226  73.182 -24.196  1.00 17.39           C  
ATOM   3157  C   HIS C  86     -12.711  73.758 -25.522  1.00 17.39           C  
ATOM   3158  CB  HIS C  86     -10.731  73.453 -24.020  1.00 17.39           C  
ATOM   3159  O   HIS C  86     -13.049  73.009 -26.442  1.00 17.39           O  
ATOM   3160  CG  HIS C  86     -10.325  73.679 -22.599  1.00 17.39           C  
ATOM   3161  CD2 HIS C  86      -9.439  73.024 -21.812  1.00 17.39           C  
ATOM   3162  ND1 HIS C  86     -10.858  74.687 -21.824  1.00 17.39           N  
ATOM   3163  CE1 HIS C  86     -10.314  74.641 -20.619  1.00 17.39           C  
ATOM   3164  NE2 HIS C  86      -9.451  73.641 -20.586  1.00 17.39           N  
ATOM   3165  N   VAL C  87     -11.741  74.635 -26.266  1.00 19.12           N  
ATOM   3166  CA  VAL C  87     -11.607  76.071 -26.487  1.00 19.12           C  
ATOM   3167  C   VAL C  87     -12.114  76.429 -27.882  1.00 19.12           C  
ATOM   3168  CB  VAL C  87     -10.144  76.538 -26.315  1.00 19.12           C  
ATOM   3169  O   VAL C  87     -12.268  75.554 -28.737  1.00 19.12           O  
ATOM   3170  CG1 VAL C  87     -10.023  78.039 -26.569  1.00 19.12           C  
ATOM   3171  CG2 VAL C  87      -9.633  76.186 -24.919  1.00 19.12           C  
ATOM   3172  N   LEU C  88     -11.500  77.586 -28.505  1.00 18.32           N  
ATOM   3173  CA  LEU C  88     -11.752  78.931 -29.008  1.00 18.32           C  
ATOM   3174  C   LEU C  88     -11.871  78.929 -30.529  1.00 18.32           C  
ATOM   3175  CB  LEU C  88     -10.636  79.885 -28.574  1.00 18.32           C  
ATOM   3176  O   LEU C  88     -12.772  79.560 -31.086  1.00 18.32           O  
ATOM   3177  CG  LEU C  88     -11.079  81.241 -28.024  1.00 18.32           C  
ATOM   3178  CD1 LEU C  88     -11.226  81.176 -26.507  1.00 18.32           C  
ATOM   3179  CD2 LEU C  88     -10.089  82.330 -28.424  1.00 18.32           C  
ATOM   3180  N   GLU C  89     -10.816  78.669 -31.275  1.00 18.20           N  
ATOM   3181  CA  GLU C  89     -10.104  79.801 -31.860  1.00 18.20           C  
ATOM   3182  C   GLU C  89     -10.669  80.161 -33.231  1.00 18.20           C  
ATOM   3183  CB  GLU C  89      -8.608  79.495 -31.972  1.00 18.20           C  
ATOM   3184  O   GLU C  89     -11.230  79.306 -33.920  1.00 18.20           O  
ATOM   3185  CG  GLU C  89      -7.767  80.124 -30.870  1.00 18.20           C  
ATOM   3186  CD  GLU C  89      -6.282  79.828 -31.005  1.00 18.20           C  
ATOM   3187  OE1 GLU C  89      -5.492  80.280 -30.146  1.00 18.20           O  
ATOM   3188  OE2 GLU C  89      -5.905  79.138 -31.979  1.00 18.20           O  
ATOM   3189  N   ARG C  90     -10.120  81.330 -33.862  1.00 19.08           N  
ATOM   3190  CA  ARG C  90     -10.333  82.598 -34.552  1.00 19.08           C  
ATOM   3191  C   ARG C  90     -10.477  82.387 -36.055  1.00 19.08           C  
ATOM   3192  CB  ARG C  90      -9.182  83.566 -34.266  1.00 19.08           C  
ATOM   3193  O   ARG C  90     -11.355  82.977 -36.689  1.00 19.08           O  
ATOM   3194  CG  ARG C  90      -9.633  84.981 -33.943  1.00 19.08           C  
ATOM   3195  CD  ARG C  90      -8.492  85.825 -33.393  1.00 19.08           C  
ATOM   3196  NE  ARG C  90      -8.906  87.206 -33.159  1.00 19.08           N  
ATOM   3197  NH1 ARG C  90      -8.334  87.216 -30.921  1.00 19.08           N  
ATOM   3198  NH2 ARG C  90      -9.228  89.091 -31.888  1.00 19.08           N  
ATOM   3199  CZ  ARG C  90      -8.822  87.834 -31.990  1.00 19.08           C  
ATOM   3200  N   LEU C  91      -9.438  81.963 -36.736  1.00 18.44           N  
ATOM   3201  CA  LEU C  91      -8.676  82.953 -37.489  1.00 18.44           C  
ATOM   3202  C   LEU C  91      -9.232  83.107 -38.901  1.00 18.44           C  
ATOM   3203  CB  LEU C  91      -7.198  82.559 -37.551  1.00 18.44           C  
ATOM   3204  O   LEU C  91      -9.912  82.211 -39.406  1.00 18.44           O  
ATOM   3205  CG  LEU C  91      -6.287  83.177 -36.488  1.00 18.44           C  
ATOM   3206  CD1 LEU C  91      -5.217  82.177 -36.062  1.00 18.44           C  
ATOM   3207  CD2 LEU C  91      -5.650  84.460 -37.010  1.00 18.44           C  
ATOM   3208  N   GLN C  92      -8.460  83.672 -39.866  1.00 19.56           N  
ATOM   3209  CA  GLN C  92      -8.209  84.862 -40.672  1.00 19.56           C  
ATOM   3210  C   GLN C  92      -8.668  84.658 -42.113  1.00 19.56           C  
ATOM   3211  CB  GLN C  92      -6.725  85.229 -40.641  1.00 19.56           C  
ATOM   3212  O   GLN C  92      -9.405  85.482 -42.658  1.00 19.56           O  
ATOM   3213  CG  GLN C  92      -6.326  86.079 -39.441  1.00 19.56           C  
ATOM   3214  CD  GLN C  92      -4.880  86.532 -39.498  1.00 19.56           C  
ATOM   3215  NE2 GLN C  92      -4.525  87.491 -38.649  1.00 19.56           N  
ATOM   3216  OE1 GLN C  92      -4.087  86.024 -40.297  1.00 19.56           O  
ATOM   3217  N   SER C  93      -7.767  84.465 -43.028  1.00 20.42           N  
ATOM   3218  CA  SER C  93      -7.288  85.555 -43.873  1.00 20.42           C  
ATOM   3219  C   SER C  93      -7.986  85.550 -45.229  1.00 20.42           C  
ATOM   3220  CB  SER C  93      -5.775  85.457 -44.068  1.00 20.42           C  
ATOM   3221  O   SER C  93      -8.790  84.661 -45.517  1.00 20.42           O  
ATOM   3222  OG  SER C  93      -5.431  84.256 -44.738  1.00 20.42           O  
ATOM   3223  N   GLU C  94      -7.304  85.339 -46.393  1.00 18.89           N  
ATOM   3224  CA  GLU C  94      -6.683  86.213 -47.384  1.00 18.89           C  
ATOM   3225  C   GLU C  94      -7.389  86.106 -48.733  1.00 18.89           C  
ATOM   3226  CB  GLU C  94      -5.198  85.878 -47.540  1.00 18.89           C  
ATOM   3227  O   GLU C  94      -7.745  87.121 -49.335  1.00 18.89           O  
ATOM   3228  CG  GLU C  94      -4.275  86.787 -46.741  1.00 18.89           C  
ATOM   3229  CD  GLU C  94      -2.803  86.580 -47.061  1.00 18.89           C  
ATOM   3230  OE1 GLU C  94      -1.963  87.387 -46.604  1.00 18.89           O  
ATOM   3231  OE2 GLU C  94      -2.488  85.603 -47.777  1.00 18.89           O  
ATOM   3232  N   SER C  95      -6.884  85.359 -49.747  1.00 19.21           N  
ATOM   3233  CA  SER C  95      -6.152  85.964 -50.855  1.00 19.21           C  
ATOM   3234  C   SER C  95      -7.045  86.136 -52.079  1.00 19.21           C  
ATOM   3235  CB  SER C  95      -4.932  85.117 -51.218  1.00 19.21           C  
ATOM   3236  O   SER C  95      -8.126  85.547 -52.153  1.00 19.21           O  
ATOM   3237  OG  SER C  95      -5.327  83.910 -51.846  1.00 19.21           O  
ATOM   3238  N   LEU C  96      -6.532  85.866 -53.308  1.00 19.89           N  
ATOM   3239  CA  LEU C  96      -5.990  86.706 -54.371  1.00 19.89           C  
ATOM   3240  C   LEU C  96      -6.979  86.828 -55.525  1.00 19.89           C  
ATOM   3241  CB  LEU C  96      -4.662  86.139 -54.878  1.00 19.89           C  
ATOM   3242  O   LEU C  96      -7.935  86.054 -55.613  1.00 19.89           O  
ATOM   3243  CG  LEU C  96      -3.398  86.891 -54.458  1.00 19.89           C  
ATOM   3244  CD1 LEU C  96      -2.295  85.907 -54.086  1.00 19.89           C  
ATOM   3245  CD2 LEU C  96      -2.936  87.824 -55.572  1.00 19.89           C  
ATOM   3246  N   VAL C  97      -6.423  86.918 -56.753  1.00 20.39           N  
ATOM   3247  CA  VAL C  97      -6.163  87.878 -57.821  1.00 20.39           C  
ATOM   3248  C   VAL C  97      -7.054  87.568 -59.022  1.00 20.39           C  
ATOM   3249  CB  VAL C  97      -4.677  87.869 -58.243  1.00 20.39           C  
ATOM   3250  O   VAL C  97      -7.711  88.461 -59.562  1.00 20.39           O  
ATOM   3251  CG1 VAL C  97      -4.424  88.892 -59.349  1.00 20.39           C  
ATOM   3252  CG2 VAL C  97      -3.779  88.146 -57.039  1.00 20.39           C  
ATOM   3253  N   ASN C  98      -6.702  86.440 -59.726  1.00 18.94           N  
ATOM   3254  CA  ASN C  98      -6.105  86.616 -61.046  1.00 18.94           C  
ATOM   3255  C   ASN C  98      -7.156  86.556 -62.150  1.00 18.94           C  
ATOM   3256  CB  ASN C  98      -5.020  85.564 -61.288  1.00 18.94           C  
ATOM   3257  O   ASN C  98      -7.905  85.582 -62.247  1.00 18.94           O  
ATOM   3258  CG  ASN C  98      -3.622  86.100 -61.044  1.00 18.94           C  
ATOM   3259  ND2 ASN C  98      -2.650  85.200 -60.953  1.00 18.94           N  
ATOM   3260  OD1 ASN C  98      -3.419  87.312 -60.938  1.00 18.94           O  
ATOM   3261  N   ARG C  99      -7.345  87.735 -62.842  1.00 22.09           N  
ATOM   3262  CA  ARG C  99      -8.106  88.329 -63.936  1.00 22.09           C  
ATOM   3263  C   ARG C  99      -8.048  87.452 -65.183  1.00 22.09           C  
ATOM   3264  CB  ARG C  99      -7.584  89.731 -64.257  1.00 22.09           C  
ATOM   3265  O   ARG C  99      -8.821  87.648 -66.123  1.00 22.09           O  
ATOM   3266  CG  ARG C  99      -8.302  90.842 -63.507  1.00 22.09           C  
ATOM   3267  CD  ARG C  99      -7.876  92.219 -63.996  1.00 22.09           C  
ATOM   3268  NE  ARG C  99      -8.365  93.278 -63.118  1.00 22.09           N  
ATOM   3269  NH1 ARG C  99      -7.227  94.978 -64.191  1.00 22.09           N  
ATOM   3270  NH2 ARG C  99      -8.548  95.444 -62.376  1.00 22.09           N  
ATOM   3271  CZ  ARG C  99      -8.046  94.564 -63.230  1.00 22.09           C  
ATOM   3272  N   ARG C 100      -6.725  86.983 -65.485  1.00 16.72           N  
ATOM   3273  CA  ARG C 100      -5.972  87.358 -66.678  1.00 16.72           C  
ATOM   3274  C   ARG C 100      -6.459  86.583 -67.898  1.00 16.72           C  
ATOM   3275  CB  ARG C 100      -4.476  87.118 -66.467  1.00 16.72           C  
ATOM   3276  O   ARG C 100      -6.588  87.146 -68.987  1.00 16.72           O  
ATOM   3277  CG  ARG C 100      -3.644  88.391 -66.451  1.00 16.72           C  
ATOM   3278  CD  ARG C 100      -2.159  88.092 -66.303  1.00 16.72           C  
ATOM   3279  NE  ARG C 100      -1.387  89.306 -66.055  1.00 16.72           N  
ATOM   3280  NH1 ARG C 100       0.663  88.242 -66.009  1.00 16.72           N  
ATOM   3281  NH2 ARG C 100       0.537  90.509 -65.698  1.00 16.72           N  
ATOM   3282  CZ  ARG C 100      -0.064  89.350 -65.921  1.00 16.72           C  
ATOM   3283  N   LYS C 101      -6.015  85.339 -68.071  1.00 20.04           N  
ATOM   3284  CA  LYS C 101      -4.927  85.234 -69.040  1.00 20.04           C  
ATOM   3285  C   LYS C 101      -5.468  85.101 -70.461  1.00 20.04           C  
ATOM   3286  CB  LYS C 101      -4.026  84.044 -68.708  1.00 20.04           C  
ATOM   3287  O   LYS C 101      -6.602  84.661 -70.661  1.00 20.04           O  
ATOM   3288  CG  LYS C 101      -2.793  84.409 -67.894  1.00 20.04           C  
ATOM   3289  CD  LYS C 101      -1.884  83.204 -67.685  1.00 20.04           C  
ATOM   3290  CE  LYS C 101      -0.669  83.560 -66.841  1.00 20.04           C  
ATOM   3291  NZ  LYS C 101       0.223  82.381 -66.629  1.00 20.04           N  
ATOM   3292  N   PRO C 102      -4.613  84.713 -71.415  1.00 21.03           N  
ATOM   3293  CA  PRO C 102      -3.884  85.212 -72.584  1.00 21.03           C  
ATOM   3294  C   PRO C 102      -4.478  84.724 -73.903  1.00 21.03           C  
ATOM   3295  CB  PRO C 102      -2.472  84.656 -72.382  1.00 21.03           C  
ATOM   3296  O   PRO C 102      -4.738  85.528 -74.802  1.00 21.03           O  
ATOM   3297  CG  PRO C 102      -2.647  83.491 -71.463  1.00 21.03           C  
ATOM   3298  CD  PRO C 102      -4.096  83.403 -71.076  1.00 21.03           C  
ATOM   3299  N   CYS C 103      -3.881  83.585 -74.611  1.00 19.22           N  
ATOM   3300  CA  CYS C 103      -2.841  83.511 -75.632  1.00 19.22           C  
ATOM   3301  C   CYS C 103      -3.398  82.957 -76.938  1.00 19.22           C  
ATOM   3302  CB  CYS C 103      -1.680  82.640 -75.152  1.00 19.22           C  
ATOM   3303  O   CYS C 103      -4.496  82.400 -76.963  1.00 19.22           O  
ATOM   3304  SG  CYS C 103      -0.323  83.578 -74.416  1.00 19.22           S  
ATOM   3305  N   HIS C 104      -2.624  82.033 -77.653  1.00 18.97           N  
ATOM   3306  CA  HIS C 104      -1.637  82.000 -78.726  1.00 18.97           C  
ATOM   3307  C   HIS C 104      -2.127  81.159 -79.900  1.00 18.97           C  
ATOM   3308  CB  HIS C 104      -0.303  81.456 -78.211  1.00 18.97           C  
ATOM   3309  O   HIS C 104      -3.076  80.383 -79.760  1.00 18.97           O  
ATOM   3310  CG  HIS C 104       0.670  82.523 -77.822  1.00 18.97           C  
ATOM   3311  CD2 HIS C 104       1.363  82.719 -76.675  1.00 18.97           C  
ATOM   3312  ND1 HIS C 104       1.022  83.553 -78.667  1.00 18.97           N  
ATOM   3313  CE1 HIS C 104       1.892  84.339 -78.054  1.00 18.97           C  
ATOM   3314  NE2 HIS C 104       2.116  83.854 -76.845  1.00 18.97           N  
ATOM   3315  N   GLU C 105      -1.348  80.108 -80.326  1.00 19.29           N  
ATOM   3316  CA  GLU C 105      -0.278  79.990 -81.312  1.00 19.29           C  
ATOM   3317  C   GLU C 105      -0.652  79.006 -82.417  1.00 19.29           C  
ATOM   3318  CB  GLU C 105       1.027  79.557 -80.640  1.00 19.29           C  
ATOM   3319  O   GLU C 105      -0.499  79.309 -83.602  1.00 19.29           O  
ATOM   3320  CG  GLU C 105       2.097  80.639 -80.619  1.00 19.29           C  
ATOM   3321  CD  GLU C 105       3.390  80.191 -79.957  1.00 19.29           C  
ATOM   3322  OE1 GLU C 105       4.369  80.971 -79.947  1.00 19.29           O  
ATOM   3323  OE2 GLU C 105       3.425  79.050 -79.444  1.00 19.29           O  
ATOM   3324  N   HIS C 106       0.102  77.893 -82.679  1.00 20.11           N  
ATOM   3325  CA  HIS C 106       1.238  77.756 -83.584  1.00 20.11           C  
ATOM   3326  C   HIS C 106       0.880  76.894 -84.790  1.00 20.11           C  
ATOM   3327  CB  HIS C 106       2.439  77.159 -82.850  1.00 20.11           C  
ATOM   3328  O   HIS C 106      -0.257  76.433 -84.914  1.00 20.11           O  
ATOM   3329  CG  HIS C 106       3.453  78.176 -82.432  1.00 20.11           C  
ATOM   3330  CD2 HIS C 106       3.721  78.717 -81.220  1.00 20.11           C  
ATOM   3331  ND1 HIS C 106       4.334  78.757 -83.318  1.00 20.11           N  
ATOM   3332  CE1 HIS C 106       5.104  79.613 -82.667  1.00 20.11           C  
ATOM   3333  NE2 HIS C 106       4.752  79.608 -81.392  1.00 20.11           N  
ATOM   3334  N   ASP C 107       1.668  75.681 -85.069  1.00 17.85           N  
ATOM   3335  CA  ASP C 107       2.797  75.348 -85.933  1.00 17.85           C  
ATOM   3336  C   ASP C 107       2.377  74.377 -87.034  1.00 17.85           C  
ATOM   3337  CB  ASP C 107       3.942  74.750 -85.113  1.00 17.85           C  
ATOM   3338  O   ASP C 107       2.694  74.586 -88.207  1.00 17.85           O  
ATOM   3339  CG  ASP C 107       4.964  75.785 -84.679  1.00 17.85           C  
ATOM   3340  OD1 ASP C 107       5.047  76.862 -85.308  1.00 17.85           O  
ATOM   3341  OD2 ASP C 107       5.696  75.521 -83.701  1.00 17.85           O  
ATOM   3342  N   ALA C 108       2.935  73.042 -87.031  1.00 18.10           N  
ATOM   3343  CA  ALA C 108       4.113  72.573 -87.755  1.00 18.10           C  
ATOM   3344  C   ALA C 108       3.717  71.689 -88.934  1.00 18.10           C  
ATOM   3345  CB  ALA C 108       5.048  71.814 -86.816  1.00 18.10           C  
ATOM   3346  O   ALA C 108       2.961  72.114 -89.811  1.00 18.10           O  
ATOM   3347  N   PHE C 109       4.208  70.342 -88.932  1.00 16.83           N  
ATOM   3348  CA  PHE C 109       5.260  69.589 -89.604  1.00 16.83           C  
ATOM   3349  C   PHE C 109       4.670  68.634 -90.634  1.00 16.83           C  
ATOM   3350  CB  PHE C 109       6.100  68.810 -88.587  1.00 16.83           C  
ATOM   3351  O   PHE C 109       3.478  68.321 -90.587  1.00 16.83           O  
ATOM   3352  CG  PHE C 109       7.480  69.374 -88.380  1.00 16.83           C  
ATOM   3353  CD1 PHE C 109       8.538  68.972 -89.185  1.00 16.83           C  
ATOM   3354  CD2 PHE C 109       7.718  70.307 -87.379  1.00 16.83           C  
ATOM   3355  CE1 PHE C 109       9.816  69.493 -88.996  1.00 16.83           C  
ATOM   3356  CE2 PHE C 109       8.993  70.832 -87.184  1.00 16.83           C  
ATOM   3357  CZ  PHE C 109      10.041  70.422 -87.993  1.00 16.83           C  
ATOM   3358  N   GLU C 110       5.070  67.275 -90.607  1.00 16.75           N  
ATOM   3359  CA  GLU C 110       6.171  66.560 -91.247  1.00 16.75           C  
ATOM   3360  C   GLU C 110       5.653  65.483 -92.195  1.00 16.75           C  
ATOM   3361  CB  GLU C 110       7.090  65.936 -90.194  1.00 16.75           C  
ATOM   3362  O   GLU C 110       6.136  65.356 -93.322  1.00 16.75           O  
ATOM   3363  CG  GLU C 110       8.533  66.414 -90.276  1.00 16.75           C  
ATOM   3364  CD  GLU C 110       9.443  65.754 -89.252  1.00 16.75           C  
ATOM   3365  OE1 GLU C 110      10.670  66.001 -89.282  1.00 16.75           O  
ATOM   3366  OE2 GLU C 110       8.925  64.981 -88.415  1.00 16.75           O  
ATOM   3367  N   ASN C 111       5.838  64.169 -91.874  1.00 17.34           N  
ATOM   3368  CA  ASN C 111       6.908  63.293 -92.341  1.00 17.34           C  
ATOM   3369  C   ASN C 111       6.402  62.295 -93.378  1.00 17.34           C  
ATOM   3370  CB  ASN C 111       7.550  62.556 -91.163  1.00 17.34           C  
ATOM   3371  O   ASN C 111       5.222  61.943 -93.383  1.00 17.34           O  
ATOM   3372  CG  ASN C 111       8.850  63.194 -90.715  1.00 17.34           C  
ATOM   3373  ND2 ASN C 111       9.305  62.837 -89.520  1.00 17.34           N  
ATOM   3374  OD1 ASN C 111       9.442  64.001 -91.437  1.00 17.34           O  
ATOM   3375  N   ILE C 112       7.031  61.027 -93.385  1.00 16.88           N  
ATOM   3376  CA  ILE C 112       7.958  60.385 -94.310  1.00 16.88           C  
ATOM   3377  C   ILE C 112       7.234  59.290 -95.089  1.00 16.88           C  
ATOM   3378  CB  ILE C 112       9.180  59.796 -93.569  1.00 16.88           C  
ATOM   3379  O   ILE C 112       7.343  59.216 -96.315  1.00 16.88           O  
ATOM   3380  CG1 ILE C 112       9.899  60.891 -92.772  1.00 16.88           C  
ATOM   3381  CG2 ILE C 112      10.135  59.119 -94.555  1.00 16.88           C  
ATOM   3382  CD1 ILE C 112      10.932  60.362 -91.787  1.00 16.88           C  
ATOM   3383  N   VAL C 113       7.438  57.930 -94.761  1.00 19.95           N  
ATOM   3384  CA  VAL C 113       8.477  57.332 -95.593  1.00 19.95           C  
ATOM   3385  C   VAL C 113       7.837  56.562 -96.746  1.00 19.95           C  
ATOM   3386  CB  VAL C 113       9.394  56.397 -94.772  1.00 19.95           C  
ATOM   3387  O   VAL C 113       6.661  56.195 -96.679  1.00 19.95           O  
ATOM   3388  CG1 VAL C 113      10.492  55.806 -95.655  1.00 19.95           C  
ATOM   3389  CG2 VAL C 113      10.001  57.150 -93.590  1.00 19.95           C  
ATOM   3390  N   HIS C 114       8.418  55.347 -97.074  1.00 17.73           N  
ATOM   3391  CA  HIS C 114       9.172  54.742 -98.166  1.00 17.73           C  
ATOM   3392  C   HIS C 114       8.298  53.794 -98.981  1.00 17.73           C  
ATOM   3393  CB  HIS C 114      10.393  53.995 -97.624  1.00 17.73           C  
ATOM   3394  O   HIS C 114       8.287  53.857-100.212  1.00 17.73           O  
ATOM   3395  CG  HIS C 114      11.678  54.741 -97.798  1.00 17.73           C  
ATOM   3396  CD2 HIS C 114      12.433  55.429 -96.910  1.00 17.73           C  
ATOM   3397  ND1 HIS C 114      12.324  54.836 -99.011  1.00 17.73           N  
ATOM   3398  CE1 HIS C 114      13.426  55.552 -98.861  1.00 17.73           C  
ATOM   3399  NE2 HIS C 114      13.515  55.924 -97.595  1.00 17.73           N  
ATOM   3400  N   CYS C 115       8.529  52.464 -98.885  1.00 17.77           N  
ATOM   3401  CA  CYS C 115       9.348  51.747 -99.856  1.00 17.77           C  
ATOM   3402  C   CYS C 115       8.485  50.864-100.750  1.00 17.77           C  
ATOM   3403  CB  CYS C 115      10.400  50.897 -99.146  1.00 17.77           C  
ATOM   3404  O   CYS C 115       8.632  50.880-101.973  1.00 17.77           O  
ATOM   3405  SG  CYS C 115      12.098  51.430 -99.456  1.00 17.77           S  
ATOM   3406  N   SER C 116       8.443  49.590-100.505  1.00 17.22           N  
ATOM   3407  CA  SER C 116       9.291  48.697-101.288  1.00 17.22           C  
ATOM   3408  C   SER C 116       8.474  47.906-102.303  1.00 17.22           C  
ATOM   3409  CB  SER C 116      10.050  47.737-100.371  1.00 17.22           C  
ATOM   3410  O   SER C 116       7.242  47.902-102.248  1.00 17.22           O  
ATOM   3411  OG  SER C 116       9.429  47.661 -99.099  1.00 17.22           O  
ATOM   3412  N   LYS C 117       8.499  46.591-102.098  1.00 17.75           N  
ATOM   3413  CA  LYS C 117       9.229  45.750-103.042  1.00 17.75           C  
ATOM   3414  C   LYS C 117       8.319  45.273-104.171  1.00 17.75           C  
ATOM   3415  CB  LYS C 117       9.848  44.550-102.325  1.00 17.75           C  
ATOM   3416  O   LYS C 117       8.689  45.341-105.345  1.00 17.75           O  
ATOM   3417  CG  LYS C 117      11.355  44.649-102.140  1.00 17.75           C  
ATOM   3418  CD  LYS C 117      11.916  43.412-101.451  1.00 17.75           C  
ATOM   3419  CE  LYS C 117      13.428  43.501-101.285  1.00 17.75           C  
ATOM   3420  NZ  LYS C 117      13.967  42.349-100.503  1.00 17.75           N  
ATOM   3421  N   SER C 118       7.880  44.077-104.134  1.00 17.71           N  
ATOM   3422  CA  SER C 118       8.461  42.902-104.776  1.00 17.71           C  
ATOM   3423  C   SER C 118       7.533  42.344-105.850  1.00 17.71           C  
ATOM   3424  CB  SER C 118       8.764  41.820-103.739  1.00 17.71           C  
ATOM   3425  O   SER C 118       6.316  42.527-105.783  1.00 17.71           O  
ATOM   3426  OG  SER C 118       9.562  42.339-102.689  1.00 17.71           O  
ATOM   3427  N   GLN C 119       7.746  41.123-106.137  1.00 16.66           N  
ATOM   3428  CA  GLN C 119       8.210  40.348-107.282  1.00 16.66           C  
ATOM   3429  C   GLN C 119       7.037  39.759-108.060  1.00 16.66           C  
ATOM   3430  CB  GLN C 119       9.152  39.231-106.828  1.00 16.66           C  
ATOM   3431  O   GLN C 119       7.001  39.833-109.290  1.00 16.66           O  
ATOM   3432  CG  GLN C 119      10.628  39.587-106.943  1.00 16.66           C  
ATOM   3433  CD  GLN C 119      11.541  38.442-106.548  1.00 16.66           C  
ATOM   3434  NE2 GLN C 119      12.847  38.660-106.655  1.00 16.66           N  
ATOM   3435  OE1 GLN C 119      11.076  37.369-106.150  1.00 16.66           O  
ATOM   3436  N   PHE C 120       6.589  38.650-107.626  1.00 17.19           N  
ATOM   3437  CA  PHE C 120       7.127  37.667-108.559  1.00 17.19           C  
ATOM   3438  C   PHE C 120       6.117  37.350-109.654  1.00 17.19           C  
ATOM   3439  CB  PHE C 120       7.521  36.384-107.820  1.00 17.19           C  
ATOM   3440  O   PHE C 120       4.923  37.617-109.502  1.00 17.19           O  
ATOM   3441  CG  PHE C 120       9.004  36.234-107.612  1.00 17.19           C  
ATOM   3442  CD1 PHE C 120       9.805  35.668-108.596  1.00 17.19           C  
ATOM   3443  CD2 PHE C 120       9.597  36.661-106.430  1.00 17.19           C  
ATOM   3444  CE1 PHE C 120      11.178  35.529-108.405  1.00 17.19           C  
ATOM   3445  CE2 PHE C 120      10.968  36.525-106.233  1.00 17.19           C  
ATOM   3446  CZ  PHE C 120      11.757  35.958-107.221  1.00 17.19           C  
ATOM   3447  N   LEU C 121       5.633  36.140-109.584  1.00 16.64           N  
ATOM   3448  CA  LEU C 121       6.207  35.215-110.555  1.00 16.64           C  
ATOM   3449  C   LEU C 121       5.235  34.957-111.701  1.00 16.64           C  
ATOM   3450  CB  LEU C 121       6.581  33.892-109.880  1.00 16.64           C  
ATOM   3451  O   LEU C 121       4.027  35.157-111.553  1.00 16.64           O  
ATOM   3452  CG  LEU C 121       7.894  33.878-109.096  1.00 16.64           C  
ATOM   3453  CD1 LEU C 121       7.943  32.670-108.167  1.00 16.64           C  
ATOM   3454  CD2 LEU C 121       9.085  33.877-110.047  1.00 16.64           C  
ATOM   3455  N   LEU C 122       5.215  33.773-111.982  1.00 17.48           N  
ATOM   3456  CA  LEU C 122       5.691  33.284-113.271  1.00 17.48           C  
ATOM   3457  C   LEU C 122       4.544  33.176-114.270  1.00 17.48           C  
ATOM   3458  CB  LEU C 122       6.373  31.922-113.110  1.00 17.48           C  
ATOM   3459  O   LEU C 122       4.659  33.640-115.407  1.00 17.48           O  
ATOM   3460  CG  LEU C 122       7.902  31.923-113.130  1.00 17.48           C  
ATOM   3461  CD1 LEU C 122       8.447  31.008-112.039  1.00 17.48           C  
ATOM   3462  CD2 LEU C 122       8.419  31.497-114.500  1.00 17.48           C  
ATOM   3463  N   GLY C 123       4.178  31.992-114.386  1.00 18.36           N  
ATOM   3464  CA  GLY C 123       4.700  31.311-115.560  1.00 18.36           C  
ATOM   3465  C   GLY C 123       3.666  31.134-116.656  1.00 18.36           C  
ATOM   3466  O   GLY C 123       2.469  31.317-116.423  1.00 18.36           O  
ATOM   3467  N   GLN C 124       3.707  30.058-117.097  1.00 19.19           N  
ATOM   3468  CA  GLN C 124       4.151  29.677-118.434  1.00 19.19           C  
ATOM   3469  C   GLN C 124       2.963  29.482-119.373  1.00 19.19           C  
ATOM   3470  CB  GLN C 124       4.991  28.400-118.378  1.00 19.19           C  
ATOM   3471  O   GLN C 124       2.970  29.977-120.502  1.00 19.19           O  
ATOM   3472  CG  GLN C 124       6.483  28.653-118.206  1.00 19.19           C  
ATOM   3473  CD  GLN C 124       7.293  27.371-118.162  1.00 19.19           C  
ATOM   3474  NE2 GLN C 124       8.592  27.500-117.912  1.00 19.19           N  
ATOM   3475  OE1 GLN C 124       6.757  26.275-118.350  1.00 19.19           O  
ATOM   3476  N   ASN C 125       2.684  28.302-119.559  1.00 18.49           N  
ATOM   3477  CA  ASN C 125       3.160  27.569-120.727  1.00 18.49           C  
ATOM   3478  C   ASN C 125       2.013  27.203-121.665  1.00 18.49           C  
ATOM   3479  CB  ASN C 125       3.918  26.310-120.299  1.00 18.49           C  
ATOM   3480  O   ASN C 125       2.129  27.356-122.883  1.00 18.49           O  
ATOM   3481  CG  ASN C 125       5.422  26.496-120.327  1.00 18.49           C  
ATOM   3482  ND2 ASN C 125       6.144  25.585-119.685  1.00 18.49           N  
ATOM   3483  OD1 ASN C 125       5.931  27.451-120.919  1.00 18.49           O  
ATOM   3484  N   HIS C 126       1.241  26.107-121.206  1.00 21.76           N  
ATOM   3485  CA  HIS C 126       1.653  25.026-122.094  1.00 21.76           C  
ATOM   3486  C   HIS C 126       0.793  24.988-123.353  1.00 21.76           C  
ATOM   3487  CB  HIS C 126       1.581  23.681-121.369  1.00 21.76           C  
ATOM   3488  O   HIS C 126      -0.371  25.394-123.327  1.00 21.76           O  
ATOM   3489  CG  HIS C 126       2.849  23.308-120.668  1.00 21.76           C  
ATOM   3490  CD2 HIS C 126       3.079  22.931-119.389  1.00 21.76           C  
ATOM   3491  ND1 HIS C 126       4.074  23.304-121.299  1.00 21.76           N  
ATOM   3492  CE1 HIS C 126       5.006  22.938-120.434  1.00 21.76           C  
ATOM   3493  NE2 HIS C 126       4.428  22.706-119.268  1.00 21.76           N  
ATOM   3494  N   ASP C 127       1.157  24.208-124.060  1.00 19.38           N  
ATOM   3495  CA  ASP C 127       1.466  23.781-125.422  1.00 19.38           C  
ATOM   3496  C   ASP C 127       0.224  23.235-126.122  1.00 19.38           C  
ATOM   3497  CB  ASP C 127       2.573  22.725-125.415  1.00 19.38           C  
ATOM   3498  O   ASP C 127      -0.042  23.572-127.278  1.00 19.38           O  
ATOM   3499  CG  ASP C 127       3.955  23.315-125.195  1.00 19.38           C  
ATOM   3500  OD1 ASP C 127       4.154  24.519-125.466  1.00 19.38           O  
ATOM   3501  OD2 ASP C 127       4.853  22.569-124.750  1.00 19.38           O  
ATOM   3502  N   ILE C 128       0.352  22.034-126.275  1.00 20.28           N  
ATOM   3503  CA  ILE C 128       0.871  21.658-127.586  1.00 20.28           C  
ATOM   3504  C   ILE C 128      -0.286  21.318-128.522  1.00 20.28           C  
ATOM   3505  CB  ILE C 128       1.848  20.465-127.487  1.00 20.28           C  
ATOM   3506  O   ILE C 128      -0.296  21.733-129.683  1.00 20.28           O  
ATOM   3507  CG1 ILE C 128       2.970  20.775-126.489  1.00 20.28           C  
ATOM   3508  CG2 ILE C 128       2.421  20.120-128.865  1.00 20.28           C  
ATOM   3509  CD1 ILE C 128       3.826  19.570-126.126  1.00 20.28           C  
ATOM   3510  N   PHE C 129      -1.190  20.140-128.235  1.00 20.00           N  
ATOM   3511  CA  PHE C 129      -0.611  18.846-128.573  1.00 20.00           C  
ATOM   3512  C   PHE C 129      -1.415  18.163-129.673  1.00 20.00           C  
ATOM   3513  CB  PHE C 129      -0.543  17.945-127.336  1.00 20.00           C  
ATOM   3514  O   PHE C 129      -2.607  18.433-129.836  1.00 20.00           O  
ATOM   3515  CG  PHE C 129       0.823  17.876-126.709  1.00 20.00           C  
ATOM   3516  CD1 PHE C 129       1.769  16.969-127.170  1.00 20.00           C  
ATOM   3517  CD2 PHE C 129       1.162  18.719-125.659  1.00 20.00           C  
ATOM   3518  CE1 PHE C 129       3.035  16.902-126.591  1.00 20.00           C  
ATOM   3519  CE2 PHE C 129       2.425  18.659-125.076  1.00 20.00           C  
ATOM   3520  CZ  PHE C 129       3.359  17.749-125.543  1.00 20.00           C  
ATOM   3521  N   ASP C 130      -1.164  17.074-129.656  1.00 19.69           N  
ATOM   3522  CA  ASP C 130      -0.729  16.150-130.699  1.00 19.69           C  
ATOM   3523  C   ASP C 130      -1.919  15.628-131.501  1.00 19.69           C  
ATOM   3524  CB  ASP C 130       0.049  14.982-130.091  1.00 19.69           C  
ATOM   3525  O   ASP C 130      -1.868  15.570-132.732  1.00 19.69           O  
ATOM   3526  CG  ASP C 130       1.551  15.112-130.271  1.00 19.69           C  
ATOM   3527  OD1 ASP C 130       1.996  15.875-131.156  1.00 19.69           O  
ATOM   3528  OD2 ASP C 130       2.297  14.444-129.523  1.00 19.69           O  
ATOM   3529  N   LEU C 131      -2.239  14.320-131.383  1.00 17.49           N  
ATOM   3530  CA  LEU C 131      -1.653  13.216-132.136  1.00 17.49           C  
ATOM   3531  C   LEU C 131      -2.740  12.343-132.754  1.00 17.49           C  
ATOM   3532  CB  LEU C 131      -0.753  12.369-131.233  1.00 17.49           C  
ATOM   3533  O   LEU C 131      -2.661  11.987-133.932  1.00 17.49           O  
ATOM   3534  CG  LEU C 131       0.728  12.749-131.205  1.00 17.49           C  
ATOM   3535  CD1 LEU C 131       1.319  12.474-129.826  1.00 17.49           C  
ATOM   3536  CD2 LEU C 131       1.496  11.990-132.282  1.00 17.49           C  
ATOM   3537  N   ARG C 132      -3.226  11.293-132.136  1.00 20.03           N  
ATOM   3538  CA  ARG C 132      -2.557  10.043-132.483  1.00 20.03           C  
ATOM   3539  C   ARG C 132      -3.455   9.163-133.345  1.00 20.03           C  
ATOM   3540  CB  ARG C 132      -2.140   9.288-131.219  1.00 20.03           C  
ATOM   3541  O   ARG C 132      -4.678   9.318-133.337  1.00 20.03           O  
ATOM   3542  CG  ARG C 132      -0.642   9.053-131.108  1.00 20.03           C  
ATOM   3543  CD  ARG C 132      -0.287   8.264-129.855  1.00 20.03           C  
ATOM   3544  NE  ARG C 132       1.139   8.349-129.552  1.00 20.03           N  
ATOM   3545  NH1 ARG C 132       1.092   6.741-127.893  1.00 20.03           N  
ATOM   3546  NH2 ARG C 132       3.063   7.781-128.433  1.00 20.03           N  
ATOM   3547  CZ  ARG C 132       1.762   7.623-128.627  1.00 20.03           C  
ATOM   3548  N   GLY C 133      -3.558   7.849-133.024  1.00 19.37           N  
ATOM   3549  CA  GLY C 133      -2.889   6.685-133.582  1.00 19.37           C  
ATOM   3550  C   GLY C 133      -3.829   5.756-134.326  1.00 19.37           C  
ATOM   3551  O   GLY C 133      -3.565   5.384-135.471  1.00 19.37           O  
ATOM   3552  N   LYS C 134      -4.489   4.723-133.538  1.00 19.30           N  
ATOM   3553  CA  LYS C 134      -3.798   3.466-133.813  1.00 19.30           C  
ATOM   3554  C   LYS C 134      -4.439   2.732-134.987  1.00 19.30           C  
ATOM   3555  CB  LYS C 134      -3.797   2.572-132.573  1.00 19.30           C  
ATOM   3556  O   LYS C 134      -5.642   2.862-135.226  1.00 19.30           O  
ATOM   3557  CG  LYS C 134      -2.573   2.745-131.686  1.00 19.30           C  
ATOM   3558  CD  LYS C 134      -2.557   1.729-130.550  1.00 19.30           C  
ATOM   3559  CE  LYS C 134      -1.319   1.885-129.677  1.00 19.30           C  
ATOM   3560  NZ  LYS C 134      -1.340   0.948-128.514  1.00 19.30           N  
ATOM   3561  N   SER C 135      -3.808   1.763-135.652  1.00 17.75           N  
ATOM   3562  CA  SER C 135      -3.446   1.035-136.863  1.00 17.75           C  
ATOM   3563  C   SER C 135      -4.268  -0.241-137.009  1.00 17.75           C  
ATOM   3564  CB  SER C 135      -1.955   0.692-136.858  1.00 17.75           C  
ATOM   3565  O   SER C 135      -4.388  -0.787-138.108  1.00 17.75           O  
ATOM   3566  OG  SER C 135      -1.638  -0.191-137.920  1.00 17.75           O  
ATOM   3567  N   LEU C 136      -4.718  -0.727-135.854  1.00 19.52           N  
ATOM   3568  CA  LEU C 136      -3.889  -1.927-135.907  1.00 19.52           C  
ATOM   3569  C   LEU C 136      -4.057  -2.645-137.242  1.00 19.52           C  
ATOM   3570  CB  LEU C 136      -4.243  -2.873-134.757  1.00 19.52           C  
ATOM   3571  O   LEU C 136      -5.009  -2.381-137.978  1.00 19.52           O  
ATOM   3572  CG  LEU C 136      -3.429  -2.712-133.472  1.00 19.52           C  
ATOM   3573  CD1 LEU C 136      -4.288  -3.044-132.256  1.00 19.52           C  
ATOM   3574  CD2 LEU C 136      -2.187  -3.595-133.511  1.00 19.52           C  
ATOM   3575  N   LYS C 137      -4.511  -4.044-137.207  1.00 15.40           N  
ATOM   3576  CA  LYS C 137      -3.808  -5.299-136.955  1.00 15.40           C  
ATOM   3577  C   LYS C 137      -4.099  -6.322-138.049  1.00 15.40           C  
ATOM   3578  CB  LYS C 137      -4.196  -5.867-135.589  1.00 15.40           C  
ATOM   3579  O   LYS C 137      -5.170  -6.298-138.659  1.00 15.40           O  
ATOM   3580  CG  LYS C 137      -3.169  -5.609-134.496  1.00 15.40           C  
ATOM   3581  CD  LYS C 137      -3.569  -6.274-133.186  1.00 15.40           C  
ATOM   3582  CE  LYS C 137      -2.551  -6.001-132.086  1.00 15.40           C  
ATOM   3583  NZ  LYS C 137      -2.971  -6.596-130.782  1.00 15.40           N  
ATOM   3584  N   SER C 138      -3.609  -7.575-137.947  1.00 18.22           N  
ATOM   3585  CA  SER C 138      -2.724  -8.331-138.828  1.00 18.22           C  
ATOM   3586  C   SER C 138      -3.511  -9.039-139.926  1.00 18.22           C  
ATOM   3587  CB  SER C 138      -1.917  -9.354-138.028  1.00 18.22           C  
ATOM   3588  O   SER C 138      -4.741  -9.100-139.875  1.00 18.22           O  
ATOM   3589  OG  SER C 138      -2.766 -10.126-137.196  1.00 18.22           O  
ATOM   3590  N   ASN C 139      -2.999 -10.423-140.214  1.00 16.67           N  
ATOM   3591  CA  ASN C 139      -2.395 -11.197-141.294  1.00 16.67           C  
ATOM   3592  C   ASN C 139      -3.346 -12.271-141.813  1.00 16.67           C  
ATOM   3593  CB  ASN C 139      -1.081 -11.829-140.832  1.00 16.67           C  
ATOM   3594  O   ASN C 139      -3.436 -12.496-143.021  1.00 16.67           O  
ATOM   3595  CG  ASN C 139       0.126 -10.972-141.158  1.00 16.67           C  
ATOM   3596  ND2 ASN C 139       1.240 -11.236-140.485  1.00 16.67           N  
ATOM   3597  OD1 ASN C 139       0.058 -10.079-142.007  1.00 16.67           O  
ATOM   3598  N   LEU C 140      -3.707 -13.265-140.911  1.00 16.66           N  
ATOM   3599  CA  LEU C 140      -3.120 -14.599-140.971  1.00 16.66           C  
ATOM   3600  C   LEU C 140      -3.775 -15.432-142.068  1.00 16.66           C  
ATOM   3601  CB  LEU C 140      -3.262 -15.309-139.622  1.00 16.66           C  
ATOM   3602  O   LEU C 140      -4.982 -15.324-142.298  1.00 16.66           O  
ATOM   3603  CG  LEU C 140      -2.002 -15.379-138.757  1.00 16.66           C  
ATOM   3604  CD1 LEU C 140      -2.321 -14.968-137.324  1.00 16.66           C  
ATOM   3605  CD2 LEU C 140      -1.403 -16.780-138.797  1.00 16.66           C  
ATOM   3606  N   THR C 141      -3.121 -16.563-142.544  1.00 20.34           N  
ATOM   3607  CA  THR C 141      -2.552 -17.293-143.671  1.00 20.34           C  
ATOM   3608  C   THR C 141      -3.417 -18.499-144.028  1.00 20.34           C  
ATOM   3609  CB  THR C 141      -1.116 -17.759-143.367  1.00 20.34           C  
ATOM   3610  O   THR C 141      -4.299 -18.886-143.259  1.00 20.34           O  
ATOM   3611  CG2 THR C 141      -0.091 -16.890-144.088  1.00 20.34           C  
ATOM   3612  OG1 THR C 141      -0.884 -17.681-141.955  1.00 20.34           O  
ATOM   3613  N   LEU C 142      -2.717 -19.755-144.283  1.00 21.08           N  
ATOM   3614  CA  LEU C 142      -2.522 -20.758-145.324  1.00 21.08           C  
ATOM   3615  C   LEU C 142      -3.368 -21.997-145.051  1.00 21.08           C  
ATOM   3616  CB  LEU C 142      -1.045 -21.146-145.425  1.00 21.08           C  
ATOM   3617  O   LEU C 142      -3.884 -22.170-143.944  1.00 21.08           O  
ATOM   3618  CG  LEU C 142      -0.462 -21.233-146.837  1.00 21.08           C  
ATOM   3619  CD1 LEU C 142       0.448 -20.039-147.108  1.00 21.08           C  
ATOM   3620  CD2 LEU C 142       0.297 -22.543-147.023  1.00 21.08           C  
ATOM   3621  N   VAL C 143      -2.714 -23.316-145.000  1.00 20.83           N  
ATOM   3622  CA  VAL C 143      -2.419 -24.458-145.859  1.00 20.83           C  
ATOM   3623  C   VAL C 143      -3.034 -25.724-145.265  1.00 20.83           C  
ATOM   3624  CB  VAL C 143      -0.897 -24.645-146.053  1.00 20.83           C  
ATOM   3625  O   VAL C 143      -3.742 -26.460-145.956  1.00 20.83           O  
ATOM   3626  CG1 VAL C 143      -0.608 -25.887-146.894  1.00 20.83           C  
ATOM   3627  CG2 VAL C 143      -0.286 -23.403-146.699  1.00 20.83           C  
ATOM   3628  N   ASN C 144      -2.247 -26.758-144.976  1.00 23.40           N  
ATOM   3629  CA  ASN C 144      -2.087 -28.047-145.643  1.00 23.40           C  
ATOM   3630  C   ASN C 144      -3.057 -29.088-145.090  1.00 23.40           C  
ATOM   3631  CB  ASN C 144      -0.646 -28.543-145.513  1.00 23.40           C  
ATOM   3632  O   ASN C 144      -3.644 -28.892-144.024  1.00 23.40           O  
ATOM   3633  CG  ASN C 144       0.135 -28.412-146.806  1.00 23.40           C  
ATOM   3634  ND2 ASN C 144       1.431 -28.698-146.748  1.00 23.40           N  
ATOM   3635  OD1 ASN C 144      -0.421 -28.057-147.848  1.00 23.40           O  
ATOM   3636  N   GLN C 145      -2.777 -30.619-145.256  1.00 21.73           N  
ATOM   3637  CA  GLN C 145      -3.044 -31.990-145.676  1.00 21.73           C  
ATOM   3638  C   GLN C 145      -3.295 -32.895-144.473  1.00 21.73           C  
ATOM   3639  CB  GLN C 145      -1.880 -32.534-146.506  1.00 21.73           C  
ATOM   3640  O   GLN C 145      -4.264 -33.656-144.454  1.00 21.73           O  
ATOM   3641  CG  GLN C 145      -1.962 -32.181-147.985  1.00 21.73           C  
ATOM   3642  CD  GLN C 145      -0.902 -32.880-148.816  1.00 21.73           C  
ATOM   3643  NE2 GLN C 145      -0.870 -32.581-150.110  1.00 21.73           N  
ATOM   3644  OE1 GLN C 145      -0.118 -33.682-148.298  1.00 21.73           O  
ATOM   3645  N   SER C 146      -2.160 -33.462-143.874  1.00 19.37           N  
ATOM   3646  CA  SER C 146      -1.519 -34.772-143.883  1.00 19.37           C  
ATOM   3647  C   SER C 146      -1.964 -35.614-142.693  1.00 19.37           C  
ATOM   3648  CB  SER C 146       0.003 -34.625-143.873  1.00 19.37           C  
ATOM   3649  O   SER C 146      -2.551 -35.093-141.742  1.00 19.37           O  
ATOM   3650  OG  SER C 146       0.421 -33.800-142.799  1.00 19.37           O  
ATOM   3651  N   LYS C 147      -1.016 -36.529-142.119  1.00 17.62           N  
ATOM   3652  CA  LYS C 147      -0.635 -37.937-142.173  1.00 17.62           C  
ATOM   3653  C   LYS C 147      -0.895 -38.629-140.838  1.00 17.62           C  
ATOM   3654  CB  LYS C 147       0.838 -38.081-142.559  1.00 17.62           C  
ATOM   3655  O   LYS C 147      -1.126 -39.839-140.794  1.00 17.62           O  
ATOM   3656  CG  LYS C 147       1.071 -38.282-144.049  1.00 17.62           C  
ATOM   3657  CD  LYS C 147       2.536 -38.569-144.352  1.00 17.62           C  
ATOM   3658  CE  LYS C 147       2.769 -38.778-145.842  1.00 17.62           C  
ATOM   3659  NZ  LYS C 147       4.205 -39.058-146.145  1.00 17.62           N  
ATOM   3660  N   GLY C 148      -0.373 -38.073-139.731  1.00 20.85           N  
ATOM   3661  CA  GLY C 148       0.511 -38.953-138.984  1.00 20.85           C  
ATOM   3662  C   GLY C 148      -0.168 -40.227-138.517  1.00 20.85           C  
ATOM   3663  O   GLY C 148      -1.397 -40.287-138.436  1.00 20.85           O  
ATOM   3664  N   TYR C 149       0.685 -41.367-138.061  1.00 18.44           N  
ATOM   3665  CA  TYR C 149       1.455 -42.555-137.709  1.00 18.44           C  
ATOM   3666  C   TYR C 149       1.083 -43.053-136.317  1.00 18.44           C  
ATOM   3667  CB  TYR C 149       2.957 -42.261-137.774  1.00 18.44           C  
ATOM   3668  O   TYR C 149       0.417 -42.348-135.556  1.00 18.44           O  
ATOM   3669  CG  TYR C 149       3.575 -42.555-139.120  1.00 18.44           C  
ATOM   3670  CD1 TYR C 149       4.069 -43.823-139.419  1.00 18.44           C  
ATOM   3671  CD2 TYR C 149       3.666 -41.566-140.093  1.00 18.44           C  
ATOM   3672  CE1 TYR C 149       4.641 -44.098-140.657  1.00 18.44           C  
ATOM   3673  CE2 TYR C 149       4.237 -41.830-141.334  1.00 18.44           C  
ATOM   3674  OH  TYR C 149       5.285 -43.363-142.833  1.00 18.44           O  
ATOM   3675  CZ  TYR C 149       4.720 -43.097-141.606  1.00 18.44           C  
ATOM   3676  N   GLU C 150       2.344 -43.411-135.500  1.00 16.22           N  
ATOM   3677  CA  GLU C 150       3.216 -44.522-135.129  1.00 16.22           C  
ATOM   3678  C   GLU C 150       3.389 -44.606-133.615  1.00 16.22           C  
ATOM   3679  CB  GLU C 150       4.581 -44.385-135.808  1.00 16.22           C  
ATOM   3680  O   GLU C 150       3.660 -45.680-133.074  1.00 16.22           O  
ATOM   3681  CG  GLU C 150       4.888 -45.497-136.800  1.00 16.22           C  
ATOM   3682  CD  GLU C 150       6.259 -45.364-137.445  1.00 16.22           C  
ATOM   3683  OE1 GLU C 150       6.657 -46.267-138.216  1.00 16.22           O  
ATOM   3684  OE2 GLU C 150       6.940 -44.349-137.176  1.00 16.22           O  
ATOM   3685  N   ILE C 151       4.012 -43.747-132.994  1.00 19.64           N  
ATOM   3686  CA  ILE C 151       5.139 -44.233-132.206  1.00 19.64           C  
ATOM   3687  C   ILE C 151       4.652 -45.265-131.192  1.00 19.64           C  
ATOM   3688  CB  ILE C 151       5.866 -43.075-131.486  1.00 19.64           C  
ATOM   3689  O   ILE C 151       3.591 -45.098-130.587  1.00 19.64           O  
ATOM   3690  CG1 ILE C 151       6.425 -42.078-132.508  1.00 19.64           C  
ATOM   3691  CG2 ILE C 151       6.979 -43.615-130.583  1.00 19.64           C  
ATOM   3692  CD1 ILE C 151       7.056 -40.841-131.884  1.00 19.64           C  
ATOM   3693  N   LYS C 152       5.688 -45.940-130.500  1.00 16.81           N  
ATOM   3694  CA  LYS C 152       6.416 -47.146-130.116  1.00 16.81           C  
ATOM   3695  C   LYS C 152       6.183 -47.485-128.647  1.00 16.81           C  
ATOM   3696  CB  LYS C 152       7.913 -46.977-130.384  1.00 16.81           C  
ATOM   3697  O   LYS C 152       5.910 -48.638-128.306  1.00 16.81           O  
ATOM   3698  CG  LYS C 152       8.364 -47.513-131.735  1.00 16.81           C  
ATOM   3699  CD  LYS C 152       9.879 -47.460-131.879  1.00 16.81           C  
ATOM   3700  CE  LYS C 152      10.331 -47.972-133.240  1.00 16.81           C  
ATOM   3701  NZ  LYS C 152      11.815 -47.906-133.393  1.00 16.81           N  
ATOM   3702  N   ASN C 153       7.197 -47.078-127.753  1.00 17.06           N  
ATOM   3703  CA  ASN C 153       8.273 -47.889-127.194  1.00 17.06           C  
ATOM   3704  C   ASN C 153       7.854 -48.550-125.884  1.00 17.06           C  
ATOM   3705  CB  ASN C 153       9.530 -47.041-126.983  1.00 17.06           C  
ATOM   3706  O   ASN C 153       6.948 -48.069-125.202  1.00 17.06           O  
ATOM   3707  CG  ASN C 153      10.550 -47.225-128.089  1.00 17.06           C  
ATOM   3708  ND2 ASN C 153      11.553 -46.355-128.121  1.00 17.06           N  
ATOM   3709  OD1 ASN C 153      10.439 -48.141-128.908  1.00 17.06           O  
ATOM   3710  N   SER C 154       8.746 -48.383-124.847  1.00 19.54           N  
ATOM   3711  CA  SER C 154       9.706 -49.362-124.348  1.00 19.54           C  
ATOM   3712  C   SER C 154       9.115 -50.185-123.209  1.00 19.54           C  
ATOM   3713  CB  SER C 154      10.985 -48.669-123.878  1.00 19.54           C  
ATOM   3714  O   SER C 154       8.125 -49.783-122.594  1.00 19.54           O  
ATOM   3715  OG  SER C 154      10.779 -48.027-122.631  1.00 19.54           O  
ATOM   3716  N   VAL C 155      10.131 -50.581-122.243  1.00 21.29           N  
ATOM   3717  CA  VAL C 155      10.600 -51.916-121.887  1.00 21.29           C  
ATOM   3718  C   VAL C 155       9.850 -52.416-120.655  1.00 21.29           C  
ATOM   3719  CB  VAL C 155      12.123 -51.932-121.627  1.00 21.29           C  
ATOM   3720  O   VAL C 155       9.253 -51.626-119.920  1.00 21.29           O  
ATOM   3721  CG1 VAL C 155      12.617 -53.360-121.403  1.00 21.29           C  
ATOM   3722  CG2 VAL C 155      12.869 -51.281-122.790  1.00 21.29           C  
ATOM   3723  N   GLU C 156      10.731 -53.149-119.639  1.00 20.31           N  
ATOM   3724  CA  GLU C 156      10.848 -54.588-119.425  1.00 20.31           C  
ATOM   3725  C   GLU C 156      10.170 -55.010-118.125  1.00 20.31           C  
ATOM   3726  CB  GLU C 156      12.319 -55.012-119.412  1.00 20.31           C  
ATOM   3727  O   GLU C 156       9.833 -54.166-117.292  1.00 20.31           O  
ATOM   3728  CG  GLU C 156      12.713 -55.905-120.580  1.00 20.31           C  
ATOM   3729  CD  GLU C 156      14.180 -56.301-120.565  1.00 20.31           C  
ATOM   3730  OE1 GLU C 156      14.614 -57.060-121.462  1.00 20.31           O  
ATOM   3731  OE2 GLU C 156      14.902 -55.851-119.648  1.00 20.31           O  
ATOM   3732  N   PHE C 157      11.038 -55.825-117.247  1.00 20.01           N  
ATOM   3733  CA  PHE C 157      10.909 -57.245-116.938  1.00 20.01           C  
ATOM   3734  C   PHE C 157      10.355 -57.445-115.533  1.00 20.01           C  
ATOM   3735  CB  PHE C 157      12.260 -57.952-117.076  1.00 20.01           C  
ATOM   3736  O   PHE C 157       9.397 -58.195-115.338  1.00 20.01           O  
ATOM   3737  CG  PHE C 157      12.366 -58.827-118.296  1.00 20.01           C  
ATOM   3738  CD1 PHE C 157      11.958 -60.155-118.253  1.00 20.01           C  
ATOM   3739  CD2 PHE C 157      12.874 -58.321-119.486  1.00 20.01           C  
ATOM   3740  CE1 PHE C 157      12.055 -60.967-119.381  1.00 20.01           C  
ATOM   3741  CE2 PHE C 157      12.973 -59.127-120.617  1.00 20.01           C  
ATOM   3742  CZ  PHE C 157      12.564 -60.450-120.562  1.00 20.01           C  
ATOM   3743  N   THR C 158      11.334 -57.783-114.492  1.00 17.91           N  
ATOM   3744  CA  THR C 158      11.534 -59.180-114.120  1.00 17.91           C  
ATOM   3745  C   THR C 158      10.899 -59.475-112.764  1.00 17.91           C  
ATOM   3746  CB  THR C 158      13.032 -59.536-114.076  1.00 17.91           C  
ATOM   3747  O   THR C 158      10.187 -60.469-112.610  1.00 17.91           O  
ATOM   3748  CG2 THR C 158      13.543 -59.935-115.457  1.00 17.91           C  
ATOM   3749  OG1 THR C 158      13.774 -58.401-113.613  1.00 17.91           O  
ATOM   3750  N   GLY C 159      11.770 -59.546-111.604  1.00 19.62           N  
ATOM   3751  CA  GLY C 159      12.220 -60.838-111.112  1.00 19.62           C  
ATOM   3752  C   GLY C 159      11.385 -61.361-109.958  1.00 19.62           C  
ATOM   3753  O   GLY C 159      10.561 -60.632-109.401  1.00 19.62           O  
ATOM   3754  N   ASN C 160      12.163 -62.224-109.175  1.00 20.26           N  
ATOM   3755  CA  ASN C 160      11.877 -63.608-108.813  1.00 20.26           C  
ATOM   3756  C   ASN C 160      11.049 -63.693-107.534  1.00 20.26           C  
ATOM   3757  CB  ASN C 160      13.176 -64.402-108.658  1.00 20.26           C  
ATOM   3758  O   ASN C 160      10.837 -62.685-106.859  1.00 20.26           O  
ATOM   3759  CG  ASN C 160      13.622 -65.050-109.954  1.00 20.26           C  
ATOM   3760  ND2 ASN C 160      14.836 -65.590-109.960  1.00 20.26           N  
ATOM   3761  OD1 ASN C 160      12.883 -65.066-110.941  1.00 20.26           O  
ATOM   3762  N   GLY C 161      11.624 -64.593-106.701  1.00 18.05           N  
ATOM   3763  CA  GLY C 161      11.107 -65.882-106.270  1.00 18.05           C  
ATOM   3764  C   GLY C 161      10.553 -65.861-104.858  1.00 18.05           C  
ATOM   3765  O   GLY C 161       9.482 -66.413-104.598  1.00 18.05           O  
ATOM   3766  N   ASP C 162      11.539 -65.525-103.888  1.00 18.38           N  
ATOM   3767  CA  ASP C 162      12.010 -66.695-103.154  1.00 18.38           C  
ATOM   3768  C   ASP C 162      11.035 -67.076-102.042  1.00 18.38           C  
ATOM   3769  CB  ASP C 162      13.400 -66.439-102.570  1.00 18.38           C  
ATOM   3770  O   ASP C 162      10.266 -66.236-101.569  1.00 18.38           O  
ATOM   3771  CG  ASP C 162      14.515 -66.648-103.579  1.00 18.38           C  
ATOM   3772  OD1 ASP C 162      14.301 -67.355-104.588  1.00 18.38           O  
ATOM   3773  OD2 ASP C 162      15.620 -66.104-103.363  1.00 18.38           O  
ATOM   3774  N   SER C 163      11.623 -68.090-101.305  1.00 16.94           N  
ATOM   3775  CA  SER C 163      11.145 -69.398-100.870  1.00 16.94           C  
ATOM   3776  C   SER C 163      10.515 -69.323 -99.483  1.00 16.94           C  
ATOM   3777  CB  SER C 163      12.289 -70.413-100.865  1.00 16.94           C  
ATOM   3778  O   SER C 163       9.427 -69.857 -99.260  1.00 16.94           O  
ATOM   3779  OG  SER C 163      13.491 -69.814-100.412  1.00 16.94           O  
ATOM   3780  N   PHE C 164      11.450 -69.171 -98.500  1.00 17.23           N  
ATOM   3781  CA  PHE C 164      11.718 -70.461 -97.875  1.00 17.23           C  
ATOM   3782  C   PHE C 164      10.687 -70.763 -96.794  1.00 17.23           C  
ATOM   3783  CB  PHE C 164      13.128 -70.488 -97.279  1.00 17.23           C  
ATOM   3784  O   PHE C 164       9.968 -69.867 -96.346  1.00 17.23           O  
ATOM   3785  CG  PHE C 164      14.106 -71.315 -98.069  1.00 17.23           C  
ATOM   3786  CD1 PHE C 164      14.241 -72.676 -97.827  1.00 17.23           C  
ATOM   3787  CD2 PHE C 164      14.889 -70.731 -99.056  1.00 17.23           C  
ATOM   3788  CE1 PHE C 164      15.145 -73.445 -98.557  1.00 17.23           C  
ATOM   3789  CE2 PHE C 164      15.795 -71.492 -99.790  1.00 17.23           C  
ATOM   3790  CZ  PHE C 164      15.922 -72.848 -99.538  1.00 17.23           C  
ATOM   3791  N   LEU C 165      11.413 -71.148 -95.668  1.00 16.71           N  
ATOM   3792  CA  LEU C 165      11.414 -72.499 -95.117  1.00 16.71           C  
ATOM   3793  C   LEU C 165      10.306 -72.664 -94.083  1.00 16.71           C  
ATOM   3794  CB  LEU C 165      12.771 -72.818 -94.484  1.00 16.71           C  
ATOM   3795  O   LEU C 165       9.773 -71.676 -93.573  1.00 16.71           O  
ATOM   3796  CG  LEU C 165      13.851 -73.348 -95.427  1.00 16.71           C  
ATOM   3797  CD1 LEU C 165      15.232 -73.178 -94.801  1.00 16.71           C  
ATOM   3798  CD2 LEU C 165      13.591 -74.811 -95.771  1.00 16.71           C  
ATOM   3799  N   HIS C 166      10.751 -73.663 -93.254  1.00 18.07           N  
ATOM   3800  CA  HIS C 166      10.080 -74.904 -92.884  1.00 18.07           C  
ATOM   3801  C   HIS C 166       9.220 -74.716 -91.639  1.00 18.07           C  
ATOM   3802  CB  HIS C 166      11.103 -76.018 -92.652  1.00 18.07           C  
ATOM   3803  O   HIS C 166       8.043 -75.084 -91.630  1.00 18.07           O  
ATOM   3804  CG  HIS C 166      11.144 -77.033 -93.751  1.00 18.07           C  
ATOM   3805  CD2 HIS C 166      12.155 -77.811 -94.204  1.00 18.07           C  
ATOM   3806  ND1 HIS C 166      10.046 -77.336 -94.525  1.00 18.07           N  
ATOM   3807  CE1 HIS C 166      10.380 -78.260 -95.410  1.00 18.07           C  
ATOM   3808  NE2 HIS C 166      11.654 -78.566 -95.236  1.00 18.07           N  
ATOM   3809  N   ALA C 167       9.827 -75.421 -90.624  1.00 16.38           N  
ATOM   3810  CA  ALA C 167       9.222 -76.666 -90.158  1.00 16.38           C  
ATOM   3811  C   ALA C 167       8.472 -76.454 -88.847  1.00 16.38           C  
ATOM   3812  CB  ALA C 167      10.289 -77.745 -89.989  1.00 16.38           C  
ATOM   3813  O   ALA C 167       7.319 -76.871 -88.710  1.00 16.38           O  
ATOM   3814  N   ASN C 168       9.377 -76.422 -87.796  1.00 18.07           N  
ATOM   3815  CA  ASN C 168       9.415 -77.676 -87.052  1.00 18.07           C  
ATOM   3816  C   ASN C 168       8.318 -77.732 -85.992  1.00 18.07           C  
ATOM   3817  CB  ASN C 168      10.788 -77.876 -86.407  1.00 18.07           C  
ATOM   3818  O   ASN C 168       7.791 -76.696 -85.583  1.00 18.07           O  
ATOM   3819  CG  ASN C 168      11.655 -78.857 -87.171  1.00 18.07           C  
ATOM   3820  ND2 ASN C 168      12.938 -78.903 -86.833  1.00 18.07           N  
ATOM   3821  OD1 ASN C 168      11.175 -79.568 -88.058  1.00 18.07           O  
ATOM   3822  N   HIS C 169       8.700 -78.629 -85.033  1.00 16.32           N  
ATOM   3823  CA  HIS C 169       8.036 -79.841 -84.569  1.00 16.32           C  
ATOM   3824  C   HIS C 169       7.261 -79.587 -83.281  1.00 16.32           C  
ATOM   3825  CB  HIS C 169       9.055 -80.962 -84.357  1.00 16.32           C  
ATOM   3826  O   HIS C 169       6.109 -80.006 -83.151  1.00 16.32           O  
ATOM   3827  CG  HIS C 169       8.669 -82.254 -85.004  1.00 16.32           C  
ATOM   3828  CD2 HIS C 169       9.150 -82.874 -86.108  1.00 16.32           C  
ATOM   3829  ND1 HIS C 169       7.668 -83.064 -84.512  1.00 16.32           N  
ATOM   3830  CE1 HIS C 169       7.551 -84.129 -85.287  1.00 16.32           C  
ATOM   3831  NE2 HIS C 169       8.438 -84.038 -86.262  1.00 16.32           N  
ATOM   3832  N   GLU C 170       8.103 -79.455 -82.177  1.00 18.02           N  
ATOM   3833  CA  GLU C 170       8.130 -80.699 -81.413  1.00 18.02           C  
ATOM   3834  C   GLU C 170       6.960 -80.772 -80.436  1.00 18.02           C  
ATOM   3835  CB  GLU C 170       9.455 -80.839 -80.659  1.00 18.02           C  
ATOM   3836  O   GLU C 170       6.350 -79.751 -80.113  1.00 18.02           O  
ATOM   3837  CG  GLU C 170      10.503 -81.655 -81.401  1.00 18.02           C  
ATOM   3838  CD  GLU C 170      11.742 -81.942 -80.568  1.00 18.02           C  
ATOM   3839  OE1 GLU C 170      12.626 -82.696 -81.035  1.00 18.02           O  
ATOM   3840  OE2 GLU C 170      11.829 -81.409 -79.440  1.00 18.02           O  
ATOM   3841  N   ARG C 171       7.420 -81.189 -79.209  1.00 15.91           N  
ATOM   3842  CA  ARG C 171       7.126 -82.505 -78.652  1.00 15.91           C  
ATOM   3843  C   ARG C 171       5.967 -82.436 -77.664  1.00 15.91           C  
ATOM   3844  CB  ARG C 171       8.364 -83.088 -77.967  1.00 15.91           C  
ATOM   3845  O   ARG C 171       5.046 -83.254 -77.720  1.00 15.91           O  
ATOM   3846  CG  ARG C 171       9.098 -84.127 -78.801  1.00 15.91           C  
ATOM   3847  CD  ARG C 171      10.266 -84.738 -78.040  1.00 15.91           C  
ATOM   3848  NE  ARG C 171      10.948 -85.760 -78.829  1.00 15.91           N  
ATOM   3849  NH1 ARG C 171      12.312 -86.474 -77.106  1.00 15.91           N  
ATOM   3850  NH2 ARG C 171      12.456 -87.457 -79.172  1.00 15.91           N  
ATOM   3851  CZ  ARG C 171      11.904 -86.562 -78.367  1.00 15.91           C  
ATOM   3852  N   LEU C 172       6.377 -82.262 -76.397  1.00 17.00           N  
ATOM   3853  CA  LEU C 172       6.385 -83.446 -75.545  1.00 17.00           C  
ATOM   3854  C   LEU C 172       5.027 -83.646 -74.881  1.00 17.00           C  
ATOM   3855  CB  LEU C 172       7.476 -83.331 -74.477  1.00 17.00           C  
ATOM   3856  O   LEU C 172       4.255 -82.695 -74.737  1.00 17.00           O  
ATOM   3857  CG  LEU C 172       8.611 -84.353 -74.555  1.00 17.00           C  
ATOM   3858  CD1 LEU C 172       9.959 -83.644 -74.627  1.00 17.00           C  
ATOM   3859  CD2 LEU C 172       8.561 -85.299 -73.359  1.00 17.00           C  
ATOM   3860  N   HIS C 173       5.228 -84.374 -73.689  1.00 17.50           N  
ATOM   3861  CA  HIS C 173       4.617 -85.646 -73.317  1.00 17.50           C  
ATOM   3862  C   HIS C 173       3.307 -85.429 -72.567  1.00 17.50           C  
ATOM   3863  CB  HIS C 173       5.580 -86.473 -72.464  1.00 17.50           C  
ATOM   3864  O   HIS C 173       3.012 -84.313 -72.134  1.00 17.50           O  
ATOM   3865  CG  HIS C 173       6.522 -87.313 -73.266  1.00 17.50           C  
ATOM   3866  CD2 HIS C 173       7.838 -87.154 -73.544  1.00 17.50           C  
ATOM   3867  ND1 HIS C 173       6.133 -88.476 -73.894  1.00 17.50           N  
ATOM   3868  CE1 HIS C 173       7.171 -88.998 -74.525  1.00 17.50           C  
ATOM   3869  NE2 HIS C 173       8.218 -88.215 -74.328  1.00 17.50           N  
ATOM   3870  N   THR C 174       3.375 -86.265 -71.448  1.00 17.62           N  
ATOM   3871  CA  THR C 174       2.497 -87.418 -71.282  1.00 17.62           C  
ATOM   3872  C   THR C 174       1.313 -87.071 -70.384  1.00 17.62           C  
ATOM   3873  CB  THR C 174       3.258 -88.619 -70.690  1.00 17.62           C  
ATOM   3874  O   THR C 174       0.162 -87.337 -70.736  1.00 17.62           O  
ATOM   3875  CG2 THR C 174       2.586 -89.935 -71.065  1.00 17.62           C  
ATOM   3876  OG1 THR C 174       4.601 -88.620 -71.191  1.00 17.62           O  
ATOM   3877  N   ALA C 175       1.554 -87.514 -69.088  1.00 19.54           N  
ATOM   3878  CA  ALA C 175       0.938 -88.768 -68.664  1.00 19.54           C  
ATOM   3879  C   ALA C 175      -0.395 -88.516 -67.963  1.00 19.54           C  
ATOM   3880  CB  ALA C 175       1.881 -89.540 -67.744  1.00 19.54           C  
ATOM   3881  O   ALA C 175      -0.696 -87.384 -67.578  1.00 19.54           O  
ATOM   3882  N   ILE C 176      -0.463 -89.302 -66.783  1.00 19.61           N  
ATOM   3883  CA  ILE C 176      -1.383 -90.411 -66.560  1.00 19.61           C  
ATOM   3884  C   ILE C 176      -2.577 -89.933 -65.737  1.00 19.61           C  
ATOM   3885  CB  ILE C 176      -0.683 -91.593 -65.854  1.00 19.61           C  
ATOM   3886  O   ILE C 176      -3.729 -90.111 -66.140  1.00 19.61           O  
ATOM   3887  CG1 ILE C 176       0.588 -91.992 -66.612  1.00 19.61           C  
ATOM   3888  CG2 ILE C 176      -1.637 -92.784 -65.720  1.00 19.61           C  
ATOM   3889  CD1 ILE C 176       1.440 -93.027 -65.891  1.00 19.61           C  
ATOM   3890  N   LYS C 177      -2.632 -90.670 -64.505  1.00 18.92           N  
ATOM   3891  CA  LYS C 177      -3.599 -91.732 -64.241  1.00 18.92           C  
ATOM   3892  C   LYS C 177      -4.762 -91.219 -63.397  1.00 18.92           C  
ATOM   3893  CB  LYS C 177      -2.923 -92.912 -63.541  1.00 18.92           C  
ATOM   3894  O   LYS C 177      -5.926 -91.431 -63.741  1.00 18.92           O  
ATOM   3895  CG  LYS C 177      -2.520 -94.040 -64.479  1.00 18.92           C  
ATOM   3896  CD  LYS C 177      -1.921 -95.214 -63.716  1.00 18.92           C  
ATOM   3897  CE  LYS C 177      -1.462 -96.319 -64.658  1.00 18.92           C  
ATOM   3898  NZ  LYS C 177      -0.741 -97.405 -63.929  1.00 18.92           N  
ATOM   3899  N   PHE C 178      -4.732 -91.638 -62.065  1.00 19.93           N  
ATOM   3900  CA  PHE C 178      -5.471 -92.739 -61.457  1.00 19.93           C  
ATOM   3901  C   PHE C 178      -6.691 -92.222 -60.705  1.00 19.93           C  
ATOM   3902  CB  PHE C 178      -4.568 -93.536 -60.510  1.00 19.93           C  
ATOM   3903  O   PHE C 178      -6.726 -91.062 -60.290  1.00 19.93           O  
ATOM   3904  CG  PHE C 178      -3.888 -94.708 -61.163  1.00 19.93           C  
ATOM   3905  CD1 PHE C 178      -4.528 -95.939 -61.254  1.00 19.93           C  
ATOM   3906  CD2 PHE C 178      -2.608 -94.580 -61.686  1.00 19.93           C  
ATOM   3907  CE1 PHE C 178      -3.900 -97.026 -61.858  1.00 19.93           C  
ATOM   3908  CE2 PHE C 178      -1.974 -95.662 -62.290  1.00 19.93           C  
ATOM   3909  CZ  PHE C 178      -2.622 -96.884 -62.374  1.00 19.93           C  
ATOM   3910  N   PRO C 179      -7.302 -93.372 -60.091  1.00 21.27           N  
ATOM   3911  CA  PRO C 179      -8.745 -93.621 -60.035  1.00 21.27           C  
ATOM   3912  C   PRO C 179      -9.406 -92.989 -58.812  1.00 21.27           C  
ATOM   3913  CB  PRO C 179      -8.837 -95.148 -59.977  1.00 21.27           C  
ATOM   3914  O   PRO C 179     -10.464 -92.366 -58.931  1.00 21.27           O  
ATOM   3915  CG  PRO C 179      -7.472 -95.597 -59.567  1.00 21.27           C  
ATOM   3916  CD  PRO C 179      -6.582 -94.392 -59.470  1.00 21.27           C  
ATOM   3917  N   ALA C 180      -9.085 -93.572 -57.630  1.00 21.51           N  
ATOM   3918  CA  ALA C 180      -9.973 -94.565 -57.032  1.00 21.51           C  
ATOM   3919  C   ALA C 180     -10.972 -93.907 -56.084  1.00 21.51           C  
ATOM   3920  CB  ALA C 180      -9.163 -95.627 -56.292  1.00 21.51           C  
ATOM   3921  O   ALA C 180     -10.798 -92.751 -55.693  1.00 21.51           O  
ATOM   3922  N   SER C 181     -11.278 -94.735 -54.990  1.00 23.58           N  
ATOM   3923  CA  SER C 181     -12.470 -95.412 -54.491  1.00 23.58           C  
ATOM   3924  C   SER C 181     -13.159 -94.591 -53.406  1.00 23.58           C  
ATOM   3925  CB  SER C 181     -12.113 -96.795 -53.945  1.00 23.58           C  
ATOM   3926  O   SER C 181     -12.609 -93.596 -52.930  1.00 23.58           O  
ATOM   3927  OG  SER C 181     -11.320 -96.684 -52.775  1.00 23.58           O  
ATOM   3928  N   GLN C 182     -13.658 -95.410 -52.354  1.00 19.95           N  
ATOM   3929  CA  GLN C 182     -15.007 -95.699 -51.879  1.00 19.95           C  
ATOM   3930  C   GLN C 182     -15.328 -94.903 -50.617  1.00 19.95           C  
ATOM   3931  CB  GLN C 182     -15.173 -97.196 -51.612  1.00 19.95           C  
ATOM   3932  O   GLN C 182     -16.402 -94.307 -50.509  1.00 19.95           O  
ATOM   3933  CG  GLN C 182     -15.904 -97.940 -52.721  1.00 19.95           C  
ATOM   3934  CD  GLN C 182     -16.040 -99.425 -52.441  1.00 19.95           C  
ATOM   3935  NE2 GLN C 182     -16.433-100.187 -53.456  1.00 19.95           N  
ATOM   3936  OE1 GLN C 182     -15.792 -99.884 -51.321  1.00 19.95           O  
ATOM   3937  N   LYS C 183     -14.754 -95.361 -49.471  1.00 22.45           N  
ATOM   3938  CA  LYS C 183     -15.420 -96.093 -48.398  1.00 22.45           C  
ATOM   3939  C   LYS C 183     -16.063 -95.137 -47.397  1.00 22.45           C  
ATOM   3940  CB  LYS C 183     -14.430 -97.013 -47.682  1.00 22.45           C  
ATOM   3941  O   LYS C 183     -15.608 -94.003 -47.233  1.00 22.45           O  
ATOM   3942  CG  LYS C 183     -14.480 -98.460 -48.151  1.00 22.45           C  
ATOM   3943  CD  LYS C 183     -13.523 -99.339 -47.356  1.00 22.45           C  
ATOM   3944  CE  LYS C 183     -13.528-100.774 -47.863  1.00 22.45           C  
ATOM   3945  NZ  LYS C 183     -12.541-101.624 -47.131  1.00 22.45           N  
ATOM   3946  N   LEU C 184     -16.931 -95.805 -46.524  1.00 21.78           N  
ATOM   3947  CA  LEU C 184     -18.261 -95.573 -45.970  1.00 21.78           C  
ATOM   3948  C   LEU C 184     -18.188 -94.679 -44.737  1.00 21.78           C  
ATOM   3949  CB  LEU C 184     -18.931 -96.902 -45.612  1.00 21.78           C  
ATOM   3950  O   LEU C 184     -18.946 -93.713 -44.620  1.00 21.78           O  
ATOM   3951  CG  LEU C 184     -20.035 -97.381 -46.557  1.00 21.78           C  
ATOM   3952  CD1 LEU C 184     -19.830 -98.851 -46.910  1.00 21.78           C  
ATOM   3953  CD2 LEU C 184     -21.408 -97.163 -45.931  1.00 21.78           C  
ATOM   3954  N   ILE C 185     -17.856 -95.361 -43.538  1.00 21.40           N  
ATOM   3955  CA  ILE C 185     -18.836 -95.702 -42.512  1.00 21.40           C  
ATOM   3956  C   ILE C 185     -18.845 -94.625 -41.429  1.00 21.40           C  
ATOM   3957  CB  ILE C 185     -18.545 -97.086 -41.890  1.00 21.40           C  
ATOM   3958  O   ILE C 185     -19.908 -94.135 -41.041  1.00 21.40           O  
ATOM   3959  CG1 ILE C 185     -18.412 -98.148 -42.987  1.00 21.40           C  
ATOM   3960  CG2 ILE C 185     -19.637 -97.467 -40.887  1.00 21.40           C  
ATOM   3961  CD1 ILE C 185     -17.830 -99.469 -42.503  1.00 21.40           C  
ATOM   3962  N   SER C 186     -17.910 -94.709 -40.514  1.00 22.81           N  
ATOM   3963  CA  SER C 186     -18.076 -95.184 -39.144  1.00 22.81           C  
ATOM   3964  C   SER C 186     -18.530 -94.058 -38.221  1.00 22.81           C  
ATOM   3965  CB  SER C 186     -16.771 -95.787 -38.624  1.00 22.81           C  
ATOM   3966  O   SER C 186     -18.666 -92.912 -38.652  1.00 22.81           O  
ATOM   3967  OG  SER C 186     -16.304 -95.074 -37.492  1.00 22.81           O  
ATOM   3968  N   THR C 187     -17.727 -93.767 -37.222  1.00 24.42           N  
ATOM   3969  CA  THR C 187     -17.738 -93.873 -35.768  1.00 24.42           C  
ATOM   3970  C   THR C 187     -18.268 -92.589 -35.136  1.00 24.42           C  
ATOM   3971  CB  THR C 187     -16.332 -94.176 -35.219  1.00 24.42           C  
ATOM   3972  O   THR C 187     -18.071 -91.498 -35.675  1.00 24.42           O  
ATOM   3973  CG2 THR C 187     -16.132 -95.674 -35.013  1.00 24.42           C  
ATOM   3974  OG1 THR C 187     -15.350 -93.697 -36.146  1.00 24.42           O  
ATOM   3975  N   LYS C 188     -19.041 -92.866 -34.013  1.00 25.48           N  
ATOM   3976  CA  LYS C 188     -19.929 -92.112 -33.133  1.00 25.48           C  
ATOM   3977  C   LYS C 188     -19.191 -90.951 -32.472  1.00 25.48           C  
ATOM   3978  CB  LYS C 188     -20.531 -93.026 -32.065  1.00 25.48           C  
ATOM   3979  O   LYS C 188     -18.218 -91.160 -31.745  1.00 25.48           O  
ATOM   3980  CG  LYS C 188     -21.932 -93.521 -32.392  1.00 25.48           C  
ATOM   3981  CD  LYS C 188     -22.477 -94.423 -31.292  1.00 25.48           C  
ATOM   3982  CE  LYS C 188     -23.896 -94.883 -31.597  1.00 25.48           C  
ATOM   3983  NZ  LYS C 188     -24.290 -96.056 -30.761  1.00 25.48           N  
ATOM   3984  N   SER C 189     -19.213 -89.836 -33.023  1.00 26.33           N  
ATOM   3985  CA  SER C 189     -18.339 -88.708 -32.722  1.00 26.33           C  
ATOM   3986  C   SER C 189     -18.581 -88.182 -31.311  1.00 26.33           C  
ATOM   3987  CB  SER C 189     -18.546 -87.583 -33.737  1.00 26.33           C  
ATOM   3988  O   SER C 189     -19.677 -87.713 -30.998  1.00 26.33           O  
ATOM   3989  OG  SER C 189     -18.022 -86.360 -33.246  1.00 26.33           O  
ATOM   3990  N   GLN C 190     -18.057 -88.914 -30.274  1.00 26.04           N  
ATOM   3991  CA  GLN C 190     -18.259 -88.675 -28.849  1.00 26.04           C  
ATOM   3992  C   GLN C 190     -18.055 -87.203 -28.504  1.00 26.04           C  
ATOM   3993  CB  GLN C 190     -17.312 -89.545 -28.020  1.00 26.04           C  
ATOM   3994  O   GLN C 190     -17.097 -86.579 -28.965  1.00 26.04           O  
ATOM   3995  CG  GLN C 190     -17.887 -90.908 -27.659  1.00 26.04           C  
ATOM   3996  CD  GLN C 190     -16.917 -91.763 -26.866  1.00 26.04           C  
ATOM   3997  NE2 GLN C 190     -17.270 -93.028 -26.662  1.00 26.04           N  
ATOM   3998  OE1 GLN C 190     -15.858 -91.291 -26.440  1.00 26.04           O  
ATOM   3999  N   PHE C 191     -19.063 -86.596 -27.920  1.00 24.44           N  
ATOM   4000  CA  PHE C 191     -19.284 -85.155 -27.912  1.00 24.44           C  
ATOM   4001  C   PHE C 191     -18.088 -84.427 -27.309  1.00 24.44           C  
ATOM   4002  CB  PHE C 191     -20.557 -84.809 -27.133  1.00 24.44           C  
ATOM   4003  O   PHE C 191     -17.563 -83.485 -27.905  1.00 24.44           O  
ATOM   4004  CG  PHE C 191     -21.772 -84.634 -28.003  1.00 24.44           C  
ATOM   4005  CD1 PHE C 191     -22.028 -83.420 -28.629  1.00 24.44           C  
ATOM   4006  CD2 PHE C 191     -22.659 -85.686 -28.196  1.00 24.44           C  
ATOM   4007  CE1 PHE C 191     -23.153 -83.256 -29.434  1.00 24.44           C  
ATOM   4008  CE2 PHE C 191     -23.785 -85.529 -29.000  1.00 24.44           C  
ATOM   4009  CZ  PHE C 191     -24.030 -84.313 -29.617  1.00 24.44           C  
ATOM   4010  N   ILE C 192     -18.067 -84.423 -25.880  1.00 24.72           N  
ATOM   4011  CA  ILE C 192     -18.100 -83.131 -25.202  1.00 24.72           C  
ATOM   4012  C   ILE C 192     -16.675 -82.659 -24.921  1.00 24.72           C  
ATOM   4013  CB  ILE C 192     -18.909 -83.204 -23.887  1.00 24.72           C  
ATOM   4014  O   ILE C 192     -16.469 -81.694 -24.182  1.00 24.72           O  
ATOM   4015  CG1 ILE C 192     -20.160 -84.070 -24.077  1.00 24.72           C  
ATOM   4016  CG2 ILE C 192     -19.284 -81.799 -23.406  1.00 24.72           C  
ATOM   4017  CD1 ILE C 192     -20.902 -84.377 -22.784  1.00 24.72           C  
ATOM   4018  N   SER C 193     -15.679 -83.312 -25.382  1.00 29.97           N  
ATOM   4019  CA  SER C 193     -14.590 -83.274 -24.411  1.00 29.97           C  
ATOM   4020  C   SER C 193     -14.364 -81.858 -23.890  1.00 29.97           C  
ATOM   4021  CB  SER C 193     -13.299 -83.810 -25.031  1.00 29.97           C  
ATOM   4022  O   SER C 193     -14.729 -80.883 -24.549  1.00 29.97           O  
ATOM   4023  OG  SER C 193     -13.506 -85.095 -25.592  1.00 29.97           O  
ATOM   4024  N   PRO C 194     -13.838 -81.771 -22.583  1.00 32.50           N  
ATOM   4025  CA  PRO C 194     -13.472 -80.611 -21.767  1.00 32.50           C  
ATOM   4026  C   PRO C 194     -12.532 -79.651 -22.494  1.00 32.50           C  
ATOM   4027  CB  PRO C 194     -12.781 -81.237 -20.554  1.00 32.50           C  
ATOM   4028  O   PRO C 194     -11.586 -80.089 -23.154  1.00 32.50           O  
ATOM   4029  CG  PRO C 194     -12.532 -82.657 -20.947  1.00 32.50           C  
ATOM   4030  CD  PRO C 194     -13.084 -82.874 -22.326  1.00 32.50           C  
ATOM   4031  N   LYS C 195     -13.069 -78.657 -23.122  1.00 32.93           N  
ATOM   4032  CA  LYS C 195     -12.287 -77.783 -23.992  1.00 32.93           C  
ATOM   4033  C   LYS C 195     -11.021 -77.299 -23.291  1.00 32.93           C  
ATOM   4034  CB  LYS C 195     -13.125 -76.586 -24.444  1.00 32.93           C  
ATOM   4035  O   LYS C 195     -11.089 -76.484 -22.368  1.00 32.93           O  
ATOM   4036  CG  LYS C 195     -13.805 -76.781 -25.792  1.00 32.93           C  
ATOM   4037  CD  LYS C 195     -14.646 -75.569 -26.173  1.00 32.93           C  
ATOM   4038  CE  LYS C 195     -15.303 -75.750 -27.535  1.00 32.93           C  
ATOM   4039  NZ  LYS C 195     -16.339 -74.706 -27.794  1.00 32.93           N  
ATOM   4040  N   HIS C 196     -10.214 -78.241 -22.702  1.00 32.33           N  
ATOM   4041  CA  HIS C 196      -8.961 -77.847 -22.068  1.00 32.33           C  
ATOM   4042  C   HIS C 196      -8.136 -76.952 -22.987  1.00 32.33           C  
ATOM   4043  CB  HIS C 196      -8.151 -79.082 -21.670  1.00 32.33           C  
ATOM   4044  O   HIS C 196      -7.681 -77.394 -24.044  1.00 32.33           O  
ATOM   4045  CG  HIS C 196      -8.309 -79.466 -20.233  1.00 32.33           C  
ATOM   4046  CD2 HIS C 196      -7.561 -79.166 -19.146  1.00 32.33           C  
ATOM   4047  ND1 HIS C 196      -9.342 -80.260 -19.785  1.00 32.33           N  
ATOM   4048  CE1 HIS C 196      -9.222 -80.431 -18.479  1.00 32.33           C  
ATOM   4049  NE2 HIS C 196      -8.149 -79.778 -18.067  1.00 32.33           N  
ATOM   4050  N   GLN C 197      -8.664 -75.838 -23.256  1.00 31.18           N  
ATOM   4051  CA  GLN C 197      -7.893 -74.944 -24.113  1.00 31.18           C  
ATOM   4052  C   GLN C 197      -6.443 -74.850 -23.647  1.00 31.18           C  
ATOM   4053  CB  GLN C 197      -8.525 -73.552 -24.145  1.00 31.18           C  
ATOM   4054  O   GLN C 197      -6.176 -74.468 -22.506  1.00 31.18           O  
ATOM   4055  CG  GLN C 197      -9.520 -73.355 -25.281  1.00 31.18           C  
ATOM   4056  CD  GLN C 197     -10.123 -71.963 -25.298  1.00 31.18           C  
ATOM   4057  NE2 GLN C 197     -10.973 -71.696 -26.284  1.00 31.18           N  
ATOM   4058  OE1 GLN C 197      -9.829 -71.134 -24.431  1.00 31.18           O  
ATOM   4059  N   LYS C 198      -5.645 -75.902 -24.030  1.00 32.89           N  
ATOM   4060  CA  LYS C 198      -4.201 -75.886 -23.819  1.00 32.89           C  
ATOM   4061  C   LYS C 198      -3.613 -74.514 -24.140  1.00 32.89           C  
ATOM   4062  CB  LYS C 198      -3.522 -76.959 -24.671  1.00 32.89           C  
ATOM   4063  O   LYS C 198      -3.790 -74.001 -25.246  1.00 32.89           O  
ATOM   4064  CG  LYS C 198      -3.285 -78.272 -23.940  1.00 32.89           C  
ATOM   4065  CD  LYS C 198      -2.588 -79.291 -24.832  1.00 32.89           C  
ATOM   4066  CE  LYS C 198      -2.415 -80.629 -24.125  1.00 32.89           C  
ATOM   4067  NZ  LYS C 198      -1.832 -81.663 -25.032  1.00 32.89           N  
ATOM   4068  N   THR C 199      -3.671 -73.655 -23.217  1.00 37.46           N  
ATOM   4069  CA  THR C 199      -2.884 -72.453 -23.469  1.00 37.46           C  
ATOM   4070  C   THR C 199      -1.529 -72.811 -24.073  1.00 37.46           C  
ATOM   4071  CB  THR C 199      -2.675 -71.641 -22.178  1.00 37.46           C  
ATOM   4072  O   THR C 199      -0.763 -73.575 -23.483  1.00 37.46           O  
ATOM   4073  CG2 THR C 199      -3.358 -70.280 -22.268  1.00 37.46           C  
ATOM   4074  OG1 THR C 199      -3.224 -72.366 -21.071  1.00 37.46           O  
ATOM   4075  N   ARG C 200      -1.478 -73.094 -25.343  1.00 40.19           N  
ATOM   4076  CA  ARG C 200      -0.203 -73.280 -26.028  1.00 40.19           C  
ATOM   4077  C   ARG C 200       0.860 -72.339 -25.472  1.00 40.19           C  
ATOM   4078  CB  ARG C 200      -0.364 -73.057 -27.533  1.00 40.19           C  
ATOM   4079  O   ARG C 200       0.683 -71.119 -25.482  1.00 40.19           O  
ATOM   4080  CG  ARG C 200      -0.607 -74.334 -28.323  1.00 40.19           C  
ATOM   4081  CD  ARG C 200      -0.802 -74.051 -29.806  1.00 40.19           C  
ATOM   4082  NE  ARG C 200       0.017 -74.932 -30.634  1.00 40.19           N  
ATOM   4083  NH1 ARG C 200      -0.744 -74.088 -32.646  1.00 40.19           N  
ATOM   4084  NH2 ARG C 200       0.809 -75.774 -32.618  1.00 40.19           N  
ATOM   4085  CZ  ARG C 200       0.025 -74.929 -31.964  1.00 40.19           C  
ATOM   4086  N   LYS C 201       1.390 -72.686 -24.364  1.00 48.27           N  
ATOM   4087  CA  LYS C 201       2.594 -71.921 -24.053  1.00 48.27           C  
ATOM   4088  C   LYS C 201       3.425 -71.669 -25.308  1.00 48.27           C  
ATOM   4089  CB  LYS C 201       3.436 -72.648 -23.004  1.00 48.27           C  
ATOM   4090  O   LYS C 201       3.928 -72.610 -25.925  1.00 48.27           O  
ATOM   4091  CG  LYS C 201       3.456 -71.965 -21.644  1.00 48.27           C  
ATOM   4092  CD  LYS C 201       4.245 -72.775 -20.624  1.00 48.27           C  
ATOM   4093  CE  LYS C 201       4.169 -72.154 -19.236  1.00 48.27           C  
ATOM   4094  NZ  LYS C 201       4.823 -73.016 -18.206  1.00 48.27           N  
ATOM   4095  N   LEU C 202       2.939 -70.944 -26.235  1.00 51.63           N  
ATOM   4096  CA  LEU C 202       3.790 -70.600 -27.369  1.00 51.63           C  
ATOM   4097  C   LEU C 202       5.236 -70.406 -26.925  1.00 51.63           C  
ATOM   4098  CB  LEU C 202       3.280 -69.329 -28.055  1.00 51.63           C  
ATOM   4099  O   LEU C 202       5.514 -69.597 -26.037  1.00 51.63           O  
ATOM   4100  CG  LEU C 202       2.660 -69.509 -29.441  1.00 51.63           C  
ATOM   4101  CD1 LEU C 202       1.170 -69.190 -29.402  1.00 51.63           C  
ATOM   4102  CD2 LEU C 202       3.374 -68.632 -30.464  1.00 51.63           C  
ATOM   4103  N   GLU C 203       6.096 -71.486 -26.901  1.00 60.44           N  
ATOM   4104  CA  GLU C 203       7.515 -71.428 -26.564  1.00 60.44           C  
ATOM   4105  C   GLU C 203       8.197 -70.248 -27.251  1.00 60.44           C  
ATOM   4106  CB  GLU C 203       8.213 -72.735 -26.947  1.00 60.44           C  
ATOM   4107  O   GLU C 203       8.057 -70.062 -28.461  1.00 60.44           O  
ATOM   4108  CG  GLU C 203       8.339 -73.725 -25.798  1.00 60.44           C  
ATOM   4109  CD  GLU C 203       9.107 -74.983 -26.172  1.00 60.44           C  
ATOM   4110  OE1 GLU C 203       9.341 -75.836 -25.286  1.00 60.44           O  
ATOM   4111  OE2 GLU C 203       9.478 -75.116 -27.359  1.00 60.44           O  
ATOM   4112  N   LYS C 204       8.449 -69.225 -26.480  1.00 71.79           N  
ATOM   4113  CA  LYS C 204       9.262 -68.094 -26.916  1.00 71.79           C  
ATOM   4114  C   LYS C 204      10.684 -68.535 -27.251  1.00 71.79           C  
ATOM   4115  CB  LYS C 204       9.290 -67.006 -25.841  1.00 71.79           C  
ATOM   4116  O   LYS C 204      11.489 -68.785 -26.352  1.00 71.79           O  
ATOM   4117  CG  LYS C 204       7.938 -66.359 -25.580  1.00 71.79           C  
ATOM   4118  CD  LYS C 204       8.030 -65.287 -24.502  1.00 71.79           C  
ATOM   4119  CE  LYS C 204       6.668 -64.677 -24.200  1.00 71.79           C  
ATOM   4120  NZ  LYS C 204       6.747 -63.655 -23.114  1.00 71.79           N  
ATOM   4121  N   HIS C 205      10.849 -68.815 -28.525  1.00 79.63           N  
ATOM   4122  CA  HIS C 205      12.114 -69.436 -28.901  1.00 79.63           C  
ATOM   4123  C   HIS C 205      13.131 -68.389 -29.343  1.00 79.63           C  
ATOM   4124  CB  HIS C 205      11.897 -70.460 -30.016  1.00 79.63           C  
ATOM   4125  O   HIS C 205      14.323 -68.685 -29.458  1.00 79.63           O  
ATOM   4126  CG  HIS C 205      10.752 -71.389 -29.764  1.00 79.63           C  
ATOM   4127  CD2 HIS C 205       9.494 -71.406 -30.263  1.00 79.63           C  
ATOM   4128  ND1 HIS C 205      10.838 -72.457 -28.897  1.00 79.63           N  
ATOM   4129  CE1 HIS C 205       9.678 -73.093 -28.875  1.00 79.63           C  
ATOM   4130  NE2 HIS C 205       8.846 -72.475 -29.696  1.00 79.63           N  
ATOM   4131  N   HIS C 206      12.695 -67.176 -29.542  1.00 83.44           N  
ATOM   4132  CA  HIS C 206      13.645 -66.165 -29.991  1.00 83.44           C  
ATOM   4133  C   HIS C 206      13.999 -65.202 -28.862  1.00 83.44           C  
ATOM   4134  CB  HIS C 206      13.081 -65.391 -31.184  1.00 83.44           C  
ATOM   4135  O   HIS C 206      13.171 -64.383 -28.457  1.00 83.44           O  
ATOM   4136  CG  HIS C 206      12.687 -66.263 -32.333  1.00 83.44           C  
ATOM   4137  CD2 HIS C 206      11.469 -66.605 -32.813  1.00 83.44           C  
ATOM   4138  ND1 HIS C 206      13.611 -66.899 -33.134  1.00 83.44           N  
ATOM   4139  CE1 HIS C 206      12.975 -67.597 -34.060  1.00 83.44           C  
ATOM   4140  NE2 HIS C 206      11.674 -67.435 -33.887  1.00 83.44           N  
ATOM   4141  N   VAL C 207      15.170 -65.390 -28.322  1.00 83.94           N  
ATOM   4142  CA  VAL C 207      15.621 -64.670 -27.136  1.00 83.94           C  
ATOM   4143  C   VAL C 207      16.626 -63.592 -27.537  1.00 83.94           C  
ATOM   4144  CB  VAL C 207      16.250 -65.625 -26.096  1.00 83.94           C  
ATOM   4145  O   VAL C 207      17.515 -63.838 -28.355  1.00 83.94           O  
ATOM   4146  CG1 VAL C 207      16.704 -64.852 -24.859  1.00 83.94           C  
ATOM   4147  CG2 VAL C 207      15.258 -66.721 -25.711  1.00 83.94           C  
ATOM   4148  N   CYS C 208      16.389 -62.427 -27.100  1.00 80.98           N  
ATOM   4149  CA  CYS C 208      17.343 -61.344 -27.316  1.00 80.98           C  
ATOM   4150  C   CYS C 208      18.644 -61.606 -26.566  1.00 80.98           C  
ATOM   4151  CB  CYS C 208      16.747 -60.009 -26.871  1.00 80.98           C  
ATOM   4152  O   CYS C 208      18.630 -61.862 -25.361  1.00 80.98           O  
ATOM   4153  SG  CYS C 208      17.879 -58.612 -27.049  1.00 80.98           S  
ATOM   4154  N   SER C 209      19.674 -61.554 -27.261  1.00 81.52           N  
ATOM   4155  CA  SER C 209      20.981 -61.863 -26.690  1.00 81.52           C  
ATOM   4156  C   SER C 209      21.442 -60.764 -25.738  1.00 81.52           C  
ATOM   4157  CB  SER C 209      22.017 -62.059 -27.797  1.00 81.52           C  
ATOM   4158  O   SER C 209      22.234 -61.016 -24.828  1.00 81.52           O  
ATOM   4159  OG  SER C 209      22.003 -60.965 -28.698  1.00 81.52           O  
ATOM   4160  N   GLU C 210      20.824 -59.594 -25.926  1.00 81.20           N  
ATOM   4161  CA  GLU C 210      21.260 -58.452 -25.128  1.00 81.20           C  
ATOM   4162  C   GLU C 210      20.477 -58.361 -23.821  1.00 81.20           C  
ATOM   4163  CB  GLU C 210      21.109 -57.152 -25.922  1.00 81.20           C  
ATOM   4164  O   GLU C 210      21.063 -58.183 -22.751  1.00 81.20           O  
ATOM   4165  CG  GLU C 210      22.323 -56.807 -26.773  1.00 81.20           C  
ATOM   4166  CD  GLU C 210      22.214 -55.451 -27.452  1.00 81.20           C  
ATOM   4167  OE1 GLU C 210      23.112 -55.097 -28.249  1.00 81.20           O  
ATOM   4168  OE2 GLU C 210      21.223 -54.735 -27.182  1.00 81.20           O  
ATOM   4169  N   CYS C 211      19.114 -58.514 -23.787  1.00 80.02           N  
ATOM   4170  CA  CYS C 211      18.332 -58.278 -22.578  1.00 80.02           C  
ATOM   4171  C   CYS C 211      17.643 -59.557 -22.117  1.00 80.02           C  
ATOM   4172  CB  CYS C 211      17.292 -57.185 -22.817  1.00 80.02           C  
ATOM   4173  O   CYS C 211      17.095 -59.609 -21.014  1.00 80.02           O  
ATOM   4174  SG  CYS C 211      15.970 -57.672 -23.947  1.00 80.02           S  
ATOM   4175  N   GLY C 212      17.659 -60.608 -22.935  1.00 81.21           N  
ATOM   4176  CA  GLY C 212      17.133 -61.904 -22.536  1.00 81.21           C  
ATOM   4177  C   GLY C 212      15.645 -62.048 -22.792  1.00 81.21           C  
ATOM   4178  O   GLY C 212      15.065 -63.105 -22.535  1.00 81.21           O  
ATOM   4179  N   LYS C 213      15.015 -61.015 -23.315  1.00 79.85           N  
ATOM   4180  CA  LYS C 213      13.583 -61.086 -23.590  1.00 79.85           C  
ATOM   4181  C   LYS C 213      13.286 -62.083 -24.706  1.00 79.85           C  
ATOM   4182  CB  LYS C 213      13.039 -59.705 -23.963  1.00 79.85           C  
ATOM   4183  O   LYS C 213      14.016 -62.149 -25.697  1.00 79.85           O  
ATOM   4184  CG  LYS C 213      12.472 -58.925 -22.786  1.00 79.85           C  
ATOM   4185  CD  LYS C 213      11.877 -57.596 -23.231  1.00 79.85           C  
ATOM   4186  CE  LYS C 213      11.413 -56.764 -22.043  1.00 79.85           C  
ATOM   4187  NZ  LYS C 213      10.882 -55.435 -22.471  1.00 79.85           N  
ATOM   4188  N   ALA C 214      12.279 -62.966 -24.522  1.00 86.32           N  
ATOM   4189  CA  ALA C 214      11.955 -64.035 -25.464  1.00 86.32           C  
ATOM   4190  C   ALA C 214      10.699 -63.699 -26.263  1.00 86.32           C  
ATOM   4191  CB  ALA C 214      11.773 -65.359 -24.725  1.00 86.32           C  
ATOM   4192  O   ALA C 214       9.784 -63.050 -25.750  1.00 86.32           O  
ATOM   4193  N   PHE C 215      10.698 -63.836 -27.434  1.00 79.45           N  
ATOM   4194  CA  PHE C 215       9.611 -63.519 -28.353  1.00 79.45           C  
ATOM   4195  C   PHE C 215       9.158 -64.764 -29.106  1.00 79.45           C  
ATOM   4196  CB  PHE C 215      10.043 -62.434 -29.344  1.00 79.45           C  
ATOM   4197  O   PHE C 215       9.941 -65.696 -29.302  1.00 79.45           O  
ATOM   4198  CG  PHE C 215      10.458 -61.144 -28.690  1.00 79.45           C  
ATOM   4199  CD1 PHE C 215       9.526 -60.143 -28.442  1.00 79.45           C  
ATOM   4200  CD2 PHE C 215      11.780 -60.932 -28.322  1.00 79.45           C  
ATOM   4201  CE1 PHE C 215       9.907 -58.948 -27.837  1.00 79.45           C  
ATOM   4202  CE2 PHE C 215      12.169 -59.740 -27.717  1.00 79.45           C  
ATOM   4203  CZ  PHE C 215      11.231 -58.749 -27.476  1.00 79.45           C  
ATOM   4204  N   ILE C 216       7.866 -64.830 -29.464  1.00 74.87           N  
ATOM   4205  CA  ILE C 216       7.285 -65.964 -30.175  1.00 74.87           C  
ATOM   4206  C   ILE C 216       7.720 -65.934 -31.638  1.00 74.87           C  
ATOM   4207  CB  ILE C 216       5.743 -65.963 -30.074  1.00 74.87           C  
ATOM   4208  O   ILE C 216       8.032 -66.975 -32.221  1.00 74.87           O  
ATOM   4209  CG1 ILE C 216       5.303 -65.991 -28.606  1.00 74.87           C  
ATOM   4210  CG2 ILE C 216       5.151 -67.146 -30.846  1.00 74.87           C  
ATOM   4211  CD1 ILE C 216       3.817 -65.732 -28.400  1.00 74.87           C  
ATOM   4212  N   LYS C 217       7.835 -64.750 -32.329  1.00 80.22           N  
ATOM   4213  CA  LYS C 217       8.187 -64.564 -33.734  1.00 80.22           C  
ATOM   4214  C   LYS C 217       9.559 -63.911 -33.875  1.00 80.22           C  
ATOM   4215  CB  LYS C 217       7.129 -63.718 -34.445  1.00 80.22           C  
ATOM   4216  O   LYS C 217       9.934 -63.061 -33.066  1.00 80.22           O  
ATOM   4217  CG  LYS C 217       5.792 -64.422 -34.624  1.00 80.22           C  
ATOM   4218  CD  LYS C 217       4.807 -63.560 -35.403  1.00 80.22           C  
ATOM   4219  CE  LYS C 217       3.453 -64.243 -35.541  1.00 80.22           C  
ATOM   4220  NZ  LYS C 217       2.478 -63.395 -36.291  1.00 80.22           N  
ATOM   4221  N   LYS C 218      10.334 -64.333 -34.776  1.00 80.65           N  
ATOM   4222  CA  LYS C 218      11.649 -63.770 -35.067  1.00 80.65           C  
ATOM   4223  C   LYS C 218      11.543 -62.295 -35.445  1.00 80.65           C  
ATOM   4224  CB  LYS C 218      12.331 -64.552 -36.190  1.00 80.65           C  
ATOM   4225  O   LYS C 218      12.402 -61.491 -35.076  1.00 80.65           O  
ATOM   4226  CG  LYS C 218      13.804 -64.215 -36.372  1.00 80.65           C  
ATOM   4227  CD  LYS C 218      14.490 -65.198 -37.311  1.00 80.65           C  
ATOM   4228  CE  LYS C 218      15.966 -64.866 -37.489  1.00 80.65           C  
ATOM   4229  NZ  LYS C 218      16.665 -65.884 -38.329  1.00 80.65           N  
ATOM   4230  N   SER C 219      10.459 -61.934 -36.139  1.00 77.76           N  
ATOM   4231  CA  SER C 219      10.251 -60.549 -36.550  1.00 77.76           C  
ATOM   4232  C   SER C 219      10.078 -59.634 -35.342  1.00 77.76           C  
ATOM   4233  CB  SER C 219       9.029 -60.438 -37.463  1.00 77.76           C  
ATOM   4234  O   SER C 219      10.549 -58.495 -35.348  1.00 77.76           O  
ATOM   4235  OG  SER C 219       7.869 -60.927 -36.812  1.00 77.76           O  
ATOM   4236  N   TRP C 220       9.525 -60.243 -34.284  1.00 77.25           N  
ATOM   4237  CA  TRP C 220       9.355 -59.476 -33.055  1.00 77.25           C  
ATOM   4238  C   TRP C 220      10.689 -59.295 -32.337  1.00 77.25           C  
ATOM   4239  CB  TRP C 220       8.351 -60.163 -32.125  1.00 77.25           C  
ATOM   4240  O   TRP C 220      10.962 -58.229 -31.781  1.00 77.25           O  
ATOM   4241  CG  TRP C 220       6.940 -60.142 -32.632  1.00 77.25           C  
ATOM   4242  CD1 TRP C 220       6.490 -59.579 -33.794  1.00 77.25           C  
ATOM   4243  CD2 TRP C 220       5.793 -60.705 -31.988  1.00 77.25           C  
ATOM   4244  CE2 TRP C 220       4.679 -60.447 -32.817  1.00 77.25           C  
ATOM   4245  CE3 TRP C 220       5.599 -61.404 -30.789  1.00 77.25           C  
ATOM   4246  NE1 TRP C 220       5.131 -59.760 -33.911  1.00 77.25           N  
ATOM   4247  CH2 TRP C 220       3.226 -61.547 -31.306  1.00 77.25           C  
ATOM   4248  CZ2 TRP C 220       3.388 -60.865 -32.485  1.00 77.25           C  
ATOM   4249  CZ3 TRP C 220       4.313 -61.819 -30.460  1.00 77.25           C  
ATOM   4250  N   LEU C 221      11.482 -60.256 -32.412  1.00 79.48           N  
ATOM   4251  CA  LEU C 221      12.829 -60.159 -31.859  1.00 79.48           C  
ATOM   4252  C   LEU C 221      13.659 -59.135 -32.627  1.00 79.48           C  
ATOM   4253  CB  LEU C 221      13.522 -61.523 -31.893  1.00 79.48           C  
ATOM   4254  O   LEU C 221      14.358 -58.318 -32.023  1.00 79.48           O  
ATOM   4255  CG  LEU C 221      14.969 -61.561 -31.400  1.00 79.48           C  
ATOM   4256  CD1 LEU C 221      15.030 -61.242 -29.909  1.00 79.48           C  
ATOM   4257  CD2 LEU C 221      15.597 -62.921 -31.687  1.00 79.48           C  
ATOM   4258  N   THR C 222      13.524 -59.075 -33.923  1.00 76.15           N  
ATOM   4259  CA  THR C 222      14.247 -58.122 -34.759  1.00 76.15           C  
ATOM   4260  C   THR C 222      13.810 -56.693 -34.452  1.00 76.15           C  
ATOM   4261  CB  THR C 222      14.035 -58.417 -36.255  1.00 76.15           C  
ATOM   4262  O   THR C 222      14.646 -55.795 -34.328  1.00 76.15           O  
ATOM   4263  CG2 THR C 222      14.963 -57.571 -37.120  1.00 76.15           C  
ATOM   4264  OG1 THR C 222      14.298 -59.804 -36.505  1.00 76.15           O  
ATOM   4265  N   ASP C 223      12.534 -56.523 -34.221  1.00 72.88           N  
ATOM   4266  CA  ASP C 223      12.001 -55.215 -33.852  1.00 72.88           C  
ATOM   4267  C   ASP C 223      12.502 -54.787 -32.475  1.00 72.88           C  
ATOM   4268  CB  ASP C 223      10.471 -55.234 -33.873  1.00 72.88           C  
ATOM   4269  O   ASP C 223      12.891 -53.633 -32.281  1.00 72.88           O  
ATOM   4270  CG  ASP C 223       9.894 -54.994 -35.257  1.00 72.88           C  
ATOM   4271  OD1 ASP C 223      10.663 -54.686 -36.193  1.00 72.88           O  
ATOM   4272  OD2 ASP C 223       8.659 -55.112 -35.412  1.00 72.88           O  
ATOM   4273  N   HIS C 224      12.575 -55.842 -31.588  1.00 72.42           N  
ATOM   4274  CA  HIS C 224      13.046 -55.588 -30.231  1.00 72.42           C  
ATOM   4275  C   HIS C 224      14.528 -55.228 -30.221  1.00 72.42           C  
ATOM   4276  CB  HIS C 224      12.796 -56.806 -29.340  1.00 72.42           C  
ATOM   4277  O   HIS C 224      14.949 -54.333 -29.484  1.00 72.42           O  
ATOM   4278  CG  HIS C 224      13.400 -56.687 -27.978  1.00 72.42           C  
ATOM   4279  CD2 HIS C 224      14.531 -57.218 -27.457  1.00 72.42           C  
ATOM   4280  ND1 HIS C 224      12.822 -55.946 -26.969  1.00 72.42           N  
ATOM   4281  CE1 HIS C 224      13.575 -56.027 -25.885  1.00 72.42           C  
ATOM   4282  NE2 HIS C 224      14.618 -56.793 -26.154  1.00 72.42           N  
ATOM   4283  N   GLN C 225      15.241 -55.814 -31.122  1.00 79.17           N  
ATOM   4284  CA  GLN C 225      16.684 -55.602 -31.165  1.00 79.17           C  
ATOM   4285  C   GLN C 225      17.019 -54.198 -31.661  1.00 79.17           C  
ATOM   4286  CB  GLN C 225      17.354 -56.648 -32.059  1.00 79.17           C  
ATOM   4287  O   GLN C 225      18.063 -53.643 -31.310  1.00 79.17           O  
ATOM   4288  CG  GLN C 225      17.564 -57.994 -31.379  1.00 79.17           C  
ATOM   4289  CD  GLN C 225      18.098 -59.053 -32.325  1.00 79.17           C  
ATOM   4290  NE2 GLN C 225      18.710 -60.092 -31.767  1.00 79.17           N  
ATOM   4291  OE1 GLN C 225      17.961 -58.938 -33.547  1.00 79.17           O  
ATOM   4292  N   VAL C 226      16.110 -53.568 -32.454  1.00 75.94           N  
ATOM   4293  CA  VAL C 226      16.298 -52.200 -32.923  1.00 75.94           C  
ATOM   4294  C   VAL C 226      16.308 -51.242 -31.734  1.00 75.94           C  
ATOM   4295  CB  VAL C 226      15.199 -51.788 -33.929  1.00 75.94           C  
ATOM   4296  O   VAL C 226      17.020 -50.235 -31.746  1.00 75.94           O  
ATOM   4297  CG1 VAL C 226      15.307 -50.303 -34.270  1.00 75.94           C  
ATOM   4298  CG2 VAL C 226      15.290 -52.638 -35.195  1.00 75.94           C  
ATOM   4299  N   MET C 227      15.596 -51.660 -30.667  1.00 67.52           N  
ATOM   4300  CA  MET C 227      15.502 -50.846 -29.458  1.00 67.52           C  
ATOM   4301  C   MET C 227      16.839 -50.802 -28.727  1.00 67.52           C  
ATOM   4302  CB  MET C 227      14.415 -51.388 -28.528  1.00 67.52           C  
ATOM   4303  O   MET C 227      17.207 -49.772 -28.159  1.00 67.52           O  
ATOM   4304  CG  MET C 227      13.005 -50.991 -28.936  1.00 67.52           C  
ATOM   4305  SD  MET C 227      12.058 -50.244 -27.553  1.00 67.52           S  
ATOM   4306  CE  MET C 227      12.460 -51.410 -26.222  1.00 67.52           C  
ATOM   4307  N   HIS C 228      17.680 -51.899 -28.876  1.00 70.63           N  
ATOM   4308  CA  HIS C 228      18.967 -51.969 -28.195  1.00 70.63           C  
ATOM   4309  C   HIS C 228      20.036 -51.192 -28.956  1.00 70.63           C  
ATOM   4310  CB  HIS C 228      19.402 -53.425 -28.018  1.00 70.63           C  
ATOM   4311  O   HIS C 228      20.975 -50.667 -28.353  1.00 70.63           O  
ATOM   4312  CG  HIS C 228      18.565 -54.187 -27.040  1.00 70.63           C  
ATOM   4313  CD2 HIS C 228      17.776 -55.275 -27.203  1.00 70.63           C  
ATOM   4314  ND1 HIS C 228      18.476 -53.841 -25.709  1.00 70.63           N  
ATOM   4315  CE1 HIS C 228      17.667 -54.688 -25.094  1.00 70.63           C  
ATOM   4316  NE2 HIS C 228      17.229 -55.568 -25.978  1.00 70.63           N  
ATOM   4317  N   THR C 229      19.899 -51.081 -30.324  1.00 71.60           N  
ATOM   4318  CA  THR C 229      20.897 -50.392 -31.136  1.00 71.60           C  
ATOM   4319  C   THR C 229      20.734 -48.879 -31.024  1.00 71.60           C  
ATOM   4320  CB  THR C 229      20.802 -50.814 -32.614  1.00 71.60           C  
ATOM   4321  O   THR C 229      21.687 -48.129 -31.244  1.00 71.60           O  
ATOM   4322  CG2 THR C 229      21.097 -52.301 -32.781  1.00 71.60           C  
ATOM   4323  OG1 THR C 229      19.481 -50.543 -33.098  1.00 71.60           O  
ATOM   4324  N   GLY C 230      19.602 -48.402 -30.375  1.00 73.95           N  
ATOM   4325  CA  GLY C 230      19.317 -46.978 -30.301  1.00 73.95           C  
ATOM   4326  C   GLY C 230      19.074 -46.347 -31.659  1.00 73.95           C  
ATOM   4327  O   GLY C 230      18.969 -45.124 -31.771  1.00 73.95           O  
ATOM   4328  N   GLU C 231      18.967 -47.166 -32.696  1.00 78.92           N  
ATOM   4329  CA  GLU C 231      18.758 -46.640 -34.042  1.00 78.92           C  
ATOM   4330  C   GLU C 231      17.316 -46.182 -34.238  1.00 78.92           C  
ATOM   4331  CB  GLU C 231      19.124 -47.691 -35.093  1.00 78.92           C  
ATOM   4332  O   GLU C 231      16.380 -46.861 -33.809  1.00 78.92           O  
ATOM   4333  CG  GLU C 231      20.487 -47.472 -35.733  1.00 78.92           C  
ATOM   4334  CD  GLU C 231      20.840 -48.528 -36.769  1.00 78.92           C  
ATOM   4335  OE1 GLU C 231      21.946 -48.461 -37.352  1.00 78.92           O  
ATOM   4336  OE2 GLU C 231      20.003 -49.429 -37.001  1.00 78.92           O  
ATOM   4337  N   LYS C 232      17.143 -45.015 -34.667  1.00 83.26           N  
ATOM   4338  CA  LYS C 232      15.852 -44.402 -34.967  1.00 83.26           C  
ATOM   4339  C   LYS C 232      15.714 -44.113 -36.459  1.00 83.26           C  
ATOM   4340  CB  LYS C 232      15.672 -43.112 -34.165  1.00 83.26           C  
ATOM   4341  O   LYS C 232      15.938 -42.984 -36.901  1.00 83.26           O  
ATOM   4342  CG  LYS C 232      15.603 -43.324 -32.659  1.00 83.26           C  
ATOM   4343  CD  LYS C 232      15.412 -42.008 -31.917  1.00 83.26           C  
ATOM   4344  CE  LYS C 232      15.369 -42.216 -30.410  1.00 83.26           C  
ATOM   4345  NZ  LYS C 232      15.218 -40.923 -29.676  1.00 83.26           N  
ATOM   4346  N   PRO C 233      15.279 -45.066 -37.159  1.00 83.42           N  
ATOM   4347  CA  PRO C 233      15.311 -44.943 -38.618  1.00 83.42           C  
ATOM   4348  C   PRO C 233      14.147 -44.121 -39.167  1.00 83.42           C  
ATOM   4349  CB  PRO C 233      15.226 -46.395 -39.096  1.00 83.42           C  
ATOM   4350  O   PRO C 233      14.203 -43.649 -40.305  1.00 83.42           O  
ATOM   4351  CG  PRO C 233      14.683 -47.151 -37.926  1.00 83.42           C  
ATOM   4352  CD  PRO C 233      14.943 -46.353 -36.680  1.00 83.42           C  
ATOM   4353  N   HIS C 234      13.121 -43.922 -38.383  1.00 86.41           N  
ATOM   4354  CA  HIS C 234      11.934 -43.237 -38.883  1.00 86.41           C  
ATOM   4355  C   HIS C 234      11.918 -41.775 -38.450  1.00 86.41           C  
ATOM   4356  CB  HIS C 234      10.665 -43.941 -38.399  1.00 86.41           C  
ATOM   4357  O   HIS C 234      11.665 -41.471 -37.282  1.00 86.41           O  
ATOM   4358  CG  HIS C 234      10.634 -45.403 -38.713  1.00 86.41           C  
ATOM   4359  CD2 HIS C 234      10.781 -46.487 -37.916  1.00 86.41           C  
ATOM   4360  ND1 HIS C 234      10.433 -45.886 -39.988  1.00 86.41           N  
ATOM   4361  CE1 HIS C 234      10.457 -47.208 -39.961  1.00 86.41           C  
ATOM   4362  NE2 HIS C 234      10.667 -47.598 -38.715  1.00 86.41           N  
ATOM   4363  N   ARG C 235      12.214 -40.882 -39.400  1.00 86.28           N  
ATOM   4364  CA  ARG C 235      12.356 -39.455 -39.130  1.00 86.28           C  
ATOM   4365  C   ARG C 235      11.156 -38.676 -39.658  1.00 86.28           C  
ATOM   4366  CB  ARG C 235      13.646 -38.916 -39.752  1.00 86.28           C  
ATOM   4367  O   ARG C 235      10.615 -39.001 -40.717  1.00 86.28           O  
ATOM   4368  CG  ARG C 235      14.860 -39.022 -38.842  1.00 86.28           C  
ATOM   4369  CD  ARG C 235      16.103 -38.429 -39.490  1.00 86.28           C  
ATOM   4370  NE  ARG C 235      17.326 -38.951 -38.887  1.00 86.28           N  
ATOM   4371  NH1 ARG C 235      17.973 -36.938 -37.956  1.00 86.28           N  
ATOM   4372  NH2 ARG C 235      19.268 -38.808 -37.669  1.00 86.28           N  
ATOM   4373  CZ  ARG C 235      18.186 -38.231 -38.172  1.00 86.28           C  
ATOM   4374  N   CYS C 236      10.704 -37.842 -38.783  1.00 85.93           N  
ATOM   4375  CA  CYS C 236       9.626 -36.949 -39.195  1.00 85.93           C  
ATOM   4376  C   CYS C 236      10.131 -35.902 -40.180  1.00 85.93           C  
ATOM   4377  CB  CYS C 236       9.006 -36.261 -37.979  1.00 85.93           C  
ATOM   4378  O   CYS C 236      11.155 -35.261 -39.940  1.00 85.93           O  
ATOM   4379  SG  CYS C 236       7.675 -35.113 -38.392  1.00 85.93           S  
ATOM   4380  N   SER C 237       9.457 -35.712 -41.251  1.00 85.33           N  
ATOM   4381  CA  SER C 237       9.874 -34.791 -42.303  1.00 85.33           C  
ATOM   4382  C   SER C 237       9.614 -33.342 -41.904  1.00 85.33           C  
ATOM   4383  CB  SER C 237       9.147 -35.106 -43.611  1.00 85.33           C  
ATOM   4384  O   SER C 237      10.240 -32.424 -42.438  1.00 85.33           O  
ATOM   4385  OG  SER C 237       7.743 -35.080 -43.425  1.00 85.33           O  
ATOM   4386  N   LEU C 238       8.759 -33.166 -40.935  1.00 82.58           N  
ATOM   4387  CA  LEU C 238       8.375 -31.812 -40.550  1.00 82.58           C  
ATOM   4388  C   LEU C 238       9.265 -31.295 -39.425  1.00 82.58           C  
ATOM   4389  CB  LEU C 238       6.908 -31.774 -40.114  1.00 82.58           C  
ATOM   4390  O   LEU C 238       9.670 -30.130 -39.434  1.00 82.58           O  
ATOM   4391  CG  LEU C 238       5.866 -31.898 -41.228  1.00 82.58           C  
ATOM   4392  CD1 LEU C 238       4.538 -32.387 -40.660  1.00 82.58           C  
ATOM   4393  CD2 LEU C 238       5.689 -30.563 -41.944  1.00 82.58           C  
ATOM   4394  N   CYS C 239       9.655 -32.086 -38.291  1.00 83.31           N  
ATOM   4395  CA  CYS C 239      10.397 -31.573 -37.145  1.00 83.31           C  
ATOM   4396  C   CYS C 239      11.680 -32.367 -36.927  1.00 83.31           C  
ATOM   4397  CB  CYS C 239       9.536 -31.622 -35.883  1.00 83.31           C  
ATOM   4398  O   CYS C 239      12.445 -32.077 -36.006  1.00 83.31           O  
ATOM   4399  SG  CYS C 239       9.208 -33.296 -35.289  1.00 83.31           S  
ATOM   4400  N   GLU C 240      12.031 -33.331 -37.747  1.00 83.73           N  
ATOM   4401  CA  GLU C 240      13.272 -34.098 -37.786  1.00 83.73           C  
ATOM   4402  C   GLU C 240      13.359 -35.068 -36.611  1.00 83.73           C  
ATOM   4403  CB  GLU C 240      14.483 -33.162 -37.786  1.00 83.73           C  
ATOM   4404  O   GLU C 240      14.392 -35.708 -36.402  1.00 83.73           O  
ATOM   4405  CG  GLU C 240      14.767 -32.524 -39.138  1.00 83.73           C  
ATOM   4406  CD  GLU C 240      16.051 -31.709 -39.160  1.00 83.73           C  
ATOM   4407  OE1 GLU C 240      16.407 -31.166 -40.230  1.00 83.73           O  
ATOM   4408  OE2 GLU C 240      16.705 -31.614 -38.097  1.00 83.73           O  
ATOM   4409  N   LYS C 241      12.317 -35.116 -35.829  1.00 83.99           N  
ATOM   4410  CA  LYS C 241      12.302 -36.116 -34.765  1.00 83.99           C  
ATOM   4411  C   LYS C 241      12.312 -37.529 -35.340  1.00 83.99           C  
ATOM   4412  CB  LYS C 241      11.080 -35.925 -33.866  1.00 83.99           C  
ATOM   4413  O   LYS C 241      11.691 -37.790 -36.373  1.00 83.99           O  
ATOM   4414  CG  LYS C 241      11.403 -35.340 -32.499  1.00 83.99           C  
ATOM   4415  CD  LYS C 241      10.153 -35.207 -31.638  1.00 83.99           C  
ATOM   4416  CE  LYS C 241      10.458 -34.528 -30.309  1.00 83.99           C  
ATOM   4417  NZ  LYS C 241       9.223 -34.325 -29.495  1.00 83.99           N  
ATOM   4418  N   ALA C 242      13.173 -38.374 -34.656  1.00 87.09           N  
ATOM   4419  CA  ALA C 242      13.341 -39.727 -35.180  1.00 87.09           C  
ATOM   4420  C   ALA C 242      12.797 -40.766 -34.203  1.00 87.09           C  
ATOM   4421  CB  ALA C 242      14.812 -40.003 -35.480  1.00 87.09           C  
ATOM   4422  O   ALA C 242      12.824 -40.558 -32.988  1.00 87.09           O  
ATOM   4423  N   PHE C 243      12.227 -41.826 -34.714  1.00 78.91           N  
ATOM   4424  CA  PHE C 243      11.575 -42.853 -33.910  1.00 78.91           C  
ATOM   4425  C   PHE C 243      12.055 -44.242 -34.313  1.00 78.91           C  
ATOM   4426  CB  PHE C 243      10.052 -42.763 -34.051  1.00 78.91           C  
ATOM   4427  O   PHE C 243      12.469 -44.455 -35.455  1.00 78.91           O  
ATOM   4428  CG  PHE C 243       9.482 -41.434 -33.634  1.00 78.91           C  
ATOM   4429  CD1 PHE C 243       9.080 -41.216 -32.322  1.00 78.91           C  
ATOM   4430  CD2 PHE C 243       9.348 -40.403 -34.554  1.00 78.91           C  
ATOM   4431  CE1 PHE C 243       8.551 -39.987 -31.933  1.00 78.91           C  
ATOM   4432  CE2 PHE C 243       8.821 -39.172 -34.173  1.00 78.91           C  
ATOM   4433  CZ  PHE C 243       8.423 -38.967 -32.862  1.00 78.91           C  
ATOM   4434  N   SER C 244      12.076 -45.157 -33.325  1.00 75.05           N  
ATOM   4435  CA  SER C 244      12.580 -46.509 -33.546  1.00 75.05           C  
ATOM   4436  C   SER C 244      11.567 -47.359 -34.306  1.00 75.05           C  
ATOM   4437  CB  SER C 244      12.921 -47.178 -32.214  1.00 75.05           C  
ATOM   4438  O   SER C 244      11.939 -48.323 -34.979  1.00 75.05           O  
ATOM   4439  OG  SER C 244      11.798 -47.181 -31.350  1.00 75.05           O  
ATOM   4440  N   ARG C 245      10.182 -46.958 -34.217  1.00 76.93           N  
ATOM   4441  CA  ARG C 245       9.110 -47.718 -34.852  1.00 76.93           C  
ATOM   4442  C   ARG C 245       8.259 -46.823 -35.747  1.00 76.93           C  
ATOM   4443  CB  ARG C 245       8.231 -48.392 -33.797  1.00 76.93           C  
ATOM   4444  O   ARG C 245       8.072 -45.641 -35.452  1.00 76.93           O  
ATOM   4445  CG  ARG C 245       8.960 -49.430 -32.958  1.00 76.93           C  
ATOM   4446  CD  ARG C 245       8.021 -50.130 -31.986  1.00 76.93           C  
ATOM   4447  NE  ARG C 245       8.643 -51.311 -31.392  1.00 76.93           N  
ATOM   4448  NH1 ARG C 245       6.780 -51.934 -30.176  1.00 76.93           N  
ATOM   4449  NH2 ARG C 245       8.698 -53.185 -30.067  1.00 76.93           N  
ATOM   4450  CZ  ARG C 245       8.039 -52.141 -30.546  1.00 76.93           C  
ATOM   4451  N   LYS C 246       7.835 -47.337 -36.772  1.00 79.69           N  
ATOM   4452  CA  LYS C 246       7.064 -46.596 -37.767  1.00 79.69           C  
ATOM   4453  C   LYS C 246       5.757 -46.076 -37.174  1.00 79.69           C  
ATOM   4454  CB  LYS C 246       6.775 -47.474 -38.985  1.00 79.69           C  
ATOM   4455  O   LYS C 246       5.354 -44.943 -37.446  1.00 79.69           O  
ATOM   4456  CG  LYS C 246       6.179 -46.720 -40.164  1.00 79.69           C  
ATOM   4457  CD  LYS C 246       6.088 -47.602 -41.403  1.00 79.69           C  
ATOM   4458  CE  LYS C 246       5.477 -46.853 -42.580  1.00 79.69           C  
ATOM   4459  NZ  LYS C 246       5.468 -47.683 -43.821  1.00 79.69           N  
ATOM   4460  N   PHE C 247       5.088 -46.919 -36.359  1.00 78.42           N  
ATOM   4461  CA  PHE C 247       3.800 -46.499 -35.819  1.00 78.42           C  
ATOM   4462  C   PHE C 247       3.968 -45.310 -34.881  1.00 78.42           C  
ATOM   4463  CB  PHE C 247       3.123 -47.658 -35.080  1.00 78.42           C  
ATOM   4464  O   PHE C 247       3.072 -44.471 -34.767  1.00 78.42           O  
ATOM   4465  CG  PHE C 247       3.681 -47.911 -33.706  1.00 78.42           C  
ATOM   4466  CD1 PHE C 247       4.771 -48.754 -33.527  1.00 78.42           C  
ATOM   4467  CD2 PHE C 247       3.115 -47.305 -32.592  1.00 78.42           C  
ATOM   4468  CE1 PHE C 247       5.289 -48.990 -32.256  1.00 78.42           C  
ATOM   4469  CE2 PHE C 247       3.628 -47.536 -31.318  1.00 78.42           C  
ATOM   4470  CZ  PHE C 247       4.714 -48.379 -31.152  1.00 78.42           C  
ATOM   4471  N   MET C 248       5.203 -45.222 -34.296  1.00 79.38           N  
ATOM   4472  CA  MET C 248       5.500 -44.071 -33.447  1.00 79.38           C  
ATOM   4473  C   MET C 248       5.634 -42.801 -34.280  1.00 79.38           C  
ATOM   4474  CB  MET C 248       6.781 -44.309 -32.646  1.00 79.38           C  
ATOM   4475  O   MET C 248       5.231 -41.721 -33.844  1.00 79.38           O  
ATOM   4476  CG  MET C 248       6.682 -45.460 -31.659  1.00 79.38           C  
ATOM   4477  SD  MET C 248       6.154 -44.910 -29.989  1.00 79.38           S  
ATOM   4478  CE  MET C 248       7.741 -44.331 -29.327  1.00 79.38           C  
ATOM   4479  N   LEU C 249       6.140 -42.936 -35.382  1.00 83.14           N  
ATOM   4480  CA  LEU C 249       6.235 -41.812 -36.307  1.00 83.14           C  
ATOM   4481  C   LEU C 249       4.851 -41.380 -36.780  1.00 83.14           C  
ATOM   4482  CB  LEU C 249       7.107 -42.180 -37.510  1.00 83.14           C  
ATOM   4483  O   LEU C 249       4.556 -40.184 -36.839  1.00 83.14           O  
ATOM   4484  CG  LEU C 249       7.228 -41.123 -38.608  1.00 83.14           C  
ATOM   4485  CD1 LEU C 249       7.922 -39.876 -38.070  1.00 83.14           C  
ATOM   4486  CD2 LEU C 249       7.981 -41.683 -39.810  1.00 83.14           C  
ATOM   4487  N   THR C 250       3.996 -42.311 -37.058  1.00 81.25           N  
ATOM   4488  CA  THR C 250       2.637 -42.016 -37.500  1.00 81.25           C  
ATOM   4489  C   THR C 250       1.866 -41.270 -36.415  1.00 81.25           C  
ATOM   4490  CB  THR C 250       1.881 -43.302 -37.880  1.00 81.25           C  
ATOM   4491  O   THR C 250       1.184 -40.283 -36.697  1.00 81.25           O  
ATOM   4492  CG2 THR C 250       0.528 -42.980 -38.507  1.00 81.25           C  
ATOM   4493  OG1 THR C 250       2.664 -44.050 -38.819  1.00 81.25           O  
ATOM   4494  N   GLU C 251       2.103 -41.766 -35.254  1.00 79.92           N  
ATOM   4495  CA  GLU C 251       1.460 -41.111 -34.118  1.00 79.92           C  
ATOM   4496  C   GLU C 251       1.994 -39.696 -33.922  1.00 79.92           C  
ATOM   4497  CB  GLU C 251       1.661 -41.931 -32.841  1.00 79.92           C  
ATOM   4498  O   GLU C 251       1.222 -38.760 -33.702  1.00 79.92           O  
ATOM   4499  CG  GLU C 251       0.701 -41.565 -31.718  1.00 79.92           C  
ATOM   4500  CD  GLU C 251       0.921 -42.378 -30.452  1.00 79.92           C  
ATOM   4501  OE1 GLU C 251       1.253 -41.785 -29.401  1.00 79.92           O  
ATOM   4502  OE2 GLU C 251       0.760 -43.618 -30.513  1.00 79.92           O  
ATOM   4503  N   HIS C 252       3.271 -39.565 -34.117  1.00 78.77           N  
ATOM   4504  CA  HIS C 252       3.914 -38.263 -33.977  1.00 78.77           C  
ATOM   4505  C   HIS C 252       3.431 -37.291 -35.048  1.00 78.77           C  
ATOM   4506  CB  HIS C 252       5.436 -38.407 -34.046  1.00 78.77           C  
ATOM   4507  O   HIS C 252       3.191 -36.116 -34.762  1.00 78.77           O  
ATOM   4508  CG  HIS C 252       6.156 -37.105 -34.196  1.00 78.77           C  
ATOM   4509  CD2 HIS C 252       6.696 -36.508 -35.285  1.00 78.77           C  
ATOM   4510  ND1 HIS C 252       6.388 -36.257 -33.135  1.00 78.77           N  
ATOM   4511  CE1 HIS C 252       7.042 -35.191 -33.567  1.00 78.77           C  
ATOM   4512  NE2 HIS C 252       7.242 -35.319 -34.867  1.00 78.77           N  
ATOM   4513  N   GLN C 253       3.233 -37.783 -36.195  1.00 86.12           N  
ATOM   4514  CA  GLN C 253       2.803 -36.938 -37.304  1.00 86.12           C  
ATOM   4515  C   GLN C 253       1.434 -36.322 -37.029  1.00 86.12           C  
ATOM   4516  CB  GLN C 253       2.766 -37.738 -38.607  1.00 86.12           C  
ATOM   4517  O   GLN C 253       1.132 -35.227 -37.508  1.00 86.12           O  
ATOM   4518  CG  GLN C 253       4.140 -37.988 -39.214  1.00 86.12           C  
ATOM   4519  CD  GLN C 253       4.087 -38.883 -40.438  1.00 86.12           C  
ATOM   4520  NE2 GLN C 253       5.096 -38.775 -41.296  1.00 86.12           N  
ATOM   4521  OE1 GLN C 253       3.147 -39.665 -40.611  1.00 86.12           O  
ATOM   4522  N   ARG C 254       0.648 -36.972 -36.195  1.00 82.10           N  
ATOM   4523  CA  ARG C 254      -0.668 -36.454 -35.834  1.00 82.10           C  
ATOM   4524  C   ARG C 254      -0.547 -35.172 -35.018  1.00 82.10           C  
ATOM   4525  CB  ARG C 254      -1.462 -37.501 -35.051  1.00 82.10           C  
ATOM   4526  O   ARG C 254      -1.449 -34.332 -35.035  1.00 82.10           O  
ATOM   4527  CG  ARG C 254      -1.934 -38.675 -35.894  1.00 82.10           C  
ATOM   4528  CD  ARG C 254      -2.710 -39.689 -35.066  1.00 82.10           C  
ATOM   4529  NE  ARG C 254      -2.797 -40.982 -35.739  1.00 82.10           N  
ATOM   4530  NH1 ARG C 254      -3.546 -42.132 -33.881  1.00 82.10           N  
ATOM   4531  NH2 ARG C 254      -3.234 -43.233 -35.867  1.00 82.10           N  
ATOM   4532  CZ  ARG C 254      -3.192 -42.113 -35.161  1.00 82.10           C  
ATOM   4533  N   THR C 255       0.601 -35.037 -34.315  1.00 76.20           N  
ATOM   4534  CA  THR C 255       0.842 -33.837 -33.522  1.00 76.20           C  
ATOM   4535  C   THR C 255       0.967 -32.610 -34.422  1.00 76.20           C  
ATOM   4536  CB  THR C 255       2.113 -33.979 -32.665  1.00 76.20           C  
ATOM   4537  O   THR C 255       0.548 -31.513 -34.047  1.00 76.20           O  
ATOM   4538  CG2 THR C 255       1.885 -34.934 -31.498  1.00 76.20           C  
ATOM   4539  OG1 THR C 255       3.178 -34.484 -33.480  1.00 76.20           O  
ATOM   4540  N   HIS C 256       1.373 -32.809 -35.675  1.00 79.38           N  
ATOM   4541  CA  HIS C 256       1.546 -31.709 -36.617  1.00 79.38           C  
ATOM   4542  C   HIS C 256       0.235 -31.374 -37.320  1.00 79.38           C  
ATOM   4543  CB  HIS C 256       2.622 -32.051 -37.649  1.00 79.38           C  
ATOM   4544  O   HIS C 256      -0.040 -30.207 -37.608  1.00 79.38           O  
ATOM   4545  CG  HIS C 256       3.978 -32.263 -37.054  1.00 79.38           C  
ATOM   4546  CD2 HIS C 256       4.788 -33.347 -37.052  1.00 79.38           C  
ATOM   4547  ND1 HIS C 256       4.645 -31.281 -36.354  1.00 79.38           N  
ATOM   4548  CE1 HIS C 256       5.812 -31.754 -35.949  1.00 79.38           C  
ATOM   4549  NE2 HIS C 256       5.923 -33.006 -36.359  1.00 79.38           N  
ATOM   4550  N   THR C 257      -0.626 -32.364 -37.510  1.00 78.72           N  
ATOM   4551  CA  THR C 257      -1.874 -32.158 -38.235  1.00 78.72           C  
ATOM   4552  C   THR C 257      -2.981 -31.703 -37.289  1.00 78.72           C  
ATOM   4553  CB  THR C 257      -2.314 -33.441 -38.965  1.00 78.72           C  
ATOM   4554  O   THR C 257      -3.947 -31.067 -37.715  1.00 78.72           O  
ATOM   4555  CG2 THR C 257      -1.288 -33.857 -40.014  1.00 78.72           C  
ATOM   4556  OG1 THR C 257      -2.461 -34.500 -38.010  1.00 78.72           O  
ATOM   4557  N   GLY C 258      -2.827 -32.012 -36.000  1.00 80.59           N  
ATOM   4558  CA  GLY C 258      -3.842 -31.699 -35.007  1.00 80.59           C  
ATOM   4559  C   GLY C 258      -4.967 -32.716 -34.962  1.00 80.59           C  
ATOM   4560  O   GLY C 258      -5.978 -32.502 -34.288  1.00 80.59           O  
ATOM   4561  N   GLU C 259      -4.792 -33.781 -35.690  1.00 84.75           N  
ATOM   4562  CA  GLU C 259      -5.818 -34.818 -35.731  1.00 84.75           C  
ATOM   4563  C   GLU C 259      -5.908 -35.559 -34.400  1.00 84.75           C  
ATOM   4564  CB  GLU C 259      -5.537 -35.807 -36.865  1.00 84.75           C  
ATOM   4565  O   GLU C 259      -4.890 -35.982 -33.849  1.00 84.75           O  
ATOM   4566  CG  GLU C 259      -6.726 -36.688 -37.222  1.00 84.75           C  
ATOM   4567  CD  GLU C 259      -6.404 -37.732 -38.279  1.00 84.75           C  
ATOM   4568  OE1 GLU C 259      -7.280 -38.569 -38.592  1.00 84.75           O  
ATOM   4569  OE2 GLU C 259      -5.265 -37.713 -38.797  1.00 84.75           O  
ATOM   4570  N   LYS C 260      -7.113 -35.620 -33.850  1.00 87.31           N  
ATOM   4571  CA  LYS C 260      -7.418 -36.345 -32.620  1.00 87.31           C  
ATOM   4572  C   LYS C 260      -8.543 -37.352 -32.840  1.00 87.31           C  
ATOM   4573  CB  LYS C 260      -7.796 -35.372 -31.503  1.00 87.31           C  
ATOM   4574  O   LYS C 260      -9.713 -37.046 -32.601  1.00 87.31           O  
ATOM   4575  CG  LYS C 260      -6.664 -34.450 -31.075  1.00 87.31           C  
ATOM   4576  CD  LYS C 260      -7.101 -33.509 -29.960  1.00 87.31           C  
ATOM   4577  CE  LYS C 260      -5.974 -32.573 -29.544  1.00 87.31           C  
ATOM   4578  NZ  LYS C 260      -6.402 -31.637 -28.462  1.00 87.31           N  
ATOM   4579  N   PRO C 261      -8.201 -38.522 -33.103  1.00 89.69           N  
ATOM   4580  CA  PRO C 261      -9.192 -39.492 -33.574  1.00 89.69           C  
ATOM   4581  C   PRO C 261     -10.006 -40.104 -32.437  1.00 89.69           C  
ATOM   4582  CB  PRO C 261      -8.340 -40.557 -34.269  1.00 89.69           C  
ATOM   4583  O   PRO C 261     -11.079 -40.667 -32.673  1.00 89.69           O  
ATOM   4584  CG  PRO C 261      -6.958 -40.346 -33.739  1.00 89.69           C  
ATOM   4585  CD  PRO C 261      -6.862 -38.948 -33.201  1.00 89.69           C  
ATOM   4586  N   TYR C 262      -9.551 -39.975 -31.275  1.00 88.95           N  
ATOM   4587  CA  TYR C 262     -10.222 -40.657 -30.174  1.00 88.95           C  
ATOM   4588  C   TYR C 262     -11.025 -39.674 -29.331  1.00 88.95           C  
ATOM   4589  CB  TYR C 262      -9.204 -41.389 -29.295  1.00 88.95           C  
ATOM   4590  O   TYR C 262     -10.464 -38.958 -28.498  1.00 88.95           O  
ATOM   4591  CG  TYR C 262      -8.338 -42.366 -30.053  1.00 88.95           C  
ATOM   4592  CD1 TYR C 262      -8.834 -43.608 -30.442  1.00 88.95           C  
ATOM   4593  CD2 TYR C 262      -7.024 -42.051 -30.379  1.00 88.95           C  
ATOM   4594  CE1 TYR C 262      -8.040 -44.513 -31.139  1.00 88.95           C  
ATOM   4595  CE2 TYR C 262      -6.221 -42.948 -31.076  1.00 88.95           C  
ATOM   4596  OH  TYR C 262      -5.946 -45.066 -32.141  1.00 88.95           O  
ATOM   4597  CZ  TYR C 262      -6.737 -44.174 -31.451  1.00 88.95           C  
ATOM   4598  N   GLU C 263     -12.368 -39.683 -29.489  1.00 91.35           N  
ATOM   4599  CA  GLU C 263     -13.284 -38.756 -28.831  1.00 91.35           C  
ATOM   4600  C   GLU C 263     -14.033 -39.437 -27.690  1.00 91.35           C  
ATOM   4601  CB  GLU C 263     -14.278 -38.175 -29.841  1.00 91.35           C  
ATOM   4602  O   GLU C 263     -14.434 -40.597 -27.808  1.00 91.35           O  
ATOM   4603  CG  GLU C 263     -15.113 -37.028 -29.291  1.00 91.35           C  
ATOM   4604  CD  GLU C 263     -16.102 -36.469 -30.301  1.00 91.35           C  
ATOM   4605  OE1 GLU C 263     -17.016 -35.712 -29.901  1.00 91.35           O  
ATOM   4606  OE2 GLU C 263     -15.963 -36.791 -31.502  1.00 91.35           O  
ATOM   4607  N   CYS C 264     -14.019 -38.763 -26.622  1.00 84.80           N  
ATOM   4608  CA  CYS C 264     -14.799 -39.259 -25.494  1.00 84.80           C  
ATOM   4609  C   CYS C 264     -16.293 -39.137 -25.769  1.00 84.80           C  
ATOM   4610  CB  CYS C 264     -14.441 -38.497 -24.219  1.00 84.80           C  
ATOM   4611  O   CYS C 264     -16.791 -38.043 -26.041  1.00 84.80           O  
ATOM   4612  SG  CYS C 264     -15.424 -38.980 -22.782  1.00 84.80           S  
ATOM   4613  N   PRO C 265     -17.032 -40.140 -25.663  1.00 88.78           N  
ATOM   4614  CA  PRO C 265     -18.467 -40.107 -25.955  1.00 88.78           C  
ATOM   4615  C   PRO C 265     -19.264 -39.331 -24.909  1.00 88.78           C  
ATOM   4616  CB  PRO C 265     -18.861 -41.586 -25.954  1.00 88.78           C  
ATOM   4617  O   PRO C 265     -20.354 -38.833 -25.202  1.00 88.78           O  
ATOM   4618  CG  PRO C 265     -17.711 -42.288 -25.307  1.00 88.78           C  
ATOM   4619  CD  PRO C 265     -16.525 -41.366 -25.312  1.00 88.78           C  
ATOM   4620  N   GLU C 266     -18.715 -39.285 -23.777  1.00 85.41           N  
ATOM   4621  CA  GLU C 266     -19.431 -38.643 -22.678  1.00 85.41           C  
ATOM   4622  C   GLU C 266     -19.277 -37.126 -22.731  1.00 85.41           C  
ATOM   4623  CB  GLU C 266     -18.936 -39.175 -21.330  1.00 85.41           C  
ATOM   4624  O   GLU C 266     -20.266 -36.393 -22.655  1.00 85.41           O  
ATOM   4625  CG  GLU C 266     -19.507 -40.536 -20.959  1.00 85.41           C  
ATOM   4626  CD  GLU C 266     -19.048 -41.028 -19.596  1.00 85.41           C  
ATOM   4627  OE1 GLU C 266     -19.336 -42.194 -19.242  1.00 85.41           O  
ATOM   4628  OE2 GLU C 266     -18.395 -40.241 -18.875  1.00 85.41           O  
ATOM   4629  N   CYS C 267     -18.033 -36.518 -22.967  1.00 82.06           N  
ATOM   4630  CA  CYS C 267     -17.835 -35.077 -22.867  1.00 82.06           C  
ATOM   4631  C   CYS C 267     -17.379 -34.495 -24.200  1.00 82.06           C  
ATOM   4632  CB  CYS C 267     -16.810 -34.750 -21.781  1.00 82.06           C  
ATOM   4633  O   CYS C 267     -17.343 -33.275 -24.370  1.00 82.06           O  
ATOM   4634  SG  CYS C 267     -15.123 -35.240 -22.201  1.00 82.06           S  
ATOM   4635  N   GLY C 268     -17.015 -35.314 -25.099  1.00 83.51           N  
ATOM   4636  CA  GLY C 268     -16.668 -34.843 -26.431  1.00 83.51           C  
ATOM   4637  C   GLY C 268     -15.199 -34.489 -26.574  1.00 83.51           C  
ATOM   4638  O   GLY C 268     -14.740 -34.153 -27.667  1.00 83.51           O  
ATOM   4639  N   LYS C 269     -14.440 -34.565 -25.543  1.00 82.42           N  
ATOM   4640  CA  LYS C 269     -13.009 -34.283 -25.627  1.00 82.42           C  
ATOM   4641  C   LYS C 269     -12.297 -35.310 -26.502  1.00 82.42           C  
ATOM   4642  CB  LYS C 269     -12.384 -34.260 -24.231  1.00 82.42           C  
ATOM   4643  O   LYS C 269     -12.632 -36.496 -26.474  1.00 82.42           O  
ATOM   4644  CG  LYS C 269     -11.160 -33.363 -24.116  1.00 82.42           C  
ATOM   4645  CD  LYS C 269     -10.686 -33.247 -22.673  1.00 82.42           C  
ATOM   4646  CE  LYS C 269      -9.448 -32.366 -22.560  1.00 82.42           C  
ATOM   4647  NZ  LYS C 269      -9.026 -32.186 -21.139  1.00 82.42           N  
ATOM   4648  N   ALA C 270     -11.385 -34.799 -27.318  1.00 87.15           N  
ATOM   4649  CA  ALA C 270     -10.708 -35.670 -28.276  1.00 87.15           C  
ATOM   4650  C   ALA C 270      -9.222 -35.792 -27.953  1.00 87.15           C  
ATOM   4651  CB  ALA C 270     -10.899 -35.146 -29.698  1.00 87.15           C  
ATOM   4652  O   ALA C 270      -8.611 -34.847 -27.449  1.00 87.15           O  
ATOM   4653  N   PHE C 271      -8.596 -36.977 -28.233  1.00 81.71           N  
ATOM   4654  CA  PHE C 271      -7.216 -37.273 -27.869  1.00 81.71           C  
ATOM   4655  C   PHE C 271      -6.464 -37.883 -29.047  1.00 81.71           C  
ATOM   4656  CB  PHE C 271      -7.167 -38.222 -26.667  1.00 81.71           C  
ATOM   4657  O   PHE C 271      -7.073 -38.487 -29.932  1.00 81.71           O  
ATOM   4658  CG  PHE C 271      -7.848 -37.681 -25.439  1.00 81.71           C  
ATOM   4659  CD1 PHE C 271      -7.137 -36.938 -24.504  1.00 81.71           C  
ATOM   4660  CD2 PHE C 271      -9.199 -37.914 -25.220  1.00 81.71           C  
ATOM   4661  CE1 PHE C 271      -7.764 -36.436 -23.366  1.00 81.71           C  
ATOM   4662  CE2 PHE C 271      -9.833 -37.416 -24.085  1.00 81.71           C  
ATOM   4663  CZ  PHE C 271      -9.114 -36.678 -23.159  1.00 81.71           C  
ATOM   4664  N   LEU C 272      -5.125 -37.734 -28.988  1.00 75.83           N  
ATOM   4665  CA  LEU C 272      -4.253 -38.247 -30.040  1.00 75.83           C  
ATOM   4666  C   LEU C 272      -4.064 -39.754 -29.902  1.00 75.83           C  
ATOM   4667  CB  LEU C 272      -2.893 -37.545 -29.999  1.00 75.83           C  
ATOM   4668  O   LEU C 272      -3.906 -40.458 -30.902  1.00 75.83           O  
ATOM   4669  CG  LEU C 272      -2.809 -36.190 -30.704  1.00 75.83           C  
ATOM   4670  CD1 LEU C 272      -1.999 -35.206 -29.866  1.00 75.83           C  
ATOM   4671  CD2 LEU C 272      -2.199 -36.347 -32.093  1.00 75.83           C  
ATOM   4672  N   LYS C 273      -4.104 -40.263 -28.629  1.00 80.21           N  
ATOM   4673  CA  LYS C 273      -3.860 -41.671 -28.330  1.00 80.21           C  
ATOM   4674  C   LYS C 273      -5.053 -42.296 -27.613  1.00 80.21           C  
ATOM   4675  CB  LYS C 273      -2.597 -41.829 -27.482  1.00 80.21           C  
ATOM   4676  O   LYS C 273      -5.714 -41.637 -26.807  1.00 80.21           O  
ATOM   4677  CG  LYS C 273      -1.322 -41.378 -28.180  1.00 80.21           C  
ATOM   4678  CD  LYS C 273      -0.096 -41.603 -27.305  1.00 80.21           C  
ATOM   4679  CE  LYS C 273       1.173 -41.100 -27.979  1.00 80.21           C  
ATOM   4680  NZ  LYS C 273       2.384 -41.362 -27.146  1.00 80.21           N  
ATOM   4681  N   LYS C 274      -5.242 -43.519 -27.936  1.00 84.42           N  
ATOM   4682  CA  LYS C 274      -6.328 -44.255 -27.295  1.00 84.42           C  
ATOM   4683  C   LYS C 274      -6.083 -44.401 -25.796  1.00 84.42           C  
ATOM   4684  CB  LYS C 274      -6.494 -45.634 -27.935  1.00 84.42           C  
ATOM   4685  O   LYS C 274      -7.018 -44.318 -24.998  1.00 84.42           O  
ATOM   4686  CG  LYS C 274      -7.750 -46.372 -27.497  1.00 84.42           C  
ATOM   4687  CD  LYS C 274      -7.997 -47.610 -28.349  1.00 84.42           C  
ATOM   4688  CE  LYS C 274      -9.293 -48.309 -27.960  1.00 84.42           C  
ATOM   4689  NZ  LYS C 274      -9.575 -49.483 -28.840  1.00 84.42           N  
ATOM   4690  N   SER C 275      -4.833 -44.621 -25.481  1.00 80.96           N  
ATOM   4691  CA  SER C 275      -4.479 -44.790 -24.075  1.00 80.96           C  
ATOM   4692  C   SER C 275      -4.862 -43.561 -23.257  1.00 80.96           C  
ATOM   4693  CB  SER C 275      -2.982 -45.064 -23.928  1.00 80.96           C  
ATOM   4694  O   SER C 275      -5.307 -43.684 -22.114  1.00 80.96           O  
ATOM   4695  OG  SER C 275      -2.220 -44.013 -24.496  1.00 80.96           O  
ATOM   4696  N   ARG C 276      -4.776 -42.383 -23.834  1.00 81.41           N  
ATOM   4697  CA  ARG C 276      -5.144 -41.143 -23.157  1.00 81.41           C  
ATOM   4698  C   ARG C 276      -6.656 -41.034 -22.998  1.00 81.41           C  
ATOM   4699  CB  ARG C 276      -4.609 -39.933 -23.926  1.00 81.41           C  
ATOM   4700  O   ARG C 276      -7.144 -40.533 -21.983  1.00 81.41           O  
ATOM   4701  CG  ARG C 276      -3.102 -39.755 -23.824  1.00 81.41           C  
ATOM   4702  CD  ARG C 276      -2.717 -38.874 -22.644  1.00 81.41           C  
ATOM   4703  NE  ARG C 276      -1.298 -38.528 -22.671  1.00 81.41           N  
ATOM   4704  NH1 ARG C 276      -1.405 -37.085 -20.870  1.00 81.41           N  
ATOM   4705  NH2 ARG C 276       0.590 -37.443 -21.941  1.00 81.41           N  
ATOM   4706  CZ  ARG C 276      -0.707 -37.686 -21.827  1.00 81.41           C  
ATOM   4707  N   LEU C 277      -7.317 -41.459 -23.975  1.00 83.99           N  
ATOM   4708  CA  LEU C 277      -8.772 -41.514 -23.876  1.00 83.99           C  
ATOM   4709  C   LEU C 277      -9.205 -42.446 -22.750  1.00 83.99           C  
ATOM   4710  CB  LEU C 277      -9.382 -41.976 -25.202  1.00 83.99           C  
ATOM   4711  O   LEU C 277     -10.102 -42.113 -21.972  1.00 83.99           O  
ATOM   4712  CG  LEU C 277     -10.895 -42.201 -25.209  1.00 83.99           C  
ATOM   4713  CD1 LEU C 277     -11.628 -40.882 -24.990  1.00 83.99           C  
ATOM   4714  CD2 LEU C 277     -11.333 -42.851 -26.517  1.00 83.99           C  
ATOM   4715  N   ASN C 278      -8.508 -43.563 -22.629  1.00 82.82           N  
ATOM   4716  CA  ASN C 278      -8.842 -44.531 -21.591  1.00 82.82           C  
ATOM   4717  C   ASN C 278      -8.653 -43.945 -20.195  1.00 82.82           C  
ATOM   4718  CB  ASN C 278      -8.004 -45.801 -21.751  1.00 82.82           C  
ATOM   4719  O   ASN C 278      -9.499 -44.130 -19.318  1.00 82.82           O  
ATOM   4720  CG  ASN C 278      -8.480 -46.674 -22.896  1.00 82.82           C  
ATOM   4721  ND2 ASN C 278      -7.617 -47.574 -23.353  1.00 82.82           N  
ATOM   4722  OD1 ASN C 278      -9.613 -46.541 -23.365  1.00 82.82           O  
ATOM   4723  N   ILE C 279      -7.568 -43.200 -20.076  1.00 76.69           N  
ATOM   4724  CA  ILE C 279      -7.292 -42.551 -18.799  1.00 76.69           C  
ATOM   4725  C   ILE C 279      -8.353 -41.489 -18.520  1.00 76.69           C  
ATOM   4726  CB  ILE C 279      -5.882 -41.919 -18.779  1.00 76.69           C  
ATOM   4727  O   ILE C 279      -8.891 -41.415 -17.412  1.00 76.69           O  
ATOM   4728  CG1 ILE C 279      -4.807 -43.009 -18.855  1.00 76.69           C  
ATOM   4729  CG2 ILE C 279      -5.696 -41.053 -17.529  1.00 76.69           C  
ATOM   4730  CD1 ILE C 279      -3.399 -42.475 -19.082  1.00 76.69           C  
ATOM   4731  N   HIS C 280      -8.758 -40.764 -19.554  1.00 76.47           N  
ATOM   4732  CA  HIS C 280      -9.749 -39.701 -19.434  1.00 76.47           C  
ATOM   4733  C   HIS C 280     -11.112 -40.260 -19.037  1.00 76.47           C  
ATOM   4734  CB  HIS C 280      -9.863 -38.924 -20.747  1.00 76.47           C  
ATOM   4735  O   HIS C 280     -11.799 -39.687 -18.187  1.00 76.47           O  
ATOM   4736  CG  HIS C 280     -11.023 -37.980 -20.786  1.00 76.47           C  
ATOM   4737  CD2 HIS C 280     -12.232 -38.083 -21.386  1.00 76.47           C  
ATOM   4738  ND1 HIS C 280     -11.007 -36.755 -20.155  1.00 76.47           N  
ATOM   4739  CE1 HIS C 280     -12.161 -36.144 -20.364  1.00 76.47           C  
ATOM   4740  NE2 HIS C 280     -12.922 -36.928 -21.108  1.00 76.47           N  
ATOM   4741  N   GLN C 281     -11.407 -41.331 -19.568  1.00 85.87           N  
ATOM   4742  CA  GLN C 281     -12.707 -41.933 -19.296  1.00 85.87           C  
ATOM   4743  C   GLN C 281     -12.849 -42.293 -17.820  1.00 85.87           C  
ATOM   4744  CB  GLN C 281     -12.916 -43.176 -20.162  1.00 85.87           C  
ATOM   4745  O   GLN C 281     -13.956 -42.293 -17.278  1.00 85.87           O  
ATOM   4746  CG  GLN C 281     -13.248 -42.864 -21.615  1.00 85.87           C  
ATOM   4747  CD  GLN C 281     -13.412 -44.113 -22.461  1.00 85.87           C  
ATOM   4748  NE2 GLN C 281     -14.287 -44.043 -23.459  1.00 85.87           N  
ATOM   4749  OE1 GLN C 281     -12.758 -45.132 -22.220  1.00 85.87           O  
ATOM   4750  N   LYS C 282     -11.739 -42.568 -17.178  1.00 80.80           N  
ATOM   4751  CA  LYS C 282     -11.759 -42.893 -15.755  1.00 80.80           C  
ATOM   4752  C   LYS C 282     -12.168 -41.683 -14.920  1.00 80.80           C  
ATOM   4753  CB  LYS C 282     -10.391 -43.405 -15.302  1.00 80.80           C  
ATOM   4754  O   LYS C 282     -12.644 -41.832 -13.793  1.00 80.80           O  
ATOM   4755  CG  LYS C 282     -10.030 -44.778 -15.851  1.00 80.80           C  
ATOM   4756  CD  LYS C 282      -8.642 -45.213 -15.400  1.00 80.80           C  
ATOM   4757  CE  LYS C 282      -8.230 -46.529 -16.046  1.00 80.80           C  
ATOM   4758  NZ  LYS C 282      -6.837 -46.916 -15.675  1.00 80.80           N  
ATOM   4759  N   THR C 283     -12.022 -40.475 -15.478  1.00 73.95           N  
ATOM   4760  CA  THR C 283     -12.435 -39.258 -14.789  1.00 73.95           C  
ATOM   4761  C   THR C 283     -13.956 -39.185 -14.686  1.00 73.95           C  
ATOM   4762  CB  THR C 283     -11.906 -38.002 -15.507  1.00 73.95           C  
ATOM   4763  O   THR C 283     -14.493 -38.682 -13.696  1.00 73.95           O  
ATOM   4764  CG2 THR C 283     -10.396 -37.869 -15.341  1.00 73.95           C  
ATOM   4765  OG1 THR C 283     -12.216 -38.092 -16.904  1.00 73.95           O  
ATOM   4766  N   HIS C 284     -14.664 -39.787 -15.621  1.00 76.58           N  
ATOM   4767  CA  HIS C 284     -16.122 -39.781 -15.626  1.00 76.58           C  
ATOM   4768  C   HIS C 284     -16.681 -40.857 -14.701  1.00 76.58           C  
ATOM   4769  CB  HIS C 284     -16.654 -39.982 -17.046  1.00 76.58           C  
ATOM   4770  O   HIS C 284     -17.695 -40.642 -14.033  1.00 76.58           O  
ATOM   4771  CG  HIS C 284     -16.275 -38.885 -17.989  1.00 76.58           C  
ATOM   4772  CD2 HIS C 284     -15.579 -38.911 -19.150  1.00 76.58           C  
ATOM   4773  ND1 HIS C 284     -16.620 -37.567 -17.775  1.00 76.58           N  
ATOM   4774  CE1 HIS C 284     -16.150 -36.829 -18.767  1.00 76.58           C  
ATOM   4775  NE2 HIS C 284     -15.515 -37.620 -19.615  1.00 76.58           N  
ATOM   4776  N   THR C 285     -16.008 -41.964 -14.605  1.00 78.08           N  
ATOM   4777  CA  THR C 285     -16.499 -43.081 -13.806  1.00 78.08           C  
ATOM   4778  C   THR C 285     -16.117 -42.905 -12.339  1.00 78.08           C  
ATOM   4779  CB  THR C 285     -15.949 -44.423 -14.325  1.00 78.08           C  
ATOM   4780  O   THR C 285     -16.769 -43.460 -11.452  1.00 78.08           O  
ATOM   4781  CG2 THR C 285     -16.363 -44.664 -15.773  1.00 78.08           C  
ATOM   4782  OG1 THR C 285     -14.519 -44.410 -14.244  1.00 78.08           O  
ATOM   4783  N   GLY C 286     -15.119 -42.087 -12.068  1.00 78.47           N  
ATOM   4784  CA  GLY C 286     -14.611 -41.891 -10.720  1.00 78.47           C  
ATOM   4785  C   GLY C 286     -13.696 -43.010 -10.259  1.00 78.47           C  
ATOM   4786  O   GLY C 286     -13.320 -43.069  -9.087  1.00 78.47           O  
ATOM   4787  N   GLU C 287     -13.321 -43.912 -11.206  1.00 85.25           N  
ATOM   4788  CA  GLU C 287     -12.458 -45.042 -10.874  1.00 85.25           C  
ATOM   4789  C   GLU C 287     -11.037 -44.580 -10.565  1.00 85.25           C  
ATOM   4790  CB  GLU C 287     -12.443 -46.061 -12.016  1.00 85.25           C  
ATOM   4791  O   GLU C 287     -10.437 -43.837 -11.345  1.00 85.25           O  
ATOM   4792  CG  GLU C 287     -11.830 -47.401 -11.636  1.00 85.25           C  
ATOM   4793  CD  GLU C 287     -11.727 -48.367 -12.806  1.00 85.25           C  
ATOM   4794  OE1 GLU C 287     -11.131 -49.456 -12.644  1.00 85.25           O  
ATOM   4795  OE2 GLU C 287     -12.245 -48.031 -13.894  1.00 85.25           O  
ATOM   4796  N   LYS C 288     -10.540 -44.977  -9.392  1.00 87.11           N  
ATOM   4797  CA  LYS C 288      -9.183 -44.691  -8.935  1.00 87.11           C  
ATOM   4798  C   LYS C 288      -8.483 -45.962  -8.462  1.00 87.11           C  
ATOM   4799  CB  LYS C 288      -9.202 -43.654  -7.811  1.00 87.11           C  
ATOM   4800  O   LYS C 288      -8.439 -46.242  -7.262  1.00 87.11           O  
ATOM   4801  CG  LYS C 288      -9.723 -42.289  -8.238  1.00 87.11           C  
ATOM   4802  CD  LYS C 288      -9.710 -41.299  -7.080  1.00 87.11           C  
ATOM   4803  CE  LYS C 288     -10.229 -39.933  -7.506  1.00 87.11           C  
ATOM   4804  NZ  LYS C 288     -10.253 -38.969  -6.365  1.00 87.11           N  
ATOM   4805  N   PRO C 289      -7.834 -46.645  -9.338  1.00 89.07           N  
ATOM   4806  CA  PRO C 289      -7.316 -47.982  -9.039  1.00 89.07           C  
ATOM   4807  C   PRO C 289      -6.047 -47.947  -8.191  1.00 89.07           C  
ATOM   4808  CB  PRO C 289      -7.031 -48.567 -10.425  1.00 89.07           C  
ATOM   4809  O   PRO C 289      -5.703 -48.942  -7.547  1.00 89.07           O  
ATOM   4810  CG  PRO C 289      -6.935 -47.380 -11.328  1.00 89.07           C  
ATOM   4811  CD  PRO C 289      -7.686 -46.241 -10.701  1.00 89.07           C  
ATOM   4812  N   TYR C 290      -5.400 -46.886  -8.187  1.00 85.42           N  
ATOM   4813  CA  TYR C 290      -4.149 -46.804  -7.442  1.00 85.42           C  
ATOM   4814  C   TYR C 290      -4.359 -46.120  -6.097  1.00 85.42           C  
ATOM   4815  CB  TYR C 290      -3.089 -46.051  -8.251  1.00 85.42           C  
ATOM   4816  O   TYR C 290      -4.531 -44.900  -6.034  1.00 85.42           O  
ATOM   4817  CG  TYR C 290      -2.814 -46.658  -9.606  1.00 85.42           C  
ATOM   4818  CD1 TYR C 290      -2.008 -47.787  -9.734  1.00 85.42           C  
ATOM   4819  CD2 TYR C 290      -3.360 -46.105 -10.759  1.00 85.42           C  
ATOM   4820  CE1 TYR C 290      -1.750 -48.349 -10.980  1.00 85.42           C  
ATOM   4821  CE2 TYR C 290      -3.109 -46.658 -12.010  1.00 85.42           C  
ATOM   4822  OH  TYR C 290      -2.053 -48.331 -13.347  1.00 85.42           O  
ATOM   4823  CZ  TYR C 290      -2.305 -47.779 -12.111  1.00 85.42           C  
ATOM   4824  N   ILE C 291      -4.336 -46.874  -4.964  1.00 89.88           N  
ATOM   4825  CA  ILE C 291      -4.680 -46.419  -3.621  1.00 89.88           C  
ATOM   4826  C   ILE C 291      -3.423 -46.368  -2.756  1.00 89.88           C  
ATOM   4827  CB  ILE C 291      -5.742 -47.333  -2.969  1.00 89.88           C  
ATOM   4828  O   ILE C 291      -2.608 -47.293  -2.779  1.00 89.88           O  
ATOM   4829  CG1 ILE C 291      -6.976 -47.445  -3.871  1.00 89.88           C  
ATOM   4830  CG2 ILE C 291      -6.124 -46.812  -1.581  1.00 89.88           C  
ATOM   4831  CD1 ILE C 291      -7.782 -46.157  -3.981  1.00 89.88           C  
ATOM   4832  N   CYS C 292      -3.260 -45.276  -2.125  1.00 83.02           N  
ATOM   4833  CA  CYS C 292      -2.145 -45.136  -1.196  1.00 83.02           C  
ATOM   4834  C   CYS C 292      -2.345 -46.016   0.033  1.00 83.02           C  
ATOM   4835  CB  CYS C 292      -1.983 -43.678  -0.768  1.00 83.02           C  
ATOM   4836  O   CYS C 292      -3.384 -45.944   0.691  1.00 83.02           O  
ATOM   4837  SG  CYS C 292      -0.674 -43.416   0.448  1.00 83.02           S  
ATOM   4838  N   SER C 293      -1.390 -46.788   0.348  1.00 88.62           N  
ATOM   4839  CA  SER C 293      -1.499 -47.731   1.456  1.00 88.62           C  
ATOM   4840  C   SER C 293      -1.424 -47.016   2.801  1.00 88.62           C  
ATOM   4841  CB  SER C 293      -0.398 -48.789   1.370  1.00 88.62           C  
ATOM   4842  O   SER C 293      -1.943 -47.511   3.803  1.00 88.62           O  
ATOM   4843  OG  SER C 293       0.881 -48.181   1.322  1.00 88.62           O  
ATOM   4844  N   GLU C 294      -0.837 -45.863   2.829  1.00 84.07           N  
ATOM   4845  CA  GLU C 294      -0.640 -45.134   4.078  1.00 84.07           C  
ATOM   4846  C   GLU C 294      -1.870 -44.304   4.433  1.00 84.07           C  
ATOM   4847  CB  GLU C 294       0.594 -44.233   3.986  1.00 84.07           C  
ATOM   4848  O   GLU C 294      -2.361 -44.362   5.562  1.00 84.07           O  
ATOM   4849  CG  GLU C 294       1.909 -44.966   4.211  1.00 84.07           C  
ATOM   4850  CD  GLU C 294       3.113 -44.039   4.253  1.00 84.07           C  
ATOM   4851  OE1 GLU C 294       4.261 -44.536   4.282  1.00 84.07           O  
ATOM   4852  OE2 GLU C 294       2.906 -42.805   4.258  1.00 84.07           O  
ATOM   4853  N   CYS C 295      -2.558 -43.531   3.465  1.00 80.51           N  
ATOM   4854  CA  CYS C 295      -3.637 -42.613   3.813  1.00 80.51           C  
ATOM   4855  C   CYS C 295      -4.935 -43.010   3.120  1.00 80.51           C  
ATOM   4856  CB  CYS C 295      -3.265 -41.180   3.435  1.00 80.51           C  
ATOM   4857  O   CYS C 295      -6.002 -42.483   3.442  1.00 80.51           O  
ATOM   4858  SG  CYS C 295      -3.217 -40.885   1.654  1.00 80.51           S  
ATOM   4859  N   GLY C 296      -4.860 -43.883   2.198  1.00 85.24           N  
ATOM   4860  CA  GLY C 296      -6.060 -44.400   1.559  1.00 85.24           C  
ATOM   4861  C   GLY C 296      -6.512 -43.564   0.376  1.00 85.24           C  
ATOM   4862  O   GLY C 296      -7.493 -43.903  -0.291  1.00 85.24           O  
ATOM   4863  N   LYS C 297      -5.807 -42.524   0.036  1.00 79.79           N  
ATOM   4864  CA  LYS C 297      -6.180 -41.682  -1.098  1.00 79.79           C  
ATOM   4865  C   LYS C 297      -5.999 -42.426  -2.418  1.00 79.79           C  
ATOM   4866  CB  LYS C 297      -5.355 -40.395  -1.104  1.00 79.79           C  
ATOM   4867  O   LYS C 297      -5.016 -43.147  -2.601  1.00 79.79           O  
ATOM   4868  CG  LYS C 297      -6.031 -39.230  -1.812  1.00 79.79           C  
ATOM   4869  CD  LYS C 297      -5.242 -37.938  -1.642  1.00 79.79           C  
ATOM   4870  CE  LYS C 297      -5.914 -36.773  -2.357  1.00 79.79           C  
ATOM   4871  NZ  LYS C 297      -5.185 -35.490  -2.130  1.00 79.79           N  
ATOM   4872  N   GLY C 298      -6.960 -42.280  -3.302  1.00 82.77           N  
ATOM   4873  CA  GLY C 298      -6.946 -42.974  -4.580  1.00 82.77           C  
ATOM   4874  C   GLY C 298      -6.563 -42.076  -5.742  1.00 82.77           C  
ATOM   4875  O   GLY C 298      -6.816 -40.870  -5.711  1.00 82.77           O  
ATOM   4876  N   PHE C 299      -5.894 -42.655  -6.840  1.00 80.18           N  
ATOM   4877  CA  PHE C 299      -5.460 -41.924  -8.024  1.00 80.18           C  
ATOM   4878  C   PHE C 299      -5.777 -42.708  -9.292  1.00 80.18           C  
ATOM   4879  CB  PHE C 299      -3.959 -41.626  -7.954  1.00 80.18           C  
ATOM   4880  O   PHE C 299      -5.810 -43.940  -9.274  1.00 80.18           O  
ATOM   4881  CG  PHE C 299      -3.557 -40.814  -6.752  1.00 80.18           C  
ATOM   4882  CD1 PHE C 299      -3.544 -39.426  -6.807  1.00 80.18           C  
ATOM   4883  CD2 PHE C 299      -3.192 -41.440  -5.567  1.00 80.18           C  
ATOM   4884  CE1 PHE C 299      -3.172 -38.672  -5.696  1.00 80.18           C  
ATOM   4885  CE2 PHE C 299      -2.819 -40.693  -4.453  1.00 80.18           C  
ATOM   4886  CZ  PHE C 299      -2.809 -39.309  -4.520  1.00 80.18           C  
ATOM   4887  N   ILE C 300      -6.028 -42.001 -10.351  1.00 74.57           N  
ATOM   4888  CA  ILE C 300      -6.359 -42.616 -11.632  1.00 74.57           C  
ATOM   4889  C   ILE C 300      -5.097 -43.196 -12.267  1.00 74.57           C  
ATOM   4890  CB  ILE C 300      -7.024 -41.603 -12.591  1.00 74.57           C  
ATOM   4891  O   ILE C 300      -5.133 -44.277 -12.859  1.00 74.57           O  
ATOM   4892  CG1 ILE C 300      -8.357 -41.116 -12.012  1.00 74.57           C  
ATOM   4893  CG2 ILE C 300      -7.222 -42.222 -13.977  1.00 74.57           C  
ATOM   4894  CD1 ILE C 300      -9.020 -40.014 -12.827  1.00 74.57           C  
ATOM   4895  N   GLN C 301      -3.909 -42.535 -12.041  1.00 80.79           N  
ATOM   4896  CA  GLN C 301      -2.643 -42.950 -12.637  1.00 80.79           C  
ATOM   4897  C   GLN C 301      -1.632 -43.341 -11.563  1.00 80.79           C  
ATOM   4898  CB  GLN C 301      -2.072 -41.835 -13.515  1.00 80.79           C  
ATOM   4899  O   GLN C 301      -1.594 -42.737 -10.489  1.00 80.79           O  
ATOM   4900  CG  GLN C 301      -2.929 -41.511 -14.731  1.00 80.79           C  
ATOM   4901  CD  GLN C 301      -2.328 -40.420 -15.598  1.00 80.79           C  
ATOM   4902  NE2 GLN C 301      -2.615 -40.468 -16.895  1.00 80.79           N  
ATOM   4903  OE1 GLN C 301      -1.613 -39.541 -15.107  1.00 80.79           O  
ATOM   4904  N   LYS C 302      -0.822 -44.320 -11.870  1.00 82.34           N  
ATOM   4905  CA  LYS C 302       0.187 -44.831 -10.947  1.00 82.34           C  
ATOM   4906  C   LYS C 302       1.228 -43.763 -10.623  1.00 82.34           C  
ATOM   4907  CB  LYS C 302       0.871 -46.068 -11.531  1.00 82.34           C  
ATOM   4908  O   LYS C 302       1.657 -43.635  -9.475  1.00 82.34           O  
ATOM   4909  CG  LYS C 302       1.794 -46.784 -10.555  1.00 82.34           C  
ATOM   4910  CD  LYS C 302       2.326 -48.085 -11.141  1.00 82.34           C  
ATOM   4911  CE  LYS C 302       3.234 -48.812 -10.158  1.00 82.34           C  
ATOM   4912  NZ  LYS C 302       3.723 -50.110 -10.712  1.00 82.34           N  
ATOM   4913  N   GLY C 303       1.562 -43.014 -11.682  1.00 78.07           N  
ATOM   4914  CA  GLY C 303       2.540 -41.955 -11.492  1.00 78.07           C  
ATOM   4915  C   GLY C 303       2.142 -40.960 -10.417  1.00 78.07           C  
ATOM   4916  O   GLY C 303       2.979 -40.530  -9.621  1.00 78.07           O  
ATOM   4917  N   ASN C 304       0.848 -40.649 -10.329  1.00 75.70           N  
ATOM   4918  CA  ASN C 304       0.340 -39.729  -9.318  1.00 75.70           C  
ATOM   4919  C   ASN C 304       0.416 -40.334  -7.920  1.00 75.70           C  
ATOM   4920  CB  ASN C 304      -1.098 -39.318  -9.641  1.00 75.70           C  
ATOM   4921  O   ASN C 304       0.660 -39.624  -6.943  1.00 75.70           O  
ATOM   4922  CG  ASN C 304      -1.193 -38.444 -10.876  1.00 75.70           C  
ATOM   4923  ND2 ASN C 304      -2.397 -38.312 -11.418  1.00 75.70           N  
ATOM   4924  OD1 ASN C 304      -0.191 -37.893 -11.340  1.00 75.70           O  
ATOM   4925  N   LEU C 305       0.228 -41.561  -7.853  1.00 80.70           N  
ATOM   4926  CA  LEU C 305       0.377 -42.256  -6.579  1.00 80.70           C  
ATOM   4927  C   LEU C 305       1.819 -42.188  -6.089  1.00 80.70           C  
ATOM   4928  CB  LEU C 305      -0.061 -43.717  -6.711  1.00 80.70           C  
ATOM   4929  O   LEU C 305       2.067 -41.919  -4.911  1.00 80.70           O  
ATOM   4930  CG  LEU C 305       0.160 -44.604  -5.486  1.00 80.70           C  
ATOM   4931  CD1 LEU C 305      -0.700 -44.125  -4.321  1.00 80.70           C  
ATOM   4932  CD2 LEU C 305      -0.144 -46.061  -5.818  1.00 80.70           C  
ATOM   4933  N   ILE C 306       2.739 -42.348  -7.006  1.00 80.17           N  
ATOM   4934  CA  ILE C 306       4.155 -42.337  -6.655  1.00 80.17           C  
ATOM   4935  C   ILE C 306       4.543 -40.962  -6.114  1.00 80.17           C  
ATOM   4936  CB  ILE C 306       5.041 -42.704  -7.867  1.00 80.17           C  
ATOM   4937  O   ILE C 306       5.220 -40.860  -5.088  1.00 80.17           O
[truncated: 141,832 more chars]
