# Supplementary material for: AI-guided pipeline for protein–protein interaction drug discovery identifies a SARS-CoV-2 inhibitor
Source: Mol Syst Biol. 2024 Mar 11;20(4):428–57. doi: 10.1038/s44320-024-00019-8 (PMC10987651; doi:10.1038/s44320-024-00019-8)
Supplement: Supplementary file 12 — Source Data Fig. 2 [file 44320_2024_19_MOESM12_ESM.zip › Source Data Figure EV3-EV4/ColabFold/SMAD4_DCP1A_unrelaxed_rank_2_model_4.pdb]

MODEL     1                                                                     
ATOM      1  N   MET B   1       4.208 -64.938  35.101  1.00 28.05           N  
ATOM      2  CA  MET B   1       2.937 -64.226  35.202  1.00 28.05           C  
ATOM      3  C   MET B   1       3.165 -62.738  35.446  1.00 28.05           C  
ATOM      4  CB  MET B   1       2.078 -64.814  36.322  1.00 28.05           C  
ATOM      5  O   MET B   1       2.246 -62.023  35.849  1.00 28.05           O  
ATOM      6  CG  MET B   1       1.510 -66.188  36.002  1.00 28.05           C  
ATOM      7  SD  MET B   1      -0.023 -66.551  36.942  1.00 28.05           S  
ATOM      8  CE  MET B   1      -0.567 -68.061  36.096  1.00 28.05           C  
ATOM      9  N   ASP B   2       4.293 -62.152  34.975  1.00 32.94           N  
ATOM     10  CA  ASP B   2       5.327 -61.129  35.098  1.00 32.94           C  
ATOM     11  C   ASP B   2       4.852 -59.797  34.522  1.00 32.94           C  
ATOM     12  CB  ASP B   2       6.612 -61.576  34.398  1.00 32.94           C  
ATOM     13  O   ASP B   2       4.690 -59.662  33.307  1.00 32.94           O  
ATOM     14  CG  ASP B   2       7.576 -62.291  35.328  1.00 32.94           C  
ATOM     15  OD1 ASP B   2       7.440 -62.161  36.564  1.00 32.94           O  
ATOM     16  OD2 ASP B   2       8.482 -62.987  34.821  1.00 32.94           O  
ATOM     17  N   ASN B   3       3.739 -59.233  35.187  1.00 34.08           N  
ATOM     18  CA  ASN B   3       3.224 -57.957  34.703  1.00 34.08           C  
ATOM     19  C   ASN B   3       4.332 -56.915  34.580  1.00 34.08           C  
ATOM     20  CB  ASN B   3       2.113 -57.444  35.621  1.00 34.08           C  
ATOM     21  O   ASN B   3       4.931 -56.518  35.581  1.00 34.08           O  
ATOM     22  CG  ASN B   3       0.769 -57.365  34.924  1.00 34.08           C  
ATOM     23  ND2 ASN B   3      -0.237 -56.865  35.632  1.00 34.08           N  
ATOM     24  OD1 ASN B   3       0.636 -57.751  33.760  1.00 34.08           O  
ATOM     25  N   MET B   4       5.036 -56.849  33.446  1.00 31.35           N  
ATOM     26  CA  MET B   4       6.162 -56.032  33.002  1.00 31.35           C  
ATOM     27  C   MET B   4       5.823 -54.548  33.087  1.00 31.35           C  
ATOM     28  CB  MET B   4       6.560 -56.397  31.571  1.00 31.35           C  
ATOM     29  O   MET B   4       4.756 -54.123  32.641  1.00 31.35           O  
ATOM     30  CG  MET B   4       7.453 -57.624  31.477  1.00 31.35           C  
ATOM     31  SD  MET B   4       9.023 -57.284  30.590  1.00 31.35           S  
ATOM     32  CE  MET B   4       9.930 -58.814  30.947  1.00 31.35           C  
ATOM     33  N   SER B   5       6.270 -53.870  34.139  1.00 33.85           N  
ATOM     34  CA  SER B   5       6.255 -52.429  34.366  1.00 33.85           C  
ATOM     35  C   SER B   5       6.703 -51.669  33.122  1.00 33.85           C  
ATOM     36  CB  SER B   5       7.154 -52.062  35.548  1.00 33.85           C  
ATOM     37  O   SER B   5       7.799 -51.900  32.607  1.00 33.85           O  
ATOM     38  OG  SER B   5       6.660 -52.629  36.749  1.00 33.85           O  
ATOM     39  N   ILE B   6       5.787 -51.383  32.142  1.00 34.21           N  
ATOM     40  CA  ILE B   6       5.977 -50.608  30.920  1.00 34.21           C  
ATOM     41  C   ILE B   6       6.609 -49.260  31.257  1.00 34.21           C  
ATOM     42  CB  ILE B   6       4.643 -50.402  30.168  1.00 34.21           C  
ATOM     43  O   ILE B   6       6.039 -48.472  32.016  1.00 34.21           O  
ATOM     44  CG1 ILE B   6       3.967 -51.752  29.901  1.00 34.21           C  
ATOM     45  CG2 ILE B   6       4.873 -49.636  28.862  1.00 34.21           C  
ATOM     46  CD1 ILE B   6       2.496 -51.643  29.525  1.00 34.21           C  
ATOM     47  N   THR B   7       7.946 -49.184  31.508  1.00 36.02           N  
ATOM     48  CA  THR B   7       8.740 -47.969  31.649  1.00 36.02           C  
ATOM     49  C   THR B   7       8.491 -47.021  30.479  1.00 36.02           C  
ATOM     50  CB  THR B   7      10.243 -48.290  31.741  1.00 36.02           C  
ATOM     51  O   THR B   7       8.704 -47.386  29.321  1.00 36.02           O  
ATOM     52  CG2 THR B   7      10.612 -48.804  33.128  1.00 36.02           C  
ATOM     53  OG1 THR B   7      10.572 -49.291  30.769  1.00 36.02           O  
ATOM     54  N   ASN B   8       7.392 -46.234  30.498  1.00 37.40           N  
ATOM     55  CA  ASN B   8       7.048 -45.195  29.533  1.00 37.40           C  
ATOM     56  C   ASN B   8       8.204 -44.221  29.322  1.00 37.40           C  
ATOM     57  CB  ASN B   8       5.794 -44.441  29.981  1.00 37.40           C  
ATOM     58  O   ASN B   8       8.553 -43.460  30.226  1.00 37.40           O  
ATOM     59  CG  ASN B   8       4.572 -44.800  29.159  1.00 37.40           C  
ATOM     60  ND2 ASN B   8       3.429 -44.227  29.514  1.00 37.40           N  
ATOM     61  OD1 ASN B   8       4.655 -45.587  28.212  1.00 37.40           O  
ATOM     62  N   THR B   9       9.327 -44.550  28.627  1.00 40.26           N  
ATOM     63  CA  THR B   9      10.409 -43.634  28.282  1.00 40.26           C  
ATOM     64  C   THR B   9       9.856 -42.351  27.670  1.00 40.26           C  
ATOM     65  CB  THR B   9      11.403 -44.287  27.303  1.00 40.26           C  
ATOM     66  O   THR B   9       9.084 -42.397  26.710  1.00 40.26           O  
ATOM     67  CG2 THR B   9      12.636 -44.806  28.036  1.00 40.26           C  
ATOM     68  OG1 THR B   9      10.760 -45.380  26.637  1.00 40.26           O  
ATOM     69  N   PRO B  10       9.857 -41.204  28.353  1.00 45.26           N  
ATOM     70  CA  PRO B  10       9.406 -39.935  27.777  1.00 45.26           C  
ATOM     71  C   PRO B  10       9.987 -39.677  26.389  1.00 45.26           C  
ATOM     72  CB  PRO B  10       9.910 -38.894  28.781  1.00 45.26           C  
ATOM     73  O   PRO B  10      11.175 -39.914  26.159  1.00 45.26           O  
ATOM     74  CG  PRO B  10      10.913 -39.623  29.616  1.00 45.26           C  
ATOM     75  CD  PRO B  10      10.885 -41.075  29.235  1.00 45.26           C  
ATOM     76  N   THR B  11       9.290 -39.926  25.224  1.00 49.25           N  
ATOM     77  CA  THR B  11       9.681 -39.657  23.845  1.00 49.25           C  
ATOM     78  C   THR B  11      10.056 -38.188  23.666  1.00 49.25           C  
ATOM     79  CB  THR B  11       8.554 -40.025  22.862  1.00 49.25           C  
ATOM     80  O   THR B  11       9.695 -37.345  24.490  1.00 49.25           O  
ATOM     81  CG2 THR B  11       8.436 -41.537  22.703  1.00 49.25           C  
ATOM     82  OG1 THR B  11       7.312 -39.508  23.354  1.00 49.25           O  
ATOM     83  N   SER B  12      11.072 -37.810  22.895  1.00 60.45           N  
ATOM     84  CA  SER B  12      11.520 -36.492  22.457  1.00 60.45           C  
ATOM     85  C   SER B  12      10.338 -35.561  22.209  1.00 60.45           C  
ATOM     86  CB  SER B  12      12.365 -36.607  21.188  1.00 60.45           C  
ATOM     87  O   SER B  12      10.390 -34.378  22.551  1.00 60.45           O  
ATOM     88  OG  SER B  12      12.718 -35.323  20.702  1.00 60.45           O  
ATOM     89  N   ASN B  13       9.197 -35.979  21.828  1.00 63.58           N  
ATOM     90  CA  ASN B  13       7.993 -35.193  21.584  1.00 63.58           C  
ATOM     91  C   ASN B  13       7.352 -34.728  22.888  1.00 63.58           C  
ATOM     92  CB  ASN B  13       6.987 -35.994  20.754  1.00 63.58           C  
ATOM     93  O   ASN B  13       6.829 -33.615  22.966  1.00 63.58           O  
ATOM     94  CG  ASN B  13       7.020 -35.627  19.284  1.00 63.58           C  
ATOM     95  ND2 ASN B  13       6.304 -36.391  18.466  1.00 63.58           N  
ATOM     96  OD1 ASN B  13       7.683 -34.666  18.885  1.00 63.58           O  
ATOM     97  N   ASP B  14       7.563 -35.464  24.005  1.00 69.36           N  
ATOM     98  CA  ASP B  14       6.996 -35.112  25.303  1.00 69.36           C  
ATOM     99  C   ASP B  14       7.776 -33.972  25.954  1.00 69.36           C  
ATOM    100  CB  ASP B  14       6.976 -36.331  26.228  1.00 69.36           C  
ATOM    101  O   ASP B  14       7.189 -33.090  26.582  1.00 69.36           O  
ATOM    102  CG  ASP B  14       5.570 -36.804  26.555  1.00 69.36           C  
ATOM    103  OD1 ASP B  14       4.605 -36.036  26.353  1.00 69.36           O  
ATOM    104  OD2 ASP B  14       5.427 -37.954  27.023  1.00 69.36           O  
ATOM    105  N   ALA B  15       9.064 -33.878  25.725  1.00 73.92           N  
ATOM    106  CA  ALA B  15       9.895 -32.804  26.263  1.00 73.92           C  
ATOM    107  C   ALA B  15       9.585 -31.476  25.578  1.00 73.92           C  
ATOM    108  CB  ALA B  15      11.375 -33.147  26.107  1.00 73.92           C  
ATOM    109  O   ALA B  15       9.523 -30.432  26.232  1.00 73.92           O  
ATOM    110  N   CYS B  16       9.341 -31.442  24.290  1.00 79.27           N  
ATOM    111  CA  CYS B  16       9.019 -30.241  23.527  1.00 79.27           C  
ATOM    112  C   CYS B  16       7.693 -29.644  23.984  1.00 79.27           C  
ATOM    113  CB  CYS B  16       8.960 -30.554  22.033  1.00 79.27           C  
ATOM    114  O   CYS B  16       7.574 -28.427  24.134  1.00 79.27           O  
ATOM    115  SG  CYS B  16      10.575 -30.561  21.225  1.00 79.27           S  
ATOM    116  N   LEU B  17       6.723 -30.497  24.249  1.00 84.43           N  
ATOM    117  CA  LEU B  17       5.415 -30.035  24.698  1.00 84.43           C  
ATOM    118  C   LEU B  17       5.506 -29.409  26.086  1.00 84.43           C  
ATOM    119  CB  LEU B  17       4.413 -31.192  24.712  1.00 84.43           C  
ATOM    120  O   LEU B  17       4.818 -28.429  26.377  1.00 84.43           O  
ATOM    121  CG  LEU B  17       3.619 -31.417  23.425  1.00 84.43           C  
ATOM    122  CD1 LEU B  17       3.162 -32.869  23.331  1.00 84.43           C  
ATOM    123  CD2 LEU B  17       2.426 -30.470  23.359  1.00 84.43           C  
ATOM    124  N   SER B  18       6.361 -29.948  26.906  1.00 88.33           N  
ATOM    125  CA  SER B  18       6.561 -29.385  28.238  1.00 88.33           C  
ATOM    126  C   SER B  18       7.206 -28.005  28.165  1.00 88.33           C  
ATOM    127  CB  SER B  18       7.424 -30.316  29.090  1.00 88.33           C  
ATOM    128  O   SER B  18       6.835 -27.100  28.915  1.00 88.33           O  
ATOM    129  OG  SER B  18       7.830 -29.672  30.286  1.00 88.33           O  
ATOM    130  N   ILE B  19       8.156 -27.888  27.240  1.00 90.37           N  
ATOM    131  CA  ILE B  19       8.831 -26.608  27.061  1.00 90.37           C  
ATOM    132  C   ILE B  19       7.843 -25.573  26.528  1.00 90.37           C  
ATOM    133  CB  ILE B  19      10.040 -26.735  26.107  1.00 90.37           C  
ATOM    134  O   ILE B  19       7.804 -24.438  27.008  1.00 90.37           O  
ATOM    135  CG1 ILE B  19      11.109 -27.649  26.718  1.00 90.37           C  
ATOM    136  CG2 ILE B  19      10.620 -25.355  25.783  1.00 90.37           C  
ATOM    137  CD1 ILE B  19      12.229 -28.020  25.756  1.00 90.37           C  
ATOM    138  N   VAL B  20       7.019 -25.951  25.578  1.00 92.34           N  
ATOM    139  CA  VAL B  20       6.016 -25.061  25.002  1.00 92.34           C  
ATOM    140  C   VAL B  20       5.063 -24.580  26.094  1.00 92.34           C  
ATOM    141  CB  VAL B  20       5.224 -25.755  23.871  1.00 92.34           C  
ATOM    142  O   VAL B  20       4.758 -23.388  26.179  1.00 92.34           O  
ATOM    143  CG1 VAL B  20       4.047 -24.890  23.426  1.00 92.34           C  
ATOM    144  CG2 VAL B  20       6.141 -26.064  22.689  1.00 92.34           C  
ATOM    145  N   HIS B  21       4.628 -25.509  26.934  1.00 89.81           N  
ATOM    146  CA  HIS B  21       3.717 -25.165  28.020  1.00 89.81           C  
ATOM    147  C   HIS B  21       4.354 -24.162  28.977  1.00 89.81           C  
ATOM    148  CB  HIS B  21       3.292 -26.421  28.782  1.00 89.81           C  
ATOM    149  O   HIS B  21       3.709 -23.196  29.390  1.00 89.81           O  
ATOM    150  CG  HIS B  21       2.164 -26.191  29.736  1.00 89.81           C  
ATOM    151  CD2 HIS B  21       0.904 -25.740  29.531  1.00 89.81           C  
ATOM    152  ND1 HIS B  21       2.272 -26.432  31.089  1.00 89.81           N  
ATOM    153  CE1 HIS B  21       1.124 -26.138  31.676  1.00 89.81           C  
ATOM    154  NE2 HIS B  21       0.277 -25.715  30.753  1.00 89.81           N  
ATOM    155  N   SER B  22       5.620 -24.403  29.289  1.00 89.93           N  
ATOM    156  CA  SER B  22       6.347 -23.505  30.180  1.00 89.93           C  
ATOM    157  C   SER B  22       6.453 -22.104  29.586  1.00 89.93           C  
ATOM    158  CB  SER B  22       7.745 -24.052  30.469  1.00 89.93           C  
ATOM    159  O   SER B  22       6.228 -21.111  30.281  1.00 89.93           O  
ATOM    160  OG  SER B  22       8.341 -23.361  31.553  1.00 89.93           O  
ATOM    161  N   LEU B  23       6.785 -22.009  28.318  1.00 93.01           N  
ATOM    162  CA  LEU B  23       6.937 -20.716  27.660  1.00 93.01           C  
ATOM    163  C   LEU B  23       5.586 -20.029  27.491  1.00 93.01           C  
ATOM    164  CB  LEU B  23       7.611 -20.885  26.295  1.00 93.01           C  
ATOM    165  O   LEU B  23       5.496 -18.801  27.558  1.00 93.01           O  
ATOM    166  CG  LEU B  23       9.102 -21.228  26.313  1.00 93.01           C  
ATOM    167  CD1 LEU B  23       9.593 -21.528  24.901  1.00 93.01           C  
ATOM    168  CD2 LEU B  23       9.905 -20.090  26.934  1.00 93.01           C  
ATOM    169  N   MET B  24       4.523 -20.766  27.304  1.00 92.09           N  
ATOM    170  CA  MET B  24       3.165 -20.243  27.185  1.00 92.09           C  
ATOM    171  C   MET B  24       2.745 -19.525  28.463  1.00 92.09           C  
ATOM    172  CB  MET B  24       2.180 -21.369  26.870  1.00 92.09           C  
ATOM    173  O   MET B  24       2.038 -18.517  28.410  1.00 92.09           O  
ATOM    174  CG  MET B  24       2.037 -21.662  25.385  1.00 92.09           C  
ATOM    175  SD  MET B  24       1.368 -20.233  24.448  1.00 92.09           S  
ATOM    176  CE  MET B  24      -0.340 -20.219  25.062  1.00 92.09           C  
ATOM    177  N   CYS B  25       3.220 -19.948  29.611  1.00 90.61           N  
ATOM    178  CA  CYS B  25       2.837 -19.396  30.906  1.00 90.61           C  
ATOM    179  C   CYS B  25       3.431 -18.007  31.104  1.00 90.61           C  
ATOM    180  CB  CYS B  25       3.287 -20.320  32.037  1.00 90.61           C  
ATOM    181  O   CYS B  25       2.936 -17.226  31.920  1.00 90.61           O  
ATOM    182  SG  CYS B  25       2.371 -21.874  32.117  1.00 90.61           S  
ATOM    183  N   HIS B  26       4.446 -17.685  30.283  1.00 90.18           N  
ATOM    184  CA  HIS B  26       5.125 -16.405  30.455  1.00 90.18           C  
ATOM    185  C   HIS B  26       4.670 -15.395  29.408  1.00 90.18           C  
ATOM    186  CB  HIS B  26       6.642 -16.590  30.383  1.00 90.18           C  
ATOM    187  O   HIS B  26       5.234 -14.303  29.307  1.00 90.18           O  
ATOM    188  CG  HIS B  26       7.229 -17.218  31.607  1.00 90.18           C  
ATOM    189  CD2 HIS B  26       8.279 -18.058  31.758  1.00 90.18           C  
ATOM    190  ND1 HIS B  26       6.722 -17.001  32.870  1.00 90.18           N  
ATOM    191  CE1 HIS B  26       7.439 -17.683  33.748  1.00 90.18           C  
ATOM    192  NE2 HIS B  26       8.390 -18.333  33.099  1.00 90.18           N  
ATOM    193  N   ARG B  27       3.682 -15.695  28.687  1.00 89.71           N  
ATOM    194  CA  ARG B  27       3.193 -14.792  27.651  1.00 89.71           C  
ATOM    195  C   ARG B  27       2.526 -13.565  28.263  1.00 89.71           C  
ATOM    196  CB  ARG B  27       2.211 -15.515  26.726  1.00 89.71           C  
ATOM    197  O   ARG B  27       1.941 -13.645  29.345  1.00 89.71           O  
ATOM    198  CG  ARG B  27       1.574 -14.615  25.679  1.00 89.71           C  
ATOM    199  CD  ARG B  27       0.528 -15.357  24.859  1.00 89.71           C  
ATOM    200  NE  ARG B  27      -0.758 -14.667  24.874  1.00 89.71           N  
ATOM    201  NH1 ARG B  27      -1.492 -15.553  22.871  1.00 89.71           N  
ATOM    202  NH2 ARG B  27      -2.824 -14.102  24.043  1.00 89.71           N  
ATOM    203  CZ  ARG B  27      -1.688 -14.776  23.929  1.00 89.71           C  
ATOM    204  N   GLN B  28       2.621 -12.219  27.828  1.00 80.99           N  
ATOM    205  CA  GLN B  28       2.095 -10.965  28.359  1.00 80.99           C  
ATOM    206  C   GLN B  28       0.654 -10.740  27.912  1.00 80.99           C  
ATOM    207  CB  GLN B  28       2.970  -9.789  27.924  1.00 80.99           C  
ATOM    208  O   GLN B  28      -0.077  -9.959  28.525  1.00 80.99           O  
ATOM    209  CG  GLN B  28       4.357  -9.788  28.552  1.00 80.99           C  
ATOM    210  CD  GLN B  28       4.321  -9.578  30.054  1.00 80.99           C  
ATOM    211  NE2 GLN B  28       5.416  -9.914  30.727  1.00 80.99           N  
ATOM    212  OE1 GLN B  28       3.317  -9.116  30.606  1.00 80.99           O  
ATOM    213  N   GLY B  29       0.018 -11.480  27.190  1.00 65.11           N  
ATOM    214  CA  GLY B  29      -1.358 -11.278  26.762  1.00 65.11           C  
ATOM    215  C   GLY B  29      -1.489 -10.282  25.626  1.00 65.11           C  
ATOM    216  O   GLY B  29      -0.522  -9.602  25.274  1.00 65.11           O  
ATOM    217  N   GLY B  30      -2.017 -10.515  24.311  1.00 69.21           N  
ATOM    218  CA  GLY B  30      -2.254  -9.722  23.115  1.00 69.21           C  
ATOM    219  C   GLY B  30      -2.600 -10.562  21.900  1.00 69.21           C  
ATOM    220  O   GLY B  30      -3.430 -10.165  21.080  1.00 69.21           O  
ATOM    221  N   GLU B  31      -1.916 -11.529  21.876  1.00 75.20           N  
ATOM    222  CA  GLU B  31      -2.173 -12.484  20.803  1.00 75.20           C  
ATOM    223  C   GLU B  31      -3.083 -13.614  21.276  1.00 75.20           C  
ATOM    224  CB  GLU B  31      -0.859 -13.057  20.266  1.00 75.20           C  
ATOM    225  O   GLU B  31      -3.165 -13.891  22.474  1.00 75.20           O  
ATOM    226  CG  GLU B  31       0.055 -12.015  19.637  1.00 75.20           C  
ATOM    227  CD  GLU B  31      -0.403 -11.571  18.257  1.00 75.20           C  
ATOM    228  OE1 GLU B  31       0.115 -10.553  17.743  1.00 75.20           O  
ATOM    229  OE2 GLU B  31      -1.289 -12.245  17.685  1.00 75.20           O  
ATOM    230  N   SER B  32      -3.836 -14.113  20.439  1.00 84.08           N  
ATOM    231  CA  SER B  32      -4.685 -15.242  20.803  1.00 84.08           C  
ATOM    232  C   SER B  32      -3.856 -16.412  21.324  1.00 84.08           C  
ATOM    233  CB  SER B  32      -5.522 -15.693  19.605  1.00 84.08           C  
ATOM    234  O   SER B  32      -2.716 -16.609  20.899  1.00 84.08           O  
ATOM    235  OG  SER B  32      -4.712 -16.347  18.643  1.00 84.08           O  
ATOM    236  N   GLU B  33      -4.454 -17.124  22.281  1.00 86.80           N  
ATOM    237  CA  GLU B  33      -3.791 -18.286  22.865  1.00 86.80           C  
ATOM    238  C   GLU B  33      -3.433 -19.312  21.794  1.00 86.80           C  
ATOM    239  CB  GLU B  33      -4.676 -18.929  23.935  1.00 86.80           C  
ATOM    240  O   GLU B  33      -2.349 -19.900  21.827  1.00 86.80           O  
ATOM    241  CG  GLU B  33      -3.950 -19.947  24.803  1.00 86.80           C  
ATOM    242  CD  GLU B  33      -4.818 -20.516  25.914  1.00 86.80           C  
ATOM    243  OE1 GLU B  33      -4.395 -21.491  26.576  1.00 86.80           O  
ATOM    244  OE2 GLU B  33      -5.931 -19.983  26.124  1.00 86.80           O  
ATOM    245  N   THR B  34      -4.294 -19.503  20.908  1.00 88.03           N  
ATOM    246  CA  THR B  34      -4.066 -20.462  19.832  1.00 88.03           C  
ATOM    247  C   THR B  34      -2.873 -20.043  18.978  1.00 88.03           C  
ATOM    248  CB  THR B  34      -5.313 -20.609  18.941  1.00 88.03           C  
ATOM    249  O   THR B  34      -2.018 -20.868  18.648  1.00 88.03           O  
ATOM    250  CG2 THR B  34      -6.326 -21.563  19.565  1.00 88.03           C  
ATOM    251  OG1 THR B  34      -5.925 -19.324  18.771  1.00 88.03           O  
ATOM    252  N   PHE B  35      -2.829 -18.768  18.609  1.00 90.13           N  
ATOM    253  CA  PHE B  35      -1.727 -18.247  17.810  1.00 90.13           C  
ATOM    254  C   PHE B  35      -0.413 -18.337  18.575  1.00 90.13           C  
ATOM    255  CB  PHE B  35      -1.998 -16.795  17.401  1.00 90.13           C  
ATOM    256  O   PHE B  35       0.602 -18.774  18.027  1.00 90.13           O  
ATOM    257  CG  PHE B  35      -0.832 -16.127  16.724  1.00 90.13           C  
ATOM    258  CD1 PHE B  35       0.004 -15.273  17.432  1.00 90.13           C  
ATOM    259  CD2 PHE B  35      -0.572 -16.354  15.379  1.00 90.13           C  
ATOM    260  CE1 PHE B  35       1.085 -14.654  16.809  1.00 90.13           C  
ATOM    261  CE2 PHE B  35       0.506 -15.739  14.749  1.00 90.13           C  
ATOM    262  CZ  PHE B  35       1.333 -14.888  15.465  1.00 90.13           C  
ATOM    263  N   ALA B  36      -0.505 -17.850  19.804  1.00 91.01           N  
ATOM    264  CA  ALA B  36       0.693 -17.860  20.641  1.00 91.01           C  
ATOM    265  C   ALA B  36       1.254 -19.272  20.777  1.00 91.01           C  
ATOM    266  CB  ALA B  36       0.384 -17.278  22.018  1.00 91.01           C  
ATOM    267  O   ALA B  36       2.462 -19.482  20.645  1.00 91.01           O  
ATOM    268  N   LYS B  37       0.453 -20.270  21.025  1.00 92.56           N  
ATOM    269  CA  LYS B  37       0.881 -21.661  21.145  1.00 92.56           C  
ATOM    270  C   LYS B  37       1.546 -22.143  19.859  1.00 92.56           C  
ATOM    271  CB  LYS B  37      -0.306 -22.561  21.491  1.00 92.56           C  
ATOM    272  O   LYS B  37       2.618 -22.752  19.898  1.00 92.56           O  
ATOM    273  CG  LYS B  37       0.084 -23.985  21.857  1.00 92.56           C  
ATOM    274  CD  LYS B  37      -1.130 -24.809  22.267  1.00 92.56           C  
ATOM    275  CE  LYS B  37      -0.751 -26.253  22.570  1.00 92.56           C  
ATOM    276  NZ  LYS B  37      -1.926 -27.048  23.035  1.00 92.56           N  
ATOM    277  N   ARG B  38       0.949 -21.909  18.753  1.00 92.50           N  
ATOM    278  CA  ARG B  38       1.495 -22.315  17.463  1.00 92.50           C  
ATOM    279  C   ARG B  38       2.823 -21.619  17.186  1.00 92.50           C  
ATOM    280  CB  ARG B  38       0.502 -22.014  16.339  1.00 92.50           C  
ATOM    281  O   ARG B  38       3.752 -22.230  16.653  1.00 92.50           O  
ATOM    282  CG  ARG B  38      -0.674 -22.976  16.281  1.00 92.50           C  
ATOM    283  CD  ARG B  38      -1.571 -22.700  15.082  1.00 92.50           C  
ATOM    284  NE  ARG B  38      -0.809 -22.661  13.837  1.00 92.50           N  
ATOM    285  NH1 ARG B  38      -2.661 -22.461  12.470  1.00 92.50           N  
ATOM    286  NH2 ARG B  38      -0.558 -22.524  11.558  1.00 92.50           N  
ATOM    287  CZ  ARG B  38      -1.344 -22.549  12.625  1.00 92.50           C  
ATOM    288  N   ALA B  39       2.811 -20.261  17.421  1.00 92.29           N  
ATOM    289  CA  ALA B  39       4.024 -19.477  17.209  1.00 92.29           C  
ATOM    290  C   ALA B  39       5.175 -20.006  18.060  1.00 92.29           C  
ATOM    291  CB  ALA B  39       3.768 -18.005  17.524  1.00 92.29           C  
ATOM    292  O   ALA B  39       6.302 -20.141  17.576  1.00 92.29           O  
ATOM    293  N   ILE B  40       4.931 -20.384  19.355  1.00 94.53           N  
ATOM    294  CA  ILE B  40       5.941 -20.892  20.277  1.00 94.53           C  
ATOM    295  C   ILE B  40       6.373 -22.292  19.849  1.00 94.53           C  
ATOM    296  CB  ILE B  40       5.418 -20.914  21.731  1.00 94.53           C  
ATOM    297  O   ILE B  40       7.567 -22.603  19.834  1.00 94.53           O  
ATOM    298  CG1 ILE B  40       5.135 -19.488  22.218  1.00 94.53           C  
ATOM    299  CG2 ILE B  40       6.416 -21.620  22.653  1.00 94.53           C  
ATOM    300  CD1 ILE B  40       4.446 -19.422  23.574  1.00 94.53           C  
ATOM    301  N   GLU B  41       5.454 -23.092  19.436  1.00 92.62           N  
ATOM    302  CA  GLU B  41       5.771 -24.427  18.937  1.00 92.62           C  
ATOM    303  C   GLU B  41       6.691 -24.358  17.722  1.00 92.62           C  
ATOM    304  CB  GLU B  41       4.490 -25.187  18.585  1.00 92.62           C  
ATOM    305  O   GLU B  41       7.647 -25.129  17.616  1.00 92.62           O  
ATOM    306  CG  GLU B  41       3.793 -25.808  19.787  1.00 92.62           C  
ATOM    307  CD  GLU B  41       2.474 -26.478  19.435  1.00 92.62           C  
ATOM    308  OE1 GLU B  41       1.834 -27.068  20.335  1.00 92.62           O  
ATOM    309  OE2 GLU B  41       2.078 -26.414  18.250  1.00 92.62           O  
ATOM    310  N   SER B  42       6.348 -23.452  16.816  1.00 90.63           N  
ATOM    311  CA  SER B  42       7.153 -23.260  15.613  1.00 90.63           C  
ATOM    312  C   SER B  42       8.577 -22.840  15.963  1.00 90.63           C  
ATOM    313  CB  SER B  42       6.513 -22.211  14.702  1.00 90.63           C  
ATOM    314  O   SER B  42       9.537 -23.325  15.360  1.00 90.63           O  
ATOM    315  OG  SER B  42       7.308 -21.994  13.550  1.00 90.63           O  
ATOM    316  N   LEU B  43       8.710 -21.944  16.903  1.00 93.75           N  
ATOM    317  CA  LEU B  43      10.022 -21.468  17.328  1.00 93.75           C  
ATOM    318  C   LEU B  43      10.819 -22.589  17.987  1.00 93.75           C  
ATOM    319  CB  LEU B  43       9.878 -20.291  18.295  1.00 93.75           C  
ATOM    320  O   LEU B  43      11.998 -22.780  17.682  1.00 93.75           O  
ATOM    321  CG  LEU B  43      11.176 -19.612  18.736  1.00 93.75           C  
ATOM    322  CD1 LEU B  43      11.882 -18.989  17.536  1.00 93.75           C  
ATOM    323  CD2 LEU B  43      10.894 -18.560  19.803  1.00 93.75           C  
ATOM    324  N   VAL B  44      10.180 -23.406  18.867  1.00 93.10           N  
ATOM    325  CA  VAL B  44      10.832 -24.500  19.578  1.00 93.10           C  
ATOM    326  C   VAL B  44      11.290 -25.564  18.583  1.00 93.10           C  
ATOM    327  CB  VAL B  44       9.897 -25.127  20.636  1.00 93.10           C  
ATOM    328  O   VAL B  44      12.387 -26.112  18.711  1.00 93.10           O  
ATOM    329  CG1 VAL B  44      10.514 -26.398  21.218  1.00 93.10           C  
ATOM    330  CG2 VAL B  44       9.595 -24.120  21.745  1.00 93.10           C  
ATOM    331  N   LYS B  45      10.475 -25.809  17.605  1.00 89.44           N  
ATOM    332  CA  LYS B  45      10.835 -26.768  16.565  1.00 89.44           C  
ATOM    333  C   LYS B  45      12.074 -26.311  15.800  1.00 89.44           C  
ATOM    334  CB  LYS B  45       9.669 -26.973  15.597  1.00 89.44           C  
ATOM    335  O   LYS B  45      12.936 -27.124  15.462  1.00 89.44           O  
ATOM    336  CG  LYS B  45       8.723 -28.096  15.998  1.00 89.44           C  
ATOM    337  CD  LYS B  45       7.576 -28.242  15.005  1.00 89.44           C  
ATOM    338  CE  LYS B  45       6.528 -29.229  15.501  1.00 89.44           C  
ATOM    339  NZ  LYS B  45       5.348 -29.289  14.589  1.00 89.44           N  
ATOM    340  N   LYS B  46      12.147 -25.018  15.509  1.00 89.05           N  
ATOM    341  CA  LYS B  46      13.265 -24.452  14.760  1.00 89.05           C  
ATOM    342  C   LYS B  46      14.545 -24.463  15.590  1.00 89.05           C  
ATOM    343  CB  LYS B  46      12.943 -23.025  14.312  1.00 89.05           C  
ATOM    344  O   LYS B  46      15.647 -24.506  15.040  1.00 89.05           O  
ATOM    345  CG  LYS B  46      12.039 -22.948  13.091  1.00 89.05           C  
ATOM    346  CD  LYS B  46      11.743 -21.505  12.705  1.00 89.05           C  
ATOM    347  CE  LYS B  46      10.803 -21.427  11.509  1.00 89.05           C  
ATOM    348  NZ  LYS B  46      10.378 -20.023  11.229  1.00 89.05           N  
ATOM    349  N   LEU B  47      14.391 -24.537  16.889  1.00 92.44           N  
ATOM    350  CA  LEU B  47      15.542 -24.463  17.782  1.00 92.44           C  
ATOM    351  C   LEU B  47      15.906 -25.844  18.316  1.00 92.44           C  
ATOM    352  CB  LEU B  47      15.255 -23.512  18.948  1.00 92.44           C  
ATOM    353  O   LEU B  47      16.767 -25.969  19.189  1.00 92.44           O  
ATOM    354  CG  LEU B  47      15.149 -22.026  18.600  1.00 92.44           C  
ATOM    355  CD1 LEU B  47      14.672 -21.232  19.811  1.00 92.44           C  
ATOM    356  CD2 LEU B  47      16.488 -21.496  18.100  1.00 92.44           C  
ATOM    357  N   LYS B  48      15.280 -26.861  17.826  1.00 87.49           N  
ATOM    358  CA  LYS B  48      15.474 -28.228  18.301  1.00 87.49           C  
ATOM    359  C   LYS B  48      16.938 -28.645  18.194  1.00 87.49           C  
ATOM    360  CB  LYS B  48      14.593 -29.200  17.514  1.00 87.49           C  
ATOM    361  O   LYS B  48      17.464 -29.317  19.084  1.00 87.49           O  
ATOM    362  CG  LYS B  48      14.390 -30.544  18.198  1.00 87.49           C  
ATOM    363  CD  LYS B  48      13.455 -31.442  17.399  1.00 87.49           C  
ATOM    364  CE  LYS B  48      13.359 -32.834  18.009  1.00 87.49           C  
ATOM    365  NZ  LYS B  48      12.429 -33.714  17.239  1.00 87.49           N  
ATOM    366  N   GLU B  49      17.607 -28.195  17.181  1.00 87.72           N  
ATOM    367  CA  GLU B  49      18.993 -28.583  16.934  1.00 87.72           C  
ATOM    368  C   GLU B  49      19.964 -27.597  17.577  1.00 87.72           C  
ATOM    369  CB  GLU B  49      19.263 -28.685  15.431  1.00 87.72           C  
ATOM    370  O   GLU B  49      21.170 -27.850  17.628  1.00 87.72           O  
ATOM    371  CG  GLU B  49      18.460 -29.773  14.734  1.00 87.72           C  
ATOM    372  CD  GLU B  49      19.305 -30.659  13.832  1.00 87.72           C  
ATOM    373  OE1 GLU B  49      18.815 -31.726  13.397  1.00 87.72           O  
ATOM    374  OE2 GLU B  49      20.467 -30.283  13.559  1.00 87.72           O  
ATOM    375  N   LYS B  50      19.485 -26.498  17.943  1.00 91.84           N  
ATOM    376  CA  LYS B  50      20.280 -25.485  18.630  1.00 91.84           C  
ATOM    377  C   LYS B  50      19.954 -25.448  20.120  1.00 91.84           C  
ATOM    378  CB  LYS B  50      20.048 -24.107  18.008  1.00 91.84           C  
ATOM    379  O   LYS B  50      19.361 -24.483  20.607  1.00 91.84           O  
ATOM    380  CG  LYS B  50      20.463 -24.010  16.548  1.00 91.84           C  
ATOM    381  CD  LYS B  50      20.186 -22.624  15.979  1.00 91.84           C  
ATOM    382  CE  LYS B  50      20.541 -22.544  14.501  1.00 91.84           C  
ATOM    383  NZ  LYS B  50      20.234 -21.198  13.929  1.00 91.84           N  
ATOM    384  N   LYS B  51      20.416 -26.470  20.827  1.00 91.30           N  
ATOM    385  CA  LYS B  51      20.025 -26.686  22.217  1.00 91.30           C  
ATOM    386  C   LYS B  51      20.510 -25.547  23.109  1.00 91.30           C  
ATOM    387  CB  LYS B  51      20.572 -28.020  22.727  1.00 91.30           C  
ATOM    388  O   LYS B  51      19.809 -25.136  24.036  1.00 91.30           O  
ATOM    389  CG  LYS B  51      19.609 -28.782  23.625  1.00 91.30           C  
ATOM    390  CD  LYS B  51      20.193 -30.118  24.066  1.00 91.30           C  
ATOM    391  CE  LYS B  51      19.296 -30.814  25.081  1.00 91.30           C  
ATOM    392  NZ  LYS B  51      19.579 -32.278  25.157  1.00 91.30           N  
ATOM    393  N   ASP B  52      21.706 -25.013  22.787  1.00 93.93           N  
ATOM    394  CA  ASP B  52      22.267 -23.914  23.568  1.00 93.93           C  
ATOM    395  C   ASP B  52      21.416 -22.654  23.433  1.00 93.93           C  
ATOM    396  CB  ASP B  52      23.706 -23.627  23.132  1.00 93.93           C  
ATOM    397  O   ASP B  52      21.184 -21.947  24.416  1.00 93.93           O  
ATOM    398  CG  ASP B  52      24.661 -24.762  23.455  1.00 93.93           C  
ATOM    399  OD1 ASP B  52      24.383 -25.548  24.386  1.00 93.93           O  
ATOM    400  OD2 ASP B  52      25.703 -24.871  22.772  1.00 93.93           O  
ATOM    401  N   GLU B  53      20.956 -22.364  22.175  1.00 94.95           N  
ATOM    402  CA  GLU B  53      20.120 -21.191  21.936  1.00 94.95           C  
ATOM    403  C   GLU B  53      18.735 -21.364  22.555  1.00 94.95           C  
ATOM    404  CB  GLU B  53      19.995 -20.915  20.436  1.00 94.95           C  
ATOM    405  O   GLU B  53      18.152 -20.405  23.062  1.00 94.95           O  
ATOM    406  CG  GLU B  53      21.289 -20.446  19.787  1.00 94.95           C  
ATOM    407  CD  GLU B  53      21.110 -20.001  18.344  1.00 94.95           C  
ATOM    408  OE1 GLU B  53      22.105 -19.991  17.584  1.00 94.95           O  
ATOM    409  OE2 GLU B  53      19.965 -19.660  17.970  1.00 94.95           O  
ATOM    410  N   LEU B  54      18.220 -22.574  22.478  1.00 94.49           N  
ATOM    411  CA  LEU B  54      16.941 -22.855  23.120  1.00 94.49           C  
ATOM    412  C   LEU B  54      17.032 -22.647  24.628  1.00 94.49           C  
ATOM    413  CB  LEU B  54      16.491 -24.286  22.817  1.00 94.49           C  
ATOM    414  O   LEU B  54      16.141 -22.045  25.232  1.00 94.49           O  
ATOM    415  CG  LEU B  54      15.127 -24.700  23.372  1.00 94.49           C  
ATOM    416  CD1 LEU B  54      14.022 -23.850  22.752  1.00 94.49           C  
ATOM    417  CD2 LEU B  54      14.873 -26.182  23.119  1.00 94.49           C  
ATOM    418  N   ASP B  55      18.083 -23.102  25.282  1.00 94.80           N  
ATOM    419  CA  ASP B  55      18.303 -22.903  26.711  1.00 94.80           C  
ATOM    420  C   ASP B  55      18.395 -21.417  27.051  1.00 94.80           C  
ATOM    421  CB  ASP B  55      19.573 -23.626  27.164  1.00 94.80           C  
ATOM    422  O   ASP B  55      17.872 -20.976  28.076  1.00 94.80           O  
ATOM    423  CG  ASP B  55      19.367 -25.117  27.368  1.00 94.80           C  
ATOM    424  OD1 ASP B  55      18.205 -25.560  27.495  1.00 94.80           O  
ATOM    425  OD2 ASP B  55      20.375 -25.855  27.404  1.00 94.80           O  
ATOM    426  N   SER B  56      19.105 -20.696  26.151  1.00 94.94           N  
ATOM    427  CA  SER B  56      19.226 -19.255  26.345  1.00 94.94           C  
ATOM    428  C   SER B  56      17.864 -18.572  26.277  1.00 94.94           C  
ATOM    429  CB  SER B  56      20.162 -18.649  25.299  1.00 94.94           C  
ATOM    430  O   SER B  56      17.588 -17.649  27.046  1.00 94.94           O  
ATOM    431  OG  SER B  56      21.513 -18.967  25.588  1.00 94.94           O  
ATOM    432  N   LEU B  57      17.046 -18.998  25.368  1.00 95.66           N  
ATOM    433  CA  LEU B  57      15.704 -18.442  25.238  1.00 95.66           C  
ATOM    434  C   LEU B  57      14.885 -18.698  26.499  1.00 95.66           C  
ATOM    435  CB  LEU B  57      14.991 -19.040  24.022  1.00 95.66           C  
ATOM    436  O   LEU B  57      14.254 -17.782  27.031  1.00 95.66           O  
ATOM    437  CG  LEU B  57      13.571 -18.540  23.755  1.00 95.66           C  
ATOM    438  CD1 LEU B  57      13.592 -17.067  23.362  1.00 95.66           C  
ATOM    439  CD2 LEU B  57      12.904 -19.378  22.670  1.00 95.66           C  
ATOM    440  N   ILE B  58      14.925 -19.940  26.972  1.00 93.41           N  
ATOM    441  CA  ILE B  58      14.177 -20.329  28.162  1.00 93.41           C  
ATOM    442  C   ILE B  58      14.651 -19.509  29.361  1.00 93.41           C  
ATOM    443  CB  ILE B  58      14.323 -21.839  28.454  1.00 93.41           C  
ATOM    444  O   ILE B  58      13.836 -18.983  30.122  1.00 93.41           O  
ATOM    445  CG1 ILE B  58      13.689 -22.665  27.329  1.00 93.41           C  
ATOM    446  CG2 ILE B  58      13.700 -22.190  29.809  1.00 93.41           C  
ATOM    447  CD1 ILE B  58      13.978 -24.157  27.417  1.00 93.41           C  
ATOM    448  N   THR B  59      15.940 -19.352  29.471  1.00 91.89           N  
ATOM    449  CA  THR B  59      16.527 -18.574  30.557  1.00 91.89           C  
ATOM    450  C   THR B  59      16.086 -17.116  30.478  1.00 91.89           C  
ATOM    451  CB  THR B  59      18.065 -18.650  30.530  1.00 91.89           C  
ATOM    452  O   THR B  59      15.696 -16.524  31.486  1.00 91.89           O  
ATOM    453  CG2 THR B  59      18.672 -17.935  31.732  1.00 91.89           C  
ATOM    454  OG1 THR B  59      18.470 -20.025  30.552  1.00 91.89           O  
ATOM    455  N   ALA B  60      16.167 -16.566  29.277  1.00 94.01           N  
ATOM    456  CA  ALA B  60      15.811 -15.163  29.080  1.00 94.01           C  
ATOM    457  C   ALA B  60      14.347 -14.914  29.430  1.00 94.01           C  
ATOM    458  CB  ALA B  60      16.090 -14.740  27.639  1.00 94.01           C  
ATOM    459  O   ALA B  60      14.024 -13.944  30.120  1.00 94.01           O  
ATOM    460  N   ILE B  61      13.465 -15.805  29.071  1.00 93.21           N  
ATOM    461  CA  ILE B  61      12.028 -15.609  29.223  1.00 93.21           C  
ATOM    462  C   ILE B  61      11.617 -15.900  30.665  1.00 93.21           C  
ATOM    463  CB  ILE B  61      11.229 -16.501  28.247  1.00 93.21           C  
ATOM    464  O   ILE B  61      10.835 -15.153  31.257  1.00 93.21           O  
ATOM    465  CG1 ILE B  61      11.511 -16.092  26.797  1.00 93.21           C  
ATOM    466  CG2 ILE B  61       9.730 -16.430  28.554  1.00 93.21           C  
ATOM    467  CD1 ILE B  61      10.835 -16.980  25.761  1.00 93.21           C  
ATOM    468  N   THR B  62      12.152 -16.938  31.231  1.00 87.75           N  
ATOM    469  CA  THR B  62      11.743 -17.351  32.568  1.00 87.75           C  
ATOM    470  C   THR B  62      12.328 -16.418  33.625  1.00 87.75           C  
ATOM    471  CB  THR B  62      12.176 -18.799  32.862  1.00 87.75           C  
ATOM    472  O   THR B  62      11.726 -16.213  34.681  1.00 87.75           O  
ATOM    473  CG2 THR B  62      11.026 -19.774  32.632  1.00 87.75           C  
ATOM    474  OG1 THR B  62      13.265 -19.151  32.001  1.00 87.75           O  
ATOM    475  N   THR B  63      13.380 -15.726  33.289  1.00 88.15           N  
ATOM    476  CA  THR B  63      14.016 -14.806  34.226  1.00 88.15           C  
ATOM    477  C   THR B  63      13.661 -13.360  33.891  1.00 88.15           C  
ATOM    478  CB  THR B  63      15.546 -14.976  34.225  1.00 88.15           C  
ATOM    479  O   THR B  63      14.183 -12.429  34.506  1.00 88.15           O  
ATOM    480  CG2 THR B  63      15.945 -16.379  34.670  1.00 88.15           C  
ATOM    481  OG1 THR B  63      16.045 -14.746  32.901  1.00 88.15           O  
ATOM    482  N   ASN B  64      12.858 -13.206  32.910  1.00 86.40           N  
ATOM    483  CA  ASN B  64      12.489 -11.867  32.464  1.00 86.40           C  
ATOM    484  C   ASN B  64      13.721 -11.020  32.158  1.00 86.40           C  
ATOM    485  CB  ASN B  64      11.614 -11.174  33.510  1.00 86.40           C  
ATOM    486  O   ASN B  64      13.768  -9.838  32.504  1.00 86.40           O  
ATOM    487  CG  ASN B  64      10.186 -11.684  33.507  1.00 86.40           C  
ATOM    488  ND2 ASN B  64       9.530 -11.615  34.659  1.00 86.40           N  
ATOM    489  OD1 ASN B  64       9.678 -12.137  32.479  1.00 86.40           O  
ATOM    490  N   GLY B  65      14.717 -11.661  31.745  1.00 86.60           N  
ATOM    491  CA  GLY B  65      15.907 -10.962  31.287  1.00 86.60           C  
ATOM    492  C   GLY B  65      16.895 -10.671  32.401  1.00 86.60           C  
ATOM    493  O   GLY B  65      17.871  -9.946  32.198  1.00 86.60           O  
ATOM    494  N   ALA B  66      16.703 -11.069  33.539  1.00 85.10           N  
ATOM    495  CA  ALA B  66      17.563 -10.811  34.690  1.00 85.10           C  
ATOM    496  C   ALA B  66      18.936 -11.450  34.504  1.00 85.10           C  
ATOM    497  CB  ALA B  66      16.909 -11.326  35.970  1.00 85.10           C  
ATOM    498  O   ALA B  66      19.949 -10.899  34.940  1.00 85.10           O  
ATOM    499  N   HIS B  67      19.022 -12.520  33.868  1.00 85.83           N  
ATOM    500  CA  HIS B  67      20.280 -13.198  33.575  1.00 85.83           C  
ATOM    501  C   HIS B  67      20.694 -12.988  32.123  1.00 85.83           C  
ATOM    502  CB  HIS B  67      20.166 -14.693  33.878  1.00 85.83           C  
ATOM    503  O   HIS B  67      19.871 -13.116  31.213  1.00 85.83           O  
ATOM    504  CG  HIS B  67      20.335 -15.027  35.326  1.00 85.83           C  
ATOM    505  CD2 HIS B  67      19.611 -15.826  36.144  1.00 85.83           C  
ATOM    506  ND1 HIS B  67      21.354 -14.508  36.095  1.00 85.83           N  
ATOM    507  CE1 HIS B  67      21.249 -14.976  37.328  1.00 85.83           C  
ATOM    508  NE2 HIS B  67      20.200 -15.778  37.384  1.00 85.83           N  
ATOM    509  N   PRO B  68      21.956 -12.647  31.915  1.00 83.59           N  
ATOM    510  CA  PRO B  68      22.423 -12.470  30.538  1.00 83.59           C  
ATOM    511  C   PRO B  68      22.276 -13.736  29.698  1.00 83.59           C  
ATOM    512  CB  PRO B  68      23.898 -12.097  30.711  1.00 83.59           C  
ATOM    513  O   PRO B  68      22.518 -14.841  30.192  1.00 83.59           O  
ATOM    514  CG  PRO B  68      24.148 -12.202  32.181  1.00 83.59           C  
ATOM    515  CD  PRO B  68      22.850 -12.525  32.864  1.00 83.59           C  
ATOM    516  N   SER B  69      21.757 -13.569  28.531  1.00 90.38           N  
ATOM    517  CA  SER B  69      21.540 -14.691  27.623  1.00 90.38           C  
ATOM    518  C   SER B  69      22.193 -14.440  26.268  1.00 90.38           C  
ATOM    519  CB  SER B  69      20.044 -14.949  27.438  1.00 90.38           C  
ATOM    520  O   SER B  69      22.576 -13.310  25.958  1.00 90.38           O  
ATOM    521  OG  SER B  69      19.410 -13.829  26.847  1.00 90.38           O  
ATOM    522  N   LYS B  70      22.426 -15.454  25.519  1.00 92.96           N  
ATOM    523  CA  LYS B  70      23.000 -15.393  24.178  1.00 92.96           C  
ATOM    524  C   LYS B  70      21.923 -15.117  23.131  1.00 92.96           C  
ATOM    525  CB  LYS B  70      23.731 -16.695  23.847  1.00 92.96           C  
ATOM    526  O   LYS B  70      20.730 -15.150  23.437  1.00 92.96           O  
ATOM    527  CG  LYS B  70      24.931 -16.974  24.739  1.00 92.96           C  
ATOM    528  CD  LYS B  70      25.638 -18.263  24.339  1.00 92.96           C  
ATOM    529  CE  LYS B  70      26.826 -18.555  25.245  1.00 92.96           C  
ATOM    530  NZ  LYS B  70      27.483 -19.850  24.896  1.00 92.96           N  
ATOM    531  N   CYS B  71      22.327 -14.751  21.868  1.00 95.63           N  
ATOM    532  CA  CYS B  71      21.414 -14.527  20.753  1.00 95.63           C  
ATOM    533  C   CYS B  71      20.691 -15.813  20.373  1.00 95.63           C  
ATOM    534  CB  CYS B  71      22.170 -13.979  19.543  1.00 95.63           C  
ATOM    535  O   CYS B  71      21.280 -16.895  20.408  1.00 95.63           O  
ATOM    536  SG  CYS B  71      22.762 -12.286  19.759  1.00 95.63           S  
ATOM    537  N   VAL B  72      19.394 -15.734  20.195  1.00 96.95           N  
ATOM    538  CA  VAL B  72      18.560 -16.795  19.641  1.00 96.95           C  
ATOM    539  C   VAL B  72      18.237 -16.488  18.180  1.00 96.95           C  
ATOM    540  CB  VAL B  72      17.256 -16.973  20.450  1.00 96.95           C  
ATOM    541  O   VAL B  72      17.511 -15.536  17.886  1.00 96.95           O  
ATOM    542  CG1 VAL B  72      16.419 -18.116  19.879  1.00 96.95           C  
ATOM    543  CG2 VAL B  72      17.573 -17.223  21.923  1.00 96.95           C  
ATOM    544  N   THR B  73      18.796 -17.321  17.315  1.00 94.67           N  
ATOM    545  CA  THR B  73      18.820 -16.890  15.921  1.00 94.67           C  
ATOM    546  C   THR B  73      17.991 -17.829  15.050  1.00 94.67           C  
ATOM    547  CB  THR B  73      20.261 -16.823  15.382  1.00 94.67           C  
ATOM    548  O   THR B  73      17.975 -19.041  15.276  1.00 94.67           O  
ATOM    549  CG2 THR B  73      21.021 -15.647  15.987  1.00 94.67           C  
ATOM    550  OG1 THR B  73      20.944 -18.039  15.710  1.00 94.67           O  
ATOM    551  N   ILE B  74      17.260 -17.239  14.162  1.00 91.89           N  
ATOM    552  CA  ILE B  74      16.587 -17.951  13.081  1.00 91.89           C  
ATOM    553  C   ILE B  74      17.049 -17.401  11.734  1.00 91.89           C  
ATOM    554  CB  ILE B  74      15.050 -17.846  13.206  1.00 91.89           C  
ATOM    555  O   ILE B  74      17.570 -16.286  11.658  1.00 91.89           O  
ATOM    556  CG1 ILE B  74      14.623 -16.377  13.312  1.00 91.89           C  
ATOM    557  CG2 ILE B  74      14.549 -18.651  14.408  1.00 91.89           C  
ATOM    558  CD1 ILE B  74      13.120 -16.161  13.209  1.00 91.89           C  
ATOM    559  N   GLN B  75      16.873 -18.137  10.812  1.00 86.85           N  
ATOM    560  CA  GLN B  75      17.318 -17.757   9.475  1.00 86.85           C  
ATOM    561  C   GLN B  75      16.520 -16.568   8.947  1.00 86.85           C  
ATOM    562  CB  GLN B  75      17.197 -18.940   8.513  1.00 86.85           C  
ATOM    563  O   GLN B  75      15.296 -16.524   9.086  1.00 86.85           O  
ATOM    564  CG  GLN B  75      18.010 -18.779   7.235  1.00 86.85           C  
ATOM    565  CD  GLN B  75      18.065 -20.050   6.410  1.00 86.85           C  
ATOM    566  NE2 GLN B  75      18.931 -20.067   5.403  1.00 86.85           N  
ATOM    567  OE1 GLN B  75      17.335 -21.011   6.676  1.00 86.85           O  
ATOM    568  N   ARG B  76      17.184 -15.634   8.434  1.00 81.32           N  
ATOM    569  CA  ARG B  76      16.560 -14.449   7.854  1.00 81.32           C  
ATOM    570  C   ARG B  76      16.096 -14.718   6.427  1.00 81.32           C  
ATOM    571  CB  ARG B  76      17.529 -13.265   7.876  1.00 81.32           C  
ATOM    572  O   ARG B  76      16.818 -15.330   5.638  1.00 81.32           O  
ATOM    573  CG  ARG B  76      16.910 -11.954   7.417  1.00 81.32           C  
ATOM    574  CD  ARG B  76      17.901 -10.802   7.506  1.00 81.32           C  
ATOM    575  NE  ARG B  76      17.306  -9.545   7.060  1.00 81.32           N  
ATOM    576  NH1 ARG B  76      19.102  -8.234   7.688  1.00 81.32           N  
ATOM    577  NH2 ARG B  76      17.259  -7.274   6.719  1.00 81.32           N  
ATOM    578  CZ  ARG B  76      17.891  -8.354   7.157  1.00 81.32           C  
ATOM    579  N   THR B  77      14.911 -14.421   6.235  1.00 73.02           N  
ATOM    580  CA  THR B  77      14.431 -14.520   4.861  1.00 73.02           C  
ATOM    581  C   THR B  77      14.907 -13.329   4.035  1.00 73.02           C  
ATOM    582  CB  THR B  77      12.894 -14.601   4.812  1.00 73.02           C  
ATOM    583  O   THR B  77      15.462 -12.371   4.578  1.00 73.02           O  
ATOM    584  CG2 THR B  77      12.383 -15.827   5.562  1.00 73.02           C  
ATOM    585  OG1 THR B  77      12.340 -13.423   5.410  1.00 73.02           O  
ATOM    586  N   LEU B  78      14.757 -13.323   2.714  1.00 66.42           N  
ATOM    587  CA  LEU B  78      15.229 -12.295   1.791  1.00 66.42           C  
ATOM    588  C   LEU B  78      14.606 -10.943   2.120  1.00 66.42           C  
ATOM    589  CB  LEU B  78      14.903 -12.682   0.346  1.00 66.42           C  
ATOM    590  O   LEU B  78      15.294  -9.919   2.111  1.00 66.42           O  
ATOM    591  CG  LEU B  78      15.782 -13.766  -0.280  1.00 66.42           C  
ATOM    592  CD1 LEU B  78      15.155 -14.276  -1.573  1.00 66.42           C  
ATOM    593  CD2 LEU B  78      17.188 -13.233  -0.536  1.00 66.42           C  
ATOM    594  N   ASP B  79      13.247 -11.003   2.500  1.00 56.38           N  
ATOM    595  CA  ASP B  79      12.596  -9.740   2.836  1.00 56.38           C  
ATOM    596  C   ASP B  79      12.542  -9.536   4.348  1.00 56.38           C  
ATOM    597  CB  ASP B  79      11.183  -9.692   2.249  1.00 56.38           C  
ATOM    598  O   ASP B  79      12.056  -8.508   4.824  1.00 56.38           O  
ATOM    599  CG  ASP B  79      10.140 -10.314   3.160  1.00 56.38           C  
ATOM    600  OD1 ASP B  79      10.508 -10.870   4.218  1.00 56.38           O  
ATOM    601  OD2 ASP B  79       8.940 -10.250   2.817  1.00 56.38           O  
ATOM    602  N   GLY B  80      13.159 -10.311   5.053  1.00 66.51           N  
ATOM    603  CA  GLY B  80      13.259 -10.182   6.498  1.00 66.51           C  
ATOM    604  C   GLY B  80      12.008 -10.636   7.225  1.00 66.51           C  
ATOM    605  O   GLY B  80      11.977 -10.668   8.457  1.00 66.51           O  
ATOM    606  N   ARG B  81      10.976 -11.004   6.465  1.00 72.36           N  
ATOM    607  CA  ARG B  81       9.714 -11.442   7.051  1.00 72.36           C  
ATOM    608  C   ARG B  81       9.623 -12.964   7.081  1.00 72.36           C  
ATOM    609  CB  ARG B  81       8.530 -10.862   6.274  1.00 72.36           C  
ATOM    610  O   ARG B  81      10.252 -13.645   6.269  1.00 72.36           O  
ATOM    611  CG  ARG B  81       8.418  -9.348   6.362  1.00 72.36           C  
ATOM    612  CD  ARG B  81       7.197  -8.829   5.616  1.00 72.36           C  
ATOM    613  NE  ARG B  81       7.122  -7.371   5.653  1.00 72.36           N  
ATOM    614  NH1 ARG B  81       4.832  -7.274   5.365  1.00 72.36           N  
ATOM    615  NH2 ARG B  81       6.047  -5.343   5.582  1.00 72.36           N  
ATOM    616  CZ  ARG B  81       6.001  -6.666   5.533  1.00 72.36           C  
ATOM    617  N   LEU B  82       8.985 -13.359   8.047  1.00 77.11           N  
ATOM    618  CA  LEU B  82       8.796 -14.794   8.228  1.00 77.11           C  
ATOM    619  C   LEU B  82       7.335 -15.116   8.524  1.00 77.11           C  
ATOM    620  CB  LEU B  82       9.684 -15.314   9.361  1.00 77.11           C  
ATOM    621  O   LEU B  82       6.610 -14.284   9.075  1.00 77.11           O  
ATOM    622  CG  LEU B  82       9.979 -16.815   9.358  1.00 77.11           C  
ATOM    623  CD1 LEU B  82      11.249 -17.104   8.565  1.00 77.11           C  
ATOM    624  CD2 LEU B  82      10.102 -17.339  10.785  1.00 77.11           C  
ATOM    625  N   GLN B  83       6.921 -16.180   7.960  1.00 77.67           N  
ATOM    626  CA  GLN B  83       5.606 -16.683   8.346  1.00 77.67           C  
ATOM    627  C   GLN B  83       5.677 -17.455   9.660  1.00 77.67           C  
ATOM    628  CB  GLN B  83       5.026 -17.571   7.245  1.00 77.67           C  
ATOM    629  O   GLN B  83       6.391 -18.456   9.760  1.00 77.67           O  
ATOM    630  CG  GLN B  83       3.708 -17.063   6.675  1.00 77.67           C  
ATOM    631  CD  GLN B  83       3.303 -17.782   5.402  1.00 77.67           C  
ATOM    632  NE2 GLN B  83       2.424 -17.160   4.624  1.00 77.67           N  
ATOM    633  OE1 GLN B  83       3.778 -18.887   5.119  1.00 77.67           O  
ATOM    634  N   VAL B  84       5.045 -16.900  10.617  1.00 78.48           N  
ATOM    635  CA  VAL B  84       4.983 -17.536  11.929  1.00 78.48           C  
ATOM    636  C   VAL B  84       3.541 -17.925  12.247  1.00 78.48           C  
ATOM    637  CB  VAL B  84       5.542 -16.612  13.034  1.00 78.48           C  
ATOM    638  O   VAL B  84       2.669 -17.061  12.363  1.00 78.48           O  
ATOM    639  CG1 VAL B  84       5.476 -17.299  14.397  1.00 78.48           C  
ATOM    640  CG2 VAL B  84       6.977 -16.199  12.709  1.00 78.48           C  
ATOM    641  N   ALA B  85       3.320 -19.209  12.373  1.00 78.52           N  
ATOM    642  CA  ALA B  85       1.987 -19.730  12.667  1.00 78.52           C  
ATOM    643  C   ALA B  85       0.959 -19.200  11.671  1.00 78.52           C  
ATOM    644  CB  ALA B  85       1.578 -19.368  14.093  1.00 78.52           C  
ATOM    645  O   ALA B  85      -0.129 -18.770  12.062  1.00 78.52           O  
ATOM    646  N   GLY B  86       1.324 -19.051  10.454  1.00 73.63           N  
ATOM    647  CA  GLY B  86       0.424 -18.658   9.381  1.00 73.63           C  
ATOM    648  C   GLY B  86       0.361 -17.157   9.175  1.00 73.63           C  
ATOM    649  O   GLY B  86      -0.332 -16.677   8.275  1.00 73.63           O  
ATOM    650  N   ARG B  87       1.083 -16.503   9.952  1.00 75.16           N  
ATOM    651  CA  ARG B  87       1.065 -15.047   9.860  1.00 75.16           C  
ATOM    652  C   ARG B  87       2.422 -14.509   9.421  1.00 75.16           C  
ATOM    653  CB  ARG B  87       0.665 -14.429  11.201  1.00 75.16           C  
ATOM    654  O   ARG B  87       3.455 -14.883   9.981  1.00 75.16           O  
ATOM    655  CG  ARG B  87      -0.676 -13.712  11.174  1.00 75.16           C  
ATOM    656  CD  ARG B  87      -1.026 -13.118  12.531  1.00 75.16           C  
ATOM    657  NE  ARG B  87      -2.135 -12.172  12.436  1.00 75.16           N  
ATOM    658  NH1 ARG B  87      -2.284 -11.801  14.711  1.00 75.16           N  
ATOM    659  NH2 ARG B  87      -3.710 -10.726  13.273  1.00 75.16           N  
ATOM    660  CZ  ARG B  87      -2.707 -11.569  13.474  1.00 75.16           C  
ATOM    661  N   LYS B  88       2.439 -13.736   8.370  1.00 75.41           N  
ATOM    662  CA  LYS B  88       3.645 -13.081   7.873  1.00 75.41           C  
ATOM    663  C   LYS B  88       4.006 -11.871   8.730  1.00 75.41           C  
ATOM    664  CB  LYS B  88       3.464 -12.656   6.415  1.00 75.41           C  
ATOM    665  O   LYS B  88       3.137 -11.068   9.076  1.00 75.41           O  
ATOM    666  CG  LYS B  88       4.742 -12.709   5.592  1.00 75.41           C  
ATOM    667  CD  LYS B  88       4.475 -12.399   4.125  1.00 75.41           C  
ATOM    668  CE  LYS B  88       5.758 -12.417   3.305  1.00 75.41           C  
ATOM    669  NZ  LYS B  88       5.501 -12.117   1.865  1.00 75.41           N  
ATOM    670  N   GLY B  89       5.155 -11.738   9.136  1.00 80.94           N  
ATOM    671  CA  GLY B  89       5.631 -10.627   9.945  1.00 80.94           C  
ATOM    672  C   GLY B  89       7.108 -10.721  10.277  1.00 80.94           C  
ATOM    673  O   GLY B  89       7.794 -11.640   9.826  1.00 80.94           O  
ATOM    674  N   PHE B  90       7.602  -9.606  10.953  1.00 87.38           N  
ATOM    675  CA  PHE B  90       8.983  -9.608  11.423  1.00 87.38           C  
ATOM    676  C   PHE B  90       9.131 -10.479  12.665  1.00 87.38           C  
ATOM    677  CB  PHE B  90       9.453  -8.182  11.723  1.00 87.38           C  
ATOM    678  O   PHE B  90       8.458 -10.252  13.672  1.00 87.38           O  
ATOM    679  CG  PHE B  90       9.539  -7.302  10.505  1.00 87.38           C  
ATOM    680  CD1 PHE B  90      10.639  -7.368   9.659  1.00 87.38           C  
ATOM    681  CD2 PHE B  90       8.518  -6.408  10.206  1.00 87.38           C  
ATOM    682  CE1 PHE B  90      10.721  -6.555   8.531  1.00 87.38           C  
ATOM    683  CE2 PHE B  90       8.593  -5.593   9.081  1.00 87.38           C  
ATOM    684  CZ  PHE B  90       9.696  -5.667   8.245  1.00 87.38           C  
ATOM    685  N   PRO B  91       9.907 -11.446  12.502  1.00 91.69           N  
ATOM    686  CA  PRO B  91      10.001 -12.431  13.582  1.00 91.69           C  
ATOM    687  C   PRO B  91      10.372 -11.802  14.924  1.00 91.69           C  
ATOM    688  CB  PRO B  91      11.102 -13.379  13.101  1.00 91.69           C  
ATOM    689  O   PRO B  91       9.824 -12.183  15.961  1.00 91.69           O  
ATOM    690  CG  PRO B  91      11.709 -12.691  11.921  1.00 91.69           C  
ATOM    691  CD  PRO B  91      10.763 -11.623  11.452  1.00 91.69           C  
ATOM    692  N   HIS B  92      11.388 -10.852  14.982  1.00 93.07           N  
ATOM    693  CA  HIS B  92      11.809 -10.233  16.234  1.00 93.07           C  
ATOM    694  C   HIS B  92      10.688  -9.396  16.839  1.00 93.07           C  
ATOM    695  CB  HIS B  92      13.050  -9.366  16.011  1.00 93.07           C  
ATOM    696  O   HIS B  92      10.628  -9.218  18.058  1.00 93.07           O  
ATOM    697  CG  HIS B  92      12.834  -8.247  15.043  1.00 93.07           C  
ATOM    698  CD2 HIS B  92      12.817  -6.905  15.225  1.00 93.07           C  
ATOM    699  ND1 HIS B  92      12.597  -8.458  13.702  1.00 93.07           N  
ATOM    700  CE1 HIS B  92      12.444  -7.291  13.099  1.00 93.07           C  
ATOM    701  NE2 HIS B  92      12.573  -6.333  14.001  1.00 93.07           N  
ATOM    702  N   VAL B  93       9.787  -8.909  16.019  1.00 91.32           N  
ATOM    703  CA  VAL B  93       8.646  -8.131  16.491  1.00 91.32           C  
ATOM    704  C   VAL B  93       7.577  -9.068  17.049  1.00 91.32           C  
ATOM    705  CB  VAL B  93       8.051  -7.256  15.365  1.00 91.32           C  
ATOM    706  O   VAL B  93       7.012  -8.809  18.114  1.00 91.32           O  
ATOM    707  CG1 VAL B  93       6.781  -6.554  15.841  1.00 91.32           C  
ATOM    708  CG2 VAL B  93       9.081  -6.235  14.883  1.00 91.32           C  
ATOM    709  N   ILE B  94       7.294 -10.096  16.372  1.00 90.80           N  
ATOM    710  CA  ILE B  94       6.288 -11.069  16.784  1.00 90.80           C  
ATOM    711  C   ILE B  94       6.641 -11.624  18.162  1.00 90.80           C  
ATOM    712  CB  ILE B  94       6.161 -12.218  15.759  1.00 90.80           C  
ATOM    713  O   ILE B  94       5.808 -11.618  19.072  1.00 90.80           O  
ATOM    714  CG1 ILE B  94       5.550 -11.703  14.451  1.00 90.80           C  
ATOM    715  CG2 ILE B  94       5.330 -13.367  16.337  1.00 90.80           C  
ATOM    716  CD1 ILE B  94       5.500 -12.742  13.340  1.00 90.80           C  
ATOM    717  N   TYR B  95       7.811 -12.024  18.337  1.00 94.49           N  
ATOM    718  CA  TYR B  95       8.203 -12.683  19.578  1.00 94.49           C  
ATOM    719  C   TYR B  95       8.386 -11.668  20.700  1.00 94.49           C  
ATOM    720  CB  TYR B  95       9.496 -13.480  19.379  1.00 94.49           C  
ATOM    721  O   TYR B  95       8.162 -11.981  21.872  1.00 94.49           O  
ATOM    722  CG  TYR B  95       9.314 -14.738  18.566  1.00 94.49           C  
ATOM    723  CD1 TYR B  95       8.529 -15.788  19.037  1.00 94.49           C  
ATOM    724  CD2 TYR B  95       9.928 -14.881  17.326  1.00 94.49           C  
ATOM    725  CE1 TYR B  95       8.360 -16.950  18.292  1.00 94.49           C  
ATOM    726  CE2 TYR B  95       9.766 -16.038  16.572  1.00 94.49           C  
ATOM    727  OH  TYR B  95       8.817 -18.214  16.320  1.00 94.49           O  
ATOM    728  CZ  TYR B  95       8.981 -17.066  17.062  1.00 94.49           C  
ATOM    729  N   ALA B  96       8.754 -10.441  20.369  1.00 92.82           N  
ATOM    730  CA  ALA B  96       8.770  -9.379  21.372  1.00 92.82           C  
ATOM    731  C   ALA B  96       7.360  -9.064  21.861  1.00 92.82           C  
ATOM    732  CB  ALA B  96       9.426  -8.122  20.804  1.00 92.82           C  
ATOM    733  O   ALA B  96       7.152  -8.799  23.047  1.00 92.82           O  
ATOM    734  N   ARG B  97       6.379  -9.125  21.024  1.00 89.99           N  
ATOM    735  CA  ARG B  97       4.987  -8.892  21.396  1.00 89.99           C  
ATOM    736  C   ARG B  97       4.477  -9.988  22.325  1.00 89.99           C  
ATOM    737  CB  ARG B  97       4.104  -8.810  20.148  1.00 89.99           C  
ATOM    738  O   ARG B  97       3.709  -9.716  23.251  1.00 89.99           O  
ATOM    739  CG  ARG B  97       4.184  -7.477  19.423  1.00 89.99           C  
ATOM    740  CD  ARG B  97       3.250  -7.431  18.222  1.00 89.99           C  
ATOM    741  NE  ARG B  97       3.367  -6.169  17.496  1.00 89.99           N  
ATOM    742  NH1 ARG B  97       2.252  -6.911  15.613  1.00 89.99           N  
ATOM    743  NH2 ARG B  97       3.052  -4.765  15.706  1.00 89.99           N  
ATOM    744  CZ  ARG B  97       2.890  -5.951  16.273  1.00 89.99           C  
ATOM    745  N   LEU B  98       4.937 -11.144  22.064  1.00 92.90           N  
ATOM    746  CA  LEU B  98       4.471 -12.297  22.827  1.00 92.90           C  
ATOM    747  C   LEU B  98       4.968 -12.232  24.267  1.00 92.90           C  
ATOM    748  CB  LEU B  98       4.938 -13.599  22.171  1.00 92.90           C  
ATOM    749  O   LEU B  98       4.207 -12.492  25.203  1.00 92.90           O  
ATOM    750  CG  LEU B  98       3.970 -14.244  21.178  1.00 92.90           C  
ATOM    751  CD1 LEU B  98       4.737 -15.059  20.143  1.00 92.90           C  
ATOM    752  CD2 LEU B  98       2.956 -15.117  21.910  1.00 92.90           C  
ATOM    753  N   TRP B  99       6.198 -11.802  24.450  1.00 94.99           N  
ATOM    754  CA  TRP B  99       6.782 -12.001  25.773  1.00 94.99           C  
ATOM    755  C   TRP B  99       7.045 -10.665  26.459  1.00 94.99           C  
ATOM    756  CB  TRP B  99       8.083 -12.802  25.671  1.00 94.99           C  
ATOM    757  O   TRP B  99       7.219 -10.610  27.678  1.00 94.99           O  
ATOM    758  CG  TRP B  99       7.879 -14.261  25.390  1.00 94.99           C  
ATOM    759  CD1 TRP B  99       7.108 -15.137  26.101  1.00 94.99           C  
ATOM    760  CD2 TRP B  99       8.462 -15.014  24.322  1.00 94.99           C  
ATOM    761  CE2 TRP B  99       7.999 -16.342  24.446  1.00 94.99           C  
ATOM    762  CE3 TRP B  99       9.331 -14.693  23.270  1.00 94.99           C  
ATOM    763  NE1 TRP B  99       7.175 -16.391  25.538  1.00 94.99           N  
ATOM    764  CH2 TRP B  99       9.227 -17.011  22.537  1.00 94.99           C  
ATOM    765  CZ2 TRP B  99       8.376 -17.351  23.556  1.00 94.99           C  
ATOM    766  CZ3 TRP B  99       9.706 -15.699  22.386  1.00 94.99           C  
ATOM    767  N   ARG B 100       7.026  -9.467  25.792  1.00 91.25           N  
ATOM    768  CA  ARG B 100       7.424  -8.235  26.466  1.00 91.25           C  
ATOM    769  C   ARG B 100       6.401  -7.128  26.232  1.00 91.25           C  
ATOM    770  CB  ARG B 100       8.805  -7.782  25.987  1.00 91.25           C  
ATOM    771  O   ARG B 100       5.795  -6.626  27.181  1.00 91.25           O  
ATOM    772  CG  ARG B 100       9.959  -8.428  26.736  1.00 91.25           C  
ATOM    773  CD  ARG B 100      11.291  -7.776  26.392  1.00 91.25           C  
ATOM    774  NE  ARG B 100      11.731  -6.862  27.442  1.00 91.25           N  
ATOM    775  NH1 ARG B 100      13.460  -5.951  26.210  1.00 91.25           N  
ATOM    776  NH2 ARG B 100      13.066  -5.229  28.350  1.00 91.25           N  
ATOM    777  CZ  ARG B 100      12.751  -6.016  27.331  1.00 91.25           C  
ATOM    778  N   TRP B 101       6.210  -6.784  24.897  1.00 89.30           N  
ATOM    779  CA  TRP B 101       5.368  -5.638  24.569  1.00 89.30           C  
ATOM    780  C   TRP B 101       4.249  -6.040  23.614  1.00 89.30           C  
ATOM    781  CB  TRP B 101       6.206  -4.516  23.949  1.00 89.30           C  
ATOM    782  O   TRP B 101       4.421  -6.002  22.394  1.00 89.30           O  
ATOM    783  CG  TRP B 101       7.300  -4.009  24.840  1.00 89.30           C  
ATOM    784  CD1 TRP B 101       7.156  -3.353  26.030  1.00 89.30           C  
ATOM    785  CD2 TRP B 101       8.708  -4.114  24.607  1.00 89.30           C  
ATOM    786  CE2 TRP B 101       9.359  -3.499  25.700  1.00 89.30           C  
ATOM    787  CE3 TRP B 101       9.483  -4.669  23.580  1.00 89.30           C  
ATOM    788  NE1 TRP B 101       8.390  -3.044  26.553  1.00 89.30           N  
ATOM    789  CH2 TRP B 101      11.485  -3.976  24.776  1.00 89.30           C  
ATOM    790  CZ2 TRP B 101      10.751  -3.425  25.794  1.00 89.30           C  
ATOM    791  CZ3 TRP B 101      10.868  -4.594  23.676  1.00 89.30           C  
ATOM    792  N   PRO B 102       2.998  -6.370  24.187  1.00 81.10           N  
ATOM    793  CA  PRO B 102       1.896  -6.828  23.338  1.00 81.10           C  
ATOM    794  C   PRO B 102       1.441  -5.768  22.337  1.00 81.10           C  
ATOM    795  CB  PRO B 102       0.784  -7.143  24.342  1.00 81.10           C  
ATOM    796  O   PRO B 102       0.902  -6.103  21.279  1.00 81.10           O  
ATOM    797  CG  PRO B 102       1.318  -6.681  25.660  1.00 81.10           C  
ATOM    798  CD  PRO B 102       2.770  -6.337  25.492  1.00 81.10           C  
ATOM    799  N   ASP B 103       1.717  -4.557  22.634  1.00 76.26           N  
ATOM    800  CA  ASP B 103       1.253  -3.459  21.791  1.00 76.26           C  
ATOM    801  C   ASP B 103       2.400  -2.875  20.969  1.00 76.26           C  
ATOM    802  CB  ASP B 103       0.605  -2.365  22.642  1.00 76.26           C  
ATOM    803  O   ASP B 103       2.309  -1.748  20.480  1.00 76.26           O  
ATOM    804  CG  ASP B 103       1.544  -1.796  23.691  1.00 76.26           C  
ATOM    805  OD1 ASP B 103       2.448  -2.522  24.158  1.00 76.26           O  
ATOM    806  OD2 ASP B 103       1.377  -0.612  24.055  1.00 76.26           O  
ATOM    807  N   LEU B 104       3.422  -3.609  20.708  1.00 78.47           N  
ATOM    808  CA  LEU B 104       4.643  -3.169  20.042  1.00 78.47           C  
ATOM    809  C   LEU B 104       4.405  -2.969  18.549  1.00 78.47           C  
ATOM    810  CB  LEU B 104       5.768  -4.185  20.259  1.00 78.47           C  
ATOM    811  O   LEU B 104       3.770  -3.803  17.900  1.00 78.47           O  
ATOM    812  CG  LEU B 104       7.132  -3.823  19.669  1.00 78.47           C  
ATOM    813  CD1 LEU B 104       7.771  -2.690  20.466  1.00 78.47           C  
ATOM    814  CD2 LEU B 104       8.044  -5.045  19.641  1.00 78.47           C  
ATOM    815  N   HIS B 105       4.841  -1.794  18.093  1.00 69.12           N  
ATOM    816  CA  HIS B 105       4.894  -1.533  16.659  1.00 69.12           C  
ATOM    817  C   HIS B 105       6.293  -1.782  16.104  1.00 69.12           C  
ATOM    818  CB  HIS B 105       4.459  -0.097  16.360  1.00 69.12           C  
ATOM    819  O   HIS B 105       7.287  -1.600  16.811  1.00 69.12           O  
ATOM    820  CG  HIS B 105       3.810   0.067  15.023  1.00 69.12           C  
ATOM    821  CD2 HIS B 105       2.504   0.131  14.670  1.00 69.12           C  
ATOM    822  ND1 HIS B 105       4.531   0.184  13.854  1.00 69.12           N  
ATOM    823  CE1 HIS B 105       3.695   0.313  12.838  1.00 69.12           C  
ATOM    824  NE2 HIS B 105       2.459   0.284  13.306  1.00 69.12           N  
ATOM    825  N   LYS B 106       6.476  -2.199  14.843  1.00 69.29           N  
ATOM    826  CA  LYS B 106       7.708  -2.657  14.206  1.00 69.29           C  
ATOM    827  C   LYS B 106       8.807  -1.603  14.315  1.00 69.29           C  
ATOM    828  CB  LYS B 106       7.457  -3.002  12.738  1.00 69.29           C  
ATOM    829  O   LYS B 106       9.989  -1.940  14.412  1.00 69.29           O  
ATOM    830  CG  LYS B 106       7.113  -1.802  11.869  1.00 69.29           C  
ATOM    831  CD  LYS B 106       6.926  -2.202  10.411  1.00 69.29           C  
ATOM    832  CE  LYS B 106       6.517  -1.013   9.552  1.00 69.29           C  
ATOM    833  NZ  LYS B 106       6.277  -1.411   8.133  1.00 69.29           N  
ATOM    834  N   ASN B 107       8.419  -0.335  14.412  1.00 64.86           N  
ATOM    835  CA  ASN B 107       9.401   0.744  14.396  1.00 64.86           C  
ATOM    836  C   ASN B 107       9.791   1.168  15.809  1.00 64.86           C  
ATOM    837  CB  ASN B 107       8.868   1.943  13.609  1.00 64.86           C  
ATOM    838  O   ASN B 107      10.581   2.097  15.987  1.00 64.86           O  
ATOM    839  CG  ASN B 107       8.636   1.624  12.145  1.00 64.86           C  
ATOM    840  ND2 ASN B 107       7.677   2.310  11.534  1.00 64.86           N  
ATOM    841  OD1 ASN B 107       9.313   0.769  11.569  1.00 64.86           O  
ATOM    842  N   GLU B 108       9.338   0.431  16.766  1.00 72.90           N  
ATOM    843  CA  GLU B 108       9.543   0.839  18.152  1.00 72.90           C  
ATOM    844  C   GLU B 108      10.641   0.010  18.814  1.00 72.90           C  
ATOM    845  CB  GLU B 108       8.241   0.717  18.947  1.00 72.90           C  
ATOM    846  O   GLU B 108      10.863   0.117  20.022  1.00 72.90           O  
ATOM    847  CG  GLU B 108       7.163   1.701  18.515  1.00 72.90           C  
ATOM    848  CD  GLU B 108       5.874   1.566  19.310  1.00 72.90           C  
ATOM    849  OE1 GLU B 108       4.929   2.351  19.072  1.00 72.90           O  
ATOM    850  OE2 GLU B 108       5.809   0.668  20.179  1.00 72.90           O  
ATOM    851  N   LEU B 109      11.323  -0.765  17.945  1.00 82.70           N  
ATOM    852  CA  LEU B 109      12.321  -1.633  18.560  1.00 82.70           C  
ATOM    853  C   LEU B 109      13.731  -1.196  18.178  1.00 82.70           C  
ATOM    854  CB  LEU B 109      12.095  -3.089  18.144  1.00 82.70           C  
ATOM    855  O   LEU B 109      13.994  -0.881  17.015  1.00 82.70           O  
ATOM    856  CG  LEU B 109      11.221  -3.932  19.073  1.00 82.70           C  
ATOM    857  CD1 LEU B 109      10.468  -4.992  18.276  1.00 82.70           C  
ATOM    858  CD2 LEU B 109      12.068  -4.578  20.164  1.00 82.70           C  
ATOM    859  N   LYS B 110      14.641  -1.135  19.151  1.00 83.13           N  
ATOM    860  CA  LYS B 110      16.075  -0.933  18.973  1.00 83.13           C  
ATOM    861  C   LYS B 110      16.875  -2.040  19.653  1.00 83.13           C  
ATOM    862  CB  LYS B 110      16.498   0.431  19.521  1.00 83.13           C  
ATOM    863  O   LYS B 110      16.557  -2.444  20.774  1.00 83.13           O  
ATOM    864  CG  LYS B 110      17.907   0.848  19.126  1.00 83.13           C  
ATOM    865  CD  LYS B 110      18.242   2.243  19.637  1.00 83.13           C  
ATOM    866  CE  LYS B 110      19.661   2.650  19.266  1.00 83.13           C  
ATOM    867  NZ  LYS B 110      19.984   4.029  19.741  1.00 83.13           N  
ATOM    868  N   HIS B 111      17.849  -2.542  18.931  1.00 89.97           N  
ATOM    869  CA  HIS B 111      18.610  -3.645  19.506  1.00 89.97           C  
ATOM    870  C   HIS B 111      19.630  -3.141  20.521  1.00 89.97           C  
ATOM    871  CB  HIS B 111      19.314  -4.441  18.405  1.00 89.97           C  
ATOM    872  O   HIS B 111      20.109  -2.010  20.416  1.00 89.97           O  
ATOM    873  CG  HIS B 111      20.431  -3.696  17.747  1.00 89.97           C  
ATOM    874  CD2 HIS B 111      21.770  -3.749  17.939  1.00 89.97           C  
ATOM    875  ND1 HIS B 111      20.219  -2.759  16.758  1.00 89.97           N  
ATOM    876  CE1 HIS B 111      21.384  -2.268  16.369  1.00 89.97           C  
ATOM    877  NE2 HIS B 111      22.341  -2.851  17.071  1.00 89.97           N  
ATOM    878  N   VAL B 112      20.024  -3.991  21.488  1.00 88.68           N  
ATOM    879  CA  VAL B 112      21.054  -3.680  22.474  1.00 88.68           C  
ATOM    880  C   VAL B 112      22.437  -3.872  21.854  1.00 88.68           C  
ATOM    881  CB  VAL B 112      20.911  -4.554  23.740  1.00 88.68           C  
ATOM    882  O   VAL B 112      22.584  -4.584  20.858  1.00 88.68           O  
ATOM    883  CG1 VAL B 112      20.315  -3.745  24.890  1.00 88.68           C  
ATOM    884  CG2 VAL B 112      20.053  -5.783  23.445  1.00 88.68           C  
ATOM    885  N   LYS B 113      23.538  -3.340  22.373  1.00 88.05           N  
ATOM    886  CA  LYS B 113      24.880  -3.240  21.806  1.00 88.05           C  
ATOM    887  C   LYS B 113      25.527  -4.616  21.679  1.00 88.05           C  
ATOM    888  CB  LYS B 113      25.757  -2.325  22.661  1.00 88.05           C  
ATOM    889  O   LYS B 113      26.241  -4.885  20.710  1.00 88.05           O  
ATOM    890  CG  LYS B 113      25.429  -0.846  22.522  1.00 88.05           C  
ATOM    891  CD  LYS B 113      26.422   0.022  23.285  1.00 88.05           C  
ATOM    892  CE  LYS B 113      26.065   1.499  23.189  1.00 88.05           C  
ATOM    893  NZ  LYS B 113      27.017   2.350  23.962  1.00 88.05           N  
ATOM    894  N   TYR B 114      25.146  -5.489  22.518  1.00 90.08           N  
ATOM    895  CA  TYR B 114      25.844  -6.770  22.521  1.00 90.08           C  
ATOM    896  C   TYR B 114      25.140  -7.777  21.619  1.00 90.08           C  
ATOM    897  CB  TYR B 114      25.942  -7.326  23.945  1.00 90.08           C  
ATOM    898  O   TYR B 114      25.646  -8.879  21.395  1.00 90.08           O  
ATOM    899  CG  TYR B 114      24.623  -7.353  24.679  1.00 90.08           C  
ATOM    900  CD1 TYR B 114      24.258  -6.317  25.535  1.00 90.08           C  
ATOM    901  CD2 TYR B 114      23.740  -8.416  24.518  1.00 90.08           C  
ATOM    902  CE1 TYR B 114      23.044  -6.339  26.214  1.00 90.08           C  
ATOM    903  CE2 TYR B 114      22.524  -8.448  25.192  1.00 90.08           C  
ATOM    904  OH  TYR B 114      20.982  -7.434  26.706  1.00 90.08           O  
ATOM    905  CZ  TYR B 114      22.185  -7.407  26.036  1.00 90.08           C  
ATOM    906  N   CYS B 115      23.961  -7.468  21.179  1.00 92.51           N  
ATOM    907  CA  CYS B 115      23.277  -8.346  20.236  1.00 92.51           C  
ATOM    908  C   CYS B 115      24.041  -8.435  18.920  1.00 92.51           C  
ATOM    909  CB  CYS B 115      21.854  -7.850  19.977  1.00 92.51           C  
ATOM    910  O   CYS B 115      24.306  -7.415  18.281  1.00 92.51           O  
ATOM    911  SG  CYS B 115      20.887  -8.937  18.907  1.00 92.51           S  
ATOM    912  N   GLN B 116      24.318  -9.573  18.368  1.00 93.18           N  
ATOM    913  CA  GLN B 116      25.192  -9.772  17.216  1.00 93.18           C  
ATOM    914  C   GLN B 116      24.382 -10.041  15.951  1.00 93.18           C  
ATOM    915  CB  GLN B 116      26.165 -10.924  17.472  1.00 93.18           C  
ATOM    916  O   GLN B 116      24.898  -9.915  14.839  1.00 93.18           O  
ATOM    917  CG  GLN B 116      27.155 -10.654  18.596  1.00 93.18           C  
ATOM    918  CD  GLN B 116      28.069 -11.834  18.869  1.00 93.18           C  
ATOM    919  NE2 GLN B 116      28.860 -11.737  19.933  1.00 93.18           N  
ATOM    920  OE1 GLN B 116      28.064 -12.824  18.131  1.00 93.18           O  
ATOM    921  N   TYR B 117      23.085 -10.334  16.111  1.00 93.41           N  
ATOM    922  CA  TYR B 117      22.282 -10.732  14.960  1.00 93.41           C  
ATOM    923  C   TYR B 117      20.999  -9.914  14.881  1.00 93.41           C  
ATOM    924  CB  TYR B 117      21.946 -12.225  15.031  1.00 93.41           C  
ATOM    925  O   TYR B 117      19.946 -10.434  14.503  1.00 93.41           O  
ATOM    926  CG  TYR B 117      23.157 -13.123  14.979  1.00 93.41           C  
ATOM    927  CD1 TYR B 117      23.741 -13.469  13.762  1.00 93.41           C  
ATOM    928  CD2 TYR B 117      23.720 -13.629  16.145  1.00 93.41           C  
ATOM    929  CE1 TYR B 117      24.857 -14.298  13.709  1.00 93.41           C  
ATOM    930  CE2 TYR B 117      24.836 -14.459  16.104  1.00 93.41           C  
ATOM    931  OH  TYR B 117      26.501 -15.609  14.837  1.00 93.41           O  
ATOM    932  CZ  TYR B 117      25.396 -14.787  14.884  1.00 93.41           C  
ATOM    933  N   ALA B 118      21.074  -8.719  15.366  1.00 90.69           N  
ATOM    934  CA  ALA B 118      19.901  -7.849  15.326  1.00 90.69           C  
ATOM    935  C   ALA B 118      19.410  -7.655  13.895  1.00 90.69           C  
ATOM    936  CB  ALA B 118      20.219  -6.498  15.964  1.00 90.69           C  
ATOM    937  O   ALA B 118      20.197  -7.721  12.947  1.00 90.69           O  
ATOM    938  N   PHE B 119      18.090  -7.487  13.846  1.00 86.72           N  
ATOM    939  CA  PHE B 119      17.458  -7.356  12.538  1.00 86.72           C  
ATOM    940  C   PHE B 119      18.133  -6.264  11.717  1.00 86.72           C  
ATOM    941  CB  PHE B 119      15.964  -7.051  12.691  1.00 86.72           C  
ATOM    942  O   PHE B 119      18.384  -6.444  10.524  1.00 86.72           O  
ATOM    943  CG  PHE B 119      15.228  -6.956  11.382  1.00 86.72           C  
ATOM    944  CD1 PHE B 119      14.903  -5.719  10.839  1.00 86.72           C  
ATOM    945  CD2 PHE B 119      14.859  -8.105  10.694  1.00 86.72           C  
ATOM    946  CE1 PHE B 119      14.221  -5.628   9.628  1.00 86.72           C  
ATOM    947  CE2 PHE B 119      14.178  -8.023   9.483  1.00 86.72           C  
ATOM    948  CZ  PHE B 119      13.859  -6.783   8.952  1.00 86.72           C  
ATOM    949  N   ASP B 120      18.554  -5.147  12.286  1.00 80.86           N  
ATOM    950  CA  ASP B 120      19.098  -3.978  11.601  1.00 80.86           C  
ATOM    951  C   ASP B 120      20.543  -4.217  11.171  1.00 80.86           C  
ATOM    952  CB  ASP B 120      19.014  -2.742  12.500  1.00 80.86           C  
ATOM    953  O   ASP B 120      21.077  -3.483  10.336  1.00 80.86           O  
ATOM    954  CG  ASP B 120      17.586  -2.302  12.772  1.00 80.86           C  
ATOM    955  OD1 ASP B 120      16.687  -2.614  11.961  1.00 80.86           O  
ATOM    956  OD2 ASP B 120      17.358  -1.635  13.804  1.00 80.86           O  
ATOM    957  N   LEU B 121      21.076  -5.304  11.667  1.00 86.72           N  
ATOM    958  CA  LEU B 121      22.452  -5.617  11.298  1.00 86.72           C  
ATOM    959  C   LEU B 121      22.498  -6.418  10.001  1.00 86.72           C  
ATOM    960  CB  LEU B 121      23.143  -6.399  12.419  1.00 86.72           C  
ATOM    961  O   LEU B 121      23.576  -6.658   9.452  1.00 86.72           O  
ATOM    962  CG  LEU B 121      23.367  -5.646  13.731  1.00 86.72           C  
ATOM    963  CD1 LEU B 121      23.884  -6.597  14.806  1.00 86.72           C  
ATOM    964  CD2 LEU B 121      24.336  -4.487  13.525  1.00 86.72           C  
ATOM    965  N   LYS B 122      21.435  -6.811   9.487  1.00 80.65           N  
ATOM    966  CA  LYS B 122      21.243  -7.441   8.184  1.00 80.65           C  
ATOM    967  C   LYS B 122      22.133  -8.671   8.031  1.00 80.65           C  
ATOM    968  CB  LYS B 122      21.529  -6.445   7.058  1.00 80.65           C  
ATOM    969  O   LYS B 122      22.747  -8.874   6.981  1.00 80.65           O  
ATOM    970  CG  LYS B 122      20.594  -5.245   7.042  1.00 80.65           C  
ATOM    971  CD  LYS B 122      20.812  -4.383   5.805  1.00 80.65           C  
ATOM    972  CE  LYS B 122      19.854  -3.200   5.772  1.00 80.65           C  
ATOM    973  NZ  LYS B 122      20.077  -2.341   4.569  1.00 80.65           N  
ATOM    974  N   CYS B 123      22.231  -9.424   9.106  1.00 85.55           N  
ATOM    975  CA  CYS B 123      22.924 -10.707   9.064  1.00 85.55           C  
ATOM    976  C   CYS B 123      22.037 -11.785   8.452  1.00 85.55           C  
ATOM    977  CB  CYS B 123      23.358 -11.127  10.468  1.00 85.55           C  
ATOM    978  O   CYS B 123      20.872 -11.534   8.141  1.00 85.55           O  
ATOM    979  SG  CYS B 123      24.433  -9.928  11.287  1.00 85.55           S  
ATOM    980  N   ASP B 124      22.695 -12.884   8.114  1.00 87.67           N  
ATOM    981  CA  ASP B 124      21.961 -13.993   7.511  1.00 87.67           C  
ATOM    982  C   ASP B 124      20.939 -14.570   8.487  1.00 87.67           C  
ATOM    983  CB  ASP B 124      22.926 -15.088   7.051  1.00 87.67           C  
ATOM    984  O   ASP B 124      19.951 -15.179   8.071  1.00 87.67           O  
ATOM    985  CG  ASP B 124      23.773 -14.671   5.862  1.00 87.67           C  
ATOM    986  OD1 ASP B 124      23.368 -13.752   5.117  1.00 87.67           O  
ATOM    987  OD2 ASP B 124      24.853 -15.268   5.665  1.00 87.67           O  
ATOM    988  N   SER B 125      21.128 -14.355   9.669  1.00 91.86           N  
ATOM    989  CA  SER B 125      20.214 -14.778  10.725  1.00 91.86           C  
ATOM    990  C   SER B 125      19.712 -13.586  11.532  1.00 91.86           C  
ATOM    991  CB  SER B 125      20.897 -15.783  11.654  1.00 91.86           C  
ATOM    992  O   SER B 125      20.341 -12.526  11.540  1.00 91.86           O  
ATOM    993  OG  SER B 125      21.332 -16.921  10.931  1.00 91.86           O  
ATOM    994  N   VAL B 126      18.526 -13.783  12.086  1.00 92.97           N  
ATOM    995  CA  VAL B 126      17.938 -12.704  12.872  1.00 92.97           C  
ATOM    996  C   VAL B 126      17.729 -13.169  14.312  1.00 92.97           C  
ATOM    997  CB  VAL B 126      16.599 -12.226  12.267  1.00 92.97           C  
ATOM    998  O   VAL B 126      17.283 -14.293  14.550  1.00 92.97           O  
ATOM    999  CG1 VAL B 126      15.925 -11.207  13.185  1.00 92.97           C  
ATOM   1000  CG2 VAL B 126      16.823 -11.633  10.878  1.00 92.97           C  
ATOM   1001  N   CYS B 127      18.138 -12.308  15.254  1.00 95.39           N  
ATOM   1002  CA  CYS B 127      17.940 -12.603  16.668  1.00 95.39           C  
ATOM   1003  C   CYS B 127      16.488 -12.382  17.074  1.00 95.39           C  
ATOM   1004  CB  CYS B 127      18.858 -11.737  17.530  1.00 95.39           C  
ATOM   1005  O   CYS B 127      15.928 -11.311  16.834  1.00 95.39           O  
ATOM   1006  SG  CYS B 127      18.679 -12.027  19.304  1.00 95.39           S  
ATOM   1007  N   VAL B 128      15.825 -13.413  17.714  1.00 95.94           N  
ATOM   1008  CA  VAL B 128      14.422 -13.311  18.102  1.00 95.94           C  
ATOM   1009  C   VAL B 128      14.307 -13.288  19.625  1.00 95.94           C  
ATOM   1010  CB  VAL B 128      13.586 -14.473  17.522  1.00 95.94           C  
ATOM   1011  O   VAL B 128      13.212 -13.428  20.173  1.00 95.94           O  
ATOM   1012  CG1 VAL B 128      13.384 -14.296  16.018  1.00 95.94           C  
ATOM   1013  CG2 VAL B 128      14.257 -15.813  17.820  1.00 95.94           C  
ATOM   1014  N   ASN B 129      15.438 -13.110  20.306  1.00 95.96           N  
ATOM   1015  CA  ASN B 129      15.414 -12.905  21.750  1.00 95.96           C  
ATOM   1016  C   ASN B 129      14.839 -11.538  22.113  1.00 95.96           C  
ATOM   1017  CB  ASN B 129      16.818 -13.063  22.338  1.00 95.96           C  
ATOM   1018  O   ASN B 129      15.478 -10.510  21.882  1.00 95.96           O  
ATOM   1019  CG  ASN B 129      16.823 -13.040  23.854  1.00 95.96           C  
ATOM   1020  ND2 ASN B 129      17.889 -13.559  24.451  1.00 95.96           N  
ATOM   1021  OD1 ASN B 129      15.875 -12.561  24.483  1.00 95.96           O  
ATOM   1022  N   PRO B 130      13.645 -11.543  22.725  1.00 94.52           N  
ATOM   1023  CA  PRO B 130      12.983 -10.263  22.989  1.00 94.52           C  
ATOM   1024  C   PRO B 130      13.781  -9.371  23.937  1.00 94.52           C  
ATOM   1025  CB  PRO B 130      11.652 -10.678  23.621  1.00 94.52           C  
ATOM   1026  O   PRO B 130      13.621  -8.148  23.921  1.00 94.52           O  
ATOM   1027  CG  PRO B 130      11.787 -12.146  23.868  1.00 94.52           C  
ATOM   1028  CD  PRO B 130      13.022 -12.636  23.166  1.00 94.52           C  
ATOM   1029  N   TYR B 131      14.718  -9.918  24.686  1.00 94.85           N  
ATOM   1030  CA  TYR B 131      15.465  -9.146  25.673  1.00 94.85           C  
ATOM   1031  C   TYR B 131      16.771  -8.627  25.085  1.00 94.85           C  
ATOM   1032  CB  TYR B 131      15.752  -9.995  26.915  1.00 94.85           C  
ATOM   1033  O   TYR B 131      17.607  -8.075  25.804  1.00 94.85           O  
ATOM   1034  CG  TYR B 131      14.529 -10.274  27.755  1.00 94.85           C  
ATOM   1035  CD1 TYR B 131      14.074  -9.345  28.688  1.00 94.85           C  
ATOM   1036  CD2 TYR B 131      13.827 -11.467  27.618  1.00 94.85           C  
ATOM   1037  CE1 TYR B 131      12.949  -9.599  29.466  1.00 94.85           C  
ATOM   1038  CE2 TYR B 131      12.701 -11.731  28.390  1.00 94.85           C  
ATOM   1039  OH  TYR B 131      11.156 -11.049  30.077  1.00 94.85           O  
ATOM   1040  CZ  TYR B 131      12.270 -10.793  29.310  1.00 94.85           C  
ATOM   1041  N   HIS B 132      16.912  -8.839  23.826  1.00 95.18           N  
ATOM   1042  CA  HIS B 132      18.017  -8.230  23.095  1.00 95.18           C  
ATOM   1043  C   HIS B 132      17.565  -6.970  22.364  1.00 95.18           C  
ATOM   1044  CB  HIS B 132      18.616  -9.227  22.101  1.00 95.18           C  
ATOM   1045  O   HIS B 132      18.299  -6.434  21.530  1.00 95.18           O  
ATOM   1046  CG  HIS B 132      19.545 -10.216  22.730  1.00 95.18           C  
ATOM   1047  CD2 HIS B 132      19.712 -10.581  24.023  1.00 95.18           C  
ATOM   1048  ND1 HIS B 132      20.448 -10.958  21.999  1.00 95.18           N  
ATOM   1049  CE1 HIS B 132      21.131 -11.740  22.818  1.00 95.18           C  
ATOM   1050  NE2 HIS B 132      20.704 -11.530  24.052  1.00 95.18           N  
ATOM   1051  N   TYR B 133      16.361  -6.597  22.596  1.00 93.28           N  
ATOM   1052  CA  TYR B 133      15.776  -5.397  22.009  1.00 93.28           C  
ATOM   1053  C   TYR B 133      15.242  -4.466  23.091  1.00 93.28           C  
ATOM   1054  CB  TYR B 133      14.651  -5.768  21.038  1.00 93.28           C  
ATOM   1055  O   TYR B 133      14.926  -4.907  24.198  1.00 93.28           O  
ATOM   1056  CG  TYR B 133      15.111  -6.599  19.865  1.00 93.28           C  
ATOM   1057  CD1 TYR B 133      15.573  -5.996  18.697  1.00 93.28           C  
ATOM   1058  CD2 TYR B 133      15.083  -7.988  19.921  1.00 93.28           C  
ATOM   1059  CE1 TYR B 133      15.996  -6.758  17.613  1.00 93.28           C  
ATOM   1060  CE2 TYR B 133      15.503  -8.760  18.843  1.00 93.28           C  
ATOM   1061  OH  TYR B 133      16.376  -8.896  16.625  1.00 93.28           O  
ATOM   1062  CZ  TYR B 133      15.958  -8.137  17.695  1.00 93.28           C  
ATOM   1063  N   GLU B 134      15.230  -3.121  22.848  1.00 86.36           N  
ATOM   1064  CA  GLU B 134      14.617  -2.098  23.691  1.00 86.36           C  
ATOM   1065  C   GLU B 134      13.543  -1.327  22.930  1.00 86.36           C  
ATOM   1066  CB  GLU B 134      15.680  -1.134  24.224  1.00 86.36           C  
ATOM   1067  O   GLU B 134      13.666  -1.108  21.723  1.00 86.36           O  
ATOM   1068  CG  GLU B 134      16.588  -1.744  25.282  1.00 86.36           C  
ATOM   1069  CD  GLU B 134      17.662  -0.787  25.774  1.00 86.36           C  
ATOM   1070  OE1 GLU B 134      18.445  -1.164  26.675  1.00 86.36           O  
ATOM   1071  OE2 GLU B 134      17.721   0.350  25.255  1.00 86.36           O  
ATOM   1072  N   ARG B 135      12.513  -1.093  23.663  1.00 76.08           N  
ATOM   1073  CA  ARG B 135      11.446  -0.321  23.035  1.00 76.08           C  
ATOM   1074  C   ARG B 135      11.767   1.170  23.051  1.00 76.08           C  
ATOM   1075  CB  ARG B 135      10.111  -0.577  23.738  1.00 76.08           C  
ATOM   1076  O   ARG B 135      12.142   1.718  24.090  1.00 76.08           O  
ATOM   1077  CG  ARG B 135       8.917   0.058  23.043  1.00 76.08           C  
ATOM   1078  CD  ARG B 135       7.605  -0.322  23.714  1.00 76.08           C  
ATOM   1079  NE  ARG B 135       6.455   0.210  22.990  1.00 76.08           N  
ATOM   1080  NH1 ARG B 135       4.899  -0.439  24.570  1.00 76.08           N  
ATOM   1081  NH2 ARG B 135       4.225   0.660  22.675  1.00 76.08           N  
ATOM   1082  CZ  ARG B 135       5.195   0.143  23.414  1.00 76.08           C  
ATOM   1083  N   VAL B 136      11.915   1.793  21.916  1.00 62.34           N  
ATOM   1084  CA  VAL B 136      12.193   3.222  21.804  1.00 62.34           C  
ATOM   1085  C   VAL B 136      10.886   4.009  21.860  1.00 62.34           C  
ATOM   1086  CB  VAL B 136      12.957   3.550  20.501  1.00 62.34           C  
ATOM   1087  O   VAL B 136       9.959   3.742  21.091  1.00 62.34           O  
ATOM   1088  CG1 VAL B 136      13.371   5.020  20.475  1.00 62.34           C  
ATOM   1089  CG2 VAL B 136      14.179   2.645  20.357  1.00 62.34           C  
ATOM   1090  N   VAL B 137      10.390   4.194  23.069  1.00 50.19           N  
ATOM   1091  CA  VAL B 137       9.170   4.977  23.242  1.00 50.19           C  
ATOM   1092  C   VAL B 137       9.489   6.465  23.114  1.00 50.19           C  
ATOM   1093  CB  VAL B 137       8.500   4.690  24.604  1.00 50.19           C  
ATOM   1094  O   VAL B 137      10.602   6.896  23.422  1.00 50.19           O  
ATOM   1095  CG1 VAL B 137       7.131   5.362  24.685  1.00 50.19           C  
ATOM   1096  CG2 VAL B 137       8.374   3.185  24.830  1.00 50.19           C  
ATOM   1097  N   SER B 138       8.615   7.310  22.404  1.00 40.20           N  
ATOM   1098  CA  SER B 138       8.871   8.746  22.451  1.00 40.20           C  
ATOM   1099  C   SER B 138       9.056   9.228  23.885  1.00 40.20           C  
ATOM   1100  CB  SER B 138       7.728   9.516  21.788  1.00 40.20           C  
ATOM   1101  O   SER B 138       8.408   8.723  24.804  1.00 40.20           O  
ATOM   1102  OG  SER B 138       7.612   9.165  20.420  1.00 40.20           O  
ATOM   1103  N   PRO B 139      10.102   9.916  24.199  1.00 35.31           N  
ATOM   1104  CA  PRO B 139      10.242  10.401  25.574  1.00 35.31           C  
ATOM   1105  C   PRO B 139       8.942  10.973  26.133  1.00 35.31           C  
ATOM   1106  CB  PRO B 139      11.312  11.489  25.457  1.00 35.31           C  
ATOM   1107  O   PRO B 139       8.096  11.452  25.373  1.00 35.31           O  
ATOM   1108  CG  PRO B 139      11.536  11.648  23.987  1.00 35.31           C  
ATOM   1109  CD  PRO B 139      10.723  10.612  23.266  1.00 35.31           C  
ATOM   1110  N   GLY B 140       8.183  10.329  27.062  1.00 37.32           N  
ATOM   1111  CA  GLY B 140       7.085  11.028  27.712  1.00 37.32           C  
ATOM   1112  C   GLY B 140       7.318  12.522  27.832  1.00 37.32           C  
ATOM   1113  O   GLY B 140       8.449  12.965  28.042  1.00 37.32           O  
ATOM   1114  N   ILE B 141       6.663  13.296  26.963  1.00 37.60           N  
ATOM   1115  CA  ILE B 141       6.847  14.739  27.065  1.00 37.60           C  
ATOM   1116  C   ILE B 141       6.529  15.200  28.486  1.00 37.60           C  
ATOM   1117  CB  ILE B 141       5.964  15.495  26.047  1.00 37.60           C  
ATOM   1118  O   ILE B 141       5.465  14.885  29.024  1.00 37.60           O  
ATOM   1119  CG1 ILE B 141       6.238  14.991  24.625  1.00 37.60           C  
ATOM   1120  CG2 ILE B 141       6.196  17.005  26.147  1.00 37.60           C  
ATOM   1121  CD1 ILE B 141       5.207  15.441  23.599  1.00 37.60           C  
ATOM   1122  N   ASP B 142       7.473  15.139  29.407  1.00 39.60           N  
ATOM   1123  CA  ASP B 142       7.208  15.835  30.662  1.00 39.60           C  
ATOM   1124  C   ASP B 142       6.811  17.288  30.411  1.00 39.60           C  
ATOM   1125  CB  ASP B 142       8.432  15.774  31.578  1.00 39.60           C  
ATOM   1126  O   ASP B 142       7.666  18.132  30.137  1.00 39.60           O  
ATOM   1127  CG  ASP B 142       8.134  16.229  32.996  1.00 39.60           C  
ATOM   1128  OD1 ASP B 142       6.968  16.559  33.299  1.00 39.60           O  
ATOM   1129  OD2 ASP B 142       9.076  16.259  33.818  1.00 39.60           O  
ATOM   1130  N   LEU B 143       5.496  17.434  29.906  1.00 39.84           N  
ATOM   1131  CA  LEU B 143       5.036  18.772  29.550  1.00 39.84           C  
ATOM   1132  C   LEU B 143       4.620  19.552  30.792  1.00 39.84           C  
ATOM   1133  CB  LEU B 143       3.864  18.691  28.567  1.00 39.84           C  
ATOM   1134  O   LEU B 143       3.890  20.541  30.693  1.00 39.84           O  
ATOM   1135  CG  LEU B 143       4.173  18.100  27.191  1.00 39.84           C  
ATOM   1136  CD1 LEU B 143       2.880  17.817  26.434  1.00 39.84           C  
ATOM   1137  CD2 LEU B 143       5.071  19.039  26.394  1.00 39.84           C  
ATOM   1138  N   SER B 144       4.928  19.099  32.020  1.00 39.04           N  
ATOM   1139  CA  SER B 144       4.442  19.793  33.208  1.00 39.04           C  
ATOM   1140  C   SER B 144       4.764  21.283  33.148  1.00 39.04           C  
ATOM   1141  CB  SER B 144       5.047  19.182  34.472  1.00 39.04           C  
ATOM   1142  O   SER B 144       4.079  22.097  33.770  1.00 39.04           O  
ATOM   1143  OG  SER B 144       4.801  17.788  34.525  1.00 39.04           O  
ATOM   1144  N   GLY B 145       6.029  21.592  32.541  1.00 36.69           N  
ATOM   1145  CA  GLY B 145       6.510  22.964  32.529  1.00 36.69           C  
ATOM   1146  C   GLY B 145       5.909  23.798  31.413  1.00 36.69           C  
ATOM   1147  O   GLY B 145       6.266  24.965  31.241  1.00 36.69           O  
ATOM   1148  N   LEU B 146       5.119  23.166  30.591  1.00 36.39           N  
ATOM   1149  CA  LEU B 146       4.654  23.921  29.432  1.00 36.39           C  
ATOM   1150  C   LEU B 146       3.552  24.899  29.827  1.00 36.39           C  
ATOM   1151  CB  LEU B 146       4.145  22.973  28.343  1.00 36.39           C  
ATOM   1152  O   LEU B 146       2.499  24.488  30.321  1.00 36.39           O  
ATOM   1153  CG  LEU B 146       5.212  22.215  27.552  1.00 36.39           C  
ATOM   1154  CD1 LEU B 146       4.580  21.059  26.783  1.00 36.39           C  
ATOM   1155  CD2 LEU B 146       5.946  23.157  26.604  1.00 36.39           C  
ATOM   1156  N   THR B 147       4.024  26.072  30.725  1.00 34.76           N  
ATOM   1157  CA  THR B 147       3.077  27.143  31.011  1.00 34.76           C  
ATOM   1158  C   THR B 147       2.755  27.934  29.746  1.00 34.76           C  
ATOM   1159  CB  THR B 147       3.621  28.097  32.091  1.00 34.76           C  
ATOM   1160  O   THR B 147       3.640  28.191  28.927  1.00 34.76           O  
ATOM   1161  CG2 THR B 147       2.486  28.712  32.904  1.00 34.76           C  
ATOM   1162  OG1 THR B 147       4.484  27.368  32.973  1.00 34.76           O  
ATOM   1163  N   LEU B 148       1.566  27.748  29.275  1.00 33.98           N  
ATOM   1164  CA  LEU B 148       1.121  28.579  28.162  1.00 33.98           C  
ATOM   1165  C   LEU B 148       1.277  30.060  28.493  1.00 33.98           C  
ATOM   1166  CB  LEU B 148      -0.337  28.273  27.813  1.00 33.98           C  
ATOM   1167  O   LEU B 148       0.740  30.536  29.495  1.00 33.98           O  
ATOM   1168  CG  LEU B 148      -0.573  27.119  26.837  1.00 33.98           C  
ATOM   1169  CD1 LEU B 148      -1.911  26.447  27.124  1.00 33.98           C  
ATOM   1170  CD2 LEU B 148      -0.517  27.617  25.397  1.00 33.98           C  
ATOM   1171  N   GLN B 149       2.538  30.718  28.304  1.00 30.77           N  
ATOM   1172  CA  GLN B 149       2.860  32.096  28.658  1.00 30.77           C  
ATOM   1173  C   GLN B 149       1.927  33.078  27.955  1.00 30.77           C  
ATOM   1174  CB  GLN B 149       4.315  32.415  28.311  1.00 30.77           C  
ATOM   1175  O   GLN B 149       1.764  33.021  26.734  1.00 30.77           O  
ATOM   1176  CG  GLN B 149       5.299  32.091  29.427  1.00 30.77           C  
ATOM   1177  CD  GLN B 149       6.743  32.108  28.960  1.00 30.77           C  
ATOM   1178  NE2 GLN B 149       7.673  32.064  29.907  1.00 30.77           N  
ATOM   1179  OE1 GLN B 149       7.020  32.159  27.757  1.00 30.77           O  
ATOM   1180  N   SER B 150       0.786  33.443  28.598  1.00 27.15           N  
ATOM   1181  CA  SER B 150       0.014  34.593  28.140  1.00 27.15           C  
ATOM   1182  C   SER B 150       0.868  35.856  28.111  1.00 27.15           C  
ATOM   1183  CB  SER B 150      -1.205  34.813  29.037  1.00 27.15           C  
ATOM   1184  O   SER B 150       1.562  36.165  29.082  1.00 27.15           O  
ATOM   1185  OG  SER B 150      -0.831  34.802  30.404  1.00 27.15           O  
ATOM   1186  N   ASN B 151       1.534  36.123  26.936  1.00 26.26           N  
ATOM   1187  CA  ASN B 151       2.508  37.204  26.833  1.00 26.26           C  
ATOM   1188  C   ASN B 151       1.870  38.563  27.107  1.00 26.26           C  
ATOM   1189  CB  ASN B 151       3.173  37.198  25.454  1.00 26.26           C  
ATOM   1190  O   ASN B 151       1.336  39.198  26.195  1.00 26.26           O  
ATOM   1191  CG  ASN B 151       4.399  36.309  25.402  1.00 26.26           C  
ATOM   1192  ND2 ASN B 151       5.054  36.269  24.247  1.00 26.26           N  
ATOM   1193  OD1 ASN B 151       4.755  35.662  26.390  1.00 26.26           O  
ATOM   1194  N   ALA B 152       0.947  38.762  28.146  1.00 23.65           N  
ATOM   1195  CA  ALA B 152       0.468  40.140  28.216  1.00 23.65           C  
ATOM   1196  C   ALA B 152       1.629  41.117  28.381  1.00 23.65           C  
ATOM   1197  CB  ALA B 152      -0.526  40.301  29.364  1.00 23.65           C  
ATOM   1198  O   ALA B 152       2.578  40.843  29.119  1.00 23.65           O  
ATOM   1199  N   PRO B 153       1.840  41.985  27.292  1.00 27.65           N  
ATOM   1200  CA  PRO B 153       3.009  42.868  27.254  1.00 27.65           C  
ATOM   1201  C   PRO B 153       3.060  43.831  28.438  1.00 27.65           C  
ATOM   1202  CB  PRO B 153       2.833  43.629  25.938  1.00 27.65           C  
ATOM   1203  O   PRO B 153       3.823  44.800  28.417  1.00 27.65           O  
ATOM   1204  CG  PRO B 153       1.392  43.450  25.582  1.00 27.65           C  
ATOM   1205  CD  PRO B 153       0.768  42.514  26.577  1.00 27.65           C  
ATOM   1206  N   SER B 154       2.699  43.397  29.648  1.00 21.47           N  
ATOM   1207  CA  SER B 154       2.497  44.545  30.525  1.00 21.47           C  
ATOM   1208  C   SER B 154       3.750  45.412  30.599  1.00 21.47           C  
ATOM   1209  CB  SER B 154       2.102  44.085  31.929  1.00 21.47           C  
ATOM   1210  O   SER B 154       4.867  44.910  30.457  1.00 21.47           O  
ATOM   1211  OG  SER B 154       1.452  42.826  31.882  1.00 21.47           O  
ATOM   1212  N   SER B 155       3.560  46.809  30.589  1.00 21.63           N  
ATOM   1213  CA  SER B 155       4.405  47.993  30.477  1.00 21.63           C  
ATOM   1214  C   SER B 155       5.392  48.080  31.637  1.00 21.63           C  
ATOM   1215  CB  SER B 155       3.550  49.260  30.428  1.00 21.63           C  
ATOM   1216  O   SER B 155       6.066  49.097  31.810  1.00 21.63           O  
ATOM   1217  OG  SER B 155       2.292  49.041  31.043  1.00 21.63           O  
ATOM   1218  N   MET B 156       5.708  47.001  32.200  1.00 20.66           N  
ATOM   1219  CA  MET B 156       6.014  47.324  33.590  1.00 20.66           C  
ATOM   1220  C   MET B 156       7.187  48.294  33.677  1.00 20.66           C  
ATOM   1221  CB  MET B 156       6.328  46.053  34.382  1.00 20.66           C  
ATOM   1222  O   MET B 156       7.947  48.444  32.718  1.00 20.66           O  
ATOM   1223  CG  MET B 156       5.099  45.379  34.970  1.00 20.66           C  
ATOM   1224  SD  MET B 156       5.487  44.395  36.470  1.00 20.66           S  
ATOM   1225  CE  MET B 156       4.026  43.321  36.535  1.00 20.66           C  
ATOM   1226  N   MET B 157       7.671  48.502  34.969  1.00 19.74           N  
ATOM   1227  CA  MET B 157       8.063  49.577  35.876  1.00 19.74           C  
ATOM   1228  C   MET B 157       9.524  49.960  35.667  1.00 19.74           C  
ATOM   1229  CB  MET B 157       7.834  49.164  37.331  1.00 19.74           C  
ATOM   1230  O   MET B 157      10.347  49.115  35.311  1.00 19.74           O  
ATOM   1231  CG  MET B 157       6.402  49.355  37.804  1.00 19.74           C  
ATOM   1232  SD  MET B 157       6.275  49.479  39.630  1.00 19.74           S  
ATOM   1233  CE  MET B 157       4.606  50.171  39.789  1.00 19.74           C  
ATOM   1234  N   VAL B 158       9.766  51.267  35.792  1.00 23.45           N  
ATOM   1235  CA  VAL B 158      10.830  52.214  35.474  1.00 23.45           C  
ATOM   1236  C   VAL B 158      12.119  51.799  36.180  1.00 23.45           C  
ATOM   1237  CB  VAL B 158      10.445  53.656  35.873  1.00 23.45           C  
ATOM   1238  O   VAL B 158      12.113  50.887  37.010  1.00 23.45           O  
ATOM   1239  CG1 VAL B 158      11.569  54.630  35.527  1.00 23.45           C  
ATOM   1240  CG2 VAL B 158       9.145  54.070  35.185  1.00 23.45           C  
ATOM   1241  N   LYS B 159      12.478  52.628  37.119  1.00 18.57           N  
ATOM   1242  CA  LYS B 159      13.693  53.429  37.231  1.00 18.57           C  
ATOM   1243  C   LYS B 159      14.628  52.863  38.297  1.00 18.57           C  
ATOM   1244  CB  LYS B 159      13.350  54.884  37.555  1.00 18.57           C  
ATOM   1245  O   LYS B 159      15.807  53.221  38.349  1.00 18.57           O  
ATOM   1246  CG  LYS B 159      13.322  55.799  36.340  1.00 18.57           C  
ATOM   1247  CD  LYS B 159      12.965  57.229  36.725  1.00 18.57           C  
ATOM   1248  CE  LYS B 159      12.914  58.140  35.506  1.00 18.57           C  
ATOM   1249  NZ  LYS B 159      12.342  59.479  35.840  1.00 18.57           N  
ATOM   1250  N   ASP B 160      14.213  51.908  39.119  1.00 22.36           N  
ATOM   1251  CA  ASP B 160      14.512  52.417  40.453  1.00 22.36           C  
ATOM   1252  C   ASP B 160      16.016  52.595  40.650  1.00 22.36           C  
ATOM   1253  CB  ASP B 160      13.948  51.481  41.524  1.00 22.36           C  
ATOM   1254  O   ASP B 160      16.809  51.770  40.191  1.00 22.36           O  
ATOM   1255  CG  ASP B 160      13.122  52.207  42.572  1.00 22.36           C  
ATOM   1256  OD1 ASP B 160      13.137  53.456  42.602  1.00 22.36           O  
ATOM   1257  OD2 ASP B 160      12.453  51.523  43.376  1.00 22.36           O  
ATOM   1258  N   GLU B 161      16.351  53.686  41.482  1.00 21.48           N  
ATOM   1259  CA  GLU B 161      17.484  54.595  41.631  1.00 21.48           C  
ATOM   1260  C   GLU B 161      18.620  53.938  42.409  1.00 21.48           C  
ATOM   1261  CB  GLU B 161      17.049  55.887  42.326  1.00 21.48           C  
ATOM   1262  O   GLU B 161      19.743  54.447  42.426  1.00 21.48           O  
ATOM   1263  CG  GLU B 161      18.008  57.050  42.120  1.00 21.48           C  
ATOM   1264  CD  GLU B 161      17.494  58.362  42.692  1.00 21.48           C  
ATOM   1265  OE1 GLU B 161      18.257  59.354  42.716  1.00 21.48           O  
ATOM   1266  OE2 GLU B 161      16.319  58.396  43.121  1.00 21.48           O  
ATOM   1267  N   TYR B 162      18.471  52.894  43.001  1.00 19.68           N  
ATOM   1268  CA  TYR B 162      18.666  53.050  44.438  1.00 19.68           C  
ATOM   1269  C   TYR B 162      20.145  53.204  44.774  1.00 19.68           C  
ATOM   1270  CB  TYR B 162      18.081  51.853  45.194  1.00 19.68           C  
ATOM   1271  O   TYR B 162      20.987  52.475  44.245  1.00 19.68           O  
ATOM   1272  CG  TYR B 162      16.632  52.027  45.579  1.00 19.68           C  
ATOM   1273  CD1 TYR B 162      16.279  52.653  46.772  1.00 19.68           C  
ATOM   1274  CD2 TYR B 162      15.614  51.566  44.751  1.00 19.68           C  
ATOM   1275  CE1 TYR B 162      14.945  52.815  47.132  1.00 19.68           C  
ATOM   1276  CE2 TYR B 162      14.277  51.722  45.101  1.00 19.68           C  
ATOM   1277  OH  TYR B 162      12.630  52.504  46.642  1.00 19.68           O  
ATOM   1278  CZ  TYR B 162      13.953  52.347  46.291  1.00 19.68           C  
ATOM   1279  N   VAL B 163      20.433  54.042  45.861  1.00 21.17           N  
ATOM   1280  CA  VAL B 163      21.385  55.072  46.263  1.00 21.17           C  
ATOM   1281  C   VAL B 163      22.639  54.420  46.841  1.00 21.17           C  
ATOM   1282  CB  VAL B 163      20.767  56.045  47.292  1.00 21.17           C  
ATOM   1283  O   VAL B 163      23.758  54.744  46.435  1.00 21.17           O  
ATOM   1284  CG1 VAL B 163      21.789  57.096  47.722  1.00 21.17           C  
ATOM   1285  CG2 VAL B 163      19.521  56.713  46.713  1.00 21.17           C  
ATOM   1286  N   HIS B 164      22.759  54.279  48.268  1.00 19.50           N  
ATOM   1287  CA  HIS B 164      23.540  55.108  49.179  1.00 19.50           C  
ATOM   1288  C   HIS B 164      24.839  54.416  49.577  1.00 19.50           C  
ATOM   1289  CB  HIS B 164      22.722  55.448  50.427  1.00 19.50           C  
ATOM   1290  O   HIS B 164      25.904  55.037  49.573  1.00 19.50           O  
ATOM   1291  CG  HIS B 164      21.995  56.751  50.331  1.00 19.50           C  
ATOM   1292  CD2 HIS B 164      20.680  57.025  50.161  1.00 19.50           C  
ATOM   1293  ND1 HIS B 164      22.636  57.968  50.409  1.00 19.50           N  
ATOM   1294  CE1 HIS B 164      21.744  58.937  50.291  1.00 19.50           C  
ATOM   1295  NE2 HIS B 164      20.549  58.391  50.140  1.00 19.50           N  
ATOM   1296  N   ASP B 165      24.879  53.509  50.470  1.00 21.57           N  
ATOM   1297  CA  ASP B 165      25.252  53.779  51.855  1.00 21.57           C  
ATOM   1298  C   ASP B 165      26.748  53.562  52.073  1.00 21.57           C  
ATOM   1299  CB  ASP B 165      24.448  52.893  52.809  1.00 21.57           C  
ATOM   1300  O   ASP B 165      27.370  52.752  51.383  1.00 21.57           O  
ATOM   1301  CG  ASP B 165      23.742  53.683  53.898  1.00 21.57           C  
ATOM   1302  OD1 ASP B 165      24.015  54.894  54.047  1.00 21.57           O  
ATOM   1303  OD2 ASP B 165      22.908  53.089  54.614  1.00 21.57           O  
ATOM   1304  N   PHE B 166      27.284  54.043  53.430  1.00 21.23           N  
ATOM   1305  CA  PHE B 166      28.356  54.714  54.156  1.00 21.23           C  
ATOM   1306  C   PHE B 166      29.497  53.748  54.451  1.00 21.23           C  
ATOM   1307  CB  PHE B 166      27.826  55.316  55.462  1.00 21.23           C  
ATOM   1308  O   PHE B 166      29.330  52.531  54.347  1.00 21.23           O  
ATOM   1309  CG  PHE B 166      28.425  56.654  55.799  1.00 21.23           C  
ATOM   1310  CD1 PHE B 166      29.509  56.749  56.664  1.00 21.23           C  
ATOM   1311  CD2 PHE B 166      27.903  57.819  55.252  1.00 21.23           C  
ATOM   1312  CE1 PHE B 166      30.065  57.987  56.978  1.00 21.23           C  
ATOM   1313  CE2 PHE B 166      28.453  59.060  55.561  1.00 21.23           C  
ATOM   1314  CZ  PHE B 166      29.533  59.142  56.425  1.00 21.23           C  
ATOM   1315  N   GLU B 167      30.039  53.935  55.849  1.00 21.04           N  
ATOM   1316  CA  GLU B 167      31.291  54.363  56.467  1.00 21.04           C  
ATOM   1317  C   GLU B 167      32.210  53.174  56.733  1.00 21.04           C  
ATOM   1318  CB  GLU B 167      31.016  55.117  57.771  1.00 21.04           C  
ATOM   1319  O   GLU B 167      31.929  52.056  56.297  1.00 21.04           O  
ATOM   1320  CG  GLU B 167      31.533  56.548  57.774  1.00 21.04           C  
ATOM   1321  CD  GLU B 167      31.042  57.361  58.962  1.00 21.04           C  
ATOM   1322  OE1 GLU B 167      31.545  58.487  59.176  1.00 21.04           O  
ATOM   1323  OE2 GLU B 167      30.149  56.866  59.685  1.00 21.04           O  
ATOM   1324  N   GLY B 168      32.405  52.951  58.164  1.00 21.00           N  
ATOM   1325  CA  GLY B 168      33.499  53.126  59.105  1.00 21.00           C  
ATOM   1326  C   GLY B 168      34.278  51.849  59.358  1.00 21.00           C  
ATOM   1327  O   GLY B 168      33.984  50.809  58.766  1.00 21.00           O  
ATOM   1328  N   GLN B 169      34.173  51.497  60.718  1.00 21.48           N  
ATOM   1329  CA  GLN B 169      35.166  51.562  61.784  1.00 21.48           C  
ATOM   1330  C   GLN B 169      35.970  50.268  61.867  1.00 21.48           C  
ATOM   1331  CB  GLN B 169      34.494  51.849  63.128  1.00 21.48           C  
ATOM   1332  O   GLN B 169      35.566  49.244  61.312  1.00 21.48           O  
ATOM   1333  CG  GLN B 169      34.299  53.332  63.413  1.00 21.48           C  
ATOM   1334  CD  GLN B 169      34.070  53.622  64.885  1.00 21.48           C  
ATOM   1335  NE2 GLN B 169      34.971  54.393  65.484  1.00 21.48           N  
ATOM   1336  OE1 GLN B 169      33.092  53.157  65.478  1.00 21.48           O  
ATOM   1337  N   PRO B 170      35.960  49.771  63.157  1.00 22.18           N  
ATOM   1338  CA  PRO B 170      36.918  49.623  64.255  1.00 22.18           C  
ATOM   1339  C   PRO B 170      37.566  48.241  64.292  1.00 22.18           C  
ATOM   1340  CB  PRO B 170      36.062  49.858  65.503  1.00 22.18           C  
ATOM   1341  O   PRO B 170      37.127  47.330  63.584  1.00 22.18           O  
ATOM   1342  CG  PRO B 170      34.657  49.623  65.052  1.00 22.18           C  
ATOM   1343  CD  PRO B 170      34.658  49.440  63.561  1.00 22.18           C  
ATOM   1344  N   SER B 171      37.661  47.737  65.585  1.00 20.22           N  
ATOM   1345  CA  SER B 171      38.629  47.411  66.627  1.00 20.22           C  
ATOM   1346  C   SER B 171      39.003  45.933  66.592  1.00 20.22           C  
ATOM   1347  CB  SER B 171      38.075  47.773  68.006  1.00 20.22           C  
ATOM   1348  O   SER B 171      40.185  45.588  66.517  1.00 20.22           O  
ATOM   1349  OG  SER B 171      37.128  48.823  67.907  1.00 20.22           O  
ATOM   1350  N   LEU B 172      38.406  45.150  67.553  1.00 19.06           N  
ATOM   1351  CA  LEU B 172      38.889  44.658  68.839  1.00 19.06           C  
ATOM   1352  C   LEU B 172      39.302  43.193  68.740  1.00 19.06           C  
ATOM   1353  CB  LEU B 172      37.814  44.826  69.916  1.00 19.06           C  
ATOM   1354  O   LEU B 172      38.950  42.509  67.776  1.00 19.06           O  
ATOM   1355  CG  LEU B 172      37.933  46.064  70.806  1.00 19.06           C  
ATOM   1356  CD1 LEU B 172      36.584  46.764  70.923  1.00 19.06           C  
ATOM   1357  CD2 LEU B 172      38.465  45.683  72.184  1.00 19.06           C  
ATOM   1358  N   SER B 173      38.664  42.330  69.573  1.00 19.32           N  
ATOM   1359  CA  SER B 173      38.966  41.752  70.879  1.00 19.32           C  
ATOM   1360  C   SER B 173      39.352  40.282  70.756  1.00 19.32           C  
ATOM   1361  CB  SER B 173      37.769  41.896  71.819  1.00 19.32           C  
ATOM   1362  O   SER B 173      39.147  39.666  69.708  1.00 19.32           O  
ATOM   1363  OG  SER B 173      37.473  43.263  72.051  1.00 19.32           O  
ATOM   1364  N   THR B 174      38.601  39.435  71.402  1.00 18.59           N  
ATOM   1365  CA  THR B 174      38.764  38.835  72.722  1.00 18.59           C  
ATOM   1366  C   THR B 174      39.167  37.368  72.603  1.00 18.59           C  
ATOM   1367  CB  THR B 174      37.471  38.949  73.550  1.00 18.59           C  
ATOM   1368  O   THR B 174      40.106  36.921  73.265  1.00 18.59           O  
ATOM   1369  CG2 THR B 174      37.724  38.607  75.015  1.00 18.59           C  
ATOM   1370  OG1 THR B 174      36.972  40.289  73.463  1.00 18.59           O  
ATOM   1371  N   GLU B 175      38.274  36.330  72.759  1.00 20.15           N  
ATOM   1372  CA  GLU B 175      37.979  35.640  74.011  1.00 20.15           C  
ATOM   1373  C   GLU B 175      38.413  34.179  73.951  1.00 20.15           C  
ATOM   1374  CB  GLU B 175      36.487  35.733  74.338  1.00 20.15           C  
ATOM   1375  O   GLU B 175      38.543  33.608  72.866  1.00 20.15           O  
ATOM   1376  CG  GLU B 175      36.170  36.648  75.513  1.00 20.15           C  
ATOM   1377  CD  GLU B 175      34.684  36.735  75.822  1.00 20.15           C  
ATOM   1378  OE1 GLU B 175      34.322  37.059  76.976  1.00 20.15           O  
ATOM   1379  OE2 GLU B 175      33.875  36.475  74.903  1.00 20.15           O  
ATOM   1380  N   GLY B 176      37.667  33.263  74.507  1.00 19.93           N  
ATOM   1381  CA  GLY B 176      37.773  32.690  75.839  1.00 19.93           C  
ATOM   1382  C   GLY B 176      38.258  31.252  75.834  1.00 19.93           C  
ATOM   1383  O   GLY B 176      39.445  30.991  76.035  1.00 19.93           O  
ATOM   1384  N   HIS B 177      37.361  30.186  75.546  1.00 21.36           N  
ATOM   1385  CA  HIS B 177      36.982  29.457  76.752  1.00 21.36           C  
ATOM   1386  C   HIS B 177      37.812  28.188  76.912  1.00 21.36           C  
ATOM   1387  CB  HIS B 177      35.493  29.110  76.722  1.00 21.36           C  
ATOM   1388  O   HIS B 177      38.355  27.669  75.934  1.00 21.36           O  
ATOM   1389  CG  HIS B 177      34.618  30.167  77.317  1.00 21.36           C  
ATOM   1390  CD2 HIS B 177      33.270  30.272  77.383  1.00 21.36           C  
ATOM   1391  ND1 HIS B 177      35.124  31.289  77.938  1.00 21.36           N  
ATOM   1392  CE1 HIS B 177      34.121  32.040  78.362  1.00 21.36           C  
ATOM   1393  NE2 HIS B 177      32.985  31.446  78.037  1.00 21.36           N  
ATOM   1394  N   SER B 178      37.631  27.322  78.061  1.00 19.74           N  
ATOM   1395  CA  SER B 178      37.871  26.673  79.346  1.00 19.74           C  
ATOM   1396  C   SER B 178      38.026  25.165  79.183  1.00 19.74           C  
ATOM   1397  CB  SER B 178      36.732  26.975  80.321  1.00 19.74           C  
ATOM   1398  O   SER B 178      38.995  24.579  79.669  1.00 19.74           O  
ATOM   1399  OG  SER B 178      35.960  28.074  79.868  1.00 19.74           O  
ATOM   1400  N   ILE B 179      36.993  24.428  79.442  1.00 20.21           N  
ATOM   1401  CA  ILE B 179      36.614  23.599  80.581  1.00 20.21           C  
ATOM   1402  C   ILE B 179      36.720  22.124  80.203  1.00 20.21           C  
ATOM   1403  CB  ILE B 179      35.185  23.927  81.068  1.00 20.21           C  
ATOM   1404  O   ILE B 179      36.729  21.779  79.019  1.00 20.21           O  
ATOM   1405  CG1 ILE B 179      34.995  25.444  81.184  1.00 20.21           C  
ATOM   1406  CG2 ILE B 179      34.897  23.235  82.403  1.00 20.21           C  
ATOM   1407  CD1 ILE B 179      33.541  25.877  81.320  1.00 20.21           C  
ATOM   1408  N   GLN B 180      35.714  21.617  80.126  1.00 22.75           N  
ATOM   1409  CA  GLN B 180      35.171  20.841  81.235  1.00 22.75           C  
ATOM   1410  C   GLN B 180      35.327  19.343  80.988  1.00 22.75           C  
ATOM   1411  CB  GLN B 180      33.698  21.185  81.461  1.00 22.75           C  
ATOM   1412  O   GLN B 180      35.504  18.912  79.847  1.00 22.75           O  
ATOM   1413  CG  GLN B 180      33.479  22.379  82.381  1.00 22.75           C  
ATOM   1414  CD  GLN B 180      32.010  22.682  82.609  1.00 22.75           C  
ATOM   1415  NE2 GLN B 180      31.683  23.963  82.745  1.00 22.75           N  
ATOM   1416  OE1 GLN B 180      31.175  21.773  82.661  1.00 22.75           O  
ATOM   1417  N   THR B 181      34.351  18.582  81.559  1.00 19.70           N  
ATOM   1418  CA  THR B 181      34.593  17.879  82.814  1.00 19.70           C  
ATOM   1419  C   THR B 181      34.887  16.403  82.560  1.00 19.70           C  
ATOM   1420  CB  THR B 181      33.390  18.008  83.767  1.00 19.70           C  
ATOM   1421  O   THR B 181      35.773  15.824  83.191  1.00 19.70           O  
ATOM   1422  CG2 THR B 181      33.762  17.581  85.183  1.00 19.70           C  
ATOM   1423  OG1 THR B 181      32.952  19.373  83.791  1.00 19.70           O  
ATOM   1424  N   ILE B 182      34.455  15.775  81.188  1.00 18.51           N  
ATOM   1425  CA  ILE B 182      33.381  14.917  81.677  1.00 18.51           C  
ATOM   1426  C   ILE B 182      33.975  13.688  82.362  1.00 18.51           C  
ATOM   1427  CB  ILE B 182      32.435  14.488  80.533  1.00 18.51           C  
ATOM   1428  O   ILE B 182      34.855  13.025  81.808  1.00 18.51           O  
ATOM   1429  CG1 ILE B 182      31.734  15.712  79.933  1.00 18.51           C  
ATOM   1430  CG2 ILE B 182      31.414  13.462  81.032  1.00 18.51           C  
ATOM   1431  CD1 ILE B 182      31.179  15.484  78.533  1.00 18.51           C  
ATOM   1432  N   GLN B 183      33.587  13.249  83.567  1.00 20.07           N  
ATOM   1433  CA  GLN B 183      33.434  12.473  84.793  1.00 20.07           C  
ATOM   1434  C   GLN B 183      32.846  11.095  84.502  1.00 20.07           C  
ATOM   1435  CB  GLN B 183      32.553  13.220  85.795  1.00 20.07           C  
ATOM   1436  O   GLN B 183      32.969  10.178  85.317  1.00 20.07           O  
ATOM   1437  CG  GLN B 183      33.321  14.177  86.696  1.00 20.07           C  
ATOM   1438  CD  GLN B 183      32.520  14.612  87.909  1.00 20.07           C  
ATOM   1439  NE2 GLN B 183      32.866  15.767  88.466  1.00 20.07           N  
ATOM   1440  OE1 GLN B 183      31.597  13.915  88.342  1.00 20.07           O  
ATOM   1441  N   HIS B 184      31.908  10.996  83.433  1.00 17.12           N  
ATOM   1442  CA  HIS B 184      30.856  10.456  84.288  1.00 17.12           C  
ATOM   1443  C   HIS B 184      31.246   9.092  84.847  1.00 17.12           C  
ATOM   1444  CB  HIS B 184      29.540  10.351  83.516  1.00 17.12           C  
ATOM   1445  O   HIS B 184      32.184   8.460  84.355  1.00 17.12           O  
ATOM   1446  CG  HIS B 184      28.678  11.568  83.630  1.00 17.12           C  
ATOM   1447  CD2 HIS B 184      28.528  12.631  82.806  1.00 17.12           C  
ATOM   1448  ND1 HIS B 184      27.841  11.789  84.702  1.00 17.12           N  
ATOM   1449  CE1 HIS B 184      27.210  12.938  84.531  1.00 17.12           C  
ATOM   1450  NE2 HIS B 184      27.609  13.470  83.388  1.00 17.12           N  
ATOM   1451  N   PRO B 185      30.483   7.825  84.265  1.00 21.08           N  
ATOM   1452  CA  PRO B 185      29.389   7.154  84.971  1.00 21.08           C  
ATOM   1453  C   PRO B 185      29.825   5.846  85.628  1.00 21.08           C  
ATOM   1454  CB  PRO B 185      28.364   6.893  83.865  1.00 21.08           C  
ATOM   1455  O   PRO B 185      30.866   5.289  85.272  1.00 21.08           O  
ATOM   1456  CG  PRO B 185      29.158   6.898  82.599  1.00 21.08           C  
ATOM   1457  CD  PRO B 185      30.567   7.305  82.921  1.00 21.08           C  
ATOM   1458  N   PRO B 186      28.761   4.891  86.164  1.00 19.83           N  
ATOM   1459  CA  PRO B 186      27.911   4.455  87.274  1.00 19.83           C  
ATOM   1460  C   PRO B 186      27.914   2.940  87.460  1.00 19.83           C  
ATOM   1461  CB  PRO B 186      26.521   4.953  86.869  1.00 19.83           C  
ATOM   1462  O   PRO B 186      28.129   2.451  88.572  1.00 19.83           O  
ATOM   1463  CG  PRO B 186      26.584   5.097  85.382  1.00 19.83           C  
ATOM   1464  CD  PRO B 186      28.000   4.861  84.941  1.00 19.83           C  
ATOM   1465  N   SER B 187      26.756   1.996  86.890  1.00 19.56           N  
ATOM   1466  CA  SER B 187      25.529   1.682  87.615  1.00 19.56           C  
ATOM   1467  C   SER B 187      25.465   0.202  87.977  1.00 19.56           C  
ATOM   1468  CB  SER B 187      24.303   2.066  86.785  1.00 19.56           C  
ATOM   1469  O   SER B 187      26.150  -0.622  87.367  1.00 19.56           O  
ATOM   1470  OG  SER B 187      23.348   2.743  87.583  1.00 19.56           O  
ATOM   1471  N   ASN B 188      24.013  -0.300  87.764  1.00 20.44           N  
ATOM   1472  CA  ASN B 188      22.936  -0.789  88.618  1.00 20.44           C  
ATOM   1473  C   ASN B 188      22.849  -2.313  88.593  1.00 20.44           C  
ATOM   1474  CB  ASN B 188      21.599  -0.174  88.201  1.00 20.44           C  
ATOM   1475  O   ASN B 188      22.962  -2.928  87.532  1.00 20.44           O  
ATOM   1476  CG  ASN B 188      21.204   1.007  89.066  1.00 20.44           C  
ATOM   1477  ND2 ASN B 188      20.139   1.698  88.676  1.00 20.44           N  
ATOM   1478  OD1 ASN B 188      21.851   1.296  90.076  1.00 20.44           O  
ATOM   1479  N   ARG B 189      22.646  -2.840  89.775  1.00 19.59           N  
ATOM   1480  CA  ARG B 189      22.428  -4.127  90.428  1.00 19.59           C  
ATOM   1481  C   ARG B 189      21.114  -4.755  89.976  1.00 19.59           C  
ATOM   1482  CB  ARG B 189      22.436  -3.967  91.950  1.00 19.59           C  
ATOM   1483  O   ARG B 189      20.731  -5.822  90.460  1.00 19.59           O  
ATOM   1484  CG  ARG B 189      23.091  -5.123  92.688  1.00 19.59           C  
ATOM   1485  CD  ARG B 189      23.266  -4.820  94.169  1.00 19.59           C  
ATOM   1486  NE  ARG B 189      23.530  -6.032  94.940  1.00 19.59           N  
ATOM   1487  NH1 ARG B 189      24.042  -4.922  96.900  1.00 19.59           N  
ATOM   1488  NH2 ARG B 189      24.109  -7.212  96.823  1.00 19.59           N  
ATOM   1489  CZ  ARG B 189      23.893  -6.052  96.219  1.00 19.59           C  
ATOM   1490  N   ALA B 190      20.640  -4.519  89.169  1.00 16.82           N  
ATOM   1491  CA  ALA B 190      19.332  -3.870  89.140  1.00 16.82           C  
ATOM   1492  C   ALA B 190      18.217  -4.869  89.432  1.00 16.82           C  
ATOM   1493  CB  ALA B 190      19.101  -3.199  87.789  1.00 16.82           C  
ATOM   1494  O   ALA B 190      18.382  -6.072  89.219  1.00 16.82           O  
ATOM   1495  N   SER B 191      16.778  -4.684  89.123  1.00 18.45           N  
ATOM   1496  CA  SER B 191      15.502  -4.268  89.697  1.00 18.45           C  
ATOM   1497  C   SER B 191      14.462  -5.379  89.595  1.00 18.45           C  
ATOM   1498  CB  SER B 191      14.985  -3.010  88.999  1.00 18.45           C  
ATOM   1499  O   SER B 191      13.783  -5.692  90.575  1.00 18.45           O  
ATOM   1500  OG  SER B 191      15.963  -1.984  89.021  1.00 18.45           O  
ATOM   1501  N   THR B 192      13.156  -5.206  88.991  1.00 18.16           N  
ATOM   1502  CA  THR B 192      11.875  -4.701  89.474  1.00 18.16           C  
ATOM   1503  C   THR B 192      10.828  -5.810  89.490  1.00 18.16           C  
ATOM   1504  CB  THR B 192      11.374  -3.531  88.607  1.00 18.16           C  
ATOM   1505  O   THR B 192      10.912  -6.762  88.712  1.00 18.16           O  
ATOM   1506  CG2 THR B 192      11.217  -2.260  89.436  1.00 18.16           C  
ATOM   1507  OG1 THR B 192      12.314  -3.288  87.553  1.00 18.16           O  
ATOM   1508  N   GLU B 193       9.297  -5.527  89.666  1.00 17.70           N  
ATOM   1509  CA  GLU B 193       8.113  -5.268  90.480  1.00 17.70           C  
ATOM   1510  C   GLU B 193       6.864  -5.874  89.847  1.00 17.70           C  
ATOM   1511  CB  GLU B 193       7.921  -3.764  90.687  1.00 17.70           C  
ATOM   1512  O   GLU B 193       6.052  -6.496  90.535  1.00 17.70           O  
ATOM   1513  CG  GLU B 193       8.865  -3.158  91.715  1.00 17.70           C  
ATOM   1514  CD  GLU B 193       8.141  -2.467  92.860  1.00 17.70           C  
ATOM   1515  OE1 GLU B 193       8.711  -2.375  93.971  1.00 17.70           O  
ATOM   1516  OE2 GLU B 193       6.995  -2.014  92.644  1.00 17.70           O  
ATOM   1517  N   THR B 194       5.903  -5.090  89.145  1.00 17.37           N  
ATOM   1518  CA  THR B 194       4.567  -4.776  89.641  1.00 17.37           C  
ATOM   1519  C   THR B 194       3.588  -5.897  89.305  1.00 17.37           C  
ATOM   1520  CB  THR B 194       4.052  -3.448  89.057  1.00 17.37           C  
ATOM   1521  O   THR B 194       3.759  -6.599  88.307  1.00 17.37           O  
ATOM   1522  CG2 THR B 194       2.938  -2.863  89.918  1.00 17.37           C  
ATOM   1523  OG1 THR B 194       5.133  -2.510  88.991  1.00 17.37           O  
ATOM   1524  N   TYR B 195       2.134  -5.702  89.659  1.00 17.06           N  
ATOM   1525  CA  TYR B 195       0.800  -5.858  90.228  1.00 17.06           C  
ATOM   1526  C   TYR B 195      -0.256  -5.935  89.131  1.00 17.06           C  
ATOM   1527  CB  TYR B 195       0.481  -4.700  91.178  1.00 17.06           C  
ATOM   1528  O   TYR B 195      -1.179  -6.749  89.205  1.00 17.06           O  
ATOM   1529  CG  TYR B 195       0.739  -5.019  92.631  1.00 17.06           C  
ATOM   1530  CD1 TYR B 195      -0.246  -5.608  93.421  1.00 17.06           C  
ATOM   1531  CD2 TYR B 195       1.967  -4.731  93.217  1.00 17.06           C  
ATOM   1532  CE1 TYR B 195      -0.014  -5.901  94.760  1.00 17.06           C  
ATOM   1533  CE2 TYR B 195       2.210  -5.020  94.555  1.00 17.06           C  
ATOM   1534  OH  TYR B 195       1.451  -5.893  96.643  1.00 17.06           O  
ATOM   1535  CZ  TYR B 195       1.216  -5.605  95.318  1.00 17.06           C  
ATOM   1536  N   SER B 196      -0.964  -4.927  88.367  1.00 15.66           N  
ATOM   1537  CA  SER B 196      -2.294  -4.373  88.603  1.00 15.66           C  
ATOM   1538  C   SER B 196      -3.335  -5.035  87.706  1.00 15.66           C  
ATOM   1539  CB  SER B 196      -2.295  -2.862  88.370  1.00 15.66           C  
ATOM   1540  O   SER B 196      -4.422  -5.390  88.166  1.00 15.66           O  
ATOM   1541  OG  SER B 196      -1.288  -2.233  89.145  1.00 15.66           O  
ATOM   1542  N   THR B 197      -4.257  -4.525  86.796  1.00 18.81           N  
ATOM   1543  CA  THR B 197      -5.560  -3.957  87.124  1.00 18.81           C  
ATOM   1544  C   THR B 197      -6.681  -4.924  86.756  1.00 18.81           C  
ATOM   1545  CB  THR B 197      -5.780  -2.614  86.403  1.00 18.81           C  
ATOM   1546  O   THR B 197      -6.483  -5.833  85.946  1.00 18.81           O  
ATOM   1547  CG2 THR B 197      -5.054  -1.480  87.119  1.00 18.81           C  
ATOM   1548  OG1 THR B 197      -5.286  -2.711  85.061  1.00 18.81           O  
ATOM   1549  N   PRO B 198      -8.260  -4.531  86.640  1.00 20.33           N  
ATOM   1550  CA  PRO B 198      -9.696  -4.424  86.906  1.00 20.33           C  
ATOM   1551  C   PRO B 198     -10.550  -4.859  85.717  1.00 20.33           C  
ATOM   1552  CB  PRO B 198      -9.890  -2.934  87.201  1.00 20.33           C  
ATOM   1553  O   PRO B 198     -11.535  -5.581  85.891  1.00 20.33           O  
ATOM   1554  CG  PRO B 198      -8.605  -2.292  86.786  1.00 20.33           C  
ATOM   1555  CD  PRO B 198      -7.691  -3.357  86.251  1.00 20.33           C  
ATOM   1556  N   ALA B 199     -11.316  -4.045  84.830  1.00 18.25           N  
ATOM   1557  CA  ALA B 199     -12.724  -3.657  84.850  1.00 18.25           C  
ATOM   1558  C   ALA B 199     -13.515  -4.409  83.783  1.00 18.25           C  
ATOM   1559  CB  ALA B 199     -12.864  -2.150  84.648  1.00 18.25           C  
ATOM   1560  O   ALA B 199     -14.603  -4.922  84.056  1.00 18.25           O  
ATOM   1561  N   LEU B 200     -14.206  -3.943  82.584  1.00 19.03           N  
ATOM   1562  CA  LEU B 200     -15.596  -3.500  82.571  1.00 19.03           C  
ATOM   1563  C   LEU B 200     -16.468  -4.468  81.779  1.00 19.03           C  
ATOM   1564  CB  LEU B 200     -15.705  -2.093  81.978  1.00 19.03           C  
ATOM   1565  O   LEU B 200     -15.957  -5.273  80.998  1.00 19.03           O  
ATOM   1566  CG  LEU B 200     -15.591  -0.930  82.965  1.00 19.03           C  
ATOM   1567  CD1 LEU B 200     -15.055   0.312  82.262  1.00 19.03           C  
ATOM   1568  CD2 LEU B 200     -16.942  -0.644  83.612  1.00 19.03           C  
ATOM   1569  N   LEU B 201     -17.442  -4.070  80.796  1.00 20.56           N  
ATOM   1570  CA  LEU B 201     -18.881  -3.839  80.740  1.00 20.56           C  
ATOM   1571  C   LEU B 201     -19.547  -4.791  79.752  1.00 20.56           C  
ATOM   1572  CB  LEU B 201     -19.177  -2.389  80.347  1.00 20.56           C  
ATOM   1573  O   LEU B 201     -20.551  -5.428  80.078  1.00 20.56           O  
ATOM   1574  CG  LEU B 201     -19.287  -1.384  81.495  1.00 20.56           C  
ATOM   1575  CD1 LEU B 201     -18.806  -0.009  81.044  1.00 20.56           C  
ATOM   1576  CD2 LEU B 201     -20.722  -1.313  82.007  1.00 20.56           C  
ATOM   1577  N   ALA B 202     -20.228  -4.453  78.501  1.00 20.10           N  
ATOM   1578  CA  ALA B 202     -21.674  -4.265  78.417  1.00 20.10           C  
ATOM   1579  C   ALA B 202     -22.322  -5.362  77.576  1.00 20.10           C  
ATOM   1580  CB  ALA B 202     -22.000  -2.891  77.836  1.00 20.10           C  
ATOM   1581  O   ALA B 202     -23.338  -5.938  77.972  1.00 20.10           O  
ATOM   1582  N   PRO B 203     -22.460  -5.452  76.103  1.00 20.86           N  
ATOM   1583  CA  PRO B 203     -23.737  -4.994  75.550  1.00 20.86           C  
ATOM   1584  C   PRO B 203     -24.671  -6.147  75.190  1.00 20.86           C  
ATOM   1585  CB  PRO B 203     -23.320  -4.218  74.298  1.00 20.86           C  
ATOM   1586  O   PRO B 203     -25.840  -6.146  75.586  1.00 20.86           O  
ATOM   1587  CG  PRO B 203     -21.912  -4.644  74.035  1.00 20.86           C  
ATOM   1588  CD  PRO B 203     -21.527  -5.675  75.057  1.00 20.86           C  
ATOM   1589  N   SER B 204     -25.147  -6.556  73.789  1.00 16.28           N  
ATOM   1590  CA  SER B 204     -26.364  -6.253  73.043  1.00 16.28           C  
ATOM   1591  C   SER B 204     -27.186  -7.513  72.791  1.00 16.28           C  
ATOM   1592  CB  SER B 204     -26.024  -5.581  71.712  1.00 16.28           C  
ATOM   1593  O   SER B 204     -28.397  -7.526  73.018  1.00 16.28           O  
ATOM   1594  OG  SER B 204     -25.586  -4.249  71.919  1.00 16.28           O  
ATOM   1595  N   GLU B 205     -27.128  -8.225  71.555  1.00 21.02           N  
ATOM   1596  CA  GLU B 205     -28.270  -8.098  70.655  1.00 21.02           C  
ATOM   1597  C   GLU B 205     -29.344  -9.134  70.976  1.00 21.02           C  
ATOM   1598  CB  GLU B 205     -27.824  -8.235  69.197  1.00 21.02           C  
ATOM   1599  O   GLU B 205     -30.520  -8.794  71.115  1.00 21.02           O  
ATOM   1600  CG  GLU B 205     -27.255  -6.955  68.605  1.00 21.02           C  
ATOM   1601  CD  GLU B 205     -27.177  -6.979  67.086  1.00 21.02           C  
ATOM   1602  OE1 GLU B 205     -27.359  -5.916  66.452  1.00 21.02           O  
ATOM   1603  OE2 GLU B 205     -26.932  -8.072  66.527  1.00 21.02           O  
ATOM   1604  N   SER B 206     -29.705 -10.284  70.174  1.00 17.92           N  
ATOM   1605  CA  SER B 206     -30.634 -10.270  69.049  1.00 17.92           C  
ATOM   1606  C   SER B 206     -31.779 -11.254  69.264  1.00 17.92           C  
ATOM   1607  CB  SER B 206     -29.904 -10.602  67.747  1.00 17.92           C  
ATOM   1608  O   SER B 206     -31.690 -12.140  70.117  1.00 17.92           O  
ATOM   1609  OG  SER B 206     -28.822 -11.485  67.988  1.00 17.92           O  
ATOM   1610  N   ASN B 207     -32.277 -11.865  68.228  1.00 20.48           N  
ATOM   1611  CA  ASN B 207     -33.589 -11.952  67.596  1.00 20.48           C  
ATOM   1612  C   ASN B 207     -34.389 -13.139  68.124  1.00 20.48           C  
ATOM   1613  CB  ASN B 207     -33.447 -12.042  66.075  1.00 20.48           C  
ATOM   1614  O   ASN B 207     -33.823 -14.059  68.718  1.00 20.48           O  
ATOM   1615  CG  ASN B 207     -33.893 -10.776  65.371  1.00 20.48           C  
ATOM   1616  ND2 ASN B 207     -34.224 -10.894  64.090  1.00 20.48           N  
ATOM   1617  OD1 ASN B 207     -33.940  -9.699  65.972  1.00 20.48           O  
ATOM   1618  N   ALA B 208     -35.126 -13.883  67.260  1.00 19.68           N  
ATOM   1619  CA  ALA B 208     -36.514 -14.034  66.831  1.00 19.68           C  
ATOM   1620  C   ALA B 208     -37.034 -15.436  67.137  1.00 19.68           C  
ATOM   1621  CB  ALA B 208     -36.646 -13.735  65.340  1.00 19.68           C  
ATOM   1622  O   ALA B 208     -38.138 -15.595  67.662  1.00 19.68           O  
ATOM   1623  N   THR B 209     -36.505 -16.479  66.453  1.00 19.80           N  
ATOM   1624  CA  THR B 209     -37.607 -16.927  65.610  1.00 19.80           C  
ATOM   1625  C   THR B 209     -38.617 -17.732  66.423  1.00 19.80           C  
ATOM   1626  CB  THR B 209     -37.099 -17.778  64.431  1.00 19.80           C  
ATOM   1627  O   THR B 209     -38.272 -18.306  67.459  1.00 19.80           O  
ATOM   1628  CG2 THR B 209     -37.092 -16.973  63.136  1.00 19.80           C  
ATOM   1629  OG1 THR B 209     -35.766 -18.224  64.711  1.00 19.80           O  
ATOM   1630  N   SER B 210     -39.113 -18.916  65.854  1.00 20.67           N  
ATOM   1631  CA  SER B 210     -40.429 -19.213  65.297  1.00 20.67           C  
ATOM   1632  C   SER B 210     -41.266 -20.038  66.269  1.00 20.67           C  
ATOM   1633  CB  SER B 210     -40.294 -19.957  63.968  1.00 20.67           C  
ATOM   1634  O   SER B 210     -40.733 -20.625  67.212  1.00 20.67           O  
ATOM   1635  OG  SER B 210     -39.745 -19.111  62.972  1.00 20.67           O  
ATOM   1636  N   THR B 211     -42.214 -20.837  65.608  1.00 19.55           N  
ATOM   1637  CA  THR B 211     -43.648 -21.078  65.490  1.00 19.55           C  
ATOM   1638  C   THR B 211     -44.103 -22.137  66.490  1.00 19.55           C  
ATOM   1639  CB  THR B 211     -44.025 -21.519  64.064  1.00 19.55           C  
ATOM   1640  O   THR B 211     -45.113 -21.959  67.175  1.00 19.55           O  
ATOM   1641  CG2 THR B 211     -44.240 -20.313  63.154  1.00 19.55           C  
ATOM   1642  OG1 THR B 211     -42.972 -22.328  63.526  1.00 19.55           O  
ATOM   1643  N   ALA B 212     -44.160 -23.450  66.053  1.00 19.87           N  
ATOM   1644  CA  ALA B 212     -45.362 -23.865  65.334  1.00 19.87           C  
ATOM   1645  C   ALA B 212     -46.198 -24.828  66.172  1.00 19.87           C  
ATOM   1646  CB  ALA B 212     -44.989 -24.510  64.002  1.00 19.87           C  
ATOM   1647  O   ALA B 212     -45.702 -25.409  67.141  1.00 19.87           O  
ATOM   1648  N   ASN B 213     -46.517 -25.889  65.540  1.00 19.84           N  
ATOM   1649  CA  ASN B 213     -47.779 -26.360  64.979  1.00 19.84           C  
ATOM   1650  C   ASN B 213     -48.496 -27.310  65.933  1.00 19.84           C  
ATOM   1651  CB  ASN B 213     -47.545 -27.039  63.628  1.00 19.84           C  
ATOM   1652  O   ASN B 213     -47.869 -27.908  66.809  1.00 19.84           O  
ATOM   1653  CG  ASN B 213     -47.887 -26.141  62.455  1.00 19.84           C  
ATOM   1654  ND2 ASN B 213     -47.591 -26.605  61.247  1.00 19.84           N  
ATOM   1655  OD1 ASN B 213     -48.412 -25.039  62.634  1.00 19.84           O  
ATOM   1656  N   PHE B 214     -49.100 -28.369  65.378  1.00 19.20           N  
ATOM   1657  CA  PHE B 214     -50.422 -28.760  64.900  1.00 19.20           C  
ATOM   1658  C   PHE B 214     -50.924 -29.991  65.645  1.00 19.20           C  
ATOM   1659  CB  PHE B 214     -50.390 -29.034  63.393  1.00 19.20           C  
ATOM   1660  O   PHE B 214     -50.135 -30.728  66.239  1.00 19.20           O  
ATOM   1661  CG  PHE B 214     -50.840 -27.868  62.555  1.00 19.20           C  
ATOM   1662  CD1 PHE B 214     -52.182 -27.698  62.238  1.00 19.20           C  
ATOM   1663  CD2 PHE B 214     -49.919 -26.942  62.083  1.00 19.20           C  
ATOM   1664  CE1 PHE B 214     -52.600 -26.619  61.462  1.00 19.20           C  
ATOM   1665  CE2 PHE B 214     -50.330 -25.861  61.307  1.00 19.20           C  
ATOM   1666  CZ  PHE B 214     -51.671 -25.703  60.997  1.00 19.20           C  
ATOM   1667  N   PRO B 215     -51.455 -30.890  64.795  1.00 17.78           N  
ATOM   1668  CA  PRO B 215     -52.803 -31.453  64.683  1.00 17.78           C  
ATOM   1669  C   PRO B 215     -52.966 -32.753  65.466  1.00 17.78           C  
ATOM   1670  CB  PRO B 215     -52.959 -31.697  63.180  1.00 17.78           C  
ATOM   1671  O   PRO B 215     -51.987 -33.292  65.988  1.00 17.78           O  
ATOM   1672  CG  PRO B 215     -51.560 -31.780  62.659  1.00 17.78           C  
ATOM   1673  CD  PRO B 215     -50.619 -31.363  63.753  1.00 17.78           C  
ATOM   1674  N   ASN B 216     -53.217 -34.061  64.722  1.00 18.32           N  
ATOM   1675  CA  ASN B 216     -54.499 -34.721  64.501  1.00 18.32           C  
ATOM   1676  C   ASN B 216     -54.649 -35.962  65.376  1.00 18.32           C  
ATOM   1677  CB  ASN B 216     -54.667 -35.088  63.025  1.00 18.32           C  
ATOM   1678  O   ASN B 216     -55.680 -36.149  66.024  1.00 18.32           O  
ATOM   1679  CG  ASN B 216     -55.929 -34.507  62.418  1.00 18.32           C  
ATOM   1680  ND2 ASN B 216     -56.254 -34.934  61.204  1.00 18.32           N  
ATOM   1681  OD1 ASN B 216     -56.606 -33.681  63.036  1.00 18.32           O  
ATOM   1682  N   ILE B 217     -53.988 -37.512  64.892  1.00 20.26           N  
ATOM   1683  CA  ILE B 217     -54.851 -38.376  64.094  1.00 20.26           C  
ATOM   1684  C   ILE B 217     -55.620 -39.325  65.010  1.00 20.26           C  
ATOM   1685  CB  ILE B 217     -54.039 -39.177  63.052  1.00 20.26           C  
ATOM   1686  O   ILE B 217     -55.120 -39.720  66.066  1.00 20.26           O  
ATOM   1687  CG1 ILE B 217     -53.237 -38.228  62.155  1.00 20.26           C  
ATOM   1688  CG2 ILE B 217     -54.963 -40.069  62.217  1.00 20.26           C  
ATOM   1689  CD1 ILE B 217     -52.209 -38.927  61.276  1.00 20.26           C  
ATOM   1690  N   PRO B 218     -56.143 -40.286  64.484  1.00 21.33           N  
ATOM   1691  CA  PRO B 218     -57.375 -40.947  64.047  1.00 21.33           C  
ATOM   1692  C   PRO B 218     -57.626 -42.268  64.772  1.00 21.33           C  
ATOM   1693  CB  PRO B 218     -57.139 -41.182  62.553  1.00 21.33           C  
ATOM   1694  O   PRO B 218     -56.698 -42.851  65.339  1.00 21.33           O  
ATOM   1695  CG  PRO B 218     -55.652 -41.184  62.397  1.00 21.33           C  
ATOM   1696  CD  PRO B 218     -55.033 -40.869  63.728  1.00 21.33           C  
ATOM   1697  N   VAL B 219     -58.212 -43.441  64.194  1.00 18.52           N  
ATOM   1698  CA  VAL B 219     -59.546 -43.822  63.743  1.00 18.52           C  
ATOM   1699  C   VAL B 219     -59.641 -45.342  63.636  1.00 18.52           C  
ATOM   1700  CB  VAL B 219     -59.895 -43.169  62.386  1.00 18.52           C  
ATOM   1701  O   VAL B 219     -60.735 -45.908  63.701  1.00 18.52           O  
ATOM   1702  CG1 VAL B 219     -61.247 -43.666  61.880  1.00 18.52           C  
ATOM   1703  CG2 VAL B 219     -59.894 -41.647  62.512  1.00 18.52           C  
ATOM   1704  N   ALA B 220     -58.389 -46.284  63.555  1.00 23.15           N  
ATOM   1705  CA  ALA B 220     -58.671 -47.321  62.566  1.00 23.15           C  
ATOM   1706  C   ALA B 220     -59.603 -48.385  63.137  1.00 23.15           C  
ATOM   1707  CB  ALA B 220     -57.372 -47.961  62.081  1.00 23.15           C  
ATOM   1708  O   ALA B 220     -59.470 -48.778  64.299  1.00 23.15           O  
ATOM   1709  N   SER B 221     -60.408 -49.318  62.478  1.00 21.69           N  
ATOM   1710  CA  SER B 221     -61.569 -49.241  61.597  1.00 21.69           C  
ATOM   1711  C   SER B 221     -62.439 -50.488  61.720  1.00 21.69           C  
ATOM   1712  CB  SER B 221     -61.129 -49.058  60.144  1.00 21.69           C  
ATOM   1713  O   SER B 221     -61.962 -51.546  62.134  1.00 21.69           O  
ATOM   1714  OG  SER B 221     -60.533 -47.786  59.956  1.00 21.69           O  
ATOM   1715  N   THR B 222     -63.052 -51.079  60.678  1.00 21.29           N  
ATOM   1716  CA  THR B 222     -64.054 -50.611  59.727  1.00 21.29           C  
ATOM   1717  C   THR B 222     -65.011 -51.739  59.351  1.00 21.29           C  
ATOM   1718  CB  THR B 222     -63.396 -50.047  58.454  1.00 21.29           C  
ATOM   1719  O   THR B 222     -66.228 -51.543  59.320  1.00 21.29           O  
ATOM   1720  CG2 THR B 222     -62.845 -48.646  58.695  1.00 21.29           C  
ATOM   1721  OG1 THR B 222     -62.322 -50.909  58.057  1.00 21.29           O  
ATOM   1722  N   SER B 223     -64.763 -52.432  58.061  1.00 22.17           N  
ATOM   1723  CA  SER B 223     -65.453 -52.311  56.781  1.00 22.17           C  
ATOM   1724  C   SER B 223     -66.289 -53.551  56.484  1.00 22.17           C  
ATOM   1725  CB  SER B 223     -64.449 -52.080  55.651  1.00 22.17           C  
ATOM   1726  O   SER B 223     -65.806 -54.678  56.612  1.00 22.17           O  
ATOM   1727  OG  SER B 223     -63.153 -52.507  56.034  1.00 22.17           O  
ATOM   1728  N   GLN B 224     -67.487 -53.093  56.178  1.00 18.93           N  
ATOM   1729  CA  GLN B 224     -68.794 -53.683  55.913  1.00 18.93           C  
ATOM   1730  C   GLN B 224     -68.805 -54.417  54.575  1.00 18.93           C  
ATOM   1731  CB  GLN B 224     -69.883 -52.609  55.931  1.00 18.93           C  
ATOM   1732  O   GLN B 224     -69.741 -55.162  54.277  1.00 18.93           O  
ATOM   1733  CG  GLN B 224     -70.266 -52.145  57.330  1.00 18.93           C  
ATOM   1734  CD  GLN B 224     -71.715 -52.438  57.669  1.00 18.93           C  
ATOM   1735  NE2 GLN B 224     -72.012 -52.546  58.959  1.00 18.93           N  
ATOM   1736  OE1 GLN B 224     -72.562 -52.565  56.778  1.00 18.93           O  
ATOM   1737  N   PRO B 225     -68.348 -53.771  53.665  1.00 20.66           N  
ATOM   1738  CA  PRO B 225     -69.366 -53.490  52.650  1.00 20.66           C  
ATOM   1739  C   PRO B 225     -69.785 -54.737  51.874  1.00 20.66           C  
ATOM   1740  CB  PRO B 225     -68.677 -52.480  51.730  1.00 20.66           C  
ATOM   1741  O   PRO B 225     -69.064 -55.738  51.871  1.00 20.66           O  
ATOM   1742  CG  PRO B 225     -67.216 -52.668  51.982  1.00 20.66           C  
ATOM   1743  CD  PRO B 225     -67.047 -53.684  53.075  1.00 20.66           C  
ATOM   1744  N   ALA B 226     -70.020 -54.610  50.215  1.00 17.94           N  
ATOM   1745  CA  ALA B 226     -71.010 -54.077  49.284  1.00 17.94           C  
ATOM   1746  C   ALA B 226     -71.183 -54.997  48.079  1.00 17.94           C  
ATOM   1747  CB  ALA B 226     -70.610 -52.676  48.826  1.00 17.94           C  
ATOM   1748  O   ALA B 226     -70.352 -55.876  47.838  1.00 17.94           O  
ATOM   1749  N   SER B 227     -71.107 -54.473  46.656  1.00 18.72           N  
ATOM   1750  CA  SER B 227     -72.030 -54.117  45.583  1.00 18.72           C  
ATOM   1751  C   SER B 227     -72.067 -55.194  44.504  1.00 18.72           C  
ATOM   1752  CB  SER B 227     -71.638 -52.775  44.962  1.00 18.72           C  
ATOM   1753  O   SER B 227     -71.141 -56.001  44.394  1.00 18.72           O  
ATOM   1754  OG  SER B 227     -71.547 -51.768  45.955  1.00 18.72           O  
ATOM   1755  N   ILE B 228     -72.282 -54.551  43.044  1.00 14.89           N  
ATOM   1756  CA  ILE B 228     -73.147 -54.569  41.869  1.00 14.89           C  
ATOM   1757  C   ILE B 228     -72.315 -54.859  40.621  1.00 14.89           C  
ATOM   1758  CB  ILE B 228     -73.909 -53.235  41.708  1.00 14.89           C  
ATOM   1759  O   ILE B 228     -72.832 -55.383  39.632  1.00 14.89           O  
ATOM   1760  CG1 ILE B 228     -74.281 -52.663  43.080  1.00 14.89           C  
ATOM   1761  CG2 ILE B 228     -75.156 -53.428  40.839  1.00 14.89           C  
ATOM   1762  CD1 ILE B 228     -74.913 -51.279  43.023  1.00 14.89           C  
ATOM   1763  N   LEU B 229     -72.071 -53.967  39.903  1.00 19.29           N  
ATOM   1764  CA  LEU B 229     -73.101 -54.116  38.880  1.00 19.29           C  
ATOM   1765  C   LEU B 229     -73.030 -55.496  38.234  1.00 19.29           C  
ATOM   1766  CB  LEU B 229     -72.954 -53.031  37.810  1.00 19.29           C  
ATOM   1767  O   LEU B 229     -74.062 -56.110  37.958  1.00 19.29           O  
ATOM   1768  CG  LEU B 229     -73.975 -51.893  37.854  1.00 19.29           C  
ATOM   1769  CD1 LEU B 229     -73.275 -50.562  38.108  1.00 19.29           C  
ATOM   1770  CD2 LEU B 229     -74.777 -51.842  36.558  1.00 19.29           C  
ATOM   1771  N   GLY B 230     -72.782 -55.831  36.802  1.00 15.40           N  
ATOM   1772  CA  GLY B 230     -73.513 -55.229  35.698  1.00 15.40           C  
ATOM   1773  C   GLY B 230     -73.310 -55.957  34.382  1.00 15.40           C  
ATOM   1774  O   GLY B 230     -74.276 -56.254  33.676  1.00 15.40           O  
ATOM   1775  N   GLY B 231     -72.731 -55.346  33.229  1.00 16.40           N  
ATOM   1776  CA  GLY B 231     -73.413 -54.732  32.101  1.00 16.40           C  
ATOM   1777  C   GLY B 231     -73.353 -55.570  30.838  1.00 16.40           C  
ATOM   1778  O   GLY B 231     -72.675 -56.599  30.802  1.00 16.40           O  
ATOM   1779  N   SER B 232     -73.102 -54.874  29.710  1.00 17.19           N  
ATOM   1780  CA  SER B 232     -74.103 -54.626  28.678  1.00 17.19           C  
ATOM   1781  C   SER B 232     -74.126 -55.749  27.647  1.00 17.19           C  
ATOM   1782  CB  SER B 232     -73.837 -53.290  27.983  1.00 17.19           C  
ATOM   1783  O   SER B 232     -75.194 -56.255  27.295  1.00 17.19           O  
ATOM   1784  OG  SER B 232     -74.230 -53.344  26.622  1.00 17.19           O  
ATOM   1785  N   HIS B 233     -73.368 -55.500  26.523  1.00 17.05           N  
ATOM   1786  CA  HIS B 233     -73.808 -55.060  25.203  1.00 17.05           C  
ATOM   1787  C   HIS B 233     -73.999 -56.245  24.263  1.00 17.05           C  
ATOM   1788  CB  HIS B 233     -72.804 -54.072  24.606  1.00 17.05           C  
ATOM   1789  O   HIS B 233     -73.344 -57.278  24.418  1.00 17.05           O  
ATOM   1790  CG  HIS B 233     -72.869 -52.708  25.216  1.00 17.05           C  
ATOM   1791  CD2 HIS B 233     -72.049 -52.088  26.096  1.00 17.05           C  
ATOM   1792  ND1 HIS B 233     -73.879 -51.814  24.933  1.00 17.05           N  
ATOM   1793  CE1 HIS B 233     -73.676 -50.699  25.615  1.00 17.05           C  
ATOM   1794  NE2 HIS B 233     -72.572 -50.839  26.328  1.00 17.05           N  
ATOM   1795  N   SER B 234     -74.691 -55.821  23.218  1.00 17.97           N  
ATOM   1796  CA  SER B 234     -75.800 -56.372  22.446  1.00 17.97           C  
ATOM   1797  C   SER B 234     -75.318 -57.441  21.472  1.00 17.97           C  
ATOM   1798  CB  SER B 234     -76.525 -55.263  21.681  1.00 17.97           C  
ATOM   1799  O   SER B 234     -75.953 -58.488  21.327  1.00 17.97           O  
ATOM   1800  OG  SER B 234     -76.473 -54.042  22.398  1.00 17.97           O  
ATOM   1801  N   GLU B 235     -74.655 -56.998  20.380  1.00 17.93           N  
ATOM   1802  CA  GLU B 235     -75.487 -56.784  19.200  1.00 17.93           C  
ATOM   1803  C   GLU B 235     -75.468 -58.004  18.283  1.00 17.93           C  
ATOM   1804  CB  GLU B 235     -75.024 -55.543  18.433  1.00 17.93           C  
ATOM   1805  O   GLU B 235     -74.748 -58.971  18.542  1.00 17.93           O  
ATOM   1806  CG  GLU B 235     -75.660 -54.248  18.918  1.00 17.93           C  
ATOM   1807  CD  GLU B 235     -75.821 -53.210  17.819  1.00 17.93           C  
ATOM   1808  OE1 GLU B 235     -76.824 -52.461  17.834  1.00 17.93           O  
ATOM   1809  OE2 GLU B 235     -74.938 -53.147  16.934  1.00 17.93           O  
ATOM   1810  N   GLY B 236     -75.021 -57.660  17.175  1.00 18.69           N  
ATOM   1811  CA  GLY B 236     -75.836 -57.580  15.974  1.00 18.69           C  
ATOM   1812  C   GLY B 236     -75.784 -58.842  15.132  1.00 18.69           C  
ATOM   1813  O   GLY B 236     -74.974 -59.734  15.392  1.00 18.69           O  
ATOM   1814  N   LEU B 237     -76.147 -58.606  13.958  1.00 16.29           N  
ATOM   1815  CA  LEU B 237     -77.050 -59.122  12.934  1.00 16.29           C  
ATOM   1816  C   LEU B 237     -76.344 -60.149  12.055  1.00 16.29           C  
ATOM   1817  CB  LEU B 237     -77.591 -57.979  12.071  1.00 16.29           C  
ATOM   1818  O   LEU B 237     -76.930 -61.174  11.699  1.00 16.29           O  
ATOM   1819  CG  LEU B 237     -79.090 -57.696  12.183  1.00 16.29           C  
ATOM   1820  CD1 LEU B 237     -79.325 -56.285  12.711  1.00 16.29           C  
ATOM   1821  CD2 LEU B 237     -79.773 -57.889  10.834  1.00 16.29           C  
ATOM   1822  N   LEU B 238     -75.251 -59.652  11.447  1.00 19.07           N  
ATOM   1823  CA  LEU B 238     -75.789 -59.347  10.126  1.00 19.07           C  
ATOM   1824  C   LEU B 238     -75.751 -60.577   9.226  1.00 19.07           C  
ATOM   1825  CB  LEU B 238     -75.005 -58.202   9.479  1.00 19.07           C  
ATOM   1826  O   LEU B 238     -74.952 -61.490   9.449  1.00 19.07           O  
ATOM   1827  CG  LEU B 238     -75.695 -56.837   9.452  1.00 19.07           C  
ATOM   1828  CD1 LEU B 238     -74.701 -55.734   9.800  1.00 19.07           C  
ATOM   1829  CD2 LEU B 238     -76.327 -56.584   8.088  1.00 19.07           C  
ATOM   1830  N   GLN B 239     -75.889 -60.277   8.116  1.00 18.93           N  
ATOM   1831  CA  GLN B 239     -76.756 -60.510   6.966  1.00 18.93           C  
ATOM   1832  C   GLN B 239     -76.203 -61.621   6.077  1.00 18.93           C  
ATOM   1833  CB  GLN B 239     -76.930 -59.226   6.154  1.00 18.93           C  
ATOM   1834  O   GLN B 239     -76.947 -62.502   5.640  1.00 18.93           O  
ATOM   1835  CG  GLN B 239     -78.283 -58.555   6.347  1.00 18.93           C  
ATOM   1836  CD  GLN B 239     -78.406 -57.250   5.582  1.00 18.93           C  
ATOM   1837  NE2 GLN B 239     -79.499 -56.531   5.809  1.00 18.93           N  
ATOM   1838  OE1 GLN B 239     -77.524 -56.892   4.795  1.00 18.93           O  
ATOM   1839  N   ILE B 240     -75.477 -61.223   5.164  1.00 17.71           N  
ATOM   1840  CA  ILE B 240     -76.222 -61.117   3.915  1.00 17.71           C  
ATOM   1841  C   ILE B 240     -75.906 -62.315   3.022  1.00 17.71           C  
ATOM   1842  CB  ILE B 240     -75.901 -59.798   3.176  1.00 17.71           C  
ATOM   1843  O   ILE B 240     -76.812 -62.933   2.458  1.00 17.71           O  
ATOM   1844  CG1 ILE B 240     -76.119 -58.599   4.105  1.00 17.71           C  
ATOM   1845  CG2 ILE B 240     -76.749 -59.669   1.907  1.00 17.71           C  
ATOM   1846  CD1 ILE B 240     -75.576 -57.285   3.558  1.00 17.71           C  
ATOM   1847  N   ALA B 241     -74.923 -62.157   2.262  1.00 18.35           N  
ATOM   1848  CA  ALA B 241     -75.211 -61.851   0.864  1.00 18.35           C  
ATOM   1849  C   ALA B 241     -74.957 -63.064  -0.027  1.00 18.35           C  
ATOM   1850  CB  ALA B 241     -74.373 -60.665   0.394  1.00 18.35           C  
ATOM   1851  O   ALA B 241     -74.190 -63.959   0.337  1.00 18.35           O  
ATOM   1852  N   SER B 242     -74.540 -62.707  -1.248  1.00 19.07           N  
ATOM   1853  CA  SER B 242     -75.381 -62.780  -2.438  1.00 19.07           C  
ATOM   1854  C   SER B 242     -75.216 -64.118  -3.151  1.00 19.07           C  
ATOM   1855  CB  SER B 242     -75.052 -61.637  -3.399  1.00 19.07           C  
ATOM   1856  O   SER B 242     -76.204 -64.779  -3.479  1.00 19.07           O  
ATOM   1857  OG  SER B 242     -75.127 -60.386  -2.738  1.00 19.07           O  
ATOM   1858  N   GLY B 243     -74.951 -64.061  -4.338  1.00 16.28           N  
ATOM   1859  CA  GLY B 243     -75.758 -64.265  -5.531  1.00 16.28           C  
ATOM   1860  C   GLY B 243     -75.358 -65.499  -6.317  1.00 16.28           C  
ATOM   1861  O   GLY B 243     -76.204 -66.333  -6.647  1.00 16.28           O  
ATOM   1862  N   PRO B 244     -74.171 -65.307  -7.141  1.00 16.72           N  
ATOM   1863  CA  PRO B 244     -74.668 -65.249  -8.517  1.00 16.72           C  
ATOM   1864  C   PRO B 244     -74.754 -66.625  -9.172  1.00 16.72           C  
ATOM   1865  CB  PRO B 244     -73.635 -64.370  -9.228  1.00 16.72           C  
ATOM   1866  O   PRO B 244     -75.784 -66.972  -9.756  1.00 16.72           O  
ATOM   1867  CG  PRO B 244     -72.382 -64.533  -8.431  1.00 16.72           C  
ATOM   1868  CD  PRO B 244     -72.691 -65.368  -7.221  1.00 16.72           C  
ATOM   1869  N   GLN B 245     -73.741 -66.826 -10.069  1.00 16.04           N  
ATOM   1870  CA  GLN B 245     -74.073 -66.598 -11.471  1.00 16.04           C  
ATOM   1871  C   GLN B 245     -74.236 -67.918 -12.219  1.00 16.04           C  
ATOM   1872  CB  GLN B 245     -73.000 -65.742 -12.145  1.00 16.04           C  
ATOM   1873  O   GLN B 245     -73.797 -68.967 -11.742  1.00 16.04           O  
ATOM   1874  CG  GLN B 245     -73.369 -64.269 -12.255  1.00 16.04           C  
ATOM   1875  CD  GLN B 245     -72.476 -63.511 -13.220  1.00 16.04           C  
ATOM   1876  NE2 GLN B 245     -73.079 -62.916 -14.244  1.00 16.04           N  
ATOM   1877  OE1 GLN B 245     -71.254 -63.460 -13.046  1.00 16.04           O  
ATOM   1878  N   PRO B 246     -73.250 -68.134 -13.294  1.00 17.16           N  
ATOM   1879  CA  PRO B 246     -73.806 -67.974 -14.640  1.00 17.16           C  
ATOM   1880  C   PRO B 246     -74.267 -69.297 -15.249  1.00 17.16           C  
ATOM   1881  CB  PRO B 246     -72.639 -67.384 -15.436  1.00 17.16           C  
ATOM   1882  O   PRO B 246     -75.391 -69.392 -15.748  1.00 17.16           O  
ATOM   1883  CG  PRO B 246     -71.447 -67.556 -14.550  1.00 17.16           C  
ATOM   1884  CD  PRO B 246     -71.867 -68.324 -13.329  1.00 17.16           C  
ATOM   1885  N   GLY B 247     -73.375 -69.823 -16.134  1.00 15.48           N  
ATOM   1886  CA  GLY B 247     -73.526 -69.516 -17.547  1.00 15.48           C  
ATOM   1887  C   GLY B 247     -73.944 -70.716 -18.377  1.00 15.48           C  
ATOM   1888  O   GLY B 247     -74.300 -71.762 -17.830  1.00 15.48           O  
ATOM   1889  N   GLN B 248     -72.880 -71.212 -19.145  1.00 17.46           N  
ATOM   1890  CA  GLN B 248     -72.891 -70.802 -20.546  1.00 17.46           C  
ATOM   1891  C   GLN B 248     -73.471 -71.898 -21.435  1.00 17.46           C  
ATOM   1892  CB  GLN B 248     -71.479 -70.441 -21.010  1.00 17.46           C  
ATOM   1893  O   GLN B 248     -73.511 -73.066 -21.044  1.00 17.46           O  
ATOM   1894  CG  GLN B 248     -71.141 -68.964 -20.862  1.00 17.46           C  
ATOM   1895  CD  GLN B 248     -69.755 -68.624 -21.377  1.00 17.46           C  
ATOM   1896  NE2 GLN B 248     -69.479 -67.334 -21.531  1.00 17.46           N  
ATOM   1897  OE1 GLN B 248     -68.937 -69.514 -21.632  1.00 17.46           O  
ATOM   1898  N   GLN B 249     -72.790 -72.019 -22.527  1.00 19.01           N  
ATOM   1899  CA  GLN B 249     -73.133 -71.534 -23.859  1.00 19.01           C  
ATOM   1900  C   GLN B 249     -73.507 -72.687 -24.786  1.00 19.01           C  
ATOM   1901  CB  GLN B 249     -71.973 -70.735 -24.456  1.00 19.01           C  
ATOM   1902  O   GLN B 249     -74.629 -72.745 -25.293  1.00 19.01           O  
ATOM   1903  CG  GLN B 249     -72.341 -69.307 -24.836  1.00 19.01           C  
ATOM   1904  CD  GLN B 249     -71.125 -68.434 -25.084  1.00 19.01           C  
ATOM   1905  NE2 GLN B 249     -71.266 -67.461 -25.977  1.00 19.01           N  
ATOM   1906  OE1 GLN B 249     -70.067 -68.633 -24.477  1.00 19.01           O  
ATOM   1907  N   GLN B 250     -72.561 -72.946 -25.666  1.00 19.68           N  
ATOM   1908  CA  GLN B 250     -72.577 -72.288 -26.968  1.00 19.68           C  
ATOM   1909  C   GLN B 250     -72.814 -73.294 -28.091  1.00 19.68           C  
ATOM   1910  CB  GLN B 250     -71.266 -71.536 -27.205  1.00 19.68           C  
ATOM   1911  O   GLN B 250     -72.565 -74.490 -27.922  1.00 19.68           O  
ATOM   1912  CG  GLN B 250     -71.427 -70.023 -27.261  1.00 19.68           C  
ATOM   1913  CD  GLN B 250     -70.101 -69.295 -27.374  1.00 19.68           C  
ATOM   1914  NE2 GLN B 250     -70.122 -67.985 -27.152  1.00 19.68           N  
ATOM   1915  OE1 GLN B 250     -69.065 -69.906 -27.657  1.00 19.68           O  
ATOM   1916  N   ASN B 251     -72.445 -72.959 -29.245  1.00 15.77           N  
ATOM   1917  CA  ASN B 251     -72.908 -72.465 -30.537  1.00 15.77           C  
ATOM   1918  C   ASN B 251     -72.461 -73.375 -31.678  1.00 15.77           C  
ATOM   1919  CB  ASN B 251     -72.415 -71.036 -30.774  1.00 15.77           C  
ATOM   1920  O   ASN B 251     -73.246 -73.681 -32.577  1.00 15.77           O  
ATOM   1921  CG  ASN B 251     -73.405 -69.991 -30.298  1.00 15.77           C  
ATOM   1922  ND2 ASN B 251     -72.969 -68.737 -30.254  1.00 15.77           N  
ATOM   1923  OD1 ASN B 251     -74.552 -70.307 -29.972  1.00 15.77           O  
ATOM   1924  N   GLY B 252     -71.138 -73.395 -31.777  1.00 17.52           N  
ATOM   1925  CA  GLY B 252     -70.879 -72.681 -33.017  1.00 17.52           C  
ATOM   1926  C   GLY B 252     -71.226 -73.489 -34.253  1.00 17.52           C  
ATOM   1927  O   GLY B 252     -71.496 -74.688 -34.163  1.00 17.52           O  
ATOM   1928  N   PHE B 253     -70.485 -73.147 -35.288  1.00 18.07           N  
ATOM   1929  CA  PHE B 253     -70.871 -72.571 -36.571  1.00 18.07           C  
ATOM   1930  C   PHE B 253     -70.956 -73.649 -37.645  1.00 18.07           C  
ATOM   1931  CB  PHE B 253     -69.876 -71.486 -36.994  1.00 18.07           C  
ATOM   1932  O   PHE B 253     -70.568 -74.796 -37.413  1.00 18.07           O  
ATOM   1933  CG  PHE B 253     -70.281 -70.097 -36.582  1.00 18.07           C  
ATOM   1934  CD1 PHE B 253     -71.128 -69.338 -37.381  1.00 18.07           C  
ATOM   1935  CD2 PHE B 253     -69.815 -69.549 -35.393  1.00 18.07           C  
ATOM   1936  CE1 PHE B 253     -71.505 -68.052 -37.001  1.00 18.07           C  
ATOM   1937  CE2 PHE B 253     -70.187 -68.265 -35.007  1.00 18.07           C  
ATOM   1938  CZ  PHE B 253     -71.031 -67.517 -35.813  1.00 18.07           C  
ATOM   1939  N   THR B 254     -69.914 -73.490 -38.516  1.00 18.91           N  
ATOM   1940  CA  THR B 254     -70.148 -72.758 -39.756  1.00 18.91           C  
ATOM   1941  C   THR B 254     -70.352 -73.720 -40.922  1.00 18.91           C  
ATOM   1942  CB  THR B 254     -68.980 -71.805 -40.071  1.00 18.91           C  
ATOM   1943  O   THR B 254     -70.084 -74.917 -40.800  1.00 18.91           O  
ATOM   1944  CG2 THR B 254     -69.485 -70.402 -40.392  1.00 18.91           C  
ATOM   1945  OG1 THR B 254     -68.106 -71.739 -38.937  1.00 18.91           O  
ATOM   1946  N   GLY B 255     -69.366 -73.516 -41.849  1.00 19.74           N  
ATOM   1947  CA  GLY B 255     -69.580 -72.966 -43.178  1.00 19.74           C  
ATOM   1948  C   GLY B 255     -69.718 -74.031 -44.250  1.00 19.74           C  
ATOM   1949  O   GLY B 255     -69.542 -75.220 -43.977  1.00 19.74           O  
ATOM   1950  N   GLN B 256     -68.856 -73.748 -45.366  1.00 22.25           N  
ATOM   1951  CA  GLN B 256     -69.264 -73.253 -46.676  1.00 22.25           C  
ATOM   1952  C   GLN B 256     -69.312 -74.382 -47.701  1.00 22.25           C  
ATOM   1953  CB  GLN B 256     -68.316 -72.151 -47.153  1.00 22.25           C  
ATOM   1954  O   GLN B 256     -68.714 -75.441 -47.494  1.00 22.25           O  
ATOM   1955  CG  GLN B 256     -68.648 -70.772 -46.599  1.00 22.25           C  
ATOM   1956  CD  GLN B 256     -68.831 -69.730 -47.687  1.00 22.25           C  
ATOM   1957  NE2 GLN B 256     -69.813 -68.853 -47.510  1.00 22.25           N  
ATOM   1958  OE1 GLN B 256     -68.094 -69.714 -48.679  1.00 22.25           O  
ATOM   1959  N   PRO B 257     -69.400 -74.011 -49.092  1.00 24.78           N  
ATOM   1960  CA  PRO B 257     -70.234 -74.272 -50.268  1.00 24.78           C  
ATOM   1961  C   PRO B 257     -69.553 -75.189 -51.282  1.00 24.78           C  
ATOM   1962  CB  PRO B 257     -70.458 -72.878 -50.858  1.00 24.78           C  
ATOM   1963  O   PRO B 257     -68.360 -75.475 -51.158  1.00 24.78           O  
ATOM   1964  CG  PRO B 257     -69.353 -72.043 -50.296  1.00 24.78           C  
ATOM   1965  CD  PRO B 257     -68.503 -72.909 -49.412  1.00 24.78           C  
ATOM   1966  N   ALA B 258     -69.842 -74.986 -52.802  1.00 20.66           N  
ATOM   1967  CA  ALA B 258     -70.313 -75.610 -54.035  1.00 20.66           C  
ATOM   1968  C   ALA B 258     -69.282 -75.465 -55.151  1.00 20.66           C  
ATOM   1969  CB  ALA B 258     -71.645 -75.001 -54.464  1.00 20.66           C  
ATOM   1970  O   ALA B 258     -69.401 -76.101 -56.201  1.00 20.66           O  
ATOM   1971  N   THR B 259     -68.426 -74.499 -55.283  1.00 21.14           N  
ATOM   1972  CA  THR B 259     -68.391 -73.836 -56.582  1.00 21.14           C  
ATOM   1973  C   THR B 259     -67.970 -74.812 -57.677  1.00 21.14           C  
ATOM   1974  CB  THR B 259     -67.432 -72.631 -56.569  1.00 21.14           C  
ATOM   1975  O   THR B 259     -67.240 -75.770 -57.415  1.00 21.14           O  
ATOM   1976  CG2 THR B 259     -68.200 -71.316 -56.646  1.00 21.14           C  
ATOM   1977  OG1 THR B 259     -66.664 -72.653 -55.359  1.00 21.14           O  
ATOM   1978  N   TYR B 260     -67.780 -74.336 -59.194  1.00 20.04           N  
ATOM   1979  CA  TYR B 260     -68.202 -74.181 -60.582  1.00 20.04           C  
ATOM   1980  C   TYR B 260     -67.073 -74.543 -61.539  1.00 20.04           C  
ATOM   1981  CB  TYR B 260     -68.669 -72.746 -60.845  1.00 20.04           C  
ATOM   1982  O   TYR B 260     -65.926 -74.716 -61.119  1.00 20.04           O  
ATOM   1983  CG  TYR B 260     -70.075 -72.468 -60.369  1.00 20.04           C  
ATOM   1984  CD1 TYR B 260     -71.175 -72.781 -61.164  1.00 20.04           C  
ATOM   1985  CD2 TYR B 260     -70.305 -71.892 -59.125  1.00 20.04           C  
ATOM   1986  CE1 TYR B 260     -72.471 -72.525 -60.731  1.00 20.04           C  
ATOM   1987  CE2 TYR B 260     -71.598 -71.632 -58.681  1.00 20.04           C  
ATOM   1988  OH  TYR B 260     -73.954 -71.696 -59.056  1.00 20.04           O  
ATOM   1989  CZ  TYR B 260     -72.673 -71.952 -59.490  1.00 20.04           C  
ATOM   1990  N   HIS B 261     -66.648 -73.509 -62.815  1.00 18.22           N  
ATOM   1991  CA  HIS B 261     -66.825 -73.293 -64.247  1.00 18.22           C  
ATOM   1992  C   HIS B 261     -65.480 -73.180 -64.957  1.00 18.22           C  
ATOM   1993  CB  HIS B 261     -67.660 -72.037 -64.501  1.00 18.22           C  
ATOM   1994  O   HIS B 261     -65.253 -73.836 -65.976  1.00 18.22           O  
ATOM   1995  CG  HIS B 261     -69.134 -72.288 -64.503  1.00 18.22           C  
ATOM   1996  CD2 HIS B 261     -70.059 -72.164 -63.522  1.00 18.22           C  
ATOM   1997  ND1 HIS B 261     -69.813 -72.725 -65.620  1.00 18.22           N  
ATOM   1998  CE1 HIS B 261     -71.095 -72.859 -65.324  1.00 18.22           C  
ATOM   1999  NE2 HIS B 261     -71.271 -72.525 -64.057  1.00 18.22           N  
ATOM   2000  N   HIS B 262     -64.900 -71.905 -65.574  1.00 18.86           N  
ATOM   2001  CA  HIS B 262     -64.943 -71.361 -66.926  1.00 18.86           C  
ATOM   2002  C   HIS B 262     -63.595 -71.512 -67.624  1.00 18.86           C  
ATOM   2003  CB  HIS B 262     -65.357 -69.889 -66.898  1.00 18.86           C  
ATOM   2004  O   HIS B 262     -62.579 -71.764 -66.972  1.00 18.86           O  
ATOM   2005  CG  HIS B 262     -66.827 -69.675 -67.078  1.00 18.86           C  
ATOM   2006  CD2 HIS B 262     -67.780 -69.273 -66.206  1.00 18.86           C  
ATOM   2007  ND1 HIS B 262     -67.467 -69.886 -68.280  1.00 18.86           N  
ATOM   2008  CE1 HIS B 262     -68.755 -69.621 -68.139  1.00 18.86           C  
ATOM   2009  NE2 HIS B 262     -68.971 -69.246 -66.890  1.00 18.86           N  
ATOM   2010  N   ASN B 263     -62.956 -70.343 -68.498  1.00 19.87           N  
ATOM   2011  CA  ASN B 263     -62.969 -70.008 -69.918  1.00 19.87           C  
ATOM   2012  C   ASN B 263     -61.578 -70.124 -70.535  1.00 19.87           C  
ATOM   2013  CB  ASN B 263     -63.530 -68.601 -70.133  1.00 19.87           C  
ATOM   2014  O   ASN B 263     -60.583 -70.237 -69.816  1.00 19.87           O  
ATOM   2015  CG  ASN B 263     -64.867 -68.608 -70.848  1.00 19.87           C  
ATOM   2016  ND2 ASN B 263     -65.360 -67.425 -71.195  1.00 19.87           N  
ATOM   2017  OD1 ASN B 263     -65.452 -69.667 -71.085  1.00 19.87           O  
ATOM   2018  N   SER B 264     -60.860 -68.916 -71.423  1.00 19.92           N  
ATOM   2019  CA  SER B 264     -60.723 -68.553 -72.830  1.00 19.92           C  
ATOM   2020  C   SER B 264     -59.263 -68.579 -73.268  1.00 19.92           C  
ATOM   2021  CB  SER B 264     -61.316 -67.167 -73.086  1.00 19.92           C  
ATOM   2022  O   SER B 264     -58.359 -68.642 -72.432  1.00 19.92           O  
ATOM   2023  OG  SER B 264     -62.664 -67.108 -72.651  1.00 19.92           O  
ATOM   2024  N   THR B 265     -58.645 -67.475 -74.319  1.00 18.72           N  
ATOM   2025  CA  THR B 265     -58.377 -67.441 -75.752  1.00 18.72           C  
ATOM   2026  C   THR B 265     -56.885 -67.268 -76.020  1.00 18.72           C  
ATOM   2027  CB  THR B 265     -59.159 -66.308 -76.441  1.00 18.72           C  
ATOM   2028  O   THR B 265     -56.298 -68.018 -76.803  1.00 18.72           O  
ATOM   2029  CG2 THR B 265     -60.376 -66.850 -77.182  1.00 18.72           C  
ATOM   2030  OG1 THR B 265     -59.597 -65.368 -75.451  1.00 18.72           O  
ATOM   2031  N   THR B 266     -56.297 -65.976 -76.609  1.00 19.31           N  
ATOM   2032  CA  THR B 266     -55.801 -65.638 -77.939  1.00 19.31           C  
ATOM   2033  C   THR B 266     -54.278 -65.545 -77.941  1.00 19.31           C  
ATOM   2034  CB  THR B 266     -56.400 -64.310 -78.438  1.00 19.31           C  
ATOM   2035  O   THR B 266     -53.660 -65.377 -76.888  1.00 19.31           O  
ATOM   2036  CG2 THR B 266     -57.826 -64.505 -78.943  1.00 19.31           C  
ATOM   2037  OG1 THR B 266     -56.412 -63.364 -77.362  1.00 19.31           O  
ATOM   2038  N   THR B 267     -53.524 -65.441 -79.408  1.00 19.60           N  
ATOM   2039  CA  THR B 267     -52.332 -65.939 -80.085  1.00 19.60           C  
ATOM   2040  C   THR B 267     -51.197 -64.922 -80.001  1.00 19.60           C  
ATOM   2041  CB  THR B 267     -52.624 -66.265 -81.561  1.00 19.60           C  
ATOM   2042  O   THR B 267     -50.041 -65.250 -80.274  1.00 19.60           O  
ATOM   2043  CG2 THR B 267     -52.542 -67.766 -81.820  1.00 19.60           C  
ATOM   2044  OG1 THR B 267     -53.939 -65.805 -81.895  1.00 19.60           O  
ATOM   2045  N   TRP B 268     -51.390 -63.662 -79.490  1.00 18.85           N  
ATOM   2046  CA  TRP B 268     -51.108 -62.574 -80.421  1.00 18.85           C  
ATOM   2047  C   TRP B 268     -49.613 -62.474 -80.705  1.00 18.85           C  
ATOM   2048  CB  TRP B 268     -51.626 -61.244 -79.867  1.00 18.85           C  
ATOM   2049  O   TRP B 268     -48.790 -62.665 -79.806  1.00 18.85           O  
ATOM   2050  CG  TRP B 268     -52.782 -60.675 -80.633  1.00 18.85           C  
ATOM   2051  CD1 TRP B 268     -54.087 -61.079 -80.575  1.00 18.85           C  
ATOM   2052  CD2 TRP B 268     -52.737 -59.599 -81.575  1.00 18.85           C  
ATOM   2053  CE2 TRP B 268     -54.052 -59.404 -82.051  1.00 18.85           C  
ATOM   2054  CE3 TRP B 268     -51.710 -58.780 -82.064  1.00 18.85           C  
ATOM   2055  NE1 TRP B 268     -54.856 -60.319 -81.426  1.00 18.85           N  
ATOM   2056  CH2 TRP B 268     -53.345 -57.634 -83.454  1.00 18.85           C  
ATOM   2057  CZ2 TRP B 268     -54.368 -58.422 -82.993  1.00 18.85           C  
ATOM   2058  CZ3 TRP B 268     -52.026 -57.803 -83.001  1.00 18.85           C  
ATOM   2059  N   THR B 269     -49.256 -61.651 -81.944  1.00 19.26           N  
ATOM   2060  CA  THR B 269     -48.445 -61.683 -83.156  1.00 19.26           C  
ATOM   2061  C   THR B 269     -47.118 -60.962 -82.939  1.00 19.26           C  
ATOM   2062  CB  THR B 269     -49.190 -61.046 -84.344  1.00 19.26           C  
ATOM   2063  O   THR B 269     -46.053 -61.507 -83.237  1.00 19.26           O  
ATOM   2064  CG2 THR B 269     -49.939 -62.100 -85.152  1.00 19.26           C  
ATOM   2065  OG1 THR B 269     -50.128 -60.082 -83.851  1.00 19.26           O  
ATOM   2066  N   GLY B 270     -46.872 -59.687 -83.648  1.00 18.85           N  
ATOM   2067  CA  GLY B 270     -46.086 -59.552 -84.864  1.00 18.85           C  
ATOM   2068  C   GLY B 270     -44.757 -58.855 -84.641  1.00 18.85           C  
ATOM   2069  O   GLY B 270     -44.124 -59.033 -83.598  1.00 18.85           O  
ATOM   2070  N   SER B 271     -44.601 -57.488 -85.164  1.00 18.40           N  
ATOM   2071  CA  SER B 271     -43.951 -57.114 -86.415  1.00 18.40           C  
ATOM   2072  C   SER B 271     -42.634 -56.389 -86.159  1.00 18.40           C  
ATOM   2073  CB  SER B 271     -44.874 -56.229 -87.255  1.00 18.40           C  
ATOM   2074  O   SER B 271     -42.299 -56.086 -85.012  1.00 18.40           O  
ATOM   2075  OG  SER B 271     -44.241 -55.847 -88.464  1.00 18.40           O  
ATOM   2076  N   ARG B 272     -42.463 -55.022 -86.627  1.00 18.44           N  
ATOM   2077  CA  ARG B 272     -41.797 -54.566 -87.843  1.00 18.44           C  
ATOM   2078  C   ARG B 272     -40.497 -53.839 -87.514  1.00 18.44           C  
ATOM   2079  CB  ARG B 272     -42.719 -53.651 -88.651  1.00 18.44           C  
ATOM   2080  O   ARG B 272     -39.445 -54.153 -88.075  1.00 18.44           O  
ATOM   2081  CG  ARG B 272     -43.781 -54.394 -89.447  1.00 18.44           C  
ATOM   2082  CD  ARG B 272     -44.453 -53.491 -90.471  1.00 18.44           C  
ATOM   2083  NE  ARG B 272     -45.264 -54.256 -91.414  1.00 18.44           N  
ATOM   2084  NH1 ARG B 272     -45.920 -52.422 -92.656  1.00 18.44           N  
ATOM   2085  NH2 ARG B 272     -46.649 -54.519 -93.227  1.00 18.44           N  
ATOM   2086  CZ  ARG B 272     -45.943 -53.730 -92.430  1.00 18.44           C  
ATOM   2087  N   THR B 273     -40.442 -52.395 -87.554  1.00 17.99           N  
ATOM   2088  CA  THR B 273     -39.972 -51.597 -88.681  1.00 17.99           C  
ATOM   2089  C   THR B 273     -38.582 -51.033 -88.402  1.00 17.99           C  
ATOM   2090  CB  THR B 273     -40.944 -50.443 -88.992  1.00 17.99           C  
ATOM   2091  O   THR B 273     -38.148 -50.978 -87.249  1.00 17.99           O  
ATOM   2092  CG2 THR B 273     -42.021 -50.882 -89.979  1.00 17.99           C  
ATOM   2093  OG1 THR B 273     -41.571 -50.014 -87.777  1.00 17.99           O  
ATOM   2094  N   ALA B 274     -38.368 -49.682 -88.895  1.00 20.11           N  
ATOM   2095  CA  ALA B 274     -37.421 -49.236 -89.914  1.00 20.11           C  
ATOM   2096  C   ALA B 274     -36.119 -48.753 -89.279  1.00 20.11           C  
ATOM   2097  CB  ALA B 274     -38.037 -48.129 -90.765  1.00 20.11           C  
ATOM   2098  O   ALA B 274     -36.048 -48.564 -88.062  1.00 20.11           O  
ATOM   2099  N   PRO B 275     -35.398 -47.819 -90.177  1.00 20.44           N  
ATOM   2100  CA  PRO B 275     -34.022 -47.976 -90.653  1.00 20.44           C  
ATOM   2101  C   PRO B 275     -33.029 -47.103 -89.889  1.00 20.44           C  
ATOM   2102  CB  PRO B 275     -34.106 -47.550 -92.121  1.00 20.44           C  
ATOM   2103  O   PRO B 275     -31.913 -47.541 -89.598  1.00 20.44           O  
ATOM   2104  CG  PRO B 275     -35.308 -46.665 -92.194  1.00 20.44           C  
ATOM   2105  CD  PRO B 275     -35.966 -46.642 -90.844  1.00 20.44           C  
ATOM   2106  N   TYR B 276     -33.352 -45.787 -89.731  1.00 19.80           N  
ATOM   2107  CA  TYR B 276     -32.658 -44.881 -90.639  1.00 19.80           C  
ATOM   2108  C   TYR B 276     -31.273 -44.531 -90.108  1.00 19.80           C  
ATOM   2109  CB  TYR B 276     -33.474 -43.603 -90.852  1.00 19.80           C  
ATOM   2110  O   TYR B 276     -31.042 -44.553 -88.896  1.00 19.80           O  
ATOM   2111  CG  TYR B 276     -34.540 -43.732 -91.913  1.00 19.80           C  
ATOM   2112  CD1 TYR B 276     -34.244 -43.509 -93.256  1.00 19.80           C  
ATOM   2113  CD2 TYR B 276     -35.844 -44.077 -91.575  1.00 19.80           C  
ATOM   2114  CE1 TYR B 276     -35.223 -43.626 -94.237  1.00 19.80           C  
ATOM   2115  CE2 TYR B 276     -36.831 -44.196 -92.548  1.00 19.80           C  
ATOM   2116  OH  TYR B 276     -37.484 -44.086 -94.841  1.00 19.80           O  
ATOM   2117  CZ  TYR B 276     -36.511 -43.970 -93.874  1.00 19.80           C  
ATOM   2118  N   THR B 277     -30.534 -43.719 -91.075  1.00 21.51           N  
ATOM   2119  CA  THR B 277     -29.140 -43.887 -91.469  1.00 21.51           C  
ATOM   2120  C   THR B 277     -28.215 -43.129 -90.521  1.00 21.51           C  
ATOM   2121  CB  THR B 277     -28.905 -43.407 -92.913  1.00 21.51           C  
ATOM   2122  O   THR B 277     -28.672 -42.303 -89.728  1.00 21.51           O  
ATOM   2123  CG2 THR B 277     -28.508 -44.567 -93.820  1.00 21.51           C  
ATOM   2124  OG1 THR B 277     -30.109 -42.813 -93.414  1.00 21.51           O  
ATOM   2125  N   PRO B 278     -27.295 -42.326 -91.254  1.00 21.43           N  
ATOM   2126  CA  PRO B 278     -25.846 -42.525 -91.179  1.00 21.43           C  
ATOM   2127  C   PRO B 278     -25.148 -41.462 -90.334  1.00 21.43           C  
ATOM   2128  CB  PRO B 278     -25.402 -42.438 -92.641  1.00 21.43           C  
ATOM   2129  O   PRO B 278     -24.137 -41.749 -89.686  1.00 21.43           O  
ATOM   2130  CG  PRO B 278     -26.542 -41.779 -93.348  1.00 21.43           C  
ATOM   2131  CD  PRO B 278     -27.665 -41.591 -92.369  1.00 21.43           C  
ATOM   2132  N   ASN B 279     -25.583 -40.180 -90.504  1.00 21.16           N  
ATOM   2133  CA  ASN B 279     -24.660 -39.368 -91.289  1.00 21.16           C  
ATOM   2134  C   ASN B 279     -23.508 -38.844 -90.436  1.00 21.16           C  
ATOM   2135  CB  ASN B 279     -25.400 -38.205 -91.954  1.00 21.16           C  
ATOM   2136  O   ASN B 279     -23.691 -38.547 -89.254  1.00 21.16           O  
ATOM   2137  CG  ASN B 279     -25.497 -38.359 -93.459  1.00 21.16           C  
ATOM   2138  ND2 ASN B 279     -25.881 -37.286 -94.141  1.00 21.16           N  
ATOM   2139  OD1 ASN B 279     -25.231 -39.433 -94.004  1.00 21.16           O  
ATOM   2140  N   LEU B 280     -22.574 -38.211 -91.254  1.00 19.69           N  
ATOM   2141  CA  LEU B 280     -21.122 -38.325 -91.176  1.00 19.69           C  
ATOM   2142  C   LEU B 280     -20.548 -37.297 -90.207  1.00 19.69           C  
ATOM   2143  CB  LEU B 280     -20.495 -38.144 -92.561  1.00 19.69           C  
ATOM   2144  O   LEU B 280     -19.774 -37.645 -89.313  1.00 19.69           O  
ATOM   2145  CG  LEU B 280     -19.985 -39.414 -93.245  1.00 19.69           C  
ATOM   2146  CD1 LEU B 280     -20.824 -39.724 -94.480  1.00 19.69           C  
ATOM   2147  CD2 LEU B 280     -18.513 -39.268 -93.616  1.00 19.69           C  
ATOM   2148  N   PRO B 281     -20.041 -36.047 -90.795  1.00 21.76           N  
ATOM   2149  CA  PRO B 281     -18.590 -35.879 -90.908  1.00 21.76           C  
ATOM   2150  C   PRO B 281     -18.024 -34.919 -89.864  1.00 21.76           C  
ATOM   2151  CB  PRO B 281     -18.410 -35.317 -92.321  1.00 21.76           C  
ATOM   2152  O   PRO B 281     -18.783 -34.299 -89.114  1.00 21.76           O  
ATOM   2153  CG  PRO B 281     -19.763 -34.814 -92.708  1.00 21.76           C  
ATOM   2154  CD  PRO B 281     -20.727 -35.142 -91.604  1.00 21.76           C  
ATOM   2155  N   HIS B 282     -17.395 -33.735 -90.447  1.00 19.85           N  
ATOM   2156  CA  HIS B 282     -15.964 -33.459 -90.390  1.00 19.85           C  
ATOM   2157  C   HIS B 282     -15.652 -32.374 -89.365  1.00 19.85           C  
ATOM   2158  CB  HIS B 282     -15.443 -33.046 -91.768  1.00 19.85           C  
ATOM   2159  O   HIS B 282     -14.769 -32.546 -88.522  1.00 19.85           O  
ATOM   2160  CG  HIS B 282     -14.724 -34.141 -92.490  1.00 19.85           C  
ATOM   2161  CD2 HIS B 282     -13.402 -34.413 -92.604  1.00 19.85           C  
ATOM   2162  ND1 HIS B 282     -15.382 -35.114 -93.211  1.00 19.85           N  
ATOM   2163  CE1 HIS B 282     -14.493 -35.939 -93.738  1.00 19.85           C  
ATOM   2164  NE2 HIS B 282     -13.285 -35.536 -93.385  1.00 19.85           N  
ATOM   2165  N   HIS B 283     -15.538 -31.026 -89.940  1.00 19.99           N  
ATOM   2166  CA  HIS B 283     -14.220 -30.419 -90.095  1.00 19.99           C  
ATOM   2167  C   HIS B 283     -13.910 -29.473 -88.941  1.00 19.99           C  
ATOM   2168  CB  HIS B 283     -14.128 -29.672 -91.427  1.00 19.99           C  
ATOM   2169  O   HIS B 283     -14.797 -29.136 -88.153  1.00 19.99           O  
ATOM   2170  CG  HIS B 283     -13.640 -30.519 -92.558  1.00 19.99           C  
ATOM   2171  CD2 HIS B 283     -14.011 -30.563 -93.860  1.00 19.99           C  
ATOM   2172  ND1 HIS B 283     -12.649 -31.464 -92.406  1.00 19.99           N  
ATOM   2173  CE1 HIS B 283     -12.430 -32.055 -93.569  1.00 19.99           C  
ATOM   2174  NE2 HIS B 283     -13.243 -31.526 -94.468  1.00 19.99           N  
ATOM   2175  N   GLN B 284     -13.421 -28.174 -89.426  1.00 19.49           N  
ATOM   2176  CA  GLN B 284     -12.080 -27.639 -89.215  1.00 19.49           C  
ATOM   2177  C   GLN B 284     -12.075 -26.592 -88.105  1.00 19.49           C  
ATOM   2178  CB  GLN B 284     -11.532 -27.036 -90.509  1.00 19.49           C  
ATOM   2179  O   GLN B 284     -11.245 -26.648 -87.195  1.00 19.49           O  
ATOM   2180  CG  GLN B 284     -10.840 -28.047 -91.414  1.00 19.49           C  
ATOM   2181  CD  GLN B 284     -10.225 -27.408 -92.645  1.00 19.49           C  
ATOM   2182  NE2 GLN B 284      -9.662 -28.232 -93.522  1.00 19.49           N  
ATOM   2183  OE1 GLN B 284     -10.257 -26.184 -92.807  1.00 19.49           O  
ATOM   2184  N   ASN B 285     -12.311 -25.252 -88.501  1.00 17.55           N  
ATOM   2185  CA  ASN B 285     -11.154 -24.365 -88.561  1.00 17.55           C  
ATOM   2186  C   ASN B 285     -11.030 -23.518 -87.298  1.00 17.55           C  
ATOM   2187  CB  ASN B 285     -11.231 -23.466 -89.797  1.00 17.55           C  
ATOM   2188  O   ASN B 285     -11.113 -24.041 -86.185  1.00 17.55           O  
ATOM   2189  CG  ASN B 285     -10.230 -23.855 -90.866  1.00 17.55           C  
ATOM   2190  ND2 ASN B 285     -10.342 -23.238 -92.037  1.00 17.55           N  
ATOM   2191  OD1 ASN B 285      -9.363 -24.704 -90.642  1.00 17.55           O  
ATOM   2192  N   GLY B 286     -11.317 -22.118 -87.496  1.00 18.56           N  
ATOM   2193  CA  GLY B 286     -10.280 -21.099 -87.507  1.00 18.56           C  
ATOM   2194  C   GLY B 286     -10.121 -20.396 -86.172  1.00 18.56           C  
ATOM   2195  O   GLY B 286     -10.790 -20.744 -85.197  1.00 18.56           O  
ATOM   2196  N   HIS B 287     -10.314 -18.984 -86.240  1.00 18.20           N  
ATOM   2197  CA  HIS B 287      -9.275 -17.970 -86.101  1.00 18.20           C  
ATOM   2198  C   HIS B 287      -9.247 -17.399 -84.687  1.00 18.20           C  
ATOM   2199  CB  HIS B 287      -9.484 -16.845 -87.117  1.00 18.20           C  
ATOM   2200  O   HIS B 287     -10.148 -17.665 -83.888  1.00 18.20           O  
ATOM   2201  CG  HIS B 287      -8.330 -16.657 -88.049  1.00 18.20           C  
ATOM   2202  CD2 HIS B 287      -8.160 -17.031 -89.339  1.00 18.20           C  
ATOM   2203  ND1 HIS B 287      -7.170 -16.014 -87.677  1.00 18.20           N  
ATOM   2204  CE1 HIS B 287      -6.333 -16.000 -88.701  1.00 18.20           C  
ATOM   2205  NE2 HIS B 287      -6.909 -16.611 -89.722  1.00 18.20           N  
ATOM   2206  N   LEU B 288      -9.457 -15.969 -84.702  1.00 18.71           N  
ATOM   2207  CA  LEU B 288      -8.438 -14.981 -84.361  1.00 18.71           C  
ATOM   2208  C   LEU B 288      -8.547 -14.570 -82.897  1.00 18.71           C  
ATOM   2209  CB  LEU B 288      -8.565 -13.749 -85.261  1.00 18.71           C  
ATOM   2210  O   LEU B 288      -9.570 -14.817 -82.253  1.00 18.71           O  
ATOM   2211  CG  LEU B 288      -7.438 -13.527 -86.271  1.00 18.71           C  
ATOM   2212  CD1 LEU B 288      -7.908 -13.889 -87.676  1.00 18.71           C  
ATOM   2213  CD2 LEU B 288      -6.950 -12.084 -86.220  1.00 18.71           C  
ATOM   2214  N   GLN B 289      -8.410 -13.131 -82.689  1.00 19.40           N  
ATOM   2215  CA  GLN B 289      -7.319 -12.442 -82.007  1.00 19.40           C  
ATOM   2216  C   GLN B 289      -7.740 -11.995 -80.610  1.00 19.40           C  
ATOM   2217  CB  GLN B 289      -6.850 -11.238 -82.825  1.00 19.40           C  
ATOM   2218  O   GLN B 289      -7.030 -12.244 -79.633  1.00 19.40           O  
ATOM   2219  CG  GLN B 289      -5.653 -11.530 -83.719  1.00 19.40           C  
ATOM   2220  CD  GLN B 289      -5.288 -10.360 -84.613  1.00 19.40           C  
ATOM   2221  NE2 GLN B 289      -4.610 -10.647 -85.719  1.00 19.40           N  
ATOM   2222  OE1 GLN B 289      -5.614  -9.207 -84.313  1.00 19.40           O  
ATOM   2223  N   HIS B 290      -8.389 -10.738 -80.554  1.00 17.77           N  
ATOM   2224  CA  HIS B 290      -7.616  -9.599 -80.069  1.00 17.77           C  
ATOM   2225  C   HIS B 290      -7.817  -9.394 -78.572  1.00 17.77           C  
ATOM   2226  CB  HIS B 290      -8.000  -8.329 -80.830  1.00 17.77           C  
ATOM   2227  O   HIS B 290      -8.687 -10.024 -77.966  1.00 17.77           O  
ATOM   2228  CG  HIS B 290      -7.003  -7.927 -81.870  1.00 17.77           C  
ATOM   2229  CD2 HIS B 290      -6.951  -8.186 -83.198  1.00 17.77           C  
ATOM   2230  ND1 HIS B 290      -5.892  -7.166 -81.580  1.00 17.77           N  
ATOM   2231  CE1 HIS B 290      -5.197  -6.972 -82.689  1.00 17.77           C  
ATOM   2232  NE2 HIS B 290      -5.819  -7.581 -83.685  1.00 17.77           N  
ATOM   2233  N   HIS B 291      -8.391  -8.093 -78.271  1.00 20.37           N  
ATOM   2234  CA  HIS B 291      -7.655  -7.023 -77.607  1.00 20.37           C  
ATOM   2235  C   HIS B 291      -7.862  -7.066 -76.097  1.00 20.37           C  
ATOM   2236  CB  HIS B 291      -8.081  -5.660 -78.157  1.00 20.37           C  
ATOM   2237  O   HIS B 291      -8.777  -7.734 -75.610  1.00 20.37           O  
ATOM   2238  CG  HIS B 291      -7.289  -5.219 -79.346  1.00 20.37           C  
ATOM   2239  CD2 HIS B 291      -7.619  -5.148 -80.657  1.00 20.37           C  
ATOM   2240  ND1 HIS B 291      -5.984  -4.785 -79.252  1.00 20.37           N  
ATOM   2241  CE1 HIS B 291      -5.545  -4.464 -80.458  1.00 20.37           C  
ATOM   2242  NE2 HIS B 291      -6.518  -4.676 -81.328  1.00 20.37           N  
ATOM   2243  N   PRO B 292      -7.806  -5.751 -75.525  1.00 22.91           N  
ATOM   2244  CA  PRO B 292      -6.854  -5.227 -74.543  1.00 22.91           C  
ATOM   2245  C   PRO B 292      -7.428  -5.188 -73.128  1.00 22.91           C  
ATOM   2246  CB  PRO B 292      -6.564  -3.813 -75.053  1.00 22.91           C  
ATOM   2247  O   PRO B 292      -6.785  -5.655 -72.184  1.00 22.91           O  
ATOM   2248  CG  PRO B 292      -7.718  -3.483 -75.943  1.00 22.91           C  
ATOM   2249  CD  PRO B 292      -8.569  -4.711 -76.095  1.00 22.91           C  
ATOM   2250  N   PRO B 293      -8.164  -4.035 -72.857  1.00 20.60           N  
ATOM   2251  CA  PRO B 293      -7.512  -3.097 -71.941  1.00 20.60           C  
ATOM   2252  C   PRO B 293      -8.001  -3.242 -70.501  1.00 20.60           C  
ATOM   2253  CB  PRO B 293      -7.891  -1.727 -72.510  1.00 20.60           C  
ATOM   2254  O   PRO B 293      -7.204  -3.159 -69.563  1.00 20.60           O  
ATOM   2255  CG  PRO B 293      -8.998  -2.008 -73.475  1.00 20.60           C  
ATOM   2256  CD  PRO B 293      -9.228  -3.491 -73.519  1.00 20.60           C  
ATOM   2257  N   MET B 294      -9.272  -3.000 -70.286  1.00 19.71           N  
ATOM   2258  CA  MET B 294      -9.559  -1.788 -69.523  1.00 19.71           C  
ATOM   2259  C   MET B 294      -9.302  -2.008 -68.036  1.00 19.71           C  
ATOM   2260  CB  MET B 294     -11.005  -1.342 -69.744  1.00 19.71           C  
ATOM   2261  O   MET B 294      -9.311  -3.146 -67.562  1.00 19.71           O  
ATOM   2262  CG  MET B 294     -11.159  -0.266 -70.807  1.00 19.71           C  
ATOM   2263  SD  MET B 294     -12.146   1.165 -70.220  1.00 19.71           S  
ATOM   2264  CE  MET B 294     -13.691   0.326 -69.771  1.00 19.71           C  
ATOM   2265  N   PRO B 295      -9.836  -0.994 -67.115  1.00 24.16           N  
ATOM   2266  CA  PRO B 295      -9.223  -0.073 -66.156  1.00 24.16           C  
ATOM   2267  C   PRO B 295      -9.304  -0.579 -64.717  1.00 24.16           C  
ATOM   2268  CB  PRO B 295     -10.037   1.211 -66.330  1.00 24.16           C  
ATOM   2269  O   PRO B 295      -9.889  -1.635 -64.462  1.00 24.16           O  
ATOM   2270  CG  PRO B 295     -11.314   0.770 -66.970  1.00 24.16           C  
ATOM   2271  CD  PRO B 295     -11.196  -0.686 -67.316  1.00 24.16           C  
ATOM   2272  N   PRO B 296     -10.105   0.246 -63.849  1.00 25.45           N  
ATOM   2273  CA  PRO B 296      -9.713   0.899 -62.597  1.00 25.45           C  
ATOM   2274  C   PRO B 296      -9.978   0.029 -61.370  1.00 25.45           C  
ATOM   2275  CB  PRO B 296     -10.581   2.160 -62.570  1.00 25.45           C  
ATOM   2276  O   PRO B 296     -10.798  -0.891 -61.427  1.00 25.45           O  
ATOM   2277  CG  PRO B 296     -11.727   1.854 -63.479  1.00 25.45           C  
ATOM   2278  CD  PRO B 296     -11.464   0.538 -64.153  1.00 25.45           C  
ATOM   2279  N   HIS B 297      -9.189   0.318 -60.297  1.00 25.29           N  
ATOM   2280  CA  HIS B 297      -8.771  -0.498 -59.163  1.00 25.29           C  
ATOM   2281  C   HIS B 297      -9.829  -0.499 -58.065  1.00 25.29           C  
ATOM   2282  CB  HIS B 297      -7.437   0.002 -58.607  1.00 25.29           C  
ATOM   2283  O   HIS B 297      -9.934   0.460 -57.297  1.00 25.29           O  
ATOM   2284  CG  HIS B 297      -6.247  -0.494 -59.365  1.00 25.29           C  
ATOM   2285  CD2 HIS B 297      -5.362   0.158 -60.155  1.00 25.29           C  
ATOM   2286  ND1 HIS B 297      -5.858  -1.816 -59.358  1.00 25.29           N  
ATOM   2287  CE1 HIS B 297      -4.782  -1.956 -60.114  1.00 25.29           C  
ATOM   2288  NE2 HIS B 297      -4.460  -0.773 -60.609  1.00 25.29           N  
ATOM   2289  N   PRO B 298     -11.067  -0.841 -58.315  1.00 28.39           N  
ATOM   2290  CA  PRO B 298     -12.000  -0.382 -57.283  1.00 28.39           C  
ATOM   2291  C   PRO B 298     -11.584  -0.812 -55.878  1.00 28.39           C  
ATOM   2292  CB  PRO B 298     -13.322  -1.039 -57.686  1.00 28.39           C  
ATOM   2293  O   PRO B 298     -10.875  -1.809 -55.718  1.00 28.39           O  
ATOM   2294  CG  PRO B 298     -12.943  -2.074 -58.696  1.00 28.39           C  
ATOM   2295  CD  PRO B 298     -11.457  -2.015 -58.903  1.00 28.39           C  
ATOM   2296  N   GLY B 299     -11.718   0.186 -54.855  1.00 24.28           N  
ATOM   2297  CA  GLY B 299     -11.284   0.378 -53.480  1.00 24.28           C  
ATOM   2298  C   GLY B 299     -11.845  -0.659 -52.526  1.00 24.28           C  
ATOM   2299  O   GLY B 299     -13.040  -0.961 -52.563  1.00 24.28           O  
ATOM   2300  N   HIS B 300     -11.097  -1.692 -52.085  1.00 25.82           N  
ATOM   2301  CA  HIS B 300     -11.453  -2.906 -51.359  1.00 25.82           C  
ATOM   2302  C   HIS B 300     -11.819  -2.596 -49.912  1.00 25.82           C  
ATOM   2303  CB  HIS B 300     -10.302  -3.914 -51.406  1.00 25.82           C  
ATOM   2304  O   HIS B 300     -10.940  -2.348 -49.084  1.00 25.82           O  
ATOM   2305  CG  HIS B 300     -10.382  -4.863 -52.559  1.00 25.82           C  
ATOM   2306  CD2 HIS B 300      -9.588  -5.011 -53.645  1.00 25.82           C  
ATOM   2307  ND1 HIS B 300     -11.380  -5.806 -52.679  1.00 25.82           N  
ATOM   2308  CE1 HIS B 300     -11.194  -6.495 -53.792  1.00 25.82           C  
ATOM   2309  NE2 HIS B 300     -10.113  -6.032 -54.397  1.00 25.82           N  
ATOM   2310  N   TYR B 301     -12.817  -1.625 -49.642  1.00 25.57           N  
ATOM   2311  CA  TYR B 301     -13.022  -1.324 -48.229  1.00 25.57           C  
ATOM   2312  C   TYR B 301     -13.332  -2.591 -47.441  1.00 25.57           C  
ATOM   2313  CB  TYR B 301     -14.156  -0.310 -48.054  1.00 25.57           C  
ATOM   2314  O   TYR B 301     -14.173  -3.395 -47.850  1.00 25.57           O  
ATOM   2315  CG  TYR B 301     -13.680   1.115 -47.912  1.00 25.57           C  
ATOM   2316  CD1 TYR B 301     -13.369   1.644 -46.661  1.00 25.57           C  
ATOM   2317  CD2 TYR B 301     -13.540   1.935 -49.026  1.00 25.57           C  
ATOM   2318  CE1 TYR B 301     -12.931   2.957 -46.524  1.00 25.57           C  
ATOM   2319  CE2 TYR B 301     -13.103   3.250 -48.901  1.00 25.57           C  
ATOM   2320  OH  TYR B 301     -12.369   5.052 -47.519  1.00 25.57           O  
ATOM   2321  CZ  TYR B 301     -12.801   3.751 -47.648  1.00 25.57           C  
ATOM   2322  N   TRP B 302     -12.373  -3.068 -46.541  1.00 28.30           N  
ATOM   2323  CA  TRP B 302     -12.301  -4.326 -45.804  1.00 28.30           C  
ATOM   2324  C   TRP B 302     -13.404  -4.406 -44.754  1.00 28.30           C  
ATOM   2325  CB  TRP B 302     -10.931  -4.480 -45.136  1.00 28.30           C  
ATOM   2326  O   TRP B 302     -13.518  -3.528 -43.896  1.00 28.30           O  
ATOM   2327  CG  TRP B 302      -9.870  -5.029 -46.041  1.00 28.30           C  
ATOM   2328  CD1 TRP B 302      -9.670  -4.719 -47.358  1.00 28.30           C  
ATOM   2329  CD2 TRP B 302      -8.866  -5.988 -45.697  1.00 28.30           C  
ATOM   2330  CE2 TRP B 302      -8.089  -6.214 -46.855  1.00 28.30           C  
ATOM   2331  CE3 TRP B 302      -8.547  -6.679 -44.521  1.00 28.30           C  
ATOM   2332  NE1 TRP B 302      -8.600  -5.428 -47.853  1.00 28.30           N  
ATOM   2333  CH2 TRP B 302      -6.721  -7.766 -45.706  1.00 28.30           C  
ATOM   2334  CZ2 TRP B 302      -7.012  -7.103 -46.870  1.00 28.30           C  
ATOM   2335  CZ3 TRP B 302      -7.474  -7.564 -44.538  1.00 28.30           C  
ATOM   2336  N   PRO B 303     -14.595  -4.875 -44.988  1.00 31.84           N  
ATOM   2337  CA  PRO B 303     -15.658  -4.968 -43.984  1.00 31.84           C  
ATOM   2338  C   PRO B 303     -15.233  -5.755 -42.747  1.00 31.84           C  
ATOM   2339  CB  PRO B 303     -16.784  -5.688 -44.730  1.00 31.84           C  
ATOM   2340  O   PRO B 303     -14.546  -6.773 -42.864  1.00 31.84           O  
ATOM   2341  CG  PRO B 303     -16.115  -6.336 -45.899  1.00 31.84           C  
ATOM   2342  CD  PRO B 303     -14.672  -5.922 -45.913  1.00 31.84           C  
ATOM   2343  N   VAL B 304     -14.883  -5.022 -41.511  1.00 35.17           N  
ATOM   2344  CA  VAL B 304     -14.544  -5.535 -40.188  1.00 35.17           C  
ATOM   2345  C   VAL B 304     -15.645  -6.473 -39.699  1.00 35.17           C  
ATOM   2346  CB  VAL B 304     -14.329  -4.390 -39.173  1.00 35.17           C  
ATOM   2347  O   VAL B 304     -16.798  -6.061 -39.550  1.00 35.17           O  
ATOM   2348  CG1 VAL B 304     -13.907  -4.945 -37.814  1.00 35.17           C  
ATOM   2349  CG2 VAL B 304     -13.288  -3.402 -39.697  1.00 35.17           C  
ATOM   2350  N   HIS B 305     -15.812  -7.746 -40.111  1.00 33.92           N  
ATOM   2351  CA  HIS B 305     -16.775  -8.753 -39.679  1.00 33.92           C  
ATOM   2352  C   HIS B 305     -16.632  -9.050 -38.190  1.00 33.92           C  
ATOM   2353  CB  HIS B 305     -16.604 -10.040 -40.490  1.00 33.92           C  
ATOM   2354  O   HIS B 305     -15.601  -9.564 -37.752  1.00 33.92           O  
ATOM   2355  CG  HIS B 305     -17.167  -9.957 -41.873  1.00 33.92           C  
ATOM   2356  CD2 HIS B 305     -16.557  -9.930 -43.081  1.00 33.92           C  
ATOM   2357  ND1 HIS B 305     -18.520  -9.886 -42.122  1.00 33.92           N  
ATOM   2358  CE1 HIS B 305     -18.718  -9.820 -43.428  1.00 33.92           C  
ATOM   2359  NE2 HIS B 305     -17.543  -9.846 -44.033  1.00 33.92           N  
ATOM   2360  N   ASN B 306     -17.043  -8.098 -37.232  1.00 36.29           N  
ATOM   2361  CA  ASN B 306     -17.093  -8.371 -35.800  1.00 36.29           C  
ATOM   2362  C   ASN B 306     -17.879  -9.643 -35.498  1.00 36.29           C  
ATOM   2363  CB  ASN B 306     -17.696  -7.183 -35.047  1.00 36.29           C  
ATOM   2364  O   ASN B 306     -19.108  -9.613 -35.413  1.00 36.29           O  
ATOM   2365  CG  ASN B 306     -16.691  -6.491 -34.147  1.00 36.29           C  
ATOM   2366  ND2 ASN B 306     -17.143  -5.472 -33.427  1.00 36.29           N  
ATOM   2367  OD1 ASN B 306     -15.517  -6.869 -34.101  1.00 36.29           O  
ATOM   2368  N   GLU B 307     -17.851 -10.736 -36.261  1.00 38.41           N  
ATOM   2369  CA  GLU B 307     -18.621 -11.926 -35.911  1.00 38.41           C  
ATOM   2370  C   GLU B 307     -18.280 -12.410 -34.504  1.00 38.41           C  
ATOM   2371  CB  GLU B 307     -18.374 -13.044 -36.927  1.00 38.41           C  
ATOM   2372  O   GLU B 307     -17.153 -12.838 -34.246  1.00 38.41           O  
ATOM   2373  CG  GLU B 307     -19.608 -13.429 -37.729  1.00 38.41           C  
ATOM   2374  CD  GLU B 307     -19.371 -14.601 -38.669  1.00 38.41           C  
ATOM   2375  OE1 GLU B 307     -20.351 -15.123 -39.247  1.00 38.41           O  
ATOM   2376  OE2 GLU B 307     -18.195 -15.000 -38.828  1.00 38.41           O  
ATOM   2377  N   LEU B 308     -18.619 -11.591 -33.432  1.00 40.37           N  
ATOM   2378  CA  LEU B 308     -18.491 -12.167 -32.098  1.00 40.37           C  
ATOM   2379  C   LEU B 308     -19.168 -13.532 -32.029  1.00 40.37           C  
ATOM   2380  CB  LEU B 308     -19.097 -11.231 -31.049  1.00 40.37           C  
ATOM   2381  O   LEU B 308     -20.397 -13.620 -32.006  1.00 40.37           O  
ATOM   2382  CG  LEU B 308     -18.107 -10.500 -30.141  1.00 40.37           C  
ATOM   2383  CD1 LEU B 308     -18.073  -9.014 -30.482  1.00 40.37           C  
ATOM   2384  CD2 LEU B 308     -18.471 -10.709 -28.675  1.00 40.37           C  
ATOM   2385  N   ALA B 309     -18.923 -14.474 -32.783  1.00 38.25           N  
ATOM   2386  CA  ALA B 309     -19.450 -15.830 -32.654  1.00 38.25           C  
ATOM   2387  C   ALA B 309     -19.270 -16.356 -31.233  1.00 38.25           C  
ATOM   2388  CB  ALA B 309     -18.768 -16.762 -33.653  1.00 38.25           C  
ATOM   2389  O   ALA B 309     -18.334 -15.963 -30.533  1.00 38.25           O  
ATOM   2390  N   PHE B 310     -20.363 -16.648 -30.498  1.00 49.78           N  
ATOM   2391  CA  PHE B 310     -20.392 -17.377 -29.235  1.00 49.78           C  
ATOM   2392  C   PHE B 310     -19.304 -18.443 -29.201  1.00 49.78           C  
ATOM   2393  CB  PHE B 310     -21.765 -18.021 -29.016  1.00 49.78           C  
ATOM   2394  O   PHE B 310     -19.286 -19.347 -30.039  1.00 49.78           O  
ATOM   2395  CG  PHE B 310     -22.191 -18.065 -27.573  1.00 49.78           C  
ATOM   2396  CD1 PHE B 310     -22.009 -19.216 -26.816  1.00 49.78           C  
ATOM   2397  CD2 PHE B 310     -22.772 -16.956 -26.974  1.00 49.78           C  
ATOM   2398  CE1 PHE B 310     -22.402 -19.261 -25.480  1.00 49.78           C  
ATOM   2399  CE2 PHE B 310     -23.168 -16.993 -25.640  1.00 49.78           C  
ATOM   2400  CZ  PHE B 310     -22.983 -18.146 -24.895  1.00 49.78           C  
ATOM   2401  N   GLN B 311     -18.153 -18.044 -28.667  1.00 62.35           N  
ATOM   2402  CA  GLN B 311     -17.131 -19.070 -28.487  1.00 62.35           C  
ATOM   2403  C   GLN B 311     -17.323 -19.812 -27.167  1.00 62.35           C  
ATOM   2404  CB  GLN B 311     -15.733 -18.452 -28.543  1.00 62.35           C  
ATOM   2405  O   GLN B 311     -17.651 -19.201 -26.147  1.00 62.35           O  
ATOM   2406  CG  GLN B 311     -15.293 -18.053 -29.945  1.00 62.35           C  
ATOM   2407  CD  GLN B 311     -13.815 -18.296 -30.187  1.00 62.35           C  
ATOM   2408  NE2 GLN B 311     -13.357 -18.003 -31.400  1.00 62.35           N  
ATOM   2409  OE1 GLN B 311     -13.091 -18.743 -29.292  1.00 62.35           O  
ATOM   2410  N   PRO B 312     -17.432 -21.089 -27.179  1.00 75.50           N  
ATOM   2411  CA  PRO B 312     -17.531 -21.871 -25.944  1.00 75.50           C  
ATOM   2412  C   PRO B 312     -16.386 -21.589 -24.973  1.00 75.50           C  
ATOM   2413  CB  PRO B 312     -17.483 -23.319 -26.438  1.00 75.50           C  
ATOM   2414  O   PRO B 312     -15.296 -21.196 -25.396  1.00 75.50           O  
ATOM   2415  CG  PRO B 312     -16.988 -23.226 -27.846  1.00 75.50           C  
ATOM   2416  CD  PRO B 312     -17.093 -21.796 -28.294  1.00 75.50           C  
ATOM   2417  N   PRO B 313     -16.709 -21.701 -23.638  1.00 84.52           N  
ATOM   2418  CA  PRO B 313     -15.650 -21.501 -22.646  1.00 84.52           C  
ATOM   2419  C   PRO B 313     -14.499 -22.492 -22.804  1.00 84.52           C  
ATOM   2420  CB  PRO B 313     -16.372 -21.711 -21.313  1.00 84.52           C  
ATOM   2421  O   PRO B 313     -14.714 -23.631 -23.227  1.00 84.52           O  
ATOM   2422  CG  PRO B 313     -17.690 -22.313 -21.682  1.00 84.52           C  
ATOM   2423  CD  PRO B 313     -17.862 -22.207 -23.170  1.00 84.52           C  
ATOM   2424  N   ILE B 314     -13.374 -21.978 -22.586  1.00 89.37           N  
ATOM   2425  CA  ILE B 314     -12.176 -22.803 -22.698  1.00 89.37           C  
ATOM   2426  C   ILE B 314     -12.215 -23.914 -21.651  1.00 89.37           C  
ATOM   2427  CB  ILE B 314     -10.892 -21.960 -22.537  1.00 89.37           C  
ATOM   2428  O   ILE B 314     -11.836 -25.053 -21.932  1.00 89.37           O  
ATOM   2429  CG1 ILE B 314     -10.807 -20.899 -23.641  1.00 89.37           C  
ATOM   2430  CG2 ILE B 314      -9.651 -22.858 -22.544  1.00 89.37           C  
ATOM   2431  CD1 ILE B 314      -9.699 -19.876 -23.433  1.00 89.37           C  
ATOM   2432  N   SER B 315     -12.600 -23.616 -20.484  1.00 86.83           N  
ATOM   2433  CA  SER B 315     -12.695 -24.578 -19.390  1.00 86.83           C  
ATOM   2434  C   SER B 315     -13.950 -24.345 -18.557  1.00 86.83           C  
ATOM   2435  CB  SER B 315     -11.457 -24.498 -18.496  1.00 86.83           C  
ATOM   2436  O   SER B 315     -14.470 -23.229 -18.506  1.00 86.83           O  
ATOM   2437  OG  SER B 315     -11.646 -25.244 -17.306  1.00 86.83           O  
ATOM   2438  N   ASN B 316     -14.402 -25.391 -17.949  1.00 83.47           N  
ATOM   2439  CA  ASN B 316     -15.588 -25.315 -17.102  1.00 83.47           C  
ATOM   2440  C   ASN B 316     -15.228 -24.946 -15.665  1.00 83.47           C  
ATOM   2441  CB  ASN B 316     -16.356 -26.638 -17.134  1.00 83.47           C  
ATOM   2442  O   ASN B 316     -16.109 -24.809 -14.816  1.00 83.47           O  
ATOM   2443  CG  ASN B 316     -16.985 -26.916 -18.485  1.00 83.47           C  
ATOM   2444  ND2 ASN B 316     -17.337 -28.173 -18.728  1.00 83.47           N  
ATOM   2445  OD1 ASN B 316     -17.151 -26.009 -19.304  1.00 83.47           O  
ATOM   2446  N   HIS B 317     -13.934 -24.776 -15.407  1.00 86.13           N  
ATOM   2447  CA  HIS B 317     -13.505 -24.353 -14.079  1.00 86.13           C  
ATOM   2448  C   HIS B 317     -13.975 -22.934 -13.774  1.00 86.13           C  
ATOM   2449  CB  HIS B 317     -11.983 -24.441 -13.953  1.00 86.13           C  
ATOM   2450  O   HIS B 317     -13.953 -22.067 -14.650  1.00 86.13           O  
ATOM   2451  CG  HIS B 317     -11.505 -25.711 -13.325  1.00 86.13           C  
ATOM   2452  CD2 HIS B 317     -10.883 -26.788 -13.859  1.00 86.13           C  
ATOM   2453  ND1 HIS B 317     -11.655 -25.979 -11.981  1.00 86.13           N  
ATOM   2454  CE1 HIS B 317     -11.142 -27.169 -11.716  1.00 86.13           C  
ATOM   2455  NE2 HIS B 317     -10.668 -27.681 -12.838  1.00 86.13           N  
ATOM   2456  N   PRO B 318     -14.348 -22.752 -12.571  1.00 88.92           N  
ATOM   2457  CA  PRO B 318     -14.805 -21.410 -12.202  1.00 88.92           C  
ATOM   2458  C   PRO B 318     -13.703 -20.359 -12.318  1.00 88.92           C  
ATOM   2459  CB  PRO B 318     -15.251 -21.577 -10.747  1.00 88.92           C  
ATOM   2460  O   PRO B 318     -12.530 -20.662 -12.087  1.00 88.92           O  
ATOM   2461  CG  PRO B 318     -14.662 -22.880 -10.314  1.00 88.92           C  
ATOM   2462  CD  PRO B 318     -14.241 -23.644 -11.537  1.00 88.92           C  
ATOM   2463  N   ALA B 319     -14.055 -19.116 -12.504  1.00 88.47           N  
ATOM   2464  CA  ALA B 319     -13.122 -18.004 -12.669  1.00 88.47           C  
ATOM   2465  C   ALA B 319     -12.453 -17.647 -11.345  1.00 88.47           C  
ATOM   2466  CB  ALA B 319     -13.843 -16.786 -13.242  1.00 88.47           C  
ATOM   2467  O   ALA B 319     -13.078 -17.728 -10.285  1.00 88.47           O  
ATOM   2468  N   PRO B 320     -11.155 -17.260 -11.378  1.00 93.64           N  
ATOM   2469  CA  PRO B 320     -10.418 -16.905 -10.163  1.00 93.64           C  
ATOM   2470  C   PRO B 320     -10.976 -15.660  -9.477  1.00 93.64           C  
ATOM   2471  CB  PRO B 320      -8.996 -16.658 -10.672  1.00 93.64           C  
ATOM   2472  O   PRO B 320     -11.594 -14.816 -10.131  1.00 93.64           O  
ATOM   2473  CG  PRO B 320      -9.140 -16.515 -12.153  1.00 93.64           C  
ATOM   2474  CD  PRO B 320     -10.479 -17.063 -12.557  1.00 93.64           C  
ATOM   2475  N   GLU B 321     -10.721 -15.561  -8.135  1.00 93.70           N  
ATOM   2476  CA  GLU B 321     -11.109 -14.398  -7.342  1.00 93.70           C  
ATOM   2477  C   GLU B 321     -10.384 -13.141  -7.816  1.00 93.70           C  
ATOM   2478  CB  GLU B 321     -10.827 -14.640  -5.857  1.00 93.70           C  
ATOM   2479  O   GLU B 321     -10.958 -12.050  -7.815  1.00 93.70           O  
ATOM   2480  CG  GLU B 321     -11.345 -13.538  -4.945  1.00 93.70           C  
ATOM   2481  CD  GLU B 321     -10.984 -13.749  -3.484  1.00 93.70           C  
ATOM   2482  OE1 GLU B 321     -11.258 -12.851  -2.655  1.00 93.70           O  
ATOM   2483  OE2 GLU B 321     -10.422 -14.820  -3.165  1.00 93.70           O  
ATOM   2484  N   TYR B 322      -9.144 -13.333  -8.111  1.00 95.24           N  
ATOM   2485  CA  TYR B 322      -8.327 -12.255  -8.659  1.00 95.24           C  
ATOM   2486  C   TYR B 322      -7.896 -12.570 -10.086  1.00 95.24           C  
ATOM   2487  CB  TYR B 322      -7.095 -12.015  -7.782  1.00 95.24           C  
ATOM   2488  O   TYR B 322      -7.367 -13.650 -10.358  1.00 95.24           O  
ATOM   2489  CG  TYR B 322      -7.425 -11.720  -6.339  1.00 95.24           C  
ATOM   2490  CD1 TYR B 322      -7.733 -10.426  -5.925  1.00 95.24           C  
ATOM   2491  CD2 TYR B 322      -7.428 -12.733  -5.386  1.00 95.24           C  
ATOM   2492  CE1 TYR B 322      -8.036 -10.148  -4.597  1.00 95.24           C  
ATOM   2493  CE2 TYR B 322      -7.729 -12.467  -4.055  1.00 95.24           C  
ATOM   2494  OH  TYR B 322      -8.331 -10.905  -2.353  1.00 95.24           O  
ATOM   2495  CZ  TYR B 322      -8.032 -11.174  -3.670  1.00 95.24           C  
ATOM   2496  N   TRP B 323      -8.017 -11.495 -10.916  1.00 97.31           N  
ATOM   2497  CA  TRP B 323      -7.681 -11.834 -12.294  1.00 97.31           C  
ATOM   2498  C   TRP B 323      -6.199 -11.604 -12.566  1.00 97.31           C  
ATOM   2499  CB  TRP B 323      -8.526 -11.012 -13.272  1.00 97.31           C  
ATOM   2500  O   TRP B 323      -5.637 -12.173 -13.505  1.00 97.31           O  
ATOM   2501  CG  TRP B 323      -8.289  -9.534 -13.188  1.00 97.31           C  
ATOM   2502  CD1 TRP B 323      -8.959  -8.635 -12.407  1.00 97.31           C  
ATOM   2503  CD2 TRP B 323      -7.313  -8.783 -13.918  1.00 97.31           C  
ATOM   2504  CE2 TRP B 323      -7.449  -7.432 -13.529  1.00 97.31           C  
ATOM   2505  CE3 TRP B 323      -6.336  -9.122 -14.864  1.00 97.31           C  
ATOM   2506  NE1 TRP B 323      -8.459  -7.369 -12.607  1.00 97.31           N  
ATOM   2507  CH2 TRP B 323      -5.695  -6.778 -14.977  1.00 97.31           C  
ATOM   2508  CZ2 TRP B 323      -6.642  -6.420 -14.054  1.00 97.31           C  
ATOM   2509  CZ3 TRP B 323      -5.535  -8.113 -15.385  1.00 97.31           C  
ATOM   2510  N   CYS B 324      -5.504 -10.784 -11.724  1.00 97.35           N  
ATOM   2511  CA  CYS B 324      -4.060 -10.635 -11.867  1.00 97.35           C  
ATOM   2512  C   CYS B 324      -3.431 -10.144 -10.568  1.00 97.35           C  
ATOM   2513  CB  CYS B 324      -3.730  -9.666 -13.002  1.00 97.35           C  
ATOM   2514  O   CYS B 324      -4.140  -9.741  -9.644  1.00 97.35           O  
ATOM   2515  SG  CYS B 324      -4.086  -7.939 -12.611  1.00 97.35           S  
ATOM   2516  N   SER B 325      -2.151 -10.377 -10.360  1.00 97.08           N  
ATOM   2517  CA  SER B 325      -1.291  -9.802  -9.330  1.00 97.08           C  
ATOM   2518  C   SER B 325      -0.149  -9.001  -9.947  1.00 97.08           C  
ATOM   2519  CB  SER B 325      -0.725 -10.900  -8.429  1.00 97.08           C  
ATOM   2520  O   SER B 325       0.460  -9.433 -10.928  1.00 97.08           O  
ATOM   2521  OG  SER B 325      -1.768 -11.690  -7.884  1.00 97.08           O  
ATOM   2522  N   ILE B 326       0.151  -7.780  -9.338  1.00 97.41           N  
ATOM   2523  CA  ILE B 326       1.130  -6.870  -9.923  1.00 97.41           C  
ATOM   2524  C   ILE B 326       2.264  -6.624  -8.930  1.00 97.41           C  
ATOM   2525  CB  ILE B 326       0.480  -5.530 -10.337  1.00 97.41           C  
ATOM   2526  O   ILE B 326       2.020  -6.257  -7.778  1.00 97.41           O  
ATOM   2527  CG1 ILE B 326      -0.748  -5.782 -11.219  1.00 97.41           C  
ATOM   2528  CG2 ILE B 326       1.495  -4.636 -11.054  1.00 97.41           C  
ATOM   2529  CD1 ILE B 326      -1.587  -4.539 -11.483  1.00 97.41           C  
ATOM   2530  N   ALA B 327       3.485  -6.919  -9.384  1.00 94.84           N  
ATOM   2531  CA  ALA B 327       4.665  -6.631  -8.573  1.00 94.84           C  
ATOM   2532  C   ALA B 327       5.510  -5.530  -9.206  1.00 94.84           C  
ATOM   2533  CB  ALA B 327       5.500  -7.894  -8.381  1.00 94.84           C  
ATOM   2534  O   ALA B 327       5.697  -5.505 -10.425  1.00 94.84           O  
ATOM   2535  N   TYR B 328       5.979  -4.600  -8.380  1.00 95.84           N  
ATOM   2536  CA  TYR B 328       6.814  -3.498  -8.845  1.00 95.84           C  
ATOM   2537  C   TYR B 328       8.286  -3.774  -8.565  1.00 95.84           C  
ATOM   2538  CB  TYR B 328       6.393  -2.185  -8.177  1.00 95.84           C  
ATOM   2539  O   TYR B 328       8.637  -4.289  -7.500  1.00 95.84           O  
ATOM   2540  CG  TYR B 328       7.265  -1.010  -8.546  1.00 95.84           C  
ATOM   2541  CD1 TYR B 328       8.036  -0.360  -7.584  1.00 95.84           C  
ATOM   2542  CD2 TYR B 328       7.320  -0.546  -9.856  1.00 95.84           C  
ATOM   2543  CE1 TYR B 328       8.839   0.725  -7.919  1.00 95.84           C  
ATOM   2544  CE2 TYR B 328       8.120   0.538 -10.202  1.00 95.84           C  
ATOM   2545  OH  TYR B 328       9.669   2.239  -9.566  1.00 95.84           O  
ATOM   2546  CZ  TYR B 328       8.875   1.166  -9.228  1.00 95.84           C  
ATOM   2547  N   PHE B 329       9.105  -3.503  -9.600  1.00 93.00           N  
ATOM   2548  CA  PHE B 329      10.534  -3.752  -9.459  1.00 93.00           C  
ATOM   2549  C   PHE B 329      11.338  -2.504  -9.804  1.00 93.00           C  
ATOM   2550  CB  PHE B 329      10.968  -4.919 -10.352  1.00 93.00           C  
ATOM   2551  O   PHE B 329      10.964  -1.747 -10.701  1.00 93.00           O  
ATOM   2552  CG  PHE B 329      10.406  -6.249  -9.929  1.00 93.00           C  
ATOM   2553  CD1 PHE B 329      11.170  -7.137  -9.181  1.00 93.00           C  
ATOM   2554  CD2 PHE B 329       9.112  -6.612 -10.279  1.00 93.00           C  
ATOM   2555  CE1 PHE B 329      10.652  -8.369  -8.788  1.00 93.00           C  
ATOM   2556  CE2 PHE B 329       8.587  -7.841  -9.890  1.00 93.00           C  
ATOM   2557  CZ  PHE B 329       9.359  -8.718  -9.146  1.00 93.00           C  
ATOM   2558  N   GLU B 330      12.414  -2.217  -9.089  1.00 92.30           N  
ATOM   2559  CA  GLU B 330      13.505  -1.312  -9.440  1.00 92.30           C  
ATOM   2560  C   GLU B 330      14.801  -2.080  -9.684  1.00 92.30           C  
ATOM   2561  CB  GLU B 330      13.712  -0.268  -8.340  1.00 92.30           C  
ATOM   2562  O   GLU B 330      15.406  -2.603  -8.746  1.00 92.30           O  
ATOM   2563  CG  GLU B 330      12.504   0.628  -8.106  1.00 92.30           C  
ATOM   2564  CD  GLU B 330      12.729   1.668  -7.020  1.00 92.30           C  
ATOM   2565  OE1 GLU B 330      11.804   2.465  -6.743  1.00 92.30           O  
ATOM   2566  OE2 GLU B 330      13.838   1.685  -6.442  1.00 92.30           O  
ATOM   2567  N   MET B 331      15.298  -2.080 -11.100  1.00 90.55           N  
ATOM   2568  CA  MET B 331      16.308  -3.059 -11.492  1.00 90.55           C  
ATOM   2569  C   MET B 331      15.843  -4.477 -11.178  1.00 90.55           C  
ATOM   2570  CB  MET B 331      17.635  -2.776 -10.787  1.00 90.55           C  
ATOM   2571  O   MET B 331      14.789  -4.908 -11.649  1.00 90.55           O  
ATOM   2572  CG  MET B 331      18.150  -1.361 -10.995  1.00 90.55           C  
ATOM   2573  SD  MET B 331      18.477  -0.984 -12.761  1.00 90.55           S  
ATOM   2574  CE  MET B 331      20.122  -1.726 -12.947  1.00 90.55           C  
ATOM   2575  N   ASP B 332      16.617  -5.202 -10.415  1.00 91.65           N  
ATOM   2576  CA  ASP B 332      16.222  -6.584 -10.159  1.00 91.65           C  
ATOM   2577  C   ASP B 332      15.743  -6.760  -8.720  1.00 91.65           C  
ATOM   2578  CB  ASP B 332      17.385  -7.536 -10.447  1.00 91.65           C  
ATOM   2579  O   ASP B 332      15.755  -7.872  -8.188  1.00 91.65           O  
ATOM   2580  CG  ASP B 332      16.949  -8.987 -10.557  1.00 91.65           C  
ATOM   2581  OD1 ASP B 332      15.758  -9.247 -10.832  1.00 91.65           O  
ATOM   2582  OD2 ASP B 332      17.805  -9.878 -10.363  1.00 91.65           O  
ATOM   2583  N   VAL B 333      15.309  -5.661  -8.115  1.00 89.66           N  
ATOM   2584  CA  VAL B 333      14.852  -5.726  -6.731  1.00 89.66           C  
ATOM   2585  C   VAL B 333      13.366  -5.379  -6.661  1.00 89.66           C  
ATOM   2586  CB  VAL B 333      15.664  -4.780  -5.819  1.00 89.66           C  
ATOM   2587  O   VAL B 333      12.952  -4.306  -7.105  1.00 89.66           O  
ATOM   2588  CG1 VAL B 333      15.139  -4.827  -4.386  1.00 89.66           C  
ATOM   2589  CG2 VAL B 333      17.147  -5.143  -5.860  1.00 89.66           C  
ATOM   2590  N   GLN B 334      12.515  -6.277  -6.113  1.00 91.63           N  
ATOM   2591  CA  GLN B 334      11.093  -6.006  -5.929  1.00 91.63           C  
ATOM   2592  C   GLN B 334      10.868  -4.974  -4.826  1.00 91.63           C  
ATOM   2593  CB  GLN B 334      10.338  -7.295  -5.603  1.00 91.63           C  
ATOM   2594  O   GLN B 334      11.450  -5.078  -3.744  1.00 91.63           O  
ATOM   2595  CG  GLN B 334       8.832  -7.109  -5.469  1.00 91.63           C  
ATOM   2596  CD  GLN B 334       8.102  -8.410  -5.196  1.00 91.63           C  
ATOM   2597  NE2 GLN B 334       6.956  -8.318  -4.530  1.00 91.63           N  
ATOM   2598  OE1 GLN B 334       8.563  -9.489  -5.580  1.00 91.63           O  
ATOM   2599  N   VAL B 335      10.092  -3.940  -5.111  1.00 87.46           N  
ATOM   2600  CA  VAL B 335       9.783  -2.874  -4.164  1.00 87.46           C  
ATOM   2601  C   VAL B 335       8.306  -2.933  -3.783  1.00 87.46           C  
ATOM   2602  CB  VAL B 335      10.131  -1.484  -4.740  1.00 87.46           C  
ATOM   2603  O   VAL B 335       7.432  -2.898  -4.654  1.00 87.46           O  
ATOM   2604  CG1 VAL B 335       9.797  -0.383  -3.735  1.00 87.46           C  
ATOM   2605  CG2 VAL B 335      11.606  -1.423  -5.133  1.00 87.46           C  
ATOM   2606  N   GLY B 336       8.001  -2.982  -2.460  1.00 81.84           N  
ATOM   2607  CA  GLY B 336       6.630  -3.042  -1.978  1.00 81.84           C  
ATOM   2608  C   GLY B 336       6.022  -4.428  -2.084  1.00 81.84           C  
ATOM   2609  O   GLY B 336       6.670  -5.362  -2.559  1.00 81.84           O  
ATOM   2610  N   GLU B 337       4.698  -4.524  -1.571  1.00 81.73           N  
ATOM   2611  CA  GLU B 337       3.963  -5.783  -1.650  1.00 81.73           C  
ATOM   2612  C   GLU B 337       3.319  -5.961  -3.022  1.00 81.73           C  
ATOM   2613  CB  GLU B 337       2.896  -5.852  -0.555  1.00 81.73           C  
ATOM   2614  O   GLU B 337       3.119  -4.987  -3.751  1.00 81.73           O  
ATOM   2615  CG  GLU B 337       3.464  -5.899   0.856  1.00 81.73           C  
ATOM   2616  CD  GLU B 337       2.406  -6.138   1.921  1.00 81.73           C  
ATOM   2617  OE1 GLU B 337       2.769  -6.449   3.078  1.00 81.73           O  
ATOM   2618  OE2 GLU B 337       1.204  -6.014   1.596  1.00 81.73           O  
ATOM   2619  N   THR B 338       3.130  -7.139  -3.315  1.00 90.92           N  
ATOM   2620  CA  THR B 338       2.406  -7.456  -4.541  1.00 90.92           C  
ATOM   2621  C   THR B 338       0.965  -6.962  -4.462  1.00 90.92           C  
ATOM   2622  CB  THR B 338       2.419  -8.970  -4.821  1.00 90.92           C  
ATOM   2623  O   THR B 338       0.309  -7.109  -3.429  1.00 90.92           O  
ATOM   2624  CG2 THR B 338       1.765  -9.286  -6.163  1.00 90.92           C  
ATOM   2625  OG1 THR B 338       3.774  -9.436  -4.841  1.00 90.92           O  
ATOM   2626  N   PHE B 339       0.508  -6.307  -5.497  1.00 93.13           N  
ATOM   2627  CA  PHE B 339      -0.843  -5.766  -5.585  1.00 93.13           C  
ATOM   2628  C   PHE B 339      -1.770  -6.741  -6.302  1.00 93.13           C  
ATOM   2629  CB  PHE B 339      -0.838  -4.417  -6.311  1.00 93.13           C  
ATOM   2630  O   PHE B 339      -1.539  -7.087  -7.462  1.00 93.13           O  
ATOM   2631  CG  PHE B 339      -2.178  -3.732  -6.329  1.00 93.13           C  
ATOM   2632  CD1 PHE B 339      -2.954  -3.724  -7.481  1.00 93.13           C  
ATOM   2633  CD2 PHE B 339      -2.661  -3.096  -5.193  1.00 93.13           C  
ATOM   2634  CE1 PHE B 339      -4.195  -3.091  -7.501  1.00 93.13           C  
ATOM   2635  CE2 PHE B 339      -3.900  -2.462  -5.205  1.00 93.13           C  
ATOM   2636  CZ  PHE B 339      -4.665  -2.459  -6.360  1.00 93.13           C  
ATOM   2637  N   LYS B 340      -2.839  -7.205  -5.637  1.00 93.30           N  
ATOM   2638  CA  LYS B 340      -3.796  -8.151  -6.204  1.00 93.30           C  
ATOM   2639  C   LYS B 340      -5.044  -7.433  -6.711  1.00 93.30           C  
ATOM   2640  CB  LYS B 340      -4.185  -9.207  -5.168  1.00 93.30           C  
ATOM   2641  O   LYS B 340      -5.671  -6.671  -5.973  1.00 93.30           O  
ATOM   2642  CG  LYS B 340      -3.032 -10.099  -4.730  1.00 93.30           C  
ATOM   2643  CD  LYS B 340      -3.506 -11.212  -3.806  1.00 93.30           C  
ATOM   2644  CE  LYS B 340      -2.368 -12.155  -3.435  1.00 93.30           C  
ATOM   2645  NZ  LYS B 340      -2.826 -13.243  -2.521  1.00 93.30           N  
ATOM   2646  N   VAL B 341      -5.459  -7.712  -7.863  1.00 94.80           N  
ATOM   2647  CA  VAL B 341      -6.602  -7.052  -8.484  1.00 94.80           C  
ATOM   2648  C   VAL B 341      -7.799  -8.000  -8.504  1.00 94.80           C  
ATOM   2649  CB  VAL B 341      -6.275  -6.578  -9.918  1.00 94.80           C  
ATOM   2650  O   VAL B 341      -7.782  -9.017  -9.201  1.00 94.80           O  
ATOM   2651  CG1 VAL B 341      -7.438  -5.778 -10.501  1.00 94.80           C  
ATOM   2652  CG2 VAL B 341      -4.994  -5.745  -9.924  1.00 94.80           C  
ATOM   2653  N   PRO B 342      -8.959  -7.672  -7.872  1.00 92.07           N  
ATOM   2654  CA  PRO B 342     -10.144  -8.533  -7.839  1.00 92.07           C  
ATOM   2655  C   PRO B 342     -10.829  -8.647  -9.199  1.00 92.07           C  
ATOM   2656  CB  PRO B 342     -11.056  -7.838  -6.825  1.00 92.07           C  
ATOM   2657  O   PRO B 342     -10.816  -7.694  -9.983  1.00 92.07           O  
ATOM   2658  CG  PRO B 342     -10.158  -6.905  -6.079  1.00 92.07           C  
ATOM   2659  CD  PRO B 342      -8.978  -6.582  -6.950  1.00 92.07           C  
ATOM   2660  N   SER B 343     -11.449  -9.747  -9.398  1.00 93.10           N  
ATOM   2661  CA  SER B 343     -12.138  -9.996 -10.660  1.00 93.10           C  
ATOM   2662  C   SER B 343     -13.381  -9.122 -10.793  1.00 93.10           C  
ATOM   2663  CB  SER B 343     -12.526 -11.470 -10.778  1.00 93.10           C  
ATOM   2664  O   SER B 343     -13.904  -8.942 -11.895  1.00 93.10           O  
ATOM   2665  OG  SER B 343     -11.372 -12.291 -10.828  1.00 93.10           O  
ATOM   2666  N   SER B 344     -13.786  -8.612  -9.731  1.00 89.16           N  
ATOM   2667  CA  SER B 344     -14.920  -7.693  -9.734  1.00 89.16           C  
ATOM   2668  C   SER B 344     -14.526  -6.331 -10.295  1.00 89.16           C  
ATOM   2669  CB  SER B 344     -15.481  -7.529  -8.321  1.00 89.16           C  
ATOM   2670  O   SER B 344     -15.390  -5.529 -10.657  1.00 89.16           O  
ATOM   2671  OG  SER B 344     -14.478  -7.067  -7.432  1.00 89.16           O  
ATOM   2672  N   CYS B 345     -13.272  -6.094 -10.310  1.00 89.17           N  
ATOM   2673  CA  CYS B 345     -12.729  -4.864 -10.876  1.00 89.17           C  
ATOM   2674  C   CYS B 345     -11.933  -5.152 -12.143  1.00 89.17           C  
ATOM   2675  CB  CYS B 345     -11.841  -4.151  -9.856  1.00 89.17           C  
ATOM   2676  O   CYS B 345     -10.714  -5.325 -12.091  1.00 89.17           O  
ATOM   2677  SG  CYS B 345     -12.747  -3.472  -8.450  1.00 89.17           S  
ATOM   2678  N   PRO B 346     -12.594  -5.101 -13.321  1.00 93.03           N  
ATOM   2679  CA  PRO B 346     -11.932  -5.511 -14.561  1.00 93.03           C  
ATOM   2680  C   PRO B 346     -10.889  -4.502 -15.035  1.00 93.03           C  
ATOM   2681  CB  PRO B 346     -13.088  -5.612 -15.561  1.00 93.03           C  
ATOM   2682  O   PRO B 346     -10.058  -4.822 -15.889  1.00 93.03           O  
ATOM   2683  CG  PRO B 346     -14.156  -4.731 -14.999  1.00 93.03           C  
ATOM   2684  CD  PRO B 346     -14.013  -4.701 -13.505  1.00 93.03           C  
ATOM   2685  N   ILE B 347     -10.802  -3.319 -14.473  1.00 93.64           N  
ATOM   2686  CA  ILE B 347      -9.858  -2.278 -14.864  1.00 93.64           C  
ATOM   2687  C   ILE B 347      -9.037  -1.845 -13.652  1.00 93.64           C  
ATOM   2688  CB  ILE B 347     -10.582  -1.062 -15.483  1.00 93.64           C  
ATOM   2689  O   ILE B 347      -9.587  -1.609 -12.573  1.00 93.64           O  
ATOM   2690  CG1 ILE B 347     -11.372  -1.487 -16.727  1.00 93.64           C  
ATOM   2691  CG2 ILE B 347      -9.582   0.047 -15.822  1.00 93.64           C  
ATOM   2692  CD1 ILE B 347     -12.283  -0.401 -17.282  1.00 93.64           C  
ATOM   2693  N   VAL B 348      -7.653  -1.822 -13.817  1.00 93.86           N  
ATOM   2694  CA  VAL B 348      -6.781  -1.343 -12.749  1.00 93.86           C  
ATOM   2695  C   VAL B 348      -5.774  -0.343 -13.314  1.00 93.86           C  
ATOM   2696  CB  VAL B 348      -6.042  -2.509 -12.054  1.00 93.86           C  
ATOM   2697  O   VAL B 348      -5.275  -0.517 -14.428  1.00 93.86           O  
ATOM   2698  CG1 VAL B 348      -5.129  -3.234 -13.040  1.00 93.86           C  
ATOM   2699  CG2 VAL B 348      -5.241  -1.995 -10.859  1.00 93.86           C  
ATOM   2700  N   THR B 349      -5.528   0.743 -12.502  1.00 90.09           N  
ATOM   2701  CA  THR B 349      -4.562   1.761 -12.899  1.00 90.09           C  
ATOM   2702  C   THR B 349      -3.280   1.637 -12.081  1.00 90.09           C  
ATOM   2703  CB  THR B 349      -5.144   3.177 -12.735  1.00 90.09           C  
ATOM   2704  O   THR B 349      -3.329   1.492 -10.858  1.00 90.09           O  
ATOM   2705  CG2 THR B 349      -4.166   4.235 -13.237  1.00 90.09           C  
ATOM   2706  OG1 THR B 349      -6.363   3.276 -13.483  1.00 90.09           O  
ATOM   2707  N   VAL B 350      -2.142   1.614 -12.762  1.00 93.13           N  
ATOM   2708  CA  VAL B 350      -0.828   1.652 -12.129  1.00 93.13           C  
ATOM   2709  C   VAL B 350      -0.138   2.976 -12.449  1.00 93.13           C  
ATOM   2710  CB  VAL B 350       0.056   0.468 -12.582  1.00 93.13           C  
ATOM   2711  O   VAL B 350       0.223   3.233 -13.600  1.00 93.13           O  
ATOM   2712  CG1 VAL B 350       1.390   0.474 -11.839  1.00 93.13           C  
ATOM   2713  CG2 VAL B 350      -0.675  -0.856 -12.365  1.00 93.13           C  
ATOM   2714  N   ASP B 351      -0.030   3.725 -11.436  1.00 86.33           N  
ATOM   2715  CA  ASP B 351       0.479   5.064 -11.719  1.00 86.33           C  
ATOM   2716  C   ASP B 351       1.581   5.451 -10.736  1.00 86.33           C  
ATOM   2717  CB  ASP B 351      -0.655   6.090 -11.670  1.00 86.33           C  
ATOM   2718  O   ASP B 351       1.927   4.673  -9.844  1.00 86.33           O  
ATOM   2719  CG  ASP B 351      -1.360   6.131 -10.325  1.00 86.33           C  
ATOM   2720  OD1 ASP B 351      -0.677   6.112  -9.278  1.00 86.33           O  
ATOM   2721  OD2 ASP B 351      -2.609   6.180 -10.312  1.00 86.33           O  
ATOM   2722  N   GLY B 352       2.251   6.549 -11.094  1.00 78.58           N  
ATOM   2723  CA  GLY B 352       3.375   7.008 -10.294  1.00 78.58           C  
ATOM   2724  C   GLY B 352       2.976   7.994  -9.213  1.00 78.58           C  
ATOM   2725  O   GLY B 352       3.835   8.598  -8.568  1.00 78.58           O  
ATOM   2726  N   TYR B 353       1.863   8.174  -8.903  1.00 70.19           N  
ATOM   2727  CA  TYR B 353       1.416   9.142  -7.907  1.00 70.19           C  
ATOM   2728  C   TYR B 353       1.490   8.554  -6.503  1.00 70.19           C  
ATOM   2729  CB  TYR B 353      -0.015   9.599  -8.207  1.00 70.19           C  
ATOM   2730  O   TYR B 353       1.887   7.399  -6.327  1.00 70.19           O  
ATOM   2731  CG  TYR B 353      -0.171  10.262  -9.554  1.00 70.19           C  
ATOM   2732  CD1 TYR B 353       0.347  11.533  -9.790  1.00 70.19           C  
ATOM   2733  CD2 TYR B 353      -0.838   9.620 -10.592  1.00 70.19           C  
ATOM   2734  CE1 TYR B 353       0.204  12.149 -11.029  1.00 70.19           C  
ATOM   2735  CE2 TYR B 353      -0.987  10.227 -11.835  1.00 70.19           C  
ATOM   2736  OH  TYR B 353      -0.607  12.094 -13.272  1.00 70.19           O  
ATOM   2737  CZ  TYR B 353      -0.463  11.489 -12.043  1.00 70.19           C  
ATOM   2738  N   VAL B 354       1.229   9.352  -5.482  1.00 61.94           N  
ATOM   2739  CA  VAL B 354       1.531   8.941  -4.114  1.00 61.94           C  
ATOM   2740  C   VAL B 354       0.238   8.588  -3.383  1.00 61.94           C  
ATOM   2741  CB  VAL B 354       2.294  10.044  -3.346  1.00 61.94           C  
ATOM   2742  O   VAL B 354       0.267   7.925  -2.344  1.00 61.94           O  
ATOM   2743  CG1 VAL B 354       3.724  10.173  -3.866  1.00 61.94           C  
ATOM   2744  CG2 VAL B 354       1.558  11.378  -3.459  1.00 61.94           C  
ATOM   2745  N   ASP B 355      -0.744   9.000  -3.786  1.00 56.51           N  
ATOM   2746  CA  ASP B 355      -1.981   8.712  -3.066  1.00 56.51           C  
ATOM   2747  C   ASP B 355      -2.428   7.271  -3.297  1.00 56.51           C  
ATOM   2748  CB  ASP B 355      -3.087   9.680  -3.492  1.00 56.51           C  
ATOM   2749  O   ASP B 355      -2.919   6.932  -4.376  1.00 56.51           O  
ATOM   2750  CG  ASP B 355      -4.391   9.455  -2.747  1.00 56.51           C  
ATOM   2751  OD1 ASP B 355      -4.394   8.733  -1.727  1.00 56.51           O  
ATOM   2752  OD2 ASP B 355      -5.426  10.003  -3.185  1.00 56.51           O  
ATOM   2753  N   PRO B 356      -2.366   6.692  -2.261  1.00 53.02           N  
ATOM   2754  CA  PRO B 356      -2.697   5.277  -2.447  1.00 53.02           C  
ATOM   2755  C   PRO B 356      -4.201   5.015  -2.422  1.00 53.02           C  
ATOM   2756  CB  PRO B 356      -2.004   4.594  -1.265  1.00 53.02           C  
ATOM   2757  O   PRO B 356      -4.629   3.858  -2.395  1.00 53.02           O  
ATOM   2758  CG  PRO B 356      -1.963   5.634  -0.193  1.00 53.02           C  
ATOM   2759  CD  PRO B 356      -1.912   6.987  -0.843  1.00 53.02           C  
ATOM   2760  N   SER B 357      -5.034   5.990  -2.454  1.00 52.20           N  
ATOM   2761  CA  SER B 357      -6.481   5.873  -2.303  1.00 52.20           C  
ATOM   2762  C   SER B 357      -7.128   5.335  -3.575  1.00 52.20           C  
ATOM   2763  CB  SER B 357      -7.094   7.227  -1.943  1.00 52.20           C  
ATOM   2764  O   SER B 357      -6.640   5.585  -4.679  1.00 52.20           O  
ATOM   2765  OG  SER B 357      -6.258   7.934  -1.043  1.00 52.20           O  
ATOM   2766  N   GLY B 358      -8.300   4.172  -3.483  1.00 52.89           N  
ATOM   2767  CA  GLY B 358      -9.020   3.520  -4.565  1.00 52.89           C  
ATOM   2768  C   GLY B 358      -8.531   2.111  -4.843  1.00 52.89           C  
ATOM   2769  O   GLY B 358      -7.327   1.847  -4.808  1.00 52.89           O  
ATOM   2770  N   GLY B 359      -9.346   1.049  -4.634  1.00 60.64           N  
ATOM   2771  CA  GLY B 359      -9.035  -0.356  -4.840  1.00 60.64           C  
ATOM   2772  C   GLY B 359      -8.665  -0.681  -6.275  1.00 60.64           C  
ATOM   2773  O   GLY B 359      -8.170  -1.773  -6.562  1.00 60.64           O  
ATOM   2774  N   ASP B 360      -8.777   0.322  -7.091  1.00 74.87           N  
ATOM   2775  CA  ASP B 360      -8.511   0.075  -8.505  1.00 74.87           C  
ATOM   2776  C   ASP B 360      -7.254   0.812  -8.963  1.00 74.87           C  
ATOM   2777  CB  ASP B 360      -9.709   0.497  -9.358  1.00 74.87           C  
ATOM   2778  O   ASP B 360      -7.078   1.067 -10.156  1.00 74.87           O  
ATOM   2779  CG  ASP B 360     -10.110   1.945  -9.142  1.00 74.87           C  
ATOM   2780  OD1 ASP B 360      -9.710   2.543  -8.120  1.00 74.87           O  
ATOM   2781  OD2 ASP B 360     -10.836   2.493 -10.000  1.00 74.87           O  
ATOM   2782  N   ARG B 361      -6.449   1.189  -7.989  1.00 80.16           N  
ATOM   2783  CA  ARG B 361      -5.254   1.958  -8.322  1.00 80.16           C  
ATOM   2784  C   ARG B 361      -4.047   1.465  -7.529  1.00 80.16           C  
ATOM   2785  CB  ARG B 361      -5.482   3.448  -8.057  1.00 80.16           C  
ATOM   2786  O   ARG B 361      -4.115   1.328  -6.306  1.00 80.16           O  
ATOM   2787  CG  ARG B 361      -6.009   4.214  -9.259  1.00 80.16           C  
ATOM   2788  CD  ARG B 361      -6.174   5.696  -8.956  1.00 80.16           C  
ATOM   2789  NE  ARG B 361      -5.013   6.468  -9.389  1.00 80.16           N  
ATOM   2790  NH1 ARG B 361      -5.006   7.875  -7.557  1.00 80.16           N  
ATOM   2791  NH2 ARG B 361      -3.427   8.118  -9.201  1.00 80.16           N  
ATOM   2792  CZ  ARG B 361      -4.484   7.485  -8.715  1.00 80.16           C  
ATOM   2793  N   PHE B 362      -2.980   1.142  -8.232  1.00 88.82           N  
ATOM   2794  CA  PHE B 362      -1.696   0.802  -7.632  1.00 88.82           C  
ATOM   2795  C   PHE B 362      -0.712   1.958  -7.768  1.00 88.82           C  
ATOM   2796  CB  PHE B 362      -1.116  -0.460  -8.278  1.00 88.82           C  
ATOM   2797  O   PHE B 362      -0.137   2.168  -8.838  1.00 88.82           O  
ATOM   2798  CG  PHE B 362       0.125  -0.974  -7.599  1.00 88.82           C  
ATOM   2799  CD1 PHE B 362       1.026  -1.780  -8.284  1.00 88.82           C  
ATOM   2800  CD2 PHE B 362       0.392  -0.650  -6.275  1.00 88.82           C  
ATOM   2801  CE1 PHE B 362       2.176  -2.257  -7.659  1.00 88.82           C  
ATOM   2802  CE2 PHE B 362       1.538  -1.123  -5.643  1.00 88.82           C  
ATOM   2803  CZ  PHE B 362       2.428  -1.927  -6.337  1.00 88.82           C  
ATOM   2804  N   CYS B 363      -0.658   2.739  -6.602  1.00 80.04           N  
ATOM   2805  CA  CYS B 363       0.151   3.952  -6.617  1.00 80.04           C  
ATOM   2806  C   CYS B 363       1.612   3.637  -6.319  1.00 80.04           C  
ATOM   2807  CB  CYS B 363      -0.379   4.963  -5.600  1.00 80.04           C  
ATOM   2808  O   CYS B 363       1.988   3.449  -5.161  1.00 80.04           O  
ATOM   2809  SG  CYS B 363      -2.076   5.494  -5.919  1.00 80.04           S  
ATOM   2810  N   LEU B 364       2.395   3.778  -7.335  1.00 83.66           N  
ATOM   2811  CA  LEU B 364       3.799   3.408  -7.194  1.00 83.66           C  
ATOM   2812  C   LEU B 364       4.590   4.523  -6.518  1.00 83.66           C  
ATOM   2813  CB  LEU B 364       4.410   3.090  -8.561  1.00 83.66           C  
ATOM   2814  O   LEU B 364       5.674   4.283  -5.980  1.00 83.66           O  
ATOM   2815  CG  LEU B 364       3.767   1.940  -9.339  1.00 83.66           C  
ATOM   2816  CD1 LEU B 364       4.422   1.796 -10.709  1.00 83.66           C  
ATOM   2817  CD2 LEU B 364       3.871   0.638  -8.553  1.00 83.66           C  
ATOM   2818  N   GLY B 365       3.909   5.703  -6.552  1.00 75.19           N  
ATOM   2819  CA  GLY B 365       4.548   6.874  -5.972  1.00 75.19           C  
ATOM   2820  C   GLY B 365       4.717   6.779  -4.468  1.00 75.19           C  
ATOM   2821  O   GLY B 365       5.614   7.403  -3.898  1.00 75.19           O  
ATOM   2822  N   GLN B 366       4.009   6.005  -3.892  1.00 62.84           N  
ATOM   2823  CA  GLN B 366       3.993   5.908  -2.436  1.00 62.84           C  
ATOM   2824  C   GLN B 366       4.965   4.838  -1.947  1.00 62.84           C  
ATOM   2825  CB  GLN B 366       2.581   5.605  -1.933  1.00 62.84           C  
ATOM   2826  O   GLN B 366       5.266   4.764  -0.753  1.00 62.84           O  
ATOM   2827  CG  GLN B 366       2.065   4.231  -2.340  1.00 62.84           C  
ATOM   2828  CD  GLN B 366       0.704   3.916  -1.746  1.00 62.84           C  
ATOM   2829  NE2 GLN B 366       0.173   2.743  -2.070  1.00 62.84           N  
ATOM   2830  OE1 GLN B 366       0.136   4.721  -1.001  1.00 62.84           O  
ATOM   2831  N   LEU B 367       5.436   4.038  -2.889  1.00 74.90           N  
ATOM   2832  CA  LEU B 367       6.284   2.914  -2.508  1.00 74.90           C  
ATOM   2833  C   LEU B 367       7.696   3.386  -2.179  1.00 74.90           C  
ATOM   2834  CB  LEU B 367       6.330   1.873  -3.630  1.00 74.90           C  
ATOM   2835  O   LEU B 367       8.279   4.181  -2.920  1.00 74.90           O  
ATOM   2836  CG  LEU B 367       5.010   1.177  -3.964  1.00 74.90           C  
ATOM   2837  CD1 LEU B 367       5.199   0.213  -5.130  1.00 74.90           C  
ATOM   2838  CD2 LEU B 367       4.467   0.445  -2.741  1.00 74.90           C  
ATOM   2839  N   SER B 368       8.165   2.973  -1.057  1.00 67.84           N  
ATOM   2840  CA  SER B 368       9.478   3.392  -0.576  1.00 67.84           C  
ATOM   2841  C   SER B 368      10.512   2.286  -0.760  1.00 67.84           C  
ATOM   2842  CB  SER B 368       9.406   3.795   0.897  1.00 67.84           C  
ATOM   2843  O   SER B 368      10.194   1.103  -0.629  1.00 67.84           O  
ATOM   2844  OG  SER B 368       8.472   4.844   1.087  1.00 67.84           O  
ATOM   2845  N   ASN B 369      11.738   2.592  -1.201  1.00 70.92           N  
ATOM   2846  CA  ASN B 369      12.863   1.683  -1.395  1.00 70.92           C  
ATOM   2847  C   ASN B 369      14.178   2.316  -0.949  1.00 70.92           C  
ATOM   2848  CB  ASN B 369      12.953   1.247  -2.859  1.00 70.92           C  
ATOM   2849  O   ASN B 369      14.658   3.264  -1.572  1.00 70.92           O  
ATOM   2850  CG  ASN B 369      14.010   0.183  -3.087  1.00 70.92           C  
ATOM   2851  ND2 ASN B 369      14.155  -0.250  -4.334  1.00 70.92           N  
ATOM   2852  OD1 ASN B 369      14.689  -0.245  -2.151  1.00 70.92           O  
ATOM   2853  N   VAL B 370      14.825   1.786   0.157  1.00 69.79           N  
ATOM   2854  CA  VAL B 370      15.995   2.366   0.807  1.00 69.79           C  
ATOM   2855  C   VAL B 370      17.193   2.310  -0.139  1.00 69.79           C  
ATOM   2856  CB  VAL B 370      16.327   1.640   2.130  1.00 69.79           C  
ATOM   2857  O   VAL B 370      18.100   3.141  -0.051  1.00 69.79           O  
ATOM   2858  CG1 VAL B 370      17.815   1.763   2.455  1.00 69.79           C  
ATOM   2859  CG2 VAL B 370      15.479   2.199   3.272  1.00 69.79           C  
ATOM   2860  N   HIS B 371      17.304   1.383  -1.164  1.00 73.82           N  
ATOM   2861  CA  HIS B 371      18.402   1.198  -2.107  1.00 73.82           C  
ATOM   2862  C   HIS B 371      18.171   1.997  -3.385  1.00 73.82           C  
ATOM   2863  CB  HIS B 371      18.578  -0.285  -2.439  1.00 73.82           C  
ATOM   2864  O   HIS B 371      18.881   1.809  -4.376  1.00 73.82           O  
ATOM   2865  CG  HIS B 371      18.929  -1.128  -1.254  1.00 73.82           C  
ATOM   2866  CD2 HIS B 371      20.128  -1.437  -0.707  1.00 73.82           C  
ATOM   2867  ND1 HIS B 371      17.979  -1.767  -0.488  1.00 73.82           N  
ATOM   2868  CE1 HIS B 371      18.580  -2.435   0.482  1.00 73.82           C  
ATOM   2869  NE2 HIS B 371      19.885  -2.251   0.372  1.00 73.82           N  
ATOM   2870  N   ARG B 372      17.192   2.802  -3.364  1.00 79.94           N  
ATOM   2871  CA  ARG B 372      16.868   3.575  -4.559  1.00 79.94           C  
ATOM   2872  C   ARG B 372      17.958   4.597  -4.863  1.00 79.94           C  
ATOM   2873  CB  ARG B 372      15.520   4.280  -4.395  1.00 79.94           C  
ATOM   2874  O   ARG B 372      18.332   5.389  -3.996  1.00 79.94           O  
ATOM   2875  CG  ARG B 372      15.053   5.014  -5.641  1.00 79.94           C  
ATOM   2876  CD  ARG B 372      13.654   5.589  -5.467  1.00 79.94           C  
ATOM   2877  NE  ARG B 372      12.645   4.536  -5.382  1.00 79.94           N  
ATOM   2878  NH1 ARG B 372      11.057   5.855  -4.346  1.00 79.94           N  
ATOM   2879  NH2 ARG B 372      10.596   3.661  -4.826  1.00 79.94           N  
ATOM   2880  CZ  ARG B 372      11.435   4.686  -4.851  1.00 79.94           C  
ATOM   2881  N   THR B 373      18.628   4.486  -6.175  1.00 78.41           N  
ATOM   2882  CA  THR B 373      19.635   5.437  -6.632  1.00 78.41           C  
ATOM   2883  C   THR B 373      18.976   6.671  -7.243  1.00 78.41           C  
ATOM   2884  CB  THR B 373      20.582   4.795  -7.663  1.00 78.41           C  
ATOM   2885  O   THR B 373      17.774   6.667  -7.518  1.00 78.41           O  
ATOM   2886  CG2 THR B 373      21.259   3.555  -7.089  1.00 78.41           C  
ATOM   2887  OG1 THR B 373      19.833   4.423  -8.826  1.00 78.41           O  
ATOM   2888  N   GLU B 374      19.698   7.845  -7.250  1.00 76.25           N  
ATOM   2889  CA  GLU B 374      19.216   9.057  -7.907  1.00 76.25           C  
ATOM   2890  C   GLU B 374      18.792   8.773  -9.345  1.00 76.25           C  
ATOM   2891  CB  GLU B 374      20.291  10.147  -7.881  1.00 76.25           C  
ATOM   2892  O   GLU B 374      17.817   9.346  -9.835  1.00 76.25           O  
ATOM   2893  CG  GLU B 374      19.737  11.559  -8.002  1.00 76.25           C  
ATOM   2894  CD  GLU B 374      20.817  12.629  -8.003  1.00 76.25           C  
ATOM   2895  OE1 GLU B 374      20.501  13.811  -8.269  1.00 76.25           O  
ATOM   2896  OE2 GLU B 374      21.990  12.282  -7.737  1.00 76.25           O  
ATOM   2897  N   ALA B 375      19.550   7.923  -9.960  1.00 77.11           N  
ATOM   2898  CA  ALA B 375      19.237   7.541 -11.334  1.00 77.11           C  
ATOM   2899  C   ALA B 375      17.860   6.887 -11.421  1.00 77.11           C  
ATOM   2900  CB  ALA B 375      20.305   6.597 -11.881  1.00 77.11           C  
ATOM   2901  O   ALA B 375      17.083   7.181 -12.333  1.00 77.11           O  
ATOM   2902  N   ILE B 376      17.449   5.996 -10.527  1.00 84.44           N  
ATOM   2903  CA  ILE B 376      16.161   5.312 -10.480  1.00 84.44           C  
ATOM   2904  C   ILE B 376      15.057   6.313 -10.149  1.00 84.44           C  
ATOM   2905  CB  ILE B 376      16.170   4.162  -9.448  1.00 84.44           C  
ATOM   2906  O   ILE B 376      13.972   6.267 -10.734  1.00 84.44           O  
ATOM   2907  CG1 ILE B 376      17.139   3.059  -9.886  1.00 84.44           C  
ATOM   2908  CG2 ILE B 376      14.757   3.604  -9.251  1.00 84.44           C  
ATOM   2909  CD1 ILE B 376      17.372   1.985  -8.832  1.00 84.44           C  
ATOM   2910  N   GLU B 377      15.235   7.198  -9.173  1.00 78.58           N  
ATOM   2911  CA  GLU B 377      14.270   8.229  -8.802  1.00 78.58           C  
ATOM   2912  C   GLU B 377      13.881   9.080 -10.008  1.00 78.58           C  
ATOM   2913  CB  GLU B 377      14.833   9.118  -7.691  1.00 78.58           C  
ATOM   2914  O   GLU B 377      12.702   9.375 -10.212  1.00 78.58           O  
ATOM   2915  CG  GLU B 377      13.769   9.875  -6.910  1.00 78.58           C  
ATOM   2916  CD  GLU B 377      12.896   8.971  -6.054  1.00 78.58           C  
ATOM   2917  OE1 GLU B 377      11.878   9.451  -5.507  1.00 78.58           O  
ATOM   2918  OE2 GLU B 377      13.233   7.772  -5.930  1.00 78.58           O  
ATOM   2919  N   ARG B 378      14.916   9.496 -10.775  1.00 73.81           N  
ATOM   2920  CA  ARG B 378      14.670  10.277 -11.983  1.00 73.81           C  
ATOM   2921  C   ARG B 378      13.849   9.481 -12.992  1.00 73.81           C  
ATOM   2922  CB  ARG B 378      15.991  10.720 -12.616  1.00 73.81           C  
ATOM   2923  O   ARG B 378      12.961  10.029 -13.648  1.00 73.81           O  
ATOM   2924  CG  ARG B 378      15.847  11.864 -13.606  1.00 73.81           C  
ATOM   2925  CD  ARG B 378      17.196  12.311 -14.152  1.00 73.81           C  
ATOM   2926  NE  ARG B 378      17.953  13.072 -13.163  1.00 73.81           N  
ATOM   2927  NH1 ARG B 378      19.833  11.735 -13.268  1.00 73.81           N  
ATOM   2928  NH2 ARG B 378      19.784  13.542 -11.859  1.00 73.81           N  
ATOM   2929  CZ  ARG B 378      19.188  12.781 -12.766  1.00 73.81           C  
ATOM   2930  N   ALA B 379      14.204   8.257 -13.121  1.00 83.19           N  
ATOM   2931  CA  ALA B 379      13.487   7.386 -14.048  1.00 83.19           C  
ATOM   2932  C   ALA B 379      12.028   7.223 -13.631  1.00 83.19           C  
ATOM   2933  CB  ALA B 379      14.168   6.023 -14.134  1.00 83.19           C  
ATOM   2934  O   ALA B 379      11.141   7.114 -14.481  1.00 83.19           O  
ATOM   2935  N   ARG B 380      11.683   7.157 -12.403  1.00 84.60           N  
ATOM   2936  CA  ARG B 380      10.352   6.969 -11.835  1.00 84.60           C  
ATOM   2937  C   ARG B 380       9.424   8.116 -12.222  1.00 84.60           C  
ATOM   2938  CB  ARG B 380      10.429   6.849 -10.311  1.00 84.60           C  
ATOM   2939  O   ARG B 380       8.201   7.959 -12.220  1.00 84.60           O  
ATOM   2940  CG  ARG B 380      10.963   5.511  -9.824  1.00 84.60           C  
ATOM   2941  CD  ARG B 380      10.927   5.408  -8.306  1.00 84.60           C  
ATOM   2942  NE  ARG B 380       9.557   5.389  -7.800  1.00 84.60           N  
ATOM   2943  NH1 ARG B 380      10.083   6.316  -5.750  1.00 84.60           N  
ATOM   2944  NH2 ARG B 380       7.914   5.757  -6.238  1.00 84.60           N  
ATOM   2945  CZ  ARG B 380       9.188   5.821  -6.597  1.00 84.60           C  
ATOM   2946  N   LEU B 381      10.003   9.260 -12.407  1.00 74.63           N  
ATOM   2947  CA  LEU B 381       9.213  10.412 -12.827  1.00 74.63           C  
ATOM   2948  C   LEU B 381       8.527  10.143 -14.162  1.00 74.63           C  
ATOM   2949  CB  LEU B 381      10.097  11.657 -12.936  1.00 74.63           C  
ATOM   2950  O   LEU B 381       7.499  10.750 -14.471  1.00 74.63           O  
ATOM   2951  CG  LEU B 381      10.609  12.243 -11.619  1.00 74.63           C  
ATOM   2952  CD1 LEU B 381      11.680  13.295 -11.887  1.00 74.63           C  
ATOM   2953  CD2 LEU B 381       9.457  12.837 -10.815  1.00 74.63           C  
ATOM   2954  N   HIS B 382       9.013   9.240 -14.915  1.00 81.38           N  
ATOM   2955  CA  HIS B 382       8.478   8.902 -16.230  1.00 81.38           C  
ATOM   2956  C   HIS B 382       7.209   8.065 -16.109  1.00 81.38           C  
ATOM   2957  CB  HIS B 382       9.524   8.154 -17.058  1.00 81.38           C  
ATOM   2958  O   HIS B 382       6.469   7.908 -17.083  1.00 81.38           O  
ATOM   2959  CG  HIS B 382      10.655   9.019 -17.519  1.00 81.38           C  
ATOM   2960  CD2 HIS B 382      10.868   9.650 -18.697  1.00 81.38           C  
ATOM   2961  ND1 HIS B 382      11.740   9.312 -16.722  1.00 81.38           N  
ATOM   2962  CE1 HIS B 382      12.573  10.089 -17.392  1.00 81.38           C  
ATOM   2963  NE2 HIS B 382      12.068  10.310 -18.593  1.00 81.38           N  
ATOM   2964  N   ILE B 383       6.959   7.498 -14.937  1.00 89.03           N  
ATOM   2965  CA  ILE B 383       5.754   6.700 -14.747  1.00 89.03           C  
ATOM   2966  C   ILE B 383       4.518   7.579 -14.927  1.00 89.03           C  
ATOM   2967  CB  ILE B 383       5.735   6.027 -13.356  1.00 89.03           C  
ATOM   2968  O   ILE B 383       3.559   7.184 -15.593  1.00 89.03           O  
ATOM   2969  CG1 ILE B 383       6.952   5.110 -13.190  1.00 89.03           C  
ATOM   2970  CG2 ILE B 383       4.431   5.250 -13.149  1.00 89.03           C  
ATOM   2971  CD1 ILE B 383       7.129   4.566 -11.779  1.00 89.03           C  
ATOM   2972  N   GLY B 384       4.596   8.801 -14.333  1.00 78.80           N  
ATOM   2973  CA  GLY B 384       3.505   9.751 -14.484  1.00 78.80           C  
ATOM   2974  C   GLY B 384       2.142   9.143 -14.214  1.00 78.80           C  
ATOM   2975  O   GLY B 384       1.917   8.555 -13.154  1.00 78.80           O  
ATOM   2976  N   LYS B 385       1.108   9.313 -15.292  1.00 78.57           N  
ATOM   2977  CA  LYS B 385      -0.239   8.767 -15.159  1.00 78.57           C  
ATOM   2978  C   LYS B 385      -0.232   7.247 -15.299  1.00 78.57           C  
ATOM   2979  CB  LYS B 385      -1.174   9.384 -16.200  1.00 78.57           C  
ATOM   2980  O   LYS B 385      -1.228   6.586 -14.998  1.00 78.57           O  
ATOM   2981  CG  LYS B 385      -1.432  10.870 -15.997  1.00 78.57           C  
ATOM   2982  CD  LYS B 385      -2.335  11.434 -17.086  1.00 78.57           C  
ATOM   2983  CE  LYS B 385      -2.418  12.953 -17.013  1.00 78.57           C  
ATOM   2984  NZ  LYS B 385      -3.260  13.515 -18.111  1.00 78.57           N  
ATOM   2985  N   GLY B 386       0.823   6.738 -15.653  1.00 90.91           N  
ATOM   2986  CA  GLY B 386       1.067   5.305 -15.689  1.00 90.91           C  
ATOM   2987  C   GLY B 386       0.307   4.598 -16.796  1.00 90.91           C  
ATOM   2988  O   GLY B 386       0.326   5.038 -17.947  1.00 90.91           O  
ATOM   2989  N   VAL B 387      -0.238   3.446 -16.442  1.00 95.47           N  
ATOM   2990  CA  VAL B 387      -0.930   2.603 -17.412  1.00 95.47           C  
ATOM   2991  C   VAL B 387      -2.234   2.085 -16.808  1.00 95.47           C  
ATOM   2992  CB  VAL B 387      -0.047   1.421 -17.869  1.00 95.47           C  
ATOM   2993  O   VAL B 387      -2.359   1.975 -15.587  1.00 95.47           O  
ATOM   2994  CG1 VAL B 387       1.202   1.926 -18.589  1.00 95.47           C  
ATOM   2995  CG2 VAL B 387       0.337   0.549 -16.674  1.00 95.47           C  
ATOM   2996  N   GLN B 388      -3.214   1.802 -17.772  1.00 94.08           N  
ATOM   2997  CA  GLN B 388      -4.440   1.109 -17.387  1.00 94.08           C  
ATOM   2998  C   GLN B 388      -4.498  -0.287 -18.000  1.00 94.08           C  
ATOM   2999  CB  GLN B 388      -5.668   1.918 -17.806  1.00 94.08           C  
ATOM   3000  O   GLN B 388      -4.310  -0.449 -19.208  1.00 94.08           O  
ATOM   3001  CG  GLN B 388      -6.973   1.407 -17.212  1.00 94.08           C  
ATOM   3002  CD  GLN B 388      -8.174   2.233 -17.633  1.00 94.08           C  
ATOM   3003  NE2 GLN B 388      -8.986   2.637 -16.662  1.00 94.08           N  
ATOM   3004  OE1 GLN B 388      -8.369   2.508 -18.821  1.00 94.08           O  
ATOM   3005  N   LEU B 389      -4.729  -1.267 -17.124  1.00 97.69           N  
ATOM   3006  CA  LEU B 389      -4.916  -2.644 -17.567  1.00 97.69           C  
ATOM   3007  C   LEU B 389      -6.393  -3.024 -17.550  1.00 97.69           C  
ATOM   3008  CB  LEU B 389      -4.119  -3.606 -16.682  1.00 97.69           C  
ATOM   3009  O   LEU B 389      -7.099  -2.747 -16.578  1.00 97.69           O  
ATOM   3010  CG  LEU B 389      -2.612  -3.361 -16.601  1.00 97.69           C  
ATOM   3011  CD1 LEU B 389      -2.027  -4.055 -15.375  1.00 97.69           C  
ATOM   3012  CD2 LEU B 389      -1.922  -3.841 -17.874  1.00 97.69           C  
ATOM   3013  N   GLU B 390      -6.826  -3.720 -18.679  1.00 96.49           N  
ATOM   3014  CA  GLU B 390      -8.219  -4.144 -18.783  1.00 96.49           C  
ATOM   3015  C   GLU B 390      -8.320  -5.620 -19.156  1.00 96.49           C  
ATOM   3016  CB  GLU B 390      -8.967  -3.290 -19.810  1.00 96.49           C  
ATOM   3017  O   GLU B 390      -7.718  -6.061 -20.137  1.00 96.49           O  
ATOM   3018  CG  GLU B 390     -10.454  -3.599 -19.902  1.00 96.49           C  
ATOM   3019  CD  GLU B 390     -11.186  -2.731 -20.913  1.00 96.49           C  
ATOM   3020  OE1 GLU B 390     -12.431  -2.823 -21.003  1.00 96.49           O  
ATOM   3021  OE2 GLU B 390     -10.508  -1.953 -21.621  1.00 96.49           O  
ATOM   3022  N   CYS B 391      -9.071  -6.223 -18.302  1.00 96.81           N  
ATOM   3023  CA  CYS B 391      -9.339  -7.628 -18.588  1.00 96.81           C  
ATOM   3024  C   CYS B 391     -10.692  -7.798 -19.269  1.00 96.81           C  
ATOM   3025  CB  CYS B 391      -9.298  -8.454 -17.303  1.00 96.81           C  
ATOM   3026  O   CYS B 391     -11.720  -7.392 -18.726  1.00 96.81           O  
ATOM   3027  SG  CYS B 391      -9.494 -10.230 -17.572  1.00 96.81           S  
ATOM   3028  N   LYS B 392     -10.802  -8.454 -20.448  1.00 94.70           N  
ATOM   3029  CA  LYS B 392     -12.029  -8.666 -21.209  1.00 94.70           C  
ATOM   3030  C   LYS B 392     -12.287 -10.154 -21.432  1.00 94.70           C  
ATOM   3031  CB  LYS B 392     -11.961  -7.939 -22.553  1.00 94.70           C  
ATOM   3032  O   LYS B 392     -11.348 -10.950 -21.491  1.00 94.70           O  
ATOM   3033  CG  LYS B 392     -11.958  -6.422 -22.437  1.00 94.70           C  
ATOM   3034  CD  LYS B 392     -12.033  -5.757 -23.805  1.00 94.70           C  
ATOM   3035  CE  LYS B 392     -12.122  -4.241 -23.686  1.00 94.70           C  
ATOM   3036  NZ  LYS B 392     -12.177  -3.583 -25.025  1.00 94.70           N  
ATOM   3037  N   GLY B 393     -13.602 -10.528 -21.501  1.00 90.42           N  
ATOM   3038  CA  GLY B 393     -13.965 -11.914 -21.748  1.00 90.42           C  
ATOM   3039  C   GLY B 393     -13.559 -12.846 -20.623  1.00 90.42           C  
ATOM   3040  O   GLY B 393     -13.833 -12.572 -19.452  1.00 90.42           O  
ATOM   3041  N   GLU B 394     -12.940 -13.976 -21.066  1.00 90.17           N  
ATOM   3042  CA  GLU B 394     -12.542 -14.988 -20.092  1.00 90.17           C  
ATOM   3043  C   GLU B 394     -11.181 -14.664 -19.483  1.00 90.17           C  
ATOM   3044  CB  GLU B 394     -12.512 -16.375 -20.740  1.00 90.17           C  
ATOM   3045  O   GLU B 394     -10.816 -15.210 -18.440  1.00 90.17           O  
ATOM   3046  CG  GLU B 394     -12.501 -17.521 -19.739  1.00 90.17           C  
ATOM   3047  CD  GLU B 394     -12.535 -18.892 -20.396  1.00 90.17           C  
ATOM   3048  OE1 GLU B 394     -12.417 -19.912 -19.679  1.00 90.17           O  
ATOM   3049  OE2 GLU B 394     -12.680 -18.946 -21.638  1.00 90.17           O  
ATOM   3050  N   GLY B 395     -10.418 -13.719 -20.233  1.00 95.01           N  
ATOM   3051  CA  GLY B 395      -9.124 -13.435 -19.634  1.00 95.01           C  
ATOM   3052  C   GLY B 395      -8.192 -12.676 -20.559  1.00 95.01           C  
ATOM   3053  O   GLY B 395      -6.989 -12.594 -20.306  1.00 95.01           O  
ATOM   3054  N   ASP B 396      -8.681 -12.074 -21.653  1.00 97.28           N  
ATOM   3055  CA  ASP B 396      -7.862 -11.225 -22.513  1.00 97.28           C  
ATOM   3056  C   ASP B 396      -7.488  -9.925 -21.804  1.00 97.28           C  
ATOM   3057  CB  ASP B 396      -8.594 -10.919 -23.821  1.00 97.28           C  
ATOM   3058  O   ASP B 396      -8.290  -9.369 -21.051  1.00 97.28           O  
ATOM   3059  CG  ASP B 396      -8.867 -12.160 -24.652  1.00 97.28           C  
ATOM   3060  OD1 ASP B 396      -8.346 -13.246 -24.316  1.00 97.28           O  
ATOM   3061  OD2 ASP B 396      -9.607 -12.051 -25.653  1.00 97.28           O  
ATOM   3062  N   VAL B 397      -6.210  -9.444 -22.135  1.00 98.38           N  
ATOM   3063  CA  VAL B 397      -5.779  -8.254 -21.409  1.00 98.38           C  
ATOM   3064  C   VAL B 397      -5.379  -7.162 -22.399  1.00 98.38           C  
ATOM   3065  CB  VAL B 397      -4.603  -8.565 -20.456  1.00 98.38           C  
ATOM   3066  O   VAL B 397      -4.627  -7.416 -23.343  1.00 98.38           O  
ATOM   3067  CG1 VAL B 397      -4.124  -7.294 -19.757  1.00 98.38           C  
ATOM   3068  CG2 VAL B 397      -5.014  -9.620 -19.431  1.00 98.38           C  
ATOM   3069  N   TRP B 398      -5.910  -5.998 -22.146  1.00 97.75           N  
ATOM   3070  CA  TRP B 398      -5.583  -4.801 -22.913  1.00 97.75           C  
ATOM   3071  C   TRP B 398      -4.844  -3.785 -22.049  1.00 97.75           C  
ATOM   3072  CB  TRP B 398      -6.852  -4.170 -23.493  1.00 97.75           C  
ATOM   3073  O   TRP B 398      -5.069  -3.710 -20.838  1.00 97.75           O  
ATOM   3074  CG  TRP B 398      -7.510  -4.993 -24.559  1.00 97.75           C  
ATOM   3075  CD1 TRP B 398      -8.153  -6.189 -24.397  1.00 97.75           C  
ATOM   3076  CD2 TRP B 398      -7.583  -4.683 -25.954  1.00 97.75           C  
ATOM   3077  CE2 TRP B 398      -8.287  -5.736 -26.580  1.00 97.75           C  
ATOM   3078  CE3 TRP B 398      -7.122  -3.616 -26.737  1.00 97.75           C  
ATOM   3079  NE1 TRP B 398      -8.623  -6.641 -25.609  1.00 97.75           N  
ATOM   3080  CH2 TRP B 398      -8.079  -4.696 -28.695  1.00 97.75           C  
ATOM   3081  CZ2 TRP B 398      -8.541  -5.752 -27.953  1.00 97.75           C  
ATOM   3082  CZ3 TRP B 398      -7.376  -3.634 -28.103  1.00 97.75           C  
ATOM   3083  N   VAL B 399      -3.980  -2.973 -22.758  1.00 97.32           N  
ATOM   3084  CA  VAL B 399      -3.256  -1.936 -22.030  1.00 97.32           C  
ATOM   3085  C   VAL B 399      -3.493  -0.580 -22.690  1.00 97.32           C  
ATOM   3086  CB  VAL B 399      -1.743  -2.240 -21.964  1.00 97.32           C  
ATOM   3087  O   VAL B 399      -3.421  -0.458 -23.915  1.00 97.32           O  
ATOM   3088  CG1 VAL B 399      -0.974  -1.039 -21.415  1.00 97.32           C  
ATOM   3089  CG2 VAL B 399      -1.485  -3.480 -21.110  1.00 97.32           C  
ATOM   3090  N   ARG B 400      -3.805   0.410 -21.876  1.00 94.08           N  
ATOM   3091  CA  ARG B 400      -3.833   1.806 -22.302  1.00 94.08           C  
ATOM   3092  C   ARG B 400      -2.702   2.599 -21.656  1.00 94.08           C  
ATOM   3093  CB  ARG B 400      -5.182   2.445 -21.961  1.00 94.08           C  
ATOM   3094  O   ARG B 400      -2.555   2.596 -20.432  1.00 94.08           O  
ATOM   3095  CG  ARG B 400      -5.334   3.870 -22.469  1.00 94.08           C  
ATOM   3096  CD  ARG B 400      -6.709   4.439 -22.149  1.00 94.08           C  
ATOM   3097  NE  ARG B 400      -7.752   3.817 -22.959  1.00 94.08           N  
ATOM   3098  NH1 ARG B 400      -9.486   5.023 -22.024  1.00 94.08           N  
ATOM   3099  NH2 ARG B 400      -9.911   3.481 -23.667  1.00 94.08           N  
ATOM   3100  CZ  ARG B 400      -9.047   4.108 -22.881  1.00 94.08           C  
ATOM   3101  N   CYS B 401      -1.955   3.198 -22.506  1.00 92.34           N  
ATOM   3102  CA  CYS B 401      -0.892   4.047 -21.981  1.00 92.34           C  
ATOM   3103  C   CYS B 401      -1.425   5.427 -21.618  1.00 92.34           C  
ATOM   3104  CB  CYS B 401       0.240   4.179 -23.000  1.00 92.34           C  
ATOM   3105  O   CYS B 401      -1.837   6.189 -22.495  1.00 92.34           O  
ATOM   3106  SG  CYS B 401       1.668   5.098 -22.385  1.00 92.34           S  
ATOM   3107  N   LEU B 402      -1.422   5.729 -20.323  1.00 86.59           N  
ATOM   3108  CA  LEU B 402      -1.918   7.013 -19.841  1.00 86.59           C  
ATOM   3109  C   LEU B 402      -0.771   8.000 -19.648  1.00 86.59           C  
ATOM   3110  CB  LEU B 402      -2.680   6.835 -18.526  1.00 86.59           C  
ATOM   3111  O   LEU B 402      -1.000   9.203 -19.498  1.00 86.59           O  
ATOM   3112  CG  LEU B 402      -3.876   5.882 -18.559  1.00 86.59           C  
ATOM   3113  CD1 LEU B 402      -4.467   5.724 -17.162  1.00 86.59           C  
ATOM   3114  CD2 LEU B 402      -4.932   6.383 -19.539  1.00 86.59           C  
ATOM   3115  N   SER B 403       0.373   7.480 -19.626  1.00 82.67           N  
ATOM   3116  CA  SER B 403       1.554   8.303 -19.389  1.00 82.67           C  
ATOM   3117  C   SER B 403       1.855   9.196 -20.587  1.00 82.67           C  
ATOM   3118  CB  SER B 403       2.767   7.425 -19.079  1.00 82.67           C  
ATOM   3119  O   SER B 403       1.432   8.905 -21.708  1.00 82.67           O  
ATOM   3120  OG  SER B 403       3.949   8.203 -19.016  1.00 82.67           O  
ATOM   3121  N   ASP B 404       2.732  10.301 -20.324  1.00 80.04           N  
ATOM   3122  CA  ASP B 404       3.174  11.165 -21.415  1.00 80.04           C  
ATOM   3123  C   ASP B 404       4.334  10.532 -22.180  1.00 80.04           C  
ATOM   3124  CB  ASP B 404       3.584  12.538 -20.879  1.00 80.04           C  
ATOM   3125  O   ASP B 404       4.750  11.045 -23.221  1.00 80.04           O  
ATOM   3126  CG  ASP B 404       2.426  13.304 -20.264  1.00 80.04           C  
ATOM   3127  OD1 ASP B 404       1.281  13.173 -20.749  1.00 80.04           O  
ATOM   3128  OD2 ASP B 404       2.660  14.048 -19.286  1.00 80.04           O  
ATOM   3129  N   HIS B 405       4.901   9.417 -21.659  1.00 82.70           N  
ATOM   3130  CA  HIS B 405       5.999   8.671 -22.263  1.00 82.70           C  
ATOM   3131  C   HIS B 405       5.557   7.268 -22.664  1.00 82.70           C  
ATOM   3132  CB  HIS B 405       7.186   8.593 -21.301  1.00 82.70           C  
ATOM   3133  O   HIS B 405       4.608   6.725 -22.094  1.00 82.70           O  
ATOM   3134  CG  HIS B 405       7.720   9.930 -20.898  1.00 82.70           C  
ATOM   3135  CD2 HIS B 405       7.614  10.616 -19.735  1.00 82.70           C  
ATOM   3136  ND1 HIS B 405       8.465  10.722 -21.746  1.00 82.70           N  
ATOM   3137  CE1 HIS B 405       8.795  11.839 -21.120  1.00 82.70           C  
ATOM   3138  NE2 HIS B 405       8.291  11.800 -19.898  1.00 82.70           N  
ATOM   3139  N   ALA B 406       6.242   6.806 -23.568  1.00 89.05           N  
ATOM   3140  CA  ALA B 406       5.940   5.450 -24.021  1.00 89.05           C  
ATOM   3141  C   ALA B 406       6.294   4.423 -22.950  1.00 89.05           C  
ATOM   3142  CB  ALA B 406       6.688   5.143 -25.316  1.00 89.05           C  
ATOM   3143  O   ALA B 406       7.184   4.655 -22.128  1.00 89.05           O  
ATOM   3144  N   VAL B 407       5.555   3.331 -22.972  1.00 94.24           N  
ATOM   3145  CA  VAL B 407       5.834   2.187 -22.111  1.00 94.24           C  
ATOM   3146  C   VAL B 407       6.262   0.992 -22.960  1.00 94.24           C  
ATOM   3147  CB  VAL B 407       4.608   1.815 -21.246  1.00 94.24           C  
ATOM   3148  O   VAL B 407       5.814   0.841 -24.099  1.00 94.24           O  
ATOM   3149  CG1 VAL B 407       4.903   0.584 -20.392  1.00 94.24           C  
ATOM   3150  CG2 VAL B 407       4.199   2.994 -20.366  1.00 94.24           C  
ATOM   3151  N   PHE B 408       7.080   0.170 -22.420  1.00 91.84           N  
ATOM   3152  CA  PHE B 408       7.683  -0.938 -23.153  1.00 91.84           C  
ATOM   3153  C   PHE B 408       7.269  -2.275 -22.550  1.00 91.84           C  
ATOM   3154  CB  PHE B 408       9.210  -0.814 -23.155  1.00 91.84           C  
ATOM   3155  O   PHE B 408       7.407  -2.488 -21.344  1.00 91.84           O  
ATOM   3156  CG  PHE B 408       9.712   0.487 -23.722  1.00 91.84           C  
ATOM   3157  CD1 PHE B 408      10.074   0.584 -25.060  1.00 91.84           C  
ATOM   3158  CD2 PHE B 408       9.823   1.613 -22.917  1.00 91.84           C  
ATOM   3159  CE1 PHE B 408      10.540   1.786 -25.588  1.00 91.84           C  
ATOM   3160  CE2 PHE B 408      10.287   2.817 -23.437  1.00 91.84           C  
ATOM   3161  CZ  PHE B 408      10.646   2.902 -24.773  1.00 91.84           C  
ATOM   3162  N   VAL B 409       6.852  -3.165 -23.399  1.00 94.58           N  
ATOM   3163  CA  VAL B 409       6.193  -4.365 -22.893  1.00 94.58           C  
ATOM   3164  C   VAL B 409       6.855  -5.607 -23.486  1.00 94.58           C  
ATOM   3165  CB  VAL B 409       4.682  -4.361 -23.215  1.00 94.58           C  
ATOM   3166  O   VAL B 409       7.196  -5.630 -24.671  1.00 94.58           O  
ATOM   3167  CG1 VAL B 409       4.016  -5.633 -22.693  1.00 94.58           C  
ATOM   3168  CG2 VAL B 409       4.014  -3.122 -22.622  1.00 94.58           C  
ATOM   3169  N   GLN B 410       7.126  -6.502 -22.577  1.00 92.32           N  
ATOM   3170  CA  GLN B 410       7.476  -7.859 -22.984  1.00 92.32           C  
ATOM   3171  C   GLN B 410       6.247  -8.765 -22.992  1.00 92.32           C  
ATOM   3172  CB  GLN B 410       8.548  -8.437 -22.060  1.00 92.32           C  
ATOM   3173  O   GLN B 410       5.731  -9.128 -21.934  1.00 92.32           O  
ATOM   3174  CG  GLN B 410       9.103  -9.777 -22.525  1.00 92.32           C  
ATOM   3175  CD  GLN B 410      10.122 -10.357 -21.562  1.00 92.32           C  
ATOM   3176  NE2 GLN B 410      11.134 -11.027 -22.103  1.00 92.32           N  
ATOM   3177  OE1 GLN B 410      10.002 -10.202 -20.343  1.00 92.32           O  
ATOM   3178  N   SER B 411       5.805  -9.158 -24.164  1.00 92.83           N  
ATOM   3179  CA  SER B 411       4.612  -9.971 -24.375  1.00 92.83           C  
ATOM   3180  C   SER B 411       4.850 -11.039 -25.437  1.00 92.83           C  
ATOM   3181  CB  SER B 411       3.428  -9.092 -24.780  1.00 92.83           C  
ATOM   3182  O   SER B 411       5.087 -10.719 -26.604  1.00 92.83           O  
ATOM   3183  OG  SER B 411       2.338  -9.886 -25.216  1.00 92.83           O  
ATOM   3184  N   TYR B 412       4.638 -12.243 -25.000  1.00 90.62           N  
ATOM   3185  CA  TYR B 412       4.807 -13.329 -25.959  1.00 90.62           C  
ATOM   3186  C   TYR B 412       3.738 -13.271 -27.043  1.00 90.62           C  
ATOM   3187  CB  TYR B 412       4.758 -14.685 -25.249  1.00 90.62           C  
ATOM   3188  O   TYR B 412       3.995 -13.621 -28.197  1.00 90.62           O  
ATOM   3189  CG  TYR B 412       5.995 -14.992 -24.441  1.00 90.62           C  
ATOM   3190  CD1 TYR B 412       7.239 -15.118 -25.055  1.00 90.62           C  
ATOM   3191  CD2 TYR B 412       5.923 -15.159 -23.062  1.00 90.62           C  
ATOM   3192  CE1 TYR B 412       8.381 -15.403 -24.315  1.00 90.62           C  
ATOM   3193  CE2 TYR B 412       7.058 -15.444 -22.311  1.00 90.62           C  
ATOM   3194  OH  TYR B 412       9.409 -15.845 -22.207  1.00 90.62           O  
ATOM   3195  CZ  TYR B 412       8.281 -15.563 -22.945  1.00 90.62           C  
ATOM   3196  N   TYR B 413       2.541 -12.902 -26.698  1.00 92.40           N  
ATOM   3197  CA  TYR B 413       1.466 -12.708 -27.665  1.00 92.40           C  
ATOM   3198  C   TYR B 413       1.865 -11.692 -28.728  1.00 92.40           C  
ATOM   3199  CB  TYR B 413       0.185 -12.251 -26.960  1.00 92.40           C  
ATOM   3200  O   TYR B 413       1.728 -11.951 -29.926  1.00 92.40           O  
ATOM   3201  CG  TYR B 413      -0.882 -11.753 -27.904  1.00 92.40           C  
ATOM   3202  CD1 TYR B 413      -1.157 -10.393 -28.021  1.00 92.40           C  
ATOM   3203  CD2 TYR B 413      -1.619 -12.642 -28.680  1.00 92.40           C  
ATOM   3204  CE1 TYR B 413      -2.141  -9.930 -28.889  1.00 92.40           C  
ATOM   3205  CE2 TYR B 413      -2.605 -12.190 -29.551  1.00 92.40           C  
ATOM   3206  OH  TYR B 413      -3.834 -10.381 -30.508  1.00 92.40           O  
ATOM   3207  CZ  TYR B 413      -2.858 -10.834 -29.648  1.00 92.40           C  
ATOM   3208  N   LEU B 414       2.391 -10.558 -28.329  1.00 93.02           N  
ATOM   3209  CA  LEU B 414       2.782  -9.522 -29.279  1.00 93.02           C  
ATOM   3210  C   LEU B 414       3.955  -9.986 -30.136  1.00 93.02           C  
ATOM   3211  CB  LEU B 414       3.152  -8.232 -28.542  1.00 93.02           C  
ATOM   3212  O   LEU B 414       4.058  -9.615 -31.307  1.00 93.02           O  
ATOM   3213  CG  LEU B 414       1.994  -7.446 -27.927  1.00 93.02           C  
ATOM   3214  CD1 LEU B 414       2.522  -6.250 -27.141  1.00 93.02           C  
ATOM   3215  CD2 LEU B 414       1.020  -6.993 -29.009  1.00 93.02           C  
ATOM   3216  N   ASP B 415       4.923 -10.744 -29.563  1.00 88.89           N  
ATOM   3217  CA  ASP B 415       6.005 -11.329 -30.349  1.00 88.89           C  
ATOM   3218  C   ASP B 415       5.457 -12.131 -31.527  1.00 88.89           C  
ATOM   3219  CB  ASP B 415       6.886 -12.219 -29.470  1.00 88.89           C  
ATOM   3220  O   ASP B 415       5.928 -11.985 -32.657  1.00 88.89           O  
ATOM   3221  CG  ASP B 415       7.702 -11.433 -28.459  1.00 88.89           C  
ATOM   3222  OD1 ASP B 415       7.807 -10.194 -28.590  1.00 88.89           O  
ATOM   3223  OD2 ASP B 415       8.246 -12.058 -27.523  1.00 88.89           O  
ATOM   3224  N   ARG B 416       4.529 -12.951 -31.194  1.00 86.84           N  
ATOM   3225  CA  ARG B 416       3.932 -13.785 -32.232  1.00 86.84           C  
ATOM   3226  C   ARG B 416       3.231 -12.932 -33.283  1.00 86.84           C  
ATOM   3227  CB  ARG B 416       2.943 -14.780 -31.620  1.00 86.84           C  
ATOM   3228  O   ARG B 416       3.367 -13.180 -34.483  1.00 86.84           O  
ATOM   3229  CG  ARG B 416       2.608 -15.953 -32.528  1.00 86.84           C  
ATOM   3230  CD  ARG B 416       1.669 -16.941 -31.849  1.00 86.84           C  
ATOM   3231  NE  ARG B 416       1.478 -18.143 -32.655  1.00 86.84           N  
ATOM   3232  NH1 ARG B 416      -0.110 -19.076 -31.261  1.00 86.84           N  
ATOM   3233  NH2 ARG B 416       0.543 -20.179 -33.161  1.00 86.84           N  
ATOM   3234  CZ  ARG B 416       0.638 -19.130 -32.357  1.00 86.84           C  
ATOM   3235  N   GLU B 417       2.489 -11.974 -32.858  1.00 86.67           N  
ATOM   3236  CA  GLU B 417       1.767 -11.086 -33.765  1.00 86.67           C  
ATOM   3237  C   GLU B 417       2.727 -10.330 -34.678  1.00 86.67           C  
ATOM   3238  CB  GLU B 417       0.903 -10.099 -32.977  1.00 86.67           C  
ATOM   3239  O   GLU B 417       2.379  -9.994 -35.812  1.00 86.67           O  
ATOM   3240  CG  GLU B 417      -0.330 -10.728 -32.346  1.00 86.67           C  
ATOM   3241  CD  GLU B 417      -1.272 -11.353 -33.362  1.00 86.67           C  
ATOM   3242  OE1 GLU B 417      -1.493 -12.584 -33.308  1.00 86.67           O  
ATOM   3243  OE2 GLU B 417      -1.792 -10.606 -34.221  1.00 86.67           O  
ATOM   3244  N   ALA B 418       3.941 -10.197 -34.145  1.00 80.81           N  
ATOM   3245  CA  ALA B 418       4.961  -9.485 -34.910  1.00 80.81           C  
ATOM   3246  C   ALA B 418       5.817 -10.455 -35.719  1.00 80.81           C  
ATOM   3247  CB  ALA B 418       5.840  -8.653 -33.980  1.00 80.81           C  
ATOM   3248  O   ALA B 418       6.769 -10.044 -36.388  1.00 80.81           O  
ATOM   3249  N   GLY B 419       5.521 -11.740 -35.592  1.00 81.52           N  
ATOM   3250  CA  GLY B 419       6.264 -12.762 -36.313  1.00 81.52           C  
ATOM   3251  C   GLY B 419       7.632 -13.035 -35.719  1.00 81.52           C  
ATOM   3252  O   GLY B 419       8.565 -13.400 -36.438  1.00 81.52           O  
ATOM   3253  N   ARG B 420       7.832 -12.837 -34.469  1.00 80.94           N  
ATOM   3254  CA  ARG B 420       9.098 -13.021 -33.765  1.00 80.94           C  
ATOM   3255  C   ARG B 420       9.022 -14.201 -32.803  1.00 80.94           C  
ATOM   3256  CB  ARG B 420       9.481 -11.749 -33.006  1.00 80.94           C  
ATOM   3257  O   ARG B 420       7.933 -14.602 -32.388  1.00 80.94           O  
ATOM   3258  CG  ARG B 420       9.686 -10.536 -33.900  1.00 80.94           C  
ATOM   3259  CD  ARG B 420      11.024  -9.860 -33.636  1.00 80.94           C  
ATOM   3260  NE  ARG B 420      11.103  -8.551 -34.278  1.00 80.94           N  
ATOM   3261  NH1 ARG B 420      13.321  -8.192 -33.742  1.00 80.94           N  
ATOM   3262  NH2 ARG B 420      12.153  -6.614 -34.925  1.00 80.94           N  
ATOM   3263  CZ  ARG B 420      12.192  -7.789 -34.313  1.00 80.94           C  
ATOM   3264  N   ALA B 421      10.178 -14.731 -32.508  1.00 76.17           N  
ATOM   3265  CA  ALA B 421      10.238 -15.790 -31.504  1.00 76.17           C  
ATOM   3266  C   ALA B 421       9.910 -15.249 -30.115  1.00 76.17           C  
ATOM   3267  CB  ALA B 421      11.617 -16.446 -31.503  1.00 76.17           C  
ATOM   3268  O   ALA B 421      10.214 -14.095 -29.804  1.00 76.17           O  
ATOM   3269  N   PRO B 422       9.277 -16.087 -29.364  1.00 76.55           N  
ATOM   3270  CA  PRO B 422       8.944 -15.645 -28.008  1.00 76.55           C  
ATOM   3271  C   PRO B 422      10.154 -15.100 -27.252  1.00 76.55           C  
ATOM   3272  CB  PRO B 422       8.411 -16.916 -27.343  1.00 76.55           C  
ATOM   3273  O   PRO B 422      11.173 -15.786 -27.134  1.00 76.55           O  
ATOM   3274  CG  PRO B 422       8.009 -17.801 -28.479  1.00 76.55           C  
ATOM   3275  CD  PRO B 422       8.836 -17.442 -29.680  1.00 76.55           C  
ATOM   3276  N   GLY B 423      10.053 -13.844 -26.766  1.00 74.66           N  
ATOM   3277  CA  GLY B 423      11.088 -13.217 -25.959  1.00 74.66           C  
ATOM   3278  C   GLY B 423      12.088 -12.426 -26.781  1.00 74.66           C  
ATOM   3279  O   GLY B 423      13.002 -11.808 -26.230  1.00 74.66           O  
ATOM   3280  N   ASP B 424      11.895 -12.330 -28.068  1.00 74.94           N  
ATOM   3281  CA  ASP B 424      12.886 -11.743 -28.964  1.00 74.94           C  
ATOM   3282  C   ASP B 424      12.592 -10.266 -29.217  1.00 74.94           C  
ATOM   3283  CB  ASP B 424      12.929 -12.506 -30.290  1.00 74.94           C  
ATOM   3284  O   ASP B 424      13.368  -9.579 -29.884  1.00 74.94           O  
ATOM   3285  CG  ASP B 424      14.305 -12.504 -30.931  1.00 74.94           C  
ATOM   3286  OD1 ASP B 424      15.288 -12.112 -30.265  1.00 74.94           O  
ATOM   3287  OD2 ASP B 424      14.408 -12.894 -32.114  1.00 74.94           O  
ATOM   3288  N   ALA B 425      11.473  -9.751 -28.656  1.00 80.11           N  
ATOM   3289  CA  ALA B 425      11.144  -8.369 -28.995  1.00 80.11           C  
ATOM   3290  C   ALA B 425      10.627  -7.613 -27.774  1.00 80.11           C  
ATOM   3291  CB  ALA B 425      10.113  -8.327 -30.120  1.00 80.11           C  
ATOM   3292  O   ALA B 425      10.109  -8.220 -26.834  1.00 80.11           O  
ATOM   3293  N   VAL B 426      10.939  -6.330 -27.772  1.00 87.23           N  
ATOM   3294  CA  VAL B 426      10.336  -5.371 -26.852  1.00 87.23           C  
ATOM   3295  C   VAL B 426       9.319  -4.510 -27.597  1.00 87.23           C  
ATOM   3296  CB  VAL B 426      11.404  -4.478 -26.183  1.00 87.23           C  
ATOM   3297  O   VAL B 426       9.621  -3.961 -28.659  1.00 87.23           O  
ATOM   3298  CG1 VAL B 426      10.750  -3.471 -25.238  1.00 87.23           C  
ATOM   3299  CG2 VAL B 426      12.423  -5.334 -25.434  1.00 87.23           C  
ATOM   3300  N   HIS B 427       8.149  -4.445 -27.097  1.00 89.66           N  
ATOM   3301  CA  HIS B 427       7.088  -3.712 -27.778  1.00 89.66           C  
ATOM   3302  C   HIS B 427       6.843  -2.358 -27.121  1.00 89.66           C  
ATOM   3303  CB  HIS B 427       5.795  -4.531 -27.792  1.00 89.66           C  
ATOM   3304  O   HIS B 427       6.570  -2.287 -25.920  1.00 89.66           O  
ATOM   3305  CG  HIS B 427       5.930  -5.854 -28.475  1.00 89.66           C  
ATOM   3306  CD2 HIS B 427       6.189  -7.088 -27.981  1.00 89.66           C  
ATOM   3307  ND1 HIS B 427       5.799  -6.004 -29.839  1.00 89.66           N  
ATOM   3308  CE1 HIS B 427       5.970  -7.277 -30.154  1.00 89.66           C  
ATOM   3309  NE2 HIS B 427       6.208  -7.956 -29.045  1.00 89.66           N  
ATOM   3310  N   LYS B 428       6.998  -1.369 -27.930  1.00 88.36           N  
ATOM   3311  CA  LYS B 428       6.789   0.001 -27.471  1.00 88.36           C  
ATOM   3312  C   LYS B 428       5.322   0.403 -27.589  1.00 88.36           C  
ATOM   3313  CB  LYS B 428       7.664   0.973 -28.264  1.00 88.36           C  
ATOM   3314  O   LYS B 428       4.715   0.252 -28.651  1.00 88.36           O  
ATOM   3315  CG  LYS B 428       7.585   2.414 -27.781  1.00 88.36           C  
ATOM   3316  CD  LYS B 428       8.498   3.326 -28.590  1.00 88.36           C  
ATOM   3317  CE  LYS B 428       8.452   4.760 -28.079  1.00 88.36           C  
ATOM   3318  NZ  LYS B 428       9.408   5.641 -28.815  1.00 88.36           N  
ATOM   3319  N   ILE B 429       4.712   0.857 -26.513  1.00 91.93           N  
ATOM   3320  CA  ILE B 429       3.351   1.382 -26.516  1.00 91.93           C  
ATOM   3321  C   ILE B 429       3.382   2.897 -26.332  1.00 91.93           C  
ATOM   3322  CB  ILE B 429       2.490   0.725 -25.413  1.00 91.93           C  
ATOM   3323  O   ILE B 429       3.778   3.393 -25.274  1.00 91.93           O  
ATOM   3324  CG1 ILE B 429       2.499  -0.800 -25.565  1.00 91.93           C  
ATOM   3325  CG2 ILE B 429       1.059   1.271 -25.449  1.00 91.93           C  
ATOM   3326  CD1 ILE B 429       1.718  -1.534 -24.485  1.00 91.93           C  
ATOM   3327  N   TYR B 430       2.808   3.660 -27.328  1.00 86.74           N  
ATOM   3328  CA  TYR B 430       2.878   5.117 -27.352  1.00 86.74           C  
ATOM   3329  C   TYR B 430       1.836   5.729 -26.424  1.00 86.74           C  
ATOM   3330  CB  TYR B 430       2.680   5.642 -28.777  1.00 86.74           C  
ATOM   3331  O   TYR B 430       0.835   5.087 -26.096  1.00 86.74           O  
ATOM   3332  CG  TYR B 430       3.821   5.313 -29.709  1.00 86.74           C  
ATOM   3333  CD1 TYR B 430       4.946   6.131 -29.781  1.00 86.74           C  
ATOM   3334  CD2 TYR B 430       3.776   4.184 -30.520  1.00 86.74           C  
ATOM   3335  CE1 TYR B 430       5.999   5.833 -30.639  1.00 86.74           C  
ATOM   3336  CE2 TYR B 430       4.823   3.876 -31.383  1.00 86.74           C  
ATOM   3337  OH  TYR B 430       6.968   4.405 -32.287  1.00 86.74           O  
ATOM   3338  CZ  TYR B 430       5.929   4.705 -31.435  1.00 86.74           C  
ATOM   3339  N   PRO B 431       2.136   6.964 -26.009  1.00 84.54           N  
ATOM   3340  CA  PRO B 431       1.161   7.656 -25.164  1.00 84.54           C  
ATOM   3341  C   PRO B 431      -0.245   7.652 -25.760  1.00 84.54           C  
ATOM   3342  CB  PRO B 431       1.715   9.081 -25.081  1.00 84.54           C  
ATOM   3343  O   PRO B 431      -0.409   7.866 -26.964  1.00 84.54           O  
ATOM   3344  CG  PRO B 431       3.190   8.929 -25.270  1.00 84.54           C  
ATOM   3345  CD  PRO B 431       3.433   7.825 -26.258  1.00 84.54           C  
ATOM   3346  N   SER B 432      -1.224   7.268 -25.059  1.00 83.53           N  
ATOM   3347  CA  SER B 432      -2.647   7.281 -25.385  1.00 83.53           C  
ATOM   3348  C   SER B 432      -3.038   6.054 -26.201  1.00 83.53           C  
ATOM   3349  CB  SER B 432      -3.009   8.552 -26.154  1.00 83.53           C  
ATOM   3350  O   SER B 432      -4.207   5.882 -26.552  1.00 83.53           O  
ATOM   3351  OG  SER B 432      -2.630   9.706 -25.425  1.00 83.53           O  
ATOM   3352  N   ALA B 433      -2.096   5.310 -26.524  1.00 86.82           N  
ATOM   3353  CA  ALA B 433      -2.400   4.108 -27.297  1.00 86.82           C  
ATOM   3354  C   ALA B 433      -3.134   3.078 -26.444  1.00 86.82           C  
ATOM   3355  CB  ALA B 433      -1.119   3.505 -27.868  1.00 86.82           C  
ATOM   3356  O   ALA B 433      -2.949   3.026 -25.226  1.00 86.82           O  
ATOM   3357  N   TYR B 434      -3.985   2.279 -27.062  1.00 91.55           N  
ATOM   3358  CA  TYR B 434      -4.770   1.185 -26.502  1.00 91.55           C  
ATOM   3359  C   TYR B 434      -4.601  -0.085 -27.327  1.00 91.55           C  
ATOM   3360  CB  TYR B 434      -6.252   1.568 -26.431  1.00 91.55           C  
ATOM   3361  O   TYR B 434      -5.069  -0.161 -28.465  1.00 91.55           O  
ATOM   3362  CG  TYR B 434      -7.122   0.511 -25.795  1.00 91.55           C  
ATOM   3363  CD1 TYR B 434      -8.217  -0.019 -26.474  1.00 91.55           C  
ATOM   3364  CD2 TYR B 434      -6.852   0.042 -24.514  1.00 91.55           C  
ATOM   3365  CE1 TYR B 434      -9.022  -0.992 -25.892  1.00 91.55           C  
ATOM   3366  CE2 TYR B 434      -7.651  -0.931 -23.922  1.00 91.55           C  
ATOM   3367  OH  TYR B 434      -9.527  -2.403 -24.035  1.00 91.55           O  
ATOM   3368  CZ  TYR B 434      -8.732  -1.441 -24.617  1.00 91.55           C  
ATOM   3369  N   ILE B 435      -4.002  -1.136 -26.677  1.00 92.24           N  
ATOM   3370  CA  ILE B 435      -3.610  -2.281 -27.491  1.00 92.24           C  
ATOM   3371  C   ILE B 435      -3.786  -3.569 -26.688  1.00 92.24           C  
ATOM   3372  CB  ILE B 435      -2.151  -2.152 -27.983  1.00 92.24           C  
ATOM   3373  O   ILE B 435      -3.563  -3.587 -25.475  1.00 92.24           O  
ATOM   3374  CG1 ILE B 435      -1.808  -3.297 -28.943  1.00 92.24           C  
ATOM   3375  CG2 ILE B 435      -1.182  -2.123 -26.797  1.00 92.24           C  
ATOM   3376  CD1 ILE B 435      -0.519  -3.084 -29.725  1.00 92.24           C  
ATOM   3377  N   LYS B 436      -4.230  -4.639 -27.375  1.00 94.78           N  
ATOM   3378  CA  LYS B 436      -4.287  -5.961 -26.759  1.00 94.78           C  
ATOM   3379  C   LYS B 436      -2.888  -6.542 -26.574  1.00 94.78           C  
ATOM   3380  CB  LYS B 436      -5.141  -6.910 -27.601  1.00 94.78           C  
ATOM   3381  O   LYS B 436      -2.106  -6.605 -27.525  1.00 94.78           O  
ATOM   3382  CG  LYS B 436      -5.447  -8.236 -26.922  1.00 94.78           C  
ATOM   3383  CD  LYS B 436      -6.356  -9.107 -27.779  1.00 94.78           C  
ATOM   3384  CE  LYS B 436      -6.781 -10.370 -27.041  1.00 94.78           C  
ATOM   3385  NZ  LYS B 436      -7.664 -11.232 -27.882  1.00 94.78           N  
ATOM   3386  N   VAL B 437      -2.578  -7.067 -25.377  1.00 97.25           N  
ATOM   3387  CA  VAL B 437      -1.212  -7.504 -25.109  1.00 97.25           C  
ATOM   3388  C   VAL B 437      -1.208  -8.981 -24.722  1.00 97.25           C  
ATOM   3389  CB  VAL B 437      -0.553  -6.659 -23.996  1.00 97.25           C  
ATOM   3390  O   VAL B 437      -0.145  -9.596 -24.607  1.00 97.25           O  
ATOM   3391  CG1 VAL B 437      -0.304  -5.231 -24.477  1.00 97.25           C  
ATOM   3392  CG2 VAL B 437      -1.425  -6.659 -22.741  1.00 97.25           C  
ATOM   3393  N   PHE B 438      -2.368  -9.531 -24.459  1.00 97.88           N  
ATOM   3394  CA  PHE B 438      -2.459 -10.931 -24.062  1.00 97.88           C  
ATOM   3395  C   PHE B 438      -3.756 -11.554 -24.566  1.00 97.88           C  
ATOM   3396  CB  PHE B 438      -2.369 -11.067 -22.539  1.00 97.88           C  
ATOM   3397  O   PHE B 438      -4.831 -10.971 -24.412  1.00 97.88           O  
ATOM   3398  CG  PHE B 438      -2.369 -12.492 -22.056  1.00 97.88           C  
ATOM   3399  CD1 PHE B 438      -3.548 -13.102 -21.646  1.00 97.88           C  
ATOM   3400  CD2 PHE B 438      -1.188 -13.222 -22.011  1.00 97.88           C  
ATOM   3401  CE1 PHE B 438      -3.550 -14.421 -21.198  1.00 97.88           C  
ATOM   3402  CE2 PHE B 438      -1.182 -14.540 -21.565  1.00 97.88           C  
ATOM   3403  CZ  PHE B 438      -2.364 -15.138 -21.158  1.00 97.88           C  
ATOM   3404  N   ASP B 439      -3.710 -12.698 -25.183  1.00 96.03           N  
ATOM   3405  CA  ASP B 439      -4.846 -13.490 -25.646  1.00 96.03           C  
ATOM   3406  C   ASP B 439      -4.882 -14.853 -24.958  1.00 96.03           C  
ATOM   3407  CB  ASP B 439      -4.790 -13.669 -27.165  1.00 96.03           C  
ATOM   3408  O   ASP B 439      -4.011 -15.694 -25.189  1.00 96.03           O  
ATOM   3409  CG  ASP B 439      -6.047 -14.305 -27.733  1.00 96.03           C  
ATOM   3410  OD1 ASP B 439      -6.269 -15.515 -27.517  1.00 96.03           O  
ATOM   3411  OD2 ASP B 439      -6.820 -13.589 -28.406  1.00 96.03           O  
ATOM   3412  N   LEU B 440      -5.942 -15.078 -24.193  1.00 96.86           N  
ATOM   3413  CA  LEU B 440      -6.024 -16.261 -23.342  1.00 96.86           C  
ATOM   3414  C   LEU B 440      -6.112 -17.530 -24.183  1.00 96.86           C  
ATOM   3415  CB  LEU B 440      -7.235 -16.167 -22.409  1.00 96.86           C  
ATOM   3416  O   LEU B 440      -5.429 -18.516 -23.899  1.00 96.86           O  
ATOM   3417  CG  LEU B 440      -7.419 -17.319 -21.420  1.00 96.86           C  
ATOM   3418  CD1 LEU B 440      -6.276 -17.338 -20.410  1.00 96.86           C  
ATOM   3419  CD2 LEU B 440      -8.764 -17.206 -20.711  1.00 96.86           C  
ATOM   3420  N   ARG B 441      -6.901 -17.621 -25.208  1.00 95.20           N  
ATOM   3421  CA  ARG B 441      -7.105 -18.812 -26.027  1.00 95.20           C  
ATOM   3422  C   ARG B 441      -5.830 -19.188 -26.774  1.00 95.20           C  
ATOM   3423  CB  ARG B 441      -8.249 -18.592 -27.020  1.00 95.20           C  
ATOM   3424  O   ARG B 441      -5.465 -20.363 -26.837  1.00 95.20           O  
ATOM   3425  CG  ARG B 441      -9.630 -18.839 -26.434  1.00 95.20           C  
ATOM   3426  CD  ARG B 441     -10.717 -18.747 -27.494  1.00 95.20           C  
ATOM   3427  NE  ARG B 441     -12.022 -18.459 -26.905  1.00 95.20           N  
ATOM   3428  NH1 ARG B 441     -13.210 -18.804 -28.856  1.00 95.20           N  
ATOM   3429  NH2 ARG B 441     -14.305 -18.213 -26.931  1.00 95.20           N  
ATOM   3430  CZ  ARG B 441     -13.176 -18.493 -27.565  1.00 95.20           C  
ATOM   3431  N   GLN B 442      -5.214 -18.156 -27.310  1.00 92.77           N  
ATOM   3432  CA  GLN B 442      -3.939 -18.391 -27.978  1.00 92.77           C  
ATOM   3433  C   GLN B 442      -2.901 -18.942 -27.005  1.00 92.77           C  
ATOM   3434  CB  GLN B 442      -3.423 -17.102 -28.621  1.00 92.77           C  
ATOM   3435  O   GLN B 442      -2.145 -19.854 -27.345  1.00 92.77           O  
ATOM   3436  CG  GLN B 442      -2.186 -17.299 -29.486  1.00 92.77           C  
ATOM   3437  CD  GLN B 442      -1.595 -15.989 -29.973  1.00 92.77           C  
ATOM   3438  NE2 GLN B 442      -0.941 -16.026 -31.128  1.00 92.77           N  
ATOM   3439  OE1 GLN B 442      -1.727 -14.951 -29.316  1.00 92.77           O  
ATOM   3440  N   CYS B 443      -2.762 -18.374 -25.816  1.00 94.63           N  
ATOM   3441  CA  CYS B 443      -1.833 -18.808 -24.779  1.00 94.63           C  
ATOM   3442  C   CYS B 443      -2.085 -20.261 -24.393  1.00 94.63           C  
ATOM   3443  CB  CYS B 443      -1.954 -17.915 -23.544  1.00 94.63           C  
ATOM   3444  O   CYS B 443      -1.147 -21.053 -24.292  1.00 94.63           O  
ATOM   3445  SG  CYS B 443      -0.849 -18.385 -22.195  1.00 94.63           S  
ATOM   3446  N   HIS B 444      -3.414 -20.588 -24.234  1.00 94.26           N  
ATOM   3447  CA  HIS B 444      -3.796 -21.944 -23.858  1.00 94.26           C  
ATOM   3448  C   HIS B 444      -3.371 -22.951 -24.922  1.00 94.26           C  
ATOM   3449  CB  HIS B 444      -5.306 -22.030 -23.626  1.00 94.26           C  
ATOM   3450  O   HIS B 444      -2.837 -24.014 -24.598  1.00 94.26           O  
ATOM   3451  CG  HIS B 444      -5.759 -23.360 -23.114  1.00 94.26           C  
ATOM   3452  CD2 HIS B 444      -5.517 -23.990 -21.940  1.00 94.26           C  
ATOM   3453  ND1 HIS B 444      -6.563 -24.206 -23.847  1.00 94.26           N  
ATOM   3454  CE1 HIS B 444      -6.797 -25.301 -23.144  1.00 94.26           C  
ATOM   3455  NE2 HIS B 444      -6.174 -25.195 -21.983  1.00 94.26           N  
ATOM   3456  N   ARG B 445      -3.548 -22.675 -26.168  1.00 93.27           N  
ATOM   3457  CA  ARG B 445      -3.139 -23.545 -27.266  1.00 93.27           C  
ATOM   3458  C   ARG B 445      -1.629 -23.762 -27.259  1.00 93.27           C  
ATOM   3459  CB  ARG B 445      -3.578 -22.959 -28.610  1.00 93.27           C  
ATOM   3460  O   ARG B 445      -1.157 -24.886 -27.444  1.00 93.27           O  
ATOM   3461  CG  ARG B 445      -5.052 -23.167 -28.920  1.00 93.27           C  
ATOM   3462  CD  ARG B 445      -5.389 -22.768 -30.349  1.00 93.27           C  
ATOM   3463  NE  ARG B 445      -5.443 -21.317 -30.505  1.00 93.27           N  
ATOM   3464  NH1 ARG B 445      -4.423 -21.294 -32.578  1.00 93.27           N  
ATOM   3465  NH2 ARG B 445      -5.083 -19.330 -31.599  1.00 93.27           N  
ATOM   3466  CZ  ARG B 445      -4.983 -20.650 -31.560  1.00 93.27           C  
ATOM   3467  N   GLN B 446      -0.887 -22.681 -27.009  1.00 90.38           N  
ATOM   3468  CA  GLN B 446       0.570 -22.751 -26.962  1.00 90.38           C  
ATOM   3469  C   GLN B 446       1.042 -23.593 -25.780  1.00 90.38           C  
ATOM   3470  CB  GLN B 446       1.174 -21.349 -26.883  1.00 90.38           C  
ATOM   3471  O   GLN B 446       2.003 -24.355 -25.899  1.00 90.38           O  
ATOM   3472  CG  GLN B 446       2.659 -21.299 -27.214  1.00 90.38           C  
ATOM   3473  CD  GLN B 446       3.187 -19.881 -27.331  1.00 90.38           C  
ATOM   3474  NE2 GLN B 446       4.483 -19.751 -27.594  1.00 90.38           N  
ATOM   3475  OE1 GLN B 446       2.436 -18.911 -27.188  1.00 90.38           O  
ATOM   3476  N   MET B 447       0.412 -23.428 -24.666  1.00 92.18           N  
ATOM   3477  CA  MET B 447       0.737 -24.232 -23.492  1.00 92.18           C  
ATOM   3478  C   MET B 447       0.552 -25.718 -23.782  1.00 92.18           C  
ATOM   3479  CB  MET B 447      -0.128 -23.819 -22.300  1.00 92.18           C  
ATOM   3480  O   MET B 447       1.412 -26.532 -23.444  1.00 92.18           O  
ATOM   3481  CG  MET B 447       0.248 -22.471 -21.707  1.00 92.18           C  
ATOM   3482  SD  MET B 447      -0.592 -22.148 -20.108  1.00 92.18           S  
ATOM   3483  CE  MET B 447      -2.258 -21.735 -20.699  1.00 92.18           C  
ATOM   3484  N   GLN B 448      -0.566 -26.117 -24.453  1.00 91.43           N  
ATOM   3485  CA  GLN B 448      -0.870 -27.502 -24.797  1.00 91.43           C  
ATOM   3486  C   GLN B 448       0.161 -28.066 -25.770  1.00 91.43           C  
ATOM   3487  CB  GLN B 448      -2.273 -27.611 -25.396  1.00 91.43           C  
ATOM   3488  O   GLN B 448       0.647 -29.184 -25.588  1.00 91.43           O  
ATOM   3489  CG  GLN B 448      -3.392 -27.386 -24.388  1.00 91.43           C  
ATOM   3490  CD  GLN B 448      -4.767 -27.383 -25.028  1.00 91.43           C  
ATOM   3491  NE2 GLN B 448      -5.779 -27.775 -24.262  1.00 91.43           N  
ATOM   3492  OE1 GLN B 448      -4.919 -27.030 -26.202  1.00 91.43           O  
ATOM   3493  N   GLN B 449       0.446 -27.205 -26.762  1.00 88.53           N  
ATOM   3494  CA  GLN B 449       1.386 -27.625 -27.795  1.00 88.53           C  
ATOM   3495  C   GLN B 449       2.779 -27.850 -27.213  1.00 88.53           C  
ATOM   3496  CB  GLN B 449       1.448 -26.590 -28.919  1.00 88.53           C  
ATOM   3497  O   GLN B 449       3.411 -28.874 -27.480  1.00 88.53           O  
ATOM   3498  CG  GLN B 449       0.311 -26.706 -29.925  1.00 88.53           C  
ATOM   3499  CD  GLN B 449       0.244 -25.524 -30.875  1.00 88.53           C  
ATOM   3500  NE2 GLN B 449      -0.717 -25.554 -31.792  1.00 88.53           N  
ATOM   3501  OE1 GLN B 449       1.049 -24.592 -30.784  1.00 88.53           O  
ATOM   3502  N   GLN B 450       3.294 -26.897 -26.348  1.00 86.34           N  
ATOM   3503  CA  GLN B 450       4.633 -26.991 -25.775  1.00 86.34           C  
ATOM   3504  C   GLN B 450       4.708 -28.104 -24.733  1.00 86.34           C  
ATOM   3505  CB  GLN B 450       5.044 -25.657 -25.148  1.00 86.34           C  
ATOM   3506  O   GLN B 450       5.730 -28.784 -24.617  1.00 86.34           O  
ATOM   3507  CG  GLN B 450       5.341 -24.565 -26.167  1.00 86.34           C  
ATOM   3508  CD  GLN B 450       5.756 -23.257 -25.520  1.00 86.34           C  
ATOM   3509  NE2 GLN B 450       5.996 -22.240 -26.341  1.00 86.34           N  
ATOM   3510  OE1 GLN B 450       5.859 -23.161 -24.293  1.00 86.34           O  
ATOM   3511  N   ALA B 451       3.634 -28.215 -24.002  1.00 86.68           N  
ATOM   3512  CA  ALA B 451       3.585 -29.310 -23.036  1.00 86.68           C  
ATOM   3513  C   ALA B 451       3.619 -30.664 -23.740  1.00 86.68           C  
ATOM   3514  CB  ALA B 451       2.334 -29.198 -22.168  1.00 86.68           C  
ATOM   3515  O   ALA B 451       4.301 -31.588 -23.289  1.00 86.68           O  
ATOM   3516  N   ALA B 452       2.925 -30.812 -24.862  1.00 85.38           N  
ATOM   3517  CA  ALA B 452       2.894 -32.045 -25.644  1.00 85.38           C  
ATOM   3518  C   ALA B 452       4.262 -32.345 -26.251  1.00 85.38           C  
ATOM   3519  CB  ALA B 452       1.837 -31.951 -26.742  1.00 85.38           C  
ATOM   3520  O   ALA B 452       4.704 -33.496 -26.262  1.00 85.38           O  
ATOM   3521  N   THR B 453       4.876 -31.264 -26.695  1.00 81.51           N  
ATOM   3522  CA  THR B 453       6.215 -31.406 -27.257  1.00 81.51           C  
ATOM   3523  C   THR B 453       7.206 -31.858 -26.188  1.00 81.51           C  
ATOM   3524  CB  THR B 453       6.700 -30.086 -27.884  1.00 81.51           C  
ATOM   3525  O   THR B 453       8.064 -32.703 -26.447  1.00 81.51           O  
ATOM   3526  CG2 THR B 453       8.023 -30.279 -28.618  1.00 81.51           C  
ATOM   3527  OG1 THR B 453       5.716 -29.615 -28.813  1.00 81.51           O  
ATOM   3528  N   ALA B 454       7.167 -31.294 -25.033  1.00 80.98           N  
ATOM   3529  CA  ALA B 454       8.045 -31.650 -23.921  1.00 80.98           C  
ATOM   3530  C   ALA B 454       7.826 -33.097 -23.491  1.00 80.98           C  
ATOM   3531  CB  ALA B 454       7.818 -30.707 -22.742  1.00 80.98           C  
ATOM   3532  O   ALA B 454       8.784 -33.813 -23.189  1.00 80.98           O  
ATOM   3533  N   GLN B 455       6.616 -33.552 -23.511  1.00 79.08           N  
ATOM   3534  CA  GLN B 455       6.277 -34.923 -23.147  1.00 79.08           C  
ATOM   3535  C   GLN B 455       6.816 -35.914 -24.175  1.00 79.08           C  
ATOM   3536  CB  GLN B 455       4.762 -35.084 -23.008  1.00 79.08           C  
ATOM   3537  O   GLN B 455       7.343 -36.968 -23.812  1.00 79.08           O  
ATOM   3538  CG  GLN B 455       4.342 -36.354 -22.281  1.00 79.08           C  
ATOM   3539  CD  GLN B 455       2.851 -36.408 -22.006  1.00 79.08           C  
ATOM   3540  NE2 GLN B 455       2.410 -37.466 -21.335  1.00 79.08           N  
ATOM   3541  OE1 GLN B 455       2.102 -35.505 -22.392  1.00 79.08           O  
ATOM   3542  N   ALA B 456       6.657 -35.533 -25.399  1.00 80.51           N  
ATOM   3543  CA  ALA B 456       7.161 -36.385 -26.473  1.00 80.51           C  
ATOM   3544  C   ALA B 456       8.683 -36.490 -26.421  1.00 80.51           C  
ATOM   3545  CB  ALA B 456       6.714 -35.849 -27.831  1.00 80.51           C  
ATOM   3546  O   ALA B 456       9.245 -37.563 -26.651  1.00 80.51           O  
ATOM   3547  N   ALA B 457       9.323 -35.384 -26.046  1.00 77.44           N  
ATOM   3548  CA  ALA B 457      10.778 -35.372 -25.921  1.00 77.44           C  
ATOM   3549  C   ALA B 457      11.232 -36.210 -24.729  1.00 77.44           C  
ATOM   3550  CB  ALA B 457      11.289 -33.940 -25.787  1.00 77.44           C  
ATOM   3551  O   ALA B 457      12.230 -36.930 -24.813  1.00 77.44           O  
ATOM   3552  N   ALA B 458      10.530 -36.147 -23.627  1.00 74.64           N  
ATOM   3553  CA  ALA B 458      10.842 -36.925 -22.431  1.00 74.64           C  
ATOM   3554  C   ALA B 458      10.643 -38.418 -22.681  1.00 74.64           C  
ATOM   3555  CB  ALA B 458       9.981 -36.466 -21.257  1.00 74.64           C  
ATOM   3556  O   ALA B 458      11.442 -39.241 -22.229  1.00 74.64           O  
ATOM   3557  N   ALA B 459       9.626 -38.783 -23.430  1.00 75.51           N  
ATOM   3558  CA  ALA B 459       9.351 -40.175 -23.774  1.00 75.51           C  
ATOM   3559  C   ALA B 459      10.421 -40.730 -24.710  1.00 75.51           C  
ATOM   3560  CB  ALA B 459       7.970 -40.304 -24.413  1.00 75.51           C  
ATOM   3561  O   ALA B 459      10.826 -41.888 -24.583  1.00 75.51           O  
ATOM   3562  N   ALA B 460      10.856 -39.856 -25.605  1.00 74.84           N  
ATOM   3563  CA  ALA B 460      11.908 -40.263 -26.534  1.00 74.84           C  
ATOM   3564  C   ALA B 460      13.232 -40.473 -25.806  1.00 74.84           C  
ATOM   3565  CB  ALA B 460      12.072 -39.223 -27.640  1.00 74.84           C  
ATOM   3566  O   ALA B 460      13.979 -41.403 -26.120  1.00 74.84           O  
ATOM   3567  N   GLN B 461      13.497 -39.656 -24.801  1.00 70.20           N  
ATOM   3568  CA  GLN B 461      14.713 -39.787 -24.006  1.00 70.20           C  
ATOM   3569  C   GLN B 461      14.668 -41.037 -23.131  1.00 70.20           C  
ATOM   3570  CB  GLN B 461      14.923 -38.546 -23.137  1.00 70.20           C  
ATOM   3571  O   GLN B 461      15.672 -41.736 -22.985  1.00 70.20           O  
ATOM   3572  CG  GLN B 461      16.019 -37.618 -23.644  1.00 70.20           C  
ATOM   3573  CD  GLN B 461      16.090 -36.315 -22.870  1.00 70.20           C  
ATOM   3574  NE2 GLN B 461      16.987 -35.427 -23.285  1.00 70.20           N  
ATOM   3575  OE1 GLN B 461      15.344 -36.108 -21.908  1.00 70.20           O  
ATOM   3576  N   ALA B 462      13.468 -41.321 -22.533  1.00 72.00           N  
ATOM   3577  CA  ALA B 462      13.292 -42.499 -21.688  1.00 72.00           C  
ATOM   3578  C   ALA B 462      13.448 -43.783 -22.497  1.00 72.00           C  
ATOM   3579  CB  ALA B 462      11.927 -42.466 -21.005  1.00 72.00           C  
ATOM   3580  O   ALA B 462      14.018 -44.764 -22.014  1.00 72.00           O  
ATOM   3581  N   ALA B 463      13.029 -43.756 -23.773  1.00 72.46           N  
ATOM   3582  CA  ALA B 463      13.134 -44.920 -24.649  1.00 72.46           C  
ATOM   3583  C   ALA B 463      14.581 -45.165 -25.065  1.00 72.46           C  
ATOM   3584  CB  ALA B 463      12.252 -44.740 -25.882  1.00 72.46           C  
ATOM   3585  O   ALA B 463      15.010 -46.314 -25.195  1.00 72.46           O  
ATOM   3586  N   ALA B 464      15.416 -44.075 -25.109  1.00 66.45           N  
ATOM   3587  CA  ALA B 464      16.825 -44.184 -25.479  1.00 66.45           C  
ATOM   3588  C   ALA B 464      17.649 -44.765 -24.334  1.00 66.45           C  
ATOM   3589  CB  ALA B 464      17.375 -42.819 -25.887  1.00 66.45           C  
ATOM   3590  O   ALA B 464      18.554 -45.572 -24.559  1.00 66.45           O  
ATOM   3591  N   VAL B 465      17.288 -44.356 -23.067  1.00 65.02           N  
ATOM   3592  CA  VAL B 465      18.000 -44.845 -21.891  1.00 65.02           C  
ATOM   3593  C   VAL B 465      17.631 -46.304 -21.633  1.00 65.02           C  
ATOM   3594  CB  VAL B 465      17.691 -43.988 -20.643  1.00 65.02           C  
ATOM   3595  O   VAL B 465      18.473 -47.098 -21.207  1.00 65.02           O  
ATOM   3596  CG1 VAL B 465      18.387 -44.560 -19.409  1.00 65.02           C  
ATOM   3597  CG2 VAL B 465      18.112 -42.538 -20.874  1.00 65.02           C  
ATOM   3598  N   ALA B 466      16.386 -46.847 -21.932  1.00 63.88           N  
ATOM   3599  CA  ALA B 466      15.933 -48.214 -21.688  1.00 63.88           C  
ATOM   3600  C   ALA B 466      16.403 -49.153 -22.795  1.00 63.88           C  
ATOM   3601  CB  ALA B 466      14.412 -48.258 -21.568  1.00 63.88           C  
ATOM   3602  O   ALA B 466      16.271 -50.374 -22.680  1.00 63.88           O  
ATOM   3603  N   GLY B 467      17.563 -48.875 -23.498  1.00 66.90           N  
ATOM   3604  CA  GLY B 467      18.192 -49.709 -24.510  1.00 66.90           C  
ATOM   3605  C   GLY B 467      17.212 -50.235 -25.542  1.00 66.90           C  
ATOM   3606  O   GLY B 467      17.511 -51.194 -26.257  1.00 66.90           O  
ATOM   3607  N   ASN B 468      15.980 -49.908 -25.550  1.00 55.16           N  
ATOM   3608  CA  ASN B 468      14.930 -50.457 -26.401  1.00 55.16           C  
ATOM   3609  C   ASN B 468      14.872 -49.745 -27.750  1.00 55.16           C  
ATOM   3610  CB  ASN B 468      13.573 -50.375 -25.699  1.00 55.16           C  
ATOM   3611  O   ASN B 468      13.818 -49.696 -28.385  1.00 55.16           O  
ATOM   3612  CG  ASN B 468      13.199 -51.667 -24.999  1.00 55.16           C  
ATOM   3613  ND2 ASN B 468      11.962 -51.748 -24.524  1.00 55.16           N  
ATOM   3614  OD1 ASN B 468      14.016 -52.585 -24.886  1.00 55.16           O  
ATOM   3615  N   ILE B 469      16.003 -49.072 -28.116  1.00 50.07           N  
ATOM   3616  CA  ILE B 469      15.847 -48.451 -29.427  1.00 50.07           C  
ATOM   3617  C   ILE B 469      16.162 -49.468 -30.521  1.00 50.07           C  
ATOM   3618  CB  ILE B 469      16.753 -47.207 -29.574  1.00 50.07           C  
ATOM   3619  O   ILE B 469      17.295 -49.942 -30.629  1.00 50.07           O  
ATOM   3620  CG1 ILE B 469      16.507 -46.228 -28.421  1.00 50.07           C  
ATOM   3621  CG2 ILE B 469      16.523 -46.529 -30.928  1.00 50.07           C  
ATOM   3622  CD1 ILE B 469      17.388 -44.987 -28.464  1.00 50.07           C  
ATOM   3623  N   PRO B 470      15.331 -50.475 -31.045  1.00 48.25           N  
ATOM   3624  CA  PRO B 470      15.441 -51.438 -32.144  1.00 48.25           C  
ATOM   3625  C   PRO B 470      15.587 -50.765 -33.506  1.00 48.25           C  
ATOM   3626  CB  PRO B 470      14.127 -52.220 -32.059  1.00 48.25           C  
ATOM   3627  O   PRO B 470      15.001 -49.705 -33.741  1.00 48.25           O  
ATOM   3628  CG  PRO B 470      13.269 -51.426 -31.127  1.00 48.25           C  
ATOM   3629  CD  PRO B 470      14.077 -50.275 -30.600  1.00 48.25           C  
ATOM   3630  N   GLY B 471      16.937 -50.539 -34.117  1.00 44.86           N  
ATOM   3631  CA  GLY B 471      17.317 -50.351 -35.508  1.00 44.86           C  
ATOM   3632  C   GLY B 471      18.819 -50.317 -35.717  1.00 44.86           C  
ATOM   3633  O   GLY B 471      19.583 -50.222 -34.754  1.00 44.86           O  
ATOM   3634  N   PRO B 472      19.389 -50.969 -36.784  1.00 43.22           N  
ATOM   3635  CA  PRO B 472      20.814 -51.212 -37.020  1.00 43.22           C  
ATOM   3636  C   PRO B 472      21.687 -50.019 -36.639  1.00 43.22           C  
ATOM   3637  CB  PRO B 472      20.881 -51.479 -38.526  1.00 43.22           C  
ATOM   3638  O   PRO B 472      22.916 -50.127 -36.627  1.00 43.22           O  
ATOM   3639  CG  PRO B 472      19.506 -51.179 -39.029  1.00 43.22           C  
ATOM   3640  CD  PRO B 472      18.662 -50.730 -37.871  1.00 43.22           C  
ATOM   3641  N   GLY B 473      21.172 -48.789 -37.189  1.00 38.44           N  
ATOM   3642  CA  GLY B 473      22.003 -47.610 -37.005  1.00 38.44           C  
ATOM   3643  C   GLY B 473      22.322 -47.326 -35.549  1.00 38.44           C  
ATOM   3644  O   GLY B 473      22.636 -46.191 -35.186  1.00 38.44           O  
ATOM   3645  N   SER B 474      22.337 -48.334 -34.756  1.00 37.94           N  
ATOM   3646  CA  SER B 474      22.592 -48.035 -33.351  1.00 37.94           C  
ATOM   3647  C   SER B 474      23.990 -47.457 -33.154  1.00 37.94           C  
ATOM   3648  CB  SER B 474      22.427 -49.292 -32.496  1.00 37.94           C  
ATOM   3649  O   SER B 474      24.491 -47.401 -32.029  1.00 37.94           O  
ATOM   3650  OG  SER B 474      21.073 -49.465 -32.112  1.00 37.94           O  
ATOM   3651  N   VAL B 475      24.861 -47.579 -34.234  1.00 34.73           N  
ATOM   3652  CA  VAL B 475      26.202 -47.121 -33.887  1.00 34.73           C  
ATOM   3653  C   VAL B 475      26.148 -45.667 -33.423  1.00 34.73           C  
ATOM   3654  CB  VAL B 475      27.176 -47.265 -35.077  1.00 34.73           C  
ATOM   3655  O   VAL B 475      25.140 -44.984 -33.619  1.00 34.73           O  
ATOM   3656  CG1 VAL B 475      28.609 -46.959 -34.643  1.00 34.73           C  
ATOM   3657  CG2 VAL B 475      27.084 -48.668 -35.675  1.00 34.73           C  
ATOM   3658  N   GLY B 476      27.304 -44.859 -33.527  1.00 34.15           N  
ATOM   3659  CA  GLY B 476      27.769 -43.525 -33.182  1.00 34.15           C  
ATOM   3660  C   GLY B 476      26.929 -42.423 -33.801  1.00 34.15           C  
ATOM   3661  O   GLY B 476      27.377 -41.279 -33.906  1.00 34.15           O  
ATOM   3662  N   GLY B 477      25.997 -42.709 -34.779  1.00 33.31           N  
ATOM   3663  CA  GLY B 477      25.552 -41.482 -35.420  1.00 33.31           C  
ATOM   3664  C   GLY B 477      24.902 -40.507 -34.457  1.00 33.31           C  
ATOM   3665  O   GLY B 477      24.230 -40.918 -33.508  1.00 33.31           O  
ATOM   3666  N   ILE B 478      25.521 -39.296 -34.277  1.00 35.88           N  
ATOM   3667  CA  ILE B 478      25.266 -38.037 -33.586  1.00 35.88           C  
ATOM   3668  C   ILE B 478      23.880 -37.514 -33.959  1.00 35.88           C  
ATOM   3669  CB  ILE B 478      26.344 -36.981 -33.919  1.00 35.88           C  
ATOM   3670  O   ILE B 478      23.631 -36.307 -33.911  1.00 35.88           O  
ATOM   3671  CG1 ILE B 478      27.745 -37.551 -33.666  1.00 35.88           C  
ATOM   3672  CG2 ILE B 478      26.118 -35.703 -33.106  1.00 35.88           C  
ATOM   3673  CD1 ILE B 478      28.874 -36.668 -34.180  1.00 35.88           C  
ATOM   3674  N   ALA B 479      23.045 -38.239 -34.678  1.00 33.19           N  
ATOM   3675  CA  ALA B 479      21.983 -37.451 -35.299  1.00 33.19           C  
ATOM   3676  C   ALA B 479      21.277 -36.574 -34.269  1.00 33.19           C  
ATOM   3677  CB  ALA B 479      20.978 -38.367 -35.993  1.00 33.19           C  
ATOM   3678  O   ALA B 479      21.378 -35.346 -34.316  1.00 33.19           O  
ATOM   3679  N   PRO B 480      19.839 -36.799 -34.151  1.00 36.29           N  
ATOM   3680  CA  PRO B 480      18.814 -35.865 -33.678  1.00 36.29           C  
ATOM   3681  C   PRO B 480      18.903 -35.604 -32.176  1.00 36.29           C  
ATOM   3682  CB  PRO B 480      17.503 -36.570 -34.033  1.00 36.29           C  
ATOM   3683  O   PRO B 480      17.961 -35.072 -31.581  1.00 36.29           O  
ATOM   3684  CG  PRO B 480      17.901 -37.974 -34.358  1.00 36.29           C  
ATOM   3685  CD  PRO B 480      19.395 -38.082 -34.259  1.00 36.29           C  
ATOM   3686  N   ALA B 481      19.935 -36.069 -31.533  1.00 36.79           N  
ATOM   3687  CA  ALA B 481      19.931 -35.830 -30.092  1.00 36.79           C  
ATOM   3688  C   ALA B 481      19.879 -34.337 -29.784  1.00 36.79           C  
ATOM   3689  CB  ALA B 481      21.161 -36.462 -29.445  1.00 36.79           C  
ATOM   3690  O   ALA B 481      19.453 -33.935 -28.698  1.00 36.79           O  
ATOM   3691  N   ILE B 482      20.415 -33.532 -30.780  1.00 39.72           N  
ATOM   3692  CA  ILE B 482      20.483 -32.112 -30.455  1.00 39.72           C  
ATOM   3693  C   ILE B 482      19.084 -31.504 -30.501  1.00 39.72           C  
ATOM   3694  CB  ILE B 482      21.428 -31.357 -31.418  1.00 39.72           C  
ATOM   3695  O   ILE B 482      18.719 -30.704 -29.635  1.00 39.72           O  
ATOM   3696  CG1 ILE B 482      22.812 -32.015 -31.433  1.00 39.72           C  
ATOM   3697  CG2 ILE B 482      21.528 -29.879 -31.027  1.00 39.72           C  
ATOM   3698  CD1 ILE B 482      23.697 -31.569 -32.589  1.00 39.72           C  
ATOM   3699  N   SER B 483      18.267 -31.879 -31.611  1.00 41.51           N  
ATOM   3700  CA  SER B 483      16.979 -31.200 -31.712  1.00 41.51           C  
ATOM   3701  C   SER B 483      16.022 -31.662 -30.618  1.00 41.51           C  
ATOM   3702  CB  SER B 483      16.351 -31.442 -33.085  1.00 41.51           C  
ATOM   3703  O   SER B 483      15.117 -30.923 -30.225  1.00 41.51           O  
ATOM   3704  OG  SER B 483      17.352 -31.686 -34.060  1.00 41.51           O  
ATOM   3705  N   LEU B 484      16.048 -32.960 -30.255  1.00 44.05           N  
ATOM   3706  CA  LEU B 484      15.168 -33.476 -29.213  1.00 44.05           C  
ATOM   3707  C   LEU B 484      15.588 -32.959 -27.841  1.00 44.05           C  
ATOM   3708  CB  LEU B 484      15.172 -35.007 -29.218  1.00 44.05           C  
ATOM   3709  O   LEU B 484      14.779 -32.923 -26.912  1.00 44.05           O  
ATOM   3710  CG  LEU B 484      14.058 -35.686 -30.016  1.00 44.05           C  
ATOM   3711  CD1 LEU B 484      14.622 -36.843 -30.834  1.00 44.05           C  
ATOM   3712  CD2 LEU B 484      12.952 -36.171 -29.086  1.00 44.05           C  
ATOM   3713  N   SER B 485      16.878 -32.591 -27.729  1.00 42.18           N  
ATOM   3714  CA  SER B 485      17.353 -32.045 -26.461  1.00 42.18           C  
ATOM   3715  C   SER B 485      16.826 -30.632 -26.236  1.00 42.18           C  
ATOM   3716  CB  SER B 485      18.881 -32.041 -26.417  1.00 42.18           C  
ATOM   3717  O   SER B 485      16.473 -30.267 -25.113  1.00 42.18           O  
ATOM   3718  OG  SER B 485      19.348 -31.501 -25.193  1.00 42.18           O  
ATOM   3719  N   ALA B 486      16.669 -29.820 -27.304  1.00 43.33           N  
ATOM   3720  CA  ALA B 486      16.145 -28.469 -27.126  1.00 43.33           C  
ATOM   3721  C   ALA B 486      14.687 -28.500 -26.679  1.00 43.33           C  
ATOM   3722  CB  ALA B 486      16.285 -27.668 -28.419  1.00 43.33           C  
ATOM   3723  O   ALA B 486      14.268 -27.691 -25.848  1.00 43.33           O  
ATOM   3724  N   ALA B 487      13.791 -29.417 -27.256  1.00 48.75           N  
ATOM   3725  CA  ALA B 487      12.407 -29.563 -26.811  1.00 48.75           C  
ATOM   3726  C   ALA B 487      12.339 -30.231 -25.441  1.00 48.75           C  
ATOM   3727  CB  ALA B 487      11.602 -30.365 -27.831  1.00 48.75           C  
ATOM   3728  O   ALA B 487      11.420 -29.968 -24.661  1.00 48.75           O  
ATOM   3729  N   ALA B 488      13.291 -31.109 -25.119  1.00 49.45           N  
ATOM   3730  CA  ALA B 488      13.394 -31.747 -23.809  1.00 49.45           C  
ATOM   3731  C   ALA B 488      13.806 -30.740 -22.739  1.00 49.45           C  
ATOM   3732  CB  ALA B 488      14.389 -32.904 -23.858  1.00 49.45           C  
ATOM   3733  O   ALA B 488      13.625 -30.986 -21.544  1.00 49.45           O  
ATOM   3734  N   GLY B 489      13.938 -29.523 -23.245  1.00 55.86           N  
ATOM   3735  CA  GLY B 489      14.429 -28.499 -22.338  1.00 55.86           C  
ATOM   3736  C   GLY B 489      13.356 -27.513 -21.915  1.00 55.86           C  
ATOM   3737  O   GLY B 489      13.625 -26.587 -21.146  1.00 55.86           O  
ATOM   3738  N   ILE B 490      12.109 -27.662 -22.302  1.00 69.53           N  
ATOM   3739  CA  ILE B 490      11.083 -26.728 -21.850  1.00 69.53           C  
ATOM   3740  C   ILE B 490      10.605 -27.122 -20.454  1.00 69.53           C  
ATOM   3741  CB  ILE B 490       9.891 -26.681 -22.831  1.00 69.53           C  
ATOM   3742  O   ILE B 490      10.011 -28.187 -20.272  1.00 69.53           O  
ATOM   3743  CG1 ILE B 490      10.365 -26.264 -24.228  1.00 69.53           C  
ATOM   3744  CG2 ILE B 490       8.804 -25.732 -22.316  1.00 69.53           C  
ATOM   3745  CD1 ILE B 490       9.293 -26.374 -25.304  1.00 69.53           C  
ATOM   3746  N   GLY B 491      10.983 -26.521 -19.499  1.00 76.34           N  
ATOM   3747  CA  GLY B 491      10.596 -26.730 -18.113  1.00 76.34           C  
ATOM   3748  C   GLY B 491       9.327 -25.992 -17.731  1.00 76.34           C  
ATOM   3749  O   GLY B 491       8.756 -25.264 -18.546  1.00 76.34           O  
ATOM   3750  N   VAL B 492       8.671 -26.402 -16.691  1.00 82.49           N  
ATOM   3751  CA  VAL B 492       7.449 -25.814 -16.153  1.00 82.49           C  
ATOM   3752  C   VAL B 492       7.606 -24.299 -16.050  1.00 82.49           C  
ATOM   3753  CB  VAL B 492       7.094 -26.408 -14.771  1.00 82.49           C  
ATOM   3754  O   VAL B 492       6.658 -23.552 -16.305  1.00 82.49           O  
ATOM   3755  CG1 VAL B 492       5.863 -25.718 -14.186  1.00 82.49           C  
ATOM   3756  CG2 VAL B 492       6.864 -27.914 -14.881  1.00 82.49           C  
ATOM   3757  N   ASP B 493       8.816 -23.856 -15.818  1.00 85.63           N  
ATOM   3758  CA  ASP B 493       9.067 -22.424 -15.684  1.00 85.63           C  
ATOM   3759  C   ASP B 493       8.923 -21.714 -17.028  1.00 85.63           C  
ATOM   3760  CB  ASP B 493      10.460 -22.175 -15.104  1.00 85.63           C  
ATOM   3761  O   ASP B 493       8.469 -20.569 -17.086  1.00 85.63           O  
ATOM   3762  CG  ASP B 493      10.549 -22.487 -13.620  1.00 85.63           C  
ATOM   3763  OD1 ASP B 493       9.509 -22.460 -12.928  1.00 85.63           O  
ATOM   3764  OD2 ASP B 493      11.671 -22.758 -13.139  1.00 85.63           O  
ATOM   3765  N   ASP B 494       9.298 -22.421 -18.023  1.00 85.47           N  
ATOM   3766  CA  ASP B 494       9.163 -21.859 -19.364  1.00 85.47           C  
ATOM   3767  C   ASP B 494       7.693 -21.673 -19.735  1.00 85.47           C  
ATOM   3768  CB  ASP B 494       9.856 -22.753 -20.393  1.00 85.47           C  
ATOM   3769  O   ASP B 494       7.326 -20.670 -20.351  1.00 85.47           O  
ATOM   3770  CG  ASP B 494      11.361 -22.820 -20.202  1.00 85.47           C  
ATOM   3771  OD1 ASP B 494      11.999 -21.764 -20.003  1.00 85.47           O  
ATOM   3772  OD2 ASP B 494      11.915 -23.940 -20.254  1.00 85.47           O  
ATOM   3773  N   LEU B 495       6.863 -22.633 -19.353  1.00 89.65           N  
ATOM   3774  CA  LEU B 495       5.432 -22.546 -19.621  1.00 89.65           C  
ATOM   3775  C   LEU B 495       4.792 -21.430 -18.803  1.00 89.65           C  
ATOM   3776  CB  LEU B 495       4.746 -23.879 -19.312  1.00 89.65           C  
ATOM   3777  O   LEU B 495       3.892 -20.738 -19.284  1.00 89.65           O  
ATOM   3778  CG  LEU B 495       5.075 -25.044 -20.247  1.00 89.65           C  
ATOM   3779  CD1 LEU B 495       4.549 -26.353 -19.669  1.00 89.65           C  
ATOM   3780  CD2 LEU B 495       4.495 -24.795 -21.635  1.00 89.65           C  
ATOM   3781  N   ARG B 496       5.243 -21.270 -17.572  1.00 91.00           N  
ATOM   3782  CA  ARG B 496       4.720 -20.227 -16.696  1.00 91.00           C  
ATOM   3783  C   ARG B 496       4.976 -18.842 -17.280  1.00 91.00           C  
ATOM   3784  CB  ARG B 496       5.344 -20.332 -15.303  1.00 91.00           C  
ATOM   3785  O   ARG B 496       4.154 -17.936 -17.127  1.00 91.00           O  
ATOM   3786  CG  ARG B 496       4.635 -19.500 -14.246  1.00 91.00           C  
ATOM   3787  CD  ARG B 496       5.222 -19.730 -12.860  1.00 91.00           C  
ATOM   3788  NE  ARG B 496       4.660 -18.808 -11.877  1.00 91.00           N  
ATOM   3789  NH1 ARG B 496       4.862 -20.262 -10.093  1.00 91.00           N  
ATOM   3790  NH2 ARG B 496       3.979 -18.170  -9.778  1.00 91.00           N  
ATOM   3791  CZ  ARG B 496       4.502 -19.082 -10.585  1.00 91.00           C  
ATOM   3792  N   ARG B 497       6.078 -18.711 -17.984  1.00 90.05           N  
ATOM   3793  CA  ARG B 497       6.456 -17.426 -18.563  1.00 90.05           C  
ATOM   3794  C   ARG B 497       5.429 -16.965 -19.592  1.00 90.05           C  
ATOM   3795  CB  ARG B 497       7.841 -17.515 -19.209  1.00 90.05           C  
ATOM   3796  O   ARG B 497       5.296 -15.767 -19.850  1.00 90.05           O  
ATOM   3797  CG  ARG B 497       8.986 -17.550 -18.209  1.00 90.05           C  
ATOM   3798  CD  ARG B 497      10.340 -17.469 -18.900  1.00 90.05           C  
ATOM   3799  NE  ARG B 497      11.427 -17.842 -18.000  1.00 90.05           N  
ATOM   3800  NH1 ARG B 497      12.357 -19.397 -19.433  1.00 90.05           N  
ATOM   3801  NH2 ARG B 497      13.305 -19.012 -17.382  1.00 90.05           N  
ATOM   3802  CZ  ARG B 497      12.361 -18.749 -18.273  1.00 90.05           C  
ATOM   3803  N   LEU B 498       4.733 -17.859 -20.162  1.00 92.43           N  
ATOM   3804  CA  LEU B 498       3.692 -17.538 -21.132  1.00 92.43           C  
ATOM   3805  C   LEU B 498       2.537 -16.799 -20.465  1.00 92.43           C  
ATOM   3806  CB  LEU B 498       3.176 -18.812 -21.807  1.00 92.43           C  
ATOM   3807  O   LEU B 498       1.732 -16.156 -21.142  1.00 92.43           O  
ATOM   3808  CG  LEU B 498       4.168 -19.552 -22.705  1.00 92.43           C  
ATOM   3809  CD1 LEU B 498       3.603 -20.908 -23.115  1.00 92.43           C  
ATOM   3810  CD2 LEU B 498       4.506 -18.714 -23.934  1.00 92.43           C  
ATOM   3811  N   CYS B 499       2.440 -16.933 -19.151  1.00 96.00           N  
ATOM   3812  CA  CYS B 499       1.297 -16.421 -18.404  1.00 96.00           C  
ATOM   3813  C   CYS B 499       1.641 -15.110 -17.709  1.00 96.00           C  
ATOM   3814  CB  CYS B 499       0.827 -17.448 -17.374  1.00 96.00           C  
ATOM   3815  O   CYS B 499       0.904 -14.654 -16.833  1.00 96.00           O  
ATOM   3816  SG  CYS B 499       0.533 -19.091 -18.064  1.00 96.00           S  
ATOM   3817  N   ILE B 500       2.780 -14.563 -18.029  1.00 96.00           N  
ATOM   3818  CA  ILE B 500       3.261 -13.365 -17.350  1.00 96.00           C  
ATOM   3819  C   ILE B 500       3.482 -12.248 -18.368  1.00 96.00           C  
ATOM   3820  CB  ILE B 500       4.564 -13.643 -16.568  1.00 96.00           C  
ATOM   3821  O   ILE B 500       3.944 -12.499 -19.484  1.00 96.00           O  
ATOM   3822  CG1 ILE B 500       4.329 -14.721 -15.504  1.00 96.00           C  
ATOM   3823  CG2 ILE B 500       5.098 -12.355 -15.933  1.00 96.00           C  
ATOM   3824  CD1 ILE B 500       5.607 -15.271 -14.887  1.00 96.00           C  
ATOM   3825  N   LEU B 501       3.089 -10.995 -17.969  1.00 96.61           N  
ATOM   3826  CA  LEU B 501       3.430  -9.783 -18.705  1.00 96.61           C  
ATOM   3827  C   LEU B 501       4.419  -8.929 -17.919  1.00 96.61           C  
ATOM   3828  CB  LEU B 501       2.170  -8.970 -19.014  1.00 96.61           C  
ATOM   3829  O   LEU B 501       4.313  -8.816 -16.695  1.00 96.61           O  
ATOM   3830  CG  LEU B 501       1.168  -9.612 -19.975  1.00 96.61           C  
ATOM   3831  CD1 LEU B 501      -0.153  -8.850 -19.950  1.00 96.61           C  
ATOM   3832  CD2 LEU B 501       1.738  -9.660 -21.389  1.00 96.61           C  
ATOM   3833  N   ARG B 502       5.343  -8.383 -18.681  1.00 96.01           N  
ATOM   3834  CA  ARG B 502       6.254  -7.440 -18.039  1.00 96.01           C  
ATOM   3835  C   ARG B 502       6.271  -6.106 -18.776  1.00 96.01           C  
ATOM   3836  CB  ARG B 502       7.668  -8.020 -17.971  1.00 96.01           C  
ATOM   3837  O   ARG B 502       6.262  -6.071 -20.009  1.00 96.01           O  
ATOM   3838  CG  ARG B 502       7.787  -9.256 -17.095  1.00 96.01           C  
ATOM   3839  CD  ARG B 502       9.208  -9.802 -17.078  1.00 96.01           C  
ATOM   3840  NE  ARG B 502       9.334 -10.949 -16.183  1.00 96.01           N  
ATOM   3841  NH1 ARG B 502      11.182 -11.837 -17.247  1.00 96.01           N  
ATOM   3842  NH2 ARG B 502      10.292 -12.890 -15.415  1.00 96.01           N  
ATOM   3843  CZ  ARG B 502      10.269 -11.889 -16.284  1.00 96.01           C  
ATOM   3844  N   MET B 503       6.320  -5.069 -17.924  1.00 96.42           N  
ATOM   3845  CA  MET B 503       6.275  -3.731 -18.508  1.00 96.42           C  
ATOM   3846  C   MET B 503       7.306  -2.817 -17.855  1.00 96.42           C  
ATOM   3847  CB  MET B 503       4.876  -3.129 -18.366  1.00 96.42           C  
ATOM   3848  O   MET B 503       7.417  -2.777 -16.628  1.00 96.42           O  
ATOM   3849  CG  MET B 503       3.790  -3.926 -19.069  1.00 96.42           C  
ATOM   3850  SD  MET B 503       2.124  -3.189 -18.853  1.00 96.42           S  
ATOM   3851  CE  MET B 503       2.339  -1.638 -19.771  1.00 96.42           C  
ATOM   3852  N   SER B 504       8.014  -2.166 -18.735  1.00 94.63           N  
ATOM   3853  CA  SER B 504       8.980  -1.187 -18.247  1.00 94.63           C  
ATOM   3854  C   SER B 504       8.546   0.235 -18.586  1.00 94.63           C  
ATOM   3855  CB  SER B 504      10.365  -1.460 -18.837  1.00 94.63           C  
ATOM   3856  O   SER B 504       7.989   0.481 -19.658  1.00 94.63           O  
ATOM   3857  OG  SER B 504      11.285  -0.457 -18.444  1.00 94.63           O  
ATOM   3858  N   PHE B 505       8.824   1.154 -17.704  1.00 93.17           N  
ATOM   3859  CA  PHE B 505       8.448   2.546 -17.917  1.00 93.17           C  
ATOM   3860  C   PHE B 505       9.601   3.330 -18.534  1.00 93.17           C  
ATOM   3861  CB  PHE B 505       8.018   3.196 -16.598  1.00 93.17           C  
ATOM   3862  O   PHE B 505       9.476   4.530 -18.789  1.00 93.17           O  
ATOM   3863  CG  PHE B 505       6.768   2.602 -16.008  1.00 93.17           C  
ATOM   3864  CD1 PHE B 505       5.514   3.028 -16.429  1.00 93.17           C  
ATOM   3865  CD2 PHE B 505       6.846   1.618 -15.032  1.00 93.17           C  
ATOM   3866  CE1 PHE B 505       4.354   2.480 -15.885  1.00 93.17           C  
ATOM   3867  CE2 PHE B 505       5.692   1.065 -14.484  1.00 93.17           C  
ATOM   3868  CZ  PHE B 505       4.447   1.499 -14.911  1.00 93.17           C  
ATOM   3869  N   VAL B 506      10.653   2.637 -18.782  1.00 87.28           N  
ATOM   3870  CA  VAL B 506      11.798   3.210 -19.481  1.00 87.28           C  
ATOM   3871  C   VAL B 506      12.289   2.240 -20.553  1.00 87.28           C  
ATOM   3872  CB  VAL B 506      12.947   3.552 -18.505  1.00 87.28           C  
ATOM   3873  O   VAL B 506      12.260   1.022 -20.357  1.00 87.28           O  
ATOM   3874  CG1 VAL B 506      14.084   4.262 -19.238  1.00 87.28           C  
ATOM   3875  CG2 VAL B 506      12.429   4.412 -17.354  1.00 87.28           C  
ATOM   3876  N   LYS B 507      12.829   2.870 -21.568  1.00 75.61           N  
ATOM   3877  CA  LYS B 507      13.311   2.064 -22.686  1.00 75.61           C  
ATOM   3878  C   LYS B 507      14.688   1.478 -22.388  1.00 75.61           C  
ATOM   3879  CB  LYS B 507      13.362   2.898 -23.967  1.00 75.61           C  
ATOM   3880  O   LYS B 507      15.365   1.913 -21.454  1.00 75.61           O  
ATOM   3881  CG  LYS B 507      13.770   2.110 -25.203  1.00 75.61           C  
ATOM   3882  CD  LYS B 507      13.830   2.999 -26.438  1.00 75.61           C  
ATOM   3883  CE  LYS B 507      14.127   2.192 -27.695  1.00 75.61           C  
ATOM   3884  NZ  LYS B 507      14.082   3.042 -28.922  1.00 75.61           N  
ATOM   3885  N   GLY B 508      15.193   0.348 -23.138  1.00 69.29           N  
ATOM   3886  CA  GLY B 508      16.629   0.130 -23.079  1.00 69.29           C  
ATOM   3887  C   GLY B 508      17.002  -1.300 -22.736  1.00 69.29           C  
ATOM   3888  O   GLY B 508      17.996  -1.539 -22.047  1.00 69.29           O  
ATOM   3889  N   TRP B 509      16.239  -2.306 -23.121  1.00 83.41           N  
ATOM   3890  CA  TRP B 509      16.787  -3.643 -22.921  1.00 83.41           C  
ATOM   3891  C   TRP B 509      16.571  -4.511 -24.156  1.00 83.41           C  
ATOM   3892  CB  TRP B 509      16.149  -4.308 -21.697  1.00 83.41           C  
ATOM   3893  O   TRP B 509      15.853  -4.119 -25.080  1.00 83.41           O  
ATOM   3894  CG  TRP B 509      14.729  -4.738 -21.909  1.00 83.41           C  
ATOM   3895  CD1 TRP B 509      14.290  -5.975 -22.292  1.00 83.41           C  
ATOM   3896  CD2 TRP B 509      13.559  -3.928 -21.752  1.00 83.41           C  
ATOM   3897  CE2 TRP B 509      12.445  -4.741 -22.057  1.00 83.41           C  
ATOM   3898  CE3 TRP B 509      13.346  -2.594 -21.383  1.00 83.41           C  
ATOM   3899  NE1 TRP B 509      12.918  -5.983 -22.383  1.00 83.41           N  
ATOM   3900  CH2 TRP B 509      10.953  -2.951 -21.639  1.00 83.41           C  
ATOM   3901  CZ2 TRP B 509      11.134  -4.261 -22.003  1.00 83.41           C  
ATOM   3902  CZ3 TRP B 509      12.040  -2.118 -21.330  1.00 83.41           C  
ATOM   3903  N   GLY B 510      17.336  -5.555 -24.355  1.00 74.03           N  
ATOM   3904  CA  GLY B 510      17.243  -6.464 -25.486  1.00 74.03           C  
ATOM   3905  C   GLY B 510      18.514  -6.522 -26.311  1.00 74.03           C  
ATOM   3906  O   GLY B 510      19.515  -5.892 -25.964  1.00 74.03           O  
ATOM   3907  N   PRO B 511      18.644  -7.263 -27.334  1.00 69.79           N  
ATOM   3908  CA  PRO B 511      19.859  -7.505 -28.115  1.00 69.79           C  
ATOM   3909  C   PRO B 511      20.461  -6.221 -28.681  1.00 69.79           C  
ATOM   3910  CB  PRO B 511      19.378  -8.424 -29.240  1.00 69.79           C  
ATOM   3911  O   PRO B 511      21.678  -6.135 -28.869  1.00 69.79           O  
ATOM   3912  CG  PRO B 511      17.902  -8.539 -29.035  1.00 69.79           C  
ATOM   3913  CD  PRO B 511      17.542  -7.839 -27.756  1.00 69.79           C  
ATOM   3914  N   ASP B 512      19.677  -5.247 -28.828  1.00 67.86           N  
ATOM   3915  CA  ASP B 512      20.171  -4.024 -29.453  1.00 67.86           C  
ATOM   3916  C   ASP B 512      20.525  -2.974 -28.402  1.00 67.86           C  
ATOM   3917  CB  ASP B 512      19.135  -3.463 -30.429  1.00 67.86           C  
ATOM   3918  O   ASP B 512      20.929  -1.860 -28.742  1.00 67.86           O  
ATOM   3919  CG  ASP B 512      18.840  -4.401 -31.586  1.00 67.86           C  
ATOM   3920  OD1 ASP B 512      19.769  -5.085 -32.068  1.00 67.86           O  
ATOM   3921  OD2 ASP B 512      17.670  -4.456 -32.021  1.00 67.86           O  
ATOM   3922  N   TYR B 513      20.249  -3.277 -27.149  1.00 74.08           N  
ATOM   3923  CA  TYR B 513      20.497  -2.352 -26.048  1.00 74.08           C  
ATOM   3924  C   TYR B 513      21.617  -2.862 -25.150  1.00 74.08           C  
ATOM   3925  CB  TYR B 513      19.222  -2.142 -25.225  1.00 74.08           C  
ATOM   3926  O   TYR B 513      21.924  -4.056 -25.146  1.00 74.08           O  
ATOM   3927  CG  TYR B 513      18.140  -1.392 -25.963  1.00 74.08           C  
ATOM   3928  CD1 TYR B 513      18.057  -0.003 -25.894  1.00 74.08           C  
ATOM   3929  CD2 TYR B 513      17.198  -2.071 -26.729  1.00 74.08           C  
ATOM   3930  CE1 TYR B 513      17.060   0.692 -26.571  1.00 74.08           C  
ATOM   3931  CE2 TYR B 513      16.196  -1.386 -27.410  1.00 74.08           C  
ATOM   3932  OH  TYR B 513      15.147   0.676 -27.997  1.00 74.08           O  
ATOM   3933  CZ  TYR B 513      16.136  -0.007 -27.325  1.00 74.08           C  
ATOM   3934  N   PRO B 514      22.362  -2.027 -24.499  1.00 78.69           N  
ATOM   3935  CA  PRO B 514      23.378  -2.484 -23.548  1.00 78.69           C  
ATOM   3936  C   PRO B 514      22.803  -3.386 -22.458  1.00 78.69           C  
ATOM   3937  CB  PRO B 514      23.913  -1.180 -22.951  1.00 78.69           C  
ATOM   3938  O   PRO B 514      23.471  -4.321 -22.009  1.00 78.69           O  
ATOM   3939  CG  PRO B 514      23.384  -0.105 -23.844  1.00 78.69           C  
ATOM   3940  CD  PRO B 514      22.258  -0.673 -24.659  1.00 78.69           C  
ATOM   3941  N   ARG B 515      21.537  -3.020 -22.120  1.00 87.89           N  
ATOM   3942  CA  ARG B 515      20.878  -3.881 -21.144  1.00 87.89           C  
ATOM   3943  C   ARG B 515      20.304  -5.127 -21.812  1.00 87.89           C  
ATOM   3944  CB  ARG B 515      19.769  -3.119 -20.416  1.00 87.89           C  
ATOM   3945  O   ARG B 515      19.553  -5.026 -22.784  1.00 87.89           O  
ATOM   3946  CG  ARG B 515      20.262  -1.911 -19.636  1.00 87.89           C  
ATOM   3947  CD  ARG B 515      19.108  -1.088 -19.081  1.00 87.89           C  
ATOM   3948  NE  ARG B 515      19.553   0.225 -18.622  1.00 87.89           N  
ATOM   3949  NH1 ARG B 515      17.551   1.289 -19.068  1.00 87.89           N  
ATOM   3950  NH2 ARG B 515      19.309   2.466 -18.186  1.00 87.89           N  
ATOM   3951  CZ  ARG B 515      18.803   1.323 -18.626  1.00 87.89           C  
ATOM   3952  N   GLN B 516      20.615  -6.239 -21.304  1.00 83.38           N  
ATOM   3953  CA  GLN B 516      20.229  -7.493 -21.942  1.00 83.38           C  
ATOM   3954  C   GLN B 516      18.835  -7.930 -21.499  1.00 83.38           C  
ATOM   3955  CB  GLN B 516      21.247  -8.591 -21.629  1.00 83.38           C  
ATOM   3956  O   GLN B 516      18.122  -8.600 -22.248  1.00 83.38           O  
ATOM   3957  CG  GLN B 516      22.601  -8.380 -22.293  1.00 83.38           C  
ATOM   3958  CD  GLN B 516      23.443  -7.331 -21.590  1.00 83.38           C  
ATOM   3959  NE2 GLN B 516      24.433  -6.796 -22.295  1.00 83.38           N  
ATOM   3960  OE1 GLN B 516      23.204  -7.005 -20.423  1.00 83.38           O  
ATOM   3961  N   SER B 517      18.371  -7.570 -20.322  1.00 88.55           N  
ATOM   3962  CA  SER B 517      17.094  -8.004 -19.764  1.00 88.55           C  
ATOM   3963  C   SER B 517      16.350  -6.841 -19.118  1.00 88.55           C  
ATOM   3964  CB  SER B 517      17.308  -9.116 -18.737  1.00 88.55           C  
ATOM   3965  O   SER B 517      16.963  -5.846 -18.725  1.00 88.55           O  
ATOM   3966  OG  SER B 517      16.132  -9.331 -17.976  1.00 88.55           O  
ATOM   3967  N   ILE B 518      15.024  -7.156 -18.966  1.00 93.16           N  
ATOM   3968  CA  ILE B 518      14.179  -6.129 -18.365  1.00 93.16           C  
ATOM   3969  C   ILE B 518      14.583  -5.915 -16.909  1.00 93.16           C  
ATOM   3970  CB  ILE B 518      12.683  -6.505 -18.456  1.00 93.16           C  
ATOM   3971  O   ILE B 518      14.326  -4.853 -16.336  1.00 93.16           O  
ATOM   3972  CG1 ILE B 518      11.806  -5.299 -18.097  1.00 93.16           C  
ATOM   3973  CG2 ILE B 518      12.370  -7.699 -17.550  1.00 93.16           C  
ATOM   3974  CD1 ILE B 518      10.337  -5.473 -18.455  1.00 93.16           C  
ATOM   3975  N   LYS B 519      15.063  -6.957 -16.325  1.00 91.93           N  
ATOM   3976  CA  LYS B 519      15.468  -6.919 -14.923  1.00 91.93           C  
ATOM   3977  C   LYS B 519      16.578  -5.897 -14.698  1.00 91.93           C  
ATOM   3978  CB  LYS B 519      15.927  -8.303 -14.459  1.00 91.93           C  
ATOM   3979  O   LYS B 519      16.871  -5.531 -13.558  1.00 91.93           O  
ATOM   3980  CG  LYS B 519      14.821  -9.346 -14.434  1.00 91.93           C  
ATOM   3981  CD  LYS B 519      15.329 -10.688 -13.921  1.00 91.93           C  
ATOM   3982  CE  LYS B 519      14.229 -11.741 -13.922  1.00 91.93           C  
ATOM   3983  NZ  LYS B 519      14.720 -13.055 -13.410  1.00 91.93           N  
ATOM   3984  N   GLU B 520      17.220  -5.370 -15.873  1.00 91.12           N  
ATOM   3985  CA  GLU B 520      18.287  -4.377 -15.796  1.00 91.12           C  
ATOM   3986  C   GLU B 520      17.732  -2.960 -15.919  1.00 91.12           C  
ATOM   3987  CB  GLU B 520      19.334  -4.627 -16.884  1.00 91.12           C  
ATOM   3988  O   GLU B 520      18.473  -1.984 -15.786  1.00 91.12           O  
ATOM   3989  CG  GLU B 520      20.068  -5.952 -16.738  1.00 91.12           C  
ATOM   3990  CD  GLU B 520      21.035  -6.231 -17.877  1.00 91.12           C  
ATOM   3991  OE1 GLU B 520      21.213  -7.414 -18.247  1.00 91.12           O  
ATOM   3992  OE2 GLU B 520      21.621  -5.259 -18.404  1.00 91.12           O  
ATOM   3993  N   THR B 521      16.419  -2.779 -15.984  1.00 92.66           N  
ATOM   3994  CA  THR B 521      15.799  -1.470 -16.152  1.00 92.66           C  
ATOM   3995  C   THR B 521      15.475  -0.846 -14.797  1.00 92.66           C  
ATOM   3996  CB  THR B 521      14.515  -1.564 -16.997  1.00 92.66           C  
ATOM   3997  O   THR B 521      15.167  -1.558 -13.838  1.00 92.66           O  
ATOM   3998  CG2 THR B 521      14.814  -2.093 -18.395  1.00 92.66           C  
ATOM   3999  OG1 THR B 521      13.589  -2.448 -16.351  1.00 92.66           O  
ATOM   4000  N   PRO B 522      15.560   0.463 -14.748  1.00 90.58           N  
ATOM   4001  CA  PRO B 522      15.414   1.180 -13.479  1.00 90.58           C  
ATOM   4002  C   PRO B 522      14.038   0.987 -12.846  1.00 90.58           C  
ATOM   4003  CB  PRO B 522      15.634   2.643 -13.872  1.00 90.58           C  
ATOM   4004  O   PRO B 522      13.916   0.962 -11.619  1.00 90.58           O  
ATOM   4005  CG  PRO B 522      15.705   2.630 -15.365  1.00 90.58           C  
ATOM   4006  CD  PRO B 522      15.799   1.204 -15.826  1.00 90.58           C  
ATOM   4007  N   CYS B 523      12.898   0.952 -13.513  1.00 93.06           N  
ATOM   4008  CA  CYS B 523      11.552   0.814 -12.968  1.00 93.06           C  
ATOM   4009  C   CYS B 523      10.666   0.000 -13.903  1.00 93.06           C  
ATOM   4010  CB  CYS B 523      10.928   2.187 -12.725  1.00 93.06           C  
ATOM   4011  O   CYS B 523      10.422   0.405 -15.041  1.00 93.06           O  
ATOM   4012  SG  CYS B 523      10.976   3.274 -14.167  1.00 93.06           S  
ATOM   4013  N   TRP B 524      10.058  -1.092 -13.338  1.00 96.95           N  
ATOM   4014  CA  TRP B 524       9.215  -1.960 -14.154  1.00 96.95           C  
ATOM   4015  C   TRP B 524       8.277  -2.786 -13.280  1.00 96.95           C  
ATOM   4016  CB  TRP B 524      10.075  -2.887 -15.018  1.00 96.95           C  
ATOM   4017  O   TRP B 524       8.452  -2.852 -12.061  1.00 96.95           O  
ATOM   4018  CG  TRP B 524      10.945  -3.821 -14.231  1.00 96.95           C  
ATOM   4019  CD1 TRP B 524      12.137  -3.526 -13.630  1.00 96.95           C  
ATOM   4020  CD2 TRP B 524      10.692  -5.203 -13.965  1.00 96.95           C  
ATOM   4021  CE2 TRP B 524      11.773  -5.685 -13.195  1.00 96.95           C  
ATOM   4022  CE3 TRP B 524       9.654  -6.082 -14.302  1.00 96.95           C  
ATOM   4023  NE1 TRP B 524      12.640  -4.643 -13.005  1.00 96.95           N  
ATOM   4024  CH2 TRP B 524      10.818  -7.848 -13.100  1.00 96.95           C  
ATOM   4025  CZ2 TRP B 524      11.846  -7.010 -12.756  1.00 96.95           C  
ATOM   4026  CZ3 TRP B 524       9.728  -7.400 -13.864  1.00 96.95           C  
ATOM   4027  N   ILE B 525       7.189  -3.332 -13.991  1.00 97.39           N  
ATOM   4028  CA  ILE B 525       6.239  -4.160 -13.255  1.00 97.39           C  
ATOM   4029  C   ILE B 525       6.116  -5.525 -13.928  1.00 97.39           C  
ATOM   4030  CB  ILE B 525       4.854  -3.483 -13.160  1.00 97.39           C  
ATOM   4031  O   ILE B 525       6.344  -5.653 -15.133  1.00 97.39           O  
ATOM   4032  CG1 ILE B 525       4.284  -3.233 -14.561  1.00 97.39           C  
ATOM   4033  CG2 ILE B 525       4.945  -2.177 -12.365  1.00 97.39           C  
ATOM   4034  CD1 ILE B 525       2.828  -2.788 -14.567  1.00 97.39           C  
ATOM   4035  N   GLU B 526       5.823  -6.456 -13.072  1.00 97.80           N  
ATOM   4036  CA  GLU B 526       5.511  -7.807 -13.529  1.00 97.80           C  
ATOM   4037  C   GLU B 526       4.071  -8.184 -13.196  1.00 97.80           C  
ATOM   4038  CB  GLU B 526       6.477  -8.821 -12.910  1.00 97.80           C  
ATOM   4039  O   GLU B 526       3.642  -8.063 -12.047  1.00 97.80           O  
ATOM   4040  CG  GLU B 526       6.292 -10.240 -13.427  1.00 97.80           C  
ATOM   4041  CD  GLU B 526       7.330 -11.214 -12.891  1.00 97.80           C  
ATOM   4042  OE1 GLU B 526       7.080 -11.851 -11.843  1.00 97.80           O  
ATOM   4043  OE2 GLU B 526       8.402 -11.339 -13.524  1.00 97.80           O  
ATOM   4044  N   ILE B 527       3.364  -8.700 -14.201  1.00 98.14           N  
ATOM   4045  CA  ILE B 527       1.946  -9.001 -14.044  1.00 98.14           C  
ATOM   4046  C   ILE B 527       1.713 -10.500 -14.223  1.00 98.14           C  
ATOM   4047  CB  ILE B 527       1.083  -8.202 -15.047  1.00 98.14           C  
ATOM   4048  O   ILE B 527       1.935 -11.044 -15.307  1.00 98.14           O  
ATOM   4049  CG1 ILE B 527       1.414  -6.707 -14.963  1.00 98.14           C  
ATOM   4050  CG2 ILE B 527      -0.407  -8.449 -14.794  1.00 98.14           C  
ATOM   4051  CD1 ILE B 527       1.011  -5.914 -16.198  1.00 98.14           C  
ATOM   4052  N   HIS B 528       1.199 -11.100 -13.203  1.00 97.79           N  
ATOM   4053  CA  HIS B 528       0.825 -12.509 -13.256  1.00 97.79           C  
ATOM   4054  C   HIS B 528      -0.662 -12.673 -13.555  1.00 97.79           C  
ATOM   4055  CB  HIS B 528       1.176 -13.207 -11.941  1.00 97.79           C  
ATOM   4056  O   HIS B 528      -1.508 -12.193 -12.798  1.00 97.79           O  
ATOM   4057  CG  HIS B 528       2.647 -13.333 -11.703  1.00 97.79           C  
ATOM   4058  CD2 HIS B 528       3.483 -14.389 -11.838  1.00 97.79           C  
ATOM   4059  ND1 HIS B 528       3.423 -12.280 -11.268  1.00 97.79           N  
ATOM   4060  CE1 HIS B 528       4.676 -12.685 -11.146  1.00 97.79           C  
ATOM   4061  NE2 HIS B 528       4.739 -13.962 -11.485  1.00 97.79           N  
ATOM   4062  N   LEU B 529      -1.020 -13.346 -14.611  1.00 98.37           N  
ATOM   4063  CA  LEU B 529      -2.399 -13.538 -15.048  1.00 98.37           C  
ATOM   4064  C   LEU B 529      -2.956 -14.856 -14.523  1.00 98.37           C  
ATOM   4065  CB  LEU B 529      -2.487 -13.505 -16.576  1.00 98.37           C  
ATOM   4066  O   LEU B 529      -2.549 -15.930 -14.972  1.00 98.37           O  
ATOM   4067  CG  LEU B 529      -1.936 -12.253 -17.260  1.00 98.37           C  
ATOM   4068  CD1 LEU B 529      -1.868 -12.460 -18.769  1.00 98.37           C  
ATOM   4069  CD2 LEU B 529      -2.791 -11.037 -16.920  1.00 98.37           C  
ATOM   4070  N   HIS B 530      -3.974 -14.831 -13.699  1.00 97.12           N  
ATOM   4071  CA  HIS B 530      -4.371 -15.947 -12.848  1.00 97.12           C  
ATOM   4072  C   HIS B 530      -5.206 -16.961 -13.623  1.00 97.12           C  
ATOM   4073  CB  HIS B 530      -5.151 -15.444 -11.633  1.00 97.12           C  
ATOM   4074  O   HIS B 530      -5.082 -18.168 -13.408  1.00 97.12           O  
ATOM   4075  CG  HIS B 530      -4.294 -14.781 -10.602  1.00 97.12           C  
ATOM   4076  CD2 HIS B 530      -2.963 -14.537 -10.576  1.00 97.12           C  
ATOM   4077  ND1 HIS B 530      -4.801 -14.285  -9.420  1.00 97.12           N  
ATOM   4078  CE1 HIS B 530      -3.815 -13.762  -8.711  1.00 97.12           C  
ATOM   4079  NE2 HIS B 530      -2.689 -13.902  -9.390  1.00 97.12           N  
ATOM   4080  N   ARG B 531      -6.061 -16.523 -14.593  1.00 97.19           N  
ATOM   4081  CA  ARG B 531      -6.841 -17.476 -15.376  1.00 97.19           C  
ATOM   4082  C   ARG B 531      -5.935 -18.338 -16.249  1.00 97.19           C  
ATOM   4083  CB  ARG B 531      -7.866 -16.745 -16.246  1.00 97.19           C  
ATOM   4084  O   ARG B 531      -6.142 -19.548 -16.362  1.00 97.19           O  
ATOM   4085  CG  ARG B 531      -8.802 -17.672 -17.006  1.00 97.19           C  
ATOM   4086  CD  ARG B 531      -9.604 -18.560 -16.065  1.00 97.19           C  
ATOM   4087  NE  ARG B 531     -10.560 -19.390 -16.791  1.00 97.19           N  
ATOM   4088  NH1 ARG B 531     -11.050 -20.759 -14.995  1.00 97.19           N  
ATOM   4089  NH2 ARG B 531     -12.072 -21.104 -17.017  1.00 97.19           N  
ATOM   4090  CZ  ARG B 531     -11.225 -20.416 -16.266  1.00 97.19           C  
ATOM   4091  N   ALA B 532      -4.974 -17.693 -16.864  1.00 96.85           N  
ATOM   4092  CA  ALA B 532      -3.985 -18.433 -17.645  1.00 96.85           C  
ATOM   4093  C   ALA B 532      -3.228 -19.428 -16.770  1.00 96.85           C  
ATOM   4094  CB  ALA B 532      -3.010 -17.470 -18.317  1.00 96.85           C  
ATOM   4095  O   ALA B 532      -2.969 -20.559 -17.188  1.00 96.85           O  
ATOM   4096  N   LEU B 533      -2.809 -19.026 -15.633  1.00 96.61           N  
ATOM   4097  CA  LEU B 533      -2.102 -19.892 -14.696  1.00 96.61           C  
ATOM   4098  C   LEU B 533      -2.976 -21.070 -14.278  1.00 96.61           C  
ATOM   4099  CB  LEU B 533      -1.665 -19.101 -13.460  1.00 96.61           C  
ATOM   4100  O   LEU B 533      -2.480 -22.185 -14.105  1.00 96.61           O  
ATOM   4101  CG  LEU B 533      -0.451 -18.187 -13.633  1.00 96.61           C  
ATOM   4102  CD1 LEU B 533      -0.301 -17.270 -12.424  1.00 96.61           C  
ATOM   4103  CD2 LEU B 533       0.814 -19.013 -13.844  1.00 96.61           C  
ATOM   4104  N   GLN B 534      -4.267 -20.845 -14.094  1.00 94.63           N  
ATOM   4105  CA  GLN B 534      -5.222 -21.906 -13.794  1.00 94.63           C  
ATOM   4106  C   GLN B 534      -5.273 -22.935 -14.921  1.00 94.63           C  
ATOM   4107  CB  GLN B 534      -6.615 -21.323 -13.553  1.00 94.63           C  
ATOM   4108  O   GLN B 534      -5.262 -24.141 -14.668  1.00 94.63           O  
ATOM   4109  CG  GLN B 534      -7.610 -22.324 -12.979  1.00 94.63           C  
ATOM   4110  CD  GLN B 534      -8.969 -21.709 -12.706  1.00 94.63           C  
ATOM   4111  NE2 GLN B 534      -9.777 -22.390 -11.899  1.00 94.63           N  
ATOM   4112  OE1 GLN B 534      -9.291 -20.630 -13.214  1.00 94.63           O  
ATOM   4113  N   LEU B 535      -5.374 -22.421 -16.099  1.00 95.90           N  
ATOM   4114  CA  LEU B 535      -5.419 -23.304 -17.260  1.00 95.90           C  
ATOM   4115  C   LEU B 535      -4.117 -24.084 -17.400  1.00 95.90           C  
ATOM   4116  CB  LEU B 535      -5.687 -22.500 -18.535  1.00 95.90           C  
ATOM   4117  O   LEU B 535      -4.122 -25.235 -17.843  1.00 95.90           O  
ATOM   4118  CG  LEU B 535      -7.082 -21.888 -18.671  1.00 95.90           C  
ATOM   4119  CD1 LEU B 535      -7.155 -21.007 -19.913  1.00 95.90           C  
ATOM   4120  CD2 LEU B 535      -8.143 -22.982 -18.721  1.00 95.90           C  
ATOM   4121  N   LEU B 536      -3.002 -23.448 -17.104  1.00 94.40           N  
ATOM   4122  CA  LEU B 536      -1.718 -24.140 -17.107  1.00 94.40           C  
ATOM   4123  C   LEU B 536      -1.726 -25.306 -16.124  1.00 94.40           C  
ATOM   4124  CB  LEU B 536      -0.586 -23.170 -16.756  1.00 94.40           C  
ATOM   4125  O   LEU B 536      -1.237 -26.393 -16.439  1.00 94.40           O  
ATOM   4126  CG  LEU B 536       0.822 -23.765 -16.695  1.00 94.40           C  
ATOM   4127  CD1 LEU B 536       1.205 -24.359 -18.047  1.00 94.40           C  
ATOM   4128  CD2 LEU B 536       1.832 -22.706 -16.265  1.00 94.40           C  
ATOM   4129  N   ASP B 537      -2.241 -25.100 -14.916  1.00 93.33           N  
ATOM   4130  CA  ASP B 537      -2.354 -26.166 -13.924  1.00 93.33           C  
ATOM   4131  C   ASP B 537      -3.153 -27.345 -14.474  1.00 93.33           C  
ATOM   4132  CB  ASP B 537      -3.005 -25.640 -12.643  1.00 93.33           C  
ATOM   4133  O   ASP B 537      -2.796 -28.503 -14.246  1.00 93.33           O  
ATOM   4134  CG  ASP B 537      -2.760 -26.537 -11.442  1.00 93.33           C  
ATOM   4135  OD1 ASP B 537      -1.633 -27.053 -11.287  1.00 93.33           O  
ATOM   4136  OD2 ASP B 537      -3.704 -26.731 -10.646  1.00 93.33           O  
ATOM   4137  N   GLU B 538      -4.223 -27.065 -15.269  1.00 91.18           N  
ATOM   4138  CA  GLU B 538      -5.043 -28.093 -15.903  1.00 91.18           C  
ATOM   4139  C   GLU B 538      -4.248 -28.862 -16.955  1.00 91.18           C  
ATOM   4140  CB  GLU B 538      -6.291 -27.472 -16.536  1.00 91.18           C  
ATOM   4141  O   GLU B 538      -4.353 -30.087 -17.047  1.00 91.18           O  
ATOM   4142  CG  GLU B 538      -7.387 -27.138 -15.535  1.00 91.18           C  
ATOM   4143  CD  GLU B 538      -8.598 -26.473 -16.171  1.00 91.18           C  
ATOM   4144  OE1 GLU B 538      -9.484 -25.990 -15.430  1.00 91.18           O  
ATOM   4145  OE2 GLU B 538      -8.661 -26.436 -17.420  1.00 91.18           O  
ATOM   4146  N   VAL B 539      -3.447 -28.113 -17.701  1.00 91.64           N  
ATOM   4147  CA  VAL B 539      -2.627 -28.728 -18.740  1.00 91.64           C  
ATOM   4148  C   VAL B 539      -1.583 -29.641 -18.101  1.00 91.64           C  
ATOM   4149  CB  VAL B 539      -1.936 -27.664 -19.621  1.00 91.64           C  
ATOM   4150  O   VAL B 539      -1.330 -30.744 -18.592  1.00 91.64           O  
ATOM   4151  CG1 VAL B 539      -0.888 -28.310 -20.527  1.00 91.64           C  
ATOM   4152  CG2 VAL B 539      -2.970 -26.906 -20.452  1.00 91.64           C  
ATOM   4153  N   LEU B 540      -0.969 -29.260 -17.036  1.00 88.92           N  
ATOM   4154  CA  LEU B 540       0.093 -30.015 -16.381  1.00 88.92           C  
ATOM   4155  C   LEU B 540      -0.469 -31.244 -15.676  1.00 88.92           C  
ATOM   4156  CB  LEU B 540       0.838 -29.131 -15.377  1.00 88.92           C  
ATOM   4157  O   LEU B 540       0.209 -32.268 -15.569  1.00 88.92           O  
ATOM   4158  CG  LEU B 540       1.691 -28.006 -15.965  1.00 88.92           C  
ATOM   4159  CD1 LEU B 540       2.253 -27.129 -14.851  1.00 88.92           C  
ATOM   4160  CD2 LEU B 540       2.815 -28.578 -16.821  1.00 88.92           C  
ATOM   4161  N   HIS B 541      -1.667 -31.175 -15.132  1.00 85.04           N  
ATOM   4162  CA  HIS B 541      -2.301 -32.301 -14.454  1.00 85.04           C  
ATOM   4163  C   HIS B 541      -2.749 -33.363 -15.453  1.00 85.04           C  
ATOM   4164  CB  HIS B 541      -3.495 -31.824 -13.625  1.00 85.04           C  
ATOM   4165  O   HIS B 541      -2.854 -34.542 -15.106  1.00 85.04           O  
ATOM   4166  CG  HIS B 541      -3.117 -31.302 -12.275  1.00 85.04           C  
ATOM   4167  CD2 HIS B 541      -3.228 -31.856 -11.045  1.00 85.04           C  
ATOM   4168  ND1 HIS B 541      -2.552 -30.059 -12.089  1.00 85.04           N  
ATOM   4169  CE1 HIS B 541      -2.330 -29.872 -10.799  1.00 85.04           C  
ATOM   4170  NE2 HIS B 541      -2.731 -30.947 -10.144  1.00 85.04           N  
ATOM   4171  N   THR B 542      -3.016 -33.017 -16.658  1.00 76.23           N  
ATOM   4172  CA  THR B 542      -3.467 -33.943 -17.691  1.00 76.23           C  
ATOM   4173  C   THR B 542      -2.280 -34.643 -18.346  1.00 76.23           C  
ATOM   4174  CB  THR B 542      -4.296 -33.218 -18.768  1.00 76.23           C  
ATOM   4175  O   THR B 542      -2.457 -35.603 -19.099  1.00 76.23           O  
ATOM   4176  CG2 THR B 542      -5.636 -32.751 -18.208  1.00 76.23           C  
ATOM   4177  OG1 THR B 542      -3.565 -32.080 -19.240  1.00 76.23           O  
ATOM   4178  N   MET B 543      -0.979 -34.368 -17.973  1.00 73.18           N  
ATOM   4179  CA  MET B 543       0.208 -35.017 -18.522  1.00 73.18           C  
ATOM   4180  C   MET B 543       0.484 -36.338 -17.812  1.00 73.18           C  
ATOM   4181  CB  MET B 543       1.425 -34.097 -18.407  1.00 73.18           C  
ATOM   4182  O   MET B 543       0.421 -36.412 -16.583  1.00 73.18           O  
ATOM   4183  CG  MET B 543       1.526 -33.072 -19.525  1.00 73.18           C  
ATOM   4184  SD  MET B 543       3.263 -32.615 -19.905  1.00 73.18           S  
ATOM   4185  CE  MET B 543       3.914 -32.408 -18.224  1.00 73.18           C  
ATOM   4186  N   PRO B 544       0.496 -37.519 -18.516  1.00 56.98           N  
ATOM   4187  CA  PRO B 544       0.698 -38.820 -17.874  1.00 56.98           C  
ATOM   4188  C   PRO B 544       1.984 -38.879 -17.053  1.00 56.98           C  
ATOM   4189  CB  PRO B 544       0.758 -39.791 -19.055  1.00 56.98           C  
ATOM   4190  O   PRO B 544       2.994 -38.282 -17.437  1.00 56.98           O  
ATOM   4191  CG  PRO B 544       0.791 -38.917 -20.267  1.00 56.98           C  
ATOM   4192  CD  PRO B 544       0.649 -37.487 -19.828  1.00 56.98           C  
ATOM   4193  N   ILE B 545       1.926 -39.288 -15.734  1.00 48.49           N  
ATOM   4194  CA  ILE B 545       3.094 -39.511 -14.889  1.00 48.49           C  
ATOM   4195  C   ILE B 545       3.814 -40.783 -15.331  1.00 48.49           C  
ATOM   4196  CB  ILE B 545       2.703 -39.607 -13.398  1.00 48.49           C  
ATOM   4197  O   ILE B 545       3.193 -41.839 -15.471  1.00 48.49           O  
ATOM   4198  CG1 ILE B 545       1.957 -38.342 -12.958  1.00 48.49           C  
ATOM   4199  CG2 ILE B 545       3.941 -39.843 -12.529  1.00 48.49           C  
ATOM   4200  CD1 ILE B 545       1.229 -38.482 -11.629  1.00 48.49           C  
ATOM   4201  N   ALA B 546       4.960 -40.885 -16.127  1.00 43.96           N  
ATOM   4202  CA  ALA B 546       5.698 -42.083 -16.519  1.00 43.96           C  
ATOM   4203  C   ALA B 546       5.802 -43.068 -15.358  1.00 43.96           C  
ATOM   4204  CB  ALA B 546       7.090 -41.710 -17.022  1.00 43.96           C  
ATOM   4205  O   ALA B 546       6.312 -42.725 -14.288  1.00 43.96           O  
ATOM   4206  N   ASP B 547       4.795 -43.920 -15.118  1.00 41.80           N  
ATOM   4207  CA  ASP B 547       4.957 -44.984 -14.131  1.00 41.80           C  
ATOM   4208  C   ASP B 547       6.237 -45.777 -14.383  1.00 41.80           C  
ATOM   4209  CB  ASP B 547       3.747 -45.920 -14.147  1.00 41.80           C  
ATOM   4210  O   ASP B 547       6.514 -46.175 -15.517  1.00 41.80           O  
ATOM   4211  CG  ASP B 547       2.784 -45.663 -13.001  1.00 41.80           C  
ATOM   4212  OD1 ASP B 547       3.184 -45.035 -11.998  1.00 41.80           O  
ATOM   4213  OD2 ASP B 547       1.616 -46.096 -13.102  1.00 41.80           O  
ATOM   4214  N   PRO B 548       7.365 -45.762 -13.513  1.00 41.62           N  
ATOM   4215  CA  PRO B 548       8.533 -46.628 -13.694  1.00 41.62           C  
ATOM   4216  C   PRO B 548       8.152 -48.082 -13.963  1.00 41.62           C  
ATOM   4217  CB  PRO B 548       9.280 -46.496 -12.365  1.00 41.62           C  
ATOM   4218  O   PRO B 548       7.290 -48.636 -13.276  1.00 41.62           O  
ATOM   4219  CG  PRO B 548       8.352 -45.728 -11.480  1.00 41.62           C  
ATOM   4220  CD  PRO B 548       7.124 -45.373 -12.269  1.00 41.62           C  
ATOM   4221  N   GLN B 549       7.968 -48.525 -15.206  1.00 41.19           N  
ATOM   4222  CA  GLN B 549       7.722 -49.936 -15.485  1.00 41.19           C  
ATOM   4223  C   GLN B 549       8.698 -50.826 -14.720  1.00 41.19           C  
ATOM   4224  CB  GLN B 549       7.824 -50.213 -16.986  1.00 41.19           C  
ATOM   4225  O   GLN B 549       9.898 -50.548 -14.679  1.00 41.19           O  
ATOM   4226  CG  GLN B 549       6.498 -50.093 -17.725  1.00 41.19           C  
ATOM   4227  CD  GLN B 549       6.533 -50.733 -19.100  1.00 41.19           C  
ATOM   4228  NE2 GLN B 549       5.360 -50.917 -19.698  1.00 41.19           N  
ATOM   4229  OE1 GLN B 549       7.604 -51.059 -19.621  1.00 41.19           O  
ATOM   4230  N   PRO B 550       8.246 -51.789 -13.782  1.00 36.19           N  
ATOM   4231  CA  PRO B 550       9.150 -52.692 -13.065  1.00 36.19           C  
ATOM   4232  C   PRO B 550      10.119 -53.418 -13.996  1.00 36.19           C  
ATOM   4233  CB  PRO B 550       8.197 -53.681 -12.390  1.00 36.19           C  
ATOM   4234  O   PRO B 550       9.795 -53.662 -15.161  1.00 36.19           O  
ATOM   4235  CG  PRO B 550       6.881 -53.467 -13.066  1.00 36.19           C  
ATOM   4236  CD  PRO B 550       7.020 -52.321 -14.027  1.00 36.19           C  
ATOM   4237  N   LEU B 551      11.429 -53.359 -13.933  1.00 36.21           N  
ATOM   4238  CA  LEU B 551      12.475 -54.078 -14.652  1.00 36.21           C  
ATOM   4239  C   LEU B 551      12.168 -55.570 -14.710  1.00 36.21           C  
ATOM   4240  CB  LEU B 551      13.835 -53.850 -13.987  1.00 36.21           C  
ATOM   4241  O   LEU B 551      12.026 -56.220 -13.672  1.00 36.21           O  
ATOM   4242  CG  LEU B 551      14.606 -52.605 -14.429  1.00 36.21           C  
ATOM   4243  CD1 LEU B 551      15.419 -52.045 -13.266  1.00 36.21           C  
ATOM   4244  CD2 LEU B 551      15.510 -52.927 -15.614  1.00 36.21           C  
ATOM   4245  N   ASP B 552      11.380 -56.190 -15.567  1.00 29.56           N  
ATOM   4246  CA  ASP B 552      11.672 -57.615 -15.683  1.00 29.56           C  
ATOM   4247  C   ASP B 552      13.119 -57.847 -16.114  1.00 29.56           C  
ATOM   4248  CB  ASP B 552      10.715 -58.280 -16.676  1.00 29.56           C  
ATOM   4249  O   ASP B 552      13.625 -57.158 -17.002  1.00 29.56           O  
ATOM   4250  CG  ASP B 552       9.555 -58.987 -15.998  1.00 29.56           C  
ATOM   4251  OD1 ASP B 552       9.617 -59.224 -14.772  1.00 29.56           O  
ATOM   4252  OD2 ASP B 552       8.571 -59.314 -16.696  1.00 29.56           O  
TER    4253      ASP B 552                                                      
ATOM   4254  N   MET C   1      14.829  16.386 -11.528  1.00 31.09           N  
ATOM   4255  CA  MET C   1      14.335  16.073 -10.190  1.00 31.09           C  
ATOM   4256  C   MET C   1      13.344  17.130  -9.715  1.00 31.09           C  
ATOM   4257  CB  MET C   1      15.495  15.961  -9.200  1.00 31.09           C  
ATOM   4258  O   MET C   1      12.371  16.811  -9.029  1.00 31.09           O  
ATOM   4259  CG  MET C   1      15.800  14.535  -8.772  1.00 31.09           C  
ATOM   4260  SD  MET C   1      16.876  14.461  -7.287  1.00 31.09           S  
ATOM   4261  CE  MET C   1      18.187  13.365  -7.896  1.00 31.09           C  
ATOM   4262  N   GLU C   2      13.663  18.501 -10.050  1.00 45.85           N  
ATOM   4263  CA  GLU C   2      12.706  19.573  -9.793  1.00 45.85           C  
ATOM   4264  C   GLU C   2      11.446  19.403 -10.637  1.00 45.85           C  
ATOM   4265  CB  GLU C   2      13.342  20.939 -10.066  1.00 45.85           C  
ATOM   4266  O   GLU C   2      10.335  19.636 -10.158  1.00 45.85           O  
ATOM   4267  CG  GLU C   2      13.373  21.857  -8.853  1.00 45.85           C  
ATOM   4268  CD  GLU C   2      14.027  23.200  -9.133  1.00 45.85           C  
ATOM   4269  OE1 GLU C   2      14.041  24.069  -8.232  1.00 45.85           O  
ATOM   4270  OE2 GLU C   2      14.530  23.386 -10.264  1.00 45.85           O  
ATOM   4271  N   ALA C   3      11.524  19.340 -12.001  1.00 35.44           N  
ATOM   4272  CA  ALA C   3      10.391  19.025 -12.867  1.00 35.44           C  
ATOM   4273  C   ALA C   3       9.664  17.772 -12.385  1.00 35.44           C  
ATOM   4274  CB  ALA C   3      10.857  18.844 -14.310  1.00 35.44           C  
ATOM   4275  O   ALA C   3       8.432  17.726 -12.378  1.00 35.44           O  
ATOM   4276  N   LEU C   4      10.145  16.418 -12.247  1.00 38.27           N  
ATOM   4277  CA  LEU C   4       9.543  15.247 -11.620  1.00 38.27           C  
ATOM   4278  C   LEU C   4       8.987  15.593 -10.243  1.00 38.27           C  
ATOM   4279  CB  LEU C   4      10.569  14.117 -11.500  1.00 38.27           C  
ATOM   4280  O   LEU C   4       7.903  15.135  -9.873  1.00 38.27           O  
ATOM   4281  CG  LEU C   4      10.576  13.084 -12.628  1.00 38.27           C  
ATOM   4282  CD1 LEU C   4      12.003  12.641 -12.932  1.00 38.27           C  
ATOM   4283  CD2 LEU C   4       9.705  11.887 -12.262  1.00 38.27           C  
ATOM   4284  N   SER C   5      10.011  16.320  -9.321  1.00 54.65           N  
ATOM   4285  CA  SER C   5       9.477  16.857  -8.074  1.00 54.65           C  
ATOM   4286  C   SER C   5       8.319  17.814  -8.334  1.00 54.65           C  
ATOM   4287  CB  SER C   5      10.574  17.574  -7.285  1.00 54.65           C  
ATOM   4288  O   SER C   5       7.305  17.774  -7.635  1.00 54.65           O  
ATOM   4289  OG  SER C   5      10.087  18.010  -6.028  1.00 54.65           O  
ATOM   4290  N   ARG C   6       8.617  18.600  -9.346  1.00 60.62           N  
ATOM   4291  CA  ARG C   6       7.506  19.458  -9.745  1.00 60.62           C  
ATOM   4292  C   ARG C   6       6.325  18.630 -10.239  1.00 60.62           C  
ATOM   4293  CB  ARG C   6       7.948  20.441 -10.831  1.00 60.62           C  
ATOM   4294  O   ARG C   6       5.174  18.920  -9.905  1.00 60.62           O  
ATOM   4295  CG  ARG C   6       7.193  21.760 -10.812  1.00 60.62           C  
ATOM   4296  CD  ARG C   6       7.714  22.724 -11.869  1.00 60.62           C  
ATOM   4297  NE  ARG C   6       7.095  24.041 -11.751  1.00 60.62           N  
ATOM   4298  NH1 ARG C   6       7.961  24.855 -13.732  1.00 60.62           N  
ATOM   4299  NH2 ARG C   6       6.619  26.182 -12.431  1.00 60.62           N  
ATOM   4300  CZ  ARG C   6       7.226  25.023 -12.638  1.00 60.62           C  
ATOM   4301  N   ALA C   7       6.602  17.802 -11.262  1.00 52.90           N  
ATOM   4302  CA  ALA C   7       5.573  16.858 -11.689  1.00 52.90           C  
ATOM   4303  C   ALA C   7       4.970  16.126 -10.493  1.00 52.90           C  
ATOM   4304  CB  ALA C   7       6.150  15.857 -12.687  1.00 52.90           C  
ATOM   4305  O   ALA C   7       3.753  15.942 -10.419  1.00 52.90           O  
ATOM   4306  N   GLY C   8       5.642  15.311  -9.686  1.00 57.12           N  
ATOM   4307  CA  GLY C   8       5.159  14.742  -8.438  1.00 57.12           C  
ATOM   4308  C   GLY C   8       4.408  15.742  -7.577  1.00 57.12           C  
ATOM   4309  O   GLY C   8       3.356  15.423  -7.020  1.00 57.12           O  
ATOM   4310  N   GLN C   9       5.160  16.828  -7.389  1.00 70.19           N  
ATOM   4311  CA  GLN C   9       4.457  17.886  -6.671  1.00 70.19           C  
ATOM   4312  C   GLN C   9       3.175  18.285  -7.396  1.00 70.19           C  
ATOM   4313  CB  GLN C   9       5.361  19.106  -6.492  1.00 70.19           C  
ATOM   4314  O   GLN C   9       2.138  18.496  -6.765  1.00 70.19           O  
ATOM   4315  CG  GLN C   9       5.896  19.273  -5.076  1.00 70.19           C  
ATOM   4316  CD  GLN C   9       6.821  20.467  -4.935  1.00 70.19           C  
ATOM   4317  NE2 GLN C   9       6.866  21.044  -3.739  1.00 70.19           N  
ATOM   4318  OE1 GLN C   9       7.490  20.867  -5.893  1.00 70.19           O  
ATOM   4319  N   GLU C  10       3.420  18.463  -8.712  1.00 70.39           N  
ATOM   4320  CA  GLU C  10       2.234  18.779  -9.501  1.00 70.39           C  
ATOM   4321  C   GLU C  10       1.188  17.673  -9.393  1.00 70.39           C  
ATOM   4322  CB  GLU C  10       2.609  19.006 -10.968  1.00 70.39           C  
ATOM   4323  O   GLU C  10      -0.011  17.951  -9.317  1.00 70.39           O  
ATOM   4324  CG  GLU C  10       3.180  20.388 -11.250  1.00 70.39           C  
ATOM   4325  CD  GLU C  10       3.600  20.579 -12.699  1.00 70.39           C  
ATOM   4326  OE1 GLU C  10       4.090  21.677 -13.049  1.00 70.39           O  
ATOM   4327  OE2 GLU C  10       3.437  19.624 -13.491  1.00 70.39           O  
ATOM   4328  N   MET C  11       1.629  16.545  -9.524  1.00 63.01           N  
ATOM   4329  CA  MET C  11       0.755  15.393  -9.319  1.00 63.01           C  
ATOM   4330  C   MET C  11       0.182  15.389  -7.906  1.00 63.01           C  
ATOM   4331  CB  MET C  11       1.512  14.090  -9.581  1.00 63.01           C  
ATOM   4332  O   MET C  11      -1.007  15.128  -7.714  1.00 63.01           O  
ATOM   4333  CG  MET C  11       1.346  13.558 -10.995  1.00 63.01           C  
ATOM   4334  SD  MET C  11       2.357  12.058 -11.305  1.00 63.01           S  
ATOM   4335  CE  MET C  11       1.050  10.873 -11.730  1.00 63.01           C  
ATOM   4336  N   SER C  12       0.902  15.446  -6.913  1.00 70.51           N  
ATOM   4337  CA  SER C  12       0.430  15.588  -5.539  1.00 70.51           C  
ATOM   4338  C   SER C  12      -0.462  16.815  -5.386  1.00 70.51           C  
ATOM   4339  CB  SER C  12       1.613  15.684  -4.574  1.00 70.51           C  
ATOM   4340  O   SER C  12      -1.486  16.763  -4.700  1.00 70.51           O  
ATOM   4341  OG  SER C  12       2.367  14.484  -4.582  1.00 70.51           O  
ATOM   4342  N   LEU C  13       0.156  17.816  -6.001  1.00 77.63           N  
ATOM   4343  CA  LEU C  13      -0.702  18.996  -5.979  1.00 77.63           C  
ATOM   4344  C   LEU C  13      -2.061  18.692  -6.598  1.00 77.63           C  
ATOM   4345  CB  LEU C  13      -0.036  20.157  -6.724  1.00 77.63           C  
ATOM   4346  O   LEU C  13      -3.098  19.073  -6.049  1.00 77.63           O  
ATOM   4347  CG  LEU C  13      -0.819  21.470  -6.772  1.00 77.63           C  
ATOM   4348  CD1 LEU C  13      -1.005  22.028  -5.365  1.00 77.63           C  
ATOM   4349  CD2 LEU C  13      -0.111  22.482  -7.665  1.00 77.63           C  
ATOM   4350  N   ALA C  14      -1.937  18.025  -7.695  1.00 65.01           N  
ATOM   4351  CA  ALA C  14      -3.172  17.637  -8.371  1.00 65.01           C  
ATOM   4352  C   ALA C  14      -4.038  16.761  -7.471  1.00 65.01           C  
ATOM   4353  CB  ALA C  14      -2.858  16.908  -9.675  1.00 65.01           C  
ATOM   4354  O   ALA C  14      -5.262  16.910  -7.441  1.00 65.01           O  
ATOM   4355  N   ALA C  15      -3.446  15.826  -6.750  1.00 64.52           N  
ATOM   4356  CA  ALA C  15      -4.121  14.946  -5.799  1.00 64.52           C  
ATOM   4357  C   ALA C  15      -4.676  15.737  -4.618  1.00 64.52           C  
ATOM   4358  CB  ALA C  15      -3.165  13.861  -5.308  1.00 64.52           C  
ATOM   4359  O   ALA C  15      -5.809  15.510  -4.189  1.00 64.52           O  
ATOM   4360  N   LEU C  16      -4.017  16.657  -4.199  1.00 78.33           N  
ATOM   4361  CA  LEU C  16      -4.454  17.497  -3.089  1.00 78.33           C  
ATOM   4362  C   LEU C  16      -5.567  18.442  -3.529  1.00 78.33           C  
ATOM   4363  CB  LEU C  16      -3.277  18.302  -2.530  1.00 78.33           C  
ATOM   4364  O   LEU C  16      -6.501  18.704  -2.767  1.00 78.33           O  
ATOM   4365  CG  LEU C  16      -2.211  17.507  -1.775  1.00 78.33           C  
ATOM   4366  CD1 LEU C  16      -1.034  18.408  -1.416  1.00 78.33           C  
ATOM   4367  CD2 LEU C  16      -2.804  16.869  -0.523  1.00 78.33           C  
ATOM   4368  N   LYS C  17      -5.472  18.857  -4.697  1.00 72.79           N  
ATOM   4369  CA  LYS C  17      -6.486  19.773  -5.210  1.00 72.79           C  
ATOM   4370  C   LYS C  17      -7.837  19.077  -5.346  1.00 72.79           C  
ATOM   4371  CB  LYS C  17      -6.055  20.349  -6.560  1.00 72.79           C  
ATOM   4372  O   LYS C  17      -8.881  19.734  -5.363  1.00 72.79           O  
ATOM   4373  CG  LYS C  17      -5.008  21.447  -6.459  1.00 72.79           C  
ATOM   4374  CD  LYS C  17      -4.671  22.027  -7.827  1.00 72.79           C  
ATOM   4375  CE  LYS C  17      -3.789  23.263  -7.710  1.00 72.79           C  
ATOM   4376  NZ  LYS C  17      -3.442  23.824  -9.050  1.00 72.79           N  
ATOM   4377  N   GLN C  18      -7.833  17.771  -5.404  1.00 64.70           N  
ATOM   4378  CA  GLN C  18      -9.065  16.993  -5.475  1.00 64.70           C  
ATOM   4379  C   GLN C  18      -9.856  17.097  -4.174  1.00 64.70           C  
ATOM   4380  CB  GLN C  18      -8.757  15.527  -5.786  1.00 64.70           C  
ATOM   4381  O   GLN C  18     -11.088  17.042  -4.185  1.00 64.70           O  
ATOM   4382  CG  GLN C  18      -8.364  15.275  -7.235  1.00 64.70           C  
ATOM   4383  CD  GLN C  18      -8.130  13.806  -7.533  1.00 64.70           C  
ATOM   4384  NE2 GLN C  18      -7.852  13.494  -8.795  1.00 64.70           N  
ATOM   4385  OE1 GLN C  18      -8.197  12.959  -6.637  1.00 64.70           O  
ATOM   4386  N   HIS C  19      -9.139  17.251  -3.085  1.00 67.80           N  
ATOM   4387  CA  HIS C  19      -9.753  17.378  -1.768  1.00 67.80           C  
ATOM   4388  C   HIS C  19     -10.071  18.835  -1.448  1.00 67.80           C  
ATOM   4389  CB  HIS C  19      -8.837  16.792  -0.692  1.00 67.80           C  
ATOM   4390  O   HIS C  19     -11.107  19.130  -0.848  1.00 67.80           O  
ATOM   4391  CG  HIS C  19      -9.542  15.883   0.264  1.00 67.80           C  
ATOM   4392  CD2 HIS C  19      -9.669  14.535   0.280  1.00 67.80           C  
ATOM   4393  ND1 HIS C  19     -10.226  16.348   1.366  1.00 67.80           N  
ATOM   4394  CE1 HIS C  19     -10.744  15.322   2.021  1.00 67.80           C  
ATOM   4395  NE2 HIS C  19     -10.421  14.210   1.382  1.00 67.80           N  
ATOM   4396  N   ASP C  20      -9.203  19.705  -1.851  1.00 85.87           N  
ATOM   4397  CA  ASP C  20      -9.361  21.144  -1.668  1.00 85.87           C  
ATOM   4398  C   ASP C  20      -8.942  21.907  -2.922  1.00 85.87           C  
ATOM   4399  CB  ASP C  20      -8.546  21.624  -0.464  1.00 85.87           C  
ATOM   4400  O   ASP C  20      -7.751  22.130  -3.151  1.00 85.87           O  
ATOM   4401  CG  ASP C  20      -8.766  23.093  -0.147  1.00 85.87           C  
ATOM   4402  OD1 ASP C  20      -9.523  23.768  -0.878  1.00 85.87           O  
ATOM   4403  OD2 ASP C  20      -8.174  23.581   0.840  1.00 85.87           O  
ATOM   4404  N   PRO C  21      -9.958  22.238  -3.811  1.00 83.97           N  
ATOM   4405  CA  PRO C  21      -9.659  22.921  -5.072  1.00 83.97           C  
ATOM   4406  C   PRO C  21      -9.064  24.312  -4.863  1.00 83.97           C  
ATOM   4407  CB  PRO C  21     -11.024  23.008  -5.758  1.00 83.97           C  
ATOM   4408  O   PRO C  21      -8.520  24.902  -5.800  1.00 83.97           O  
ATOM   4409  CG  PRO C  21     -12.018  22.826  -4.657  1.00 83.97           C  
ATOM   4410  CD  PRO C  21     -11.353  22.086  -3.532  1.00 83.97           C  
ATOM   4411  N   TYR C  22      -9.173  24.858  -3.676  1.00 88.77           N  
ATOM   4412  CA  TYR C  22      -8.664  26.200  -3.413  1.00 88.77           C  
ATOM   4413  C   TYR C  22      -7.167  26.169  -3.127  1.00 88.77           C  
ATOM   4414  CB  TYR C  22      -9.407  26.835  -2.235  1.00 88.77           C  
ATOM   4415  O   TYR C  22      -6.540  27.217  -2.959  1.00 88.77           O  
ATOM   4416  CG  TYR C  22     -10.862  27.123  -2.519  1.00 88.77           C  
ATOM   4417  CD1 TYR C  22     -11.236  28.208  -3.309  1.00 88.77           C  
ATOM   4418  CD2 TYR C  22     -11.864  26.313  -1.997  1.00 88.77           C  
ATOM   4419  CE1 TYR C  22     -12.574  28.478  -3.572  1.00 88.77           C  
ATOM   4420  CE2 TYR C  22     -13.206  26.574  -2.253  1.00 88.77           C  
ATOM   4421  OH  TYR C  22     -14.878  27.920  -3.298  1.00 88.77           O  
ATOM   4422  CZ  TYR C  22     -13.551  27.657  -3.041  1.00 88.77           C  
ATOM   4423  N   ILE C  23      -6.655  24.961  -3.022  1.00 88.73           N  
ATOM   4424  CA  ILE C  23      -5.213  24.837  -2.839  1.00 88.73           C  
ATOM   4425  C   ILE C  23      -4.488  25.347  -4.082  1.00 88.73           C  
ATOM   4426  CB  ILE C  23      -4.804  23.377  -2.541  1.00 88.73           C  
ATOM   4427  O   ILE C  23      -4.815  24.953  -5.204  1.00 88.73           O  
ATOM   4428  CG1 ILE C  23      -5.427  22.907  -1.222  1.00 88.73           C  
ATOM   4429  CG2 ILE C  23      -3.279  23.239  -2.507  1.00 88.73           C  
ATOM   4430  CD1 ILE C  23      -5.183  21.436  -0.912  1.00 88.73           C  
ATOM   4431  N   THR C  24      -3.587  26.206  -3.999  1.00 92.87           N  
ATOM   4432  CA  THR C  24      -2.919  26.844  -5.128  1.00 92.87           C  
ATOM   4433  C   THR C  24      -1.486  26.336  -5.266  1.00 92.87           C  
ATOM   4434  CB  THR C  24      -2.911  28.376  -4.980  1.00 92.87           C  
ATOM   4435  O   THR C  24      -0.984  26.173  -6.380  1.00 92.87           O  
ATOM   4436  CG2 THR C  24      -4.322  28.946  -5.084  1.00 92.87           C  
ATOM   4437  OG1 THR C  24      -2.360  28.724  -3.703  1.00 92.87           O  
ATOM   4438  N   SER C  25      -0.942  26.098  -4.050  1.00 93.66           N  
ATOM   4439  CA  SER C  25       0.421  25.580  -4.104  1.00 93.66           C  
ATOM   4440  C   SER C  25       0.783  24.840  -2.821  1.00 93.66           C  
ATOM   4441  CB  SER C  25       1.417  26.715  -4.346  1.00 93.66           C  
ATOM   4442  O   SER C  25       0.105  24.987  -1.801  1.00 93.66           O  
ATOM   4443  OG  SER C  25       1.431  27.614  -3.249  1.00 93.66           O  
ATOM   4444  N   ILE C  26       1.856  23.970  -2.913  1.00 92.45           N  
ATOM   4445  CA  ILE C  26       2.417  23.310  -1.739  1.00 92.45           C  
ATOM   4446  C   ILE C  26       3.539  24.164  -1.153  1.00 92.45           C  
ATOM   4447  CB  ILE C  26       2.941  21.897  -2.082  1.00 92.45           C  
ATOM   4448  O   ILE C  26       4.543  24.423  -1.821  1.00 92.45           O  
ATOM   4449  CG1 ILE C  26       1.800  21.016  -2.604  1.00 92.45           C  
ATOM   4450  CG2 ILE C  26       3.611  21.259  -0.861  1.00 92.45           C  
ATOM   4451  CD1 ILE C  26       2.260  19.686  -3.183  1.00 92.45           C  
ATOM   4452  N   ALA C  27       3.257  24.557  -0.047  1.00 88.41           N  
ATOM   4453  CA  ALA C  27       4.268  25.396   0.591  1.00 88.41           C  
ATOM   4454  C   ALA C  27       5.468  24.565   1.039  1.00 88.41           C  
ATOM   4455  CB  ALA C  27       3.668  26.142   1.780  1.00 88.41           C  
ATOM   4456  O   ALA C  27       6.613  25.008   0.929  1.00 88.41           O  
ATOM   4457  N   ASP C  28       5.219  23.502   1.667  1.00 91.50           N  
ATOM   4458  CA  ASP C  28       6.224  22.558   2.145  1.00 91.50           C  
ATOM   4459  C   ASP C  28       5.609  21.183   2.400  1.00 91.50           C  
ATOM   4460  CB  ASP C  28       6.889  23.081   3.420  1.00 91.50           C  
ATOM   4461  O   ASP C  28       4.385  21.041   2.427  1.00 91.50           O  
ATOM   4462  CG  ASP C  28       8.321  22.602   3.581  1.00 91.50           C  
ATOM   4463  OD1 ASP C  28       8.745  21.687   2.843  1.00 91.50           O  
ATOM   4464  OD2 ASP C  28       9.031  23.144   4.456  1.00 91.50           O  
ATOM   4465  N   LEU C  29       6.362  20.169   2.591  1.00 85.86           N  
ATOM   4466  CA  LEU C  29       5.860  18.825   2.855  1.00 85.86           C  
ATOM   4467  C   LEU C  29       6.902  17.990   3.592  1.00 85.86           C  
ATOM   4468  CB  LEU C  29       5.466  18.132   1.548  1.00 85.86           C  
ATOM   4469  O   LEU C  29       8.089  18.323   3.582  1.00 85.86           O  
ATOM   4470  CG  LEU C  29       6.605  17.815   0.579  1.00 85.86           C  
ATOM   4471  CD1 LEU C  29       7.281  16.504   0.967  1.00 85.86           C  
ATOM   4472  CD2 LEU C  29       6.087  17.751  -0.854  1.00 85.86           C  
ATOM   4473  N   THR C  30       6.507  16.944   4.228  1.00 79.90           N  
ATOM   4474  CA  THR C  30       7.343  15.901   4.812  1.00 79.90           C  
ATOM   4475  C   THR C  30       6.765  14.519   4.522  1.00 79.90           C  
ATOM   4476  CB  THR C  30       7.490  16.090   6.333  1.00 79.90           C  
ATOM   4477  O   THR C  30       5.546  14.344   4.493  1.00 79.90           O  
ATOM   4478  CG2 THR C  30       6.151  15.913   7.042  1.00 79.90           C  
ATOM   4479  OG1 THR C  30       8.418  15.123   6.841  1.00 79.90           O  
ATOM   4480  N   GLY C  31       7.403  13.562   4.153  1.00 76.34           N  
ATOM   4481  CA  GLY C  31       7.016  12.250   3.659  1.00 76.34           C  
ATOM   4482  C   GLY C  31       6.399  11.369   4.729  1.00 76.34           C  
ATOM   4483  O   GLY C  31       5.529  10.545   4.436  1.00 76.34           O  
ATOM   4484  N   GLN C  32       6.741  11.441   5.974  1.00 71.62           N  
ATOM   4485  CA  GLN C  32       6.245  10.515   6.987  1.00 71.62           C  
ATOM   4486  C   GLN C  32       6.095  11.207   8.338  1.00 71.62           C  
ATOM   4487  CB  GLN C  32       7.176   9.309   7.115  1.00 71.62           C  
ATOM   4488  O   GLN C  32       7.085  11.634   8.936  1.00 71.62           O  
ATOM   4489  CG  GLN C  32       6.677   8.247   8.085  1.00 71.62           C  
ATOM   4490  CD  GLN C  32       5.448   7.518   7.576  1.00 71.62           C  
ATOM   4491  NE2 GLN C  32       4.508   7.242   8.473  1.00 71.62           N  
ATOM   4492  OE1 GLN C  32       5.343   7.206   6.385  1.00 71.62           O  
ATOM   4493  N   VAL C  33       4.928  11.189   8.829  1.00 86.75           N  
ATOM   4494  CA  VAL C  33       4.611  11.752  10.137  1.00 86.75           C  
ATOM   4495  C   VAL C  33       3.565  10.885  10.834  1.00 86.75           C  
ATOM   4496  CB  VAL C  33       4.107  13.208  10.022  1.00 86.75           C  
ATOM   4497  O   VAL C  33       2.885  10.083  10.189  1.00 86.75           O  
ATOM   4498  CG1 VAL C  33       5.183  14.105   9.413  1.00 86.75           C  
ATOM   4499  CG2 VAL C  33       2.827  13.264   9.190  1.00 86.75           C  
ATOM   4500  N   ALA C  34       3.542  10.917  12.179  1.00 82.31           N  
ATOM   4501  CA  ALA C  34       2.507  10.264  12.977  1.00 82.31           C  
ATOM   4502  C   ALA C  34       1.882  11.239  13.970  1.00 82.31           C  
ATOM   4503  CB  ALA C  34       3.085   9.058  13.713  1.00 82.31           C  
ATOM   4504  O   ALA C  34       2.588  12.020  14.612  1.00 82.31           O  
ATOM   4505  N   LEU C  35       0.651  11.110  14.096  1.00 87.93           N  
ATOM   4506  CA  LEU C  35      -0.087  12.063  14.919  1.00 87.93           C  
ATOM   4507  C   LEU C  35      -0.408  11.466  16.285  1.00 87.93           C  
ATOM   4508  CB  LEU C  35      -1.379  12.488  14.218  1.00 87.93           C  
ATOM   4509  O   LEU C  35      -0.820  10.308  16.380  1.00 87.93           O  
ATOM   4510  CG  LEU C  35      -2.204  13.571  14.917  1.00 87.93           C  
ATOM   4511  CD1 LEU C  35      -1.503  14.921  14.813  1.00 87.93           C  
ATOM   4512  CD2 LEU C  35      -3.606  13.643  14.320  1.00 87.93           C  
ATOM   4513  N   TYR C  36      -0.307  12.277  17.300  1.00 88.18           N  
ATOM   4514  CA  TYR C  36      -0.701  11.958  18.667  1.00 88.18           C  
ATOM   4515  C   TYR C  36      -1.666  13.003  19.215  1.00 88.18           C  
ATOM   4516  CB  TYR C  36       0.530  11.860  19.573  1.00 88.18           C  
ATOM   4517  O   TYR C  36      -1.626  14.168  18.810  1.00 88.18           O  
ATOM   4518  CG  TYR C  36       1.432  10.695  19.247  1.00 88.18           C  
ATOM   4519  CD1 TYR C  36       1.433   9.547  20.036  1.00 88.18           C  
ATOM   4520  CD2 TYR C  36       2.286  10.739  18.150  1.00 88.18           C  
ATOM   4521  CE1 TYR C  36       2.264   8.471  19.740  1.00 88.18           C  
ATOM   4522  CE2 TYR C  36       3.121   9.669  17.844  1.00 88.18           C  
ATOM   4523  OH  TYR C  36       3.927   7.480  18.347  1.00 88.18           O  
ATOM   4524  CZ  TYR C  36       3.102   8.541  18.644  1.00 88.18           C  
ATOM   4525  N   THR C  37      -2.543  12.514  20.178  1.00 90.11           N  
ATOM   4526  CA  THR C  37      -3.481  13.403  20.854  1.00 90.11           C  
ATOM   4527  C   THR C  37      -3.284  13.349  22.367  1.00 90.11           C  
ATOM   4528  CB  THR C  37      -4.938  13.044  20.511  1.00 90.11           C  
ATOM   4529  O   THR C  37      -2.932  12.302  22.915  1.00 90.11           O  
ATOM   4530  CG2 THR C  37      -5.366  13.680  19.192  1.00 90.11           C  
ATOM   4531  OG1 THR C  37      -5.061  11.620  20.404  1.00 90.11           O  
ATOM   4532  N   PHE C  38      -3.662  14.458  23.014  1.00 86.25           N  
ATOM   4533  CA  PHE C  38      -3.500  14.534  24.461  1.00 86.25           C  
ATOM   4534  C   PHE C  38      -4.843  14.384  25.164  1.00 86.25           C  
ATOM   4535  CB  PHE C  38      -2.843  15.859  24.861  1.00 86.25           C  
ATOM   4536  O   PHE C  38      -5.810  15.067  24.819  1.00 86.25           O  
ATOM   4537  CG  PHE C  38      -2.533  15.964  26.330  1.00 86.25           C  
ATOM   4538  CD1 PHE C  38      -3.325  16.740  27.167  1.00 86.25           C  
ATOM   4539  CD2 PHE C  38      -1.450  15.286  26.873  1.00 86.25           C  
ATOM   4540  CE1 PHE C  38      -3.040  16.839  28.527  1.00 86.25           C  
ATOM   4541  CE2 PHE C  38      -1.160  15.380  28.231  1.00 86.25           C  
ATOM   4542  CZ  PHE C  38      -1.955  16.158  29.056  1.00 86.25           C  
ATOM   4543  N   CYS C  39      -5.019  13.562  26.064  1.00 81.54           N  
ATOM   4544  CA  CYS C  39      -6.206  13.387  26.894  1.00 81.54           C  
ATOM   4545  C   CYS C  39      -6.024  14.051  28.253  1.00 81.54           C  
ATOM   4546  CB  CYS C  39      -6.518  11.903  27.078  1.00 81.54           C  
ATOM   4547  O   CYS C  39      -5.323  13.522  29.118  1.00 81.54           O  
ATOM   4548  SG  CYS C  39      -8.103  11.586  27.886  1.00 81.54           S  
ATOM   4549  N   PRO C  40      -6.857  15.016  28.388  1.00 80.47           N  
ATOM   4550  CA  PRO C  40      -6.714  15.756  29.644  1.00 80.47           C  
ATOM   4551  C   PRO C  40      -7.160  14.947  30.859  1.00 80.47           C  
ATOM   4552  CB  PRO C  40      -7.616  16.976  29.439  1.00 80.47           C  
ATOM   4553  O   PRO C  40      -6.551  15.045  31.928  1.00 80.47           O  
ATOM   4554  CG  PRO C  40      -7.866  17.023  27.966  1.00 80.47           C  
ATOM   4555  CD  PRO C  40      -7.573  15.668  27.389  1.00 80.47           C  
ATOM   4556  N   LYS C  41      -8.274  14.215  30.855  1.00 81.86           N  
ATOM   4557  CA  LYS C  41      -8.823  13.427  31.955  1.00 81.86           C  
ATOM   4558  C   LYS C  41      -7.827  12.371  32.425  1.00 81.86           C  
ATOM   4559  CB  LYS C  41     -10.134  12.761  31.536  1.00 81.86           C  
ATOM   4560  O   LYS C  41      -7.658  12.161  33.628  1.00 81.86           O  
ATOM   4561  CG  LYS C  41     -11.303  13.726  31.402  1.00 81.86           C  
ATOM   4562  CD  LYS C  41     -12.585  13.000  31.016  1.00 81.86           C  
ATOM   4563  CE  LYS C  41     -13.723  13.977  30.747  1.00 81.86           C  
ATOM   4564  NZ  LYS C  41     -14.959  13.275  30.290  1.00 81.86           N  
ATOM   4565  N   ALA C  42      -7.110  11.767  31.484  1.00 75.87           N  
ATOM   4566  CA  ALA C  42      -6.136  10.731  31.819  1.00 75.87           C  
ATOM   4567  C   ALA C  42      -4.733  11.319  31.948  1.00 75.87           C  
ATOM   4568  CB  ALA C  42      -6.151   9.625  30.766  1.00 75.87           C  
ATOM   4569  O   ALA C  42      -3.807  10.638  32.396  1.00 75.87           O  
ATOM   4570  N   ASN C  43      -4.569  12.677  31.685  1.00 79.52           N  
ATOM   4571  CA  ASN C  43      -3.270  13.342  31.659  1.00 79.52           C  
ATOM   4572  C   ASN C  43      -2.231  12.510  30.912  1.00 79.52           C  
ATOM   4573  CB  ASN C  43      -2.791  13.639  33.081  1.00 79.52           C  
ATOM   4574  O   ASN C  43      -1.128  12.289  31.416  1.00 79.52           O  
ATOM   4575  CG  ASN C  43      -1.817  14.800  33.138  1.00 79.52           C  
ATOM   4576  ND2 ASN C  43      -0.942  14.791  34.136  1.00 79.52           N  
ATOM   4577  OD1 ASN C  43      -1.852  15.698  32.292  1.00 79.52           O  
ATOM   4578  N   GLN C  44      -2.526  12.019  29.610  1.00 78.59           N  
ATOM   4579  CA  GLN C  44      -1.637  11.162  28.833  1.00 78.59           C  
ATOM   4580  C   GLN C  44      -1.791  11.423  27.337  1.00 78.59           C  
ATOM   4581  CB  GLN C  44      -1.908   9.688  29.140  1.00 78.59           C  
ATOM   4582  O   GLN C  44      -2.857  11.839  26.881  1.00 78.59           O  
ATOM   4583  CG  GLN C  44      -3.305   9.226  28.752  1.00 78.59           C  
ATOM   4584  CD  GLN C  44      -3.576   7.784  29.139  1.00 78.59           C  
ATOM   4585  NE2 GLN C  44      -4.724   7.263  28.720  1.00 78.59           N  
ATOM   4586  OE1 GLN C  44      -2.759   7.144  29.809  1.00 78.59           O  
ATOM   4587  N   TRP C  45      -0.574  11.189  26.545  1.00 80.25           N  
ATOM   4588  CA  TRP C  45      -0.630  11.230  25.088  1.00 80.25           C  
ATOM   4589  C   TRP C  45      -1.119   9.899  24.525  1.00 80.25           C  
ATOM   4590  CB  TRP C  45       0.745  11.570  24.506  1.00 80.25           C  
ATOM   4591  O   TRP C  45      -0.748   8.834  25.022  1.00 80.25           O  
ATOM   4592  CG  TRP C  45       1.187  12.978  24.771  1.00 80.25           C  
ATOM   4593  CD1 TRP C  45       1.973  13.416  25.800  1.00 80.25           C  
ATOM   4594  CD2 TRP C  45       0.861  14.135  23.995  1.00 80.25           C  
ATOM   4595  CE2 TRP C  45       1.486  15.242  24.612  1.00 80.25           C  
ATOM   4596  CE3 TRP C  45       0.101  14.344  22.836  1.00 80.25           C  
ATOM   4597  NE1 TRP C  45       2.157  14.776  25.710  1.00 80.25           N  
ATOM   4598  CH2 TRP C  45       0.625  16.716  22.972  1.00 80.25           C  
ATOM   4599  CZ2 TRP C  45       1.374  16.540  24.107  1.00 80.25           C  
ATOM   4600  CZ3 TRP C  45      -0.009  15.636  22.335  1.00 80.25           C  
ATOM   4601  N   GLU C  46      -1.880  10.016  23.499  1.00 81.63           N  
ATOM   4602  CA  GLU C  46      -2.396   8.819  22.841  1.00 81.63           C  
ATOM   4603  C   GLU C  46      -2.096   8.838  21.345  1.00 81.63           C  
ATOM   4604  CB  GLU C  46      -3.904   8.686  23.073  1.00 81.63           C  
ATOM   4605  O   GLU C  46      -2.343   9.839  20.670  1.00 81.63           O  
ATOM   4606  CG  GLU C  46      -4.279   8.382  24.517  1.00 81.63           C  
ATOM   4607  CD  GLU C  46      -5.779   8.250  24.731  1.00 81.63           C  
ATOM   4608  OE1 GLU C  46      -6.205   7.960  25.872  1.00 81.63           O  
ATOM   4609  OE2 GLU C  46      -6.533   8.437  23.751  1.00 81.63           O  
ATOM   4610  N   LYS C  47      -1.401   7.848  20.941  1.00 79.03           N  
ATOM   4611  CA  LYS C  47      -1.179   7.742  19.502  1.00 79.03           C  
ATOM   4612  C   LYS C  47      -2.498   7.587  18.751  1.00 79.03           C  
ATOM   4613  CB  LYS C  47      -0.256   6.563  19.186  1.00 79.03           C  
ATOM   4614  O   LYS C  47      -3.387   6.855  19.192  1.00 79.03           O  
ATOM   4615  CG  LYS C  47       0.210   6.512  17.739  1.00 79.03           C  
ATOM   4616  CD  LYS C  47       1.190   5.369  17.507  1.00 79.03           C  
ATOM   4617  CE  LYS C  47       1.670   5.328  16.063  1.00 79.03           C  
ATOM   4618  NZ  LYS C  47       2.610   4.192  15.824  1.00 79.03           N  
ATOM   4619  N   THR C  48      -2.511   8.196  17.508  1.00 81.49           N  
ATOM   4620  CA  THR C  48      -3.677   8.092  16.638  1.00 81.49           C  
ATOM   4621  C   THR C  48      -3.392   7.163  15.462  1.00 81.49           C  
ATOM   4622  CB  THR C  48      -4.107   9.473  16.112  1.00 81.49           C  
ATOM   4623  O   THR C  48      -2.292   6.618  15.345  1.00 81.49           O  
ATOM   4624  CG2 THR C  48      -4.189  10.492  17.245  1.00 81.49           C  
ATOM   4625  OG1 THR C  48      -3.154   9.928  15.144  1.00 81.49           O  
ATOM   4626  N   ASP C  49      -4.433   6.807  14.614  1.00 79.41           N  
ATOM   4627  CA  ASP C  49      -4.247   5.977  13.427  1.00 79.41           C  
ATOM   4628  C   ASP C  49      -3.905   6.830  12.208  1.00 79.41           C  
ATOM   4629  CB  ASP C  49      -5.502   5.146  13.152  1.00 79.41           C  
ATOM   4630  O   ASP C  49      -4.117   6.408  11.069  1.00 79.41           O  
ATOM   4631  CG  ASP C  49      -6.745   5.996  12.956  1.00 79.41           C  
ATOM   4632  OD1 ASP C  49      -6.724   7.197  13.302  1.00 79.41           O  
ATOM   4633  OD2 ASP C  49      -7.756   5.459  12.454  1.00 79.41           O  
ATOM   4634  N   ILE C  50      -3.405   8.013  12.364  1.00 83.85           N  
ATOM   4635  CA  ILE C  50      -3.002   8.926  11.300  1.00 83.85           C  
ATOM   4636  C   ILE C  50      -1.478   9.002  11.235  1.00 83.85           C  
ATOM   4637  CB  ILE C  50      -3.601  10.335  11.506  1.00 83.85           C  
ATOM   4638  O   ILE C  50      -0.836   9.504  12.160  1.00 83.85           O  
ATOM   4639  CG1 ILE C  50      -5.133  10.270  11.502  1.00 83.85           C  
ATOM   4640  CG2 ILE C  50      -3.091  11.301  10.434  1.00 83.85           C  
ATOM   4641  CD1 ILE C  50      -5.809  11.587  11.856  1.00 83.85           C  
ATOM   4642  N   GLU C  51      -1.013   8.494  10.128  1.00 76.73           N  
ATOM   4643  CA  GLU C  51       0.415   8.457   9.825  1.00 76.73           C  
ATOM   4644  C   GLU C  51       0.662   8.545   8.321  1.00 76.73           C  
ATOM   4645  CB  GLU C  51       1.052   7.184  10.388  1.00 76.73           C  
ATOM   4646  O   GLU C  51       0.026   7.835   7.540  1.00 76.73           O  
ATOM   4647  CG  GLU C  51       2.551   7.086  10.143  1.00 76.73           C  
ATOM   4648  CD  GLU C  51       3.171   5.821  10.716  1.00 76.73           C  
ATOM   4649  OE1 GLU C  51       4.233   5.385  10.216  1.00 76.73           O  
ATOM   4650  OE2 GLU C  51       2.589   5.261  11.672  1.00 76.73           O  
ATOM   4651  N   GLY C  52       1.528   9.371   7.835  1.00 80.01           N  
ATOM   4652  CA  GLY C  52       1.796   9.504   6.412  1.00 80.01           C  
ATOM   4653  C   GLY C  52       2.526  10.786   6.059  1.00 80.01           C  
ATOM   4654  O   GLY C  52       3.412  11.225   6.795  1.00 80.01           O  
ATOM   4655  N   THR C  53       2.317  11.310   4.894  1.00 76.49           N  
ATOM   4656  CA  THR C  53       2.973  12.509   4.385  1.00 76.49           C  
ATOM   4657  C   THR C  53       2.253  13.765   4.869  1.00 76.49           C  
ATOM   4658  CB  THR C  53       3.027  12.506   2.846  1.00 76.49           C  
ATOM   4659  O   THR C  53       1.024  13.843   4.815  1.00 76.49           O  
ATOM   4660  CG2 THR C  53       3.862  13.670   2.323  1.00 76.49           C  
ATOM   4661  OG1 THR C  53       3.607  11.275   2.397  1.00 76.49           O  
ATOM   4662  N   LEU C  54       2.958  14.605   5.267  1.00 90.27           N  
ATOM   4663  CA  LEU C  54       2.406  15.887   5.692  1.00 90.27           C  
ATOM   4664  C   LEU C  54       2.623  16.953   4.623  1.00 90.27           C  
ATOM   4665  CB  LEU C  54       3.042  16.333   7.011  1.00 90.27           C  
ATOM   4666  O   LEU C  54       3.743  17.136   4.141  1.00 90.27           O  
ATOM   4667  CG  LEU C  54       2.531  17.650   7.599  1.00 90.27           C  
ATOM   4668  CD1 LEU C  54       2.451  17.556   9.119  1.00 90.27           C  
ATOM   4669  CD2 LEU C  54       3.428  18.808   7.175  1.00 90.27           C  
ATOM   4670  N   PHE C  55       1.602  17.534   4.258  1.00 93.52           N  
ATOM   4671  CA  PHE C  55       1.658  18.627   3.294  1.00 93.52           C  
ATOM   4672  C   PHE C  55       1.267  19.947   3.950  1.00 93.52           C  
ATOM   4673  CB  PHE C  55       0.740  18.342   2.101  1.00 93.52           C  
ATOM   4674  O   PHE C  55       0.244  20.028   4.633  1.00 93.52           O  
ATOM   4675  CG  PHE C  55       1.163  17.152   1.282  1.00 93.52           C  
ATOM   4676  CD1 PHE C  55       2.025  17.305   0.203  1.00 93.52           C  
ATOM   4677  CD2 PHE C  55       0.697  15.881   1.590  1.00 93.52           C  
ATOM   4678  CE1 PHE C  55       2.418  16.206  -0.558  1.00 93.52           C  
ATOM   4679  CE2 PHE C  55       1.085  14.778   0.835  1.00 93.52           C  
ATOM   4680  CZ  PHE C  55       1.945  14.943  -0.239  1.00 93.52           C  
ATOM   4681  N   VAL C  56       2.050  20.927   3.788  1.00 96.83           N  
ATOM   4682  CA  VAL C  56       1.653  22.304   4.063  1.00 96.83           C  
ATOM   4683  C   VAL C  56       1.373  23.033   2.751  1.00 96.83           C  
ATOM   4684  CB  VAL C  56       2.734  23.056   4.870  1.00 96.83           C  
ATOM   4685  O   VAL C  56       2.211  23.040   1.846  1.00 96.83           O  
ATOM   4686  CG1 VAL C  56       2.256  24.460   5.237  1.00 96.83           C  
ATOM   4687  CG2 VAL C  56       3.106  22.269   6.126  1.00 96.83           C  
ATOM   4688  N   TYR C  57       0.152  23.607   2.701  1.00 96.09           N  
ATOM   4689  CA  TYR C  57      -0.200  24.136   1.388  1.00 96.09           C  
ATOM   4690  C   TYR C  57      -0.760  25.549   1.501  1.00 96.09           C  
ATOM   4691  CB  TYR C  57      -1.218  23.225   0.696  1.00 96.09           C  
ATOM   4692  O   TYR C  57      -1.142  25.987   2.588  1.00 96.09           O  
ATOM   4693  CG  TYR C  57      -2.408  22.880   1.558  1.00 96.09           C  
ATOM   4694  CD1 TYR C  57      -2.468  21.671   2.248  1.00 96.09           C  
ATOM   4695  CD2 TYR C  57      -3.476  23.763   1.685  1.00 96.09           C  
ATOM   4696  CE1 TYR C  57      -3.563  21.349   3.042  1.00 96.09           C  
ATOM   4697  CE2 TYR C  57      -4.577  23.451   2.476  1.00 96.09           C  
ATOM   4698  OH  TYR C  57      -5.698  21.930   3.935  1.00 96.09           O  
ATOM   4699  CZ  TYR C  57      -4.611  22.244   3.150  1.00 96.09           C  
ATOM   4700  N   ARG C  58      -0.831  26.300   0.393  1.00 96.41           N  
ATOM   4701  CA  ARG C  58      -1.433  27.624   0.270  1.00 96.41           C  
ATOM   4702  C   ARG C  58      -2.802  27.543  -0.396  1.00 96.41           C  
ATOM   4703  CB  ARG C  58      -0.519  28.560  -0.523  1.00 96.41           C  
ATOM   4704  O   ARG C  58      -3.037  26.677  -1.241  1.00 96.41           O  
ATOM   4705  CG  ARG C  58       0.815  28.837   0.152  1.00 96.41           C  
ATOM   4706  CD  ARG C  58       1.667  29.804  -0.658  1.00 96.41           C  
ATOM   4707  NE  ARG C  58       2.969  30.027  -0.035  1.00 96.41           N  
ATOM   4708  NH1 ARG C  58       4.129  28.652  -1.483  1.00 96.41           N  
ATOM   4709  NH2 ARG C  58       5.236  29.746   0.199  1.00 96.41           N  
ATOM   4710  CZ  ARG C  58       4.109  29.474  -0.441  1.00 96.41           C  
ATOM   4711  N   ARG C  59      -3.652  28.601  -0.071  1.00 90.26           N  
ATOM   4712  CA  ARG C  59      -5.009  28.641  -0.607  1.00 90.26           C  
ATOM   4713  C   ARG C  59      -5.318  30.005  -1.212  1.00 90.26           C  
ATOM   4714  CB  ARG C  59      -6.028  28.308   0.485  1.00 90.26           C  
ATOM   4715  O   ARG C  59      -4.679  31.002  -0.870  1.00 90.26           O  
ATOM   4716  CG  ARG C  59      -5.897  26.900   1.042  1.00 90.26           C  
ATOM   4717  CD  ARG C  59      -6.906  26.636   2.151  1.00 90.26           C  
ATOM   4718  NE  ARG C  59      -8.275  26.632   1.645  1.00 90.26           N  
ATOM   4719  NH1 ARG C  59      -9.173  27.725   3.472  1.00 90.26           N  
ATOM   4720  NH2 ARG C  59     -10.524  27.091   1.731  1.00 90.26           N  
ATOM   4721  CZ  ARG C  59      -9.321  27.149   2.284  1.00 90.26           C  
ATOM   4722  N   SER C  60      -6.303  29.936  -2.065  1.00 91.16           N  
ATOM   4723  CA  SER C  60      -6.722  31.193  -2.677  1.00 91.16           C  
ATOM   4724  C   SER C  60      -7.750  31.913  -1.811  1.00 91.16           C  
ATOM   4725  CB  SER C  60      -7.302  30.944  -4.070  1.00 91.16           C  
ATOM   4726  O   SER C  60      -8.138  33.044  -2.110  1.00 91.16           O  
ATOM   4727  OG  SER C  60      -8.409  30.062  -4.004  1.00 91.16           O  
ATOM   4728  N   ALA C  61      -8.287  31.335  -0.799  1.00 84.76           N  
ATOM   4729  CA  ALA C  61      -9.294  31.893   0.099  1.00 84.76           C  
ATOM   4730  C   ALA C  61      -8.911  31.670   1.559  1.00 84.76           C  
ATOM   4731  CB  ALA C  61     -10.662  31.278  -0.188  1.00 84.76           C  
ATOM   4732  O   ALA C  61      -8.110  30.785   1.869  1.00 84.76           O  
ATOM   4733  N   SER C  62      -9.372  32.485   2.407  1.00 85.77           N  
ATOM   4734  CA  SER C  62      -9.091  32.405   3.836  1.00 85.77           C  
ATOM   4735  C   SER C  62      -9.712  31.156   4.453  1.00 85.77           C  
ATOM   4736  CB  SER C  62      -9.611  33.651   4.555  1.00 85.77           C  
ATOM   4737  O   SER C  62     -10.851  30.803   4.140  1.00 85.77           O  
ATOM   4738  OG  SER C  62      -9.325  33.587   5.942  1.00 85.77           O  
ATOM   4739  N   PRO C  63      -8.953  30.337   5.350  1.00 90.83           N  
ATOM   4740  CA  PRO C  63      -7.558  30.692   5.620  1.00 90.83           C  
ATOM   4741  C   PRO C  63      -6.641  30.430   4.427  1.00 90.83           C  
ATOM   4742  CB  PRO C  63      -7.187  29.792   6.801  1.00 90.83           C  
ATOM   4743  O   PRO C  63      -6.916  29.542   3.616  1.00 90.83           O  
ATOM   4744  CG  PRO C  63      -8.133  28.638   6.714  1.00 90.83           C  
ATOM   4745  CD  PRO C  63      -9.379  29.094   6.010  1.00 90.83           C  
ATOM   4746  N   TYR C  64      -5.556  31.207   4.301  1.00 94.27           N  
ATOM   4747  CA  TYR C  64      -4.744  31.189   3.089  1.00 94.27           C  
ATOM   4748  C   TYR C  64      -3.675  30.106   3.165  1.00 94.27           C  
ATOM   4749  CB  TYR C  64      -4.089  32.555   2.861  1.00 94.27           C  
ATOM   4750  O   TYR C  64      -2.939  29.884   2.200  1.00 94.27           O  
ATOM   4751  CG  TYR C  64      -5.066  33.640   2.477  1.00 94.27           C  
ATOM   4752  CD1 TYR C  64      -5.513  33.769   1.164  1.00 94.27           C  
ATOM   4753  CD2 TYR C  64      -5.542  34.538   3.426  1.00 94.27           C  
ATOM   4754  CE1 TYR C  64      -6.412  34.768   0.806  1.00 94.27           C  
ATOM   4755  CE2 TYR C  64      -6.441  35.542   3.078  1.00 94.27           C  
ATOM   4756  OH  TYR C  64      -7.759  36.640   1.418  1.00 94.27           O  
ATOM   4757  CZ  TYR C  64      -6.869  35.648   1.768  1.00 94.27           C  
ATOM   4758  N   HIS C  65      -3.656  29.562   4.321  1.00 94.83           N  
ATOM   4759  CA  HIS C  65      -2.752  28.436   4.530  1.00 94.83           C  
ATOM   4760  C   HIS C  65      -3.450  27.299   5.269  1.00 94.83           C  
ATOM   4761  CB  HIS C  65      -1.511  28.883   5.304  1.00 94.83           C  
ATOM   4762  O   HIS C  65      -4.421  27.528   5.993  1.00 94.83           O  
ATOM   4763  CG  HIS C  65      -0.649  29.846   4.552  1.00 94.83           C  
ATOM   4764  CD2 HIS C  65       0.499  29.657   3.859  1.00 94.83           C  
ATOM   4765  ND1 HIS C  65      -0.939  31.190   4.461  1.00 94.83           N  
ATOM   4766  CE1 HIS C  65      -0.005  31.788   3.740  1.00 94.83           C  
ATOM   4767  NE2 HIS C  65       0.879  30.880   3.364  1.00 94.83           N  
ATOM   4768  N   GLY C  66      -2.964  26.151   5.032  1.00 95.19           N  
ATOM   4769  CA  GLY C  66      -3.371  24.953   5.749  1.00 95.19           C  
ATOM   4770  C   GLY C  66      -2.351  23.833   5.667  1.00 95.19           C  
ATOM   4771  O   GLY C  66      -1.358  23.943   4.946  1.00 95.19           O  
ATOM   4772  N   PHE C  67      -2.447  22.863   6.466  1.00 92.71           N  
ATOM   4773  CA  PHE C  67      -1.609  21.676   6.342  1.00 92.71           C  
ATOM   4774  C   PHE C  67      -2.445  20.408   6.470  1.00 92.71           C  
ATOM   4775  CB  PHE C  67      -0.503  21.685   7.401  1.00 92.71           C  
ATOM   4776  O   PHE C  67      -3.522  20.426   7.069  1.00 92.71           O  
ATOM   4777  CG  PHE C  67      -1.010  21.539   8.811  1.00 92.71           C  
ATOM   4778  CD1 PHE C  67      -1.365  22.657   9.556  1.00 92.71           C  
ATOM   4779  CD2 PHE C  67      -1.133  20.283   9.390  1.00 92.71           C  
ATOM   4780  CE1 PHE C  67      -1.835  22.525  10.860  1.00 92.71           C  
ATOM   4781  CE2 PHE C  67      -1.602  20.143  10.694  1.00 92.71           C  
ATOM   4782  CZ  PHE C  67      -1.952  21.265  11.427  1.00 92.71           C  
ATOM   4783  N   THR C  68      -2.006  19.301   5.966  1.00 91.55           N  
ATOM   4784  CA  THR C  68      -2.689  18.012   5.985  1.00 91.55           C  
ATOM   4785  C   THR C  68      -1.685  16.869   6.095  1.00 91.55           C  
ATOM   4786  CB  THR C  68      -3.553  17.820   4.725  1.00 91.55           C  
ATOM   4787  O   THR C  68      -0.557  16.978   5.611  1.00 91.55           O  
ATOM   4788  CG2 THR C  68      -2.685  17.663   3.481  1.00 91.55           C  
ATOM   4789  OG1 THR C  68      -4.361  16.647   4.881  1.00 91.55           O  
ATOM   4790  N   ILE C  69      -1.783  15.791   6.755  1.00 91.23           N  
ATOM   4791  CA  ILE C  69      -1.081  14.512   6.736  1.00 91.23           C  
ATOM   4792  C   ILE C  69      -1.857  13.510   5.885  1.00 91.23           C  
ATOM   4793  CB  ILE C  69      -0.877  13.958   8.164  1.00 91.23           C  
ATOM   4794  O   ILE C  69      -2.955  13.089   6.257  1.00 91.23           O  
ATOM   4795  CG1 ILE C  69      -0.072  14.950   9.012  1.00 91.23           C  
ATOM   4796  CG2 ILE C  69      -0.189  12.591   8.120  1.00 91.23           C  
ATOM   4797  CD1 ILE C  69       0.036  14.564  10.480  1.00 91.23           C  
ATOM   4798  N   VAL C  70      -1.335  13.185   4.805  1.00 80.25           N  
ATOM   4799  CA  VAL C  70      -1.913  12.150   3.954  1.00 80.25           C  
ATOM   4800  C   VAL C  70      -1.575  10.771   4.515  1.00 80.25           C  
ATOM   4801  CB  VAL C  70      -1.415  12.270   2.497  1.00 80.25           C  
ATOM   4802  O   VAL C  70      -0.432  10.318   4.419  1.00 80.25           O  
ATOM   4803  CG1 VAL C  70      -2.079  11.217   1.611  1.00 80.25           C  
ATOM   4804  CG2 VAL C  70      -1.681  13.673   1.956  1.00 80.25           C  
ATOM   4805  N   ASN C  71      -2.665  10.141   5.165  1.00 73.30           N  
ATOM   4806  CA  ASN C  71      -2.526   8.931   5.969  1.00 73.30           C  
ATOM   4807  C   ASN C  71      -2.185   7.721   5.105  1.00 73.30           C  
ATOM   4808  CB  ASN C  71      -3.803   8.669   6.770  1.00 73.30           C  
ATOM   4809  O   ASN C  71      -2.814   7.495   4.069  1.00 73.30           O  
ATOM   4810  CG  ASN C  71      -3.594   7.668   7.890  1.00 73.30           C  
ATOM   4811  ND2 ASN C  71      -4.658   7.375   8.629  1.00 73.30           N  
ATOM   4812  OD1 ASN C  71      -2.486   7.163   8.089  1.00 73.30           O  
ATOM   4813  N   ARG C  72      -1.225   7.018   5.537  1.00 60.28           N  
ATOM   4814  CA  ARG C  72      -0.797   5.829   4.807  1.00 60.28           C  
ATOM   4815  C   ARG C  72      -1.478   4.578   5.352  1.00 60.28           C  
ATOM   4816  CB  ARG C  72       0.723   5.672   4.879  1.00 60.28           C  
ATOM   4817  O   ARG C  72      -1.472   3.530   4.703  1.00 60.28           O  
ATOM   4818  CG  ARG C  72       1.491   6.765   4.153  1.00 60.28           C  
ATOM   4819  CD  ARG C  72       2.994   6.536   4.215  1.00 60.28           C  
ATOM   4820  NE  ARG C  72       3.726   7.545   3.455  1.00 60.28           N  
ATOM   4821  NH1 ARG C  72       5.770   6.480   3.611  1.00 60.28           N  
ATOM   4822  NH2 ARG C  72       5.592   8.469   2.485  1.00 60.28           N  
ATOM   4823  CZ  ARG C  72       5.027   7.496   3.185  1.00 60.28           C  
ATOM   4824  N   LEU C  73      -1.912   4.623   6.517  1.00 57.59           N  
ATOM   4825  CA  LEU C  73      -2.443   3.458   7.216  1.00 57.59           C  
ATOM   4826  C   LEU C  73      -3.925   3.271   6.912  1.00 57.59           C  
ATOM   4827  CB  LEU C  73      -2.233   3.598   8.727  1.00 57.59           C  
ATOM   4828  O   LEU C  73      -4.441   2.153   6.983  1.00 57.59           O  
ATOM   4829  CG  LEU C  73      -0.783   3.680   9.205  1.00 57.59           C  
ATOM   4830  CD1 LEU C  73      -0.734   3.894  10.714  1.00 57.59           C  
ATOM   4831  CD2 LEU C  73      -0.018   2.420   8.814  1.00 57.59           C  
ATOM   4832  N   ASN C  74      -4.711   4.567   6.827  1.00 57.93           N  
ATOM   4833  CA  ASN C  74      -6.116   4.571   6.436  1.00 57.93           C  
ATOM   4834  C   ASN C  74      -6.461   5.799   5.598  1.00 57.93           C  
ATOM   4835  CB  ASN C  74      -7.017   4.501   7.671  1.00 57.93           C  
ATOM   4836  O   ASN C  74      -5.571   6.549   5.193  1.00 57.93           O  
ATOM   4837  CG  ASN C  74      -6.791   5.657   8.625  1.00 57.93           C  
ATOM   4838  ND2 ASN C  74      -6.526   5.341   9.887  1.00 57.93           N  
ATOM   4839  OD1 ASN C  74      -6.853   6.825   8.232  1.00 57.93           O  
ATOM   4840  N   MET C  75      -7.608   5.790   5.128  1.00 51.97           N  
ATOM   4841  CA  MET C  75      -7.983   6.848   4.195  1.00 51.97           C  
ATOM   4842  C   MET C  75      -8.310   8.139   4.939  1.00 51.97           C  
ATOM   4843  CB  MET C  75      -9.180   6.417   3.345  1.00 51.97           C  
ATOM   4844  O   MET C  75      -8.634   9.153   4.318  1.00 51.97           O  
ATOM   4845  CG  MET C  75      -8.877   5.267   2.399  1.00 51.97           C  
ATOM   4846  SD  MET C  75     -10.216   4.993   1.174  1.00 51.97           S  
ATOM   4847  CE  MET C  75      -9.981   6.448   0.114  1.00 51.97           C  
ATOM   4848  N   HIS C  76      -8.293   8.015   6.237  1.00 72.99           N  
ATOM   4849  CA  HIS C  76      -8.578   9.208   7.025  1.00 72.99           C  
ATOM   4850  C   HIS C  76      -7.335  10.079   7.175  1.00 72.99           C  
ATOM   4851  CB  HIS C  76      -9.120   8.824   8.403  1.00 72.99           C  
ATOM   4852  O   HIS C  76      -6.398   9.713   7.887  1.00 72.99           O  
ATOM   4853  CG  HIS C  76     -10.449   8.139   8.355  1.00 72.99           C  
ATOM   4854  CD2 HIS C  76     -10.802   6.864   8.642  1.00 72.99           C  
ATOM   4855  ND1 HIS C  76     -11.604   8.783   7.970  1.00 72.99           N  
ATOM   4856  CE1 HIS C  76     -12.615   7.930   8.024  1.00 72.99           C  
ATOM   4857  NE2 HIS C  76     -12.154   6.759   8.428  1.00 72.99           N  
ATOM   4858  N   ASN C  77      -7.258  11.218   6.502  1.00 75.58           N  
ATOM   4859  CA  ASN C  77      -6.150  12.166   6.567  1.00 75.58           C  
ATOM   4860  C   ASN C  77      -6.380  13.224   7.642  1.00 75.58           C  
ATOM   4861  CB  ASN C  77      -5.933  12.830   5.205  1.00 75.58           C  
ATOM   4862  O   ASN C  77      -7.521  13.489   8.025  1.00 75.58           O  
ATOM   4863  CG  ASN C  77      -5.665  11.825   4.102  1.00 75.58           C  
ATOM   4864  ND2 ASN C  77      -6.172  12.107   2.908  1.00 75.58           N  
ATOM   4865  OD1 ASN C  77      -5.008  10.804   4.321  1.00 75.58           O  
ATOM   4866  N   LEU C  78      -5.334  13.726   8.096  1.00 88.17           N  
ATOM   4867  CA  LEU C  78      -5.437  14.929   8.915  1.00 88.17           C  
ATOM   4868  C   LEU C  78      -5.429  16.181   8.045  1.00 88.17           C  
ATOM   4869  CB  LEU C  78      -4.290  14.989   9.927  1.00 88.17           C  
ATOM   4870  O   LEU C  78      -4.549  16.348   7.198  1.00 88.17           O  
ATOM   4871  CG  LEU C  78      -4.202  16.257  10.777  1.00 88.17           C  
ATOM   4872  CD1 LEU C  78      -5.286  16.252  11.850  1.00 88.17           C  
ATOM   4873  CD2 LEU C  78      -2.819  16.383  11.408  1.00 88.17           C  
ATOM   4874  N   VAL C  79      -6.335  16.983   8.126  1.00 92.56           N  
ATOM   4875  CA  VAL C  79      -6.368  18.284   7.466  1.00 92.56           C  
ATOM   4876  C   VAL C  79      -6.562  19.386   8.504  1.00 92.56           C  
ATOM   4877  CB  VAL C  79      -7.487  18.352   6.401  1.00 92.56           C  
ATOM   4878  O   VAL C  79      -7.571  19.409   9.214  1.00 92.56           O  
ATOM   4879  CG1 VAL C  79      -7.502  19.719   5.721  1.00 92.56           C  
ATOM   4880  CG2 VAL C  79      -7.308  17.240   5.369  1.00 92.56           C  
ATOM   4881  N   GLU C  80      -5.646  20.228   8.558  1.00 94.94           N  
ATOM   4882  CA  GLU C  80      -5.681  21.282   9.568  1.00 94.94           C  
ATOM   4883  C   GLU C  80      -5.529  22.660   8.931  1.00 94.94           C  
ATOM   4884  CB  GLU C  80      -4.586  21.061  10.614  1.00 94.94           C  
ATOM   4885  O   GLU C  80      -4.467  22.990   8.398  1.00 94.94           O  
ATOM   4886  CG  GLU C  80      -4.775  21.878  11.884  1.00 94.94           C  
ATOM   4887  CD  GLU C  80      -5.961  21.422  12.719  1.00 94.94           C  
ATOM   4888  OE1 GLU C  80      -6.622  22.277  13.351  1.00 94.94           O  
ATOM   4889  OE2 GLU C  80      -6.230  20.201  12.743  1.00 94.94           O  
ATOM   4890  N   PRO C  81      -6.586  23.583   8.971  1.00 94.38           N  
ATOM   4891  CA  PRO C  81      -6.413  24.967   8.524  1.00 94.38           C  
ATOM   4892  C   PRO C  81      -5.494  25.773   9.439  1.00 94.38           C  
ATOM   4893  CB  PRO C  81      -7.838  25.526   8.551  1.00 94.38           C  
ATOM   4894  O   PRO C  81      -5.484  25.558  10.653  1.00 94.38           O  
ATOM   4895  CG  PRO C  81      -8.570  24.660   9.524  1.00 94.38           C  
ATOM   4896  CD  PRO C  81      -7.900  23.317   9.564  1.00 94.38           C  
ATOM   4897  N   VAL C  82      -4.773  26.673   8.918  1.00 91.11           N  
ATOM   4898  CA  VAL C  82      -3.876  27.534   9.681  1.00 91.11           C  
ATOM   4899  C   VAL C  82      -4.525  28.900   9.893  1.00 91.11           C  
ATOM   4900  CB  VAL C  82      -2.510  27.696   8.977  1.00 91.11           C  
ATOM   4901  O   VAL C  82      -4.673  29.677   8.947  1.00 91.11           O  
ATOM   4902  CG1 VAL C  82      -1.602  28.636   9.769  1.00 91.11           C  
ATOM   4903  CG2 VAL C  82      -1.842  26.336   8.788  1.00 91.11           C  
ATOM   4904  N   ASN C  83      -4.989  29.255  11.026  1.00 90.33           N  
ATOM   4905  CA  ASN C  83      -5.629  30.511  11.405  1.00 90.33           C  
ATOM   4906  C   ASN C  83      -4.957  31.137  12.623  1.00 90.33           C  
ATOM   4907  CB  ASN C  83      -7.120  30.295  11.672  1.00 90.33           C  
ATOM   4908  O   ASN C  83      -3.941  30.633  13.105  1.00 90.33           O  
ATOM   4909  CG  ASN C  83      -7.375  29.273  12.762  1.00 90.33           C  
ATOM   4910  ND2 ASN C  83      -8.446  28.503  12.613  1.00 90.33           N  
ATOM   4911  OD1 ASN C  83      -6.617  29.178  13.731  1.00 90.33           O  
ATOM   4912  N   LYS C  84      -5.449  32.265  13.024  1.00 87.62           N  
ATOM   4913  CA  LYS C  84      -4.833  33.037  14.099  1.00 87.62           C  
ATOM   4914  C   LYS C  84      -4.907  32.289  15.427  1.00 87.62           C  
ATOM   4915  CB  LYS C  84      -5.504  34.405  14.230  1.00 87.62           C  
ATOM   4916  O   LYS C  84      -4.128  32.561  16.343  1.00 87.62           O  
ATOM   4917  CG  LYS C  84      -6.979  34.338  14.595  1.00 87.62           C  
ATOM   4918  CD  LYS C  84      -7.586  35.729  14.726  1.00 87.62           C  
ATOM   4919  CE  LYS C  84      -9.065  35.664  15.086  1.00 87.62           C  
ATOM   4920  NZ  LYS C  84      -9.509  36.881  15.828  1.00 87.62           N  
ATOM   4921  N   ASP C  85      -5.833  31.342  15.624  1.00 85.88           N  
ATOM   4922  CA  ASP C  85      -6.063  30.639  16.882  1.00 85.88           C  
ATOM   4923  C   ASP C  85      -5.195  29.385  16.977  1.00 85.88           C  
ATOM   4924  CB  ASP C  85      -7.540  30.268  17.028  1.00 85.88           C  
ATOM   4925  O   ASP C  85      -5.231  28.673  17.983  1.00 85.88           O  
ATOM   4926  CG  ASP C  85      -8.456  31.479  17.051  1.00 85.88           C  
ATOM   4927  OD1 ASP C  85      -8.134  32.474  17.736  1.00 85.88           O  
ATOM   4928  OD2 ASP C  85      -9.509  31.437  16.380  1.00 85.88           O  
ATOM   4929  N   LEU C  86      -4.393  28.997  15.922  1.00 93.43           N  
ATOM   4930  CA  LEU C  86      -3.497  27.845  15.916  1.00 93.43           C  
ATOM   4931  C   LEU C  86      -2.164  28.191  16.570  1.00 93.43           C  
ATOM   4932  CB  LEU C  86      -3.265  27.354  14.485  1.00 93.43           C  
ATOM   4933  O   LEU C  86      -1.550  29.208  16.238  1.00 93.43           O  
ATOM   4934  CG  LEU C  86      -2.812  25.901  14.332  1.00 93.43           C  
ATOM   4935  CD1 LEU C  86      -3.943  24.951  14.712  1.00 93.43           C  
ATOM   4936  CD2 LEU C  86      -2.339  25.635  12.907  1.00 93.43           C  
ATOM   4937  N   GLU C  87      -1.747  27.396  17.586  1.00 90.04           N
[truncated: 305,047 more chars]
