# Supplementary material for: AI-guided pipeline for protein–protein interaction drug discovery identifies a SARS-CoV-2 inhibitor
Source: Mol Syst Biol. 2024 Mar 11;20(4):428–57. doi: 10.1038/s44320-024-00019-8 (PMC10987651; doi:10.1038/s44320-024-00019-8)
Supplement: Supplementary file 12 — Source Data Fig. 2 [file 44320_2024_19_MOESM12_ESM.zip › Source Data Figure EV3-EV4/ColabFold/RHOC_NUP62CL_unrelaxed_rank_5_model_2.pdb]

MODEL     1                                                                     
ATOM      1  N   MET B   1      24.708 -23.413  -6.439  1.00 39.84           N  
ATOM      2  CA  MET B   1      23.276 -23.543  -6.691  1.00 39.84           C  
ATOM      3  C   MET B   1      22.671 -22.203  -7.095  1.00 39.84           C  
ATOM      4  CB  MET B   1      22.559 -24.090  -5.456  1.00 39.84           C  
ATOM      5  O   MET B   1      22.849 -21.202  -6.400  1.00 39.84           O  
ATOM      6  CG  MET B   1      22.016 -25.498  -5.635  1.00 39.84           C  
ATOM      7  SD  MET B   1      21.217 -26.143  -4.114  1.00 39.84           S  
ATOM      8  CE  MET B   1      19.768 -26.962  -4.836  1.00 39.84           C  
ATOM      9  N   ALA B   2      22.406 -22.053  -8.351  1.00 52.39           N  
ATOM     10  CA  ALA B   2      21.846 -20.793  -8.831  1.00 52.39           C  
ATOM     11  C   ALA B   2      20.646 -20.370  -7.988  1.00 52.39           C  
ATOM     12  CB  ALA B   2      21.445 -20.913 -10.299  1.00 52.39           C  
ATOM     13  O   ALA B   2      19.824 -21.206  -7.604  1.00 52.39           O  
ATOM     14  N   ALA B   3      20.667 -19.286  -7.404  1.00 71.60           N  
ATOM     15  CA  ALA B   3      19.599 -18.768  -6.552  1.00 71.60           C  
ATOM     16  C   ALA B   3      18.283 -18.676  -7.318  1.00 71.60           C  
ATOM     17  CB  ALA B   3      19.982 -17.401  -5.991  1.00 71.60           C  
ATOM     18  O   ALA B   3      18.260 -18.256  -8.478  1.00 71.60           O  
ATOM     19  N   ILE B   4      17.320 -19.380  -6.888  1.00 88.06           N  
ATOM     20  CA  ILE B   4      15.970 -19.300  -7.435  1.00 88.06           C  
ATOM     21  C   ILE B   4      15.425 -17.884  -7.259  1.00 88.06           C  
ATOM     22  CB  ILE B   4      15.027 -20.324  -6.765  1.00 88.06           C  
ATOM     23  O   ILE B   4      15.532 -17.301  -6.178  1.00 88.06           O  
ATOM     24  CG1 ILE B   4      15.588 -21.743  -6.913  1.00 88.06           C  
ATOM     25  CG2 ILE B   4      13.618 -20.227  -7.356  1.00 88.06           C  
ATOM     26  CD1 ILE B   4      14.879 -22.781  -6.054  1.00 88.06           C  
ATOM     27  N   ARG B   5      14.943 -17.318  -8.386  1.00 86.90           N  
ATOM     28  CA  ARG B   5      14.396 -15.965  -8.351  1.00 86.90           C  
ATOM     29  C   ARG B   5      12.878 -15.985  -8.494  1.00 86.90           C  
ATOM     30  CB  ARG B   5      15.016 -15.105  -9.454  1.00 86.90           C  
ATOM     31  O   ARG B   5      12.341 -16.651  -9.382  1.00 86.90           O  
ATOM     32  CG  ARG B   5      16.495 -14.818  -9.254  1.00 86.90           C  
ATOM     33  CD  ARG B   5      17.048 -13.914 -10.347  1.00 86.90           C  
ATOM     34  NE  ARG B   5      18.486 -13.708 -10.201  1.00 86.90           N  
ATOM     35  NH1 ARG B   5      18.625 -12.070 -11.825  1.00 86.90           N  
ATOM     36  NH2 ARG B   5      20.505 -12.731 -10.691  1.00 86.90           N  
ATOM     37  CZ  ARG B   5      19.202 -12.837 -10.906  1.00 86.90           C  
ATOM     38  N   LYS B   6      12.245 -15.266  -7.619  1.00 93.89           N  
ATOM     39  CA  LYS B   6      10.789 -15.166  -7.669  1.00 93.89           C  
ATOM     40  C   LYS B   6      10.332 -13.718  -7.513  1.00 93.89           C  
ATOM     41  CB  LYS B   6      10.153 -16.036  -6.585  1.00 93.89           C  
ATOM     42  O   LYS B   6      10.929 -12.952  -6.753  1.00 93.89           O  
ATOM     43  CG  LYS B   6      10.348 -17.530  -6.796  1.00 93.89           C  
ATOM     44  CD  LYS B   6       9.586 -18.026  -8.018  1.00 93.89           C  
ATOM     45  CE  LYS B   6       9.734 -19.531  -8.198  1.00 93.89           C  
ATOM     46  NZ  LYS B   6       9.016 -20.017  -9.414  1.00 93.89           N  
ATOM     47  N   LYS B   7       9.314 -13.351  -8.273  1.00 91.44           N  
ATOM     48  CA  LYS B   7       8.738 -12.009  -8.233  1.00 91.44           C  
ATOM     49  C   LYS B   7       7.477 -11.977  -7.375  1.00 91.44           C  
ATOM     50  CB  LYS B   7       8.423 -11.518  -9.647  1.00 91.44           C  
ATOM     51  O   LYS B   7       6.559 -12.774  -7.582  1.00 91.44           O  
ATOM     52  CG  LYS B   7       7.815 -10.125  -9.697  1.00 91.44           C  
ATOM     53  CD  LYS B   7       7.523  -9.693 -11.129  1.00 91.44           C  
ATOM     54  CE  LYS B   7       6.854  -8.326 -11.176  1.00 91.44           C  
ATOM     55  NZ  LYS B   7       6.576  -7.894 -12.578  1.00 91.44           N  
ATOM     56  N   LEU B   8       7.483 -11.048  -6.450  1.00 97.58           N  
ATOM     57  CA  LEU B   8       6.351 -10.840  -5.553  1.00 97.58           C  
ATOM     58  C   LEU B   8       5.784  -9.433  -5.711  1.00 97.58           C  
ATOM     59  CB  LEU B   8       6.768 -11.075  -4.099  1.00 97.58           C  
ATOM     60  O   LEU B   8       6.516  -8.448  -5.596  1.00 97.58           O  
ATOM     61  CG  LEU B   8       5.653 -11.007  -3.054  1.00 97.58           C  
ATOM     62  CD1 LEU B   8       5.971 -11.926  -1.880  1.00 97.58           C  
ATOM     63  CD2 LEU B   8       5.453  -9.572  -2.578  1.00 97.58           C  
ATOM     64  N   VAL B   9       4.503  -9.398  -6.004  1.00 97.47           N  
ATOM     65  CA  VAL B   9       3.824  -8.114  -6.137  1.00 97.47           C  
ATOM     66  C   VAL B   9       2.840  -7.927  -4.984  1.00 97.47           C  
ATOM     67  CB  VAL B   9       3.087  -7.998  -7.490  1.00 97.47           C  
ATOM     68  O   VAL B   9       2.079  -8.840  -4.655  1.00 97.47           O  
ATOM     69  CG1 VAL B   9       2.286  -6.699  -7.560  1.00 97.47           C  
ATOM     70  CG2 VAL B   9       4.081  -8.080  -8.647  1.00 97.47           C  
ATOM     71  N   ILE B  10       2.887  -6.793  -4.349  1.00 98.53           N  
ATOM     72  CA  ILE B  10       2.004  -6.515  -3.222  1.00 98.53           C  
ATOM     73  C   ILE B  10       0.962  -5.475  -3.626  1.00 98.53           C  
ATOM     74  CB  ILE B  10       2.797  -6.027  -1.989  1.00 98.53           C  
ATOM     75  O   ILE B  10       1.290  -4.478  -4.274  1.00 98.53           O  
ATOM     76  CG1 ILE B  10       1.874  -5.914  -0.770  1.00 98.53           C  
ATOM     77  CG2 ILE B  10       3.483  -4.690  -2.283  1.00 98.53           C  
ATOM     78  CD1 ILE B  10       2.612  -5.797   0.556  1.00 98.53           C  
ATOM     79  N   VAL B  11      -0.342  -5.765  -3.318  1.00 98.40           N  
ATOM     80  CA  VAL B  11      -1.446  -4.872  -3.652  1.00 98.40           C  
ATOM     81  C   VAL B  11      -2.342  -4.678  -2.431  1.00 98.40           C  
ATOM     82  CB  VAL B  11      -2.274  -5.411  -4.840  1.00 98.40           C  
ATOM     83  O   VAL B  11      -2.317  -5.487  -1.500  1.00 98.40           O  
ATOM     84  CG1 VAL B  11      -1.421  -5.479  -6.106  1.00 98.40           C  
ATOM     85  CG2 VAL B  11      -2.851  -6.786  -4.506  1.00 98.40           C  
ATOM     86  N   GLY B  12      -3.127  -3.617  -2.445  1.00 98.13           N  
ATOM     87  CA  GLY B  12      -4.060  -3.265  -1.387  1.00 98.13           C  
ATOM     88  C   GLY B  12      -4.344  -1.776  -1.313  1.00 98.13           C  
ATOM     89  O   GLY B  12      -3.737  -0.986  -2.038  1.00 98.13           O  
ATOM     90  N   ASP B  13      -5.261  -1.431  -0.458  1.00 97.05           N  
ATOM     91  CA  ASP B  13      -5.665  -0.037  -0.308  1.00 97.05           C  
ATOM     92  C   ASP B  13      -4.492   0.830   0.144  1.00 97.05           C  
ATOM     93  CB  ASP B  13      -6.822   0.083   0.686  1.00 97.05           C  
ATOM     94  O   ASP B  13      -3.482   0.313   0.627  1.00 97.05           O  
ATOM     95  CG  ASP B  13      -8.116  -0.517   0.166  1.00 97.05           C  
ATOM     96  OD1 ASP B  13      -8.227  -0.764  -1.054  1.00 97.05           O  
ATOM     97  OD2 ASP B  13      -9.035  -0.743   0.983  1.00 97.05           O  
ATOM     98  N   GLY B  14      -4.678   2.163  -0.164  1.00 93.48           N  
ATOM     99  CA  GLY B  14      -3.719   3.113   0.376  1.00 93.48           C  
ATOM    100  C   GLY B  14      -3.654   3.099   1.892  1.00 93.48           C  
ATOM    101  O   GLY B  14      -4.672   2.909   2.560  1.00 93.48           O  
ATOM    102  N   ALA B  15      -2.524   3.100   2.409  1.00 94.01           N  
ATOM    103  CA  ALA B  15      -2.238   3.248   3.833  1.00 94.01           C  
ATOM    104  C   ALA B  15      -2.541   1.959   4.591  1.00 94.01           C  
ATOM    105  CB  ALA B  15      -3.040   4.408   4.419  1.00 94.01           C  
ATOM    106  O   ALA B  15      -2.713   1.975   5.812  1.00 94.01           O  
ATOM    107  N   CYS B  16      -2.635   0.885   3.964  1.00 97.97           N  
ATOM    108  CA  CYS B  16      -2.942  -0.372   4.637  1.00 97.97           C  
ATOM    109  C   CYS B  16      -1.676  -1.022   5.185  1.00 97.97           C  
ATOM    110  CB  CYS B  16      -3.646  -1.334   3.680  1.00 97.97           C  
ATOM    111  O   CYS B  16      -1.748  -2.000   5.930  1.00 97.97           O  
ATOM    112  SG  CYS B  16      -2.602  -1.903   2.321  1.00 97.97           S  
ATOM    113  N   GLY B  17      -0.512  -0.518   4.804  1.00 97.91           N  
ATOM    114  CA  GLY B  17       0.735  -0.967   5.402  1.00 97.91           C  
ATOM    115  C   GLY B  17       1.586  -1.794   4.457  1.00 97.91           C  
ATOM    116  O   GLY B  17       2.395  -2.613   4.897  1.00 97.91           O  
ATOM    117  N   LYS B  18       1.357  -1.688   3.192  1.00 97.54           N  
ATOM    118  CA  LYS B  18       2.084  -2.465   2.193  1.00 97.54           C  
ATOM    119  C   LYS B  18       3.575  -2.142   2.223  1.00 97.54           C  
ATOM    120  CB  LYS B  18       1.519  -2.205   0.795  1.00 97.54           C  
ATOM    121  O   LYS B  18       4.408  -3.040   2.364  1.00 97.54           O  
ATOM    122  CG  LYS B  18       0.044  -2.549   0.650  1.00 97.54           C  
ATOM    123  CD  LYS B  18      -0.450  -2.301  -0.770  1.00 97.54           C  
ATOM    124  CE  LYS B  18      -0.347  -0.830  -1.149  1.00 97.54           C  
ATOM    125  NZ  LYS B  18      -1.191   0.031  -0.267  1.00 97.54           N  
ATOM    126  N   THR B  19       3.863  -0.879   2.125  1.00 94.85           N  
ATOM    127  CA  THR B  19       5.248  -0.429   2.041  1.00 94.85           C  
ATOM    128  C   THR B  19       5.994  -0.728   3.338  1.00 94.85           C  
ATOM    129  CB  THR B  19       5.327   1.079   1.736  1.00 94.85           C  
ATOM    130  O   THR B  19       7.130  -1.206   3.311  1.00 94.85           O  
ATOM    131  CG2 THR B  19       6.776   1.538   1.607  1.00 94.85           C  
ATOM    132  OG1 THR B  19       4.640   1.349   0.508  1.00 94.85           O  
ATOM    133  N   CYS B  20       5.356  -0.512   4.445  1.00 97.71           N  
ATOM    134  CA  CYS B  20       5.978  -0.794   5.733  1.00 97.71           C  
ATOM    135  C   CYS B  20       6.328  -2.272   5.858  1.00 97.71           C  
ATOM    136  CB  CYS B  20       5.051  -0.383   6.877  1.00 97.71           C  
ATOM    137  O   CYS B  20       7.403  -2.621   6.350  1.00 97.71           O  
ATOM    138  SG  CYS B  20       4.787   1.400   6.994  1.00 97.71           S  
ATOM    139  N   LEU B  21       5.410  -3.128   5.410  1.00 98.52           N  
ATOM    140  CA  LEU B  21       5.628  -4.570   5.453  1.00 98.52           C  
ATOM    141  C   LEU B  21       6.861  -4.958   4.644  1.00 98.52           C  
ATOM    142  CB  LEU B  21       4.400  -5.313   4.921  1.00 98.52           C  
ATOM    143  O   LEU B  21       7.718  -5.700   5.129  1.00 98.52           O  
ATOM    144  CG  LEU B  21       4.509  -6.837   4.848  1.00 98.52           C  
ATOM    145  CD1 LEU B  21       4.818  -7.413   6.226  1.00 98.52           C  
ATOM    146  CD2 LEU B  21       3.225  -7.439   4.287  1.00 98.52           C  
ATOM    147  N   LEU B  22       7.033  -4.420   3.478  1.00 98.09           N  
ATOM    148  CA  LEU B  22       8.153  -4.735   2.599  1.00 98.09           C  
ATOM    149  C   LEU B  22       9.464  -4.218   3.181  1.00 98.09           C  
ATOM    150  CB  LEU B  22       7.927  -4.136   1.208  1.00 98.09           C  
ATOM    151  O   LEU B  22      10.482  -4.913   3.143  1.00 98.09           O  
ATOM    152  CG  LEU B  22       6.801  -4.754   0.378  1.00 98.09           C  
ATOM    153  CD1 LEU B  22       6.702  -4.064  -0.978  1.00 98.09           C  
ATOM    154  CD2 LEU B  22       7.024  -6.253   0.206  1.00 98.09           C  
ATOM    155  N   ILE B  23       9.492  -3.021   3.735  1.00 97.19           N  
ATOM    156  CA  ILE B  23      10.696  -2.398   4.273  1.00 97.19           C  
ATOM    157  C   ILE B  23      11.181  -3.180   5.492  1.00 97.19           C  
ATOM    158  CB  ILE B  23      10.448  -0.920   4.649  1.00 97.19           C  
ATOM    159  O   ILE B  23      12.374  -3.469   5.618  1.00 97.19           O  
ATOM    160  CG1 ILE B  23      10.212  -0.081   3.387  1.00 97.19           C  
ATOM    161  CG2 ILE B  23      11.621  -0.366   5.463  1.00 97.19           C  
ATOM    162  CD1 ILE B  23       9.881   1.378   3.668  1.00 97.19           C  
ATOM    163  N   VAL B  24      10.246  -3.546   6.318  1.00 98.34           N  
ATOM    164  CA  VAL B  24      10.614  -4.279   7.525  1.00 98.34           C  
ATOM    165  C   VAL B  24      11.183  -5.645   7.148  1.00 98.34           C  
ATOM    166  CB  VAL B  24       9.408  -4.448   8.477  1.00 98.34           C  
ATOM    167  O   VAL B  24      12.159  -6.104   7.746  1.00 98.34           O  
ATOM    168  CG1 VAL B  24       9.726  -5.457   9.578  1.00 98.34           C  
ATOM    169  CG2 VAL B  24       9.012  -3.101   9.080  1.00 98.34           C  
ATOM    170  N   PHE B  25      10.606  -6.248   6.187  1.00 98.25           N  
ATOM    171  CA  PHE B  25      11.103  -7.549   5.756  1.00 98.25           C  
ATOM    172  C   PHE B  25      12.482  -7.419   5.121  1.00 98.25           C  
ATOM    173  CB  PHE B  25      10.129  -8.198   4.767  1.00 98.25           C  
ATOM    174  O   PHE B  25      13.372  -8.232   5.382  1.00 98.25           O  
ATOM    175  CG  PHE B  25      10.638  -9.480   4.166  1.00 98.25           C  
ATOM    176  CD1 PHE B  25      10.952  -9.554   2.815  1.00 98.25           C  
ATOM    177  CD2 PHE B  25      10.801 -10.612   4.954  1.00 98.25           C  
ATOM    178  CE1 PHE B  25      11.423 -10.740   2.256  1.00 98.25           C  
ATOM    179  CE2 PHE B  25      11.272 -11.801   4.402  1.00 98.25           C  
ATOM    180  CZ  PHE B  25      11.581 -11.863   3.053  1.00 98.25           C  
ATOM    181  N   SER B  26      12.681  -6.405   4.308  1.00 95.60           N  
ATOM    182  CA  SER B  26      13.905  -6.288   3.523  1.00 95.60           C  
ATOM    183  C   SER B  26      15.009  -5.599   4.318  1.00 95.60           C  
ATOM    184  CB  SER B  26      13.641  -5.517   2.229  1.00 95.60           C  
ATOM    185  O   SER B  26      16.183  -5.955   4.197  1.00 95.60           O  
ATOM    186  OG  SER B  26      13.202  -4.199   2.509  1.00 95.60           O  
ATOM    187  N   LYS B  27      14.685  -4.608   5.163  1.00 93.81           N  
ATOM    188  CA  LYS B  27      15.699  -3.774   5.801  1.00 93.81           C  
ATOM    189  C   LYS B  27      15.620  -3.877   7.321  1.00 93.81           C  
ATOM    190  CB  LYS B  27      15.546  -2.316   5.366  1.00 93.81           C  
ATOM    191  O   LYS B  27      16.459  -3.320   8.031  1.00 93.81           O  
ATOM    192  CG  LYS B  27      15.763  -2.088   3.877  1.00 93.81           C  
ATOM    193  CD  LYS B  27      15.683  -0.609   3.521  1.00 93.81           C  
ATOM    194  CE  LYS B  27      15.924  -0.377   2.035  1.00 93.81           C  
ATOM    195  NZ  LYS B  27      15.813   1.068   1.675  1.00 93.81           N  
ATOM    196  N   ASP B  28      14.617  -4.497   7.861  1.00 95.74           N  
ATOM    197  CA  ASP B  28      14.411  -4.692   9.293  1.00 95.74           C  
ATOM    198  C   ASP B  28      14.279  -3.353  10.016  1.00 95.74           C  
ATOM    199  CB  ASP B  28      15.560  -5.503   9.895  1.00 95.74           C  
ATOM    200  O   ASP B  28      14.726  -3.210  11.156  1.00 95.74           O  
ATOM    201  CG  ASP B  28      15.197  -6.153  11.219  1.00 95.74           C  
ATOM    202  OD1 ASP B  28      14.016  -6.510  11.420  1.00 95.74           O  
ATOM    203  OD2 ASP B  28      16.099  -6.306  12.070  1.00 95.74           O  
ATOM    204  N   GLN B  29      13.782  -2.377   9.290  1.00 95.32           N  
ATOM    205  CA  GLN B  29      13.544  -1.056   9.861  1.00 95.32           C  
ATOM    206  C   GLN B  29      12.129  -0.571   9.556  1.00 95.32           C  
ATOM    207  CB  GLN B  29      14.568  -0.050   9.334  1.00 95.32           C  
ATOM    208  O   GLN B  29      11.713  -0.545   8.396  1.00 95.32           O  
ATOM    209  CG  GLN B  29      15.989  -0.311   9.814  1.00 95.32           C  
ATOM    210  CD  GLN B  29      16.987   0.695   9.270  1.00 95.32           C  
ATOM    211  NE2 GLN B  29      18.234   0.593   9.715  1.00 95.32           N  
ATOM    212  OE1 GLN B  29      16.638   1.556   8.457  1.00 95.32           O  
ATOM    213  N   PHE B  30      11.467  -0.084  10.617  1.00 96.33           N  
ATOM    214  CA  PHE B  30      10.108   0.416  10.446  1.00 96.33           C  
ATOM    215  C   PHE B  30      10.115   1.907  10.131  1.00 96.33           C  
ATOM    216  CB  PHE B  30       9.273   0.148  11.702  1.00 96.33           C  
ATOM    217  O   PHE B  30      10.627   2.709  10.915  1.00 96.33           O  
ATOM    218  CG  PHE B  30       7.826   0.537  11.563  1.00 96.33           C  
ATOM    219  CD1 PHE B  30       7.351   1.715  12.126  1.00 96.33           C  
ATOM    220  CD2 PHE B  30       6.940  -0.277  10.869  1.00 96.33           C  
ATOM    221  CE1 PHE B  30       6.012   2.077  11.999  1.00 96.33           C  
ATOM    222  CE2 PHE B  30       5.601   0.078  10.738  1.00 96.33           C  
ATOM    223  CZ  PHE B  30       5.138   1.255  11.304  1.00 96.33           C  
ATOM    224  N   PRO B  31       9.523   2.340   8.972  1.00 92.64           N  
ATOM    225  CA  PRO B  31       9.422   3.763   8.642  1.00 92.64           C  
ATOM    226  C   PRO B  31       8.421   4.505   9.525  1.00 92.64           C  
ATOM    227  CB  PRO B  31       8.962   3.755   7.182  1.00 92.64           C  
ATOM    228  O   PRO B  31       7.248   4.128   9.584  1.00 92.64           O  
ATOM    229  CG  PRO B  31       9.121   2.337   6.739  1.00 92.64           C  
ATOM    230  CD  PRO B  31       9.130   1.456   7.956  1.00 92.64           C  
ATOM    231  N   GLU B  32       8.768   5.600  10.173  1.00 91.29           N  
ATOM    232  CA  GLU B  32       7.943   6.294  11.157  1.00 91.29           C  
ATOM    233  C   GLU B  32       7.047   7.334  10.490  1.00 91.29           C  
ATOM    234  CB  GLU B  32       8.819   6.960  12.221  1.00 91.29           C  
ATOM    235  O   GLU B  32       5.990   7.683  11.021  1.00 91.29           O  
ATOM    236  CG  GLU B  32       9.550   5.974  13.121  1.00 91.29           C  
ATOM    237  CD  GLU B  32      10.276   6.641  14.278  1.00 91.29           C  
ATOM    238  OE1 GLU B  32      10.819   5.924  15.148  1.00 91.29           O  
ATOM    239  OE2 GLU B  32      10.302   7.892  14.314  1.00 91.29           O  
ATOM    240  N   VAL B  33       7.475   7.735   9.325  1.00 87.60           N  
ATOM    241  CA  VAL B  33       6.696   8.752   8.626  1.00 87.60           C  
ATOM    242  C   VAL B  33       6.003   8.132   7.416  1.00 87.60           C  
ATOM    243  CB  VAL B  33       7.581   9.939   8.183  1.00 87.60           C  
ATOM    244  O   VAL B  33       6.620   7.382   6.656  1.00 87.60           O  
ATOM    245  CG1 VAL B  33       6.734  11.029   7.528  1.00 87.60           C  
ATOM    246  CG2 VAL B  33       8.353  10.503   9.375  1.00 87.60           C  
ATOM    247  N   TYR B  34       4.807   8.514   7.393  1.00 88.50           N  
ATOM    248  CA  TYR B  34       4.052   8.004   6.254  1.00 88.50           C  
ATOM    249  C   TYR B  34       4.343   8.817   4.998  1.00 88.50           C  
ATOM    250  CB  TYR B  34       2.550   8.024   6.552  1.00 88.50           C  
ATOM    251  O   TYR B  34       4.169  10.038   4.987  1.00 88.50           O  
ATOM    252  CG  TYR B  34       1.691   7.649   5.368  1.00 88.50           C  
ATOM    253  CD1 TYR B  34       0.862   8.588   4.759  1.00 88.50           C  
ATOM    254  CD2 TYR B  34       1.707   6.356   4.857  1.00 88.50           C  
ATOM    255  CE1 TYR B  34       0.068   8.247   3.669  1.00 88.50           C  
ATOM    256  CE2 TYR B  34       0.916   6.003   3.768  1.00 88.50           C  
ATOM    257  OH  TYR B  34      -0.682   6.611   2.103  1.00 88.50           O  
ATOM    258  CZ  TYR B  34       0.102   6.954   3.182  1.00 88.50           C  
ATOM    259  N   VAL B  35       4.715   8.091   3.895  1.00 80.19           N  
ATOM    260  CA  VAL B  35       4.900   8.661   2.564  1.00 80.19           C  
ATOM    261  C   VAL B  35       4.215   7.777   1.524  1.00 80.19           C  
ATOM    262  CB  VAL B  35       6.397   8.825   2.220  1.00 80.19           C  
ATOM    263  O   VAL B  35       4.572   6.609   1.360  1.00 80.19           O  
ATOM    264  CG1 VAL B  35       6.568   9.445   0.835  1.00 80.19           C  
ATOM    265  CG2 VAL B  35       7.097   9.675   3.279  1.00 80.19           C  
ATOM    266  N   PRO B  36       3.200   8.373   0.842  1.00 81.39           N  
ATOM    267  CA  PRO B  36       2.531   7.565  -0.180  1.00 81.39           C  
ATOM    268  C   PRO B  36       3.497   7.032  -1.236  1.00 81.39           C  
ATOM    269  CB  PRO B  36       1.528   8.540  -0.800  1.00 81.39           C  
ATOM    270  O   PRO B  36       4.411   7.746  -1.658  1.00 81.39           O  
ATOM    271  CG  PRO B  36       1.325   9.593   0.241  1.00 81.39           C  
ATOM    272  CD  PRO B  36       2.594   9.734   1.031  1.00 81.39           C  
ATOM    273  N   THR B  37       3.139   5.765  -1.692  1.00 80.69           N  
ATOM    274  CA  THR B  37       3.992   5.080  -2.656  1.00 80.69           C  
ATOM    275  C   THR B  37       3.412   5.187  -4.063  1.00 80.69           C  
ATOM    276  CB  THR B  37       4.177   3.597  -2.284  1.00 80.69           C  
ATOM    277  O   THR B  37       2.206   5.021  -4.257  1.00 80.69           O  
ATOM    278  CG2 THR B  37       5.086   2.889  -3.284  1.00 80.69           C  
ATOM    279  OG1 THR B  37       4.760   3.507  -0.978  1.00 80.69           O  
ATOM    280  N   VAL B  38       4.388   5.465  -5.018  1.00 77.03           N  
ATOM    281  CA  VAL B  38       3.973   5.396  -6.415  1.00 77.03           C  
ATOM    282  C   VAL B  38       4.430   4.073  -7.025  1.00 77.03           C  
ATOM    283  CB  VAL B  38       4.533   6.581  -7.233  1.00 77.03           C  
ATOM    284  O   VAL B  38       3.614   3.306  -7.542  1.00 77.03           O  
ATOM    285  CG1 VAL B  38       4.170   6.439  -8.710  1.00 77.03           C  
ATOM    286  CG2 VAL B  38       4.013   7.906  -6.677  1.00 77.03           C  
ATOM    287  N   PHE B  39       5.732   3.743  -6.907  1.00 79.32           N  
ATOM    288  CA  PHE B  39       6.329   2.510  -7.405  1.00 79.32           C  
ATOM    289  C   PHE B  39       7.722   2.307  -6.820  1.00 79.32           C  
ATOM    290  CB  PHE B  39       6.399   2.525  -8.935  1.00 79.32           C  
ATOM    291  O   PHE B  39       8.568   3.200  -6.897  1.00 79.32           O  
ATOM    292  CG  PHE B  39       6.786   1.201  -9.538  1.00 79.32           C  
ATOM    293  CD1 PHE B  39       8.114   0.918  -9.833  1.00 79.32           C  
ATOM    294  CD2 PHE B  39       5.821   0.240  -9.810  1.00 79.32           C  
ATOM    295  CE1 PHE B  39       8.475  -0.306 -10.392  1.00 79.32           C  
ATOM    296  CE2 PHE B  39       6.174  -0.985 -10.368  1.00 79.32           C  
ATOM    297  CZ  PHE B  39       7.501  -1.256 -10.659  1.00 79.32           C  
ATOM    298  N   GLU B  40       7.947   1.167  -6.198  1.00 84.37           N  
ATOM    299  CA  GLU B  40       9.253   0.820  -5.644  1.00 84.37           C  
ATOM    300  C   GLU B  40       9.522  -0.677  -5.760  1.00 84.37           C  
ATOM    301  CB  GLU B  40       9.350   1.261  -4.181  1.00 84.37           C  
ATOM    302  O   GLU B  40       8.587  -1.480  -5.800  1.00 84.37           O  
ATOM    303  CG  GLU B  40       9.361   2.771  -3.993  1.00 84.37           C  
ATOM    304  CD  GLU B  40       9.609   3.194  -2.554  1.00 84.37           C  
ATOM    305  OE1 GLU B  40       9.684   4.415  -2.284  1.00 84.37           O  
ATOM    306  OE2 GLU B  40       9.730   2.298  -1.689  1.00 84.37           O  
ATOM    307  N   ASN B  41      10.754  -0.998  -5.901  1.00 84.95           N  
ATOM    308  CA  ASN B  41      11.194  -2.389  -5.941  1.00 84.95           C  
ATOM    309  C   ASN B  41      12.307  -2.654  -4.931  1.00 84.95           C  
ATOM    310  CB  ASN B  41      11.655  -2.765  -7.351  1.00 84.95           C  
ATOM    311  O   ASN B  41      13.168  -1.801  -4.712  1.00 84.95           O  
ATOM    312  CG  ASN B  41      10.527  -2.730  -8.363  1.00 84.95           C  
ATOM    313  ND2 ASN B  41      10.871  -2.514  -9.627  1.00 84.95           N  
ATOM    314  OD1 ASN B  41       9.355  -2.895  -8.011  1.00 84.95           O  
ATOM    315  N   TYR B  42      12.242  -3.802  -4.323  1.00 89.66           N  
ATOM    316  CA  TYR B  42      13.252  -4.261  -3.377  1.00 89.66           C  
ATOM    317  C   TYR B  42      13.691  -5.685  -3.696  1.00 89.66           C  
ATOM    318  CB  TYR B  42      12.719  -4.188  -1.943  1.00 89.66           C  
ATOM    319  O   TYR B  42      12.969  -6.429  -4.363  1.00 89.66           O  
ATOM    320  CG  TYR B  42      12.161  -2.836  -1.571  1.00 89.66           C  
ATOM    321  CD1 TYR B  42      12.984  -1.839  -1.053  1.00 89.66           C  
ATOM    322  CD2 TYR B  42      10.809  -2.552  -1.737  1.00 89.66           C  
ATOM    323  CE1 TYR B  42      12.474  -0.592  -0.707  1.00 89.66           C  
ATOM    324  CE2 TYR B  42      10.288  -1.309  -1.395  1.00 89.66           C  
ATOM    325  OH  TYR B  42      10.616   0.896  -0.541  1.00 89.66           O  
ATOM    326  CZ  TYR B  42      11.127  -0.336  -0.882  1.00 89.66           C  
ATOM    327  N   ILE B  43      14.897  -6.015  -3.315  1.00 90.36           N  
ATOM    328  CA  ILE B  43      15.385  -7.387  -3.413  1.00 90.36           C  
ATOM    329  C   ILE B  43      15.693  -7.926  -2.018  1.00 90.36           C  
ATOM    330  CB  ILE B  43      16.639  -7.478  -4.311  1.00 90.36           C  
ATOM    331  O   ILE B  43      16.325  -7.244  -1.208  1.00 90.36           O  
ATOM    332  CG1 ILE B  43      16.318  -6.987  -5.728  1.00 90.36           C  
ATOM    333  CG2 ILE B  43      17.181  -8.910  -4.338  1.00 90.36           C  
ATOM    334  CD1 ILE B  43      17.525  -6.936  -6.654  1.00 90.36           C  
ATOM    335  N   ALA B  44      15.202  -9.133  -1.758  1.00 95.21           N  
ATOM    336  CA  ALA B  44      15.452  -9.760  -0.463  1.00 95.21           C  
ATOM    337  C   ALA B  44      15.717 -11.255  -0.619  1.00 95.21           C  
ATOM    338  CB  ALA B  44      14.273  -9.527   0.478  1.00 95.21           C  
ATOM    339  O   ALA B  44      15.128 -11.909  -1.484  1.00 95.21           O  
ATOM    340  N   ASP B  45      16.609 -11.749   0.268  1.00 95.35           N  
ATOM    341  CA  ASP B  45      16.905 -13.178   0.291  1.00 95.35           C  
ATOM    342  C   ASP B  45      16.169 -13.873   1.435  1.00 95.35           C  
ATOM    343  CB  ASP B  45      18.411 -13.412   0.415  1.00 95.35           C  
ATOM    344  O   ASP B  45      16.032 -13.311   2.523  1.00 95.35           O  
ATOM    345  CG  ASP B  45      19.193 -12.890  -0.778  1.00 95.35           C  
ATOM    346  OD1 ASP B  45      18.766 -13.113  -1.932  1.00 95.35           O  
ATOM    347  OD2 ASP B  45      20.247 -12.254  -0.563  1.00 95.35           O  
ATOM    348  N   ILE B  46      15.711 -15.106   1.077  1.00 96.17           N  
ATOM    349  CA  ILE B  46      15.024 -15.883   2.103  1.00 96.17           C  
ATOM    350  C   ILE B  46      15.270 -17.372   1.874  1.00 96.17           C  
ATOM    351  CB  ILE B  46      13.508 -15.586   2.116  1.00 96.17           C  
ATOM    352  O   ILE B  46      15.352 -17.825   0.729  1.00 96.17           O  
ATOM    353  CG1 ILE B  46      12.835 -16.296   3.297  1.00 96.17           C  
ATOM    354  CG2 ILE B  46      12.865 -15.999   0.789  1.00 96.17           C  
ATOM    355  CD1 ILE B  46      11.388 -15.881   3.525  1.00 96.17           C  
ATOM    356  N   GLU B  47      15.502 -18.036   3.009  1.00 95.66           N  
ATOM    357  CA  GLU B  47      15.623 -19.490   2.958  1.00 95.66           C  
ATOM    358  C   GLU B  47      14.345 -20.167   3.445  1.00 95.66           C  
ATOM    359  CB  GLU B  47      16.818 -19.960   3.791  1.00 95.66           C  
ATOM    360  O   GLU B  47      13.888 -19.912   4.561  1.00 95.66           O  
ATOM    361  CG  GLU B  47      17.106 -21.450   3.668  1.00 95.66           C  
ATOM    362  CD  GLU B  47      18.217 -21.924   4.591  1.00 95.66           C  
ATOM    363  OE1 GLU B  47      18.286 -23.140   4.881  1.00 95.66           O  
ATOM    364  OE2 GLU B  47      19.023 -21.073   5.028  1.00 95.66           O  
ATOM    365  N   VAL B  48      13.771 -20.958   2.507  1.00 95.56           N  
ATOM    366  CA  VAL B  48      12.551 -21.681   2.847  1.00 95.56           C  
ATOM    367  C   VAL B  48      12.677 -23.140   2.418  1.00 95.56           C  
ATOM    368  CB  VAL B  48      11.308 -21.038   2.191  1.00 95.56           C  
ATOM    369  O   VAL B  48      12.968 -23.429   1.255  1.00 95.56           O  
ATOM    370  CG1 VAL B  48      10.051 -21.846   2.508  1.00 95.56           C  
ATOM    371  CG2 VAL B  48      11.149 -19.591   2.654  1.00 95.56           C  
ATOM    372  N   ASP B  49      12.432 -24.108   3.393  1.00 93.83           N  
ATOM    373  CA  ASP B  49      12.465 -25.545   3.139  1.00 93.83           C  
ATOM    374  C   ASP B  49      13.775 -25.955   2.470  1.00 93.83           C  
ATOM    375  CB  ASP B  49      11.277 -25.963   2.269  1.00 93.83           C  
ATOM    376  O   ASP B  49      13.770 -26.706   1.493  1.00 93.83           O  
ATOM    377  CG  ASP B  49       9.935 -25.649   2.907  1.00 93.83           C  
ATOM    378  OD1 ASP B  49       9.825 -25.697   4.151  1.00 93.83           O  
ATOM    379  OD2 ASP B  49       8.978 -25.353   2.159  1.00 93.83           O  
ATOM    380  N   GLY B  50      14.868 -25.367   2.878  1.00 92.17           N  
ATOM    381  CA  GLY B  50      16.197 -25.727   2.410  1.00 92.17           C  
ATOM    382  C   GLY B  50      16.559 -25.080   1.086  1.00 92.17           C  
ATOM    383  O   GLY B  50      17.649 -25.305   0.557  1.00 92.17           O  
ATOM    384  N   LYS B  51      15.738 -24.251   0.505  1.00 93.29           N  
ATOM    385  CA  LYS B  51      15.993 -23.566  -0.759  1.00 93.29           C  
ATOM    386  C   LYS B  51      16.256 -22.080  -0.535  1.00 93.29           C  
ATOM    387  CB  LYS B  51      14.816 -23.751  -1.718  1.00 93.29           C  
ATOM    388  O   LYS B  51      15.496 -21.408   0.165  1.00 93.29           O  
ATOM    389  CG  LYS B  51      14.575 -25.196  -2.131  1.00 93.29           C  
ATOM    390  CD  LYS B  51      13.409 -25.312  -3.104  1.00 93.29           C  
ATOM    391  CE  LYS B  51      13.147 -26.761  -3.493  1.00 93.29           C  
ATOM    392  NZ  LYS B  51      11.963 -26.886  -4.396  1.00 93.29           N  
ATOM    393  N   GLN B  52      17.326 -21.618  -1.128  1.00 93.78           N  
ATOM    394  CA  GLN B  52      17.620 -20.189  -1.104  1.00 93.78           C  
ATOM    395  C   GLN B  52      16.913 -19.463  -2.245  1.00 93.78           C  
ATOM    396  CB  GLN B  52      19.128 -19.949  -1.183  1.00 93.78           C  
ATOM    397  O   GLN B  52      17.146 -19.763  -3.417  1.00 93.78           O  
ATOM    398  CG  GLN B  52      19.885 -20.374   0.067  1.00 93.78           C  
ATOM    399  CD  GLN B  52      19.562 -19.510   1.272  1.00 93.78           C  
ATOM    400  NE2 GLN B  52      20.006 -19.942   2.448  1.00 93.78           N  
ATOM    401  OE1 GLN B  52      18.918 -18.463   1.147  1.00 93.78           O  
ATOM    402  N   VAL B  53      16.108 -18.496  -1.899  1.00 94.45           N  
ATOM    403  CA  VAL B  53      15.299 -17.810  -2.901  1.00 94.45           C  
ATOM    404  C   VAL B  53      15.557 -16.307  -2.835  1.00 94.45           C  
ATOM    405  CB  VAL B  53      13.793 -18.101  -2.710  1.00 94.45           C  
ATOM    406  O   VAL B  53      15.599 -15.725  -1.749  1.00 94.45           O  
ATOM    407  CG1 VAL B  53      12.964 -17.368  -3.763  1.00 94.45           C  
ATOM    408  CG2 VAL B  53      13.529 -19.604  -2.769  1.00 94.45           C  
ATOM    409  N   GLU B  54      15.795 -15.778  -3.950  1.00 92.04           N  
ATOM    410  CA  GLU B  54      15.849 -14.325  -4.080  1.00 92.04           C  
ATOM    411  C   GLU B  54      14.491 -13.757  -4.483  1.00 92.04           C  
ATOM    412  CB  GLU B  54      16.914 -13.916  -5.100  1.00 92.04           C  
ATOM    413  O   GLU B  54      13.996 -14.035  -5.578  1.00 92.04           O  
ATOM    414  CG  GLU B  54      17.140 -12.413  -5.184  1.00 92.04           C  
ATOM    415  CD  GLU B  54      18.187 -12.020  -6.215  1.00 92.04           C  
ATOM    416  OE1 GLU B  54      17.824 -11.786  -7.390  1.00 92.04           O  
ATOM    417  OE2 GLU B  54      19.379 -11.946  -5.844  1.00 92.04           O  
ATOM    418  N   LEU B  55      13.959 -12.941  -3.619  1.00 95.06           N  
ATOM    419  CA  LEU B  55      12.643 -12.365  -3.875  1.00 95.06           C  
ATOM    420  C   LEU B  55      12.768 -10.949  -4.428  1.00 95.06           C  
ATOM    421  CB  LEU B  55      11.804 -12.353  -2.594  1.00 95.06           C  
ATOM    422  O   LEU B  55      13.403 -10.091  -3.811  1.00 95.06           O  
ATOM    423  CG  LEU B  55      11.284 -13.708  -2.112  1.00 95.06           C  
ATOM    424  CD1 LEU B  55      10.593 -13.560  -0.761  1.00 95.06           C  
ATOM    425  CD2 LEU B  55      10.334 -14.313  -3.141  1.00 95.06           C  
ATOM    426  N   ALA B  56      12.230 -10.772  -5.594  1.00 92.03           N  
ATOM    427  CA  ALA B  56      12.026  -9.424  -6.117  1.00 92.03           C  
ATOM    428  C   ALA B  56      10.682  -8.858  -5.665  1.00 92.03           C  
ATOM    429  CB  ALA B  56      12.113  -9.425  -7.641  1.00 92.03           C  
ATOM    430  O   ALA B  56       9.628  -9.307  -6.120  1.00 92.03           O  
ATOM    431  N   LEU B  57      10.759  -7.852  -4.820  1.00 95.58           N  
ATOM    432  CA  LEU B  57       9.560  -7.298  -4.201  1.00 95.58           C  
ATOM    433  C   LEU B  57       9.080  -6.062  -4.956  1.00 95.58           C  
ATOM    434  CB  LEU B  57       9.828  -6.943  -2.736  1.00 95.58           C  
ATOM    435  O   LEU B  57       9.773  -5.043  -4.991  1.00 95.58           O  
ATOM    436  CG  LEU B  57      10.451  -8.043  -1.875  1.00 95.58           C  
ATOM    437  CD1 LEU B  57      10.821  -7.495  -0.501  1.00 95.58           C  
ATOM    438  CD2 LEU B  57       9.497  -9.226  -1.746  1.00 95.58           C  
ATOM    439  N   TRP B  58       7.877  -6.202  -5.503  1.00 91.21           N  
ATOM    440  CA  TRP B  58       7.297  -5.086  -6.242  1.00 91.21           C  
ATOM    441  C   TRP B  58       6.189  -4.416  -5.436  1.00 91.21           C  
ATOM    442  CB  TRP B  58       6.748  -5.560  -7.591  1.00 91.21           C  
ATOM    443  O   TRP B  58       5.143  -5.019  -5.187  1.00 91.21           O  
ATOM    444  CG  TRP B  58       7.807  -5.852  -8.610  1.00 91.21           C  
ATOM    445  CD1 TRP B  58       8.834  -6.748  -8.498  1.00 91.21           C  
ATOM    446  CD2 TRP B  58       7.946  -5.243  -9.897  1.00 91.21           C  
ATOM    447  CE2 TRP B  58       9.080  -5.818 -10.513  1.00 91.21           C  
ATOM    448  CE3 TRP B  58       7.219  -4.265 -10.591  1.00 91.21           C  
ATOM    449  NE1 TRP B  58       9.603  -6.732  -9.639  1.00 91.21           N  
ATOM    450  CH2 TRP B  58       8.776  -4.488 -12.447  1.00 91.21           C  
ATOM    451  CZ2 TRP B  58       9.504  -5.446 -11.791  1.00 91.21           C  
ATOM    452  CZ3 TRP B  58       7.644  -3.897 -11.863  1.00 91.21           C  
ATOM    453  N   ASP B  59       6.498  -3.181  -5.003  1.00 94.70           N  
ATOM    454  CA  ASP B  59       5.580  -2.369  -4.210  1.00 94.70           C  
ATOM    455  C   ASP B  59       4.668  -1.536  -5.107  1.00 94.70           C  
ATOM    456  CB  ASP B  59       6.357  -1.458  -3.257  1.00 94.70           C  
ATOM    457  O   ASP B  59       5.144  -0.813  -5.984  1.00 94.70           O  
ATOM    458  CG  ASP B  59       5.470  -0.789  -2.221  1.00 94.70           C  
ATOM    459  OD1 ASP B  59       4.256  -1.082  -2.178  1.00 94.70           O  
ATOM    460  OD2 ASP B  59       5.990   0.040  -1.443  1.00 94.70           O  
ATOM    461  N   THR B  60       3.345  -1.564  -4.920  1.00 93.23           N  
ATOM    462  CA  THR B  60       2.386  -0.833  -5.742  1.00 93.23           C  
ATOM    463  C   THR B  60       1.658   0.222  -4.914  1.00 93.23           C  
ATOM    464  CB  THR B  60       1.360  -1.785  -6.383  1.00 93.23           C  
ATOM    465  O   THR B  60       1.572   0.107  -3.690  1.00 93.23           O  
ATOM    466  CG2 THR B  60       2.050  -2.854  -7.223  1.00 93.23           C  
ATOM    467  OG1 THR B  60       0.599  -2.423  -5.350  1.00 93.23           O  
ATOM    468  N   ALA B  61       1.183   1.231  -5.617  1.00 87.41           N  
ATOM    469  CA  ALA B  61       0.369   2.259  -4.973  1.00 87.41           C  
ATOM    470  C   ALA B  61      -1.060   1.771  -4.756  1.00 87.41           C  
ATOM    471  CB  ALA B  61       0.371   3.538  -5.807  1.00 87.41           C  
ATOM    472  O   ALA B  61      -1.626   1.087  -5.611  1.00 87.41           O  
ATOM    473  N   GLY B  62      -1.649   2.167  -3.599  1.00 89.16           N  
ATOM    474  CA  GLY B  62      -3.029   1.809  -3.312  1.00 89.16           C  
ATOM    475  C   GLY B  62      -4.020   2.889  -3.704  1.00 89.16           C  
ATOM    476  O   GLY B  62      -5.229   2.652  -3.724  1.00 89.16           O  
ATOM    477  N   GLN B  63      -3.522   3.996  -4.054  1.00 85.44           N  
ATOM    478  CA  GLN B  63      -4.381   5.117  -4.419  1.00 85.44           C  
ATOM    479  C   GLN B  63      -4.938   4.947  -5.830  1.00 85.44           C  
ATOM    480  CB  GLN B  63      -3.616   6.437  -4.312  1.00 85.44           C  
ATOM    481  O   GLN B  63      -4.227   4.504  -6.734  1.00 85.44           O  
ATOM    482  CG  GLN B  63      -3.155   6.768  -2.900  1.00 85.44           C  
ATOM    483  CD  GLN B  63      -2.255   7.988  -2.847  1.00 85.44           C  
ATOM    484  NE2 GLN B  63      -1.357   8.021  -1.868  1.00 85.44           N  
ATOM    485  OE1 GLN B  63      -2.364   8.894  -3.680  1.00 85.44           O  
ATOM    486  N   GLU B  64      -6.180   5.370  -6.001  1.00 85.01           N  
ATOM    487  CA  GLU B  64      -6.926   5.165  -7.239  1.00 85.01           C  
ATOM    488  C   GLU B  64      -6.311   5.956  -8.391  1.00 85.01           C  
ATOM    489  CB  GLU B  64      -8.393   5.559  -7.055  1.00 85.01           C  
ATOM    490  O   GLU B  64      -6.440   5.570  -9.554  1.00 85.01           O  
ATOM    491  CG  GLU B  64      -9.165   4.638  -6.121  1.00 85.01           C  
ATOM    492  CD  GLU B  64     -10.628   5.023  -5.973  1.00 85.01           C  
ATOM    493  OE1 GLU B  64     -11.373   4.312  -5.260  1.00 85.01           O  
ATOM    494  OE2 GLU B  64     -11.033   6.042  -6.574  1.00 85.01           O  
ATOM    495  N   ASP B  65      -5.659   6.999  -8.029  1.00 74.94           N  
ATOM    496  CA  ASP B  65      -5.044   7.852  -9.042  1.00 74.94           C  
ATOM    497  C   ASP B  65      -3.995   7.084  -9.842  1.00 74.94           C  
ATOM    498  CB  ASP B  65      -4.412   9.085  -8.393  1.00 74.94           C  
ATOM    499  O   ASP B  65      -3.633   7.488 -10.949  1.00 74.94           O  
ATOM    500  CG  ASP B  65      -5.434  10.006  -7.749  1.00 74.94           C  
ATOM    501  OD1 ASP B  65      -6.637   9.905  -8.075  1.00 74.94           O  
ATOM    502  OD2 ASP B  65      -5.033  10.841  -6.910  1.00 74.94           O  
ATOM    503  N   TYR B  66      -3.560   5.962  -9.331  1.00 82.30           N  
ATOM    504  CA  TYR B  66      -2.463   5.251  -9.979  1.00 82.30           C  
ATOM    505  C   TYR B  66      -2.934   3.913 -10.537  1.00 82.30           C  
ATOM    506  CB  TYR B  66      -1.310   5.030  -8.995  1.00 82.30           C  
ATOM    507  O   TYR B  66      -2.123   3.020 -10.792  1.00 82.30           O  
ATOM    508  CG  TYR B  66      -0.732   6.309  -8.440  1.00 82.30           C  
ATOM    509  CD1 TYR B  66       0.084   7.125  -9.222  1.00 82.30           C  
ATOM    510  CD2 TYR B  66      -0.998   6.704  -7.134  1.00 82.30           C  
ATOM    511  CE1 TYR B  66       0.620   8.303  -8.714  1.00 82.30           C  
ATOM    512  CE2 TYR B  66      -0.467   7.880  -6.615  1.00 82.30           C  
ATOM    513  OH  TYR B  66       0.868   9.838  -6.904  1.00 82.30           O  
ATOM    514  CZ  TYR B  66       0.339   8.672  -7.412  1.00 82.30           C  
ATOM    515  N   ASP B  67      -4.253   3.752 -10.660  1.00 84.32           N  
ATOM    516  CA  ASP B  67      -4.840   2.512 -11.160  1.00 84.32           C  
ATOM    517  C   ASP B  67      -4.295   2.164 -12.543  1.00 84.32           C  
ATOM    518  CB  ASP B  67      -6.366   2.622 -11.209  1.00 84.32           C  
ATOM    519  O   ASP B  67      -4.054   0.994 -12.845  1.00 84.32           O  
ATOM    520  CG  ASP B  67      -7.015   2.472  -9.844  1.00 84.32           C  
ATOM    521  OD1 ASP B  67      -6.298   2.219  -8.852  1.00 84.32           O  
ATOM    522  OD2 ASP B  67      -8.255   2.605  -9.761  1.00 84.32           O  
ATOM    523  N   ARG B  68      -4.059   3.074 -13.355  1.00 77.00           N  
ATOM    524  CA  ARG B  68      -3.640   2.859 -14.736  1.00 77.00           C  
ATOM    525  C   ARG B  68      -2.186   2.404 -14.803  1.00 77.00           C  
ATOM    526  CB  ARG B  68      -3.828   4.135 -15.560  1.00 77.00           C  
ATOM    527  O   ARG B  68      -1.765   1.794 -15.788  1.00 77.00           O  
ATOM    528  CG  ARG B  68      -5.283   4.511 -15.790  1.00 77.00           C  
ATOM    529  CD  ARG B  68      -5.415   5.728 -16.695  1.00 77.00           C  
ATOM    530  NE  ARG B  68      -6.807   6.145 -16.839  1.00 77.00           N  
ATOM    531  NH1 ARG B  68      -6.342   7.952 -18.200  1.00 77.00           N  
ATOM    532  NH2 ARG B  68      -8.507   7.481 -17.613  1.00 77.00           N  
ATOM    533  CZ  ARG B  68      -7.215   7.192 -17.550  1.00 77.00           C  
ATOM    534  N   LEU B  69      -1.370   2.705 -13.791  1.00 76.89           N  
ATOM    535  CA  LEU B  69       0.048   2.362 -13.779  1.00 76.89           C  
ATOM    536  C   LEU B  69       0.271   0.993 -13.146  1.00 76.89           C  
ATOM    537  CB  LEU B  69       0.850   3.424 -13.023  1.00 76.89           C  
ATOM    538  O   LEU B  69       1.295   0.351 -13.391  1.00 76.89           O  
ATOM    539  CG  LEU B  69       0.879   4.822 -13.644  1.00 76.89           C  
ATOM    540  CD1 LEU B  69       1.671   5.778 -12.758  1.00 76.89           C  
ATOM    541  CD2 LEU B  69       1.471   4.771 -15.048  1.00 76.89           C  
ATOM    542  N   ARG B  70      -0.621   0.474 -12.373  1.00 84.03           N  
ATOM    543  CA  ARG B  70      -0.438  -0.717 -11.550  1.00 84.03           C  
ATOM    544  C   ARG B  70      -0.222  -1.954 -12.416  1.00 84.03           C  
ATOM    545  CB  ARG B  70      -1.644  -0.926 -10.631  1.00 84.03           C  
ATOM    546  O   ARG B  70       0.628  -2.792 -12.110  1.00 84.03           O  
ATOM    547  CG  ARG B  70      -1.436  -2.002  -9.577  1.00 84.03           C  
ATOM    548  CD  ARG B  70      -2.649  -2.144  -8.669  1.00 84.03           C  
ATOM    549  NE  ARG B  70      -3.018  -0.871  -8.058  1.00 84.03           N  
ATOM    550  NH1 ARG B  70      -5.102  -0.761  -9.048  1.00 84.03           N  
ATOM    551  NH2 ARG B  70      -4.405   0.912  -7.645  1.00 84.03           N  
ATOM    552  CZ  ARG B  70      -4.174  -0.243  -8.252  1.00 84.03           C  
ATOM    553  N   PRO B  71      -0.927  -2.017 -13.621  1.00 83.01           N  
ATOM    554  CA  PRO B  71      -0.767  -3.204 -14.463  1.00 83.01           C  
ATOM    555  C   PRO B  71       0.667  -3.392 -14.953  1.00 83.01           C  
ATOM    556  CB  PRO B  71      -1.714  -2.934 -15.636  1.00 83.01           C  
ATOM    557  O   PRO B  71       1.048  -4.496 -15.349  1.00 83.01           O  
ATOM    558  CG  PRO B  71      -2.796  -2.076 -15.063  1.00 83.01           C  
ATOM    559  CD  PRO B  71      -2.180  -1.129 -14.074  1.00 83.01           C  
ATOM    560  N   LEU B  72       1.467  -2.440 -14.880  1.00 78.37           N  
ATOM    561  CA  LEU B  72       2.861  -2.520 -15.300  1.00 78.37           C  
ATOM    562  C   LEU B  72       3.666  -3.400 -14.348  1.00 78.37           C  
ATOM    563  CB  LEU B  72       3.482  -1.122 -15.369  1.00 78.37           C  
ATOM    564  O   LEU B  72       4.739  -3.889 -14.707  1.00 78.37           O  
ATOM    565  CG  LEU B  72       2.921  -0.183 -16.438  1.00 78.37           C  
ATOM    566  CD1 LEU B  72       3.567   1.194 -16.326  1.00 78.37           C  
ATOM    567  CD2 LEU B  72       3.135  -0.769 -17.830  1.00 78.37           C  
ATOM    568  N   SER B  73       3.196  -3.639 -13.178  1.00 84.30           N  
ATOM    569  CA  SER B  73       3.905  -4.403 -12.157  1.00 84.30           C  
ATOM    570  C   SER B  73       3.569  -5.888 -12.245  1.00 84.30           C  
ATOM    571  CB  SER B  73       3.567  -3.877 -10.762  1.00 84.30           C  
ATOM    572  O   SER B  73       4.294  -6.727 -11.705  1.00 84.30           O  
ATOM    573  OG  SER B  73       3.883  -2.500 -10.653  1.00 84.30           O  
ATOM    574  N   TYR B  74       2.558  -6.282 -13.002  1.00 88.76           N  
ATOM    575  CA  TYR B  74       1.953  -7.604 -12.885  1.00 88.76           C  
ATOM    576  C   TYR B  74       2.691  -8.620 -13.750  1.00 88.76           C  
ATOM    577  CB  TYR B  74       0.475  -7.557 -13.282  1.00 88.76           C  
ATOM    578  O   TYR B  74       2.854  -9.777 -13.356  1.00 88.76           O  
ATOM    579  CG  TYR B  74      -0.409  -6.892 -12.255  1.00 88.76           C  
ATOM    580  CD1 TYR B  74      -0.234  -7.137 -10.895  1.00 88.76           C  
ATOM    581  CD2 TYR B  74      -1.419  -6.019 -12.642  1.00 88.76           C  
ATOM    582  CE1 TYR B  74      -1.047  -6.528  -9.944  1.00 88.76           C  
ATOM    583  CE2 TYR B  74      -2.238  -5.404 -11.701  1.00 88.76           C  
ATOM    584  OH  TYR B  74      -2.852  -5.058  -9.420  1.00 88.76           O  
ATOM    585  CZ  TYR B  74      -2.045  -5.664 -10.356  1.00 88.76           C  
ATOM    586  N   PRO B  75       3.229  -8.309 -14.873  1.00 84.25           N  
ATOM    587  CA  PRO B  75       3.825  -9.321 -15.749  1.00 84.25           C  
ATOM    588  C   PRO B  75       4.844 -10.200 -15.028  1.00 84.25           C  
ATOM    589  CB  PRO B  75       4.499  -8.488 -16.842  1.00 84.25           C  
ATOM    590  O   PRO B  75       5.652  -9.698 -14.243  1.00 84.25           O  
ATOM    591  CG  PRO B  75       3.711  -7.220 -16.897  1.00 84.25           C  
ATOM    592  CD  PRO B  75       3.273  -6.869 -15.504  1.00 84.25           C  
ATOM    593  N   ASP B  76       4.724 -11.539 -15.263  1.00 83.34           N  
ATOM    594  CA  ASP B  76       5.660 -12.561 -14.805  1.00 83.34           C  
ATOM    595  C   ASP B  76       5.673 -12.650 -13.281  1.00 83.34           C  
ATOM    596  CB  ASP B  76       7.068 -12.272 -15.328  1.00 83.34           C  
ATOM    597  O   ASP B  76       6.712 -12.931 -12.680  1.00 83.34           O  
ATOM    598  CG  ASP B  76       7.157 -12.303 -16.843  1.00 83.34           C  
ATOM    599  OD1 ASP B  76       6.546 -13.194 -17.472  1.00 83.34           O  
ATOM    600  OD2 ASP B  76       7.847 -11.430 -17.414  1.00 83.34           O  
ATOM    601  N   THR B  77       4.604 -12.294 -12.673  1.00 92.01           N  
ATOM    602  CA  THR B  77       4.477 -12.373 -11.222  1.00 92.01           C  
ATOM    603  C   THR B  77       4.311 -13.822 -10.771  1.00 92.01           C  
ATOM    604  CB  THR B  77       3.286 -11.537 -10.719  1.00 92.01           C  
ATOM    605  O   THR B  77       3.570 -14.589 -11.390  1.00 92.01           O  
ATOM    606  CG2 THR B  77       3.146 -11.634  -9.203  1.00 92.01           C  
ATOM    607  OG1 THR B  77       3.485 -10.165 -11.082  1.00 92.01           O  
ATOM    608  N   ASP B  78       5.027 -14.209  -9.715  1.00 96.02           N  
ATOM    609  CA  ASP B  78       4.980 -15.580  -9.218  1.00 96.02           C  
ATOM    610  C   ASP B  78       4.011 -15.706  -8.044  1.00 96.02           C  
ATOM    611  CB  ASP B  78       6.376 -16.048  -8.801  1.00 96.02           C  
ATOM    612  O   ASP B  78       3.452 -16.779  -7.806  1.00 96.02           O  
ATOM    613  CG  ASP B  78       7.351 -16.115  -9.963  1.00 96.02           C  
ATOM    614  OD1 ASP B  78       7.091 -16.858 -10.935  1.00 96.02           O  
ATOM    615  OD2 ASP B  78       8.389 -15.422  -9.906  1.00 96.02           O  
ATOM    616  N   VAL B  79       3.877 -14.599  -7.322  1.00 98.10           N  
ATOM    617  CA  VAL B  79       2.989 -14.613  -6.164  1.00 98.10           C  
ATOM    618  C   VAL B  79       2.497 -13.198  -5.871  1.00 98.10           C  
ATOM    619  CB  VAL B  79       3.690 -15.202  -4.919  1.00 98.10           C  
ATOM    620  O   VAL B  79       3.233 -12.226  -6.063  1.00 98.10           O  
ATOM    621  CG1 VAL B  79       4.886 -14.342  -4.516  1.00 98.10           C  
ATOM    622  CG2 VAL B  79       2.703 -15.327  -3.761  1.00 98.10           C  
ATOM    623  N   ILE B  80       1.241 -13.107  -5.349  1.00 98.69           N  
ATOM    624  CA  ILE B  80       0.627 -11.826  -5.017  1.00 98.69           C  
ATOM    625  C   ILE B  80       0.350 -11.761  -3.516  1.00 98.69           C  
ATOM    626  CB  ILE B  80      -0.678 -11.601  -5.812  1.00 98.69           C  
ATOM    627  O   ILE B  80      -0.219 -12.692  -2.943  1.00 98.69           O  
ATOM    628  CG1 ILE B  80      -0.375 -11.466  -7.309  1.00 98.69           C  
ATOM    629  CG2 ILE B  80      -1.423 -10.369  -5.291  1.00 98.69           C  
ATOM    630  CD1 ILE B  80       0.237 -10.127  -7.698  1.00 98.69           C  
ATOM    631  N   LEU B  81       0.851 -10.753  -2.907  1.00 98.77           N  
ATOM    632  CA  LEU B  81       0.409 -10.421  -1.557  1.00 98.77           C  
ATOM    633  C   LEU B  81      -0.727  -9.404  -1.592  1.00 98.77           C  
ATOM    634  CB  LEU B  81       1.575  -9.873  -0.730  1.00 98.77           C  
ATOM    635  O   LEU B  81      -0.529  -8.260  -2.009  1.00 98.77           O  
ATOM    636  CG  LEU B  81       2.665 -10.875  -0.348  1.00 98.77           C  
ATOM    637  CD1 LEU B  81       3.712 -10.208   0.539  1.00 98.77           C  
ATOM    638  CD2 LEU B  81       2.058 -12.086   0.352  1.00 98.77           C  
ATOM    639  N   MET B  82      -1.852  -9.849  -1.203  1.00 98.88           N  
ATOM    640  CA  MET B  82      -3.016  -8.970  -1.140  1.00 98.88           C  
ATOM    641  C   MET B  82      -3.305  -8.552   0.298  1.00 98.88           C  
ATOM    642  CB  MET B  82      -4.243  -9.658  -1.741  1.00 98.88           C  
ATOM    643  O   MET B  82      -3.625  -9.392   1.141  1.00 98.88           O  
ATOM    644  CG  MET B  82      -5.439  -8.736  -1.916  1.00 98.88           C  
ATOM    645  SD  MET B  82      -6.876  -9.586  -2.676  1.00 98.88           S  
ATOM    646  CE  MET B  82      -6.222  -9.895  -4.340  1.00 98.88           C  
ATOM    647  N   CYS B  83      -3.288  -7.216   0.553  1.00 98.86           N  
ATOM    648  CA  CYS B  83      -3.254  -6.753   1.935  1.00 98.86           C  
ATOM    649  C   CYS B  83      -4.497  -5.937   2.268  1.00 98.86           C  
ATOM    650  CB  CYS B  83      -2.001  -5.916   2.189  1.00 98.86           C  
ATOM    651  O   CYS B  83      -5.052  -5.261   1.400  1.00 98.86           O  
ATOM    652  SG  CYS B  83      -0.459  -6.835   1.989  1.00 98.86           S  
ATOM    653  N   PHE B  84      -4.923  -6.026   3.478  1.00 98.86           N  
ATOM    654  CA  PHE B  84      -5.880  -5.129   4.116  1.00 98.86           C  
ATOM    655  C   PHE B  84      -5.411  -4.741   5.513  1.00 98.86           C  
ATOM    656  CB  PHE B  84      -7.264  -5.782   4.189  1.00 98.86           C  
ATOM    657  O   PHE B  84      -4.464  -5.328   6.041  1.00 98.86           O  
ATOM    658  CG  PHE B  84      -7.362  -6.884   5.209  1.00 98.86           C  
ATOM    659  CD1 PHE B  84      -7.018  -8.189   4.878  1.00 98.86           C  
ATOM    660  CD2 PHE B  84      -7.797  -6.615   6.500  1.00 98.86           C  
ATOM    661  CE1 PHE B  84      -7.108  -9.212   5.819  1.00 98.86           C  
ATOM    662  CE2 PHE B  84      -7.889  -7.631   7.447  1.00 98.86           C  
ATOM    663  CZ  PHE B  84      -7.545  -8.929   7.104  1.00 98.86           C  
ATOM    664  N   SER B  85      -6.000  -3.750   5.989  1.00 98.64           N  
ATOM    665  CA  SER B  85      -5.627  -3.303   7.327  1.00 98.64           C  
ATOM    666  C   SER B  85      -6.669  -3.718   8.360  1.00 98.64           C  
ATOM    667  CB  SER B  85      -5.447  -1.784   7.354  1.00 98.64           C  
ATOM    668  O   SER B  85      -7.866  -3.494   8.166  1.00 98.64           O  
ATOM    669  OG  SER B  85      -6.680  -1.127   7.114  1.00 98.64           O  
ATOM    670  N   ILE B  86      -6.241  -4.207   9.448  1.00 98.75           N  
ATOM    671  CA  ILE B  86      -7.090  -4.733  10.511  1.00 98.75           C  
ATOM    672  C   ILE B  86      -7.877  -3.593  11.154  1.00 98.75           C  
ATOM    673  CB  ILE B  86      -6.261  -5.481  11.579  1.00 98.75           C  
ATOM    674  O   ILE B  86      -9.011  -3.787  11.599  1.00 98.75           O  
ATOM    675  CG1 ILE B  86      -5.771  -6.825  11.029  1.00 98.75           C  
ATOM    676  CG2 ILE B  86      -7.081  -5.679  12.858  1.00 98.75           C  
ATOM    677  CD1 ILE B  86      -4.766  -7.533  11.928  1.00 98.75           C  
ATOM    678  N   ASP B  87      -7.320  -2.421  11.145  1.00 98.49           N  
ATOM    679  CA  ASP B  87      -7.994  -1.286  11.768  1.00 98.49           C  
ATOM    680  C   ASP B  87      -8.958  -0.617  10.792  1.00 98.49           C  
ATOM    681  CB  ASP B  87      -6.971  -0.269  12.278  1.00 98.49           C  
ATOM    682  O   ASP B  87      -9.540   0.425  11.103  1.00 98.49           O  
ATOM    683  CG  ASP B  87      -6.136   0.341  11.166  1.00 98.49           C  
ATOM    684  OD1 ASP B  87      -5.917  -0.326  10.132  1.00 98.49           O  
ATOM    685  OD2 ASP B  87      -5.691   1.498  11.327  1.00 98.49           O  
ATOM    686  N   SER B  88      -9.119  -1.174   9.583  1.00 98.03           N  
ATOM    687  CA  SER B  88     -10.027  -0.625   8.581  1.00 98.03           C  
ATOM    688  C   SER B  88     -10.885  -1.718   7.954  1.00 98.03           C  
ATOM    689  CB  SER B  88      -9.243   0.108   7.491  1.00 98.03           C  
ATOM    690  O   SER B  88     -10.516  -2.292   6.928  1.00 98.03           O  
ATOM    691  OG  SER B  88     -10.120   0.648   6.518  1.00 98.03           O  
ATOM    692  N   PRO B  89     -12.029  -1.921   8.589  1.00 98.10           N  
ATOM    693  CA  PRO B  89     -12.937  -2.930   8.039  1.00 98.10           C  
ATOM    694  C   PRO B  89     -13.285  -2.676   6.574  1.00 98.10           C  
ATOM    695  CB  PRO B  89     -14.180  -2.805   8.924  1.00 98.10           C  
ATOM    696  O   PRO B  89     -13.512  -3.623   5.816  1.00 98.10           O  
ATOM    697  CG  PRO B  89     -13.675  -2.250  10.216  1.00 98.10           C  
ATOM    698  CD  PRO B  89     -12.536  -1.316   9.921  1.00 98.10           C  
ATOM    699  N   ASP B  90     -13.328  -1.491   6.170  1.00 97.56           N  
ATOM    700  CA  ASP B  90     -13.590  -1.138   4.778  1.00 97.56           C  
ATOM    701  C   ASP B  90     -12.511  -1.702   3.856  1.00 97.56           C  
ATOM    702  CB  ASP B  90     -13.677   0.381   4.617  1.00 97.56           C  
ATOM    703  O   ASP B  90     -12.799  -2.098   2.724  1.00 97.56           O  
ATOM    704  CG  ASP B  90     -14.883   0.983   5.316  1.00 97.56           C  
ATOM    705  OD1 ASP B  90     -15.915   0.291   5.456  1.00 97.56           O  
ATOM    706  OD2 ASP B  90     -14.803   2.161   5.727  1.00 97.56           O  
ATOM    707  N   SER B  91     -11.313  -1.719   4.369  1.00 98.11           N  
ATOM    708  CA  SER B  91     -10.200  -2.249   3.589  1.00 98.11           C  
ATOM    709  C   SER B  91     -10.386  -3.735   3.298  1.00 98.11           C  
ATOM    710  CB  SER B  91      -8.877  -2.027   4.322  1.00 98.11           C  
ATOM    711  O   SER B  91     -10.026  -4.212   2.220  1.00 98.11           O  
ATOM    712  OG  SER B  91      -7.805  -2.631   3.619  1.00 98.11           O  
ATOM    713  N   LEU B  92     -10.984  -4.448   4.212  1.00 98.73           N  
ATOM    714  CA  LEU B  92     -11.280  -5.861   3.998  1.00 98.73           C  
ATOM    715  C   LEU B  92     -12.382  -6.034   2.958  1.00 98.73           C  
ATOM    716  CB  LEU B  92     -11.693  -6.528   5.312  1.00 98.73           C  
ATOM    717  O   LEU B  92     -12.298  -6.914   2.099  1.00 98.73           O  
ATOM    718  CG  LEU B  92     -11.976  -8.029   5.251  1.00 98.73           C  
ATOM    719  CD1 LEU B  92     -10.703  -8.795   4.906  1.00 98.73           C  
ATOM    720  CD2 LEU B  92     -12.559  -8.518   6.573  1.00 98.73           C  
ATOM    721  N   GLU B  93     -13.335  -5.248   3.002  1.00 98.03           N  
ATOM    722  CA  GLU B  93     -14.457  -5.316   2.071  1.00 98.03           C  
ATOM    723  C   GLU B  93     -14.006  -5.031   0.642  1.00 98.03           C  
ATOM    724  CB  GLU B  93     -15.557  -4.334   2.482  1.00 98.03           C  
ATOM    725  O   GLU B  93     -14.619  -5.509  -0.315  1.00 98.03           O  
ATOM    726  CG  GLU B  93     -16.349  -4.773   3.704  1.00 98.03           C  
ATOM    727  CD  GLU B  93     -17.396  -3.759   4.137  1.00 98.03           C  
ATOM    728  OE1 GLU B  93     -18.060  -3.978   5.176  1.00 98.03           O  
ATOM    729  OE2 GLU B  93     -17.555  -2.739   3.430  1.00 98.03           O  
ATOM    730  N   ASN B  94     -12.971  -4.230   0.511  1.00 98.02           N  
ATOM    731  CA  ASN B  94     -12.452  -3.868  -0.803  1.00 98.02           C  
ATOM    732  C   ASN B  94     -11.709  -5.032  -1.452  1.00 98.02           C  
ATOM    733  CB  ASN B  94     -11.539  -2.644  -0.702  1.00 98.02           C  
ATOM    734  O   ASN B  94     -11.448  -5.013  -2.657  1.00 98.02           O  
ATOM    735  CG  ASN B  94     -12.312  -1.350  -0.539  1.00 98.02           C  
ATOM    736  ND2 ASN B  94     -11.631  -0.307  -0.080  1.00 98.02           N  
ATOM    737  OD1 ASN B  94     -13.511  -1.289  -0.822  1.00 98.02           O  
ATOM    738  N   ILE B  95     -11.418  -6.048  -0.689  1.00 98.61           N  
ATOM    739  CA  ILE B  95     -10.654  -7.181  -1.199  1.00 98.61           C  
ATOM    740  C   ILE B  95     -11.434  -7.867  -2.319  1.00 98.61           C  
ATOM    741  CB  ILE B  95     -10.326  -8.192  -0.078  1.00 98.61           C  
ATOM    742  O   ILE B  95     -10.961  -7.946  -3.455  1.00 98.61           O  
ATOM    743  CG1 ILE B  95      -9.328  -7.584   0.915  1.00 98.61           C  
ATOM    744  CG2 ILE B  95      -9.785  -9.497  -0.669  1.00 98.61           C  
ATOM    745  CD1 ILE B  95      -7.969  -7.265   0.308  1.00 98.61           C  
ATOM    746  N   PRO B  96     -12.663  -8.275  -2.124  1.00 98.50           N  
ATOM    747  CA  PRO B  96     -13.400  -8.934  -3.205  1.00 98.50           C  
ATOM    748  C   PRO B  96     -13.945  -7.946  -4.234  1.00 98.50           C  
ATOM    749  CB  PRO B  96     -14.541  -9.644  -2.472  1.00 98.50           C  
ATOM    750  O   PRO B  96     -14.115  -8.299  -5.404  1.00 98.50           O  
ATOM    751  CG  PRO B  96     -14.686  -8.903  -1.182  1.00 98.50           C  
ATOM    752  CD  PRO B  96     -13.331  -8.413  -0.759  1.00 98.50           C  
ATOM    753  N   GLU B  97     -14.160  -6.710  -3.842  1.00 96.54           N  
ATOM    754  CA  GLU B  97     -14.821  -5.729  -4.697  1.00 96.54           C  
ATOM    755  C   GLU B  97     -13.830  -5.078  -5.658  1.00 96.54           C  
ATOM    756  CB  GLU B  97     -15.515  -4.659  -3.851  1.00 96.54           C  
ATOM    757  O   GLU B  97     -14.165  -4.805  -6.813  1.00 96.54           O  
ATOM    758  CG  GLU B  97     -16.726  -5.170  -3.085  1.00 96.54           C  
ATOM    759  CD  GLU B  97     -17.430  -4.086  -2.284  1.00 96.54           C  
ATOM    760  OE1 GLU B  97     -18.410  -4.399  -1.570  1.00 96.54           O  
ATOM    761  OE2 GLU B  97     -16.999  -2.915  -2.372  1.00 96.54           O  
ATOM    762  N   LYS B  98     -12.692  -4.868  -5.179  1.00 96.35           N  
ATOM    763  CA  LYS B  98     -11.747  -4.084  -5.968  1.00 96.35           C  
ATOM    764  C   LYS B  98     -10.513  -4.908  -6.325  1.00 96.35           C  
ATOM    765  CB  LYS B  98     -11.332  -2.822  -5.210  1.00 96.35           C  
ATOM    766  O   LYS B  98     -10.199  -5.085  -7.504  1.00 96.35           O  
ATOM    767  CG  LYS B  98     -10.290  -1.981  -5.932  1.00 96.35           C  
ATOM    768  CD  LYS B  98      -9.911  -0.745  -5.126  1.00 96.35           C  
ATOM    769  CE  LYS B  98      -8.827   0.067  -5.820  1.00 96.35           C  
ATOM    770  NZ  LYS B  98      -8.484   1.303  -5.055  1.00 96.35           N  
ATOM    771  N   TRP B  99      -9.878  -5.514  -5.402  1.00 98.19           N  
ATOM    772  CA  TRP B  99      -8.524  -6.029  -5.579  1.00 98.19           C  
ATOM    773  C   TRP B  99      -8.548  -7.418  -6.208  1.00 98.19           C  
ATOM    774  CB  TRP B  99      -7.787  -6.075  -4.238  1.00 98.19           C  
ATOM    775  O   TRP B  99      -7.760  -7.711  -7.110  1.00 98.19           O  
ATOM    776  CG  TRP B  99      -7.491  -4.723  -3.659  1.00 98.19           C  
ATOM    777  CD1 TRP B  99      -8.033  -4.175  -2.530  1.00 98.19           C  
ATOM    778  CD2 TRP B  99      -6.587  -3.748  -4.185  1.00 98.19           C  
ATOM    779  CE2 TRP B  99      -6.629  -2.630  -3.323  1.00 98.19           C  
ATOM    780  CE3 TRP B  99      -5.743  -3.711  -5.303  1.00 98.19           C  
ATOM    781  NE1 TRP B  99      -7.518  -2.916  -2.322  1.00 98.19           N  
ATOM    782  CH2 TRP B  99      -5.041  -1.476  -4.645  1.00 98.19           C  
ATOM    783  CZ2 TRP B  99      -5.858  -1.487  -3.544  1.00 98.19           C  
ATOM    784  CZ3 TRP B  99      -4.976  -2.572  -5.522  1.00 98.19           C  
ATOM    785  N   THR B 100      -9.503  -8.241  -5.821  1.00 98.47           N  
ATOM    786  CA  THR B 100      -9.549  -9.603  -6.342  1.00 98.47           C  
ATOM    787  C   THR B 100      -9.852  -9.600  -7.838  1.00 98.47           C  
ATOM    788  CB  THR B 100     -10.604 -10.448  -5.604  1.00 98.47           C  
ATOM    789  O   THR B 100      -9.148 -10.242  -8.620  1.00 98.47           O  
ATOM    790  CG2 THR B 100     -10.623 -11.881  -6.125  1.00 98.47           C  
ATOM    791  OG1 THR B 100     -10.300 -10.464  -4.204  1.00 98.47           O  
ATOM    792  N   PRO B 101     -10.883  -8.885  -8.293  1.00 96.93           N  
ATOM    793  CA  PRO B 101     -11.156  -8.845  -9.732  1.00 96.93           C  
ATOM    794  C   PRO B 101      -9.969  -8.332 -10.543  1.00 96.93           C  
ATOM    795  CB  PRO B 101     -12.345  -7.886  -9.838  1.00 96.93           C  
ATOM    796  O   PRO B 101      -9.678  -8.860 -11.620  1.00 96.93           O  
ATOM    797  CG  PRO B 101     -13.013  -7.956  -8.503  1.00 96.93           C  
ATOM    798  CD  PRO B 101     -11.964  -8.200  -7.457  1.00 96.93           C  
ATOM    799  N   GLU B 102      -9.214  -7.278 -10.051  1.00 95.23           N  
ATOM    800  CA  GLU B 102      -8.057  -6.730 -10.752  1.00 95.23           C  
ATOM    801  C   GLU B 102      -6.940  -7.764 -10.868  1.00 95.23           C  
ATOM    802  CB  GLU B 102      -7.541  -5.476 -10.041  1.00 95.23           C  
ATOM    803  O   GLU B 102      -6.413  -7.997 -11.958  1.00 95.23           O  
ATOM    804  CG  GLU B 102      -6.336  -4.837 -10.716  1.00 95.23           C  
ATOM    805  CD  GLU B 102      -5.945  -3.500 -10.106  1.00 95.23           C  
ATOM    806  OE1 GLU B 102      -4.732  -3.209 -10.009  1.00 95.23           O  
ATOM    807  OE2 GLU B 102      -6.860  -2.738  -9.722  1.00 95.23           O  
ATOM    808  N   VAL B 103      -6.635  -8.412  -9.796  1.00 97.46           N  
ATOM    809  CA  VAL B 103      -5.518  -9.349  -9.750  1.00 97.46           C  
ATOM    810  C   VAL B 103      -5.845 -10.586 -10.584  1.00 97.46           C  
ATOM    811  CB  VAL B 103      -5.179  -9.759  -8.299  1.00 97.46           C  
ATOM    812  O   VAL B 103      -4.999 -11.080 -11.332  1.00 97.46           O  
ATOM    813  CG1 VAL B 103      -4.246 -10.968  -8.284  1.00 97.46           C  
ATOM    814  CG2 VAL B 103      -4.553  -8.587  -7.546  1.00 97.46           C  
ATOM    815  N   LYS B 104      -7.050 -11.046 -10.517  1.00 95.82           N  
ATOM    816  CA  LYS B 104      -7.441 -12.223 -11.287  1.00 95.82           C  
ATOM    817  C   LYS B 104      -7.446 -11.924 -12.784  1.00 95.82           C  
ATOM    818  CB  LYS B 104      -8.819 -12.719 -10.847  1.00 95.82           C  
ATOM    819  O   LYS B 104      -7.176 -12.808 -13.600  1.00 95.82           O  
ATOM    820  CG  LYS B 104      -8.813 -13.470  -9.524  1.00 95.82           C  
ATOM    821  CD  LYS B 104     -10.163 -14.117  -9.242  1.00 95.82           C  
ATOM    822  CE  LYS B 104     -10.125 -14.966  -7.978  1.00 95.82           C  
ATOM    823  NZ  LYS B 104     -11.465 -15.542  -7.657  1.00 95.82           N  
ATOM    824  N   HIS B 105      -7.723 -10.702 -13.121  1.00 92.63           N  
ATOM    825  CA  HIS B 105      -7.722 -10.289 -14.519  1.00 92.63           C  
ATOM    826  C   HIS B 105      -6.304 -10.237 -15.078  1.00 92.63           C  
ATOM    827  CB  HIS B 105      -8.398  -8.925 -14.675  1.00 92.63           C  
ATOM    828  O   HIS B 105      -6.040 -10.762 -16.162  1.00 92.63           O  
ATOM    829  CG  HIS B 105      -8.375  -8.401 -16.076  1.00 92.63           C  
ATOM    830  CD2 HIS B 105      -7.646  -7.411 -16.643  1.00 92.63           C  
ATOM    831  ND1 HIS B 105      -9.178  -8.909 -17.074  1.00 92.63           N  
ATOM    832  CE1 HIS B 105      -8.942  -8.252 -18.197  1.00 92.63           C  
ATOM    833  NE2 HIS B 105      -8.017  -7.337 -17.963  1.00 92.63           N  
ATOM    834  N   PHE B 106      -5.308  -9.666 -14.394  1.00 89.01           N  
ATOM    835  CA  PHE B 106      -3.968  -9.418 -14.911  1.00 89.01           C  
ATOM    836  C   PHE B 106      -3.035 -10.574 -14.571  1.00 89.01           C  
ATOM    837  CB  PHE B 106      -3.407  -8.108 -14.350  1.00 89.01           C  
ATOM    838  O   PHE B 106      -2.022 -10.780 -15.243  1.00 89.01           O  
ATOM    839  CG  PHE B 106      -4.055  -6.876 -14.922  1.00 89.01           C  
ATOM    840  CD1 PHE B 106      -3.755  -6.449 -16.210  1.00 89.01           C  
ATOM    841  CD2 PHE B 106      -4.966  -6.144 -14.171  1.00 89.01           C  
ATOM    842  CE1 PHE B 106      -4.354  -5.310 -16.741  1.00 89.01           C  
ATOM    843  CE2 PHE B 106      -5.569  -5.004 -14.695  1.00 89.01           C  
ATOM    844  CZ  PHE B 106      -5.260  -4.588 -15.980  1.00 89.01           C  
ATOM    845  N   CYS B 107      -3.331 -11.275 -13.485  1.00 91.78           N  
ATOM    846  CA  CYS B 107      -2.496 -12.386 -13.040  1.00 91.78           C  
ATOM    847  C   CYS B 107      -3.333 -13.638 -12.809  1.00 91.78           C  
ATOM    848  CB  CYS B 107      -1.751 -12.016 -11.757  1.00 91.78           C  
ATOM    849  O   CYS B 107      -3.426 -14.129 -11.682  1.00 91.78           O  
ATOM    850  SG  CYS B 107      -0.724 -10.538 -11.913  1.00 91.78           S  
ATOM    851  N   PRO B 108      -3.689 -14.192 -14.020  1.00 90.32           N  
ATOM    852  CA  PRO B 108      -4.497 -15.404 -13.870  1.00 90.32           C  
ATOM    853  C   PRO B 108      -3.690 -16.590 -13.345  1.00 90.32           C  
ATOM    854  CB  PRO B 108      -4.999 -15.672 -15.291  1.00 90.32           C  
ATOM    855  O   PRO B 108      -2.516 -16.743 -13.691  1.00 90.32           O  
ATOM    856  CG  PRO B 108      -3.997 -15.010 -16.181  1.00 90.32           C  
ATOM    857  CD  PRO B 108      -3.404 -13.842 -15.446  1.00 90.32           C  
ATOM    858  N   ASN B 109      -4.061 -17.246 -12.329  1.00 90.25           N  
ATOM    859  CA  ASN B 109      -3.477 -18.491 -11.840  1.00 90.25           C  
ATOM    860  C   ASN B 109      -2.308 -18.230 -10.895  1.00 90.25           C  
ATOM    861  CB  ASN B 109      -3.028 -19.369 -13.010  1.00 90.25           C  
ATOM    862  O   ASN B 109      -1.499 -19.123 -10.640  1.00 90.25           O  
ATOM    863  CG  ASN B 109      -4.174 -19.756 -13.924  1.00 90.25           C  
ATOM    864  ND2 ASN B 109      -3.938 -19.695 -15.230  1.00 90.25           N  
ATOM    865  OD1 ASN B 109      -5.263 -20.105 -13.461  1.00 90.25           O  
ATOM    866  N   VAL B 110      -1.996 -16.984 -10.705  1.00 95.75           N  
ATOM    867  CA  VAL B 110      -0.973 -16.636  -9.724  1.00 95.75           C  
ATOM    868  C   VAL B 110      -1.552 -16.739  -8.315  1.00 95.75           C  
ATOM    869  CB  VAL B 110      -0.413 -15.216  -9.967  1.00 95.75           C  
ATOM    870  O   VAL B 110      -2.628 -16.204  -8.038  1.00 95.75           O  
ATOM    871  CG1 VAL B 110       0.594 -14.840  -8.883  1.00 95.75           C  
ATOM    872  CG2 VAL B 110       0.228 -15.126 -11.351  1.00 95.75           C  
ATOM    873  N   PRO B 111      -0.894 -17.521  -7.412  1.00 98.13           N  
ATOM    874  CA  PRO B 111      -1.405 -17.668  -6.048  1.00 98.13           C  
ATOM    875  C   PRO B 111      -1.476 -16.340  -5.297  1.00 98.13           C  
ATOM    876  CB  PRO B 111      -0.394 -18.612  -5.393  1.00 98.13           C  
ATOM    877  O   PRO B 111      -0.586 -15.498  -5.440  1.00 98.13           O  
ATOM    878  CG  PRO B 111       0.860 -18.439  -6.187  1.00 98.13           C  
ATOM    879  CD  PRO B 111       0.486 -18.101  -7.602  1.00 98.13           C  
ATOM    880  N   ILE B 112      -2.482 -16.238  -4.487  1.00 98.60           N  
ATOM    881  CA  ILE B 112      -2.717 -15.033  -3.699  1.00 98.60           C  
ATOM    882  C   ILE B 112      -2.586 -15.355  -2.212  1.00 98.60           C  
ATOM    883  CB  ILE B 112      -4.106 -14.425  -3.996  1.00 98.60           C  
ATOM    884  O   ILE B 112      -3.146 -16.345  -1.734  1.00 98.60           O  
ATOM    885  CG1 ILE B 112      -4.203 -14.007  -5.467  1.00 98.60           C  
ATOM    886  CG2 ILE B 112      -4.386 -13.238  -3.069  1.00 98.60           C  
ATOM    887  CD1 ILE B 112      -5.614 -13.660  -5.921  1.00 98.60           C  
ATOM    888  N   ILE B 113      -1.815 -14.618  -1.532  1.00 98.83           N  
ATOM    889  CA  ILE B 113      -1.771 -14.665  -0.074  1.00 98.83           C  
ATOM    890  C   ILE B 113      -2.487 -13.446   0.503  1.00 98.83           C  
ATOM    891  CB  ILE B 113      -0.318 -14.729   0.445  1.00 98.83           C  
ATOM    892  O   ILE B 113      -2.075 -12.308   0.269  1.00 98.83           O  
ATOM    893  CG1 ILE B 113       0.452 -15.854  -0.257  1.00 98.83           C  
ATOM    894  CG2 ILE B 113      -0.295 -14.917   1.965  1.00 98.83           C  
ATOM    895  CD1 ILE B 113      -0.121 -17.243  -0.012  1.00 98.83           C  
ATOM    896  N   LEU B 114      -3.515 -13.702   1.246  1.00 98.92           N  
ATOM    897  CA  LEU B 114      -4.205 -12.608   1.920  1.00 98.92           C  
ATOM    898  C   LEU B 114      -3.524 -12.268   3.241  1.00 98.92           C  
ATOM    899  CB  LEU B 114      -5.672 -12.970   2.168  1.00 98.92           C  
ATOM    900  O   LEU B 114      -3.270 -13.154   4.060  1.00 98.92           O  
ATOM    901  CG  LEU B 114      -6.547 -11.874   2.777  1.00 98.92           C  
ATOM    902  CD1 LEU B 114      -6.672 -10.699   1.814  1.00 98.92           C  
ATOM    903  CD2 LEU B 114      -7.923 -12.426   3.137  1.00 98.92           C  
ATOM    904  N   VAL B 115      -3.269 -10.969   3.434  1.00 98.93           N  
ATOM    905  CA  VAL B 115      -2.503 -10.571   4.610  1.00 98.93           C  
ATOM    906  C   VAL B 115      -3.247  -9.471   5.363  1.00 98.93           C  
ATOM    907  CB  VAL B 115      -1.085 -10.090   4.228  1.00 98.93           C  
ATOM    908  O   VAL B 115      -3.587  -8.435   4.786  1.00 98.93           O  
ATOM    909  CG1 VAL B 115      -0.282  -9.730   5.476  1.00 98.93           C  
ATOM    910  CG2 VAL B 115      -0.361 -11.161   3.413  1.00 98.93           C  
ATOM    911  N   GLY B 116      -3.500  -9.722   6.592  1.00 98.89           N  
ATOM    912  CA  GLY B 116      -3.970  -8.677   7.488  1.00 98.89           C  
ATOM    913  C   GLY B 116      -2.844  -7.925   8.171  1.00 98.89           C  
ATOM    914  O   GLY B 116      -2.144  -8.482   9.020  1.00 98.89           O  
ATOM    915  N   ASN B 117      -2.747  -6.639   7.812  1.00 98.82           N  
ATOM    916  CA  ASN B 117      -1.682  -5.816   8.374  1.00 98.82           C  
ATOM    917  C   ASN B 117      -2.138  -5.095   9.639  1.00 98.82           C  
ATOM    918  CB  ASN B 117      -1.182  -4.806   7.338  1.00 98.82           C  
ATOM    919  O   ASN B 117      -3.325  -5.100   9.967  1.00 98.82           O  
ATOM    920  CG  ASN B 117      -0.451  -5.465   6.185  1.00 98.82           C  
ATOM    921  ND2 ASN B 117      -0.441  -4.803   5.034  1.00 98.82           N  
ATOM    922  OD1 ASN B 117       0.099  -6.560   6.328  1.00 98.82           O  
ATOM    923  N   LYS B 118      -1.192  -4.547  10.383  1.00 98.66           N  
ATOM    924  CA  LYS B 118      -1.410  -3.739  11.580  1.00 98.66           C  
ATOM    925  C   LYS B 118      -2.122  -4.543  12.664  1.00 98.66           C  
ATOM    926  CB  LYS B 118      -2.219  -2.486  11.241  1.00 98.66           C  
ATOM    927  O   LYS B 118      -3.080  -4.062  13.273  1.00 98.66           O  
ATOM    928  CG  LYS B 118      -1.604  -1.630  10.143  1.00 98.66           C  
ATOM    929  CD  LYS B 118      -2.403  -0.353   9.916  1.00 98.66           C  
ATOM    930  CE  LYS B 118      -1.893   0.419   8.707  1.00 98.66           C  
ATOM    931  NZ  LYS B 118      -2.603   1.722   8.542  1.00 98.66           N  
ATOM    932  N   LYS B 119      -1.699  -5.744  12.854  1.00 98.51           N  
ATOM    933  CA  LYS B 119      -2.260  -6.651  13.851  1.00 98.51           C  
ATOM    934  C   LYS B 119      -2.194  -6.042  15.248  1.00 98.51           C  
ATOM    935  CB  LYS B 119      -1.525  -7.992  13.829  1.00 98.51           C  
ATOM    936  O   LYS B 119      -3.053  -6.312  16.090  1.00 98.51           O  
ATOM    937  CG  LYS B 119      -2.115  -9.037  14.765  1.00 98.51           C  
ATOM    938  CD  LYS B 119      -1.365 -10.359  14.671  1.00 98.51           C  
ATOM    939  CE  LYS B 119      -1.933 -11.395  15.632  1.00 98.51           C  
ATOM    940  NZ  LYS B 119      -1.179 -12.683  15.568  1.00 98.51           N  
ATOM    941  N   ASP B 120      -1.202  -5.187  15.468  1.00 98.19           N  
ATOM    942  CA  ASP B 120      -0.993  -4.549  16.764  1.00 98.19           C  
ATOM    943  C   ASP B 120      -2.166  -3.640  17.124  1.00 98.19           C  
ATOM    944  CB  ASP B 120       0.311  -3.750  16.765  1.00 98.19           C  
ATOM    945  O   ASP B 120      -2.388  -3.339  18.298  1.00 98.19           O  
ATOM    946  CG  ASP B 120       0.401  -2.760  15.617  1.00 98.19           C  
ATOM    947  OD1 ASP B 120       0.385  -3.185  14.442  1.00 98.19           O  
ATOM    948  OD2 ASP B 120       0.492  -1.543  15.890  1.00 98.19           O  
ATOM    949  N   LEU B 121      -2.978  -3.334  16.163  1.00 98.30           N  
ATOM    950  CA  LEU B 121      -4.041  -2.360  16.384  1.00 98.30           C  
ATOM    951  C   LEU B 121      -5.345  -3.054  16.761  1.00 98.30           C  
ATOM    952  CB  LEU B 121      -4.249  -1.501  15.133  1.00 98.30           C  
ATOM    953  O   LEU B 121      -6.323  -2.395  17.120  1.00 98.30           O  
ATOM    954  CG  LEU B 121      -3.089  -0.587  14.738  1.00 98.30           C  
ATOM    955  CD1 LEU B 121      -3.448   0.215  13.491  1.00 98.30           C  
ATOM    956  CD2 LEU B 121      -2.723   0.342  15.890  1.00 98.30           C  
ATOM    957  N   ARG B 122      -5.460  -4.326  16.682  1.00 97.76           N  
ATOM    958  CA  ARG B 122      -6.691  -5.051  16.980  1.00 97.76           C  
ATOM    959  C   ARG B 122      -7.134  -4.809  18.419  1.00 97.76           C  
ATOM    960  CB  ARG B 122      -6.506  -6.550  16.734  1.00 97.76           C  
ATOM    961  O   ARG B 122      -8.325  -4.643  18.688  1.00 97.76           O  
ATOM    962  CG  ARG B 122      -7.798  -7.349  16.799  1.00 97.76           C  
ATOM    963  CD  ARG B 122      -7.573  -8.814  16.453  1.00 97.76           C  
ATOM    964  NE  ARG B 122      -7.193  -8.986  15.053  1.00 97.76           N  
ATOM    965  NH1 ARG B 122      -5.388 -10.357  15.496  1.00 97.76           N  
ATOM    966  NH2 ARG B 122      -5.908  -9.802  13.334  1.00 97.76           N  
ATOM    967  CZ  ARG B 122      -6.164  -9.715  14.631  1.00 97.76           C  
ATOM    968  N   GLN B 123      -6.155  -4.759  19.385  1.00 96.25           N  
ATOM    969  CA  GLN B 123      -6.477  -4.589  20.798  1.00 96.25           C  
ATOM    970  C   GLN B 123      -6.129  -3.182  21.276  1.00 96.25           C  
ATOM    971  CB  GLN B 123      -5.743  -5.629  21.645  1.00 96.25           C  
ATOM    972  O   GLN B 123      -6.201  -2.893  22.472  1.00 96.25           O  
ATOM    973  CG  GLN B 123      -6.115  -7.067  21.312  1.00 96.25           C  
ATOM    974  CD  GLN B 123      -7.581  -7.367  21.560  1.00 96.25           C  
ATOM    975  NE2 GLN B 123      -8.116  -8.347  20.840  1.00 96.25           N  
ATOM    976  OE1 GLN B 123      -8.228  -6.724  22.393  1.00 96.25           O  
ATOM    977  N   ASP B 124      -5.751  -2.350  20.341  1.00 97.53           N  
ATOM    978  CA  ASP B 124      -5.415  -0.975  20.696  1.00 97.53           C  
ATOM    979  C   ASP B 124      -6.666  -0.179  21.059  1.00 97.53           C  
ATOM    980  CB  ASP B 124      -4.671  -0.290  19.547  1.00 97.53           C  
ATOM    981  O   ASP B 124      -7.603  -0.088  20.263  1.00 97.53           O  
ATOM    982  CG  ASP B 124      -4.283   1.144  19.863  1.00 97.53           C  
ATOM    983  OD1 ASP B 124      -3.410   1.363  20.730  1.00 97.53           O  
ATOM    984  OD2 ASP B 124      -4.858   2.063  19.241  1.00 97.53           O  
ATOM    985  N   GLU B 125      -6.681   0.402  22.296  1.00 97.13           N  
ATOM    986  CA  GLU B 125      -7.845   1.091  22.845  1.00 97.13           C  
ATOM    987  C   GLU B 125      -8.248   2.276  21.972  1.00 97.13           C  
ATOM    988  CB  GLU B 125      -7.567   1.561  24.275  1.00 97.13           C  
ATOM    989  O   GLU B 125      -9.434   2.491  21.716  1.00 97.13           O  
ATOM    990  CG  GLU B 125      -8.811   2.012  25.027  1.00 97.13           C  
ATOM    991  CD  GLU B 125      -8.627   2.026  26.536  1.00 97.13           C  
ATOM    992  OE1 GLU B 125      -9.618   2.256  27.266  1.00 97.13           O  
ATOM    993  OE2 GLU B 125      -7.482   1.807  26.992  1.00 97.13           O  
ATOM    994  N   HIS B 126      -7.271   3.042  21.589  1.00 97.30           N  
ATOM    995  CA  HIS B 126      -7.548   4.199  20.746  1.00 97.30           C  
ATOM    996  C   HIS B 126      -8.205   3.781  19.434  1.00 97.30           C  
ATOM    997  CB  HIS B 126      -6.262   4.977  20.464  1.00 97.30           C  
ATOM    998  O   HIS B 126      -9.195   4.382  19.011  1.00 97.30           O  
ATOM    999  CG  HIS B 126      -6.465   6.180  19.598  1.00 97.30           C  
ATOM   1000  CD2 HIS B 126      -6.756   7.464  19.914  1.00 97.30           C  
ATOM   1001  ND1 HIS B 126      -6.376   6.130  18.224  1.00 97.30           N  
ATOM   1002  CE1 HIS B 126      -6.604   7.336  17.731  1.00 97.30           C  
ATOM   1003  NE2 HIS B 126      -6.837   8.163  18.735  1.00 97.30           N  
ATOM   1004  N   THR B 127      -7.726   2.790  18.778  1.00 97.11           N  
ATOM   1005  CA  THR B 127      -8.271   2.284  17.523  1.00 97.11           C  
ATOM   1006  C   THR B 127      -9.699   1.784  17.717  1.00 97.11           C  
ATOM   1007  CB  THR B 127      -7.400   1.149  16.953  1.00 97.11           C  
ATOM   1008  O   THR B 127     -10.588   2.106  16.925  1.00 97.11           O  
ATOM   1009  CG2 THR B 127      -7.958   0.640  15.629  1.00 97.11           C  
ATOM   1010  OG1 THR B 127      -6.069   1.636  16.742  1.00 97.11           O  
ATOM   1011  N   ARG B 128      -9.931   1.096  18.754  1.00 97.59           N  
ATOM   1012  CA  ARG B 128     -11.259   0.567  19.047  1.00 97.59           C  
ATOM   1013  C   ARG B 128     -12.261   1.694  19.270  1.00 97.59           C  
ATOM   1014  CB  ARG B 128     -11.216  -0.347  20.273  1.00 97.59           C  
ATOM   1015  O   ARG B 128     -13.397   1.625  18.796  1.00 97.59           O  
ATOM   1016  CG  ARG B 128     -10.535  -1.683  20.023  1.00 97.59           C  
ATOM   1017  CD  ARG B 128     -10.624  -2.598  21.236  1.00 97.59           C  
ATOM   1018  NE  ARG B 128     -10.004  -3.895  20.980  1.00 97.59           N  
ATOM   1019  NH1 ARG B 128     -10.590  -4.810  23.019  1.00 97.59           N  
ATOM   1020  NH2 ARG B 128      -9.408  -6.052  21.497  1.00 97.59           N  
ATOM   1021  CZ  ARG B 128     -10.002  -4.916  21.833  1.00 97.59           C  
ATOM   1022  N   ARG B 129     -11.878   2.715  19.948  1.00 96.69           N  
ATOM   1023  CA  ARG B 129     -12.737   3.862  20.221  1.00 96.69           C  
ATOM   1024  C   ARG B 129     -13.083   4.606  18.935  1.00 96.69           C  
ATOM   1025  CB  ARG B 129     -12.065   4.815  21.212  1.00 96.69           C  
ATOM   1026  O   ARG B 129     -14.241   4.965  18.711  1.00 96.69           O  
ATOM   1027  CG  ARG B 129     -12.154   4.359  22.660  1.00 96.69           C  
ATOM   1028  CD  ARG B 129     -11.547   5.382  23.611  1.00 96.69           C  
ATOM   1029  NE  ARG B 129     -11.269   4.801  24.921  1.00 96.69           N  
ATOM   1030  NH1 ARG B 129      -9.958   6.558  25.652  1.00 96.69           N  
ATOM   1031  NH2 ARG B 129     -10.332   4.755  27.018  1.00 96.69           N  
ATOM   1032  CZ  ARG B 129     -10.521   5.373  25.860  1.00 96.69           C  
ATOM   1033  N   GLU B 130     -12.070   4.856  18.059  1.00 96.04           N  
ATOM   1034  CA  GLU B 130     -12.264   5.571  16.801  1.00 96.04           C  
ATOM   1035  C   GLU B 130     -13.216   4.814  15.878  1.00 96.04           C  
ATOM   1036  CB  GLU B 130     -10.923   5.801  16.100  1.00 96.04           C  
ATOM   1037  O   GLU B 130     -14.090   5.416  15.251  1.00 96.04           O  
ATOM   1038  CG  GLU B 130     -10.087   6.910  16.722  1.00 96.04           C  
ATOM   1039  CD  GLU B 130     -10.801   8.252  16.757  1.00 96.04           C  
ATOM   1040  OE1 GLU B 130     -11.046   8.780  17.866  1.00 96.04           O  
ATOM   1041  OE2 GLU B 130     -11.120   8.779  15.668  1.00 96.04           O  
ATOM   1042  N   LEU B 131     -13.058   3.515  15.790  1.00 95.86           N  
ATOM   1043  CA  LEU B 131     -13.910   2.689  14.941  1.00 95.86           C  
ATOM   1044  C   LEU B 131     -15.329   2.621  15.496  1.00 95.86           C  
ATOM   1045  CB  LEU B 131     -13.331   1.277  14.814  1.00 95.86           C  
ATOM   1046  O   LEU B 131     -16.296   2.562  14.734  1.00 95.86           O  
ATOM   1047  CG  LEU B 131     -12.138   1.116  13.870  1.00 95.86           C  
ATOM   1048  CD1 LEU B 131     -11.548  -0.284  13.997  1.00 95.86           C  
ATOM   1049  CD2 LEU B 131     -12.552   1.400  12.431  1.00 95.86           C  
ATOM   1050  N   ALA B 132     -15.396   2.667  16.793  1.00 96.28           N  
ATOM   1051  CA  ALA B 132     -16.699   2.602  17.450  1.00 96.28           C  
ATOM   1052  C   ALA B 132     -17.560   3.806  17.081  1.00 96.28           C  
ATOM   1053  CB  ALA B 132     -16.527   2.519  18.965  1.00 96.28           C  
ATOM   1054  O   ALA B 132     -18.785   3.697  16.993  1.00 96.28           O  
ATOM   1055  N   LYS B 133     -16.940   4.953  16.863  1.00 93.34           N  
ATOM   1056  CA  LYS B 133     -17.657   6.154  16.444  1.00 93.34           C  
ATOM   1057  C   LYS B 133     -18.397   5.923  15.130  1.00 93.34           C  
ATOM   1058  CB  LYS B 133     -16.693   7.333  16.302  1.00 93.34           C  
ATOM   1059  O   LYS B 133     -19.437   6.535  14.881  1.00 93.34           O  
ATOM   1060  CG  LYS B 133     -16.090   7.802  17.618  1.00 93.34           C  
ATOM   1061  CD  LYS B 133     -15.115   8.954  17.407  1.00 93.34           C  
ATOM   1062  CE  LYS B 133     -14.435   9.357  18.708  1.00 93.34           C  
ATOM   1063  NZ  LYS B 133     -13.403  10.415  18.490  1.00 93.34           N  
ATOM   1064  N   MET B 134     -17.901   5.090  14.292  1.00 93.58           N  
ATOM   1065  CA  MET B 134     -18.503   4.767  13.002  1.00 93.58           C  
ATOM   1066  C   MET B 134     -19.238   3.432  13.063  1.00 93.58           C  
ATOM   1067  CB  MET B 134     -17.438   4.728  11.905  1.00 93.58           C  
ATOM   1068  O   MET B 134     -19.520   2.826  12.028  1.00 93.58           O  
ATOM   1069  CG  MET B 134     -16.701   6.045  11.719  1.00 93.58           C  
ATOM   1070  SD  MET B 134     -15.445   5.965  10.384  1.00 93.58           S  
ATOM   1071  CE  MET B 134     -14.131   5.049  11.235  1.00 93.58           C  
ATOM   1072  N   LYS B 135     -19.411   2.833  14.307  1.00 95.81           N  
ATOM   1073  CA  LYS B 135     -20.116   1.576  14.539  1.00 95.81           C  
ATOM   1074  C   LYS B 135     -19.376   0.405  13.899  1.00 95.81           C  
ATOM   1075  CB  LYS B 135     -21.544   1.653  13.997  1.00 95.81           C  
ATOM   1076  O   LYS B 135     -19.997  -0.477  13.302  1.00 95.81           O  
ATOM   1077  CG  LYS B 135     -22.420   2.676  14.704  1.00 95.81           C  
ATOM   1078  CD  LYS B 135     -23.849   2.650  14.176  1.00 95.81           C  
ATOM   1079  CE  LYS B 135     -24.710   3.719  14.835  1.00 95.81           C  
ATOM   1080  NZ  LYS B 135     -26.118   3.680  14.338  1.00 95.81           N  
ATOM   1081  N   GLN B 136     -18.147   0.498  13.905  1.00 95.99           N  
ATOM   1082  CA  GLN B 136     -17.295  -0.563  13.379  1.00 95.99           C  
ATOM   1083  C   GLN B 136     -16.352  -1.096  14.454  1.00 95.99           C  
ATOM   1084  CB  GLN B 136     -16.492  -0.062  12.178  1.00 95.99           C  
ATOM   1085  O   GLN B 136     -16.244  -0.514  15.535  1.00 95.99           O  
ATOM   1086  CG  GLN B 136     -17.352   0.331  10.983  1.00 95.99           C  
ATOM   1087  CD  GLN B 136     -16.530   0.804   9.799  1.00 95.99           C  
ATOM   1088  NE2 GLN B 136     -16.975   0.463   8.594  1.00 95.99           N  
ATOM   1089  OE1 GLN B 136     -15.505   1.472   9.965  1.00 95.99           O  
ATOM   1090  N   GLU B 137     -15.780  -2.219  14.222  1.00 97.51           N  
ATOM   1091  CA  GLU B 137     -14.762  -2.852  15.055  1.00 97.51           C  
ATOM   1092  C   GLU B 137     -13.603  -3.374  14.209  1.00 97.51           C  
ATOM   1093  CB  GLU B 137     -15.370  -3.993  15.875  1.00 97.51           C  
ATOM   1094  O   GLU B 137     -13.764  -3.622  13.013  1.00 97.51           O  
ATOM   1095  CG  GLU B 137     -15.930  -5.127  15.029  1.00 97.51           C  
ATOM   1096  CD  GLU B 137     -16.619  -6.205  15.851  1.00 97.51           C  
ATOM   1097  OE1 GLU B 137     -17.035  -7.235  15.275  1.00 97.51           O  
ATOM   1098  OE2 GLU B 137     -16.746  -6.016  17.082  1.00 97.51           O  
ATOM   1099  N   PRO B 138     -12.457  -3.495  14.875  1.00 98.38           N  
ATOM   1100  CA  PRO B 138     -11.343  -4.079  14.124  1.00 98.38           C  
ATOM   1101  C   PRO B 138     -11.671  -5.459  13.559  1.00 98.38           C  
ATOM   1102  CB  PRO B 138     -10.224  -4.168  15.166  1.00 98.38           C  
ATOM   1103  O   PRO B 138     -12.451  -6.205  14.156  1.00 98.38           O  
ATOM   1104  CG  PRO B 138     -10.580  -3.146  16.197  1.00 98.38           C  
ATOM   1105  CD  PRO B 138     -12.076  -3.061  16.288  1.00 98.38           C  
ATOM   1106  N   VAL B 139     -11.074  -5.714  12.442  1.00 98.62           N  
ATOM   1107  CA  VAL B 139     -11.344  -6.964  11.740  1.00 98.62           C  
ATOM   1108  C   VAL B 139     -10.891  -8.145  12.596  1.00 98.62           C  
ATOM   1109  CB  VAL B 139     -10.644  -7.005  10.363  1.00 98.62           C  
ATOM   1110  O   VAL B 139      -9.755  -8.174  13.075  1.00 98.62           O  
ATOM   1111  CG1 VAL B 139     -10.879  -8.350   9.678  1.00 98.62           C  
ATOM   1112  CG2 VAL B 139     -11.136  -5.859   9.482  1.00 98.62           C  
ATOM   1113  N   ARG B 140     -11.743  -9.062  12.791  1.00 98.30           N  
ATOM   1114  CA  ARG B 140     -11.424 -10.273  13.539  1.00 98.30           C  
ATOM   1115  C   ARG B 140     -10.681 -11.278  12.665  1.00 98.30           C  
ATOM   1116  CB  ARG B 140     -12.698 -10.909  14.101  1.00 98.30           C  
ATOM   1117  O   ARG B 140     -10.830 -11.272  11.441  1.00 98.30           O  
ATOM   1118  CG  ARG B 140     -13.456 -10.016  15.070  1.00 98.30           C  
ATOM   1119  CD  ARG B 140     -14.723 -10.687  15.582  1.00 98.30           C  
ATOM   1120  NE  ARG B 140     -15.419  -9.853  16.558  1.00 98.30           N  
ATOM   1121  NH1 ARG B 140     -17.328 -11.152  16.616  1.00 98.30           N  
ATOM   1122  NH2 ARG B 140     -17.178  -9.268  17.913  1.00 98.30           N  
ATOM   1123  CZ  ARG B 140     -16.640 -10.093  17.026  1.00 98.30           C  
ATOM   1124  N   SER B 141      -9.972 -12.173  13.377  1.00 98.41           N  
ATOM   1125  CA  SER B 141      -9.187 -13.173  12.660  1.00 98.41           C  
ATOM   1126  C   SER B 141     -10.081 -14.074  11.814  1.00 98.41           C  
ATOM   1127  CB  SER B 141      -8.375 -14.021  13.639  1.00 98.41           C  
ATOM   1128  O   SER B 141      -9.731 -14.420  10.684  1.00 98.41           O  
ATOM   1129  OG  SER B 141      -7.384 -13.237  14.281  1.00 98.41           O  
ATOM   1130  N   GLU B 142     -11.192 -14.370  12.290  1.00 98.31           N  
ATOM   1131  CA  GLU B 142     -12.144 -15.241  11.607  1.00 98.31           C  
ATOM   1132  C   GLU B 142     -12.664 -14.594  10.327  1.00 98.31           C  
ATOM   1133  CB  GLU B 142     -13.312 -15.591  12.532  1.00 98.31           C  
ATOM   1134  O   GLU B 142     -12.850 -15.271   9.314  1.00 98.31           O  
ATOM   1135  CG  GLU B 142     -14.219 -16.687  11.990  1.00 98.31           C  
ATOM   1136  CD  GLU B 142     -15.354 -17.048  12.935  1.00 98.31           C  
ATOM   1137  OE1 GLU B 142     -16.153 -17.954  12.606  1.00 98.31           O  
ATOM   1138  OE2 GLU B 142     -15.445 -16.420  14.014  1.00 98.31           O  
ATOM   1139  N   GLU B 143     -12.908 -13.315  10.370  1.00 98.48           N  
ATOM   1140  CA  GLU B 143     -13.372 -12.584   9.195  1.00 98.48           C  
ATOM   1141  C   GLU B 143     -12.332 -12.617   8.078  1.00 98.48           C  
ATOM   1142  CB  GLU B 143     -13.705 -11.135   9.560  1.00 98.48           C  
ATOM   1143  O   GLU B 143     -12.678 -12.766   6.905  1.00 98.48           O  
ATOM   1144  CG  GLU B 143     -14.888 -10.997  10.508  1.00 98.48           C  
ATOM   1145  CD  GLU B 143     -15.160  -9.559  10.922  1.00 98.48           C  
ATOM   1146  OE1 GLU B 143     -16.072  -8.924  10.347  1.00 98.48           O  
ATOM   1147  OE2 GLU B 143     -14.454  -9.064  11.829  1.00 98.48           O  
ATOM   1148  N   GLY B 144     -11.086 -12.454   8.505  1.00 98.52           N  
ATOM   1149  CA  GLY B 144     -10.010 -12.557   7.533  1.00 98.52           C  
ATOM   1150  C   GLY B 144      -9.916 -13.927   6.889  1.00 98.52           C  
ATOM   1151  O   GLY B 144      -9.779 -14.037   5.669  1.00 98.52           O  
ATOM   1152  N   ARG B 145     -10.051 -14.945   7.694  1.00 98.62           N  
ATOM   1153  CA  ARG B 145      -9.998 -16.314   7.191  1.00 98.62           C  
ATOM   1154  C   ARG B 145     -11.155 -16.592   6.237  1.00 98.62           C  
ATOM   1155  CB  ARG B 145     -10.021 -17.314   8.349  1.00 98.62           C  
ATOM   1156  O   ARG B 145     -10.969 -17.219   5.192  1.00 98.62           O  
ATOM   1157  CG  ARG B 145      -9.550 -18.709   7.967  1.00 98.62           C  
ATOM   1158  CD  ARG B 145      -9.536 -19.646   9.166  1.00 98.62           C  
ATOM   1159  NE  ARG B 145      -8.460 -19.315  10.097  1.00 98.62           N  
ATOM   1160  NH1 ARG B 145      -9.865 -18.666  11.812  1.00 98.62           N  
ATOM   1161  NH2 ARG B 145      -7.591 -18.588  12.094  1.00 98.62           N  
ATOM   1162  CZ  ARG B 145      -8.641 -18.857  11.332  1.00 98.62           C  
ATOM   1163  N   ASP B 146     -12.300 -16.177   6.570  1.00 98.66           N  
ATOM   1164  CA  ASP B 146     -13.476 -16.333   5.720  1.00 98.66           C  
ATOM   1165  C   ASP B 146     -13.280 -15.634   4.377  1.00 98.66           C  
ATOM   1166  CB  ASP B 146     -14.721 -15.786   6.421  1.00 98.66           C  
ATOM   1167  O   ASP B 146     -13.642 -16.176   3.330  1.00 98.66           O  
ATOM   1168  CG  ASP B 146     -15.173 -16.649   7.586  1.00 98.66           C  
ATOM   1169  OD1 ASP B 146     -14.728 -17.812   7.692  1.00 98.66           O  
ATOM   1170  OD2 ASP B 146     -15.984 -16.162   8.404  1.00 98.66           O  
ATOM   1171  N   MET B 147     -12.743 -14.447   4.436  1.00 98.78           N  
ATOM   1172  CA  MET B 147     -12.485 -13.694   3.212  1.00 98.78           C  
ATOM   1173  C   MET B 147     -11.474 -14.419   2.330  1.00 98.78           C  
ATOM   1174  CB  MET B 147     -11.978 -12.289   3.541  1.00 98.78           C  
ATOM   1175  O   MET B 147     -11.623 -14.453   1.107  1.00 98.78           O  
ATOM   1176  CG  MET B 147     -11.761 -11.413   2.318  1.00 98.78           C  
ATOM   1177  SD  MET B 147     -13.309 -11.128   1.375  1.00 98.78           S  
ATOM   1178  CE  MET B 147     -14.159  -9.980   2.494  1.00 98.78           C  
ATOM   1179  N   ALA B 148     -10.457 -14.927   2.964  1.00 98.75           N  
ATOM   1180  CA  ALA B 148      -9.456 -15.685   2.218  1.00 98.75           C  
ATOM   1181  C   ALA B 148     -10.095 -16.856   1.477  1.00 98.75           C  
ATOM   1182  CB  ALA B 148      -8.360 -16.187   3.156  1.00 98.75           C  
ATOM   1183  O   ALA B 148      -9.738 -17.143   0.332  1.00 98.75           O  
ATOM   1184  N   ASN B 149     -10.994 -17.492   2.098  1.00 98.43           N  
ATOM   1185  CA  ASN B 149     -11.716 -18.591   1.467  1.00 98.43           C  
ATOM   1186  C   ASN B 149     -12.603 -18.099   0.327  1.00 98.43           C  
ATOM   1187  CB  ASN B 149     -12.551 -19.349   2.501  1.00 98.43           C  
ATOM   1188  O   ASN B 149     -12.682 -18.737  -0.724  1.00 98.43           O  
ATOM   1189  CG  ASN B 149     -11.700 -20.155   3.462  1.00 98.43           C  
ATOM   1190  ND2 ASN B 149     -12.224 -20.397   4.658  1.00 98.43           N  
ATOM   1191  OD1 ASN B 149     -10.581 -20.556   3.133  1.00 98.43           O  
ATOM   1192  N   ARG B 150     -13.196 -17.036   0.557  1.00 98.27           N  
ATOM   1193  CA  ARG B 150     -14.103 -16.444  -0.421  1.00 98.27           C  
ATOM   1194  C   ARG B 150     -13.370 -16.114  -1.718  1.00 98.27           C  
ATOM   1195  CB  ARG B 150     -14.759 -15.184   0.146  1.00 98.27           C  
ATOM   1196  O   ARG B 150     -13.923 -16.276  -2.808  1.00 98.27           O  
ATOM   1197  CG  ARG B 150     -15.798 -14.562  -0.774  1.00 98.27           C  
ATOM   1198  CD  ARG B 150     -16.488 -13.372  -0.122  1.00 98.27           C  
ATOM   1199  NE  ARG B 150     -17.296 -12.626  -1.083  1.00 98.27           N  
ATOM   1200  NH1 ARG B 150     -18.205 -11.192   0.484  1.00 98.27           N  
ATOM   1201  NH2 ARG B 150     -18.784 -10.999  -1.726  1.00 98.27           N  
ATOM   1202  CZ  ARG B 150     -18.093 -11.607  -0.773  1.00 98.27           C  
ATOM   1203  N   ILE B 151     -12.168 -15.669  -1.633  1.00 98.05           N  
ATOM   1204  CA  ILE B 151     -11.437 -15.266  -2.830  1.00 98.05           C  
ATOM   1205  C   ILE B 151     -10.521 -16.401  -3.282  1.00 98.05           C  
ATOM   1206  CB  ILE B 151     -10.617 -13.980  -2.585  1.00 98.05           C  
ATOM   1207  O   ILE B 151      -9.714 -16.229  -4.198  1.00 98.05           O  
ATOM   1208  CG1 ILE B 151      -9.549 -14.224  -1.513  1.00 98.05           C  
ATOM   1209  CG2 ILE B 151     -11.535 -12.820  -2.189  1.00 98.05           C  
ATOM   1210  CD1 ILE B 151      -8.474 -13.147  -1.453  1.00 98.05           C  
ATOM   1211  N   SER B 152     -10.604 -17.550  -2.601  1.00 97.74           N  
ATOM   1212  CA  SER B 152      -9.800 -18.722  -2.933  1.00 97.74           C  
ATOM   1213  C   SER B 152      -8.309 -18.415  -2.836  1.00 97.74           C  
ATOM   1214  CB  SER B 152     -10.136 -19.221  -4.339  1.00 97.74           C  
ATOM   1215  O   SER B 152      -7.538 -18.767  -3.731  1.00 97.74           O  
ATOM   1216  OG  SER B 152     -11.506 -19.569  -4.436  1.00 97.74           O  
ATOM   1217  N   ALA B 153      -7.954 -17.765  -1.745  1.00 98.23           N  
ATOM   1218  CA  ALA B 153      -6.552 -17.429  -1.511  1.00 98.23           C  
ATOM   1219  C   ALA B 153      -5.740 -18.672  -1.160  1.00 98.23           C  
ATOM   1220  CB  ALA B 153      -6.433 -16.388  -0.401  1.00 98.23           C  
ATOM   1221  O   ALA B 153      -6.282 -19.645  -0.630  1.00 98.23           O  
ATOM   1222  N   PHE B 154      -4.521 -18.661  -1.501  1.00 97.83           N  
ATOM   1223  CA  PHE B 154      -3.599 -19.733  -1.142  1.00 97.83           C  
ATOM   1224  C   PHE B 154      -3.499 -19.875   0.372  1.00 97.83           C  
ATOM   1225  CB  PHE B 154      -2.212 -19.474  -1.738  1.00 97.83           C  
ATOM   1226  O   PHE B 154      -3.387 -20.988   0.890  1.00 97.83           O  
ATOM   1227  CG  PHE B 154      -1.227 -20.583  -1.488  1.00 97.83           C  
ATOM   1228  CD1 PHE B 154      -0.416 -20.571  -0.360  1.00 97.83           C  
ATOM   1229  CD2 PHE B 154      -1.112 -21.640  -2.382  1.00 97.83           C  
ATOM   1230  CE1 PHE B 154       0.496 -21.597  -0.126  1.00 97.83           C  
ATOM   1231  CE2 PHE B 154      -0.202 -22.669  -2.155  1.00 97.83           C  
ATOM   1232  CZ  PHE B 154       0.602 -22.645  -1.027  1.00 97.83           C  
ATOM   1233  N   GLY B 155      -3.579 -18.725   1.029  1.00 98.09           N  
ATOM   1234  CA  GLY B 155      -3.520 -18.707   2.482  1.00 98.09           C  
ATOM   1235  C   GLY B 155      -3.823 -17.343   3.074  1.00 98.09           C  
ATOM   1236  O   GLY B 155      -3.985 -16.365   2.341  1.00 98.09           O  
ATOM   1237  N   TYR B 156      -3.937 -17.375   4.460  1.00 98.80           N  
ATOM   1238  CA  TYR B 156      -4.200 -16.150   5.207  1.00 98.80           C  
ATOM   1239  C   TYR B 156      -3.250 -16.018   6.391  1.00 98.80           C  
ATOM   1240  CB  TYR B 156      -5.651 -16.118   5.695  1.00 98.80           C  
ATOM   1241  O   TYR B 156      -3.040 -16.978   7.136  1.00 98.80           O  
ATOM   1242  CG  TYR B 156      -5.957 -14.960   6.614  1.00 98.80           C  
ATOM   1243  CD1 TYR B 156      -6.267 -15.173   7.955  1.00 98.80           C  
ATOM   1244  CD2 TYR B 156      -5.938 -13.652   6.143  1.00 98.80           C  
ATOM   1245  CE1 TYR B 156      -6.552 -14.110   8.805  1.00 98.80           C  
ATOM   1246  CE2 TYR B 156      -6.221 -12.581   6.984  1.00 98.80           C  
ATOM   1247  OH  TYR B 156      -6.807 -11.762   9.148  1.00 98.80           O  
ATOM   1248  CZ  TYR B 156      -6.526 -12.819   8.311  1.00 98.80           C  
ATOM   1249  N   LEU B 157      -2.678 -14.869   6.498  1.00 98.84           N  
ATOM   1250  CA  LEU B 157      -1.823 -14.565   7.640  1.00 98.84           C  
ATOM   1251  C   LEU B 157      -2.039 -13.131   8.113  1.00 98.84           C  
ATOM   1252  CB  LEU B 157      -0.350 -14.779   7.278  1.00 98.84           C  
ATOM   1253  O   LEU B 157      -2.528 -12.290   7.356  1.00 98.84           O  
ATOM   1254  CG  LEU B 157       0.089 -16.227   7.055  1.00 98.84           C  
ATOM   1255  CD1 LEU B 157       1.346 -16.272   6.191  1.00 98.84           C  
ATOM   1256  CD2 LEU B 157       0.326 -16.926   8.389  1.00 98.84           C  
ATOM   1257  N   GLU B 158      -1.687 -12.908   9.326  1.00 98.87           N  
ATOM   1258  CA  GLU B 158      -1.722 -11.570   9.909  1.00 98.87           C  
ATOM   1259  C   GLU B 158      -0.351 -11.164  10.444  1.00 98.87           C  
ATOM   1260  CB  GLU B 158      -2.765 -11.497  11.027  1.00 98.87           C  
ATOM   1261  O   GLU B 158       0.427 -12.015  10.880  1.00 98.87           O  
ATOM   1262  CG  GLU B 158      -4.180 -11.820  10.569  1.00 98.87           C  
ATOM   1263  CD  GLU B 158      -5.195 -11.806  11.701  1.00 98.87           C  
ATOM   1264  OE1 GLU B 158      -6.415 -11.842  11.423  1.00 98.87           O  
ATOM   1265  OE2 GLU B 158      -4.767 -11.756  12.875  1.00 98.87           O  
ATOM   1266  N   CYS B 159      -0.091  -9.882  10.377  1.00 98.80           N  
ATOM   1267  CA  CYS B 159       1.215  -9.434  10.849  1.00 98.80           C  
ATOM   1268  C   CYS B 159       1.159  -7.982  11.308  1.00 98.80           C  
ATOM   1269  CB  CYS B 159       2.265  -9.592   9.751  1.00 98.80           C  
ATOM   1270  O   CYS B 159       0.139  -7.312  11.140  1.00 98.80           O  
ATOM   1271  SG  CYS B 159       2.022  -8.484   8.346  1.00 98.80           S  
ATOM   1272  N   SER B 160       2.188  -7.627  12.017  1.00 98.73           N  
ATOM   1273  CA  SER B 160       2.457  -6.238  12.376  1.00 98.73           C  
ATOM   1274  C   SER B 160       3.873  -5.830  11.986  1.00 98.73           C  
ATOM   1275  CB  SER B 160       2.250  -6.022  13.876  1.00 98.73           C  
ATOM   1276  O   SER B 160       4.845  -6.285  12.592  1.00 98.73           O  
ATOM   1277  OG  SER B 160       2.688  -4.731  14.263  1.00 98.73           O  
ATOM   1278  N   ALA B 161       3.896  -4.914  10.979  1.00 98.48           N  
ATOM   1279  CA  ALA B 161       5.208  -4.403  10.592  1.00 98.48           C  
ATOM   1280  C   ALA B 161       5.844  -3.608  11.729  1.00 98.48           C  
ATOM   1281  CB  ALA B 161       5.094  -3.536   9.340  1.00 98.48           C  
ATOM   1282  O   ALA B 161       7.063  -3.644  11.914  1.00 98.48           O  
ATOM   1283  N   LYS B 162       5.084  -2.960  12.518  1.00 97.87           N  
ATOM   1284  CA  LYS B 162       5.572  -2.140  13.623  1.00 97.87           C  
ATOM   1285  C   LYS B 162       6.243  -2.999  14.690  1.00 97.87           C  
ATOM   1286  CB  LYS B 162       4.427  -1.336  14.240  1.00 97.87           C  
ATOM   1287  O   LYS B 162       7.339  -2.678  15.155  1.00 97.87           O  
ATOM   1288  CG  LYS B 162       4.875  -0.326  15.288  1.00 97.87           C  
ATOM   1289  CD  LYS B 162       3.711   0.528  15.773  1.00 97.87           C  
ATOM   1290  CE  LYS B 162       4.164   1.563  16.795  1.00 97.87           C  
ATOM   1291  NZ  LYS B 162       3.036   2.437  17.235  1.00 97.87           N  
ATOM   1292  N   THR B 163       5.611  -4.114  15.053  1.00 98.06           N  
ATOM   1293  CA  THR B 163       6.133  -4.986  16.100  1.00 98.06           C  
ATOM   1294  C   THR B 163       6.948  -6.126  15.496  1.00 98.06           C  
ATOM   1295  CB  THR B 163       4.997  -5.565  16.963  1.00 98.06           C  
ATOM   1296  O   THR B 163       7.593  -6.886  16.222  1.00 98.06           O  
ATOM   1297  CG2 THR B 163       4.141  -4.453  17.562  1.00 98.06           C  
ATOM   1298  OG1 THR B 163       4.168  -6.405  16.151  1.00 98.06           O  
ATOM   1299  N   LYS B 164       6.858  -6.322  14.234  1.00 97.81           N  
ATOM   1300  CA  LYS B 164       7.582  -7.334  13.469  1.00 97.81           C  
ATOM   1301  C   LYS B 164       6.956  -8.713  13.651  1.00 97.81           C  
ATOM   1302  CB  LYS B 164       9.054  -7.369  13.884  1.00 97.81           C  
ATOM   1303  O   LYS B 164       7.491  -9.713  13.168  1.00 97.81           O  
ATOM   1304  CG  LYS B 164       9.812  -6.083  13.585  1.00 97.81           C  
ATOM   1305  CD  LYS B 164      11.289  -6.210  13.936  1.00 97.81           C  
ATOM   1306  CE  LYS B 164      12.036  -4.906  13.693  1.00 97.81           C  
ATOM   1307  NZ  LYS B 164      13.489  -5.032  14.015  1.00 97.81           N  
ATOM   1308  N   GLU B 165       5.904  -8.697  14.308  1.00 98.31           N  
ATOM   1309  CA  GLU B 165       5.202  -9.959  14.520  1.00 98.31           C  
ATOM   1310  C   GLU B 165       4.598 -10.481  13.220  1.00 98.31           C  
ATOM   1311  CB  GLU B 165       4.109  -9.795  15.579  1.00 98.31           C  
ATOM   1312  O   GLU B 165       3.870  -9.759  12.534  1.00 98.31           O  
ATOM   1313  CG  GLU B 165       3.390 -11.091  15.927  1.00 98.31           C  
ATOM   1314  CD  GLU B 165       2.226 -10.892  16.885  1.00 98.31           C  
ATOM   1315  OE1 GLU B 165       1.469 -11.859  17.129  1.00 98.31           O  
ATOM   1316  OE2 GLU B 165       2.069  -9.760  17.395  1.00 98.31           O  
ATOM   1317  N   GLY B 166       4.935 -11.746  12.868  1.00 98.54           N  
ATOM   1318  CA  GLY B 166       4.303 -12.435  11.753  1.00 98.54           C  
ATOM   1319  C   GLY B 166       4.878 -12.041  10.406  1.00 98.54           C  
ATOM   1320  O   GLY B 166       4.480 -12.583   9.373  1.00 98.54           O  
ATOM   1321  N   VAL B 167       5.791 -11.157  10.335  1.00 98.66           N  
ATOM   1322  CA  VAL B 167       6.320 -10.637   9.079  1.00 98.66           C  
ATOM   1323  C   VAL B 167       7.060 -11.744   8.332  1.00 98.66           C  
ATOM   1324  CB  VAL B 167       7.258  -9.432   9.313  1.00 98.66           C  
ATOM   1325  O   VAL B 167       6.803 -11.983   7.150  1.00 98.66           O  
ATOM   1326  CG1 VAL B 167       7.931  -9.009   8.008  1.00 98.66           C  
ATOM   1327  CG2 VAL B 167       6.484  -8.264   9.922  1.00 98.66           C  
ATOM   1328  N   ARG B 168       7.950 -12.410   9.029  1.00 98.13           N  
ATOM   1329  CA  ARG B 168       8.711 -13.485   8.400  1.00 98.13           C  
ATOM   1330  C   ARG B 168       7.786 -14.582   7.884  1.00 98.13           C  
ATOM   1331  CB  ARG B 168       9.724 -14.074   9.384  1.00 98.13           C  
ATOM   1332  O   ARG B 168       7.987 -15.105   6.786  1.00 98.13           O  
ATOM   1333  CG  ARG B 168      10.661 -15.099   8.764  1.00 98.13           C  
ATOM   1334  CD  ARG B 168      11.823 -15.433   9.689  1.00 98.13           C  
ATOM   1335  NE  ARG B 168      12.642 -16.518   9.155  1.00 98.13           N  
ATOM   1336  NH1 ARG B 168      14.599 -15.810  10.157  1.00 98.13           N  
ATOM   1337  NH2 ARG B 168      14.590 -17.696   8.853  1.00 98.13           N  
ATOM   1338  CZ  ARG B 168      13.942 -16.672   9.390  1.00 98.13           C  
ATOM   1339  N   GLU B 169       6.804 -14.966   8.608  1.00 98.57           N  
ATOM   1340  CA  GLU B 169       5.855 -16.013   8.241  1.00 98.57           C  
ATOM   1341  C   GLU B 169       5.119 -15.662   6.951  1.00 98.57           C  
ATOM   1342  CB  GLU B 169       4.851 -16.249   9.372  1.00 98.57           C  
ATOM   1343  O   GLU B 169       4.840 -16.540   6.131  1.00 98.57           O  
ATOM   1344  CG  GLU B 169       5.461 -16.884  10.613  1.00 98.57           C  
ATOM   1345  CD  GLU B 169       6.070 -15.870  11.568  1.00 98.57           C  
ATOM   1346  OE1 GLU B 169       6.437 -16.250  12.703  1.00 98.57           O  
ATOM   1347  OE2 GLU B 169       6.181 -14.686  11.178  1.00 98.57           O  
ATOM   1348  N   VAL B 170       4.782 -14.465   6.793  1.00 98.80           N  
ATOM   1349  CA  VAL B 170       4.101 -14.002   5.589  1.00 98.80           C  
ATOM   1350  C   VAL B 170       4.964 -14.293   4.363  1.00 98.80           C  
ATOM   1351  CB  VAL B 170       3.774 -12.494   5.665  1.00 98.80           C  
ATOM   1352  O   VAL B 170       4.482 -14.855   3.376  1.00 98.80           O  
ATOM   1353  CG1 VAL B 170       3.354 -11.962   4.296  1.00 98.80           C  
ATOM   1354  CG2 VAL B 170       2.679 -12.238   6.700  1.00 98.80           C  
ATOM   1355  N   PHE B 171       6.227 -13.987   4.457  1.00 98.60           N  
ATOM   1356  CA  PHE B 171       7.102 -14.107   3.297  1.00 98.60           C  
ATOM   1357  C   PHE B 171       7.550 -15.550   3.103  1.00 98.60           C  
ATOM   1358  CB  PHE B 171       8.323 -13.194   3.446  1.00 98.60           C  
ATOM   1359  O   PHE B 171       7.833 -15.973   1.980  1.00 98.60           O  
ATOM   1360  CG  PHE B 171       8.026 -11.739   3.202  1.00 98.60           C  
ATOM   1361  CD1 PHE B 171       8.038 -11.219   1.913  1.00 98.60           C  
ATOM   1362  CD2 PHE B 171       7.735 -10.890   4.262  1.00 98.60           C  
ATOM   1363  CE1 PHE B 171       7.764  -9.873   1.684  1.00 98.60           C  
ATOM   1364  CE2 PHE B 171       7.460  -9.543   4.041  1.00 98.60           C  
ATOM   1365  CZ  PHE B 171       7.476  -9.037   2.752  1.00 98.60           C  
ATOM   1366  N   GLU B 172       7.562 -16.302   4.142  1.00 98.52           N  
ATOM   1367  CA  GLU B 172       7.794 -17.737   4.004  1.00 98.52           C  
ATOM   1368  C   GLU B 172       6.660 -18.407   3.233  1.00 98.52           C  
ATOM   1369  CB  GLU B 172       7.954 -18.390   5.379  1.00 98.52           C  
ATOM   1370  O   GLU B 172       6.906 -19.191   2.314  1.00 98.52           O  
ATOM   1371  CG  GLU B 172       9.286 -18.092   6.050  1.00 98.52           C  
ATOM   1372  CD  GLU B 172       9.392 -18.665   7.454  1.00 98.52           C  
ATOM   1373  OE1 GLU B 172      10.495 -18.624   8.045  1.00 98.52           O  
ATOM   1374  OE2 GLU B 172       8.364 -19.160   7.968  1.00 98.52           O  
ATOM   1375  N   MET B 173       5.440 -18.074   3.618  1.00 98.48           N  
ATOM   1376  CA  MET B 173       4.281 -18.621   2.918  1.00 98.48           C  
ATOM   1377  C   MET B 173       4.258 -18.165   1.463  1.00 98.48           C  
ATOM   1378  CB  MET B 173       2.985 -18.206   3.616  1.00 98.48           C  
ATOM   1379  O   MET B 173       3.970 -18.956   0.564  1.00 98.48           O  
ATOM   1380  CG  MET B 173       1.731 -18.777   2.973  1.00 98.48           C  
ATOM   1381  SD  MET B 173       0.211 -18.375   3.918  1.00 98.48           S  
ATOM   1382  CE  MET B 173       0.405 -19.499   5.329  1.00 98.48           C  
ATOM   1383  N   ALA B 174       4.543 -16.910   1.275  1.00 98.38           N  
ATOM   1384  CA  ALA B 174       4.559 -16.357  -0.077  1.00 98.38           C  
ATOM   1385  C   ALA B 174       5.600 -17.058  -0.945  1.00 98.38           C  
ATOM   1386  CB  ALA B 174       4.831 -14.855  -0.035  1.00 98.38           C  
ATOM   1387  O   ALA B 174       5.345 -17.353  -2.115  1.00 98.38           O  
ATOM   1388  N   THR B 175       6.724 -17.263  -0.369  1.00 97.60           N  
ATOM   1389  CA  THR B 175       7.798 -17.935  -1.091  1.00 97.60           C  
ATOM   1390  C   THR B 175       7.403 -19.367  -1.440  1.00 97.60           C  
ATOM   1391  CB  THR B 175       9.102 -17.943  -0.272  1.00 97.60           C  
ATOM   1392  O   THR B 175       7.617 -19.819  -2.567  1.00 97.60           O  
ATOM   1393  CG2 THR B 175      10.246 -18.566  -1.066  1.00 97.60           C  
ATOM   1394  OG1 THR B 175       9.452 -16.597   0.073  1.00 97.60           O  
ATOM   1395  N   ARG B 176       6.811 -20.053  -0.506  1.00 97.37           N  
ATOM   1396  CA  ARG B 176       6.332 -21.407  -0.759  1.00 97.37           C  
ATOM   1397  C   ARG B 176       5.305 -21.423  -1.887  1.00 97.37           C  
ATOM   1398  CB  ARG B 176       5.725 -22.010   0.510  1.00 97.37           C  
ATOM   1399  O   ARG B 176       5.357 -22.283  -2.769  1.00 97.37           O  
ATOM   1400  CG  ARG B 176       6.757 -22.459   1.532  1.00 97.37           C  
ATOM   1401  CD  ARG B 176       6.109 -23.168   2.714  1.00 97.37           C  
ATOM   1402  NE  ARG B 176       7.002 -23.217   3.868  1.00 97.37           N  
ATOM   1403  NH1 ARG B 176       5.868 -21.606   5.074  1.00 97.37           N  
ATOM   1404  NH2 ARG B 176       7.737 -22.600   5.955  1.00 97.37           N  
ATOM   1405  CZ  ARG B 176       6.867 -22.474   4.963  1.00 97.37           C  
ATOM   1406  N   ALA B 177       4.467 -20.488  -1.860  1.00 97.43           N  
ATOM   1407  CA  ALA B 177       3.439 -20.386  -2.892  1.00 97.43           C  
ATOM   1408  C   ALA B 177       4.057 -20.087  -4.255  1.00 97.43           C  
ATOM   1409  CB  ALA B 177       2.420 -19.310  -2.524  1.00 97.43           C  
ATOM   1410  O   ALA B 177       3.632 -20.641  -5.271  1.00 97.43           O  
ATOM   1411  N   GLY B 178       5.010 -19.214  -4.241  1.00 95.94           N  
ATOM   1412  CA  GLY B 178       5.687 -18.842  -5.473  1.00 95.94           C  
ATOM   1413  C   GLY B 178       6.474 -19.983  -6.089  1.00 95.94           C  
ATOM   1414  O   GLY B 178       6.650 -20.035  -7.308  1.00 95.94           O  
ATOM   1415  N   LEU B 179       6.983 -20.846  -5.301  1.00 94.14           N  
ATOM   1416  CA  LEU B 179       7.780 -21.979  -5.759  1.00 94.14           C  
ATOM   1417  C   LEU B 179       6.888 -23.069  -6.344  1.00 94.14           C  
ATOM   1418  CB  LEU B 179       8.613 -22.548  -4.607  1.00 94.14           C  
ATOM   1419  O   LEU B 179       7.355 -23.912  -7.114  1.00 94.14           O  
ATOM   1420  CG  LEU B 179       9.794 -21.696  -4.140  1.00 94.14           C  
ATOM   1421  CD1 LEU B 179      10.386 -22.270  -2.856  1.00 94.14           C  
ATOM   1422  CD2 LEU B 179      10.856 -21.609  -5.231  1.00 94.14           C  
ATOM   1423  N   GLN B 180       5.649 -23.108  -5.996  1.00 89.53           N  
ATOM   1424  CA  GLN B 180       4.720 -24.123  -6.481  1.00 89.53           C  
ATOM   1425  C   GLN B 180       4.232 -23.795  -7.890  1.00 89.53           C  
ATOM   1426  CB  GLN B 180       3.528 -24.258  -5.532  1.00 89.53           C  
ATOM   1427  O   GLN B 180       3.774 -24.679  -8.615  1.00 89.53           O  
ATOM   1428  CG  GLN B 180       3.869 -24.929  -4.208  1.00 89.53           C  
ATOM   1429  CD  GLN B 180       2.654 -25.133  -3.323  1.00 89.53           C  
ATOM   1430  NE2 GLN B 180       2.843 -25.830  -2.208  1.00 89.53           N  
ATOM   1431  OE1 GLN B 180       1.554 -24.668  -3.639  1.00 89.53           O  
ATOM   1432  N   VAL B 181       4.265 -22.589  -8.276  1.00 74.20           N  
ATOM   1433  CA  VAL B 181       3.770 -22.157  -9.579  1.00 74.20           C  
ATOM   1434  C   VAL B 181       4.743 -22.595 -10.672  1.00 74.20           C  
ATOM   1435  CB  VAL B 181       3.565 -20.627  -9.630  1.00 74.20           C  
ATOM   1436  O   VAL B 181       5.947 -22.347 -10.576  1.00 74.20           O  
ATOM   1437  CG1 VAL B 181       3.083 -20.192 -11.013  1.00 74.20           C  
ATOM   1438  CG2 VAL B 181       2.576 -20.186  -8.552  1.00 74.20           C  
ATOM   1439  N   ARG B 182       4.423 -23.717 -11.284  1.00 59.41           N  
ATOM   1440  CA  ARG B 182       5.228 -24.121 -12.432  1.00 59.41           C  
ATOM   1441  C   ARG B 182       4.920 -23.255 -13.649  1.00 59.41           C  
ATOM   1442  CB  ARG B 182       4.989 -25.595 -12.764  1.00 59.41           C  
ATOM   1443  O   ARG B 182       3.754 -23.065 -14.003  1.00 59.41           O  
ATOM   1444  CG  ARG B 182       5.795 -26.558 -11.906  1.00 59.41           C  
ATOM   1445  CD  ARG B 182       5.704 -27.987 -12.425  1.00 59.41           C  
ATOM   1446  NE  ARG B 182       6.509 -28.904 -11.622  1.00 59.41           N  
ATOM   1447  NH1 ARG B 182       5.848 -30.804 -12.756  1.00 59.41           N  
ATOM   1448  NH2 ARG B 182       7.324 -30.961 -11.010  1.00 59.41           N  
ATOM   1449  CZ  ARG B 182       6.558 -30.221 -11.798  1.00 59.41           C  
ATOM   1450  N   LYS B 183       5.687 -22.255 -13.772  1.00 50.67           N  
ATOM   1451  CA  LYS B 183       5.385 -21.461 -14.960  1.00 50.67           C  
ATOM   1452  C   LYS B 183       5.347 -22.335 -16.210  1.00 50.67           C  
ATOM   1453  CB  LYS B 183       6.413 -20.342 -15.134  1.00 50.67           C  
ATOM   1454  O   LYS B 183       6.254 -23.137 -16.441  1.00 50.67           O  
ATOM   1455  CG  LYS B 183       6.246 -19.190 -14.154  1.00 50.67           C  
ATOM   1456  CD  LYS B 183       7.148 -18.016 -14.513  1.00 50.67           C  
ATOM   1457  CE  LYS B 183       6.977 -16.860 -13.537  1.00 50.67           C  
ATOM   1458  NZ  LYS B 183       7.899 -15.728 -13.852  1.00 50.67           N  
ATOM   1459  N   ASN B 184       4.179 -22.986 -16.409  1.00 39.39           N  
ATOM   1460  CA  ASN B 184       4.107 -23.605 -17.729  1.00 39.39           C  
ATOM   1461  C   ASN B 184       4.798 -22.750 -18.787  1.00 39.39           C  
ATOM   1462  CB  ASN B 184       2.651 -23.863 -18.122  1.00 39.39           C  
ATOM   1463  O   ASN B 184       4.425 -21.594 -18.997  1.00 39.39           O  
ATOM   1464  CG  ASN B 184       2.199 -25.272 -17.796  1.00 39.39           C  
ATOM   1465  ND2 ASN B 184       0.888 -25.483 -17.763  1.00 39.39           N  
ATOM   1466  OD1 ASN B 184       3.021 -26.165 -17.575  1.00 39.39           O  
ATOM   1467  N   LYS B 185       6.079 -22.815 -18.717  1.00 36.48           N  
ATOM   1468  CA  LYS B 185       6.709 -22.176 -19.869  1.00 36.48           C  
ATOM   1469  C   LYS B 185       5.989 -22.544 -21.163  1.00 36.48           C  
ATOM   1470  CB  LYS B 185       8.185 -22.569 -19.960  1.00 36.48           C  
ATOM   1471  O   LYS B 185       6.009 -23.703 -21.583  1.00 36.48           O  
ATOM   1472  CG  LYS B 185       9.096 -21.766 -19.044  1.00 36.48           C  
ATOM   1473  CD  LYS B 185      10.566 -22.044 -19.334  1.00 36.48           C  
ATOM   1474  CE  LYS B 185      11.479 -21.248 -18.412  1.00 36.48           C  
ATOM   1475  NZ  LYS B 185      12.919 -21.564 -18.651  1.00 36.48           N  
ATOM   1476  N   ARG B 186       4.705 -22.327 -21.218  1.00 33.30           N  
ATOM   1477  CA  ARG B 186       4.278 -22.569 -22.593  1.00 33.30           C  
ATOM   1478  C   ARG B 186       5.239 -21.925 -23.586  1.00 33.30           C  
ATOM   1479  CB  ARG B 186       2.860 -22.040 -22.816  1.00 33.30           C  
ATOM   1480  O   ARG B 186       5.502 -20.723 -23.513  1.00 33.30           O  
ATOM   1481  CG  ARG B 186       1.767 -23.017 -22.413  1.00 33.30           C  
ATOM   1482  CD  ARG B 186       0.388 -22.522 -22.824  1.00 33.30           C  
ATOM   1483  NE  ARG B 186      -0.665 -23.438 -22.394  1.00 33.30           N  
ATOM   1484  NH1 ARG B 186      -2.408 -22.075 -23.056  1.00 33.30           N  
ATOM   1485  NH2 ARG B 186      -2.840 -24.108 -22.089  1.00 33.30           N  
ATOM   1486  CZ  ARG B 186      -1.969 -23.205 -22.514  1.00 33.30           C  
ATOM   1487  N   ARG B 187       6.338 -22.659 -23.781  1.00 32.34           N  
ATOM   1488  CA  ARG B 187       7.109 -22.330 -24.976  1.00 32.34           C  
ATOM   1489  C   ARG B 187       6.195 -22.136 -26.181  1.00 32.34           C  
ATOM   1490  CB  ARG B 187       8.138 -23.423 -25.270  1.00 32.34           C  
ATOM   1491  O   ARG B 187       5.526 -23.075 -26.617  1.00 32.34           O  
ATOM   1492  CG  ARG B 187       9.417 -23.301 -24.456  1.00 32.34           C  
ATOM   1493  CD  ARG B 187      10.511 -24.219 -24.983  1.00 32.34           C  
ATOM   1494  NE  ARG B 187      11.689 -24.202 -24.121  1.00 32.34           N  
ATOM   1495  NH1 ARG B 187      12.907 -25.684 -25.409  1.00 32.34           N  
ATOM   1496  NH2 ARG B 187      13.813 -24.810 -23.494  1.00 32.34           N  
ATOM   1497  CZ  ARG B 187      12.801 -24.899 -24.343  1.00 32.34           C  
ATOM   1498  N   ARG B 188       5.300 -21.189 -26.128  1.00 31.39           N  
ATOM   1499  CA  ARG B 188       4.683 -20.969 -27.432  1.00 31.39           C  
ATOM   1500  C   ARG B 188       5.741 -20.812 -28.519  1.00 31.39           C  
ATOM   1501  CB  ARG B 188       3.779 -19.735 -27.399  1.00 31.39           C  
ATOM   1502  O   ARG B 188       6.540 -19.874 -28.483  1.00 31.39           O  
ATOM   1503  CG  ARG B 188       2.378 -20.012 -26.877  1.00 31.39           C  
ATOM   1504  CD  ARG B 188       1.477 -18.791 -27.006  1.00 31.39           C  
ATOM   1505  NE  ARG B 188       0.143 -19.047 -26.470  1.00 31.39           N  
ATOM   1506  NH1 ARG B 188      -0.683 -16.946 -26.961  1.00 31.39           N  
ATOM   1507  NH2 ARG B 188      -2.026 -18.503 -25.949  1.00 31.39           N  
ATOM   1508  CZ  ARG B 188      -0.852 -18.165 -26.461  1.00 31.39           C  
ATOM   1509  N   GLY B 189       6.627 -21.772 -28.635  1.00 30.13           N  
ATOM   1510  CA  GLY B 189       7.341 -21.751 -29.902  1.00 30.13           C  
ATOM   1511  C   GLY B 189       6.441 -21.461 -31.089  1.00 30.13           C  
ATOM   1512  O   GLY B 189       5.227 -21.666 -31.019  1.00 30.13           O  
ATOM   1513  N   CYS B 190       6.524 -20.267 -31.602  1.00 34.57           N  
ATOM   1514  CA  CYS B 190       5.982 -19.897 -32.905  1.00 34.57           C  
ATOM   1515  C   CYS B 190       6.255 -20.985 -33.937  1.00 34.57           C  
ATOM   1516  CB  CYS B 190       6.579 -18.572 -33.377  1.00 34.57           C  
ATOM   1517  O   CYS B 190       7.411 -21.332 -34.188  1.00 34.57           O  
ATOM   1518  SG  CYS B 190       5.476 -17.614 -34.439  1.00 34.57           S  
ATOM   1519  N   PRO B 191       5.424 -22.083 -34.043  1.00 28.60           N  
ATOM   1520  CA  PRO B 191       5.670 -22.878 -35.248  1.00 28.60           C  
ATOM   1521  C   PRO B 191       5.780 -22.021 -36.507  1.00 28.60           C  
ATOM   1522  CB  PRO B 191       4.450 -23.799 -35.319  1.00 28.60           C  
ATOM   1523  O   PRO B 191       4.960 -21.124 -36.721  1.00 28.60           O  
ATOM   1524  CG  PRO B 191       3.502 -23.257 -34.297  1.00 28.60           C  
ATOM   1525  CD  PRO B 191       4.187 -22.146 -33.554  1.00 28.60           C  
ATOM   1526  N   ILE B 192       6.896 -21.443 -36.701  1.00 27.39           N  
ATOM   1527  CA  ILE B 192       7.124 -20.790 -37.986  1.00 27.39           C  
ATOM   1528  C   ILE B 192       6.759 -21.745 -39.121  1.00 27.39           C  
ATOM   1529  CB  ILE B 192       8.589 -20.322 -38.130  1.00 27.39           C  
ATOM   1530  O   ILE B 192       7.326 -22.834 -39.231  1.00 27.39           O  
ATOM   1531  CG1 ILE B 192       8.951 -19.345 -37.005  1.00 27.39           C  
ATOM   1532  CG2 ILE B 192       8.819 -19.685 -39.504  1.00 27.39           C  
ATOM   1533  CD1 ILE B 192      10.400 -18.879 -37.032  1.00 27.39           C  
ATOM   1534  N   LEU B 193       5.471 -21.717 -39.513  1.00 22.02           N  
ATOM   1535  CA  LEU B 193       5.391 -21.808 -40.967  1.00 22.02           C  
ATOM   1536  C   LEU B 193       5.943 -20.546 -41.622  1.00 22.02           C  
ATOM   1537  CB  LEU B 193       3.944 -22.037 -41.411  1.00 22.02           C  
ATOM   1538  O   LEU B 193       5.736 -19.440 -41.119  1.00 22.02           O  
ATOM   1539  CG  LEU B 193       3.688 -23.268 -42.281  1.00 22.02           C  
ATOM   1540  CD1 LEU B 193       3.118 -24.404 -41.438  1.00 22.02           C  
ATOM   1541  CD2 LEU B 193       2.747 -22.925 -43.431  1.00 22.02           C  
TER    1542      LEU B 193                                                      
ATOM   1543  N   MET C   1      32.319  78.474  -0.481  1.00 17.47           N  
ATOM   1544  CA  MET C   1      33.062  79.653  -0.918  1.00 17.47           C  
ATOM   1545  C   MET C   1      32.251  80.924  -0.686  1.00 17.47           C  
ATOM   1546  CB  MET C   1      33.439  79.535  -2.396  1.00 17.47           C  
ATOM   1547  O   MET C   1      31.043  80.861  -0.452  1.00 17.47           O  
ATOM   1548  CG  MET C   1      34.833  78.978  -2.630  1.00 17.47           C  
ATOM   1549  SD  MET C   1      35.355  79.106  -4.385  1.00 17.47           S  
ATOM   1550  CE  MET C   1      37.079  78.556  -4.247  1.00 17.47           C  
ATOM   1551  N   GLN C   2      31.801  81.792  -2.089  1.00 17.70           N  
ATOM   1552  CA  GLN C   2      32.419  83.049  -2.497  1.00 17.70           C  
ATOM   1553  C   GLN C   2      31.495  84.232  -2.221  1.00 17.70           C  
ATOM   1554  CB  GLN C   2      32.792  83.009  -3.979  1.00 17.70           C  
ATOM   1555  O   GLN C   2      30.297  84.050  -1.993  1.00 17.70           O  
ATOM   1556  CG  GLN C   2      34.185  82.455  -4.249  1.00 17.70           C  
ATOM   1557  CD  GLN C   2      34.675  82.755  -5.653  1.00 17.70           C  
ATOM   1558  NE2 GLN C   2      35.749  82.089  -6.061  1.00 17.70           N  
ATOM   1559  OE1 GLN C   2      34.091  83.578  -6.366  1.00 17.70           O  
ATOM   1560  N   PHE C   3      31.407  85.235  -3.499  1.00 22.83           N  
ATOM   1561  CA  PHE C   3      31.623  86.540  -4.112  1.00 22.83           C  
ATOM   1562  C   PHE C   3      30.311  87.120  -4.627  1.00 22.83           C  
ATOM   1563  CB  PHE C   3      32.636  86.438  -5.256  1.00 22.83           C  
ATOM   1564  O   PHE C   3      30.017  88.296  -4.407  1.00 22.83           O  
ATOM   1565  CG  PHE C   3      34.070  86.431  -4.798  1.00 22.83           C  
ATOM   1566  CD1 PHE C   3      34.739  87.622  -4.544  1.00 22.83           C  
ATOM   1567  CD2 PHE C   3      34.749  85.233  -4.621  1.00 22.83           C  
ATOM   1568  CE1 PHE C   3      36.065  87.619  -4.120  1.00 22.83           C  
ATOM   1569  CE2 PHE C   3      36.075  85.221  -4.198  1.00 22.83           C  
ATOM   1570  CZ  PHE C   3      36.732  86.416  -3.949  1.00 22.83           C  
ATOM   1571  N   THR C   4      29.579  86.839  -5.997  1.00 22.65           N  
ATOM   1572  CA  THR C   4      30.215  87.235  -7.249  1.00 22.65           C  
ATOM   1573  C   THR C   4      29.467  88.399  -7.892  1.00 22.65           C  
ATOM   1574  CB  THR C   4      30.283  86.056  -8.238  1.00 22.65           C  
ATOM   1575  O   THR C   4      28.237  88.387  -7.968  1.00 22.65           O  
ATOM   1576  CG2 THR C   4      31.500  85.178  -7.964  1.00 22.65           C  
ATOM   1577  OG1 THR C   4      29.097  85.263  -8.109  1.00 22.65           O  
ATOM   1578  N   SER C   5      30.019  89.576  -8.465  1.00 26.02           N  
ATOM   1579  CA  SER C   5      29.938  90.993  -8.126  1.00 26.02           C  
ATOM   1580  C   SER C   5      28.707  91.641  -8.752  1.00 26.02           C  
ATOM   1581  CB  SER C   5      31.199  91.727  -8.583  1.00 26.02           C  
ATOM   1582  O   SER C   5      27.825  92.127  -8.041  1.00 26.02           O  
ATOM   1583  OG  SER C   5      32.321  90.861  -8.562  1.00 26.02           O  
ATOM   1584  N   ILE C   6      28.841  92.602  -9.907  1.00 24.78           N  
ATOM   1585  CA  ILE C   6      29.171  94.018 -10.032  1.00 24.78           C  
ATOM   1586  C   ILE C   6      28.245  94.675 -11.053  1.00 24.78           C  
ATOM   1587  CB  ILE C   6      30.648  94.220 -10.439  1.00 24.78           C  
ATOM   1588  O   ILE C   6      27.672  95.734 -10.789  1.00 24.78           O  
ATOM   1589  CG1 ILE C   6      31.581  93.686  -9.346  1.00 24.78           C  
ATOM   1590  CG2 ILE C   6      30.931  95.697 -10.727  1.00 24.78           C  
ATOM   1591  CD1 ILE C   6      33.022  93.498  -9.800  1.00 24.78           C  
ATOM   1592  N   SER C   7      28.287  94.528 -12.557  1.00 22.18           N  
ATOM   1593  CA  SER C   7      29.136  95.321 -13.440  1.00 22.18           C  
ATOM   1594  C   SER C   7      28.306  96.263 -14.306  1.00 22.18           C  
ATOM   1595  CB  SER C   7      29.983  94.410 -14.330  1.00 22.18           C  
ATOM   1596  O   SER C   7      27.096  96.078 -14.449  1.00 22.18           O  
ATOM   1597  OG  SER C   7      30.745  93.508 -13.546  1.00 22.18           O  
ATOM   1598  N   ASN C   8      28.742  96.624 -15.519  1.00 22.24           N  
ATOM   1599  CA  ASN C   8      29.156  97.811 -16.260  1.00 22.24           C  
ATOM   1600  C   ASN C   8      28.068  98.281 -17.221  1.00 22.24           C  
ATOM   1601  CB  ASN C   8      30.457  97.542 -17.020  1.00 22.24           C  
ATOM   1602  O   ASN C   8      27.860  99.483 -17.390  1.00 22.24           O  
ATOM   1603  CG  ASN C   8      31.646  98.262 -16.416  1.00 22.24           C  
ATOM   1604  ND2 ASN C   8      32.828  98.023 -16.972  1.00 22.24           N  
ATOM   1605  OD1 ASN C   8      31.504  99.027 -15.458  1.00 22.24           O  
ATOM   1606  N   SER C   9      27.466  97.422 -18.145  1.00 21.58           N  
ATOM   1607  CA  SER C   9      28.049  97.567 -19.475  1.00 21.58           C  
ATOM   1608  C   SER C   9      27.441  98.751 -20.219  1.00 21.58           C  
ATOM   1609  CB  SER C   9      27.852  96.287 -20.289  1.00 21.58           C  
ATOM   1610  O   SER C   9      26.368  99.235 -19.855  1.00 21.58           O  
ATOM   1611  OG  SER C   9      26.503  96.160 -20.707  1.00 21.58           O  
ATOM   1612  N   LEU C  10      27.104  98.593 -21.565  1.00 19.89           N  
ATOM   1613  CA  LEU C  10      27.633  99.058 -22.842  1.00 19.89           C  
ATOM   1614  C   LEU C  10      26.728 100.125 -23.449  1.00 19.89           C  
ATOM   1615  CB  LEU C  10      27.786  97.887 -23.817  1.00 19.89           C  
ATOM   1616  O   LEU C  10      25.509 100.088 -23.268  1.00 19.89           O  
ATOM   1617  CG  LEU C  10      29.043  97.031 -23.657  1.00 19.89           C  
ATOM   1618  CD1 LEU C  10      28.802  95.628 -24.205  1.00 19.89           C  
ATOM   1619  CD2 LEU C  10      30.229  97.687 -24.354  1.00 19.89           C  
ATOM   1620  N   THR C  11      27.255 101.127 -24.230  1.00 26.87           N  
ATOM   1621  CA  THR C  11      27.224 102.480 -24.773  1.00 26.87           C  
ATOM   1622  C   THR C  11      26.410 102.527 -26.063  1.00 26.87           C  
ATOM   1623  CB  THR C  11      28.646 103.008 -25.040  1.00 26.87           C  
ATOM   1624  O   THR C  11      25.664 103.480 -26.298  1.00 26.87           O  
ATOM   1625  CG2 THR C  11      29.280 103.551 -23.764  1.00 26.87           C  
ATOM   1626  OG1 THR C  11      29.457 101.941 -25.548  1.00 26.87           O  
ATOM   1627  N   SER C  12      26.659 101.725 -27.114  1.00 21.93           N  
ATOM   1628  CA  SER C  12      27.196 102.266 -28.358  1.00 21.93           C  
ATOM   1629  C   SER C  12      26.084 102.798 -29.256  1.00 21.93           C  
ATOM   1630  CB  SER C  12      27.998 101.199 -29.105  1.00 21.93           C  
ATOM   1631  O   SER C  12      24.923 102.409 -29.112  1.00 21.93           O  
ATOM   1632  OG  SER C  12      28.117 101.529 -30.478  1.00 21.93           O  
ATOM   1633  N   THR C  13      26.381 103.232 -30.516  1.00 22.65           N  
ATOM   1634  CA  THR C  13      26.472 104.280 -31.527  1.00 22.65           C  
ATOM   1635  C   THR C  13      25.467 104.037 -32.650  1.00 22.65           C  
ATOM   1636  CB  THR C  13      27.892 104.368 -32.115  1.00 22.65           C  
ATOM   1637  O   THR C  13      24.694 104.930 -33.003  1.00 22.65           O  
ATOM   1638  CG2 THR C  13      28.498 105.749 -31.887  1.00 22.65           C  
ATOM   1639  OG1 THR C  13      28.724 103.384 -31.488  1.00 22.65           O  
ATOM   1640  N   ALA C  14      25.866 103.702 -33.991  1.00 23.59           N  
ATOM   1641  CA  ALA C  14      26.115 104.518 -35.176  1.00 23.59           C  
ATOM   1642  C   ALA C  14      25.059 104.264 -36.248  1.00 23.59           C  
ATOM   1643  CB  ALA C  14      27.510 104.239 -35.731  1.00 23.59           C  
ATOM   1644  O   ALA C  14      24.292 103.303 -36.157  1.00 23.59           O  
ATOM   1645  N   ALA C  15      25.399 104.083 -37.585  1.00 23.76           N  
ATOM   1646  CA  ALA C  15      25.466 104.843 -38.830  1.00 23.76           C  
ATOM   1647  C   ALA C  15      24.496 104.284 -39.867  1.00 23.76           C  
ATOM   1648  CB  ALA C  15      26.890 104.839 -39.381  1.00 23.76           C  
ATOM   1649  O   ALA C  15      23.719 105.031 -40.465  1.00 23.76           O  
ATOM   1650  N   ILE C  16      24.902 103.405 -40.829  1.00 22.09           N  
ATOM   1651  CA  ILE C  16      25.302 103.646 -42.211  1.00 22.09           C  
ATOM   1652  C   ILE C  16      24.175 103.230 -43.154  1.00 22.09           C  
ATOM   1653  CB  ILE C  16      26.602 102.888 -42.563  1.00 22.09           C  
ATOM   1654  O   ILE C  16      23.800 103.986 -44.054  1.00 22.09           O  
ATOM   1655  CG1 ILE C  16      27.670 103.133 -41.491  1.00 22.09           C  
ATOM   1656  CG2 ILE C  16      27.111 103.302 -43.947  1.00 22.09           C  
ATOM   1657  CD1 ILE C  16      28.886 102.225 -41.609  1.00 22.09           C  
ATOM   1658  N   GLY C  17      24.299 102.174 -43.991  1.00 21.49           N  
ATOM   1659  CA  GLY C  17      24.688 102.121 -45.391  1.00 21.49           C  
ATOM   1660  C   GLY C  17      23.507 101.987 -46.334  1.00 21.49           C  
ATOM   1661  O   GLY C  17      22.386 101.717 -45.899  1.00 21.49           O  
ATOM   1662  N   LEU C  18      23.649 101.558 -47.760  1.00 23.24           N  
ATOM   1663  CA  LEU C  18      23.678 101.872 -49.184  1.00 23.24           C  
ATOM   1664  C   LEU C  18      22.473 101.270 -49.899  1.00 23.24           C  
ATOM   1665  CB  LEU C  18      24.973 101.358 -49.820  1.00 23.24           C  
ATOM   1666  O   LEU C  18      21.813 100.375 -49.365  1.00 23.24           O  
ATOM   1667  CG  LEU C  18      26.146 102.339 -49.857  1.00 23.24           C  
ATOM   1668  CD1 LEU C  18      27.467 101.591 -49.712  1.00 23.24           C  
ATOM   1669  CD2 LEU C  18      26.124 103.151 -51.148  1.00 23.24           C  
ATOM   1670  N   SER C  19      22.515 100.957 -51.376  1.00 23.15           N  
ATOM   1671  CA  SER C  19      22.113 101.371 -52.716  1.00 23.15           C  
ATOM   1672  C   SER C  19      21.211 100.329 -53.370  1.00 23.15           C  
ATOM   1673  CB  SER C  19      23.341 101.616 -53.593  1.00 23.15           C  
ATOM   1674  O   SER C  19      20.357 100.667 -54.192  1.00 23.15           O  
ATOM   1675  OG  SER C  19      24.306 100.596 -53.404  1.00 23.15           O  
ATOM   1676  N   PHE C  20      21.465  99.061 -53.553  1.00 20.66           N  
ATOM   1677  CA  PHE C  20      21.747  98.653 -54.925  1.00 20.66           C  
ATOM   1678  C   PHE C  20      20.454  98.398 -55.690  1.00 20.66           C  
ATOM   1679  CB  PHE C  20      22.624  97.397 -54.943  1.00 20.66           C  
ATOM   1680  O   PHE C  20      19.409  98.143 -55.088  1.00 20.66           O  
ATOM   1681  CG  PHE C  20      24.091  97.684 -55.118  1.00 20.66           C  
ATOM   1682  CD1 PHE C  20      24.643  97.807 -56.388  1.00 20.66           C  
ATOM   1683  CD2 PHE C  20      24.918  97.830 -54.013  1.00 20.66           C  
ATOM   1684  CE1 PHE C  20      26.000  98.072 -56.553  1.00 20.66           C  
ATOM   1685  CE2 PHE C  20      26.276  98.096 -54.170  1.00 20.66           C  
ATOM   1686  CZ  PHE C  20      26.815  98.215 -55.440  1.00 20.66           C  
ATOM   1687  N   THR C  21      20.442  97.680 -57.003  1.00 20.54           N  
ATOM   1688  CA  THR C  21      20.373  97.799 -58.456  1.00 20.54           C  
ATOM   1689  C   THR C  21      19.147  97.073 -59.000  1.00 20.54           C  
ATOM   1690  CB  THR C  21      21.643  97.238 -59.122  1.00 20.54           C  
ATOM   1691  O   THR C  21      18.402  97.625 -59.812  1.00 20.54           O  
ATOM   1692  CG2 THR C  21      22.737  98.298 -59.200  1.00 20.54           C  
ATOM   1693  OG1 THR C  21      22.125  96.126 -58.359  1.00 20.54           O  
ATOM   1694  N   THR C  22      19.156  95.784 -59.588  1.00 20.32           N  
ATOM   1695  CA  THR C  22      19.265  95.505 -61.015  1.00 20.32           C  
ATOM   1696  C   THR C  22      17.900  95.159 -61.604  1.00 20.32           C  
ATOM   1697  CB  THR C  22      20.251  94.355 -61.286  1.00 20.32           C  
ATOM   1698  O   THR C  22      16.992  94.745 -60.880  1.00 20.32           O  
ATOM   1699  CG2 THR C  22      21.645  94.888 -61.600  1.00 20.32           C  
ATOM   1700  OG1 THR C  22      20.323  93.512 -60.129  1.00 20.32           O  
ATOM   1701  N   SER C  23      17.774  94.526 -62.932  1.00 21.05           N  
ATOM   1702  CA  SER C  23      17.411  94.751 -64.327  1.00 21.05           C  
ATOM   1703  C   SER C  23      16.163  93.962 -64.707  1.00 21.05           C  
ATOM   1704  CB  SER C  23      18.568  94.367 -65.251  1.00 21.05           C  
ATOM   1705  O   SER C  23      15.229  94.512 -65.294  1.00 21.05           O  
ATOM   1706  OG  SER C  23      19.814  94.573 -64.609  1.00 21.05           O  
ATOM   1707  N   THR C  24      16.236  92.659 -65.257  1.00 19.22           N  
ATOM   1708  CA  THR C  24      16.201  92.398 -66.692  1.00 19.22           C  
ATOM   1709  C   THR C  24      14.810  91.946 -67.125  1.00 19.22           C  
ATOM   1710  CB  THR C  24      17.238  91.331 -67.091  1.00 19.22           C  
ATOM   1711  O   THR C  24      13.998  91.533 -66.294  1.00 19.22           O  
ATOM   1712  CG2 THR C  24      18.495  91.975 -67.667  1.00 19.22           C  
ATOM   1713  OG1 THR C  24      17.595  90.564 -65.935  1.00 19.22           O  
ATOM   1714  N   THR C  25      14.666  90.891 -68.133  1.00 18.93           N  
ATOM   1715  CA  THR C  25      14.393  90.835 -69.565  1.00 18.93           C  
ATOM   1716  C   THR C  25      13.022  90.220 -69.831  1.00 18.93           C  
ATOM   1717  CB  THR C  25      15.473  90.027 -70.308  1.00 18.93           C  
ATOM   1718  O   THR C  25      12.217  90.784 -70.574  1.00 18.93           O  
ATOM   1719  CG2 THR C  25      15.919  90.743 -71.579  1.00 18.93           C  
ATOM   1720  OG1 THR C  25      16.607  89.853 -69.449  1.00 18.93           O  
ATOM   1721  N   THR C  26      12.935  88.955 -70.504  1.00 18.36           N  
ATOM   1722  CA  THR C  26      12.694  88.738 -71.926  1.00 18.36           C  
ATOM   1723  C   THR C  26      11.270  88.244 -72.164  1.00 18.36           C  
ATOM   1724  CB  THR C  26      13.696  87.726 -72.514  1.00 18.36           C  
ATOM   1725  O   THR C  26      10.584  87.835 -71.225  1.00 18.36           O  
ATOM   1726  CG2 THR C  26      14.888  88.437 -73.147  1.00 18.36           C  
ATOM   1727  OG1 THR C  26      14.166  86.866 -71.470  1.00 18.36           O  
ATOM   1728  N   THR C  27      11.087  86.988 -72.835  1.00 17.78           N  
ATOM   1729  CA  THR C  27      10.800  86.731 -74.242  1.00 17.78           C  
ATOM   1730  C   THR C  27       9.363  86.251 -74.422  1.00 17.78           C  
ATOM   1731  CB  THR C  27      11.770  85.688 -74.828  1.00 17.78           C  
ATOM   1732  O   THR C  27       8.623  86.786 -75.250  1.00 17.78           O  
ATOM   1733  CG2 THR C  27      12.599  86.284 -75.961  1.00 17.78           C  
ATOM   1734  OG1 THR C  27      12.651  85.230 -73.796  1.00 17.78           O  
ATOM   1735  N   ALA C  28       9.180  84.937 -74.916  1.00 17.98           N  
ATOM   1736  CA  ALA C  28       8.853  84.622 -76.304  1.00 17.98           C  
ATOM   1737  C   ALA C  28       7.370  84.302 -76.460  1.00 17.98           C  
ATOM   1738  CB  ALA C  28       9.702  83.452 -76.798  1.00 17.98           C  
ATOM   1739  O   ALA C  28       6.649  84.171 -75.468  1.00 17.98           O  
ATOM   1740  N   THR C  29       7.070  82.986 -76.962  1.00 17.64           N  
ATOM   1741  CA  THR C  29       6.589  82.593 -78.282  1.00 17.64           C  
ATOM   1742  C   THR C  29       5.108  82.231 -78.232  1.00 17.64           C  
ATOM   1743  CB  THR C  29       7.393  81.402 -78.837  1.00 17.64           C  
ATOM   1744  O   THR C  29       4.639  81.643 -77.255  1.00 17.64           O  
ATOM   1745  CG2 THR C  29       8.629  81.878 -79.594  1.00 17.64           C  
ATOM   1746  OG1 THR C  29       7.805  80.563 -77.751  1.00 17.64           O  
ATOM   1747  N   PHE C  30       4.363  82.421 -79.341  1.00 19.58           N  
ATOM   1748  CA  PHE C  30       3.009  82.732 -79.785  1.00 19.58           C  
ATOM   1749  C   PHE C  30       2.160  81.469 -79.861  1.00 19.58           C  
ATOM   1750  CB  PHE C  30       3.037  83.429 -81.149  1.00 19.58           C  
ATOM   1751  O   PHE C  30       1.049  81.429 -79.329  1.00 19.58           O  
ATOM   1752  CG  PHE C  30       2.905  84.926 -81.069  1.00 19.58           C  
ATOM   1753  CD1 PHE C  30       1.653  85.529 -81.087  1.00 19.58           C  
ATOM   1754  CD2 PHE C  30       4.033  85.731 -80.975  1.00 19.58           C  
ATOM   1755  CE1 PHE C  30       1.527  86.914 -81.013  1.00 19.58           C  
ATOM   1756  CE2 PHE C  30       3.915  87.116 -80.901  1.00 19.58           C  
ATOM   1757  CZ  PHE C  30       2.662  87.705 -80.921  1.00 19.58           C  
ATOM   1758  N   THR C  31       2.232  80.596 -80.993  1.00 17.97           N  
ATOM   1759  CA  THR C  31       1.204  80.636 -82.027  1.00 17.97           C  
ATOM   1760  C   THR C  31       0.258  79.445 -81.896  1.00 17.97           C  
ATOM   1761  CB  THR C  31       1.827  80.649 -83.435  1.00 17.97           C  
ATOM   1762  O   THR C  31      -0.963  79.612 -81.898  1.00 17.97           O  
ATOM   1763  CG2 THR C  31       2.040  82.075 -83.929  1.00 17.97           C  
ATOM   1764  OG1 THR C  31       3.090  79.973 -83.398  1.00 17.97           O  
ATOM   1765  N   THR C  32       0.490  78.313 -82.672  1.00 18.41           N  
ATOM   1766  CA  THR C  32      -0.227  78.114 -83.926  1.00 18.41           C  
ATOM   1767  C   THR C  32      -1.352  77.098 -83.751  1.00 18.41           C  
ATOM   1768  CB  THR C  32       0.723  77.645 -85.044  1.00 18.41           C  
ATOM   1769  O   THR C  32      -1.391  76.373 -82.755  1.00 18.41           O  
ATOM   1770  CG2 THR C  32       1.229  78.825 -85.867  1.00 18.41           C  
ATOM   1771  OG1 THR C  32       1.842  76.969 -84.459  1.00 18.41           O  
ATOM   1772  N   ASN C  33      -1.285  75.901 -84.512  1.00 18.74           N  
ATOM   1773  CA  ASN C  33      -2.047  75.579 -85.713  1.00 18.74           C  
ATOM   1774  C   ASN C  33      -3.169  74.588 -85.416  1.00 18.74           C  
ATOM   1775  CB  ASN C  33      -1.125  75.026 -86.802  1.00 18.74           C  
ATOM   1776  O   ASN C  33      -3.163  73.931 -84.374  1.00 18.74           O  
ATOM   1777  CG  ASN C  33      -0.760  76.067 -87.842  1.00 18.74           C  
ATOM   1778  ND2 ASN C  33       0.264  75.779 -88.636  1.00 18.74           N  
ATOM   1779  OD1 ASN C  33      -1.393  77.123 -87.930  1.00 18.74           O  
ATOM   1780  N   THR C  34      -3.605  73.634 -86.451  1.00 20.26           N  
ATOM   1781  CA  THR C  34      -4.768  73.494 -87.319  1.00 20.26           C  
ATOM   1782  C   THR C  34      -5.531  72.211 -86.999  1.00 20.26           C  
ATOM   1783  CB  THR C  34      -4.361  73.495 -88.804  1.00 20.26           C  
ATOM   1784  O   THR C  34      -6.749  72.238 -86.813  1.00 20.26           O  
ATOM   1785  CG2 THR C  34      -4.859  74.751 -89.511  1.00 20.26           C  
ATOM   1786  OG1 THR C  34      -2.932  73.440 -88.902  1.00 20.26           O  
ATOM   1787  N   THR C  35      -5.275  70.990 -87.704  1.00 20.62           N  
ATOM   1788  CA  THR C  35      -6.083  70.517 -88.822  1.00 20.62           C  
ATOM   1789  C   THR C  35      -7.058  69.435 -88.365  1.00 20.62           C  
ATOM   1790  CB  THR C  35      -5.199  69.969 -89.957  1.00 20.62           C  
ATOM   1791  O   THR C  35      -6.890  68.854 -87.291  1.00 20.62           O  
ATOM   1792  CG2 THR C  35      -5.329  70.821 -91.215  1.00 20.62           C  
ATOM   1793  OG1 THR C  35      -3.831  69.969 -89.532  1.00 20.62           O  
ATOM   1794  N   THR C  36      -7.335  68.254 -89.241  1.00 21.77           N  
ATOM   1795  CA  THR C  36      -8.447  67.883 -90.108  1.00 21.77           C  
ATOM   1796  C   THR C  36      -9.180  66.664 -89.557  1.00 21.77           C  
ATOM   1797  CB  THR C  36      -7.965  67.592 -91.541  1.00 21.77           C  
ATOM   1798  O   THR C  36     -10.405  66.679 -89.418  1.00 21.77           O  
ATOM   1799  CG2 THR C  36      -7.936  68.864 -92.382  1.00 21.77           C  
ATOM   1800  OG1 THR C  36      -6.646  67.035 -91.491  1.00 21.77           O  
ATOM   1801  N   THR C  37      -8.996  65.328 -90.151  1.00 21.94           N  
ATOM   1802  CA  THR C  37      -9.846  64.649 -91.123  1.00 21.94           C  
ATOM   1803  C   THR C  37     -10.677  63.561 -90.448  1.00 21.94           C  
ATOM   1804  CB  THR C  37      -9.010  64.029 -92.258  1.00 21.94           C  
ATOM   1805  O   THR C  37     -10.327  63.087 -89.365  1.00 21.94           O  
ATOM   1806  CG2 THR C  37      -8.784  65.032 -93.385  1.00 21.94           C  
ATOM   1807  OG1 THR C  37      -7.740  63.617 -91.738  1.00 21.94           O  
ATOM   1808  N   ILE C  38     -11.599  62.695 -91.246  1.00 24.34           N  
ATOM   1809  CA  ILE C  38     -12.998  62.282 -91.290  1.00 24.34           C  
ATOM   1810  C   ILE C  38     -13.124  60.836 -90.817  1.00 24.34           C  
ATOM   1811  CB  ILE C  38     -13.588  62.435 -92.710  1.00 24.34           C  
ATOM   1812  O   ILE C  38     -13.965  60.525 -89.970  1.00 24.34           O  
ATOM   1813  CG1 ILE C  38     -13.014  63.680 -93.396  1.00 24.34           C  
ATOM   1814  CG2 ILE C  38     -15.117  62.496 -92.656  1.00 24.34           C  
ATOM   1815  CD1 ILE C  38     -13.413  63.821 -94.859  1.00 24.34           C  
ATOM   1816  N   THR C  39     -12.757  59.693 -91.665  1.00 23.39           N  
ATOM   1817  CA  THR C  39     -13.654  58.870 -92.468  1.00 23.39           C  
ATOM   1818  C   THR C  39     -14.073  57.619 -91.701  1.00 23.39           C  
ATOM   1819  CB  THR C  39     -12.995  58.462 -93.799  1.00 23.39           C  
ATOM   1820  O   THR C  39     -13.375  57.186 -90.781  1.00 23.39           O  
ATOM   1821  CG2 THR C  39     -14.027  58.373 -94.919  1.00 23.39           C  
ATOM   1822  OG1 THR C  39     -12.004  59.434 -94.153  1.00 23.39           O  
ATOM   1823  N   SER C  40     -15.057  56.678 -92.276  1.00 24.83           N  
ATOM   1824  CA  SER C  40     -16.279  55.918 -92.031  1.00 24.83           C  
ATOM   1825  C   SER C  40     -15.965  54.476 -91.648  1.00 24.83           C  
ATOM   1826  CB  SER C  40     -17.182  55.942 -93.265  1.00 24.83           C  
ATOM   1827  O   SER C  40     -16.466  53.973 -90.640  1.00 24.83           O  
ATOM   1828  OG  SER C  40     -16.667  55.099 -94.281  1.00 24.83           O  
ATOM   1829  N   GLY C  41     -15.800  53.352 -92.718  1.00 24.54           N  
ATOM   1830  CA  GLY C  41     -16.740  52.327 -93.144  1.00 24.54           C  
ATOM   1831  C   GLY C  41     -16.377  50.941 -92.646  1.00 24.54           C  
ATOM   1832  O   GLY C  41     -17.154  49.996 -92.804  1.00 24.54           O  
ATOM   1833  N   PHE C  42     -15.179  50.442 -92.410  1.00 22.50           N  
ATOM   1834  CA  PHE C  42     -14.727  49.335 -93.245  1.00 22.50           C  
ATOM   1835  C   PHE C  42     -15.467  48.051 -92.889  1.00 22.50           C  
ATOM   1836  CB  PHE C  42     -13.217  49.129 -93.095  1.00 22.50           C  
ATOM   1837  O   PHE C  42     -16.122  47.975 -91.847  1.00 22.50           O  
ATOM   1838  CG  PHE C  42     -12.402  49.821 -94.154  1.00 22.50           C  
ATOM   1839  CD1 PHE C  42     -12.131  49.193 -95.363  1.00 22.50           C  
ATOM   1840  CD2 PHE C  42     -11.907  51.101 -93.939  1.00 22.50           C  
ATOM   1841  CE1 PHE C  42     -11.377  49.832 -96.345  1.00 22.50           C  
ATOM   1842  CE2 PHE C  42     -11.152  51.745 -94.916  1.00 22.50           C  
ATOM   1843  CZ  PHE C  42     -10.888  51.109 -96.118  1.00 22.50           C  
ATOM   1844  N   THR C  43     -14.809  46.862 -92.566  1.00 20.89           N  
ATOM   1845  CA  THR C  43     -14.546  45.626 -93.294  1.00 20.89           C  
ATOM   1846  C   THR C  43     -15.446  44.501 -92.792  1.00 20.89           C  
ATOM   1847  CB  THR C  43     -13.071  45.204 -93.163  1.00 20.89           C  
ATOM   1848  O   THR C  43     -15.774  44.444 -91.605  1.00 20.89           O  
ATOM   1849  CG2 THR C  43     -12.162  46.125 -93.971  1.00 20.89           C  
ATOM   1850  OG1 THR C  43     -12.684  45.258 -91.785  1.00 20.89           O  
ATOM   1851  N   VAL C  44     -15.829  43.354 -93.681  1.00 23.19           N  
ATOM   1852  CA  VAL C  44     -16.828  42.402 -94.155  1.00 23.19           C  
ATOM   1853  C   VAL C  44     -16.650  41.066 -93.438  1.00 23.19           C  
ATOM   1854  CB  VAL C  44     -16.740  42.202 -95.684  1.00 23.19           C  
ATOM   1855  O   VAL C  44     -17.632  40.408 -93.083  1.00 23.19           O  
ATOM   1856  CG1 VAL C  44     -17.669  41.076 -96.136  1.00 23.19           C  
ATOM   1857  CG2 VAL C  44     -17.078  43.501 -96.412  1.00 23.19           C  
ATOM   1858  N   ASN C  45     -15.468  40.484 -93.212  1.00 22.45           N  
ATOM   1859  CA  ASN C  45     -15.230  39.275 -93.992  1.00 22.45           C  
ATOM   1860  C   ASN C  45     -16.088  38.112 -93.499  1.00 22.45           C  
ATOM   1861  CB  ASN C  45     -13.749  38.894 -93.955  1.00 22.45           C  
ATOM   1862  O   ASN C  45     -16.570  38.128 -92.365  1.00 22.45           O  
ATOM   1863  CG  ASN C  45     -13.041  39.175 -95.266  1.00 22.45           C  
ATOM   1864  ND2 ASN C  45     -11.781  39.586 -95.184  1.00 22.45           N  
ATOM   1865  OD1 ASN C  45     -13.622  39.025 -96.344  1.00 22.45           O  
ATOM   1866  N   GLN C  46     -15.805  36.795 -94.024  1.00 21.84           N  
ATOM   1867  CA  GLN C  46     -16.396  35.666 -94.736  1.00 21.84           C  
ATOM   1868  C   GLN C  46     -16.870  34.590 -93.763  1.00 21.84           C  
ATOM   1869  CB  GLN C  46     -15.396  35.073 -95.729  1.00 21.84           C  
ATOM   1870  O   GLN C  46     -16.502  34.603 -92.587  1.00 21.84           O  
ATOM   1871  CG  GLN C  46     -15.744  35.340 -97.187  1.00 21.84           C  
ATOM   1872  CD  GLN C  46     -14.611  34.993 -98.134  1.00 21.84           C  
ATOM   1873  NE2 GLN C  46     -14.821  35.237 -99.423  1.00 21.84           N  
ATOM   1874  OE1 GLN C  46     -13.555  34.512 -97.711  1.00 21.84           O  
ATOM   1875  N   ASN C  47     -16.747  33.197 -94.171  1.00 22.19           N  
ATOM   1876  CA  ASN C  47     -17.628  32.088 -94.521  1.00 22.19           C  
ATOM   1877  C   ASN C  47     -17.604  30.996 -93.455  1.00 22.19           C  
ATOM   1878  CB  ASN C  47     -17.245  31.507 -95.884  1.00 22.19           C  
ATOM   1879  O   ASN C  47     -18.652  30.471 -93.075  1.00 22.19           O  
ATOM   1880  CG  ASN C  47     -18.212  31.905 -96.981  1.00 22.19           C  
ATOM   1881  ND2 ASN C  47     -17.805  31.711 -98.230  1.00 22.19           N  
ATOM   1882  OD1 ASN C  47     -19.316  32.384 -96.708  1.00 22.19           O  
ATOM   1883  N   GLN C  48     -16.457  30.178 -93.258  1.00 22.73           N  
ATOM   1884  CA  GLN C  48     -16.433  28.816 -93.780  1.00 22.73           C  
ATOM   1885  C   GLN C  48     -17.104  27.844 -92.814  1.00 22.73           C  
ATOM   1886  CB  GLN C  48     -14.995  28.372 -94.057  1.00 22.73           C  
ATOM   1887  O   GLN C  48     -17.264  28.148 -91.630  1.00 22.73           O  
ATOM   1888  CG  GLN C  48     -14.525  28.663 -95.476  1.00 22.73           C  
ATOM   1889  CD  GLN C  48     -13.466  27.687 -95.954  1.00 22.73           C  
ATOM   1890  NE2 GLN C  48     -13.376  27.506 -97.267  1.00 22.73           N  
ATOM   1891  OE1 GLN C  48     -12.734  27.102 -95.150  1.00 22.73           O  
ATOM   1892  N   LEU C  49     -16.873  26.431 -92.975  1.00 21.70           N  
ATOM   1893  CA  LEU C  49     -17.605  25.214 -93.308  1.00 21.70           C  
ATOM   1894  C   LEU C  49     -17.783  24.332 -92.077  1.00 21.70           C  
ATOM   1895  CB  LEU C  49     -16.879  24.435 -94.408  1.00 21.70           C  
ATOM   1896  O   LEU C  49     -18.890  23.865 -91.797  1.00 21.70           O  
ATOM   1897  CG  LEU C  49     -17.211  24.828 -95.849  1.00 21.70           C  
ATOM   1898  CD1 LEU C  49     -16.111  24.355 -96.793  1.00 21.70           C  
ATOM   1899  CD2 LEU C  49     -18.561  24.253 -96.263  1.00 21.70           C  
ATOM   1900  N   LEU C  50     -16.760  23.398 -91.695  1.00 22.28           N  
ATOM   1901  CA  LEU C  50     -16.834  21.963 -91.949  1.00 22.28           C  
ATOM   1902  C   LEU C  50     -17.384  21.223 -90.735  1.00 22.28           C  
ATOM   1903  CB  LEU C  50     -15.453  21.413 -92.315  1.00 22.28           C  
ATOM   1904  O   LEU C  50     -17.298  21.718 -89.609  1.00 22.28           O  
ATOM   1905  CG  LEU C  50     -15.024  21.571 -93.775  1.00 22.28           C  
ATOM   1906  CD1 LEU C  50     -13.503  21.606 -93.880  1.00 22.28           C  
ATOM   1907  CD2 LEU C  50     -15.599  20.443 -94.626  1.00 22.28           C  
ATOM   1908  N   SER C  51     -17.823  19.925 -90.865  1.00 25.82           N  
ATOM   1909  CA  SER C  51     -18.881  18.981 -90.519  1.00 25.82           C  
ATOM   1910  C   SER C  51     -18.511  18.162 -89.287  1.00 25.82           C  
ATOM   1911  CB  SER C  51     -19.171  18.047 -91.695  1.00 25.82           C  
ATOM   1912  O   SER C  51     -19.334  17.975 -88.389  1.00 25.82           O  
ATOM   1913  OG  SER C  51     -20.483  18.253 -92.189  1.00 25.82           O  
ATOM   1914  N   ARG C  52     -17.425  17.274 -89.290  1.00 22.45           N  
ATOM   1915  CA  ARG C  52     -17.675  15.838 -89.366  1.00 22.45           C  
ATOM   1916  C   ARG C  52     -17.816  15.232 -87.974  1.00 22.45           C  
ATOM   1917  CB  ARG C  52     -16.551  15.136 -90.132  1.00 22.45           C  
ATOM   1918  O   ARG C  52     -18.729  14.443 -87.724  1.00 22.45           O  
ATOM   1919  CG  ARG C  52     -17.041  14.187 -91.213  1.00 22.45           C  
ATOM   1920  CD  ARG C  52     -15.897  13.676 -92.077  1.00 22.45           C  
ATOM   1921  NE  ARG C  52     -16.255  12.445 -92.774  1.00 22.45           N  
ATOM   1922  NH1 ARG C  52     -14.109  11.981 -93.491  1.00 22.45           N  
ATOM   1923  NH2 ARG C  52     -15.832  10.569 -94.029  1.00 22.45           N  
ATOM   1924  CZ  ARG C  52     -15.398  11.668 -93.430  1.00 22.45           C  
ATOM   1925  N   GLY C  53     -16.714  14.778 -87.196  1.00 24.74           N  
ATOM   1926  CA  GLY C  53     -16.316  13.412 -86.896  1.00 24.74           C  
ATOM   1927  C   GLY C  53     -16.902  12.892 -85.597  1.00 24.74           C  
ATOM   1928  O   GLY C  53     -16.998  13.629 -84.614  1.00 24.74           O  
ATOM   1929  N   PHE C  54     -17.602  11.688 -85.535  1.00 28.77           N  
ATOM   1930  CA  PHE C  54     -18.581  10.985 -84.715  1.00 28.77           C  
ATOM   1931  C   PHE C  54     -17.893  10.191 -83.611  1.00 28.77           C  
ATOM   1932  CB  PHE C  54     -19.436  10.052 -85.578  1.00 28.77           C  
ATOM   1933  O   PHE C  54     -18.543   9.737 -82.667  1.00 28.77           O  
ATOM   1934  CG  PHE C  54     -20.771  10.632 -85.961  1.00 28.77           C  
ATOM   1935  CD1 PHE C  54     -21.871  10.493 -85.124  1.00 28.77           C  
ATOM   1936  CD2 PHE C  54     -20.924  11.319 -87.158  1.00 28.77           C  
ATOM   1937  CE1 PHE C  54     -23.108  11.029 -85.476  1.00 28.77           C  
ATOM   1938  CE2 PHE C  54     -22.157  11.858 -87.517  1.00 28.77           C  
ATOM   1939  CZ  PHE C  54     -23.247  11.711 -86.675  1.00 28.77           C  
ATOM   1940  N   GLU C  55     -16.568   9.771 -83.628  1.00 26.24           N  
ATOM   1941  CA  GLU C  55     -16.328   8.354 -83.370  1.00 26.24           C  
ATOM   1942  C   GLU C  55     -16.632   7.998 -81.918  1.00 26.24           C  
ATOM   1943  CB  GLU C  55     -14.882   7.983 -83.711  1.00 26.24           C  
ATOM   1944  O   GLU C  55     -16.743   8.883 -81.067  1.00 26.24           O  
ATOM   1945  CG  GLU C  55     -14.652   7.702 -85.189  1.00 26.24           C  
ATOM   1946  CD  GLU C  55     -13.326   7.012 -85.469  1.00 26.24           C  
ATOM   1947  OE1 GLU C  55     -13.078   6.623 -86.633  1.00 26.24           O  
ATOM   1948  OE2 GLU C  55     -12.530   6.857 -84.516  1.00 26.24           O  
ATOM   1949  N   ASN C  56     -15.854   6.883 -81.224  1.00 27.89           N  
ATOM   1950  CA  ASN C  56     -15.934   5.532 -80.681  1.00 27.89           C  
ATOM   1951  C   ASN C  56     -15.925   5.540 -79.155  1.00 27.89           C  
ATOM   1952  CB  ASN C  56     -14.787   4.670 -81.214  1.00 27.89           C  
ATOM   1953  O   ASN C  56     -15.174   6.297 -78.538  1.00 27.89           O  
ATOM   1954  CG  ASN C  56     -15.269   3.546 -82.109  1.00 27.89           C  
ATOM   1955  ND2 ASN C  56     -14.334   2.861 -82.757  1.00 27.89           N  
ATOM   1956  OD1 ASN C  56     -16.472   3.295 -82.219  1.00 27.89           O  
ATOM   1957  N   LEU C  57     -16.861   4.817 -78.441  1.00 28.60           N  
ATOM   1958  CA  LEU C  57     -17.422   4.555 -77.120  1.00 28.60           C  
ATOM   1959  C   LEU C  57     -16.507   3.640 -76.313  1.00 28.60           C  
ATOM   1960  CB  LEU C  57     -18.812   3.926 -77.244  1.00 28.60           C  
ATOM   1961  O   LEU C  57     -16.608   2.414 -76.407  1.00 28.60           O  
ATOM   1962  CG  LEU C  57     -19.973   4.726 -76.652  1.00 28.60           C  
ATOM   1963  CD1 LEU C  57     -20.815   5.341 -77.765  1.00 28.60           C  
ATOM   1964  CD2 LEU C  57     -20.830   3.841 -75.753  1.00 28.60           C  
ATOM   1965  N   VAL C  58     -15.180   3.738 -76.059  1.00 30.80           N  
ATOM   1966  CA  VAL C  58     -14.310   2.672 -75.573  1.00 30.80           C  
ATOM   1967  C   VAL C  58     -14.660   2.340 -74.124  1.00 30.80           C  
ATOM   1968  CB  VAL C  58     -12.819   3.061 -75.685  1.00 30.80           C  
ATOM   1969  O   VAL C  58     -14.759   3.236 -73.281  1.00 30.80           O  
ATOM   1970  CG1 VAL C  58     -11.923   1.869 -75.351  1.00 30.80           C  
ATOM   1971  CG2 VAL C  58     -12.510   3.590 -77.085  1.00 30.80           C  
ATOM   1972  N   PRO C  59     -15.129   1.060 -73.737  1.00 34.80           N  
ATOM   1973  CA  PRO C  59     -15.617   0.380 -72.535  1.00 34.80           C  
ATOM   1974  C   PRO C  59     -14.516   0.139 -71.505  1.00 34.80           C  
ATOM   1975  CB  PRO C  59     -16.159  -0.946 -73.076  1.00 34.80           C  
ATOM   1976  O   PRO C  59     -13.419  -0.301 -71.860  1.00 34.80           O  
ATOM   1977  CG  PRO C  59     -15.568  -1.071 -74.443  1.00 34.80           C  
ATOM   1978  CD  PRO C  59     -14.771   0.168 -74.734  1.00 34.80           C  
ATOM   1979  N   TYR C  60     -14.241   0.913 -70.460  1.00 31.08           N  
ATOM   1980  CA  TYR C  60     -13.197   0.896 -69.442  1.00 31.08           C  
ATOM   1981  C   TYR C  60     -13.334  -0.325 -68.540  1.00 31.08           C  
ATOM   1982  CB  TYR C  60     -13.244   2.175 -68.601  1.00 31.08           C  
ATOM   1983  O   TYR C  60     -14.406  -0.575 -67.984  1.00 31.08           O  
ATOM   1984  CG  TYR C  60     -12.674   3.384 -69.303  1.00 31.08           C  
ATOM   1985  CD1 TYR C  60     -11.304   3.637 -69.295  1.00 31.08           C  
ATOM   1986  CD2 TYR C  60     -13.504   4.276 -69.974  1.00 31.08           C  
ATOM   1987  CE1 TYR C  60     -10.775   4.751 -69.938  1.00 31.08           C  
ATOM   1988  CE2 TYR C  60     -12.985   5.393 -70.621  1.00 31.08           C  
ATOM   1989  OH  TYR C  60     -11.103   6.725 -71.237  1.00 31.08           O  
ATOM   1990  CZ  TYR C  60     -11.622   5.621 -70.598  1.00 31.08           C  
ATOM   1991  N   THR C  61     -12.828  -1.582 -68.815  1.00 34.66           N  
ATOM   1992  CA  THR C  61     -12.734  -2.866 -68.129  1.00 34.66           C  
ATOM   1993  C   THR C  61     -11.959  -2.725 -66.822  1.00 34.66           C  
ATOM   1994  CB  THR C  61     -12.056  -3.925 -69.018  1.00 34.66           C  
ATOM   1995  O   THR C  61     -10.866  -2.156 -66.800  1.00 34.66           O  
ATOM   1996  CG2 THR C  61     -12.922  -5.175 -69.142  1.00 34.66           C  
ATOM   1997  OG1 THR C  61     -11.840  -3.377 -70.324  1.00 34.66           O  
ATOM   1998  N   SER C  62     -12.552  -2.690 -65.541  1.00 33.50           N  
ATOM   1999  CA  SER C  62     -12.159  -2.582 -64.140  1.00 33.50           C  
ATOM   2000  C   SER C  62     -11.332  -3.787 -63.704  1.00 33.50           C  
ATOM   2001  CB  SER C  62     -13.392  -2.449 -63.245  1.00 33.50           C  
ATOM   2002  O   SER C  62     -11.771  -4.930 -63.840  1.00 33.50           O  
ATOM   2003  OG  SER C  62     -13.133  -1.578 -62.158  1.00 33.50           O  
ATOM   2004  N   THR C  63      -9.991  -3.923 -63.863  1.00 36.81           N  
ATOM   2005  CA  THR C  63      -8.986  -4.928 -63.536  1.00 36.81           C  
ATOM   2006  C   THR C  63      -8.868  -5.102 -62.024  1.00 36.81           C  
ATOM   2007  CB  THR C  63      -7.612  -4.555 -64.121  1.00 36.81           C  
ATOM   2008  O   THR C  63      -8.797  -4.118 -61.284  1.00 36.81           O  
ATOM   2009  CG2 THR C  63      -7.618  -4.652 -65.643  1.00 36.81           C  
ATOM   2010  OG1 THR C  63      -7.285  -3.213 -63.740  1.00 36.81           O  
ATOM   2011  N   VAL C  64      -9.588  -6.050 -61.249  1.00 40.00           N  
ATOM   2012  CA  VAL C  64      -9.576  -6.555 -59.880  1.00 40.00           C  
ATOM   2013  C   VAL C  64      -8.162  -6.986 -59.499  1.00 40.00           C  
ATOM   2014  CB  VAL C  64     -10.559  -7.734 -59.702  1.00 40.00           C  
ATOM   2015  O   VAL C  64      -7.552  -7.810 -60.185  1.00 40.00           O  
ATOM   2016  CG1 VAL C  64     -10.551  -8.231 -58.257  1.00 40.00           C  
ATOM   2017  CG2 VAL C  64     -11.969  -7.321 -60.120  1.00 40.00           C  
ATOM   2018  N   SER C  65      -7.269  -6.181 -58.901  1.00 39.15           N  
ATOM   2019  CA  SER C  65      -5.900  -6.337 -58.418  1.00 39.15           C  
ATOM   2020  C   SER C  65      -5.826  -7.363 -57.292  1.00 39.15           C  
ATOM   2021  CB  SER C  65      -5.345  -4.997 -57.935  1.00 39.15           C  
ATOM   2022  O   SER C  65      -6.592  -7.292 -56.329  1.00 39.15           O  
ATOM   2023  OG  SER C  65      -3.975  -5.114 -57.593  1.00 39.15           O  
ATOM   2024  N   VAL C  66      -5.568  -8.703 -57.384  1.00 43.71           N  
ATOM   2025  CA  VAL C  66      -5.222  -9.838 -56.535  1.00 43.71           C  
ATOM   2026  C   VAL C  66      -4.159  -9.419 -55.521  1.00 43.71           C  
ATOM   2027  CB  VAL C  66      -4.720 -11.038 -57.368  1.00 43.71           C  
ATOM   2028  O   VAL C  66      -3.095  -8.922 -55.897  1.00 43.71           O  
ATOM   2029  CG1 VAL C  66      -4.437 -12.240 -56.468  1.00 43.71           C  
ATOM   2030  CG2 VAL C  66      -5.739 -11.403 -58.446  1.00 43.71           C  
ATOM   2031  N   VAL C  67      -4.475  -8.908 -54.270  1.00 46.41           N  
ATOM   2032  CA  VAL C  67      -3.624  -8.557 -53.138  1.00 46.41           C  
ATOM   2033  C   VAL C  67      -2.801  -9.771 -52.713  1.00 46.41           C  
ATOM   2034  CB  VAL C  67      -4.454  -8.032 -51.945  1.00 46.41           C  
ATOM   2035  O   VAL C  67      -3.355 -10.836 -52.432  1.00 46.41           O  
ATOM   2036  CG1 VAL C  67      -3.548  -7.700 -50.761  1.00 46.41           C  
ATOM   2037  CG2 VAL C  67      -5.268  -6.807 -52.359  1.00 46.41           C  
ATOM   2038  N   ALA C  68      -1.598 -10.036 -53.192  1.00 49.15           N  
ATOM   2039  CA  ALA C  68      -0.567 -11.009 -52.841  1.00 49.15           C  
ATOM   2040  C   ALA C  68      -0.263 -10.971 -51.346  1.00 49.15           C  
ATOM   2041  CB  ALA C  68       0.704 -10.752 -53.646  1.00 49.15           C  
ATOM   2042  O   ALA C  68      -0.107  -9.895 -50.765  1.00 49.15           O  
ATOM   2043  N   THR C  69      -0.896 -11.797 -50.406  1.00 59.15           N  
ATOM   2044  CA  THR C  69      -0.567 -11.971 -48.996  1.00 59.15           C  
ATOM   2045  C   THR C  69       0.934 -12.174 -48.811  1.00 59.15           C  
ATOM   2046  CB  THR C  69      -1.328 -13.164 -48.388  1.00 59.15           C  
ATOM   2047  O   THR C  69       1.522 -13.077 -49.411  1.00 59.15           O  
ATOM   2048  CG2 THR C  69      -2.610 -12.706 -47.701  1.00 59.15           C  
ATOM   2049  OG1 THR C  69      -1.661 -14.091 -49.429  1.00 59.15           O  
ATOM   2050  N   PRO C  70       1.564 -11.111 -48.398  1.00 59.44           N  
ATOM   2051  CA  PRO C  70       3.014 -11.238 -48.240  1.00 59.44           C  
ATOM   2052  C   PRO C  70       3.410 -12.413 -47.348  1.00 59.44           C  
ATOM   2053  CB  PRO C  70       3.416  -9.907 -47.599  1.00 59.44           C  
ATOM   2054  O   PRO C  70       2.712 -12.719 -46.379  1.00 59.44           O  
ATOM   2055  CG  PRO C  70       2.126  -9.283 -47.174  1.00 59.44           C  
ATOM   2056  CD  PRO C  70       0.995 -10.124 -47.693  1.00 59.44           C  
ATOM   2057  N   VAL C  71       3.822 -13.617 -47.704  1.00 67.26           N  
ATOM   2058  CA  VAL C  71       4.414 -14.761 -47.020  1.00 67.26           C  
ATOM   2059  C   VAL C  71       5.584 -14.297 -46.155  1.00 67.26           C  
ATOM   2060  CB  VAL C  71       4.886 -15.839 -48.021  1.00 67.26           C  
ATOM   2061  O   VAL C  71       6.528 -13.682 -46.656  1.00 67.26           O  
ATOM   2062  CG1 VAL C  71       5.524 -17.017 -47.286  1.00 67.26           C  
ATOM   2063  CG2 VAL C  71       3.718 -16.313 -48.884  1.00 67.26           C  
ATOM   2064  N   MET C  72       5.261 -13.820 -44.934  1.00 73.38           N  
ATOM   2065  CA  MET C  72       6.265 -13.439 -43.944  1.00 73.38           C  
ATOM   2066  C   MET C  72       7.175 -14.617 -43.612  1.00 73.38           C  
ATOM   2067  CB  MET C  72       5.595 -12.921 -42.671  1.00 73.38           C  
ATOM   2068  O   MET C  72       6.698 -15.695 -43.255  1.00 73.38           O  
ATOM   2069  CG  MET C  72       6.281 -11.705 -42.069  1.00 73.38           C  
ATOM   2070  SD  MET C  72       5.481 -11.143 -40.516  1.00 73.38           S  
ATOM   2071  CE  MET C  72       3.764 -10.982 -41.081  1.00 73.38           C  
ATOM   2072  N   THR C  73       8.414 -14.590 -44.064  1.00 78.43           N  
ATOM   2073  CA  THR C  73       9.431 -15.589 -43.758  1.00 78.43           C  
ATOM   2074  C   THR C  73       9.807 -15.543 -42.280  1.00 78.43           C  
ATOM   2075  CB  THR C  73      10.692 -15.385 -44.618  1.00 78.43           C  
ATOM   2076  O   THR C  73       9.556 -14.545 -41.601  1.00 78.43           O  
ATOM   2077  CG2 THR C  73      10.419 -15.716 -46.082  1.00 78.43           C  
ATOM   2078  OG1 THR C  73      11.114 -14.019 -44.520  1.00 78.43           O  
ATOM   2079  N   TYR C  74      10.060 -16.647 -41.649  1.00 84.24           N  
ATOM   2080  CA  TYR C  74      10.540 -16.780 -40.278  1.00 84.24           C  
ATOM   2081  C   TYR C  74      11.657 -15.784 -39.992  1.00 84.24           C  
ATOM   2082  CB  TYR C  74      11.034 -18.207 -40.018  1.00 84.24           C  
ATOM   2083  O   TYR C  74      11.739 -15.234 -38.891  1.00 84.24           O  
ATOM   2084  CG  TYR C  74      10.082 -19.037 -39.191  1.00 84.24           C  
ATOM   2085  CD1 TYR C  74      10.138 -19.017 -37.799  1.00 84.24           C  
ATOM   2086  CD2 TYR C  74       9.127 -19.844 -39.800  1.00 84.24           C  
ATOM   2087  CE1 TYR C  74       9.265 -19.782 -37.033  1.00 84.24           C  
ATOM   2088  CE2 TYR C  74       8.248 -20.613 -39.044  1.00 84.24           C  
ATOM   2089  OH  TYR C  74       7.457 -21.335 -36.910  1.00 84.24           O  
ATOM   2090  CZ  TYR C  74       8.324 -20.575 -37.664  1.00 84.24           C  
ATOM   2091  N   GLY C  75      12.426 -15.525 -41.006  1.00 81.76           N  
ATOM   2092  CA  GLY C  75      13.491 -14.546 -40.852  1.00 81.76           C  
ATOM   2093  C   GLY C  75      12.977 -13.134 -40.644  1.00 81.76           C  
ATOM   2094  O   GLY C  75      13.492 -12.399 -39.799  1.00 81.76           O  
ATOM   2095  N   HIS C  76      11.977 -12.786 -41.335  1.00 85.46           N  
ATOM   2096  CA  HIS C  76      11.346 -11.475 -41.228  1.00 85.46           C  
ATOM   2097  C   HIS C  76      10.642 -11.311 -39.885  1.00 85.46           C  
ATOM   2098  CB  HIS C  76      10.352 -11.264 -42.372  1.00 85.46           C  
ATOM   2099  O   HIS C  76      10.746 -10.260 -39.249  1.00 85.46           O  
ATOM   2100  CG  HIS C  76       9.777  -9.884 -42.419  1.00 85.46           C  
ATOM   2101  CD2 HIS C  76       8.508  -9.444 -42.252  1.00 85.46           C  
ATOM   2102  ND1 HIS C  76      10.544  -8.767 -42.668  1.00 85.46           N  
ATOM   2103  CE1 HIS C  76       9.768  -7.695 -42.652  1.00 85.46           C  
ATOM   2104  NE2 HIS C  76       8.528  -8.079 -42.401  1.00 85.46           N  
ATOM   2105  N   LEU C  77      10.034 -12.311 -39.337  1.00 85.48           N  
ATOM   2106  CA  LEU C  77       9.354 -12.295 -38.046  1.00 85.48           C  
ATOM   2107  C   LEU C  77      10.355 -12.126 -36.907  1.00 85.48           C  
ATOM   2108  CB  LEU C  77       8.550 -13.582 -37.848  1.00 85.48           C  
ATOM   2109  O   LEU C  77      10.125 -11.340 -35.985  1.00 85.48           O  
ATOM   2110  CG  LEU C  77       7.568 -13.594 -36.675  1.00 85.48           C  
ATOM   2111  CD1 LEU C  77       6.248 -12.949 -37.083  1.00 85.48           C  
ATOM   2112  CD2 LEU C  77       7.343 -15.019 -36.181  1.00 85.48           C  
ATOM   2113  N   GLU C  78      11.456 -12.872 -37.129  1.00 87.22           N  
ATOM   2114  CA  GLU C  78      12.503 -12.741 -36.121  1.00 87.22           C  
ATOM   2115  C   GLU C  78      13.065 -11.322 -36.089  1.00 87.22           C  
ATOM   2116  CB  GLU C  78      13.628 -13.747 -36.380  1.00 87.22           C  
ATOM   2117  O   GLU C  78      13.343 -10.783 -35.017  1.00 87.22           O  
ATOM   2118  CG  GLU C  78      14.658 -13.818 -35.262  1.00 87.22           C  
ATOM   2119  CD  GLU C  78      14.145 -14.522 -34.016  1.00 87.22           C  
ATOM   2120  OE1 GLU C  78      14.716 -14.313 -32.922  1.00 87.22           O  
ATOM   2121  OE2 GLU C  78      13.164 -15.289 -34.136  1.00 87.22           O  
ATOM   2122  N   GLY C  79      13.176 -10.694 -37.236  1.00 86.08           N  
ATOM   2123  CA  GLY C  79      13.629  -9.315 -37.325  1.00 86.08           C  
ATOM   2124  C   GLY C  79      12.673  -8.330 -36.678  1.00 86.08           C  
ATOM   2125  O   GLY C  79      13.101  -7.417 -35.968  1.00 86.08           O  
ATOM   2126  N   LEU C  80      11.487  -8.466 -36.761  1.00 86.94           N  
ATOM   2127  CA  LEU C  80      10.465  -7.596 -36.189  1.00 86.94           C  
ATOM   2128  C   LEU C  80      10.403  -7.755 -34.673  1.00 86.94           C  
ATOM   2129  CB  LEU C  80       9.096  -7.901 -36.802  1.00 86.94           C  
ATOM   2130  O   LEU C  80      10.292  -6.766 -33.946  1.00 86.94           O  
ATOM   2131  CG  LEU C  80       8.846  -7.353 -38.208  1.00 86.94           C  
ATOM   2132  CD1 LEU C  80       7.594  -7.984 -38.808  1.00 86.94           C  
ATOM   2133  CD2 LEU C  80       8.721  -5.833 -38.175  1.00 86.94           C  
ATOM   2134  N   ILE C  81      10.522  -8.954 -34.242  1.00 85.99           N  
ATOM   2135  CA  ILE C  81      10.506  -9.227 -32.809  1.00 85.99           C  
ATOM   2136  C   ILE C  81      11.708  -8.562 -32.144  1.00 85.99           C  
ATOM   2137  CB  ILE C  81      10.507 -10.745 -32.523  1.00 85.99           C  
ATOM   2138  O   ILE C  81      11.578  -7.953 -31.079  1.00 85.99           O  
ATOM   2139  CG1 ILE C  81       9.147 -11.357 -32.880  1.00 85.99           C  
ATOM   2140  CG2 ILE C  81      10.862 -11.019 -31.059  1.00 85.99           C  
ATOM   2141  CD1 ILE C  81       9.118 -12.878 -32.823  1.00 85.99           C  
ATOM   2142  N   ASN C  82      12.807  -8.644 -32.844  1.00 86.75           N  
ATOM   2143  CA  ASN C  82      14.001  -7.995 -32.313  1.00 86.75           C  
ATOM   2144  C   ASN C  82      13.839  -6.478 -32.261  1.00 86.75           C  
ATOM   2145  CB  ASN C  82      15.230  -8.370 -33.143  1.00 86.75           C  
ATOM   2146  O   ASN C  82      14.205  -5.844 -31.269  1.00 86.75           O  
ATOM   2147  CG  ASN C  82      15.823  -9.705 -32.740  1.00 86.75           C  
ATOM   2148  ND2 ASN C  82      16.765 -10.200 -33.534  1.00 86.75           N  
ATOM   2149  OD1 ASN C  82      15.437 -10.288 -31.723  1.00 86.75           O  
ATOM   2150  N   GLU C  83      13.254  -5.809 -33.262  1.00 87.00           N  
ATOM   2151  CA  GLU C  83      13.000  -4.371 -33.300  1.00 87.00           C  
ATOM   2152  C   GLU C  83      12.027  -3.954 -32.201  1.00 87.00           C  
ATOM   2153  CB  GLU C  83      12.456  -3.957 -34.669  1.00 87.00           C  
ATOM   2154  O   GLU C  83      12.248  -2.952 -31.516  1.00 87.00           O  
ATOM   2155  CG  GLU C  83      12.292  -2.454 -34.837  1.00 87.00           C  
ATOM   2156  CD  GLU C  83      11.802  -2.054 -36.220  1.00 87.00           C  
ATOM   2157  OE1 GLU C  83      11.665  -0.839 -36.488  1.00 87.00           O  
ATOM   2158  OE2 GLU C  83      11.551  -2.964 -37.041  1.00 87.00           O  
ATOM   2159  N   TRP C  84      10.993  -4.712 -31.964  1.00 87.26           N  
ATOM   2160  CA  TRP C  84       9.987  -4.413 -30.950  1.00 87.26           C  
ATOM   2161  C   TRP C  84      10.577  -4.530 -29.548  1.00 87.26           C  
ATOM   2162  CB  TRP C  84       8.785  -5.350 -31.092  1.00 87.26           C  
ATOM   2163  O   TRP C  84      10.267  -3.723 -28.669  1.00 87.26           O  
ATOM   2164  CG  TRP C  84       7.874  -5.003 -32.231  1.00 87.26           C  
ATOM   2165  CD1 TRP C  84       7.867  -3.845 -32.957  1.00 87.26           C  
ATOM   2166  CD2 TRP C  84       6.832  -5.822 -32.771  1.00 87.26           C  
ATOM   2167  CE2 TRP C  84       6.234  -5.097 -33.825  1.00 87.26           C  
ATOM   2168  CE3 TRP C  84       6.347  -7.101 -32.467  1.00 87.26           C  
ATOM   2169  NE1 TRP C  84       6.883  -3.895 -33.918  1.00 87.26           N  
ATOM   2170  CH2 TRP C  84       4.718  -6.862 -34.258  1.00 87.26           C  
ATOM   2171  CZ2 TRP C  84       5.174  -5.609 -34.577  1.00 87.26           C  
ATOM   2172  CZ3 TRP C  84       5.292  -7.609 -33.216  1.00 87.26           C  
ATOM   2173  N   ASN C  85      11.452  -5.574 -29.474  1.00 86.60           N  
ATOM   2174  CA  ASN C  85      12.111  -5.733 -28.182  1.00 86.60           C  
ATOM   2175  C   ASN C  85      12.989  -4.530 -27.849  1.00 86.60           C  
ATOM   2176  CB  ASN C  85      12.940  -7.019 -28.156  1.00 86.60           C  
ATOM   2177  O   ASN C  85      13.004  -4.064 -26.708  1.00 86.60           O  
ATOM   2178  CG  ASN C  85      12.129  -8.228 -27.735  1.00 86.60           C  
ATOM   2179  ND2 ASN C  85      12.579  -9.412 -28.134  1.00 86.60           N  
ATOM   2180  OD1 ASN C  85      11.106  -8.100 -27.058  1.00 86.60           O  
ATOM   2181  N   LEU C  86      13.654  -4.013 -28.872  1.00 86.31           N  
ATOM   2182  CA  LEU C  86      14.505  -2.844 -28.679  1.00 86.31           C  
ATOM   2183  C   LEU C  86      13.667  -1.604 -28.383  1.00 86.31           C  
ATOM   2184  CB  LEU C  86      15.374  -2.603 -29.915  1.00 86.31           C  
ATOM   2185  O   LEU C  86      14.004  -0.819 -27.494  1.00 86.31           O  
ATOM   2186  CG  LEU C  86      16.601  -3.504 -30.068  1.00 86.31           C  
ATOM   2187  CD1 LEU C  86      17.163  -3.400 -31.482  1.00 86.31           C  
ATOM   2188  CD2 LEU C  86      17.663  -3.141 -29.036  1.00 86.31           C  
ATOM   2189  N   GLU C  87      12.522  -1.454 -29.068  1.00 90.28           N  
ATOM   2190  CA  GLU C  87      11.633  -0.316 -28.850  1.00 90.28           C  
ATOM   2191  C   GLU C  87      11.004  -0.366 -27.460  1.00 90.28           C  
ATOM   2192  CB  GLU C  87      10.540  -0.274 -29.920  1.00 90.28           C  
ATOM   2193  O   GLU C  87      10.851   0.667 -26.805  1.00 90.28           O  
ATOM   2194  CG  GLU C  87       9.850   1.076 -30.042  1.00 90.28           C  
ATOM   2195  CD  GLU C  87       9.294   1.343 -31.432  1.00 90.28           C  
ATOM   2196  OE1 GLU C  87       8.878   2.491 -31.710  1.00 90.28           O  
ATOM   2197  OE2 GLU C  87       9.273   0.396 -32.250  1.00 90.28           O  
ATOM   2198  N   LEU C  88      10.708  -1.533 -27.039  1.00 79.91           N  
ATOM   2199  CA  LEU C  88      10.129  -1.708 -25.711  1.00 79.91           C  
ATOM   2200  C   LEU C  88      11.135  -1.338 -24.626  1.00 79.91           C  
ATOM   2201  CB  LEU C  88       9.660  -3.153 -25.517  1.00 79.91           C  
ATOM   2202  O   LEU C  88      10.781  -0.682 -23.644  1.00 79.91           O  
ATOM   2203  CG  LEU C  88       8.921  -3.456 -24.214  1.00 79.91           C  
ATOM   2204  CD1 LEU C  88       7.555  -2.778 -24.209  1.00 79.91           C  
ATOM   2205  CD2 LEU C  88       8.776  -4.962 -24.018  1.00 79.91           C  
ATOM   2206  N   GLU C  89      12.355  -1.694 -24.866  1.00 84.33           N  
ATOM   2207  CA  GLU C  89      13.401  -1.325 -23.917  1.00 84.33           C  
ATOM   2208  C   GLU C  89      13.579   0.189 -23.853  1.00 84.33           C  
ATOM   2209  CB  GLU C  89      14.727  -1.994 -24.290  1.00 84.33           C  
ATOM   2210  O   GLU C  89      13.744   0.755 -22.770  1.00 84.33           O  
ATOM   2211  CG  GLU C  89      15.492  -2.551 -23.098  1.00 84.33           C  
ATOM   2212  CD  GLU C  89      16.680  -3.412 -23.496  1.00 84.33           C  
ATOM   2213  OE1 GLU C  89      17.346  -3.978 -22.600  1.00 84.33           O  
ATOM   2214  OE2 GLU C  89      16.947  -3.520 -24.714  1.00 84.33           O  
ATOM   2215  N   ASP C  90      13.461   0.853 -24.947  1.00 86.00           N  
ATOM   2216  CA  ASP C  90      13.583   2.306 -25.012  1.00 86.00           C  
ATOM   2217  C   ASP C  90      12.405   2.987 -24.319  1.00 86.00           C  
ATOM   2218  CB  ASP C  90      13.678   2.772 -26.467  1.00 86.00           C  
ATOM   2219  O   ASP C  90      12.590   3.954 -23.577  1.00 86.00           O  
ATOM   2220  CG  ASP C  90      15.035   2.494 -27.090  1.00 86.00           C  
ATOM   2221  OD1 ASP C  90      15.997   2.193 -26.350  1.00 86.00           O  
ATOM   2222  OD2 ASP C  90      15.144   2.579 -28.333  1.00 86.00           O  
ATOM   2223  N   GLN C  91      11.266   2.403 -24.524  1.00 79.52           N  
ATOM   2224  CA  GLN C  91      10.070   2.981 -23.921  1.00 79.52           C  
ATOM   2225  C   GLN C  91      10.078   2.809 -22.405  1.00 79.52           C  
ATOM   2226  CB  GLN C  91       8.810   2.348 -24.515  1.00 79.52           C  
ATOM   2227  O   GLN C  91       9.648   3.701 -21.671  1.00 79.52           O  
ATOM   2228  CG  GLN C  91       8.467   2.852 -25.910  1.00 79.52           C  
ATOM   2229  CD  GLN C  91       7.191   2.241 -26.458  1.00 79.52           C  
ATOM   2230  NE2 GLN C  91       6.599   2.896 -27.451  1.00 79.52           N  
ATOM   2231  OE1 GLN C  91       6.741   1.189 -25.992  1.00 79.52           O  
ATOM   2232  N   GLU C  92      10.608   1.594 -22.049  1.00 69.48           N  
ATOM   2233  CA  GLU C  92      10.736   1.359 -20.614  1.00 69.48           C  
ATOM   2234  C   GLU C  92      11.688   2.365 -19.973  1.00 69.48           C  
ATOM   2235  CB  GLU C  92      11.219  -0.068 -20.344  1.00 69.48           C  
ATOM   2236  O   GLU C  92      11.394   2.915 -18.910  1.00 69.48           O  
ATOM   2237  CG  GLU C  92      11.219  -0.449 -18.870  1.00 69.48           C  
ATOM   2238  CD  GLU C  92      11.714  -1.864 -18.616  1.00 69.48           C  
ATOM   2239  OE1 GLU C  92      11.711  -2.307 -17.445  1.00 69.48           O  
ATOM   2240  OE2 GLU C  92      12.108  -2.535 -19.596  1.00 69.48           O  
ATOM   2241  N   LYS C  93      12.772   2.677 -20.596  1.00 75.42           N  
ATOM   2242  CA  LYS C  93      13.723   3.666 -20.097  1.00 75.42           C  
ATOM   2243  C   LYS C  93      13.094   5.055 -20.042  1.00 75.42           C  
ATOM   2244  CB  LYS C  93      14.977   3.694 -20.971  1.00 75.42           C  
ATOM   2245  O   LYS C  93      13.256   5.778 -19.056  1.00 75.42           O  
ATOM   2246  CG  LYS C  93      15.951   2.557 -20.693  1.00 75.42           C  
ATOM   2247  CD  LYS C  93      17.205   2.673 -21.550  1.00 75.42           C  
ATOM   2248  CE  LYS C  93      18.128   1.478 -21.355  1.00 75.42           C  
ATOM   2249  NZ  LYS C  93      19.306   1.533 -22.272  1.00 75.42           N  
ATOM   2250  N   TYR C  94      12.380   5.348 -21.052  1.00 82.48           N  
ATOM   2251  CA  TYR C  94      11.705   6.639 -21.117  1.00 82.48           C  
ATOM   2252  C   TYR C  94      10.674   6.773 -20.002  1.00 82.48           C  
ATOM   2253  CB  TYR C  94      11.028   6.824 -22.478  1.00 82.48           C  
ATOM   2254  O   TYR C  94      10.593   7.812 -19.344  1.00 82.48           O  
ATOM   2255  CG  TYR C  94      10.351   8.163 -22.642  1.00 82.48           C  
ATOM   2256  CD1 TYR C  94       8.966   8.283 -22.540  1.00 82.48           C  
ATOM   2257  CD2 TYR C  94      11.093   9.311 -22.900  1.00 82.48           C  
ATOM   2258  CE1 TYR C  94       8.338   9.514 -22.693  1.00 82.48           C  
ATOM   2259  CE2 TYR C  94      10.474  10.547 -23.054  1.00 82.48           C  
ATOM   2260  OH  TYR C  94       8.481  11.860 -23.100  1.00 82.48           O  
ATOM   2261  CZ  TYR C  94       9.099  10.639 -22.949  1.00 82.48           C  
ATOM   2262  N   PHE C  95      10.066   5.693 -19.791  1.00 70.88           N  
ATOM   2263  CA  PHE C  95       9.039   5.708 -18.755  1.00 70.88           C  
ATOM   2264  C   PHE C  95       9.663   5.901 -17.378  1.00 70.88           C  
ATOM   2265  CB  PHE C  95       8.224   4.411 -18.785  1.00 70.88           C  
ATOM   2266  O   PHE C  95       9.160   6.682 -16.568  1.00 70.88           O  
ATOM   2267  CG  PHE C  95       7.117   4.366 -17.767  1.00 70.88           C  
ATOM   2268  CD1 PHE C  95       7.279   3.673 -16.574  1.00 70.88           C  
ATOM   2269  CD2 PHE C  95       5.914   5.017 -18.004  1.00 70.88           C  
ATOM   2270  CE1 PHE C  95       6.256   3.629 -15.630  1.00 70.88           C  
ATOM   2271  CE2 PHE C  95       4.887   4.979 -17.065  1.00 70.88           C  
ATOM   2272  CZ  PHE C  95       5.060   4.283 -15.879  1.00 70.88           C  
ATOM   2273  N   LEU C  96      10.721   5.185 -17.105  1.00 66.24           N  
ATOM   2274  CA  LEU C  96      11.403   5.312 -15.821  1.00 66.24           C  
ATOM   2275  C   LEU C  96      11.901   6.738 -15.609  1.00 66.24           C  
ATOM   2276  CB  LEU C  96      12.576   4.332 -15.738  1.00 66.24           C  
ATOM   2277  O   LEU C  96      11.802   7.277 -14.504  1.00 66.24           O  
ATOM   2278  CG  LEU C  96      12.239   2.908 -15.294  1.00 66.24           C  
ATOM   2279  CD1 LEU C  96      13.340   1.944 -15.723  1.00 66.24           C  
ATOM   2280  CD2 LEU C  96      12.031   2.853 -13.784  1.00 66.24           C  
ATOM   2281  N   LEU C  97      12.320   7.332 -16.664  1.00 76.12           N  
ATOM   2282  CA  LEU C  97      12.787   8.712 -16.592  1.00 76.12           C  
ATOM   2283  C   LEU C  97      11.634   9.660 -16.279  1.00 76.12           C  
ATOM   2284  CB  LEU C  97      13.456   9.121 -17.907  1.00 76.12           C  
ATOM   2285  O   LEU C  97      11.763  10.539 -15.423  1.00 76.12           O  
ATOM   2286  CG  LEU C  97      14.090  10.513 -17.941  1.00 76.12           C  
ATOM   2287  CD1 LEU C  97      15.317  10.559 -17.036  1.00 76.12           C  
ATOM   2288  CD2 LEU C  97      14.458  10.899 -19.369  1.00 76.12           C  
ATOM   2289  N   GLN C  98      10.506   9.300 -16.921  1.00 75.58           N  
ATOM   2290  CA  GLN C  98       9.333  10.137 -16.693  1.00 75.58           C  
ATOM   2291  C   GLN C  98       8.804   9.966 -15.272  1.00 75.58           C  
ATOM   2292  CB  GLN C  98       8.234   9.809 -17.705  1.00 75.58           C  
ATOM   2293  O   GLN C  98       8.418  10.943 -14.626  1.00 75.58           O  
ATOM   2294  CG  GLN C  98       8.381  10.544 -19.031  1.00 75.58           C  
ATOM   2295  CD  GLN C  98       7.161  10.397 -19.922  1.00 75.58           C  
ATOM   2296  NE2 GLN C  98       6.813  11.465 -20.631  1.00 75.58           N  
ATOM   2297  OE1 GLN C  98       6.538   9.331 -19.972  1.00 75.58           O  
ATOM   2298  N   ALA C  99       8.888   8.762 -14.863  1.00 67.86           N  
ATOM   2299  CA  ALA C  99       8.413   8.482 -13.511  1.00 67.86           C  
ATOM   2300  C   ALA C  99       9.277   9.185 -12.469  1.00 67.86           C  
ATOM   2301  CB  ALA C  99       8.395   6.977 -13.254  1.00 67.86           C  
ATOM   2302  O   ALA C  99       8.763   9.707 -11.477  1.00 67.86           O  
ATOM   2303  N   THR C 100      10.528   9.282 -12.705  1.00 66.07           N  
ATOM   2304  CA  THR C 100      11.445   9.974 -11.806  1.00 66.07           C  
ATOM   2305  C   THR C 100      11.163  11.473 -11.794  1.00 66.07           C  
ATOM   2306  CB  THR C 100      12.911   9.727 -12.206  1.00 66.07           C  
ATOM   2307  O   THR C 100      11.180  12.105 -10.735  1.00 66.07           O  
ATOM   2308  CG2 THR C 100      13.869  10.368 -11.207  1.00 66.07           C  
ATOM   2309  OG1 THR C 100      13.158   8.316 -12.249  1.00 66.07           O  
ATOM   2310  N   GLN C 101      10.821  11.918 -12.944  1.00 74.73           N  
ATOM   2311  CA  GLN C 101      10.524  13.342 -13.059  1.00 74.73           C  
ATOM   2312  C   GLN C 101       9.225  13.693 -12.340  1.00 74.73           C  
ATOM   2313  CB  GLN C 101      10.439  13.757 -14.528  1.00 74.73           C  
ATOM   2314  O   GLN C 101       9.158  14.691 -11.619  1.00 74.73           O  
ATOM   2315  CG  GLN C 101      11.789  14.084 -15.154  1.00 74.73           C  
ATOM   2316  CD  GLN C 101      11.686  14.417 -16.631  1.00 74.73           C  
ATOM   2317  NE2 GLN C 101      12.827  14.460 -17.310  1.00 74.73           N  
ATOM   2318  OE1 GLN C 101      10.589  14.634 -17.157  1.00 74.73           O  
ATOM   2319  N   VAL C 102       8.306  12.855 -12.541  1.00 70.74           N  
ATOM   2320  CA  VAL C 102       7.010  13.102 -11.916  1.00 70.74           C  
ATOM   2321  C   VAL C 102       7.144  13.013 -10.398  1.00 70.74           C  
ATOM   2322  CB  VAL C 102       5.940  12.106 -12.417  1.00 70.74           C  
ATOM   2323  O   VAL C 102       6.561  13.819  -9.669  1.00 70.74           O  
ATOM   2324  CG1 VAL C 102       4.682  12.187 -11.554  1.00 70.74           C  
ATOM   2325  CG2 VAL C 102       5.605  12.375 -13.883  1.00 70.74           C  
ATOM   2326  N   ASN C 103       7.964  12.107  -9.982  1.00 64.29           N  
ATOM   2327  CA  ASN C 103       8.225  11.981  -8.552  1.00 64.29           C  
ATOM   2328  C   ASN C 103       8.892  13.234  -7.991  1.00 64.29           C  
ATOM   2329  CB  ASN C 103       9.088  10.749  -8.271  1.00 64.29           C  
ATOM   2330  O   ASN C 103       8.547  13.690  -6.900  1.00 64.29           O  
ATOM   2331  CG  ASN C 103       8.475   9.831  -7.232  1.00 64.29           C  
ATOM   2332  ND2 ASN C 103       9.121   8.698  -6.986  1.00 64.29           N  
ATOM   2333  OD1 ASN C 103       7.428  10.138  -6.655  1.00 64.29           O  
ATOM   2334  N   ALA C 104       9.819  13.807  -8.744  1.00 70.65           N  
ATOM   2335  CA  ALA C 104      10.485  15.041  -8.333  1.00 70.65           C  
ATOM   2336  C   ALA C 104       9.501  16.206  -8.285  1.00 70.65           C  
ATOM   2337  CB  ALA C 104      11.640  15.362  -9.278  1.00 70.65           C  
ATOM   2338  O   ALA C 104       9.531  17.013  -7.353  1.00 70.65           O  
ATOM   2339  N   TRP C 105       8.619  16.236  -9.252  1.00 72.86           N  
ATOM   2340  CA  TRP C 105       7.603  17.282  -9.287  1.00 72.86           C  
ATOM   2341  C   TRP C 105       6.643  17.148  -8.109  1.00 72.86           C  
ATOM   2342  CB  TRP C 105       6.824  17.233 -10.604  1.00 72.86           C  
ATOM   2343  O   TRP C 105       6.273  18.145  -7.485  1.00 72.86           O  
ATOM   2344  CG  TRP C 105       7.616  17.681 -11.796  1.00 72.86           C  
ATOM   2345  CD1 TRP C 105       8.814  18.339 -11.790  1.00 72.86           C  
ATOM   2346  CD2 TRP C 105       7.261  17.506 -13.172  1.00 72.86           C  
ATOM   2347  CE2 TRP C 105       8.292  18.083 -13.946  1.00 72.86           C  
ATOM   2348  CE3 TRP C 105       6.171  16.915 -13.825  1.00 72.86           C  
ATOM   2349  NE1 TRP C 105       9.226  18.584 -13.080  1.00 72.86           N  
ATOM   2350  CH2 TRP C 105       7.187  17.503 -15.956  1.00 72.86           C  
ATOM   2351  CZ2 TRP C 105       8.264  18.087 -15.342  1.00 72.86           C  
ATOM   2352  CZ3 TRP C 105       6.145  16.921 -15.215  1.00 72.86           C  
ATOM   2353  N   ASP C 106       6.306  15.984  -7.843  1.00 64.65           N  
ATOM   2354  CA  ASP C 106       5.404  15.729  -6.724  1.00 64.65           C  
ATOM   2355  C   ASP C 106       6.019  16.192  -5.405  1.00 64.65           C  
ATOM   2356  CB  ASP C 106       5.052  14.242  -6.646  1.00 64.65           C  
ATOM   2357  O   ASP C 106       5.342  16.809  -4.580  1.00 64.65           O  
ATOM   2358  CG  ASP C 106       3.842  13.874  -7.488  1.00 64.65           C  
ATOM   2359  OD1 ASP C 106       3.288  14.757  -8.177  1.00 64.65           O  
ATOM   2360  OD2 ASP C 106       3.439  12.691  -7.458  1.00 64.65           O  
ATOM   2361  N   HIS C 107       7.285  15.969  -5.246  1.00 61.75           N  
ATOM   2362  CA  HIS C 107       7.994  16.420  -4.054  1.00 61.75           C  
ATOM   2363  C   HIS C 107       7.992  17.942  -3.954  1.00 61.75           C  
ATOM   2364  CB  HIS C 107       9.431  15.895  -4.054  1.00 61.75           C  
ATOM   2365  O   HIS C 107       7.753  18.497  -2.880  1.00 61.75           O  
ATOM   2366  CG  HIS C 107       9.619  14.662  -3.229  1.00 61.75           C  
ATOM   2367  CD2 HIS C 107       9.993  13.408  -3.577  1.00 61.75           C  
ATOM   2368  ND1 HIS C 107       9.412  14.639  -1.867  1.00 61.75           N  
ATOM   2369  CE1 HIS C 107       9.652  13.420  -1.412  1.00 61.75           C  
ATOM   2370  NE2 HIS C 107      10.006  12.654  -2.429  1.00 61.75           N  
ATOM   2371  N   THR C 108       8.210  18.589  -5.034  1.00 74.43           N  
ATOM   2372  CA  THR C 108       8.227  20.048  -5.060  1.00 74.43           C  
ATOM   2373  C   THR C 108       6.841  20.610  -4.758  1.00 74.43           C  
ATOM   2374  CB  THR C 108       8.713  20.576  -6.423  1.00 74.43           C  
ATOM   2375  O   THR C 108       6.710  21.586  -4.016  1.00 74.43           O  
ATOM   2376  CG2 THR C 108       8.811  22.098  -6.419  1.00 74.43           C  
ATOM   2377  OG1 THR C 108      10.004  20.026  -6.709  1.00 74.43           O  
ATOM   2378  N   LEU C 109       5.918  19.995  -5.317  1.00 69.08           N  
ATOM   2379  CA  LEU C 109       4.548  20.434  -5.076  1.00 69.08           C  
ATOM   2380  C   LEU C 109       4.193  20.322  -3.597  1.00 69.08           C  
ATOM   2381  CB  LEU C 109       3.565  19.610  -5.912  1.00 69.08           C  
ATOM   2382  O   LEU C 109       3.625  21.250  -3.018  1.00 69.08           O  
ATOM   2383  CG  LEU C 109       2.100  20.044  -5.860  1.00 69.08           C  
ATOM   2384  CD1 LEU C 109       1.923  21.398  -6.538  1.00 69.08           C  
ATOM   2385  CD2 LEU C 109       1.207  18.994  -6.512  1.00 69.08           C  
ATOM   2386  N   ILE C 110       4.597  19.312  -2.985  1.00 70.28           N  
ATOM   2387  CA  ILE C 110       4.320  19.089  -1.571  1.00 70.28           C  
ATOM   2388  C   ILE C 110       5.085  20.106  -0.728  1.00 70.28           C  
ATOM   2389  CB  ILE C 110       4.690  17.651  -1.142  1.00 70.28           C  
ATOM   2390  O   ILE C 110       4.520  20.720   0.181  1.00 70.28           O  
ATOM   2391  CG1 ILE C 110       3.715  16.642  -1.759  1.00 70.28           C  
ATOM   2392  CG2 ILE C 110       4.710  17.531   0.384  1.00 70.28           C  
ATOM   2393  CD1 ILE C 110       4.096  15.187  -1.521  1.00 70.28           C  
ATOM   2394  N   GLU C 111       6.309  20.359  -1.089  1.00 73.32           N  
ATOM   2395  CA  GLU C 111       7.131  21.333  -0.377  1.00 73.32           C  
ATOM   2396  C   GLU C 111       6.560  22.741  -0.513  1.00 73.32           C  
ATOM   2397  CB  GLU C 111       8.573  21.297  -0.891  1.00 73.32           C  
ATOM   2398  O   GLU C 111       6.465  23.475   0.473  1.00 73.32           O  
ATOM   2399  CG  GLU C 111       9.540  22.135  -0.067  1.00 73.32           C  
ATOM   2400  CD  GLU C 111      10.971  22.075  -0.578  1.00 73.32           C  
ATOM   2401  OE1 GLU C 111      11.873  22.646   0.076  1.00 73.32           O  
ATOM   2402  OE2 GLU C 111      11.191  21.453  -1.641  1.00 73.32           O  
ATOM   2403  N   ASN C 112       6.161  23.047  -1.749  1.00 76.08           N  
ATOM   2404  CA  ASN C 112       5.580  24.366  -1.978  1.00 76.08           C  
ATOM   2405  C   ASN C 112       4.227  24.510  -1.287  1.00 76.08           C  
ATOM   2406  CB  ASN C 112       5.441  24.638  -3.477  1.00 76.08           C  
ATOM   2407  O   ASN C 112       3.896  25.582  -0.779  1.00 76.08           O  
ATOM   2408  CG  ASN C 112       6.774  24.908  -4.147  1.00 76.08           C  
ATOM   2409  ND2 ASN C 112       6.811  24.776  -5.468  1.00 76.08           N  
ATOM   2410  OD1 ASN C 112       7.762  25.232  -3.483  1.00 76.08           O  
ATOM   2411  N   GLY C 113       3.603  23.438  -1.262  1.00 75.07           N  
ATOM   2412  CA  GLY C 113       2.349  23.468  -0.526  1.00 75.07           C  
ATOM   2413  C   GLY C 113       2.531  23.765   0.951  1.00 75.07           C  
ATOM   2414  O   GLY C 113       1.764  24.534   1.533  1.00 75.07           O  
ATOM   2415  N   GLU C 114       3.552  23.233   1.516  1.00 76.93           N  
ATOM   2416  CA  GLU C 114       3.886  23.485   2.915  1.00 76.93           C  
ATOM   2417  C   GLU C 114       4.305  24.937   3.129  1.00 76.93           C  
ATOM   2418  CB  GLU C 114       4.999  22.543   3.380  1.00 76.93           C  
ATOM   2419  O   GLU C 114       3.888  25.572   4.100  1.00 76.93           O  
ATOM   2420  CG  GLU C 114       5.347  22.683   4.855  1.00 76.93           C  
ATOM   2421  CD  GLU C 114       4.173  22.396   5.778  1.00 76.93           C  
ATOM   2422  OE1 GLU C 114       4.220  22.800   6.962  1.00 76.93           O  
ATOM   2423  OE2 GLU C 114       3.200  21.761   5.314  1.00 76.93           O  
ATOM   2424  N   MET C 115       4.987  25.497   2.192  1.00 80.43           N  
ATOM   2425  CA  MET C 115       5.440  26.882   2.286  1.00 80.43           C  
ATOM   2426  C   MET C 115       4.263  27.847   2.196  1.00 80.43           C  
ATOM   2427  CB  MET C 115       6.456  27.191   1.185  1.00 80.43           C  
ATOM   2428  O   MET C 115       4.200  28.827   2.940  1.00 80.43           O  
ATOM   2429  CG  MET C 115       7.818  26.555   1.411  1.00 80.43           C  
ATOM   2430  SD  MET C 115       8.614  27.128   2.962  1.00 80.43           S  
ATOM   2431  CE  MET C 115       7.632  26.214   4.183  1.00 80.43           C  
ATOM   2432  N   ILE C 116       3.392  27.503   1.375  1.00 75.57           N  
ATOM   2433  CA  ILE C 116       2.209  28.342   1.221  1.00 75.57           C  
ATOM   2434  C   ILE C 116       1.375  28.297   2.500  1.00 75.57           C  
ATOM   2435  CB  ILE C 116       1.357  27.901   0.010  1.00 75.57           C  
ATOM   2436  O   ILE C 116       0.850  29.321   2.942  1.00 75.57           O  
ATOM   2437  CG1 ILE C 116       2.069  28.254  -1.301  1.00 75.57           C  
ATOM   2438  CG2 ILE C 116      -0.034  28.540   0.066  1.00 75.57           C  
ATOM   2439  CD1 ILE C 116       1.406  27.672  -2.542  1.00 75.57           C  
ATOM   2440  N   ARG C 117       1.347  27.193   3.148  1.00 81.95           N  
ATOM   2441  CA  ARG C 117       0.624  27.057   4.409  1.00 81.95           C  
ATOM   2442  C   ARG C 117       1.265  27.906   5.502  1.00 81.95           C  
ATOM   2443  CB  ARG C 117       0.574  25.591   4.846  1.00 81.95           C  
ATOM   2444  O   ARG C 117       0.569  28.609   6.237  1.00 81.95           O  
ATOM   2445  CG  ARG C 117      -0.365  25.327   6.012  1.00 81.95           C  
ATOM   2446  CD  ARG C 117      -0.241  23.899   6.523  1.00 81.95           C  
ATOM   2447  NE  ARG C 117       1.108  23.613   7.003  1.00 81.95           N  
ATOM   2448  NH1 ARG C 117       0.603  23.922   9.236  1.00 81.95           N  
ATOM   2449  NH2 ARG C 117       2.733  23.354   8.605  1.00 81.95           N  
ATOM   2450  CZ  ARG C 117       1.478  23.630   8.280  1.00 81.95           C  
ATOM   2451  N   ILE C 118       2.555  27.991   5.616  1.00 85.71           N  
ATOM   2452  CA  ILE C 118       3.298  28.782   6.591  1.00 85.71           C  
ATOM   2453  C   ILE C 118       3.093  30.269   6.314  1.00 85.71           C  
ATOM   2454  CB  ILE C 118       4.803  28.435   6.570  1.00 85.71           C  
ATOM   2455  O   ILE C 118       2.817  31.046   7.231  1.00 85.71           O  
ATOM   2456  CG1 ILE C 118       5.030  27.008   7.084  1.00 85.71           C  
ATOM   2457  CG2 ILE C 118       5.602  29.448   7.396  1.00 85.71           C  
ATOM   2458  CD1 ILE C 118       6.443  26.487   6.860  1.00 85.71           C  
ATOM   2459  N   LEU C 119       3.135  30.647   5.087  1.00 82.08           N  
ATOM   2460  CA  LEU C 119       2.969  32.045   4.703  1.00 82.08           C  
ATOM   2461  C   LEU C 119       1.559  32.532   5.022  1.00 82.08           C  
ATOM   2462  CB  LEU C 119       3.261  32.230   3.212  1.00 82.08           C  
ATOM   2463  O   LEU C 119       1.381  33.646   5.519  1.00 82.08           O  
ATOM   2464  CG  LEU C 119       4.736  32.308   2.814  1.00 82.08           C  
ATOM   2465  CD1 LEU C 119       4.885  32.176   1.302  1.00 82.08           C  
ATOM   2466  CD2 LEU C 119       5.354  33.612   3.306  1.00 82.08           C  
ATOM   2467  N   HIS C 120       0.637  31.691   4.699  1.00 84.53           N  
ATOM   2468  CA  HIS C 120      -0.742  32.042   5.020  1.00 84.53           C  
ATOM   2469  C   HIS C 120      -0.918  32.270   6.517  1.00 84.53           C  
ATOM   2470  CB  HIS C 120      -1.699  30.950   4.539  1.00 84.53           C  
ATOM   2471  O   HIS C 120      -1.587  33.220   6.931  1.00 84.53           O  
ATOM   2472  CG  HIS C 120      -3.143  31.314   4.679  1.00 84.53           C  
ATOM   2473  CD2 HIS C 120      -3.980  31.970   3.841  1.00 84.53           C  
ATOM   2474  ND1 HIS C 120      -3.885  30.998   5.796  1.00 84.53           N  
ATOM   2475  CE1 HIS C 120      -5.120  31.444   5.638  1.00 84.53           C  
ATOM   2476  NE2 HIS C 120      -5.203  32.038   4.460  1.00 84.53           N  
ATOM   2477  N   GLY C 121      -0.262  31.506   7.314  1.00 78.55           N  
ATOM   2478  CA  GLY C 121      -0.294  31.696   8.755  1.00 78.55           C  
ATOM   2479  C   GLY C 121       0.352  32.994   9.200  1.00 78.55           C  
ATOM   2480  O   GLY C 121      -0.183  33.699  10.058  1.00 78.55           O  
ATOM   2481  N   GLU C 122       1.422  33.305   8.579  1.00 87.90           N  
ATOM   2482  CA  GLU C 122       2.127  34.541   8.904  1.00 87.90           C  
ATOM   2483  C   GLU C 122       1.318  35.765   8.482  1.00 87.90           C  
ATOM   2484  CB  GLU C 122       3.505  34.566   8.238  1.00 87.90           C  
ATOM   2485  O   GLU C 122       1.260  36.758   9.209  1.00 87.90           O  
ATOM   2486  CG  GLU C 122       4.516  33.630   8.883  1.00 87.90           C  
ATOM   2487  CD  GLU C 122       5.880  33.666   8.212  1.00 87.90           C  
ATOM   2488  OE1 GLU C 122       6.863  33.167   8.806  1.00 87.90           O  
ATOM   2489  OE2 GLU C 122       5.967  34.200   7.083  1.00 87.90           O  
ATOM   2490  N   VAL C 123       0.672  35.727   7.393  1.00 88.54           N  
ATOM   2491  CA  VAL C 123      -0.153  36.828   6.905  1.00 88.54           C  
ATOM   2492  C   VAL C 123      -1.338  37.042   7.844  1.00 88.54           C  
ATOM   2493  CB  VAL C 123      -0.652  36.568   5.467  1.00 88.54           C  
ATOM   2494  O   VAL C 123      -1.682  38.181   8.169  1.00 88.54           O  
ATOM   2495  CG1 VAL C 123      -1.747  37.564   5.087  1.00 88.54           C  
ATOM   2496  CG2 VAL C 123       0.509  36.643   4.477  1.00 88.54           C  
ATOM   2497  N   ASN C 124      -1.852  36.013   8.402  1.00 84.28           N  
ATOM   2498  CA  ASN C 124      -2.968  36.128   9.335  1.00 84.28           C  
ATOM   2499  C   ASN C 124      -2.535  36.766  10.652  1.00 84.28           C  
ATOM   2500  CB  ASN C 124      -3.596  34.756   9.591  1.00 84.28           C  
ATOM   2501  O   ASN C 124      -3.274  37.561  11.234  1.00 84.28           O  
ATOM   2502  CG  ASN C 124      -4.495  34.305   8.456  1.00 84.28           C  
ATOM   2503  ND2 ASN C 124      -4.695  32.997   8.342  1.00 84.28           N  
ATOM   2504  OD1 ASN C 124      -5.005  35.124   7.688  1.00 84.28           O  
ATOM   2505  N   LYS C 125      -1.399  36.461  11.080  1.00 85.62           N  
ATOM   2506  CA  LYS C 125      -0.846  37.075  12.284  1.00 85.62           C  
ATOM   2507  C   LYS C 125      -0.649  38.576  12.096  1.00 85.62           C  
ATOM   2508  CB  LYS C 125       0.482  36.415  12.660  1.00 85.62           C  
ATOM   2509  O   LYS C 125      -1.000  39.368  12.972  1.00 85.62           O  
ATOM   2510  CG  LYS C 125       1.046  36.879  13.995  1.00 85.62           C  
ATOM   2511  CD  LYS C 125       2.367  36.190  14.313  1.00 85.62           C  
ATOM   2512  CE  LYS C 125       2.968  36.704  15.614  1.00 85.62           C  
ATOM   2513  NZ  LYS C 125       4.406  36.321  15.750  1.00 85.62           N  
ATOM   2514  N   VAL C 126      -0.176  38.937  10.952  1.00 87.59           N  
ATOM   2515  CA  VAL C 126       0.069  40.344  10.652  1.00 87.59           C  
ATOM   2516  C   VAL C 126      -1.258  41.094  10.568  1.00 87.59           C  
ATOM   2517  CB  VAL C 126       0.861  40.513   9.336  1.00 87.59           C  
ATOM   2518  O   VAL C 126      -1.367  42.231  11.034  1.00 87.59           O  
ATOM   2519  CG1 VAL C 126       0.862  41.975   8.891  1.00 87.59           C  
ATOM   2520  CG2 VAL C 126       2.290  40.001   9.504  1.00 87.59           C  
ATOM   2521  N   LYS C 127      -2.246  40.522  10.061  1.00 85.36           N  
ATOM   2522  CA  LYS C 127      -3.567  41.135   9.965  1.00 85.36           C  
ATOM   2523  C   LYS C 127      -4.155  41.394  11.349  1.00 85.36           C  
ATOM   2524  CB  LYS C 127      -4.512  40.249   9.151  1.00 85.36           C  
ATOM   2525  O   LYS C 127      -4.715  42.463  11.601  1.00 85.36           O  
ATOM   2526  CG  LYS C 127      -4.342  40.381   7.645  1.00 85.36           C  
ATOM   2527  CD  LYS C 127      -5.377  39.558   6.891  1.00 85.36           C  
ATOM   2528  CE  LYS C 127      -5.217  39.701   5.383  1.00 85.36           C  
ATOM   2529  NZ  LYS C 127      -6.199  38.857   4.639  1.00 85.36           N  
ATOM   2530  N   LEU C 128      -3.940  40.485  12.302  1.00 74.05           N  
ATOM   2531  CA  LEU C 128      -4.431  40.636  13.667  1.00 74.05           C  
ATOM   2532  C   LEU C 128      -3.676  41.742  14.397  1.00 74.05           C  
ATOM   2533  CB  LEU C 128      -4.296  39.318  14.434  1.00 74.05           C  
ATOM   2534  O   LEU C 128      -4.283  42.552  15.102  1.00 74.05           O  
ATOM   2535  CG  LEU C 128      -5.399  38.283  14.203  1.00 74.05           C  
ATOM   2536  CD1 LEU C 128      -4.911  36.893  14.597  1.00 74.05           C  
ATOM   2537  CD2 LEU C 128      -6.655  38.656  14.982  1.00 74.05           C  
ATOM   2538  N   ASP C 129      -2.359  41.837  14.094  1.00 70.28           N  
ATOM   2539  CA  ASP C 129      -1.547  42.884  14.705  1.00 70.28           C  
ATOM   2540  C   ASP C 129      -1.931  44.261  14.168  1.00 70.28           C  
ATOM   2541  CB  ASP C 129      -0.059  42.622  14.462  1.00 70.28           C  
ATOM   2542  O   ASP C 129      -1.963  45.239  14.918  1.00 70.28           O  
ATOM   2543  CG  ASP C 129       0.481  41.464  15.284  1.00 70.28           C  
ATOM   2544  OD1 ASP C 129      -0.200  41.022  16.235  1.00 70.28           O  
ATOM   2545  OD2 ASP C 129       1.598  40.993  14.980  1.00 70.28           O  
ATOM   2546  N   GLN C 130      -2.266  44.283  12.925  1.00 79.62           N  
ATOM   2547  CA  GLN C 130      -2.697  45.539  12.320  1.00 79.62           C  
ATOM   2548  C   GLN C 130      -4.016  46.015  12.920  1.00 79.62           C  
ATOM   2549  CB  GLN C 130      -2.835  45.385  10.804  1.00 79.62           C  
ATOM   2550  O   GLN C 130      -4.183  47.203  13.203  1.00 79.62           O  
ATOM   2551  CG  GLN C 130      -3.104  46.695  10.075  1.00 79.62           C  
ATOM   2552  CD  GLN C 130      -3.066  46.545   8.566  1.00 79.62           C  
ATOM   2553  NE2 GLN C 130      -2.969  47.667   7.861  1.00 79.62           N  
ATOM   2554  OE1 GLN C 130      -3.123  45.430   8.038  1.00 79.62           O  
ATOM   2555  N   LYS C 131      -4.913  45.070  13.150  1.00 65.79           N  
ATOM   2556  CA  LYS C 131      -6.189  45.409  13.774  1.00 65.79           C  
ATOM   2557  C   LYS C 131      -5.985  45.925  15.196  1.00 65.79           C  
ATOM   2558  CB  LYS C 131      -7.121  44.197  13.785  1.00 65.79           C  
ATOM   2559  O   LYS C 131      -6.607  46.910  15.600  1.00 65.79           O  
ATOM   2560  CG  LYS C 131      -8.555  44.521  14.176  1.00 65.79           C  
ATOM   2561  CD  LYS C 131      -9.442  43.284  14.127  1.00 65.79           C  
ATOM   2562  CE  LYS C 131     -10.849  43.583  14.624  1.00 65.79           C  
ATOM   2563  NZ  LYS C 131     -11.719  42.369  14.590  1.00 65.79           N  
ATOM   2564  N   ARG C 132      -5.067  45.373  15.944  1.00 63.31           N  
ATOM   2565  CA  ARG C 132      -4.740  45.796  17.302  1.00 63.31           C  
ATOM   2566  C   ARG C 132      -4.139  47.198  17.309  1.00 63.31           C  
ATOM   2567  CB  ARG C 132      -3.771  44.807  17.954  1.00 63.31           C  
ATOM   2568  O   ARG C 132      -4.511  48.034  18.134  1.00 63.31           O  
ATOM   2569  CG  ARG C 132      -3.497  45.092  19.423  1.00 63.31           C  
ATOM   2570  CD  ARG C 132      -2.647  44.001  20.059  1.00 63.31           C  
ATOM   2571  NE  ARG C 132      -1.263  44.060  19.599  1.00 63.31           N  
ATOM   2572  NH1 ARG C 132      -0.607  42.123  20.674  1.00 63.31           N  
ATOM   2573  NH2 ARG C 132       0.904  43.316  19.429  1.00 63.31           N  
ATOM   2574  CZ  ARG C 132      -0.325  43.166  19.902  1.00 63.31           C  
ATOM   2575  N   LEU C 133      -3.259  47.504  16.356  1.00 65.09           N  
ATOM   2576  CA  LEU C 133      -2.629  48.815  16.238  1.00 65.09           C  
ATOM   2577  C   LEU C 133      -3.658  49.883  15.886  1.00 65.09           C  
ATOM   2578  CB  LEU C 133      -1.525  48.784  15.178  1.00 65.09           C  
ATOM   2579  O   LEU C 133      -3.641  50.978  16.453  1.00 65.09           O  
ATOM   2580  CG  LEU C 133      -0.159  48.271  15.636  1.00 65.09           C  
ATOM   2581  CD1 LEU C 133       0.713  47.936  14.431  1.00 65.09           C  
ATOM   2582  CD2 LEU C 133       0.527  49.299  16.529  1.00 65.09           C  
ATOM   2583  N   GLU C 134      -4.635  49.570  15.043  1.00 65.64           N  
ATOM   2584  CA  GLU C 134      -5.692  50.503  14.666  1.00 65.64           C  
ATOM   2585  C   GLU C 134      -6.583  50.837  15.859  1.00 65.64           C  
ATOM   2586  CB  GLU C 134      -6.534  49.929  13.524  1.00 65.64           C  
ATOM   2587  O   GLU C 134      -6.950  51.997  16.061  1.00 65.64           O  
ATOM   2588  CG  GLU C 134      -5.847  49.980  12.168  1.00 65.64           C  
ATOM   2589  CD  GLU C 134      -6.632  49.277  11.071  1.00 65.64           C  
ATOM   2590  OE1 GLU C 134      -6.170  49.264   9.907  1.00 65.64           O  
ATOM   2591  OE2 GLU C 134      -7.718  48.737  11.378  1.00 65.64           O  
ATOM   2592  N   GLN C 135      -6.817  49.804  16.667  1.00 60.51           N  
ATOM   2593  CA  GLN C 135      -7.628  50.018  17.861  1.00 60.51           C  
ATOM   2594  C   GLN C 135      -6.905  50.914  18.864  1.00 60.51           C  
ATOM   2595  CB  GLN C 135      -7.987  48.683  18.514  1.00 60.51           C  
ATOM   2596  O   GLN C 135      -7.510  51.815  19.447  1.00 60.51           O  
ATOM   2597  CG  GLN C 135      -9.043  47.891  17.755  1.00 60.51           C  
ATOM   2598  CD  GLN C 135      -9.247  46.496  18.316  1.00 60.51           C  
ATOM   2599  NE2 GLN C 135     -10.167  45.746  17.719  1.00 60.51           N  
ATOM   2600  OE1 GLN C 135      -8.582  46.096  19.276  1.00 60.51           O  
ATOM   2601  N   GLU C 136      -5.589  50.765  19.016  1.00 58.23           N  
ATOM   2602  CA  GLU C 136      -4.799  51.569  19.943  1.00 58.23           C  
ATOM   2603  C   GLU C 136      -4.692  53.015  19.465  1.00 58.23           C  
ATOM   2604  CB  GLU C 136      -3.402  50.969  20.121  1.00 58.23           C  
ATOM   2605  O   GLU C 136      -4.764  53.946  20.269  1.00 58.23           O  
ATOM   2606  CG  GLU C 136      -2.661  51.488  21.344  1.00 58.23           C  
ATOM   2607  CD  GLU C 136      -3.357  51.153  22.654  1.00 58.23           C  
ATOM   2608  OE1 GLU C 136      -2.922  51.652  23.717  1.00 58.23           O  
ATOM   2609  OE2 GLU C 136      -4.344  50.385  22.617  1.00 58.23           O  
ATOM   2610  N   LEU C 137      -4.594  53.182  18.203  1.00 58.84           N  
ATOM   2611  CA  LEU C 137      -4.523  54.522  17.631  1.00 58.84           C  
ATOM   2612  C   LEU C 137      -5.844  55.262  17.815  1.00 58.84           C  
ATOM   2613  CB  LEU C 137      -4.166  54.453  16.144  1.00 58.84           C  
ATOM   2614  O   LEU C 137      -5.854  56.453  18.135  1.00 58.84           O  
ATOM   2615  CG  LEU C 137      -3.598  55.730  15.523  1.00 58.84           C  
ATOM   2616  CD1 LEU C 137      -2.077  55.740  15.631  1.00 58.84           C  
ATOM   2617  CD2 LEU C 137      -4.037  55.858  14.068  1.00 58.84           C  
ATOM   2618  N   ASP C 138      -6.986  54.488  17.686  1.00 58.09           N  
ATOM   2619  CA  ASP C 138      -8.302  55.074  17.924  1.00 58.09           C  
ATOM   2620  C   ASP C 138      -8.453  55.515  19.378  1.00 58.09           C  
ATOM   2621  CB  ASP C 138      -9.406  54.079  17.559  1.00 58.09           C  
ATOM   2622  O   ASP C 138      -9.010  56.579  19.655  1.00 58.09           O  
ATOM   2623  CG  ASP C 138      -9.593  53.924  16.060  1.00 58.09           C  
ATOM   2624  OD1 ASP C 138      -9.146  54.806  15.295  1.00 58.09           O  
ATOM   2625  OD2 ASP C 138     -10.196  52.913  15.639  1.00 58.09           O  
ATOM   2626  N   PHE C 139      -7.907  54.758  20.255  1.00 58.92           N  
ATOM   2627  CA  PHE C 139      -7.943  55.073  21.678  1.00 58.92           C  
ATOM   2628  C   PHE C 139      -7.128  56.326  21.976  1.00 58.92           C  
ATOM   2629  CB  PHE C 139      -7.417  53.896  22.505  1.00 58.92           C  
ATOM   2630  O   PHE C 139      -7.596  57.225  22.678  1.00 58.92           O  
ATOM   2631  CG  PHE C 139      -7.431  54.142  23.989  1.00 58.92           C  
ATOM   2632  CD1 PHE C 139      -6.253  54.416  24.674  1.00 58.92           C  
ATOM   2633  CD2 PHE C 139      -8.623  54.100  24.701  1.00 58.92           C  
ATOM   2634  CE1 PHE C 139      -6.264  54.644  26.048  1.00 58.92           C  
ATOM   2635  CE2 PHE C 139      -8.641  54.327  26.074  1.00 58.92           C  
ATOM   2636  CZ  PHE C 139      -7.460  54.598  26.746  1.00 58.92           C  
ATOM   2637  N   ILE C 140      -5.979  56.454  21.313  1.00 55.28           N  
ATOM   2638  CA  ILE C 140      -5.099  57.598  21.528  1.00 55.28           C  
ATOM   2639  C   ILE C 140      -5.727  58.853  20.927  1.00 55.28           C  
ATOM   2640  CB  ILE C 140      -3.699  57.355  20.921  1.00 55.28           C  
ATOM   2641  O   ILE C 140      -5.707  59.921  21.543  1.00 55.28           O  
ATOM   2642  CG1 ILE C 140      -2.952  56.277  21.715  1.00 55.28           C  
ATOM   2643  CG2 ILE C 140      -2.896  58.659  20.878  1.00 55.28           C  
ATOM   2644  CD1 ILE C 140      -1.631  55.852  21.090  1.00 55.28           C  
ATOM   2645  N   LEU C 141      -6.343  58.720  19.870  1.00 58.99           N  
ATOM   2646  CA  LEU C 141      -7.006  59.850  19.227  1.00 58.99           C  
ATOM   2647  C   LEU C 141      -8.176  60.345  20.071  1.00 58.99           C  
ATOM   2648  CB  LEU C 141      -7.497  59.460  17.831  1.00 58.99           C  
ATOM   2649  O   LEU C 141      -8.383  61.553  20.205  1.00 58.99           O  
ATOM   2650  CG  LEU C 141      -6.447  59.455  16.719  1.00 58.99           C  
ATOM   2651  CD1 LEU C 141      -7.006  58.794  15.464  1.00 58.99           C  
ATOM   2652  CD2 LEU C 141      -5.980  60.875  16.419  1.00 58.99           C  
ATOM   2653  N   SER C 142      -8.848  59.387  20.669  1.00 56.36           N  
ATOM   2654  CA  SER C 142      -9.958  59.750  21.543  1.00 56.36           C  
ATOM   2655  C   SER C 142      -9.466  60.479  22.789  1.00 56.36           C  
ATOM   2656  CB  SER C 142     -10.750  58.506  21.950  1.00 56.36           C  
ATOM   2657  O   SER C 142     -10.061  61.473  23.209  1.00 56.36           O  
ATOM   2658  OG  SER C 142     -11.887  58.862  22.717  1.00 56.36           O  
ATOM   2659  N   GLN C 143      -8.366  60.101  23.352  1.00 55.87           N  
ATOM   2660  CA  GLN C 143      -7.778  60.725  24.533  1.00 55.87           C  
ATOM   2661  C   GLN C 143      -7.272  62.130  24.218  1.00 55.87           C  
ATOM   2662  CB  GLN C 143      -6.638  59.867  25.082  1.00 55.87           C  
ATOM   2663  O   GLN C 143      -7.432  63.048  25.025  1.00 55.87           O  
ATOM   2664  CG  GLN C 143      -7.106  58.697  25.937  1.00 55.87           C  
ATOM   2665  CD  GLN C 143      -5.960  57.971  26.617  1.00 55.87           C  
ATOM   2666  NE2 GLN C 143      -6.283  56.918  27.360  1.00 55.87           N  
ATOM   2667  OE1 GLN C 143      -4.794  58.353  26.474  1.00 55.87           O  
ATOM   2668  N   GLN C 144      -6.667  62.269  22.955  1.00 57.09           N  
ATOM   2669  CA  GLN C 144      -6.169  63.572  22.527  1.00 57.09           C  
ATOM   2670  C   GLN C 144      -7.313  64.566  22.347  1.00 57.09           C  
ATOM   2671  CB  GLN C 144      -5.377  63.442  21.224  1.00 57.09           C  
ATOM   2672  O   GLN C 144      -7.191  65.735  22.721  1.00 57.09           O  
ATOM   2673  CG  GLN C 144      -3.903  63.121  21.430  1.00 57.09           C  
ATOM   2674  CD  GLN C 144      -3.122  63.090  20.130  1.00 57.09           C  
ATOM   2675  NE2 GLN C 144      -1.815  63.313  20.218  1.00 57.09           N  
ATOM   2676  OE1 GLN C 144      -3.688  62.865  19.056  1.00 57.09           O  
ATOM   2677  N   GLN C 145      -8.433  64.103  21.866  1.00 56.88           N  
ATOM   2678  CA  GLN C 145      -9.608  64.953  21.702  1.00 56.88           C  
ATOM   2679  C   GLN C 145     -10.165  65.388  23.054  1.00 56.88           C  
ATOM   2680  CB  GLN C 145     -10.687  64.229  20.896  1.00 56.88           C  
ATOM   2681  O   GLN C 145     -10.563  66.542  23.226  1.00 56.88           O  
ATOM   2682  CG  GLN C 145     -10.424  64.206  19.397  1.00 56.88           C  
ATOM   2683  CD  GLN C 145     -11.443  63.379  18.635  1.00 56.88           C  
ATOM   2684  NE2 GLN C 145     -11.420  63.483  17.310  1.00 56.88           N  
ATOM   2685  OE1 GLN C 145     -12.244  62.653  19.232  1.00 56.88           O  
ATOM   2686  N   GLU C 146     -10.084  64.537  24.102  1.00 57.29           N  
ATOM   2687  CA  GLU C 146     -10.547  64.839  25.453  1.00 57.29           C  
ATOM   2688  C   GLU C 146      -9.645  65.868  26.128  1.00 57.29           C  
ATOM   2689  CB  GLU C 146     -10.613  63.563  26.297  1.00 57.29           C  
ATOM   2690  O   GLU C 146     -10.130  66.790  26.787  1.00 57.29           O  
ATOM   2691  CG  GLU C 146     -11.901  62.773  26.116  1.00 57.29           C  
ATOM   2692  CD  GLU C 146     -11.957  61.515  26.969  1.00 57.29           C  
ATOM   2693  OE1 GLU C 146     -12.892  60.702  26.790  1.00 57.29           O  
ATOM   2694  OE2 GLU C 146     -11.059  61.341  27.823  1.00 57.29           O  
ATOM   2695  N   LEU C 147      -8.319  65.668  25.905  1.00 57.36           N  
ATOM   2696  CA  LEU C 147      -7.349  66.603  26.465  1.00 57.36           C  
ATOM   2697  C   LEU C 147      -7.488  67.979  25.823  1.00 57.36           C  
ATOM   2698  CB  LEU C 147      -5.924  66.077  26.270  1.00 57.36           C  
ATOM   2699  O   LEU C 147      -7.417  69.000  26.512  1.00 57.36           O  
ATOM   2700  CG  LEU C 147      -5.415  65.091  27.322  1.00 57.36           C  
ATOM   2701  CD1 LEU C 147      -4.219  64.313  26.785  1.00 57.36           C  
ATOM   2702  CD2 LEU C 147      -5.049  65.824  28.609  1.00 57.36           C  
ATOM   2703  N   GLU C 148      -7.762  68.077  24.525  1.00 62.09           N  
ATOM   2704  CA  GLU C 148      -7.956  69.337  23.813  1.00 62.09           C  
ATOM   2705  C   GLU C 148      -9.222  70.047  24.284  1.00 62.09           C  
ATOM   2706  CB  GLU C 148      -8.018  69.098  22.303  1.00 62.09           C  
ATOM   2707  O   GLU C 148      -9.234  71.271  24.436  1.00 62.09           O  
ATOM   2708  CG  GLU C 148      -6.654  68.928  21.651  1.00 62.09           C  
ATOM   2709  CD  GLU C 148      -6.732  68.655  20.157  1.00 62.09           C  
ATOM   2710  OE1 GLU C 148      -5.672  68.469  19.517  1.00 62.09           O  
ATOM   2711  OE2 GLU C 148      -7.863  68.628  19.622  1.00 62.09           O  
ATOM   2712  N   PHE C 149     -10.232  69.245  24.575  1.00 58.48           N  
ATOM   2713  CA  PHE C 149     -11.478  69.794  25.095  1.00 58.48           C  
ATOM   2714  C   PHE C 149     -11.268  70.399  26.479  1.00 58.48           C  
ATOM   2715  CB  PHE C 149     -12.561  68.713  25.154  1.00 58.48           C  
ATOM   2716  O   PHE C 149     -11.736  71.505  26.756  1.00 58.48           O  
ATOM   2717  CG  PHE C 149     -13.883  69.205  25.680  1.00 58.48           C  
ATOM   2718  CD1 PHE C 149     -14.242  68.991  27.005  1.00 58.48           C  
ATOM   2719  CD2 PHE C 149     -14.766  69.881  24.848  1.00 58.48           C  
ATOM   2720  CE1 PHE C 149     -15.465  69.446  27.494  1.00 58.48           C  
ATOM   2721  CE2 PHE C 149     -15.989  70.338  25.330  1.00 58.48           C  
ATOM   2722  CZ  PHE C 149     -16.337  70.118  26.653  1.00 58.48           C  
ATOM   2723  N   LEU C 150     -10.488  69.747  27.343  1.00 56.96           N  
ATOM   2724  CA  LEU C 150     -10.220  70.223  28.696  1.00 56.96           C  
ATOM   2725  C   LEU C 150      -9.353  71.477  28.670  1.00 56.96           C  
ATOM   2726  CB  LEU C 150      -9.534  69.131  29.522  1.00 56.96           C  
ATOM   2727  O   LEU C 150      -9.579  72.409  29.445  1.00 56.96           O  
ATOM   2728  CG  LEU C 150     -10.420  67.973  29.983  1.00 56.96           C  
ATOM   2729  CD1 LEU C 150      -9.574  66.889  30.642  1.00 56.96           C  
ATOM   2730  CD2 LEU C 150     -11.499  68.471  30.938  1.00 56.96           C  
ATOM   2731  N   LEU C 151      -8.390  71.569  27.707  1.00 58.08           N  
ATOM   2732  CA  LEU C 151      -7.507  72.722  27.568  1.00 58.08           C  
ATOM   2733  C   LEU C 151      -8.281  73.945  27.087  1.00 58.08           C  
ATOM   2734  CB  LEU C 151      -6.367  72.410  26.594  1.00 58.08           C  
ATOM   2735  O   LEU C 151      -8.063  75.055  27.578  1.00 58.08           O  
ATOM   2736  CG  LEU C 151      -5.138  71.721  27.189  1.00 58.08           C  
ATOM   2737  CD1 LEU C 151      -4.299  71.087  26.084  1.00 58.08           C  
ATOM   2738  CD2 LEU C 151      -4.306  72.713  27.995  1.00 58.08           C  
ATOM   2739  N   THR C 152      -9.165  73.687  26.148  1.00 63.12           N  
ATOM   2740  CA  THR C 152      -9.996  74.772  25.638  1.00 63.12           C  
ATOM   2741  C   THR C 152     -10.899  75.324  26.737  1.00 63.12           C  
ATOM   2742  CB  THR C 152     -10.856  74.305  24.449  1.00 63.12           C  
ATOM   2743  O   THR C 152     -11.062  76.540  26.861  1.00 63.12           O  
ATOM   2744  CG2 THR C 152     -11.581  75.480  23.800  1.00 63.12           C  
ATOM   2745  OG1 THR C 152     -10.014  73.680  23.473  1.00 63.12           O  
ATOM   2746  N   TYR C 153     -11.347  74.450  27.570  1.00 61.25           N  
ATOM   2747  CA  TYR C 153     -12.199  74.823  28.694  1.00 61.25           C  
ATOM   2748  C   TYR C 153     -11.421  75.637  29.720  1.00 61.25           C  
ATOM   2749  CB  TYR C 153     -12.790  73.575  29.357  1.00 61.25           C  
ATOM   2750  O   TYR C 153     -11.909  76.658  30.211  1.00 61.25           O  
ATOM   2751  CG  TYR C 153     -13.691  73.880  30.530  1.00 61.25           C  
ATOM   2752  CD1 TYR C 153     -13.239  73.727  31.838  1.00 61.25           C  
ATOM   2753  CD2 TYR C 153     -14.995  74.322  30.331  1.00 61.25           C  
ATOM   2754  CE1 TYR C 153     -14.065  74.005  32.922  1.00 61.25           C  
ATOM   2755  CE2 TYR C 153     -15.830  74.603  31.407  1.00 61.25           C  
ATOM   2756  OH  TYR C 153     -16.180  74.719  33.766  1.00 61.25           O  
ATOM   2757  CZ  TYR C 153     -15.357  74.442  32.697  1.00 61.25           C  
ATOM   2758  N   LEU C 154     -10.236  75.295  29.977  1.00 59.69           N  
ATOM   2759  CA  LEU C 154      -9.406  75.975  30.966  1.00 59.69           C  
ATOM   2760  C   LEU C 154      -8.937  77.329  30.443  1.00 59.69           C  
ATOM   2761  CB  LEU C 154      -8.198  75.111  31.337  1.00 59.69           C  
ATOM   2762  O   LEU C 154      -8.873  78.302  31.197  1.00 59.69           O  
ATOM   2763  CG  LEU C 154      -8.152  74.592  32.775  1.00 59.69           C  
ATOM   2764  CD1 LEU C 154      -7.876  73.092  32.788  1.00 59.69           C  
ATOM   2765  CD2 LEU C 154      -7.098  75.342  33.581  1.00 59.69           C  
ATOM   2766  N   GLU C 155      -8.718  77.456  29.194  1.00 63.50           N  
ATOM   2767  CA  GLU C 155      -8.307  78.702  28.554  1.00 63.50           C  
ATOM   2768  C   GLU C 155      -9.443  79.721  28.548  1.00 63.50           C  
ATOM   2769  CB  GLU C 155      -7.828  78.440  27.124  1.00 63.50           C  
ATOM   2770  O   GLU C 155      -9.218  80.911  28.775  1.00 63.50           O  
ATOM   2771  CG  GLU C 155      -6.426  77.854  27.043  1.00 63.50           C  
ATOM   2772  CD  GLU C 155      -6.021  77.460  25.631  1.00 63.50           C  
ATOM   2773  OE1 GLU C 155      -4.839  77.109  25.414  1.00 63.50           O  
ATOM   2774  OE2 GLU C 155      -6.893  77.503  24.735  1.00 63.50           O  
ATOM   2775  N   GLU C 156     -10.612  79.201  28.376  1.00 64.87           N  
ATOM   2776  CA  GLU C 156     -11.784  80.071  28.372  1.00 64.87           C  
ATOM   2777  C   GLU C 156     -12.113  80.560  29.780  1.00 64.87           C  
ATOM   2778  CB  GLU C 156     -12.991  79.346  27.772  1.00 64.87           C  
ATOM   2779  O   GLU C 156     -12.523  81.707  29.965  1.00 64.87           O  
ATOM   2780  CG  GLU C 156     -14.084  80.279  27.273  1.00 64.87           C  
ATOM   2781  CD  GLU C 156     -15.116  79.583  26.399  1.00 64.87           C  
ATOM   2782  OE1 GLU C 156     -16.059  80.254  25.922  1.00 64.87           O  
ATOM   2783  OE2 GLU C 156     -14.980  78.356  26.192  1.00 64.87           O  
ATOM   2784  N   SER C 157     -11.810  79.811  30.823  1.00 62.15           N  
ATOM   2785  CA  SER C 157     -12.065  80.160  32.216  1.00 62.15           C  
ATOM   2786  C   SER C 157     -11.043  81.168  32.730  1.00 62.15           C  
ATOM   2787  CB  SER C 157     -12.046  78.909  33.095  1.00 62.15           C  
ATOM   2788  O   SER C 157     -11.371  82.034  33.543  1.00 62.15           O  
ATOM   2789  OG  SER C 157     -13.049  77.993  32.689  1.00 62.15           O  
ATOM   2790  N   THR C 158      -9.843  81.141  32.207  1.00 61.29           N  
ATOM   2791  CA  THR C 158      -8.785  82.063  32.603  1.00 61.29           C  
ATOM   2792  C   THR C 158      -8.945  83.406  31.895  1.00 61.29           C  
ATOM   2793  CB  THR C 158      -7.393  81.481  32.295  1.00 61.29           C  
ATOM   2794  O   THR C 158      -8.624  84.454  32.460  1.00 61.29           O  
ATOM   2795  CG2 THR C 158      -6.598  81.251  33.577  1.00 61.29           C  
ATOM   2796  OG1 THR C 158      -7.544  80.232  31.609  1.00 61.29           O  
ATOM   2797  N   ARG C 159      -9.468  83.430  30.735  1.00 63.06           N  
ATOM   2798  CA  ARG C 159      -9.729  84.668  30.008  1.00 63.06           C  
ATOM   2799  C   ARG C 159     -10.858  85.459  30.662  1.00 63.06           C  
ATOM   2800  CB  ARG C 159     -10.075  84.371  28.547  1.00 63.06           C  
ATOM   2801  O   ARG C 159     -10.821  86.691  30.696  1.00 63.06           O  
ATOM   2802  CG  ARG C 159      -9.145  85.039  27.547  1.00 63.06           C  
ATOM   2803  CD  ARG C 159      -9.530  84.708  26.111  1.00 63.06           C  
ATOM   2804  NE  ARG C 159      -8.418  84.926  25.191  1.00 63.06           N  
ATOM   2805  NH1 ARG C 159      -9.502  84.052  23.347  1.00 63.06           N  
ATOM   2806  NH2 ARG C 159      -7.363  84.852  23.153  1.00 63.06           N  
ATOM   2807  CZ  ARG C 159      -8.430  84.610  23.899  1.00 63.06           C  
ATOM   2808  N   ASP C 160     -11.768  84.839  31.295  1.00 60.43           N  
ATOM   2809  CA  ASP C 160     -12.880  85.474  31.994  1.00 60.43           C  
ATOM   2810  C   ASP C 160     -12.433  86.033  33.343  1.00 60.43           C  
ATOM   2811  CB  ASP C 160     -14.028  84.482  32.190  1.00 60.43           C  
ATOM   2812  O   ASP C 160     -12.956  87.050  33.804  1.00 60.43           O  
ATOM   2813  CG  ASP C 160     -14.764  84.164  30.901  1.00 60.43           C  
ATOM   2814  OD1 ASP C 160     -14.627  84.923  29.917  1.00 60.43           O  
ATOM   2815  OD2 ASP C 160     -15.489  83.146  30.868  1.00 60.43           O  
ATOM   2816  N   GLN C 161     -11.323  85.440  33.930  1.00 57.59           N  
ATOM   2817  CA  GLN C 161     -10.805  85.895  35.216  1.00 57.59           C  
ATOM   2818  C   GLN C 161      -9.786  87.016  35.034  1.00 57.59           C  
ATOM   2819  CB  GLN C 161     -10.174  84.731  35.983  1.00 57.59           C  
ATOM   2820  O   GLN C 161      -9.651  87.885  35.898  1.00 57.59           O  
ATOM   2821  CG  GLN C 161     -11.176  83.896  36.768  1.00 57.59           C  
ATOM   2822  CD  GLN C 161     -10.541  83.156  37.930  1.00 57.59           C  
ATOM   2823  NE2 GLN C 161     -11.371  82.648  38.834  1.00 57.59           N  
ATOM   2824  OE1 GLN C 161      -9.314  83.040  38.013  1.00 57.59           O  
ATOM   2825  N   SER C 162      -8.926  86.950  34.003  1.00 56.53           N  
ATOM   2826  CA  SER C 162      -7.948  88.001  33.741  1.00 56.53           C  
ATOM   2827  C   SER C 162      -8.632  89.318  33.392  1.00 56.53           C  
ATOM   2828  CB  SER C 162      -7.008  87.588  32.607  1.00 56.53           C  
ATOM   2829  O   SER C 162      -8.021  90.385  33.487  1.00 56.53           O  
ATOM   2830  OG  SER C 162      -7.714  86.885  31.600  1.00 56.53           O  
ATOM   2831  N   GLY C 163      -9.825  89.290  32.850  1.00 54.85           N  
ATOM   2832  CA  GLY C 163     -10.569  90.534  32.729  1.00 54.85           C  
ATOM   2833  C   GLY C 163     -10.947  91.136  34.070  1.00 54.85           C  
ATOM   2834  O   GLY C 163     -11.162  92.345  34.175  1.00 54.85           O  
ATOM   2835  N   LEU C 164     -11.036  90.408  35.110  1.00 53.99           N  
ATOM   2836  CA  LEU C 164     -11.344  90.936  36.434  1.00 53.99           C  
ATOM   2837  C   LEU C 164     -10.084  91.454  37.120  1.00 53.99           C  
ATOM   2838  CB  LEU C 164     -12.004  89.860  37.300  1.00 53.99           C  
ATOM   2839  O   LEU C 164     -10.162  92.295  38.018  1.00 53.99           O  
ATOM   2840  CG  LEU C 164     -13.532  89.816  37.279  1.00 53.99           C  
ATOM   2841  CD1 LEU C 164     -14.021  88.371  37.290  1.00 53.99           C  
ATOM   2842  CD2 LEU C 164     -14.106  90.589  38.462  1.00 53.99           C  
ATOM   2843  N   HIS C 165      -8.887  90.935  36.855  1.00 48.12           N  
ATOM   2844  CA  HIS C 165      -7.693  91.458  37.509  1.00 48.12           C  
ATOM   2845  C   HIS C 165      -7.285  92.803  36.918  1.00 48.12           C  
ATOM   2846  CB  HIS C 165      -6.538  90.461  37.393  1.00 48.12           C  
ATOM   2847  O   HIS C 165      -6.631  93.607  37.586  1.00 48.12           O  
ATOM   2848  CG  HIS C 165      -6.143  89.846  38.697  1.00 48.12           C  
ATOM   2849  CD2 HIS C 165      -6.511  88.681  39.279  1.00 48.12           C  
ATOM   2850  ND1 HIS C 165      -5.262  90.451  39.568  1.00 48.12           N  
ATOM   2851  CE1 HIS C 165      -5.106  89.681  40.632  1.00 48.12           C  
ATOM   2852  NE2 HIS C 165      -5.853  88.600  40.481  1.00 48.12           N  
ATOM   2853  N   TYR C 166      -7.474  93.109  35.603  1.00 47.30           N  
ATOM   2854  CA  TYR C 166      -7.140  94.448  35.130  1.00 47.30           C  
ATOM   2855  C   TYR C 166      -7.992  95.501  35.829  1.00 47.30           C  
ATOM   2856  CB  TYR C 166      -7.330  94.546  33.613  1.00 47.30           C  
ATOM   2857  O   TYR C 166      -7.638  96.682  35.848  1.00 47.30           O  
ATOM   2858  CG  TYR C 166      -6.112  94.136  32.822  1.00 47.30           C  
ATOM   2859  CD1 TYR C 166      -5.091  95.045  32.557  1.00 47.30           C  
ATOM   2860  CD2 TYR C 166      -5.981  92.839  32.336  1.00 47.30           C  
ATOM   2861  CE1 TYR C 166      -3.968  94.671  31.826  1.00 47.30           C  
ATOM   2862  CE2 TYR C 166      -4.863  92.455  31.604  1.00 47.30           C  
ATOM   2863  OH  TYR C 166      -2.753  93.001  30.631  1.00 47.30           O  
ATOM   2864  CZ  TYR C 166      -3.862  93.376  31.355  1.00 47.30           C  
ATOM   2865  N   LEU C 167      -9.183  95.202  36.337  1.00 45.93           N  
ATOM   2866  CA  LEU C 167      -9.960  96.223  37.032  1.00 45.93           C  
ATOM   2867  C   LEU C 167      -9.364  96.519  38.404  1.00 45.93           C  
ATOM   2868  CB  LEU C 167     -11.417  95.780  37.180  1.00 45.93           C  
ATOM   2869  O   LEU C 167      -9.532  97.619  38.934  1.00 45.93           O  
ATOM   2870  CG  LEU C 167     -12.382  96.246  36.089  1.00 45.93           C  
ATOM   2871  CD1 LEU C 167     -13.499  95.226  35.898  1.00 45.93           C  
ATOM   2872  CD2 LEU C 167     -12.957  97.617  36.433  1.00 45.93           C  
ATOM   2873  N   GLN C 168      -8.749  95.590  39.114  1.00 44.22           N  
ATOM   2874  CA  GLN C 168      -8.310  95.896  40.471  1.00 44.22           C  
ATOM   2875  C   GLN C 168      -7.032  96.730  40.461  1.00 44.22           C  
ATOM   2876  CB  GLN C 168      -8.091  94.609  41.268  1.00 44.22           C  
ATOM   2877  O   GLN C 168      -6.824  97.567  41.342  1.00 44.22           O  
ATOM   2878  CG  GLN C 168      -8.407  94.742  42.751  1.00 44.22           C  
ATOM   2879  CD  GLN C 168      -8.817  93.426  43.384  1.00 44.22           C  
ATOM   2880  NE2 GLN C 168      -9.244  93.480  44.642  1.00 44.22           N  
ATOM   2881  OE1 GLN C 168      -8.752  92.369  42.749  1.00 44.22           O  
ATOM   2882  N   ASP C 169      -6.014  96.494  39.598  1.00 43.63           N  
ATOM   2883  CA  ASP C 169      -4.777  97.260  39.725  1.00 43.63           C  
ATOM   2884  C   ASP C 169      -4.998  98.725  39.354  1.00 43.63           C  
ATOM   2885  CB  ASP C 169      -3.679  96.655  38.847  1.00 43.63           C  
ATOM   2886  O   ASP C 169      -4.200  99.590  39.720  1.00 43.63           O  
ATOM   2887  CG  ASP C 169      -2.401  96.365  39.613  1.00 43.63           C  
ATOM   2888  OD1 ASP C 169      -2.316  96.710  40.812  1.00 43.63           O  
ATOM   2889  OD2 ASP C 169      -1.468  95.789  39.012  1.00 43.63           O  
ATOM   2890  N   ALA C 170      -5.970  99.068  38.587  1.00 46.44           N  
ATOM   2891  CA  ALA C 170      -6.115 100.489  38.284  1.00 46.44           C  
ATOM   2892  C   ALA C 170      -6.493 101.281  39.533  1.00 46.44           C  
ATOM   2893  CB  ALA C 170      -7.161 100.696  37.191  1.00 46.44           C  
ATOM   2894  O   ALA C 170      -6.299 102.498  39.586  1.00 46.44           O  
ATOM   2895  N   ASP C 171      -7.135 100.650  40.542  1.00 45.68           N  
ATOM   2896  CA  ASP C 171      -7.539 101.513  41.648  1.00 45.68           C  
ATOM   2897  C   ASP C 171      -6.360 101.810  42.572  1.00 45.68           C  
ATOM   2898  CB  ASP C 171      -8.680 100.870  42.441  1.00 45.68           C  
ATOM   2899  O   ASP C 171      -6.398 102.769  43.346  1.00 45.68           O  
ATOM   2900  CG  ASP C 171     -10.044 101.109  41.817  1.00 45.68           C  
ATOM   2901  OD1 ASP C 171     -10.192 102.061  41.021  1.00 45.68           O  
ATOM   2902  OD2 ASP C 171     -10.979 100.340  42.128  1.00 45.68           O  
ATOM   2903  N   GLU C 172      -5.381 100.917  42.665  1.00 44.41           N  
ATOM   2904  CA  GLU C 172      -4.408 101.182  43.720  1.00 44.41           C  
ATOM   2905  C   GLU C 172      -3.548 102.398  43.385  1.00 44.41           C  
ATOM   2906  CB  GLU C 172      -3.519  99.958  43.953  1.00 44.41           C  
ATOM   2907  O   GLU C 172      -2.953 103.009  44.276  1.00 44.41           O  
ATOM   2908  CG  GLU C 172      -3.888  99.157  45.193  1.00 44.41           C  
ATOM   2909  CD  GLU C 172      -3.003  97.939  45.406  1.00 44.41           C  
ATOM   2910  OE1 GLU C 172      -3.203  97.211  46.405  1.00 44.41           O  
ATOM   2911  OE2 GLU C 172      -2.103  97.711  44.568  1.00 44.41           O  
ATOM   2912  N   GLU C 173      -3.338 102.781  42.107  1.00 45.99           N  
ATOM   2913  CA  GLU C 173      -2.434 103.911  41.912  1.00 45.99           C  
ATOM   2914  C   GLU C 173      -3.027 105.197  42.482  1.00 45.99           C  
ATOM   2915  CB  GLU C 173      -2.113 104.093  40.427  1.00 45.99           C  
ATOM   2916  O   GLU C 173      -2.295 106.132  42.811  1.00 45.99           O  
ATOM   2917  CG  GLU C 173      -0.680 104.527  40.156  1.00 45.99           C  
ATOM   2918  CD  GLU C 173      -0.359 104.647  38.675  1.00 45.99           C  
ATOM   2919  OE1 GLU C 173       0.738 105.142  38.329  1.00 45.99           O  
ATOM   2920  OE2 GLU C 173      -1.211 104.242  37.853  1.00 45.99           O  
ATOM   2921  N   HIS C 174      -4.361 105.312  42.568  1.00 45.61           N  
ATOM   2922  CA  HIS C 174      -4.824 106.633  42.979  1.00 45.61           C  
ATOM   2923  C   HIS C 174      -4.581 106.864  44.467  1.00 45.61           C  
ATOM   2924  CB  HIS C 174      -6.309 106.805  42.657  1.00 45.61           C  
ATOM   2925  O   HIS C 174      -4.451 108.007  44.910  1.00 45.61           O  
ATOM   2926  CG  HIS C 174      -6.584 107.872  41.645  1.00 45.61           C  
ATOM   2927  CD2 HIS C 174      -6.837 107.793  40.317  1.00 45.61           C  
ATOM   2928  ND1 HIS C 174      -6.615 109.211  41.965  1.00 45.61           N  
ATOM   2929  CE1 HIS C 174      -6.877 109.913  40.875  1.00 45.61           C  
ATOM   2930  NE2 HIS C 174      -7.016 109.076  39.861  1.00 45.61           N  
ATOM   2931  N   VAL C 175      -4.590 105.769  45.260  1.00 46.40           N  
ATOM   2932  CA  VAL C 175      -4.611 106.119  46.677  1.00 46.40           C  
ATOM   2933  C   VAL C 175      -3.252 106.678  47.092  1.00 46.40           C  
ATOM   2934  CB  VAL C 175      -4.978 104.903  47.556  1.00 46.40           C  
ATOM   2935  O   VAL C 175      -3.156 107.438  48.059  1.00 46.40           O  
ATOM   2936  CG1 VAL C 175      -4.874 105.258  49.039  1.00 46.40           C  
ATOM   2937  CG2 VAL C 175      -6.383 104.406  47.220  1.00 46.40           C  
ATOM   2938  N   GLU C 176      -2.180 106.282  46.452  1.00 43.14           N  
ATOM   2939  CA  GLU C 176      -0.923 106.642  47.102  1.00 43.14           C  
ATOM   2940  C   GLU C 176      -0.733 108.155  47.136  1.00 43.14           C  
ATOM   2941  CB  GLU C 176       0.259 105.979  46.389  1.00 43.14           C  
ATOM   2942  O   GLU C 176      -0.085 108.685  48.041  1.00 43.14           O  
ATOM   2943  CG  GLU C 176       0.940 104.892  47.209  1.00 43.14           C  
ATOM   2944  CD  GLU C 176       2.124 104.258  46.498  1.00 43.14           C  
ATOM   2945  OE1 GLU C 176       2.809 103.403  47.104  1.00 43.14           O  
ATOM   2946  OE2 GLU C 176       2.371 104.621  45.326  1.00 43.14           O  
ATOM   2947  N   ILE C 177      -1.230 108.904  46.139  1.00 43.23           N  
ATOM   2948  CA  ILE C 177      -0.812 110.302  46.121  1.00 43.23           C  
ATOM   2949  C   ILE C 177      -1.444 111.044  47.296  1.00 43.23           C  
ATOM   2950  CB  ILE C 177      -1.190 110.988  44.788  1.00 43.23           C  
ATOM   2951  O   ILE C 177      -0.931 112.077  47.734  1.00 43.23           O  
ATOM   2952  CG1 ILE C 177      -0.426 110.347  43.623  1.00 43.23           C  
ATOM   2953  CG2 ILE C 177      -0.918 112.493  44.860  1.00 43.23           C  
ATOM   2954  CD1 ILE C 177      -0.842 110.864  42.253  1.00 43.23           C  
ATOM   2955  N   SER C 178      -2.653 110.660  47.719  1.00 41.26           N  
ATOM   2956  CA  SER C 178      -3.264 111.608  48.646  1.00 41.26           C  
ATOM   2957  C   SER C 178      -2.536 111.619  49.986  1.00 41.26           C  
ATOM   2958  CB  SER C 178      -4.740 111.271  48.861  1.00 41.26           C  
ATOM   2959  O   SER C 178      -2.572 112.616  50.709  1.00 41.26           O  
ATOM   2960  OG  SER C 178      -5.435 112.381  49.404  1.00 41.26           O  
ATOM   2961  N   THR C 179      -2.085 110.462  50.469  1.00 42.21           N  
ATOM   2962  CA  THR C 179      -1.697 110.502  51.874  1.00 42.21           C  
ATOM   2963  C   THR C 179      -0.346 111.192  52.044  1.00 42.21           C  
ATOM   2964  CB  THR C 179      -1.631 109.086  52.476  1.00 42.21           C  
ATOM   2965  O   THR C 179       0.110 111.409  53.168  1.00 42.21           O  
ATOM   2966  CG2 THR C 179      -2.508 108.975  53.719  1.00 42.21           C  
ATOM   2967  OG1 THR C 179      -2.082 108.137  51.501  1.00 42.21           O  
ATOM   2968  N   ARG C 180       0.429 111.530  51.041  1.00 36.87           N  
ATOM   2969  CA  ARG C 180       1.773 111.922  51.453  1.00 36.87           C  
ATOM   2970  C   ARG C 180       1.735 113.170  52.329  1.00 36.87           C  
ATOM   2971  CB  ARG C 180       2.661 112.165  50.231  1.00 36.87           C  
ATOM   2972  O   ARG C 180       2.595 113.354  53.193  1.00 36.87           O  
ATOM   2973  CG  ARG C 180       3.495 110.961  49.826  1.00 36.87           C  
ATOM   2974  CD  ARG C 180       4.481 111.304  48.718  1.00 36.87           C  
ATOM   2975  NE  ARG C 180       5.315 110.159  48.364  1.00 36.87           N  
ATOM   2976  NH1 ARG C 180       6.501 111.268  46.721  1.00 36.87           N  
ATOM   2977  NH2 ARG C 180       6.956 109.070  47.183  1.00 36.87           N  
ATOM   2978  CZ  ARG C 180       6.255 110.168  47.424  1.00 36.87           C  
ATOM   2979  N   SER C 181       1.163 114.294  51.880  1.00 38.73           N  
ATOM   2980  CA  SER C 181       1.764 115.558  52.294  1.00 38.73           C  
ATOM   2981  C   SER C 181       1.423 115.883  53.744  1.00 38.73           C  
ATOM   2982  CB  SER C 181       1.298 116.696  51.385  1.00 38.73           C  
ATOM   2983  O   SER C 181       1.774 116.953  54.245  1.00 38.73           O  
ATOM   2984  OG  SER C 181       1.950 116.635  50.128  1.00 38.73           O  
ATOM   2985  N   ALA C 182       0.456 115.160  54.331  1.00 38.58           N  
ATOM   2986  CA  ALA C 182       0.240 115.649  55.691  1.00 38.58           C  
ATOM   2987  C   ALA C 182       1.376 115.219  56.615  1.00 38.58           C  
ATOM   2988  CB  ALA C 182      -1.098 115.149  56.230  1.00 38.58           C  
ATOM   2989  O   ALA C 182       1.347 115.498  57.816  1.00 38.58           O  
ATOM   2990  N   GLU C 183       2.402 114.605  56.195  1.00 31.88           N  
ATOM   2991  CA  GLU C 183       3.328 114.066  57.187  1.00 31.88           C  
ATOM   2992  C   GLU C 183       4.007 115.184  57.973  1.00 31.88           C  
ATOM   2993  CB  GLU C 183       4.380 113.181  56.515  1.00 31.88           C  
ATOM   2994  O   GLU C 183       4.623 116.077  57.387  1.00 31.88           O  
ATOM   2995  CG  GLU C 183       3.953 111.729  56.356  1.00 31.88           C  
ATOM   2996  CD  GLU C 183       5.045 110.841  55.783  1.00 31.88           C  
ATOM   2997  OE1 GLU C 183       4.857 109.604  55.731  1.00 31.88           O  
ATOM   2998  OE2 GLU C 183       6.099 111.386  55.385  1.00 31.88           O  
ATOM   2999  N   PHE C 184       3.278 115.475  59.135  1.00 26.67           N  
ATOM   3000  CA  PHE C 184       4.029 115.120  60.334  1.00 26.67           C  
ATOM   3001  C   PHE C 184       4.253 113.615  60.407  1.00 26.67           C  
ATOM   3002  CB  PHE C 184       3.297 115.603  61.591  1.00 26.67           C  
ATOM   3003  O   PHE C 184       3.376 112.832  60.034  1.00 26.67           O  
ATOM   3004  CG  PHE C 184       3.575 117.040  61.940  1.00 26.67           C  
ATOM   3005  CD1 PHE C 184       4.688 117.384  62.697  1.00 26.67           C  
ATOM   3006  CD2 PHE C 184       2.722 118.049  61.510  1.00 26.67           C  
ATOM   3007  CE1 PHE C 184       4.947 118.713  63.022  1.00 26.67           C  
ATOM   3008  CE2 PHE C 184       2.975 119.380  61.831  1.00 26.67           C  
ATOM   3009  CZ  PHE C 184       4.087 119.710  62.588  1.00 26.67           C  
TER    3010      PHE C 184                                                      
ENDMDL                                                                          
END                                                                             
