# Supplementary material for: AI-guided pipeline for protein–protein interaction drug discovery identifies a SARS-CoV-2 inhibitor
Source: Mol Syst Biol. 2024 Mar 11;20(4):428–57. doi: 10.1038/s44320-024-00019-8 (PMC10987651; doi:10.1038/s44320-024-00019-8)
Supplement: Supplementary file 12 — Source Data Fig. 2 [file 44320_2024_19_MOESM12_ESM.zip › Source Data Figure EV3-EV4/ColabFold/FABP7_STX5_unrelaxed_rank_4_model_5.pdb]

MODEL     1                                                                     
ATOM      1  N   MET B   1      20.015 -23.593  -9.312  1.00 78.28           N  
ATOM      2  CA  MET B   1      19.306 -23.060 -10.472  1.00 78.28           C  
ATOM      3  C   MET B   1      18.100 -22.233 -10.040  1.00 78.28           C  
ATOM      4  CB  MET B   1      18.858 -24.193 -11.396  1.00 78.28           C  
ATOM      5  O   MET B   1      17.465 -22.535  -9.028  1.00 78.28           O  
ATOM      6  CG  MET B   1      19.890 -24.571 -12.447  1.00 78.28           C  
ATOM      7  SD  MET B   1      19.220 -25.722 -13.709  1.00 78.28           S  
ATOM      8  CE  MET B   1      20.666 -26.785 -13.974  1.00 78.28           C  
ATOM      9  N   VAL B   2      17.858 -21.089 -10.679  1.00 89.94           N  
ATOM     10  CA  VAL B   2      16.764 -20.167 -10.394  1.00 89.94           C  
ATOM     11  C   VAL B   2      15.428 -20.899 -10.505  1.00 89.94           C  
ATOM     12  CB  VAL B   2      16.784 -18.949 -11.345  1.00 89.94           C  
ATOM     13  O   VAL B   2      14.416 -20.443  -9.967  1.00 89.94           O  
ATOM     14  CG1 VAL B   2      15.483 -18.157 -11.237  1.00 89.94           C  
ATOM     15  CG2 VAL B   2      17.985 -18.055 -11.040  1.00 89.94           C  
ATOM     16  N   GLU B   3      15.502 -22.125 -11.117  1.00 90.36           N  
ATOM     17  CA  GLU B   3      14.299 -22.909 -11.381  1.00 90.36           C  
ATOM     18  C   GLU B   3      13.603 -23.305 -10.082  1.00 90.36           C  
ATOM     19  CB  GLU B   3      14.640 -24.159 -12.197  1.00 90.36           C  
ATOM     20  O   GLU B   3      12.375 -23.403 -10.035  1.00 90.36           O  
ATOM     21  CG  GLU B   3      14.740 -23.907 -13.695  1.00 90.36           C  
ATOM     22  CD  GLU B   3      15.126 -25.146 -14.487  1.00 90.36           C  
ATOM     23  OE1 GLU B   3      15.299 -25.046 -15.723  1.00 90.36           O  
ATOM     24  OE2 GLU B   3      15.256 -26.225 -13.866  1.00 90.36           O  
ATOM     25  N   ALA B   4      14.359 -23.515  -9.073  1.00 91.46           N  
ATOM     26  CA  ALA B   4      13.806 -23.917  -7.782  1.00 91.46           C  
ATOM     27  C   ALA B   4      12.891 -22.835  -7.216  1.00 91.46           C  
ATOM     28  CB  ALA B   4      14.930 -24.228  -6.796  1.00 91.46           C  
ATOM     29  O   ALA B   4      11.980 -23.128  -6.439  1.00 91.46           O  
ATOM     30  N   PHE B   5      13.083 -21.647  -7.652  1.00 95.03           N  
ATOM     31  CA  PHE B   5      12.330 -20.518  -7.119  1.00 95.03           C  
ATOM     32  C   PHE B   5      11.131 -20.200  -8.005  1.00 95.03           C  
ATOM     33  CB  PHE B   5      13.228 -19.284  -6.988  1.00 95.03           C  
ATOM     34  O   PHE B   5      10.221 -19.480  -7.591  1.00 95.03           O  
ATOM     35  CG  PHE B   5      14.303 -19.423  -5.944  1.00 95.03           C  
ATOM     36  CD1 PHE B   5      14.041 -19.125  -4.613  1.00 95.03           C  
ATOM     37  CD2 PHE B   5      15.576 -19.854  -6.294  1.00 95.03           C  
ATOM     38  CE1 PHE B   5      15.034 -19.253  -3.644  1.00 95.03           C  
ATOM     39  CE2 PHE B   5      16.573 -19.984  -5.332  1.00 95.03           C  
ATOM     40  CZ  PHE B   5      16.301 -19.682  -4.008  1.00 95.03           C  
ATOM     41  N   CYS B   6      11.140 -20.731  -9.236  1.00 95.56           N  
ATOM     42  CA  CYS B   6      10.068 -20.456 -10.187  1.00 95.56           C  
ATOM     43  C   CYS B   6       8.758 -21.085  -9.728  1.00 95.56           C  
ATOM     44  CB  CYS B   6      10.436 -20.978 -11.575  1.00 95.56           C  
ATOM     45  O   CYS B   6       8.582 -22.301  -9.820  1.00 95.56           O  
ATOM     46  SG  CYS B   6      11.809 -20.092 -12.346  1.00 95.56           S  
ATOM     47  N   ALA B   7       7.864 -20.294  -9.199  1.00 95.23           N  
ATOM     48  CA  ALA B   7       6.559 -20.678  -8.666  1.00 95.23           C  
ATOM     49  C   ALA B   7       5.784 -19.456  -8.182  1.00 95.23           C  
ATOM     50  CB  ALA B   7       6.724 -21.684  -7.530  1.00 95.23           C  
ATOM     51  O   ALA B   7       6.235 -18.321  -8.347  1.00 95.23           O  
ATOM     52  N   THR B   8       4.588 -19.652  -7.851  1.00 92.90           N  
ATOM     53  CA  THR B   8       3.777 -18.637  -7.188  1.00 92.90           C  
ATOM     54  C   THR B   8       3.851 -18.792  -5.671  1.00 92.90           C  
ATOM     55  CB  THR B   8       2.308 -18.710  -7.643  1.00 92.90           C  
ATOM     56  O   THR B   8       3.537 -19.857  -5.135  1.00 92.90           O  
ATOM     57  CG2 THR B   8       1.488 -17.574  -7.040  1.00 92.90           C  
ATOM     58  OG1 THR B   8       2.252 -18.619  -9.072  1.00 92.90           O  
ATOM     59  N   TRP B   9       4.321 -17.683  -4.992  1.00 93.82           N  
ATOM     60  CA  TRP B   9       4.569 -17.724  -3.555  1.00 93.82           C  
ATOM     61  C   TRP B   9       3.665 -16.742  -2.817  1.00 93.82           C  
ATOM     62  CB  TRP B   9       6.038 -17.411  -3.253  1.00 93.82           C  
ATOM     63  O   TRP B   9       3.642 -15.551  -3.135  1.00 93.82           O  
ATOM     64  CG  TRP B   9       7.009 -18.320  -3.945  1.00 93.82           C  
ATOM     65  CD1 TRP B   9       7.613 -18.114  -5.154  1.00 93.82           C  
ATOM     66  CD2 TRP B   9       7.484 -19.583  -3.469  1.00 93.82           C  
ATOM     67  CE2 TRP B   9       8.376 -20.087  -4.441  1.00 93.82           C  
ATOM     68  CE3 TRP B   9       7.243 -20.337  -2.313  1.00 93.82           C  
ATOM     69  NE1 TRP B   9       8.436 -19.173  -5.458  1.00 93.82           N  
ATOM     70  CH2 TRP B   9       8.774 -22.032  -3.152  1.00 93.82           C  
ATOM     71  CZ2 TRP B   9       9.027 -21.314  -4.292  1.00 93.82           C  
ATOM     72  CZ3 TRP B   9       7.892 -21.557  -2.166  1.00 93.82           C  
ATOM     73  N   LYS B  10       2.937 -17.255  -1.832  1.00 89.60           N  
ATOM     74  CA  LYS B  10       2.050 -16.428  -1.020  1.00 89.60           C  
ATOM     75  C   LYS B  10       2.662 -16.144   0.349  1.00 89.60           C  
ATOM     76  CB  LYS B  10       0.688 -17.104  -0.855  1.00 89.60           C  
ATOM     77  O   LYS B  10       3.101 -17.065   1.041  1.00 89.60           O  
ATOM     78  CG  LYS B  10      -0.167 -17.091  -2.113  1.00 89.60           C  
ATOM     79  CD  LYS B  10      -1.556 -17.659  -1.852  1.00 89.60           C  
ATOM     80  CE  LYS B  10      -2.401 -17.677  -3.118  1.00 89.60           C  
ATOM     81  NZ  LYS B  10      -3.752 -18.266  -2.875  1.00 89.60           N  
ATOM     82  N   LEU B  11       2.656 -14.876   0.720  1.00 92.18           N  
ATOM     83  CA  LEU B  11       3.199 -14.487   2.017  1.00 92.18           C  
ATOM     84  C   LEU B  11       2.332 -15.021   3.152  1.00 92.18           C  
ATOM     85  CB  LEU B  11       3.310 -12.963   2.116  1.00 92.18           C  
ATOM     86  O   LEU B  11       1.112 -14.840   3.145  1.00 92.18           O  
ATOM     87  CG  LEU B  11       3.907 -12.410   3.411  1.00 92.18           C  
ATOM     88  CD1 LEU B  11       5.393 -12.742   3.493  1.00 92.18           C  
ATOM     89  CD2 LEU B  11       3.684 -10.904   3.502  1.00 92.18           C  
ATOM     90  N   THR B  12       3.050 -15.624   4.106  1.00 89.45           N  
ATOM     91  CA  THR B  12       2.300 -16.202   5.215  1.00 89.45           C  
ATOM     92  C   THR B  12       2.652 -15.507   6.527  1.00 89.45           C  
ATOM     93  CB  THR B  12       2.569 -17.713   5.343  1.00 89.45           C  
ATOM     94  O   THR B  12       1.797 -15.348   7.400  1.00 89.45           O  
ATOM     95  CG2 THR B  12       2.000 -18.476   4.152  1.00 89.45           C  
ATOM     96  OG1 THR B  12       3.983 -17.937   5.409  1.00 89.45           O  
ATOM     97  N   ASN B  13       3.904 -15.108   6.620  1.00 90.30           N  
ATOM     98  CA  ASN B  13       4.346 -14.505   7.872  1.00 90.30           C  
ATOM     99  C   ASN B  13       5.494 -13.524   7.648  1.00 90.30           C  
ATOM    100  CB  ASN B  13       4.761 -15.587   8.872  1.00 90.30           C  
ATOM    101  O   ASN B  13       6.287 -13.692   6.719  1.00 90.30           O  
ATOM    102  CG  ASN B  13       5.001 -15.035  10.263  1.00 90.30           C  
ATOM    103  ND2 ASN B  13       5.134 -15.925  11.240  1.00 90.30           N  
ATOM    104  OD1 ASN B  13       5.067 -13.818  10.459  1.00 90.30           O  
ATOM    105  N   SER B  14       5.470 -12.496   8.493  1.00 91.80           N  
ATOM    106  CA  SER B  14       6.553 -11.519   8.471  1.00 91.80           C  
ATOM    107  C   SER B  14       7.062 -11.226   9.878  1.00 91.80           C  
ATOM    108  CB  SER B  14       6.091 -10.221   7.806  1.00 91.80           C  
ATOM    109  O   SER B  14       6.272 -11.096  10.815  1.00 91.80           O  
ATOM    110  OG  SER B  14       5.840 -10.424   6.426  1.00 91.80           O  
ATOM    111  N   GLN B  15       8.363 -11.150   9.964  1.00 94.58           N  
ATOM    112  CA  GLN B  15       8.993 -10.803  11.234  1.00 94.58           C  
ATOM    113  C   GLN B  15       9.860  -9.555  11.095  1.00 94.58           C  
ATOM    114  CB  GLN B  15       9.832 -11.971  11.754  1.00 94.58           C  
ATOM    115  O   GLN B  15      10.714  -9.482  10.209  1.00 94.58           O  
ATOM    116  CG  GLN B  15       9.021 -13.222  12.064  1.00 94.58           C  
ATOM    117  CD  GLN B  15       9.888 -14.401  12.461  1.00 94.58           C  
ATOM    118  NE2 GLN B  15       9.267 -15.562  12.636  1.00 94.58           N  
ATOM    119  OE1 GLN B  15      11.108 -14.270  12.608  1.00 94.58           O  
ATOM    120  N   ASN B  16       9.651  -8.546  11.939  1.00 95.30           N  
ATOM    121  CA  ASN B  16      10.464  -7.341  12.064  1.00 95.30           C  
ATOM    122  C   ASN B  16      10.413  -6.495  10.795  1.00 95.30           C  
ATOM    123  CB  ASN B  16      11.912  -7.704  12.402  1.00 95.30           C  
ATOM    124  O   ASN B  16      11.377  -5.803  10.466  1.00 95.30           O  
ATOM    125  CG  ASN B  16      12.655  -6.569  13.081  1.00 95.30           C  
ATOM    126  ND2 ASN B  16      13.966  -6.513  12.877  1.00 95.30           N  
ATOM    127  OD1 ASN B  16      12.055  -5.751  13.783  1.00 95.30           O  
ATOM    128  N   PHE B  17       9.344  -6.667  10.048  1.00 94.37           N  
ATOM    129  CA  PHE B  17       9.222  -5.990   8.762  1.00 94.37           C  
ATOM    130  C   PHE B  17       8.999  -4.495   8.956  1.00 94.37           C  
ATOM    131  CB  PHE B  17       8.074  -6.590   7.944  1.00 94.37           C  
ATOM    132  O   PHE B  17       9.545  -3.679   8.211  1.00 94.37           O  
ATOM    133  CG  PHE B  17       8.042  -6.127   6.513  1.00 94.37           C  
ATOM    134  CD1 PHE B  17       6.941  -5.443   6.013  1.00 94.37           C  
ATOM    135  CD2 PHE B  17       9.115  -6.376   5.666  1.00 94.37           C  
ATOM    136  CE1 PHE B  17       6.909  -5.013   4.688  1.00 94.37           C  
ATOM    137  CE2 PHE B  17       9.090  -5.950   4.341  1.00 94.37           C  
ATOM    138  CZ  PHE B  17       7.986  -5.270   3.854  1.00 94.37           C  
ATOM    139  N   ASP B  18       8.270  -4.101   9.961  1.00 88.73           N  
ATOM    140  CA  ASP B  18       8.013  -2.690  10.232  1.00 88.73           C  
ATOM    141  C   ASP B  18       9.306  -1.950  10.565  1.00 88.73           C  
ATOM    142  CB  ASP B  18       7.009  -2.537  11.377  1.00 88.73           C  
ATOM    143  O   ASP B  18       9.569  -0.873  10.026  1.00 88.73           O  
ATOM    144  CG  ASP B  18       6.547  -1.104  11.572  1.00 88.73           C  
ATOM    145  OD1 ASP B  18       5.871  -0.554  10.677  1.00 88.73           O  
ATOM    146  OD2 ASP B  18       6.863  -0.520  12.631  1.00 88.73           O  
ATOM    147  N   GLU B  19      10.111  -2.520  11.419  1.00 93.68           N  
ATOM    148  CA  GLU B  19      11.384  -1.915  11.800  1.00 93.68           C  
ATOM    149  C   GLU B  19      12.314  -1.781  10.597  1.00 93.68           C  
ATOM    150  CB  GLU B  19      12.062  -2.735  12.900  1.00 93.68           C  
ATOM    151  O   GLU B  19      13.027  -0.785  10.465  1.00 93.68           O  
ATOM    152  CG  GLU B  19      11.412  -2.586  14.268  1.00 93.68           C  
ATOM    153  CD  GLU B  19      11.420  -1.155  14.783  1.00 93.68           C  
ATOM    154  OE1 GLU B  19      10.409  -0.719  15.379  1.00 93.68           O  
ATOM    155  OE2 GLU B  19      12.445  -0.465  14.587  1.00 93.68           O  
ATOM    156  N   TYR B  20      12.261  -2.825   9.717  1.00 95.80           N  
ATOM    157  CA  TYR B  20      13.053  -2.792   8.493  1.00 95.80           C  
ATOM    158  C   TYR B  20      12.637  -1.625   7.606  1.00 95.80           C  
ATOM    159  CB  TYR B  20      12.909  -4.109   7.723  1.00 95.80           C  
ATOM    160  O   TYR B  20      13.481  -0.844   7.160  1.00 95.80           O  
ATOM    161  CG  TYR B  20      13.504  -4.070   6.337  1.00 95.80           C  
ATOM    162  CD1 TYR B  20      12.691  -3.964   5.211  1.00 95.80           C  
ATOM    163  CD2 TYR B  20      14.881  -4.141   6.150  1.00 95.80           C  
ATOM    164  CE1 TYR B  20      13.235  -3.930   3.931  1.00 95.80           C  
ATOM    165  CE2 TYR B  20      15.436  -4.108   4.875  1.00 95.80           C  
ATOM    166  OH  TYR B  20      15.150  -3.969   2.509  1.00 95.80           O  
ATOM    167  CZ  TYR B  20      14.606  -4.002   3.774  1.00 95.80           C  
ATOM    168  N   MET B  21      11.308  -1.469   7.440  1.00 91.43           N  
ATOM    169  CA  MET B  21      10.795  -0.392   6.599  1.00 91.43           C  
ATOM    170  C   MET B  21      11.107   0.970   7.209  1.00 91.43           C  
ATOM    171  CB  MET B  21       9.287  -0.541   6.394  1.00 91.43           C  
ATOM    172  O   MET B  21      11.470   1.907   6.494  1.00 91.43           O  
ATOM    173  CG  MET B  21       8.900  -1.720   5.516  1.00 91.43           C  
ATOM    174  SD  MET B  21       7.114  -1.729   5.097  1.00 91.43           S  
ATOM    175  CE  MET B  21       6.411  -2.204   6.701  1.00 91.43           C  
ATOM    176  N   LYS B  22      10.989   1.020   8.496  1.00 88.86           N  
ATOM    177  CA  LYS B  22      11.322   2.256   9.197  1.00 88.86           C  
ATOM    178  C   LYS B  22      12.784   2.636   8.978  1.00 88.86           C  
ATOM    179  CB  LYS B  22      11.034   2.120  10.692  1.00 88.86           C  
ATOM    180  O   LYS B  22      13.094   3.793   8.689  1.00 88.86           O  
ATOM    181  CG  LYS B  22      11.124   3.429  11.462  1.00 88.86           C  
ATOM    182  CD  LYS B  22      10.730   3.248  12.922  1.00 88.86           C  
ATOM    183  CE  LYS B  22      10.842   4.553  13.699  1.00 88.86           C  
ATOM    184  NZ  LYS B  22      10.404   4.392  15.118  1.00 88.86           N  
ATOM    185  N   ALA B  23      13.636   1.632   9.024  1.00 93.57           N  
ATOM    186  CA  ALA B  23      15.066   1.865   8.837  1.00 93.57           C  
ATOM    187  C   ALA B  23      15.363   2.339   7.417  1.00 93.57           C  
ATOM    188  CB  ALA B  23      15.857   0.596   9.148  1.00 93.57           C  
ATOM    189  O   ALA B  23      16.271   3.146   7.202  1.00 93.57           O  
ATOM    190  N   LEU B  24      14.618   1.928   6.461  1.00 91.32           N  
ATOM    191  CA  LEU B  24      14.785   2.318   5.065  1.00 91.32           C  
ATOM    192  C   LEU B  24      14.345   3.762   4.848  1.00 91.32           C  
ATOM    193  CB  LEU B  24      13.989   1.386   4.148  1.00 91.32           C  
ATOM    194  O   LEU B  24      14.718   4.386   3.852  1.00 91.32           O  
ATOM    195  CG  LEU B  24      14.597   0.006   3.891  1.00 91.32           C  
ATOM    196  CD1 LEU B  24      13.635  -0.853   3.077  1.00 91.32           C  
ATOM    197  CD2 LEU B  24      15.939   0.137   3.178  1.00 91.32           C  
ATOM    198  N   GLY B  25      13.525   4.202   5.747  1.00 85.56           N  
ATOM    199  CA  GLY B  25      13.004   5.555   5.630  1.00 85.56           C  
ATOM    200  C   GLY B  25      11.602   5.606   5.053  1.00 85.56           C  
ATOM    201  O   GLY B  25      11.184   6.632   4.513  1.00 85.56           O  
ATOM    202  N   VAL B  26      10.870   4.502   5.111  1.00 83.76           N  
ATOM    203  CA  VAL B  26       9.511   4.440   4.582  1.00 83.76           C  
ATOM    204  C   VAL B  26       8.553   5.148   5.537  1.00 83.76           C  
ATOM    205  CB  VAL B  26       9.057   2.981   4.355  1.00 83.76           C  
ATOM    206  O   VAL B  26       8.661   5.002   6.757  1.00 83.76           O  
ATOM    207  CG1 VAL B  26       7.624   2.938   3.826  1.00 83.76           C  
ATOM    208  CG2 VAL B  26      10.006   2.270   3.392  1.00 83.76           C  
ATOM    209  N   GLY B  27       7.688   5.914   4.955  1.00 68.68           N  
ATOM    210  CA  GLY B  27       6.748   6.694   5.743  1.00 68.68           C  
ATOM    211  C   GLY B  27       5.777   5.838   6.534  1.00 68.68           C  
ATOM    212  O   GLY B  27       5.551   4.674   6.197  1.00 68.68           O  
ATOM    213  N   PHE B  28       5.250   6.323   7.553  1.00 61.56           N  
ATOM    214  CA  PHE B  28       4.392   5.630   8.507  1.00 61.56           C  
ATOM    215  C   PHE B  28       3.179   5.029   7.808  1.00 61.56           C  
ATOM    216  CB  PHE B  28       3.939   6.584   9.616  1.00 61.56           C  
ATOM    217  O   PHE B  28       2.843   3.864   8.028  1.00 61.56           O  
ATOM    218  CG  PHE B  28       2.977   5.966  10.594  1.00 61.56           C  
ATOM    219  CD1 PHE B  28       1.613   6.209  10.496  1.00 61.56           C  
ATOM    220  CD2 PHE B  28       3.438   5.140  11.612  1.00 61.56           C  
ATOM    221  CE1 PHE B  28       0.720   5.637  11.400  1.00 61.56           C  
ATOM    222  CE2 PHE B  28       2.552   4.566  12.519  1.00 61.56           C  
ATOM    223  CZ  PHE B  28       1.193   4.816  12.412  1.00 61.56           C  
ATOM    224  N   ALA B  29       2.547   5.737   6.922  1.00 55.90           N  
ATOM    225  CA  ALA B  29       1.343   5.274   6.237  1.00 55.90           C  
ATOM    226  C   ALA B  29       1.643   4.061   5.361  1.00 55.90           C  
ATOM    227  CB  ALA B  29       0.743   6.398   5.397  1.00 55.90           C  
ATOM    228  O   ALA B  29       0.941   3.049   5.428  1.00 55.90           O  
ATOM    229  N   THR B  30       2.667   4.168   4.658  1.00 64.86           N  
ATOM    230  CA  THR B  30       3.060   3.077   3.773  1.00 64.86           C  
ATOM    231  C   THR B  30       3.467   1.847   4.578  1.00 64.86           C  
ATOM    232  CB  THR B  30       4.218   3.497   2.849  1.00 64.86           C  
ATOM    233  O   THR B  30       3.157   0.717   4.195  1.00 64.86           O  
ATOM    234  CG2 THR B  30       4.521   2.414   1.820  1.00 64.86           C  
ATOM    235  OG1 THR B  30       3.863   4.705   2.165  1.00 64.86           O  
ATOM    236  N   ARG B  31       4.069   2.109   5.746  1.00 81.03           N  
ATOM    237  CA  ARG B  31       4.472   1.001   6.606  1.00 81.03           C  
ATOM    238  C   ARG B  31       3.256   0.265   7.158  1.00 81.03           C  
ATOM    239  CB  ARG B  31       5.346   1.505   7.757  1.00 81.03           C  
ATOM    240  O   ARG B  31       3.243  -0.966   7.217  1.00 81.03           O  
ATOM    241  CG  ARG B  31       6.721   1.987   7.322  1.00 81.03           C  
ATOM    242  CD  ARG B  31       7.658   2.163   8.508  1.00 81.03           C  
ATOM    243  NE  ARG B  31       6.985   2.799   9.637  1.00 81.03           N  
ATOM    244  NH1 ARG B  31       8.034   4.841   9.379  1.00 81.03           N  
ATOM    245  NH2 ARG B  31       6.513   4.533  11.067  1.00 81.03           N  
ATOM    246  CZ  ARG B  31       7.179   4.056  10.025  1.00 81.03           C  
ATOM    247  N   GLN B  32       2.269   0.959   7.492  1.00 63.30           N  
ATOM    248  CA  GLN B  32       1.071   0.358   8.069  1.00 63.30           C  
ATOM    249  C   GLN B  32       0.339  -0.503   7.044  1.00 63.30           C  
ATOM    250  CB  GLN B  32       0.135   1.439   8.611  1.00 63.30           C  
ATOM    251  O   GLN B  32      -0.122  -1.601   7.364  1.00 63.30           O  
ATOM    252  CG  GLN B  32       0.624   2.085   9.901  1.00 63.30           C  
ATOM    253  CD  GLN B  32       0.742   1.096  11.045  1.00 63.30           C  
ATOM    254  NE2 GLN B  32       1.628   1.388  11.991  1.00 63.30           N  
ATOM    255  OE1 GLN B  32       0.042   0.079  11.079  1.00 63.30           O  
ATOM    256  N   VAL B  33       0.381  -0.047   5.826  1.00 63.50           N  
ATOM    257  CA  VAL B  33      -0.250  -0.803   4.749  1.00 63.50           C  
ATOM    258  C   VAL B  33       0.610  -2.013   4.394  1.00 63.50           C  
ATOM    259  CB  VAL B  33      -0.478   0.075   3.498  1.00 63.50           C  
ATOM    260  O   VAL B  33       0.092  -3.114   4.193  1.00 63.50           O  
ATOM    261  CG1 VAL B  33      -1.005  -0.767   2.337  1.00 63.50           C  
ATOM    262  CG2 VAL B  33      -1.443   1.216   3.815  1.00 63.50           C  
ATOM    263  N   GLY B  34       1.860  -1.793   4.381  1.00 73.21           N  
ATOM    264  CA  GLY B  34       2.784  -2.867   4.053  1.00 73.21           C  
ATOM    265  C   GLY B  34       2.739  -4.016   5.044  1.00 73.21           C  
ATOM    266  O   GLY B  34       2.836  -5.182   4.655  1.00 73.21           O  
ATOM    267  N   ASN B  35       2.568  -3.689   6.320  1.00 76.21           N  
ATOM    268  CA  ASN B  35       2.566  -4.688   7.383  1.00 76.21           C  
ATOM    269  C   ASN B  35       1.324  -5.572   7.319  1.00 76.21           C  
ATOM    270  CB  ASN B  35       2.667  -4.013   8.753  1.00 76.21           C  
ATOM    271  O   ASN B  35       1.347  -6.716   7.777  1.00 76.21           O  
ATOM    272  CG  ASN B  35       4.079  -3.573   9.085  1.00 76.21           C  
ATOM    273  ND2 ASN B  35       4.201  -2.560   9.934  1.00 76.21           N  
ATOM    274  OD1 ASN B  35       5.053  -4.139   8.581  1.00 76.21           O  
ATOM    275  N   VAL B  36       0.352  -5.096   6.682  1.00 65.74           N  
ATOM    276  CA  VAL B  36      -0.896  -5.852   6.709  1.00 65.74           C  
ATOM    277  C   VAL B  36      -1.125  -6.520   5.355  1.00 65.74           C  
ATOM    278  CB  VAL B  36      -2.098  -4.951   7.069  1.00 65.74           C  
ATOM    279  O   VAL B  36      -1.921  -7.455   5.244  1.00 65.74           O  
ATOM    280  CG1 VAL B  36      -2.034  -4.525   8.534  1.00 65.74           C  
ATOM    281  CG2 VAL B  36      -2.140  -3.728   6.155  1.00 65.74           C  
ATOM    282  N   THR B  37      -0.438  -6.087   4.367  1.00 66.40           N  
ATOM    283  CA  THR B  37      -0.605  -6.637   3.027  1.00 66.40           C  
ATOM    284  C   THR B  37       0.120  -7.974   2.897  1.00 66.40           C  
ATOM    285  CB  THR B  37      -0.085  -5.663   1.954  1.00 66.40           C  
ATOM    286  O   THR B  37       1.229  -8.137   3.409  1.00 66.40           O  
ATOM    287  CG2 THR B  37      -0.386  -6.178   0.550  1.00 66.40           C  
ATOM    288  OG1 THR B  37      -0.716  -4.388   2.129  1.00 66.40           O  
ATOM    289  N   LYS B  38      -0.578  -8.916   2.327  1.00 74.79           N  
ATOM    290  CA  LYS B  38       0.008 -10.219   2.030  1.00 74.79           C  
ATOM    291  C   LYS B  38       0.213 -10.400   0.528  1.00 74.79           C  
ATOM    292  CB  LYS B  38      -0.874 -11.342   2.577  1.00 74.79           C  
ATOM    293  O   LYS B  38      -0.634 -10.980  -0.154  1.00 74.79           O  
ATOM    294  CG  LYS B  38      -0.944 -11.390   4.096  1.00 74.79           C  
ATOM    295  CD  LYS B  38      -1.722 -12.606   4.582  1.00 74.79           C  
ATOM    296  CE  LYS B  38      -1.776 -12.666   6.102  1.00 74.79           C  
ATOM    297  NZ  LYS B  38      -2.556 -13.845   6.583  1.00 74.79           N  
ATOM    298  N   PRO B  39       1.382  -9.992   0.103  1.00 80.97           N  
ATOM    299  CA  PRO B  39       1.620 -10.033  -1.342  1.00 80.97           C  
ATOM    300  C   PRO B  39       1.861 -11.449  -1.860  1.00 80.97           C  
ATOM    301  CB  PRO B  39       2.869  -9.167  -1.519  1.00 80.97           C  
ATOM    302  O   PRO B  39       2.288 -12.323  -1.102  1.00 80.97           O  
ATOM    303  CG  PRO B  39       3.527  -9.167  -0.177  1.00 80.97           C  
ATOM    304  CD  PRO B  39       2.482  -9.438   0.867  1.00 80.97           C  
ATOM    305  N   THR B  40       1.443 -11.664  -3.152  1.00 85.96           N  
ATOM    306  CA  THR B  40       1.795 -12.852  -3.922  1.00 85.96           C  
ATOM    307  C   THR B  40       2.965 -12.562  -4.858  1.00 85.96           C  
ATOM    308  CB  THR B  40       0.595 -13.366  -4.739  1.00 85.96           C  
ATOM    309  O   THR B  40       2.925 -11.603  -5.632  1.00 85.96           O  
ATOM    310  CG2 THR B  40       0.952 -14.637  -5.501  1.00 85.96           C  
ATOM    311  OG1 THR B  40      -0.495 -13.644  -3.851  1.00 85.96           O  
ATOM    312  N   VAL B  41       3.988 -13.431  -4.739  1.00 93.96           N  
ATOM    313  CA  VAL B  41       5.173 -13.241  -5.568  1.00 93.96           C  
ATOM    314  C   VAL B  41       5.252 -14.345  -6.620  1.00 93.96           C  
ATOM    315  CB  VAL B  41       6.464 -13.221  -4.719  1.00 93.96           C  
ATOM    316  O   VAL B  41       5.245 -15.532  -6.285  1.00 93.96           O  
ATOM    317  CG1 VAL B  41       7.697 -13.101  -5.612  1.00 93.96           C  
ATOM    318  CG2 VAL B  41       6.419 -12.078  -3.707  1.00 93.96           C  
ATOM    319  N   ILE B  42       5.339 -13.950  -7.856  1.00 93.35           N  
ATOM    320  CA  ILE B  42       5.463 -14.890  -8.965  1.00 93.35           C  
ATOM    321  C   ILE B  42       6.850 -14.768  -9.591  1.00 93.35           C  
ATOM    322  CB  ILE B  42       4.371 -14.653 -10.032  1.00 93.35           C  
ATOM    323  O   ILE B  42       7.202 -13.720 -10.138  1.00 93.35           O  
ATOM    324  CG1 ILE B  42       2.979 -14.695  -9.390  1.00 93.35           C  
ATOM    325  CG2 ILE B  42       4.485 -15.682 -11.160  1.00 93.35           C  
ATOM    326  CD1 ILE B  42       1.855 -14.255 -10.318  1.00 93.35           C  
ATOM    327  N   ILE B  43       7.545 -15.866  -9.529  1.00 96.45           N  
ATOM    328  CA  ILE B  43       8.877 -15.905 -10.123  1.00 96.45           C  
ATOM    329  C   ILE B  43       8.873 -16.832 -11.337  1.00 96.45           C  
ATOM    330  CB  ILE B  43       9.939 -16.367  -9.100  1.00 96.45           C  
ATOM    331  O   ILE B  43       8.452 -17.987 -11.243  1.00 96.45           O  
ATOM    332  CG1 ILE B  43       9.907 -15.471  -7.856  1.00 96.45           C  
ATOM    333  CG2 ILE B  43      11.333 -16.374  -9.734  1.00 96.45           C  
ATOM    334  CD1 ILE B  43      10.864 -15.907  -6.755  1.00 96.45           C  
ATOM    335  N   SER B  44       9.370 -16.258 -12.446  1.00 95.34           N  
ATOM    336  CA  SER B  44       9.411 -17.037 -13.679  1.00 95.34           C  
ATOM    337  C   SER B  44      10.687 -16.759 -14.467  1.00 95.34           C  
ATOM    338  CB  SER B  44       8.190 -16.732 -14.548  1.00 95.34           C  
ATOM    339  O   SER B  44      11.345 -15.738 -14.253  1.00 95.34           O  
ATOM    340  OG  SER B  44       8.148 -15.358 -14.892  1.00 95.34           O  
ATOM    341  N   GLN B  45      11.063 -17.711 -15.209  1.00 93.43           N  
ATOM    342  CA  GLN B  45      12.210 -17.582 -16.102  1.00 93.43           C  
ATOM    343  C   GLN B  45      11.772 -17.581 -17.563  1.00 93.43           C  
ATOM    344  CB  GLN B  45      13.212 -18.711 -15.854  1.00 93.43           C  
ATOM    345  O   GLN B  45      11.098 -18.509 -18.016  1.00 93.43           O  
ATOM    346  CG  GLN B  45      14.527 -18.541 -16.604  1.00 93.43           C  
ATOM    347  CD  GLN B  45      15.565 -19.576 -16.210  1.00 93.43           C  
ATOM    348  NE2 GLN B  45      16.831 -19.276 -16.476  1.00 93.43           N  
ATOM    349  OE1 GLN B  45      15.231 -20.635 -15.670  1.00 93.43           O  
ATOM    350  N   GLU B  46      12.090 -16.405 -18.179  1.00 91.09           N  
ATOM    351  CA  GLU B  46      11.821 -16.262 -19.607  1.00 91.09           C  
ATOM    352  C   GLU B  46      13.117 -16.148 -20.404  1.00 91.09           C  
ATOM    353  CB  GLU B  46      10.934 -15.041 -19.867  1.00 91.09           C  
ATOM    354  O   GLU B  46      13.689 -15.062 -20.517  1.00 91.09           O  
ATOM    355  CG  GLU B  46       9.583 -15.103 -19.171  1.00 91.09           C  
ATOM    356  CD  GLU B  46       8.725 -13.872 -19.416  1.00 91.09           C  
ATOM    357  OE1 GLU B  46       7.623 -13.774 -18.831  1.00 91.09           O  
ATOM    358  OE2 GLU B  46       9.159 -12.998 -20.200  1.00 91.09           O  
ATOM    359  N   GLY B  47      13.527 -17.245 -21.114  1.00 90.01           N  
ATOM    360  CA  GLY B  47      14.822 -17.266 -21.777  1.00 90.01           C  
ATOM    361  C   GLY B  47      15.984 -17.066 -20.823  1.00 90.01           C  
ATOM    362  O   GLY B  47      16.167 -17.846 -19.886  1.00 90.01           O  
ATOM    363  N   ASP B  48      16.647 -15.946 -21.053  1.00 91.05           N  
ATOM    364  CA  ASP B  48      17.814 -15.663 -20.223  1.00 91.05           C  
ATOM    365  C   ASP B  48      17.467 -14.684 -19.104  1.00 91.05           C  
ATOM    366  CB  ASP B  48      18.956 -15.105 -21.075  1.00 91.05           C  
ATOM    367  O   ASP B  48      18.316 -14.358 -18.271  1.00 91.05           O  
ATOM    368  CG  ASP B  48      19.505 -16.116 -22.066  1.00 91.05           C  
ATOM    369  OD1 ASP B  48      19.405 -17.336 -21.812  1.00 91.05           O  
ATOM    370  OD2 ASP B  48      20.046 -15.689 -23.109  1.00 91.05           O  
ATOM    371  N   LYS B  49      16.164 -14.309 -19.056  1.00 95.38           N  
ATOM    372  CA  LYS B  49      15.762 -13.317 -18.063  1.00 95.38           C  
ATOM    373  C   LYS B  49      14.866 -13.939 -16.996  1.00 95.38           C  
ATOM    374  CB  LYS B  49      15.043 -12.146 -18.734  1.00 95.38           C  
ATOM    375  O   LYS B  49      14.086 -14.849 -17.287  1.00 95.38           O  
ATOM    376  CG  LYS B  49      15.952 -11.259 -19.571  1.00 95.38           C  
ATOM    377  CD  LYS B  49      15.218 -10.023 -20.075  1.00 95.38           C  
ATOM    378  CE  LYS B  49      16.132  -9.123 -20.894  1.00 95.38           C  
ATOM    379  NZ  LYS B  49      15.414  -7.915 -21.399  1.00 95.38           N  
ATOM    380  N   VAL B  50      15.037 -13.511 -15.824  1.00 96.04           N  
ATOM    381  CA  VAL B  50      14.160 -13.878 -14.717  1.00 96.04           C  
ATOM    382  C   VAL B  50      13.191 -12.735 -14.424  1.00 96.04           C  
ATOM    383  CB  VAL B  50      14.967 -14.232 -13.448  1.00 96.04           C  
ATOM    384  O   VAL B  50      13.577 -11.564 -14.450  1.00 96.04           O  
ATOM    385  CG1 VAL B  50      14.031 -14.596 -12.297  1.00 96.04           C  
ATOM    386  CG2 VAL B  50      15.936 -15.378 -13.734  1.00 96.04           C  
ATOM    387  N   VAL B  51      11.972 -13.100 -14.222  1.00 96.41           N  
ATOM    388  CA  VAL B  51      10.951 -12.096 -13.941  1.00 96.41           C  
ATOM    389  C   VAL B  51      10.333 -12.357 -12.569  1.00 96.41           C  
ATOM    390  CB  VAL B  51       9.853 -12.083 -15.027  1.00 96.41           C  
ATOM    391  O   VAL B  51       9.917 -13.479 -12.273  1.00 96.41           O  
ATOM    392  CG1 VAL B  51       8.785 -11.040 -14.704  1.00 96.41           C  
ATOM    393  CG2 VAL B  51      10.465 -11.818 -16.401  1.00 96.41           C  
ATOM    394  N   ILE B  52      10.254 -11.313 -11.701  1.00 95.85           N  
ATOM    395  CA  ILE B  52       9.592 -11.382 -10.403  1.00 95.85           C  
ATOM    396  C   ILE B  52       8.441 -10.379 -10.357  1.00 95.85           C  
ATOM    397  CB  ILE B  52      10.583 -11.115  -9.248  1.00 95.85           C  
ATOM    398  O   ILE B  52       8.660  -9.169 -10.460  1.00 95.85           O  
ATOM    399  CG1 ILE B  52      11.691 -12.173  -9.240  1.00 95.85           C  
ATOM    400  CG2 ILE B  52       9.849 -11.080  -7.904  1.00 95.85           C  
ATOM    401  CD1 ILE B  52      12.727 -11.976  -8.142  1.00 95.85           C  
ATOM    402  N   ARG B  53       7.311 -10.922 -10.215  1.00 92.73           N  
ATOM    403  CA  ARG B  53       6.113 -10.098 -10.079  1.00 92.73           C  
ATOM    404  C   ARG B  53       5.557 -10.171  -8.661  1.00 92.73           C  
ATOM    405  CB  ARG B  53       5.045 -10.533 -11.085  1.00 92.73           C  
ATOM    406  O   ARG B  53       5.304 -11.261  -8.143  1.00 92.73           O  
ATOM    407  CG  ARG B  53       5.369 -10.167 -12.525  1.00 92.73           C  
ATOM    408  CD  ARG B  53       4.267 -10.605 -13.479  1.00 92.73           C  
ATOM    409  NE  ARG B  53       4.761 -10.737 -14.847  1.00 92.73           N  
ATOM    410  NH1 ARG B  53       2.741 -11.429 -15.729  1.00 92.73           N  
ATOM    411  NH2 ARG B  53       4.574 -11.211 -17.087  1.00 92.73           N  
ATOM    412  CZ  ARG B  53       4.024 -11.125 -15.885  1.00 92.73           C  
ATOM    413  N   THR B  54       5.401  -9.016  -8.050  1.00 89.56           N  
ATOM    414  CA  THR B  54       4.794  -8.917  -6.727  1.00 89.56           C  
ATOM    415  C   THR B  54       3.411  -8.277  -6.813  1.00 89.56           C  
ATOM    416  CB  THR B  54       5.679  -8.104  -5.765  1.00 89.56           C  
ATOM    417  O   THR B  54       3.284  -7.111  -7.190  1.00 89.56           O  
ATOM    418  CG2 THR B  54       5.119  -8.130  -4.347  1.00 89.56           C  
ATOM    419  OG1 THR B  54       7.000  -8.661  -5.755  1.00 89.56           O  
ATOM    420  N   LEU B  55       2.467  -9.081  -6.429  1.00 76.71           N  
ATOM    421  CA  LEU B  55       1.078  -8.657  -6.570  1.00 76.71           C  
ATOM    422  C   LEU B  55       0.434  -8.440  -5.205  1.00 76.71           C  
ATOM    423  CB  LEU B  55       0.280  -9.693  -7.365  1.00 76.71           C  
ATOM    424  O   LEU B  55       0.457  -9.332  -4.354  1.00 76.71           O  
ATOM    425  CG  LEU B  55       0.855 -10.096  -8.724  1.00 76.71           C  
ATOM    426  CD1 LEU B  55       0.064 -11.261  -9.310  1.00 76.71           C  
ATOM    427  CD2 LEU B  55       0.855  -8.908  -9.679  1.00 76.71           C  
ATOM    428  N   SER B  56      -0.079  -7.289  -4.965  1.00 67.08           N  
ATOM    429  CA  SER B  56      -0.810  -6.980  -3.740  1.00 67.08           C  
ATOM    430  C   SER B  56      -2.003  -6.073  -4.022  1.00 67.08           C  
ATOM    431  CB  SER B  56       0.114  -6.319  -2.717  1.00 67.08           C  
ATOM    432  O   SER B  56      -2.158  -5.570  -5.137  1.00 67.08           O  
ATOM    433  OG  SER B  56       0.278  -4.940  -3.004  1.00 67.08           O  
ATOM    434  N   THR B  57      -2.943  -5.989  -3.139  1.00 53.06           N  
ATOM    435  CA  THR B  57      -4.130  -5.154  -3.278  1.00 53.06           C  
ATOM    436  C   THR B  57      -3.754  -3.675  -3.279  1.00 53.06           C  
ATOM    437  CB  THR B  57      -5.142  -5.428  -2.149  1.00 53.06           C  
ATOM    438  O   THR B  57      -4.527  -2.833  -3.740  1.00 53.06           O  
ATOM    439  CG2 THR B  57      -5.838  -6.770  -2.349  1.00 53.06           C  
ATOM    440  OG1 THR B  57      -4.454  -5.442  -0.892  1.00 53.06           O  
ATOM    441  N   PHE B  58      -2.566  -3.376  -2.846  1.00 55.07           N  
ATOM    442  CA  PHE B  58      -2.108  -1.998  -2.720  1.00 55.07           C  
ATOM    443  C   PHE B  58      -1.317  -1.576  -3.953  1.00 55.07           C  
ATOM    444  CB  PHE B  58      -1.252  -1.827  -1.462  1.00 55.07           C  
ATOM    445  O   PHE B  58      -1.695  -0.628  -4.645  1.00 55.07           O  
ATOM    446  CG  PHE B  58      -0.840  -0.404  -1.197  1.00 55.07           C  
ATOM    447  CD1 PHE B  58       0.468   0.009  -1.417  1.00 55.07           C  
ATOM    448  CD2 PHE B  58      -1.762   0.522  -0.726  1.00 55.07           C  
ATOM    449  CE1 PHE B  58       0.852   1.325  -1.173  1.00 55.07           C  
ATOM    450  CE2 PHE B  58      -1.386   1.839  -0.479  1.00 55.07           C  
ATOM    451  CZ  PHE B  58      -0.079   2.239  -0.702  1.00 55.07           C  
ATOM    452  N   LYS B  59      -0.266  -2.200  -4.314  1.00 64.04           N  
ATOM    453  CA  LYS B  59       0.597  -1.859  -5.441  1.00 64.04           C  
ATOM    454  C   LYS B  59       1.301  -3.098  -5.989  1.00 64.04           C  
ATOM    455  CB  LYS B  59       1.629  -0.809  -5.029  1.00 64.04           C  
ATOM    456  O   LYS B  59       1.812  -3.917  -5.223  1.00 64.04           O  
ATOM    457  CG  LYS B  59       2.443  -0.253  -6.188  1.00 64.04           C  
ATOM    458  CD  LYS B  59       3.338   0.897  -5.742  1.00 64.04           C  
ATOM    459  CE  LYS B  59       4.084   1.514  -6.917  1.00 64.04           C  
ATOM    460  NZ  LYS B  59       4.878   2.710  -6.503  1.00 64.04           N  
ATOM    461  N   ASN B  60       1.224  -3.173  -7.347  1.00 73.47           N  
ATOM    462  CA  ASN B  60       1.943  -4.254  -8.012  1.00 73.47           C  
ATOM    463  C   ASN B  60       3.290  -3.782  -8.552  1.00 73.47           C  
ATOM    464  CB  ASN B  60       1.097  -4.849  -9.140  1.00 73.47           C  
ATOM    465  O   ASN B  60       3.409  -2.655  -9.037  1.00 73.47           O  
ATOM    466  CG  ASN B  60      -0.195  -5.463  -8.639  1.00 73.47           C  
ATOM    467  ND2 ASN B  60      -1.168  -5.606  -9.531  1.00 73.47           N  
ATOM    468  OD1 ASN B  60      -0.318  -5.805  -7.460  1.00 73.47           O  
ATOM    469  N   THR B  61       4.292  -4.649  -8.396  1.00 84.74           N  
ATOM    470  CA  THR B  61       5.605  -4.348  -8.956  1.00 84.74           C  
ATOM    471  C   THR B  61       6.119  -5.518  -9.789  1.00 84.74           C  
ATOM    472  CB  THR B  61       6.622  -4.018  -7.847  1.00 84.74           C  
ATOM    473  O   THR B  61       5.709  -6.663  -9.581  1.00 84.74           O  
ATOM    474  CG2 THR B  61       6.212  -2.766  -7.079  1.00 84.74           C  
ATOM    475  OG1 THR B  61       6.700  -5.121  -6.935  1.00 84.74           O  
ATOM    476  N   GLU B  62       6.917  -5.145 -10.798  1.00 89.77           N  
ATOM    477  CA  GLU B  62       7.529  -6.152 -11.659  1.00 89.77           C  
ATOM    478  C   GLU B  62       8.974  -5.791 -11.991  1.00 89.77           C  
ATOM    479  CB  GLU B  62       6.720  -6.322 -12.948  1.00 89.77           C  
ATOM    480  O   GLU B  62       9.263  -4.654 -12.371  1.00 89.77           O  
ATOM    481  CG  GLU B  62       7.263  -7.396 -13.878  1.00 89.77           C  
ATOM    482  CD  GLU B  62       6.443  -7.561 -15.148  1.00 89.77           C  
ATOM    483  OE1 GLU B  62       7.008  -7.425 -16.257  1.00 89.77           O  
ATOM    484  OE2 GLU B  62       5.226  -7.827 -15.033  1.00 89.77           O  
ATOM    485  N   ILE B  63       9.836  -6.794 -11.805  1.00 93.54           N  
ATOM    486  CA  ILE B  63      11.219  -6.599 -12.226  1.00 93.54           C  
ATOM    487  C   ILE B  63      11.639  -7.733 -13.159  1.00 93.54           C  
ATOM    488  CB  ILE B  63      12.174  -6.523 -11.013  1.00 93.54           C  
ATOM    489  O   ILE B  63      11.187  -8.870 -13.006  1.00 93.54           O  
ATOM    490  CG1 ILE B  63      12.074  -7.801 -10.173  1.00 93.54           C  
ATOM    491  CG2 ILE B  63      11.870  -5.284 -10.165  1.00 93.54           C  
ATOM    492  CD1 ILE B  63      13.079  -7.872  -9.031  1.00 93.54           C  
ATOM    493  N   SER B  64      12.375  -7.441 -14.116  1.00 95.41           N  
ATOM    494  CA  SER B  64      12.957  -8.366 -15.083  1.00 95.41           C  
ATOM    495  C   SER B  64      14.461  -8.154 -15.215  1.00 95.41           C  
ATOM    496  CB  SER B  64      12.289  -8.204 -16.449  1.00 95.41           C  
ATOM    497  O   SER B  64      14.919  -7.028 -15.420  1.00 95.41           O  
ATOM    498  OG  SER B  64      12.858  -9.093 -17.396  1.00 95.41           O  
ATOM    499  N   PHE B  65      15.207  -9.271 -15.143  1.00 95.81           N  
ATOM    500  CA  PHE B  65      16.654  -9.097 -15.098  1.00 95.81           C  
ATOM    501  C   PHE B  65      17.366 -10.362 -15.561  1.00 95.81           C  
ATOM    502  CB  PHE B  65      17.108  -8.726 -13.683  1.00 95.81           C  
ATOM    503  O   PHE B  65      16.761 -11.434 -15.623  1.00 95.81           O  
ATOM    504  CG  PHE B  65      16.597  -9.658 -12.618  1.00 95.81           C  
ATOM    505  CD1 PHE B  65      15.419  -9.379 -11.937  1.00 95.81           C  
ATOM    506  CD2 PHE B  65      17.296 -10.815 -12.297  1.00 95.81           C  
ATOM    507  CE1 PHE B  65      14.943 -10.240 -10.951  1.00 95.81           C  
ATOM    508  CE2 PHE B  65      16.828 -11.680 -11.313  1.00 95.81           C  
ATOM    509  CZ  PHE B  65      15.652 -11.391 -10.640  1.00 95.81           C  
ATOM    510  N   GLN B  66      18.575 -10.136 -15.910  1.00 96.33           N  
ATOM    511  CA  GLN B  66      19.506 -11.246 -16.090  1.00 96.33           C  
ATOM    512  C   GLN B  66      20.345 -11.469 -14.836  1.00 96.33           C  
ATOM    513  CB  GLN B  66      20.416 -10.994 -17.293  1.00 96.33           C  
ATOM    514  O   GLN B  66      20.841 -10.513 -14.236  1.00 96.33           O  
ATOM    515  CG  GLN B  66      19.701 -11.081 -18.635  1.00 96.33           C  
ATOM    516  CD  GLN B  66      20.630 -10.847 -19.811  1.00 96.33           C  
ATOM    517  NE2 GLN B  66      20.053 -10.631 -20.989  1.00 96.33           N  
ATOM    518  OE1 GLN B  66      21.856 -10.858 -19.663  1.00 96.33           O  
ATOM    519  N   LEU B  67      20.475 -12.714 -14.461  1.00 95.73           N  
ATOM    520  CA  LEU B  67      21.209 -13.031 -13.240  1.00 95.73           C  
ATOM    521  C   LEU B  67      22.618 -12.451 -13.287  1.00 95.73           C  
ATOM    522  CB  LEU B  67      21.276 -14.547 -13.033  1.00 95.73           C  
ATOM    523  O   LEU B  67      23.339 -12.637 -14.270  1.00 95.73           O  
ATOM    524  CG  LEU B  67      19.979 -15.229 -12.593  1.00 95.73           C  
ATOM    525  CD1 LEU B  67      20.122 -16.744 -12.678  1.00 95.73           C  
ATOM    526  CD2 LEU B  67      19.604 -14.800 -11.178  1.00 95.73           C  
ATOM    527  N   GLY B  68      22.975 -11.689 -12.282  1.00 95.27           N  
ATOM    528  CA  GLY B  68      24.322 -11.160 -12.141  1.00 95.27           C  
ATOM    529  C   GLY B  68      24.515  -9.826 -12.837  1.00 95.27           C  
ATOM    530  O   GLY B  68      25.558  -9.187 -12.687  1.00 95.27           O  
ATOM    531  N   GLU B  69      23.492  -9.309 -13.543  1.00 97.15           N  
ATOM    532  CA  GLU B  69      23.594  -8.038 -14.252  1.00 97.15           C  
ATOM    533  C   GLU B  69      22.796  -6.946 -13.545  1.00 97.15           C  
ATOM    534  CB  GLU B  69      23.113  -8.188 -15.698  1.00 97.15           C  
ATOM    535  O   GLU B  69      21.661  -7.175 -13.122  1.00 97.15           O  
ATOM    536  CG  GLU B  69      24.060  -8.988 -16.580  1.00 97.15           C  
ATOM    537  CD  GLU B  69      23.723  -8.895 -18.060  1.00 97.15           C  
ATOM    538  OE1 GLU B  69      24.449  -9.493 -18.887  1.00 97.15           O  
ATOM    539  OE2 GLU B  69      22.726  -8.219 -18.396  1.00 97.15           O  
ATOM    540  N   GLU B  70      23.403  -5.867 -13.477  1.00 97.67           N  
ATOM    541  CA  GLU B  70      22.760  -4.725 -12.834  1.00 97.67           C  
ATOM    542  C   GLU B  70      21.617  -4.182 -13.687  1.00 97.67           C  
ATOM    543  CB  GLU B  70      23.781  -3.618 -12.557  1.00 97.67           C  
ATOM    544  O   GLU B  70      21.694  -4.196 -14.917  1.00 97.67           O  
ATOM    545  CG  GLU B  70      23.226  -2.458 -11.744  1.00 97.67           C  
ATOM    546  CD  GLU B  70      24.260  -1.384 -11.447  1.00 97.67           C  
ATOM    547  OE1 GLU B  70      24.519  -0.531 -12.327  1.00 97.67           O  
ATOM    548  OE2 GLU B  70      24.816  -1.395 -10.326  1.00 97.67           O  
ATOM    549  N   PHE B  71      20.538  -3.672 -13.031  1.00 96.57           N  
ATOM    550  CA  PHE B  71      19.396  -3.097 -13.732  1.00 96.57           C  
ATOM    551  C   PHE B  71      18.728  -2.020 -12.886  1.00 96.57           C  
ATOM    552  CB  PHE B  71      18.381  -4.186 -14.093  1.00 96.57           C  
ATOM    553  O   PHE B  71      18.962  -1.938 -11.678  1.00 96.57           O  
ATOM    554  CG  PHE B  71      17.789  -4.883 -12.898  1.00 96.57           C  
ATOM    555  CD1 PHE B  71      18.462  -5.931 -12.283  1.00 96.57           C  
ATOM    556  CD2 PHE B  71      16.557  -4.490 -12.390  1.00 96.57           C  
ATOM    557  CE1 PHE B  71      17.916  -6.579 -11.177  1.00 96.57           C  
ATOM    558  CE2 PHE B  71      16.005  -5.132 -11.285  1.00 96.57           C  
ATOM    559  CZ  PHE B  71      16.686  -6.177 -10.681  1.00 96.57           C  
ATOM    560  N   ASP B  72      17.900  -1.142 -13.555  1.00 96.43           N  
ATOM    561  CA  ASP B  72      17.159  -0.093 -12.860  1.00 96.43           C  
ATOM    562  C   ASP B  72      15.872  -0.643 -12.250  1.00 96.43           C  
ATOM    563  CB  ASP B  72      16.838   1.059 -13.815  1.00 96.43           C  
ATOM    564  O   ASP B  72      15.130  -1.374 -12.908  1.00 96.43           O  
ATOM    565  CG  ASP B  72      18.069   1.846 -14.229  1.00 96.43           C  
ATOM    566  OD1 ASP B  72      18.915   2.157 -13.363  1.00 96.43           O  
ATOM    567  OD2 ASP B  72      18.193   2.162 -15.432  1.00 96.43           O  
ATOM    568  N   GLU B  73      15.658  -0.272 -10.971  1.00 94.72           N  
ATOM    569  CA  GLU B  73      14.481  -0.765 -10.261  1.00 94.72           C  
ATOM    570  C   GLU B  73      13.773   0.363  -9.517  1.00 94.72           C  
ATOM    571  CB  GLU B  73      14.870  -1.877  -9.284  1.00 94.72           C  
ATOM    572  O   GLU B  73      14.421   1.207  -8.894  1.00 94.72           O  
ATOM    573  CG  GLU B  73      13.700  -2.424  -8.478  1.00 94.72           C  
ATOM    574  CD  GLU B  73      14.105  -3.513  -7.498  1.00 94.72           C  
ATOM    575  OE1 GLU B  73      13.258  -3.939  -6.680  1.00 94.72           O  
ATOM    576  OE2 GLU B  73      15.278  -3.945  -7.547  1.00 94.72           O  
ATOM    577  N   THR B  74      12.495   0.381  -9.731  1.00 90.50           N  
ATOM    578  CA  THR B  74      11.640   1.195  -8.874  1.00 90.50           C  
ATOM    579  C   THR B  74      10.934   0.328  -7.835  1.00 90.50           C  
ATOM    580  CB  THR B  74      10.593   1.965  -9.700  1.00 90.50           C  
ATOM    581  O   THR B  74      10.119  -0.529  -8.183  1.00 90.50           O  
ATOM    582  CG2 THR B  74       9.787   2.915  -8.819  1.00 90.50           C  
ATOM    583  OG1 THR B  74      11.259   2.724 -10.716  1.00 90.50           O  
ATOM    584  N   THR B  75      11.184   0.611  -6.542  1.00 89.48           N  
ATOM    585  CA  THR B  75      10.686  -0.238  -5.466  1.00 89.48           C  
ATOM    586  C   THR B  75       9.241   0.115  -5.123  1.00 89.48           C  
ATOM    587  CB  THR B  75      11.561  -0.112  -4.205  1.00 89.48           C  
ATOM    588  O   THR B  75       8.704   1.106  -5.622  1.00 89.48           O  
ATOM    589  CG2 THR B  75      13.018  -0.443  -4.512  1.00 89.48           C  
ATOM    590  OG1 THR B  75      11.481   1.229  -3.707  1.00 89.48           O  
ATOM    591  N   ALA B  76       8.616  -0.682  -4.359  1.00 81.11           N  
ATOM    592  CA  ALA B  76       7.222  -0.517  -3.957  1.00 81.11           C  
ATOM    593  C   ALA B  76       7.021   0.789  -3.194  1.00 81.11           C  
ATOM    594  CB  ALA B  76       6.770  -1.701  -3.105  1.00 81.11           C  
ATOM    595  O   ALA B  76       5.927   1.358  -3.201  1.00 81.11           O  
ATOM    596  N   ASP B  77       8.044   1.187  -2.536  1.00 77.28           N  
ATOM    597  CA  ASP B  77       7.963   2.453  -1.814  1.00 77.28           C  
ATOM    598  C   ASP B  77       8.501   3.603  -2.661  1.00 77.28           C  
ATOM    599  CB  ASP B  77       8.732   2.368  -0.493  1.00 77.28           C  
ATOM    600  O   ASP B  77       8.869   4.653  -2.130  1.00 77.28           O  
ATOM    601  CG  ASP B  77      10.205   2.053  -0.684  1.00 77.28           C  
ATOM    602  OD1 ASP B  77      10.551   1.286  -1.609  1.00 77.28           O  
ATOM    603  OD2 ASP B  77      11.028   2.575   0.099  1.00 77.28           O  
ATOM    604  N   ASP B  78       8.766   3.438  -4.002  1.00 77.91           N  
ATOM    605  CA  ASP B  78       9.023   4.428  -5.043  1.00 77.91           C  
ATOM    606  C   ASP B  78      10.468   4.920  -4.988  1.00 77.91           C  
ATOM    607  CB  ASP B  78       8.059   5.609  -4.911  1.00 77.91           C  
ATOM    608  O   ASP B  78      10.771   6.022  -5.450  1.00 77.91           O  
ATOM    609  CG  ASP B  78       6.626   5.245  -5.256  1.00 77.91           C  
ATOM    610  OD1 ASP B  78       6.404   4.496  -6.232  1.00 77.91           O  
ATOM    611  OD2 ASP B  78       5.709   5.715  -4.548  1.00 77.91           O  
ATOM    612  N   ARG B  79      11.358   4.161  -4.486  1.00 86.53           N  
ATOM    613  CA  ARG B  79      12.781   4.475  -4.562  1.00 86.53           C  
ATOM    614  C   ARG B  79      13.368   4.037  -5.900  1.00 86.53           C  
ATOM    615  CB  ARG B  79      13.541   3.810  -3.413  1.00 86.53           C  
ATOM    616  O   ARG B  79      12.993   2.992  -6.435  1.00 86.53           O  
ATOM    617  CG  ARG B  79      13.187   4.359  -2.040  1.00 86.53           C  
ATOM    618  CD  ARG B  79      13.936   3.632  -0.932  1.00 86.53           C  
ATOM    619  NE  ARG B  79      13.440   2.271  -0.749  1.00 86.53           N  
ATOM    620  NH1 ARG B  79      15.215   1.580   0.558  1.00 86.53           N  
ATOM    621  NH2 ARG B  79      13.519   0.122   0.056  1.00 86.53           N  
ATOM    622  CZ  ARG B  79      14.059   1.327  -0.045  1.00 86.53           C  
ATOM    623  N   ASN B  80      14.161   4.909  -6.406  1.00 90.13           N  
ATOM    624  CA  ASN B  80      14.921   4.523  -7.591  1.00 90.13           C  
ATOM    625  C   ASN B  80      16.260   3.894  -7.217  1.00 90.13           C  
ATOM    626  CB  ASN B  80      15.138   5.730  -8.506  1.00 90.13           C  
ATOM    627  O   ASN B  80      17.131   4.564  -6.660  1.00 90.13           O  
ATOM    628  CG  ASN B  80      13.846   6.249  -9.105  1.00 90.13           C  
ATOM    629  ND2 ASN B  80      13.794   7.549  -9.369  1.00 90.13           N  
ATOM    630  OD1 ASN B  80      12.901   5.487  -9.328  1.00 90.13           O  
ATOM    631  N   CYS B  81      16.431   2.597  -7.624  1.00 94.64           N  
ATOM    632  CA  CYS B  81      17.620   1.864  -7.205  1.00 94.64           C  
ATOM    633  C   CYS B  81      18.295   1.193  -8.395  1.00 94.64           C  
ATOM    634  CB  CYS B  81      17.260   0.815  -6.153  1.00 94.64           C  
ATOM    635  O   CYS B  81      17.673   1.004  -9.442  1.00 94.64           O  
ATOM    636  SG  CYS B  81      16.414   1.492  -4.709  1.00 94.64           S  
ATOM    637  N   LYS B  82      19.560   0.993  -8.278  1.00 97.04           N  
ATOM    638  CA  LYS B  82      20.296   0.054  -9.121  1.00 97.04           C  
ATOM    639  C   LYS B  82      20.436  -1.303  -8.438  1.00 97.04           C  
ATOM    640  CB  LYS B  82      21.677   0.612  -9.467  1.00 97.04           C  
ATOM    641  O   LYS B  82      21.100  -1.419  -7.405  1.00 97.04           O  
ATOM    642  CG  LYS B  82      21.640   1.859 -10.337  1.00 97.04           C  
ATOM    643  CD  LYS B  82      22.999   2.145 -10.963  1.00 97.04           C  
ATOM    644  CE  LYS B  82      22.994   3.455 -11.739  1.00 97.04           C  
ATOM    645  NZ  LYS B  82      22.799   3.231 -13.203  1.00 97.04           N  
ATOM    646  N   SER B  83      19.887  -2.344  -9.060  1.00 97.59           N  
ATOM    647  CA  SER B  83      19.793  -3.626  -8.368  1.00 97.59           C  
ATOM    648  C   SER B  83      20.524  -4.723  -9.135  1.00 97.59           C  
ATOM    649  CB  SER B  83      18.330  -4.021  -8.166  1.00 97.59           C  
ATOM    650  O   SER B  83      20.723  -4.613 -10.347  1.00 97.59           O  
ATOM    651  OG  SER B  83      17.661  -3.075  -7.350  1.00 97.59           O  
ATOM    652  N   VAL B  84      21.013  -5.687  -8.442  1.00 97.75           N  
ATOM    653  CA  VAL B  84      21.607  -6.897  -9.000  1.00 97.75           C  
ATOM    654  C   VAL B  84      21.060  -8.124  -8.274  1.00 97.75           C  
ATOM    655  CB  VAL B  84      23.149  -6.867  -8.910  1.00 97.75           C  
ATOM    656  O   VAL B  84      21.015  -8.155  -7.042  1.00 97.75           O  
ATOM    657  CG1 VAL B  84      23.747  -8.161  -9.457  1.00 97.75           C  
ATOM    658  CG2 VAL B  84      23.703  -5.658  -9.661  1.00 97.75           C  
ATOM    659  N   VAL B  85      20.647  -9.066  -9.077  1.00 97.19           N  
ATOM    660  CA  VAL B  85      20.204 -10.334  -8.508  1.00 97.19           C  
ATOM    661  C   VAL B  85      21.126 -11.460  -8.971  1.00 97.19           C  
ATOM    662  CB  VAL B  85      18.742 -10.650  -8.895  1.00 97.19           C  
ATOM    663  O   VAL B  85      21.336 -11.645 -10.172  1.00 97.19           O  
ATOM    664  CG1 VAL B  85      18.276 -11.946  -8.233  1.00 97.19           C  
ATOM    665  CG2 VAL B  85      17.826  -9.490  -8.509  1.00 97.19           C  
ATOM    666  N   SER B  86      21.643 -12.198  -8.045  1.00 96.67           N  
ATOM    667  CA  SER B  86      22.578 -13.274  -8.359  1.00 96.67           C  
ATOM    668  C   SER B  86      22.213 -14.557  -7.620  1.00 96.67           C  
ATOM    669  CB  SER B  86      24.008 -12.862  -8.007  1.00 96.67           C  
ATOM    670  O   SER B  86      21.521 -14.516  -6.600  1.00 96.67           O  
ATOM    671  OG  SER B  86      24.071 -12.340  -6.691  1.00 96.67           O  
ATOM    672  N   LEU B  87      22.654 -15.635  -8.222  1.00 94.35           N  
ATOM    673  CA  LEU B  87      22.509 -16.936  -7.579  1.00 94.35           C  
ATOM    674  C   LEU B  87      23.790 -17.329  -6.851  1.00 94.35           C  
ATOM    675  CB  LEU B  87      22.146 -18.007  -8.612  1.00 94.35           C  
ATOM    676  O   LEU B  87      24.836 -17.509  -7.479  1.00 94.35           O  
ATOM    677  CG  LEU B  87      21.552 -19.305  -8.063  1.00 94.35           C  
ATOM    678  CD1 LEU B  87      20.129 -19.069  -7.569  1.00 94.35           C  
ATOM    679  CD2 LEU B  87      21.581 -20.398  -9.126  1.00 94.35           C  
ATOM    680  N   ASP B  88      23.777 -17.290  -5.542  1.00 93.21           N  
ATOM    681  CA  ASP B  88      24.884 -17.743  -4.706  1.00 93.21           C  
ATOM    682  C   ASP B  88      24.577 -19.099  -4.074  1.00 93.21           C  
ATOM    683  CB  ASP B  88      25.191 -16.713  -3.617  1.00 93.21           C  
ATOM    684  O   ASP B  88      23.970 -19.167  -3.003  1.00 93.21           O  
ATOM    685  CG  ASP B  88      26.486 -16.999  -2.877  1.00 93.21           C  
ATOM    686  OD1 ASP B  88      27.229 -17.919  -3.282  1.00 93.21           O  
ATOM    687  OD2 ASP B  88      26.764 -16.301  -1.878  1.00 93.21           O  
ATOM    688  N   GLY B  89      25.104 -20.136  -4.683  1.00 91.05           N  
ATOM    689  CA  GLY B  89      24.709 -21.474  -4.272  1.00 91.05           C  
ATOM    690  C   GLY B  89      23.233 -21.752  -4.484  1.00 91.05           C  
ATOM    691  O   GLY B  89      22.742 -21.698  -5.614  1.00 91.05           O  
ATOM    692  N   ASP B  90      22.531 -21.963  -3.368  1.00 91.85           N  
ATOM    693  CA  ASP B  90      21.101 -22.247  -3.431  1.00 91.85           C  
ATOM    694  C   ASP B  90      20.281 -21.035  -2.993  1.00 91.85           C  
ATOM    695  CB  ASP B  90      20.755 -23.458  -2.563  1.00 91.85           C  
ATOM    696  O   ASP B  90      19.091 -21.159  -2.698  1.00 91.85           O  
ATOM    697  CG  ASP B  90      21.381 -24.747  -3.066  1.00 91.85           C  
ATOM    698  OD1 ASP B  90      21.633 -24.868  -4.285  1.00 91.85           O  
ATOM    699  OD2 ASP B  90      21.621 -25.651  -2.237  1.00 91.85           O  
ATOM    700  N   LYS B  91      20.943 -19.884  -2.967  1.00 95.83           N  
ATOM    701  CA  LYS B  91      20.277 -18.669  -2.509  1.00 95.83           C  
ATOM    702  C   LYS B  91      20.185 -17.637  -3.629  1.00 95.83           C  
ATOM    703  CB  LYS B  91      21.012 -18.073  -1.307  1.00 95.83           C  
ATOM    704  O   LYS B  91      21.119 -17.486  -4.420  1.00 95.83           O  
ATOM    705  CG  LYS B  91      21.032 -18.977  -0.084  1.00 95.83           C  
ATOM    706  CD  LYS B  91      21.768 -18.326   1.081  1.00 95.83           C  
ATOM    707  CE  LYS B  91      21.853 -19.259   2.281  1.00 95.83           C  
ATOM    708  NZ  LYS B  91      22.579 -18.627   3.423  1.00 95.83           N  
ATOM    709  N   LEU B  92      19.089 -17.060  -3.753  1.00 96.53           N  
ATOM    710  CA  LEU B  92      18.895 -15.931  -4.656  1.00 96.53           C  
ATOM    711  C   LEU B  92      19.115 -14.609  -3.928  1.00 96.53           C  
ATOM    712  CB  LEU B  92      17.489 -15.965  -5.262  1.00 96.53           C  
ATOM    713  O   LEU B  92      18.304 -14.215  -3.088  1.00 96.53           O  
ATOM    714  CG  LEU B  92      17.265 -15.099  -6.503  1.00 96.53           C  
ATOM    715  CD1 LEU B  92      18.041 -15.663  -7.689  1.00 96.53           C  
ATOM    716  CD2 LEU B  92      15.778 -15.003  -6.827  1.00 96.53           C  
ATOM    717  N   VAL B  93      20.191 -13.963  -4.307  1.00 97.75           N  
ATOM    718  CA  VAL B  93      20.614 -12.765  -3.589  1.00 97.75           C  
ATOM    719  C   VAL B  93      20.298 -11.524  -4.420  1.00 97.75           C  
ATOM    720  CB  VAL B  93      22.121 -12.810  -3.250  1.00 97.75           C  
ATOM    721  O   VAL B  93      20.774 -11.388  -5.549  1.00 97.75           O  
ATOM    722  CG1 VAL B  93      22.539 -11.557  -2.482  1.00 97.75           C  
ATOM    723  CG2 VAL B  93      22.450 -14.067  -2.447  1.00 97.75           C  
ATOM    724  N   HIS B  94      19.494 -10.595  -3.826  1.00 97.30           N  
ATOM    725  CA  HIS B  94      19.033  -9.354  -4.439  1.00 97.30           C  
ATOM    726  C   HIS B  94      19.571  -8.138  -3.693  1.00 97.30           C  
ATOM    727  CB  HIS B  94      17.504  -9.312  -4.477  1.00 97.30           C  
ATOM    728  O   HIS B  94      19.172  -7.875  -2.556  1.00 97.30           O  
ATOM    729  CG  HIS B  94      16.955  -8.123  -5.200  1.00 97.30           C  
ATOM    730  CD2 HIS B  94      17.575  -7.055  -5.754  1.00 97.30           C  
ATOM    731  ND1 HIS B  94      15.606  -7.940  -5.414  1.00 97.30           N  
ATOM    732  CE1 HIS B  94      15.420  -6.808  -6.072  1.00 97.30           C  
ATOM    733  NE2 HIS B  94      16.600  -6.252  -6.291  1.00 97.30           N  
ATOM    734  N   ILE B  95      20.437  -7.445  -4.384  1.00 97.78           N  
ATOM    735  CA  ILE B  95      21.058  -6.280  -3.764  1.00 97.78           C  
ATOM    736  C   ILE B  95      20.541  -5.005  -4.428  1.00 97.78           C  
ATOM    737  CB  ILE B  95      22.599  -6.345  -3.855  1.00 97.78           C  
ATOM    738  O   ILE B  95      20.629  -4.854  -5.649  1.00 97.78           O  
ATOM    739  CG1 ILE B  95      23.124  -7.587  -3.125  1.00 97.78           C  
ATOM    740  CG2 ILE B  95      23.228  -5.069  -3.287  1.00 97.78           C  
ATOM    741  CD1 ILE B  95      24.620  -7.818  -3.296  1.00 97.78           C  
ATOM    742  N   GLN B  96      20.003  -4.115  -3.588  1.00 97.02           N  
ATOM    743  CA  GLN B  96      19.530  -2.812  -4.045  1.00 97.02           C  
ATOM    744  C   GLN B  96      20.434  -1.691  -3.542  1.00 97.02           C  
ATOM    745  CB  GLN B  96      18.091  -2.572  -3.586  1.00 97.02           C  
ATOM    746  O   GLN B  96      20.699  -1.591  -2.342  1.00 97.02           O  
ATOM    747  CG  GLN B  96      17.089  -3.568  -4.155  1.00 97.02           C  
ATOM    748  CD  GLN B  96      15.685  -3.358  -3.621  1.00 97.02           C  
ATOM    749  NE2 GLN B  96      14.693  -3.864  -4.346  1.00 97.02           N  
ATOM    750  OE1 GLN B  96      15.493  -2.747  -2.564  1.00 97.02           O  
ATOM    751  N   LYS B  97      20.871  -0.849  -4.503  1.00 97.00           N  
ATOM    752  CA  LYS B  97      21.727   0.280  -4.150  1.00 97.00           C  
ATOM    753  C   LYS B  97      21.110   1.600  -4.604  1.00 97.00           C  
ATOM    754  CB  LYS B  97      23.117   0.113  -4.765  1.00 97.00           C  
ATOM    755  O   LYS B  97      20.631   1.711  -5.734  1.00 97.00           O  
ATOM    756  CG  LYS B  97      23.893  -1.080  -4.226  1.00 97.00           C  
ATOM    757  CD  LYS B  97      25.275  -1.180  -4.860  1.00 97.00           C  
ATOM    758  CE  LYS B  97      26.030  -2.406  -4.364  1.00 97.00           C  
ATOM    759  NZ  LYS B  97      27.373  -2.526  -5.006  1.00 97.00           N  
ATOM    760  N   TRP B  98      21.059   2.564  -3.611  1.00 93.83           N  
ATOM    761  CA  TRP B  98      20.560   3.902  -3.910  1.00 93.83           C  
ATOM    762  C   TRP B  98      21.176   4.935  -2.972  1.00 93.83           C  
ATOM    763  CB  TRP B  98      19.033   3.943  -3.803  1.00 93.83           C  
ATOM    764  O   TRP B  98      21.430   4.646  -1.801  1.00 93.83           O  
ATOM    765  CG  TRP B  98      18.520   3.909  -2.394  1.00 93.83           C  
ATOM    766  CD1 TRP B  98      18.108   4.974  -1.642  1.00 93.83           C  
ATOM    767  CD2 TRP B  98      18.370   2.752  -1.568  1.00 93.83           C  
ATOM    768  CE2 TRP B  98      17.860   3.189  -0.325  1.00 93.83           C  
ATOM    769  CE3 TRP B  98      18.616   1.385  -1.757  1.00 93.83           C  
ATOM    770  NE1 TRP B  98      17.710   4.547  -0.397  1.00 93.83           N  
ATOM    771  CH2 TRP B  98      17.842   0.975   0.512  1.00 93.83           C  
ATOM    772  CZ2 TRP B  98      17.592   2.306   0.724  1.00 93.83           C  
ATOM    773  CZ3 TRP B  98      18.348   0.509  -0.712  1.00 93.83           C  
ATOM    774  N   ASP B  99      21.562   6.066  -3.462  1.00 92.21           N  
ATOM    775  CA  ASP B  99      22.071   7.193  -2.685  1.00 92.21           C  
ATOM    776  C   ASP B  99      23.141   6.739  -1.696  1.00 92.21           C  
ATOM    777  CB  ASP B  99      20.930   7.891  -1.942  1.00 92.21           C  
ATOM    778  O   ASP B  99      23.099   7.101  -0.518  1.00 92.21           O  
ATOM    779  CG  ASP B  99      19.938   8.563  -2.875  1.00 92.21           C  
ATOM    780  OD1 ASP B  99      20.313   8.914  -4.014  1.00 92.21           O  
ATOM    781  OD2 ASP B  99      18.771   8.746  -2.466  1.00 92.21           O  
ATOM    782  N   GLY B 100      24.010   5.836  -2.058  1.00 93.03           N  
ATOM    783  CA  GLY B 100      25.103   5.363  -1.223  1.00 93.03           C  
ATOM    784  C   GLY B 100      24.670   4.321  -0.209  1.00 93.03           C  
ATOM    785  O   GLY B 100      25.475   3.876   0.613  1.00 93.03           O  
ATOM    786  N   LYS B 101      23.376   4.017  -0.142  1.00 95.22           N  
ATOM    787  CA  LYS B 101      22.839   2.999   0.756  1.00 95.22           C  
ATOM    788  C   LYS B 101      22.615   1.680   0.022  1.00 95.22           C  
ATOM    789  CB  LYS B 101      21.530   3.476   1.387  1.00 95.22           C  
ATOM    790  O   LYS B 101      22.554   1.652  -1.209  1.00 95.22           O  
ATOM    791  CG  LYS B 101      21.670   4.740   2.223  1.00 95.22           C  
ATOM    792  CD  LYS B 101      20.330   5.182   2.797  1.00 95.22           C  
ATOM    793  CE  LYS B 101      20.450   6.501   3.547  1.00 95.22           C  
ATOM    794  NZ  LYS B 101      19.128   6.969   4.060  1.00 95.22           N  
ATOM    795  N   GLU B 102      22.621   0.609   0.848  1.00 96.37           N  
ATOM    796  CA  GLU B 102      22.448  -0.705   0.235  1.00 96.37           C  
ATOM    797  C   GLU B 102      21.624  -1.627   1.130  1.00 96.37           C  
ATOM    798  CB  GLU B 102      23.807  -1.341  -0.066  1.00 96.37           C  
ATOM    799  O   GLU B 102      21.788  -1.624   2.352  1.00 96.37           O  
ATOM    800  CG  GLU B 102      23.714  -2.737  -0.665  1.00 96.37           C  
ATOM    801  CD  GLU B 102      25.071  -3.377  -0.909  1.00 96.37           C  
ATOM    802  OE1 GLU B 102      25.282  -4.536  -0.482  1.00 96.37           O  
ATOM    803  OE2 GLU B 102      25.932  -2.715  -1.530  1.00 96.37           O  
ATOM    804  N   THR B 103      20.723  -2.295   0.506  1.00 96.97           N  
ATOM    805  CA  THR B 103      19.974  -3.326   1.215  1.00 96.97           C  
ATOM    806  C   THR B 103      20.071  -4.664   0.487  1.00 96.97           C  
ATOM    807  CB  THR B 103      18.493  -2.932   1.373  1.00 96.97           C  
ATOM    808  O   THR B 103      20.271  -4.701  -0.729  1.00 96.97           O  
ATOM    809  CG2 THR B 103      17.778  -2.928   0.026  1.00 96.97           C  
ATOM    810  OG1 THR B 103      17.846  -3.868   2.243  1.00 96.97           O  
ATOM    811  N   ASN B 104      19.956  -5.728   1.282  1.00 96.29           N  
ATOM    812  CA  ASN B 104      20.144  -7.077   0.758  1.00 96.29           C  
ATOM    813  C   ASN B 104      18.934  -7.962   1.042  1.00 96.29           C  
ATOM    814  CB  ASN B 104      21.411  -7.707   1.340  1.00 96.29           C  
ATOM    815  O   ASN B 104      18.482  -8.055   2.185  1.00 96.29           O  
ATOM    816  CG  ASN B 104      21.855  -8.938   0.575  1.00 96.29           C  
ATOM    817  ND2 ASN B 104      23.129  -9.289   0.703  1.00 96.29           N  
ATOM    818  OD1 ASN B 104      21.059  -9.570  -0.125  1.00 96.29           O  
ATOM    819  N   PHE B 105      18.416  -8.592  -0.038  1.00 96.50           N  
ATOM    820  CA  PHE B 105      17.358  -9.590   0.064  1.00 96.50           C  
ATOM    821  C   PHE B 105      17.886 -10.976  -0.283  1.00 96.50           C  
ATOM    822  CB  PHE B 105      16.186  -9.229  -0.854  1.00 96.50           C  
ATOM    823  O   PHE B 105      18.382 -11.198  -1.390  1.00 96.50           O  
ATOM    824  CG  PHE B 105      15.604  -7.867  -0.588  1.00 96.50           C  
ATOM    825  CD1 PHE B 105      14.608  -7.695   0.366  1.00 96.50           C  
ATOM    826  CD2 PHE B 105      16.053  -6.757  -1.293  1.00 96.50           C  
ATOM    827  CE1 PHE B 105      14.068  -6.435   0.614  1.00 96.50           C  
ATOM    828  CE2 PHE B 105      15.518  -5.495  -1.051  1.00 96.50           C  
ATOM    829  CZ  PHE B 105      14.524  -5.337  -0.098  1.00 96.50           C  
ATOM    830  N   VAL B 106      17.694 -11.879   0.600  1.00 97.61           N  
ATOM    831  CA  VAL B 106      18.141 -13.240   0.326  1.00 97.61           C  
ATOM    832  C   VAL B 106      16.952 -14.197   0.383  1.00 97.61           C  
ATOM    833  CB  VAL B 106      19.235 -13.690   1.321  1.00 97.61           C  
ATOM    834  O   VAL B 106      16.302 -14.327   1.423  1.00 97.61           O  
ATOM    835  CG1 VAL B 106      19.669 -15.126   1.034  1.00 97.61           C  
ATOM    836  CG2 VAL B 106      20.432 -12.743   1.260  1.00 97.61           C  
ATOM    837  N   ARG B 107      16.736 -14.864  -0.751  1.00 97.92           N  
ATOM    838  CA  ARG B 107      15.685 -15.873  -0.818  1.00 97.92           C  
ATOM    839  C   ARG B 107      16.272 -17.280  -0.765  1.00 97.92           C  
ATOM    840  CB  ARG B 107      14.854 -15.700  -2.091  1.00 97.92           C  
ATOM    841  O   ARG B 107      17.210 -17.595  -1.500  1.00 97.92           O  
ATOM    842  CG  ARG B 107      14.090 -14.387  -2.154  1.00 97.92           C  
ATOM    843  CD  ARG B 107      13.287 -14.262  -3.442  1.00 97.92           C  
ATOM    844  NE  ARG B 107      12.517 -13.023  -3.480  1.00 97.92           N  
ATOM    845  NH1 ARG B 107      14.135 -11.808  -4.594  1.00 97.92           N  
ATOM    846  NH2 ARG B 107      12.154 -10.817  -4.004  1.00 97.92           N  
ATOM    847  CZ  ARG B 107      12.937 -11.885  -4.026  1.00 97.92           C  
ATOM    848  N   GLU B 108      15.669 -18.064   0.042  1.00 96.60           N  
ATOM    849  CA  GLU B 108      16.061 -19.462   0.192  1.00 96.60           C  
ATOM    850  C   GLU B 108      14.838 -20.370   0.295  1.00 96.60           C  
ATOM    851  CB  GLU B 108      16.954 -19.641   1.422  1.00 96.60           C  
ATOM    852  O   GLU B 108      13.820 -19.985   0.874  1.00 96.60           O  
ATOM    853  CG  GLU B 108      18.297 -18.934   1.315  1.00 96.60           C  
ATOM    854  CD  GLU B 108      19.166 -19.106   2.550  1.00 96.60           C  
ATOM    855  OE1 GLU B 108      20.096 -18.293   2.757  1.00 96.60           O  
ATOM    856  OE2 GLU B 108      18.916 -20.062   3.318  1.00 96.60           O  
ATOM    857  N   ILE B 109      15.022 -21.557  -0.255  1.00 95.32           N  
ATOM    858  CA  ILE B 109      13.959 -22.549  -0.138  1.00 95.32           C  
ATOM    859  C   ILE B 109      14.312 -23.557   0.954  1.00 95.32           C  
ATOM    860  CB  ILE B 109      13.714 -23.276  -1.479  1.00 95.32           C  
ATOM    861  O   ILE B 109      15.343 -24.230   0.876  1.00 95.32           O  
ATOM    862  CG1 ILE B 109      13.350 -22.267  -2.574  1.00 95.32           C  
ATOM    863  CG2 ILE B 109      12.621 -24.337  -1.327  1.00 95.32           C  
ATOM    864  CD1 ILE B 109      11.905 -21.789  -2.520  1.00 95.32           C  
ATOM    865  N   LYS B 110      13.466 -23.527   1.964  1.00 91.62           N  
ATOM    866  CA  LYS B 110      13.629 -24.457   3.078  1.00 91.62           C  
ATOM    867  C   LYS B 110      12.344 -25.240   3.332  1.00 91.62           C  
ATOM    868  CB  LYS B 110      14.046 -23.709   4.345  1.00 91.62           C  
ATOM    869  O   LYS B 110      11.305 -24.655   3.643  1.00 91.62           O  
ATOM    870  CG  LYS B 110      15.442 -23.109   4.278  1.00 91.62           C  
ATOM    871  CD  LYS B 110      15.851 -22.494   5.611  1.00 91.62           C  
ATOM    872  CE  LYS B 110      17.240 -21.875   5.539  1.00 91.62           C  
ATOM    873  NZ  LYS B 110      17.632 -21.242   6.834  1.00 91.62           N  
ATOM    874  N   ASP B 111      12.387 -26.535   3.300  1.00 92.00           N  
ATOM    875  CA  ASP B 111      11.240 -27.398   3.565  1.00 92.00           C  
ATOM    876  C   ASP B 111      10.075 -27.064   2.636  1.00 92.00           C  
ATOM    877  CB  ASP B 111      10.802 -27.275   5.025  1.00 92.00           C  
ATOM    878  O   ASP B 111       8.932 -26.946   3.084  1.00 92.00           O  
ATOM    879  CG  ASP B 111      11.865 -27.738   6.005  1.00 92.00           C  
ATOM    880  OD1 ASP B 111      12.521 -28.771   5.750  1.00 92.00           O  
ATOM    881  OD2 ASP B 111      12.047 -27.065   7.043  1.00 92.00           O  
ATOM    882  N   GLY B 112      10.412 -26.736   1.374  1.00 91.10           N  
ATOM    883  CA  GLY B 112       9.385 -26.464   0.381  1.00 91.10           C  
ATOM    884  C   GLY B 112       8.806 -25.066   0.490  1.00 91.10           C  
ATOM    885  O   GLY B 112       7.878 -24.714  -0.242  1.00 91.10           O  
ATOM    886  N   LYS B 113       9.287 -24.276   1.437  1.00 95.55           N  
ATOM    887  CA  LYS B 113       8.846 -22.898   1.628  1.00 95.55           C  
ATOM    888  C   LYS B 113       9.966 -21.913   1.302  1.00 95.55           C  
ATOM    889  CB  LYS B 113       8.361 -22.683   3.063  1.00 95.55           C  
ATOM    890  O   LYS B 113      11.147 -22.242   1.433  1.00 95.55           O  
ATOM    891  CG  LYS B 113       7.161 -23.537   3.444  1.00 95.55           C  
ATOM    892  CD  LYS B 113       6.709 -23.259   4.872  1.00 95.55           C  
ATOM    893  CE  LYS B 113       5.522 -24.129   5.263  1.00 95.55           C  
ATOM    894  NZ  LYS B 113       5.087 -23.874   6.669  1.00 95.55           N  
ATOM    895  N   MET B 114       9.526 -20.834   0.866  1.00 96.57           N  
ATOM    896  CA  MET B 114      10.522 -19.811   0.562  1.00 96.57           C  
ATOM    897  C   MET B 114      10.668 -18.832   1.722  1.00 96.57           C  
ATOM    898  CB  MET B 114      10.146 -19.056  -0.715  1.00 96.57           C  
ATOM    899  O   MET B 114       9.675 -18.296   2.217  1.00 96.57           O  
ATOM    900  CG  MET B 114      11.196 -18.055  -1.167  1.00 96.57           C  
ATOM    901  SD  MET B 114      10.685 -17.128  -2.666  1.00 96.57           S  
ATOM    902  CE  MET B 114       9.365 -16.096  -1.969  1.00 96.57           C  
ATOM    903  N   VAL B 115      11.871 -18.655   2.118  1.00 97.44           N  
ATOM    904  CA  VAL B 115      12.191 -17.713   3.185  1.00 97.44           C  
ATOM    905  C   VAL B 115      13.015 -16.556   2.624  1.00 97.44           C  
ATOM    906  CB  VAL B 115      12.955 -18.401   4.339  1.00 97.44           C  
ATOM    907  O   VAL B 115      14.055 -16.773   1.997  1.00 97.44           O  
ATOM    908  CG1 VAL B 115      13.270 -17.401   5.450  1.00 97.44           C  
ATOM    909  CG2 VAL B 115      12.148 -19.576   4.887  1.00 97.44           C  
ATOM    910  N   MET B 116      12.545 -15.378   2.871  1.00 97.22           N  
ATOM    911  CA  MET B 116      13.252 -14.182   2.422  1.00 97.22           C  
ATOM    912  C   MET B 116      13.785 -13.387   3.610  1.00 97.22           C  
ATOM    913  CB  MET B 116      12.336 -13.301   1.572  1.00 97.22           C  
ATOM    914  O   MET B 116      13.021 -12.998   4.494  1.00 97.22           O  
ATOM    915  CG  MET B 116      13.036 -12.099   0.960  1.00 97.22           C  
ATOM    916  SD  MET B 116      11.962 -11.180  -0.210  1.00 97.22           S  
ATOM    917  CE  MET B 116      10.883 -10.310   0.962  1.00 97.22           C  
ATOM    918  N   THR B 117      15.060 -13.154   3.590  1.00 98.03           N  
ATOM    919  CA  THR B 117      15.720 -12.367   4.627  1.00 98.03           C  
ATOM    920  C   THR B 117      16.143 -11.005   4.084  1.00 98.03           C  
ATOM    921  CB  THR B 117      16.949 -13.103   5.189  1.00 98.03           C  
ATOM    922  O   THR B 117      16.917 -10.925   3.128  1.00 98.03           O  
ATOM    923  CG2 THR B 117      17.565 -12.335   6.354  1.00 98.03           C  
ATOM    924  OG1 THR B 117      16.554 -14.403   5.645  1.00 98.03           O  
ATOM    925  N   LEU B 118      15.575  -9.962   4.730  1.00 97.49           N  
ATOM    926  CA  LEU B 118      15.878  -8.589   4.342  1.00 97.49           C  
ATOM    927  C   LEU B 118      16.819  -7.935   5.349  1.00 97.49           C  
ATOM    928  CB  LEU B 118      14.591  -7.769   4.221  1.00 97.49           C  
ATOM    929  O   LEU B 118      16.551  -7.946   6.553  1.00 97.49           O  
ATOM    930  CG  LEU B 118      13.517  -8.327   3.286  1.00 97.49           C  
ATOM    931  CD1 LEU B 118      12.444  -9.057   4.088  1.00 97.49           C  
ATOM    932  CD2 LEU B 118      12.901  -7.210   2.452  1.00 97.49           C  
ATOM    933  N   THR B 119      17.905  -7.326   4.800  1.00 97.83           N  
ATOM    934  CA  THR B 119      18.902  -6.736   5.687  1.00 97.83           C  
ATOM    935  C   THR B 119      19.246  -5.317   5.245  1.00 97.83           C  
ATOM    936  CB  THR B 119      20.184  -7.588   5.732  1.00 97.83           C  
ATOM    937  O   THR B 119      19.503  -5.073   4.064  1.00 97.83           O  
ATOM    938  CG2 THR B 119      21.141  -7.085   6.808  1.00 97.83           C  
ATOM    939  OG1 THR B 119      19.836  -8.949   6.015  1.00 97.83           O  
ATOM    940  N   PHE B 120      19.170  -4.416   6.150  1.00 97.16           N  
ATOM    941  CA  PHE B 120      19.642  -3.044   6.005  1.00 97.16           C  
ATOM    942  C   PHE B 120      20.421  -2.606   7.240  1.00 97.16           C  
ATOM    943  CB  PHE B 120      18.467  -2.093   5.761  1.00 97.16           C  
ATOM    944  O   PHE B 120      19.834  -2.362   8.296  1.00 97.16           O  
ATOM    945  CG  PHE B 120      18.882  -0.670   5.498  1.00 97.16           C  
ATOM    946  CD1 PHE B 120      18.626   0.327   6.431  1.00 97.16           C  
ATOM    947  CD2 PHE B 120      19.528  -0.330   4.317  1.00 97.16           C  
ATOM    948  CE1 PHE B 120      19.009   1.645   6.191  1.00 97.16           C  
ATOM    949  CE2 PHE B 120      19.914   0.984   4.070  1.00 97.16           C  
ATOM    950  CZ  PHE B 120      19.652   1.970   5.007  1.00 97.16           C  
ATOM    951  N   GLY B 121      21.775  -2.504   7.077  1.00 94.85           N  
ATOM    952  CA  GLY B 121      22.604  -2.252   8.246  1.00 94.85           C  
ATOM    953  C   GLY B 121      22.502  -3.342   9.296  1.00 94.85           C  
ATOM    954  O   GLY B 121      22.751  -4.514   9.008  1.00 94.85           O  
ATOM    955  N   ASP B 122      21.970  -2.927  10.469  1.00 95.60           N  
ATOM    956  CA  ASP B 122      21.873  -3.872  11.578  1.00 95.60           C  
ATOM    957  C   ASP B 122      20.452  -4.415  11.713  1.00 95.60           C  
ATOM    958  CB  ASP B 122      22.311  -3.212  12.886  1.00 95.60           C  
ATOM    959  O   ASP B 122      20.186  -5.267  12.564  1.00 95.60           O  
ATOM    960  CG  ASP B 122      23.772  -2.796  12.881  1.00 95.60           C  
ATOM    961  OD1 ASP B 122      24.593  -3.464  12.216  1.00 95.60           O  
ATOM    962  OD2 ASP B 122      24.105  -1.794  13.549  1.00 95.60           O  
ATOM    963  N   VAL B 123      19.596  -3.975  10.853  1.00 97.32           N  
ATOM    964  CA  VAL B 123      18.201  -4.389  10.959  1.00 97.32           C  
ATOM    965  C   VAL B 123      17.929  -5.540   9.993  1.00 97.32           C  
ATOM    966  CB  VAL B 123      17.237  -3.216  10.674  1.00 97.32           C  
ATOM    967  O   VAL B 123      18.254  -5.454   8.807  1.00 97.32           O  
ATOM    968  CG1 VAL B 123      15.783  -3.672  10.783  1.00 97.32           C  
ATOM    969  CG2 VAL B 123      17.509  -2.057  11.632  1.00 97.32           C  
ATOM    970  N   VAL B 124      17.320  -6.604  10.571  1.00 98.06           N  
ATOM    971  CA  VAL B 124      17.041  -7.792   9.772  1.00 98.06           C  
ATOM    972  C   VAL B 124      15.563  -8.158   9.888  1.00 98.06           C  
ATOM    973  CB  VAL B 124      17.921  -8.987  10.203  1.00 98.06           C  
ATOM    974  O   VAL B 124      15.005  -8.174  10.988  1.00 98.06           O  
ATOM    975  CG1 VAL B 124      17.584 -10.230   9.381  1.00 98.06           C  
ATOM    976  CG2 VAL B 124      19.401  -8.636  10.065  1.00 98.06           C  
ATOM    977  N   ALA B 125      14.961  -8.357   8.737  1.00 97.34           N  
ATOM    978  CA  ALA B 125      13.579  -8.827   8.691  1.00 97.34           C  
ATOM    979  C   ALA B 125      13.470 -10.135   7.914  1.00 97.34           C  
ATOM    980  CB  ALA B 125      12.676  -7.765   8.070  1.00 97.34           C  
ATOM    981  O   ALA B 125      14.261 -10.391   7.003  1.00 97.34           O  
ATOM    982  N   VAL B 126      12.526 -10.955   8.330  1.00 97.78           N  
ATOM    983  CA  VAL B 126      12.340 -12.244   7.670  1.00 97.78           C  
ATOM    984  C   VAL B 126      10.882 -12.400   7.244  1.00 97.78           C  
ATOM    985  CB  VAL B 126      12.756 -13.416   8.587  1.00 97.78           C  
ATOM    986  O   VAL B 126       9.968 -12.153   8.033  1.00 97.78           O  
ATOM    987  CG1 VAL B 126      12.588 -14.752   7.865  1.00 97.78           C  
ATOM    988  CG2 VAL B 126      14.198 -13.238   9.059  1.00 97.78           C  
ATOM    989  N   ARG B 127      10.729 -12.842   6.040  1.00 96.96           N  
ATOM    990  CA  ARG B 127       9.394 -13.111   5.515  1.00 96.96           C  
ATOM    991  C   ARG B 127       9.286 -14.542   4.998  1.00 96.96           C  
ATOM    992  CB  ARG B 127       9.046 -12.123   4.399  1.00 96.96           C  
ATOM    993  O   ARG B 127      10.194 -15.034   4.325  1.00 96.96           O  
ATOM    994  CG  ARG B 127       9.054 -10.668   4.840  1.00 96.96           C  
ATOM    995  CD  ARG B 127       8.527  -9.746   3.750  1.00 96.96           C  
ATOM    996  NE  ARG B 127       7.068  -9.756   3.694  1.00 96.96           N  
ATOM    997  NH1 ARG B 127       6.869  -7.542   3.065  1.00 96.96           N  
ATOM    998  NH2 ARG B 127       4.994  -8.830   3.351  1.00 96.96           N  
ATOM    999  CZ  ARG B 127       6.314  -8.710   3.370  1.00 96.96           C  
ATOM   1000  N   HIS B 128       8.165 -15.163   5.300  1.00 96.79           N  
ATOM   1001  CA  HIS B 128       7.942 -16.556   4.929  1.00 96.79           C  
ATOM   1002  C   HIS B 128       6.843 -16.677   3.879  1.00 96.79           C  
ATOM   1003  CB  HIS B 128       7.585 -17.388   6.162  1.00 96.79           C  
ATOM   1004  O   HIS B 128       5.785 -16.058   4.007  1.00 96.79           O  
ATOM   1005  CG  HIS B 128       8.666 -17.427   7.194  1.00 96.79           C  
ATOM   1006  CD2 HIS B 128       8.945 -16.591   8.222  1.00 96.79           C  
ATOM   1007  ND1 HIS B 128       9.621 -18.420   7.234  1.00 96.79           N  
ATOM   1008  CE1 HIS B 128      10.441 -18.193   8.246  1.00 96.79           C  
ATOM   1009  NE2 HIS B 128      10.053 -17.089   8.862  1.00 96.79           N  
ATOM   1010  N   TYR B 129       7.157 -17.522   2.895  1.00 95.49           N  
ATOM   1011  CA  TYR B 129       6.213 -17.744   1.805  1.00 95.49           C  
ATOM   1012  C   TYR B 129       5.916 -19.229   1.635  1.00 95.49           C  
ATOM   1013  CB  TYR B 129       6.759 -17.168   0.495  1.00 95.49           C  
ATOM   1014  O   TYR B 129       6.775 -20.075   1.897  1.00 95.49           O  
ATOM   1015  CG  TYR B 129       6.955 -15.671   0.526  1.00 95.49           C  
ATOM   1016  CD1 TYR B 129       6.014 -14.814  -0.039  1.00 95.49           C  
ATOM   1017  CD2 TYR B 129       8.083 -15.112   1.119  1.00 95.49           C  
ATOM   1018  CE1 TYR B 129       6.192 -13.434  -0.015  1.00 95.49           C  
ATOM   1019  CE2 TYR B 129       8.271 -13.734   1.149  1.00 95.49           C  
ATOM   1020  OH  TYR B 129       7.502 -11.540   0.608  1.00 95.49           O  
ATOM   1021  CZ  TYR B 129       7.321 -12.905   0.581  1.00 95.49           C  
ATOM   1022  N   GLU B 130       4.720 -19.475   1.190  1.00 94.00           N  
ATOM   1023  CA  GLU B 130       4.314 -20.829   0.825  1.00 94.00           C  
ATOM   1024  C   GLU B 130       3.887 -20.902  -0.638  1.00 94.00           C  
ATOM   1025  CB  GLU B 130       3.178 -21.312   1.730  1.00 94.00           C  
ATOM   1026  O   GLU B 130       3.309 -19.952  -1.169  1.00 94.00           O  
ATOM   1027  CG  GLU B 130       3.624 -21.670   3.140  1.00 94.00           C  
ATOM   1028  CD  GLU B 130       2.500 -22.221   4.004  1.00 94.00           C  
ATOM   1029  OE1 GLU B 130       2.760 -22.601   5.168  1.00 94.00           O  
ATOM   1030  OE2 GLU B 130       1.351 -22.274   3.511  1.00 94.00           O  
ATOM   1031  N   LYS B 131       4.255 -21.997  -1.217  1.00 92.05           N  
ATOM   1032  CA  LYS B 131       3.886 -22.183  -2.617  1.00 92.05           C  
ATOM   1033  C   LYS B 131       2.370 -22.230  -2.784  1.00 92.05           C  
ATOM   1034  CB  LYS B 131       4.514 -23.462  -3.172  1.00 92.05           C  
ATOM   1035  O   LYS B 131       1.676 -22.905  -2.020  1.00 92.05           O  
ATOM   1036  CG  LYS B 131       4.653 -23.476  -4.687  1.00 92.05           C  
ATOM   1037  CD  LYS B 131       5.446 -24.685  -5.165  1.00 92.05           C  
ATOM   1038  CE  LYS B 131       5.712 -24.625  -6.663  1.00 92.05           C  
ATOM   1039  NZ  LYS B 131       6.551 -25.772  -7.124  1.00 92.05           N  
ATOM   1040  N   ALA B 132       1.851 -21.430  -3.687  1.00 83.20           N  
ATOM   1041  CA  ALA B 132       0.409 -21.378  -3.915  1.00 83.20           C  
ATOM   1042  C   ALA B 132      -0.083 -22.645  -4.608  1.00 83.20           C  
ATOM   1043  CB  ALA B 132       0.046 -20.148  -4.743  1.00 83.20           C  
ATOM   1044  O   ALA B 132       0.673 -23.299  -5.330  1.00 83.20           O  
TER    1045      ALA B 132                                                      
ATOM   1046  N   MET C   1     -51.481 -20.575  22.685  1.00 25.34           N  
ATOM   1047  CA  MET C   1     -52.491 -21.630  22.666  1.00 25.34           C  
ATOM   1048  C   MET C   1     -53.073 -21.801  21.267  1.00 25.34           C  
ATOM   1049  CB  MET C   1     -53.608 -21.323  23.664  1.00 25.34           C  
ATOM   1050  O   MET C   1     -53.717 -20.891  20.743  1.00 25.34           O  
ATOM   1051  CG  MET C   1     -53.572 -22.192  24.911  1.00 25.34           C  
ATOM   1052  SD  MET C   1     -55.031 -21.930  25.993  1.00 25.34           S  
ATOM   1053  CE  MET C   1     -54.973 -23.450  26.982  1.00 25.34           C  
ATOM   1054  N   ILE C   2     -52.650 -22.133  19.898  1.00 21.28           N  
ATOM   1055  CA  ILE C   2     -52.161 -20.887  19.317  1.00 21.28           C  
ATOM   1056  C   ILE C   2     -53.217 -20.306  18.379  1.00 21.28           C  
ATOM   1057  CB  ILE C   2     -50.831 -21.099  18.561  1.00 21.28           C  
ATOM   1058  O   ILE C   2     -54.255 -20.928  18.141  1.00 21.28           O  
ATOM   1059  CG1 ILE C   2     -49.977 -22.157  19.270  1.00 21.28           C  
ATOM   1060  CG2 ILE C   2     -50.068 -19.778  18.429  1.00 21.28           C  
ATOM   1061  CD1 ILE C   2     -48.901 -22.776  18.388  1.00 21.28           C  
ATOM   1062  N   PRO C   3     -53.119 -20.268  17.020  1.00 24.38           N  
ATOM   1063  CA  PRO C   3     -53.333 -18.927  16.472  1.00 24.38           C  
ATOM   1064  C   PRO C   3     -54.787 -18.674  16.081  1.00 24.38           C  
ATOM   1065  CB  PRO C   3     -52.424 -18.901  15.240  1.00 24.38           C  
ATOM   1066  O   PRO C   3     -55.125 -17.581  15.619  1.00 24.38           O  
ATOM   1067  CG  PRO C   3     -52.428 -20.307  14.733  1.00 24.38           C  
ATOM   1068  CD  PRO C   3     -53.179 -21.164  15.710  1.00 24.38           C  
ATOM   1069  N   ARG C   4     -55.724 -19.705  16.188  1.00 28.74           N  
ATOM   1070  CA  ARG C   4     -56.657 -20.012  15.109  1.00 28.74           C  
ATOM   1071  C   ARG C   4     -57.875 -19.096  15.160  1.00 28.74           C  
ATOM   1072  CB  ARG C   4     -57.099 -21.476  15.180  1.00 28.74           C  
ATOM   1073  O   ARG C   4     -58.963 -19.522  15.551  1.00 28.74           O  
ATOM   1074  CG  ARG C   4     -56.620 -22.322  14.011  1.00 28.74           C  
ATOM   1075  CD  ARG C   4     -57.088 -23.765  14.130  1.00 28.74           C  
ATOM   1076  NE  ARG C   4     -56.871 -24.507  12.891  1.00 28.74           N  
ATOM   1077  NH1 ARG C   4     -57.619 -26.527  13.726  1.00 28.74           N  
ATOM   1078  NH2 ARG C   4     -56.892 -26.376  11.557  1.00 28.74           N  
ATOM   1079  CZ  ARG C   4     -57.128 -25.801  12.728  1.00 28.74           C  
ATOM   1080  N   LYS C   5     -57.605 -17.751  15.275  1.00 21.99           N  
ATOM   1081  CA  LYS C   5     -58.588 -16.971  16.021  1.00 21.99           C  
ATOM   1082  C   LYS C   5     -59.942 -16.975  15.316  1.00 21.99           C  
ATOM   1083  CB  LYS C   5     -58.101 -15.534  16.212  1.00 21.99           C  
ATOM   1084  O   LYS C   5     -60.967 -17.274  15.932  1.00 21.99           O  
ATOM   1085  CG  LYS C   5     -57.723 -15.194  17.646  1.00 21.99           C  
ATOM   1086  CD  LYS C   5     -57.265 -13.747  17.775  1.00 21.99           C  
ATOM   1087  CE  LYS C   5     -56.899 -13.402  19.213  1.00 21.99           C  
ATOM   1088  NZ  LYS C   5     -56.489 -11.972  19.352  1.00 21.99           N  
ATOM   1089  N   ARG C   6     -60.186 -16.044  14.334  1.00 22.76           N  
ATOM   1090  CA  ARG C   6     -61.206 -15.048  14.645  1.00 22.76           C  
ATOM   1091  C   ARG C   6     -62.563 -15.462  14.086  1.00 22.76           C  
ATOM   1092  CB  ARG C   6     -60.807 -13.678  14.093  1.00 22.76           C  
ATOM   1093  O   ARG C   6     -62.648 -16.364  13.250  1.00 22.76           O  
ATOM   1094  CG  ARG C   6     -60.055 -12.808  15.087  1.00 22.76           C  
ATOM   1095  CD  ARG C   6     -59.902 -11.380  14.584  1.00 22.76           C  
ATOM   1096  NE  ARG C   6     -58.902 -10.642  15.351  1.00 22.76           N  
ATOM   1097  NH1 ARG C   6     -59.381  -8.593  14.398  1.00 22.76           N  
ATOM   1098  NH2 ARG C   6     -57.741  -8.767  15.990  1.00 22.76           N  
ATOM   1099  CZ  ARG C   6     -58.677  -9.336  15.244  1.00 22.76           C  
ATOM   1100  N   TYR C   7     -63.759 -14.556  14.327  1.00 22.47           N  
ATOM   1101  CA  TYR C   7     -65.165 -14.466  14.702  1.00 22.47           C  
ATOM   1102  C   TYR C   7     -66.060 -14.468  13.469  1.00 22.47           C  
ATOM   1103  CB  TYR C   7     -65.421 -13.204  15.532  1.00 22.47           C  
ATOM   1104  O   TYR C   7     -65.664 -13.983  12.406  1.00 22.47           O  
ATOM   1105  CG  TYR C   7     -65.482 -13.457  17.018  1.00 22.47           C  
ATOM   1106  CD1 TYR C   7     -66.679 -13.812  17.636  1.00 22.47           C  
ATOM   1107  CD2 TYR C   7     -64.343 -13.341  17.809  1.00 22.47           C  
ATOM   1108  CE1 TYR C   7     -66.740 -14.044  19.006  1.00 22.47           C  
ATOM   1109  CE2 TYR C   7     -64.393 -13.570  19.180  1.00 22.47           C  
ATOM   1110  OH  TYR C   7     -65.649 -14.149  21.125  1.00 22.47           O  
ATOM   1111  CZ  TYR C   7     -65.594 -13.921  19.768  1.00 22.47           C  
ATOM   1112  N   GLY C   8     -66.962 -15.452  13.369  1.00 24.35           N  
ATOM   1113  CA  GLY C   8     -67.831 -15.875  12.282  1.00 24.35           C  
ATOM   1114  C   GLY C   8     -68.758 -14.777  11.796  1.00 24.35           C  
ATOM   1115  O   GLY C   8     -69.527 -14.215  12.579  1.00 24.35           O  
ATOM   1116  N   SER C   9     -68.154 -13.744  10.981  1.00 22.03           N  
ATOM   1117  CA  SER C   9     -68.669 -12.389  10.819  1.00 22.03           C  
ATOM   1118  C   SER C   9     -70.046 -12.395  10.164  1.00 22.03           C  
ATOM   1119  CB  SER C   9     -67.703 -11.544   9.987  1.00 22.03           C  
ATOM   1120  O   SER C   9     -70.622 -11.335   9.908  1.00 22.03           O  
ATOM   1121  OG  SER C   9     -68.238 -11.291   8.699  1.00 22.03           O  
ATOM   1122  N   LYS C  10     -70.575 -13.523   9.665  1.00 23.21           N  
ATOM   1123  CA  LYS C  10     -71.099 -13.219   8.336  1.00 23.21           C  
ATOM   1124  C   LYS C  10     -72.401 -12.429   8.426  1.00 23.21           C  
ATOM   1125  CB  LYS C  10     -71.322 -14.506   7.540  1.00 23.21           C  
ATOM   1126  O   LYS C  10     -73.455 -12.990   8.734  1.00 23.21           O  
ATOM   1127  CG  LYS C  10     -70.114 -14.946   6.725  1.00 23.21           C  
ATOM   1128  CD  LYS C  10     -70.429 -16.172   5.878  1.00 23.21           C  
ATOM   1129  CE  LYS C  10     -69.228 -16.600   5.044  1.00 23.21           C  
ATOM   1130  NZ  LYS C  10     -69.531 -17.805   4.215  1.00 23.21           N  
ATOM   1131  N   ASN C  11     -72.479 -11.161   9.132  1.00 19.35           N  
ATOM   1132  CA  ASN C  11     -73.759 -10.641   9.602  1.00 19.35           C  
ATOM   1133  C   ASN C  11     -74.683 -10.291   8.440  1.00 19.35           C  
ATOM   1134  CB  ASN C  11     -73.544  -9.418  10.497  1.00 19.35           C  
ATOM   1135  O   ASN C  11     -74.353  -9.441   7.612  1.00 19.35           O  
ATOM   1136  CG  ASN C  11     -73.665  -9.745  11.972  1.00 19.35           C  
ATOM   1137  ND2 ASN C  11     -73.265  -8.806  12.822  1.00 19.35           N  
ATOM   1138  OD1 ASN C  11     -74.113 -10.832  12.345  1.00 19.35           O  
ATOM   1139  N   THR C  12     -75.348 -11.277   7.797  1.00 22.64           N  
ATOM   1140  CA  THR C  12     -76.032 -11.008   6.538  1.00 22.64           C  
ATOM   1141  C   THR C  12     -77.149  -9.986   6.737  1.00 22.64           C  
ATOM   1142  CB  THR C  12     -76.616 -12.298   5.932  1.00 22.64           C  
ATOM   1143  O   THR C  12     -78.162 -10.282   7.374  1.00 22.64           O  
ATOM   1144  CG2 THR C  12     -76.400 -12.343   4.423  1.00 22.64           C  
ATOM   1145  OG1 THR C  12     -75.974 -13.432   6.529  1.00 22.64           O  
ATOM   1146  N   ASP C  13     -76.768  -8.645   7.126  1.00 19.47           N  
ATOM   1147  CA  ASP C  13     -77.777  -7.735   7.660  1.00 19.47           C  
ATOM   1148  C   ASP C  13     -78.843  -7.421   6.613  1.00 19.47           C  
ATOM   1149  CB  ASP C  13     -77.125  -6.441   8.152  1.00 19.47           C  
ATOM   1150  O   ASP C  13     -78.524  -6.974   5.509  1.00 19.47           O  
ATOM   1151  CG  ASP C  13     -77.597  -6.028   9.535  1.00 19.47           C  
ATOM   1152  OD1 ASP C  13     -78.460  -6.720  10.117  1.00 19.47           O  
ATOM   1153  OD2 ASP C  13     -77.104  -4.999  10.046  1.00 19.47           O  
ATOM   1154  N   GLN C  14     -80.063  -7.972   6.703  1.00 20.73           N  
ATOM   1155  CA  GLN C  14     -81.174  -7.893   5.761  1.00 20.73           C  
ATOM   1156  C   GLN C  14     -81.761  -6.484   5.720  1.00 20.73           C  
ATOM   1157  CB  GLN C  14     -82.262  -8.904   6.128  1.00 20.73           C  
ATOM   1158  O   GLN C  14     -82.748  -6.238   5.024  1.00 20.73           O  
ATOM   1159  CG  GLN C  14     -82.558  -9.914   5.028  1.00 20.73           C  
ATOM   1160  CD  GLN C  14     -83.524 -10.997   5.471  1.00 20.73           C  
ATOM   1161  NE2 GLN C  14     -83.830 -11.924   4.569  1.00 20.73           N  
ATOM   1162  OE1 GLN C  14     -83.991 -11.002   6.615  1.00 20.73           O  
ATOM   1163  N   GLY C  15     -81.176  -5.370   6.334  1.00 18.05           N  
ATOM   1164  CA  GLY C  15     -82.179  -4.486   6.907  1.00 18.05           C  
ATOM   1165  C   GLY C  15     -83.069  -3.838   5.864  1.00 18.05           C  
ATOM   1166  O   GLY C  15     -82.869  -4.031   4.663  1.00 18.05           O  
ATOM   1167  N   VAL C  16     -83.700  -2.556   6.172  1.00 19.55           N  
ATOM   1168  CA  VAL C  16     -84.963  -1.876   6.441  1.00 19.55           C  
ATOM   1169  C   VAL C  16     -85.321  -0.968   5.267  1.00 19.55           C  
ATOM   1170  CB  VAL C  16     -84.898  -1.056   7.749  1.00 19.55           C  
ATOM   1171  O   VAL C  16     -84.483  -0.700   4.403  1.00 19.55           O  
ATOM   1172  CG1 VAL C  16     -86.276  -0.977   8.406  1.00 19.55           C  
ATOM   1173  CG2 VAL C  16     -83.879  -1.664   8.710  1.00 19.55           C  
ATOM   1174  N   TYR C  17     -86.126   0.149   5.523  1.00 20.27           N  
ATOM   1175  CA  TYR C  17     -87.392   0.802   5.213  1.00 20.27           C  
ATOM   1176  C   TYR C  17     -87.182   1.978   4.266  1.00 20.27           C  
ATOM   1177  CB  TYR C  17     -88.079   1.281   6.495  1.00 20.27           C  
ATOM   1178  O   TYR C  17     -87.919   2.137   3.291  1.00 20.27           O  
ATOM   1179  CG  TYR C  17     -89.273   0.447   6.892  1.00 20.27           C  
ATOM   1180  CD1 TYR C  17     -90.547   0.749   6.418  1.00 20.27           C  
ATOM   1181  CD2 TYR C  17     -89.129  -0.644   7.743  1.00 20.27           C  
ATOM   1182  CE1 TYR C  17     -91.650  -0.016   6.782  1.00 20.27           C  
ATOM   1183  CE2 TYR C  17     -90.225  -1.416   8.115  1.00 20.27           C  
ATOM   1184  OH  TYR C  17     -92.568  -1.855   7.994  1.00 20.27           O  
ATOM   1185  CZ  TYR C  17     -91.480  -1.095   7.629  1.00 20.27           C  
ATOM   1186  N   LEU C  18     -86.339   3.156   4.479  1.00 17.32           N  
ATOM   1187  CA  LEU C  18     -87.010   4.416   4.779  1.00 17.32           C  
ATOM   1188  C   LEU C  18     -87.172   5.260   3.519  1.00 17.32           C  
ATOM   1189  CB  LEU C  18     -86.230   5.201   5.837  1.00 17.32           C  
ATOM   1190  O   LEU C  18     -86.194   5.525   2.816  1.00 17.32           O  
ATOM   1191  CG  LEU C  18     -86.502   4.829   7.295  1.00 17.32           C  
ATOM   1192  CD1 LEU C  18     -85.310   5.202   8.169  1.00 17.32           C  
ATOM   1193  CD2 LEU C  18     -87.771   5.512   7.793  1.00 17.32           C  
ATOM   1194  N   GLY C  19     -88.446   5.363   3.021  1.00 23.26           N  
ATOM   1195  CA  GLY C  19     -88.756   6.009   1.756  1.00 23.26           C  
ATOM   1196  C   GLY C  19     -88.537   7.510   1.783  1.00 23.26           C  
ATOM   1197  O   GLY C  19     -89.004   8.227   0.895  1.00 23.26           O  
ATOM   1198  N   LEU C  20     -87.654   8.057   2.391  1.00 17.64           N  
ATOM   1199  CA  LEU C  20     -88.068   9.374   2.861  1.00 17.64           C  
ATOM   1200  C   LEU C  20     -88.272  10.330   1.691  1.00 17.64           C  
ATOM   1201  CB  LEU C  20     -87.030   9.948   3.830  1.00 17.64           C  
ATOM   1202  O   LEU C  20     -89.290  11.022   1.619  1.00 17.64           O  
ATOM   1203  CG  LEU C  20     -87.347   9.815   5.320  1.00 17.64           C  
ATOM   1204  CD1 LEU C  20     -86.183   9.155   6.052  1.00 17.64           C  
ATOM   1205  CD2 LEU C  20     -87.661  11.179   5.924  1.00 17.64           C  
ATOM   1206  N   SER C  21     -87.245  11.097   1.316  1.00 17.77           N  
ATOM   1207  CA  SER C  21     -87.317  12.535   1.549  1.00 17.77           C  
ATOM   1208  C   SER C  21     -88.000  13.250   0.388  1.00 17.77           C  
ATOM   1209  CB  SER C  21     -85.917  13.114   1.762  1.00 17.77           C  
ATOM   1210  O   SER C  21     -88.153  12.681  -0.695  1.00 17.77           O  
ATOM   1211  OG  SER C  21     -85.399  12.726   3.023  1.00 17.77           O  
ATOM   1212  N   LYS C  22     -87.429  14.470  -0.057  1.00 18.32           N  
ATOM   1213  CA  LYS C  22     -87.732  15.898  -0.017  1.00 18.32           C  
ATOM   1214  C   LYS C  22     -88.176  16.404  -1.386  1.00 18.32           C  
ATOM   1215  CB  LYS C  22     -86.518  16.691   0.467  1.00 18.32           C  
ATOM   1216  O   LYS C  22     -87.923  15.758  -2.405  1.00 18.32           O  
ATOM   1217  CG  LYS C  22     -86.641  17.203   1.894  1.00 18.32           C  
ATOM   1218  CD  LYS C  22     -85.388  17.952   2.330  1.00 18.32           C  
ATOM   1219  CE  LYS C  22     -85.519  18.483   3.751  1.00 18.32           C  
ATOM   1220  NZ  LYS C  22     -84.247  19.103   4.230  1.00 18.32           N  
ATOM   1221  N   THR C  23     -87.990  17.790  -1.620  1.00 19.31           N  
ATOM   1222  CA  THR C  23     -88.823  18.952  -1.910  1.00 19.31           C  
ATOM   1223  C   THR C  23     -88.905  19.197  -3.414  1.00 19.31           C  
ATOM   1224  CB  THR C  23     -88.284  20.214  -1.211  1.00 19.31           C  
ATOM   1225  O   THR C  23     -88.155  18.597  -4.188  1.00 19.31           O  
ATOM   1226  CG2 THR C  23     -89.421  21.054  -0.640  1.00 19.31           C  
ATOM   1227  OG1 THR C  23     -87.410  19.825  -0.144  1.00 19.31           O  
ATOM   1228  N   GLN C  24     -88.315  20.466  -4.047  1.00 18.99           N  
ATOM   1229  CA  GLN C  24     -89.092  21.658  -4.370  1.00 18.99           C  
ATOM   1230  C   GLN C  24     -89.232  21.830  -5.880  1.00 18.99           C  
ATOM   1231  CB  GLN C  24     -88.448  22.902  -3.757  1.00 18.99           C  
ATOM   1232  O   GLN C  24     -88.261  21.665  -6.622  1.00 18.99           O  
ATOM   1233  CG  GLN C  24     -89.416  23.767  -2.961  1.00 18.99           C  
ATOM   1234  CD  GLN C  24     -88.728  24.920  -2.255  1.00 18.99           C  
ATOM   1235  NE2 GLN C  24     -89.282  25.337  -1.121  1.00 18.99           N  
ATOM   1236  OE1 GLN C  24     -87.707  25.432  -2.725  1.00 18.99           O  
ATOM   1237  N   VAL C  25     -90.419  22.017  -6.329  1.00 23.58           N  
ATOM   1238  CA  VAL C  25     -91.013  22.191  -7.650  1.00 23.58           C  
ATOM   1239  C   VAL C  25     -90.728  23.600  -8.164  1.00 23.58           C  
ATOM   1240  CB  VAL C  25     -92.536  21.930  -7.627  1.00 23.58           C  
ATOM   1241  O   VAL C  25     -91.311  24.034  -9.161  1.00 23.58           O  
ATOM   1242  CG1 VAL C  25     -93.133  22.090  -9.024  1.00 23.58           C  
ATOM   1243  CG2 VAL C  25     -92.829  20.536  -7.073  1.00 23.58           C  
ATOM   1244  N   LEU C  26     -89.635  24.229  -7.880  1.00 18.71           N  
ATOM   1245  CA  LEU C  26     -89.986  25.635  -8.043  1.00 18.71           C  
ATOM   1246  C   LEU C  26     -90.349  25.941  -9.492  1.00 18.71           C  
ATOM   1247  CB  LEU C  26     -88.830  26.532  -7.594  1.00 18.71           C  
ATOM   1248  O   LEU C  26     -90.055  25.149 -10.391  1.00 18.71           O  
ATOM   1249  CG  LEU C  26     -88.988  27.211  -6.232  1.00 18.71           C  
ATOM   1250  CD1 LEU C  26     -87.872  26.774  -5.289  1.00 18.71           C  
ATOM   1251  CD2 LEU C  26     -88.998  28.728  -6.389  1.00 18.71           C  
ATOM   1252  N   SER C  27     -89.597  26.947 -10.198  1.00 19.95           N  
ATOM   1253  CA  SER C  27     -90.063  28.277 -10.578  1.00 19.95           C  
ATOM   1254  C   SER C  27     -90.543  28.303 -12.025  1.00 19.95           C  
ATOM   1255  CB  SER C  27     -88.953  29.311 -10.382  1.00 19.95           C  
ATOM   1256  O   SER C  27     -90.202  27.419 -12.814  1.00 19.95           O  
ATOM   1257  OG  SER C  27     -88.651  29.470  -9.006  1.00 19.95           O  
ATOM   1258  N   PRO C  28     -90.713  29.602 -12.580  1.00 21.99           N  
ATOM   1259  CA  PRO C  28     -91.736  30.337 -13.328  1.00 21.99           C  
ATOM   1260  C   PRO C  28     -91.557  30.223 -14.840  1.00 21.99           C  
ATOM   1261  CB  PRO C  28     -91.542  31.783 -12.863  1.00 21.99           C  
ATOM   1262  O   PRO C  28     -92.497  29.857 -15.551  1.00 21.99           O  
ATOM   1263  CG  PRO C  28     -90.101  31.870 -12.476  1.00 21.99           C  
ATOM   1264  CD  PRO C  28     -89.494  30.500 -12.584  1.00 21.99           C  
ATOM   1265  N   ALA C  29     -90.852  31.304 -15.568  1.00 22.04           N  
ATOM   1266  CA  ALA C  29     -91.545  32.401 -16.238  1.00 22.04           C  
ATOM   1267  C   ALA C  29     -91.628  32.161 -17.743  1.00 22.04           C  
ATOM   1268  CB  ALA C  29     -90.845  33.727 -15.951  1.00 22.04           C  
ATOM   1269  O   ALA C  29     -90.973  31.259 -18.271  1.00 22.04           O  
ATOM   1270  N   THR C  30     -91.345  33.287 -18.651  1.00 22.00           N  
ATOM   1271  CA  THR C  30     -92.145  34.174 -19.487  1.00 22.00           C  
ATOM   1272  C   THR C  30     -91.845  33.941 -20.965  1.00 22.00           C  
ATOM   1273  CB  THR C  30     -91.891  35.652 -19.136  1.00 22.00           C  
ATOM   1274  O   THR C  30     -92.763  33.848 -21.783  1.00 22.00           O  
ATOM   1275  CG2 THR C  30     -93.079  36.523 -19.531  1.00 22.00           C  
ATOM   1276  OG1 THR C  30     -91.673  35.771 -17.725  1.00 22.00           O  
ATOM   1277  N   ALA C  31     -90.598  34.302 -21.659  1.00 19.72           N  
ATOM   1278  CA  ALA C  31     -90.594  35.532 -22.446  1.00 19.72           C  
ATOM   1279  C   ALA C  31     -90.882  35.244 -23.916  1.00 19.72           C  
ATOM   1280  CB  ALA C  31     -89.255  36.252 -22.300  1.00 19.72           C  
ATOM   1281  O   ALA C  31     -90.766  34.102 -24.366  1.00 19.72           O  
ATOM   1282  N   GLY C  32     -90.600  36.272 -24.890  1.00 20.40           N  
ATOM   1283  CA  GLY C  32     -91.291  37.035 -25.918  1.00 20.40           C  
ATOM   1284  C   GLY C  32     -91.122  36.452 -27.309  1.00 20.40           C  
ATOM   1285  O   GLY C  32     -90.452  35.432 -27.483  1.00 20.40           O  
ATOM   1286  N   SER C  33     -90.574  37.296 -28.445  1.00 20.45           N  
ATOM   1287  CA  SER C  33     -91.203  38.003 -29.556  1.00 20.45           C  
ATOM   1288  C   SER C  33     -90.860  37.351 -30.891  1.00 20.45           C  
ATOM   1289  CB  SER C  33     -90.772  39.470 -29.570  1.00 20.45           C  
ATOM   1290  O   SER C  33     -90.074  36.402 -30.941  1.00 20.45           O  
ATOM   1291  OG  SER C  33     -90.489  39.924 -28.257  1.00 20.45           O  
ATOM   1292  N   SER C  34     -89.954  38.073 -31.911  1.00 19.45           N  
ATOM   1293  CA  SER C  34     -90.388  38.849 -33.068  1.00 19.45           C  
ATOM   1294  C   SER C  34     -90.077  38.120 -34.371  1.00 19.45           C  
ATOM   1295  CB  SER C  34     -89.720  40.225 -33.072  1.00 19.45           C  
ATOM   1296  O   SER C  34     -90.967  37.906 -35.196  1.00 19.45           O  
ATOM   1297  OG  SER C  34     -88.364  40.127 -32.672  1.00 19.45           O  
ATOM   1298  N   SER C  35     -88.926  38.583 -35.294  1.00 19.34           N  
ATOM   1299  CA  SER C  35     -89.062  39.444 -36.464  1.00 19.34           C  
ATOM   1300  C   SER C  35     -88.851  38.660 -37.755  1.00 19.34           C  
ATOM   1301  CB  SER C  35     -88.069  40.605 -36.394  1.00 19.34           C  
ATOM   1302  O   SER C  35     -88.386  37.519 -37.726  1.00 19.34           O  
ATOM   1303  OG  SER C  35     -86.810  40.161 -35.919  1.00 19.34           O  
ATOM   1304  N   SER C  36     -88.002  39.269 -38.820  1.00 21.02           N  
ATOM   1305  CA  SER C  36     -88.294  39.886 -40.110  1.00 21.02           C  
ATOM   1306  C   SER C  36     -87.798  39.018 -41.262  1.00 21.02           C  
ATOM   1307  CB  SER C  36     -87.659  41.274 -40.196  1.00 21.02           C  
ATOM   1308  O   SER C  36     -88.552  38.722 -42.192  1.00 21.02           O  
ATOM   1309  OG  SER C  36     -86.334  41.253 -39.694  1.00 21.02           O  
ATOM   1310  N   ASP C  37     -86.425  39.267 -41.780  1.00 17.69           N  
ATOM   1311  CA  ASP C  37     -86.162  39.977 -43.029  1.00 17.69           C  
ATOM   1312  C   ASP C  37     -85.668  39.019 -44.111  1.00 17.69           C  
ATOM   1313  CB  ASP C  37     -85.139  41.092 -42.807  1.00 17.69           C  
ATOM   1314  O   ASP C  37     -84.698  38.287 -43.904  1.00 17.69           O  
ATOM   1315  CG  ASP C  37     -85.718  42.479 -43.025  1.00 17.69           C  
ATOM   1316  OD1 ASP C  37     -86.809  42.598 -43.622  1.00 17.69           O  
ATOM   1317  OD2 ASP C  37     -85.075  43.463 -42.599  1.00 17.69           O  
ATOM   1318  N   ILE C  38     -86.307  38.876 -45.224  1.00 21.93           N  
ATOM   1319  CA  ILE C  38     -86.361  37.759 -46.160  1.00 21.93           C  
ATOM   1320  C   ILE C  38     -85.069  37.703 -46.972  1.00 21.93           C  
ATOM   1321  CB  ILE C  38     -87.581  37.868 -47.102  1.00 21.93           C  
ATOM   1322  O   ILE C  38     -84.582  36.619 -47.302  1.00 21.93           O  
ATOM   1323  CG1 ILE C  38     -88.882  37.869 -46.292  1.00 21.93           C  
ATOM   1324  CG2 ILE C  38     -87.575  36.731 -48.128  1.00 21.93           C  
ATOM   1325  CD1 ILE C  38     -90.061  38.508 -47.014  1.00 21.93           C  
ATOM   1326  N   ALA C  39     -84.446  38.808 -47.685  1.00 21.72           N  
ATOM   1327  CA  ALA C  39     -84.521  38.817 -49.144  1.00 21.72           C  
ATOM   1328  C   ALA C  39     -83.241  38.262 -49.762  1.00 21.72           C  
ATOM   1329  CB  ALA C  39     -84.785  40.231 -49.654  1.00 21.72           C  
ATOM   1330  O   ALA C  39     -83.292  37.482 -50.716  1.00 21.72           O  
ATOM   1331  N   PRO C  40     -81.969  38.896 -49.699  1.00 18.92           N  
ATOM   1332  CA  PRO C  40     -81.522  39.613 -50.896  1.00 18.92           C  
ATOM   1333  C   PRO C  40     -80.784  38.711 -51.883  1.00 18.92           C  
ATOM   1334  CB  PRO C  40     -80.588  40.688 -50.335  1.00 18.92           C  
ATOM   1335  O   PRO C  40     -80.408  37.589 -51.536  1.00 18.92           O  
ATOM   1336  CG  PRO C  40     -80.035  40.096 -49.079  1.00 18.92           C  
ATOM   1337  CD  PRO C  40     -80.746  38.801 -48.808  1.00 18.92           C  
ATOM   1338  N   LEU C  41     -79.629  39.269 -52.559  1.00 18.92           N  
ATOM   1339  CA  LEU C  41     -79.246  39.749 -53.882  1.00 18.92           C  
ATOM   1340  C   LEU C  41     -78.229  38.814 -54.526  1.00 18.92           C  
ATOM   1341  CB  LEU C  41     -78.670  41.165 -53.792  1.00 18.92           C  
ATOM   1342  O   LEU C  41     -77.643  37.965 -53.850  1.00 18.92           O  
ATOM   1343  CG  LEU C  41     -79.684  42.310 -53.781  1.00 18.92           C  
ATOM   1344  CD1 LEU C  41     -79.163  43.471 -52.941  1.00 18.92           C  
ATOM   1345  CD2 LEU C  41     -79.991  42.767 -55.203  1.00 18.92           C  
ATOM   1346  N   PRO C  42     -77.132  39.376 -55.251  1.00 22.44           N  
ATOM   1347  CA  PRO C  42     -76.773  39.477 -56.667  1.00 22.44           C  
ATOM   1348  C   PRO C  42     -75.598  38.576 -57.043  1.00 22.44           C  
ATOM   1349  CB  PRO C  42     -76.403  40.953 -56.833  1.00 22.44           C  
ATOM   1350  O   PRO C  42     -74.994  37.946 -56.171  1.00 22.44           O  
ATOM   1351  CG  PRO C  42     -75.995  41.400 -55.466  1.00 22.44           C  
ATOM   1352  CD  PRO C  42     -76.343  40.317 -54.486  1.00 22.44           C  
ATOM   1353  N   PRO C  43     -74.443  39.157 -57.595  1.00 24.87           N  
ATOM   1354  CA  PRO C  43     -73.918  39.157 -58.962  1.00 24.87           C  
ATOM   1355  C   PRO C  43     -72.610  38.381 -59.091  1.00 24.87           C  
ATOM   1356  CB  PRO C  43     -73.702  40.644 -59.256  1.00 24.87           C  
ATOM   1357  O   PRO C  43     -72.418  37.645 -60.063  1.00 24.87           O  
ATOM   1358  CG  PRO C  43     -73.529  41.278 -57.914  1.00 24.87           C  
ATOM   1359  CD  PRO C  43     -73.859  40.261 -56.860  1.00 24.87           C  
ATOM   1360  N   PRO C  44     -71.414  38.636 -58.351  1.00 19.98           N  
ATOM   1361  CA  PRO C  44     -70.376  39.357 -59.092  1.00 19.98           C  
ATOM   1362  C   PRO C  44     -69.310  38.428 -59.670  1.00 19.98           C  
ATOM   1363  CB  PRO C  44     -69.774  40.290 -58.039  1.00 19.98           C  
ATOM   1364  O   PRO C  44     -69.234  37.258 -59.288  1.00 19.98           O  
ATOM   1365  CG  PRO C  44     -70.088  39.642 -56.730  1.00 19.98           C  
ATOM   1366  CD  PRO C  44     -70.918  38.417 -56.991  1.00 19.98           C  
ATOM   1367  N   VAL C  45     -68.060  38.872 -59.740  1.00 19.83           N  
ATOM   1368  CA  VAL C  45     -67.102  39.237 -60.779  1.00 19.83           C  
ATOM   1369  C   VAL C  45     -66.030  38.156 -60.897  1.00 19.83           C  
ATOM   1370  CB  VAL C  45     -66.448  40.607 -60.492  1.00 19.83           C  
ATOM   1371  O   VAL C  45     -65.763  37.655 -61.992  1.00 19.83           O  
ATOM   1372  CG1 VAL C  45     -66.167  41.354 -61.795  1.00 19.83           C  
ATOM   1373  CG2 VAL C  45     -67.340  41.442 -59.575  1.00 19.83           C  
ATOM   1374  N   THR C  46     -64.727  38.284 -60.261  1.00 18.65           N  
ATOM   1375  CA  THR C  46     -63.477  38.703 -60.884  1.00 18.65           C  
ATOM   1376  C   THR C  46     -62.533  37.516 -61.054  1.00 18.65           C  
ATOM   1377  CB  THR C  46     -62.782  39.801 -60.058  1.00 18.65           C  
ATOM   1378  O   THR C  46     -62.720  36.472 -60.425  1.00 18.65           O  
ATOM   1379  CG2 THR C  46     -63.465  41.151 -60.252  1.00 18.65           C  
ATOM   1380  OG1 THR C  46     -62.829  39.449 -58.669  1.00 18.65           O  
ATOM   1381  N   LEU C  47     -61.138  37.737 -61.139  1.00 21.88           N  
ATOM   1382  CA  LEU C  47     -60.013  37.603 -62.058  1.00 21.88           C  
ATOM   1383  C   LEU C  47     -59.115  36.439 -61.652  1.00 21.88           C  
ATOM   1384  CB  LEU C  47     -59.200  38.899 -62.102  1.00 21.88           C  
ATOM   1385  O   LEU C  47     -59.242  35.908 -60.546  1.00 21.88           O  
ATOM   1386  CG  LEU C  47     -59.651  39.948 -63.120  1.00 21.88           C  
ATOM   1387  CD1 LEU C  47     -59.191  41.336 -62.689  1.00 21.88           C  
ATOM   1388  CD2 LEU C  47     -59.119  39.609 -64.508  1.00 21.88           C  
ATOM   1389  N   VAL C  48     -57.705  36.518 -61.800  1.00 26.67           N  
ATOM   1390  CA  VAL C  48     -56.699  35.832 -62.603  1.00 26.67           C  
ATOM   1391  C   VAL C  48     -55.873  34.904 -61.715  1.00 26.67           C  
ATOM   1392  CB  VAL C  48     -55.776  36.833 -63.334  1.00 26.67           C  
ATOM   1393  O   VAL C  48     -55.702  33.724 -62.029  1.00 26.67           O  
ATOM   1394  CG1 VAL C  48     -54.778  36.096 -64.225  1.00 26.67           C  
ATOM   1395  CG2 VAL C  48     -56.604  37.820 -64.155  1.00 26.67           C  
ATOM   1396  N   PRO C  49     -54.682  35.332 -61.044  1.00 31.00           N  
ATOM   1397  CA  PRO C  49     -53.333  34.938 -61.459  1.00 31.00           C  
ATOM   1398  C   PRO C  49     -52.689  33.941 -60.498  1.00 31.00           C  
ATOM   1399  CB  PRO C  49     -52.566  36.262 -61.468  1.00 31.00           C  
ATOM   1400  O   PRO C  49     -51.982  33.028 -60.932  1.00 31.00           O  
ATOM   1401  CG  PRO C  49     -53.350  37.164 -60.571  1.00 31.00           C  
ATOM   1402  CD  PRO C  49     -54.645  36.487 -60.227  1.00 31.00           C  
ATOM   1403  N   PRO C  50     -52.680  34.055 -59.057  1.00 24.95           N  
ATOM   1404  CA  PRO C  50     -51.330  34.315 -58.554  1.00 24.95           C  
ATOM   1405  C   PRO C  50     -50.576  33.036 -58.197  1.00 24.95           C  
ATOM   1406  CB  PRO C  50     -51.576  35.169 -57.308  1.00 24.95           C  
ATOM   1407  O   PRO C  50     -51.161  31.950 -58.199  1.00 24.95           O  
ATOM   1408  CG  PRO C  50     -52.978  34.853 -56.899  1.00 24.95           C  
ATOM   1409  CD  PRO C  50     -53.634  34.077 -58.005  1.00 24.95           C  
ATOM   1410  N   PRO C  51     -50.125  32.772 -56.817  1.00 24.84           N  
ATOM   1411  CA  PRO C  51     -48.842  32.766 -56.110  1.00 24.84           C  
ATOM   1412  C   PRO C  51     -48.374  31.358 -55.749  1.00 24.84           C  
ATOM   1413  CB  PRO C  51     -49.130  33.585 -54.849  1.00 24.84           C  
ATOM   1414  O   PRO C  51     -49.197  30.455 -55.578  1.00 24.84           O  
ATOM   1415  CG  PRO C  51     -50.614  33.517 -54.681  1.00 24.84           C  
ATOM   1416  CD  PRO C  51     -51.209  32.929 -55.928  1.00 24.84           C  
ATOM   1417  N   PRO C  52     -47.054  30.984 -55.906  1.00 32.76           N  
ATOM   1418  CA  PRO C  52     -46.115  29.867 -56.026  1.00 32.76           C  
ATOM   1419  C   PRO C  52     -45.866  29.159 -54.696  1.00 32.76           C  
ATOM   1420  CB  PRO C  52     -44.835  30.535 -56.536  1.00 32.76           C  
ATOM   1421  O   PRO C  52     -45.022  28.263 -54.617  1.00 32.76           O  
ATOM   1422  CG  PRO C  52     -44.977  31.973 -56.153  1.00 32.76           C  
ATOM   1423  CD  PRO C  52     -46.373  32.196 -55.645  1.00 32.76           C  
ATOM   1424  N   ASP C  53     -46.534  29.558 -53.434  1.00 24.61           N  
ATOM   1425  CA  ASP C  53     -45.763  29.729 -52.206  1.00 24.61           C  
ATOM   1426  C   ASP C  53     -45.401  28.379 -51.592  1.00 24.61           C  
ATOM   1427  CB  ASP C  53     -46.544  30.574 -51.197  1.00 24.61           C  
ATOM   1428  O   ASP C  53     -44.250  28.152 -51.214  1.00 24.61           O  
ATOM   1429  CG  ASP C  53     -46.272  32.062 -51.333  1.00 24.61           C  
ATOM   1430  OD1 ASP C  53     -45.145  32.444 -51.717  1.00 24.61           O  
ATOM   1431  OD2 ASP C  53     -47.192  32.860 -51.051  1.00 24.61           O  
ATOM   1432  N   THR C  54     -46.207  27.595 -50.634  1.00 24.75           N  
ATOM   1433  CA  THR C  54     -46.056  27.408 -49.195  1.00 24.75           C  
ATOM   1434  C   THR C  54     -45.446  26.044 -48.888  1.00 24.75           C  
ATOM   1435  CB  THR C  54     -47.408  27.544 -48.470  1.00 24.75           C  
ATOM   1436  O   THR C  54     -45.613  25.096 -49.657  1.00 24.75           O  
ATOM   1437  CG2 THR C  54     -47.863  28.998 -48.421  1.00 24.75           C  
ATOM   1438  OG1 THR C  54     -48.395  26.769 -49.162  1.00 24.75           O  
ATOM   1439  N   MET C  55     -44.652  25.845 -47.627  1.00 26.77           N  
ATOM   1440  CA  MET C  55     -43.592  25.276 -46.801  1.00 26.77           C  
ATOM   1441  C   MET C  55     -44.061  23.993 -46.121  1.00 26.77           C  
ATOM   1442  CB  MET C  55     -43.128  26.285 -45.749  1.00 26.77           C  
ATOM   1443  O   MET C  55     -43.364  23.450 -45.263  1.00 26.77           O  
ATOM   1444  CG  MET C  55     -42.093  27.273 -46.262  1.00 26.77           C  
ATOM   1445  SD  MET C  55     -40.605  27.353 -45.192  1.00 26.77           S  
ATOM   1446  CE  MET C  55     -39.698  28.698 -46.003  1.00 26.77           C  
ATOM   1447  N   SER C  56     -45.070  23.122 -46.324  1.00 32.35           N  
ATOM   1448  CA  SER C  56     -45.781  22.527 -45.197  1.00 32.35           C  
ATOM   1449  C   SER C  56     -44.988  21.375 -44.589  1.00 32.35           C  
ATOM   1450  CB  SER C  56     -47.161  22.033 -45.633  1.00 32.35           C  
ATOM   1451  O   SER C  56     -44.760  20.357 -45.246  1.00 32.35           O  
ATOM   1452  OG  SER C  56     -47.843  21.425 -44.550  1.00 32.35           O  
ATOM   1453  N   CYS C  57     -43.805  21.594 -43.798  1.00 37.00           N  
ATOM   1454  CA  CYS C  57     -42.835  20.655 -43.246  1.00 37.00           C  
ATOM   1455  C   CYS C  57     -43.481  19.755 -42.200  1.00 37.00           C  
ATOM   1456  CB  CYS C  57     -41.655  21.404 -42.628  1.00 37.00           C  
ATOM   1457  O   CYS C  57     -43.968  20.236 -41.176  1.00 37.00           O  
ATOM   1458  SG  CYS C  57     -40.261  21.625 -43.756  1.00 37.00           S  
ATOM   1459  N   ARG C  58     -44.241  18.615 -42.562  1.00 42.97           N  
ATOM   1460  CA  ARG C  58     -45.124  17.782 -41.753  1.00 42.97           C  
ATOM   1461  C   ARG C  58     -44.337  17.017 -40.694  1.00 42.97           C  
ATOM   1462  CB  ARG C  58     -45.900  16.804 -42.637  1.00 42.97           C  
ATOM   1463  O   ARG C  58     -43.358  16.338 -41.011  1.00 42.97           O  
ATOM   1464  CG  ARG C  58     -47.345  17.209 -42.882  1.00 42.97           C  
ATOM   1465  CD  ARG C  58     -48.066  16.211 -43.778  1.00 42.97           C  
ATOM   1466  NE  ARG C  58     -49.500  16.480 -43.839  1.00 42.97           N  
ATOM   1467  NH1 ARG C  58     -49.933  14.915 -45.482  1.00 42.97           N  
ATOM   1468  NH2 ARG C  58     -51.639  16.181 -44.620  1.00 42.97           N  
ATOM   1469  CZ  ARG C  58     -50.354  15.858 -44.647  1.00 42.97           C  
ATOM   1470  N   ASP C  59     -44.159  17.585 -39.425  1.00 46.80           N  
ATOM   1471  CA  ASP C  59     -43.433  17.179 -38.225  1.00 46.80           C  
ATOM   1472  C   ASP C  59     -43.886  15.801 -37.749  1.00 46.80           C  
ATOM   1473  CB  ASP C  59     -43.621  18.209 -37.109  1.00 46.80           C  
ATOM   1474  O   ASP C  59     -45.025  15.633 -37.309  1.00 46.80           O  
ATOM   1475  CG  ASP C  59     -42.332  18.917 -36.732  1.00 46.80           C  
ATOM   1476  OD1 ASP C  59     -41.241  18.334 -36.911  1.00 46.80           O  
ATOM   1477  OD2 ASP C  59     -42.408  20.067 -36.249  1.00 46.80           O  
ATOM   1478  N   ARG C  60     -43.420  14.522 -38.395  1.00 51.43           N  
ATOM   1479  CA  ARG C  60     -43.796  13.120 -38.252  1.00 51.43           C  
ATOM   1480  C   ARG C  60     -43.347  12.567 -36.904  1.00 51.43           C  
ATOM   1481  CB  ARG C  60     -43.198  12.284 -39.386  1.00 51.43           C  
ATOM   1482  O   ARG C  60     -43.374  11.354 -36.684  1.00 51.43           O  
ATOM   1483  CG  ARG C  60     -43.964  12.386 -40.696  1.00 51.43           C  
ATOM   1484  CD  ARG C  60     -43.519  11.325 -41.693  1.00 51.43           C  
ATOM   1485  NE  ARG C  60     -44.587  10.369 -41.975  1.00 51.43           N  
ATOM   1486  NH1 ARG C  60     -43.389   9.183 -43.555  1.00 51.43           N  
ATOM   1487  NH2 ARG C  60     -45.532   8.562 -43.031  1.00 51.43           N  
ATOM   1488  CZ  ARG C  60     -44.500   9.374 -42.853  1.00 51.43           C  
ATOM   1489  N   THR C  61     -42.838  13.406 -35.865  1.00 55.87           N  
ATOM   1490  CA  THR C  61     -42.219  13.027 -34.600  1.00 55.87           C  
ATOM   1491  C   THR C  61     -43.237  12.365 -33.677  1.00 55.87           C  
ATOM   1492  CB  THR C  61     -41.598  14.246 -33.894  1.00 55.87           C  
ATOM   1493  O   THR C  61     -42.905  11.429 -32.947  1.00 55.87           O  
ATOM   1494  CG2 THR C  61     -40.402  13.838 -33.040  1.00 55.87           C  
ATOM   1495  OG1 THR C  61     -41.166  15.193 -34.879  1.00 55.87           O  
ATOM   1496  N   GLN C  62     -44.518  12.728 -33.816  1.00 59.15           N  
ATOM   1497  CA  GLN C  62     -45.552  12.296 -32.882  1.00 59.15           C  
ATOM   1498  C   GLN C  62     -45.894  10.822 -33.083  1.00 59.15           C  
ATOM   1499  CB  GLN C  62     -46.809  13.153 -33.038  1.00 59.15           C  
ATOM   1500  O   GLN C  62     -46.136  10.098 -32.116  1.00 59.15           O  
ATOM   1501  CG  GLN C  62     -47.232  13.864 -31.760  1.00 59.15           C  
ATOM   1502  CD  GLN C  62     -48.505  14.671 -31.931  1.00 59.15           C  
ATOM   1503  NE2 GLN C  62     -48.988  15.255 -30.839  1.00 59.15           N  
ATOM   1504  OE1 GLN C  62     -49.050  14.770 -33.035  1.00 59.15           O  
ATOM   1505  N   GLU C  63     -45.692  10.300 -34.322  1.00 68.98           N  
ATOM   1506  CA  GLU C  63     -45.998   8.920 -34.689  1.00 68.98           C  
ATOM   1507  C   GLU C  63     -45.000   7.949 -34.064  1.00 68.98           C  
ATOM   1508  CB  GLU C  63     -46.008   8.758 -36.211  1.00 68.98           C  
ATOM   1509  O   GLU C  63     -45.376   6.857 -33.632  1.00 68.98           O  
ATOM   1510  CG  GLU C  63     -47.362   9.030 -36.849  1.00 68.98           C  
ATOM   1511  CD  GLU C  63     -47.368   8.824 -38.356  1.00 68.98           C  
ATOM   1512  OE1 GLU C  63     -48.448   8.928 -38.979  1.00 68.98           O  
ATOM   1513  OE2 GLU C  63     -46.282   8.556 -38.917  1.00 68.98           O  
ATOM   1514  N   PHE C  64     -43.705   8.452 -33.865  1.00 63.06           N  
ATOM   1515  CA  PHE C  64     -42.647   7.645 -33.269  1.00 63.06           C  
ATOM   1516  C   PHE C  64     -42.914   7.412 -31.787  1.00 63.06           C  
ATOM   1517  CB  PHE C  64     -41.284   8.320 -33.457  1.00 63.06           C  
ATOM   1518  O   PHE C  64     -42.772   6.291 -31.294  1.00 63.06           O  
ATOM   1519  CG  PHE C  64     -40.115   7.416 -33.175  1.00 63.06           C  
ATOM   1520  CD1 PHE C  64     -39.417   7.512 -31.977  1.00 63.06           C  
ATOM   1521  CD2 PHE C  64     -39.713   6.469 -34.108  1.00 63.06           C  
ATOM   1522  CE1 PHE C  64     -38.335   6.677 -31.713  1.00 63.06           C  
ATOM   1523  CE2 PHE C  64     -38.632   5.631 -33.851  1.00 63.06           C  
ATOM   1524  CZ  PHE C  64     -37.944   5.737 -32.654  1.00 63.06           C  
ATOM   1525  N   LEU C  65     -43.471   8.438 -31.097  1.00 59.75           N  
ATOM   1526  CA  LEU C  65     -43.690   8.353 -29.657  1.00 59.75           C  
ATOM   1527  C   LEU C  65     -44.858   7.427 -29.338  1.00 59.75           C  
ATOM   1528  CB  LEU C  65     -43.952   9.744 -29.072  1.00 59.75           C  
ATOM   1529  O   LEU C  65     -44.801   6.656 -28.377  1.00 59.75           O  
ATOM   1530  CG  LEU C  65     -42.720  10.540 -28.640  1.00 59.75           C  
ATOM   1531  CD1 LEU C  65     -43.045  12.029 -28.580  1.00 59.75           C  
ATOM   1532  CD2 LEU C  65     -42.209  10.046 -27.291  1.00 59.75           C  
ATOM   1533  N   SER C  66     -45.847   7.211 -30.225  1.00 64.59           N  
ATOM   1534  CA  SER C  66     -47.047   6.401 -30.040  1.00 64.59           C  
ATOM   1535  C   SER C  66     -46.739   4.915 -30.189  1.00 64.59           C  
ATOM   1536  CB  SER C  66     -48.129   6.809 -31.041  1.00 64.59           C  
ATOM   1537  O   SER C  66     -47.293   4.086 -29.465  1.00 64.59           O  
ATOM   1538  OG  SER C  66     -47.556   7.449 -32.169  1.00 64.59           O  
ATOM   1539  N   ALA C  67     -45.808   4.585 -31.117  1.00 64.83           N  
ATOM   1540  CA  ALA C  67     -45.408   3.202 -31.367  1.00 64.83           C  
ATOM   1541  C   ALA C  67     -44.639   2.631 -30.179  1.00 64.83           C  
ATOM   1542  CB  ALA C  67     -44.565   3.113 -32.636  1.00 64.83           C  
ATOM   1543  O   ALA C  67     -44.819   1.466 -29.817  1.00 64.83           O  
ATOM   1544  N   CYS C  68     -43.810   3.560 -29.547  1.00 59.76           N  
ATOM   1545  CA  CYS C  68     -43.038   3.150 -28.379  1.00 59.76           C  
ATOM   1546  C   CYS C  68     -43.953   2.858 -27.196  1.00 59.76           C  
ATOM   1547  CB  CYS C  68     -42.027   4.231 -27.999  1.00 59.76           C  
ATOM   1548  O   CYS C  68     -43.734   1.893 -26.460  1.00 59.76           O  
ATOM   1549  SG  CYS C  68     -40.553   4.249 -29.043  1.00 59.76           S  
ATOM   1550  N   LYS C  69     -45.077   3.523 -27.127  1.00 56.11           N  
ATOM   1551  CA  LYS C  69     -46.035   3.360 -26.037  1.00 56.11           C  
ATOM   1552  C   LYS C  69     -46.823   2.062 -26.186  1.00 56.11           C  
ATOM   1553  CB  LYS C  69     -46.992   4.552 -25.981  1.00 56.11           C  
ATOM   1554  O   LYS C  69     -47.089   1.375 -25.199  1.00 56.11           O  
ATOM   1555  CG  LYS C  69     -46.913   5.350 -24.689  1.00 56.11           C  
ATOM   1556  CD  LYS C  69     -47.845   6.555 -24.718  1.00 56.11           C  
ATOM   1557  CE  LYS C  69     -47.693   7.410 -23.467  1.00 56.11           C  
ATOM   1558  NZ  LYS C  69     -48.543   8.637 -23.529  1.00 56.11           N  
ATOM   1559  N   SER C  70     -47.187   1.645 -27.387  1.00 57.25           N  
ATOM   1560  CA  SER C  70     -47.999   0.464 -27.660  1.00 57.25           C  
ATOM   1561  C   SER C  70     -47.227  -0.818 -27.369  1.00 57.25           C  
ATOM   1562  CB  SER C  70     -48.475   0.464 -29.114  1.00 57.25           C  
ATOM   1563  O   SER C  70     -47.799  -1.799 -26.890  1.00 57.25           O  
ATOM   1564  OG  SER C  70     -47.944  -0.647 -29.817  1.00 57.25           O  
ATOM   1565  N   LEU C  71     -45.974  -0.846 -27.784  1.00 50.98           N  
ATOM   1566  CA  LEU C  71     -45.154  -2.020 -27.509  1.00 50.98           C  
ATOM   1567  C   LEU C  71     -44.961  -2.209 -26.008  1.00 50.98           C  
ATOM   1568  CB  LEU C  71     -43.792  -1.897 -28.198  1.00 50.98           C  
ATOM   1569  O   LEU C  71     -44.778  -3.334 -25.538  1.00 50.98           O  
ATOM   1570  CG  LEU C  71     -43.677  -2.525 -29.588  1.00 50.98           C  
ATOM   1571  CD1 LEU C  71     -42.641  -1.778 -30.422  1.00 50.98           C  
ATOM   1572  CD2 LEU C  71     -43.319  -4.003 -29.479  1.00 50.98           C  
ATOM   1573  N   GLN C  72     -45.106  -1.083 -25.229  1.00 46.78           N  
ATOM   1574  CA  GLN C  72     -44.949  -1.133 -23.779  1.00 46.78           C  
ATOM   1575  C   GLN C  72     -46.164  -1.776 -23.116  1.00 46.78           C  
ATOM   1576  CB  GLN C  72     -44.724   0.271 -23.215  1.00 46.78           C  
ATOM   1577  O   GLN C  72     -46.028  -2.501 -22.129  1.00 46.78           O  
ATOM   1578  CG  GLN C  72     -43.794   0.307 -22.010  1.00 46.78           C  
ATOM   1579  CD  GLN C  72     -43.366   1.715 -21.641  1.00 46.78           C  
ATOM   1580  NE2 GLN C  72     -42.513   1.830 -20.629  1.00 46.78           N  
ATOM   1581  OE1 GLN C  72     -43.798   2.692 -22.262  1.00 46.78           O  
ATOM   1582  N   THR C  73     -47.373  -1.573 -23.641  1.00 47.81           N  
ATOM   1583  CA  THR C  73     -48.597  -2.068 -23.020  1.00 47.81           C  
ATOM   1584  C   THR C  73     -48.765  -3.564 -23.273  1.00 47.81           C  
ATOM   1585  CB  THR C  73     -49.833  -1.314 -23.543  1.00 47.81           C  
ATOM   1586  O   THR C  73     -49.279  -4.289 -22.419  1.00 47.81           O  
ATOM   1587  CG2 THR C  73     -50.576  -0.621 -22.405  1.00 47.81           C  
ATOM   1588  OG1 THR C  73     -49.417  -0.330 -24.497  1.00 47.81           O  
ATOM   1589  N   ARG C  74     -48.441  -4.094 -24.390  1.00 45.26           N  
ATOM   1590  CA  ARG C  74     -48.718  -5.512 -24.602  1.00 45.26           C  
ATOM   1591  C   ARG C  74     -47.877  -6.379 -23.671  1.00 45.26           C  
ATOM   1592  CB  ARG C  74     -48.456  -5.899 -26.059  1.00 45.26           C  
ATOM   1593  O   ARG C  74     -48.215  -7.537 -23.419  1.00 45.26           O  
ATOM   1594  CG  ARG C  74     -49.711  -5.968 -26.913  1.00 45.26           C  
ATOM   1595  CD  ARG C  74     -49.410  -6.469 -28.319  1.00 45.26           C  
ATOM   1596  NE  ARG C  74     -50.598  -6.441 -29.167  1.00 45.26           N  
ATOM   1597  NH1 ARG C  74     -49.552  -7.347 -31.017  1.00 45.26           N  
ATOM   1598  NH2 ARG C  74     -51.773  -6.788 -31.110  1.00 45.26           N  
ATOM   1599  CZ  ARG C  74     -50.638  -6.859 -30.430  1.00 45.26           C  
ATOM   1600  N   GLN C  75     -46.686  -5.944 -23.475  1.00 39.64           N  
ATOM   1601  CA  GLN C  75     -45.835  -6.724 -22.583  1.00 39.64           C  
ATOM   1602  C   GLN C  75     -46.356  -6.681 -21.149  1.00 39.64           C  
ATOM   1603  CB  GLN C  75     -44.394  -6.214 -22.633  1.00 39.64           C  
ATOM   1604  O   GLN C  75     -45.586  -6.835 -20.199  1.00 39.64           O  
ATOM   1605  CG  GLN C  75     -43.440  -7.137 -23.380  1.00 39.64           C  
ATOM   1606  CD  GLN C  75     -42.002  -6.654 -23.338  1.00 39.64           C  
ATOM   1607  NE2 GLN C  75     -41.108  -7.398 -23.980  1.00 39.64           N  
ATOM   1608  OE1 GLN C  75     -41.698  -5.621 -22.733  1.00 39.64           O  
ATOM   1609  N   ASN C  76     -47.684  -6.484 -20.982  1.00 36.14           N  
ATOM   1610  CA  ASN C  76     -48.153  -6.269 -19.617  1.00 36.14           C  
ATOM   1611  C   ASN C  76     -48.052  -7.543 -18.783  1.00 36.14           C  
ATOM   1612  CB  ASN C  76     -49.592  -5.749 -19.619  1.00 36.14           C  
ATOM   1613  O   ASN C  76     -48.258  -7.512 -17.568  1.00 36.14           O  
ATOM   1614  CG  ASN C  76     -49.671  -4.248 -19.428  1.00 36.14           C  
ATOM   1615  ND2 ASN C  76     -50.883  -3.707 -19.474  1.00 36.14           N  
ATOM   1616  OD1 ASN C  76     -48.651  -3.579 -19.242  1.00 36.14           O  
ATOM   1617  N   GLY C  77     -48.606  -8.627 -19.297  1.00 38.56           N  
ATOM   1618  CA  GLY C  77     -48.776  -9.621 -18.249  1.00 38.56           C  
ATOM   1619  C   GLY C  77     -47.476  -9.989 -17.559  1.00 38.56           C  
ATOM   1620  O   GLY C  77     -47.462 -10.830 -16.658  1.00 38.56           O  
ATOM   1621  N   ILE C  78     -46.380 -10.131 -18.366  1.00 36.69           N  
ATOM   1622  CA  ILE C  78     -45.155 -10.529 -17.681  1.00 36.69           C  
ATOM   1623  C   ILE C  78     -44.841  -9.534 -16.566  1.00 36.69           C  
ATOM   1624  CB  ILE C  78     -43.966 -10.628 -18.663  1.00 36.69           C  
ATOM   1625  O   ILE C  78     -44.899  -8.320 -16.775  1.00 36.69           O  
ATOM   1626  CG1 ILE C  78     -44.296 -11.595 -19.806  1.00 36.69           C  
ATOM   1627  CG2 ILE C  78     -42.694 -11.063 -17.928  1.00 36.69           C  
ATOM   1628  CD1 ILE C  78     -43.348 -11.496 -20.993  1.00 36.69           C  
ATOM   1629  N   GLN C  79     -45.138  -9.966 -15.285  1.00 36.82           N  
ATOM   1630  CA  GLN C  79     -44.642  -9.413 -14.028  1.00 36.82           C  
ATOM   1631  C   GLN C  79     -43.220  -8.884 -14.183  1.00 36.82           C  
ATOM   1632  CB  GLN C  79     -44.693 -10.467 -12.921  1.00 36.82           C  
ATOM   1633  O   GLN C  79     -42.311  -9.629 -14.556  1.00 36.82           O  
ATOM   1634  CG  GLN C  79     -45.898 -10.334 -12.000  1.00 36.82           C  
ATOM   1635  CD  GLN C  79     -45.919 -11.385 -10.906  1.00 36.82           C  
ATOM   1636  NE2 GLN C  79     -46.961 -11.361 -10.081  1.00 36.82           N  
ATOM   1637  OE1 GLN C  79     -45.008 -12.212 -10.804  1.00 36.82           O  
ATOM   1638  N   THR C  80     -42.968  -7.805 -14.740  1.00 38.27           N  
ATOM   1639  CA  THR C  80     -41.713  -7.063 -14.764  1.00 38.27           C  
ATOM   1640  C   THR C  80     -41.091  -7.005 -13.372  1.00 38.27           C  
ATOM   1641  CB  THR C  80     -41.920  -5.632 -15.296  1.00 38.27           C  
ATOM   1642  O   THR C  80     -40.387  -6.049 -13.039  1.00 38.27           O  
ATOM   1643  CG2 THR C  80     -42.165  -5.636 -16.801  1.00 38.27           C  
ATOM   1644  OG1 THR C  80     -43.051  -5.044 -14.641  1.00 38.27           O  
ATOM   1645  N   ASN C  81     -41.502  -7.951 -12.509  1.00 39.71           N  
ATOM   1646  CA  ASN C  81     -40.613  -7.859 -11.355  1.00 39.71           C  
ATOM   1647  C   ASN C  81     -39.155  -8.073 -11.752  1.00 39.71           C  
ATOM   1648  CB  ASN C  81     -41.024  -8.866 -10.279  1.00 39.71           C  
ATOM   1649  O   ASN C  81     -38.692  -9.211 -11.838  1.00 39.71           O  
ATOM   1650  CG  ASN C  81     -41.683  -8.207  -9.084  1.00 39.71           C  
ATOM   1651  ND2 ASN C  81     -42.270  -9.016  -8.209  1.00 39.71           N  
ATOM   1652  OD1 ASN C  81     -41.667  -6.981  -8.948  1.00 39.71           O  
ATOM   1653  N   LYS C  82     -38.607  -7.614 -12.843  1.00 40.65           N  
ATOM   1654  CA  LYS C  82     -37.340  -8.066 -13.411  1.00 40.65           C  
ATOM   1655  C   LYS C  82     -36.206  -7.930 -12.400  1.00 40.65           C  
ATOM   1656  CB  LYS C  82     -37.009  -7.279 -14.680  1.00 40.65           C  
ATOM   1657  O   LYS C  82     -35.933  -6.832 -11.909  1.00 40.65           O  
ATOM   1658  CG  LYS C  82     -37.544  -7.910 -15.957  1.00 40.65           C  
ATOM   1659  CD  LYS C  82     -37.163  -7.094 -17.185  1.00 40.65           C  
ATOM   1660  CE  LYS C  82     -37.706  -7.719 -18.463  1.00 40.65           C  
ATOM   1661  NZ  LYS C  82     -37.385  -6.892 -19.665  1.00 40.65           N  
ATOM   1662  N   PRO C  83     -35.882  -8.944 -11.643  1.00 48.05           N  
ATOM   1663  CA  PRO C  83     -34.612  -8.952 -10.915  1.00 48.05           C  
ATOM   1664  C   PRO C  83     -33.482  -8.281 -11.692  1.00 48.05           C  
ATOM   1665  CB  PRO C  83     -34.328 -10.444 -10.718  1.00 48.05           C  
ATOM   1666  O   PRO C  83     -32.540  -7.758 -11.091  1.00 48.05           O  
ATOM   1667  CG  PRO C  83     -35.340 -11.141 -11.568  1.00 48.05           C  
ATOM   1668  CD  PRO C  83     -36.305 -10.118 -12.095  1.00 48.05           C  
ATOM   1669  N   ALA C  84     -33.540  -8.332 -13.054  1.00 51.62           N  
ATOM   1670  CA  ALA C  84     -32.496  -7.706 -13.861  1.00 51.62           C  
ATOM   1671  C   ALA C  84     -32.543  -6.186 -13.734  1.00 51.62           C  
ATOM   1672  CB  ALA C  84     -32.635  -8.119 -15.324  1.00 51.62           C  
ATOM   1673  O   ALA C  84     -31.503  -5.523 -13.740  1.00 51.62           O  
ATOM   1674  N   LEU C  85     -33.764  -5.580 -13.577  1.00 50.79           N  
ATOM   1675  CA  LEU C  85     -33.851  -4.137 -13.375  1.00 50.79           C  
ATOM   1676  C   LEU C  85     -33.319  -3.748 -12.000  1.00 50.79           C  
ATOM   1677  CB  LEU C  85     -35.298  -3.661 -13.528  1.00 50.79           C  
ATOM   1678  O   LEU C  85     -32.697  -2.694 -11.846  1.00 50.79           O  
ATOM   1679  CG  LEU C  85     -35.718  -3.207 -14.927  1.00 50.79           C  
ATOM   1680  CD1 LEU C  85     -37.185  -3.541 -15.174  1.00 50.79           C  
ATOM   1681  CD2 LEU C  85     -35.467  -1.713 -15.103  1.00 50.79           C  
ATOM   1682  N   ARG C  86     -33.604  -4.630 -11.039  1.00 51.20           N  
ATOM   1683  CA  ARG C  86     -33.045  -4.390  -9.713  1.00 51.20           C  
ATOM   1684  C   ARG C  86     -31.523  -4.490  -9.734  1.00 51.20           C  
ATOM   1685  CB  ARG C  86     -33.620  -5.382  -8.699  1.00 51.20           C  
ATOM   1686  O   ARG C  86     -30.836  -3.713  -9.067  1.00 51.20           O  
ATOM   1687  CG  ARG C  86     -34.680  -4.784  -7.787  1.00 51.20           C  
ATOM   1688  CD  ARG C  86     -35.186  -5.798  -6.770  1.00 51.20           C  
ATOM   1689  NE  ARG C  86     -36.208  -5.225  -5.900  1.00 51.20           N  
ATOM   1690  NH1 ARG C  86     -36.614  -7.182  -4.741  1.00 51.20           N  
ATOM   1691  NH2 ARG C  86     -37.775  -5.275  -4.221  1.00 51.20           N  
ATOM   1692  CZ  ARG C  86     -36.863  -5.895  -4.956  1.00 51.20           C  
ATOM   1693  N   ALA C  87     -31.056  -5.464 -10.431  1.00 56.65           N  
ATOM   1694  CA  ALA C  87     -29.609  -5.615 -10.558  1.00 56.65           C  
ATOM   1695  C   ALA C  87     -28.996  -4.427 -11.295  1.00 56.65           C  
ATOM   1696  CB  ALA C  87     -29.271  -6.917 -11.280  1.00 56.65           C  
ATOM   1697  O   ALA C  87     -27.925  -3.943 -10.922  1.00 56.65           O  
ATOM   1698  N   VAL C  88     -29.700  -3.965 -12.417  1.00 59.50           N  
ATOM   1699  CA  VAL C  88     -29.228  -2.795 -13.151  1.00 59.50           C  
ATOM   1700  C   VAL C  88     -29.337  -1.553 -12.270  1.00 59.50           C  
ATOM   1701  CB  VAL C  88     -30.021  -2.590 -14.462  1.00 59.50           C  
ATOM   1702  O   VAL C  88     -28.445  -0.700 -12.275  1.00 59.50           O  
ATOM   1703  CG1 VAL C  88     -29.657  -1.255 -15.109  1.00 59.50           C  
ATOM   1704  CG2 VAL C  88     -29.761  -3.744 -15.428  1.00 59.50           C  
ATOM   1705  N   ARG C  89     -30.420  -1.528 -11.471  1.00 60.93           N  
ATOM   1706  CA  ARG C  89     -30.591  -0.406 -10.554  1.00 60.93           C  
ATOM   1707  C   ARG C  89     -29.542  -0.437  -9.448  1.00 60.93           C  
ATOM   1708  CB  ARG C  89     -31.995  -0.417  -9.945  1.00 60.93           C  
ATOM   1709  O   ARG C  89     -29.019   0.606  -9.051  1.00 60.93           O  
ATOM   1710  CG  ARG C  89     -33.008   0.413 -10.717  1.00 60.93           C  
ATOM   1711  CD  ARG C  89     -34.374   0.403 -10.045  1.00 60.93           C  
ATOM   1712  NE  ARG C  89     -35.290   1.352 -10.671  1.00 60.93           N  
ATOM   1713  NH1 ARG C  89     -37.164   0.604  -9.546  1.00 60.93           N  
ATOM   1714  NH2 ARG C  89     -37.334   2.328 -11.046  1.00 60.93           N  
ATOM   1715  CZ  ARG C  89     -36.594   1.426 -10.420  1.00 60.93           C  
ATOM   1716  N   GLN C  90     -29.289  -1.637  -9.010  1.00 62.18           N  
ATOM   1717  CA  GLN C  90     -28.289  -1.806  -7.961  1.00 62.18           C  
ATOM   1718  C   GLN C  90     -26.893  -1.459  -8.469  1.00 62.18           C  
ATOM   1719  CB  GLN C  90     -28.311  -3.238  -7.423  1.00 62.18           C  
ATOM   1720  O   GLN C  90     -26.102  -0.841  -7.754  1.00 62.18           O  
ATOM   1721  CG  GLN C  90     -29.244  -3.435  -6.236  1.00 62.18           C  
ATOM   1722  CD  GLN C  90     -29.300  -4.877  -5.766  1.00 62.18           C  
ATOM   1723  NE2 GLN C  90     -30.065  -5.127  -4.710  1.00 62.18           N  
ATOM   1724  OE1 GLN C  90     -28.660  -5.758  -6.349  1.00 62.18           O  
ATOM   1725  N   ARG C  91     -26.622  -1.823  -9.636  1.00 65.91           N  
ATOM   1726  CA  ARG C  91     -25.361  -1.463 -10.275  1.00 65.91           C  
ATOM   1727  C   ARG C  91     -25.252   0.047 -10.461  1.00 65.91           C  
ATOM   1728  CB  ARG C  91     -25.222  -2.168 -11.626  1.00 65.91           C  
ATOM   1729  O   ARG C  91     -24.185   0.628 -10.253  1.00 65.91           O  
ATOM   1730  CG  ARG C  91     -23.821  -2.106 -12.213  1.00 65.91           C  
ATOM   1731  CD  ARG C  91     -23.731  -2.852 -13.537  1.00 65.91           C  
ATOM   1732  NE  ARG C  91     -22.607  -2.383 -14.343  1.00 65.91           N  
ATOM   1733  NH1 ARG C  91     -23.026  -3.798 -16.121  1.00 65.91           N  
ATOM   1734  NH2 ARG C  91     -21.253  -2.346 -16.198  1.00 65.91           N  
ATOM   1735  CZ  ARG C  91     -22.298  -2.844 -15.553  1.00 65.91           C  
ATOM   1736  N   SER C  92     -26.436   0.526 -10.689  1.00 72.93           N  
ATOM   1737  CA  SER C  92     -26.463   1.967 -10.918  1.00 72.93           C  
ATOM   1738  C   SER C  92     -26.233   2.737  -9.622  1.00 72.93           C  
ATOM   1739  CB  SER C  92     -27.795   2.387 -11.541  1.00 72.93           C  
ATOM   1740  O   SER C  92     -25.538   3.756  -9.613  1.00 72.93           O  
ATOM   1741  OG  SER C  92     -28.873   2.089 -10.671  1.00 72.93           O  
ATOM   1742  N   GLU C  93     -26.723   2.146  -8.530  1.00 79.73           N  
ATOM   1743  CA  GLU C  93     -26.552   2.829  -7.251  1.00 79.73           C  
ATOM   1744  C   GLU C  93     -25.103   2.757  -6.777  1.00 79.73           C  
ATOM   1745  CB  GLU C  93     -27.482   2.231  -6.193  1.00 79.73           C  
ATOM   1746  O   GLU C  93     -24.571   3.731  -6.240  1.00 79.73           O  
ATOM   1747  CG  GLU C  93     -28.902   2.776  -6.243  1.00 79.73           C  
ATOM   1748  CD  GLU C  93     -29.601   2.754  -4.893  1.00 79.73           C  
ATOM   1749  OE1 GLU C  93     -30.614   3.470  -4.723  1.00 79.73           O  
ATOM   1750  OE2 GLU C  93     -29.132   2.016  -3.999  1.00 79.73           O  
ATOM   1751  N   PHE C  94     -24.437   1.593  -6.921  1.00 83.85           N  
ATOM   1752  CA  PHE C  94     -23.028   1.433  -6.581  1.00 83.85           C  
ATOM   1753  C   PHE C  94     -22.164   2.397  -7.386  1.00 83.85           C  
ATOM   1754  CB  PHE C  94     -22.574  -0.009  -6.827  1.00 83.85           C  
ATOM   1755  O   PHE C  94     -21.301   3.078  -6.829  1.00 83.85           O  
ATOM   1756  CG  PHE C  94     -21.088  -0.209  -6.693  1.00 83.85           C  
ATOM   1757  CD1 PHE C  94     -20.270  -0.211  -7.816  1.00 83.85           C  
ATOM   1758  CD2 PHE C  94     -20.510  -0.394  -5.444  1.00 83.85           C  
ATOM   1759  CE1 PHE C  94     -18.894  -0.396  -7.695  1.00 83.85           C  
ATOM   1760  CE2 PHE C  94     -19.136  -0.580  -5.316  1.00 83.85           C  
ATOM   1761  CZ  PHE C  94     -18.330  -0.581  -6.443  1.00 83.85           C  
ATOM   1762  N   THR C  95     -22.474   2.374  -8.654  1.00 84.43           N  
ATOM   1763  CA  THR C  95     -21.690   3.215  -9.552  1.00 84.43           C  
ATOM   1764  C   THR C  95     -21.869   4.690  -9.205  1.00 84.43           C  
ATOM   1765  CB  THR C  95     -22.081   2.980 -11.023  1.00 84.43           C  
ATOM   1766  O   THR C  95     -20.908   5.461  -9.232  1.00 84.43           O  
ATOM   1767  CG2 THR C  95     -21.161   3.746 -11.966  1.00 84.43           C  
ATOM   1768  OG1 THR C  95     -21.991   1.580 -11.317  1.00 84.43           O  
ATOM   1769  N   LEU C  96     -23.053   5.035  -8.878  1.00 84.13           N  
ATOM   1770  CA  LEU C  96     -23.322   6.417  -8.498  1.00 84.13           C  
ATOM   1771  C   LEU C  96     -22.602   6.774  -7.201  1.00 84.13           C  
ATOM   1772  CB  LEU C  96     -24.827   6.647  -8.340  1.00 84.13           C  
ATOM   1773  O   LEU C  96     -22.002   7.846  -7.093  1.00 84.13           O  
ATOM   1774  CG  LEU C  96     -25.622   6.842  -9.632  1.00 84.13           C  
ATOM   1775  CD1 LEU C  96     -27.114   6.665  -9.368  1.00 84.13           C  
ATOM   1776  CD2 LEU C  96     -25.340   8.215 -10.232  1.00 84.13           C  
ATOM   1777  N   MET C  97     -22.610   5.886  -6.254  1.00 87.12           N  
ATOM   1778  CA  MET C  97     -21.932   6.101  -4.979  1.00 87.12           C  
ATOM   1779  C   MET C  97     -20.422   6.180  -5.171  1.00 87.12           C  
ATOM   1780  CB  MET C  97     -22.276   4.984  -3.992  1.00 87.12           C  
ATOM   1781  O   MET C  97     -19.760   7.035  -4.580  1.00 87.12           O  
ATOM   1782  CG  MET C  97     -22.230   5.417  -2.535  1.00 87.12           C  
ATOM   1783  SD  MET C  97     -22.794   4.098  -1.391  1.00 87.12           S  
ATOM   1784  CE  MET C  97     -24.345   4.829  -0.799  1.00 87.12           C  
ATOM   1785  N   ALA C  98     -19.975   5.243  -5.958  1.00 88.85           N  
ATOM   1786  CA  ALA C  98     -18.541   5.219  -6.233  1.00 88.85           C  
ATOM   1787  C   ALA C  98     -18.094   6.500  -6.931  1.00 88.85           C  
ATOM   1788  CB  ALA C  98     -18.182   4.001  -7.081  1.00 88.85           C  
ATOM   1789  O   ALA C  98     -17.035   7.048  -6.619  1.00 88.85           O  
ATOM   1790  N   LYS C  99     -18.879   6.955  -7.855  1.00 86.44           N  
ATOM   1791  CA  LYS C  99     -18.568   8.195  -8.560  1.00 86.44           C  
ATOM   1792  C   LYS C  99     -18.563   9.385  -7.604  1.00 86.44           C  
ATOM   1793  CB  LYS C  99     -19.568   8.435  -9.691  1.00 86.44           C  
ATOM   1794  O   LYS C  99     -17.682  10.243  -7.678  1.00 86.44           O  
ATOM   1795  CG  LYS C  99     -19.146   9.520 -10.671  1.00 86.44           C  
ATOM   1796  CD  LYS C  99     -20.160   9.682 -11.797  1.00 86.44           C  
ATOM   1797  CE  LYS C  99     -19.798  10.843 -12.713  1.00 86.44           C  
ATOM   1798  NZ  LYS C  99     -20.762  10.976 -13.846  1.00 86.44           N  
ATOM   1799  N   ARG C 100     -19.503   9.461  -6.747  1.00 85.79           N  
ATOM   1800  CA  ARG C 100     -19.580  10.531  -5.758  1.00 85.79           C  
ATOM   1801  C   ARG C 100     -18.362  10.516  -4.839  1.00 85.79           C  
ATOM   1802  CB  ARG C 100     -20.861  10.408  -4.931  1.00 85.79           C  
ATOM   1803  O   ARG C 100     -17.780  11.564  -4.555  1.00 85.79           O  
ATOM   1804  CG  ARG C 100     -21.078  11.556  -3.957  1.00 85.79           C  
ATOM   1805  CD  ARG C 100     -22.379  11.399  -3.182  1.00 85.79           C  
ATOM   1806  NE  ARG C 100     -22.697  12.599  -2.414  1.00 85.79           N  
ATOM   1807  NH1 ARG C 100     -24.786  11.872  -1.749  1.00 85.79           N  
ATOM   1808  NH2 ARG C 100     -24.017  13.926  -1.083  1.00 85.79           N  
ATOM   1809  CZ  ARG C 100     -23.832  12.797  -1.750  1.00 85.79           C  
ATOM   1810  N   ILE C 101     -17.986   9.380  -4.369  1.00 88.40           N  
ATOM   1811  CA  ILE C 101     -16.814   9.223  -3.515  1.00 88.40           C  
ATOM   1812  C   ILE C 101     -15.561   9.659  -4.272  1.00 88.40           C  
ATOM   1813  CB  ILE C 101     -16.663   7.766  -3.025  1.00 88.40           C  
ATOM   1814  O   ILE C 101     -14.689  10.325  -3.709  1.00 88.40           O  
ATOM   1815  CG1 ILE C 101     -17.864   7.366  -2.160  1.00 88.40           C  
ATOM   1816  CG2 ILE C 101     -15.351   7.588  -2.255  1.00 88.40           C  
ATOM   1817  CD1 ILE C 101     -17.886   5.894  -1.773  1.00 88.40           C  
ATOM   1818  N   GLY C 102     -15.569   9.308  -5.545  1.00 88.02           N  
ATOM   1819  CA  GLY C 102     -14.450   9.733  -6.371  1.00 88.02           C  
ATOM   1820  C   GLY C 102     -14.321  11.241  -6.471  1.00 88.02           C  
ATOM   1821  O   GLY C 102     -13.219  11.783  -6.367  1.00 88.02           O  
ATOM   1822  N   LYS C 103     -15.399  11.885  -6.691  1.00 84.56           N  
ATOM   1823  CA  LYS C 103     -15.411  13.344  -6.756  1.00 84.56           C  
ATOM   1824  C   LYS C 103     -14.993  13.957  -5.422  1.00 84.56           C  
ATOM   1825  CB  LYS C 103     -16.797  13.852  -7.155  1.00 84.56           C  
ATOM   1826  O   LYS C 103     -14.187  14.888  -5.387  1.00 84.56           O  
ATOM   1827  CG  LYS C 103     -16.860  15.353  -7.397  1.00 84.56           C  
ATOM   1828  CD  LYS C 103     -18.247  15.789  -7.849  1.00 84.56           C  
ATOM   1829  CE  LYS C 103     -18.331  17.299  -8.024  1.00 84.56           C  
ATOM   1830  NZ  LYS C 103     -19.656  17.722  -8.567  1.00 84.56           N  
ATOM   1831  N   ASP C 104     -15.559  13.494  -4.358  1.00 85.86           N  
ATOM   1832  CA  ASP C 104     -15.215  13.977  -3.024  1.00 85.86           C  
ATOM   1833  C   ASP C 104     -13.733  13.761  -2.727  1.00 85.86           C  
ATOM   1834  CB  ASP C 104     -16.071  13.281  -1.964  1.00 85.86           C  
ATOM   1835  O   ASP C 104     -13.087  14.613  -2.113  1.00 85.86           O  
ATOM   1836  CG  ASP C 104     -17.517  13.746  -1.970  1.00 85.86           C  
ATOM   1837  OD1 ASP C 104     -17.826  14.768  -2.620  1.00 85.86           O  
ATOM   1838  OD2 ASP C 104     -18.353  13.087  -1.315  1.00 85.86           O  
ATOM   1839  N   LEU C 105     -13.181  12.601  -3.106  1.00 86.54           N  
ATOM   1840  CA  LEU C 105     -11.759  12.320  -2.942  1.00 86.54           C  
ATOM   1841  C   LEU C 105     -10.913  13.343  -3.693  1.00 86.54           C  
ATOM   1842  CB  LEU C 105     -11.432  10.908  -3.435  1.00 86.54           C  
ATOM   1843  O   LEU C 105      -9.935  13.863  -3.151  1.00 86.54           O  
ATOM   1844  CG  LEU C 105     -10.374  10.141  -2.640  1.00 86.54           C  
ATOM   1845  CD1 LEU C 105     -10.874   8.738  -2.311  1.00 86.54           C  
ATOM   1846  CD2 LEU C 105      -9.062  10.079  -3.414  1.00 86.54           C  
ATOM   1847  N   SER C 106     -11.354  13.679  -4.889  1.00 84.21           N  
ATOM   1848  CA  SER C 106     -10.625  14.645  -5.705  1.00 84.21           C  
ATOM   1849  C   SER C 106     -10.660  16.036  -5.079  1.00 84.21           C  
ATOM   1850  CB  SER C 106     -11.205  14.699  -7.119  1.00 84.21           C  
ATOM   1851  O   SER C 106      -9.643  16.731  -5.040  1.00 84.21           O  
ATOM   1852  OG  SER C 106     -10.463  15.591  -7.933  1.00 84.21           O  
ATOM   1853  N   ASN C 107     -11.766  16.431  -4.595  1.00 84.90           N  
ATOM   1854  CA  ASN C 107     -11.906  17.726  -3.938  1.00 84.90           C  
ATOM   1855  C   ASN C 107     -11.045  17.814  -2.681  1.00 84.90           C  
ATOM   1856  CB  ASN C 107     -13.372  18.001  -3.597  1.00 84.90           C  
ATOM   1857  O   ASN C 107     -10.393  18.831  -2.439  1.00 84.90           O  
ATOM   1858  CG  ASN C 107     -14.196  18.368  -4.816  1.00 84.90           C  
ATOM   1859  ND2 ASN C 107     -15.514  18.378  -4.659  1.00 84.90           N  
ATOM   1860  OD1 ASN C 107     -13.652  18.641  -5.889  1.00 84.90           O  
ATOM   1861  N   THR C 108     -11.061  16.739  -1.943  1.00 83.88           N  
ATOM   1862  CA  THR C 108     -10.264  16.705  -0.722  1.00 83.88           C  
ATOM   1863  C   THR C 108      -8.773  16.740  -1.047  1.00 83.88           C  
ATOM   1864  CB  THR C 108     -10.580  15.453   0.117  1.00 83.88           C  
ATOM   1865  O   THR C 108      -7.989  17.357  -0.324  1.00 83.88           O  
ATOM   1866  CG2 THR C 108     -10.122  15.628   1.561  1.00 83.88           C  
ATOM   1867  OG1 THR C 108     -11.994  15.218   0.101  1.00 83.88           O  
ATOM   1868  N   PHE C 109      -8.428  16.077  -2.096  1.00 83.14           N  
ATOM   1869  CA  PHE C 109      -7.040  16.126  -2.540  1.00 83.14           C  
ATOM   1870  C   PHE C 109      -6.629  17.554  -2.875  1.00 83.14           C  
ATOM   1871  CB  PHE C 109      -6.832  15.220  -3.758  1.00 83.14           C  
ATOM   1872  O   PHE C 109      -5.515  17.975  -2.558  1.00 83.14           O  
ATOM   1873  CG  PHE C 109      -6.190  13.899  -3.430  1.00 83.14           C  
ATOM   1874  CD1 PHE C 109      -4.846  13.831  -3.085  1.00 83.14           C  
ATOM   1875  CD2 PHE C 109      -6.931  12.726  -3.467  1.00 83.14           C  
ATOM   1876  CE1 PHE C 109      -4.249  12.609  -2.781  1.00 83.14           C  
ATOM   1877  CE2 PHE C 109      -6.342  11.502  -3.164  1.00 83.14           C  
ATOM   1878  CZ  PHE C 109      -5.000  11.445  -2.822  1.00 83.14           C  
ATOM   1879  N   ALA C 110      -7.476  18.258  -3.579  1.00 80.78           N  
ATOM   1880  CA  ALA C 110      -7.202  19.653  -3.915  1.00 80.78           C  
ATOM   1881  C   ALA C 110      -6.988  20.489  -2.657  1.00 80.78           C  
ATOM   1882  CB  ALA C 110      -8.342  20.233  -4.748  1.00 80.78           C  
ATOM   1883  O   ALA C 110      -6.080  21.323  -2.605  1.00 80.78           O  
ATOM   1884  N   LYS C 111      -7.808  20.300  -1.671  1.00 83.92           N  
ATOM   1885  CA  LYS C 111      -7.674  20.997  -0.395  1.00 83.92           C  
ATOM   1886  C   LYS C 111      -6.361  20.634   0.293  1.00 83.92           C  
ATOM   1887  CB  LYS C 111      -8.854  20.671   0.521  1.00 83.92           C  
ATOM   1888  O   LYS C 111      -5.715  21.491   0.900  1.00 83.92           O  
ATOM   1889  CG  LYS C 111     -10.184  21.233   0.042  1.00 83.92           C  
ATOM   1890  CD  LYS C 111     -11.328  20.821   0.959  1.00 83.92           C  
ATOM   1891  CE  LYS C 111     -12.680  21.222   0.383  1.00 83.92           C  
ATOM   1892  NZ  LYS C 111     -13.809  20.739   1.233  1.00 83.92           N  
ATOM   1893  N   LEU C 112      -6.016  19.357   0.259  1.00 85.55           N  
ATOM   1894  CA  LEU C 112      -4.762  18.894   0.844  1.00 85.55           C  
ATOM   1895  C   LEU C 112      -3.568  19.550   0.159  1.00 85.55           C  
ATOM   1896  CB  LEU C 112      -4.652  17.371   0.739  1.00 85.55           C  
ATOM   1897  O   LEU C 112      -2.587  19.904   0.816  1.00 85.55           O  
ATOM   1898  CG  LEU C 112      -3.588  16.707   1.615  1.00 85.55           C  
ATOM   1899  CD1 LEU C 112      -4.168  15.483   2.317  1.00 85.55           C  
ATOM   1900  CD2 LEU C 112      -2.371  16.324   0.780  1.00 85.55           C  
ATOM   1901  N   GLU C 113      -3.674  19.751  -1.147  1.00 81.09           N  
ATOM   1902  CA  GLU C 113      -2.610  20.424  -1.886  1.00 81.09           C  
ATOM   1903  C   GLU C 113      -2.437  21.865  -1.414  1.00 81.09           C  
ATOM   1904  CB  GLU C 113      -2.897  20.394  -3.390  1.00 81.09           C  
ATOM   1905  O   GLU C 113      -1.311  22.336  -1.241  1.00 81.09           O  
ATOM   1906  CG  GLU C 113      -1.707  20.791  -4.251  1.00 81.09           C  
ATOM   1907  CD  GLU C 113      -1.995  20.718  -5.742  1.00 81.09           C  
ATOM   1908  OE1 GLU C 113      -1.071  20.964  -6.551  1.00 81.09           O  
ATOM   1909  OE2 GLU C 113      -3.153  20.414  -6.104  1.00 81.09           O  
ATOM   1910  N   LYS C 114      -3.448  22.511  -1.271  1.00 80.58           N  
ATOM   1911  CA  LYS C 114      -3.413  23.882  -0.769  1.00 80.58           C  
ATOM   1912  C   LYS C 114      -2.793  23.942   0.624  1.00 80.58           C  
ATOM   1913  CB  LYS C 114      -4.820  24.480  -0.743  1.00 80.58           C  
ATOM   1914  O   LYS C 114      -1.990  24.831   0.914  1.00 80.58           O  
ATOM   1915  CG  LYS C 114      -4.851  25.981  -0.493  1.00 80.58           C  
ATOM   1916  CD  LYS C 114      -6.275  26.521  -0.505  1.00 80.58           C  
ATOM   1917  CE  LYS C 114      -6.317  27.997  -0.136  1.00 80.58           C  
ATOM   1918  NZ  LYS C 114      -7.713  28.528  -0.131  1.00 80.58           N  
ATOM   1919  N   LEU C 115      -3.256  23.035   1.483  1.00 83.13           N  
ATOM   1920  CA  LEU C 115      -2.704  22.965   2.831  1.00 83.13           C  
ATOM   1921  C   LEU C 115      -1.200  22.718   2.791  1.00 83.13           C  
ATOM   1922  CB  LEU C 115      -3.393  21.860   3.636  1.00 83.13           C  
ATOM   1923  O   LEU C 115      -0.451  23.286   3.588  1.00 83.13           O  
ATOM   1924  CG  LEU C 115      -2.970  21.723   5.100  1.00 83.13           C  
ATOM   1925  CD1 LEU C 115      -3.500  22.896   5.917  1.00 83.13           C  
ATOM   1926  CD2 LEU C 115      -3.459  20.398   5.676  1.00 83.13           C  
ATOM   1927  N   THR C 116      -0.766  21.860   1.908  1.00 83.36           N  
ATOM   1928  CA  THR C 116       0.646  21.520   1.771  1.00 83.36           C  
ATOM   1929  C   THR C 116       1.470  22.758   1.426  1.00 83.36           C  
ATOM   1930  CB  THR C 116       0.860  20.441   0.693  1.00 83.36           C  
ATOM   1931  O   THR C 116       2.538  22.979   1.999  1.00 83.36           O  
ATOM   1932  CG2 THR C 116       2.325  20.025   0.614  1.00 83.36           C  
ATOM   1933  OG1 THR C 116       0.064  19.292   1.011  1.00 83.36           O  
ATOM   1934  N   ILE C 117       0.977  23.559   0.580  1.00 78.79           N  
ATOM   1935  CA  ILE C 117       1.666  24.778   0.173  1.00 78.79           C  
ATOM   1936  C   ILE C 117       1.725  25.754   1.346  1.00 78.79           C  
ATOM   1937  CB  ILE C 117       0.974  25.440  -1.040  1.00 78.79           C  
ATOM   1938  O   ILE C 117       2.773  26.344   1.619  1.00 78.79           O  
ATOM   1939  CG1 ILE C 117       1.048  24.520  -2.264  1.00 78.79           C  
ATOM   1940  CG2 ILE C 117       1.601  26.804  -1.341  1.00 78.79           C  
ATOM   1941  CD1 ILE C 117       0.127  24.932  -3.404  1.00 78.79           C  
ATOM   1942  N   LEU C 118       0.668  25.895   2.025  1.00 78.87           N  
ATOM   1943  CA  LEU C 118       0.588  26.825   3.147  1.00 78.87           C  
ATOM   1944  C   LEU C 118       1.483  26.371   4.294  1.00 78.87           C  
ATOM   1945  CB  LEU C 118      -0.858  26.954   3.633  1.00 78.87           C  
ATOM   1946  O   LEU C 118       2.107  27.196   4.965  1.00 78.87           O  
ATOM   1947  CG  LEU C 118      -1.820  27.702   2.708  1.00 78.87           C  
ATOM   1948  CD1 LEU C 118      -3.255  27.553   3.203  1.00 78.87           C  
ATOM   1949  CD2 LEU C 118      -1.433  29.174   2.612  1.00 78.87           C  
ATOM   1950  N   ALA C 119       1.519  25.091   4.525  1.00 80.48           N  
ATOM   1951  CA  ALA C 119       2.278  24.531   5.640  1.00 80.48           C  
ATOM   1952  C   ALA C 119       3.779  24.632   5.387  1.00 80.48           C  
ATOM   1953  CB  ALA C 119       1.877  23.077   5.879  1.00 80.48           C  
ATOM   1954  O   ALA C 119       4.569  24.722   6.330  1.00 80.48           O  
ATOM   1955  N   LYS C 120       4.179  24.577   4.206  1.00 72.53           N  
ATOM   1956  CA  LYS C 120       5.592  24.676   3.852  1.00 72.53           C  
ATOM   1957  C   LYS C 120       6.079  26.120   3.931  1.00 72.53           C  
ATOM   1958  CB  LYS C 120       5.834  24.117   2.449  1.00 72.53           C  
ATOM   1959  O   LYS C 120       7.275  26.369   4.095  1.00 72.53           O  
ATOM   1960  CG  LYS C 120       5.834  22.597   2.379  1.00 72.53           C  
ATOM   1961  CD  LYS C 120       6.126  22.103   0.968  1.00 72.53           C  
ATOM   1962  CE  LYS C 120       6.093  20.582   0.890  1.00 72.53           C  
ATOM   1963  NZ  LYS C 120       6.368  20.092  -0.493  1.00 72.53           N  
ATOM   1964  N   ARG C 121       5.199  27.107   3.896  1.00 65.44           N  
ATOM   1965  CA  ARG C 121       5.585  28.513   3.963  1.00 65.44           C  
ATOM   1966  C   ARG C 121       6.015  28.896   5.375  1.00 65.44           C  
ATOM   1967  CB  ARG C 121       4.433  29.409   3.504  1.00 65.44           C  
ATOM   1968  O   ARG C 121       5.353  28.535   6.350  1.00 65.44           O  
ATOM   1969  CG  ARG C 121       4.257  29.462   1.994  1.00 65.44           C  
ATOM   1970  CD  ARG C 121       3.190  30.468   1.586  1.00 65.44           C  
ATOM   1971  NE  ARG C 121       2.934  30.428   0.149  1.00 65.44           N  
ATOM   1972  NH1 ARG C 121       1.255  32.015   0.195  1.00 65.44           N  
ATOM   1973  NH2 ARG C 121       1.871  31.048  -1.790  1.00 65.44           N  
ATOM   1974  CZ  ARG C 121       2.021  31.164  -0.479  1.00 65.44           C  
ATOM   1975  N   LYS C 122       7.242  29.171   5.714  1.00 58.45           N  
ATOM   1976  CA  LYS C 122       7.926  29.475   6.968  1.00 58.45           C  
ATOM   1977  C   LYS C 122       7.671  30.917   7.397  1.00 58.45           C  
ATOM   1978  CB  LYS C 122       9.429  29.226   6.833  1.00 58.45           C  
ATOM   1979  O   LYS C 122       8.078  31.326   8.486  1.00 58.45           O  
ATOM   1980  CG  LYS C 122       9.839  27.779   7.062  1.00 58.45           C  
ATOM   1981  CD  LYS C 122      11.347  27.599   6.941  1.00 58.45           C  
ATOM   1982  CE  LYS C 122      11.754  26.143   7.117  1.00 58.45           C  
ATOM   1983  NZ  LYS C 122      13.230  25.959   6.981  1.00 58.45           N  
ATOM   1984  N   SER C 123       6.844  31.687   6.691  1.00 52.66           N  
ATOM   1985  CA  SER C 123       7.007  33.105   6.996  1.00 52.66           C  
ATOM   1986  C   SER C 123       6.291  33.478   8.290  1.00 52.66           C  
ATOM   1987  CB  SER C 123       6.480  33.965   5.846  1.00 52.66           C  
ATOM   1988  O   SER C 123       5.178  33.014   8.546  1.00 52.66           O  
ATOM   1989  OG  SER C 123       6.469  35.335   6.207  1.00 52.66           O  
ATOM   1990  N   LEU C 124       7.010  33.912   9.220  1.00 51.41           N  
ATOM   1991  CA  LEU C 124       6.687  34.429  10.545  1.00 51.41           C  
ATOM   1992  C   LEU C 124       5.587  35.483  10.464  1.00 51.41           C  
ATOM   1993  CB  LEU C 124       7.933  35.025  11.206  1.00 51.41           C  
ATOM   1994  O   LEU C 124       4.780  35.617  11.387  1.00 51.41           O  
ATOM   1995  CG  LEU C 124       8.761  34.074  12.071  1.00 51.41           C  
ATOM   1996  CD1 LEU C 124      10.244  34.413  11.960  1.00 51.41           C  
ATOM   1997  CD2 LEU C 124       8.301  34.134  13.523  1.00 51.41           C  
ATOM   1998  N   PHE C 125       5.407  36.272   9.323  1.00 52.27           N  
ATOM   1999  CA  PHE C 125       4.633  37.506   9.280  1.00 52.27           C  
ATOM   2000  C   PHE C 125       3.270  37.268   8.640  1.00 52.27           C  
ATOM   2001  CB  PHE C 125       5.392  38.592   8.510  1.00 52.27           C  
ATOM   2002  O   PHE C 125       2.320  38.010   8.897  1.00 52.27           O  
ATOM   2003  CG  PHE C 125       6.518  39.214   9.291  1.00 52.27           C  
ATOM   2004  CD1 PHE C 125       6.269  40.227  10.210  1.00 52.27           C  
ATOM   2005  CD2 PHE C 125       7.826  38.787   9.106  1.00 52.27           C  
ATOM   2006  CE1 PHE C 125       7.309  40.805  10.934  1.00 52.27           C  
ATOM   2007  CE2 PHE C 125       8.871  39.359   9.826  1.00 52.27           C  
ATOM   2008  CZ  PHE C 125       8.610  40.369  10.738  1.00 52.27           C  
ATOM   2009  N   ASP C 126       3.118  36.246   7.985  1.00 49.79           N  
ATOM   2010  CA  ASP C 126       1.813  36.046   7.361  1.00 49.79           C  
ATOM   2011  C   ASP C 126       1.231  34.684   7.731  1.00 49.79           C  
ATOM   2012  CB  ASP C 126       1.920  36.177   5.840  1.00 49.79           C  
ATOM   2013  O   ASP C 126       1.353  33.723   6.969  1.00 49.79           O  
ATOM   2014  CG  ASP C 126       0.995  37.238   5.270  1.00 49.79           C  
ATOM   2015  OD1 ASP C 126       0.200  37.828   6.033  1.00 49.79           O  
ATOM   2016  OD2 ASP C 126       1.061  37.485   4.046  1.00 49.79           O  
ATOM   2017  N   ASP C 127       1.186  34.460   8.996  1.00 52.42           N  
ATOM   2018  CA  ASP C 127       0.731  33.142   9.425  1.00 52.42           C  
ATOM   2019  C   ASP C 127      -0.761  32.960   9.151  1.00 52.42           C  
ATOM   2020  CB  ASP C 127       1.022  32.931  10.912  1.00 52.42           C  
ATOM   2021  O   ASP C 127      -1.587  33.726   9.651  1.00 52.42           O  
ATOM   2022  CG  ASP C 127       2.225  32.039  11.160  1.00 52.42           C  
ATOM   2023  OD1 ASP C 127       2.678  31.350  10.220  1.00 52.42           O  
ATOM   2024  OD2 ASP C 127       2.723  32.021  12.306  1.00 52.42           O  
ATOM   2025  N   LYS C 128      -1.032  32.845   7.876  1.00 64.05           N  
ATOM   2026  CA  LYS C 128      -2.408  32.410   7.659  1.00 64.05           C  
ATOM   2027  C   LYS C 128      -2.765  31.238   8.569  1.00 64.05           C  
ATOM   2028  CB  LYS C 128      -2.624  32.021   6.195  1.00 64.05           C  
ATOM   2029  O   LYS C 128      -3.321  30.237   8.112  1.00 64.05           O  
ATOM   2030  CG  LYS C 128      -2.957  33.195   5.286  1.00 64.05           C  
ATOM   2031  CD  LYS C 128      -3.173  32.743   3.847  1.00 64.05           C  
ATOM   2032  CE  LYS C 128      -3.442  33.924   2.924  1.00 64.05           C  
ATOM   2033  NZ  LYS C 128      -3.673  33.484   1.515  1.00 64.05           N  
ATOM   2034  N   ALA C 129      -2.274  31.438   9.870  1.00 71.05           N  
ATOM   2035  CA  ALA C 129      -2.431  30.376  10.860  1.00 71.05           C  
ATOM   2036  C   ALA C 129      -3.891  29.946  10.976  1.00 71.05           C  
ATOM   2037  CB  ALA C 129      -1.905  30.834  12.219  1.00 71.05           C  
ATOM   2038  O   ALA C 129      -4.186  28.755  11.099  1.00 71.05           O  
ATOM   2039  N   VAL C 130      -4.678  30.940  10.820  1.00 68.75           N  
ATOM   2040  CA  VAL C 130      -6.102  30.656  10.964  1.00 68.75           C  
ATOM   2041  C   VAL C 130      -6.585  29.822   9.780  1.00 68.75           C  
ATOM   2042  CB  VAL C 130      -6.931  31.955  11.075  1.00 68.75           C  
ATOM   2043  O   VAL C 130      -7.342  28.864   9.956  1.00 68.75           O  
ATOM   2044  CG1 VAL C 130      -8.425  31.642  11.103  1.00 68.75           C  
ATOM   2045  CG2 VAL C 130      -6.524  32.743  12.319  1.00 68.75           C  
ATOM   2046  N   GLU C 131      -6.139  30.085   8.627  1.00 71.86           N  
ATOM   2047  CA  GLU C 131      -6.523  29.341   7.431  1.00 71.86           C  
ATOM   2048  C   GLU C 131      -6.007  27.906   7.484  1.00 71.86           C  
ATOM   2049  CB  GLU C 131      -6.002  30.040   6.173  1.00 71.86           C  
ATOM   2050  O   GLU C 131      -6.706  26.974   7.080  1.00 71.86           O  
ATOM   2051  CG  GLU C 131      -6.770  31.303   5.809  1.00 71.86           C  
ATOM   2052  CD  GLU C 131      -6.226  32.001   4.573  1.00 71.86           C  
ATOM   2053  OE1 GLU C 131      -6.638  33.150   4.293  1.00 71.86           O  
ATOM   2054  OE2 GLU C 131      -5.381  31.394   3.878  1.00 71.86           O  
ATOM   2055  N   ILE C 132      -4.842  27.766   7.931  1.00 76.88           N  
ATOM   2056  CA  ILE C 132      -4.239  26.443   8.045  1.00 76.88           C  
ATOM   2057  C   ILE C 132      -5.045  25.591   9.023  1.00 76.88           C  
ATOM   2058  CB  ILE C 132      -2.765  26.531   8.498  1.00 76.88           C  
ATOM   2059  O   ILE C 132      -5.307  24.415   8.762  1.00 76.88           O  
ATOM   2060  CG1 ILE C 132      -1.921  27.243   7.435  1.00 76.88           C  
ATOM   2061  CG2 ILE C 132      -2.208  25.136   8.796  1.00 76.88           C  
ATOM   2062  CD1 ILE C 132      -0.484  27.509   7.862  1.00 76.88           C  
ATOM   2063  N   GLU C 133      -5.458  26.267  10.042  1.00 75.56           N  
ATOM   2064  CA  GLU C 133      -6.232  25.544  11.047  1.00 75.56           C  
ATOM   2065  C   GLU C 133      -7.609  25.161  10.514  1.00 75.56           C  
ATOM   2066  CB  GLU C 133      -6.375  26.382  12.320  1.00 75.56           C  
ATOM   2067  O   GLU C 133      -8.082  24.046  10.745  1.00 75.56           O  
ATOM   2068  CG  GLU C 133      -6.910  25.602  13.513  1.00 75.56           C  
ATOM   2069  CD  GLU C 133      -6.942  26.416  14.797  1.00 75.56           C  
ATOM   2070  OE1 GLU C 133      -7.414  25.897  15.833  1.00 75.56           O  
ATOM   2071  OE2 GLU C 133      -6.491  27.583  14.765  1.00 75.56           O  
ATOM   2072  N   GLU C 134      -8.188  26.045   9.858  1.00 77.14           N  
ATOM   2073  CA  GLU C 134      -9.495  25.778   9.264  1.00 77.14           C  
ATOM   2074  C   GLU C 134      -9.413  24.658   8.231  1.00 77.14           C  
ATOM   2075  CB  GLU C 134     -10.063  27.046   8.621  1.00 77.14           C  
ATOM   2076  O   GLU C 134     -10.254  23.756   8.218  1.00 77.14           O  
ATOM   2077  CG  GLU C 134     -11.528  26.932   8.227  1.00 77.14           C  
ATOM   2078  CD  GLU C 134     -12.078  28.198   7.589  1.00 77.14           C  
ATOM   2079  OE1 GLU C 134     -13.267  28.214   7.198  1.00 77.14           O  
ATOM   2080  OE2 GLU C 134     -11.313  29.182   7.479  1.00 77.14           O  
ATOM   2081  N   LEU C 135      -8.409  24.691   7.382  1.00 82.12           N  
ATOM   2082  CA  LEU C 135      -8.230  23.681   6.345  1.00 82.12           C  
ATOM   2083  C   LEU C 135      -7.937  22.316   6.960  1.00 82.12           C  
ATOM   2084  CB  LEU C 135      -7.096  24.080   5.397  1.00 82.12           C  
ATOM   2085  O   LEU C 135      -8.412  21.292   6.463  1.00 82.12           O  
ATOM   2086  CG  LEU C 135      -7.133  23.464   3.998  1.00 82.12           C  
ATOM   2087  CD1 LEU C 135      -8.298  24.037   3.197  1.00 82.12           C  
ATOM   2088  CD2 LEU C 135      -5.812  23.701   3.274  1.00 82.12           C  
ATOM   2089  N   THR C 136      -7.170  22.354   7.979  1.00 84.29           N  
ATOM   2090  CA  THR C 136      -6.861  21.116   8.686  1.00 84.29           C  
ATOM   2091  C   THR C 136      -8.133  20.472   9.230  1.00 84.29           C  
ATOM   2092  CB  THR C 136      -5.874  21.364   9.842  1.00 84.29           C  
ATOM   2093  O   THR C 136      -8.323  19.260   9.107  1.00 84.29           O  
ATOM   2094  CG2 THR C 136      -5.466  20.054  10.508  1.00 84.29           C  
ATOM   2095  OG1 THR C 136      -4.703  22.013   9.331  1.00 84.29           O  
ATOM   2096  N   TYR C 137      -8.917  21.362   9.794  1.00 79.16           N  
ATOM   2097  CA  TYR C 137     -10.175  20.864  10.339  1.00 79.16           C  
ATOM   2098  C   TYR C 137     -11.075  20.327   9.232  1.00 79.16           C  
ATOM   2099  CB  TYR C 137     -10.902  21.969  11.111  1.00 79.16           C  
ATOM   2100  O   TYR C 137     -11.641  19.239   9.356  1.00 79.16           O  
ATOM   2101  CG  TYR C 137     -12.240  21.543  11.665  1.00 79.16           C  
ATOM   2102  CD1 TYR C 137     -13.424  21.878  11.013  1.00 79.16           C  
ATOM   2103  CD2 TYR C 137     -12.323  20.807  12.842  1.00 79.16           C  
ATOM   2104  CE1 TYR C 137     -14.659  21.490  11.521  1.00 79.16           C  
ATOM   2105  CE2 TYR C 137     -13.552  20.413  13.359  1.00 79.16           C  
ATOM   2106  OH  TYR C 137     -15.934  20.372  13.199  1.00 79.16           O  
ATOM   2107  CZ  TYR C 137     -14.713  20.759  12.692  1.00 79.16           C  
ATOM   2108  N   ILE C 138     -11.219  20.920   8.162  1.00 81.15           N  
ATOM   2109  CA  ILE C 138     -12.069  20.544   7.038  1.00 81.15           C  
ATOM   2110  C   ILE C 138     -11.582  19.225   6.441  1.00 81.15           C  
ATOM   2111  CB  ILE C 138     -12.095  21.646   5.955  1.00 81.15           C  
ATOM   2112  O   ILE C 138     -12.384  18.334   6.153  1.00 81.15           O  
ATOM   2113  CG1 ILE C 138     -12.793  22.902   6.487  1.00 81.15           C  
ATOM   2114  CG2 ILE C 138     -12.778  21.136   4.682  1.00 81.15           C  
ATOM   2115  CD1 ILE C 138     -12.673  24.112   5.571  1.00 81.15           C  
ATOM   2116  N   ILE C 139     -10.313  19.140   6.269  1.00 86.31           N  
ATOM   2117  CA  ILE C 139      -9.727  17.945   5.671  1.00 86.31           C  
ATOM   2118  C   ILE C 139      -9.944  16.747   6.593  1.00 86.31           C  
ATOM   2119  CB  ILE C 139      -8.220  18.136   5.387  1.00 86.31           C  
ATOM   2120  O   ILE C 139     -10.252  15.647   6.129  1.00 86.31           O  
ATOM   2121  CG1 ILE C 139      -8.011  19.199   4.303  1.00 86.31           C  
ATOM   2122  CG2 ILE C 139      -7.574  16.808   4.984  1.00 86.31           C  
ATOM   2123  CD1 ILE C 139      -6.558  19.611   4.110  1.00 86.31           C  
ATOM   2124  N   LYS C 140      -9.831  17.027   7.811  1.00 84.76           N  
ATOM   2125  CA  LYS C 140     -10.103  15.975   8.786  1.00 84.76           C  
ATOM   2126  C   LYS C 140     -11.539  15.472   8.667  1.00 84.76           C  
ATOM   2127  CB  LYS C 140      -9.840  16.479  10.206  1.00 84.76           C  
ATOM   2128  O   LYS C 140     -11.778  14.263   8.641  1.00 84.76           O  
ATOM   2129  CG  LYS C 140     -10.104  15.444  11.289  1.00 84.76           C  
ATOM   2130  CD  LYS C 140     -10.001  16.052  12.682  1.00 84.76           C  
ATOM   2131  CE  LYS C 140     -10.462  15.076  13.755  1.00 84.76           C  
ATOM   2132  NZ  LYS C 140     -10.302  15.645  15.127  1.00 84.76           N  
ATOM   2133  N   GLN C 141     -12.458  16.388   8.638  1.00 80.57           N  
ATOM   2134  CA  GLN C 141     -13.865  16.024   8.514  1.00 80.57           C  
ATOM   2135  C   GLN C 141     -14.131  15.293   7.201  1.00 80.57           C  
ATOM   2136  CB  GLN C 141     -14.752  17.266   8.612  1.00 80.57           C  
ATOM   2137  O   GLN C 141     -14.884  14.317   7.170  1.00 80.57           O  
ATOM   2138  CG  GLN C 141     -16.222  16.955   8.856  1.00 80.57           C  
ATOM   2139  CD  GLN C 141     -17.001  18.155   9.361  1.00 80.57           C  
ATOM   2140  NE2 GLN C 141     -18.319  18.012   9.451  1.00 80.57           N  
ATOM   2141  OE1 GLN C 141     -16.422  19.202   9.669  1.00 80.57           O  
ATOM   2142  N   ASP C 142     -13.487  15.745   6.182  1.00 84.81           N  
ATOM   2143  CA  ASP C 142     -13.655  15.121   4.873  1.00 84.81           C  
ATOM   2144  C   ASP C 142     -13.162  13.676   4.885  1.00 84.81           C  
ATOM   2145  CB  ASP C 142     -12.914  15.921   3.799  1.00 84.81           C  
ATOM   2146  O   ASP C 142     -13.829  12.783   4.361  1.00 84.81           O  
ATOM   2147  CG  ASP C 142     -13.632  17.202   3.413  1.00 84.81           C  
ATOM   2148  OD1 ASP C 142     -14.762  17.437   3.894  1.00 84.81           O  
ATOM   2149  OD2 ASP C 142     -13.065  17.983   2.619  1.00 84.81           O  
ATOM   2150  N   ILE C 143     -11.979  13.443   5.453  1.00 86.93           N  
ATOM   2151  CA  ILE C 143     -11.388  12.110   5.511  1.00 86.93           C  
ATOM   2152  C   ILE C 143     -12.292  11.180   6.317  1.00 86.93           C  
ATOM   2153  CB  ILE C 143      -9.971  12.147   6.127  1.00 86.93           C  
ATOM   2154  O   ILE C 143     -12.524  10.035   5.923  1.00 86.93           O  
ATOM   2155  CG1 ILE C 143      -8.989  12.827   5.166  1.00 86.93           C  
ATOM   2156  CG2 ILE C 143      -9.501  10.733   6.481  1.00 86.93           C  
ATOM   2157  CD1 ILE C 143      -7.579  12.971   5.722  1.00 86.93           C  
ATOM   2158  N   ASN C 144     -12.885  11.677   7.371  1.00 84.89           N  
ATOM   2159  CA  ASN C 144     -13.797  10.877   8.182  1.00 84.89           C  
ATOM   2160  C   ASN C 144     -15.068  10.526   7.415  1.00 84.89           C  
ATOM   2161  CB  ASN C 144     -14.144  11.610   9.479  1.00 84.89           C  
ATOM   2162  O   ASN C 144     -15.519   9.379   7.443  1.00 84.89           O  
ATOM   2163  CG  ASN C 144     -13.023  11.557  10.498  1.00 84.89           C  
ATOM   2164  ND2 ASN C 144     -13.033  12.493  11.440  1.00 84.89           N  
ATOM   2165  OD1 ASN C 144     -12.154  10.683  10.439  1.00 84.89           O  
ATOM   2166  N   SER C 145     -15.587  11.519   6.791  1.00 86.17           N  
ATOM   2167  CA  SER C 145     -16.787  11.309   5.988  1.00 86.17           C  
ATOM   2168  C   SER C 145     -16.535  10.305   4.868  1.00 86.17           C  
ATOM   2169  CB  SER C 145     -17.275  12.633   5.397  1.00 86.17           C  
ATOM   2170  O   SER C 145     -17.362   9.426   4.618  1.00 86.17           O  
ATOM   2171  OG  SER C 145     -18.371  12.420   4.524  1.00 86.17           O  
ATOM   2172  N   LEU C 146     -15.331  10.472   4.157  1.00 87.68           N  
ATOM   2173  CA  LEU C 146     -14.970   9.561   3.076  1.00 87.68           C  
ATOM   2174  C   LEU C 146     -14.820   8.135   3.595  1.00 87.68           C  
ATOM   2175  CB  LEU C 146     -13.669  10.012   2.406  1.00 87.68           C  
ATOM   2176  O   LEU C 146     -15.241   7.182   2.935  1.00 87.68           O  
ATOM   2177  CG  LEU C 146     -13.773  11.212   1.463  1.00 87.68           C  
ATOM   2178  CD1 LEU C 146     -12.382  11.703   1.075  1.00 87.68           C  
ATOM   2179  CD2 LEU C 146     -14.583  10.848   0.223  1.00 87.68           C  
ATOM   2180  N   ASN C 147     -14.283   8.059   4.779  1.00 85.26           N  
ATOM   2181  CA  ASN C 147     -14.134   6.751   5.408  1.00 85.26           C  
ATOM   2182  C   ASN C 147     -15.488   6.098   5.671  1.00 85.26           C  
ATOM   2183  CB  ASN C 147     -13.339   6.868   6.710  1.00 85.26           C  
ATOM   2184  O   ASN C 147     -15.653   4.895   5.459  1.00 85.26           O  
ATOM   2185  CG  ASN C 147     -12.668   5.567   7.105  1.00 85.26           C  
ATOM   2186  ND2 ASN C 147     -12.118   5.526   8.312  1.00 85.26           N  
ATOM   2187  OD1 ASN C 147     -12.645   4.607   6.330  1.00 85.26           O  
ATOM   2188  N   LYS C 148     -16.358   6.893   6.128  1.00 85.84           N  
ATOM   2189  CA  LYS C 148     -17.710   6.398   6.371  1.00 85.84           C  
ATOM   2190  C   LYS C 148     -18.389   5.990   5.067  1.00 85.84           C  
ATOM   2191  CB  LYS C 148     -18.548   7.456   7.089  1.00 85.84           C  
ATOM   2192  O   LYS C 148     -19.033   4.941   4.998  1.00 85.84           O  
ATOM   2193  CG  LYS C 148     -19.887   6.944   7.600  1.00 85.84           C  
ATOM   2194  CD  LYS C 148     -20.642   8.021   8.368  1.00 85.84           C  
ATOM   2195  CE  LYS C 148     -22.008   7.529   8.825  1.00 85.84           C  
ATOM   2196  NZ  LYS C 148     -22.742   8.574   9.602  1.00 85.84           N  
ATOM   2197  N   GLN C 149     -18.215   6.808   3.975  1.00 87.58           N  
ATOM   2198  CA  GLN C 149     -18.804   6.532   2.669  1.00 87.58           C  
ATOM   2199  C   GLN C 149     -18.246   5.242   2.075  1.00 87.58           C  
ATOM   2200  CB  GLN C 149     -18.558   7.700   1.712  1.00 87.58           C  
ATOM   2201  O   GLN C 149     -18.989   4.445   1.499  1.00 87.58           O  
ATOM   2202  CG  GLN C 149     -19.327   8.963   2.073  1.00 87.58           C  
ATOM   2203  CD  GLN C 149     -19.002  10.130   1.159  1.00 87.58           C  
ATOM   2204  NE2 GLN C 149     -19.304  11.341   1.614  1.00 87.58           N  
ATOM   2205  OE1 GLN C 149     -18.481   9.944   0.055  1.00 87.58           O  
ATOM   2206  N   ILE C 150     -16.958   5.125   2.237  1.00 87.54           N  
ATOM   2207  CA  ILE C 150     -16.316   3.932   1.694  1.00 87.54           C  
ATOM   2208  C   ILE C 150     -16.794   2.697   2.455  1.00 87.54           C  
ATOM   2209  CB  ILE C 150     -14.776   4.039   1.759  1.00 87.54           C  
ATOM   2210  O   ILE C 150     -17.012   1.640   1.860  1.00 87.54           O  
ATOM   2211  CG1 ILE C 150     -14.278   5.146   0.822  1.00 87.54           C  
ATOM   2212  CG2 ILE C 150     -14.126   2.696   1.415  1.00 87.54           C  
ATOM   2213  CD1 ILE C 150     -12.785   5.422   0.930  1.00 87.54           C  
ATOM   2214  N   ALA C 151     -17.012   2.807   3.727  1.00 86.20           N  
ATOM   2215  CA  ALA C 151     -17.544   1.717   4.541  1.00 86.20           C  
ATOM   2216  C   ALA C 151     -18.955   1.340   4.099  1.00 86.20           C  
ATOM   2217  CB  ALA C 151     -17.538   2.103   6.018  1.00 86.20           C  
ATOM   2218  O   ALA C 151     -19.298   0.157   4.037  1.00 86.20           O  
ATOM   2219  N   GLN C 152     -19.730   2.361   3.778  1.00 86.42           N  
ATOM   2220  CA  GLN C 152     -21.087   2.135   3.291  1.00 86.42           C  
ATOM   2221  C   GLN C 152     -21.076   1.424   1.941  1.00 86.42           C  
ATOM   2222  CB  GLN C 152     -21.845   3.459   3.181  1.00 86.42           C  
ATOM   2223  O   GLN C 152     -21.910   0.552   1.687  1.00 86.42           O  
ATOM   2224  CG  GLN C 152     -22.166   4.098   4.526  1.00 86.42           C  
ATOM   2225  CD  GLN C 152     -22.767   5.484   4.388  1.00 86.42           C  
ATOM   2226  NE2 GLN C 152     -23.170   6.070   5.511  1.00 86.42           N  
ATOM   2227  OE1 GLN C 152     -22.868   6.025   3.283  1.00 86.42           O  
ATOM   2228  N   LEU C 153     -20.130   1.925   1.116  1.00 84.82           N  
ATOM   2229  CA  LEU C 153     -19.985   1.285  -0.186  1.00 84.82           C  
ATOM   2230  C   LEU C 153     -19.614  -0.186  -0.031  1.00 84.82           C  
ATOM   2231  CB  LEU C 153     -18.924   2.006  -1.022  1.00 84.82           C  
ATOM   2232  O   LEU C 153     -20.146  -1.043  -0.740  1.00 84.82           O  
ATOM   2233  CG  LEU C 153     -18.867   1.640  -2.506  1.00 84.82           C  
ATOM   2234  CD1 LEU C 153     -20.176   2.013  -3.195  1.00 84.82           C  
ATOM   2235  CD2 LEU C 153     -17.686   2.330  -3.182  1.00 84.82           C  
ATOM   2236  N   GLN C 154     -18.811  -0.498   0.911  1.00 85.56           N  
ATOM   2237  CA  GLN C 154     -18.396  -1.868   1.196  1.00 85.56           C  
ATOM   2238  C   GLN C 154     -19.574  -2.711   1.675  1.00 85.56           C  
ATOM   2239  CB  GLN C 154     -17.279  -1.885   2.241  1.00 85.56           C  
ATOM   2240  O   GLN C 154     -19.709  -3.874   1.288  1.00 85.56           O  
ATOM   2241  CG  GLN C 154     -15.908  -1.528   1.681  1.00 85.56           C  
ATOM   2242  CD  GLN C 154     -14.828  -1.505   2.746  1.00 85.56           C  
ATOM   2243  NE2 GLN C 154     -13.571  -1.545   2.317  1.00 85.56           N  
ATOM   2244  OE1 GLN C 154     -15.120  -1.451   3.945  1.00 85.56           O  
ATOM   2245  N   ASP C 155     -20.351  -2.116   2.502  1.00 83.95           N  
ATOM   2246  CA  ASP C 155     -21.524  -2.811   3.022  1.00 83.95           C  
ATOM   2247  C   ASP C 155     -22.519  -3.121   1.906  1.00 83.95           C  
ATOM   2248  CB  ASP C 155     -22.201  -1.978   4.113  1.00 83.95           C  
ATOM   2249  O   ASP C 155     -23.161  -4.173   1.915  1.00 83.95           O  
ATOM   2250  CG  ASP C 155     -21.404  -1.932   5.405  1.00 83.95           C  
ATOM   2251  OD1 ASP C 155     -20.546  -2.814   5.623  1.00 83.95           O  
ATOM   2252  OD2 ASP C 155     -21.639  -1.008   6.213  1.00 83.95           O  
ATOM   2253  N   PHE C 156     -22.518  -2.142   1.095  1.00 81.54           N  
ATOM   2254  CA  PHE C 156     -23.404  -2.317  -0.049  1.00 81.54           C  
ATOM   2255  C   PHE C 156     -22.958  -3.498  -0.903  1.00 81.54           C  
ATOM   2256  CB  PHE C 156     -23.447  -1.043  -0.898  1.00 81.54           C  
ATOM   2257  O   PHE C 156     -23.787  -4.287  -1.363  1.00 81.54           O  
ATOM   2258  CG  PHE C 156     -24.438  -1.100  -2.029  1.00 81.54           C  
ATOM   2259  CD1 PHE C 156     -24.031  -1.444  -3.312  1.00 81.54           C  
ATOM   2260  CD2 PHE C 156     -25.778  -0.808  -1.809  1.00 81.54           C  
ATOM   2261  CE1 PHE C 156     -24.946  -1.498  -4.361  1.00 81.54           C  
ATOM   2262  CE2 PHE C 156     -26.699  -0.860  -2.852  1.00 81.54           C  
ATOM   2263  CZ  PHE C 156     -26.280  -1.204  -4.127  1.00 81.54           C  
ATOM   2264  N   VAL C 157     -21.752  -3.702  -1.159  1.00 80.54           N  
ATOM   2265  CA  VAL C 157     -21.187  -4.782  -1.962  1.00 80.54           C  
ATOM   2266  C   VAL C 157     -21.384  -6.116  -1.246  1.00 80.54           C  
ATOM   2267  CB  VAL C 157     -19.688  -4.548  -2.252  1.00 80.54           C  
ATOM   2268  O   VAL C 157     -21.706  -7.125  -1.879  1.00 80.54           O  
ATOM   2269  CG1 VAL C 157     -19.079  -5.760  -2.955  1.00 80.54           C  
ATOM   2270  CG2 VAL C 157     -19.497  -3.287  -3.091  1.00 80.54           C  
ATOM   2271  N   ARG C 158     -21.241  -6.079   0.039  1.00 79.18           N  
ATOM   2272  CA  ARG C 158     -21.386  -7.286   0.847  1.00 79.18           C  
ATOM   2273  C   ARG C 158     -22.841  -7.738   0.899  1.00 79.18           C  
ATOM   2274  CB  ARG C 158     -20.858  -7.052   2.264  1.00 79.18           C  
ATOM   2275  O   ARG C 158     -23.125  -8.937   0.885  1.00 79.18           O  
ATOM   2276  CG  ARG C 158     -19.343  -7.115   2.375  1.00 79.18           C  
ATOM   2277  CD  ARG C 158     -18.875  -6.925   3.811  1.00 79.18           C  
ATOM   2278  NE  ARG C 158     -17.440  -6.663   3.880  1.00 79.18           N  
ATOM   2279  NH1 ARG C 158     -17.443  -6.091   6.118  1.00 79.18           N  
ATOM   2280  NH2 ARG C 158     -15.485  -6.063   4.926  1.00 79.18           N  
ATOM   2281  CZ  ARG C 158     -16.792  -6.273   4.975  1.00 79.18           C  
ATOM   2282  N   ALA C 159     -23.641  -6.773   1.043  1.00 73.39           N  
ATOM   2283  CA  ALA C 159     -25.067  -7.048   1.191  1.00 73.39           C  
ATOM   2284  C   ALA C 159     -25.657  -7.603  -0.102  1.00 73.39           C  
ATOM   2285  CB  ALA C 159     -25.812  -5.784   1.613  1.00 73.39           C  
ATOM   2286  O   ALA C 159     -26.559  -8.442  -0.071  1.00 73.39           O  
ATOM   2287  N   LYS C 160     -25.060  -7.190  -1.229  1.00 63.43           N  
ATOM   2288  CA  LYS C 160     -25.640  -7.560  -2.518  1.00 63.43           C  
ATOM   2289  C   LYS C 160     -24.914  -8.758  -3.123  1.00 63.43           C  
ATOM   2290  CB  LYS C 160     -25.596  -6.377  -3.486  1.00 63.43           C  
ATOM   2291  O   LYS C 160     -25.355  -9.313  -4.132  1.00 63.43           O  
ATOM   2292  CG  LYS C 160     -26.776  -5.425  -3.354  1.00 63.43           C  
ATOM   2293  CD  LYS C 160     -26.912  -4.531  -4.580  1.00 63.43           C  
ATOM   2294  CE  LYS C 160     -28.111  -3.600  -4.463  1.00 63.43           C  
ATOM   2295  NZ  LYS C 160     -28.252  -2.724  -5.665  1.00 63.43           N  
ATOM   2296  N   GLY C 161     -23.791  -9.081  -2.703  1.00 60.50           N  
ATOM   2297  CA  GLY C 161     -22.891 -10.085  -3.246  1.00 60.50           C  
ATOM   2298  C   GLY C 161     -23.494 -11.477  -3.271  1.00 60.50           C  
ATOM   2299  O   GLY C 161     -22.985 -12.368  -3.953  1.00 60.50           O  
ATOM   2300  N   SER C 162     -24.557 -11.914  -2.542  1.00 53.94           N  
ATOM   2301  CA  SER C 162     -25.040 -13.288  -2.635  1.00 53.94           C  
ATOM   2302  C   SER C 162     -25.967 -13.469  -3.832  1.00 53.94           C  
ATOM   2303  CB  SER C 162     -25.768 -13.689  -1.351  1.00 53.94           C  
ATOM   2304  O   SER C 162     -26.074 -14.568  -4.381  1.00 53.94           O  
ATOM   2305  OG  SER C 162     -27.089 -13.177  -1.341  1.00 53.94           O  
ATOM   2306  N   GLN C 163     -26.305 -12.372  -4.558  1.00 49.46           N  
ATOM   2307  CA  GLN C 163     -27.354 -12.504  -5.563  1.00 49.46           C  
ATOM   2308  C   GLN C 163     -26.931 -11.873  -6.887  1.00 49.46           C  
ATOM   2309  CB  GLN C 163     -28.654 -11.867  -5.070  1.00 49.46           C  
ATOM   2310  O   GLN C 163     -27.518 -12.159  -7.933  1.00 49.46           O  
ATOM   2311  CG  GLN C 163     -29.623 -12.857  -4.438  1.00 49.46           C  
ATOM   2312  CD  GLN C 163     -31.019 -12.287  -4.271  1.00 49.46           C  
ATOM   2313  NE2 GLN C 163     -31.988 -13.158  -4.011  1.00 49.46           N  
ATOM   2314  OE1 GLN C 163     -31.225 -11.073  -4.375  1.00 49.46           O  
ATOM   2315  N   SER C 164     -25.795 -11.203  -6.964  1.00 52.60           N  
ATOM   2316  CA  SER C 164     -25.375 -10.506  -8.175  1.00 52.60           C  
ATOM   2317  C   SER C 164     -24.106 -11.121  -8.756  1.00 52.60           C  
ATOM   2318  CB  SER C 164     -25.145  -9.021  -7.888  1.00 52.60           C  
ATOM   2319  O   SER C 164     -23.224 -11.556  -8.012  1.00 52.60           O  
ATOM   2320  OG  SER C 164     -24.741  -8.338  -9.062  1.00 52.60           O  
ATOM   2321  N   GLY C 165     -24.144 -11.682  -9.915  1.00 55.48           N  
ATOM   2322  CA  GLY C 165     -23.145 -12.241 -10.811  1.00 55.48           C  
ATOM   2323  C   GLY C 165     -21.721 -11.944 -10.378  1.00 55.48           C  
ATOM   2324  O   GLY C 165     -21.466 -10.936  -9.716  1.00 55.48           O  
ATOM   2325  N   ARG C 166     -20.937 -12.969 -10.080  1.00 59.23           N  
ATOM   2326  CA  ARG C 166     -19.531 -13.042  -9.695  1.00 59.23           C  
ATOM   2327  C   ARG C 166     -18.731 -11.907 -10.324  1.00 59.23           C  
ATOM   2328  CB  ARG C 166     -18.933 -14.392 -10.098  1.00 59.23           C  
ATOM   2329  O   ARG C 166     -17.866 -11.315  -9.674  1.00 59.23           O  
ATOM   2330  CG  ARG C 166     -18.697 -15.335  -8.929  1.00 59.23           C  
ATOM   2331  CD  ARG C 166     -18.124 -16.668  -9.388  1.00 59.23           C  
ATOM   2332  NE  ARG C 166     -17.920 -17.581  -8.267  1.00 59.23           N  
ATOM   2333  NH1 ARG C 166     -17.296 -19.380  -9.576  1.00 59.23           N  
ATOM   2334  NH2 ARG C 166     -17.376 -19.590  -7.295  1.00 59.23           N  
ATOM   2335  CZ  ARG C 166     -17.531 -18.848  -8.382  1.00 59.23           C  
ATOM   2336  N   HIS C 167     -19.075 -11.521 -11.562  1.00 59.35           N  
ATOM   2337  CA  HIS C 167     -18.290 -10.517 -12.271  1.00 59.35           C  
ATOM   2338  C   HIS C 167     -18.559  -9.120 -11.723  1.00 59.35           C  
ATOM   2339  CB  HIS C 167     -18.593 -10.561 -13.770  1.00 59.35           C  
ATOM   2340  O   HIS C 167     -17.638  -8.310 -11.594  1.00 59.35           O  
ATOM   2341  CG  HIS C 167     -17.922 -11.689 -14.485  1.00 59.35           C  
ATOM   2342  CD2 HIS C 167     -18.434 -12.775 -15.112  1.00 59.35           C  
ATOM   2343  ND1 HIS C 167     -16.553 -11.782 -14.609  1.00 59.35           N  
ATOM   2344  CE1 HIS C 167     -16.251 -12.879 -15.284  1.00 59.35           C  
ATOM   2345  NE2 HIS C 167     -17.375 -13.499 -15.601  1.00 59.35           N  
ATOM   2346  N   LEU C 168     -19.797  -8.898 -11.345  1.00 63.71           N  
ATOM   2347  CA  LEU C 168     -20.181  -7.605 -10.791  1.00 63.71           C  
ATOM   2348  C   LEU C 168     -19.601  -7.419  -9.392  1.00 63.71           C  
ATOM   2349  CB  LEU C 168     -21.706  -7.473 -10.745  1.00 63.71           C  
ATOM   2350  O   LEU C 168     -19.196  -6.314  -9.026  1.00 63.71           O  
ATOM   2351  CG  LEU C 168     -22.301  -6.250 -11.445  1.00 63.71           C  
ATOM   2352  CD1 LEU C 168     -22.973  -6.661 -12.751  1.00 63.71           C  
ATOM   2353  CD2 LEU C 168     -23.292  -5.539 -10.529  1.00 63.71           C  
ATOM   2354  N   GLN C 169     -19.321  -8.461  -8.869  1.00 72.46           N  
ATOM   2355  CA  GLN C 169     -18.746  -8.444  -7.528  1.00 72.46           C  
ATOM   2356  C   GLN C 169     -17.246  -8.169  -7.576  1.00 72.46           C  
ATOM   2357  CB  GLN C 169     -19.015  -9.769  -6.812  1.00 72.46           C  
ATOM   2358  O   GLN C 169     -16.718  -7.430  -6.742  1.00 72.46           O  
ATOM   2359  CG  GLN C 169     -19.273  -9.619  -5.319  1.00 72.46           C  
ATOM   2360  CD  GLN C 169     -20.231 -10.666  -4.781  1.00 72.46           C  
ATOM   2361  NE2 GLN C 169     -20.651 -10.499  -3.532  1.00 72.46           N  
ATOM   2362  OE1 GLN C 169     -20.590 -11.616  -5.483  1.00 72.46           O  
ATOM   2363  N   THR C 170     -16.690  -8.664  -8.653  1.00 70.91           N  
ATOM   2364  CA  THR C 170     -15.251  -8.465  -8.785  1.00 70.91           C  
ATOM   2365  C   THR C 170     -14.936  -7.015  -9.139  1.00 70.91           C  
ATOM   2366  CB  THR C 170     -14.654  -9.399  -9.855  1.00 70.91           C  
ATOM   2367  O   THR C 170     -14.006  -6.423  -8.587  1.00 70.91           O  
ATOM   2368  CG2 THR C 170     -13.313  -9.967  -9.402  1.00 70.91           C  
ATOM   2369  OG1 THR C 170     -15.562 -10.481 -10.097  1.00 70.91           O  
ATOM   2370  N   HIS C 171     -15.765  -6.565 -10.019  1.00 74.52           N  
ATOM   2371  CA  HIS C 171     -15.568  -5.172 -10.403  1.00 74.52           C  
ATOM   2372  C   HIS C 171     -15.849  -4.233  -9.235  1.00 74.52           C  
ATOM   2373  CB  HIS C 171     -16.460  -4.813 -11.593  1.00 74.52           C  
ATOM   2374  O   HIS C 171     -15.080  -3.304  -8.980  1.00 74.52           O  
ATOM   2375  CG  HIS C 171     -16.243  -3.426 -12.108  1.00 74.52           C  
ATOM   2376  CD2 HIS C 171     -15.420  -2.956 -13.075  1.00 74.52           C  
ATOM   2377  ND1 HIS C 171     -16.921  -2.333 -11.613  1.00 74.52           N  
ATOM   2378  CE1 HIS C 171     -16.523  -1.248 -12.255  1.00 74.52           C  
ATOM   2379  NE2 HIS C 171     -15.613  -1.598 -13.147  1.00 74.52           N  
ATOM   2380  N   SER C 172     -16.953  -4.449  -8.572  1.00 78.52           N  
ATOM   2381  CA  SER C 172     -17.325  -3.637  -7.418  1.00 78.52           C  
ATOM   2382  C   SER C 172     -16.259  -3.702  -6.330  1.00 78.52           C  
ATOM   2383  CB  SER C 172     -18.671  -4.093  -6.853  1.00 78.52           C  
ATOM   2384  O   SER C 172     -15.934  -2.687  -5.710  1.00 78.52           O  
ATOM   2385  OG  SER C 172     -18.602  -5.440  -6.416  1.00 78.52           O  
ATOM   2386  N   ASN C 173     -15.670  -4.752  -6.184  1.00 75.78           N  
ATOM   2387  CA  ASN C 173     -14.623  -4.927  -5.183  1.00 75.78           C  
ATOM   2388  C   ASN C 173     -13.332  -4.226  -5.596  1.00 75.78           C  
ATOM   2389  CB  ASN C 173     -14.363  -6.413  -4.932  1.00 75.78           C  
ATOM   2390  O   ASN C 173     -12.641  -3.644  -4.758  1.00 75.78           O  
ATOM   2391  CG  ASN C 173     -15.279  -6.995  -3.873  1.00 75.78           C  
ATOM   2392  ND2 ASN C 173     -15.305  -8.319  -3.773  1.00 75.78           N  
ATOM   2393  OD1 ASN C 173     -15.960  -6.261  -3.152  1.00 75.78           O  
ATOM   2394  N   THR C 174     -13.089  -4.308  -6.800  1.00 76.77           N  
ATOM   2395  CA  THR C 174     -11.892  -3.644  -7.305  1.00 76.77           C  
ATOM   2396  C   THR C 174     -12.008  -2.130  -7.154  1.00 76.77           C  
ATOM   2397  CB  THR C 174     -11.640  -3.997  -8.783  1.00 76.77           C  
ATOM   2398  O   THR C 174     -11.031  -1.458  -6.819  1.00 76.77           O  
ATOM   2399  CG2 THR C 174     -10.319  -3.410  -9.271  1.00 76.77           C  
ATOM   2400  OG1 THR C 174     -11.598  -5.422  -8.928  1.00 76.77           O  
ATOM   2401  N   ILE C 175     -13.110  -1.582  -7.373  1.00 82.71           N  
ATOM   2402  CA  ILE C 175     -13.340  -0.147  -7.251  1.00 82.71           C  
ATOM   2403  C   ILE C 175     -13.219   0.272  -5.788  1.00 82.71           C  
ATOM   2404  CB  ILE C 175     -14.722   0.254  -7.812  1.00 82.71           C  
ATOM   2405  O   ILE C 175     -12.625   1.308  -5.479  1.00 82.71           O  
ATOM   2406  CG1 ILE C 175     -14.783  -0.007  -9.321  1.00 82.71           C  
ATOM   2407  CG2 ILE C 175     -15.027   1.722  -7.497  1.00 82.71           C  
ATOM   2408  CD1 ILE C 175     -16.169   0.169  -9.925  1.00 82.71           C  
ATOM   2409  N   VAL C 176     -13.686  -0.500  -4.939  1.00 84.25           N  
ATOM   2410  CA  VAL C 176     -13.623  -0.201  -3.512  1.00 84.25           C  
ATOM   2411  C   VAL C 176     -12.168  -0.186  -3.051  1.00 84.25           C  
ATOM   2412  CB  VAL C 176     -14.435  -1.222  -2.683  1.00 84.25           C  
ATOM   2413  O   VAL C 176     -11.747   0.724  -2.333  1.00 84.25           O  
ATOM   2414  CG1 VAL C 176     -14.180  -1.029  -1.189  1.00 84.25           C  
ATOM   2415  CG2 VAL C 176     -15.925  -1.097  -2.994  1.00 84.25           C  
ATOM   2416  N   VAL C 177     -11.448  -1.180  -3.518  1.00 78.33           N  
ATOM   2417  CA  VAL C 177     -10.037  -1.258  -3.156  1.00 78.33           C  
ATOM   2418  C   VAL C 177      -9.292  -0.046  -3.712  1.00 78.33           C  
ATOM   2419  CB  VAL C 177      -9.390  -2.563  -3.672  1.00 78.33           C  
ATOM   2420  O   VAL C 177      -8.429   0.522  -3.039  1.00 78.33           O  
ATOM   2421  CG1 VAL C 177      -7.874  -2.524  -3.488  1.00 78.33           C  
ATOM   2422  CG2 VAL C 177      -9.987  -3.773  -2.955  1.00 78.33           C  
ATOM   2423  N   SER C 178      -9.710   0.228  -4.853  1.00 79.33           N  
ATOM   2424  CA  SER C 178      -9.086   1.399  -5.461  1.00 79.33           C  
ATOM   2425  C   SER C 178      -9.389   2.663  -4.664  1.00 79.33           C  
ATOM   2426  CB  SER C 178      -9.560   1.570  -6.905  1.00 79.33           C  
ATOM   2427  O   SER C 178      -8.499   3.482  -4.427  1.00 79.33           O  
ATOM   2428  OG  SER C 178      -9.077   2.786  -7.451  1.00 79.33           O  
ATOM   2429  N   LEU C 179     -10.542   2.886  -4.283  1.00 84.36           N  
ATOM   2430  CA  LEU C 179     -10.944   4.039  -3.485  1.00 84.36           C  
ATOM   2431  C   LEU C 179     -10.268   4.017  -2.118  1.00 84.36           C  
ATOM   2432  CB  LEU C 179     -12.465   4.069  -3.314  1.00 84.36           C  
ATOM   2433  O   LEU C 179      -9.820   5.055  -1.625  1.00 84.36           O  
ATOM   2434  CG  LEU C 179     -13.281   4.422  -4.559  1.00 84.36           C  
ATOM   2435  CD1 LEU C 179     -14.770   4.233  -4.289  1.00 84.36           C  
ATOM   2436  CD2 LEU C 179     -12.990   5.853  -5.001  1.00 84.36           C  
ATOM   2437  N   GLN C 180     -10.154   2.876  -1.566  1.00 83.32           N  
ATOM   2438  CA  GLN C 180      -9.482   2.709  -0.282  1.00 83.32           C  
ATOM   2439  C   GLN C 180      -8.004   3.075  -0.381  1.00 83.32           C  
ATOM   2440  CB  GLN C 180      -9.634   1.272   0.221  1.00 83.32           C  
ATOM   2441  O   GLN C 180      -7.452   3.703   0.525  1.00 83.32           O  
ATOM   2442  CG  GLN C 180     -11.040   0.933   0.697  1.00 83.32           C  
ATOM   2443  CD  GLN C 180     -11.189  -0.524   1.095  1.00 83.32           C  
ATOM   2444  NE2 GLN C 180     -12.197  -0.815   1.911  1.00 83.32           N  
ATOM   2445  OE1 GLN C 180     -10.406  -1.380   0.672  1.00 83.32           O  
ATOM   2446  N   SER C 181      -7.487   2.670  -1.479  1.00 75.34           N  
ATOM   2447  CA  SER C 181      -6.079   2.985  -1.701  1.00 75.34           C  
ATOM   2448  C   SER C 181      -5.867   4.487  -1.861  1.00 75.34           C  
ATOM   2449  CB  SER C 181      -5.554   2.253  -2.937  1.00 75.34           C  
ATOM   2450  O   SER C 181      -4.907   5.044  -1.325  1.00 75.34           O  
ATOM   2451  OG  SER C 181      -4.197   2.583  -3.178  1.00 75.34           O  
ATOM   2452  N   LYS C 182      -6.641   5.132  -2.578  1.00 78.98           N  
ATOM   2453  CA  LYS C 182      -6.556   6.578  -2.760  1.00 78.98           C  
ATOM   2454  C   LYS C 182      -6.738   7.310  -1.434  1.00 78.98           C  
ATOM   2455  CB  LYS C 182      -7.602   7.054  -3.770  1.00 78.98           C  
ATOM   2456  O   LYS C 182      -6.031   8.280  -1.152  1.00 78.98           O  
ATOM   2457  CG  LYS C 182      -7.258   6.730  -5.216  1.00 78.98           C  
ATOM   2458  CD  LYS C 182      -8.317   7.260  -6.174  1.00 78.98           C  
ATOM   2459  CE  LYS C 182      -8.056   6.808  -7.604  1.00 78.98           C  
ATOM   2460  NZ  LYS C 182      -9.060   7.370  -8.556  1.00 78.98           N  
ATOM   2461  N   LEU C 183      -7.727   6.834  -0.663  1.00 84.16           N  
ATOM   2462  CA  LEU C 183      -7.961   7.423   0.650  1.00 84.16           C  
ATOM   2463  C   LEU C 183      -6.752   7.225   1.558  1.00 84.16           C  
ATOM   2464  CB  LEU C 183      -9.206   6.811   1.298  1.00 84.16           C  
ATOM   2465  O   LEU C 183      -6.385   8.125   2.317  1.00 84.16           O  
ATOM   2466  CG  LEU C 183      -9.629   7.401   2.645  1.00 84.16           C  
ATOM   2467  CD1 LEU C 183     -10.134   8.828   2.463  1.00 84.16           C  
ATOM   2468  CD2 LEU C 183     -10.695   6.530   3.299  1.00 84.16           C  
ATOM   2469  N   ALA C 184      -6.134   6.117   1.433  1.00 79.19           N  
ATOM   2470  CA  ALA C 184      -4.937   5.839   2.223  1.00 79.19           C  
ATOM   2471  C   ALA C 184      -3.791   6.765   1.825  1.00 79.19           C  
ATOM   2472  CB  ALA C 184      -4.519   4.379   2.059  1.00 79.19           C  
ATOM   2473  O   ALA C 184      -3.079   7.287   2.687  1.00 79.19           O  
ATOM   2474  N   SER C 185      -3.659   6.897   0.627  1.00 75.03           N  
ATOM   2475  CA  SER C 185      -2.626   7.799   0.126  1.00 75.03           C  
ATOM   2476  C   SER C 185      -2.872   9.231   0.587  1.00 75.03           C  
ATOM   2477  CB  SER C 185      -2.565   7.749  -1.401  1.00 75.03           C  
ATOM   2478  O   SER C 185      -1.947   9.912   1.034  1.00 75.03           O  
ATOM   2479  OG  SER C 185      -1.554   8.612  -1.892  1.00 75.03           O  
ATOM   2480  N   MET C 186      -4.037   9.651   0.430  1.00 81.89           N  
ATOM   2481  CA  MET C 186      -4.415  10.990   0.873  1.00 81.89           C  
ATOM   2482  C   MET C 186      -4.171  11.157   2.369  1.00 81.89           C  
ATOM   2483  CB  MET C 186      -5.884  11.269   0.549  1.00 81.89           C  
ATOM   2484  O   MET C 186      -3.644  12.182   2.806  1.00 81.89           O  
ATOM   2485  CG  MET C 186      -6.349  12.657   0.959  1.00 81.89           C  
ATOM   2486  SD  MET C 186      -8.163  12.870   0.783  1.00 81.89           S  
ATOM   2487  CE  MET C 186      -8.363  12.471  -0.976  1.00 81.89           C  
ATOM   2488  N   SER C 187      -4.616  10.225   3.118  1.00 81.75           N  
ATOM   2489  CA  SER C 187      -4.440  10.266   4.566  1.00 81.75           C  
ATOM   2490  C   SER C 187      -2.963  10.319   4.942  1.00 81.75           C  
ATOM   2491  CB  SER C 187      -5.098   9.051   5.221  1.00 81.75           C  
ATOM   2492  O   SER C 187      -2.577  11.044   5.862  1.00 81.75           O  
ATOM   2493  OG  SER C 187      -5.082   9.170   6.633  1.00 81.75           O  
ATOM   2494  N   ASN C 188      -2.119   9.620   4.276  1.00 77.09           N  
ATOM   2495  CA  ASN C 188      -0.677   9.652   4.499  1.00 77.09           C  
ATOM   2496  C   ASN C 188      -0.091  11.025   4.185  1.00 77.09           C  
ATOM   2497  CB  ASN C 188       0.019   8.574   3.664  1.00 77.09           C  
ATOM   2498  O   ASN C 188       0.743  11.535   4.935  1.00 77.09           O  
ATOM   2499  CG  ASN C 188       1.309   8.089   4.295  1.00 77.09           C  
ATOM   2500  ND2 ASN C 188       1.916   7.071   3.696  1.00 77.09           N  
ATOM   2501  OD1 ASN C 188       1.757   8.625   5.312  1.00 77.09           O  
ATOM   2502  N   ASP C 189      -0.525  11.579   3.062  1.00 81.21           N  
ATOM   2503  CA  ASP C 189      -0.079  12.918   2.691  1.00 81.21           C  
ATOM   2504  C   ASP C 189      -0.489  13.945   3.745  1.00 81.21           C  
ATOM   2505  CB  ASP C 189      -0.643  13.313   1.325  1.00 81.21           C  
ATOM   2506  O   ASP C 189       0.287  14.843   4.080  1.00 81.21           O  
ATOM   2507  CG  ASP C 189       0.030  12.587   0.174  1.00 81.21           C  
ATOM   2508  OD1 ASP C 189       1.070  11.928   0.392  1.00 81.21           O  
ATOM   2509  OD2 ASP C 189      -0.482  12.676  -0.963  1.00 81.21           O  
ATOM   2510  N   PHE C 190      -1.717  13.808   4.163  1.00 86.03           N  
ATOM   2511  CA  PHE C 190      -2.227  14.695   5.202  1.00 86.03           C  
ATOM   2512  C   PHE C 190      -1.394  14.577   6.472  1.00 86.03           C  
ATOM   2513  CB  PHE C 190      -3.695  14.380   5.506  1.00 86.03           C  
ATOM   2514  O   PHE C 190      -1.017  15.587   7.069  1.00 86.03           O  
ATOM   2515  CG  PHE C 190      -4.329  15.329   6.487  1.00 86.03           C  
ATOM   2516  CD1 PHE C 190      -4.904  14.856   7.661  1.00 86.03           C  
ATOM   2517  CD2 PHE C 190      -4.350  16.694   6.236  1.00 86.03           C  
ATOM   2518  CE1 PHE C 190      -5.491  15.731   8.571  1.00 86.03           C  
ATOM   2519  CE2 PHE C 190      -4.935  17.576   7.141  1.00 86.03           C  
ATOM   2520  CZ  PHE C 190      -5.506  17.092   8.307  1.00 86.03           C  
ATOM   2521  N   LYS C 191      -1.072  13.443   6.883  1.00 82.29           N  
ATOM   2522  CA  LYS C 191      -0.230  13.219   8.054  1.00 82.29           C  
ATOM   2523  C   LYS C 191       1.142  13.863   7.877  1.00 82.29           C  
ATOM   2524  CB  LYS C 191      -0.075  11.721   8.325  1.00 82.29           C  
ATOM   2525  O   LYS C 191       1.656  14.504   8.796  1.00 82.29           O  
ATOM   2526  CG  LYS C 191       0.700  11.399   9.595  1.00 82.29           C  
ATOM   2527  CD  LYS C 191       0.923   9.900   9.748  1.00 82.29           C  
ATOM   2528  CE  LYS C 191       1.798   9.585  10.953  1.00 82.29           C  
ATOM   2529  NZ  LYS C 191       2.034   8.117  11.098  1.00 82.29           N  
ATOM   2530  N   SER C 192       1.719  13.662   6.765  1.00 79.37           N  
ATOM   2531  CA  SER C 192       3.031  14.229   6.471  1.00 79.37           C  
ATOM   2532  C   SER C 192       3.009  15.751   6.568  1.00 79.37           C  
ATOM   2533  CB  SER C 192       3.498  13.806   5.078  1.00 79.37           C  
ATOM   2534  O   SER C 192       3.923  16.356   7.133  1.00 79.37           O  
ATOM   2535  OG  SER C 192       4.763  14.370   4.779  1.00 79.37           O  
ATOM   2536  N   VAL C 193       2.013  16.309   5.999  1.00 83.18           N  
ATOM   2537  CA  VAL C 193       1.873  17.761   6.016  1.00 83.18           C  
ATOM   2538  C   VAL C 193       1.724  18.249   7.455  1.00 83.18           C  
ATOM   2539  CB  VAL C 193       0.667  18.225   5.168  1.00 83.18           C  
ATOM   2540  O   VAL C 193       2.304  19.269   7.834  1.00 83.18           O  
ATOM   2541  CG1 VAL C 193       0.395  19.712   5.385  1.00 83.18           C  
ATOM   2542  CG2 VAL C 193       0.911  17.933   3.689  1.00 83.18           C  
ATOM   2543  N   LEU C 194       0.965  17.579   8.278  1.00 84.58           N  
ATOM   2544  CA  LEU C 194       0.777  17.938   9.679  1.00 84.58           C  
ATOM   2545  C   LEU C 194       2.082  17.800  10.455  1.00 84.58           C  
ATOM   2546  CB  LEU C 194      -0.305  17.063  10.316  1.00 84.58           C  
ATOM   2547  O   LEU C 194       2.365  18.601  11.350  1.00 84.58           O  
ATOM   2548  CG  LEU C 194      -1.743  17.325   9.864  1.00 84.58           C  
ATOM   2549  CD1 LEU C 194      -2.691  16.314  10.500  1.00 84.58           C  
ATOM   2550  CD2 LEU C 194      -2.162  18.750  10.211  1.00 84.58           C  
ATOM   2551  N   GLU C 195       2.841  16.824  10.023  1.00 81.91           N  
ATOM   2552  CA  GLU C 195       4.137  16.642  10.669  1.00 81.91           C  
ATOM   2553  C   GLU C 195       5.081  17.797  10.347  1.00 81.91           C  
ATOM   2554  CB  GLU C 195       4.768  15.313  10.245  1.00 81.91           C  
ATOM   2555  O   GLU C 195       5.789  18.291  11.227  1.00 81.91           O  
ATOM   2556  CG  GLU C 195       4.166  14.099  10.936  1.00 81.91           C  
ATOM   2557  CD  GLU C 195       4.734  12.780  10.436  1.00 81.91           C  
ATOM   2558  OE1 GLU C 195       4.337  11.712  10.955  1.00 81.91           O  
ATOM   2559  OE2 GLU C 195       5.585  12.816   9.519  1.00 81.91           O  
ATOM   2560  N   VAL C 196       5.091  18.150   9.139  1.00 81.18           N  
ATOM   2561  CA  VAL C 196       5.912  19.282   8.721  1.00 81.18           C  
ATOM   2562  C   VAL C 196       5.454  20.547   9.445  1.00 81.18           C  
ATOM   2563  CB  VAL C 196       5.854  19.492   7.192  1.00 81.18           C  
ATOM   2564  O   VAL C 196       6.280  21.342   9.901  1.00 81.18           O  
ATOM   2565  CG1 VAL C 196       6.519  20.811   6.802  1.00 81.18           C  
ATOM   2566  CG2 VAL C 196       6.517  18.322   6.468  1.00 81.18           C  
ATOM   2567  N   ARG C 197       4.262  20.796   9.630  1.00 80.50           N  
ATOM   2568  CA  ARG C 197       3.710  21.943  10.342  1.00 80.50           C  
ATOM   2569  C   ARG C 197       4.098  21.910  11.817  1.00 80.50           C  
ATOM   2570  CB  ARG C 197       2.187  21.982  10.202  1.00 80.50           C  
ATOM   2571  O   ARG C 197       4.449  22.941  12.395  1.00 80.50           O  
ATOM   2572  CG  ARG C 197       1.536  23.179  10.877  1.00 80.50           C  
ATOM   2573  CD  ARG C 197       0.031  23.206  10.649  1.00 80.50           C  
ATOM   2574  NE  ARG C 197      -0.604  24.306  11.369  1.00 80.50           N  
ATOM   2575  NH1 ARG C 197      -2.624  24.140  10.260  1.00 80.50           N  
ATOM   2576  NH2 ARG C 197      -2.327  25.735  11.879  1.00 80.50           N  
ATOM   2577  CZ  ARG C 197      -1.850  24.725  11.168  1.00 80.50           C  
ATOM   2578  N   THR C 198       3.996  20.773  12.340  1.00 81.07           N  
ATOM   2579  CA  THR C 198       4.391  20.615  13.736  1.00 81.07           C  
ATOM   2580  C   THR C 198       5.866  20.957  13.922  1.00 81.07           C  
ATOM   2581  CB  THR C 198       4.127  19.181  14.232  1.00 81.07           C  
ATOM   2582  O   THR C 198       6.235  21.640  14.880  1.00 81.07           O  
ATOM   2583  CG2 THR C 198       4.433  19.049  15.720  1.00 81.07           C  
ATOM   2584  OG1 THR C 198       2.751  18.850  14.007  1.00 81.07           O  
ATOM   2585  N   GLU C 199       6.680  20.533  13.063  1.00 83.03           N  
ATOM   2586  CA  GLU C 199       8.112  20.814  13.121  1.00 83.03           C  
ATOM   2587  C   GLU C 199       8.390  22.303  12.933  1.00 83.03           C  
ATOM   2588  CB  GLU C 199       8.862  20.001  12.063  1.00 83.03           C  
ATOM   2589  O   GLU C 199       9.253  22.869  13.608  1.00 83.03           O  
ATOM   2590  CG  GLU C 199      10.376  20.048  12.211  1.00 83.03           C  
ATOM   2591  CD  GLU C 199      11.086  18.927  11.469  1.00 83.03           C  
ATOM   2592  OE1 GLU C 199      12.326  18.805  11.597  1.00 83.03           O  
ATOM   2593  OE2 GLU C 199      10.398  18.167  10.752  1.00 83.03           O  
ATOM   2594  N   ASN C 200       7.686  22.891  12.098  1.00 80.95           N  
ATOM   2595  CA  ASN C 200       7.828  24.323  11.857  1.00 80.95           C  
ATOM   2596  C   ASN C 200       7.436  25.140  13.085  1.00 80.95           C  
ATOM   2597  CB  ASN C 200       6.992  24.748  10.647  1.00 80.95           C  
ATOM   2598  O   ASN C 200       8.098  26.124  13.417  1.00 80.95           O  
ATOM   2599  CG  ASN C 200       7.646  24.384   9.329  1.00 80.95           C  
ATOM   2600  ND2 ASN C 200       6.869  24.416   8.253  1.00 80.95           N  
ATOM   2601  OD1 ASN C 200       8.840  24.077   9.278  1.00 80.95           O  
ATOM   2602  N   LEU C 201       6.465  24.767  13.732  1.00 81.18           N  
ATOM   2603  CA  LEU C 201       6.014  25.447  14.941  1.00 81.18           C  
ATOM   2604  C   LEU C 201       7.036  25.295  16.063  1.00 81.18           C  
ATOM   2605  CB  LEU C 201       4.658  24.898  15.391  1.00 81.18           C  
ATOM   2606  O   LEU C 201       7.272  26.236  16.825  1.00 81.18           O  
ATOM   2607  CG  LEU C 201       3.445  25.326  14.564  1.00 81.18           C  
ATOM   2608  CD1 LEU C 201       2.192  24.603  15.048  1.00 81.18           C  
ATOM   2609  CD2 LEU C 201       3.256  26.838  14.635  1.00 81.18           C  
ATOM   2610  N   LYS C 202       7.560  24.181  16.070  1.00 82.61           N  
ATOM   2611  CA  LYS C 202       8.584  23.929  17.080  1.00 82.61           C  
ATOM   2612  C   LYS C 202       9.823  24.785  16.831  1.00 82.61           C  
ATOM   2613  CB  LYS C 202       8.965  22.448  17.100  1.00 82.61           C  
ATOM   2614  O   LYS C 202      10.395  25.345  17.769  1.00 82.61           O  
ATOM   2615  CG  LYS C 202       7.936  21.553  17.774  1.00 82.61           C  
ATOM   2616  CD  LYS C 202       8.392  20.100  17.803  1.00 82.61           C  
ATOM   2617  CE  LYS C 202       7.320  19.188  18.383  1.00 82.61           C  
ATOM   2618  NZ  LYS C 202       7.748  17.757  18.379  1.00 82.61           N  
ATOM   2619  N   GLN C 203      10.229  24.873  15.621  1.00 81.58           N  
ATOM   2620  CA  GLN C 203      11.390  25.673  15.246  1.00 81.58           C  
ATOM   2621  C   GLN C 203      11.143  27.156  15.506  1.00 81.58           C  
ATOM   2622  CB  GLN C 203      11.745  25.449  13.775  1.00 81.58           C  
ATOM   2623  O   GLN C 203      12.048  27.875  15.937  1.00 81.58           O  
ATOM   2624  CG  GLN C 203      12.492  24.148  13.514  1.00 81.58           C  
ATOM   2625  CD  GLN C 203      12.769  23.917  12.040  1.00 81.58           C  
ATOM   2626  NE2 GLN C 203      13.452  22.820  11.731  1.00 81.58           N  
ATOM   2627  OE1 GLN C 203      12.372  24.717  11.187  1.00 81.58           O  
ATOM   2628  N   GLN C 204       9.974  27.599  15.265  1.00 77.57           N  
ATOM   2629  CA  GLN C 204       9.596  28.985  15.523  1.00 77.57           C  
ATOM   2630  C   GLN C 204       9.633  29.296  17.016  1.00 77.57           C  
ATOM   2631  CB  GLN C 204       8.204  29.276  14.960  1.00 77.57           C  
ATOM   2632  O   GLN C 204      10.051  30.383  17.419  1.00 77.57           O  
ATOM   2633  CG  GLN C 204       8.205  29.663  13.487  1.00 77.57           C  
ATOM   2634  CD  GLN C 204       6.822  30.013  12.971  1.00 77.57           C  
ATOM   2635  NE2 GLN C 204       6.764  30.893  11.977  1.00 77.57           N  
ATOM   2636  OE1 GLN C 204       5.813  29.496  13.462  1.00 77.57           O  
ATOM   2637  N   ARG C 205       9.180  28.360  17.753  1.00 76.51           N  
ATOM   2638  CA  ARG C 205       9.220  28.506  19.205  1.00 76.51           C  
ATOM   2639  C   ARG C 205      10.657  28.585  19.708  1.00 76.51           C  
ATOM   2640  CB  ARG C 205       8.490  27.345  19.882  1.00 76.51           C  
ATOM   2641  O   ARG C 205      10.971  29.397  20.581  1.00 76.51           O  
ATOM   2642  CG  ARG C 205       6.983  27.529  19.968  1.00 76.51           C  
ATOM   2643  CD  ARG C 205       6.323  26.414  20.765  1.00 76.51           C  
ATOM   2644  NE  ARG C 205       4.866  26.486  20.689  1.00 76.51           N  
ATOM   2645  NH1 ARG C 205       4.504  24.458  21.735  1.00 76.51           N  
ATOM   2646  NH2 ARG C 205       2.727  25.723  21.029  1.00 76.51           N  
ATOM   2647  CZ  ARG C 205       4.036  25.555  21.151  1.00 76.51           C  
ATOM   2648  N   SER C 206      11.472  27.773  19.148  1.00 79.70           N  
ATOM   2649  CA  SER C 206      12.877  27.743  19.542  1.00 79.70           C  
ATOM   2650  C   SER C 206      13.587  29.035  19.153  1.00 79.70           C  
ATOM   2651  CB  SER C 206      13.588  26.549  18.905  1.00 79.70           C  
ATOM   2652  O   SER C 206      14.413  29.548  19.911  1.00 79.70           O  
ATOM   2653  OG  SER C 206      14.917  26.439  19.386  1.00 79.70           O  
ATOM   2654  N   ARG C 207      13.268  29.562  18.063  1.00 75.83           N  
ATOM   2655  CA  ARG C 207      13.842  30.815  17.582  1.00 75.83           C  
ATOM   2656  C   ARG C 207      13.400  31.988  18.451  1.00 75.83           C  
ATOM   2657  CB  ARG C 207      13.448  31.063  16.125  1.00 75.83           C  
ATOM   2658  O   ARG C 207      14.195  32.883  18.746  1.00 75.83           O  
ATOM   2659  CG  ARG C 207      14.193  30.192  15.127  1.00 75.83           C  
ATOM   2660  CD  ARG C 207      13.871  30.576  13.690  1.00 75.83           C  
ATOM   2661  NE  ARG C 207      14.539  29.698  12.734  1.00 75.83           N  
ATOM   2662  NH1 ARG C 207      13.811  30.840  10.862  1.00 75.83           N  
ATOM   2663  NH2 ARG C 207      15.139  28.985  10.635  1.00 75.83           N  
ATOM   2664  CZ  ARG C 207      14.495  29.843  11.413  1.00 75.83           C  
ATOM   2665  N   ARG C 208      12.260  31.909  18.828  1.00 73.79           N  
ATOM   2666  CA  ARG C 208      11.729  32.970  19.678  1.00 73.79           C  
ATOM   2667  C   ARG C 208      12.348  32.916  21.071  1.00 73.79           C  
ATOM   2668  CB  ARG C 208      10.206  32.868  19.777  1.00 73.79           C  
ATOM   2669  O   ARG C 208      12.639  33.955  21.667  1.00 73.79           O  
ATOM   2670  CG  ARG C 208       9.535  34.139  20.274  1.00 73.79           C  
ATOM   2671  CD  ARG C 208       8.018  34.054  20.170  1.00 73.79           C  
ATOM   2672  NE  ARG C 208       7.367  34.518  21.391  1.00 73.79           N  
ATOM   2673  NH1 ARG C 208       5.503  35.366  20.322  1.00 73.79           N  
ATOM   2674  NH2 ARG C 208       5.687  35.512  22.602  1.00 73.79           N  
ATOM   2675  CZ  ARG C 208       6.187  35.131  21.435  1.00 73.79           C  
ATOM   2676  N   GLU C 209      12.554  31.785  21.506  1.00 71.37           N  
ATOM   2677  CA  GLU C 209      13.183  31.616  22.812  1.00 71.37           C  
ATOM   2678  C   GLU C 209      14.634  32.090  22.791  1.00 71.37           C  
ATOM   2679  CB  GLU C 209      13.114  30.153  23.257  1.00 71.37           C  
ATOM   2680  O   GLU C 209      15.124  32.650  23.774  1.00 71.37           O  
ATOM   2681  CG  GLU C 209      11.770  29.754  23.850  1.00 71.37           C  
ATOM   2682  CD  GLU C 209      11.726  28.307  24.315  1.00 71.37           C  
ATOM   2683  OE1 GLU C 209      10.721  27.902  24.942  1.00 71.37           O  
ATOM   2684  OE2 GLU C 209      12.705  27.573  24.051  1.00 71.37           O  
ATOM   2685  N   GLN C 210      15.265  31.866  21.697  1.00 68.64           N  
ATOM   2686  CA  GLN C 210      16.664  32.258  21.568  1.00 68.64           C  
ATOM   2687  C   GLN C 210      16.801  33.771  21.422  1.00 68.64           C  
ATOM   2688  CB  GLN C 210      17.311  31.556  20.373  1.00 68.64           C  
ATOM   2689  O   GLN C 210      17.748  34.367  21.940  1.00 68.64           O  
ATOM   2690  CG  GLN C 210      17.768  30.134  20.669  1.00 68.64           C  
ATOM   2691  CD  GLN C 210      18.488  29.493  19.497  1.00 68.64           C  
ATOM   2692  NE2 GLN C 210      19.006  28.287  19.707  1.00 68.64           N  
ATOM   2693  OE1 GLN C 210      18.578  30.076  18.412  1.00 68.64           O  
ATOM   2694  N   PHE C 211      15.834  34.349  20.819  1.00 58.54           N  
ATOM   2695  CA  PHE C 211      15.925  35.785  20.578  1.00 58.54           C  
ATOM   2696  C   PHE C 211      15.187  36.563  21.661  1.00 58.54           C  
ATOM   2697  CB  PHE C 211      15.357  36.137  19.200  1.00 58.54           C  
ATOM   2698  O   PHE C 211      15.397  37.768  21.819  1.00 58.54           O  
ATOM   2699  CG  PHE C 211      16.324  35.909  18.069  1.00 58.54           C  
ATOM   2700  CD1 PHE C 211      17.302  36.850  17.772  1.00 58.54           C  
ATOM   2701  CD2 PHE C 211      16.254  34.753  17.302  1.00 58.54           C  
ATOM   2702  CE1 PHE C 211      18.198  36.642  16.726  1.00 58.54           C  
ATOM   2703  CE2 PHE C 211      17.146  34.538  16.255  1.00 58.54           C  
ATOM   2704  CZ  PHE C 211      18.117  35.484  15.969  1.00 58.54           C  
ATOM   2705  N   SER C 212      14.322  35.940  22.357  1.00 55.91           N  
ATOM   2706  CA  SER C 212      13.630  36.580  23.470  1.00 55.91           C  
ATOM   2707  C   SER C 212      14.451  36.497  24.753  1.00 55.91           C  
ATOM   2708  CB  SER C 212      12.259  35.939  23.690  1.00 55.91           C  
ATOM   2709  O   SER C 212      14.157  37.189  25.730  1.00 55.91           O  
ATOM   2710  OG  SER C 212      12.315  34.541  23.461  1.00 55.91           O  
ATOM   2711  N   ARG C 213      15.391  35.573  24.754  1.00 48.08           N  
ATOM   2712  CA  ARG C 213      16.276  35.557  25.914  1.00 48.08           C  
ATOM   2713  C   ARG C 213      17.285  36.698  25.849  1.00 48.08           C  
ATOM   2714  CB  ARG C 213      17.007  34.216  26.014  1.00 48.08           C  
ATOM   2715  O   ARG C 213      18.309  36.668  26.535  1.00 48.08           O  
ATOM   2716  CG  ARG C 213      16.225  33.142  26.752  1.00 48.08           C  
ATOM   2717  CD  ARG C 213      17.024  31.853  26.885  1.00 48.08           C  
ATOM   2718  NE  ARG C 213      16.460  30.971  27.904  1.00 48.08           N  
ATOM   2719  NH1 ARG C 213      18.023  29.295  27.614  1.00 48.08           N  
ATOM   2720  NH2 ARG C 213      16.355  29.057  29.168  1.00 48.08           N  
ATOM   2721  CZ  ARG C 213      16.947  29.777  28.226  1.00 48.08           C  
ATOM   2722  N   ALA C 214      17.110  37.766  25.179  1.00 47.52           N  
ATOM   2723  CA  ALA C 214      18.068  38.828  25.473  1.00 47.52           C  
ATOM   2724  C   ALA C 214      18.130  39.112  26.971  1.00 47.52           C  
ATOM   2725  CB  ALA C 214      17.706  40.099  24.708  1.00 47.52           C  
ATOM   2726  O   ALA C 214      17.119  39.009  27.671  1.00 47.52           O  
ATOM   2727  N   PRO C 215      19.350  39.038  27.494  1.00 40.44           N  
ATOM   2728  CA  PRO C 215      19.630  39.402  28.885  1.00 40.44           C  
ATOM   2729  C   PRO C 215      18.904  40.673  29.320  1.00 40.44           C  
ATOM   2730  CB  PRO C 215      21.147  39.609  28.897  1.00 40.44           C  
ATOM   2731  O   PRO C 215      19.061  41.724  28.693  1.00 40.44           O  
ATOM   2732  CG  PRO C 215      21.528  39.725  27.456  1.00 40.44           C  
ATOM   2733  CD  PRO C 215      20.310  39.459  26.618  1.00 40.44           C  
ATOM   2734  N   VAL C 216      17.759  40.764  29.446  1.00 40.80           N  
ATOM   2735  CA  VAL C 216      17.468  41.887  30.331  1.00 40.80           C  
ATOM   2736  C   VAL C 216      18.399  41.848  31.540  1.00 40.80           C  
ATOM   2737  CB  VAL C 216      15.994  41.878  30.793  1.00 40.80           C  
ATOM   2738  O   VAL C 216      18.433  40.857  32.274  1.00 40.80           O  
ATOM   2739  CG1 VAL C 216      15.571  43.265  31.276  1.00 40.80           C  
ATOM   2740  CG2 VAL C 216      15.083  41.402  29.663  1.00 40.80           C  
ATOM   2741  N   SER C 217      19.678  42.372  31.380  1.00 37.73           N  
ATOM   2742  CA  SER C 217      20.534  42.851  32.459  1.00 37.73           C  
ATOM   2743  C   SER C 217      19.708  43.385  33.625  1.00 37.73           C  
ATOM   2744  CB  SER C 217      21.478  43.942  31.951  1.00 37.73           C  
ATOM   2745  O   SER C 217      18.707  44.074  33.419  1.00 37.73           O  
ATOM   2746  OG  SER C 217      22.486  43.390  31.122  1.00 37.73           O  
ATOM   2747  N   ALA C 218      19.742  42.709  34.718  1.00 40.19           N  
ATOM   2748  CA  ALA C 218      19.588  43.114  36.113  1.00 40.19           C  
ATOM   2749  C   ALA C 218      20.191  44.495  36.353  1.00 40.19           C  
ATOM   2750  CB  ALA C 218      20.232  42.087  37.040  1.00 40.19           C  
ATOM   2751  O   ALA C 218      21.405  44.678  36.238  1.00 40.19           O  
ATOM   2752  N   LEU C 219      19.659  45.550  35.837  1.00 36.52           N  
ATOM   2753  CA  LEU C 219      20.189  46.821  36.320  1.00 36.52           C  
ATOM   2754  C   LEU C 219      20.394  46.785  37.831  1.00 36.52           C  
ATOM   2755  CB  LEU C 219      19.248  47.970  35.948  1.00 36.52           C  
ATOM   2756  O   LEU C 219      19.472  46.455  38.580  1.00 36.52           O  
ATOM   2757  CG  LEU C 219      19.346  48.489  34.513  1.00 36.52           C  
ATOM   2758  CD1 LEU C 219      18.002  49.050  34.060  1.00 36.52           C  
ATOM   2759  CD2 LEU C 219      20.438  49.546  34.400  1.00 36.52           C  
ATOM   2760  N   PRO C 220      21.567  46.413  38.272  1.00 39.60           N  
ATOM   2761  CA  PRO C 220      21.915  46.621  39.679  1.00 39.60           C  
ATOM   2762  C   PRO C 220      21.521  48.006  40.187  1.00 39.60           C  
ATOM   2763  CB  PRO C 220      23.436  46.445  39.696  1.00 39.60           C  
ATOM   2764  O   PRO C 220      21.728  49.004  39.492  1.00 39.60           O  
ATOM   2765  CG  PRO C 220      23.846  46.537  38.262  1.00 39.60           C  
ATOM   2766  CD  PRO C 220      22.608  46.600  37.414  1.00 39.60           C  
ATOM   2767  N   LEU C 221      20.374  48.091  40.796  1.00 36.08           N  
ATOM   2768  CA  LEU C 221      20.143  49.280  41.610  1.00 36.08           C  
ATOM   2769  C   LEU C 221      21.357  49.586  42.481  1.00 36.08           C  
ATOM   2770  CB  LEU C 221      18.903  49.096  42.489  1.00 36.08           C  
ATOM   2771  O   LEU C 221      21.784  48.746  43.276  1.00 36.08           O  
ATOM   2772  CG  LEU C 221      17.585  49.623  41.920  1.00 36.08           C  
ATOM   2773  CD1 LEU C 221      16.460  48.626  42.180  1.00 36.08           C  
ATOM   2774  CD2 LEU C 221      17.249  50.984  42.521  1.00 36.08           C  
ATOM   2775  N   ALA C 222      22.372  50.188  41.902  1.00 35.99           N  
ATOM   2776  CA  ALA C 222      23.505  50.672  42.686  1.00 35.99           C  
ATOM   2777  C   ALA C 222      23.033  51.381  43.953  1.00 35.99           C  
ATOM   2778  CB  ALA C 222      24.370  51.609  41.847  1.00 35.99           C  
ATOM   2779  O   ALA C 222      22.074  52.156  43.917  1.00 35.99           O  
ATOM   2780  N   PRO C 223      23.230  50.709  45.032  1.00 37.82           N  
ATOM   2781  CA  PRO C 223      23.100  51.410  46.312  1.00 37.82           C  
ATOM   2782  C   PRO C 223      23.934  52.687  46.373  1.00 37.82           C  
ATOM   2783  CB  PRO C 223      23.601  50.381  47.329  1.00 37.82           C  
ATOM   2784  O   PRO C 223      25.166  52.627  46.332  1.00 37.82           O  
ATOM   2785  CG  PRO C 223      24.368  49.386  46.520  1.00 37.82           C  
ATOM   2786  CD  PRO C 223      24.172  49.701  45.065  1.00 37.82           C  
ATOM   2787  N   ASN C 224      23.683  53.622  45.478  1.00 30.18           N  
ATOM   2788  CA  ASN C 224      24.556  54.790  45.527  1.00 30.18           C  
ATOM   2789  C   ASN C 224      24.806  55.244  46.962  1.00 30.18           C  
ATOM   2790  CB  ASN C 224      23.966  55.937  44.703  1.00 30.18           C  
ATOM   2791  O   ASN C 224      24.054  54.886  47.871  1.00 30.18           O  
ATOM   2792  CG  ASN C 224      24.266  55.806  43.222  1.00 30.18           C  
ATOM   2793  ND2 ASN C 224      23.857  56.801  42.444  1.00 30.18           N  
ATOM   2794  OD1 ASN C 224      24.859  54.818  42.781  1.00 30.18           O  
ATOM   2795  N   HIS C 225      25.791  56.220  47.001  1.00 31.89           N  
ATOM   2796  CA  HIS C 225      26.652  57.039  47.846  1.00 31.89           C  
ATOM   2797  C   HIS C 225      25.829  57.946  48.756  1.00 31.89           C  
ATOM   2798  CB  HIS C 225      27.603  57.878  46.990  1.00 31.89           C  
ATOM   2799  O   HIS C 225      25.017  58.741  48.277  1.00 31.89           O  
ATOM   2800  CG  HIS C 225      28.862  57.163  46.616  1.00 31.89           C  
ATOM   2801  CD2 HIS C 225      29.288  56.676  45.427  1.00 31.89           C  
ATOM   2802  ND1 HIS C 225      29.854  56.876  47.529  1.00 31.89           N  
ATOM   2803  CE1 HIS C 225      30.838  56.242  46.915  1.00 31.89           C  
ATOM   2804  NE2 HIS C 225      30.520  56.107  45.639  1.00 31.89           N  
ATOM   2805  N   LEU C 226      25.530  57.447  49.909  1.00 31.71           N  
ATOM   2806  CA  LEU C 226      24.966  58.305  50.946  1.00 31.71           C  
ATOM   2807  C   LEU C 226      25.683  59.650  50.987  1.00 31.71           C  
ATOM   2808  CB  LEU C 226      25.057  57.623  52.314  1.00 31.71           C  
ATOM   2809  O   LEU C 226      25.103  60.655  51.406  1.00 31.71           O  
ATOM   2810  CG  LEU C 226      23.758  57.032  52.864  1.00 31.71           C  
ATOM   2811  CD1 LEU C 226      23.957  55.565  53.230  1.00 31.71           C  
ATOM   2812  CD2 LEU C 226      23.275  57.829  54.071  1.00 31.71           C  
ATOM   2813  N   GLY C 227      26.996  59.549  51.179  1.00 28.84           N  
ATOM   2814  CA  GLY C 227      27.377  60.465  52.242  1.00 28.84           C  
ATOM   2815  C   GLY C 227      27.415  61.914  51.796  1.00 28.84           C  
ATOM   2816  O   GLY C 227      27.710  62.807  52.594  1.00 28.84           O  
ATOM   2817  N   GLY C 228      27.888  62.120  50.535  1.00 27.63           N  
ATOM   2818  CA  GLY C 228      28.810  63.243  50.605  1.00 27.63           C  
ATOM   2819  C   GLY C 228      28.162  64.517  51.112  1.00 27.63           C  
ATOM   2820  O   GLY C 228      26.972  64.528  51.435  1.00 27.63           O  
ATOM   2821  N   GLY C 229      28.342  65.654  50.248  1.00 28.73           N  
ATOM   2822  CA  GLY C 229      28.907  66.986  50.387  1.00 28.73           C  
ATOM   2823  C   GLY C 229      27.909  68.008  50.899  1.00 28.73           C  
ATOM   2824  O   GLY C 229      26.725  67.703  51.052  1.00 28.73           O  
ATOM   2825  N   ALA C 230      28.321  69.341  50.733  1.00 31.34           N  
ATOM   2826  CA  ALA C 230      28.314  70.653  51.375  1.00 31.34           C  
ATOM   2827  C   ALA C 230      26.993  71.377  51.128  1.00 31.34           C  
ATOM   2828  CB  ALA C 230      29.482  71.498  50.872  1.00 31.34           C  
ATOM   2829  O   ALA C 230      26.458  72.029  52.028  1.00 31.34           O  
ATOM   2830  N   VAL C 231      26.742  71.719  49.835  1.00 30.29           N  
ATOM   2831  CA  VAL C 231      26.619  73.138  49.521  1.00 30.29           C  
ATOM   2832  C   VAL C 231      25.294  73.674  50.059  1.00 30.29           C  
ATOM   2833  CB  VAL C 231      26.718  73.394  48.000  1.00 30.29           C  
ATOM   2834  O   VAL C 231      24.394  72.899  50.393  1.00 30.29           O  
ATOM   2835  CG1 VAL C 231      28.158  73.709  47.598  1.00 30.29           C  
ATOM   2836  CG2 VAL C 231      26.194  72.188  47.222  1.00 30.29           C  
ATOM   2837  N   VAL C 232      24.980  74.905  49.470  1.00 31.61           N  
ATOM   2838  CA  VAL C 232      24.780  76.301  49.843  1.00 31.61           C  
ATOM   2839  C   VAL C 232      23.292  76.570  50.060  1.00 31.61           C  
ATOM   2840  CB  VAL C 232      25.344  77.262  48.773  1.00 31.61           C  
ATOM   2841  O   VAL C 232      22.902  77.154  51.074  1.00 31.61           O  
ATOM   2842  CG1 VAL C 232      25.053  78.715  49.144  1.00 31.61           C  
ATOM   2843  CG2 VAL C 232      26.846  77.042  48.599  1.00 31.61           C  
ATOM   2844  N   LEU C 233      22.523  76.753  48.922  1.00 30.07           N  
ATOM   2845  CA  LEU C 233      21.764  77.966  48.638  1.00 30.07           C  
ATOM   2846  C   LEU C 233      20.399  77.925  49.317  1.00 30.07           C  
ATOM   2847  CB  LEU C 233      21.590  78.148  47.127  1.00 30.07           C  
ATOM   2848  O   LEU C 233      19.780  76.862  49.412  1.00 30.07           O  
ATOM   2849  CG  LEU C 233      22.727  78.863  46.396  1.00 30.07           C  
ATOM   2850  CD1 LEU C 233      22.686  78.538  44.906  1.00 30.07           C  
ATOM   2851  CD2 LEU C 233      22.645  80.369  46.622  1.00 30.07           C  
ATOM   2852  N   GLY C 234      20.143  79.051  49.975  1.00 32.26           N  
ATOM   2853  CA  GLY C 234      19.199  79.451  51.006  1.00 32.26           C  
ATOM   2854  C   GLY C 234      17.751  79.302  50.580  1.00 32.26           C  
ATOM   2855  O   GLY C 234      16.944  78.711  51.301  1.00 32.26           O  
ATOM   2856  N   ALA C 235      17.299  80.327  49.794  1.00 33.82           N  
ATOM   2857  CA  ALA C 235      16.202  81.177  50.249  1.00 33.82           C  
ATOM   2858  C   ALA C 235      14.850  80.562  49.898  1.00 33.82           C  
ATOM   2859  CB  ALA C 235      16.322  82.572  49.642  1.00 33.82           C  
ATOM   2860  O   ALA C 235      13.949  80.507  50.739  1.00 33.82           O  
ATOM   2861  N   GLU C 236      14.447  80.764  48.582  1.00 35.21           N  
ATOM   2862  CA  GLU C 236      13.169  81.302  48.125  1.00 35.21           C  
ATOM   2863  C   GLU C 236      12.101  80.214  48.067  1.00 35.21           C  
ATOM   2864  CB  GLU C 236      13.323  81.963  46.753  1.00 35.21           C  
ATOM   2865  O   GLU C 236      12.297  79.178  47.428  1.00 35.21           O  
ATOM   2866  CG  GLU C 236      14.090  83.276  46.785  1.00 35.21           C  
ATOM   2867  CD  GLU C 236      13.483  84.348  45.894  1.00 35.21           C  
ATOM   2868  OE1 GLU C 236      12.994  85.372  46.423  1.00 35.21           O  
ATOM   2869  OE2 GLU C 236      13.495  84.162  44.656  1.00 35.21           O  
ATOM   2870  N   SER C 237      11.235  80.162  49.064  1.00 37.49           N  
ATOM   2871  CA  SER C 237      10.222  79.183  49.446  1.00 37.49           C  
ATOM   2872  C   SER C 237       9.101  79.117  48.415  1.00 37.49           C  
ATOM   2873  CB  SER C 237       9.643  79.518  50.821  1.00 37.49           C  
ATOM   2874  O   SER C 237       8.051  78.522  48.669  1.00 37.49           O  
ATOM   2875  OG  SER C 237      10.083  80.794  51.254  1.00 37.49           O  
ATOM   2876  N   HIS C 238       9.182  79.941  47.356  1.00 30.42           N  
ATOM   2877  CA  HIS C 238       7.835  80.188  46.855  1.00 30.42           C  
ATOM   2878  C   HIS C 238       7.160  78.890  46.424  1.00 30.42           C  
ATOM   2879  CB  HIS C 238       7.871  81.175  45.686  1.00 30.42           C  
ATOM   2880  O   HIS C 238       7.834  77.887  46.179  1.00 30.42           O  
ATOM   2881  CG  HIS C 238       7.779  82.607  46.106  1.00 30.42           C  
ATOM   2882  CD2 HIS C 238       8.732  83.562  46.223  1.00 30.42           C  
ATOM   2883  ND1 HIS C 238       6.590  83.201  46.470  1.00 30.42           N  
ATOM   2884  CE1 HIS C 238       6.816  84.464  46.792  1.00 30.42           C  
ATOM   2885  NE2 HIS C 238       8.108  84.708  46.651  1.00 30.42           N  
ATOM   2886  N   ALA C 239       5.810  78.864  46.220  1.00 34.42           N  
ATOM   2887  CA  ALA C 239       4.631  78.003  46.227  1.00 34.42           C  
ATOM   2888  C   ALA C 239       4.576  77.137  44.972  1.00 34.42           C  
ATOM   2889  CB  ALA C 239       3.361  78.842  46.347  1.00 34.42           C  
ATOM   2890  O   ALA C 239       3.595  76.426  44.744  1.00 34.42           O  
ATOM   2891  N   SER C 240       5.557  77.105  44.154  1.00 32.65           N  
ATOM   2892  CA  SER C 240       5.121  76.789  42.798  1.00 32.65           C  
ATOM   2893  C   SER C 240       4.508  75.395  42.724  1.00 32.65           C  
ATOM   2894  CB  SER C 240       6.293  76.893  41.821  1.00 32.65           C  
ATOM   2895  O   SER C 240       4.960  74.475  43.410  1.00 32.65           O  
ATOM   2896  OG  SER C 240       7.063  78.053  42.080  1.00 32.65           O  
ATOM   2897  N   LYS C 241       3.273  75.341  42.157  1.00 34.86           N  
ATOM   2898  CA  LYS C 241       2.235  74.365  41.835  1.00 34.86           C  
ATOM   2899  C   LYS C 241       2.798  73.219  40.999  1.00 34.86           C  
ATOM   2900  CB  LYS C 241       1.079  75.036  41.092  1.00 34.86           C  
ATOM   2901  O   LYS C 241       3.196  73.420  39.849  1.00 34.86           O  
ATOM   2902  CG  LYS C 241      -0.201  75.144  41.908  1.00 34.86           C  
ATOM   2903  CD  LYS C 241      -1.281  75.911  41.155  1.00 34.86           C  
ATOM   2904  CE  LYS C 241      -2.552  76.046  41.983  1.00 34.86           C  
ATOM   2905  NZ  LYS C 241      -3.574  76.891  41.295  1.00 34.86           N  
ATOM   2906  N   ASP C 242       3.653  72.425  41.544  1.00 36.97           N  
ATOM   2907  CA  ASP C 242       4.428  71.428  40.812  1.00 36.97           C  
ATOM   2908  C   ASP C 242       3.525  70.325  40.263  1.00 36.97           C  
ATOM   2909  CB  ASP C 242       5.510  70.824  41.709  1.00 36.97           C  
ATOM   2910  O   ASP C 242       2.814  69.663  41.022  1.00 36.97           O  
ATOM   2911  CG  ASP C 242       6.863  71.494  41.539  1.00 36.97           C  
ATOM   2912  OD1 ASP C 242       7.090  72.156  40.503  1.00 36.97           O  
ATOM   2913  OD2 ASP C 242       7.710  71.356  42.448  1.00 36.97           O  
ATOM   2914  N   VAL C 243       2.896  70.626  39.081  1.00 40.72           N  
ATOM   2915  CA  VAL C 243       2.061  69.728  38.289  1.00 40.72           C  
ATOM   2916  C   VAL C 243       2.821  68.436  37.999  1.00 40.72           C  
ATOM   2917  CB  VAL C 243       1.610  70.390  36.968  1.00 40.72           C  
ATOM   2918  O   VAL C 243       3.869  68.458  37.348  1.00 40.72           O  
ATOM   2919  CG1 VAL C 243       0.473  69.596  36.327  1.00 40.72           C  
ATOM   2920  CG2 VAL C 243       1.183  71.836  37.215  1.00 40.72           C  
ATOM   2921  N   ALA C 244       3.167  67.718  39.000  1.00 41.02           N  
ATOM   2922  CA  ALA C 244       3.871  66.452  38.813  1.00 41.02           C  
ATOM   2923  C   ALA C 244       3.069  65.505  37.925  1.00 41.02           C  
ATOM   2924  CB  ALA C 244       4.157  65.797  40.162  1.00 41.02           C  
ATOM   2925  O   ALA C 244       1.905  65.214  38.209  1.00 41.02           O  
ATOM   2926  N   ILE C 245       3.135  65.766  36.598  1.00 41.95           N  
ATOM   2927  CA  ILE C 245       2.525  64.893  35.600  1.00 41.95           C  
ATOM   2928  C   ILE C 245       3.014  63.461  35.800  1.00 41.95           C  
ATOM   2929  CB  ILE C 245       2.837  65.372  34.165  1.00 41.95           C  
ATOM   2930  O   ILE C 245       4.220  63.202  35.783  1.00 41.95           O  
ATOM   2931  CG1 ILE C 245       2.401  66.830  33.980  1.00 41.95           C  
ATOM   2932  CG2 ILE C 245       2.161  64.463  33.134  1.00 41.95           C  
ATOM   2933  CD1 ILE C 245       2.917  67.473  32.701  1.00 41.95           C  
ATOM   2934  N   ASP C 246       2.365  62.726  36.661  1.00 45.18           N  
ATOM   2935  CA  ASP C 246       2.492  61.300  36.947  1.00 45.18           C  
ATOM   2936  C   ASP C 246       2.560  60.485  35.658  1.00 45.18           C  
ATOM   2937  CB  ASP C 246       1.325  60.820  37.812  1.00 45.18           C  
ATOM   2938  O   ASP C 246       1.543  60.284  34.990  1.00 45.18           O  
ATOM   2939  CG  ASP C 246       1.634  59.539  38.567  1.00 45.18           C  
ATOM   2940  OD1 ASP C 246       2.825  59.194  38.721  1.00 45.18           O  
ATOM   2941  OD2 ASP C 246       0.677  58.867  39.010  1.00 45.18           O  
ATOM   2942  N   MET C 247       3.460  60.796  34.683  1.00 45.14           N  
ATOM   2943  CA  MET C 247       3.658  60.154  33.387  1.00 45.14           C  
ATOM   2944  C   MET C 247       4.097  58.704  33.559  1.00 45.14           C  
ATOM   2945  CB  MET C 247       4.692  60.919  32.560  1.00 45.14           C  
ATOM   2946  O   MET C 247       4.371  58.013  32.576  1.00 45.14           O  
ATOM   2947  CG  MET C 247       4.197  61.324  31.181  1.00 45.14           C  
ATOM   2948  SD  MET C 247       5.559  61.854  30.072  1.00 45.14           S  
ATOM   2949  CE  MET C 247       4.658  62.985  28.976  1.00 45.14           C  
ATOM   2950  N   MET C 248       4.495  58.218  34.697  1.00 45.18           N  
ATOM   2951  CA  MET C 248       5.217  56.951  34.773  1.00 45.18           C  
ATOM   2952  C   MET C 248       4.296  55.780  34.447  1.00 45.18           C  
ATOM   2953  CB  MET C 248       5.831  56.764  36.161  1.00 45.18           C  
ATOM   2954  O   MET C 248       4.765  54.679  34.154  1.00 45.18           O  
ATOM   2955  CG  MET C 248       7.067  55.879  36.170  1.00 45.18           C  
ATOM   2956  SD  MET C 248       8.568  56.774  36.731  1.00 45.18           S  
ATOM   2957  CE  MET C 248       8.834  55.976  38.338  1.00 45.18           C  
ATOM   2958  N   ASP C 249       2.983  55.908  34.624  1.00 47.27           N  
ATOM   2959  CA  ASP C 249       2.113  54.736  34.626  1.00 47.27           C  
ATOM   2960  C   ASP C 249       1.876  54.226  33.206  1.00 47.27           C  
ATOM   2961  CB  ASP C 249       0.777  55.060  35.298  1.00 47.27           C  
ATOM   2962  O   ASP C 249       1.603  53.041  33.004  1.00 47.27           O  
ATOM   2963  CG  ASP C 249       0.181  53.874  36.035  1.00 47.27           C  
ATOM   2964  OD1 ASP C 249       0.937  52.967  36.444  1.00 47.27           O  
ATOM   2965  OD2 ASP C 249      -1.057  53.845  36.206  1.00 47.27           O  
ATOM   2966  N   SER C 250       2.030  55.031  32.153  1.00 51.38           N  
ATOM   2967  CA  SER C 250       1.621  54.615  30.816  1.00 51.38           C  
ATOM   2968  C   SER C 250       2.628  53.646  30.206  1.00 51.38           C  
ATOM   2969  CB  SER C 250       1.453  55.830  29.903  1.00 51.38           C  
ATOM   2970  O   SER C 250       2.256  52.753  29.442  1.00 51.38           O  
ATOM   2971  OG  SER C 250       0.087  56.036  29.585  1.00 51.38           O  
ATOM   2972  N   ARG C 251       3.969  53.720  30.569  1.00 49.62           N  
ATOM   2973  CA  ARG C 251       4.984  52.846  29.989  1.00 49.62           C  
ATOM   2974  C   ARG C 251       4.883  51.436  30.560  1.00 49.62           C  
ATOM   2975  CB  ARG C 251       6.385  53.411  30.233  1.00 49.62           C  
ATOM   2976  O   ARG C 251       5.058  50.453  29.836  1.00 49.62           O  
ATOM   2977  CG  ARG C 251       6.912  54.265  29.091  1.00 49.62           C  
ATOM   2978  CD  ARG C 251       8.349  54.705  29.332  1.00 49.62           C  
ATOM   2979  NE  ARG C 251       8.829  55.586  28.271  1.00 49.62           N  
ATOM   2980  NH1 ARG C 251      10.719  56.269  29.410  1.00 49.62           N  
ATOM   2981  NH2 ARG C 251      10.286  57.077  27.309  1.00 49.62           N  
ATOM   2982  CZ  ARG C 251       9.944  56.309  28.333  1.00 49.62           C  
ATOM   2983  N   THR C 252       4.538  51.261  31.865  1.00 56.23           N  
ATOM   2984  CA  THR C 252       4.385  49.949  32.484  1.00 56.23           C  
ATOM   2985  C   THR C 252       3.139  49.244  31.955  1.00 56.23           C  
ATOM   2986  CB  THR C 252       4.304  50.061  34.017  1.00 56.23           C  
ATOM   2987  O   THR C 252       3.158  48.034  31.718  1.00 56.23           O  
ATOM   2988  CG2 THR C 252       4.728  48.758  34.687  1.00 56.23           C  
ATOM   2989  OG1 THR C 252       5.166  51.116  34.460  1.00 56.23           O  
ATOM   2990  N   SER C 253       2.120  50.093  31.666  1.00 60.82           N  
ATOM   2991  CA  SER C 253       0.885  49.524  31.138  1.00 60.82           C  
ATOM   2992  C   SER C 253       1.064  49.051  29.699  1.00 60.82           C  
ATOM   2993  CB  SER C 253      -0.250  50.546  31.210  1.00 60.82           C  
ATOM   2994  O   SER C 253       0.510  48.023  29.305  1.00 60.82           O  
ATOM   2995  OG  SER C 253      -0.753  50.648  32.531  1.00 60.82           O  
ATOM   2996  N   GLN C 254       1.980  49.728  28.950  1.00 57.20           N  
ATOM   2997  CA  GLN C 254       2.253  49.324  27.575  1.00 57.20           C  
ATOM   2998  C   GLN C 254       3.116  48.066  27.533  1.00 57.20           C  
ATOM   2999  CB  GLN C 254       2.939  50.456  26.809  1.00 57.20           C  
ATOM   3000  O   GLN C 254       2.898  47.185  26.699  1.00 57.20           O  
ATOM   3001  CG  GLN C 254       1.991  51.271  25.939  1.00 57.20           C  
ATOM   3002  CD  GLN C 254       2.686  52.420  25.231  1.00 57.20           C  
ATOM   3003  NE2 GLN C 254       1.914  53.426  24.835  1.00 57.20           N  
ATOM   3004  OE1 GLN C 254       3.906  52.403  25.042  1.00 57.20           O  
ATOM   3005  N   GLN C 255       3.990  47.934  28.489  1.00 60.38           N  
ATOM   3006  CA  GLN C 255       4.851  46.759  28.560  1.00 60.38           C  
ATOM   3007  C   GLN C 255       4.062  45.524  28.985  1.00 60.38           C  
ATOM   3008  CB  GLN C 255       6.011  46.999  29.528  1.00 60.38           C  
ATOM   3009  O   GLN C 255       4.268  44.434  28.447  1.00 60.38           O  
ATOM   3010  CG  GLN C 255       7.203  46.081  29.300  1.00 60.38           C  
ATOM   3011  CD  GLN C 255       8.478  46.841  28.986  1.00 60.38           C  
ATOM   3012  NE2 GLN C 255       9.379  46.207  28.244  1.00 60.38           N  
ATOM   3013  OE1 GLN C 255       8.652  47.989  29.407  1.00 60.38           O  
ATOM   3014  N   LEU C 256       3.086  45.714  29.859  1.00 63.85           N  
ATOM   3015  CA  LEU C 256       2.249  44.617  30.333  1.00 63.85           C  
ATOM   3016  C   LEU C 256       1.305  44.139  29.234  1.00 63.85           C  
ATOM   3017  CB  LEU C 256       1.443  45.050  31.561  1.00 63.85           C  
ATOM   3018  O   LEU C 256       1.022  42.943  29.130  1.00 63.85           O  
ATOM   3019  CG  LEU C 256       2.005  44.636  32.921  1.00 63.85           C  
ATOM   3020  CD1 LEU C 256       1.947  45.807  33.897  1.00 63.85           C  
ATOM   3021  CD2 LEU C 256       1.244  43.435  33.472  1.00 63.85           C  
ATOM   3022  N   GLN C 257       0.904  45.067  28.383  1.00 58.31           N  
ATOM   3023  CA  GLN C 257       0.039  44.721  27.260  1.00 58.31           C  
ATOM   3024  C   GLN C 257       0.791  43.897  26.220  1.00 58.31           C  
ATOM   3025  CB  GLN C 257      -0.535  45.984  26.615  1.00 58.31           C  
ATOM   3026  O   GLN C 257       0.230  42.969  25.632  1.00 58.31           O  
ATOM   3027  CG  GLN C 257      -2.051  46.087  26.706  1.00 58.31           C  
ATOM   3028  CD  GLN C 257      -2.587  47.386  26.133  1.00 58.31           C  
ATOM   3029  NE2 GLN C 257      -3.769  47.791  26.586  1.00 58.31           N  
ATOM   3030  OE1 GLN C 257      -1.943  48.021  25.291  1.00 58.31           O  
ATOM   3031  N   LEU C 258       2.117  44.211  26.026  1.00 59.03           N  
ATOM   3032  CA  LEU C 258       2.949  43.486  25.072  1.00 59.03           C  
ATOM   3033  C   LEU C 258       3.241  42.074  25.568  1.00 59.03           C  
ATOM   3034  CB  LEU C 258       4.261  44.235  24.827  1.00 59.03           C  
ATOM   3035  O   LEU C 258       3.270  41.127  24.778  1.00 59.03           O  
ATOM   3036  CG  LEU C 258       4.229  45.328  23.757  1.00 59.03           C  
ATOM   3037  CD1 LEU C 258       5.308  46.370  24.031  1.00 59.03           C  
ATOM   3038  CD2 LEU C 258       4.404  44.722  22.369  1.00 59.03           C  
ATOM   3039  N   ILE C 259       3.335  41.899  26.882  1.00 57.97           N  
ATOM   3040  CA  ILE C 259       3.594  40.600  27.494  1.00 57.97           C  
ATOM   3041  C   ILE C 259       2.343  39.728  27.402  1.00 57.97           C  
ATOM   3042  CB  ILE C 259       4.037  40.747  28.967  1.00 57.97           C  
ATOM   3043  O   ILE C 259       2.434  38.528  27.131  1.00 57.97           O  
ATOM   3044  CG1 ILE C 259       5.414  41.416  29.046  1.00 57.97           C  
ATOM   3045  CG2 ILE C 259       4.049  39.384  29.666  1.00 57.97           C  
ATOM   3046  CD1 ILE C 259       5.781  41.914  30.437  1.00 57.97           C  
ATOM   3047  N   ASP C 260       1.166  40.388  27.477  1.00 58.54           N  
ATOM   3048  CA  ASP C 260      -0.095  39.659  27.395  1.00 58.54           C  
ATOM   3049  C   ASP C 260      -0.368  39.194  25.966  1.00 58.54           C  
ATOM   3050  CB  ASP C 260      -1.251  40.527  27.895  1.00 58.54           C  
ATOM   3051  O   ASP C 260      -0.841  38.076  25.751  1.00 58.54           O  
ATOM   3052  CG  ASP C 260      -2.490  39.721  28.243  1.00 58.54           C  
ATOM   3053  OD1 ASP C 260      -2.358  38.573  28.721  1.00 58.54           O  
ATOM   3054  OD2 ASP C 260      -3.610  40.236  28.035  1.00 58.54           O  
ATOM   3055  N   GLU C 261       0.019  40.070  24.971  1.00 58.00           N  
ATOM   3056  CA  GLU C 261      -0.147  39.703  23.567  1.00 58.00           C  
ATOM   3057  C   GLU C 261       0.780  38.553  23.184  1.00 58.00           C  
ATOM   3058  CB  GLU C 261       0.111  40.910  22.662  1.00 58.00           C  
ATOM   3059  O   GLU C 261       0.392  37.662  22.426  1.00 58.00           O  
ATOM   3060  CG  GLU C 261      -1.005  41.178  21.663  1.00 58.00           C  
ATOM   3061  CD  GLU C 261      -0.796  42.450  20.857  1.00 58.00           C  
ATOM   3062  OE1 GLU C 261      -1.540  42.677  19.875  1.00 58.00           O  
ATOM   3063  OE2 GLU C 261       0.121  43.226  21.208  1.00 58.00           O  
ATOM   3064  N   GLN C 262       1.976  38.535  23.731  1.00 61.44           N  
ATOM   3065  CA  GLN C 262       2.931  37.457  23.497  1.00 61.44           C  
ATOM   3066  C   GLN C 262       2.457  36.154  24.133  1.00 61.44           C  
ATOM   3067  CB  GLN C 262       4.311  37.834  24.038  1.00 61.44           C  
ATOM   3068  O   GLN C 262       2.578  35.084  23.534  1.00 61.44           O  
ATOM   3069  CG  GLN C 262       5.244  38.421  22.988  1.00 61.44           C  
ATOM   3070  CD  GLN C 262       6.544  38.934  23.579  1.00 61.44           C  
ATOM   3071  NE2 GLN C 262       7.472  39.332  22.716  1.00 61.44           N  
ATOM   3072  OE1 GLN C 262       6.712  38.974  24.802  1.00 61.44           O  
ATOM   3073  N   ASP C 263       1.771  36.254  25.357  1.00 62.73           N  
ATOM   3074  CA  ASP C 263       1.265  35.075  26.052  1.00 62.73           C  
ATOM   3075  C   ASP C 263       0.054  34.489  25.329  1.00 62.73           C  
ATOM   3076  CB  ASP C 263       0.899  35.419  27.497  1.00 62.73           C  
ATOM   3077  O   ASP C 263      -0.092  33.268  25.241  1.00 62.73           O  
ATOM   3078  CG  ASP C 263       2.021  35.131  28.478  1.00 62.73           C  
ATOM   3079  OD1 ASP C 263       2.976  34.408  28.118  1.00 62.73           O  
ATOM   3080  OD2 ASP C 263       1.950  35.628  29.623  1.00 62.73           O  
ATOM   3081  N   SER C 264      -0.752  35.441  24.886  1.00 65.57           N  
ATOM   3082  CA  SER C 264      -1.918  34.995  24.131  1.00 65.57           C  
ATOM   3083  C   SER C 264      -1.507  34.298  22.839  1.00 65.57           C  
ATOM   3084  CB  SER C 264      -2.835  36.177  23.813  1.00 65.57           C  
ATOM   3085  O   SER C 264      -2.099  33.286  22.457  1.00 65.57           O  
ATOM   3086  OG  SER C 264      -3.911  35.771  22.986  1.00 65.57           O  
ATOM   3087  N   TYR C 265      -0.525  34.749  22.216  1.00 64.74           N  
ATOM   3088  CA  TYR C 265      -0.006  34.161  20.986  1.00 64.74           C  
ATOM   3089  C   TYR C 265       0.607  32.791  21.253  1.00 64.74           C  
ATOM   3090  CB  TYR C 265       1.037  35.083  20.347  1.00 64.74           C  
ATOM   3091  O   TYR C 265       0.351  31.835  20.517  1.00 64.74           O  
ATOM   3092  CG  TYR C 265       1.619  34.544  19.063  1.00 64.74           C  
ATOM   3093  CD1 TYR C 265       2.880  33.954  19.041  1.00 64.74           C  
ATOM   3094  CD2 TYR C 265       0.909  34.624  17.870  1.00 64.74           C  
ATOM   3095  CE1 TYR C 265       3.422  33.457  17.860  1.00 64.74           C  
ATOM   3096  CE2 TYR C 265       1.441  34.131  16.683  1.00 64.74           C  
ATOM   3097  OH  TYR C 265       3.226  33.060  15.515  1.00 64.74           O  
ATOM   3098  CZ  TYR C 265       2.695  33.550  16.688  1.00 64.74           C  
ATOM   3099  N   ILE C 266       1.316  32.716  22.287  1.00 65.98           N  
ATOM   3100  CA  ILE C 266       1.987  31.471  22.646  1.00 65.98           C  
ATOM   3101  C   ILE C 266       0.951  30.422  23.042  1.00 65.98           C  
ATOM   3102  CB  ILE C 266       2.999  31.685  23.794  1.00 65.98           C  
ATOM   3103  O   ILE C 266       1.070  29.252  22.671  1.00 65.98           O  
ATOM   3104  CG1 ILE C 266       4.103  32.656  23.359  1.00 65.98           C  
ATOM   3105  CG2 ILE C 266       3.593  30.348  24.246  1.00 65.98           C  
ATOM   3106  CD1 ILE C 266       5.092  33.003  24.462  1.00 65.98           C  
ATOM   3107  N   GLN C 267       0.000  30.938  23.730  1.00 72.15           N  
ATOM   3108  CA  GLN C 267      -1.058  30.023  24.144  1.00 72.15           C  
ATOM   3109  C   GLN C 267      -1.864  29.534  22.943  1.00 72.15           C  
ATOM   3110  CB  GLN C 267      -1.984  30.695  25.159  1.00 72.15           C  
ATOM   3111  O   GLN C 267      -2.223  28.358  22.867  1.00 72.15           O  
ATOM   3112  CG  GLN C 267      -2.974  29.742  25.815  1.00 72.15           C  
ATOM   3113  CD  GLN C 267      -2.300  28.729  26.722  1.00 72.15           C  
ATOM   3114  NE2 GLN C 267      -2.998  27.636  27.011  1.00 72.15           N  
ATOM   3115  OE1 GLN C 267      -1.162  28.928  27.158  1.00 72.15           O  
ATOM   3116  N   SER C 268      -2.127  30.433  22.037  1.00 66.79           N  
ATOM   3117  CA  SER C 268      -2.868  30.089  20.828  1.00 66.79           C  
ATOM   3118  C   SER C 268      -2.096  29.093  19.970  1.00 66.79           C  
ATOM   3119  CB  SER C 268      -3.177  31.345  20.012  1.00 66.79           C  
ATOM   3120  O   SER C 268      -2.683  28.175  19.394  1.00 66.79           O  
ATOM   3121  OG  SER C 268      -2.531  31.298  18.752  1.00 66.79           O  
ATOM   3122  N   ARG C 269      -0.843  29.179  19.880  1.00 71.88           N  
ATOM   3123  CA  ARG C 269       0.004  28.278  19.106  1.00 71.88           C  
ATOM   3124  C   ARG C 269       0.066  26.897  19.750  1.00 71.88           C  
ATOM   3125  CB  ARG C 269       1.414  28.854  18.964  1.00 71.88           C  
ATOM   3126  O   ARG C 269       0.074  25.880  19.053  1.00 71.88           O  
ATOM   3127  CG  ARG C 269       1.809  29.172  17.531  1.00 71.88           C  
ATOM   3128  CD  ARG C 269       3.320  29.248  17.365  1.00 71.88           C  
ATOM   3129  NE  ARG C 269       3.717  29.103  15.967  1.00 71.88           N  
ATOM   3130  NH1 ARG C 269       5.923  29.694  16.317  1.00 71.88           N  
ATOM   3131  NH2 ARG C 269       5.195  29.157  14.211  1.00 71.88           N  
ATOM   3132  CZ  ARG C 269       4.944  29.318  15.502  1.00 71.88           C  
ATOM   3133  N   ALA C 270       0.123  26.947  21.170  1.00 74.01           N  
ATOM   3134  CA  ALA C 270       0.130  25.673  21.883  1.00 74.01           C  
ATOM   3135  C   ALA C 270      -1.184  24.923  21.681  1.00 74.01           C  
ATOM   3136  CB  ALA C 270       0.387  25.897  23.371  1.00 74.01           C  
ATOM   3137  O   ALA C 270      -1.189  23.703  21.500  1.00 74.01           O  
ATOM   3138  N   ASP C 271      -2.243  25.630  21.685  1.00 73.88           N  
ATOM   3139  CA  ASP C 271      -3.549  25.022  21.448  1.00 73.88           C  
ATOM   3140  C   ASP C 271      -3.642  24.455  20.033  1.00 73.88           C  
ATOM   3141  CB  ASP C 271      -4.666  26.042  21.681  1.00 73.88           C  
ATOM   3142  O   ASP C 271      -4.177  23.363  19.831  1.00 73.88           O  
ATOM   3143  CG  ASP C 271      -4.974  26.259  23.152  1.00 73.88           C  
ATOM   3144  OD1 ASP C 271      -4.590  25.412  23.987  1.00 73.88           O  
ATOM   3145  OD2 ASP C 271      -5.610  27.285  23.478  1.00 73.88           O  
ATOM   3146  N   THR C 272      -3.079  25.172  19.127  1.00 74.78           N  
ATOM   3147  CA  THR C 272      -3.068  24.715  17.742  1.00 74.78           C  
ATOM   3148  C   THR C 272      -2.234  23.445  17.597  1.00 74.78           C  
ATOM   3149  CB  THR C 272      -2.520  25.802  16.799  1.00 74.78           C  
ATOM   3150  O   THR C 272      -2.626  22.516  16.888  1.00 74.78           O  
ATOM   3151  CG2 THR C 272      -3.615  26.338  15.882  1.00 74.78           C  
ATOM   3152  OG1 THR C 272      -1.995  26.883  17.580  1.00 74.78           O  
ATOM   3153  N   MET C 273      -1.159  23.327  18.328  1.00 78.09           N  
ATOM   3154  CA  MET C 273      -0.293  22.153  18.269  1.00 78.09           C  
ATOM   3155  C   MET C 273      -0.996  20.929  18.847  1.00 78.09           C  
ATOM   3156  CB  MET C 273       1.014  22.409  19.021  1.00 78.09           C  
ATOM   3157  O   MET C 273      -0.887  19.830  18.301  1.00 78.09           O  
ATOM   3158  CG  MET C 273       2.155  21.500  18.594  1.00 78.09           C  
ATOM   3159  SD  MET C 273       3.726  21.891  19.458  1.00 78.09           S  
ATOM   3160  CE  MET C 273       4.857  20.769  18.589  1.00 78.09           C  
ATOM   3161  N   GLN C 274      -1.601  21.205  19.920  1.00 77.18           N  
ATOM   3162  CA  GLN C 274      -2.339  20.109  20.538  1.00 77.18           C  
ATOM   3163  C   GLN C 274      -3.430  19.586  19.608  1.00 77.18           C  
ATOM   3164  CB  GLN C 274      -2.951  20.555  21.867  1.00 77.18           C  
ATOM   3165  O   GLN C 274      -3.642  18.376  19.510  1.00 77.18           O  
ATOM   3166  CG  GLN C 274      -3.570  19.420  22.671  1.00 77.18           C  
ATOM   3167  CD  GLN C 274      -4.045  19.863  24.042  1.00 77.18           C  
ATOM   3168  NE2 GLN C 274      -4.633  18.938  24.794  1.00 77.18           N  
ATOM   3169  OE1 GLN C 274      -3.884  21.026  24.424  1.00 77.18           O  
ATOM   3170  N   ASN C 275      -4.102  20.434  18.908  1.00 73.73           N  
ATOM   3171  CA  ASN C 275      -5.147  20.053  17.964  1.00 73.73           C  
ATOM   3172  C   ASN C 275      -4.579  19.270  16.784  1.00 73.73           C  
ATOM   3173  CB  ASN C 275      -5.899  21.290  17.468  1.00 73.73           C  
ATOM   3174  O   ASN C 275      -5.179  18.292  16.335  1.00 73.73           O  
ATOM   3175  CG  ASN C 275      -6.857  21.845  18.503  1.00 73.73           C  
ATOM   3176  ND2 ASN C 275      -7.335  23.063  18.276  1.00 73.73           N  
ATOM   3177  OD1 ASN C 275      -7.164  21.186  19.499  1.00 73.73           O  
ATOM   3178  N   ILE C 276      -3.473  19.674  16.287  1.00 76.51           N  
ATOM   3179  CA  ILE C 276      -2.816  19.005  15.170  1.00 76.51           C  
ATOM   3180  C   ILE C 276      -2.393  17.598  15.587  1.00 76.51           C  
ATOM   3181  CB  ILE C 276      -1.593  19.807  14.671  1.00 76.51           C  
ATOM   3182  O   ILE C 276      -2.591  16.636  14.841  1.00 76.51           O  
ATOM   3183  CG1 ILE C 276      -2.036  21.163  14.111  1.00 76.51           C  
ATOM   3184  CG2 ILE C 276      -0.815  19.008  13.621  1.00 76.51           C  
ATOM   3185  CD1 ILE C 276      -0.883  22.088  13.745  1.00 76.51           C  
ATOM   3186  N   GLU C 277      -1.937  17.481  16.806  1.00 74.91           N  
ATOM   3187  CA  GLU C 277      -1.491  16.178  17.293  1.00 74.91           C  
ATOM   3188  C   GLU C 277      -2.669  15.226  17.480  1.00 74.91           C  
ATOM   3189  CB  GLU C 277      -0.724  16.330  18.609  1.00 74.91           C  
ATOM   3190  O   GLU C 277      -2.562  14.033  17.186  1.00 74.91           O  
ATOM   3191  CG  GLU C 277       0.705  16.824  18.434  1.00 74.91           C  
ATOM   3192  CD  GLU C 277       1.483  16.884  19.738  1.00 74.91           C  
ATOM   3193  OE1 GLU C 277       2.705  17.156  19.705  1.00 74.91           O  
ATOM   3194  OE2 GLU C 277       0.867  16.656  20.803  1.00 74.91           O  
ATOM   3195  N   SER C 278      -3.676  15.770  18.066  1.00 76.56           N  
ATOM   3196  CA  SER C 278      -4.881  14.958  18.198  1.00 76.56           C  
ATOM   3197  C   SER C 278      -5.375  14.475  16.839  1.00 76.56           C  
ATOM   3198  CB  SER C 278      -5.986  15.750  18.900  1.00 76.56           C  
ATOM   3199  O   SER C 278      -5.797  13.326  16.699  1.00 76.56           O  
ATOM   3200  OG  SER C 278      -7.206  15.030  18.886  1.00 76.56           O  
ATOM   3201  N   THR C 279      -5.360  15.318  15.831  1.00 74.84           N  
ATOM   3202  CA  THR C 279      -5.752  14.957  14.474  1.00 74.84           C  
ATOM   3203  C   THR C 279      -4.842  13.864  13.920  1.00 74.84           C  
ATOM   3204  CB  THR C 279      -5.718  16.180  13.538  1.00 74.84           C  
ATOM   3205  O   THR C 279      -5.307  12.949  13.238  1.00 74.84           O  
ATOM   3206  CG2 THR C 279      -6.272  15.834  12.160  1.00 74.84           C  
ATOM   3207  OG1 THR C 279      -6.506  17.232  14.108  1.00 74.84           O  
ATOM   3208  N   ILE C 280      -3.624  13.916  14.211  1.00 74.89           N  
ATOM   3209  CA  ILE C 280      -2.654  12.920  13.768  1.00 74.89           C  
ATOM   3210  C   ILE C 280      -3.002  11.559  14.365  1.00 74.89           C  
ATOM   3211  CB  ILE C 280      -1.213  13.323  14.156  1.00 74.89           C  
ATOM   3212  O   ILE C 280      -2.974  10.542  13.667  1.00 74.89           O  
ATOM   3213  CG1 ILE C 280      -0.783  14.576  13.385  1.00 74.89           C  
ATOM   3214  CG2 ILE C 280      -0.243  12.165  13.905  1.00 74.89           C  
ATOM   3215  CD1 ILE C 280       0.580  15.118  13.795  1.00 74.89           C  
ATOM   3216  N   VAL C 281      -3.331  11.584  15.650  1.00 76.63           N  
ATOM   3217  CA  VAL C 281      -3.700  10.347  16.329  1.00 76.63           C  
ATOM   3218  C   VAL C 281      -4.989   9.792  15.728  1.00 76.63           C  
ATOM   3219  CB  VAL C 281      -3.870  10.564  17.850  1.00 76.63           C  
ATOM   3220  O   VAL C 281      -5.106   8.586  15.499  1.00 76.63           O  
ATOM   3221  CG1 VAL C 281      -4.458   9.318  18.510  1.00 76.63           C  
ATOM   3222  CG2 VAL C 281      -2.533  10.931  18.489  1.00 76.63           C  
ATOM   3223  N   GLU C 282      -5.942  10.669  15.470  1.00 75.82           N  
ATOM   3224  CA  GLU C 282      -7.194  10.256  14.844  1.00 75.82           C  
ATOM   3225  C   GLU C 282      -6.950   9.658  13.461  1.00 75.82           C  
ATOM   3226  CB  GLU C 282      -8.160  11.440  14.742  1.00 75.82           C  
ATOM   3227  O   GLU C 282      -7.605   8.689  13.073  1.00 75.82           O  
ATOM   3228  CG  GLU C 282      -8.767  11.855  16.074  1.00 75.82           C  
ATOM   3229  CD  GLU C 282      -9.677  13.068  15.967  1.00 75.82           C  
ATOM   3230  OE1 GLU C 282     -10.125  13.585  17.015  1.00 75.82           O  
ATOM   3231  OE2 GLU C 282      -9.944  13.505  14.825  1.00 75.82           O  
ATOM   3232  N   LEU C 283      -6.081  10.248  12.715  1.00 75.39           N  
ATOM   3233  CA  LEU C 283      -5.710   9.703  11.414  1.00 75.39           C  
ATOM   3234  C   LEU C 283      -5.131   8.299  11.557  1.00 75.39           C  
ATOM   3235  CB  LEU C 283      -4.698  10.617  10.718  1.00 75.39           C  
ATOM   3236  O   LEU C 283      -5.361   7.438  10.705  1.00 75.39           O  
ATOM   3237  CG  LEU C 283      -5.216  11.413   9.519  1.00 75.39           C  
ATOM   3238  CD1 LEU C 283      -4.884  12.892   9.682  1.00 75.39           C  
ATOM   3239  CD2 LEU C 283      -4.630  10.868   8.221  1.00 75.39           C  
ATOM   3240  N   GLY C 284      -4.320   8.149  12.684  1.00 72.58           N  
ATOM   3241  CA  GLY C 284      -3.803   6.815  12.946  1.00 72.58           C  
ATOM   3242  C   GLY C 284      -4.890   5.761  13.037  1.00 72.58           C  
ATOM   3243  O   GLY C 284      -4.741   4.660  12.503  1.00 72.58           O  
ATOM   3244  N   SER C 285      -5.991   6.135  13.687  1.00 75.95           N  
ATOM   3245  CA  SER C 285      -7.129   5.231  13.814  1.00 75.95           C  
ATOM   3246  C   SER C 285      -7.753   4.932  12.455  1.00 75.95           C  
ATOM   3247  CB  SER C 285      -8.184   5.824  14.749  1.00 75.95           C  
ATOM   3248  O   SER C 285      -8.161   3.799  12.189  1.00 75.95           O  
ATOM   3249  OG  SER C 285      -8.878   6.886  14.115  1.00 75.95           O  
ATOM   3250  N   ILE C 286      -7.772   5.867  11.563  1.00 76.07           N  
ATOM   3251  CA  ILE C 286      -8.306   5.712  10.214  1.00 76.07           C  
ATOM   3252  C   ILE C 286      -7.425   4.753   9.417  1.00 76.07           C  
ATOM   3253  CB  ILE C 286      -8.412   7.072   9.488  1.00 76.07           C  
ATOM   3254  O   ILE C 286      -7.931   3.893   8.692  1.00 76.07           O  
ATOM   3255  CG1 ILE C 286      -9.399   7.991  10.217  1.00 76.07           C  
ATOM   3256  CG2 ILE C 286      -8.826   6.873   8.027  1.00 76.07           C  
ATOM   3257  CD1 ILE C 286      -9.448   9.409   9.665  1.00 76.07           C  
ATOM   3258  N   PHE C 287      -6.188   4.917   9.565  1.00 75.48           N  
ATOM   3259  CA  PHE C 287      -5.253   4.039   8.874  1.00 75.48           C  
ATOM   3260  C   PHE C 287      -5.428   2.595   9.329  1.00 75.48           C  
ATOM   3261  CB  PHE C 287      -3.809   4.493   9.113  1.00 75.48           C  
ATOM   3262  O   PHE C 287      -5.345   1.669   8.520  1.00 75.48           O  
ATOM   3263  CG  PHE C 287      -3.379   5.637   8.234  1.00 75.48           C  
ATOM   3264  CD1 PHE C 287      -3.325   5.489   6.854  1.00 75.48           C  
ATOM   3265  CD2 PHE C 287      -3.029   6.861   8.790  1.00 75.48           C  
ATOM   3266  CE1 PHE C 287      -2.928   6.546   6.038  1.00 75.48           C  
ATOM   3267  CE2 PHE C 287      -2.631   7.921   7.981  1.00 75.48           C  
ATOM   3268  CZ  PHE C 287      -2.580   7.762   6.606  1.00 75.48           C  
ATOM   3269  N   GLN C 288      -5.655   2.477  10.674  1.00 74.14           N  
ATOM   3270  CA  GLN C 288      -5.916   1.144  11.207  1.00 74.14           C  
ATOM   3271  C   GLN C 288      -7.184   0.548  10.603  1.00 74.14           C  
ATOM   3272  CB  GLN C 288      -6.032   1.188  12.732  1.00 74.14           C  
ATOM   3273  O   GLN C 288      -7.209  -0.629  10.237  1.00 74.14           O  
ATOM   3274  CG  GLN C 288      -5.783  -0.154  13.406  1.00 74.14           C  
ATOM   3275  CD  GLN C 288      -5.157  -0.013  14.781  1.00 74.14           C  
ATOM   3276  NE2 GLN C 288      -4.904  -1.141  15.436  1.00 74.14           N  
ATOM   3277  OE1 GLN C 288      -4.902   1.101  15.251  1.00 74.14           O  
ATOM   3278  N   GLN C 289      -8.187   1.334  10.482  1.00 75.66           N  
ATOM   3279  CA  GLN C 289      -9.448   0.900   9.891  1.00 75.66           C  
ATOM   3280  C   GLN C 289      -9.268   0.526   8.423  1.00 75.66           C  
ATOM   3281  CB  GLN C 289     -10.510   1.993  10.028  1.00 75.66           C  
ATOM   3282  O   GLN C 289      -9.827  -0.469   7.957  1.00 75.66           O  
ATOM   3283  CG  GLN C 289     -11.036   2.164  11.446  1.00 75.66           C  
ATOM   3284  CD  GLN C 289     -12.007   3.323  11.576  1.00 75.66           C  
ATOM   3285  NE2 GLN C 289     -12.485   3.563  12.792  1.00 75.66           N  
ATOM   3286  OE1 GLN C 289     -12.324   3.997  10.591  1.00 75.66           O  
ATOM   3287  N   LEU C 290      -8.588   1.366   7.729  1.00 75.30           N  
ATOM   3288  CA  LEU C 290      -8.322   1.092   6.321  1.00 75.30           C  
ATOM   3289  C   LEU C 290      -7.551  -0.213   6.157  1.00 75.30           C  
ATOM   3290  CB  LEU C 290      -7.537   2.245   5.690  1.00 75.30           C  
ATOM   3291  O   LEU C 290      -7.836  -0.997   5.250  1.00 75.30           O  
ATOM   3292  CG  LEU C 290      -8.318   3.534   5.427  1.00 75.30           C  
ATOM   3293  CD1 LEU C 290      -7.370   4.654   5.013  1.00 75.30           C  
ATOM   3294  CD2 LEU C 290      -9.383   3.306   4.359  1.00 75.30           C  
ATOM   3295  N   ALA C 291      -6.598  -0.405   7.068  1.00 71.46           N  
ATOM   3296  CA  ALA C 291      -5.809  -1.633   7.032  1.00 71.46           C  
ATOM   3297  C   ALA C 291      -6.693  -2.859   7.241  1.00 71.46           C  
ATOM   3298  CB  ALA C 291      -4.708  -1.589   8.089  1.00 71.46           C  
ATOM   3299  O   ALA C 291      -6.514  -3.882   6.574  1.00 71.46           O  
ATOM   3300  N   HIS C 292      -7.548  -2.715   8.217  1.00 72.98           N  
ATOM   3301  CA  HIS C 292      -8.494  -3.798   8.460  1.00 72.98           C  
ATOM   3302  C   HIS C 292      -9.363  -4.057   7.234  1.00 72.98           C  
ATOM   3303  CB  HIS C 292      -9.374  -3.480   9.669  1.00 72.98           C  
ATOM   3304  O   HIS C 292      -9.601  -5.210   6.869  1.00 72.98           O  
ATOM   3305  CG  HIS C 292     -10.294  -4.595  10.053  1.00 72.98           C  
ATOM   3306  CD2 HIS C 292     -10.112  -5.654  10.876  1.00 72.98           C  
ATOM   3307  ND1 HIS C 292     -11.578  -4.702   9.564  1.00 72.98           N  
ATOM   3308  CE1 HIS C 292     -12.147  -5.782  10.073  1.00 72.98           C  
ATOM   3309  NE2 HIS C 292     -11.279  -6.377  10.872  1.00 72.98           N  
ATOM   3310  N   MET C 293      -9.718  -3.054   6.613  1.00 71.07           N  
ATOM   3311  CA  MET C 293     -10.566  -3.157   5.429  1.00 71.07           C  
ATOM   3312  C   MET C 293      -9.810  -3.805   4.273  1.00 71.07           C  
ATOM   3313  CB  MET C 293     -11.077  -1.777   5.012  1.00 71.07           C  
ATOM   3314  O   MET C 293     -10.369  -4.626   3.544  1.00 71.07           O  
ATOM   3315  CG  MET C 293     -12.163  -1.821   3.950  1.00 71.07           C  
ATOM   3316  SD  MET C 293     -12.695  -0.147   3.418  1.00 71.07           S  
ATOM   3317  CE  MET C 293     -13.466   0.445   4.950  1.00 71.07           C  
ATOM   3318  N   VAL C 294      -8.664  -3.490   4.154  1.00 71.85           N  
ATOM   3319  CA  VAL C 294      -7.822  -4.058   3.106  1.00 71.85           C  
ATOM   3320  C   VAL C 294      -7.594  -5.544   3.375  1.00 71.85           C  
ATOM   3321  CB  VAL C 294      -6.468  -3.321   3.003  1.00 71.85           C  
ATOM   3322  O   VAL C 294      -7.621  -6.360   2.451  1.00 71.85           O  
ATOM   3323  CG1 VAL C 294      -5.514  -4.072   2.075  1.00 71.85           C  
ATOM   3324  CG2 VAL C 294      -6.677  -1.889   2.514  1.00 71.85           C  
ATOM   3325  N   LYS C 295      -7.455  -5.822   4.591  1.00 71.68           N  
ATOM   3326  CA  LYS C 295      -7.288  -7.219   4.983  1.00 71.68           C  
ATOM   3327  C   LYS C 295      -8.540  -8.032   4.670  1.00 71.68           C  
ATOM   3328  CB  LYS C 295      -6.954  -7.321   6.472  1.00 71.68           C  
ATOM   3329  O   LYS C 295      -8.449  -9.151   4.161  1.00 71.68           O  
ATOM   3330  CG  LYS C 295      -6.615  -8.731   6.935  1.00 71.68           C  
ATOM   3331  CD  LYS C 295      -6.234  -8.759   8.409  1.00 71.68           C  
ATOM   3332  CE  LYS C 295      -5.938 -10.175   8.885  1.00 71.68           C  
ATOM   3333  NZ  LYS C 295      -5.486 -10.198  10.308  1.00 71.68           N  
ATOM   3334  N   GLU C 296      -9.606  -7.513   4.973  1.00 71.02           N  
ATOM   3335  CA  GLU C 296     -10.884  -8.169   4.712  1.00 71.02           C  
ATOM   3336  C   GLU C 296     -11.089  -8.404   3.218  1.00 71.02           C  
ATOM   3337  CB  GLU C 296     -12.039  -7.338   5.277  1.00 71.02           C  
ATOM   3338  O   GLU C 296     -11.559  -9.469   2.811  1.00 71.02           O  
ATOM   3339  CG  GLU C 296     -13.334  -8.120   5.445  1.00 71.02           C  
ATOM   3340  CD  GLU C 296     -14.452  -7.301   6.071  1.00 71.02           C  
ATOM   3341  OE1 GLU C 296     -15.590  -7.812   6.180  1.00 71.02           O  
ATOM   3342  OE2 GLU C 296     -14.189  -6.140   6.453  1.00 71.02           O  
ATOM   3343  N   GLN C 297     -10.729  -7.492   2.451  1.00 68.98           N  
ATOM   3344  CA  GLN C 297     -10.863  -7.620   1.004  1.00 68.98           C  
ATOM   3345  C   GLN C 297      -9.956  -8.722   0.463  1.00 68.98           C  
ATOM   3346  CB  GLN C 297     -10.544  -6.293   0.315  1.00 68.98           C  
ATOM   3347  O   GLN C 297     -10.344  -9.464  -0.442  1.00 68.98           O  
ATOM   3348  CG  GLN C 297     -11.597  -5.216   0.537  1.00 68.98           C  
ATOM   3349  CD  GLN C 297     -12.927  -5.552  -0.111  1.00 68.98           C  
ATOM   3350  NE2 GLN C 297     -13.986  -4.880   0.326  1.00 68.98           N  
ATOM   3351  OE1 GLN C 297     -13.001  -6.407  -0.999  1.00 68.98           O  
ATOM   3352  N   GLU C 298      -8.812  -8.696   1.012  1.00 64.14           N  
ATOM   3353  CA  GLU C 298      -7.867  -9.726   0.594  1.00 64.14           C  
ATOM   3354  C   GLU C 298      -8.424 -11.124   0.851  1.00 64.14           C  
ATOM   3355  CB  GLU C 298      -6.528  -9.553   1.316  1.00 64.14           C  
ATOM   3356  O   GLU C 298      -8.259 -12.024   0.025  1.00 64.14           O  
ATOM   3357  CG  GLU C 298      -5.356 -10.216   0.607  1.00 64.14           C  
ATOM   3358  CD  GLU C 298      -4.018  -9.940   1.273  1.00 64.14           C  
ATOM   3359  OE1 GLU C 298      -2.991 -10.500   0.827  1.00 64.14           O  
ATOM   3360  OE2 GLU C 298      -3.996  -9.158   2.249  1.00 64.14           O  
ATOM   3361  N   GLU C 299      -9.064 -11.311   1.913  1.00 68.92           N  
ATOM   3362  CA  GLU C 299      -9.665 -12.593   2.269  1.00 68.92           C  
ATOM   3363  C   GLU C 299     -10.809 -12.948   1.322  1.00 68.92           C  
ATOM   3364  CB  GLU C 299     -10.168 -12.569   3.715  1.00 68.92           C  
ATOM   3365  O   GLU C 299     -10.968 -14.109   0.940  1.00 68.92           O  
ATOM   3366  CG  GLU C 299      -9.068 -12.753   4.751  1.00 68.92           C  
ATOM   3367  CD  GLU C 299      -9.573 -12.670   6.182  1.00 68.92           C  
ATOM   3368  OE1 GLU C 299      -8.752 -12.773   7.122  1.00 68.92           O  
ATOM   3369  OE2 GLU C 299     -10.799 -12.503   6.366  1.00 68.92           O  
ATOM   3370  N   THR C 300     -11.488 -11.933   0.967  1.00 64.32           N  
ATOM   3371  CA  THR C 300     -12.609 -12.130   0.055  1.00 64.32           C  
ATOM   3372  C   THR C 300     -12.114 -12.504  -1.339  1.00 64.32           C  
ATOM   3373  CB  THR C 300     -13.488 -10.869  -0.030  1.00 64.32           C  
ATOM   3374  O   THR C 300     -12.665 -13.401  -1.980  1.00 64.32           O  
ATOM   3375  CG2 THR C 300     -14.782 -11.149  -0.788  1.00 64.32           C  
ATOM   3376  OG1 THR C 300     -13.809 -10.427   1.295  1.00 64.32           O  
ATOM   3377  N   ILE C 301     -11.030 -11.843  -1.731  1.00 61.39           N  
ATOM   3378  CA  ILE C 301     -10.453 -12.109  -3.044  1.00 61.39           C  
ATOM   3379  C   ILE C 301      -9.868 -13.519  -3.074  1.00 61.39           C  
ATOM   3380  CB  ILE C 301      -9.368 -11.070  -3.406  1.00 61.39           C  
ATOM   3381  O   ILE C 301     -10.009 -14.235  -4.068  1.00 61.39           O  
ATOM   3382  CG1 ILE C 301     -10.002  -9.692  -3.629  1.00 61.39           C  
ATOM   3383  CG2 ILE C 301      -8.583 -11.518  -4.642  1.00 61.39           C  
ATOM   3384  CD1 ILE C 301      -8.991  -8.563  -3.775  1.00 61.39           C  
ATOM   3385  N   GLN C 302      -9.313 -13.936  -1.991  1.00 61.78           N  
ATOM   3386  CA  GLN C 302      -8.760 -15.283  -1.889  1.00 61.78           C  
ATOM   3387  C   GLN C 302      -9.862 -16.336  -1.952  1.00 61.78           C  
ATOM   3388  CB  GLN C 302      -7.958 -15.438  -0.596  1.00 61.78           C  
ATOM   3389  O   GLN C 302      -9.696 -17.378  -2.591  1.00 61.78           O  
ATOM   3390  CG  GLN C 302      -6.743 -16.346  -0.731  1.00 61.78           C  
ATOM   3391  CD  GLN C 302      -5.798 -16.241   0.452  1.00 61.78           C  
ATOM   3392  NE2 GLN C 302      -4.622 -16.847   0.327  1.00 61.78           N  
ATOM   3393  OE1 GLN C 302      -6.122 -15.620   1.469  1.00 61.78           O  
ATOM   3394  N   ARG C 303     -10.926 -16.087  -1.333  1.00 63.80           N  
ATOM   3395  CA  ARG C 303     -12.062 -17.002  -1.358  1.00 63.80           C  
ATOM   3396  C   ARG C 303     -12.657 -17.099  -2.759  1.00 63.80           C  
ATOM   3397  CB  ARG C 303     -13.135 -16.555  -0.363  1.00 63.80           C  
ATOM   3398  O   ARG C 303     -13.024 -18.186  -3.210  1.00 63.80           O  
ATOM   3399  CG  ARG C 303     -13.315 -17.500   0.815  1.00 63.80           C  
ATOM   3400  CD  ARG C 303     -14.496 -17.097   1.686  1.00 63.80           C  
ATOM   3401  NE  ARG C 303     -14.231 -15.861   2.416  1.00 63.80           N  
ATOM   3402  NH1 ARG C 303     -14.315 -16.835   4.509  1.00 63.80           N  
ATOM   3403  NH2 ARG C 303     -13.905 -14.589   4.301  1.00 63.80           N  
ATOM   3404  CZ  ARG C 303     -14.151 -15.764   3.740  1.00 63.80           C  
ATOM   3405  N   ILE C 304     -12.654 -16.021  -3.418  1.00 60.72           N  
ATOM   3406  CA  ILE C 304     -13.161 -16.004  -4.786  1.00 60.72           C  
ATOM   3407  C   ILE C 304     -12.216 -16.785  -5.696  1.00 60.72           C  
ATOM   3408  CB  ILE C 304     -13.334 -14.559  -5.306  1.00 60.72           C  
ATOM   3409  O   ILE C 304     -12.663 -17.557  -6.548  1.00 60.72           O  
ATOM   3410  CG1 ILE C 304     -14.397 -13.820  -4.485  1.00 60.72           C  
ATOM   3411  CG2 ILE C 304     -13.695 -14.561  -6.794  1.00 60.72           C  
ATOM   3412  CD1 ILE C 304     -14.499 -12.334  -4.799  1.00 60.72           C  
ATOM   3413  N   ASP C 305     -11.010 -16.671  -5.483  1.00 58.91           N  
ATOM   3414  CA  ASP C 305     -10.017 -17.381  -6.284  1.00 58.91           C  
ATOM   3415  C   ASP C 305     -10.113 -18.889  -6.067  1.00 58.91           C  
ATOM   3416  CB  ASP C 305      -8.607 -16.889  -5.951  1.00 58.91           C  
ATOM   3417  O   ASP C 305     -10.000 -19.666  -7.018  1.00 58.91           O  
ATOM   3418  CG  ASP C 305      -8.149 -15.751  -6.846  1.00 58.91           C  
ATOM   3419  OD1 ASP C 305      -8.857 -15.418  -7.820  1.00 58.91           O  
ATOM   3420  OD2 ASP C 305      -7.067 -15.185  -6.576  1.00 58.91           O  
ATOM   3421  N   GLU C 306     -10.360 -19.228  -4.832  1.00 61.75           N  
ATOM   3422  CA  GLU C 306     -10.514 -20.643  -4.506  1.00 61.75           C  
ATOM   3423  C   GLU C 306     -11.792 -21.214  -5.115  1.00 61.75           C  
ATOM   3424  CB  GLU C 306     -10.517 -20.849  -2.989  1.00 61.75           C  
ATOM   3425  O   GLU C 306     -11.809 -22.356  -5.579  1.00 61.75           O  
ATOM   3426  CG  GLU C 306      -9.143 -20.714  -2.348  1.00 61.75           C  
ATOM   3427  CD  GLU C 306      -9.166 -20.890  -0.838  1.00 61.75           C  
ATOM   3428  OE1 GLU C 306      -8.087 -20.835  -0.204  1.00 61.75           O  
ATOM   3429  OE2 GLU C 306     -10.271 -21.085  -0.285  1.00 61.75           O  
ATOM   3430  N   ASN C 307     -12.833 -20.378  -5.185  1.00 62.55           N  
ATOM   3431  CA  ASN C 307     -14.099 -20.779  -5.788  1.00 62.55           C  
ATOM   3432  C   ASN C 307     -13.989 -20.880  -7.307  1.00 62.55           C  
ATOM   3433  CB  ASN C 307     -15.212 -19.802  -5.401  1.00 62.55           C  
ATOM   3434  O   ASN C 307     -14.574 -21.777  -7.917  1.00 62.55           O  
ATOM   3435  CG  ASN C 307     -16.403 -20.495  -4.769  1.00 62.55           C  
ATOM   3436  ND2 ASN C 307     -17.348 -19.709  -4.267  1.00 62.55           N  
ATOM   3437  OD1 ASN C 307     -16.473 -21.726  -4.731  1.00 62.55           O  
ATOM   3438  N   VAL C 308     -13.243 -19.940  -7.909  1.00 61.20           N  
ATOM   3439  CA  VAL C 308     -13.027 -19.963  -9.352  1.00 61.20           C  
ATOM   3440  C   VAL C 308     -12.282 -21.237  -9.743  1.00 61.20           C  
ATOM   3441  CB  VAL C 308     -12.244 -18.720  -9.829  1.00 61.20           C  
ATOM   3442  O   VAL C 308     -12.621 -21.881 -10.739  1.00 61.20           O  
ATOM   3443  CG1 VAL C 308     -11.877 -18.847 -11.307  1.00 61.20           C  
ATOM   3444  CG2 VAL C 308     -13.058 -17.451  -9.584  1.00 61.20           C  
ATOM   3445  N   LEU C 309     -11.327 -21.616  -8.924  1.00 60.36           N  
ATOM   3446  CA  LEU C 309     -10.594 -22.855  -9.162  1.00 60.36           C  
ATOM   3447  C   LEU C 309     -11.511 -24.065  -9.018  1.00 60.36           C  
ATOM   3448  CB  LEU C 309      -9.415 -22.975  -8.193  1.00 60.36           C  
ATOM   3449  O   LEU C 309     -11.446 -24.997  -9.823  1.00 60.36           O  
ATOM   3450  CG  LEU C 309      -8.081 -23.412  -8.800  1.00 60.36           C  
ATOM   3451  CD1 LEU C 309      -7.029 -22.324  -8.608  1.00 60.36           C  
ATOM   3452  CD2 LEU C 309      -7.617 -24.726  -8.181  1.00 60.36           C  
ATOM   3453  N   GLY C 310     -12.366 -24.024  -8.059  1.00 64.73           N  
ATOM   3454  CA  GLY C 310     -13.354 -25.075  -7.870  1.00 64.73           C  
ATOM   3455  C   GLY C 310     -14.335 -25.187  -9.022  1.00 64.73           C  
ATOM   3456  O   GLY C 310     -14.670 -26.292  -9.453  1.00 64.73           O  
ATOM   3457  N   ALA C 311     -14.787 -24.018  -9.470  1.00 63.86           N  
ATOM   3458  CA  ALA C 311     -15.719 -23.983 -10.594  1.00 63.86           C  
ATOM   3459  C   ALA C 311     -15.054 -24.481 -11.874  1.00 63.86           C  
ATOM   3460  CB  ALA C 311     -16.258 -22.568 -10.794  1.00 63.86           C  
ATOM   3461  O   ALA C 311     -15.681 -25.175 -12.678  1.00 63.86           O  
ATOM   3462  N   GLN C 312     -13.758 -24.112 -12.011  1.00 63.10           N  
ATOM   3463  CA  GLN C 312     -12.997 -24.609 -13.152  1.00 63.10           C  
ATOM   3464  C   GLN C 312     -12.888 -26.131 -13.119  1.00 63.10           C  
ATOM   3465  CB  GLN C 312     -11.602 -23.983 -13.182  1.00 63.10           C  
ATOM   3466  O   GLN C 312     -13.005 -26.790 -14.154  1.00 63.10           O  
ATOM   3467  CG  GLN C 312     -11.150 -23.557 -14.572  1.00 63.10           C  
ATOM   3468  CD  GLN C 312      -9.813 -22.838 -14.560  1.00 63.10           C  
ATOM   3469  NE2 GLN C 312      -9.260 -22.595 -15.743  1.00 63.10           N  
ATOM   3470  OE1 GLN C 312      -9.284 -22.503 -13.496  1.00 63.10           O  
ATOM   3471  N   LEU C 313     -12.676 -26.625 -11.925  1.00 67.96           N  
ATOM   3472  CA  LEU C 313     -12.604 -28.073 -11.761  1.00 67.96           C  
ATOM   3473  C   LEU C 313     -13.959 -28.719 -12.029  1.00 67.96           C  
ATOM   3474  CB  LEU C 313     -12.125 -28.430 -10.352  1.00 67.96           C  
ATOM   3475  O   LEU C 313     -14.033 -29.786 -12.643  1.00 67.96           O  
ATOM   3476  CG  LEU C 313     -10.616 -28.606 -10.172  1.00 67.96           C  
ATOM   3477  CD1 LEU C 313     -10.223 -28.360  -8.719  1.00 67.96           C  
ATOM   3478  CD2 LEU C 313     -10.183 -29.997 -10.621  1.00 67.96           C  
ATOM   3479  N   ASP C 314     -15.017 -28.097 -11.687  1.00 75.26           N  
ATOM   3480  CA  ASP C 314     -16.372 -28.587 -11.919  1.00 75.26           C  
ATOM   3481  C   ASP C 314     -16.717 -28.565 -13.406  1.00 75.26           C  
ATOM   3482  CB  ASP C 314     -17.386 -27.754 -11.131  1.00 75.26           C  
ATOM   3483  O   ASP C 314     -17.327 -29.504 -13.921  1.00 75.26           O  
ATOM   3484  CG  ASP C 314     -18.529 -28.583 -10.574  1.00 75.26           C  
ATOM   3485  OD1 ASP C 314     -18.323 -29.777 -10.265  1.00 75.26           O  
ATOM   3486  OD2 ASP C 314     -19.647 -28.039 -10.445  1.00 75.26           O  
ATOM   3487  N   VAL C 315     -16.279 -27.505 -14.070  1.00 73.00           N  
ATOM   3488  CA  VAL C 315     -16.529 -27.371 -15.502  1.00 73.00           C  
ATOM   3489  C   VAL C 315     -15.719 -28.414 -16.268  1.00 73.00           C  
ATOM   3490  CB  VAL C 315     -16.185 -25.952 -16.008  1.00 73.00           C  
ATOM   3491  O   VAL C 315     -16.219 -29.024 -17.216  1.00 73.00           O  
ATOM   3492  CG1 VAL C 315     -16.251 -25.892 -17.533  1.00 73.00           C  
ATOM   3493  CG2 VAL C 315     -17.128 -24.922 -15.388  1.00 73.00           C  
ATOM   3494  N   GLU C 316     -14.512 -28.692 -15.792  1.00 70.85           N  
ATOM   3495  CA  GLU C 316     -13.673 -29.712 -16.414  1.00 70.85           C  
ATOM   3496  C   GLU C 316     -14.239 -31.110 -16.179  1.00 70.85           C  
ATOM   3497  CB  GLU C 316     -12.241 -29.628 -15.882  1.00 70.85           C  
ATOM   3498  O   GLU C 316     -14.206 -31.957 -17.074  1.00 70.85           O  
ATOM   3499  CG  GLU C 316     -11.182 -30.030 -16.899  1.00 70.85           C  
ATOM   3500  CD  GLU C 316      -9.824 -29.399 -16.633  1.00 70.85           C  
ATOM   3501  OE1 GLU C 316      -8.888 -29.615 -17.435  1.00 70.85           O  
ATOM   3502  OE2 GLU C 316      -9.696 -28.685 -15.614  1.00 70.85           O  
ATOM   3503  N   ALA C 317     -14.769 -31.305 -15.013  1.00 77.19           N  
ATOM   3504  CA  ALA C 317     -15.415 -32.573 -14.686  1.00 77.19           C  
ATOM   3505  C   ALA C 317     -16.693 -32.763 -15.497  1.00 77.19           C  
ATOM   3506  CB  ALA C 317     -15.721 -32.645 -13.192  1.00 77.19           C  
ATOM   3507  O   ALA C 317     -16.991 -33.872 -15.947  1.00 77.19           O  
ATOM   3508  N   ALA C 318     -17.452 -31.609 -15.706  1.00 76.80           N  
ATOM   3509  CA  ALA C 318     -18.682 -31.648 -16.492  1.00 76.80           C  
ATOM   3510  C   ALA C 318     -18.393 -32.010 -17.946  1.00 76.80           C  
ATOM   3511  CB  ALA C 318     -19.406 -30.306 -16.415  1.00 76.80           C  
ATOM   3512  O   ALA C 318     -19.129 -32.789 -18.557  1.00 76.80           O  
ATOM   3513  N   HIS C 319     -17.245 -31.409 -18.460  1.00 73.85           N  
ATOM   3514  CA  HIS C 319     -16.839 -31.726 -19.824  1.00 73.85           C  
ATOM   3515  C   HIS C 319     -16.509 -33.208 -19.970  1.00 73.85           C  
ATOM   3516  CB  HIS C 319     -15.635 -30.877 -20.237  1.00 73.85           C  
ATOM   3517  O   HIS C 319     -16.860 -33.830 -20.976  1.00 73.85           O  
ATOM   3518  CG  HIS C 319     -15.932 -29.908 -21.336  1.00 73.85           C  
ATOM   3519  CD2 HIS C 319     -16.314 -30.109 -22.619  1.00 73.85           C  
ATOM   3520  ND1 HIS C 319     -15.845 -28.543 -21.168  1.00 73.85           N  
ATOM   3521  CE1 HIS C 319     -16.161 -27.945 -22.305  1.00 73.85           C  
ATOM   3522  NE2 HIS C 319     -16.450 -28.873 -23.201  1.00 73.85           N  
ATOM   3523  N   SER C 320     -15.796 -33.850 -19.059  1.00 74.02           N  
ATOM   3524  CA  SER C 320     -15.437 -35.264 -19.076  1.00 74.02           C  
ATOM   3525  C   SER C 320     -16.675 -36.150 -18.989  1.00 74.02           C  
ATOM   3526  CB  SER C 320     -14.485 -35.590 -17.925  1.00 74.02           C  
ATOM   3527  O   SER C 320     -16.740 -37.201 -19.630  1.00 74.02           O  
ATOM   3528  OG  SER C 320     -14.963 -36.693 -17.173  1.00 74.02           O  
ATOM   3529  N   GLU C 321     -17.709 -35.728 -18.203  1.00 79.76           N  
ATOM   3530  CA  GLU C 321     -18.948 -36.483 -18.040  1.00 79.76           C  
ATOM   3531  C   GLU C 321     -19.797 -36.432 -19.307  1.00 79.76           C  
ATOM   3532  CB  GLU C 321     -19.749 -35.951 -16.848  1.00 79.76           C  
ATOM   3533  O   GLU C 321     -20.446 -37.417 -19.665  1.00 79.76           O  
ATOM   3534  CG  GLU C 321     -20.512 -37.027 -16.091  1.00 79.76           C  
ATOM   3535  CD  GLU C 321     -19.938 -37.312 -14.712  1.00 79.76           C  
ATOM   3536  OE1 GLU C 321     -20.394 -38.272 -14.051  1.00 79.76           O  
ATOM   3537  OE2 GLU C 321     -19.026 -36.568 -14.289  1.00 79.76           O  
ATOM   3538  N   ILE C 322     -19.766 -35.277 -20.010  1.00 75.93           N  
ATOM   3539  CA  ILE C 322     -20.473 -35.150 -21.280  1.00 75.93           C  
ATOM   3540  C   ILE C 322     -19.842 -36.075 -22.317  1.00 75.93           C  
ATOM   3541  CB  ILE C 322     -20.465 -33.690 -21.787  1.00 75.93           C  
ATOM   3542  O   ILE C 322     -20.548 -36.696 -23.115  1.00 75.93           O  
ATOM   3543  CG1 ILE C 322     -21.366 -32.814 -20.909  1.00 75.93           C  
ATOM   3544  CG2 ILE C 322     -20.899 -33.626 -23.254  1.00 75.93           C  
ATOM   3545  CD1 ILE C 322     -21.209 -31.320 -21.157  1.00 75.93           C  
ATOM   3546  N   LEU C 323     -18.450 -36.227 -22.352  1.00 73.77           N  
ATOM   3547  CA  LEU C 323     -17.734 -37.103 -23.273  1.00 73.77           C  
ATOM   3548  C   LEU C 323     -18.033 -38.568 -22.975  1.00 73.77           C  
ATOM   3549  CB  LEU C 323     -16.226 -36.851 -23.188  1.00 73.77           C  
ATOM   3550  O   LEU C 323     -18.156 -39.380 -23.895  1.00 73.77           O  
ATOM   3551  CG  LEU C 323     -15.681 -35.706 -24.044  1.00 73.77           C  
ATOM   3552  CD1 LEU C 323     -14.278 -35.322 -23.583  1.00 73.77           C  
ATOM   3553  CD2 LEU C 323     -15.677 -36.095 -25.518  1.00 73.77           C  
ATOM   3554  N   LYS C 324     -18.166 -38.961 -21.708  1.00 74.55           N  
ATOM   3555  CA  LYS C 324     -18.570 -40.300 -21.287  1.00 74.55           C  
ATOM   3556  C   LYS C 324     -19.974 -40.632 -21.784  1.00 74.55           C  
ATOM   3557  CB  LYS C 324     -18.509 -40.424 -19.764  1.00 74.55           C  
ATOM   3558  O   LYS C 324     -20.240 -41.762 -22.198  1.00 74.55           O  
ATOM   3559  CG  LYS C 324     -17.255 -41.116 -19.249  1.00 74.55           C  
ATOM   3560  CD  LYS C 324     -17.262 -41.226 -17.730  1.00 74.55           C  
ATOM   3561  CE  LYS C 324     -15.952 -41.799 -17.204  1.00 74.55           C  
ATOM   3562  NZ  LYS C 324     -15.839 -41.654 -15.722  1.00 74.55           N  
ATOM   3563  N   TYR C 325     -20.923 -39.631 -21.675  1.00 71.73           N  
ATOM   3564  CA  TYR C 325     -22.273 -39.787 -22.205  1.00 71.73           C  
ATOM   3565  C   TYR C 325     -22.244 -40.016 -23.712  1.00 71.73           C  
ATOM   3566  CB  TYR C 325     -23.124 -38.555 -21.881  1.00 71.73           C  
ATOM   3567  O   TYR C 325     -22.978 -40.860 -24.231  1.00 71.73           O  
ATOM   3568  CG  TYR C 325     -24.589 -38.863 -21.690  1.00 71.73           C  
ATOM   3569  CD1 TYR C 325     -25.490 -38.736 -22.745  1.00 71.73           C  
ATOM   3570  CD2 TYR C 325     -25.075 -39.281 -20.456  1.00 71.73           C  
ATOM   3571  CE1 TYR C 325     -26.842 -39.017 -22.573  1.00 71.73           C  
ATOM   3572  CE2 TYR C 325     -26.425 -39.564 -20.273  1.00 71.73           C  
ATOM   3573  OH  TYR C 325     -28.636 -39.709 -21.161  1.00 71.73           O  
ATOM   3574  CZ  TYR C 325     -27.299 -39.430 -21.336  1.00 71.73           C  
ATOM   3575  N   PHE C 326     -21.359 -39.263 -24.452  1.00 69.46           N  
ATOM   3576  CA  PHE C 326     -21.243 -39.413 -25.898  1.00 69.46           C  
ATOM   3577  C   PHE C 326     -20.622 -40.759 -26.253  1.00 69.46           C  
ATOM   3578  CB  PHE C 326     -20.408 -38.276 -26.493  1.00 69.46           C  
ATOM   3579  O   PHE C 326     -21.013 -41.388 -27.239  1.00 69.46           O  
ATOM   3580  CG  PHE C 326     -21.231 -37.133 -27.025  1.00 69.46           C  
ATOM   3581  CD1 PHE C 326     -21.882 -37.237 -28.248  1.00 69.46           C  
ATOM   3582  CD2 PHE C 326     -21.353 -35.954 -26.301  1.00 69.46           C  
ATOM   3583  CE1 PHE C 326     -22.644 -36.182 -28.743  1.00 69.46           C  
ATOM   3584  CE2 PHE C 326     -22.112 -34.895 -26.789  1.00 69.46           C  
ATOM   3585  CZ  PHE C 326     -22.756 -35.010 -28.011  1.00 69.46           C  
ATOM   3586  N   GLN C 327     -19.648 -41.318 -25.492  1.00 68.56           N  
ATOM   3587  CA  GLN C 327     -19.030 -42.624 -25.696  1.00 68.56           C  
ATOM   3588  C   GLN C 327     -20.025 -43.750 -25.433  1.00 68.56           C  
ATOM   3589  CB  GLN C 327     -17.804 -42.785 -24.796  1.00 68.56           C  
ATOM   3590  O   GLN C 327     -20.005 -44.776 -26.117  1.00 68.56           O  
ATOM   3591  CG  GLN C 327     -16.663 -43.558 -25.444  1.00 68.56           C  
ATOM   3592  CD  GLN C 327     -15.367 -43.455 -24.662  1.00 68.56           C  
ATOM   3593  NE2 GLN C 327     -14.347 -44.181 -25.107  1.00 68.56           N  
ATOM   3594  OE1 GLN C 327     -15.282 -42.729 -23.666  1.00 68.56           O  
ATOM   3595  N   SER C 328     -20.930 -43.538 -24.487  1.00 71.30           N  
ATOM   3596  CA  SER C 328     -21.997 -44.488 -24.188  1.00 71.30           C  
ATOM   3597  C   SER C 328     -23.012 -44.554 -25.324  1.00 71.30           C  
ATOM   3598  CB  SER C 328     -22.701 -44.110 -22.885  1.00 71.30           C  
ATOM   3599  O   SER C 328     -23.573 -45.616 -25.601  1.00 71.30           O  
ATOM   3600  OG  SER C 328     -23.891 -43.386 -23.148  1.00 71.30           O  
ATOM   3601  N   VAL C 329     -23.189 -43.396 -26.038  1.00 66.51           N  
ATOM   3602  CA  VAL C 329     -24.100 -43.335 -27.176  1.00 66.51           C  
ATOM   3603  C   VAL C 329     -23.426 -43.930 -28.410  1.00 66.51           C  
ATOM   3604  CB  VAL C 329     -24.553 -41.886 -27.463  1.00 66.51           C  
ATOM   3605  O   VAL C 329     -24.076 -44.595 -29.221  1.00 66.51           O  
ATOM   3606  CG1 VAL C 329     -25.341 -41.815 -28.770  1.00 66.51           C  
ATOM   3607  CG2 VAL C 329     -25.389 -41.350 -26.302  1.00 66.51           C  
ATOM   3608  N   THR C 330     -22.058 -43.781 -28.459  1.00 61.39           N  
ATOM   3609  CA  THR C 330     -21.291 -44.304 -29.583  1.00 61.39           C  
ATOM   3610  C   THR C 330     -21.008 -45.793 -29.399  1.00 61.39           C  
ATOM   3611  CB  THR C 330     -19.962 -43.544 -29.755  1.00 61.39           C  
ATOM   3612  O   THR C 330     -20.793 -46.515 -30.375  1.00 61.39           O  
ATOM   3613  CG2 THR C 330     -19.853 -42.936 -31.149  1.00 61.39           C  
ATOM   3614  OG1 THR C 330     -19.890 -42.495 -28.781  1.00 61.39           O  
ATOM   3615  N   SER C 331     -21.049 -46.241 -28.129  1.00 66.72           N  
ATOM   3616  CA  SER C 331     -20.877 -47.656 -27.815  1.00 66.72           C  
ATOM   3617  C   SER C 331     -22.086 -48.472 -28.259  1.00 66.72           C  
ATOM   3618  CB  SER C 331     -20.644 -47.849 -26.316  1.00 66.72           C  
ATOM   3619  O   SER C 331     -22.010 -49.698 -28.365  1.00 66.72           O  
ATOM   3620  OG  SER C 331     -21.630 -48.701 -25.759  1.00 66.72           O  
ATOM   3621  N   ASN C 332     -23.214 -47.853 -28.597  1.00 69.51           N  
ATOM   3622  CA  ASN C 332     -24.346 -48.536 -29.215  1.00 69.51           C  
ATOM   3623  C   ASN C 332     -24.134 -48.729 -30.714  1.00 69.51           C  
ATOM   3624  CB  ASN C 332     -25.643 -47.767 -28.957  1.00 69.51           C  
ATOM   3625  O   ASN C 332     -24.712 -48.004 -31.525  1.00 69.51           O  
ATOM   3626  CG  ASN C 332     -26.535 -48.452 -27.940  1.00 69.51           C  
ATOM   3627  ND2 ASN C 332     -27.377 -47.673 -27.271  1.00 69.51           N  
ATOM   3628  OD1 ASN C 332     -26.467 -49.670 -27.756  1.00 69.51           O  
ATOM   3629  N   ARG C 333     -22.868 -49.162 -31.164  1.00 74.83           N  
ATOM   3630  CA  ARG C 333     -22.348 -49.387 -32.509  1.00 74.83           C  
ATOM   3631  C   ARG C 333     -23.344 -50.172 -33.357  1.00 74.83           C  
ATOM   3632  CB  ARG C 333     -21.010 -50.128 -32.452  1.00 74.83           C  
ATOM   3633  O   ARG C 333     -23.477 -49.923 -34.557  1.00 74.83           O  
ATOM   3634  CG  ARG C 333     -19.864 -49.288 -31.911  1.00 74.83           C  
ATOM   3635  CD  ARG C 333     -18.516 -49.954 -32.150  1.00 74.83           C  
ATOM   3636  NE  ARG C 333     -17.414 -49.132 -31.657  1.00 74.83           N  
ATOM   3637  NH1 ARG C 333     -15.771 -50.686 -32.129  1.00 74.83           N  
ATOM   3638  NH2 ARG C 333     -15.214 -48.672 -31.185  1.00 74.83           N  
ATOM   3639  CZ  ARG C 333     -16.136 -49.498 -31.658  1.00 74.83           C  
ATOM   3640  N   TRP C 334     -24.114 -50.976 -32.658  1.00 75.61           N  
ATOM   3641  CA  TRP C 334     -25.051 -51.830 -33.381  1.00 75.61           C  
ATOM   3642  C   TRP C 334     -26.219 -51.016 -33.927  1.00 75.61           C  
ATOM   3643  CB  TRP C 334     -25.572 -52.947 -32.472  1.00 75.61           C  
ATOM   3644  O   TRP C 334     -26.692 -51.266 -35.039  1.00 75.61           O  
ATOM   3645  CG  TRP C 334     -26.400 -53.975 -33.184  1.00 75.61           C  
ATOM   3646  CD1 TRP C 334     -27.762 -54.090 -33.169  1.00 75.61           C  
ATOM   3647  CD2 TRP C 334     -25.916 -55.036 -34.014  1.00 75.61           C  
ATOM   3648  CE2 TRP C 334     -27.043 -55.756 -34.469  1.00 75.61           C  
ATOM   3649  CE3 TRP C 334     -24.639 -55.447 -34.417  1.00 75.61           C  
ATOM   3650  NE1 TRP C 334     -28.155 -55.159 -33.940  1.00 75.61           N  
ATOM   3651  CH2 TRP C 334     -25.668 -57.248 -35.689  1.00 75.61           C  
ATOM   3652  CZ2 TRP C 334     -26.929 -56.866 -35.309  1.00 75.61           C  
ATOM   3653  CZ3 TRP C 334     -24.528 -56.552 -35.253  1.00 75.61           C  
ATOM   3654  N   LEU C 335     -26.628 -49.917 -33.093  1.00 79.75           N  
ATOM   3655  CA  LEU C 335     -27.696 -49.045 -33.570  1.00 79.75           C  
ATOM   3656  C   LEU C 335     -27.233 -48.225 -34.770  1.00 79.75           C  
ATOM   3657  CB  LEU C 335     -28.168 -48.113 -32.452  1.00 79.75           C  
ATOM   3658  O   LEU C 335     -27.998 -48.011 -35.713  1.00 79.75           O  
ATOM   3659  CG  LEU C 335     -29.657 -47.763 -32.443  1.00 79.75           C  
ATOM   3660  CD1 LEU C 335     -30.295 -48.195 -31.128  1.00 79.75           C  
ATOM   3661  CD2 LEU C 335     -29.856 -46.269 -32.676  1.00 79.75           C  
ATOM   3662  N   MET C 336     -25.904 -47.797 -34.870  1.00 77.40           N  
ATOM   3663  CA  MET C 336     -25.333 -47.059 -35.992  1.00 77.40           C  
ATOM   3664  C   MET C 336     -25.289 -47.924 -37.247  1.00 77.40           C  
ATOM   3665  CB  MET C 336     -23.927 -46.562 -35.650  1.00 77.40           C  
ATOM   3666  O   MET C 336     -25.578 -47.447 -38.346  1.00 77.40           O  
ATOM   3667  CG  MET C 336     -23.815 -45.048 -35.570  1.00 77.40           C  
ATOM   3668  SD  MET C 336     -22.820 -44.343 -36.941  1.00 77.40           S  
ATOM   3669  CE  MET C 336     -21.164 -44.412 -36.204  1.00 77.40           C  
ATOM   3670  N   VAL C 337     -25.033 -49.250 -37.021  1.00 76.09           N  
ATOM   3671  CA  VAL C 337     -24.977 -50.184 -38.141  1.00 76.09           C  
ATOM   3672  C   VAL C 337     -26.380 -50.404 -38.701  1.00 76.09           C  
ATOM   3673  CB  VAL C 337     -24.352 -51.534 -37.723  1.00 76.09           C  
ATOM   3674  O   VAL C 337     -26.565 -50.478 -39.918  1.00 76.09           O  
ATOM   3675  CG1 VAL C 337     -24.419 -52.539 -38.872  1.00 76.09           C  
ATOM   3676  CG2 VAL C 337     -22.908 -51.335 -37.267  1.00 76.09           C  
ATOM   3677  N   LYS C 338     -27.406 -50.443 -37.790  1.00 80.63           N  
ATOM   3678  CA  LYS C 338     -28.790 -50.632 -38.216  1.00 80.63           C  
ATOM   3679  C   LYS C 338     -29.279 -49.443 -39.038  1.00 80.63           C  
ATOM   3680  CB  LYS C 338     -29.700 -50.841 -37.005  1.00 80.63           C  
ATOM   3681  O   LYS C 338     -29.930 -49.620 -40.070  1.00 80.63           O  
ATOM   3682  CG  LYS C 338     -30.158 -52.280 -36.817  1.00 80.63           C  
ATOM   3683  CD  LYS C 338     -31.106 -52.415 -35.632  1.00 80.63           C  
ATOM   3684  CE  LYS C 338     -31.581 -53.851 -35.455  1.00 80.63           C  
ATOM   3685  NZ  LYS C 338     -32.313 -54.037 -34.167  1.00 80.63           N  
ATOM   3686  N   ILE C 339     -28.941 -48.233 -38.614  1.00 81.46           N  
ATOM   3687  CA  ILE C 339     -29.345 -47.009 -39.298  1.00 81.46           C  
ATOM   3688  C   ILE C 339     -28.613 -46.898 -40.633  1.00 81.46           C  
ATOM   3689  CB  ILE C 339     -29.071 -45.760 -38.430  1.00 81.46           C  
ATOM   3690  O   ILE C 339     -29.204 -46.505 -41.641  1.00 81.46           O  
ATOM   3691  CG1 ILE C 339     -30.031 -45.719 -37.235  1.00 81.46           C  
ATOM   3692  CG2 ILE C 339     -29.186 -44.484 -39.269  1.00 81.46           C  
ATOM   3693  CD1 ILE C 339     -29.611 -44.751 -36.137  1.00 81.46           C  
ATOM   3694  N   PHE C 340     -27.356 -47.381 -40.713  1.00 81.93           N  
ATOM   3695  CA  PHE C 340     -26.562 -47.329 -41.935  1.00 81.93           C  
ATOM   3696  C   PHE C 340     -27.066 -48.345 -42.953  1.00 81.93           C  
ATOM   3697  CB  PHE C 340     -25.083 -47.583 -41.628  1.00 81.93           C  
ATOM   3698  O   PHE C 340     -27.109 -48.062 -44.152  1.00 81.93           O  
ATOM   3699  CG  PHE C 340     -24.138 -46.835 -42.528  1.00 81.93           C  
ATOM   3700  CD1 PHE C 340     -23.586 -47.450 -43.645  1.00 81.93           C  
ATOM   3701  CD2 PHE C 340     -23.801 -45.515 -42.258  1.00 81.93           C  
ATOM   3702  CE1 PHE C 340     -22.711 -46.759 -44.481  1.00 81.93           C  
ATOM   3703  CE2 PHE C 340     -22.928 -44.818 -43.088  1.00 81.93           C  
ATOM   3704  CZ  PHE C 340     -22.383 -45.442 -44.198  1.00 81.93           C  
ATOM   3705  N   LEU C 341     -27.523 -49.516 -42.516  1.00 85.76           N  
ATOM   3706  CA  LEU C 341     -28.062 -50.560 -43.380  1.00 85.76           C  
ATOM   3707  C   LEU C 341     -29.374 -50.115 -44.018  1.00 85.76           C  
ATOM   3708  CB  LEU C 341     -28.279 -51.852 -42.587  1.00 85.76           C  
ATOM   3709  O   LEU C 341     -29.591 -50.326 -45.213  1.00 85.76           O  
ATOM   3710  CG  LEU C 341     -28.374 -53.141 -43.405  1.00 85.76           C  
ATOM   3711  CD1 LEU C 341     -27.572 -54.253 -42.736  1.00 85.76           C  
ATOM   3712  CD2 LEU C 341     -29.830 -53.557 -43.581  1.00 85.76           C  
ATOM   3713  N   ILE C 342     -30.245 -49.397 -43.262  1.00 85.12           N  
ATOM   3714  CA  ILE C 342     -31.522 -48.888 -43.751  1.00 85.12           C  
ATOM   3715  C   ILE C 342     -31.278 -47.810 -44.806  1.00 85.12           C  
ATOM   3716  CB  ILE C 342     -32.384 -48.324 -42.600  1.00 85.12           C  
ATOM   3717  O   ILE C 342     -31.975 -47.758 -45.821  1.00 85.12           O  
ATOM   3718  CG1 ILE C 342     -32.858 -49.459 -41.684  1.00 85.12           C  
ATOM   3719  CG2 ILE C 342     -33.573 -47.533 -43.152  1.00 85.12           C  
ATOM   3720  CD1 ILE C 342     -33.365 -48.988 -40.327  1.00 85.12           C  
ATOM   3721  N   LEU C 343     -30.180 -46.964 -44.644  1.00 84.56           N  
ATOM   3722  CA  LEU C 343     -29.846 -45.899 -45.582  1.00 84.56           C  
ATOM   3723  C   LEU C 343     -29.322 -46.474 -46.894  1.00 84.56           C  
ATOM   3724  CB  LEU C 343     -28.805 -44.955 -44.973  1.00 84.56           C  
ATOM   3725  O   LEU C 343     -29.661 -45.982 -47.972  1.00 84.56           O  
ATOM   3726  CG  LEU C 343     -29.348 -43.795 -44.138  1.00 84.56           C  
ATOM   3727  CD1 LEU C 343     -28.203 -43.036 -43.477  1.00 84.56           C  
ATOM   3728  CD2 LEU C 343     -30.188 -42.861 -45.002  1.00 84.56           C  
ATOM   3729  N   ILE C 344     -28.498 -47.586 -46.764  1.00 84.98           N  
ATOM   3730  CA  ILE C 344     -27.946 -48.227 -47.953  1.00 84.98           C  
ATOM   3731  C   ILE C 344     -29.072 -48.859 -48.769  1.00 84.98           C  
ATOM   3732  CB  ILE C 344     -26.890 -49.292 -47.581  1.00 84.98           C  
ATOM   3733  O   ILE C 344     -29.076 -48.776 -49.999  1.00 84.98           O  
ATOM   3734  CG1 ILE C 344     -25.595 -48.620 -47.114  1.00 84.98           C  
ATOM   3735  CG2 ILE C 344     -26.626 -50.227 -48.765  1.00 84.98           C  
ATOM   3736  CD1 ILE C 344     -24.596 -49.576 -46.476  1.00 84.98           C  
ATOM   3737  N   VAL C 345     -30.099 -49.525 -48.165  1.00 86.30           N  
ATOM   3738  CA  VAL C 345     -31.246 -50.143 -48.820  1.00 86.30           C  
ATOM   3739  C   VAL C 345     -32.083 -49.073 -49.517  1.00 86.30           C  
ATOM   3740  CB  VAL C 345     -32.117 -50.932 -47.816  1.00 86.30           C  
ATOM   3741  O   VAL C 345     -32.519 -49.260 -50.655  1.00 86.30           O  
ATOM   3742  CG1 VAL C 345     -33.411 -51.402 -48.477  1.00 86.30           C  
ATOM   3743  CG2 VAL C 345     -31.338 -52.119 -47.253  1.00 86.30           C  
ATOM   3744  N   PHE C 346     -32.244 -47.965 -48.815  1.00 85.26           N  
ATOM   3745  CA  PHE C 346     -32.977 -46.836 -49.374  1.00 85.26           C  
ATOM   3746  C   PHE C 346     -32.238 -46.251 -50.572  1.00 85.26           C  
ATOM   3747  CB  PHE C 346     -33.193 -45.754 -48.312  1.00 85.26           C  
ATOM   3748  O   PHE C 346     -32.858 -45.893 -51.576  1.00 85.26           O  
ATOM   3749  CG  PHE C 346     -34.459 -44.961 -48.501  1.00 85.26           C  
ATOM   3750  CD1 PHE C 346     -34.432 -43.723 -49.132  1.00 85.26           C  
ATOM   3751  CD2 PHE C 346     -35.675 -45.454 -48.048  1.00 85.26           C  
ATOM   3752  CE1 PHE C 346     -35.602 -42.988 -49.309  1.00 85.26           C  
ATOM   3753  CE2 PHE C 346     -36.848 -44.725 -48.221  1.00 85.26           C  
ATOM   3754  CZ  PHE C 346     -36.809 -43.491 -48.851  1.00 85.26           C  
ATOM   3755  N   PHE C 347     -30.916 -46.216 -50.490  1.00 85.43           N  
ATOM   3756  CA  PHE C 347     -30.081 -45.690 -51.563  1.00 85.43           C  
ATOM   3757  C   PHE C 347     -30.151 -46.587 -52.793  1.00 85.43           C  
ATOM   3758  CB  PHE C 347     -28.629 -45.551 -51.096  1.00 85.43           C  
ATOM   3759  O   PHE C 347     -30.246 -46.097 -53.920  1.00 85.43           O  
ATOM   3760  CG  PHE C 347     -27.759 -44.768 -52.043  1.00 85.43           C  
ATOM   3761  CD1 PHE C 347     -26.887 -45.419 -52.907  1.00 85.43           C  
ATOM   3762  CD2 PHE C 347     -27.815 -43.381 -52.069  1.00 85.43           C  
ATOM   3763  CE1 PHE C 347     -26.081 -44.697 -53.785  1.00 85.43           C  
ATOM   3764  CE2 PHE C 347     -27.013 -42.652 -52.943  1.00 85.43           C  
ATOM   3765  CZ  PHE C 347     -26.146 -43.312 -53.799  1.00 85.43           C  
ATOM   3766  N   ILE C 348     -30.199 -47.909 -52.623  1.00 87.12           N  
ATOM   3767  CA  ILE C 348     -30.279 -48.876 -53.713  1.00 87.12           C  
ATOM   3768  C   ILE C 348     -31.633 -48.758 -54.409  1.00 87.12           C  
ATOM   3769  CB  ILE C 348     -30.060 -50.319 -53.205  1.00 87.12           C  
ATOM   3770  O   ILE C 348     -31.710 -48.793 -55.639  1.00 87.12           O  
ATOM   3771  CG1 ILE C 348     -28.639 -50.481 -52.653  1.00 87.12           C  
ATOM   3772  CG2 ILE C 348     -30.332 -51.331 -54.322  1.00 87.12           C  
ATOM   3773  CD1 ILE C 348     -28.384 -51.826 -51.988  1.00 87.12           C  
ATOM   3774  N   ILE C 349     -32.724 -48.557 -53.632  1.00 85.14           N  
ATOM   3775  CA  ILE C 349     -34.069 -48.400 -54.173  1.00 85.14           C  
ATOM   3776  C   ILE C 349     -34.151 -47.109 -54.985  1.00 85.14           C  
ATOM   3777  CB  ILE C 349     -35.133 -48.397 -53.053  1.00 85.14           C  
ATOM   3778  O   ILE C 349     -34.757 -47.081 -56.059  1.00 85.14           O  
ATOM   3779  CG1 ILE C 349     -35.154 -49.750 -52.333  1.00 85.14           C  
ATOM   3780  CG2 ILE C 349     -36.514 -48.056 -53.620  1.00 85.14           C  
ATOM   3781  CD1 ILE C 349     -36.062 -49.788 -51.112  1.00 85.14           C  
ATOM   3782  N   PHE C 350     -33.461 -46.076 -54.512  1.00 83.86           N  
ATOM   3783  CA  PHE C 350     -33.459 -44.766 -55.151  1.00 83.86           C  
ATOM   3784  C   PHE C 350     -32.680 -44.802 -56.460  1.00 83.86           C  
ATOM   3785  CB  PHE C 350     -32.863 -43.710 -54.215  1.00 83.86           C  
ATOM   3786  O   PHE C 350     -33.121 -44.245 -57.467  1.00 83.86           O  
ATOM   3787  CG  PHE C 350     -33.167 -42.294 -54.624  1.00 83.86           C  
ATOM   3788  CD1 PHE C 350     -32.232 -41.543 -55.326  1.00 83.86           C  
ATOM   3789  CD2 PHE C 350     -34.388 -41.714 -54.307  1.00 83.86           C  
ATOM   3790  CE1 PHE C 350     -32.510 -40.232 -55.707  1.00 83.86           C  
ATOM   3791  CE2 PHE C 350     -34.673 -40.404 -54.683  1.00 83.86           C  
ATOM   3792  CZ  PHE C 350     -33.733 -39.665 -55.382  1.00 83.86           C  
ATOM   3793  N   VAL C 351     -31.546 -45.451 -56.479  1.00 85.92           N  
ATOM   3794  CA  VAL C 351     -30.708 -45.528 -57.671  1.00 85.92           C  
ATOM   3795  C   VAL C 351     -31.381 -46.412 -58.719  1.00 85.92           C  
ATOM   3796  CB  VAL C 351     -29.300 -46.071 -57.340  1.00 85.92           C  
ATOM   3797  O   VAL C 351     -31.359 -46.098 -59.911  1.00 85.92           O  
ATOM   3798  CG1 VAL C 351     -28.496 -46.300 -58.619  1.00 85.92           C  
ATOM   3799  CG2 VAL C 351     -28.564 -45.111 -56.407  1.00 85.92           C  
ATOM   3800  N   VAL C 352     -32.159 -47.460 -58.324  1.00 86.50           N  
ATOM   3801  CA  VAL C 352     -32.806 -48.399 -59.234  1.00 86.50           C  
ATOM   3802  C   VAL C 352     -34.059 -47.761 -59.830  1.00 86.50           C  
ATOM   3803  CB  VAL C 352     -33.168 -49.722 -58.523  1.00 86.50           C  
ATOM   3804  O   VAL C 352     -34.330 -47.908 -61.024  1.00 86.50           O  
ATOM   3805  CG1 VAL C 352     -33.974 -50.630 -59.449  1.00 86.50           C  
ATOM   3806  CG2 VAL C 352     -31.903 -50.431 -58.041  1.00 86.50           C  
ATOM   3807  N   PHE C 353     -34.773 -46.858 -59.011  1.00 83.73           N  
ATOM   3808  CA  PHE C 353     -36.026 -46.272 -59.471  1.00 83.73           C  
ATOM   3809  C   PHE C 353     -35.766 -45.008 -60.282  1.00 83.73           C  
ATOM   3810  CB  PHE C 353     -36.941 -45.955 -58.284  1.00 83.73           C  
ATOM   3811  O   PHE C 353     -36.516 -44.694 -61.209  1.00 83.73           O  
ATOM   3812  CG  PHE C 353     -38.076 -46.929 -58.116  1.00 83.73           C  
ATOM   3813  CD1 PHE C 353     -39.266 -46.756 -58.811  1.00 83.73           C  
ATOM   3814  CD2 PHE C 353     -37.952 -48.017 -57.262  1.00 83.73           C  
ATOM   3815  CE1 PHE C 353     -40.319 -47.656 -58.657  1.00 83.73           C  
ATOM   3816  CE2 PHE C 353     -38.999 -48.921 -57.103  1.00 83.73           C  
ATOM   3817  CZ  PHE C 353     -40.182 -48.738 -57.801  1.00 83.73           C  
ATOM   3818  N   LEU C 354     -34.616 -44.262 -60.024  1.00 78.13           N  
ATOM   3819  CA  LEU C 354     -34.308 -43.069 -60.806  1.00 78.13           C  
ATOM   3820  C   LEU C 354     -33.521 -43.429 -62.061  1.00 78.13           C  
ATOM   3821  CB  LEU C 354     -33.517 -42.065 -59.964  1.00 78.13           C  
ATOM   3822  O   LEU C 354     -33.550 -42.693 -63.050  1.00 78.13           O  
ATOM   3823  CG  LEU C 354     -34.340 -41.088 -59.123  1.00 78.13           C  
ATOM   3824  CD1 LEU C 354     -33.491 -40.518 -57.991  1.00 78.13           C  
ATOM   3825  CD2 LEU C 354     -34.898 -39.969 -59.995  1.00 78.13           C  
ATOM   3826  N   ALA C 355     -33.022 -44.691 -62.086  1.00 65.01           N  
ATOM   3827  CA  ALA C 355     -32.434 -45.133 -63.348  1.00 65.01           C  
ATOM   3828  C   ALA C 355     -33.496 -45.729 -64.268  1.00 65.01           C  
ATOM   3829  CB  ALA C 355     -31.326 -46.151 -63.091  1.00 65.01           C  
ATOM   3830  O   ALA C 355     -33.433 -45.562 -65.488  1.00 65.01           O  
TER    3831      ALA C 355                                                      
ENDMDL                                                                          
END                                                                             
