# Supplementary material for: AI-guided pipeline for protein–protein interaction drug discovery identifies a SARS-CoV-2 inhibitor
Source: Mol Syst Biol. 2024 Mar 11;20(4):428–57. doi: 10.1038/s44320-024-00019-8 (PMC10987651; doi:10.1038/s44320-024-00019-8)
Supplement: Supplementary file 12 — Source Data Fig. 2 [file 44320_2024_19_MOESM12_ESM.zip › Source Data Figure EV3-EV4/ColabFold/NCBP1_NCBP2_unrelaxed_rank_2_model_3.pdb]

MODEL     1                                                                     
ATOM      1  N   MET B   1      73.659   9.416 -20.308  1.00 24.56           N  
ATOM      2  CA  MET B   1      72.606   9.569 -19.309  1.00 24.56           C  
ATOM      3  C   MET B   1      71.334   8.850 -19.745  1.00 24.56           C  
ATOM      4  CB  MET B   1      72.312  11.049 -19.058  1.00 24.56           C  
ATOM      5  O   MET B   1      71.179   8.511 -20.919  1.00 24.56           O  
ATOM      6  CG  MET B   1      73.140  11.658 -17.939  1.00 24.56           C  
ATOM      7  SD  MET B   1      72.501  13.291 -17.400  1.00 24.56           S  
ATOM      8  CE  MET B   1      73.734  13.717 -16.139  1.00 24.56           C  
ATOM      9  N   SER B   2      70.155   8.825 -18.922  1.00 25.61           N  
ATOM     10  CA  SER B   2      68.915   8.089 -18.699  1.00 25.61           C  
ATOM     11  C   SER B   2      67.889   8.391 -19.786  1.00 25.61           C  
ATOM     12  CB  SER B   2      68.331   8.426 -17.326  1.00 25.61           C  
ATOM     13  O   SER B   2      67.532   9.551 -20.004  1.00 25.61           O  
ATOM     14  OG  SER B   2      67.207   7.609 -17.044  1.00 25.61           O  
ATOM     15  N   ARG B   3      67.553   7.630 -20.888  1.00 30.21           N  
ATOM     16  CA  ARG B   3      66.976   7.757 -22.222  1.00 30.21           C  
ATOM     17  C   ARG B   3      65.462   7.922 -22.150  1.00 30.21           C  
ATOM     18  CB  ARG B   3      67.330   6.539 -23.079  1.00 30.21           C  
ATOM     19  O   ARG B   3      64.886   8.736 -22.876  1.00 30.21           O  
ATOM     20  CG  ARG B   3      68.556   6.738 -23.955  1.00 30.21           C  
ATOM     21  CD  ARG B   3      68.785   5.553 -24.884  1.00 30.21           C  
ATOM     22  NE  ARG B   3      70.023   5.695 -25.645  1.00 30.21           N  
ATOM     23  NH1 ARG B   3      69.702   3.794 -26.917  1.00 30.21           N  
ATOM     24  NH2 ARG B   3      71.574   5.081 -27.223  1.00 30.21           N  
ATOM     25  CZ  ARG B   3      70.430   4.856 -26.593  1.00 30.21           C  
ATOM     26  N   ARG B   4      64.740   6.949 -21.532  1.00 27.01           N  
ATOM     27  CA  ARG B   4      63.628   6.428 -22.320  1.00 27.01           C  
ATOM     28  C   ARG B   4      62.420   7.356 -22.245  1.00 27.01           C  
ATOM     29  CB  ARG B   4      63.242   5.026 -21.845  1.00 27.01           C  
ATOM     30  O   ARG B   4      61.858   7.737 -23.274  1.00 27.01           O  
ATOM     31  CG  ARG B   4      63.856   3.905 -22.668  1.00 27.01           C  
ATOM     32  CD  ARG B   4      63.338   2.540 -22.238  1.00 27.01           C  
ATOM     33  NE  ARG B   4      64.024   1.458 -22.938  1.00 27.01           N  
ATOM     34  NH1 ARG B   4      63.032  -0.237 -21.721  1.00 27.01           N  
ATOM     35  NH2 ARG B   4      64.537  -0.738 -23.376  1.00 27.01           N  
ATOM     36  CZ  ARG B   4      63.862   0.164 -22.677  1.00 27.01           C  
ATOM     37  N   ARG B   5      61.248   7.136 -21.315  1.00 27.34           N  
ATOM     38  CA  ARG B   5      59.904   6.620 -21.556  1.00 27.34           C  
ATOM     39  C   ARG B   5      58.862   7.726 -21.430  1.00 27.34           C  
ATOM     40  CB  ARG B   5      59.582   5.483 -20.584  1.00 27.34           C  
ATOM     41  O   ARG B   5      57.667   7.450 -21.304  1.00 27.34           O  
ATOM     42  CG  ARG B   5      59.732   4.096 -21.187  1.00 27.34           C  
ATOM     43  CD  ARG B   5      59.281   3.009 -20.221  1.00 27.34           C  
ATOM     44  NE  ARG B   5      59.591   1.675 -20.728  1.00 27.34           N  
ATOM     45  NH1 ARG B   5      58.804   0.559 -18.864  1.00 27.34           N  
ATOM     46  NH2 ARG B   5      59.678  -0.618 -20.627  1.00 27.34           N  
ATOM     47  CZ  ARG B   5      59.357   0.542 -20.072  1.00 27.34           C  
ATOM     48  N   HIS B   6      59.061   9.018 -21.256  1.00 27.38           N  
ATOM     49  CA  HIS B   6      58.259   9.893 -20.408  1.00 27.38           C  
ATOM     50  C   HIS B   6      56.904  10.186 -21.045  1.00 27.38           C  
ATOM     51  CB  HIS B   6      59.003  11.200 -20.132  1.00 27.38           C  
ATOM     52  O   HIS B   6      56.123  10.978 -20.515  1.00 27.38           O  
ATOM     53  CG  HIS B   6      59.576  11.284 -18.753  1.00 27.38           C  
ATOM     54  CD2 HIS B   6      60.825  11.585 -18.326  1.00 27.38           C  
ATOM     55  ND1 HIS B   6      58.829  11.038 -17.621  1.00 27.38           N  
ATOM     56  CE1 HIS B   6      59.597  11.185 -16.554  1.00 27.38           C  
ATOM     57  NE2 HIS B   6      60.812  11.517 -16.954  1.00 27.38           N  
ATOM     58  N   SER B   7      56.537   9.748 -22.308  1.00 26.59           N  
ATOM     59  CA  SER B   7      55.703  10.730 -22.994  1.00 26.59           C  
ATOM     60  C   SER B   7      54.262  10.673 -22.499  1.00 26.59           C  
ATOM     61  CB  SER B   7      55.741  10.503 -24.506  1.00 26.59           C  
ATOM     62  O   SER B   7      53.338  11.067 -23.215  1.00 26.59           O  
ATOM     63  OG  SER B   7      55.259   9.211 -24.833  1.00 26.59           O  
ATOM     64  N   ASP B   8      53.997  10.050 -21.319  1.00 25.12           N  
ATOM     65  CA  ASP B   8      52.610   9.622 -21.167  1.00 25.12           C  
ATOM     66  C   ASP B   8      51.658  10.815 -21.225  1.00 25.12           C  
ATOM     67  CB  ASP B   8      52.423   8.864 -19.851  1.00 25.12           C  
ATOM     68  O   ASP B   8      51.920  11.855 -20.618  1.00 25.12           O  
ATOM     69  CG  ASP B   8      52.624   7.366 -19.996  1.00 25.12           C  
ATOM     70  OD1 ASP B   8      52.656   6.863 -21.140  1.00 25.12           O  
ATOM     71  OD2 ASP B   8      52.749   6.682 -18.957  1.00 25.12           O  
ATOM     72  N   GLU B   9      50.715  10.808 -22.209  1.00 24.38           N  
ATOM     73  CA  GLU B   9      49.644  11.633 -22.761  1.00 24.38           C  
ATOM     74  C   GLU B   9      48.551  11.882 -21.727  1.00 24.38           C  
ATOM     75  CB  GLU B   9      49.048  10.977 -24.009  1.00 24.38           C  
ATOM     76  O   GLU B   9      47.918  10.940 -21.246  1.00 24.38           O  
ATOM     77  CG  GLU B   9      49.580  11.546 -25.317  1.00 24.38           C  
ATOM     78  CD  GLU B   9      48.938  10.924 -26.547  1.00 24.38           C  
ATOM     79  OE1 GLU B   9      49.213  11.389 -27.676  1.00 24.38           O  
ATOM     80  OE2 GLU B   9      48.152   9.965 -26.380  1.00 24.38           O  
ATOM     81  N   ASN B  10      48.778  12.781 -20.811  1.00 25.12           N  
ATOM     82  CA  ASN B  10      47.859  13.241 -19.775  1.00 25.12           C  
ATOM     83  C   ASN B  10      46.540  13.724 -20.370  1.00 25.12           C  
ATOM     84  CB  ASN B  10      48.503  14.351 -18.941  1.00 25.12           C  
ATOM     85  O   ASN B  10      46.519  14.669 -21.160  1.00 25.12           O  
ATOM     86  CG  ASN B  10      48.659  13.969 -17.482  1.00 25.12           C  
ATOM     87  ND2 ASN B  10      49.256  14.858 -16.697  1.00 25.12           N  
ATOM     88  OD1 ASN B  10      48.246  12.884 -17.064  1.00 25.12           O  
ATOM     89  N   ASP B  11      45.568  12.745 -20.462  1.00 26.49           N  
ATOM     90  CA  ASP B  11      44.207  12.836 -20.983  1.00 26.49           C  
ATOM     91  C   ASP B  11      43.421  13.938 -20.276  1.00 26.49           C  
ATOM     92  CB  ASP B  11      43.485  11.496 -20.834  1.00 26.49           C  
ATOM     93  O   ASP B  11      42.987  13.764 -19.135  1.00 26.49           O  
ATOM     94  CG  ASP B  11      43.025  10.920 -22.162  1.00 26.49           C  
ATOM     95  OD1 ASP B  11      43.190  11.586 -23.206  1.00 26.49           O  
ATOM     96  OD2 ASP B  11      42.489   9.790 -22.163  1.00 26.49           O  
ATOM     97  N   GLY B  12      43.845  15.110 -20.347  1.00 26.48           N  
ATOM     98  CA  GLY B  12      43.314  16.221 -19.573  1.00 26.48           C  
ATOM     99  C   GLY B  12      41.863  16.529 -19.890  1.00 26.48           C  
ATOM    100  O   GLY B  12      41.551  17.028 -20.973  1.00 26.48           O  
ATOM    101  N   GLY B  13      41.002  15.476 -19.649  1.00 29.03           N  
ATOM    102  CA  GLY B  13      39.608  15.719 -19.982  1.00 29.03           C  
ATOM    103  C   GLY B  13      39.084  17.033 -19.434  1.00 29.03           C  
ATOM    104  O   GLY B  13      39.505  17.477 -18.364  1.00 29.03           O  
ATOM    105  N   GLN B  14      38.723  17.883 -20.342  1.00 27.78           N  
ATOM    106  CA  GLN B  14      38.338  19.278 -20.155  1.00 27.78           C  
ATOM    107  C   GLN B  14      37.114  19.395 -19.251  1.00 27.78           C  
ATOM    108  CB  GLN B  14      38.060  19.944 -21.504  1.00 27.78           C  
ATOM    109  O   GLN B  14      36.117  18.699 -19.455  1.00 27.78           O  
ATOM    110  CG  GLN B  14      39.182  20.856 -21.982  1.00 27.78           C  
ATOM    111  CD  GLN B  14      38.874  21.517 -23.313  1.00 27.78           C  
ATOM    112  NE2 GLN B  14      39.733  22.442 -23.728  1.00 27.78           N  
ATOM    113  OE1 GLN B  14      37.873  21.198 -23.962  1.00 27.78           O  
ATOM    114  N   PRO B  15      37.284  19.709 -17.997  1.00 29.65           N  
ATOM    115  CA  PRO B  15      36.179  19.924 -17.059  1.00 29.65           C  
ATOM    116  C   PRO B  15      35.034  20.728 -17.672  1.00 29.65           C  
ATOM    117  CB  PRO B  15      36.836  20.697 -15.912  1.00 29.65           C  
ATOM    118  O   PRO B  15      35.272  21.645 -18.462  1.00 29.65           O  
ATOM    119  CG  PRO B  15      38.131  21.188 -16.474  1.00 29.65           C  
ATOM    120  CD  PRO B  15      38.272  20.664 -17.875  1.00 29.65           C  
ATOM    121  N   HIS B  16      33.930  20.073 -18.064  1.00 30.55           N  
ATOM    122  CA  HIS B  16      32.722  20.701 -18.589  1.00 30.55           C  
ATOM    123  C   HIS B  16      32.390  21.980 -17.827  1.00 30.55           C  
ATOM    124  CB  HIS B  16      31.542  19.730 -18.523  1.00 30.55           C  
ATOM    125  O   HIS B  16      32.500  22.022 -16.599  1.00 30.55           O  
ATOM    126  CG  HIS B  16      31.248  19.054 -19.825  1.00 30.55           C  
ATOM    127  CD2 HIS B  16      30.870  17.784 -20.101  1.00 30.55           C  
ATOM    128  ND1 HIS B  16      31.338  19.703 -21.037  1.00 30.55           N  
ATOM    129  CE1 HIS B  16      31.024  18.859 -22.006  1.00 30.55           C  
ATOM    130  NE2 HIS B  16      30.737  17.687 -21.465  1.00 30.55           N  
ATOM    131  N   LYS B  17      32.530  23.029 -18.503  1.00 29.24           N  
ATOM    132  CA  LYS B  17      32.151  24.374 -18.079  1.00 29.24           C  
ATOM    133  C   LYS B  17      30.753  24.384 -17.466  1.00 29.24           C  
ATOM    134  CB  LYS B  17      32.212  25.346 -19.258  1.00 29.24           C  
ATOM    135  O   LYS B  17      29.792  23.930 -18.091  1.00 29.24           O  
ATOM    136  CG  LYS B  17      33.454  26.226 -19.271  1.00 29.24           C  
ATOM    137  CD  LYS B  17      33.420  27.224 -20.421  1.00 29.24           C  
ATOM    138  CE  LYS B  17      34.699  28.048 -20.486  1.00 29.24           C  
ATOM    139  NZ  LYS B  17      34.691  28.993 -21.642  1.00 29.24           N  
ATOM    140  N   ARG B  18      30.620  24.072 -16.178  1.00 34.13           N  
ATOM    141  CA  ARG B  18      29.390  24.339 -15.438  1.00 34.13           C  
ATOM    142  C   ARG B  18      28.712  25.608 -15.942  1.00 34.13           C  
ATOM    143  CB  ARG B  18      29.679  24.458 -13.940  1.00 34.13           C  
ATOM    144  O   ARG B  18      29.363  26.642 -16.106  1.00 34.13           O  
ATOM    145  CG  ARG B  18      29.569  23.144 -13.185  1.00 34.13           C  
ATOM    146  CD  ARG B  18      29.746  23.338 -11.685  1.00 34.13           C  
ATOM    147  NE  ARG B  18      29.623  22.077 -10.960  1.00 34.13           N  
ATOM    148  NH1 ARG B  18      29.798  23.028  -8.862  1.00 34.13           N  
ATOM    149  NH2 ARG B  18      29.530  20.762  -9.079  1.00 34.13           N  
ATOM    150  CZ  ARG B  18      29.651  21.959  -9.635  1.00 34.13           C  
ATOM    151  N   ARG B  19      27.734  25.435 -16.860  1.00 35.97           N  
ATOM    152  CA  ARG B  19      26.914  26.574 -17.259  1.00 35.97           C  
ATOM    153  C   ARG B  19      26.743  27.557 -16.105  1.00 35.97           C  
ATOM    154  CB  ARG B  19      25.544  26.104 -17.754  1.00 35.97           C  
ATOM    155  O   ARG B  19      26.492  27.150 -14.969  1.00 35.97           O  
ATOM    156  CG  ARG B  19      25.426  26.035 -19.268  1.00 35.97           C  
ATOM    157  CD  ARG B  19      24.039  25.587 -19.706  1.00 35.97           C  
ATOM    158  NE  ARG B  19      23.937  25.492 -21.159  1.00 35.97           N  
ATOM    159  NH1 ARG B  19      21.801  24.611 -21.159  1.00 35.97           N  
ATOM    160  NH2 ARG B  19      22.890  24.988 -23.141  1.00 35.97           N  
ATOM    161  CZ  ARG B  19      22.877  25.031 -21.816  1.00 35.97           C  
ATOM    162  N   LYS B  20      27.470  28.646 -16.176  1.00 39.18           N  
ATOM    163  CA  LYS B  20      27.272  29.803 -15.307  1.00 39.18           C  
ATOM    164  C   LYS B  20      25.793  30.004 -14.988  1.00 39.18           C  
ATOM    165  CB  LYS B  20      27.844  31.065 -15.955  1.00 39.18           C  
ATOM    166  O   LYS B  20      24.990  30.272 -15.884  1.00 39.18           O  
ATOM    167  CG  LYS B  20      29.181  31.505 -15.378  1.00 39.18           C  
ATOM    168  CD  LYS B  20      29.662  32.805 -16.010  1.00 39.18           C  
ATOM    169  CE  LYS B  20      31.028  33.215 -15.476  1.00 39.18           C  
ATOM    170  NZ  LYS B  20      31.533  34.454 -16.140  1.00 39.18           N  
ATOM    171  N   THR B  21      25.109  29.013 -14.292  1.00 46.98           N  
ATOM    172  CA  THR B  21      23.782  29.396 -13.821  1.00 46.98           C  
ATOM    173  C   THR B  21      23.754  30.868 -13.419  1.00 46.98           C  
ATOM    174  CB  THR B  21      23.340  28.527 -12.629  1.00 46.98           C  
ATOM    175  O   THR B  21      24.726  31.384 -12.863  1.00 46.98           O  
ATOM    176  CG2 THR B  21      22.493  27.347 -13.092  1.00 46.98           C  
ATOM    177  OG1 THR B  21      24.501  28.031 -11.951  1.00 46.98           O  
ATOM    178  N   SER B  22      22.875  31.671 -14.186  1.00 54.80           N  
ATOM    179  CA  SER B  22      22.717  33.100 -13.936  1.00 54.80           C  
ATOM    180  C   SER B  22      22.742  33.406 -12.443  1.00 54.80           C  
ATOM    181  CB  SER B  22      21.411  33.610 -14.548  1.00 54.80           C  
ATOM    182  O   SER B  22      22.403  32.551 -11.622  1.00 54.80           O  
ATOM    183  OG  SER B  22      20.319  33.363 -13.679  1.00 54.80           O  
ATOM    184  N   ASP B  23      23.584  34.232 -11.941  1.00 63.59           N  
ATOM    185  CA  ASP B  23      23.718  34.777 -10.593  1.00 63.59           C  
ATOM    186  C   ASP B  23      22.370  34.807  -9.876  1.00 63.59           C  
ATOM    187  CB  ASP B  23      24.320  36.183 -10.640  1.00 63.59           C  
ATOM    188  O   ASP B  23      22.289  34.505  -8.684  1.00 63.59           O  
ATOM    189  CG  ASP B  23      25.832  36.186 -10.500  1.00 63.59           C  
ATOM    190  OD1 ASP B  23      26.414  35.137 -10.149  1.00 63.59           O  
ATOM    191  OD2 ASP B  23      26.447  37.248 -10.741  1.00 63.59           O  
ATOM    192  N   ALA B  24      21.308  34.845 -10.631  1.00 66.14           N  
ATOM    193  CA  ALA B  24      19.968  34.955 -10.059  1.00 66.14           C  
ATOM    194  C   ALA B  24      19.458  33.594  -9.593  1.00 66.14           C  
ATOM    195  CB  ALA B  24      19.004  35.561 -11.076  1.00 66.14           C  
ATOM    196  O   ALA B  24      18.833  33.488  -8.535  1.00 66.14           O  
ATOM    197  N   ASN B  25      19.707  32.535 -10.321  1.00 73.77           N  
ATOM    198  CA  ASN B  25      19.268  31.186  -9.982  1.00 73.77           C  
ATOM    199  C   ASN B  25      19.994  30.652  -8.751  1.00 73.77           C  
ATOM    200  CB  ASN B  25      19.470  30.241 -11.169  1.00 73.77           C  
ATOM    201  O   ASN B  25      19.399  29.954  -7.928  1.00 73.77           O  
ATOM    202  CG  ASN B  25      18.283  30.226 -12.111  1.00 73.77           C  
ATOM    203  ND2 ASN B  25      18.458  29.613 -13.276  1.00 73.77           N  
ATOM    204  OD1 ASN B  25      17.217  30.761 -11.796  1.00 73.77           O  
ATOM    205  N   GLU B  26      21.145  31.033  -8.583  1.00 79.63           N  
ATOM    206  CA  GLU B  26      21.937  30.621  -7.429  1.00 79.63           C  
ATOM    207  C   GLU B  26      21.399  31.238  -6.141  1.00 79.63           C  
ATOM    208  CB  GLU B  26      23.407  31.004  -7.621  1.00 79.63           C  
ATOM    209  O   GLU B  26      21.353  30.577  -5.101  1.00 79.63           O  
ATOM    210  CG  GLU B  26      24.224  29.953  -8.359  1.00 79.63           C  
ATOM    211  CD  GLU B  26      25.686  30.337  -8.524  1.00 79.63           C  
ATOM    212  OE1 GLU B  26      26.450  29.564  -9.145  1.00 79.63           O  
ATOM    213  OE2 GLU B  26      26.070  31.420  -8.028  1.00 79.63           O  
ATOM    214  N   THR B  27      21.000  32.487  -6.273  1.00 82.69           N  
ATOM    215  CA  THR B  27      20.452  33.173  -5.109  1.00 82.69           C  
ATOM    216  C   THR B  27      19.124  32.548  -4.689  1.00 82.69           C  
ATOM    217  CB  THR B  27      20.250  34.674  -5.388  1.00 82.69           C  
ATOM    218  O   THR B  27      18.872  32.356  -3.497  1.00 82.69           O  
ATOM    219  CG2 THR B  27      19.879  35.425  -4.114  1.00 82.69           C  
ATOM    220  OG1 THR B  27      21.464  35.222  -5.916  1.00 82.69           O  
ATOM    221  N   GLU B  28      18.369  32.116  -5.616  1.00 82.15           N  
ATOM    222  CA  GLU B  28      17.078  31.496  -5.335  1.00 82.15           C  
ATOM    223  C   GLU B  28      17.253  30.143  -4.651  1.00 82.15           C  
ATOM    224  CB  GLU B  28      16.268  31.332  -6.624  1.00 82.15           C  
ATOM    225  O   GLU B  28      16.535  29.825  -3.700  1.00 82.15           O  
ATOM    226  CG  GLU B  28      15.717  32.640  -7.174  1.00 82.15           C  
ATOM    227  CD  GLU B  28      14.864  32.456  -8.419  1.00 82.15           C  
ATOM    228  OE1 GLU B  28      14.404  33.467  -8.994  1.00 82.15           O  
ATOM    229  OE2 GLU B  28      14.654  31.289  -8.821  1.00 82.15           O  
ATOM    230  N   ASP B  29      18.181  29.455  -5.158  1.00 84.08           N  
ATOM    231  CA  ASP B  29      18.476  28.155  -4.564  1.00 84.08           C  
ATOM    232  C   ASP B  29      18.972  28.307  -3.128  1.00 84.08           C  
ATOM    233  CB  ASP B  29      19.512  27.404  -5.402  1.00 84.08           C  
ATOM    234  O   ASP B  29      18.644  27.493  -2.262  1.00 84.08           O  
ATOM    235  CG  ASP B  29      18.950  26.882  -6.712  1.00 84.08           C  
ATOM    236  OD1 ASP B  29      17.711  26.856  -6.877  1.00 84.08           O  
ATOM    237  OD2 ASP B  29      19.753  26.489  -7.586  1.00 84.08           O  
ATOM    238  N   HIS B  30      19.693  29.389  -3.011  1.00 87.26           N  
ATOM    239  CA  HIS B  30      20.218  29.668  -1.679  1.00 87.26           C  
ATOM    240  C   HIS B  30      19.097  30.029  -0.710  1.00 87.26           C  
ATOM    241  CB  HIS B  30      21.248  30.797  -1.735  1.00 87.26           C  
ATOM    242  O   HIS B  30      19.073  29.548   0.425  1.00 87.26           O  
ATOM    243  CG  HIS B  30      21.847  31.130  -0.405  1.00 87.26           C  
ATOM    244  CD2 HIS B  30      21.848  32.281   0.306  1.00 87.26           C  
ATOM    245  ND1 HIS B  30      22.550  30.212   0.344  1.00 87.26           N  
ATOM    246  CE1 HIS B  30      22.958  30.786   1.463  1.00 87.26           C  
ATOM    247  NE2 HIS B  30      22.546  32.042   1.464  1.00 87.26           N  
ATOM    248  N   LEU B  31      18.145  30.787  -1.124  1.00 89.49           N  
ATOM    249  CA  LEU B  31      17.007  31.175  -0.298  1.00 89.49           C  
ATOM    250  C   LEU B  31      16.158  29.960   0.063  1.00 89.49           C  
ATOM    251  CB  LEU B  31      16.148  32.215  -1.023  1.00 89.49           C  
ATOM    252  O   LEU B  31      15.739  29.810   1.213  1.00 89.49           O  
ATOM    253  CG  LEU B  31      16.755  33.611  -1.170  1.00 89.49           C  
ATOM    254  CD1 LEU B  31      15.864  34.486  -2.046  1.00 89.49           C  
ATOM    255  CD2 LEU B  31      16.962  34.251   0.198  1.00 89.49           C  
ATOM    256  N   GLU B  32      15.946  29.137  -0.914  1.00 89.17           N  
ATOM    257  CA  GLU B  32      15.176  27.921  -0.673  1.00 89.17           C  
ATOM    258  C   GLU B  32      15.842  27.047   0.386  1.00 89.17           C  
ATOM    259  CB  GLU B  32      14.998  27.131  -1.972  1.00 89.17           C  
ATOM    260  O   GLU B  32      15.175  26.548   1.295  1.00 89.17           O  
ATOM    261  CG  GLU B  32      14.145  25.880  -1.818  1.00 89.17           C  
ATOM    262  CD  GLU B  32      13.894  25.160  -3.134  1.00 89.17           C  
ATOM    263  OE1 GLU B  32      13.560  23.953  -3.111  1.00 89.17           O  
ATOM    264  OE2 GLU B  32      14.034  25.807  -4.196  1.00 89.17           O  
ATOM    265  N   SER B  33      17.120  26.973   0.230  1.00 88.06           N  
ATOM    266  CA  SER B  33      17.881  26.160   1.174  1.00 88.06           C  
ATOM    267  C   SER B  33      17.785  26.722   2.588  1.00 88.06           C  
ATOM    268  CB  SER B  33      19.347  26.075   0.748  1.00 88.06           C  
ATOM    269  O   SER B  33      17.562  25.976   3.544  1.00 88.06           O  
ATOM    270  OG  SER B  33      20.100  25.324   1.684  1.00 88.06           O  
ATOM    271  N   LEU B  34      17.872  28.021   2.721  1.00 90.50           N  
ATOM    272  CA  LEU B  34      17.817  28.666   4.029  1.00 90.50           C  
ATOM    273  C   LEU B  34      16.449  28.473   4.674  1.00 90.50           C  
ATOM    274  CB  LEU B  34      18.129  30.160   3.902  1.00 90.50           C  
ATOM    275  O   LEU B  34      16.358  28.143   5.858  1.00 90.50           O  
ATOM    276  CG  LEU B  34      19.586  30.527   3.619  1.00 90.50           C  
ATOM    277  CD1 LEU B  34      19.717  32.027   3.377  1.00 90.50           C  
ATOM    278  CD2 LEU B  34      20.482  30.086   4.772  1.00 90.50           C  
ATOM    279  N   ILE B  35      15.445  28.601   3.893  1.00 92.25           N  
ATOM    280  CA  ILE B  35      14.078  28.512   4.395  1.00 92.25           C  
ATOM    281  C   ILE B  35      13.761  27.067   4.775  1.00 92.25           C  
ATOM    282  CB  ILE B  35      13.059  29.029   3.356  1.00 92.25           C  
ATOM    283  O   ILE B  35      13.192  26.808   5.838  1.00 92.25           O  
ATOM    284  CG1 ILE B  35      13.191  30.547   3.187  1.00 92.25           C  
ATOM    285  CG2 ILE B  35      11.633  28.646   3.761  1.00 92.25           C  
ATOM    286  CD1 ILE B  35      12.348  31.120   2.057  1.00 92.25           C  
ATOM    287  N   CYS B  36      14.219  26.148   4.015  1.00 88.19           N  
ATOM    288  CA  CYS B  36      13.903  24.740   4.227  1.00 88.19           C  
ATOM    289  C   CYS B  36      14.680  24.179   5.413  1.00 88.19           C  
ATOM    290  CB  CYS B  36      14.212  23.926   2.972  1.00 88.19           C  
ATOM    291  O   CYS B  36      14.175  23.325   6.143  1.00 88.19           O  
ATOM    292  SG  CYS B  36      13.011  24.152   1.642  1.00 88.19           S  
ATOM    293  N   LYS B  37      15.836  24.737   5.682  1.00 86.98           N  
ATOM    294  CA  LYS B  37      16.727  24.164   6.686  1.00 86.98           C  
ATOM    295  C   LYS B  37      16.473  24.777   8.060  1.00 86.98           C  
ATOM    296  CB  LYS B  37      18.189  24.364   6.285  1.00 86.98           C  
ATOM    297  O   LYS B  37      16.954  24.265   9.073  1.00 86.98           O  
ATOM    298  CG  LYS B  37      18.655  23.445   5.166  1.00 86.98           C  
ATOM    299  CD  LYS B  37      20.133  23.648   4.855  1.00 86.98           C  
ATOM    300  CE  LYS B  37      20.610  22.703   3.760  1.00 86.98           C  
ATOM    301  NZ  LYS B  37      22.043  22.938   3.411  1.00 86.98           N  
ATOM    302  N   VAL B  38      15.645  25.790   8.022  1.00 90.19           N  
ATOM    303  CA  VAL B  38      15.411  26.436   9.309  1.00 90.19           C  
ATOM    304  C   VAL B  38      14.667  25.481  10.239  1.00 90.19           C  
ATOM    305  CB  VAL B  38      14.615  27.751   9.148  1.00 90.19           C  
ATOM    306  O   VAL B  38      13.708  24.823   9.827  1.00 90.19           O  
ATOM    307  CG1 VAL B  38      13.194  27.466   8.663  1.00 90.19           C  
ATOM    308  CG2 VAL B  38      14.588  28.523  10.465  1.00 90.19           C  
ATOM    309  N   GLY B  39      15.163  25.247  11.495  1.00 85.92           N  
ATOM    310  CA  GLY B  39      14.570  24.342  12.466  1.00 85.92           C  
ATOM    311  C   GLY B  39      15.330  23.037  12.607  1.00 85.92           C  
ATOM    312  O   GLY B  39      15.103  22.280  13.553  1.00 85.92           O  
ATOM    313  N   GLU B  40      16.217  22.809  11.628  1.00 83.91           N  
ATOM    314  CA  GLU B  40      17.058  21.619  11.715  1.00 83.91           C  
ATOM    315  C   GLU B  40      18.202  21.823  12.704  1.00 83.91           C  
ATOM    316  CB  GLU B  40      17.613  21.250  10.337  1.00 83.91           C  
ATOM    317  O   GLU B  40      18.465  22.948  13.135  1.00 83.91           O  
ATOM    318  CG  GLU B  40      16.544  20.854   9.330  1.00 83.91           C  
ATOM    319  CD  GLU B  40      17.115  20.404   7.994  1.00 83.91           C  
ATOM    320  OE1 GLU B  40      16.329  20.063   7.082  1.00 83.91           O  
ATOM    321  OE2 GLU B  40      18.359  20.391   7.860  1.00 83.91           O  
ATOM    322  N   LYS B  41      18.807  20.786  13.088  1.00 80.40           N  
ATOM    323  CA  LYS B  41      19.899  20.851  14.054  1.00 80.40           C  
ATOM    324  C   LYS B  41      21.008  21.781  13.570  1.00 80.40           C  
ATOM    325  CB  LYS B  41      20.466  19.455  14.320  1.00 80.40           C  
ATOM    326  O   LYS B  41      21.414  21.719  12.408  1.00 80.40           O  
ATOM    327  CG  LYS B  41      21.266  19.347  15.610  1.00 80.40           C  
ATOM    328  CD  LYS B  41      21.698  17.911  15.880  1.00 80.40           C  
ATOM    329  CE  LYS B  41      22.589  17.818  17.111  1.00 80.40           C  
ATOM    330  NZ  LYS B  41      22.992  16.408  17.398  1.00 80.40           N  
ATOM    331  N   SER B  42      21.259  22.707  14.468  1.00 83.36           N  
ATOM    332  CA  SER B  42      22.284  23.700  14.163  1.00 83.36           C  
ATOM    333  C   SER B  42      23.076  24.077  15.410  1.00 83.36           C  
ATOM    334  CB  SER B  42      21.652  24.952  13.552  1.00 83.36           C  
ATOM    335  O   SER B  42      22.709  23.698  16.524  1.00 83.36           O  
ATOM    336  OG  SER B  42      22.625  25.965  13.364  1.00 83.36           O  
ATOM    337  N   ALA B  43      24.157  24.735  15.129  1.00 85.94           N  
ATOM    338  CA  ALA B  43      25.012  25.173  16.230  1.00 85.94           C  
ATOM    339  C   ALA B  43      24.356  26.302  17.019  1.00 85.94           C  
ATOM    340  CB  ALA B  43      26.373  25.619  15.701  1.00 85.94           C  
ATOM    341  O   ALA B  43      24.600  26.452  18.219  1.00 85.94           O  
ATOM    342  N   CYS B  44      23.489  26.983  16.395  1.00 89.68           N  
ATOM    343  CA  CYS B  44      22.821  28.116  17.026  1.00 89.68           C  
ATOM    344  C   CYS B  44      21.394  27.756  17.421  1.00 89.68           C  
ATOM    345  CB  CYS B  44      22.811  29.323  16.089  1.00 89.68           C  
ATOM    346  O   CYS B  44      20.859  26.738  16.976  1.00 89.68           O  
ATOM    347  SG  CYS B  44      24.459  29.907  15.637  1.00 89.68           S  
ATOM    348  N   SER B  45      20.844  28.592  18.318  1.00 92.99           N  
ATOM    349  CA  SER B  45      19.474  28.363  18.763  1.00 92.99           C  
ATOM    350  C   SER B  45      18.476  28.631  17.642  1.00 92.99           C  
ATOM    351  CB  SER B  45      19.148  29.245  19.969  1.00 92.99           C  
ATOM    352  O   SER B  45      18.763  29.394  16.717  1.00 92.99           O  
ATOM    353  OG  SER B  45      19.056  30.607  19.586  1.00 92.99           O  
ATOM    354  N   LEU B  46      17.346  27.993  17.711  1.00 94.54           N  
ATOM    355  CA  LEU B  46      16.286  28.178  16.726  1.00 94.54           C  
ATOM    356  C   LEU B  46      15.884  29.646  16.630  1.00 94.54           C  
ATOM    357  CB  LEU B  46      15.066  27.325  17.084  1.00 94.54           C  
ATOM    358  O   LEU B  46      15.732  30.182  15.530  1.00 94.54           O  
ATOM    359  CG  LEU B  46      13.822  27.525  16.217  1.00 94.54           C  
ATOM    360  CD1 LEU B  46      14.131  27.192  14.761  1.00 94.54           C  
ATOM    361  CD2 LEU B  46      12.668  26.671  16.733  1.00 94.54           C  
ATOM    362  N   GLU B  47      15.807  30.346  17.762  1.00 96.26           N  
ATOM    363  CA  GLU B  47      15.395  31.746  17.809  1.00 96.26           C  
ATOM    364  C   GLU B  47      16.400  32.641  17.090  1.00 96.26           C  
ATOM    365  CB  GLU B  47      15.222  32.207  19.258  1.00 96.26           C  
ATOM    366  O   GLU B  47      16.014  33.532  16.330  1.00 96.26           O  
ATOM    367  CG  GLU B  47      14.051  31.551  19.976  1.00 96.26           C  
ATOM    368  CD  GLU B  47      14.374  30.163  20.505  1.00 96.26           C  
ATOM    369  OE1 GLU B  47      13.457  29.480  21.017  1.00 96.26           O  
ATOM    370  OE2 GLU B  47      15.552  29.754  20.408  1.00 96.26           O  
ATOM    371  N   SER B  48      17.698  32.363  17.306  1.00 95.91           N  
ATOM    372  CA  SER B  48      18.742  33.126  16.630  1.00 95.91           C  
ATOM    373  C   SER B  48      18.706  32.898  15.123  1.00 95.91           C  
ATOM    374  CB  SER B  48      20.120  32.753  17.178  1.00 95.91           C  
ATOM    375  O   SER B  48      18.860  33.840  14.343  1.00 95.91           O  
ATOM    376  OG  SER B  48      21.135  33.517  16.551  1.00 95.91           O  
ATOM    377  N   ASN B  49      18.442  31.694  14.801  1.00 95.63           N  
ATOM    378  CA  ASN B  49      18.355  31.356  13.384  1.00 95.63           C  
ATOM    379  C   ASN B  49      17.167  32.042  12.716  1.00 95.63           C  
ATOM    380  CB  ASN B  49      18.265  29.839  13.199  1.00 95.63           C  
ATOM    381  O   ASN B  49      17.274  32.516  11.584  1.00 95.63           O  
ATOM    382  CG  ASN B  49      19.586  29.141  13.457  1.00 95.63           C  
ATOM    383  ND2 ASN B  49      19.526  27.844  13.737  1.00 95.63           N  
ATOM    384  OD1 ASN B  49      20.651  29.761  13.407  1.00 95.63           O  
ATOM    385  N   LEU B  50      16.049  32.097  13.424  1.00 97.40           N  
ATOM    386  CA  LEU B  50      14.850  32.737  12.892  1.00 97.40           C  
ATOM    387  C   LEU B  50      15.065  34.236  12.719  1.00 97.40           C  
ATOM    388  CB  LEU B  50      13.654  32.484  13.815  1.00 97.40           C  
ATOM    389  O   LEU B  50      14.708  34.804  11.684  1.00 97.40           O  
ATOM    390  CG  LEU B  50      12.973  31.121  13.684  1.00 97.40           C  
ATOM    391  CD1 LEU B  50      11.980  30.913  14.823  1.00 97.40           C  
ATOM    392  CD2 LEU B  50      12.277  30.998  12.332  1.00 97.40           C  
ATOM    393  N   GLU B  51      15.657  34.850  13.723  1.00 96.46           N  
ATOM    394  CA  GLU B  51      15.955  36.277  13.648  1.00 96.46           C  
ATOM    395  C   GLU B  51      16.907  36.582  12.494  1.00 96.46           C  
ATOM    396  CB  GLU B  51      16.553  36.773  14.967  1.00 96.46           C  
ATOM    397  O   GLU B  51      16.679  37.518  11.725  1.00 96.46           O  
ATOM    398  CG  GLU B  51      16.809  38.273  15.002  1.00 96.46           C  
ATOM    399  CD  GLU B  51      15.534  39.097  15.081  1.00 96.46           C  
ATOM    400  OE1 GLU B  51      15.564  40.297  14.725  1.00 96.46           O  
ATOM    401  OE2 GLU B  51      14.497  38.539  15.503  1.00 96.46           O  
ATOM    402  N   GLY B  52      17.943  35.771  12.421  1.00 96.11           N  
ATOM    403  CA  GLY B  52      18.902  35.929  11.340  1.00 96.11           C  
ATOM    404  C   GLY B  52      18.285  35.753   9.965  1.00 96.11           C  
ATOM    405  O   GLY B  52      18.530  36.555   9.062  1.00 96.11           O  
ATOM    406  N   LEU B  53      17.490  34.731   9.829  1.00 96.77           N  
ATOM    407  CA  LEU B  53      16.852  34.444   8.549  1.00 96.77           C  
ATOM    408  C   LEU B  53      15.869  35.546   8.171  1.00 96.77           C  
ATOM    409  CB  LEU B  53      16.130  33.095   8.600  1.00 96.77           C  
ATOM    410  O   LEU B  53      15.797  35.949   7.008  1.00 96.77           O  
ATOM    411  CG  LEU B  53      15.414  32.660   7.320  1.00 96.77           C  
ATOM    412  CD1 LEU B  53      16.389  32.643   6.148  1.00 96.77           C  
ATOM    413  CD2 LEU B  53      14.770  31.290   7.507  1.00 96.77           C  
ATOM    414  N   ALA B  54      15.077  36.010   9.108  1.00 97.58           N  
ATOM    415  CA  ALA B  54      14.152  37.113   8.861  1.00 97.58           C  
ATOM    416  C   ALA B  54      14.889  38.337   8.325  1.00 97.58           C  
ATOM    417  CB  ALA B  54      13.395  37.469  10.138  1.00 97.58           C  
ATOM    418  O   ALA B  54      14.407  39.007   7.409  1.00 97.58           O  
ATOM    419  N   GLY B  55      16.136  38.612   8.880  1.00 96.79           N  
ATOM    420  CA  GLY B  55      16.956  39.719   8.412  1.00 96.79           C  
ATOM    421  C   GLY B  55      17.418  39.554   6.976  1.00 96.79           C  
ATOM    422  O   GLY B  55      17.344  40.495   6.183  1.00 96.79           O  
ATOM    423  N   VAL B  56      17.803  38.379   6.686  1.00 95.52           N  
ATOM    424  CA  VAL B  56      18.282  38.074   5.342  1.00 95.52           C  
ATOM    425  C   VAL B  56      17.134  38.203   4.343  1.00 95.52           C  
ATOM    426  CB  VAL B  56      18.898  36.659   5.267  1.00 95.52           C  
ATOM    427  O   VAL B  56      17.293  38.809   3.281  1.00 95.52           O  
ATOM    428  CG1 VAL B  56      19.168  36.264   3.816  1.00 95.52           C  
ATOM    429  CG2 VAL B  56      20.182  36.592   6.090  1.00 95.52           C  
ATOM    430  N   LEU B  57      15.988  37.695   4.712  1.00 96.84           N  
ATOM    431  CA  LEU B  57      14.844  37.725   3.807  1.00 96.84           C  
ATOM    432  C   LEU B  57      14.340  39.152   3.615  1.00 96.84           C  
ATOM    433  CB  LEU B  57      13.715  36.840   4.340  1.00 96.84           C  
ATOM    434  O   LEU B  57      13.972  39.541   2.504  1.00 96.84           O  
ATOM    435  CG  LEU B  57      14.003  35.339   4.405  1.00 96.84           C  
ATOM    436  CD1 LEU B  57      12.777  34.585   4.907  1.00 96.84           C  
ATOM    437  CD2 LEU B  57      14.437  34.818   3.039  1.00 96.84           C  
ATOM    438  N   GLU B  58      14.350  39.932   4.707  1.00 96.27           N  
ATOM    439  CA  GLU B  58      13.930  41.328   4.624  1.00 96.27           C  
ATOM    440  C   GLU B  58      14.796  42.106   3.638  1.00 96.27           C  
ATOM    441  CB  GLU B  58      13.981  41.988   6.004  1.00 96.27           C  
ATOM    442  O   GLU B  58      14.283  42.892   2.839  1.00 96.27           O  
ATOM    443  CG  GLU B  58      13.564  43.452   6.001  1.00 96.27           C  
ATOM    444  CD  GLU B  58      13.839  44.157   7.319  1.00 96.27           C  
ATOM    445  OE1 GLU B  58      13.244  45.229   7.570  1.00 96.27           O  
ATOM    446  OE2 GLU B  58      14.658  43.633   8.108  1.00 96.27           O  
ATOM    447  N   ALA B  59      16.116  41.795   3.680  1.00 95.61           N  
ATOM    448  CA  ALA B  59      17.063  42.478   2.803  1.00 95.61           C  
ATOM    449  C   ALA B  59      16.838  42.089   1.344  1.00 95.61           C  
ATOM    450  CB  ALA B  59      18.497  42.162   3.219  1.00 95.61           C  
ATOM    451  O   ALA B  59      17.104  42.881   0.436  1.00 95.61           O  
ATOM    452  N   ASP B  60      16.262  40.953   1.115  1.00 93.54           N  
ATOM    453  CA  ASP B  60      16.115  40.428  -0.239  1.00 93.54           C  
ATOM    454  C   ASP B  60      14.695  40.640  -0.759  1.00 93.54           C  
ATOM    455  CB  ASP B  60      16.474  38.941  -0.280  1.00 93.54           C  
ATOM    456  O   ASP B  60      14.410  40.371  -1.928  1.00 93.54           O  
ATOM    457  CG  ASP B  60      17.972  38.693  -0.288  1.00 93.54           C  
ATOM    458  OD1 ASP B  60      18.732  39.563  -0.765  1.00 93.54           O  
ATOM    459  OD2 ASP B  60      18.396  37.616   0.185  1.00 93.54           O  
ATOM    460  N   LEU B  61      13.769  41.245   0.044  1.00 94.07           N  
ATOM    461  CA  LEU B  61      12.362  41.404  -0.309  1.00 94.07           C  
ATOM    462  C   LEU B  61      12.208  42.287  -1.543  1.00 94.07           C  
ATOM    463  CB  LEU B  61      11.580  42.002   0.863  1.00 94.07           C  
ATOM    464  O   LEU B  61      11.433  41.967  -2.448  1.00 94.07           O  
ATOM    465  CG  LEU B  61      11.084  41.016   1.921  1.00 94.07           C  
ATOM    466  CD1 LEU B  61      10.465  41.766   3.096  1.00 94.07           C  
ATOM    467  CD2 LEU B  61      10.082  40.040   1.315  1.00 94.07           C  
ATOM    468  N   PRO B  62      13.044  43.294  -1.697  1.00 93.09           N  
ATOM    469  CA  PRO B  62      12.877  44.184  -2.848  1.00 93.09           C  
ATOM    470  C   PRO B  62      13.126  43.480  -4.179  1.00 93.09           C  
ATOM    471  CB  PRO B  62      13.921  45.276  -2.604  1.00 93.09           C  
ATOM    472  O   PRO B  62      12.446  43.763  -5.169  1.00 93.09           O  
ATOM    473  CG  PRO B  62      14.120  45.291  -1.122  1.00 93.09           C  
ATOM    474  CD  PRO B  62      13.968  43.889  -0.607  1.00 93.09           C  
ATOM    475  N   ASN B  63      14.030  42.510  -4.163  1.00 92.80           N  
ATOM    476  CA  ASN B  63      14.416  41.886  -5.424  1.00 92.80           C  
ATOM    477  C   ASN B  63      13.779  40.508  -5.585  1.00 92.80           C  
ATOM    478  CB  ASN B  63      15.939  41.782  -5.529  1.00 92.80           C  
ATOM    479  O   ASN B  63      13.612  40.024  -6.706  1.00 92.80           O  
ATOM    480  CG  ASN B  63      16.616  43.138  -5.554  1.00 92.80           C  
ATOM    481  ND2 ASN B  63      17.781  43.231  -4.923  1.00 92.80           N  
ATOM    482  OD1 ASN B  63      16.096  44.095  -6.134  1.00 92.80           O  
ATOM    483  N   TYR B  64      13.375  39.894  -4.462  1.00 93.64           N  
ATOM    484  CA  TYR B  64      12.952  38.502  -4.563  1.00 93.64           C  
ATOM    485  C   TYR B  64      11.651  38.271  -3.803  1.00 93.64           C  
ATOM    486  CB  TYR B  64      14.042  37.568  -4.030  1.00 93.64           C  
ATOM    487  O   TYR B  64      11.425  37.184  -3.265  1.00 93.64           O  
ATOM    488  CG  TYR B  64      15.323  37.614  -4.826  1.00 93.64           C  
ATOM    489  CD1 TYR B  64      15.473  36.856  -5.986  1.00 93.64           C  
ATOM    490  CD2 TYR B  64      16.387  38.413  -4.421  1.00 93.64           C  
ATOM    491  CE1 TYR B  64      16.652  36.894  -6.722  1.00 93.64           C  
ATOM    492  CE2 TYR B  64      17.571  38.458  -5.150  1.00 93.64           C  
ATOM    493  OH  TYR B  64      18.864  37.737  -7.022  1.00 93.64           O  
ATOM    494  CZ  TYR B  64      17.694  37.696  -6.297  1.00 93.64           C  
ATOM    495  N   LYS B  65      10.798  39.275  -3.763  1.00 95.16           N  
ATOM    496  CA  LYS B  65       9.572  39.210  -2.973  1.00 95.16           C  
ATOM    497  C   LYS B  65       8.681  38.060  -3.435  1.00 95.16           C  
ATOM    498  CB  LYS B  65       8.808  40.532  -3.059  1.00 95.16           C  
ATOM    499  O   LYS B  65       8.202  37.272  -2.617  1.00 95.16           O  
ATOM    500  CG  LYS B  65       7.572  40.591  -2.173  1.00 95.16           C  
ATOM    501  CD  LYS B  65       6.892  41.952  -2.252  1.00 95.16           C  
ATOM    502  CE  LYS B  65       5.606  41.984  -1.437  1.00 95.16           C  
ATOM    503  NZ  LYS B  65       4.946  43.322  -1.496  1.00 95.16           N  
ATOM    504  N   SER B  66       8.464  37.927  -4.772  1.00 93.43           N  
ATOM    505  CA  SER B  66       7.568  36.919  -5.329  1.00 93.43           C  
ATOM    506  C   SER B  66       8.076  35.510  -5.041  1.00 93.43           C  
ATOM    507  CB  SER B  66       7.411  37.115  -6.837  1.00 93.43           C  
ATOM    508  O   SER B  66       7.293  34.620  -4.700  1.00 93.43           O  
ATOM    509  OG  SER B  66       8.670  37.056  -7.486  1.00 93.43           O  
ATOM    510  N   LYS B  67       9.341  35.401  -5.133  1.00 91.13           N  
ATOM    511  CA  LYS B  67       9.946  34.095  -4.885  1.00 91.13           C  
ATOM    512  C   LYS B  67       9.842  33.712  -3.411  1.00 91.13           C  
ATOM    513  CB  LYS B  67      11.411  34.090  -5.325  1.00 91.13           C  
ATOM    514  O   LYS B  67       9.494  32.576  -3.083  1.00 91.13           O  
ATOM    515  CG  LYS B  67      12.119  32.762  -5.100  1.00 91.13           C  
ATOM    516  CD  LYS B  67      11.568  31.673  -6.011  1.00 91.13           C  
ATOM    517  CE  LYS B  67      12.365  30.381  -5.884  1.00 91.13           C  
ATOM    518  NZ  LYS B  67      11.829  29.310  -6.777  1.00 91.13           N  
ATOM    519  N   ILE B  68      10.158  34.667  -2.536  1.00 94.23           N  
ATOM    520  CA  ILE B  68      10.089  34.433  -1.098  1.00 94.23           C  
ATOM    521  C   ILE B  68       8.659  34.069  -0.703  1.00 94.23           C  
ATOM    522  CB  ILE B  68      10.568  35.666  -0.300  1.00 94.23           C  
ATOM    523  O   ILE B  68       8.439  33.116   0.048  1.00 94.23           O  
ATOM    524  CG1 ILE B  68      12.065  35.901  -0.528  1.00 94.23           C  
ATOM    525  CG2 ILE B  68      10.261  35.497   1.191  1.00 94.23           C  
ATOM    526  CD1 ILE B  68      12.578  37.220   0.034  1.00 94.23           C  
ATOM    527  N   LEU B  69       7.734  34.796  -1.262  1.00 95.65           N  
ATOM    528  CA  LEU B  69       6.322  34.540  -0.999  1.00 95.65           C  
ATOM    529  C   LEU B  69       5.933  33.133  -1.442  1.00 95.65           C  
ATOM    530  CB  LEU B  69       5.447  35.573  -1.713  1.00 95.65           C  
ATOM    531  O   LEU B  69       5.312  32.388  -0.682  1.00 95.65           O  
ATOM    532  CG  LEU B  69       3.945  35.498  -1.434  1.00 95.65           C  
ATOM    533  CD1 LEU B  69       3.651  35.923   0.001  1.00 95.65           C  
ATOM    534  CD2 LEU B  69       3.174  36.366  -2.423  1.00 95.65           C  
ATOM    535  N   ARG B  70       6.318  32.751  -2.616  1.00 92.99           N  
ATOM    536  CA  ARG B  70       5.995  31.437  -3.164  1.00 92.99           C  
ATOM    537  C   ARG B  70       6.606  30.326  -2.318  1.00 92.99           C  
ATOM    538  CB  ARG B  70       6.482  31.323  -4.610  1.00 92.99           C  
ATOM    539  O   ARG B  70       5.952  29.318  -2.041  1.00 92.99           O  
ATOM    540  CG  ARG B  70       6.035  30.051  -5.312  1.00 92.99           C  
ATOM    541  CD  ARG B  70       6.582  29.968  -6.730  1.00 92.99           C  
ATOM    542  NE  ARG B  70       6.436  31.235  -7.440  1.00 92.99           N  
ATOM    543  NH1 ARG B  70       7.951  30.714  -9.105  1.00 92.99           N  
ATOM    544  NH2 ARG B  70       6.880  32.741  -9.116  1.00 92.99           N  
ATOM    545  CZ  ARG B  70       7.089  31.561  -8.552  1.00 92.99           C  
ATOM    546  N   LEU B  71       7.861  30.535  -1.898  1.00 92.76           N  
ATOM    547  CA  LEU B  71       8.565  29.532  -1.106  1.00 92.76           C  
ATOM    548  C   LEU B  71       7.891  29.337   0.248  1.00 92.76           C  
ATOM    549  CB  LEU B  71      10.028  29.935  -0.909  1.00 92.76           C  
ATOM    550  O   LEU B  71       7.712  28.204   0.700  1.00 92.76           O  
ATOM    551  CG  LEU B  71      10.967  29.683  -2.090  1.00 92.76           C  
ATOM    552  CD1 LEU B  71      12.308  30.370  -1.857  1.00 92.76           C  
ATOM    553  CD2 LEU B  71      11.158  28.186  -2.311  1.00 92.76           C  
ATOM    554  N   LEU B  72       7.488  30.417   0.880  1.00 95.21           N  
ATOM    555  CA  LEU B  72       6.844  30.334   2.187  1.00 95.21           C  
ATOM    556  C   LEU B  72       5.476  29.668   2.078  1.00 95.21           C  
ATOM    557  CB  LEU B  72       6.698  31.728   2.802  1.00 95.21           C  
ATOM    558  O   LEU B  72       5.081  28.904   2.961  1.00 95.21           O  
ATOM    559  CG  LEU B  72       7.979  32.371   3.335  1.00 95.21           C  
ATOM    560  CD1 LEU B  72       7.703  33.798   3.797  1.00 95.21           C  
ATOM    561  CD2 LEU B  72       8.562  31.539   4.472  1.00 95.21           C  
ATOM    562  N   CYS B  73       4.774  29.932   0.971  1.00 94.52           N  
ATOM    563  CA  CYS B  73       3.493  29.271   0.748  1.00 94.52           C  
ATOM    564  C   CYS B  73       3.683  27.777   0.516  1.00 94.52           C  
ATOM    565  CB  CYS B  73       2.769  29.894  -0.445  1.00 94.52           C  
ATOM    566  O   CYS B  73       2.893  26.964   0.999  1.00 94.52           O  
ATOM    567  SG  CYS B  73       2.076  31.527  -0.104  1.00 94.52           S  
ATOM    568  N   THR B  74       4.758  27.420  -0.147  1.00 92.08           N  
ATOM    569  CA  THR B  74       5.042  26.027  -0.471  1.00 92.08           C  
ATOM    570  C   THR B  74       5.393  25.240   0.789  1.00 92.08           C  
ATOM    571  CB  THR B  74       6.193  25.913  -1.488  1.00 92.08           C  
ATOM    572  O   THR B  74       4.877  24.141   1.005  1.00 92.08           O  
ATOM    573  CG2 THR B  74       6.488  24.454  -1.824  1.00 92.08           C  
ATOM    574  OG1 THR B  74       5.831  26.604  -2.689  1.00 92.08           O  
ATOM    575  N   VAL B  75       6.225  25.796   1.662  1.00 92.32           N  
ATOM    576  CA  VAL B  75       6.639  25.094   2.872  1.00 92.32           C  
ATOM    577  C   VAL B  75       5.448  24.942   3.815  1.00 92.32           C  
ATOM    578  CB  VAL B  75       7.795  25.828   3.587  1.00 92.32           C  
ATOM    579  O   VAL B  75       5.363  23.968   4.567  1.00 92.32           O  
ATOM    580  CG1 VAL B  75       9.058  25.812   2.728  1.00 92.32           C  
ATOM    581  CG2 VAL B  75       7.390  27.263   3.919  1.00 92.32           C  
ATOM    582  N   ALA B  76       4.510  25.868   3.755  1.00 92.34           N  
ATOM    583  CA  ALA B  76       3.294  25.785   4.560  1.00 92.34           C  
ATOM    584  C   ALA B  76       2.466  24.561   4.179  1.00 92.34           C  
ATOM    585  CB  ALA B  76       2.463  27.056   4.401  1.00 92.34           C  
ATOM    586  O   ALA B  76       1.852  23.927   5.040  1.00 92.34           O  
ATOM    587  N   ARG B  77       2.568  24.162   2.960  1.00 91.55           N  
ATOM    588  CA  ARG B  77       1.767  23.058   2.440  1.00 91.55           C  
ATOM    589  C   ARG B  77       2.511  21.733   2.569  1.00 91.55           C  
ATOM    590  CB  ARG B  77       1.392  23.308   0.978  1.00 91.55           C  
ATOM    591  O   ARG B  77       1.910  20.707   2.895  1.00 91.55           O  
ATOM    592  CG  ARG B  77       0.336  24.386   0.788  1.00 91.55           C  
ATOM    593  CD  ARG B  77      -0.072  24.525  -0.672  1.00 91.55           C  
ATOM    594  NE  ARG B  77       1.060  24.904  -1.514  1.00 91.55           N  
ATOM    595  NH1 ARG B  77       1.159  22.892  -2.644  1.00 91.55           N  
ATOM    596  NH2 ARG B  77       2.644  24.566  -3.142  1.00 91.55           N  
ATOM    597  CZ  ARG B  77       1.618  24.120  -2.431  1.00 91.55           C  
ATOM    598  N   LEU B  78       3.828  21.764   2.474  1.00 90.38           N  
ATOM    599  CA  LEU B  78       4.558  20.520   2.259  1.00 90.38           C  
ATOM    600  C   LEU B  78       5.307  20.104   3.521  1.00 90.38           C  
ATOM    601  CB  LEU B  78       5.541  20.669   1.094  1.00 90.38           C  
ATOM    602  O   LEU B  78       5.701  18.944   3.660  1.00 90.38           O  
ATOM    603  CG  LEU B  78       4.924  20.884  -0.289  1.00 90.38           C  
ATOM    604  CD1 LEU B  78       6.014  20.918  -1.355  1.00 90.38           C  
ATOM    605  CD2 LEU B  78       3.902  19.795  -0.595  1.00 90.38           C  
ATOM    606  N   LEU B  79       5.549  21.067   4.483  1.00 91.10           N  
ATOM    607  CA  LEU B  79       6.270  20.749   5.711  1.00 91.10           C  
ATOM    608  C   LEU B  79       5.477  21.190   6.936  1.00 91.10           C  
ATOM    609  CB  LEU B  79       7.648  21.417   5.712  1.00 91.10           C  
ATOM    610  O   LEU B  79       5.989  21.932   7.778  1.00 91.10           O  
ATOM    611  CG  LEU B  79       8.605  21.000   4.594  1.00 91.10           C  
ATOM    612  CD1 LEU B  79       9.845  21.887   4.600  1.00 91.10           C  
ATOM    613  CD2 LEU B  79       8.990  19.532   4.740  1.00 91.10           C  
ATOM    614  N   PRO B  80       4.323  20.555   7.085  1.00 92.20           N  
ATOM    615  CA  PRO B  80       3.425  20.998   8.154  1.00 92.20           C  
ATOM    616  C   PRO B  80       3.984  20.719   9.547  1.00 92.20           C  
ATOM    617  CB  PRO B  80       2.151  20.188   7.903  1.00 92.20           C  
ATOM    618  O   PRO B  80       3.566  21.350  10.522  1.00 92.20           O  
ATOM    619  CG  PRO B  80       2.608  18.984   7.144  1.00 92.20           C  
ATOM    620  CD  PRO B  80       3.770  19.378   6.278  1.00 92.20           C  
ATOM    621  N   GLU B  81       4.949  19.804   9.697  1.00 91.00           N  
ATOM    622  CA  GLU B  81       5.524  19.493  11.002  1.00 91.00           C  
ATOM    623  C   GLU B  81       6.360  20.656  11.529  1.00 91.00           C  
ATOM    624  CB  GLU B  81       6.378  18.224  10.925  1.00 91.00           C  
ATOM    625  O   GLU B  81       6.668  20.716  12.721  1.00 91.00           O  
ATOM    626  CG  GLU B  81       7.680  18.405  10.158  1.00 91.00           C  
ATOM    627  CD  GLU B  81       7.504  18.316   8.650  1.00 91.00           C  
ATOM    628  OE1 GLU B  81       8.522  18.242   7.924  1.00 91.00           O  
ATOM    629  OE2 GLU B  81       6.340  18.322   8.191  1.00 91.00           O  
ATOM    630  N   LYS B  82       6.731  21.593  10.629  1.00 93.17           N  
ATOM    631  CA  LYS B  82       7.506  22.772  11.005  1.00 93.17           C  
ATOM    632  C   LYS B  82       6.649  24.033  10.953  1.00 93.17           C  
ATOM    633  CB  LYS B  82       8.723  22.928  10.093  1.00 93.17           C  
ATOM    634  O   LYS B  82       7.166  25.134  10.754  1.00 93.17           O  
ATOM    635  CG  LYS B  82       9.734  21.796  10.211  1.00 93.17           C  
ATOM    636  CD  LYS B  82      10.954  22.043   9.332  1.00 93.17           C  
ATOM    637  CE  LYS B  82      11.964  20.909   9.446  1.00 93.17           C  
ATOM    638  NZ  LYS B  82      13.180  21.165   8.616  1.00 93.17           N  
ATOM    639  N   LEU B  83       5.403  23.847  11.047  1.00 94.88           N  
ATOM    640  CA  LEU B  83       4.420  24.900  10.816  1.00 94.88           C  
ATOM    641  C   LEU B  83       4.691  26.103  11.714  1.00 94.88           C  
ATOM    642  CB  LEU B  83       3.004  24.374  11.063  1.00 94.88           C  
ATOM    643  O   LEU B  83       4.726  27.241  11.240  1.00 94.88           O  
ATOM    644  CG  LEU B  83       1.881  25.413  11.044  1.00 94.88           C  
ATOM    645  CD1 LEU B  83       0.728  24.931  10.170  1.00 94.88           C  
ATOM    646  CD2 LEU B  83       1.399  25.706  12.460  1.00 94.88           C  
ATOM    647  N   THR B  84       4.987  25.952  13.057  1.00 97.42           N  
ATOM    648  CA  THR B  84       5.141  27.057  13.997  1.00 97.42           C  
ATOM    649  C   THR B  84       6.435  27.821  13.728  1.00 97.42           C  
ATOM    650  CB  THR B  84       5.131  26.557  15.454  1.00 97.42           C  
ATOM    651  O   THR B  84       6.528  29.015  14.017  1.00 97.42           O  
ATOM    652  CG2 THR B  84       3.812  25.867  15.789  1.00 97.42           C  
ATOM    653  OG1 THR B  84       6.205  25.627  15.641  1.00 97.42           O  
ATOM    654  N   ILE B  85       7.395  27.150  13.153  1.00 96.88           N  
ATOM    655  CA  ILE B  85       8.650  27.790  12.777  1.00 96.88           C  
ATOM    656  C   ILE B  85       8.410  28.761  11.623  1.00 96.88           C  
ATOM    657  CB  ILE B  85       9.721  26.747  12.385  1.00 96.88           C  
ATOM    658  O   ILE B  85       8.828  29.920  11.681  1.00 96.88           O  
ATOM    659  CG1 ILE B  85      10.074  25.866  13.589  1.00 96.88           C  
ATOM    660  CG2 ILE B  85      10.969  27.438  11.827  1.00 96.88           C  
ATOM    661  CD1 ILE B  85      10.997  24.702  13.255  1.00 96.88           C  
ATOM    662  N   TYR B  86       7.670  28.322  10.720  1.00 97.85           N  
ATOM    663  CA  TYR B  86       7.417  29.126   9.529  1.00 97.85           C  
ATOM    664  C   TYR B  86       6.448  30.262   9.834  1.00 97.85           C  
ATOM    665  CB  TYR B  86       6.860  28.254   8.400  1.00 97.85           C  
ATOM    666  O   TYR B  86       6.593  31.368   9.308  1.00 97.85           O  
ATOM    667  CG  TYR B  86       7.852  27.252   7.861  1.00 97.85           C  
ATOM    668  CD1 TYR B  86       9.118  27.652   7.440  1.00 97.85           C  
ATOM    669  CD2 TYR B  86       7.525  25.903   7.771  1.00 97.85           C  
ATOM    670  CE1 TYR B  86      10.034  26.733   6.941  1.00 97.85           C  
ATOM    671  CE2 TYR B  86       8.434  24.974   7.274  1.00 97.85           C  
ATOM    672  OH  TYR B  86      10.587  24.483   6.370  1.00 97.85           O  
ATOM    673  CZ  TYR B  86       9.684  25.398   6.863  1.00 97.85           C  
ATOM    674  N   THR B  87       5.457  30.018  10.677  1.00 98.65           N  
ATOM    675  CA  THR B  87       4.539  31.095  11.028  1.00 98.65           C  
ATOM    676  C   THR B  87       5.267  32.198  11.791  1.00 98.65           C  
ATOM    677  CB  THR B  87       3.362  30.573  11.873  1.00 98.65           C  
ATOM    678  O   THR B  87       4.964  33.381  11.622  1.00 98.65           O  
ATOM    679  CG2 THR B  87       2.488  29.617  11.068  1.00 98.65           C  
ATOM    680  OG1 THR B  87       3.874  29.884  13.020  1.00 98.65           O  
ATOM    681  N   THR B  88       6.227  31.810  12.665  1.00 98.71           N  
ATOM    682  CA  THR B  88       7.033  32.796  13.377  1.00 98.71           C  
ATOM    683  C   THR B  88       7.855  33.630  12.399  1.00 98.71           C  
ATOM    684  CB  THR B  88       7.971  32.121  14.395  1.00 98.71           C  
ATOM    685  O   THR B  88       7.941  34.852  12.537  1.00 98.71           O  
ATOM    686  CG2 THR B  88       8.746  33.158  15.201  1.00 98.71           C  
ATOM    687  OG1 THR B  88       7.195  31.317  15.292  1.00 98.71           O  
ATOM    688  N   LEU B  89       8.437  32.957  11.416  1.00 98.40           N  
ATOM    689  CA  LEU B  89       9.204  33.641  10.381  1.00 98.40           C  
ATOM    690  C   LEU B  89       8.336  34.652   9.640  1.00 98.40           C  
ATOM    691  CB  LEU B  89       9.788  32.630   9.390  1.00 98.40           C  
ATOM    692  O   LEU B  89       8.738  35.803   9.454  1.00 98.40           O  
ATOM    693  CG  LEU B  89      10.632  33.206   8.252  1.00 98.40           C  
ATOM    694  CD1 LEU B  89      11.815  33.988   8.812  1.00 98.40           C  
ATOM    695  CD2 LEU B  89      11.110  32.094   7.324  1.00 98.40           C  
ATOM    696  N   VAL B  90       7.146  34.264   9.274  1.00 98.64           N  
ATOM    697  CA  VAL B  90       6.222  35.147   8.570  1.00 98.64           C  
ATOM    698  C   VAL B  90       5.825  36.309   9.478  1.00 98.64           C  
ATOM    699  CB  VAL B  90       4.964  34.389   8.093  1.00 98.64           C  
ATOM    700  O   VAL B  90       5.692  37.446   9.020  1.00 98.64           O  
ATOM    701  CG1 VAL B  90       3.912  35.365   7.567  1.00 98.64           C  
ATOM    702  CG2 VAL B  90       5.333  33.366   7.020  1.00 98.64           C  
ATOM    703  N   GLY B  91       5.622  36.050  10.768  1.00 98.78           N  
ATOM    704  CA  GLY B  91       5.331  37.101  11.731  1.00 98.78           C  
ATOM    705  C   GLY B  91       6.417  38.158  11.805  1.00 98.78           C  
ATOM    706  O   GLY B  91       6.123  39.355  11.834  1.00 98.78           O  
ATOM    707  N   LEU B  92       7.672  37.708  11.828  1.00 98.50           N  
ATOM    708  CA  LEU B  92       8.806  38.625  11.874  1.00 98.50           C  
ATOM    709  C   LEU B  92       8.887  39.453  10.596  1.00 98.50           C  
ATOM    710  CB  LEU B  92      10.112  37.852  12.078  1.00 98.50           C  
ATOM    711  O   LEU B  92       9.172  40.652  10.646  1.00 98.50           O  
ATOM    712  CG  LEU B  92      10.293  37.175  13.438  1.00 98.50           C  
ATOM    713  CD1 LEU B  92      11.554  36.317  13.439  1.00 98.50           C  
ATOM    714  CD2 LEU B  92      10.348  38.216  14.551  1.00 98.50           C  
ATOM    715  N   LEU B  93       8.609  38.828   9.467  1.00 98.22           N  
ATOM    716  CA  LEU B  93       8.621  39.535   8.191  1.00 98.22           C  
ATOM    717  C   LEU B  93       7.485  40.551   8.122  1.00 98.22           C  
ATOM    718  CB  LEU B  93       8.508  38.546   7.028  1.00 98.22           C  
ATOM    719  O   LEU B  93       7.657  41.644   7.578  1.00 98.22           O  
ATOM    720  CG  LEU B  93       9.736  37.675   6.758  1.00 98.22           C  
ATOM    721  CD1 LEU B  93       9.424  36.639   5.683  1.00 98.22           C  
ATOM    722  CD2 LEU B  93      10.925  38.538   6.348  1.00 98.22           C  
ATOM    723  N   ASN B  94       6.293  40.184   8.658  1.00 98.30           N  
ATOM    724  CA  ASN B  94       5.162  41.104   8.714  1.00 98.30           C  
ATOM    725  C   ASN B  94       5.473  42.323   9.577  1.00 98.30           C  
ATOM    726  CB  ASN B  94       3.914  40.389   9.236  1.00 98.30           C  
ATOM    727  O   ASN B  94       5.097  43.445   9.234  1.00 98.30           O  
ATOM    728  CG  ASN B  94       2.710  41.306   9.324  1.00 98.30           C  
ATOM    729  ND2 ASN B  94       2.245  41.558  10.542  1.00 98.30           N  
ATOM    730  OD1 ASN B  94       2.201  41.783   8.307  1.00 98.30           O  
ATOM    731  N   ALA B  95       6.152  42.055  10.714  1.00 98.01           N  
ATOM    732  CA  ALA B  95       6.529  43.147  11.608  1.00 98.01           C  
ATOM    733  C   ALA B  95       7.478  44.121  10.915  1.00 98.01           C  
ATOM    734  CB  ALA B  95       7.171  42.597  12.879  1.00 98.01           C  
ATOM    735  O   ALA B  95       7.425  45.328  11.159  1.00 98.01           O  
ATOM    736  N   ARG B  96       8.287  43.590   9.985  1.00 96.34           N  
ATOM    737  CA  ARG B  96       9.280  44.384   9.267  1.00 96.34           C  
ATOM    738  C   ARG B  96       8.682  44.996   8.005  1.00 96.34           C  
ATOM    739  CB  ARG B  96      10.497  43.528   8.910  1.00 96.34           C  
ATOM    740  O   ARG B  96       9.103  46.070   7.570  1.00 96.34           O  
ATOM    741  CG  ARG B  96      11.296  43.061  10.116  1.00 96.34           C  
ATOM    742  CD  ARG B  96      12.478  42.192   9.706  1.00 96.34           C  
ATOM    743  NE  ARG B  96      13.216  41.705  10.868  1.00 96.34           N  
ATOM    744  NH1 ARG B  96      15.004  43.141  10.592  1.00 96.34           N  
ATOM    745  NH2 ARG B  96      14.983  41.651  12.334  1.00 96.34           N  
ATOM    746  CZ  ARG B  96      14.400  42.167  11.262  1.00 96.34           C  
ATOM    747  N   ASN B  97       7.786  44.304   7.430  1.00 96.97           N  
ATOM    748  CA  ASN B  97       7.121  44.737   6.206  1.00 96.97           C  
ATOM    749  C   ASN B  97       5.644  44.354   6.205  1.00 96.97           C  
ATOM    750  CB  ASN B  97       7.822  44.151   4.978  1.00 96.97           C  
ATOM    751  O   ASN B  97       5.287  43.240   5.817  1.00 96.97           O  
ATOM    752  CG  ASN B  97       7.358  44.786   3.682  1.00 96.97           C  
ATOM    753  ND2 ASN B  97       8.290  45.010   2.764  1.00 96.97           N  
ATOM    754  OD1 ASN B  97       6.171  45.074   3.508  1.00 96.97           O  
ATOM    755  N   TYR B  98       4.785  45.304   6.539  1.00 97.15           N  
ATOM    756  CA  TYR B  98       3.351  45.105   6.711  1.00 97.15           C  
ATOM    757  C   TYR B  98       2.704  44.644   5.411  1.00 97.15           C  
ATOM    758  CB  TYR B  98       2.683  46.395   7.198  1.00 97.15           C  
ATOM    759  O   TYR B  98       1.864  43.741   5.414  1.00 97.15           O  
ATOM    760  CG  TYR B  98       1.176  46.318   7.244  1.00 97.15           C  
ATOM    761  CD1 TYR B  98       0.399  46.893   6.240  1.00 97.15           C  
ATOM    762  CD2 TYR B  98       0.526  45.673   8.290  1.00 97.15           C  
ATOM    763  CE1 TYR B  98      -0.990  46.827   6.279  1.00 97.15           C  
ATOM    764  CE2 TYR B  98      -0.862  45.601   8.339  1.00 97.15           C  
ATOM    765  OH  TYR B  98      -2.985  46.111   7.374  1.00 97.15           O  
ATOM    766  CZ  TYR B  98      -1.610  46.179   7.331  1.00 97.15           C  
ATOM    767  N   ASN B  99       3.134  45.232   4.278  1.00 97.13           N  
ATOM    768  CA  ASN B  99       2.558  44.916   2.976  1.00 97.13           C  
ATOM    769  C   ASN B  99       2.834  43.469   2.577  1.00 97.13           C  
ATOM    770  CB  ASN B  99       3.091  45.871   1.906  1.00 97.13           C  
ATOM    771  O   ASN B  99       1.962  42.795   2.026  1.00 97.13           O  
ATOM    772  CG  ASN B  99       2.570  47.285   2.075  1.00 97.13           C  
ATOM    773  ND2 ASN B  99       3.375  48.265   1.679  1.00 97.13           N  
ATOM    774  OD1 ASN B  99       1.454  47.496   2.557  1.00 97.13           O  
ATOM    775  N   PHE B 100       4.018  43.039   2.909  1.00 97.14           N  
ATOM    776  CA  PHE B 100       4.360  41.655   2.604  1.00 97.14           C  
ATOM    777  C   PHE B 100       3.439  40.694   3.346  1.00 97.14           C  
ATOM    778  CB  PHE B 100       5.820  41.368   2.966  1.00 97.14           C  
ATOM    779  O   PHE B 100       2.975  39.705   2.774  1.00 97.14           O  
ATOM    780  CG  PHE B 100       6.227  39.935   2.756  1.00 97.14           C  
ATOM    781  CD1 PHE B 100       6.238  39.038   3.818  1.00 97.14           C  
ATOM    782  CD2 PHE B 100       6.600  39.484   1.497  1.00 97.14           C  
ATOM    783  CE1 PHE B 100       6.614  37.711   3.627  1.00 97.14           C  
ATOM    784  CE2 PHE B 100       6.977  38.158   1.298  1.00 97.14           C  
ATOM    785  CZ  PHE B 100       6.984  37.274   2.364  1.00 97.14           C  
ATOM    786  N   GLY B 101       3.213  40.992   4.662  1.00 98.09           N  
ATOM    787  CA  GLY B 101       2.310  40.172   5.454  1.00 98.09           C  
ATOM    788  C   GLY B 101       0.925  40.051   4.845  1.00 98.09           C  
ATOM    789  O   GLY B 101       0.356  38.958   4.799  1.00 98.09           O  
ATOM    790  N   GLY B 102       0.434  41.170   4.388  1.00 97.99           N  
ATOM    791  CA  GLY B 102      -0.872  41.175   3.747  1.00 97.99           C  
ATOM    792  C   GLY B 102      -0.916  40.349   2.476  1.00 97.99           C  
ATOM    793  O   GLY B 102      -1.872  39.605   2.246  1.00 97.99           O  
ATOM    794  N   GLU B 103       0.133  40.501   1.672  1.00 97.75           N  
ATOM    795  CA  GLU B 103       0.218  39.731   0.435  1.00 97.75           C  
ATOM    796  C   GLU B 103       0.300  38.234   0.722  1.00 97.75           C  
ATOM    797  CB  GLU B 103       1.426  40.175  -0.393  1.00 97.75           C  
ATOM    798  O   GLU B 103      -0.255  37.423  -0.022  1.00 97.75           O  
ATOM    799  CG  GLU B 103       1.305  41.587  -0.948  1.00 97.75           C  
ATOM    800  CD  GLU B 103       2.536  42.035  -1.720  1.00 97.75           C  
ATOM    801  OE1 GLU B 103       3.172  43.037  -1.321  1.00 97.75           O  
ATOM    802  OE2 GLU B 103       2.866  41.380  -2.734  1.00 97.75           O  
ATOM    803  N   PHE B 104       1.013  37.924   1.799  1.00 97.93           N  
ATOM    804  CA  PHE B 104       1.156  36.525   2.184  1.00 97.93           C  
ATOM    805  C   PHE B 104      -0.191  35.931   2.578  1.00 97.93           C  
ATOM    806  CB  PHE B 104       2.151  36.384   3.341  1.00 97.93           C  
ATOM    807  O   PHE B 104      -0.550  34.842   2.127  1.00 97.93           O  
ATOM    808  CG  PHE B 104       2.356  34.964   3.794  1.00 97.93           C  
ATOM    809  CD1 PHE B 104       1.650  34.457   4.878  1.00 97.93           C  
ATOM    810  CD2 PHE B 104       3.256  34.135   3.137  1.00 97.93           C  
ATOM    811  CE1 PHE B 104       1.837  33.142   5.300  1.00 97.93           C  
ATOM    812  CE2 PHE B 104       3.449  32.821   3.553  1.00 97.93           C  
ATOM    813  CZ  PHE B 104       2.740  32.327   4.635  1.00 97.93           C  
ATOM    814  N   VAL B 105      -0.957  36.654   3.423  1.00 98.36           N  
ATOM    815  CA  VAL B 105      -2.257  36.193   3.898  1.00 98.36           C  
ATOM    816  C   VAL B 105      -3.199  35.993   2.713  1.00 98.36           C  
ATOM    817  CB  VAL B 105      -2.875  37.183   4.910  1.00 98.36           C  
ATOM    818  O   VAL B 105      -3.885  34.972   2.623  1.00 98.36           O  
ATOM    819  CG1 VAL B 105      -4.325  36.809   5.215  1.00 98.36           C  
ATOM    820  CG2 VAL B 105      -2.048  37.218   6.194  1.00 98.36           C  
ATOM    821  N   GLU B 106      -3.183  36.892   1.758  1.00 97.47           N  
ATOM    822  CA  GLU B 106      -4.021  36.787   0.567  1.00 97.47           C  
ATOM    823  C   GLU B 106      -3.638  35.570  -0.271  1.00 97.47           C  
ATOM    824  CB  GLU B 106      -3.919  38.060  -0.276  1.00 97.47           C  
ATOM    825  O   GLU B 106      -4.510  34.857  -0.774  1.00 97.47           O  
ATOM    826  CG  GLU B 106      -4.683  39.243   0.302  1.00 97.47           C  
ATOM    827  CD  GLU B 106      -4.581  40.497  -0.551  1.00 97.47           C  
ATOM    828  OE1 GLU B 106      -5.168  41.537  -0.173  1.00 97.47           O  
ATOM    829  OE2 GLU B 106      -3.911  40.439  -1.606  1.00 97.47           O  
ATOM    830  N   ALA B 107      -2.334  35.394  -0.374  1.00 96.91           N  
ATOM    831  CA  ALA B 107      -1.841  34.253  -1.141  1.00 96.91           C  
ATOM    832  C   ALA B 107      -2.253  32.936  -0.489  1.00 96.91           C  
ATOM    833  CB  ALA B 107      -0.322  34.322  -1.281  1.00 96.91           C  
ATOM    834  O   ALA B 107      -2.606  31.978  -1.181  1.00 96.91           O  
ATOM    835  N   MET B 108      -2.227  32.854   0.801  1.00 97.70           N  
ATOM    836  CA  MET B 108      -2.588  31.647   1.540  1.00 97.70           C  
ATOM    837  C   MET B 108      -4.067  31.321   1.360  1.00 97.70           C  
ATOM    838  CB  MET B 108      -2.265  31.809   3.026  1.00 97.70           C  
ATOM    839  O   MET B 108      -4.432  30.160   1.167  1.00 97.70           O  
ATOM    840  CG  MET B 108      -0.785  31.688   3.349  1.00 97.70           C  
ATOM    841  SD  MET B 108      -0.132  30.002   3.036  1.00 97.70           S  
ATOM    842  CE  MET B 108      -0.979  29.082   4.351  1.00 97.70           C  
ATOM    843  N   ILE B 109      -4.934  32.352   1.422  1.00 97.55           N  
ATOM    844  CA  ILE B 109      -6.371  32.168   1.250  1.00 97.55           C  
ATOM    845  C   ILE B 109      -6.664  31.696  -0.173  1.00 97.55           C  
ATOM    846  CB  ILE B 109      -7.148  33.468   1.554  1.00 97.55           C  
ATOM    847  O   ILE B 109      -7.501  30.815  -0.381  1.00 97.55           O  
ATOM    848  CG1 ILE B 109      -7.116  33.770   3.056  1.00 97.55           C  
ATOM    849  CG2 ILE B 109      -8.590  33.367   1.046  1.00 97.55           C  
ATOM    850  CD1 ILE B 109      -7.884  32.767   3.906  1.00 97.55           C  
ATOM    851  N   ARG B 110      -5.980  32.266  -1.100  1.00 96.10           N  
ATOM    852  CA  ARG B 110      -6.133  31.842  -2.488  1.00 96.10           C  
ATOM    853  C   ARG B 110      -5.742  30.378  -2.660  1.00 96.10           C  
ATOM    854  CB  ARG B 110      -5.292  32.722  -3.415  1.00 96.10           C  
ATOM    855  O   ARG B 110      -6.452  29.613  -3.317  1.00 96.10           O  
ATOM    856  CG  ARG B 110      -5.516  32.449  -4.894  1.00 96.10           C  
ATOM    857  CD  ARG B 110      -4.805  33.470  -5.770  1.00 96.10           C  
ATOM    858  NE  ARG B 110      -3.396  33.603  -5.408  1.00 96.10           N  
ATOM    859  NH1 ARG B 110      -2.953  35.293  -6.920  1.00 96.10           N  
ATOM    860  NH2 ARG B 110      -1.288  34.502  -5.558  1.00 96.10           N  
ATOM    861  CZ  ARG B 110      -2.549  34.465  -5.963  1.00 96.10           C  
ATOM    862  N   GLN B 111      -4.650  30.007  -2.039  1.00 95.52           N  
ATOM    863  CA  GLN B 111      -4.180  28.628  -2.116  1.00 95.52           C  
ATOM    864  C   GLN B 111      -5.170  27.671  -1.456  1.00 95.52           C  
ATOM    865  CB  GLN B 111      -2.804  28.492  -1.462  1.00 95.52           C  
ATOM    866  O   GLN B 111      -5.364  26.549  -1.927  1.00 95.52           O  
ATOM    867  CG  GLN B 111      -1.653  28.937  -2.354  1.00 95.52           C  
ATOM    868  CD  GLN B 111      -0.293  28.649  -1.745  1.00 95.52           C  
ATOM    869  NE2 GLN B 111       0.762  29.130  -2.395  1.00 95.52           N  
ATOM    870  OE1 GLN B 111      -0.191  28.000  -0.699  1.00 95.52           O  
ATOM    871  N   LEU B 112      -5.749  28.106  -0.357  1.00 97.61           N  
ATOM    872  CA  LEU B 112      -6.752  27.295   0.324  1.00 97.61           C  
ATOM    873  C   LEU B 112      -7.948  27.033  -0.585  1.00 97.61           C  
ATOM    874  CB  LEU B 112      -7.215  27.983   1.610  1.00 97.61           C  
ATOM    875  O   LEU B 112      -8.377  25.887  -0.741  1.00 97.61           O  
ATOM    876  CG  LEU B 112      -8.355  27.304   2.371  1.00 97.61           C  
ATOM    877  CD1 LEU B 112      -7.971  25.874   2.734  1.00 97.61           C  
ATOM    878  CD2 LEU B 112      -8.714  28.101   3.620  1.00 97.61           C  
ATOM    879  N   LYS B 113      -8.449  28.030  -1.268  1.00 96.65           N  
ATOM    880  CA  LYS B 113      -9.585  27.898  -2.176  1.00 96.65           C  
ATOM    881  C   LYS B 113      -9.252  26.970  -3.341  1.00 96.65           C  
ATOM    882  CB  LYS B 113     -10.012  29.269  -2.704  1.00 96.65           C  
ATOM    883  O   LYS B 113     -10.055  26.109  -3.704  1.00 96.65           O  
ATOM    884  CG  LYS B 113     -10.724  30.134  -1.675  1.00 96.65           C  
ATOM    885  CD  LYS B 113     -11.174  31.460  -2.275  1.00 96.65           C  
ATOM    886  CE  LYS B 113     -11.874  32.333  -1.242  1.00 96.65           C  
ATOM    887  NZ  LYS B 113     -12.270  33.656  -1.812  1.00 96.65           N  
ATOM    888  N   GLU B 114      -8.051  27.113  -3.834  1.00 95.05           N  
ATOM    889  CA  GLU B 114      -7.617  26.285  -4.955  1.00 95.05           C  
ATOM    890  C   GLU B 114      -7.484  24.822  -4.542  1.00 95.05           C  
ATOM    891  CB  GLU B 114      -6.288  26.795  -5.518  1.00 95.05           C  
ATOM    892  O   GLU B 114      -7.849  23.921  -5.301  1.00 95.05           O  
ATOM    893  CG  GLU B 114      -6.408  28.100  -6.292  1.00 95.05           C  
ATOM    894  CD  GLU B 114      -5.067  28.660  -6.738  1.00 95.05           C  
ATOM    895  OE1 GLU B 114      -5.044  29.700  -7.434  1.00 95.05           O  
ATOM    896  OE2 GLU B 114      -4.030  28.052  -6.389  1.00 95.05           O  
ATOM    897  N   SER B 115      -6.955  24.622  -3.349  1.00 96.11           N  
ATOM    898  CA  SER B 115      -6.801  23.262  -2.845  1.00 96.11           C  
ATOM    899  C   SER B 115      -8.154  22.578  -2.679  1.00 96.11           C  
ATOM    900  CB  SER B 115      -6.055  23.265  -1.510  1.00 96.11           C  
ATOM    901  O   SER B 115      -8.308  21.404  -3.022  1.00 96.11           O  
ATOM    902  OG  SER B 115      -4.711  23.678  -1.686  1.00 96.11           O  
ATOM    903  N   LEU B 116      -9.135  23.314  -2.177  1.00 97.36           N  
ATOM    904  CA  LEU B 116     -10.473  22.765  -1.985  1.00 97.36           C  
ATOM    905  C   LEU B 116     -11.136  22.470  -3.327  1.00 97.36           C  
ATOM    906  CB  LEU B 116     -11.340  23.733  -1.176  1.00 97.36           C  
ATOM    907  O   LEU B 116     -11.761  21.420  -3.497  1.00 97.36           O  
ATOM    908  CG  LEU B 116     -10.954  23.924   0.291  1.00 97.36           C  
ATOM    909  CD1 LEU B 116     -11.808  25.016   0.926  1.00 97.36           C  
ATOM    910  CD2 LEU B 116     -11.096  22.613   1.057  1.00 97.36           C  
ATOM    911  N   LYS B 117     -10.946  23.314  -4.291  1.00 95.78           N  
ATOM    912  CA  LYS B 117     -11.518  23.133  -5.622  1.00 95.78           C  
ATOM    913  C   LYS B 117     -10.890  21.938  -6.333  1.00 95.78           C  
ATOM    914  CB  LYS B 117     -11.335  24.398  -6.462  1.00 95.78           C  
ATOM    915  O   LYS B 117     -11.564  21.231  -7.086  1.00 95.78           O  
ATOM    916  CG  LYS B 117     -12.314  25.513  -6.122  1.00 95.78           C  
ATOM    917  CD  LYS B 117     -12.137  26.711  -7.046  1.00 95.78           C  
ATOM    918  CE  LYS B 117     -13.066  27.855  -6.662  1.00 95.78           C  
ATOM    919  NZ  LYS B 117     -12.855  29.054  -7.527  1.00 95.78           N  
ATOM    920  N   ALA B 118      -9.643  21.760  -6.024  1.00 95.48           N  
ATOM    921  CA  ALA B 118      -8.910  20.667  -6.659  1.00 95.48           C  
ATOM    922  C   ALA B 118      -9.059  19.373  -5.865  1.00 95.48           C  
ATOM    923  CB  ALA B 118      -7.434  21.031  -6.806  1.00 95.48           C  
ATOM    924  O   ALA B 118      -8.408  18.371  -6.171  1.00 95.48           O  
ATOM    925  N   ASN B 119      -9.849  19.319  -4.834  1.00 96.71           N  
ATOM    926  CA  ASN B 119     -10.117  18.174  -3.970  1.00 96.71           C  
ATOM    927  C   ASN B 119      -8.867  17.743  -3.208  1.00 96.71           C  
ATOM    928  CB  ASN B 119     -10.671  17.004  -4.786  1.00 96.71           C  
ATOM    929  O   ASN B 119      -8.682  16.556  -2.932  1.00 96.71           O  
ATOM    930  CG  ASN B 119     -12.030  17.304  -5.387  1.00 96.71           C  
ATOM    931  ND2 ASN B 119     -12.193  16.995  -6.669  1.00 96.71           N  
ATOM    932  OD1 ASN B 119     -12.926  17.809  -4.706  1.00 96.71           O  
ATOM    933  N   ASN B 120      -7.889  18.682  -3.028  1.00 95.77           N  
ATOM    934  CA  ASN B 120      -6.711  18.418  -2.210  1.00 95.77           C  
ATOM    935  C   ASN B 120      -6.957  18.765  -0.744  1.00 95.77           C  
ATOM    936  CB  ASN B 120      -5.502  19.190  -2.743  1.00 95.77           C  
ATOM    937  O   ASN B 120      -6.319  19.669  -0.200  1.00 95.77           O  
ATOM    938  CG  ASN B 120      -5.030  18.679  -4.089  1.00 95.77           C  
ATOM    939  ND2 ASN B 120      -4.324  19.524  -4.830  1.00 95.77           N  
ATOM    940  OD1 ASN B 120      -5.298  17.533  -4.460  1.00 95.77           O  
ATOM    941  N   TYR B 121      -7.706  17.979  -0.055  1.00 96.61           N  
ATOM    942  CA  TYR B 121      -8.212  18.280   1.280  1.00 96.61           C  
ATOM    943  C   TYR B 121      -7.124  18.090   2.330  1.00 96.61           C  
ATOM    944  CB  TYR B 121      -9.417  17.395   1.610  1.00 96.61           C  
ATOM    945  O   TYR B 121      -7.136  18.751   3.372  1.00 96.61           O  
ATOM    946  CG  TYR B 121     -10.655  17.732   0.814  1.00 96.61           C  
ATOM    947  CD1 TYR B 121     -11.486  18.783   1.195  1.00 96.61           C  
ATOM    948  CD2 TYR B 121     -10.995  17.000  -0.318  1.00 96.61           C  
ATOM    949  CE1 TYR B 121     -12.629  19.096   0.465  1.00 96.61           C  
ATOM    950  CE2 TYR B 121     -12.135  17.304  -1.055  1.00 96.61           C  
ATOM    951  OH  TYR B 121     -14.074  18.658  -1.382  1.00 96.61           O  
ATOM    952  CZ  TYR B 121     -12.944  18.353  -0.656  1.00 96.61           C  
ATOM    953  N   ASN B 122      -6.157  17.218   2.112  1.00 92.69           N  
ATOM    954  CA  ASN B 122      -5.049  17.052   3.047  1.00 92.69           C  
ATOM    955  C   ASN B 122      -4.202  18.317   3.144  1.00 92.69           C  
ATOM    956  CB  ASN B 122      -4.179  15.860   2.642  1.00 92.69           C  
ATOM    957  O   ASN B 122      -3.914  18.794   4.243  1.00 92.69           O  
ATOM    958  CG  ASN B 122      -4.871  14.530   2.863  1.00 92.69           C  
ATOM    959  ND2 ASN B 122      -4.573  13.557   2.010  1.00 92.69           N  
ATOM    960  OD1 ASN B 122      -5.668  14.377   3.793  1.00 92.69           O  
ATOM    961  N   GLU B 123      -3.926  18.883   2.022  1.00 93.25           N  
ATOM    962  CA  GLU B 123      -3.167  20.130   2.002  1.00 93.25           C  
ATOM    963  C   GLU B 123      -3.990  21.286   2.561  1.00 93.25           C  
ATOM    964  CB  GLU B 123      -2.703  20.453   0.579  1.00 93.25           C  
ATOM    965  O   GLU B 123      -3.452  22.173   3.226  1.00 93.25           O  
ATOM    966  CG  GLU B 123      -1.654  19.491   0.040  1.00 93.25           C  
ATOM    967  CD  GLU B 123      -1.108  19.899  -1.319  1.00 93.25           C  
ATOM    968  OE1 GLU B 123      -0.311  19.133  -1.907  1.00 93.25           O  
ATOM    969  OE2 GLU B 123      -1.478  20.993  -1.798  1.00 93.25           O  
ATOM    970  N   ALA B 124      -5.210  21.219   2.278  1.00 97.63           N  
ATOM    971  CA  ALA B 124      -6.103  22.281   2.735  1.00 97.63           C  
ATOM    972  C   ALA B 124      -6.120  22.364   4.259  1.00 97.63           C  
ATOM    973  CB  ALA B 124      -7.516  22.055   2.202  1.00 97.63           C  
ATOM    974  O   ALA B 124      -6.103  23.459   4.827  1.00 97.63           O  
ATOM    975  N   VAL B 125      -6.099  21.278   4.918  1.00 97.78           N  
ATOM    976  CA  VAL B 125      -6.125  21.267   6.377  1.00 97.78           C  
ATOM    977  C   VAL B 125      -4.853  21.913   6.922  1.00 97.78           C  
ATOM    978  CB  VAL B 125      -6.273  19.832   6.931  1.00 97.78           C  
ATOM    979  O   VAL B 125      -4.891  22.618   7.933  1.00 97.78           O  
ATOM    980  CG1 VAL B 125      -5.853  19.774   8.399  1.00 97.78           C  
ATOM    981  CG2 VAL B 125      -7.710  19.342   6.764  1.00 97.78           C  
ATOM    982  N   TYR B 126      -3.723  21.670   6.254  1.00 96.95           N  
ATOM    983  CA  TYR B 126      -2.461  22.269   6.674  1.00 96.95           C  
ATOM    984  C   TYR B 126      -2.502  23.785   6.527  1.00 96.95           C  
ATOM    985  CB  TYR B 126      -1.297  21.697   5.859  1.00 96.95           C  
ATOM    986  O   TYR B 126      -1.974  24.511   7.373  1.00 96.95           O  
ATOM    987  CG  TYR B 126      -1.168  20.196   5.955  1.00 96.95           C  
ATOM    988  CD1 TYR B 126      -1.606  19.511   7.086  1.00 96.95           C  
ATOM    989  CD2 TYR B 126      -0.607  19.461   4.917  1.00 96.95           C  
ATOM    990  CE1 TYR B 126      -1.488  18.129   7.181  1.00 96.95           C  
ATOM    991  CE2 TYR B 126      -0.483  18.078   5.000  1.00 96.95           C  
ATOM    992  OH  TYR B 126      -0.806  16.053   6.222  1.00 96.95           O  
ATOM    993  CZ  TYR B 126      -0.926  17.422   6.134  1.00 96.95           C  
ATOM    994  N   LEU B 127      -3.126  24.200   5.486  1.00 97.74           N  
ATOM    995  CA  LEU B 127      -3.251  25.635   5.254  1.00 97.74           C  
ATOM    996  C   LEU B 127      -4.111  26.287   6.332  1.00 97.74           C  
ATOM    997  CB  LEU B 127      -3.853  25.905   3.873  1.00 97.74           C  
ATOM    998  O   LEU B 127      -3.779  27.366   6.828  1.00 97.74           O  
ATOM    999  CG  LEU B 127      -2.975  25.554   2.670  1.00 97.74           C  
ATOM   1000  CD1 LEU B 127      -3.765  25.706   1.375  1.00 97.74           C  
ATOM   1001  CD2 LEU B 127      -1.726  26.429   2.647  1.00 97.74           C  
ATOM   1002  N   VAL B 128      -5.151  25.624   6.703  1.00 98.63           N  
ATOM   1003  CA  VAL B 128      -6.029  26.148   7.744  1.00 98.63           C  
ATOM   1004  C   VAL B 128      -5.272  26.223   9.068  1.00 98.63           C  
ATOM   1005  CB  VAL B 128      -7.298  25.282   7.904  1.00 98.63           C  
ATOM   1006  O   VAL B 128      -5.356  27.226   9.781  1.00 98.63           O  
ATOM   1007  CG1 VAL B 128      -8.150  25.782   9.069  1.00 98.63           C  
ATOM   1008  CG2 VAL B 128      -8.108  25.279   6.609  1.00 98.63           C  
ATOM   1009  N   ARG B 129      -4.533  25.227   9.334  1.00 98.09           N  
ATOM   1010  CA  ARG B 129      -3.748  25.206  10.564  1.00 98.09           C  
ATOM   1011  C   ARG B 129      -2.695  26.309  10.561  1.00 98.09           C  
ATOM   1012  CB  ARG B 129      -3.080  23.843  10.753  1.00 98.09           C  
ATOM   1013  O   ARG B 129      -2.460  26.953  11.585  1.00 98.09           O  
ATOM   1014  CG  ARG B 129      -4.034  22.744  11.191  1.00 98.09           C  
ATOM   1015  CD  ARG B 129      -3.325  21.404  11.333  1.00 98.09           C  
ATOM   1016  NE  ARG B 129      -4.274  20.306  11.490  1.00 98.09           N  
ATOM   1017  NH1 ARG B 129      -2.701  18.635  11.226  1.00 98.09           N  
ATOM   1018  NH2 ARG B 129      -4.900  18.098  11.592  1.00 98.09           N  
ATOM   1019  CZ  ARG B 129      -3.956  19.015  11.435  1.00 98.09           C  
ATOM   1020  N   PHE B 130      -2.103  26.476   9.400  1.00 98.44           N  
ATOM   1021  CA  PHE B 130      -1.094  27.517   9.241  1.00 98.44           C  
ATOM   1022  C   PHE B 130      -1.694  28.895   9.496  1.00 98.44           C  
ATOM   1023  CB  PHE B 130      -0.479  27.462   7.839  1.00 98.44           C  
ATOM   1024  O   PHE B 130      -1.152  29.679  10.278  1.00 98.44           O  
ATOM   1025  CG  PHE B 130       0.839  28.179   7.726  1.00 98.44           C  
ATOM   1026  CD1 PHE B 130       0.885  29.558   7.565  1.00 98.44           C  
ATOM   1027  CD2 PHE B 130       2.033  27.472   7.782  1.00 98.44           C  
ATOM   1028  CE1 PHE B 130       2.104  30.224   7.460  1.00 98.44           C  
ATOM   1029  CE2 PHE B 130       3.256  28.131   7.678  1.00 98.44           C  
ATOM   1030  CZ  PHE B 130       3.288  29.506   7.516  1.00 98.44           C  
ATOM   1031  N   LEU B 131      -2.829  29.199   8.869  1.00 98.65           N  
ATOM   1032  CA  LEU B 131      -3.531  30.462   9.069  1.00 98.65           C  
ATOM   1033  C   LEU B 131      -3.902  30.651  10.536  1.00 98.65           C  
ATOM   1034  CB  LEU B 131      -4.791  30.517   8.201  1.00 98.65           C  
ATOM   1035  O   LEU B 131      -3.807  31.760  11.067  1.00 98.65           O  
ATOM   1036  CG  LEU B 131      -4.571  30.690   6.698  1.00 98.65           C  
ATOM   1037  CD1 LEU B 131      -5.870  30.436   5.939  1.00 98.65           C  
ATOM   1038  CD2 LEU B 131      -4.031  32.083   6.392  1.00 98.65           C  
ATOM   1039  N   SER B 132      -4.252  29.588  11.162  1.00 98.65           N  
ATOM   1040  CA  SER B 132      -4.638  29.630  12.569  1.00 98.65           C  
ATOM   1041  C   SER B 132      -3.466  30.046  13.451  1.00 98.65           C  
ATOM   1042  CB  SER B 132      -5.168  28.268  13.020  1.00 98.65           C  
ATOM   1043  O   SER B 132      -3.616  30.899  14.329  1.00 98.65           O  
ATOM   1044  OG  SER B 132      -6.354  27.933  12.320  1.00 98.65           O  
ATOM   1045  N   ASP B 133      -2.310  29.503  13.194  1.00 98.61           N  
ATOM   1046  CA  ASP B 133      -1.148  29.783  14.031  1.00 98.61           C  
ATOM   1047  C   ASP B 133      -0.616  31.192  13.777  1.00 98.61           C  
ATOM   1048  CB  ASP B 133      -0.046  28.752  13.782  1.00 98.61           C  
ATOM   1049  O   ASP B 133       0.095  31.753  14.614  1.00 98.61           O  
ATOM   1050  CG  ASP B 133       1.001  28.725  14.882  1.00 98.61           C  
ATOM   1051  OD1 ASP B 133       0.636  28.566  16.067  1.00 98.61           O  
ATOM   1052  OD2 ASP B 133       2.201  28.866  14.561  1.00 98.61           O  
ATOM   1053  N   LEU B 134      -0.973  31.804  12.591  1.00 98.75           N  
ATOM   1054  CA  LEU B 134      -0.573  33.173  12.284  1.00 98.75           C  
ATOM   1055  C   LEU B 134      -1.235  34.160  13.241  1.00 98.75           C  
ATOM   1056  CB  LEU B 134      -0.934  33.526  10.839  1.00 98.75           C  
ATOM   1057  O   LEU B 134      -0.767  35.290  13.396  1.00 98.75           O  
ATOM   1058  CG  LEU B 134      -0.017  32.958   9.754  1.00 98.75           C  
ATOM   1059  CD1 LEU B 134      -0.548  33.318   8.370  1.00 98.75           C  
ATOM   1060  CD2 LEU B 134       1.408  33.470   9.936  1.00 98.75           C  
ATOM   1061  N   VAL B 135      -2.315  33.754  13.881  1.00 98.69           N  
ATOM   1062  CA  VAL B 135      -2.964  34.574  14.899  1.00 98.69           C  
ATOM   1063  C   VAL B 135      -2.019  34.772  16.082  1.00 98.69           C  
ATOM   1064  CB  VAL B 135      -4.290  33.941  15.377  1.00 98.69           C  
ATOM   1065  O   VAL B 135      -1.881  35.885  16.595  1.00 98.69           O  
ATOM   1066  CG1 VAL B 135      -4.889  34.747  16.529  1.00 98.69           C  
ATOM   1067  CG2 VAL B 135      -5.281  33.842  14.218  1.00 98.69           C  
ATOM   1068  N   ASN B 136      -1.328  33.709  16.446  1.00 98.11           N  
ATOM   1069  CA  ASN B 136      -0.392  33.766  17.563  1.00 98.11           C  
ATOM   1070  C   ASN B 136       0.793  34.678  17.256  1.00 98.11           C  
ATOM   1071  CB  ASN B 136       0.098  32.362  17.925  1.00 98.11           C  
ATOM   1072  O   ASN B 136       1.405  35.235  18.169  1.00 98.11           O  
ATOM   1073  CG  ASN B 136      -1.005  31.484  18.481  1.00 98.11           C  
ATOM   1074  ND2 ASN B 136      -1.145  30.285  17.926  1.00 98.11           N  
ATOM   1075  OD1 ASN B 136      -1.726  31.879  19.400  1.00 98.11           O  
ATOM   1076  N   CYS B 137       1.102  34.806  15.964  1.00 98.50           N  
ATOM   1077  CA  CYS B 137       2.251  35.602  15.548  1.00 98.50           C  
ATOM   1078  C   CYS B 137       1.838  37.034  15.233  1.00 98.50           C  
ATOM   1079  CB  CYS B 137       2.924  34.975  14.328  1.00 98.50           C  
ATOM   1080  O   CYS B 137       2.624  37.804  14.677  1.00 98.50           O  
ATOM   1081  SG  CYS B 137       3.509  33.288  14.605  1.00 98.50           S  
ATOM   1082  N   HIS B 138       0.595  37.399  15.501  1.00 97.96           N  
ATOM   1083  CA  HIS B 138       0.006  38.726  15.361  1.00 97.96           C  
ATOM   1084  C   HIS B 138      -0.015  39.168  13.902  1.00 97.96           C  
ATOM   1085  CB  HIS B 138       0.773  39.744  16.207  1.00 97.96           C  
ATOM   1086  O   HIS B 138       0.189  40.347  13.603  1.00 97.96           O  
ATOM   1087  CG  HIS B 138       0.574  39.571  17.679  1.00 97.96           C  
ATOM   1088  CD2 HIS B 138      -0.191  40.258  18.560  1.00 97.96           C  
ATOM   1089  ND1 HIS B 138       1.213  38.590  18.406  1.00 97.96           N  
ATOM   1090  CE1 HIS B 138       0.848  38.681  19.674  1.00 97.96           C  
ATOM   1091  NE2 HIS B 138      -0.004  39.685  19.794  1.00 97.96           N  
ATOM   1092  N   VAL B 139      -0.086  38.222  12.984  1.00 98.68           N  
ATOM   1093  CA  VAL B 139      -0.233  38.524  11.564  1.00 98.68           C  
ATOM   1094  C   VAL B 139      -1.714  38.642  11.212  1.00 98.68           C  
ATOM   1095  CB  VAL B 139       0.440  37.448  10.683  1.00 98.68           C  
ATOM   1096  O   VAL B 139      -2.114  39.554  10.483  1.00 98.68           O  
ATOM   1097  CG1 VAL B 139       0.221  37.749   9.201  1.00 98.68           C  
ATOM   1098  CG2 VAL B 139       1.932  37.357  10.998  1.00 98.68           C  
ATOM   1099  N   ILE B 140      -2.522  37.732  11.782  1.00 98.73           N  
ATOM   1100  CA  ILE B 140      -3.957  37.691  11.521  1.00 98.73           C  
ATOM   1101  C   ILE B 140      -4.723  38.039  12.795  1.00 98.73           C  
ATOM   1102  CB  ILE B 140      -4.396  36.307  10.993  1.00 98.73           C  
ATOM   1103  O   ILE B 140      -4.383  37.563  13.881  1.00 98.73           O  
ATOM   1104  CG1 ILE B 140      -3.809  36.057   9.599  1.00 98.73           C  
ATOM   1105  CG2 ILE B 140      -5.923  36.197  10.972  1.00 98.73           C  
ATOM   1106  CD1 ILE B 140      -4.062  34.654   9.063  1.00 98.73           C  
ATOM   1107  N   ALA B 141      -5.782  38.837  12.605  1.00 98.39           N  
ATOM   1108  CA  ALA B 141      -6.628  39.212  13.735  1.00 98.39           C  
ATOM   1109  C   ALA B 141      -7.531  38.055  14.154  1.00 98.39           C  
ATOM   1110  CB  ALA B 141      -7.468  40.439  13.387  1.00 98.39           C  
ATOM   1111  O   ALA B 141      -8.131  37.391  13.306  1.00 98.39           O  
ATOM   1112  N   ALA B 142      -7.688  37.834  15.444  1.00 98.14           N  
ATOM   1113  CA  ALA B 142      -8.406  36.702  16.025  1.00 98.14           C  
ATOM   1114  C   ALA B 142      -9.861  36.680  15.564  1.00 98.14           C  
ATOM   1115  CB  ALA B 142      -8.335  36.754  17.550  1.00 98.14           C  
ATOM   1116  O   ALA B 142     -10.380  35.630  15.178  1.00 98.14           O  
ATOM   1117  N   PRO B 143     -10.599  37.826  15.520  1.00 97.91           N  
ATOM   1118  CA  PRO B 143     -12.014  37.810  15.141  1.00 97.91           C  
ATOM   1119  C   PRO B 143     -12.241  37.285  13.726  1.00 97.91           C  
ATOM   1120  CB  PRO B 143     -12.426  39.280  15.251  1.00 97.91           C  
ATOM   1121  O   PRO B 143     -13.245  36.617  13.464  1.00 97.91           O  
ATOM   1122  CG  PRO B 143     -11.486  39.867  16.254  1.00 97.91           C  
ATOM   1123  CD  PRO B 143     -10.153  39.188  16.112  1.00 97.91           C  
ATOM   1124  N   SER B 144     -11.354  37.597  12.819  1.00 98.24           N  
ATOM   1125  CA  SER B 144     -11.527  37.148  11.441  1.00 98.24           C  
ATOM   1126  C   SER B 144     -11.308  35.644  11.318  1.00 98.24           C  
ATOM   1127  CB  SER B 144     -10.565  37.889  10.511  1.00 98.24           C  
ATOM   1128  O   SER B 144     -11.923  34.989  10.474  1.00 98.24           O  
ATOM   1129  OG  SER B 144      -9.219  37.608  10.851  1.00 98.24           O  
ATOM   1130  N   MET B 145     -10.409  35.113  12.135  1.00 98.57           N  
ATOM   1131  CA  MET B 145     -10.205  33.667  12.151  1.00 98.57           C  
ATOM   1132  C   MET B 145     -11.429  32.952  12.714  1.00 98.57           C  
ATOM   1133  CB  MET B 145      -8.965  33.307  12.971  1.00 98.57           C  
ATOM   1134  O   MET B 145     -11.833  31.907  12.200  1.00 98.57           O  
ATOM   1135  CG  MET B 145      -8.558  31.848  12.857  1.00 98.57           C  
ATOM   1136  SD  MET B 145      -8.148  31.364  11.134  1.00 98.57           S  
ATOM   1137  CE  MET B 145      -8.555  29.597  11.192  1.00 98.57           C  
ATOM   1138  N   VAL B 146     -12.046  33.539  13.807  1.00 98.63           N  
ATOM   1139  CA  VAL B 146     -13.257  32.987  14.405  1.00 98.63           C  
ATOM   1140  C   VAL B 146     -14.390  32.996  13.381  1.00 98.63           C  
ATOM   1141  CB  VAL B 146     -13.675  33.773  15.669  1.00 98.63           C  
ATOM   1142  O   VAL B 146     -15.155  32.033  13.284  1.00 98.63           O  
ATOM   1143  CG1 VAL B 146     -15.061  33.337  16.142  1.00 98.63           C  
ATOM   1144  CG2 VAL B 146     -12.644  33.583  16.780  1.00 98.63           C  
ATOM   1145  N   ALA B 147     -14.450  34.082  12.620  1.00 98.21           N  
ATOM   1146  CA  ALA B 147     -15.466  34.182  11.576  1.00 98.21           C  
ATOM   1147  C   ALA B 147     -15.305  33.068  10.545  1.00 98.21           C  
ATOM   1148  CB  ALA B 147     -15.397  35.547  10.895  1.00 98.21           C  
ATOM   1149  O   ALA B 147     -16.293  32.490  10.088  1.00 98.21           O  
ATOM   1150  N   MET B 148     -14.089  32.745  10.163  1.00 98.38           N  
ATOM   1151  CA  MET B 148     -13.826  31.663   9.219  1.00 98.38           C  
ATOM   1152  C   MET B 148     -14.270  30.321   9.791  1.00 98.38           C  
ATOM   1153  CB  MET B 148     -12.341  31.612   8.857  1.00 98.38           C  
ATOM   1154  O   MET B 148     -14.910  29.527   9.099  1.00 98.38           O  
ATOM   1155  CG  MET B 148     -11.997  30.550   7.826  1.00 98.38           C  
ATOM   1156  SD  MET B 148     -10.219  30.560   7.372  1.00 98.38           S  
ATOM   1157  CE  MET B 148     -10.178  29.168   6.208  1.00 98.38           C  
ATOM   1158  N   PHE B 149     -13.999  30.065  11.075  1.00 98.59           N  
ATOM   1159  CA  PHE B 149     -14.382  28.811  11.713  1.00 98.59           C  
ATOM   1160  C   PHE B 149     -15.898  28.701  11.821  1.00 98.59           C  
ATOM   1161  CB  PHE B 149     -13.747  28.697  13.102  1.00 98.59           C  
ATOM   1162  O   PHE B 149     -16.456  27.608  11.701  1.00 98.59           O  
ATOM   1163  CG  PHE B 149     -12.287  28.332  13.074  1.00 98.59           C  
ATOM   1164  CD1 PHE B 149     -11.759  27.603  12.016  1.00 98.59           C  
ATOM   1165  CD2 PHE B 149     -11.443  28.718  14.107  1.00 98.59           C  
ATOM   1166  CE1 PHE B 149     -10.408  27.264  11.987  1.00 98.59           C  
ATOM   1167  CE2 PHE B 149     -10.092  28.383  14.085  1.00 98.59           C  
ATOM   1168  CZ  PHE B 149      -9.577  27.655  13.025  1.00 98.59           C  
ATOM   1169  N   GLU B 150     -16.537  29.826  12.070  1.00 98.15           N  
ATOM   1170  CA  GLU B 150     -17.997  29.825  12.071  1.00 98.15           C  
ATOM   1171  C   GLU B 150     -18.549  29.363  10.725  1.00 98.15           C  
ATOM   1172  CB  GLU B 150     -18.536  31.217  12.410  1.00 98.15           C  
ATOM   1173  O   GLU B 150     -19.508  28.589  10.674  1.00 98.15           O  
ATOM   1174  CG  GLU B 150     -18.521  31.537  13.898  1.00 98.15           C  
ATOM   1175  CD  GLU B 150     -18.979  32.952  14.212  1.00 98.15           C  
ATOM   1176  OE1 GLU B 150     -19.135  33.288  15.408  1.00 98.15           O  
ATOM   1177  OE2 GLU B 150     -19.184  33.731  13.255  1.00 98.15           O  
ATOM   1178  N   ASN B 151     -17.884  29.810   9.656  1.00 97.85           N  
ATOM   1179  CA  ASN B 151     -18.303  29.406   8.318  1.00 97.85           C  
ATOM   1180  C   ASN B 151     -18.021  27.927   8.066  1.00 97.85           C  
ATOM   1181  CB  ASN B 151     -17.613  30.266   7.257  1.00 97.85           C  
ATOM   1182  O   ASN B 151     -18.795  27.251   7.385  1.00 97.85           O  
ATOM   1183  CG  ASN B 151     -18.159  31.679   7.206  1.00 97.85           C  
ATOM   1184  ND2 ASN B 151     -17.350  32.610   6.714  1.00 97.85           N  
ATOM   1185  OD1 ASN B 151     -19.298  31.933   7.607  1.00 97.85           O  
ATOM   1186  N   PHE B 152     -16.943  27.429   8.591  1.00 98.14           N  
ATOM   1187  CA  PHE B 152     -16.625  26.011   8.470  1.00 98.14           C  
ATOM   1188  C   PHE B 152     -17.700  25.156   9.131  1.00 98.14           C  
ATOM   1189  CB  PHE B 152     -15.258  25.711   9.093  1.00 98.14           C  
ATOM   1190  O   PHE B 152     -18.237  24.236   8.511  1.00 98.14           O  
ATOM   1191  CG  PHE B 152     -14.099  25.972   8.169  1.00 98.14           C  
ATOM   1192  CD1 PHE B 152     -14.206  26.903   7.143  1.00 98.14           C  
ATOM   1193  CD2 PHE B 152     -12.902  25.285   8.326  1.00 98.14           C  
ATOM   1194  CE1 PHE B 152     -13.135  27.147   6.286  1.00 98.14           C  
ATOM   1195  CE2 PHE B 152     -11.828  25.524   7.474  1.00 98.14           C  
ATOM   1196  CZ  PHE B 152     -11.947  26.454   6.454  1.00 98.14           C  
ATOM   1197  N   VAL B 153     -18.051  25.488  10.372  1.00 98.28           N  
ATOM   1198  CA  VAL B 153     -18.967  24.679  11.171  1.00 98.28           C  
ATOM   1199  C   VAL B 153     -20.393  24.850  10.653  1.00 98.28           C  
ATOM   1200  CB  VAL B 153     -18.895  25.053  12.668  1.00 98.28           C  
ATOM   1201  O   VAL B 153     -21.230  23.959  10.817  1.00 98.28           O  
ATOM   1202  CG1 VAL B 153     -19.999  24.349  13.454  1.00 98.28           C  
ATOM   1203  CG2 VAL B 153     -17.522  24.704  13.239  1.00 98.28           C  
ATOM   1204  N   SER B 154     -20.710  25.941   9.961  1.00 97.55           N  
ATOM   1205  CA  SER B 154     -22.035  26.181   9.398  1.00 97.55           C  
ATOM   1206  C   SER B 154     -22.359  25.173   8.300  1.00 97.55           C  
ATOM   1207  CB  SER B 154     -22.132  27.602   8.841  1.00 97.55           C  
ATOM   1208  O   SER B 154     -23.529  24.957   7.975  1.00 97.55           O  
ATOM   1209  OG  SER B 154     -21.380  27.727   7.646  1.00 97.55           O  
ATOM   1210  N   VAL B 155     -21.352  24.518   7.719  1.00 98.09           N  
ATOM   1211  CA  VAL B 155     -21.527  23.511   6.677  1.00 98.09           C  
ATOM   1212  C   VAL B 155     -22.323  22.330   7.228  1.00 98.09           C  
ATOM   1213  CB  VAL B 155     -20.169  23.026   6.123  1.00 98.09           C  
ATOM   1214  O   VAL B 155     -22.935  21.577   6.467  1.00 98.09           O  
ATOM   1215  CG1 VAL B 155     -20.360  21.823   5.201  1.00 98.09           C  
ATOM   1216  CG2 VAL B 155     -19.458  24.160   5.386  1.00 98.09           C  
ATOM   1217  N   THR B 156     -22.274  22.126   8.523  1.00 98.04           N  
ATOM   1218  CA  THR B 156     -22.974  21.020   9.165  1.00 98.04           C  
ATOM   1219  C   THR B 156     -24.486  21.204   9.065  1.00 98.04           C  
ATOM   1220  CB  THR B 156     -22.568  20.885  10.645  1.00 98.04           C  
ATOM   1221  O   THR B 156     -25.247  20.258   9.275  1.00 98.04           O  
ATOM   1222  CG2 THR B 156     -21.064  20.674  10.785  1.00 98.04           C  
ATOM   1223  OG1 THR B 156     -22.940  22.077  11.347  1.00 98.04           O  
ATOM   1224  N   GLN B 157     -24.967  22.360   8.674  1.00 96.60           N  
ATOM   1225  CA  GLN B 157     -26.391  22.662   8.576  1.00 96.60           C  
ATOM   1226  C   GLN B 157     -26.882  22.541   7.136  1.00 96.60           C  
ATOM   1227  CB  GLN B 157     -26.681  24.065   9.113  1.00 96.60           C  
ATOM   1228  O   GLN B 157     -28.080  22.658   6.871  1.00 96.60           O  
ATOM   1229  CG  GLN B 157     -26.334  24.244  10.585  1.00 96.60           C  
ATOM   1230  CD  GLN B 157     -26.625  25.645  11.090  1.00 96.60           C  
ATOM   1231  NE2 GLN B 157     -26.482  25.846  12.396  1.00 96.60           N  
ATOM   1232  OE1 GLN B 157     -26.974  26.539  10.313  1.00 96.60           O  
ATOM   1233  N   GLU B 158     -25.921  22.334   6.234  1.00 96.06           N  
ATOM   1234  CA  GLU B 158     -26.310  22.171   4.837  1.00 96.06           C  
ATOM   1235  C   GLU B 158     -27.136  20.904   4.638  1.00 96.06           C  
ATOM   1236  CB  GLU B 158     -25.073  22.139   3.934  1.00 96.06           C  
ATOM   1237  O   GLU B 158     -26.865  19.875   5.261  1.00 96.06           O  
ATOM   1238  CG  GLU B 158     -24.349  23.474   3.836  1.00 96.06           C  
ATOM   1239  CD  GLU B 158     -23.161  23.443   2.888  1.00 96.06           C  
ATOM   1240  OE1 GLU B 158     -22.473  24.479   2.743  1.00 96.06           O  
ATOM   1241  OE2 GLU B 158     -22.916  22.375   2.284  1.00 96.06           O  
ATOM   1242  N   GLU B 159     -28.122  21.010   3.781  1.00 93.33           N  
ATOM   1243  CA  GLU B 159     -28.986  19.868   3.496  1.00 93.33           C  
ATOM   1244  C   GLU B 159     -28.578  19.177   2.198  1.00 93.33           C  
ATOM   1245  CB  GLU B 159     -30.451  20.307   3.421  1.00 93.33           C  
ATOM   1246  O   GLU B 159     -28.038  19.816   1.292  1.00 93.33           O  
ATOM   1247  CG  GLU B 159     -30.999  20.848   4.734  1.00 93.33           C  
ATOM   1248  CD  GLU B 159     -32.476  21.199   4.667  1.00 93.33           C  
ATOM   1249  OE1 GLU B 159     -33.057  21.581   5.709  1.00 93.33           O  
ATOM   1250  OE2 GLU B 159     -33.058  21.092   3.565  1.00 93.33           O  
ATOM   1251  N   ASP B 160     -28.756  17.952   2.107  1.00 92.41           N  
ATOM   1252  CA  ASP B 160     -28.581  17.149   0.900  1.00 92.41           C  
ATOM   1253  C   ASP B 160     -27.115  17.114   0.472  1.00 92.41           C  
ATOM   1254  CB  ASP B 160     -29.448  17.694  -0.237  1.00 92.41           C  
ATOM   1255  O   ASP B 160     -26.805  17.260  -0.712  1.00 92.41           O  
ATOM   1256  CG  ASP B 160     -30.935  17.594   0.051  1.00 92.41           C  
ATOM   1257  OD1 ASP B 160     -31.390  16.544   0.555  1.00 92.41           O  
ATOM   1258  OD2 ASP B 160     -31.660  18.572  -0.232  1.00 92.41           O  
ATOM   1259  N   VAL B 161     -26.225  17.229   1.337  1.00 96.11           N  
ATOM   1260  CA  VAL B 161     -24.799  17.068   1.077  1.00 96.11           C  
ATOM   1261  C   VAL B 161     -24.276  15.833   1.807  1.00 96.11           C  
ATOM   1262  CB  VAL B 161     -23.999  18.318   1.506  1.00 96.11           C  
ATOM   1263  O   VAL B 161     -24.829  15.430   2.833  1.00 96.11           O  
ATOM   1264  CG1 VAL B 161     -24.410  19.533   0.675  1.00 96.11           C  
ATOM   1265  CG2 VAL B 161     -24.197  18.593   2.995  1.00 96.11           C  
ATOM   1266  N   PRO B 162     -23.270  15.214   1.276  1.00 96.61           N  
ATOM   1267  CA  PRO B 162     -22.731  14.028   1.945  1.00 96.61           C  
ATOM   1268  C   PRO B 162     -22.182  14.334   3.337  1.00 96.61           C  
ATOM   1269  CB  PRO B 162     -21.613  13.570   1.006  1.00 96.61           C  
ATOM   1270  O   PRO B 162     -21.629  15.414   3.562  1.00 96.61           O  
ATOM   1271  CG  PRO B 162     -21.948  14.184  -0.315  1.00 96.61           C  
ATOM   1272  CD  PRO B 162     -22.683  15.471  -0.070  1.00 96.61           C  
ATOM   1273  N   GLN B 163     -22.309  13.421   4.257  1.00 97.35           N  
ATOM   1274  CA  GLN B 163     -21.815  13.569   5.622  1.00 97.35           C  
ATOM   1275  C   GLN B 163     -20.307  13.804   5.639  1.00 97.35           C  
ATOM   1276  CB  GLN B 163     -22.163  12.336   6.457  1.00 97.35           C  
ATOM   1277  O   GLN B 163     -19.800  14.555   6.474  1.00 97.35           O  
ATOM   1278  CG  GLN B 163     -21.684  12.414   7.900  1.00 97.35           C  
ATOM   1279  CD  GLN B 163     -22.220  11.284   8.759  1.00 97.35           C  
ATOM   1280  NE2 GLN B 163     -21.361  10.320   9.073  1.00 97.35           N  
ATOM   1281  OE1 GLN B 163     -23.395  11.279   9.137  1.00 97.35           O  
ATOM   1282  N   VAL B 164     -19.610  13.196   4.706  1.00 97.83           N  
ATOM   1283  CA  VAL B 164     -18.154  13.283   4.670  1.00 97.83           C  
ATOM   1284  C   VAL B 164     -17.728  14.725   4.405  1.00 97.83           C  
ATOM   1285  CB  VAL B 164     -17.555  12.344   3.598  1.00 97.83           C  
ATOM   1286  O   VAL B 164     -16.644  15.144   4.816  1.00 97.83           O  
ATOM   1287  CG1 VAL B 164     -17.671  10.885   4.033  1.00 97.83           C  
ATOM   1288  CG2 VAL B 164     -18.248  12.561   2.254  1.00 97.83           C  
ATOM   1289  N   ARG B 165     -18.511  15.504   3.737  1.00 97.60           N  
ATOM   1290  CA  ARG B 165     -18.244  16.929   3.576  1.00 97.60           C  
ATOM   1291  C   ARG B 165     -18.319  17.655   4.914  1.00 97.60           C  
ATOM   1292  CB  ARG B 165     -19.229  17.553   2.585  1.00 97.60           C  
ATOM   1293  O   ARG B 165     -17.405  18.400   5.275  1.00 97.60           O  
ATOM   1294  CG  ARG B 165     -19.146  19.069   2.504  1.00 97.60           C  
ATOM   1295  CD  ARG B 165     -20.153  19.637   1.514  1.00 97.60           C  
ATOM   1296  NE  ARG B 165     -20.089  21.095   1.458  1.00 97.60           N  
ATOM   1297  NH1 ARG B 165     -18.498  21.168  -0.215  1.00 97.60           N  
ATOM   1298  NH2 ARG B 165     -19.327  23.113   0.670  1.00 97.60           N  
ATOM   1299  CZ  ARG B 165     -19.305  21.788   0.638  1.00 97.60           C  
ATOM   1300  N   ARG B 166     -19.432  17.443   5.595  1.00 98.40           N  
ATOM   1301  CA  ARG B 166     -19.610  18.052   6.910  1.00 98.40           C  
ATOM   1302  C   ARG B 166     -18.494  17.633   7.862  1.00 98.40           C  
ATOM   1303  CB  ARG B 166     -20.970  17.673   7.498  1.00 98.40           C  
ATOM   1304  O   ARG B 166     -17.941  18.467   8.582  1.00 98.40           O  
ATOM   1305  CG  ARG B 166     -22.154  18.180   6.690  1.00 98.40           C  
ATOM   1306  CD  ARG B 166     -23.472  17.623   7.210  1.00 98.40           C  
ATOM   1307  NE  ARG B 166     -24.538  17.748   6.220  1.00 98.40           N  
ATOM   1308  NH1 ARG B 166     -25.854  16.078   7.123  1.00 98.40           N  
ATOM   1309  NH2 ARG B 166     -26.550  17.207   5.254  1.00 98.40           N  
ATOM   1310  CZ  ARG B 166     -25.645  17.011   6.201  1.00 98.40           C  
ATOM   1311  N   ASP B 167     -18.121  16.385   7.773  1.00 98.45           N  
ATOM   1312  CA  ASP B 167     -17.072  15.830   8.622  1.00 98.45           C  
ATOM   1313  C   ASP B 167     -15.745  16.552   8.400  1.00 98.45           C  
ATOM   1314  CB  ASP B 167     -16.906  14.332   8.360  1.00 98.45           C  
ATOM   1315  O   ASP B 167     -15.048  16.889   9.359  1.00 98.45           O  
ATOM   1316  CG  ASP B 167     -18.067  13.505   8.886  1.00 98.45           C  
ATOM   1317  OD1 ASP B 167     -18.957  14.065   9.561  1.00 98.45           O  
ATOM   1318  OD2 ASP B 167     -18.089  12.283   8.625  1.00 98.45           O  
ATOM   1319  N   TRP B 168     -15.407  16.821   7.145  1.00 98.33           N  
ATOM   1320  CA  TRP B 168     -14.105  17.406   6.840  1.00 98.33           C  
ATOM   1321  C   TRP B 168     -13.980  18.801   7.441  1.00 98.33           C  
ATOM   1322  CB  TRP B 168     -13.884  17.467   5.326  1.00 98.33           C  
ATOM   1323  O   TRP B 168     -12.949  19.142   8.027  1.00 98.33           O  
ATOM   1324  CG  TRP B 168     -12.529  17.969   4.927  1.00 98.33           C  
ATOM   1325  CD1 TRP B 168     -11.395  17.226   4.750  1.00 98.33           C  
ATOM   1326  CD2 TRP B 168     -12.165  19.327   4.662  1.00 98.33           C  
ATOM   1327  CE2 TRP B 168     -10.793  19.334   4.328  1.00 98.33           C  
ATOM   1328  CE3 TRP B 168     -12.867  20.539   4.673  1.00 98.33           C  
ATOM   1329  NE1 TRP B 168     -10.347  18.042   4.389  1.00 98.33           N  
ATOM   1330  CH2 TRP B 168     -10.819  21.682   4.026  1.00 98.33           C  
ATOM   1331  CZ2 TRP B 168     -10.109  20.509   4.008  1.00 98.33           C  
ATOM   1332  CZ3 TRP B 168     -12.185  21.708   4.354  1.00 98.33           C  
ATOM   1333  N   TYR B 169     -15.042  19.618   7.324  1.00 98.68           N  
ATOM   1334  CA  TYR B 169     -14.986  20.988   7.819  1.00 98.68           C  
ATOM   1335  C   TYR B 169     -14.923  21.016   9.342  1.00 98.68           C  
ATOM   1336  CB  TYR B 169     -16.199  21.786   7.332  1.00 98.68           C  
ATOM   1337  O   TYR B 169     -14.254  21.871   9.926  1.00 98.68           O  
ATOM   1338  CG  TYR B 169     -16.053  22.317   5.927  1.00 98.68           C  
ATOM   1339  CD1 TYR B 169     -15.232  23.410   5.656  1.00 98.68           C  
ATOM   1340  CD2 TYR B 169     -16.734  21.728   4.867  1.00 98.68           C  
ATOM   1341  CE1 TYR B 169     -15.095  23.903   4.363  1.00 98.68           C  
ATOM   1342  CE2 TYR B 169     -16.605  22.213   3.570  1.00 98.68           C  
ATOM   1343  OH  TYR B 169     -15.652  23.784   2.046  1.00 98.68           O  
ATOM   1344  CZ  TYR B 169     -15.784  23.299   3.328  1.00 98.68           C  
ATOM   1345  N   VAL B 170     -15.601  20.117   9.970  1.00 98.78           N  
ATOM   1346  CA  VAL B 170     -15.513  20.007  11.422  1.00 98.78           C  
ATOM   1347  C   VAL B 170     -14.108  19.562  11.823  1.00 98.78           C  
ATOM   1348  CB  VAL B 170     -16.563  19.021  11.981  1.00 98.78           C  
ATOM   1349  O   VAL B 170     -13.532  20.089  12.778  1.00 98.78           O  
ATOM   1350  CG1 VAL B 170     -16.290  18.719  13.454  1.00 98.78           C  
ATOM   1351  CG2 VAL B 170     -17.972  19.584  11.800  1.00 98.78           C  
ATOM   1352  N   TYR B 171     -13.549  18.630  11.081  1.00 98.73           N  
ATOM   1353  CA  TYR B 171     -12.194  18.162  11.349  1.00 98.73           C  
ATOM   1354  C   TYR B 171     -11.186  19.295  11.202  1.00 98.73           C  
ATOM   1355  CB  TYR B 171     -11.826  17.011  10.408  1.00 98.73           C  
ATOM   1356  O   TYR B 171     -10.296  19.456  12.040  1.00 98.73           O  
ATOM   1357  CG  TYR B 171     -10.406  16.525  10.568  1.00 98.73           C  
ATOM   1358  CD1 TYR B 171      -9.419  16.886   9.654  1.00 98.73           C  
ATOM   1359  CD2 TYR B 171     -10.050  15.704  11.632  1.00 98.73           C  
ATOM   1360  CE1 TYR B 171      -8.109  16.439   9.797  1.00 98.73           C  
ATOM   1361  CE2 TYR B 171      -8.744  15.251  11.785  1.00 98.73           C  
ATOM   1362  OH  TYR B 171      -6.487  15.178  11.010  1.00 98.73           O  
ATOM   1363  CZ  TYR B 171      -7.782  15.624  10.864  1.00 98.73           C  
ATOM   1364  N   ALA B 172     -11.315  20.048  10.101  1.00 98.75           N  
ATOM   1365  CA  ALA B 172     -10.409  21.166   9.854  1.00 98.75           C  
ATOM   1366  C   ALA B 172     -10.435  22.159  11.013  1.00 98.75           C  
ATOM   1367  CB  ALA B 172     -10.772  21.868   8.548  1.00 98.75           C  
ATOM   1368  O   ALA B 172      -9.390  22.665  11.429  1.00 98.75           O  
ATOM   1369  N   PHE B 173     -11.613  22.385  11.549  1.00 98.74           N  
ATOM   1370  CA  PHE B 173     -11.791  23.271  12.694  1.00 98.74           C  
ATOM   1371  C   PHE B 173     -11.154  22.675  13.943  1.00 98.74           C  
ATOM   1372  CB  PHE B 173     -13.278  23.541  12.940  1.00 98.74           C  
ATOM   1373  O   PHE B 173     -10.284  23.294  14.559  1.00 98.74           O  
ATOM   1374  CG  PHE B 173     -13.571  24.144  14.288  1.00 98.74           C  
ATOM   1375  CD1 PHE B 173     -14.375  23.477  15.203  1.00 98.74           C  
ATOM   1376  CD2 PHE B 173     -13.040  25.378  14.639  1.00 98.74           C  
ATOM   1377  CE1 PHE B 173     -14.648  24.032  16.451  1.00 98.74           C  
ATOM   1378  CE2 PHE B 173     -13.308  25.940  15.884  1.00 98.74           C  
ATOM   1379  CZ  PHE B 173     -14.113  25.266  16.788  1.00 98.74           C  
ATOM   1380  N   LEU B 174     -11.473  21.494  14.287  1.00 98.86           N  
ATOM   1381  CA  LEU B 174     -11.020  20.861  15.521  1.00 98.86           C  
ATOM   1382  C   LEU B 174      -9.511  20.646  15.499  1.00 98.86           C  
ATOM   1383  CB  LEU B 174     -11.735  19.524  15.732  1.00 98.86           C  
ATOM   1384  O   LEU B 174      -8.831  20.882  16.501  1.00 98.86           O  
ATOM   1385  CG  LEU B 174     -13.230  19.597  16.047  1.00 98.86           C  
ATOM   1386  CD1 LEU B 174     -13.813  18.194  16.178  1.00 98.86           C  
ATOM   1387  CD2 LEU B 174     -13.470  20.402  17.320  1.00 98.86           C  
ATOM   1388  N   SER B 175      -8.988  20.209  14.368  1.00 98.60           N  
ATOM   1389  CA  SER B 175      -7.578  19.845  14.266  1.00 98.60           C  
ATOM   1390  C   SER B 175      -6.683  21.078  14.331  1.00 98.60           C  
ATOM   1391  CB  SER B 175      -7.313  19.080  12.969  1.00 98.60           C  
ATOM   1392  O   SER B 175      -5.471  20.962  14.526  1.00 98.60           O  
ATOM   1393  OG  SER B 175      -7.450  19.932  11.845  1.00 98.60           O  
ATOM   1394  N   SER B 176      -7.245  22.274  14.250  1.00 98.59           N  
ATOM   1395  CA  SER B 176      -6.480  23.515  14.299  1.00 98.59           C  
ATOM   1396  C   SER B 176      -6.415  24.070  15.718  1.00 98.59           C  
ATOM   1397  CB  SER B 176      -7.090  24.558  13.362  1.00 98.59           C  
ATOM   1398  O   SER B 176      -5.562  24.904  16.026  1.00 98.59           O  
ATOM   1399  OG  SER B 176      -7.057  24.109  12.018  1.00 98.59           O  
ATOM   1400  N   LEU B 177      -7.157  23.616  16.635  1.00 98.64           N  
ATOM   1401  CA  LEU B 177      -7.387  24.225  17.940  1.00 98.64           C  
ATOM   1402  C   LEU B 177      -6.180  24.030  18.851  1.00 98.64           C  
ATOM   1403  CB  LEU B 177      -8.637  23.632  18.596  1.00 98.64           C  
ATOM   1404  O   LEU B 177      -5.896  24.876  19.702  1.00 98.64           O  
ATOM   1405  CG  LEU B 177      -9.982  24.094  18.033  1.00 98.64           C  
ATOM   1406  CD1 LEU B 177     -11.129  23.418  18.777  1.00 98.64           C  
ATOM   1407  CD2 LEU B 177     -10.104  25.611  18.117  1.00 98.64           C  
ATOM   1408  N   PRO B 178      -5.453  22.920  18.685  1.00 98.15           N  
ATOM   1409  CA  PRO B 178      -4.256  22.818  19.523  1.00 98.15           C  
ATOM   1410  C   PRO B 178      -3.318  24.012  19.359  1.00 98.15           C  
ATOM   1411  CB  PRO B 178      -3.591  21.530  19.032  1.00 98.15           C  
ATOM   1412  O   PRO B 178      -2.594  24.365  20.294  1.00 98.15           O  
ATOM   1413  CG  PRO B 178      -4.715  20.691  18.516  1.00 98.15           C  
ATOM   1414  CD  PRO B 178      -5.713  21.592  17.845  1.00 98.15           C  
ATOM   1415  N   TRP B 179      -3.294  24.662  18.187  1.00 97.69           N  
ATOM   1416  CA  TRP B 179      -2.376  25.760  17.900  1.00 97.69           C  
ATOM   1417  C   TRP B 179      -2.997  27.101  18.276  1.00 97.69           C  
ATOM   1418  CB  TRP B 179      -1.986  25.761  16.420  1.00 97.69           C  
ATOM   1419  O   TRP B 179      -2.293  28.022  18.696  1.00 97.69           O  
ATOM   1420  CG  TRP B 179      -0.955  24.733  16.061  1.00 97.69           C  
ATOM   1421  CD1 TRP B 179       0.396  24.918  15.969  1.00 97.69           C  
ATOM   1422  CD2 TRP B 179      -1.195  23.360  15.740  1.00 97.69           C  
ATOM   1423  CE2 TRP B 179       0.058  22.770  15.465  1.00 97.69           C  
ATOM   1424  CE3 TRP B 179      -2.350  22.569  15.659  1.00 97.69           C  
ATOM   1425  NE1 TRP B 179       1.012  23.741  15.611  1.00 97.69           N  
ATOM   1426  CH2 TRP B 179      -0.956  20.673  15.042  1.00 97.69           C  
ATOM   1427  CZ2 TRP B 179       0.189  21.424  15.114  1.00 97.69           C  
ATOM   1428  CZ3 TRP B 179      -2.217  21.230  15.310  1.00 97.69           C  
ATOM   1429  N   VAL B 180      -4.292  27.251  18.235  1.00 98.38           N  
ATOM   1430  CA  VAL B 180      -4.798  28.619  18.287  1.00 98.38           C  
ATOM   1431  C   VAL B 180      -5.945  28.708  19.291  1.00 98.38           C  
ATOM   1432  CB  VAL B 180      -5.267  29.104  16.898  1.00 98.38           C  
ATOM   1433  O   VAL B 180      -6.407  29.803  19.620  1.00 98.38           O  
ATOM   1434  CG1 VAL B 180      -6.544  28.380  16.476  1.00 98.38           C  
ATOM   1435  CG2 VAL B 180      -5.484  30.616  16.906  1.00 98.38           C  
ATOM   1436  N   GLY B 181      -6.416  27.554  19.800  1.00 98.27           N  
ATOM   1437  CA  GLY B 181      -7.565  27.533  20.692  1.00 98.27           C  
ATOM   1438  C   GLY B 181      -7.420  28.473  21.873  1.00 98.27           C  
ATOM   1439  O   GLY B 181      -8.363  29.185  22.226  1.00 98.27           O  
ATOM   1440  N   LYS B 182      -6.272  28.478  22.485  1.00 97.45           N  
ATOM   1441  CA  LYS B 182      -6.015  29.325  23.645  1.00 97.45           C  
ATOM   1442  C   LYS B 182      -6.236  30.798  23.311  1.00 97.45           C  
ATOM   1443  CB  LYS B 182      -4.590  29.114  24.159  1.00 97.45           C  
ATOM   1444  O   LYS B 182      -6.981  31.492  24.005  1.00 97.45           O  
ATOM   1445  CG  LYS B 182      -4.251  29.929  25.399  1.00 97.45           C  
ATOM   1446  CD  LYS B 182      -2.834  29.649  25.882  1.00 97.45           C  
ATOM   1447  CE  LYS B 182      -2.480  30.493  27.099  1.00 97.45           C  
ATOM   1448  NZ  LYS B 182      -1.088  30.230  27.570  1.00 97.45           N  
ATOM   1449  N   GLU B 183      -5.638  31.261  22.222  1.00 97.25           N  
ATOM   1450  CA  GLU B 183      -5.702  32.662  21.817  1.00 97.25           C  
ATOM   1451  C   GLU B 183      -7.119  33.054  21.407  1.00 97.25           C  
ATOM   1452  CB  GLU B 183      -4.728  32.935  20.668  1.00 97.25           C  
ATOM   1453  O   GLU B 183      -7.602  34.127  21.774  1.00 97.25           O  
ATOM   1454  CG  GLU B 183      -4.561  34.411  20.339  1.00 97.25           C  
ATOM   1455  CD  GLU B 183      -3.864  35.196  21.439  1.00 97.25           C  
ATOM   1456  OE1 GLU B 183      -3.967  36.444  21.454  1.00 97.25           O  
ATOM   1457  OE2 GLU B 183      -3.208  34.558  22.293  1.00 97.25           O  
ATOM   1458  N   LEU B 184      -7.829  32.213  20.726  1.00 98.39           N  
ATOM   1459  CA  LEU B 184      -9.179  32.510  20.258  1.00 98.39           C  
ATOM   1460  C   LEU B 184     -10.160  32.557  21.424  1.00 98.39           C  
ATOM   1461  CB  LEU B 184      -9.634  31.465  19.236  1.00 98.39           C  
ATOM   1462  O   LEU B 184     -11.025  33.435  21.478  1.00 98.39           O  
ATOM   1463  CG  LEU B 184      -8.863  31.429  17.915  1.00 98.39           C  
ATOM   1464  CD1 LEU B 184      -9.511  30.441  16.950  1.00 98.39           C  
ATOM   1465  CD2 LEU B 184      -8.797  32.822  17.296  1.00 98.39           C  
ATOM   1466  N   TYR B 185     -10.019  31.625  22.308  1.00 96.06           N  
ATOM   1467  CA  TYR B 185     -10.928  31.577  23.448  1.00 96.06           C  
ATOM   1468  C   TYR B 185     -10.716  32.776  24.365  1.00 96.06           C  
ATOM   1469  CB  TYR B 185     -10.735  30.278  24.235  1.00 96.06           C  
ATOM   1470  O   TYR B 185     -11.668  33.285  24.961  1.00 96.06           O  
ATOM   1471  CG  TYR B 185     -11.993  29.785  24.909  1.00 96.06           C  
ATOM   1472  CD1 TYR B 185     -12.238  30.057  26.253  1.00 96.06           C  
ATOM   1473  CD2 TYR B 185     -12.936  29.045  24.205  1.00 96.06           C  
ATOM   1474  CE1 TYR B 185     -13.394  29.603  26.880  1.00 96.06           C  
ATOM   1475  CE2 TYR B 185     -14.096  28.586  24.821  1.00 96.06           C  
ATOM   1476  OH  TYR B 185     -15.462  28.418  26.771  1.00 96.06           O  
ATOM   1477  CZ  TYR B 185     -14.316  28.870  26.156  1.00 96.06           C  
ATOM   1478  N   GLU B 186      -9.494  33.256  24.493  1.00 96.37           N  
ATOM   1479  CA  GLU B 186      -9.177  34.420  25.314  1.00 96.37           C  
ATOM   1480  C   GLU B 186      -9.768  35.694  24.717  1.00 96.37           C  
ATOM   1481  CB  GLU B 186      -7.661  34.568  25.474  1.00 96.37           C  
ATOM   1482  O   GLU B 186     -10.256  36.559  25.447  1.00 96.37           O  
ATOM   1483  CG  GLU B 186      -7.046  33.576  26.450  1.00 96.37           C  
ATOM   1484  CD  GLU B 186      -5.533  33.687  26.545  1.00 96.37           C  
ATOM   1485  OE1 GLU B 186      -4.921  32.961  27.361  1.00 96.37           O  
ATOM   1486  OE2 GLU B 186      -4.955  34.508  25.798  1.00 96.37           O  
ATOM   1487  N   LYS B 187      -9.868  35.814  23.448  1.00 96.78           N  
ATOM   1488  CA  LYS B 187     -10.275  37.041  22.770  1.00 96.78           C  
ATOM   1489  C   LYS B 187     -11.751  36.993  22.384  1.00 96.78           C  
ATOM   1490  CB  LYS B 187      -9.416  37.279  21.528  1.00 96.78           C  
ATOM   1491  O   LYS B 187     -12.431  38.021  22.383  1.00 96.78           O  
ATOM   1492  CG  LYS B 187      -7.964  37.619  21.835  1.00 96.78           C  
ATOM   1493  CD  LYS B 187      -7.200  37.998  20.573  1.00 96.78           C  
ATOM   1494  CE  LYS B 187      -5.759  38.379  20.884  1.00 96.78           C  
ATOM   1495  NZ  LYS B 187      -5.002  38.741  19.649  1.00 96.78           N  
ATOM   1496  N   LYS B 188     -12.217  35.788  21.990  1.00 97.61           N  
ATOM   1497  CA  LYS B 188     -13.586  35.647  21.501  1.00 97.61           C  
ATOM   1498  C   LYS B 188     -14.263  34.422  22.107  1.00 97.61           C  
ATOM   1499  CB  LYS B 188     -13.603  35.554  19.974  1.00 97.61           C  
ATOM   1500  O   LYS B 188     -14.791  33.576  21.382  1.00 97.61           O  
ATOM   1501  CG  LYS B 188     -13.080  36.799  19.272  1.00 97.61           C  
ATOM   1502  CD  LYS B 188     -14.035  37.974  19.432  1.00 97.61           C  
ATOM   1503  CE  LYS B 188     -13.573  39.185  18.632  1.00 97.61           C  
ATOM   1504  NZ  LYS B 188     -14.493  40.348  18.806  1.00 97.61           N  
ATOM   1505  N   ASP B 189     -14.419  34.351  23.404  1.00 96.76           N  
ATOM   1506  CA  ASP B 189     -14.895  33.174  24.123  1.00 96.76           C  
ATOM   1507  C   ASP B 189     -16.361  32.891  23.804  1.00 96.76           C  
ATOM   1508  CB  ASP B 189     -14.710  33.355  25.631  1.00 96.76           C  
ATOM   1509  O   ASP B 189     -16.740  31.741  23.570  1.00 96.76           O  
ATOM   1510  CG  ASP B 189     -15.406  34.593  26.169  1.00 96.76           C  
ATOM   1511  OD1 ASP B 189     -15.688  35.524  25.384  1.00 96.76           O  
ATOM   1512  OD2 ASP B 189     -15.671  34.640  27.390  1.00 96.76           O  
ATOM   1513  N   ALA B 190     -17.215  33.964  23.694  1.00 97.76           N  
ATOM   1514  CA  ALA B 190     -18.637  33.779  23.419  1.00 97.76           C  
ATOM   1515  C   ALA B 190     -18.853  33.120  22.060  1.00 97.76           C  
ATOM   1516  CB  ALA B 190     -19.369  35.118  23.479  1.00 97.76           C  
ATOM   1517  O   ALA B 190     -19.591  32.138  21.949  1.00 97.76           O  
ATOM   1518  N   GLU B 191     -18.228  33.677  21.034  1.00 97.94           N  
ATOM   1519  CA  GLU B 191     -18.350  33.130  19.685  1.00 97.94           C  
ATOM   1520  C   GLU B 191     -17.808  31.705  19.617  1.00 97.94           C  
ATOM   1521  CB  GLU B 191     -17.619  34.019  18.676  1.00 97.94           C  
ATOM   1522  O   GLU B 191     -18.383  30.848  18.943  1.00 97.94           O  
ATOM   1523  CG  GLU B 191     -18.258  35.387  18.487  1.00 97.94           C  
ATOM   1524  CD  GLU B 191     -17.758  36.426  19.479  1.00 97.94           C  
ATOM   1525  OE1 GLU B 191     -17.950  37.639  19.236  1.00 97.94           O  
ATOM   1526  OE2 GLU B 191     -17.169  36.023  20.506  1.00 97.94           O  
ATOM   1527  N   MET B 192     -16.721  31.485  20.337  1.00 98.24           N  
ATOM   1528  CA  MET B 192     -16.130  30.150  20.361  1.00 98.24           C  
ATOM   1529  C   MET B 192     -17.072  29.150  21.022  1.00 98.24           C  
ATOM   1530  CB  MET B 192     -14.788  30.168  21.095  1.00 98.24           C  
ATOM   1531  O   MET B 192     -17.199  28.013  20.564  1.00 98.24           O  
ATOM   1532  CG  MET B 192     -13.658  30.790  20.291  1.00 98.24           C  
ATOM   1533  SD  MET B 192     -13.385  29.939  18.688  1.00 98.24           S  
ATOM   1534  CE  MET B 192     -12.748  28.345  19.276  1.00 98.24           C  
ATOM   1535  N   ASP B 193     -17.776  29.572  22.097  1.00 97.98           N  
ATOM   1536  CA  ASP B 193     -18.741  28.707  22.770  1.00 97.98           C  
ATOM   1537  C   ASP B 193     -19.884  28.325  21.833  1.00 97.98           C  
ATOM   1538  CB  ASP B 193     -19.294  29.393  24.022  1.00 97.98           C  
ATOM   1539  O   ASP B 193     -20.374  27.195  21.872  1.00 97.98           O  
ATOM   1540  CG  ASP B 193     -18.339  29.333  25.201  1.00 97.98           C  
ATOM   1541  OD1 ASP B 193     -17.455  28.450  25.226  1.00 97.98           O  
ATOM   1542  OD2 ASP B 193     -18.475  30.175  26.116  1.00 97.98           O  
ATOM   1543  N   ARG B 194     -20.267  29.263  21.019  1.00 98.12           N  
ATOM   1544  CA  ARG B 194     -21.326  28.985  20.054  1.00 98.12           C  
ATOM   1545  C   ARG B 194     -20.872  27.955  19.025  1.00 98.12           C  
ATOM   1546  CB  ARG B 194     -21.763  30.272  19.350  1.00 98.12           C  
ATOM   1547  O   ARG B 194     -21.618  27.031  18.693  1.00 98.12           O  
ATOM   1548  CG  ARG B 194     -22.698  31.139  20.177  1.00 98.12           C  
ATOM   1549  CD  ARG B 194     -23.229  32.320  19.376  1.00 98.12           C  
ATOM   1550  NE  ARG B 194     -22.249  33.399  19.292  1.00 98.12           N  
ATOM   1551  NH1 ARG B 194     -23.791  35.039  18.774  1.00 98.12           N  
ATOM   1552  NH2 ARG B 194     -21.568  35.567  18.958  1.00 98.12           N  
ATOM   1553  CZ  ARG B 194     -22.538  34.666  19.008  1.00 98.12           C  
ATOM   1554  N   ILE B 195     -19.668  28.111  18.524  1.00 98.34           N  
ATOM   1555  CA  ILE B 195     -19.120  27.186  17.538  1.00 98.34           C  
ATOM   1556  C   ILE B 195     -18.997  25.793  18.150  1.00 98.34           C  
ATOM   1557  CB  ILE B 195     -17.747  27.665  17.016  1.00 98.34           C  
ATOM   1558  O   ILE B 195     -19.332  24.794  17.508  1.00 98.34           O  
ATOM   1559  CG1 ILE B 195     -17.877  29.042  16.354  1.00 98.34           C  
ATOM   1560  CG2 ILE B 195     -17.153  26.643  16.042  1.00 98.34           C  
ATOM   1561  CD1 ILE B 195     -16.550  29.651  15.925  1.00 98.34           C  
ATOM   1562  N   PHE B 196     -18.611  25.715  19.423  1.00 98.35           N  
ATOM   1563  CA  PHE B 196     -18.466  24.446  20.126  1.00 98.35           C  
ATOM   1564  C   PHE B 196     -19.821  23.772  20.311  1.00 98.35           C  
ATOM   1565  CB  PHE B 196     -17.794  24.657  21.486  1.00 98.35           C  
ATOM   1566  O   PHE B 196     -19.943  22.556  20.147  1.00 98.35           O  
ATOM   1567  CG  PHE B 196     -16.302  24.462  21.463  1.00 98.35           C  
ATOM   1568  CD1 PHE B 196     -15.734  23.286  21.937  1.00 98.35           C  
ATOM   1569  CD2 PHE B 196     -15.468  25.456  20.967  1.00 98.35           C  
ATOM   1570  CE1 PHE B 196     -14.353  23.103  21.917  1.00 98.35           C  
ATOM   1571  CE2 PHE B 196     -14.088  25.280  20.944  1.00 98.35           C  
ATOM   1572  CZ  PHE B 196     -13.532  24.104  21.420  1.00 98.35           C  
ATOM   1573  N   ALA B 197     -20.789  24.582  20.644  1.00 98.30           N  
ATOM   1574  CA  ALA B 197     -22.134  24.043  20.829  1.00 98.30           C  
ATOM   1575  C   ALA B 197     -22.661  23.428  19.535  1.00 98.30           C  
ATOM   1576  CB  ALA B 197     -23.081  25.135  21.320  1.00 98.30           C  
ATOM   1577  O   ALA B 197     -23.238  22.339  19.549  1.00 98.30           O  
ATOM   1578  N   ASN B 198     -22.457  24.096  18.421  1.00 98.26           N  
ATOM   1579  CA  ASN B 198     -22.881  23.590  17.120  1.00 98.26           C  
ATOM   1580  C   ASN B 198     -22.123  22.322  16.737  1.00 98.26           C  
ATOM   1581  CB  ASN B 198     -22.701  24.662  16.043  1.00 98.26           C  
ATOM   1582  O   ASN B 198     -22.702  21.396  16.165  1.00 98.26           O  
ATOM   1583  CG  ASN B 198     -23.685  25.806  16.188  1.00 98.26           C  
ATOM   1584  ND2 ASN B 198     -23.407  26.916  15.513  1.00 98.26           N  
ATOM   1585  OD1 ASN B 198     -24.685  25.695  16.901  1.00 98.26           O  
ATOM   1586  N   THR B 199     -20.844  22.312  17.038  1.00 98.67           N  
ATOM   1587  CA  THR B 199     -20.011  21.152  16.742  1.00 98.67           C  
ATOM   1588  C   THR B 199     -20.467  19.939  17.548  1.00 98.67           C  
ATOM   1589  CB  THR B 199     -18.527  21.439  17.036  1.00 98.67           C  
ATOM   1590  O   THR B 199     -20.604  18.841  17.003  1.00 98.67           O  
ATOM   1591  CG2 THR B 199     -17.658  20.229  16.714  1.00 98.67           C  
ATOM   1592  OG1 THR B 199     -18.095  22.550  16.241  1.00 98.67           O  
ATOM   1593  N   GLU B 200     -20.742  20.153  18.804  1.00 98.39           N  
ATOM   1594  CA  GLU B 200     -21.215  19.083  19.676  1.00 98.39           C  
ATOM   1595  C   GLU B 200     -22.545  18.517  19.185  1.00 98.39           C  
ATOM   1596  CB  GLU B 200     -21.357  19.585  21.115  1.00 98.39           C  
ATOM   1597  O   GLU B 200     -22.727  17.299  19.137  1.00 98.39           O  
ATOM   1598  CG  GLU B 200     -21.743  18.501  22.110  1.00 98.39           C  
ATOM   1599  CD  GLU B 200     -21.734  18.979  23.554  1.00 98.39           C  
ATOM   1600  OE1 GLU B 200     -21.580  18.140  24.470  1.00 98.39           O  
ATOM   1601  OE2 GLU B 200     -21.881  20.203  23.769  1.00 98.39           O  
ATOM   1602  N   SER B 201     -23.417  19.387  18.843  1.00 98.22           N  
ATOM   1603  CA  SER B 201     -24.718  18.969  18.333  1.00 98.22           C  
ATOM   1604  C   SER B 201     -24.572  18.109  17.082  1.00 98.22           C  
ATOM   1605  CB  SER B 201     -25.589  20.188  18.023  1.00 98.22           C  
ATOM   1606  O   SER B 201     -25.233  17.076  16.952  1.00 98.22           O  
ATOM   1607  OG  SER B 201     -26.851  19.789  17.517  1.00 98.22           O  
ATOM   1608  N   TYR B 202     -23.733  18.475  16.183  1.00 98.29           N  
ATOM   1609  CA  TYR B 202     -23.509  17.724  14.953  1.00 98.29           C  
ATOM   1610  C   TYR B 202     -22.911  16.355  15.251  1.00 98.29           C  
ATOM   1611  CB  TYR B 202     -22.587  18.502  14.008  1.00 98.29           C  
ATOM   1612  O   TYR B 202     -23.367  15.341  14.717  1.00 98.29           O  
ATOM   1613  CG  TYR B 202     -22.098  17.690  12.833  1.00 98.29           C  
ATOM   1614  CD1 TYR B 202     -20.759  17.320  12.727  1.00 98.29           C  
ATOM   1615  CD2 TYR B 202     -22.972  17.293  11.827  1.00 98.29           C  
ATOM   1616  CE1 TYR B 202     -20.302  16.574  11.646  1.00 98.29           C  
ATOM   1617  CE2 TYR B 202     -22.526  16.547  10.741  1.00 98.29           C  
ATOM   1618  OH  TYR B 202     -20.746  15.454   9.586  1.00 98.29           O  
ATOM   1619  CZ  TYR B 202     -21.192  16.193  10.659  1.00 98.29           C  
ATOM   1620  N   LEU B 203     -21.872  16.287  16.129  1.00 98.44           N  
ATOM   1621  CA  LEU B 203     -21.174  15.042  16.431  1.00 98.44           C  
ATOM   1622  C   LEU B 203     -22.117  14.033  17.078  1.00 98.44           C  
ATOM   1623  CB  LEU B 203     -19.981  15.307  17.353  1.00 98.44           C  
ATOM   1624  O   LEU B 203     -21.982  12.826  16.865  1.00 98.44           O  
ATOM   1625  CG  LEU B 203     -18.799  16.055  16.735  1.00 98.44           C  
ATOM   1626  CD1 LEU B 203     -17.723  16.307  17.785  1.00 98.44           C  
ATOM   1627  CD2 LEU B 203     -18.230  15.274  15.555  1.00 98.44           C  
ATOM   1628  N   LYS B 204     -23.159  14.456  17.811  1.00 97.71           N  
ATOM   1629  CA  LYS B 204     -24.123  13.586  18.476  1.00 97.71           C  
ATOM   1630  C   LYS B 204     -25.054  12.922  17.466  1.00 97.71           C  
ATOM   1631  CB  LYS B 204     -24.940  14.374  19.502  1.00 97.71           C  
ATOM   1632  O   LYS B 204     -25.494  11.788  17.670  1.00 97.71           O  
ATOM   1633  CG  LYS B 204     -24.192  14.668  20.794  1.00 97.71           C  
ATOM   1634  CD  LYS B 204     -25.074  15.404  21.795  1.00 97.71           C  
ATOM   1635  CE  LYS B 204     -24.330  15.689  23.093  1.00 97.71           C  
ATOM   1636  NZ  LYS B 204     -25.158  16.493  24.041  1.00 97.71           N  
ATOM   1637  N   ARG B 205     -25.357  13.555  16.392  1.00 96.22           N  
ATOM   1638  CA  ARG B 205     -26.302  13.017  15.419  1.00 96.22           C  
ATOM   1639  C   ARG B 205     -25.573  12.355  14.255  1.00 96.22           C  
ATOM   1640  CB  ARG B 205     -27.226  14.120  14.899  1.00 96.22           C  
ATOM   1641  O   ARG B 205     -26.203  11.759  13.379  1.00 96.22           O  
ATOM   1642  CG  ARG B 205     -26.498  15.243  14.177  1.00 96.22           C  
ATOM   1643  CD  ARG B 205     -27.459  16.327  13.706  1.00 96.22           C  
ATOM   1644  NE  ARG B 205     -26.760  17.397  13.001  1.00 96.22           N  
ATOM   1645  NH1 ARG B 205     -28.678  18.543  12.414  1.00 96.22           N  
ATOM   1646  NH2 ARG B 205     -26.622  19.343  11.790  1.00 96.22           N  
ATOM   1647  CZ  ARG B 205     -27.355  18.425  12.403  1.00 96.22           C  
ATOM   1648  N   ARG B 206     -24.328  12.513  14.170  1.00 96.56           N  
ATOM   1649  CA  ARG B 206     -23.499  11.961  13.103  1.00 96.56           C  
ATOM   1650  C   ARG B 206     -23.590  10.439  13.071  1.00 96.56           C  
ATOM   1651  CB  ARG B 206     -22.042  12.395  13.275  1.00 96.56           C  
ATOM   1652  O   ARG B 206     -23.546   9.787  14.116  1.00 96.56           O  
ATOM   1653  CG  ARG B 206     -21.124  11.927  12.157  1.00 96.56           C  
ATOM   1654  CD  ARG B 206     -19.686  12.372  12.384  1.00 96.56           C  
ATOM   1655  NE  ARG B 206     -18.789  11.839  11.363  1.00 96.56           N  
ATOM   1656  NH1 ARG B 206     -18.175   9.974  12.579  1.00 96.56           N  
ATOM   1657  NH2 ARG B 206     -17.305  10.321  10.487  1.00 96.56           N  
ATOM   1658  CZ  ARG B 206     -18.092  10.713  11.479  1.00 96.56           C  
ATOM   1659  N   GLN B 207     -23.785   9.815  11.849  1.00 97.25           N  
ATOM   1660  CA  GLN B 207     -23.854   8.365  11.699  1.00 97.25           C  
ATOM   1661  C   GLN B 207     -22.458   7.753  11.627  1.00 97.25           C  
ATOM   1662  CB  GLN B 207     -24.657   7.991  10.452  1.00 97.25           C  
ATOM   1663  O   GLN B 207     -21.551   8.331  11.024  1.00 97.25           O  
ATOM   1664  CG  GLN B 207     -26.105   8.461  10.489  1.00 97.25           C  
ATOM   1665  CD  GLN B 207     -26.907   7.983   9.294  1.00 97.25           C  
ATOM   1666  NE2 GLN B 207     -28.190   8.328   9.265  1.00 97.25           N  
ATOM   1667  OE1 GLN B 207     -26.379   7.311   8.402  1.00 97.25           O  
ATOM   1668  N   LYS B 208     -22.314   6.575  12.204  1.00 97.95           N  
ATOM   1669  CA  LYS B 208     -21.005   5.928  12.242  1.00 97.95           C  
ATOM   1670  C   LYS B 208     -21.086   4.493  11.729  1.00 97.95           C  
ATOM   1671  CB  LYS B 208     -20.440   5.945  13.663  1.00 97.95           C  
ATOM   1672  O   LYS B 208     -20.444   3.595  12.277  1.00 97.95           O  
ATOM   1673  CG  LYS B 208     -20.235   7.342  14.231  1.00 97.95           C  
ATOM   1674  CD  LYS B 208     -19.793   7.293  15.688  1.00 97.95           C  
ATOM   1675  CE  LYS B 208     -19.831   8.673  16.331  1.00 97.95           C  
ATOM   1676  NZ  LYS B 208     -19.484   8.618  17.782  1.00 97.95           N  
ATOM   1677  N   THR B 209     -21.906   4.271  10.759  1.00 97.69           N  
ATOM   1678  CA  THR B 209     -22.142   2.957  10.173  1.00 97.69           C  
ATOM   1679  C   THR B 209     -20.864   2.406   9.547  1.00 97.69           C  
ATOM   1680  CB  THR B 209     -23.255   3.010   9.110  1.00 97.69           C  
ATOM   1681  O   THR B 209     -20.698   1.190   9.428  1.00 97.69           O  
ATOM   1682  CG2 THR B 209     -23.577   1.617   8.580  1.00 97.69           C  
ATOM   1683  OG1 THR B 209     -24.437   3.573   9.693  1.00 97.69           O  
ATOM   1684  N   HIS B 210     -19.902   3.253   9.215  1.00 97.21           N  
ATOM   1685  CA  HIS B 210     -18.677   2.885   8.514  1.00 97.21           C  
ATOM   1686  C   HIS B 210     -17.664   2.259   9.467  1.00 97.21           C  
ATOM   1687  CB  HIS B 210     -18.065   4.106   7.826  1.00 97.21           C  
ATOM   1688  O   HIS B 210     -16.737   1.573   9.032  1.00 97.21           O  
ATOM   1689  CG  HIS B 210     -17.732   5.221   8.767  1.00 97.21           C  
ATOM   1690  CD2 HIS B 210     -16.572   5.547   9.383  1.00 97.21           C  
ATOM   1691  ND1 HIS B 210     -18.661   6.155   9.172  1.00 97.21           N  
ATOM   1692  CE1 HIS B 210     -18.084   7.011   9.999  1.00 97.21           C  
ATOM   1693  NE2 HIS B 210     -16.816   6.664  10.144  1.00 97.21           N  
ATOM   1694  N   VAL B 211     -17.761   2.418  10.754  1.00 97.76           N  
ATOM   1695  CA  VAL B 211     -16.727   2.157  11.750  1.00 97.76           C  
ATOM   1696  C   VAL B 211     -16.360   0.675  11.739  1.00 97.76           C  
ATOM   1697  CB  VAL B 211     -17.181   2.584  13.164  1.00 97.76           C  
ATOM   1698  O   VAL B 211     -15.185   0.321  11.614  1.00 97.76           O  
ATOM   1699  CG1 VAL B 211     -16.244   2.012  14.227  1.00 97.76           C  
ATOM   1700  CG2 VAL B 211     -17.245   4.106  13.267  1.00 97.76           C  
ATOM   1701  N   PRO B 212     -17.346  -0.198  11.773  1.00 97.04           N  
ATOM   1702  CA  PRO B 212     -16.971  -1.612  11.844  1.00 97.04           C  
ATOM   1703  C   PRO B 212     -16.161  -2.069  10.632  1.00 97.04           C  
ATOM   1704  CB  PRO B 212     -18.320  -2.332  11.901  1.00 97.04           C  
ATOM   1705  O   PRO B 212     -15.308  -2.952  10.753  1.00 97.04           O  
ATOM   1706  CG  PRO B 212     -19.263  -1.330  12.484  1.00 97.04           C  
ATOM   1707  CD  PRO B 212     -18.855   0.037  12.016  1.00 97.04           C  
ATOM   1708  N   MET B 213     -16.356  -1.484   9.559  1.00 96.98           N  
ATOM   1709  CA  MET B 213     -15.704  -1.893   8.318  1.00 96.98           C  
ATOM   1710  C   MET B 213     -14.252  -1.427   8.286  1.00 96.98           C  
ATOM   1711  CB  MET B 213     -16.457  -1.342   7.107  1.00 96.98           C  
ATOM   1712  O   MET B 213     -13.435  -1.977   7.546  1.00 96.98           O  
ATOM   1713  CG  MET B 213     -15.933  -1.852   5.774  1.00 96.98           C  
ATOM   1714  SD  MET B 213     -17.053  -1.451   4.378  1.00 96.98           S  
ATOM   1715  CE  MET B 213     -16.314  -2.471   3.071  1.00 96.98           C  
ATOM   1716  N   LEU B 214     -13.919  -0.387   9.077  1.00 98.18           N  
ATOM   1717  CA  LEU B 214     -12.599   0.229   9.000  1.00 98.18           C  
ATOM   1718  C   LEU B 214     -11.751  -0.149  10.210  1.00 98.18           C  
ATOM   1719  CB  LEU B 214     -12.723   1.752   8.905  1.00 98.18           C  
ATOM   1720  O   LEU B 214     -10.574   0.210  10.284  1.00 98.18           O  
ATOM   1721  CG  LEU B 214     -13.368   2.302   7.632  1.00 98.18           C  
ATOM   1722  CD1 LEU B 214     -13.438   3.824   7.688  1.00 98.18           C  
ATOM   1723  CD2 LEU B 214     -12.596   1.842   6.400  1.00 98.18           C  
ATOM   1724  N   GLN B 215     -12.272  -0.918  11.105  1.00 98.13           N  
ATOM   1725  CA  GLN B 215     -11.569  -1.276  12.332  1.00 98.13           C  
ATOM   1726  C   GLN B 215     -10.543  -2.375  12.078  1.00 98.13           C  
ATOM   1727  CB  GLN B 215     -12.561  -1.722  13.408  1.00 98.13           C  
ATOM   1728  O   GLN B 215     -10.830  -3.352  11.382  1.00 98.13           O  
ATOM   1729  CG  GLN B 215     -13.358  -0.579  14.022  1.00 98.13           C  
ATOM   1730  CD  GLN B 215     -14.314  -1.045  15.104  1.00 98.13           C  
ATOM   1731  NE2 GLN B 215     -14.370  -0.304  16.205  1.00 98.13           N  
ATOM   1732  OE1 GLN B 215     -14.998  -2.062  14.951  1.00 98.13           O  
ATOM   1733  N   VAL B 216      -9.400  -2.234  12.715  1.00 98.22           N  
ATOM   1734  CA  VAL B 216      -8.381  -3.278  12.669  1.00 98.22           C  
ATOM   1735  C   VAL B 216      -8.733  -4.389  13.655  1.00 98.22           C  
ATOM   1736  CB  VAL B 216      -6.976  -2.714  12.981  1.00 98.22           C  
ATOM   1737  O   VAL B 216      -8.536  -5.571  13.365  1.00 98.22           O  
ATOM   1738  CG1 VAL B 216      -5.946  -3.839  13.052  1.00 98.22           C  
ATOM   1739  CG2 VAL B 216      -6.572  -1.680  11.931  1.00 98.22           C  
ATOM   1740  N   TRP B 217      -9.287  -3.907  14.785  1.00 97.44           N  
ATOM   1741  CA  TRP B 217      -9.724  -4.851  15.808  1.00 97.44           C  
ATOM   1742  C   TRP B 217     -11.201  -4.656  16.132  1.00 97.44           C  
ATOM   1743  CB  TRP B 217      -8.884  -4.694  17.079  1.00 97.44           C  
ATOM   1744  O   TRP B 217     -11.666  -3.524  16.284  1.00 97.44           O  
ATOM   1745  CG  TRP B 217      -7.422  -4.954  16.878  1.00 97.44           C  
ATOM   1746  CD1 TRP B 217      -6.814  -6.170  16.731  1.00 97.44           C  
ATOM   1747  CD2 TRP B 217      -6.382  -3.974  16.807  1.00 97.44           C  
ATOM   1748  CE2 TRP B 217      -5.166  -4.668  16.615  1.00 97.44           C  
ATOM   1749  CE3 TRP B 217      -6.360  -2.575  16.886  1.00 97.44           C  
ATOM   1750  NE1 TRP B 217      -5.457  -6.005  16.573  1.00 97.44           N  
ATOM   1751  CH2 TRP B 217      -3.947  -2.640  16.582  1.00 97.44           C  
ATOM   1752  CZ2 TRP B 217      -3.940  -4.008  16.501  1.00 97.44           C  
ATOM   1753  CZ3 TRP B 217      -5.138  -1.921  16.772  1.00 97.44           C  
ATOM   1754  N   THR B 218     -11.896  -5.705  16.316  1.00 94.42           N  
ATOM   1755  CA  THR B 218     -13.306  -5.644  16.684  1.00 94.42           C  
ATOM   1756  C   THR B 218     -13.465  -5.500  18.195  1.00 94.42           C  
ATOM   1757  CB  THR B 218     -14.064  -6.895  16.203  1.00 94.42           C  
ATOM   1758  O   THR B 218     -14.466  -4.960  18.671  1.00 94.42           O  
ATOM   1759  CG2 THR B 218     -14.161  -6.928  14.681  1.00 94.42           C  
ATOM   1760  OG1 THR B 218     -13.373  -8.068  16.652  1.00 94.42           O  
ATOM   1761  N   ALA B 219     -12.421  -5.902  18.956  1.00 95.58           N  
ATOM   1762  CA  ALA B 219     -12.474  -5.854  20.415  1.00 95.58           C  
ATOM   1763  C   ALA B 219     -12.092  -4.470  20.933  1.00 95.58           C  
ATOM   1764  CB  ALA B 219     -11.555  -6.916  21.015  1.00 95.58           C  
ATOM   1765  O   ALA B 219     -11.229  -3.802  20.358  1.00 95.58           O  
ATOM   1766  N   ASP B 220     -12.640  -4.135  22.117  1.00 94.38           N  
ATOM   1767  CA  ASP B 220     -12.366  -2.831  22.713  1.00 94.38           C  
ATOM   1768  C   ASP B 220     -11.185  -2.905  23.678  1.00 94.38           C  
ATOM   1769  CB  ASP B 220     -13.605  -2.301  23.438  1.00 94.38           C  
ATOM   1770  O   ASP B 220     -10.611  -1.878  24.045  1.00 94.38           O  
ATOM   1771  CG  ASP B 220     -14.692  -1.829  22.487  1.00 94.38           C  
ATOM   1772  OD1 ASP B 220     -14.391  -1.552  21.306  1.00 94.38           O  
ATOM   1773  OD2 ASP B 220     -15.859  -1.731  22.924  1.00 94.38           O  
ATOM   1774  N   LYS B 221     -10.813  -4.072  24.018  1.00 93.44           N  
ATOM   1775  CA  LYS B 221      -9.646  -4.275  24.872  1.00 93.44           C  
ATOM   1776  C   LYS B 221      -8.432  -4.701  24.051  1.00 93.44           C  
ATOM   1777  CB  LYS B 221      -9.943  -5.320  25.949  1.00 93.44           C  
ATOM   1778  O   LYS B 221      -8.553  -5.511  23.129  1.00 93.44           O  
ATOM   1779  CG  LYS B 221     -10.975  -4.876  26.974  1.00 93.44           C  
ATOM   1780  CD  LYS B 221     -11.114  -5.889  28.103  1.00 93.44           C  
ATOM   1781  CE  LYS B 221     -12.144  -5.443  29.133  1.00 93.44           C  
ATOM   1782  NZ  LYS B 221     -12.306  -6.448  30.225  1.00 93.44           N  
ATOM   1783  N   PRO B 222      -7.268  -4.224  24.490  1.00 92.57           N  
ATOM   1784  CA  PRO B 222      -6.912  -3.334  25.597  1.00 92.57           C  
ATOM   1785  C   PRO B 222      -7.251  -1.872  25.311  1.00 92.57           C  
ATOM   1786  CB  PRO B 222      -5.400  -3.527  25.733  1.00 92.57           C  
ATOM   1787  O   PRO B 222      -7.416  -1.079  26.242  1.00 92.57           O  
ATOM   1788  CG  PRO B 222      -4.943  -3.938  24.370  1.00 92.57           C  
ATOM   1789  CD  PRO B 222      -6.042  -4.727  23.717  1.00 92.57           C  
ATOM   1790  N   HIS B 223      -7.344  -1.537  23.990  1.00 92.66           N  
ATOM   1791  CA  HIS B 223      -7.676  -0.167  23.617  1.00 92.66           C  
ATOM   1792  C   HIS B 223      -8.801  -0.132  22.589  1.00 92.66           C  
ATOM   1793  CB  HIS B 223      -6.442   0.553  23.069  1.00 92.66           C  
ATOM   1794  O   HIS B 223      -8.687  -0.730  21.517  1.00 92.66           O  
ATOM   1795  CG  HIS B 223      -5.245   0.456  23.961  1.00 92.66           C  
ATOM   1796  CD2 HIS B 223      -4.068  -0.192  23.802  1.00 92.66           C  
ATOM   1797  ND1 HIS B 223      -5.181   1.077  25.190  1.00 92.66           N  
ATOM   1798  CE1 HIS B 223      -4.012   0.814  25.748  1.00 92.66           C  
ATOM   1799  NE2 HIS B 223      -3.317   0.046  24.927  1.00 92.66           N  
ATOM   1800  N   PRO B 224      -9.883   0.581  22.863  1.00 93.96           N  
ATOM   1801  CA  PRO B 224     -10.919   0.702  21.835  1.00 93.96           C  
ATOM   1802  C   PRO B 224     -10.434   1.450  20.594  1.00 93.96           C  
ATOM   1803  CB  PRO B 224     -12.030   1.482  22.543  1.00 93.96           C  
ATOM   1804  O   PRO B 224      -9.602   2.354  20.700  1.00 93.96           O  
ATOM   1805  CG  PRO B 224     -11.323   2.299  23.577  1.00 93.96           C  
ATOM   1806  CD  PRO B 224     -10.133   1.524  24.065  1.00 93.96           C  
ATOM   1807  N   GLN B 225     -10.818   1.026  19.409  1.00 95.54           N  
ATOM   1808  CA  GLN B 225     -10.546   1.788  18.195  1.00 95.54           C  
ATOM   1809  C   GLN B 225     -11.667   2.784  17.908  1.00 95.54           C  
ATOM   1810  CB  GLN B 225     -10.359   0.850  17.002  1.00 95.54           C  
ATOM   1811  O   GLN B 225     -12.712   2.412  17.372  1.00 95.54           O  
ATOM   1812  CG  GLN B 225      -8.998   0.168  16.963  1.00 95.54           C  
ATOM   1813  CD  GLN B 225      -8.764  -0.602  15.677  1.00 95.54           C  
ATOM   1814  NE2 GLN B 225      -7.631  -0.347  15.031  1.00 95.54           N  
ATOM   1815  OE1 GLN B 225      -9.594  -1.420  15.268  1.00 95.54           O  
ATOM   1816  N   GLU B 226     -11.377   4.002  18.184  1.00 97.40           N  
ATOM   1817  CA  GLU B 226     -12.374   5.067  18.139  1.00 97.40           C  
ATOM   1818  C   GLU B 226     -12.476   5.669  16.740  1.00 97.40           C  
ATOM   1819  CB  GLU B 226     -12.041   6.159  19.159  1.00 97.40           C  
ATOM   1820  O   GLU B 226     -11.505   5.657  15.981  1.00 97.40           O  
ATOM   1821  CG  GLU B 226     -12.068   5.681  20.603  1.00 97.40           C  
ATOM   1822  CD  GLU B 226     -11.687   6.763  21.601  1.00 97.40           C  
ATOM   1823  OE1 GLU B 226     -10.506   6.822  22.011  1.00 97.40           O  
ATOM   1824  OE2 GLU B 226     -12.578   7.557  21.977  1.00 97.40           O  
ATOM   1825  N   GLU B 227     -13.742   6.093  16.482  1.00 97.99           N  
ATOM   1826  CA  GLU B 227     -13.925   6.921  15.294  1.00 97.99           C  
ATOM   1827  C   GLU B 227     -13.119   8.213  15.393  1.00 97.99           C  
ATOM   1828  CB  GLU B 227     -15.407   7.239  15.083  1.00 97.99           C  
ATOM   1829  O   GLU B 227     -13.077   8.845  16.451  1.00 97.99           O  
ATOM   1830  CG  GLU B 227     -15.767   7.563  13.641  1.00 97.99           C  
ATOM   1831  CD  GLU B 227     -15.333   8.956  13.212  1.00 97.99           C  
ATOM   1832  OE1 GLU B 227     -15.014   9.152  12.018  1.00 97.99           O  
ATOM   1833  OE2 GLU B 227     -15.311   9.859  14.079  1.00 97.99           O  
ATOM   1834  N   TYR B 228     -12.430   8.721  14.326  1.00 98.18           N  
ATOM   1835  CA  TYR B 228     -11.396   9.750  14.344  1.00 98.18           C  
ATOM   1836  C   TYR B 228     -11.952  11.073  14.856  1.00 98.18           C  
ATOM   1837  CB  TYR B 228     -10.801   9.940  12.945  1.00 98.18           C  
ATOM   1838  O   TYR B 228     -11.276  11.793  15.595  1.00 98.18           O  
ATOM   1839  CG  TYR B 228     -11.694  10.714  12.006  1.00 98.18           C  
ATOM   1840  CD1 TYR B 228     -12.835  10.130  11.459  1.00 98.18           C  
ATOM   1841  CD2 TYR B 228     -11.398  12.029  11.663  1.00 98.18           C  
ATOM   1842  CE1 TYR B 228     -13.659  10.839  10.592  1.00 98.18           C  
ATOM   1843  CE2 TYR B 228     -12.216  12.747  10.796  1.00 98.18           C  
ATOM   1844  OH  TYR B 228     -14.155  12.851   9.409  1.00 98.18           O  
ATOM   1845  CZ  TYR B 228     -13.343  12.145  10.267  1.00 98.18           C  
ATOM   1846  N   LEU B 229     -13.212  11.476  14.466  1.00 98.53           N  
ATOM   1847  CA  LEU B 229     -13.769  12.748  14.914  1.00 98.53           C  
ATOM   1848  C   LEU B 229     -14.170  12.678  16.384  1.00 98.53           C  
ATOM   1849  CB  LEU B 229     -14.981  13.132  14.061  1.00 98.53           C  
ATOM   1850  O   LEU B 229     -14.025  13.658  17.118  1.00 98.53           O  
ATOM   1851  CG  LEU B 229     -14.679  13.753  12.696  1.00 98.53           C  
ATOM   1852  CD1 LEU B 229     -15.974  14.004  11.930  1.00 98.53           C  
ATOM   1853  CD2 LEU B 229     -13.889  15.047  12.859  1.00 98.53           C  
ATOM   1854  N   ASP B 230     -14.640  11.521  16.793  1.00 98.37           N  
ATOM   1855  CA  ASP B 230     -14.965  11.342  18.205  1.00 98.37           C  
ATOM   1856  C   ASP B 230     -13.712  11.432  19.073  1.00 98.37           C  
ATOM   1857  CB  ASP B 230     -15.665  10.000  18.429  1.00 98.37           C  
ATOM   1858  O   ASP B 230     -13.732  12.050  20.139  1.00 98.37           O  
ATOM   1859  CG  ASP B 230     -17.072   9.962  17.857  1.00 98.37           C  
ATOM   1860  OD1 ASP B 230     -17.635  11.036  17.552  1.00 98.37           O  
ATOM   1861  OD2 ASP B 230     -17.623   8.850  17.714  1.00 98.37           O  
ATOM   1862  N   CYS B 231     -12.695  10.781  18.609  1.00 98.50           N  
ATOM   1863  CA  CYS B 231     -11.440  10.813  19.353  1.00 98.50           C  
ATOM   1864  C   CYS B 231     -10.892  12.233  19.436  1.00 98.50           C  
ATOM   1865  CB  CYS B 231     -10.407   9.895  18.700  1.00 98.50           C  
ATOM   1866  O   CYS B 231     -10.496  12.688  20.510  1.00 98.50           O  
ATOM   1867  SG  CYS B 231      -8.865   9.757  19.631  1.00 98.50           S  
ATOM   1868  N   LEU B 232     -10.919  12.947  18.339  1.00 98.71           N  
ATOM   1869  CA  LEU B 232     -10.410  14.314  18.301  1.00 98.71           C  
ATOM   1870  C   LEU B 232     -11.249  15.231  19.186  1.00 98.71           C  
ATOM   1871  CB  LEU B 232     -10.399  14.843  16.864  1.00 98.71           C  
ATOM   1872  O   LEU B 232     -10.709  16.096  19.879  1.00 98.71           O  
ATOM   1873  CG  LEU B 232      -9.817  16.243  16.662  1.00 98.71           C  
ATOM   1874  CD1 LEU B 232      -8.399  16.313  17.219  1.00 98.71           C  
ATOM   1875  CD2 LEU B 232      -9.835  16.621  15.185  1.00 98.71           C  
ATOM   1876  N   TRP B 233     -12.536  15.060  19.141  1.00 98.79           N  
ATOM   1877  CA  TRP B 233     -13.430  15.850  19.981  1.00 98.79           C  
ATOM   1878  C   TRP B 233     -13.105  15.653  21.457  1.00 98.79           C  
ATOM   1879  CB  TRP B 233     -14.890  15.476  19.712  1.00 98.79           C  
ATOM   1880  O   TRP B 233     -13.022  16.622  22.216  1.00 98.79           O  
ATOM   1881  CG  TRP B 233     -15.873  16.192  20.589  1.00 98.79           C  
ATOM   1882  CD1 TRP B 233     -16.675  15.640  21.550  1.00 98.79           C  
ATOM   1883  CD2 TRP B 233     -16.162  17.593  20.581  1.00 98.79           C  
ATOM   1884  CE2 TRP B 233     -17.149  17.822  21.565  1.00 98.79           C  
ATOM   1885  CE3 TRP B 233     -15.681  18.679  19.838  1.00 98.79           C  
ATOM   1886  NE1 TRP B 233     -17.444  16.615  22.141  1.00 98.79           N  
ATOM   1887  CH2 TRP B 233     -17.176  20.139  21.083  1.00 98.79           C  
ATOM   1888  CZ2 TRP B 233     -17.664  19.094  21.824  1.00 98.79           C  
ATOM   1889  CZ3 TRP B 233     -16.195  19.944  20.097  1.00 98.79           C  
ATOM   1890  N   ALA B 234     -12.855  14.417  21.866  1.00 98.66           N  
ATOM   1891  CA  ALA B 234     -12.485  14.128  23.249  1.00 98.66           C  
ATOM   1892  C   ALA B 234     -11.157  14.788  23.611  1.00 98.66           C  
ATOM   1893  CB  ALA B 234     -12.406  12.620  23.475  1.00 98.66           C  
ATOM   1894  O   ALA B 234     -10.998  15.311  24.716  1.00 98.66           O  
ATOM   1895  N   GLN B 235     -10.249  14.769  22.728  1.00 98.71           N  
ATOM   1896  CA  GLN B 235      -8.939  15.375  22.941  1.00 98.71           C  
ATOM   1897  C   GLN B 235      -9.052  16.889  23.099  1.00 98.71           C  
ATOM   1898  CB  GLN B 235      -7.995  15.036  21.787  1.00 98.71           C  
ATOM   1899  O   GLN B 235      -8.404  17.478  23.966  1.00 98.71           O  
ATOM   1900  CG  GLN B 235      -7.579  13.572  21.742  1.00 98.71           C  
ATOM   1901  CD  GLN B 235      -6.882  13.199  20.446  1.00 98.71           C  
ATOM   1902  NE2 GLN B 235      -5.992  12.216  20.514  1.00 98.71           N  
ATOM   1903  OE1 GLN B 235      -7.143  13.790  19.394  1.00 98.71           O  
ATOM   1904  N   ILE B 236      -9.932  17.509  22.288  1.00 98.72           N  
ATOM   1905  CA  ILE B 236     -10.112  18.956  22.320  1.00 98.72           C  
ATOM   1906  C   ILE B 236     -10.859  19.355  23.590  1.00 98.72           C  
ATOM   1907  CB  ILE B 236     -10.871  19.459  21.071  1.00 98.72           C  
ATOM   1908  O   ILE B 236     -10.538  20.369  24.214  1.00 98.72           O  
ATOM   1909  CG1 ILE B 236     -10.019  19.261  19.812  1.00 98.72           C  
ATOM   1910  CG2 ILE B 236     -11.271  20.928  21.237  1.00 98.72           C  
ATOM   1911  CD1 ILE B 236      -8.674  19.974  19.857  1.00 98.72           C  
ATOM   1912  N   GLN B 237     -11.812  18.574  23.980  1.00 98.42           N  
ATOM   1913  CA  GLN B 237     -12.524  18.836  25.226  1.00 98.42           C  
ATOM   1914  C   GLN B 237     -11.576  18.787  26.422  1.00 98.42           C  
ATOM   1915  CB  GLN B 237     -13.661  17.831  25.417  1.00 98.42           C  
ATOM   1916  O   GLN B 237     -11.654  19.632  27.316  1.00 98.42           O  
ATOM   1917  CG  GLN B 237     -14.837  18.047  24.473  1.00 98.42           C  
ATOM   1918  CD  GLN B 237     -15.570  19.350  24.737  1.00 98.42           C  
ATOM   1919  NE2 GLN B 237     -15.897  20.072  23.671  1.00 98.42           N  
ATOM   1920  OE1 GLN B 237     -15.839  19.703  25.889  1.00 98.42           O  
ATOM   1921  N   LYS B 238     -10.737  17.781  26.385  1.00 98.32           N  
ATOM   1922  CA  LYS B 238      -9.754  17.682  27.460  1.00 98.32           C  
ATOM   1923  C   LYS B 238      -8.795  18.869  27.440  1.00 98.32           C  
ATOM   1924  CB  LYS B 238      -8.970  16.373  27.351  1.00 98.32           C  
ATOM   1925  O   LYS B 238      -8.424  19.391  28.493  1.00 98.32           O  
ATOM   1926  CG  LYS B 238      -8.006  16.131  28.504  1.00 98.32           C  
ATOM   1927  CD  LYS B 238      -7.330  14.771  28.391  1.00 98.32           C  
ATOM   1928  CE  LYS B 238      -6.327  14.549  29.515  1.00 98.32           C  
ATOM   1929  NZ  LYS B 238      -4.983  15.105  29.175  1.00 98.32           N  
ATOM   1930  N   LEU B 239      -8.342  19.265  26.283  1.00 98.53           N  
ATOM   1931  CA  LEU B 239      -7.479  20.433  26.138  1.00 98.53           C  
ATOM   1932  C   LEU B 239      -8.143  21.675  26.722  1.00 98.53           C  
ATOM   1933  CB  LEU B 239      -7.137  20.667  24.665  1.00 98.53           C  
ATOM   1934  O   LEU B 239      -7.505  22.443  27.446  1.00 98.53           O  
ATOM   1935  CG  LEU B 239      -6.266  21.886  24.356  1.00 98.53           C  
ATOM   1936  CD1 LEU B 239      -4.916  21.763  25.054  1.00 98.53           C  
ATOM   1937  CD2 LEU B 239      -6.083  22.045  22.851  1.00 98.53           C  
ATOM   1938  N   LYS B 240      -9.437  21.843  26.365  1.00 97.73           N  
ATOM   1939  CA  LYS B 240     -10.208  22.964  26.896  1.00 97.73           C  
ATOM   1940  C   LYS B 240     -10.306  22.893  28.417  1.00 97.73           C  
ATOM   1941  CB  LYS B 240     -11.608  22.991  26.281  1.00 97.73           C  
ATOM   1942  O   LYS B 240     -10.122  23.900  29.104  1.00 97.73           O  
ATOM   1943  CG  LYS B 240     -12.443  24.194  26.695  1.00 97.73           C  
ATOM   1944  CD  LYS B 240     -13.809  24.185  26.022  1.00 97.73           C  
ATOM   1945  CE  LYS B 240     -14.705  25.294  26.557  1.00 97.73           C  
ATOM   1946  NZ  LYS B 240     -16.140  24.884  26.582  1.00 97.73           N  
ATOM   1947  N   LYS B 241     -10.545  21.724  28.953  1.00 97.41           N  
ATOM   1948  CA  LYS B 241     -10.645  21.511  30.394  1.00 97.41           C  
ATOM   1949  C   LYS B 241      -9.320  21.815  31.088  1.00 97.41           C  
ATOM   1950  CB  LYS B 241     -11.078  20.076  30.696  1.00 97.41           C  
ATOM   1951  O   LYS B 241      -9.303  22.274  32.232  1.00 97.41           O  
ATOM   1952  CG  LYS B 241     -11.386  19.818  32.163  1.00 97.41           C  
ATOM   1953  CD  LYS B 241     -11.823  18.377  32.398  1.00 97.41           C  
ATOM   1954  CE  LYS B 241     -11.978  18.074  33.882  1.00 97.41           C  
ATOM   1955  NZ  LYS B 241     -12.392  16.658  34.117  1.00 97.41           N  
ATOM   1956  N   ASP B 242      -8.255  21.573  30.350  1.00 96.96           N  
ATOM   1957  CA  ASP B 242      -6.929  21.848  30.894  1.00 96.96           C  
ATOM   1958  C   ASP B 242      -6.496  23.280  30.590  1.00 96.96           C  
ATOM   1959  CB  ASP B 242      -5.904  20.859  30.335  1.00 96.96           C  
ATOM   1960  O   ASP B 242      -5.302  23.562  30.472  1.00 96.96           O  
ATOM   1961  CG  ASP B 242      -6.125  19.438  30.822  1.00 96.96           C  
ATOM   1962  OD1 ASP B 242      -6.808  19.244  31.851  1.00 96.96           O  
ATOM   1963  OD2 ASP B 242      -5.608  18.502  30.173  1.00 96.96           O  
ATOM   1964  N   ARG B 243      -7.454  24.145  30.299  1.00 96.43           N  
ATOM   1965  CA  ARG B 243      -7.268  25.572  30.060  1.00 96.43           C  
ATOM   1966  C   ARG B 243      -6.386  25.813  28.840  1.00 96.43           C  
ATOM   1967  CB  ARG B 243      -6.656  26.248  31.290  1.00 96.43           C  
ATOM   1968  O   ARG B 243      -5.519  26.690  28.856  1.00 96.43           O  
ATOM   1969  CG  ARG B 243      -7.520  26.153  32.538  1.00 96.43           C  
ATOM   1970  CD  ARG B 243      -6.963  26.999  33.674  1.00 96.43           C  
ATOM   1971  NE  ARG B 243      -7.758  26.858  34.891  1.00 96.43           N  
ATOM   1972  NH1 ARG B 243      -6.613  28.478  36.074  1.00 96.43           N  
ATOM   1973  NH2 ARG B 243      -8.355  27.354  37.052  1.00 96.43           N  
ATOM   1974  CZ  ARG B 243      -7.574  27.564  36.003  1.00 96.43           C  
ATOM   1975  N   TRP B 244      -6.487  24.886  27.873  1.00 97.07           N  
ATOM   1976  CA  TRP B 244      -5.823  25.000  26.578  1.00 97.07           C  
ATOM   1977  C   TRP B 244      -4.308  24.912  26.733  1.00 97.07           C  
ATOM   1978  CB  TRP B 244      -6.203  26.316  25.893  1.00 97.07           C  
ATOM   1979  O   TRP B 244      -3.562  25.500  25.947  1.00 97.07           O  
ATOM   1980  CG  TRP B 244      -7.671  26.460  25.623  1.00 97.07           C  
ATOM   1981  CD1 TRP B 244      -8.598  27.073  26.419  1.00 97.07           C  
ATOM   1982  CD2 TRP B 244      -8.381  25.976  24.479  1.00 97.07           C  
ATOM   1983  CE2 TRP B 244      -9.737  26.333  24.647  1.00 97.07           C  
ATOM   1984  CE3 TRP B 244      -8.001  25.276  23.326  1.00 97.07           C  
ATOM   1985  NE1 TRP B 244      -9.843  27.000  25.837  1.00 97.07           N  
ATOM   1986  CH2 TRP B 244     -10.317  25.326  22.585  1.00 97.07           C  
ATOM   1987  CZ2 TRP B 244     -10.716  26.012  23.703  1.00 97.07           C  
ATOM   1988  CZ3 TRP B 244      -8.976  24.958  22.388  1.00 97.07           C  
ATOM   1989  N   GLN B 245      -3.814  24.289  27.780  1.00 94.71           N  
ATOM   1990  CA  GLN B 245      -2.384  24.124  28.019  1.00 94.71           C  
ATOM   1991  C   GLN B 245      -1.877  22.808  27.435  1.00 94.71           C  
ATOM   1992  CB  GLN B 245      -2.079  24.185  29.517  1.00 94.71           C  
ATOM   1993  O   GLN B 245      -2.366  21.735  27.792  1.00 94.71           O  
ATOM   1994  CG  GLN B 245      -2.318  25.555  30.137  1.00 94.71           C  
ATOM   1995  CD  GLN B 245      -1.896  25.622  31.593  1.00 94.71           C  
ATOM   1996  NE2 GLN B 245      -1.955  26.815  32.173  1.00 94.71           N  
ATOM   1997  OE1 GLN B 245      -1.521  24.608  32.192  1.00 94.71           O  
ATOM   1998  N   GLU B 246      -0.976  22.915  26.481  1.00 89.59           N  
ATOM   1999  CA  GLU B 246      -0.268  21.762  25.933  1.00 89.59           C  
ATOM   2000  C   GLU B 246       1.232  22.027  25.843  1.00 89.59           C  
ATOM   2001  CB  GLU B 246      -0.822  21.397  24.554  1.00 89.59           C  
ATOM   2002  O   GLU B 246       1.654  23.158  25.593  1.00 89.59           O  
ATOM   2003  CG  GLU B 246      -0.612  22.477  23.502  1.00 89.59           C  
ATOM   2004  CD  GLU B 246       0.740  22.386  22.810  1.00 89.59           C  
ATOM   2005  OE1 GLU B 246       1.226  23.416  22.291  1.00 89.59           O  
ATOM   2006  OE2 GLU B 246       1.315  21.275  22.786  1.00 89.59           O  
ATOM   2007  N   ARG B 247       2.091  21.068  26.082  1.00 86.66           N  
ATOM   2008  CA  ARG B 247       3.514  21.317  26.287  1.00 86.66           C  
ATOM   2009  C   ARG B 247       4.339  20.760  25.131  1.00 86.66           C  
ATOM   2010  CB  ARG B 247       3.983  20.703  27.608  1.00 86.66           C  
ATOM   2011  O   ARG B 247       5.550  20.979  25.065  1.00 86.66           O  
ATOM   2012  CG  ARG B 247       3.344  21.328  28.838  1.00 86.66           C  
ATOM   2013  CD  ARG B 247       3.841  20.680  30.123  1.00 86.66           C  
ATOM   2014  NE  ARG B 247       3.190  21.247  31.300  1.00 86.66           N  
ATOM   2015  NH1 ARG B 247       4.261  19.869  32.813  1.00 86.66           N  
ATOM   2016  NH2 ARG B 247       2.757  21.434  33.548  1.00 86.66           N  
ATOM   2017  CZ  ARG B 247       3.404  20.849  32.551  1.00 86.66           C  
ATOM   2018  N   HIS B 248       3.797  20.248  24.175  1.00 90.94           N  
ATOM   2019  CA  HIS B 248       4.570  19.557  23.149  1.00 90.94           C  
ATOM   2020  C   HIS B 248       4.815  20.458  21.944  1.00 90.94           C  
ATOM   2021  CB  HIS B 248       3.856  18.277  22.711  1.00 90.94           C  
ATOM   2022  O   HIS B 248       5.887  20.412  21.336  1.00 90.94           O  
ATOM   2023  CG  HIS B 248       4.689  17.393  21.838  1.00 90.94           C  
ATOM   2024  CD2 HIS B 248       4.595  17.102  20.520  1.00 90.94           C  
ATOM   2025  ND1 HIS B 248       5.772  16.686  22.314  1.00 90.94           N  
ATOM   2026  CE1 HIS B 248       6.309  15.996  21.321  1.00 90.94           C  
ATOM   2027  NE2 HIS B 248       5.613  16.231  20.222  1.00 90.94           N  
ATOM   2028  N   ILE B 249       3.899  21.310  21.522  1.00 94.49           N  
ATOM   2029  CA  ILE B 249       4.009  22.151  20.335  1.00 94.49           C  
ATOM   2030  C   ILE B 249       5.091  23.207  20.549  1.00 94.49           C  
ATOM   2031  CB  ILE B 249       2.662  22.825  19.993  1.00 94.49           C  
ATOM   2032  O   ILE B 249       5.079  23.922  21.554  1.00 94.49           O  
ATOM   2033  CG1 ILE B 249       1.603  21.766  19.663  1.00 94.49           C  
ATOM   2034  CG2 ILE B 249       2.830  23.812  18.834  1.00 94.49           C  
ATOM   2035  CD1 ILE B 249       0.198  22.327  19.495  1.00 94.49           C  
ATOM   2036  N   LEU B 250       6.073  23.271  19.632  1.00 93.02           N  
ATOM   2037  CA  LEU B 250       7.090  24.316  19.665  1.00 93.02           C  
ATOM   2038  C   LEU B 250       6.482  25.676  19.341  1.00 93.02           C  
ATOM   2039  CB  LEU B 250       8.217  23.999  18.678  1.00 93.02           C  
ATOM   2040  O   LEU B 250       5.762  25.819  18.350  1.00 93.02           O  
ATOM   2041  CG  LEU B 250       9.428  24.932  18.710  1.00 93.02           C  
ATOM   2042  CD1 LEU B 250      10.196  24.759  20.017  1.00 93.02           C  
ATOM   2043  CD2 LEU B 250      10.336  24.672  17.513  1.00 93.02           C  
ATOM   2044  N   ARG B 251       6.731  26.634  20.162  1.00 95.91           N  
ATOM   2045  CA  ARG B 251       6.167  27.964  19.960  1.00 95.91           C  
ATOM   2046  C   ARG B 251       7.255  29.032  20.001  1.00 95.91           C  
ATOM   2047  CB  ARG B 251       5.100  28.263  21.016  1.00 95.91           C  
ATOM   2048  O   ARG B 251       7.289  29.857  20.916  1.00 95.91           O  
ATOM   2049  CG  ARG B 251       3.952  27.266  21.030  1.00 95.91           C  
ATOM   2050  CD  ARG B 251       2.877  27.659  22.034  1.00 95.91           C  
ATOM   2051  NE  ARG B 251       1.801  26.673  22.085  1.00 95.91           N  
ATOM   2052  NH1 ARG B 251       0.625  27.558  20.304  1.00 95.91           N  
ATOM   2053  NH2 ARG B 251      -0.165  25.705  21.398  1.00 95.91           N  
ATOM   2054  CZ  ARG B 251       0.756  26.648  21.262  1.00 95.91           C  
ATOM   2055  N   PRO B 252       8.078  29.075  18.900  1.00 96.82           N  
ATOM   2056  CA  PRO B 252       9.202  30.014  18.886  1.00 96.82           C  
ATOM   2057  C   PRO B 252       8.754  31.473  18.920  1.00 96.82           C  
ATOM   2058  CB  PRO B 252       9.914  29.691  17.570  1.00 96.82           C  
ATOM   2059  O   PRO B 252       9.508  32.344  19.362  1.00 96.82           O  
ATOM   2060  CG  PRO B 252       8.887  28.987  16.743  1.00 96.82           C  
ATOM   2061  CD  PRO B 252       7.937  28.278  17.665  1.00 96.82           C  
ATOM   2062  N   TYR B 253       7.536  31.787  18.566  1.00 97.83           N  
ATOM   2063  CA  TYR B 253       7.048  33.160  18.512  1.00 97.83           C  
ATOM   2064  C   TYR B 253       7.001  33.778  19.904  1.00 97.83           C  
ATOM   2065  CB  TYR B 253       5.659  33.212  17.870  1.00 97.83           C  
ATOM   2066  O   TYR B 253       6.971  35.002  20.046  1.00 97.83           O  
ATOM   2067  CG  TYR B 253       4.667  32.259  18.492  1.00 97.83           C  
ATOM   2068  CD1 TYR B 253       4.293  31.087  17.838  1.00 97.83           C  
ATOM   2069  CD2 TYR B 253       4.101  32.529  19.733  1.00 97.83           C  
ATOM   2070  CE1 TYR B 253       3.378  30.207  18.406  1.00 97.83           C  
ATOM   2071  CE2 TYR B 253       3.185  31.656  20.311  1.00 97.83           C  
ATOM   2072  OH  TYR B 253       1.924  29.632  20.208  1.00 97.83           O  
ATOM   2073  CZ  TYR B 253       2.831  30.500  19.641  1.00 97.83           C  
ATOM   2074  N   LEU B 254       7.011  33.013  20.968  1.00 97.18           N  
ATOM   2075  CA  LEU B 254       6.978  33.524  22.334  1.00 97.18           C  
ATOM   2076  C   LEU B 254       8.237  34.324  22.646  1.00 97.18           C  
ATOM   2077  CB  LEU B 254       6.829  32.373  23.333  1.00 97.18           C  
ATOM   2078  O   LEU B 254       8.189  35.295  23.406  1.00 97.18           O  
ATOM   2079  CG  LEU B 254       5.470  31.672  23.364  1.00 97.18           C  
ATOM   2080  CD1 LEU B 254       5.500  30.500  24.338  1.00 97.18           C  
ATOM   2081  CD2 LEU B 254       4.369  32.657  23.738  1.00 97.18           C  
ATOM   2082  N   ALA B 255       9.361  33.875  22.012  1.00 97.55           N  
ATOM   2083  CA  ALA B 255      10.636  34.553  22.231  1.00 97.55           C  
ATOM   2084  C   ALA B 255      10.663  35.909  21.533  1.00 97.55           C  
ATOM   2085  CB  ALA B 255      11.792  33.683  21.742  1.00 97.55           C  
ATOM   2086  O   ALA B 255      11.537  36.736  21.803  1.00 97.55           O  
ATOM   2087  N   PHE B 256       9.748  36.156  20.666  1.00 98.15           N  
ATOM   2088  CA  PHE B 256       9.738  37.383  19.878  1.00 98.15           C  
ATOM   2089  C   PHE B 256       8.508  38.223  20.200  1.00 98.15           C  
ATOM   2090  CB  PHE B 256       9.776  37.061  18.380  1.00 98.15           C  
ATOM   2091  O   PHE B 256       8.062  39.023  19.375  1.00 98.15           O  
ATOM   2092  CG  PHE B 256      10.993  36.285  17.957  1.00 98.15           C  
ATOM   2093  CD1 PHE B 256      12.205  36.930  17.739  1.00 98.15           C  
ATOM   2094  CD2 PHE B 256      10.926  34.910  17.776  1.00 98.15           C  
ATOM   2095  CE1 PHE B 256      13.333  36.214  17.347  1.00 98.15           C  
ATOM   2096  CE2 PHE B 256      12.050  34.187  17.385  1.00 98.15           C  
ATOM   2097  CZ  PHE B 256      13.252  34.841  17.169  1.00 98.15           C  
ATOM   2098  N   ASP B 257       7.912  37.974  21.385  1.00 96.50           N  
ATOM   2099  CA  ASP B 257       6.661  38.618  21.774  1.00 96.50           C  
ATOM   2100  C   ASP B 257       6.787  40.139  21.725  1.00 96.50           C  
ATOM   2101  CB  ASP B 257       6.239  38.169  23.174  1.00 96.50           C  
ATOM   2102  O   ASP B 257       5.868  40.830  21.281  1.00 96.50           O  
ATOM   2103  CG  ASP B 257       4.830  38.605  23.537  1.00 96.50           C  
ATOM   2104  OD1 ASP B 257       3.870  38.202  22.846  1.00 96.50           O  
ATOM   2105  OD2 ASP B 257       4.679  39.360  24.522  1.00 96.50           O  
ATOM   2106  N   SER B 258       7.894  40.738  22.085  1.00 96.83           N  
ATOM   2107  CA  SER B 258       8.109  42.181  22.136  1.00 96.83           C  
ATOM   2108  C   SER B 258       8.055  42.797  20.742  1.00 96.83           C  
ATOM   2109  CB  SER B 258       9.453  42.500  22.791  1.00 96.83           C  
ATOM   2110  O   SER B 258       7.573  43.918  20.571  1.00 96.83           O  
ATOM   2111  OG  SER B 258      10.520  41.927  22.055  1.00 96.83           O  
ATOM   2112  N   ILE B 259       8.442  42.051  19.783  1.00 96.78           N  
ATOM   2113  CA  ILE B 259       8.459  42.522  18.402  1.00 96.78           C  
ATOM   2114  C   ILE B 259       7.096  42.281  17.758  1.00 96.78           C  
ATOM   2115  CB  ILE B 259       9.570  41.827  17.583  1.00 96.78           C  
ATOM   2116  O   ILE B 259       6.529  43.182  17.135  1.00 96.78           O  
ATOM   2117  CG1 ILE B 259      10.948  42.143  18.176  1.00 96.78           C  
ATOM   2118  CG2 ILE B 259       9.498  42.246  16.112  1.00 96.78           C  
ATOM   2119  CD1 ILE B 259      12.076  41.291  17.609  1.00 96.78           C  
ATOM   2120  N   LEU B 260       6.513  41.165  17.966  1.00 97.97           N  
ATOM   2121  CA  LEU B 260       5.323  40.719  17.249  1.00 97.97           C  
ATOM   2122  C   LEU B 260       4.081  41.449  17.750  1.00 97.97           C  
ATOM   2123  CB  LEU B 260       5.138  39.208  17.404  1.00 97.97           C  
ATOM   2124  O   LEU B 260       3.170  41.739  16.972  1.00 97.97           O  
ATOM   2125  CG  LEU B 260       6.212  38.324  16.766  1.00 97.97           C  
ATOM   2126  CD1 LEU B 260       5.928  36.854  17.054  1.00 97.97           C  
ATOM   2127  CD2 LEU B 260       6.287  38.575  15.264  1.00 97.97           C  
ATOM   2128  N   CYS B 261       4.062  41.803  19.102  1.00 95.30           N  
ATOM   2129  CA  CYS B 261       2.888  42.440  19.687  1.00 95.30           C  
ATOM   2130  C   CYS B 261       2.713  43.857  19.153  1.00 95.30           C  
ATOM   2131  CB  CYS B 261       2.998  42.470  21.211  1.00 95.30           C  
ATOM   2132  O   CYS B 261       1.614  44.412  19.201  1.00 95.30           O  
ATOM   2133  SG  CYS B 261       4.353  43.497  21.823  1.00 95.30           S  
ATOM   2134  N   GLU B 262       3.789  44.447  18.573  1.00 95.47           N  
ATOM   2135  CA  GLU B 262       3.743  45.809  18.049  1.00 95.47           C  
ATOM   2136  C   GLU B 262       3.393  45.818  16.564  1.00 95.47           C  
ATOM   2137  CB  GLU B 262       5.079  46.519  18.279  1.00 95.47           C  
ATOM   2138  O   GLU B 262       3.122  46.875  15.991  1.00 95.47           O  
ATOM   2139  CG  GLU B 262       5.408  46.750  19.747  1.00 95.47           C  
ATOM   2140  CD  GLU B 262       6.684  47.550  19.957  1.00 95.47           C  
ATOM   2141  OE1 GLU B 262       6.979  47.929  21.113  1.00 95.47           O  
ATOM   2142  OE2 GLU B 262       7.394  47.800  18.957  1.00 95.47           O  
ATOM   2143  N   ALA B 263       3.359  44.650  15.986  1.00 96.32           N  
ATOM   2144  CA  ALA B 263       3.112  44.544  14.550  1.00 96.32           C  
ATOM   2145  C   ALA B 263       1.634  44.747  14.231  1.00 96.32           C  
ATOM   2146  CB  ALA B 263       3.585  43.189  14.028  1.00 96.32           C  
ATOM   2147  O   ALA B 263       0.764  44.346  15.008  1.00 96.32           O  
ATOM   2148  N   LEU B 264       1.288  45.415  13.100  1.00 97.34           N  
ATOM   2149  CA  LEU B 264      -0.086  45.551  12.628  1.00 97.34           C  
ATOM   2150  C   LEU B 264      -0.606  44.227  12.080  1.00 97.34           C  
ATOM   2151  CB  LEU B 264      -0.178  46.634  11.550  1.00 97.34           C  
ATOM   2152  O   LEU B 264       0.139  43.476  11.446  1.00 97.34           O  
ATOM   2153  CG  LEU B 264       0.129  48.064  11.998  1.00 97.34           C  
ATOM   2154  CD1 LEU B 264       0.183  48.997  10.793  1.00 97.34           C  
ATOM   2155  CD2 LEU B 264      -0.911  48.544  13.005  1.00 97.34           C  
ATOM   2156  N   GLN B 265      -1.861  43.987  12.307  1.00 98.29           N  
ATOM   2157  CA  GLN B 265      -2.457  42.715  11.911  1.00 98.29           C  
ATOM   2158  C   GLN B 265      -3.332  42.880  10.672  1.00 98.29           C  
ATOM   2159  CB  GLN B 265      -3.279  42.127  13.059  1.00 98.29           C  
ATOM   2160  O   GLN B 265      -3.715  43.997  10.320  1.00 98.29           O  
ATOM   2161  CG  GLN B 265      -2.465  41.837  14.313  1.00 98.29           C  
ATOM   2162  CD  GLN B 265      -3.318  41.348  15.468  1.00 98.29           C  
ATOM   2163  NE2 GLN B 265      -2.708  40.601  16.382  1.00 98.29           N  
ATOM   2164  OE1 GLN B 265      -4.517  41.639  15.538  1.00 98.29           O  
ATOM   2165  N   HIS B 266      -3.577  41.834  10.003  1.00 98.47           N  
ATOM   2166  CA  HIS B 266      -4.457  41.805   8.840  1.00 98.47           C  
ATOM   2167  C   HIS B 266      -5.730  41.018   9.131  1.00 98.47           C  
ATOM   2168  CB  HIS B 266      -3.732  41.204   7.634  1.00 98.47           C  
ATOM   2169  O   HIS B 266      -5.720  40.094   9.948  1.00 98.47           O  
ATOM   2170  CG  HIS B 266      -2.416  41.852   7.341  1.00 98.47           C  
ATOM   2171  CD2 HIS B 266      -1.168  41.571   7.785  1.00 98.47           C  
ATOM   2172  ND1 HIS B 266      -2.291  42.933   6.496  1.00 98.47           N  
ATOM   2173  CE1 HIS B 266      -1.018  43.289   6.432  1.00 98.47           C  
ATOM   2174  NE2 HIS B 266      -0.317  42.479   7.205  1.00 98.47           N  
ATOM   2175  N   ASN B 267      -6.856  41.389   8.552  1.00 98.09           N  
ATOM   2176  CA  ASN B 267      -8.081  40.598   8.603  1.00 98.09           C  
ATOM   2177  C   ASN B 267      -8.169  39.624   7.431  1.00 98.09           C  
ATOM   2178  CB  ASN B 267      -9.309  41.511   8.627  1.00 98.09           C  
ATOM   2179  O   ASN B 267      -7.804  39.967   6.305  1.00 98.09           O  
ATOM   2180  CG  ASN B 267      -9.439  42.280   9.927  1.00 98.09           C  
ATOM   2181  ND2 ASN B 267      -9.738  43.570   9.826  1.00 98.09           N  
ATOM   2182  OD1 ASN B 267      -9.271  41.720  11.013  1.00 98.09           O  
ATOM   2183  N   LEU B 268      -8.618  38.416   7.778  1.00 97.72           N  
ATOM   2184  CA  LEU B 268      -8.871  37.471   6.695  1.00 97.72           C  
ATOM   2185  C   LEU B 268     -10.044  37.931   5.836  1.00 97.72           C  
ATOM   2186  CB  LEU B 268      -9.151  36.075   7.257  1.00 97.72           C  
ATOM   2187  O   LEU B 268     -11.052  38.411   6.359  1.00 97.72           O  
ATOM   2188  CG  LEU B 268      -7.978  35.371   7.941  1.00 97.72           C  
ATOM   2189  CD1 LEU B 268      -8.454  34.101   8.637  1.00 97.72           C  
ATOM   2190  CD2 LEU B 268      -6.881  35.054   6.929  1.00 97.72           C  
ATOM   2191  N   PRO B 269      -9.887  37.890   4.578  1.00 94.21           N  
ATOM   2192  CA  PRO B 269     -11.088  38.123   3.772  1.00 94.21           C  
ATOM   2193  C   PRO B 269     -12.197  37.114   4.061  1.00 94.21           C  
ATOM   2194  CB  PRO B 269     -10.580  37.979   2.335  1.00 94.21           C  
ATOM   2195  O   PRO B 269     -11.925  36.014   4.548  1.00 94.21           O  
ATOM   2196  CG  PRO B 269      -9.379  37.097   2.440  1.00 94.21           C  
ATOM   2197  CD  PRO B 269      -8.770  37.281   3.801  1.00 94.21           C  
ATOM   2198  N   PRO B 270     -13.454  37.544   3.857  1.00 91.49           N  
ATOM   2199  CA  PRO B 270     -14.524  36.564   4.059  1.00 91.49           C  
ATOM   2200  C   PRO B 270     -14.309  35.282   3.257  1.00 91.49           C  
ATOM   2201  CB  PRO B 270     -15.775  37.304   3.579  1.00 91.49           C  
ATOM   2202  O   PRO B 270     -13.914  35.339   2.090  1.00 91.49           O  
ATOM   2203  CG  PRO B 270     -15.426  38.754   3.684  1.00 91.49           C  
ATOM   2204  CD  PRO B 270     -13.948  38.905   3.462  1.00 91.49           C  
ATOM   2205  N   PHE B 271     -14.460  34.133   3.914  1.00 93.25           N  
ATOM   2206  CA  PHE B 271     -14.243  32.842   3.271  1.00 93.25           C  
ATOM   2207  C   PHE B 271     -15.533  32.033   3.232  1.00 93.25           C  
ATOM   2208  CB  PHE B 271     -13.150  32.054   4.001  1.00 93.25           C  
ATOM   2209  O   PHE B 271     -16.102  31.711   4.278  1.00 93.25           O  
ATOM   2210  CG  PHE B 271     -12.823  30.734   3.359  1.00 93.25           C  
ATOM   2211  CD1 PHE B 271     -13.478  29.573   3.751  1.00 93.25           C  
ATOM   2212  CD2 PHE B 271     -11.859  30.653   2.362  1.00 93.25           C  
ATOM   2213  CE1 PHE B 271     -13.177  28.349   3.158  1.00 93.25           C  
ATOM   2214  CE2 PHE B 271     -11.553  29.433   1.765  1.00 93.25           C  
ATOM   2215  CZ  PHE B 271     -12.212  28.282   2.165  1.00 93.25           C  
ATOM   2216  N   THR B 272     -16.025  31.775   2.059  1.00 93.99           N  
ATOM   2217  CA  THR B 272     -17.186  30.909   1.883  1.00 93.99           C  
ATOM   2218  C   THR B 272     -16.770  29.555   1.315  1.00 93.99           C  
ATOM   2219  CB  THR B 272     -18.231  31.558   0.957  1.00 93.99           C  
ATOM   2220  O   THR B 272     -16.209  29.481   0.220  1.00 93.99           O  
ATOM   2221  CG2 THR B 272     -19.514  30.735   0.914  1.00 93.99           C  
ATOM   2222  OG1 THR B 272     -18.536  32.873   1.438  1.00 93.99           O  
ATOM   2223  N   PRO B 273     -17.047  28.505   2.107  1.00 95.14           N  
ATOM   2224  CA  PRO B 273     -16.719  27.173   1.593  1.00 95.14           C  
ATOM   2225  C   PRO B 273     -17.324  26.907   0.216  1.00 95.14           C  
ATOM   2226  CB  PRO B 273     -17.317  26.233   2.643  1.00 95.14           C  
ATOM   2227  O   PRO B 273     -18.500  27.201  -0.013  1.00 95.14           O  
ATOM   2228  CG  PRO B 273     -17.360  27.041   3.899  1.00 95.14           C  
ATOM   2229  CD  PRO B 273     -17.663  28.468   3.539  1.00 95.14           C  
ATOM   2230  N   PRO B 274     -16.536  26.403  -0.706  1.00 95.57           N  
ATOM   2231  CA  PRO B 274     -17.090  26.063  -2.019  1.00 95.57           C  
ATOM   2232  C   PRO B 274     -18.244  25.066  -1.932  1.00 95.57           C  
ATOM   2233  CB  PRO B 274     -15.896  25.453  -2.758  1.00 95.57           C  
ATOM   2234  O   PRO B 274     -18.234  24.178  -1.075  1.00 95.57           O  
ATOM   2235  CG  PRO B 274     -14.697  25.924  -2.001  1.00 95.57           C  
ATOM   2236  CD  PRO B 274     -15.094  26.151  -0.571  1.00 95.57           C  
ATOM   2237  N   PRO B 275     -19.241  25.228  -2.812  1.00 95.26           N  
ATOM   2238  CA  PRO B 275     -20.392  24.323  -2.766  1.00 95.26           C  
ATOM   2239  C   PRO B 275     -20.040  22.899  -3.189  1.00 95.26           C  
ATOM   2240  CB  PRO B 275     -21.378  24.957  -3.749  1.00 95.26           C  
ATOM   2241  O   PRO B 275     -19.083  22.693  -3.941  1.00 95.26           O  
ATOM   2242  CG  PRO B 275     -20.522  25.693  -4.729  1.00 95.26           C  
ATOM   2243  CD  PRO B 275     -19.303  26.197  -4.011  1.00 95.26           C  
ATOM   2244  N   HIS B 276     -20.801  21.968  -2.707  1.00 96.07           N  
ATOM   2245  CA  HIS B 276     -20.652  20.575  -3.115  1.00 96.07           C  
ATOM   2246  C   HIS B 276     -21.083  20.376  -4.564  1.00 96.07           C  
ATOM   2247  CB  HIS B 276     -21.461  19.658  -2.196  1.00 96.07           C  
ATOM   2248  O   HIS B 276     -22.118  20.897  -4.985  1.00 96.07           O  
ATOM   2249  CG  HIS B 276     -21.506  18.236  -2.655  1.00 96.07           C  
ATOM   2250  CD2 HIS B 276     -22.506  17.513  -3.213  1.00 96.07           C  
ATOM   2251  ND1 HIS B 276     -20.424  17.388  -2.558  1.00 96.07           N  
ATOM   2252  CE1 HIS B 276     -20.758  16.202  -3.038  1.00 96.07           C  
ATOM   2253  NE2 HIS B 276     -22.015  16.251  -3.442  1.00 96.07           N  
ATOM   2254  N   THR B 277     -20.275  19.751  -5.399  1.00 95.19           N  
ATOM   2255  CA  THR B 277     -20.604  19.387  -6.772  1.00 95.19           C  
ATOM   2256  C   THR B 277     -20.466  17.882  -6.981  1.00 95.19           C  
ATOM   2257  CB  THR B 277     -19.706  20.132  -7.778  1.00 95.19           C  
ATOM   2258  O   THR B 277     -20.012  17.165  -6.087  1.00 95.19           O  
ATOM   2259  CG2 THR B 277     -19.752  21.638  -7.545  1.00 95.19           C  
ATOM   2260  OG1 THR B 277     -18.355  19.678  -7.630  1.00 95.19           O  
ATOM   2261  N   GLU B 278     -20.876  17.429  -8.154  1.00 90.43           N  
ATOM   2262  CA  GLU B 278     -20.809  16.007  -8.479  1.00 90.43           C  
ATOM   2263  C   GLU B 278     -19.362  15.533  -8.585  1.00 90.43           C  
ATOM   2264  CB  GLU B 278     -21.554  15.718  -9.785  1.00 90.43           C  
ATOM   2265  O   GLU B 278     -19.073  14.354  -8.373  1.00 90.43           O  
ATOM   2266  CG  GLU B 278     -23.069  15.778  -9.655  1.00 90.43           C  
ATOM   2267  CD  GLU B 278     -23.797  15.346 -10.917  1.00 90.43           C  
ATOM   2268  OE1 GLU B 278     -25.048  15.290 -10.908  1.00 90.43           O  
ATOM   2269  OE2 GLU B 278     -23.111  15.060 -11.924  1.00 90.43           O  
ATOM   2270  N   ASP B 279     -18.494  16.520  -8.808  1.00 91.92           N  
ATOM   2271  CA  ASP B 279     -17.088  16.173  -8.995  1.00 91.92           C  
ATOM   2272  C   ASP B 279     -16.321  16.258  -7.678  1.00 91.92           C  
ATOM   2273  CB  ASP B 279     -16.444  17.088 -10.039  1.00 91.92           C  
ATOM   2274  O   ASP B 279     -15.132  15.938  -7.624  1.00 91.92           O  
ATOM   2275  CG  ASP B 279     -17.005  16.882 -11.435  1.00 91.92           C  
ATOM   2276  OD1 ASP B 279     -17.389  15.743 -11.776  1.00 91.92           O  
ATOM   2277  OD2 ASP B 279     -17.059  17.867 -12.202  1.00 91.92           O  
ATOM   2278  N   SER B 280     -17.027  16.603  -6.612  1.00 95.62           N  
ATOM   2279  CA  SER B 280     -16.385  16.712  -5.306  1.00 95.62           C  
ATOM   2280  C   SER B 280     -16.085  15.335  -4.721  1.00 95.62           C  
ATOM   2281  CB  SER B 280     -17.266  17.504  -4.339  1.00 95.62           C  
ATOM   2282  O   SER B 280     -16.960  14.469  -4.678  1.00 95.62           O  
ATOM   2283  OG  SER B 280     -17.502  18.812  -4.832  1.00 95.62           O  
ATOM   2284  N   VAL B 281     -14.841  15.189  -4.404  1.00 94.98           N  
ATOM   2285  CA  VAL B 281     -14.438  13.939  -3.770  1.00 94.98           C  
ATOM   2286  C   VAL B 281     -13.812  14.228  -2.407  1.00 94.98           C  
ATOM   2287  CB  VAL B 281     -13.448  13.147  -4.654  1.00 94.98           C  
ATOM   2288  O   VAL B 281     -12.659  14.659  -2.325  1.00 94.98           O  
ATOM   2289  CG1 VAL B 281     -13.094  11.810  -4.005  1.00 94.98           C  
ATOM   2290  CG2 VAL B 281     -14.034  12.930  -6.047  1.00 94.98           C  
ATOM   2291  N   TYR B 282     -14.515  13.854  -1.302  1.00 96.57           N  
ATOM   2292  CA  TYR B 282     -14.068  14.149   0.054  1.00 96.57           C  
ATOM   2293  C   TYR B 282     -13.319  12.965   0.651  1.00 96.57           C  
ATOM   2294  CB  TYR B 282     -15.259  14.517   0.945  1.00 96.57           C  
ATOM   2295  O   TYR B 282     -13.514  11.822   0.230  1.00 96.57           O  
ATOM   2296  CG  TYR B 282     -16.078  15.670   0.418  1.00 96.57           C  
ATOM   2297  CD1 TYR B 282     -15.661  16.986   0.598  1.00 96.57           C  
ATOM   2298  CD2 TYR B 282     -17.271  15.445  -0.261  1.00 96.57           C  
ATOM   2299  CE1 TYR B 282     -16.414  18.052   0.116  1.00 96.57           C  
ATOM   2300  CE2 TYR B 282     -18.032  16.502  -0.747  1.00 96.57           C  
ATOM   2301  OH  TYR B 282     -18.346  18.851  -1.034  1.00 96.57           O  
ATOM   2302  CZ  TYR B 282     -17.596  17.800  -0.555  1.00 96.57           C  
ATOM   2303  N   PRO B 283     -12.441  13.257   1.611  1.00 96.08           N  
ATOM   2304  CA  PRO B 283     -11.714  12.158   2.251  1.00 96.08           C  
ATOM   2305  C   PRO B 283     -12.639  11.179   2.971  1.00 96.08           C  
ATOM   2306  CB  PRO B 283     -10.796  12.874   3.245  1.00 96.08           C  
ATOM   2307  O   PRO B 283     -13.629  11.593   3.579  1.00 96.08           O  
ATOM   2308  CG  PRO B 283     -10.676  14.267   2.719  1.00 96.08           C  
ATOM   2309  CD  PRO B 283     -11.962  14.632   2.035  1.00 96.08           C  
ATOM   2310  N   MET B 284     -12.314   9.903   2.931  1.00 96.25           N  
ATOM   2311  CA  MET B 284     -13.067   8.869   3.636  1.00 96.25           C  
ATOM   2312  C   MET B 284     -12.806   8.933   5.137  1.00 96.25           C  
ATOM   2313  CB  MET B 284     -12.706   7.482   3.101  1.00 96.25           C  
ATOM   2314  O   MET B 284     -11.734   9.360   5.567  1.00 96.25           O  
ATOM   2315  CG  MET B 284     -13.233   7.208   1.702  1.00 96.25           C  
ATOM   2316  SD  MET B 284     -12.963   5.470   1.177  1.00 96.25           S  
ATOM   2317  CE  MET B 284     -11.336   5.623   0.389  1.00 96.25           C  
ATOM   2318  N   PRO B 285     -13.822   8.496   5.893  1.00 97.21           N  
ATOM   2319  CA  PRO B 285     -13.601   8.453   7.340  1.00 97.21           C  
ATOM   2320  C   PRO B 285     -12.524   7.448   7.743  1.00 97.21           C  
ATOM   2321  CB  PRO B 285     -14.967   8.040   7.894  1.00 97.21           C  
ATOM   2322  O   PRO B 285     -12.144   6.590   6.942  1.00 97.21           O  
ATOM   2323  CG  PRO B 285     -15.609   7.265   6.788  1.00 97.21           C  
ATOM   2324  CD  PRO B 285     -15.129   7.818   5.477  1.00 97.21           C  
ATOM   2325  N   ARG B 286     -12.035   7.611   8.980  1.00 96.44           N  
ATOM   2326  CA  ARG B 286     -11.005   6.702   9.472  1.00 96.44           C  
ATOM   2327  C   ARG B 286     -11.252   6.335  10.932  1.00 96.44           C  
ATOM   2328  CB  ARG B 286      -9.617   7.326   9.316  1.00 96.44           C  
ATOM   2329  O   ARG B 286     -12.153   6.882  11.571  1.00 96.44           O  
ATOM   2330  CG  ARG B 286      -9.460   8.664  10.023  1.00 96.44           C  
ATOM   2331  CD  ARG B 286      -8.127   9.321   9.695  1.00 96.44           C  
ATOM   2332  NE  ARG B 286      -7.959  10.584  10.409  1.00 96.44           N  
ATOM   2333  NH1 ARG B 286      -6.374  11.432   8.958  1.00 96.44           N  
ATOM   2334  NH2 ARG B 286      -7.057  12.665  10.766  1.00 96.44           N  
ATOM   2335  CZ  ARG B 286      -7.130  11.557  10.043  1.00 96.44           C  
ATOM   2336  N   VAL B 287     -10.542   5.377  11.393  1.00 97.96           N  
ATOM   2337  CA  VAL B 287     -10.524   4.998  12.802  1.00 97.96           C  
ATOM   2338  C   VAL B 287      -9.109   5.138  13.357  1.00 97.96           C  
ATOM   2339  CB  VAL B 287     -11.038   3.555  13.008  1.00 97.96           C  
ATOM   2340  O   VAL B 287      -8.130   5.006  12.619  1.00 97.96           O  
ATOM   2341  CG1 VAL B 287     -12.500   3.436  12.581  1.00 97.96           C  
ATOM   2342  CG2 VAL B 287     -10.169   2.565  12.233  1.00 97.96           C  
ATOM   2343  N   ILE B 288      -9.039   5.362  14.663  1.00 98.06           N  
ATOM   2344  CA  ILE B 288      -7.745   5.619  15.285  1.00 98.06           C  
ATOM   2345  C   ILE B 288      -7.102   4.299  15.703  1.00 98.06           C  
ATOM   2346  CB  ILE B 288      -7.880   6.560  16.503  1.00 98.06           C  
ATOM   2347  O   ILE B 288      -7.720   3.495  16.405  1.00 98.06           O  
ATOM   2348  CG1 ILE B 288      -8.535   7.882  16.087  1.00 98.06           C  
ATOM   2349  CG2 ILE B 288      -6.514   6.805  17.150  1.00 98.06           C  
ATOM   2350  CD1 ILE B 288      -7.760   8.649  15.025  1.00 98.06           C  
ATOM   2351  N   PHE B 289      -5.894   4.113  15.299  1.00 97.90           N  
ATOM   2352  CA  PHE B 289      -5.119   2.925  15.637  1.00 97.90           C  
ATOM   2353  C   PHE B 289      -4.358   3.128  16.942  1.00 97.90           C  
ATOM   2354  CB  PHE B 289      -4.143   2.579  14.508  1.00 97.90           C  
ATOM   2355  O   PHE B 289      -3.635   4.113  17.097  1.00 97.90           O  
ATOM   2356  CG  PHE B 289      -3.367   1.312  14.743  1.00 97.90           C  
ATOM   2357  CD1 PHE B 289      -2.150   1.339  15.412  1.00 97.90           C  
ATOM   2358  CD2 PHE B 289      -3.856   0.091  14.295  1.00 97.90           C  
ATOM   2359  CE1 PHE B 289      -1.429   0.167  15.631  1.00 97.90           C  
ATOM   2360  CE2 PHE B 289      -3.142  -1.084  14.510  1.00 97.90           C  
ATOM   2361  CZ  PHE B 289      -1.928  -1.044  15.177  1.00 97.90           C  
ATOM   2362  N   ARG B 290      -4.544   2.193  17.882  1.00 96.54           N  
ATOM   2363  CA  ARG B 290      -3.838   2.259  19.158  1.00 96.54           C  
ATOM   2364  C   ARG B 290      -3.190   0.920  19.495  1.00 96.54           C  
ATOM   2365  CB  ARG B 290      -4.793   2.676  20.279  1.00 96.54           C  
ATOM   2366  O   ARG B 290      -3.837  -0.126  19.413  1.00 96.54           O  
ATOM   2367  CG  ARG B 290      -5.287   4.110  20.166  1.00 96.54           C  
ATOM   2368  CD  ARG B 290      -4.154   5.112  20.341  1.00 96.54           C  
ATOM   2369  NE  ARG B 290      -4.631   6.488  20.237  1.00 96.54           N  
ATOM   2370  NH1 ARG B 290      -3.232   7.059  18.489  1.00 96.54           N  
ATOM   2371  NH2 ARG B 290      -4.686   8.606  19.352  1.00 96.54           N  
ATOM   2372  CZ  ARG B 290      -4.182   7.381  19.360  1.00 96.54           C  
ATOM   2373  N   MET B 291      -1.960   1.050  19.895  1.00 95.67           N  
ATOM   2374  CA  MET B 291      -1.247  -0.177  20.241  1.00 95.67           C  
ATOM   2375  C   MET B 291      -0.628  -0.073  21.631  1.00 95.67           C  
ATOM   2376  CB  MET B 291      -0.162  -0.479  19.206  1.00 95.67           C  
ATOM   2377  O   MET B 291      -0.711  -1.013  22.424  1.00 95.67           O  
ATOM   2378  CG  MET B 291       0.601  -1.766  19.476  1.00 95.67           C  
ATOM   2379  SD  MET B 291       1.827  -2.144  18.165  1.00 95.67           S  
ATOM   2380  CE  MET B 291       0.716  -2.645  16.821  1.00 95.67           C  
ATOM   2381  N   PHE B 292      -0.019   1.097  21.925  1.00 97.09           N  
ATOM   2382  CA  PHE B 292       0.754   1.268  23.150  1.00 97.09           C  
ATOM   2383  C   PHE B 292       0.046   2.218  24.109  1.00 97.09           C  
ATOM   2384  CB  PHE B 292       2.158   1.791  22.833  1.00 97.09           C  
ATOM   2385  O   PHE B 292      -0.771   3.039  23.687  1.00 97.09           O  
ATOM   2386  CG  PHE B 292       2.972   0.862  21.973  1.00 97.09           C  
ATOM   2387  CD1 PHE B 292       3.372  -0.379  22.452  1.00 97.09           C  
ATOM   2388  CD2 PHE B 292       3.337   1.231  20.685  1.00 97.09           C  
ATOM   2389  CE1 PHE B 292       4.126  -1.241  21.658  1.00 97.09           C  
ATOM   2390  CE2 PHE B 292       4.090   0.376  19.886  1.00 97.09           C  
ATOM   2391  CZ  PHE B 292       4.484  -0.859  20.375  1.00 97.09           C  
ATOM   2392  N   ASP B 293       0.326   2.043  25.367  1.00 94.98           N  
ATOM   2393  CA  ASP B 293      -0.069   2.989  26.406  1.00 94.98           C  
ATOM   2394  C   ASP B 293       1.041   3.165  27.439  1.00 94.98           C  
ATOM   2395  CB  ASP B 293      -1.357   2.528  27.091  1.00 94.98           C  
ATOM   2396  O   ASP B 293       2.165   2.701  27.236  1.00 94.98           O  
ATOM   2397  CG  ASP B 293      -1.209   1.189  27.793  1.00 94.98           C  
ATOM   2398  OD1 ASP B 293      -0.080   0.833  28.195  1.00 94.98           O  
ATOM   2399  OD2 ASP B 293      -2.229   0.483  27.944  1.00 94.98           O  
ATOM   2400  N   TYR B 294       0.856   3.837  28.553  1.00 92.72           N  
ATOM   2401  CA  TYR B 294       1.886   4.249  29.501  1.00 92.72           C  
ATOM   2402  C   TYR B 294       2.476   3.044  30.223  1.00 92.72           C  
ATOM   2403  CB  TYR B 294       1.314   5.240  30.519  1.00 92.72           C  
ATOM   2404  O   TYR B 294       3.567   3.126  30.793  1.00 92.72           O  
ATOM   2405  CG  TYR B 294       0.258   4.645  31.418  1.00 92.72           C  
ATOM   2406  CD1 TYR B 294      -1.087   4.670  31.055  1.00 92.72           C  
ATOM   2407  CD2 TYR B 294       0.601   4.059  32.631  1.00 92.72           C  
ATOM   2408  CE1 TYR B 294      -2.065   4.125  31.881  1.00 92.72           C  
ATOM   2409  CE2 TYR B 294      -0.368   3.510  33.465  1.00 92.72           C  
ATOM   2410  OH  TYR B 294      -2.659   3.007  33.903  1.00 92.72           O  
ATOM   2411  CZ  TYR B 294      -1.696   3.548  33.082  1.00 92.72           C  
ATOM   2412  N   THR B 295       1.827   1.886  30.187  1.00 94.04           N  
ATOM   2413  CA  THR B 295       2.285   0.697  30.897  1.00 94.04           C  
ATOM   2414  C   THR B 295       3.322  -0.060  30.072  1.00 94.04           C  
ATOM   2415  CB  THR B 295       1.110  -0.240  31.233  1.00 94.04           C  
ATOM   2416  O   THR B 295       4.019  -0.933  30.592  1.00 94.04           O  
ATOM   2417  CG2 THR B 295       0.043   0.485  32.047  1.00 94.04           C  
ATOM   2418  OG1 THR B 295       0.523  -0.717  30.015  1.00 94.04           O  
ATOM   2419  N   ASP B 296       3.529   0.282  28.895  1.00 92.90           N  
ATOM   2420  CA  ASP B 296       4.366  -0.488  27.981  1.00 92.90           C  
ATOM   2421  C   ASP B 296       5.826  -0.049  28.069  1.00 92.90           C  
ATOM   2422  CB  ASP B 296       3.861  -0.348  26.543  1.00 92.90           C  
ATOM   2423  O   ASP B 296       6.726  -0.776  27.643  1.00 92.90           O  
ATOM   2424  CG  ASP B 296       2.491  -0.969  26.333  1.00 92.90           C  
ATOM   2425  OD1 ASP B 296       2.309  -2.165  26.645  1.00 92.90           O  
ATOM   2426  OD2 ASP B 296       1.586  -0.255  25.847  1.00 92.90           O  
ATOM   2427  N   ASP B 297       6.088   1.100  28.588  1.00 90.38           N  
ATOM   2428  CA  ASP B 297       7.432   1.599  28.864  1.00 90.38           C  
ATOM   2429  C   ASP B 297       7.493   2.290  30.224  1.00 90.38           C  
ATOM   2430  CB  ASP B 297       7.883   2.562  27.764  1.00 90.38           C  
ATOM   2431  O   ASP B 297       7.753   3.492  30.304  1.00 90.38           O  
ATOM   2432  CG  ASP B 297       9.337   2.978  27.900  1.00 90.38           C  
ATOM   2433  OD1 ASP B 297      10.118   2.260  28.560  1.00 90.38           O  
ATOM   2434  OD2 ASP B 297       9.705   4.036  27.344  1.00 90.38           O  
ATOM   2435  N   PRO B 298       7.496   1.470  31.198  1.00 85.58           N  
ATOM   2436  CA  PRO B 298       7.395   2.047  32.541  1.00 85.58           C  
ATOM   2437  C   PRO B 298       8.636   2.847  32.933  1.00 85.58           C  
ATOM   2438  CB  PRO B 298       7.229   0.820  33.440  1.00 85.58           C  
ATOM   2439  O   PRO B 298       8.536   3.815  33.692  1.00 85.58           O  
ATOM   2440  CG  PRO B 298       7.729  -0.325  32.620  1.00 85.58           C  
ATOM   2441  CD  PRO B 298       7.549   0.014  31.168  1.00 85.58           C  
ATOM   2442  N   GLU B 299       9.742   2.498  32.365  1.00 90.10           N  
ATOM   2443  CA  GLU B 299      10.998   3.126  32.762  1.00 90.10           C  
ATOM   2444  C   GLU B 299      11.291   4.359  31.912  1.00 90.10           C  
ATOM   2445  CB  GLU B 299      12.155   2.129  32.658  1.00 90.10           C  
ATOM   2446  O   GLU B 299      12.177   5.151  32.242  1.00 90.10           O  
ATOM   2447  CG  GLU B 299      12.043   0.956  33.621  1.00 90.10           C  
ATOM   2448  CD  GLU B 299      13.263   0.049  33.606  1.00 90.10           C  
ATOM   2449  OE1 GLU B 299      13.343  -0.876  34.446  1.00 90.10           O  
ATOM   2450  OE2 GLU B 299      14.148   0.266  32.748  1.00 90.10           O  
ATOM   2451  N   GLY B 300      10.503   4.570  30.829  1.00 88.88           N  
ATOM   2452  CA  GLY B 300      10.734   5.694  29.935  1.00 88.88           C  
ATOM   2453  C   GLY B 300       9.771   6.844  30.161  1.00 88.88           C  
ATOM   2454  O   GLY B 300       8.980   6.821  31.106  1.00 88.88           O  
ATOM   2455  N   PRO B 301       9.952   7.869  29.374  1.00 93.56           N  
ATOM   2456  CA  PRO B 301       8.983   8.963  29.470  1.00 93.56           C  
ATOM   2457  C   PRO B 301       7.540   8.488  29.318  1.00 93.56           C  
ATOM   2458  CB  PRO B 301       9.378   9.886  28.315  1.00 93.56           C  
ATOM   2459  O   PRO B 301       7.283   7.488  28.644  1.00 93.56           O  
ATOM   2460  CG  PRO B 301      10.782   9.497  27.978  1.00 93.56           C  
ATOM   2461  CD  PRO B 301      10.982   8.058  28.358  1.00 93.56           C  
ATOM   2462  N   VAL B 302       6.687   9.210  29.900  1.00 94.10           N  
ATOM   2463  CA  VAL B 302       5.288   8.797  29.946  1.00 94.10           C  
ATOM   2464  C   VAL B 302       4.635   9.030  28.586  1.00 94.10           C  
ATOM   2465  CB  VAL B 302       4.510   9.552  31.047  1.00 94.10           C  
ATOM   2466  O   VAL B 302       4.732  10.122  28.022  1.00 94.10           O  
ATOM   2467  CG1 VAL B 302       3.033   9.163  31.027  1.00 94.10           C  
ATOM   2468  CG2 VAL B 302       5.121   9.272  32.419  1.00 94.10           C  
ATOM   2469  N   MET B 303       4.004   8.040  28.115  1.00 94.88           N  
ATOM   2470  CA  MET B 303       3.250   8.153  26.870  1.00 94.88           C  
ATOM   2471  C   MET B 303       1.961   8.940  27.083  1.00 94.88           C  
ATOM   2472  CB  MET B 303       2.929   6.767  26.307  1.00 94.88           C  
ATOM   2473  O   MET B 303       1.165   8.608  27.963  1.00 94.88           O  
ATOM   2474  CG  MET B 303       2.211   6.800  24.968  1.00 94.88           C  
ATOM   2475  SD  MET B 303       2.119   5.146  24.178  1.00 94.88           S  
ATOM   2476  CE  MET B 303       3.629   5.186  23.174  1.00 94.88           C  
ATOM   2477  N   PRO B 304       1.779   9.997  26.288  1.00 95.50           N  
ATOM   2478  CA  PRO B 304       0.511  10.716  26.432  1.00 95.50           C  
ATOM   2479  C   PRO B 304      -0.704   9.816  26.225  1.00 95.50           C  
ATOM   2480  CB  PRO B 304       0.588  11.788  25.342  1.00 95.50           C  
ATOM   2481  O   PRO B 304      -0.679   8.924  25.373  1.00 95.50           O  
ATOM   2482  CG  PRO B 304       2.050  11.969  25.087  1.00 95.50           C  
ATOM   2483  CD  PRO B 304       2.736  10.647  25.281  1.00 95.50           C  
ATOM   2484  N   GLY B 305      -1.740  10.069  27.015  1.00 95.72           N  
ATOM   2485  CA  GLY B 305      -2.949   9.270  26.905  1.00 95.72           C  
ATOM   2486  C   GLY B 305      -3.649   9.427  25.568  1.00 95.72           C  
ATOM   2487  O   GLY B 305      -3.424  10.408  24.856  1.00 95.72           O  
ATOM   2488  N   SER B 306      -4.566   8.517  25.273  1.00 96.14           N  
ATOM   2489  CA  SER B 306      -5.273   8.490  23.997  1.00 96.14           C  
ATOM   2490  C   SER B 306      -6.080   9.766  23.785  1.00 96.14           C  
ATOM   2491  CB  SER B 306      -6.198   7.274  23.922  1.00 96.14           C  
ATOM   2492  O   SER B 306      -6.277  10.201  22.648  1.00 96.14           O  
ATOM   2493  OG  SER B 306      -5.447   6.073  23.889  1.00 96.14           O  
ATOM   2494  N   HIS B 307      -6.532  10.366  24.891  1.00 97.52           N  
ATOM   2495  CA  HIS B 307      -7.387  11.540  24.761  1.00 97.52           C  
ATOM   2496  C   HIS B 307      -6.626  12.817  25.104  1.00 97.52           C  
ATOM   2497  CB  HIS B 307      -8.620  11.407  25.656  1.00 97.52           C  
ATOM   2498  O   HIS B 307      -7.235  13.863  25.339  1.00 97.52           O  
ATOM   2499  CG  HIS B 307      -9.625  10.421  25.151  1.00 97.52           C  
ATOM   2500  CD2 HIS B 307      -9.747   9.814  23.947  1.00 97.52           C  
ATOM   2501  ND1 HIS B 307     -10.666   9.957  25.925  1.00 97.52           N  
ATOM   2502  CE1 HIS B 307     -11.387   9.104  25.217  1.00 97.52           C  
ATOM   2503  NE2 HIS B 307     -10.851   9.000  24.013  1.00 97.52           N  
ATOM   2504  N   SER B 308      -5.330  12.694  25.214  1.00 97.01           N  
ATOM   2505  CA  SER B 308      -4.489  13.883  25.313  1.00 97.01           C  
ATOM   2506  C   SER B 308      -4.245  14.504  23.942  1.00 97.01           C  
ATOM   2507  CB  SER B 308      -3.152  13.540  25.971  1.00 97.01           C  
ATOM   2508  O   SER B 308      -3.977  13.793  22.971  1.00 97.01           O  
ATOM   2509  OG  SER B 308      -2.254  14.633  25.884  1.00 97.01           O  
ATOM   2510  N   VAL B 309      -4.284  15.773  23.846  1.00 97.93           N  
ATOM   2511  CA  VAL B 309      -4.087  16.451  22.569  1.00 97.93           C  
ATOM   2512  C   VAL B 309      -2.650  16.253  22.094  1.00 97.93           C  
ATOM   2513  CB  VAL B 309      -4.411  17.959  22.672  1.00 97.93           C  
ATOM   2514  O   VAL B 309      -2.378  16.270  20.891  1.00 97.93           O  
ATOM   2515  CG1 VAL B 309      -3.317  18.695  23.443  1.00 97.93           C  
ATOM   2516  CG2 VAL B 309      -4.586  18.562  21.279  1.00 97.93           C  
ATOM   2517  N   GLU B 310      -1.716  16.064  23.063  1.00 96.93           N  
ATOM   2518  CA  GLU B 310      -0.321  15.806  22.716  1.00 96.93           C  
ATOM   2519  C   GLU B 310      -0.189  14.548  21.862  1.00 96.93           C  
ATOM   2520  CB  GLU B 310       0.532  15.675  23.981  1.00 96.93           C  
ATOM   2521  O   GLU B 310       0.621  14.505  20.933  1.00 96.93           O  
ATOM   2522  CG  GLU B 310       0.740  16.989  24.721  1.00 96.93           C  
ATOM   2523  CD  GLU B 310      -0.411  17.343  25.649  1.00 96.93           C  
ATOM   2524  OE1 GLU B 310      -0.343  18.393  26.328  1.00 96.93           O  
ATOM   2525  OE2 GLU B 310      -1.389  16.564  25.699  1.00 96.93           O  
ATOM   2526  N   ARG B 311      -0.978  13.558  22.215  1.00 97.03           N  
ATOM   2527  CA  ARG B 311      -0.977  12.325  21.434  1.00 97.03           C  
ATOM   2528  C   ARG B 311      -1.346  12.598  19.980  1.00 97.03           C  
ATOM   2529  CB  ARG B 311      -1.944  11.305  22.038  1.00 97.03           C  
ATOM   2530  O   ARG B 311      -0.692  12.096  19.063  1.00 97.03           O  
ATOM   2531  CG  ARG B 311      -1.914   9.947  21.354  1.00 97.03           C  
ATOM   2532  CD  ARG B 311      -0.619   9.200  21.640  1.00 97.03           C  
ATOM   2533  NE  ARG B 311      -0.644   7.847  21.091  1.00 97.03           N  
ATOM   2534  NH1 ARG B 311       0.089   6.825  23.028  1.00 97.03           N  
ATOM   2535  NH2 ARG B 311      -0.367   5.569  21.166  1.00 97.03           N  
ATOM   2536  CZ  ARG B 311      -0.307   6.750  21.763  1.00 97.03           C  
ATOM   2537  N   PHE B 312      -2.317  13.409  19.785  1.00 97.68           N  
ATOM   2538  CA  PHE B 312      -2.768  13.793  18.452  1.00 97.68           C  
ATOM   2539  C   PHE B 312      -1.668  14.531  17.700  1.00 97.68           C  
ATOM   2540  CB  PHE B 312      -4.023  14.667  18.539  1.00 97.68           C  
ATOM   2541  O   PHE B 312      -1.356  14.192  16.556  1.00 97.68           O  
ATOM   2542  CG  PHE B 312      -4.395  15.326  17.238  1.00 97.68           C  
ATOM   2543  CD1 PHE B 312      -4.087  16.661  17.006  1.00 97.68           C  
ATOM   2544  CD2 PHE B 312      -5.053  14.609  16.247  1.00 97.68           C  
ATOM   2545  CE1 PHE B 312      -4.430  17.273  15.802  1.00 97.68           C  
ATOM   2546  CE2 PHE B 312      -5.399  15.214  15.042  1.00 97.68           C  
ATOM   2547  CZ  PHE B 312      -5.087  16.546  14.822  1.00 97.68           C  
ATOM   2548  N   VAL B 313      -1.036  15.525  18.322  1.00 97.21           N  
ATOM   2549  CA  VAL B 313      -0.033  16.382  17.699  1.00 97.21           C  
ATOM   2550  C   VAL B 313       1.176  15.546  17.284  1.00 97.21           C  
ATOM   2551  CB  VAL B 313       0.407  17.521  18.646  1.00 97.21           C  
ATOM   2552  O   VAL B 313       1.662  15.664  16.156  1.00 97.21           O  
ATOM   2553  CG1 VAL B 313       1.608  18.269  18.070  1.00 97.21           C  
ATOM   2554  CG2 VAL B 313      -0.753  18.481  18.901  1.00 97.21           C  
ATOM   2555  N   ILE B 314       1.644  14.669  18.138  1.00 97.09           N  
ATOM   2556  CA  ILE B 314       2.812  13.835  17.876  1.00 97.09           C  
ATOM   2557  C   ILE B 314       2.536  12.921  16.685  1.00 97.09           C  
ATOM   2558  CB  ILE B 314       3.199  12.999  19.116  1.00 97.09           C  
ATOM   2559  O   ILE B 314       3.335  12.854  15.747  1.00 97.09           O  
ATOM   2560  CG1 ILE B 314       3.709  13.911  20.238  1.00 97.09           C  
ATOM   2561  CG2 ILE B 314       4.247  11.943  18.750  1.00 97.09           C  
ATOM   2562  CD1 ILE B 314       3.758  13.242  21.605  1.00 97.09           C  
ATOM   2563  N   GLU B 315       1.398  12.263  16.680  1.00 97.41           N  
ATOM   2564  CA  GLU B 315       1.038  11.325  15.622  1.00 97.41           C  
ATOM   2565  C   GLU B 315       0.873  12.039  14.283  1.00 97.41           C  
ATOM   2566  CB  GLU B 315      -0.248  10.577  15.981  1.00 97.41           C  
ATOM   2567  O   GLU B 315       1.348  11.556  13.253  1.00 97.41           O  
ATOM   2568  CG  GLU B 315      -0.087   9.593  17.131  1.00 97.41           C  
ATOM   2569  CD  GLU B 315      -1.401   8.975  17.580  1.00 97.41           C  
ATOM   2570  OE1 GLU B 315      -1.395   8.162  18.532  1.00 97.41           O  
ATOM   2571  OE2 GLU B 315      -2.445   9.306  16.976  1.00 97.41           O  
ATOM   2572  N   GLU B 316       0.242  13.215  14.348  1.00 96.66           N  
ATOM   2573  CA  GLU B 316       0.079  14.008  13.133  1.00 96.66           C  
ATOM   2574  C   GLU B 316       1.432  14.376  12.529  1.00 96.66           C  
ATOM   2575  CB  GLU B 316      -0.730  15.275  13.421  1.00 96.66           C  
ATOM   2576  O   GLU B 316       1.629  14.259  11.317  1.00 96.66           O  
ATOM   2577  CG  GLU B 316      -2.236  15.055  13.426  1.00 96.66           C  
ATOM   2578  CD  GLU B 316      -2.788  14.653  12.068  1.00 96.66           C  
ATOM   2579  OE1 GLU B 316      -3.250  13.499  11.918  1.00 96.66           O  
ATOM   2580  OE2 GLU B 316      -2.757  15.498  11.146  1.00 96.66           O  
ATOM   2581  N   ASN B 317       2.341  14.779  13.393  1.00 96.60           N  
ATOM   2582  CA  ASN B 317       3.668  15.170  12.931  1.00 96.60           C  
ATOM   2583  C   ASN B 317       4.420  13.991  12.320  1.00 96.60           C  
ATOM   2584  CB  ASN B 317       4.478  15.780  14.078  1.00 96.60           C  
ATOM   2585  O   ASN B 317       5.064  14.132  11.279  1.00 96.60           O  
ATOM   2586  CG  ASN B 317       4.033  17.187  14.424  1.00 96.60           C  
ATOM   2587  ND2 ASN B 317       4.438  17.667  15.594  1.00 96.60           N  
ATOM   2588  OD1 ASN B 317       3.330  17.838  13.646  1.00 96.60           O  
ATOM   2589  N   LEU B 318       4.361  12.868  12.971  1.00 98.31           N  
ATOM   2590  CA  LEU B 318       5.059  11.691  12.466  1.00 98.31           C  
ATOM   2591  C   LEU B 318       4.482  11.251  11.124  1.00 98.31           C  
ATOM   2592  CB  LEU B 318       4.972  10.543  13.474  1.00 98.31           C  
ATOM   2593  O   LEU B 318       5.227  10.874  10.217  1.00 98.31           O  
ATOM   2594  CG  LEU B 318       5.706  10.748  14.800  1.00 98.31           C  
ATOM   2595  CD1 LEU B 318       5.503   9.541  15.710  1.00 98.31           C  
ATOM   2596  CD2 LEU B 318       7.190  10.998  14.558  1.00 98.31           C  
ATOM   2597  N   HIS B 319       3.125  11.269  10.974  1.00 97.95           N  
ATOM   2598  CA  HIS B 319       2.506  10.980   9.686  1.00 97.95           C  
ATOM   2599  C   HIS B 319       3.015  11.928   8.605  1.00 97.95           C  
ATOM   2600  CB  HIS B 319       0.983  11.072   9.791  1.00 97.95           C  
ATOM   2601  O   HIS B 319       3.302  11.501   7.484  1.00 97.95           O  
ATOM   2602  CG  HIS B 319       0.352   9.876  10.430  1.00 97.95           C  
ATOM   2603  CD2 HIS B 319      -0.400   9.760  11.550  1.00 97.95           C  
ATOM   2604  ND1 HIS B 319       0.468   8.606   9.909  1.00 97.95           N  
ATOM   2605  CE1 HIS B 319      -0.187   7.757  10.684  1.00 97.95           C  
ATOM   2606  NE2 HIS B 319      -0.723   8.432  11.686  1.00 97.95           N  
ATOM   2607  N   CYS B 320       3.189  13.166   8.932  1.00 95.73           N  
ATOM   2608  CA  CYS B 320       3.645  14.173   7.980  1.00 95.73           C  
ATOM   2609  C   CYS B 320       5.080  13.902   7.546  1.00 95.73           C  
ATOM   2610  CB  CYS B 320       3.541  15.571   8.588  1.00 95.73           C  
ATOM   2611  O   CYS B 320       5.419  14.064   6.372  1.00 95.73           O  
ATOM   2612  SG  CYS B 320       1.847  16.178   8.734  1.00 95.73           S  
ATOM   2613  N   ILE B 321       5.875  13.483   8.486  1.00 95.45           N  
ATOM   2614  CA  ILE B 321       7.268  13.183   8.173  1.00 95.45           C  
ATOM   2615  C   ILE B 321       7.337  12.033   7.172  1.00 95.45           C  
ATOM   2616  CB  ILE B 321       8.071  12.834   9.446  1.00 95.45           C  
ATOM   2617  O   ILE B 321       8.061  12.110   6.177  1.00 95.45           O  
ATOM   2618  CG1 ILE B 321       8.242  14.077  10.328  1.00 95.45           C  
ATOM   2619  CG2 ILE B 321       9.431  12.232   9.079  1.00 95.45           C  
ATOM   2620  CD1 ILE B 321       8.803  13.782  11.712  1.00 95.45           C  
ATOM   2621  N   ILE B 322       6.560  11.036   7.379  1.00 97.63           N  
ATOM   2622  CA  ILE B 322       6.548   9.893   6.472  1.00 97.63           C  
ATOM   2623  C   ILE B 322       6.039  10.329   5.100  1.00 97.63           C  
ATOM   2624  CB  ILE B 322       5.679   8.741   7.025  1.00 97.63           C  
ATOM   2625  O   ILE B 322       6.637   9.995   4.074  1.00 97.63           O  
ATOM   2626  CG1 ILE B 322       6.297   8.176   8.310  1.00 97.63           C  
ATOM   2627  CG2 ILE B 322       5.504   7.643   5.972  1.00 97.63           C  
ATOM   2628  CD1 ILE B 322       5.403   7.184   9.042  1.00 97.63           C  
ATOM   2629  N   LYS B 323       5.009  11.107   5.088  1.00 95.02           N  
ATOM   2630  CA  LYS B 323       4.416  11.585   3.842  1.00 95.02           C  
ATOM   2631  C   LYS B 323       5.421  12.402   3.034  1.00 95.02           C  
ATOM   2632  CB  LYS B 323       3.169  12.423   4.128  1.00 95.02           C  
ATOM   2633  O   LYS B 323       5.464  12.304   1.806  1.00 95.02           O  
ATOM   2634  CG  LYS B 323       2.438  12.891   2.878  1.00 95.02           C  
ATOM   2635  CD  LYS B 323       1.174  13.665   3.227  1.00 95.02           C  
ATOM   2636  CE  LYS B 323       0.457  14.160   1.978  1.00 95.02           C  
ATOM   2637  NZ  LYS B 323      -0.808  14.880   2.313  1.00 95.02           N  
ATOM   2638  N   SER B 324       6.284  13.140   3.722  1.00 90.77           N  
ATOM   2639  CA  SER B 324       7.215  14.055   3.068  1.00 90.77           C  
ATOM   2640  C   SER B 324       8.444  13.316   2.550  1.00 90.77           C  
ATOM   2641  CB  SER B 324       7.643  15.163   4.031  1.00 90.77           C  
ATOM   2642  O   SER B 324       9.042  13.720   1.551  1.00 90.77           O  
ATOM   2643  OG  SER B 324       6.540  15.983   4.377  1.00 90.77           O  
ATOM   2644  N   HIS B 325       8.800  12.135   3.199  1.00 93.07           N  
ATOM   2645  CA  HIS B 325      10.109  11.565   2.901  1.00 93.07           C  
ATOM   2646  C   HIS B 325       9.991  10.101   2.490  1.00 93.07           C  
ATOM   2647  CB  HIS B 325      11.039  11.698   4.109  1.00 93.07           C  
ATOM   2648  O   HIS B 325      10.976   9.360   2.529  1.00 93.07           O  
ATOM   2649  CG  HIS B 325      11.332  13.115   4.487  1.00 93.07           C  
ATOM   2650  CD2 HIS B 325      10.871  13.877   5.507  1.00 93.07           C  
ATOM   2651  ND1 HIS B 325      12.196  13.913   3.769  1.00 93.07           N  
ATOM   2652  CE1 HIS B 325      12.255  15.108   4.334  1.00 93.07           C  
ATOM   2653  NE2 HIS B 325      11.460  15.112   5.390  1.00 93.07           N  
ATOM   2654  N   TRP B 326       8.870   9.584   2.112  1.00 95.66           N  
ATOM   2655  CA  TRP B 326       8.610   8.169   1.866  1.00 95.66           C  
ATOM   2656  C   TRP B 326       9.454   7.655   0.705  1.00 95.66           C  
ATOM   2657  CB  TRP B 326       7.125   7.937   1.576  1.00 95.66           C  
ATOM   2658  O   TRP B 326       9.730   6.456   0.613  1.00 95.66           O  
ATOM   2659  CG  TRP B 326       6.654   8.542   0.287  1.00 95.66           C  
ATOM   2660  CD1 TRP B 326       6.179   9.810   0.098  1.00 95.66           C  
ATOM   2661  CD2 TRP B 326       6.609   7.901  -0.991  1.00 95.66           C  
ATOM   2662  CE2 TRP B 326       6.096   8.841  -1.912  1.00 95.66           C  
ATOM   2663  CE3 TRP B 326       6.953   6.622  -1.448  1.00 95.66           C  
ATOM   2664  NE1 TRP B 326       5.842   9.997  -1.223  1.00 95.66           N  
ATOM   2665  CH2 TRP B 326       6.264   7.283  -3.685  1.00 95.66           C  
ATOM   2666  CZ2 TRP B 326       5.919   8.541  -3.265  1.00 95.66           C  
ATOM   2667  CZ3 TRP B 326       6.777   6.326  -2.794  1.00 95.66           C  
ATOM   2668  N   LYS B 327       9.932   8.540  -0.218  1.00 94.65           N  
ATOM   2669  CA  LYS B 327      10.717   8.117  -1.374  1.00 94.65           C  
ATOM   2670  C   LYS B 327      12.175   7.879  -0.991  1.00 94.65           C  
ATOM   2671  CB  LYS B 327      10.632   9.159  -2.491  1.00 94.65           C  
ATOM   2672  O   LYS B 327      12.915   7.219  -1.725  1.00 94.65           O  
ATOM   2673  CG  LYS B 327       9.269   9.238  -3.161  1.00 94.65           C  
ATOM   2674  CD  LYS B 327       9.250  10.283  -4.269  1.00 94.65           C  
ATOM   2675  CE  LYS B 327       7.892  10.350  -4.954  1.00 94.65           C  
ATOM   2676  NZ  LYS B 327       7.854  11.407  -6.008  1.00 94.65           N  
ATOM   2677  N   GLU B 328      12.604   8.461   0.171  1.00 93.65           N  
ATOM   2678  CA  GLU B 328      13.967   8.335   0.679  1.00 93.65           C  
ATOM   2679  C   GLU B 328      13.989   7.628   2.031  1.00 93.65           C  
ATOM   2680  CB  GLU B 328      14.627   9.711   0.795  1.00 93.65           C  
ATOM   2681  O   GLU B 328      14.035   8.278   3.077  1.00 93.65           O  
ATOM   2682  CG  GLU B 328      14.740  10.453  -0.530  1.00 93.65           C  
ATOM   2683  CD  GLU B 328      15.916   9.992  -1.377  1.00 93.65           C  
ATOM   2684  OE1 GLU B 328      16.026  10.423  -2.547  1.00 93.65           O  
ATOM   2685  OE2 GLU B 328      16.732   9.193  -0.866  1.00 93.65           O  
ATOM   2686  N   ARG B 329      14.040   6.331   2.014  1.00 94.18           N  
ATOM   2687  CA  ARG B 329      13.823   5.529   3.213  1.00 94.18           C  
ATOM   2688  C   ARG B 329      14.842   5.874   4.295  1.00 94.18           C  
ATOM   2689  CB  ARG B 329      13.895   4.037   2.883  1.00 94.18           C  
ATOM   2690  O   ARG B 329      14.506   5.915   5.480  1.00 94.18           O  
ATOM   2691  CG  ARG B 329      15.279   3.564   2.465  1.00 94.18           C  
ATOM   2692  CD  ARG B 329      15.292   2.078   2.137  1.00 94.18           C  
ATOM   2693  NE  ARG B 329      16.607   1.639   1.679  1.00 94.18           N  
ATOM   2694  NH1 ARG B 329      15.928  -0.498   1.121  1.00 94.18           N  
ATOM   2695  NH2 ARG B 329      18.111   0.132   0.817  1.00 94.18           N  
ATOM   2696  CZ  ARG B 329      16.879   0.425   1.207  1.00 94.18           C  
ATOM   2697  N   LYS B 330      16.154   6.133   3.970  1.00 94.80           N  
ATOM   2698  CA  LYS B 330      17.173   6.473   4.959  1.00 94.80           C  
ATOM   2699  C   LYS B 330      16.920   7.854   5.557  1.00 94.80           C  
ATOM   2700  CB  LYS B 330      18.567   6.422   4.331  1.00 94.80           C  
ATOM   2701  O   LYS B 330      17.001   8.033   6.774  1.00 94.80           O  
ATOM   2702  CG  LYS B 330      19.041   5.017   3.990  1.00 94.80           C  
ATOM   2703  CD  LYS B 330      20.467   5.023   3.453  1.00 94.80           C  
ATOM   2704  CE  LYS B 330      20.941   3.618   3.108  1.00 94.80           C  
ATOM   2705  NZ  LYS B 330      22.337   3.619   2.577  1.00 94.80           N  
ATOM   2706  N   THR B 331      16.577   8.800   4.683  1.00 93.34           N  
ATOM   2707  CA  THR B 331      16.266  10.149   5.144  1.00 93.34           C  
ATOM   2708  C   THR B 331      15.002  10.150   5.999  1.00 93.34           C  
ATOM   2709  CB  THR B 331      16.089  11.117   3.960  1.00 93.34           C  
ATOM   2710  O   THR B 331      14.932  10.848   7.013  1.00 93.34           O  
ATOM   2711  CG2 THR B 331      15.795  12.532   4.445  1.00 93.34           C  
ATOM   2712  OG1 THR B 331      17.290  11.131   3.178  1.00 93.34           O  
ATOM   2713  N   CYS B 332      14.072   9.393   5.553  1.00 95.96           N  
ATOM   2714  CA  CYS B 332      12.828   9.297   6.309  1.00 95.96           C  
ATOM   2715  C   CYS B 332      13.085   8.779   7.719  1.00 95.96           C  
ATOM   2716  CB  CYS B 332      11.835   8.381   5.593  1.00 95.96           C  
ATOM   2717  O   CYS B 332      12.621   9.370   8.696  1.00 95.96           O  
ATOM   2718  SG  CYS B 332      10.195   8.353   6.349  1.00 95.96           S  
ATOM   2719  N   ALA B 333      13.864   7.718   7.840  1.00 98.04           N  
ATOM   2720  CA  ALA B 333      14.209   7.148   9.139  1.00 98.04           C  
ATOM   2721  C   ALA B 333      14.967   8.157   9.997  1.00 98.04           C  
ATOM   2722  CB  ALA B 333      15.039   5.879   8.959  1.00 98.04           C  
ATOM   2723  O   ALA B 333      14.664   8.326  11.181  1.00 98.04           O  
ATOM   2724  N   ALA B 334      15.888   8.863   9.384  1.00 95.12           N  
ATOM   2725  CA  ALA B 334      16.692   9.849  10.103  1.00 95.12           C  
ATOM   2726  C   ALA B 334      15.821  10.982  10.637  1.00 95.12           C  
ATOM   2727  CB  ALA B 334      17.787  10.405   9.196  1.00 95.12           C  
ATOM   2728  O   ALA B 334      16.012  11.440  11.766  1.00 95.12           O  
ATOM   2729  N   GLN B 335      14.839  11.385   9.843  1.00 93.41           N  
ATOM   2730  CA  GLN B 335      13.945  12.462  10.253  1.00 93.41           C  
ATOM   2731  C   GLN B 335      13.036  12.018  11.396  1.00 93.41           C  
ATOM   2732  CB  GLN B 335      13.104  12.943   9.069  1.00 93.41           C  
ATOM   2733  O   GLN B 335      12.755  12.796  12.310  1.00 93.41           O  
ATOM   2734  CG  GLN B 335      13.907  13.664   7.996  1.00 93.41           C  
ATOM   2735  CD  GLN B 335      14.541  14.947   8.499  1.00 93.41           C  
ATOM   2736  NE2 GLN B 335      15.738  15.250   8.008  1.00 93.41           N  
ATOM   2737  OE1 GLN B 335      13.959  15.661   9.323  1.00 93.41           O  
ATOM   2738  N   LEU B 336      12.641  10.799  11.403  1.00 97.68           N  
ATOM   2739  CA  LEU B 336      11.778  10.278  12.458  1.00 97.68           C  
ATOM   2740  C   LEU B 336      12.517  10.231  13.791  1.00 97.68           C  
ATOM   2741  CB  LEU B 336      11.268   8.882  12.093  1.00 97.68           C  
ATOM   2742  O   LEU B 336      11.992  10.677  14.813  1.00 97.68           O  
ATOM   2743  CG  LEU B 336      10.181   8.816  11.019  1.00 97.68           C  
ATOM   2744  CD1 LEU B 336       9.989   7.378  10.547  1.00 97.68           C  
ATOM   2745  CD2 LEU B 336       8.872   9.390  11.547  1.00 97.68           C  
ATOM   2746  N   VAL B 337      13.737   9.795  13.747  1.00 96.77           N  
ATOM   2747  CA  VAL B 337      14.500   9.599  14.975  1.00 96.77           C  
ATOM   2748  C   VAL B 337      14.982  10.948  15.505  1.00 96.77           C  
ATOM   2749  CB  VAL B 337      15.702   8.654  14.752  1.00 96.77           C  
ATOM   2750  O   VAL B 337      15.320  11.075  16.684  1.00 96.77           O  
ATOM   2751  CG1 VAL B 337      16.596   8.615  15.991  1.00 96.77           C  
ATOM   2752  CG2 VAL B 337      15.217   7.251  14.395  1.00 96.77           C  
ATOM   2753  N   SER B 338      14.963  11.948  14.607  1.00 92.82           N  
ATOM   2754  CA  SER B 338      15.405  13.277  15.017  1.00 92.82           C  
ATOM   2755  C   SER B 338      14.221  14.167  15.377  1.00 92.82           C  
ATOM   2756  CB  SER B 338      16.230  13.934  13.909  1.00 92.82           C  
ATOM   2757  O   SER B 338      14.331  15.395  15.355  1.00 92.82           O  
ATOM   2758  OG  SER B 338      15.443  14.131  12.747  1.00 92.82           O  
ATOM   2759  N   TYR B 339      13.068  13.579  15.692  1.00 93.73           N  
ATOM   2760  CA  TYR B 339      11.859  14.309  16.057  1.00 93.73           C  
ATOM   2761  C   TYR B 339      12.127  15.265  17.212  1.00 93.73           C  
ATOM   2762  CB  TYR B 339      10.737  13.337  16.434  1.00 93.73           C  
ATOM   2763  O   TYR B 339      12.798  14.904  18.183  1.00 93.73           O  
ATOM   2764  CG  TYR B 339       9.409  14.009  16.681  1.00 93.73           C  
ATOM   2765  CD1 TYR B 339       8.960  14.253  17.978  1.00 93.73           C  
ATOM   2766  CD2 TYR B 339       8.599  14.402  15.621  1.00 93.73           C  
ATOM   2767  CE1 TYR B 339       7.736  14.871  18.211  1.00 93.73           C  
ATOM   2768  CE2 TYR B 339       7.373  15.020  15.843  1.00 93.73           C  
ATOM   2769  OH  TYR B 339       5.738  15.863  17.364  1.00 93.73           O  
ATOM   2770  CZ  TYR B 339       6.951  15.251  17.139  1.00 93.73           C  
ATOM   2771  N   PRO B 340      11.624  16.498  17.101  1.00 88.61           N  
ATOM   2772  CA  PRO B 340      11.843  17.458  18.185  1.00 88.61           C  
ATOM   2773  C   PRO B 340      11.190  17.027  19.496  1.00 88.61           C  
ATOM   2774  CB  PRO B 340      11.202  18.742  17.653  1.00 88.61           C  
ATOM   2775  O   PRO B 340      10.034  16.596  19.502  1.00 88.61           O  
ATOM   2776  CG  PRO B 340      11.157  18.561  16.170  1.00 88.61           C  
ATOM   2777  CD  PRO B 340      11.035  17.093  15.873  1.00 88.61           C  
ATOM   2778  N   GLY B 341      11.913  17.165  20.601  1.00 88.36           N  
ATOM   2779  CA  GLY B 341      11.422  16.793  21.918  1.00 88.36           C  
ATOM   2780  C   GLY B 341      11.417  15.294  22.151  1.00 88.36           C  
ATOM   2781  O   GLY B 341      10.604  14.783  22.923  1.00 88.36           O  
ATOM   2782  N   LYS B 342      12.227  14.592  21.397  1.00 91.37           N  
ATOM   2783  CA  LYS B 342      12.265  13.133  21.411  1.00 91.37           C  
ATOM   2784  C   LYS B 342      12.580  12.604  22.808  1.00 91.37           C  
ATOM   2785  CB  LYS B 342      13.298  12.613  20.410  1.00 91.37           C  
ATOM   2786  O   LYS B 342      12.164  11.501  23.168  1.00 91.37           O  
ATOM   2787  CG  LYS B 342      14.726  13.038  20.716  1.00 91.37           C  
ATOM   2788  CD  LYS B 342      15.703  12.505  19.675  1.00 91.37           C  
ATOM   2789  CE  LYS B 342      17.131  12.942  19.973  1.00 91.37           C  
ATOM   2790  NZ  LYS B 342      18.090  12.441  18.943  1.00 91.37           N  
ATOM   2791  N   ASN B 343      13.203  13.425  23.693  1.00 90.80           N  
ATOM   2792  CA  ASN B 343      13.589  12.970  25.024  1.00 90.80           C  
ATOM   2793  C   ASN B 343      12.440  13.106  26.019  1.00 90.80           C  
ATOM   2794  CB  ASN B 343      14.814  13.741  25.520  1.00 90.80           C  
ATOM   2795  O   ASN B 343      12.482  12.527  27.106  1.00 90.80           O  
ATOM   2796  CG  ASN B 343      16.038  13.511  24.655  1.00 90.80           C  
ATOM   2797  ND2 ASN B 343      16.841  14.553  24.476  1.00 90.80           N  
ATOM   2798  OD1 ASN B 343      16.259  12.407  24.151  1.00 90.80           O  
ATOM   2799  N   LYS B 344      11.358  13.696  25.569  1.00 92.74           N  
ATOM   2800  CA  LYS B 344      10.224  13.935  26.457  1.00 92.74           C  
ATOM   2801  C   LYS B 344       9.121  12.906  26.229  1.00 92.74           C  
ATOM   2802  CB  LYS B 344       9.673  15.348  26.256  1.00 92.74           C  
ATOM   2803  O   LYS B 344       8.146  12.855  26.982  1.00 92.74           O  
ATOM   2804  CG  LYS B 344      10.659  16.452  26.607  1.00 92.74           C  
ATOM   2805  CD  LYS B 344      10.049  17.833  26.398  1.00 92.74           C  
ATOM   2806  CE  LYS B 344      11.045  18.939  26.718  1.00 92.74           C  
ATOM   2807  NZ  LYS B 344      10.469  20.294  26.464  1.00 92.74           N  
ATOM   2808  N   ILE B 345       9.282  12.100  25.215  1.00 94.64           N  
ATOM   2809  CA  ILE B 345       8.258  11.121  24.869  1.00 94.64           C  
ATOM   2810  C   ILE B 345       8.915   9.790  24.512  1.00 94.64           C  
ATOM   2811  CB  ILE B 345       7.377  11.615  23.699  1.00 94.64           C  
ATOM   2812  O   ILE B 345      10.094   9.750  24.151  1.00 94.64           O  
ATOM   2813  CG1 ILE B 345       8.226  11.813  22.438  1.00 94.64           C  
ATOM   2814  CG2 ILE B 345       6.650  12.908  24.078  1.00 94.64           C  
ATOM   2815  CD1 ILE B 345       7.412  12.073  21.178  1.00 94.64           C  
ATOM   2816  N   PRO B 346       8.234   8.743  24.726  1.00 96.62           N  
ATOM   2817  CA  PRO B 346       8.759   7.472  24.221  1.00 96.62           C  
ATOM   2818  C   PRO B 346       8.689   7.369  22.699  1.00 96.62           C  
ATOM   2819  CB  PRO B 346       7.853   6.429  24.880  1.00 96.62           C  
ATOM   2820  O   PRO B 346       7.902   6.583  22.165  1.00 96.62           O  
ATOM   2821  CG  PRO B 346       6.534   7.114  25.039  1.00 96.62           C  
ATOM   2822  CD  PRO B 346       6.782   8.572  25.296  1.00 96.62           C  
ATOM   2823  N   LEU B 347       9.538   8.002  22.011  1.00 97.14           N  
ATOM   2824  CA  LEU B 347       9.493   8.275  20.579  1.00 97.14           C  
ATOM   2825  C   LEU B 347       9.400   6.979  19.780  1.00 97.14           C  
ATOM   2826  CB  LEU B 347      10.729   9.068  20.146  1.00 97.14           C  
ATOM   2827  O   LEU B 347       8.602   6.877  18.846  1.00 97.14           O  
ATOM   2828  CG  LEU B 347      10.838   9.395  18.656  1.00 97.14           C  
ATOM   2829  CD1 LEU B 347       9.669  10.271  18.219  1.00 97.14           C  
ATOM   2830  CD2 LEU B 347      12.167  10.078  18.353  1.00 97.14           C  
ATOM   2831  N   ASN B 348      10.264   5.990  20.154  1.00 97.95           N  
ATOM   2832  CA  ASN B 348      10.301   4.754  19.379  1.00 97.95           C  
ATOM   2833  C   ASN B 348       8.954   4.038  19.402  1.00 97.95           C  
ATOM   2834  CB  ASN B 348      11.403   3.828  19.898  1.00 97.95           C  
ATOM   2835  O   ASN B 348       8.559   3.417  18.413  1.00 97.95           O  
ATOM   2836  CG  ASN B 348      12.793   4.324  19.553  1.00 97.95           C  
ATOM   2837  ND2 ASN B 348      13.804   3.749  20.194  1.00 97.95           N  
ATOM   2838  OD1 ASN B 348      12.958   5.218  18.719  1.00 97.95           O  
ATOM   2839  N   TYR B 349       8.262   4.119  20.533  1.00 98.16           N  
ATOM   2840  CA  TYR B 349       6.922   3.550  20.622  1.00 98.16           C  
ATOM   2841  C   TYR B 349       5.954   4.288  19.706  1.00 98.16           C  
ATOM   2842  CB  TYR B 349       6.413   3.595  22.065  1.00 98.16           C  
ATOM   2843  O   TYR B 349       5.139   3.665  19.021  1.00 98.16           O  
ATOM   2844  CG  TYR B 349       7.036   2.553  22.962  1.00 98.16           C  
ATOM   2845  CD1 TYR B 349       6.355   1.380  23.278  1.00 98.16           C  
ATOM   2846  CD2 TYR B 349       8.307   2.740  23.497  1.00 98.16           C  
ATOM   2847  CE1 TYR B 349       6.925   0.418  24.105  1.00 98.16           C  
ATOM   2848  CE2 TYR B 349       8.886   1.785  24.325  1.00 98.16           C  
ATOM   2849  OH  TYR B 349       8.758  -0.320  25.443  1.00 98.16           O  
ATOM   2850  CZ  TYR B 349       8.189   0.629  24.623  1.00 98.16           C  
ATOM   2851  N   HIS B 350       6.072   5.619  19.639  1.00 98.27           N  
ATOM   2852  CA  HIS B 350       5.228   6.416  18.756  1.00 98.27           C  
ATOM   2853  C   HIS B 350       5.510   6.100  17.291  1.00 98.27           C  
ATOM   2854  CB  HIS B 350       5.436   7.908  19.020  1.00 98.27           C  
ATOM   2855  O   HIS B 350       4.581   5.928  16.499  1.00 98.27           O  
ATOM   2856  CG  HIS B 350       4.680   8.418  20.206  1.00 98.27           C  
ATOM   2857  CD2 HIS B 350       5.112   8.911  21.391  1.00 98.27           C  
ATOM   2858  ND1 HIS B 350       3.303   8.454  20.252  1.00 98.27           N  
ATOM   2859  CE1 HIS B 350       2.920   8.948  21.417  1.00 98.27           C  
ATOM   2860  NE2 HIS B 350       3.998   9.234  22.127  1.00 98.27           N  
ATOM   2861  N   ILE B 351       6.787   5.966  16.982  1.00 98.76           N  
ATOM   2862  CA  ILE B 351       7.189   5.713  15.602  1.00 98.76           C  
ATOM   2863  C   ILE B 351       6.618   4.377  15.134  1.00 98.76           C  
ATOM   2864  CB  ILE B 351       8.727   5.722  15.452  1.00 98.76           C  
ATOM   2865  O   ILE B 351       5.981   4.302  14.081  1.00 98.76           O  
ATOM   2866  CG1 ILE B 351       9.272   7.146  15.610  1.00 98.76           C  
ATOM   2867  CG2 ILE B 351       9.141   5.123  14.105  1.00 98.76           C  
ATOM   2868  CD1 ILE B 351      10.791   7.226  15.659  1.00 98.76           C  
ATOM   2869  N   VAL B 352       6.790   3.355  15.941  1.00 98.85           N  
ATOM   2870  CA  VAL B 352       6.334   2.016  15.584  1.00 98.85           C  
ATOM   2871  C   VAL B 352       4.813   2.006  15.450  1.00 98.85           C  
ATOM   2872  CB  VAL B 352       6.783   0.967  16.626  1.00 98.85           C  
ATOM   2873  O   VAL B 352       4.272   1.448  14.493  1.00 98.85           O  
ATOM   2874  CG1 VAL B 352       6.058  -0.359  16.406  1.00 98.85           C  
ATOM   2875  CG2 VAL B 352       8.297   0.768  16.564  1.00 98.85           C  
ATOM   2876  N   GLU B 353       4.138   2.630  16.343  1.00 98.63           N  
ATOM   2877  CA  GLU B 353       2.679   2.673  16.314  1.00 98.63           C  
ATOM   2878  C   GLU B 353       2.173   3.379  15.060  1.00 98.63           C  
ATOM   2879  CB  GLU B 353       2.136   3.368  17.565  1.00 98.63           C  
ATOM   2880  O   GLU B 353       1.235   2.910  14.412  1.00 98.63           O  
ATOM   2881  CG  GLU B 353       0.618   3.343  17.672  1.00 98.63           C  
ATOM   2882  CD  GLU B 353       0.103   3.854  19.009  1.00 98.63           C  
ATOM   2883  OE1 GLU B 353      -0.250   5.051  19.105  1.00 98.63           O  
ATOM   2884  OE2 GLU B 353       0.053   3.051  19.967  1.00 98.63           O  
ATOM   2885  N   VAL B 354       2.802   4.492  14.714  1.00 98.73           N  
ATOM   2886  CA  VAL B 354       2.367   5.278  13.564  1.00 98.73           C  
ATOM   2887  C   VAL B 354       2.617   4.495  12.278  1.00 98.73           C  
ATOM   2888  CB  VAL B 354       3.087   6.644  13.505  1.00 98.73           C  
ATOM   2889  O   VAL B 354       1.791   4.514  11.362  1.00 98.73           O  
ATOM   2890  CG1 VAL B 354       2.952   7.266  12.116  1.00 98.73           C  
ATOM   2891  CG2 VAL B 354       2.533   7.586  14.572  1.00 98.73           C  
ATOM   2892  N   ILE B 355       3.720   3.788  12.199  1.00 98.91           N  
ATOM   2893  CA  ILE B 355       4.035   3.002  11.011  1.00 98.91           C  
ATOM   2894  C   ILE B 355       3.008   1.884  10.845  1.00 98.91           C  
ATOM   2895  CB  ILE B 355       5.462   2.414  11.084  1.00 98.91           C  
ATOM   2896  O   ILE B 355       2.454   1.697   9.760  1.00 98.91           O  
ATOM   2897  CG1 ILE B 355       6.506   3.529  10.959  1.00 98.91           C  
ATOM   2898  CG2 ILE B 355       5.663   1.350  10.000  1.00 98.91           C  
ATOM   2899  CD1 ILE B 355       7.943   3.053  11.125  1.00 98.91           C  
ATOM   2900  N   PHE B 356       2.687   1.206  11.916  1.00 98.92           N  
ATOM   2901  CA  PHE B 356       1.698   0.138  11.833  1.00 98.92           C  
ATOM   2902  C   PHE B 356       0.304   0.708  11.594  1.00 98.92           C  
ATOM   2903  CB  PHE B 356       1.708  -0.706  13.112  1.00 98.92           C  
ATOM   2904  O   PHE B 356      -0.517   0.088  10.915  1.00 98.92           O  
ATOM   2905  CG  PHE B 356       2.770  -1.772  13.127  1.00 98.92           C  
ATOM   2906  CD1 PHE B 356       2.841  -2.716  12.111  1.00 98.92           C  
ATOM   2907  CD2 PHE B 356       3.697  -1.829  14.159  1.00 98.92           C  
ATOM   2908  CE1 PHE B 356       3.823  -3.704  12.122  1.00 98.92           C  
ATOM   2909  CE2 PHE B 356       4.681  -2.814  14.178  1.00 98.92           C  
ATOM   2910  CZ  PHE B 356       4.742  -3.751  13.159  1.00 98.92           C  
ATOM   2911  N   ALA B 357       0.044   1.870  12.158  1.00 98.75           N  
ATOM   2912  CA  ALA B 357      -1.234   2.523  11.889  1.00 98.75           C  
ATOM   2913  C   ALA B 357      -1.427   2.757  10.394  1.00 98.75           C  
ATOM   2914  CB  ALA B 357      -1.325   3.845  12.648  1.00 98.75           C  
ATOM   2915  O   ALA B 357      -2.514   2.531   9.858  1.00 98.75           O  
ATOM   2916  N   GLU B 358      -0.346   3.172   9.750  1.00 98.68           N  
ATOM   2917  CA  GLU B 358      -0.440   3.394   8.311  1.00 98.68           C  
ATOM   2918  C   GLU B 358      -0.528   2.073   7.553  1.00 98.68           C  
ATOM   2919  CB  GLU B 358       0.758   4.208   7.813  1.00 98.68           C  
ATOM   2920  O   GLU B 358      -1.343   1.928   6.640  1.00 98.68           O  
ATOM   2921  CG  GLU B 358       0.732   5.667   8.245  1.00 98.68           C  
ATOM   2922  CD  GLU B 358       1.689   6.544   7.453  1.00 98.68           C  
ATOM   2923  OE1 GLU B 358       1.722   7.773   7.688  1.00 98.68           O  
ATOM   2924  OE2 GLU B 358       2.410   5.997   6.588  1.00 98.68           O  
ATOM   2925  N   LEU B 359       0.247   1.080   7.941  1.00 98.81           N  
ATOM   2926  CA  LEU B 359       0.274  -0.213   7.266  1.00 98.81           C  
ATOM   2927  C   LEU B 359      -1.089  -0.894   7.339  1.00 98.81           C  
ATOM   2928  CB  LEU B 359       1.343  -1.118   7.885  1.00 98.81           C  
ATOM   2929  O   LEU B 359      -1.532  -1.511   6.368  1.00 98.81           O  
ATOM   2930  CG  LEU B 359       1.460  -2.527   7.300  1.00 98.81           C  
ATOM   2931  CD1 LEU B 359       1.815  -2.458   5.819  1.00 98.81           C  
ATOM   2932  CD2 LEU B 359       2.498  -3.340   8.067  1.00 98.81           C  
ATOM   2933  N   PHE B 360      -1.790  -0.694   8.457  1.00 98.77           N  
ATOM   2934  CA  PHE B 360      -3.028  -1.429   8.687  1.00 98.77           C  
ATOM   2935  C   PHE B 360      -4.240  -0.554   8.390  1.00 98.77           C  
ATOM   2936  CB  PHE B 360      -3.091  -1.941  10.129  1.00 98.77           C  
ATOM   2937  O   PHE B 360      -5.380  -0.966   8.616  1.00 98.77           O  
ATOM   2938  CG  PHE B 360      -2.083  -3.016  10.436  1.00 98.77           C  
ATOM   2939  CD1 PHE B 360      -1.786  -3.998   9.499  1.00 98.77           C  
ATOM   2940  CD2 PHE B 360      -1.432  -3.044  11.663  1.00 98.77           C  
ATOM   2941  CE1 PHE B 360      -0.854  -4.994   9.780  1.00 98.77           C  
ATOM   2942  CE2 PHE B 360      -0.500  -4.036  11.951  1.00 98.77           C  
ATOM   2943  CZ  PHE B 360      -0.213  -5.011  11.009  1.00 98.77           C  
ATOM   2944  N   GLN B 361      -3.967   0.601   7.861  1.00 98.46           N  
ATOM   2945  CA  GLN B 361      -5.074   1.497   7.544  1.00 98.46           C  
ATOM   2946  C   GLN B 361      -5.978   0.897   6.470  1.00 98.46           C  
ATOM   2947  CB  GLN B 361      -4.549   2.859   7.087  1.00 98.46           C  
ATOM   2948  O   GLN B 361      -5.493   0.373   5.466  1.00 98.46           O  
ATOM   2949  CG  GLN B 361      -5.643   3.888   6.838  1.00 98.46           C  
ATOM   2950  CD  GLN B 361      -5.092   5.265   6.519  1.00 98.46           C  
ATOM   2951  NE2 GLN B 361      -5.886   6.077   5.829  1.00 98.46           N  
ATOM   2952  OE1 GLN B 361      -3.961   5.597   6.890  1.00 98.46           O  
ATOM   2953  N   LEU B 362      -7.284   0.862   6.610  1.00 97.88           N  
ATOM   2954  CA  LEU B 362      -8.284   0.451   5.631  1.00 97.88           C  
ATOM   2955  C   LEU B 362      -8.990   1.663   5.033  1.00 97.88           C  
ATOM   2956  CB  LEU B 362      -9.309  -0.487   6.273  1.00 97.88           C  
ATOM   2957  O   LEU B 362      -9.236   2.650   5.730  1.00 97.88           O  
ATOM   2958  CG  LEU B 362      -8.773  -1.818   6.802  1.00 97.88           C  
ATOM   2959  CD1 LEU B 362      -9.835  -2.521   7.641  1.00 97.88           C  
ATOM   2960  CD2 LEU B 362      -8.318  -2.707   5.650  1.00 97.88           C  
ATOM   2961  N   PRO B 363      -9.314   1.764   3.764  1.00 95.14           N  
ATOM   2962  CA  PRO B 363      -9.322   0.602   2.872  1.00 95.14           C  
ATOM   2963  C   PRO B 363      -7.927   0.227   2.380  1.00 95.14           C  
ATOM   2964  CB  PRO B 363     -10.208   1.056   1.709  1.00 95.14           C  
ATOM   2965  O   PRO B 363      -7.691  -0.922   1.997  1.00 95.14           O  
ATOM   2966  CG  PRO B 363     -10.147   2.549   1.742  1.00 95.14           C  
ATOM   2967  CD  PRO B 363      -9.928   2.986   3.162  1.00 95.14           C  
ATOM   2968  N   ALA B 364      -6.984   1.259   2.359  1.00 95.97           N  
ATOM   2969  CA  ALA B 364      -5.636   0.972   1.877  1.00 95.97           C  
ATOM   2970  C   ALA B 364      -4.600   1.823   2.605  1.00 95.97           C  
ATOM   2971  CB  ALA B 364      -5.548   1.205   0.371  1.00 95.97           C  
ATOM   2972  O   ALA B 364      -4.883   2.958   2.995  1.00 95.97           O  
ATOM   2973  N   PRO B 365      -3.407   1.248   2.777  1.00 97.71           N  
ATOM   2974  CA  PRO B 365      -2.343   2.100   3.315  1.00 97.71           C  
ATOM   2975  C   PRO B 365      -1.970   3.243   2.374  1.00 97.71           C  
ATOM   2976  CB  PRO B 365      -1.171   1.132   3.490  1.00 97.71           C  
ATOM   2977  O   PRO B 365      -2.072   3.101   1.153  1.00 97.71           O  
ATOM   2978  CG  PRO B 365      -1.454   0.013   2.540  1.00 97.71           C  
ATOM   2979  CD  PRO B 365      -2.937  -0.057   2.314  1.00 97.71           C  
ATOM   2980  N   PRO B 366      -1.457   4.356   2.909  1.00 97.46           N  
ATOM   2981  CA  PRO B 366      -1.102   5.491   2.054  1.00 97.46           C  
ATOM   2982  C   PRO B 366       0.021   5.163   1.073  1.00 97.46           C  
ATOM   2983  CB  PRO B 366      -0.657   6.561   3.055  1.00 97.46           C  
ATOM   2984  O   PRO B 366       0.083   5.738  -0.016  1.00 97.46           O  
ATOM   2985  CG  PRO B 366      -1.370   6.217   4.323  1.00 97.46           C  
ATOM   2986  CD  PRO B 366      -1.458   4.722   4.431  1.00 97.46           C  
ATOM   2987  N   HIS B 367       0.951   4.345   1.476  1.00 97.76           N  
ATOM   2988  CA  HIS B 367       2.039   3.937   0.595  1.00 97.76           C  
ATOM   2989  C   HIS B 367       2.084   2.420   0.441  1.00 97.76           C  
ATOM   2990  CB  HIS B 367       3.379   4.451   1.124  1.00 97.76           C  
ATOM   2991  O   HIS B 367       1.429   1.696   1.194  1.00 97.76           O  
ATOM   2992  CG  HIS B 367       3.398   5.925   1.377  1.00 97.76           C  
ATOM   2993  CD2 HIS B 367       3.464   6.628   2.532  1.00 97.76           C  
ATOM   2994  ND1 HIS B 367       3.341   6.855   0.362  1.00 97.76           N  
ATOM   2995  CE1 HIS B 367       3.373   8.070   0.883  1.00 97.76           C  
ATOM   2996  NE2 HIS B 367       3.448   7.960   2.198  1.00 97.76           N  
ATOM   2997  N   ILE B 368       2.802   1.930  -0.564  1.00 97.84           N  
ATOM   2998  CA  ILE B 368       2.902   0.500  -0.832  1.00 97.84           C  
ATOM   2999  C   ILE B 368       3.474  -0.216   0.390  1.00 97.84           C  
ATOM   3000  CB  ILE B 368       3.775   0.218  -2.076  1.00 97.84           C  
ATOM   3001  O   ILE B 368       4.337   0.325   1.086  1.00 97.84           O  
ATOM   3002  CG1 ILE B 368       3.649  -1.251  -2.495  1.00 97.84           C  
ATOM   3003  CG2 ILE B 368       5.237   0.586  -1.804  1.00 97.84           C  
ATOM   3004  CD1 ILE B 368       4.244  -1.558  -3.862  1.00 97.84           C  
ATOM   3005  N   ASP B 369       3.091  -1.443   0.702  1.00 98.11           N  
ATOM   3006  CA  ASP B 369       3.405  -2.192   1.915  1.00 98.11           C  
ATOM   3007  C   ASP B 369       4.915  -2.285   2.127  1.00 98.11           C  
ATOM   3008  CB  ASP B 369       2.796  -3.594   1.852  1.00 98.11           C  
ATOM   3009  O   ASP B 369       5.403  -2.089   3.242  1.00 98.11           O  
ATOM   3010  CG  ASP B 369       1.278  -3.584   1.895  1.00 98.11           C  
ATOM   3011  OD1 ASP B 369       0.676  -2.489   1.895  1.00 98.11           O  
ATOM   3012  OD2 ASP B 369       0.679  -4.681   1.932  1.00 98.11           O  
ATOM   3013  N   VAL B 370       5.638  -2.521   1.047  1.00 98.54           N  
ATOM   3014  CA  VAL B 370       7.066  -2.797   1.158  1.00 98.54           C  
ATOM   3015  C   VAL B 370       7.797  -1.552   1.656  1.00 98.54           C  
ATOM   3016  CB  VAL B 370       7.662  -3.260  -0.191  1.00 98.54           C  
ATOM   3017  O   VAL B 370       8.871  -1.653   2.254  1.00 98.54           O  
ATOM   3018  CG1 VAL B 370       7.647  -2.120  -1.207  1.00 98.54           C  
ATOM   3019  CG2 VAL B 370       9.082  -3.787   0.006  1.00 98.54           C  
ATOM   3020  N   MET B 371       7.243  -0.345   1.439  1.00 98.62           N  
ATOM   3021  CA  MET B 371       7.824   0.896   1.944  1.00 98.62           C  
ATOM   3022  C   MET B 371       7.937   0.865   3.465  1.00 98.62           C  
ATOM   3023  CB  MET B 371       6.988   2.099   1.506  1.00 98.62           C  
ATOM   3024  O   MET B 371       8.972   1.233   4.023  1.00 98.62           O  
ATOM   3025  CG  MET B 371       7.566   3.437   1.938  1.00 98.62           C  
ATOM   3026  SD  MET B 371       7.121   3.872   3.664  1.00 98.62           S  
ATOM   3027  CE  MET B 371       5.394   4.379   3.431  1.00 98.62           C  
ATOM   3028  N   TYR B 372       6.929   0.381   4.158  1.00 98.84           N  
ATOM   3029  CA  TYR B 372       6.903   0.341   5.616  1.00 98.84           C  
ATOM   3030  C   TYR B 372       7.855  -0.723   6.149  1.00 98.84           C  
ATOM   3031  CB  TYR B 372       5.482   0.069   6.121  1.00 98.84           C  
ATOM   3032  O   TYR B 372       8.516  -0.517   7.170  1.00 98.84           O  
ATOM   3033  CG  TYR B 372       4.481   1.121   5.710  1.00 98.84           C  
ATOM   3034  CD1 TYR B 372       4.450   2.365   6.338  1.00 98.84           C  
ATOM   3035  CD2 TYR B 372       3.563   0.875   4.695  1.00 98.84           C  
ATOM   3036  CE1 TYR B 372       3.528   3.337   5.964  1.00 98.84           C  
ATOM   3037  CE2 TYR B 372       2.636   1.839   4.313  1.00 98.84           C  
ATOM   3038  OH  TYR B 372       1.712   4.024   4.578  1.00 98.84           O  
ATOM   3039  CZ  TYR B 372       2.627   3.065   4.952  1.00 98.84           C  
ATOM   3040  N   THR B 373       7.894  -1.868   5.431  1.00 98.63           N  
ATOM   3041  CA  THR B 373       8.793  -2.943   5.834  1.00 98.63           C  
ATOM   3042  C   THR B 373      10.242  -2.465   5.835  1.00 98.63           C  
ATOM   3043  CB  THR B 373       8.654  -4.165   4.908  1.00 98.63           C  
ATOM   3044  O   THR B 373      10.960  -2.642   6.822  1.00 98.63           O  
ATOM   3045  CG2 THR B 373       9.586  -5.292   5.339  1.00 98.63           C  
ATOM   3046  OG1 THR B 373       7.301  -4.637   4.949  1.00 98.63           O  
ATOM   3047  N   THR B 374      10.624  -1.795   4.785  1.00 98.26           N  
ATOM   3048  CA  THR B 374      12.015  -1.377   4.645  1.00 98.26           C  
ATOM   3049  C   THR B 374      12.314  -0.182   5.545  1.00 98.26           C  
ATOM   3050  CB  THR B 374      12.345  -1.017   3.184  1.00 98.26           C  
ATOM   3051  O   THR B 374      13.439  -0.026   6.025  1.00 98.26           O  
ATOM   3052  CG2 THR B 374      12.240  -2.241   2.279  1.00 98.26           C  
ATOM   3053  OG1 THR B 374      11.428  -0.017   2.725  1.00 98.26           O  
ATOM   3054  N   LEU B 375      11.301   0.654   5.804  1.00 98.73           N  
ATOM   3055  CA  LEU B 375      11.473   1.745   6.757  1.00 98.73           C  
ATOM   3056  C   LEU B 375      11.776   1.206   8.151  1.00 98.73           C  
ATOM   3057  CB  LEU B 375      10.221   2.624   6.798  1.00 98.73           C  
ATOM   3058  O   LEU B 375      12.688   1.692   8.824  1.00 98.73           O  
ATOM   3059  CG  LEU B 375      10.246   3.795   7.782  1.00 98.73           C  
ATOM   3060  CD1 LEU B 375      11.447   4.692   7.507  1.00 98.73           C  
ATOM   3061  CD2 LEU B 375       8.947   4.590   7.700  1.00 98.73           C  
ATOM   3062  N   LEU B 376      11.067   0.166   8.569  1.00 98.84           N  
ATOM   3063  CA  LEU B 376      11.296  -0.440   9.876  1.00 98.84           C  
ATOM   3064  C   LEU B 376      12.672  -1.095   9.938  1.00 98.84           C  
ATOM   3065  CB  LEU B 376      10.211  -1.475  10.185  1.00 98.84           C  
ATOM   3066  O   LEU B 376      13.344  -1.041  10.970  1.00 98.84           O  
ATOM   3067  CG  LEU B 376       8.863  -0.925  10.654  1.00 98.84           C  
ATOM   3068  CD1 LEU B 376       7.800  -2.018  10.610  1.00 98.84           C  
ATOM   3069  CD2 LEU B 376       8.983  -0.345  12.059  1.00 98.84           C  
ATOM   3070  N   ILE B 377      13.101  -1.663   8.858  1.00 98.11           N  
ATOM   3071  CA  ILE B 377      14.428  -2.265   8.800  1.00 98.11           C  
ATOM   3072  C   ILE B 377      15.493  -1.188   8.995  1.00 98.11           C  
ATOM   3073  CB  ILE B 377      14.654  -3.006   7.462  1.00 98.11           C  
ATOM   3074  O   ILE B 377      16.419  -1.359   9.790  1.00 98.11           O  
ATOM   3075  CG1 ILE B 377      13.777  -4.261   7.392  1.00 98.11           C  
ATOM   3076  CG2 ILE B 377      16.134  -3.360   7.285  1.00 98.11           C  
ATOM   3077  CD1 ILE B 377      13.732  -4.909   6.015  1.00 98.11           C  
ATOM   3078  N   GLU B 378      15.315  -0.049   8.304  1.00 97.79           N  
ATOM   3079  CA  GLU B 378      16.263   1.054   8.421  1.00 97.79           C  
ATOM   3080  C   GLU B 378      16.284   1.617   9.839  1.00 97.79           C  
ATOM   3081  CB  GLU B 378      15.923   2.163   7.421  1.00 97.79           C  
ATOM   3082  O   GLU B 378      17.349   1.943  10.368  1.00 97.79           O  
ATOM   3083  CG  GLU B 378      16.166   1.776   5.969  1.00 97.79           C  
ATOM   3084  CD  GLU B 378      17.606   1.381   5.685  1.00 97.79           C  
ATOM   3085  OE1 GLU B 378      17.850   0.632   4.712  1.00 97.79           O  
ATOM   3086  OE2 GLU B 378      18.498   1.823   6.443  1.00 97.79           O  
ATOM   3087  N   LEU B 379      15.147   1.711  10.436  1.00 98.70           N  
ATOM   3088  CA  LEU B 379      15.041   2.219  11.800  1.00 98.70           C  
ATOM   3089  C   LEU B 379      15.747   1.290  12.782  1.00 98.70           C  
ATOM   3090  CB  LEU B 379      13.572   2.381  12.199  1.00 98.70           C  
ATOM   3091  O   LEU B 379      16.411   1.753  13.712  1.00 98.70           O  
ATOM   3092  CG  LEU B 379      12.837   3.584  11.606  1.00 98.70           C  
ATOM   3093  CD1 LEU B 379      11.329   3.403  11.740  1.00 98.70           C  
ATOM   3094  CD2 LEU B 379      13.288   4.874  12.282  1.00 98.70           C  
ATOM   3095  N   CYS B 380      15.617  -0.019  12.570  1.00 97.90           N  
ATOM   3096  CA  CYS B 380      16.293  -0.993  13.419  1.00 97.90           C  
ATOM   3097  C   CYS B 380      17.807  -0.878  13.282  1.00 97.90           C  
ATOM   3098  CB  CYS B 380      15.847  -2.412  13.066  1.00 97.90           C  
ATOM   3099  O   CYS B 380      18.538  -1.056  14.258  1.00 97.90           O  
ATOM   3100  SG  CYS B 380      14.182  -2.815  13.637  1.00 97.90           S  
ATOM   3101  N   LYS B 381      18.226  -0.513  12.109  1.00 95.18           N  
ATOM   3102  CA  LYS B 381      19.655  -0.331  11.874  1.00 95.18           C  
ATOM   3103  C   LYS B 381      20.163   0.947  12.536  1.00 95.18           C  
ATOM   3104  CB  LYS B 381      19.953  -0.299  10.374  1.00 95.18           C  
ATOM   3105  O   LYS B 381      21.265   0.972  13.087  1.00 95.18           O  
ATOM   3106  CG  LYS B 381      19.766  -1.638   9.677  1.00 95.18           C  
ATOM   3107  CD  LYS B 381      20.028  -1.531   8.181  1.00 95.18           C  
ATOM   3108  CE  LYS B 381      19.792  -2.859   7.474  1.00 95.18           C  
ATOM   3109  NZ  LYS B 381      19.935  -2.732   5.993  1.00 95.18           N  
ATOM   3110  N   LEU B 382      19.333   2.000  12.511  1.00 96.45           N  
ATOM   3111  CA  LEU B 382      19.712   3.305  13.042  1.00 96.45           C  
ATOM   3112  C   LEU B 382      19.671   3.304  14.566  1.00 96.45           C  
ATOM   3113  CB  LEU B 382      18.786   4.396  12.496  1.00 96.45           C  
ATOM   3114  O   LEU B 382      20.440   4.019  15.213  1.00 96.45           O  
ATOM   3115  CG  LEU B 382      19.099   4.909  11.090  1.00 96.45           C  
ATOM   3116  CD1 LEU B 382      18.036   5.907  10.641  1.00 96.45           C  
ATOM   3117  CD2 LEU B 382      20.486   5.542  11.047  1.00 96.45           C  
ATOM   3118  N   GLN B 383      18.725   2.465  15.121  1.00 97.01           N  
ATOM   3119  CA  GLN B 383      18.585   2.364  16.570  1.00 97.01           C  
ATOM   3120  C   GLN B 383      18.642   0.909  17.028  1.00 97.01           C  
ATOM   3121  CB  GLN B 383      17.275   3.007  17.029  1.00 97.01           C  
ATOM   3122  O   GLN B 383      17.678   0.394  17.598  1.00 97.01           O  
ATOM   3123  CG  GLN B 383      17.197   4.503  16.756  1.00 97.01           C  
ATOM   3124  CD  GLN B 383      17.961   5.327  17.776  1.00 97.01           C  
ATOM   3125  NE2 GLN B 383      18.777   6.259  17.294  1.00 97.01           N  
ATOM   3126  OE1 GLN B 383      17.818   5.129  18.987  1.00 97.01           O  
ATOM   3127  N   PRO B 384      19.786   0.247  16.964  1.00 95.88           N  
ATOM   3128  CA  PRO B 384      19.908  -1.191  17.217  1.00 95.88           C  
ATOM   3129  C   PRO B 384      19.651  -1.557  18.677  1.00 95.88           C  
ATOM   3130  CB  PRO B 384      21.355  -1.497  16.823  1.00 95.88           C  
ATOM   3131  O   PRO B 384      19.240  -2.682  18.972  1.00 95.88           O  
ATOM   3132  CG  PRO B 384      22.060  -0.181  16.906  1.00 95.88           C  
ATOM   3133  CD  PRO B 384      21.083   0.905  16.556  1.00 95.88           C  
ATOM   3134  N   GLY B 385      19.788  -0.543  19.582  1.00 95.21           N  
ATOM   3135  CA  GLY B 385      19.668  -0.832  21.002  1.00 95.21           C  
ATOM   3136  C   GLY B 385      18.258  -0.652  21.531  1.00 95.21           C  
ATOM   3137  O   GLY B 385      17.942  -1.098  22.636  1.00 95.21           O  
ATOM   3138  N   SER B 386      17.383  -0.099  20.732  1.00 95.42           N  
ATOM   3139  CA  SER B 386      16.075   0.248  21.278  1.00 95.42           C  
ATOM   3140  C   SER B 386      14.952  -0.181  20.340  1.00 95.42           C  
ATOM   3141  CB  SER B 386      15.985   1.752  21.541  1.00 95.42           C  
ATOM   3142  O   SER B 386      14.103  -0.994  20.710  1.00 95.42           O  
ATOM   3143  OG  SER B 386      14.666   2.121  21.903  1.00 95.42           O  
ATOM   3144  N   LEU B 387      14.962   0.114  19.080  1.00 97.13           N  
ATOM   3145  CA  LEU B 387      13.852  -0.049  18.148  1.00 97.13           C  
ATOM   3146  C   LEU B 387      13.512  -1.523  17.959  1.00 97.13           C  
ATOM   3147  CB  LEU B 387      14.190   0.586  16.796  1.00 97.13           C  
ATOM   3148  O   LEU B 387      12.337  -1.897  17.944  1.00 97.13           O  
ATOM   3149  CG  LEU B 387      13.002   0.963  15.909  1.00 97.13           C  
ATOM   3150  CD1 LEU B 387      12.382   2.274  16.382  1.00 97.13           C  
ATOM   3151  CD2 LEU B 387      13.436   1.067  14.450  1.00 97.13           C  
ATOM   3152  N   PRO B 388      14.524  -2.424  17.849  1.00 97.56           N  
ATOM   3153  CA  PRO B 388      14.199  -3.844  17.691  1.00 97.56           C  
ATOM   3154  C   PRO B 388      13.379  -4.393  18.856  1.00 97.56           C  
ATOM   3155  CB  PRO B 388      15.573  -4.515  17.626  1.00 97.56           C  
ATOM   3156  O   PRO B 388      12.495  -5.230  18.653  1.00 97.56           O  
ATOM   3157  CG  PRO B 388      16.472  -3.488  17.017  1.00 97.56           C  
ATOM   3158  CD  PRO B 388      16.079  -2.137  17.543  1.00 97.56           C  
ATOM   3159  N   GLN B 389      13.647  -3.903  20.018  1.00 96.95           N  
ATOM   3160  CA  GLN B 389      12.909  -4.354  21.193  1.00 96.95           C  
ATOM   3161  C   GLN B 389      11.460  -3.879  21.148  1.00 96.95           C  
ATOM   3162  CB  GLN B 389      13.584  -3.862  22.474  1.00 96.95           C  
ATOM   3163  O   GLN B 389      10.540  -4.645  21.444  1.00 96.95           O  
ATOM   3164  CG  GLN B 389      14.919  -4.535  22.764  1.00 96.95           C  
ATOM   3165  CD  GLN B 389      15.625  -3.944  23.970  1.00 96.95           C  
ATOM   3166  NE2 GLN B 389      16.872  -4.348  24.184  1.00 96.95           N  
ATOM   3167  OE1 GLN B 389      15.054  -3.130  24.702  1.00 96.95           O  
ATOM   3168  N   VAL B 390      11.285  -2.632  20.792  1.00 97.99           N  
ATOM   3169  CA  VAL B 390       9.941  -2.069  20.701  1.00 97.99           C  
ATOM   3170  C   VAL B 390       9.152  -2.789  19.610  1.00 97.99           C  
ATOM   3171  CB  VAL B 390       9.980  -0.551  20.416  1.00 97.99           C  
ATOM   3172  O   VAL B 390       7.979  -3.120  19.798  1.00 97.99           O  
ATOM   3173  CG1 VAL B 390       8.566   0.007  20.268  1.00 97.99           C  
ATOM   3174  CG2 VAL B 390      10.733   0.180  21.526  1.00 97.99           C  
ATOM   3175  N   LEU B 391       9.830  -3.068  18.522  1.00 98.52           N  
ATOM   3176  CA  LEU B 391       9.190  -3.745  17.400  1.00 98.52           C  
ATOM   3177  C   LEU B 391       8.813  -5.175  17.770  1.00 98.52           C  
ATOM   3178  CB  LEU B 391      10.113  -3.747  16.178  1.00 98.52           C  
ATOM   3179  O   LEU B 391       7.749  -5.662  17.381  1.00 98.52           O  
ATOM   3180  CG  LEU B 391       9.502  -4.247  14.868  1.00 98.52           C  
ATOM   3181  CD1 LEU B 391       8.230  -3.470  14.546  1.00 98.52           C  
ATOM   3182  CD2 LEU B 391      10.509  -4.130  13.729  1.00 98.52           C  
ATOM   3183  N   ALA B 392       9.691  -5.862  18.493  1.00 98.05           N  
ATOM   3184  CA  ALA B 392       9.397  -7.213  18.965  1.00 98.05           C  
ATOM   3185  C   ALA B 392       8.174  -7.221  19.878  1.00 98.05           C  
ATOM   3186  CB  ALA B 392      10.604  -7.797  19.695  1.00 98.05           C  
ATOM   3187  O   ALA B 392       7.320  -8.105  19.775  1.00 98.05           O  
ATOM   3188  N   GLN B 393       8.098  -6.215  20.751  1.00 97.69           N  
ATOM   3189  CA  GLN B 393       6.943  -6.072  21.632  1.00 97.69           C  
ATOM   3190  C   GLN B 393       5.665  -5.842  20.830  1.00 97.69           C  
ATOM   3191  CB  GLN B 393       7.158  -4.924  22.619  1.00 97.69           C  
ATOM   3192  O   GLN B 393       4.636  -6.465  21.099  1.00 97.69           O  
ATOM   3193  CG  GLN B 393       6.026  -4.755  23.622  1.00 97.69           C  
ATOM   3194  CD  GLN B 393       6.271  -3.620  24.599  1.00 97.69           C  
ATOM   3195  NE2 GLN B 393       5.281  -3.337  25.439  1.00 97.69           N  
ATOM   3196  OE1 GLN B 393       7.341  -3.004  24.599  1.00 97.69           O  
ATOM   3197  N   ALA B 394       5.749  -4.953  19.853  1.00 98.64           N  
ATOM   3198  CA  ALA B 394       4.601  -4.655  19.000  1.00 98.64           C  
ATOM   3199  C   ALA B 394       4.129  -5.903  18.260  1.00 98.64           C  
ATOM   3200  CB  ALA B 394       4.950  -3.550  18.006  1.00 98.64           C  
ATOM   3201  O   ALA B 394       2.926  -6.160  18.168  1.00 98.64           O  
ATOM   3202  N   THR B 395       5.093  -6.694  17.772  1.00 98.75           N  
ATOM   3203  CA  THR B 395       4.780  -7.911  17.032  1.00 98.75           C  
ATOM   3204  C   THR B 395       4.057  -8.916  17.923  1.00 98.75           C  
ATOM   3205  CB  THR B 395       6.054  -8.557  16.455  1.00 98.75           C  
ATOM   3206  O   THR B 395       3.082  -9.541  17.499  1.00 98.75           O  
ATOM   3207  CG2 THR B 395       5.717  -9.794  15.629  1.00 98.75           C  
ATOM   3208  OG1 THR B 395       6.728  -7.608  15.620  1.00 98.75           O  
ATOM   3209  N   GLU B 396       4.490  -9.045  19.166  1.00 98.04           N  
ATOM   3210  CA  GLU B 396       3.831  -9.918  20.133  1.00 98.04           C  
ATOM   3211  C   GLU B 396       2.406  -9.451  20.416  1.00 98.04           C  
ATOM   3212  CB  GLU B 396       4.632  -9.981  21.435  1.00 98.04           C  
ATOM   3213  O   GLU B 396       1.481 -10.265  20.478  1.00 98.04           O  
ATOM   3214  CG  GLU B 396       4.082 -10.974  22.449  1.00 98.04           C  
ATOM   3215  CD  GLU B 396       4.135 -12.415  21.966  1.00 98.04           C  
ATOM   3216  OE1 GLU B 396       3.323 -13.243  22.438  1.00 98.04           O  
ATOM   3217  OE2 GLU B 396       4.996 -12.718  21.110  1.00 98.04           O  
ATOM   3218  N   MET B 397       2.243  -8.140  20.529  1.00 97.87           N  
ATOM   3219  CA  MET B 397       0.922  -7.578  20.793  1.00 97.87           C  
ATOM   3220  C   MET B 397      -0.026  -7.845  19.628  1.00 97.87           C  
ATOM   3221  CB  MET B 397       1.019  -6.074  21.054  1.00 97.87           C  
ATOM   3222  O   MET B 397      -1.192  -8.183  19.836  1.00 97.87           O  
ATOM   3223  CG  MET B 397       1.713  -5.722  22.360  1.00 97.87           C  
ATOM   3224  SD  MET B 397       1.901  -3.911  22.590  1.00 97.87           S  
ATOM   3225  CE  MET B 397       0.195  -3.465  23.018  1.00 97.87           C  
ATOM   3226  N   LEU B 398       0.466  -7.716  18.436  1.00 98.64           N  
ATOM   3227  CA  LEU B 398      -0.340  -8.018  17.259  1.00 98.64           C  
ATOM   3228  C   LEU B 398      -0.741  -9.490  17.237  1.00 98.64           C  
ATOM   3229  CB  LEU B 398       0.426  -7.667  15.980  1.00 98.64           C  
ATOM   3230  O   LEU B 398      -1.906  -9.816  17.000  1.00 98.64           O  
ATOM   3231  CG  LEU B 398       0.650  -6.178  15.711  1.00 98.64           C  
ATOM   3232  CD1 LEU B 398       1.637  -5.989  14.564  1.00 98.64           C  
ATOM   3233  CD2 LEU B 398      -0.674  -5.486  15.404  1.00 98.64           C  
ATOM   3234  N   TYR B 399       0.264 -10.347  17.531  1.00 98.61           N  
ATOM   3235  CA  TYR B 399       0.024 -11.786  17.548  1.00 98.61           C  
ATOM   3236  C   TYR B 399      -1.057 -12.147  18.560  1.00 98.61           C  
ATOM   3237  CB  TYR B 399       1.316 -12.543  17.871  1.00 98.61           C  
ATOM   3238  O   TYR B 399      -1.954 -12.939  18.263  1.00 98.61           O  
ATOM   3239  CG  TYR B 399       1.128 -14.034  18.005  1.00 98.61           C  
ATOM   3240  CD1 TYR B 399       1.022 -14.633  19.258  1.00 98.61           C  
ATOM   3241  CD2 TYR B 399       1.057 -14.848  16.879  1.00 98.61           C  
ATOM   3242  CE1 TYR B 399       0.851 -16.007  19.386  1.00 98.61           C  
ATOM   3243  CE2 TYR B 399       0.886 -16.223  16.995  1.00 98.61           C  
ATOM   3244  OH  TYR B 399       0.614 -18.154  18.372  1.00 98.61           O  
ATOM   3245  CZ  TYR B 399       0.784 -16.793  18.251  1.00 98.61           C  
ATOM   3246  N   MET B 400      -1.057 -11.477  19.700  1.00 97.50           N  
ATOM   3247  CA  MET B 400      -1.981 -11.794  20.785  1.00 97.50           C  
ATOM   3248  C   MET B 400      -3.395 -11.332  20.449  1.00 97.50           C  
ATOM   3249  CB  MET B 400      -1.517 -11.150  22.093  1.00 97.50           C  
ATOM   3250  O   MET B 400      -4.365 -11.804  21.045  1.00 97.50           O  
ATOM   3251  CG  MET B 400      -0.264 -11.783  22.677  1.00 97.50           C  
ATOM   3252  SD  MET B 400      -0.447 -13.589  22.943  1.00 97.50           S  
ATOM   3253  CE  MET B 400      -1.585 -13.591  24.356  1.00 97.50           C  
ATOM   3254  N   ARG B 401      -3.514 -10.472  19.419  1.00 97.57           N  
ATOM   3255  CA  ARG B 401      -4.819  -9.890  19.122  1.00 97.57           C  
ATOM   3256  C   ARG B 401      -5.342 -10.378  17.775  1.00 97.57           C  
ATOM   3257  CB  ARG B 401      -4.740  -8.362  19.131  1.00 97.57           C  
ATOM   3258  O   ARG B 401      -6.267  -9.788  17.212  1.00 97.57           O  
ATOM   3259  CG  ARG B 401      -4.477  -7.766  20.505  1.00 97.57           C  
ATOM   3260  CD  ARG B 401      -4.257  -6.262  20.435  1.00 97.57           C  
ATOM   3261  NE  ARG B 401      -5.457  -5.562  19.984  1.00 97.57           N  
ATOM   3262  NH1 ARG B 401      -4.530  -3.451  20.123  1.00 97.57           N  
ATOM   3263  NH2 ARG B 401      -6.699  -3.712  19.428  1.00 97.57           N  
ATOM   3264  CZ  ARG B 401      -5.559  -4.243  19.846  1.00 97.57           C  
ATOM   3265  N   LEU B 402      -4.874 -11.495  17.301  1.00 97.90           N  
ATOM   3266  CA  LEU B 402      -5.223 -12.023  15.987  1.00 97.90           C  
ATOM   3267  C   LEU B 402      -6.686 -12.450  15.944  1.00 97.90           C  
ATOM   3268  CB  LEU B 402      -4.323 -13.208  15.628  1.00 97.90           C  
ATOM   3269  O   LEU B 402      -7.333 -12.358  14.898  1.00 97.90           O  
ATOM   3270  CG  LEU B 402      -2.932 -12.865  15.093  1.00 97.90           C  
ATOM   3271  CD1 LEU B 402      -2.054 -14.111  15.060  1.00 97.90           C  
ATOM   3272  CD2 LEU B 402      -3.032 -12.239  13.705  1.00 97.90           C  
ATOM   3273  N   ASP B 403      -7.220 -12.800  17.068  1.00 95.79           N  
ATOM   3274  CA  ASP B 403      -8.580 -13.328  17.120  1.00 95.79           C  
ATOM   3275  C   ASP B 403      -9.601 -12.249  16.765  1.00 95.79           C  
ATOM   3276  CB  ASP B 403      -8.881 -13.901  18.507  1.00 95.79           C  
ATOM   3277  O   ASP B 403     -10.683 -12.554  16.258  1.00 95.79           O  
ATOM   3278  CG  ASP B 403      -8.074 -15.149  18.820  1.00 95.79           C  
ATOM   3279  OD1 ASP B 403      -7.929 -16.019  17.935  1.00 95.79           O  
ATOM   3280  OD2 ASP B 403      -7.583 -15.264  19.964  1.00 95.79           O  
ATOM   3281  N   THR B 404      -9.209 -11.009  16.976  1.00 96.61           N  
ATOM   3282  CA  THR B 404     -10.148  -9.921  16.727  1.00 96.61           C  
ATOM   3283  C   THR B 404      -9.634  -9.004  15.622  1.00 96.61           C  
ATOM   3284  CB  THR B 404     -10.401  -9.099  18.004  1.00 96.61           C  
ATOM   3285  O   THR B 404     -10.163  -7.909  15.419  1.00 96.61           O  
ATOM   3286  CG2 THR B 404     -11.007  -9.964  19.105  1.00 96.61           C  
ATOM   3287  OG1 THR B 404      -9.160  -8.554  18.468  1.00 96.61           O  
ATOM   3288  N   MET B 405      -8.598  -9.419  14.989  1.00 98.17           N  
ATOM   3289  CA  MET B 405      -7.974  -8.584  13.965  1.00 98.17           C  
ATOM   3290  C   MET B 405      -8.633  -8.805  12.608  1.00 98.17           C  
ATOM   3291  CB  MET B 405      -6.475  -8.875  13.873  1.00 98.17           C  
ATOM   3292  O   MET B 405      -8.962  -9.937  12.250  1.00 98.17           O  
ATOM   3293  CG  MET B 405      -5.704  -7.862  13.043  1.00 98.17           C  
ATOM   3294  SD  MET B 405      -3.887  -8.081  13.177  1.00 98.17           S  
ATOM   3295  CE  MET B 405      -3.321  -6.686  12.165  1.00 98.17           C  
ATOM   3296  N   ASN B 406      -8.856  -7.715  11.884  1.00 98.10           N  
ATOM   3297  CA  ASN B 406      -9.416  -7.790  10.539  1.00 98.10           C  
ATOM   3298  C   ASN B 406      -8.545  -8.635   9.615  1.00 98.10           C  
ATOM   3299  CB  ASN B 406      -9.603  -6.387   9.957  1.00 98.10           C  
ATOM   3300  O   ASN B 406      -7.318  -8.519   9.634  1.00 98.10           O  
ATOM   3301  CG  ASN B 406     -10.330  -6.399   8.626  1.00 98.10           C  
ATOM   3302  ND2 ASN B 406     -11.591  -5.983   8.636  1.00 98.10           N  
ATOM   3303  OD1 ASN B 406      -9.763  -6.780   7.599  1.00 98.10           O  
ATOM   3304  N   THR B 407      -9.141  -9.450   8.721  1.00 97.88           N  
ATOM   3305  CA  THR B 407      -8.436 -10.426   7.898  1.00 97.88           C  
ATOM   3306  C   THR B 407      -7.483  -9.730   6.931  1.00 97.88           C  
ATOM   3307  CB  THR B 407      -9.421 -11.306   7.107  1.00 97.88           C  
ATOM   3308  O   THR B 407      -6.390 -10.231   6.660  1.00 97.88           O  
ATOM   3309  CG2 THR B 407      -8.680 -12.293   6.211  1.00 97.88           C  
ATOM   3310  OG1 THR B 407     -10.243 -12.037   8.026  1.00 97.88           O  
ATOM   3311  N   THR B 408      -7.892  -8.584   6.393  1.00 98.32           N  
ATOM   3312  CA  THR B 408      -7.019  -7.818   5.510  1.00 98.32           C  
ATOM   3313  C   THR B 408      -5.749  -7.392   6.241  1.00 98.32           C  
ATOM   3314  CB  THR B 408      -7.737  -6.574   4.955  1.00 98.32           C  
ATOM   3315  O   THR B 408      -4.653  -7.456   5.682  1.00 98.32           O  
ATOM   3316  CG2 THR B 408      -6.826  -5.783   4.022  1.00 98.32           C  
ATOM   3317  OG1 THR B 408      -8.903  -6.986   4.231  1.00 98.32           O  
ATOM   3318  N   CYS B 409      -5.912  -6.968   7.423  1.00 98.78           N  
ATOM   3319  CA  CYS B 409      -4.777  -6.540   8.233  1.00 98.78           C  
ATOM   3320  C   CYS B 409      -3.900  -7.727   8.612  1.00 98.78           C  
ATOM   3321  CB  CYS B 409      -5.259  -5.826   9.495  1.00 98.78           C  
ATOM   3322  O   CYS B 409      -2.679  -7.593   8.717  1.00 98.78           O  
ATOM   3323  SG  CYS B 409      -6.161  -4.296   9.167  1.00 98.78           S  
ATOM   3324  N   VAL B 410      -4.529  -8.917   8.807  1.00 98.80           N  
ATOM   3325  CA  VAL B 410      -3.758 -10.126   9.074  1.00 98.80           C  
ATOM   3326  C   VAL B 410      -2.876 -10.454   7.871  1.00 98.80           C  
ATOM   3327  CB  VAL B 410      -4.677 -11.324   9.403  1.00 98.80           C  
ATOM   3328  O   VAL B 410      -1.703 -10.802   8.030  1.00 98.80           O  
ATOM   3329  CG1 VAL B 410      -3.863 -12.611   9.526  1.00 98.80           C  
ATOM   3330  CG2 VAL B 410      -5.459 -11.058  10.688  1.00 98.80           C  
ATOM   3331  N   ASP B 411      -3.434 -10.329   6.676  1.00 98.60           N  
ATOM   3332  CA  ASP B 411      -2.653 -10.545   5.462  1.00 98.60           C  
ATOM   3333  C   ASP B 411      -1.442  -9.617   5.415  1.00 98.60           C  
ATOM   3334  CB  ASP B 411      -3.523 -10.337   4.221  1.00 98.60           C  
ATOM   3335  O   ASP B 411      -0.331 -10.053   5.105  1.00 98.60           O  
ATOM   3336  CG  ASP B 411      -4.612 -11.386   4.077  1.00 98.60           C  
ATOM   3337  OD1 ASP B 411      -4.579 -12.402   4.803  1.00 98.60           O  
ATOM   3338  OD2 ASP B 411      -5.509 -11.196   3.227  1.00 98.60           O  
ATOM   3339  N   ARG B 412      -1.648  -8.330   5.707  1.00 98.76           N  
ATOM   3340  CA  ARG B 412      -0.569  -7.348   5.678  1.00 98.76           C  
ATOM   3341  C   ARG B 412       0.471  -7.645   6.753  1.00 98.76           C  
ATOM   3342  CB  ARG B 412      -1.124  -5.934   5.863  1.00 98.76           C  
ATOM   3343  O   ARG B 412       1.666  -7.422   6.546  1.00 98.76           O  
ATOM   3344  CG  ARG B 412      -1.973  -5.448   4.699  1.00 98.76           C  
ATOM   3345  CD  ARG B 412      -2.570  -4.074   4.971  1.00 98.76           C  
ATOM   3346  NE  ARG B 412      -3.460  -3.650   3.894  1.00 98.76           N  
ATOM   3347  NH1 ARG B 412      -4.204  -1.751   4.977  1.00 98.76           N  
ATOM   3348  NH2 ARG B 412      -4.989  -2.265   2.886  1.00 98.76           N  
ATOM   3349  CZ  ARG B 412      -4.216  -2.556   3.921  1.00 98.76           C  
ATOM   3350  N   PHE B 413      -0.062  -8.166   7.891  1.00 98.91           N  
ATOM   3351  CA  PHE B 413       0.816  -8.593   8.974  1.00 98.91           C  
ATOM   3352  C   PHE B 413       1.689  -9.762   8.534  1.00 98.91           C  
ATOM   3353  CB  PHE B 413      -0.003  -8.985  10.208  1.00 98.91           C  
ATOM   3354  O   PHE B 413       2.906  -9.743   8.731  1.00 98.91           O  
ATOM   3355  CG  PHE B 413       0.836  -9.303  11.417  1.00 98.91           C  
ATOM   3356  CD1 PHE B 413       0.263  -9.877  12.546  1.00 98.91           C  
ATOM   3357  CD2 PHE B 413       2.197  -9.029  11.424  1.00 98.91           C  
ATOM   3358  CE1 PHE B 413       1.037 -10.173  13.666  1.00 98.91           C  
ATOM   3359  CE2 PHE B 413       2.976  -9.322  12.539  1.00 98.91           C  
ATOM   3360  CZ  PHE B 413       2.394  -9.893  13.660  1.00 98.91           C  
ATOM   3361  N   ILE B 414       1.145 -10.717   7.869  1.00 98.87           N  
ATOM   3362  CA  ILE B 414       1.861 -11.889   7.376  1.00 98.87           C  
ATOM   3363  C   ILE B 414       2.946 -11.456   6.393  1.00 98.87           C  
ATOM   3364  CB  ILE B 414       0.901 -12.896   6.704  1.00 98.87           C  
ATOM   3365  O   ILE B 414       4.103 -11.864   6.516  1.00 98.87           O  
ATOM   3366  CG1 ILE B 414      -0.002 -13.555   7.754  1.00 98.87           C  
ATOM   3367  CG2 ILE B 414       1.687 -13.950   5.919  1.00 98.87           C  
ATOM   3368  CD1 ILE B 414      -1.214 -14.267   7.169  1.00 98.87           C  
ATOM   3369  N   ASN B 415       2.618 -10.560   5.483  1.00 98.66           N  
ATOM   3370  CA  ASN B 415       3.551 -10.104   4.459  1.00 98.66           C  
ATOM   3371  C   ASN B 415       4.688  -9.283   5.062  1.00 98.66           C  
ATOM   3372  CB  ASN B 415       2.820  -9.291   3.389  1.00 98.66           C  
ATOM   3373  O   ASN B 415       5.853  -9.477   4.711  1.00 98.66           O  
ATOM   3374  CG  ASN B 415       1.993 -10.158   2.461  1.00 98.66           C  
ATOM   3375  ND2 ASN B 415       0.808  -9.679   2.099  1.00 98.66           N  
ATOM   3376  OD1 ASN B 415       2.414 -11.251   2.072  1.00 98.66           O  
ATOM   3377  N   TRP B 416       4.341  -8.407   5.980  1.00 98.82           N  
ATOM   3378  CA  TRP B 416       5.380  -7.601   6.612  1.00 98.82           C  
ATOM   3379  C   TRP B 416       6.322  -8.473   7.433  1.00 98.82           C  
ATOM   3380  CB  TRP B 416       4.756  -6.522   7.502  1.00 98.82           C  
ATOM   3381  O   TRP B 416       7.544  -8.383   7.292  1.00 98.82           O  
ATOM   3382  CG  TRP B 416       5.714  -5.912   8.481  1.00 98.82           C  
ATOM   3383  CD1 TRP B 416       6.645  -4.943   8.229  1.00 98.82           C  
ATOM   3384  CD2 TRP B 416       5.838  -6.236   9.869  1.00 98.82           C  
ATOM   3385  CE2 TRP B 416       6.864  -5.422  10.398  1.00 98.82           C  
ATOM   3386  CE3 TRP B 416       5.179  -7.135  10.719  1.00 98.82           C  
ATOM   3387  NE1 TRP B 416       7.340  -4.643   9.378  1.00 98.82           N  
ATOM   3388  CH2 TRP B 416       6.587  -6.370  12.549  1.00 98.82           C  
ATOM   3389  CZ2 TRP B 416       7.248  -5.481  11.740  1.00 98.82           C  
ATOM   3390  CZ3 TRP B 416       5.562  -7.192  12.054  1.00 98.82           C  
ATOM   3391  N   PHE B 417       5.735  -9.317   8.249  1.00 98.88           N  
ATOM   3392  CA  PHE B 417       6.504 -10.077   9.227  1.00 98.88           C  
ATOM   3393  C   PHE B 417       7.437 -11.063   8.534  1.00 98.88           C  
ATOM   3394  CB  PHE B 417       5.569 -10.823  10.184  1.00 98.88           C  
ATOM   3395  O   PHE B 417       8.607 -11.182   8.903  1.00 98.88           O  
ATOM   3396  CG  PHE B 417       6.280 -11.483  11.335  1.00 98.88           C  
ATOM   3397  CD1 PHE B 417       6.048 -12.818  11.640  1.00 98.88           C  
ATOM   3398  CD2 PHE B 417       7.181 -10.766  12.113  1.00 98.88           C  
ATOM   3399  CE1 PHE B 417       6.705 -13.431  12.705  1.00 98.88           C  
ATOM   3400  CE2 PHE B 417       7.840 -11.372  13.178  1.00 98.88           C  
ATOM   3401  CZ  PHE B 417       7.600 -12.704  13.473  1.00 98.88           C  
ATOM   3402  N   SER B 418       6.963 -11.771   7.525  1.00 98.72           N  
ATOM   3403  CA  SER B 418       7.800 -12.726   6.807  1.00 98.72           C  
ATOM   3404  C   SER B 418       8.968 -12.029   6.118  1.00 98.72           C  
ATOM   3405  CB  SER B 418       6.973 -13.494   5.775  1.00 98.72           C  
ATOM   3406  O   SER B 418      10.098 -12.522   6.150  1.00 98.72           O  
ATOM   3407  OG  SER B 418       6.372 -12.604   4.849  1.00 98.72           O  
ATOM   3408  N   HIS B 419       8.736 -10.856   5.521  1.00 98.59           N  
ATOM   3409  CA  HIS B 419       9.787 -10.089   4.863  1.00 98.59           C  
ATOM   3410  C   HIS B 419      10.784  -9.538   5.877  1.00 98.59           C  
ATOM   3411  CB  HIS B 419       9.184  -8.945   4.045  1.00 98.59           C  
ATOM   3412  O   HIS B 419      11.993  -9.552   5.636  1.00 98.59           O  
ATOM   3413  CG  HIS B 419      10.177  -8.239   3.179  1.00 98.59           C  
ATOM   3414  CD2 HIS B 419      11.474  -8.516   2.904  1.00 98.59           C  
ATOM   3415  ND1 HIS B 419       9.870  -7.093   2.477  1.00 98.59           N  
ATOM   3416  CE1 HIS B 419      10.938  -6.696   1.805  1.00 98.59           C  
ATOM   3417  NE2 HIS B 419      11.925  -7.543   2.047  1.00 98.59           N  
ATOM   3418  N   HIS B 420      10.232  -9.063   6.998  1.00 98.41           N  
ATOM   3419  CA  HIS B 420      11.098  -8.592   8.074  1.00 98.41           C  
ATOM   3420  C   HIS B 420      12.039  -9.695   8.546  1.00 98.41           C  
ATOM   3421  CB  HIS B 420      10.262  -8.076   9.247  1.00 98.41           C  
ATOM   3422  O   HIS B 420      13.245  -9.475   8.675  1.00 98.41           O  
ATOM   3423  CG  HIS B 420      11.082  -7.611  10.408  1.00 98.41           C  
ATOM   3424  CD2 HIS B 420      11.398  -8.222  11.574  1.00 98.41           C  
ATOM   3425  ND1 HIS B 420      11.680  -6.370  10.447  1.00 98.41           N  
ATOM   3426  CE1 HIS B 420      12.332  -6.238  11.590  1.00 98.41           C  
ATOM   3427  NE2 HIS B 420      12.177  -7.347  12.292  1.00 98.41           N  
ATOM   3428  N   LEU B 421      11.467 -10.903   8.774  1.00 98.22           N  
ATOM   3429  CA  LEU B 421      12.271 -12.030   9.236  1.00 98.22           C  
ATOM   3430  C   LEU B 421      13.349 -12.383   8.217  1.00 98.22           C  
ATOM   3431  CB  LEU B 421      11.382 -13.248   9.500  1.00 98.22           C  
ATOM   3432  O   LEU B 421      14.468 -12.742   8.591  1.00 98.22           O  
ATOM   3433  CG  LEU B 421      10.426 -13.146  10.689  1.00 98.22           C  
ATOM   3434  CD1 LEU B 421       9.579 -14.410  10.799  1.00 98.22           C  
ATOM   3435  CD2 LEU B 421      11.202 -12.902  11.979  1.00 98.22           C  
ATOM   3436  N   SER B 422      12.983 -12.327   6.945  1.00 98.21           N  
ATOM   3437  CA  SER B 422      13.922 -12.668   5.881  1.00 98.21           C  
ATOM   3438  C   SER B 422      15.146 -11.759   5.912  1.00 98.21           C  
ATOM   3439  CB  SER B 422      13.242 -12.575   4.515  1.00 98.21           C  
ATOM   3440  O   SER B 422      16.208 -12.122   5.403  1.00 98.21           O  
ATOM   3441  OG  SER B 422      13.110 -11.224   4.110  1.00 98.21           O  
ATOM   3442  N   ASN B 423      15.073 -10.570   6.541  1.00 97.58           N  
ATOM   3443  CA  ASN B 423      16.185  -9.629   6.621  1.00 97.58           C  
ATOM   3444  C   ASN B 423      16.949  -9.774   7.934  1.00 97.58           C  
ATOM   3445  CB  ASN B 423      15.686  -8.192   6.453  1.00 97.58           C  
ATOM   3446  O   ASN B 423      17.928  -9.064   8.169  1.00 97.58           O  
ATOM   3447  CG  ASN B 423      15.503  -7.803   4.999  1.00 97.58           C  
ATOM   3448  ND2 ASN B 423      14.297  -8.000   4.480  1.00 97.58           N  
ATOM   3449  OD1 ASN B 423      16.438  -7.331   4.348  1.00 97.58           O  
ATOM   3450  N   PHE B 424      16.468 -10.641   8.765  1.00 96.10           N  
ATOM   3451  CA  PHE B 424      17.119 -10.870  10.050  1.00 96.10           C  
ATOM   3452  C   PHE B 424      17.313 -12.361  10.300  1.00 96.10           C  
ATOM   3453  CB  PHE B 424      16.301 -10.249  11.187  1.00 96.10           C  
ATOM   3454  O   PHE B 424      17.044 -12.852  11.398  1.00 96.10           O  
ATOM   3455  CG  PHE B 424      16.254  -8.746  11.150  1.00 96.10           C  
ATOM   3456  CD1 PHE B 424      17.280  -7.990  11.704  1.00 96.10           C  
ATOM   3457  CD2 PHE B 424      15.183  -8.087  10.560  1.00 96.10           C  
ATOM   3458  CE1 PHE B 424      17.239  -6.598  11.672  1.00 96.10           C  
ATOM   3459  CE2 PHE B 424      15.136  -6.696  10.523  1.00 96.10           C  
ATOM   3460  CZ  PHE B 424      16.164  -5.954  11.081  1.00 96.10           C  
ATOM   3461  N   GLN B 425      17.660 -13.140   9.211  1.00 94.83           N  
ATOM   3462  CA  GLN B 425      18.032 -14.550   9.205  1.00 94.83           C  
ATOM   3463  C   GLN B 425      16.894 -15.422   9.729  1.00 94.83           C  
ATOM   3464  CB  GLN B 425      19.294 -14.776  10.039  1.00 94.83           C  
ATOM   3465  O   GLN B 425      17.135 -16.439  10.382  1.00 94.83           O  
ATOM   3466  CG  GLN B 425      20.517 -14.035   9.517  1.00 94.83           C  
ATOM   3467  CD  GLN B 425      21.750 -14.262  10.372  1.00 94.83           C  
ATOM   3468  NE2 GLN B 425      22.920 -14.241   9.742  1.00 94.83           N  
ATOM   3469  OE1 GLN B 425      21.652 -14.453  11.588  1.00 94.83           O  
ATOM   3470  N   PHE B 426      15.670 -14.917   9.687  1.00 96.55           N  
ATOM   3471  CA  PHE B 426      14.449 -15.630  10.043  1.00 96.55           C  
ATOM   3472  C   PHE B 426      14.435 -15.973  11.528  1.00 96.55           C  
ATOM   3473  CB  PHE B 426      14.309 -16.907   9.208  1.00 96.55           C  
ATOM   3474  O   PHE B 426      13.830 -16.966  11.935  1.00 96.55           O  
ATOM   3475  CG  PHE B 426      14.154 -16.654   7.733  1.00 96.55           C  
ATOM   3476  CD1 PHE B 426      12.907 -16.371   7.189  1.00 96.55           C  
ATOM   3477  CD2 PHE B 426      15.257 -16.699   6.890  1.00 96.55           C  
ATOM   3478  CE1 PHE B 426      12.762 -16.137   5.823  1.00 96.55           C  
ATOM   3479  CE2 PHE B 426      15.119 -16.465   5.524  1.00 96.55           C  
ATOM   3480  CZ  PHE B 426      13.870 -16.185   4.993  1.00 96.55           C  
ATOM   3481  N   ARG B 427      15.107 -15.201  12.317  1.00 95.13           N  
ATOM   3482  CA  ARG B 427      15.167 -15.413  13.760  1.00 95.13           C  
ATOM   3483  C   ARG B 427      13.930 -14.846  14.448  1.00 95.13           C  
ATOM   3484  CB  ARG B 427      16.430 -14.777  14.345  1.00 95.13           C  
ATOM   3485  O   ARG B 427      13.566 -13.688  14.229  1.00 95.13           O  
ATOM   3486  CG  ARG B 427      17.719 -15.459  13.915  1.00 95.13           C  
ATOM   3487  CD  ARG B 427      18.930 -14.880  14.633  1.00 95.13           C  
ATOM   3488  NE  ARG B 427      20.174 -15.484  14.164  1.00 95.13           N  
ATOM   3489  NH1 ARG B 427      21.542 -14.237  15.546  1.00 95.13           N  
ATOM   3490  NH2 ARG B 427      22.451 -15.776  14.112  1.00 95.13           N  
ATOM   3491  CZ  ARG B 427      21.386 -15.164  14.608  1.00 95.13           C  
ATOM   3492  N   TRP B 428      13.310 -15.675  15.279  1.00 97.17           N  
ATOM   3493  CA  TRP B 428      12.176 -15.296  16.116  1.00 97.17           C  
ATOM   3494  C   TRP B 428      12.027 -16.250  17.296  1.00 97.17           C  
ATOM   3495  CB  TRP B 428      10.885 -15.275  15.294  1.00 97.17           C  
ATOM   3496  O   TRP B 428      12.390 -17.425  17.202  1.00 97.17           O  
ATOM   3497  CG  TRP B 428       9.702 -14.722  16.032  1.00 97.17           C  
ATOM   3498  CD1 TRP B 428       8.622 -15.420  16.498  1.00 97.17           C  
ATOM   3499  CD2 TRP B 428       9.479 -13.354  16.384  1.00 97.17           C  
ATOM   3500  CE2 TRP B 428       8.242 -13.294  17.064  1.00 97.17           C  
ATOM   3501  CE3 TRP B 428      10.205 -12.171  16.191  1.00 97.17           C  
ATOM   3502  NE1 TRP B 428       7.741 -14.566  17.120  1.00 97.17           N  
ATOM   3503  CH2 TRP B 428       8.447 -10.953  17.350  1.00 97.17           C  
ATOM   3504  CZ2 TRP B 428       7.716 -12.095  17.552  1.00 97.17           C  
ATOM   3505  CZ3 TRP B 428       9.680 -10.980  16.677  1.00 97.17           C  
ATOM   3506  N   SER B 429      11.577 -15.738  18.423  1.00 96.82           N  
ATOM   3507  CA  SER B 429      11.295 -16.606  19.562  1.00 96.82           C  
ATOM   3508  C   SER B 429      10.026 -17.421  19.335  1.00 96.82           C  
ATOM   3509  CB  SER B 429      11.159 -15.782  20.843  1.00 96.82           C  
ATOM   3510  O   SER B 429       9.014 -17.203  20.005  1.00 96.82           O  
ATOM   3511  OG  SER B 429      12.315 -14.990  21.057  1.00 96.82           O  
ATOM   3512  N   TRP B 430      10.131 -18.389  18.492  1.00 96.64           N  
ATOM   3513  CA  TRP B 430       8.985 -19.181  18.058  1.00 96.64           C  
ATOM   3514  C   TRP B 430       8.346 -19.908  19.237  1.00 96.64           C  
ATOM   3515  CB  TRP B 430       9.404 -20.191  16.986  1.00 96.64           C  
ATOM   3516  O   TRP B 430       7.124 -20.064  19.289  1.00 96.64           O  
ATOM   3517  CG  TRP B 430       9.836 -19.565  15.694  1.00 96.64           C  
ATOM   3518  CD1 TRP B 430      11.118 -19.368  15.262  1.00 96.64           C  
ATOM   3519  CD2 TRP B 430       8.983 -19.048  14.668  1.00 96.64           C  
ATOM   3520  CE2 TRP B 430       9.816 -18.553  13.641  1.00 96.64           C  
ATOM   3521  CE3 TRP B 430       7.592 -18.957  14.517  1.00 96.64           C  
ATOM   3522  NE1 TRP B 430      11.113 -18.760  14.028  1.00 96.64           N  
ATOM   3523  CH2 TRP B 430       7.941 -17.897  12.355  1.00 96.64           C  
ATOM   3524  CZ2 TRP B 430       9.304 -17.974  12.477  1.00 96.64           C  
ATOM   3525  CZ3 TRP B 430       7.085 -18.380  13.359  1.00 96.64           C  
ATOM   3526  N   GLU B 431       9.073 -20.268  20.197  1.00 95.81           N  
ATOM   3527  CA  GLU B 431       8.584 -21.000  21.361  1.00 95.81           C  
ATOM   3528  C   GLU B 431       7.539 -20.191  22.124  1.00 95.81           C  
ATOM   3529  CB  GLU B 431       9.743 -21.370  22.290  1.00 95.81           C  
ATOM   3530  O   GLU B 431       6.626 -20.759  22.728  1.00 95.81           O  
ATOM   3531  CG  GLU B 431      10.621 -22.495  21.760  1.00 95.81           C  
ATOM   3532  CD  GLU B 431      11.671 -22.957  22.758  1.00 95.81           C  
ATOM   3533  OE1 GLU B 431      12.418 -23.915  22.453  1.00 95.81           O  
ATOM   3534  OE2 GLU B 431      11.746 -22.358  23.854  1.00 95.81           O  
ATOM   3535  N   ASP B 432       7.702 -18.864  22.054  1.00 96.89           N  
ATOM   3536  CA  ASP B 432       6.739 -17.994  22.720  1.00 96.89           C  
ATOM   3537  C   ASP B 432       5.363 -18.094  22.065  1.00 96.89           C  
ATOM   3538  CB  ASP B 432       7.225 -16.543  22.704  1.00 96.89           C  
ATOM   3539  O   ASP B 432       4.359 -17.688  22.654  1.00 96.89           O  
ATOM   3540  CG  ASP B 432       8.432 -16.312  23.595  1.00 96.89           C  
ATOM   3541  OD1 ASP B 432       8.750 -17.186  24.430  1.00 96.89           O  
ATOM   3542  OD2 ASP B 432       9.069 -15.244  23.464  1.00 96.89           O  
ATOM   3543  N   TRP B 433       5.304 -18.661  20.896  1.00 97.73           N  
ATOM   3544  CA  TRP B 433       4.040 -18.779  20.176  1.00 97.73           C  
ATOM   3545  C   TRP B 433       3.553 -20.224  20.162  1.00 97.73           C  
ATOM   3546  CB  TRP B 433       4.188 -18.263  18.741  1.00 97.73           C  
ATOM   3547  O   TRP B 433       2.758 -20.610  19.302  1.00 97.73           O  
ATOM   3548  CG  TRP B 433       4.403 -16.783  18.645  1.00 97.73           C  
ATOM   3549  CD1 TRP B 433       4.530 -15.900  19.682  1.00 97.73           C  
ATOM   3550  CD2 TRP B 433       4.513 -16.012  17.445  1.00 97.73           C  
ATOM   3551  CE2 TRP B 433       4.706 -14.666  17.829  1.00 97.73           C  
ATOM   3552  CE3 TRP B 433       4.467 -16.328  16.081  1.00 97.73           C  
ATOM   3553  NE1 TRP B 433       4.712 -14.625  19.197  1.00 97.73           N  
ATOM   3554  CH2 TRP B 433       4.804 -13.974  15.568  1.00 97.73           C  
ATOM   3555  CZ2 TRP B 433       4.853 -13.637  16.896  1.00 97.73           C  
ATOM   3556  CZ3 TRP B 433       4.613 -15.303  15.154  1.00 97.73           C  
ATOM   3557  N   SER B 434       4.017 -21.074  21.067  1.00 97.19           N  
ATOM   3558  CA  SER B 434       3.683 -22.494  21.119  1.00 97.19           C  
ATOM   3559  C   SER B 434       2.227 -22.704  21.521  1.00 97.19           C  
ATOM   3560  CB  SER B 434       4.601 -23.225  22.100  1.00 97.19           C  
ATOM   3561  O   SER B 434       1.666 -23.779  21.299  1.00 97.19           O  
ATOM   3562  OG  SER B 434       4.550 -22.622  23.381  1.00 97.19           O  
ATOM   3563  N   ASP B 435       1.596 -21.686  22.080  1.00 96.61           N  
ATOM   3564  CA  ASP B 435       0.198 -21.777  22.490  1.00 96.61           C  
ATOM   3565  C   ASP B 435      -0.703 -22.100  21.299  1.00 96.61           C  
ATOM   3566  CB  ASP B 435      -0.254 -20.475  23.153  1.00 96.61           C  
ATOM   3567  O   ASP B 435      -1.738 -22.751  21.456  1.00 96.61           O  
ATOM   3568  CG  ASP B 435      -0.072 -19.260  22.259  1.00 96.61           C  
ATOM   3569  OD1 ASP B 435       1.031 -19.072  21.703  1.00 96.61           O  
ATOM   3570  OD2 ASP B 435      -1.040 -18.483  22.113  1.00 96.61           O  
ATOM   3571  N   CYS B 436      -0.340 -21.694  20.113  1.00 96.64           N  
ATOM   3572  CA  CYS B 436      -1.181 -21.883  18.936  1.00 96.64           C  
ATOM   3573  C   CYS B 436      -1.237 -23.352  18.536  1.00 96.64           C  
ATOM   3574  CB  CYS B 436      -0.662 -21.046  17.767  1.00 96.64           C  
ATOM   3575  O   CYS B 436      -2.152 -23.772  17.825  1.00 96.64           O  
ATOM   3576  SG  CYS B 436       0.918 -21.619  17.107  1.00 96.64           S  
ATOM   3577  N   LEU B 437      -0.271 -24.167  19.003  1.00 97.08           N  
ATOM   3578  CA  LEU B 437      -0.158 -25.569  18.615  1.00 97.08           C  
ATOM   3579  C   LEU B 437      -1.283 -26.395  19.228  1.00 97.08           C  
ATOM   3580  CB  LEU B 437       1.199 -26.136  19.041  1.00 97.08           C  
ATOM   3581  O   LEU B 437      -1.598 -27.483  18.740  1.00 97.08           O  
ATOM   3582  CG  LEU B 437       2.434 -25.467  18.436  1.00 97.08           C  
ATOM   3583  CD1 LEU B 437       3.705 -26.062  19.033  1.00 97.08           C  
ATOM   3584  CD2 LEU B 437       2.431 -25.612  16.918  1.00 97.08           C  
ATOM   3585  N   SER B 438      -1.906 -25.887  20.293  1.00 96.68           N  
ATOM   3586  CA  SER B 438      -2.974 -26.605  20.981  1.00 96.68           C  
ATOM   3587  C   SER B 438      -4.347 -26.145  20.504  1.00 96.68           C  
ATOM   3588  CB  SER B 438      -2.861 -26.414  22.494  1.00 96.68           C  
ATOM   3589  O   SER B 438      -5.371 -26.685  20.927  1.00 96.68           O  
ATOM   3590  OG  SER B 438      -2.945 -25.041  22.835  1.00 96.68           O  
ATOM   3591  N   GLN B 439      -4.398 -25.220  19.577  1.00 95.02           N  
ATOM   3592  CA  GLN B 439      -5.649 -24.659  19.077  1.00 95.02           C  
ATOM   3593  C   GLN B 439      -6.085 -25.351  17.789  1.00 95.02           C  
ATOM   3594  CB  GLN B 439      -5.508 -23.154  18.843  1.00 95.02           C  
ATOM   3595  O   GLN B 439      -5.316 -26.108  17.193  1.00 95.02           O  
ATOM   3596  CG  GLN B 439      -5.196 -22.362  20.106  1.00 95.02           C  
ATOM   3597  CD  GLN B 439      -5.034 -20.877  19.842  1.00 95.02           C  
ATOM   3598  NE2 GLN B 439      -4.312 -20.194  20.723  1.00 95.02           N  
ATOM   3599  OE1 GLN B 439      -5.552 -20.348  18.854  1.00 95.02           O  
ATOM   3600  N   ASP B 440      -7.364 -25.066  17.502  1.00 92.40           N  
ATOM   3601  CA  ASP B 440      -7.862 -25.509  16.204  1.00 92.40           C  
ATOM   3602  C   ASP B 440      -7.038 -24.911  15.066  1.00 92.40           C  
ATOM   3603  CB  ASP B 440      -9.337 -25.134  16.039  1.00 92.40           C  
ATOM   3604  O   ASP B 440      -6.720 -23.720  15.082  1.00 92.40           O  
ATOM   3605  CG  ASP B 440      -9.945 -25.671  14.755  1.00 92.40           C  
ATOM   3606  OD1 ASP B 440      -9.307 -25.562  13.686  1.00 92.40           O  
ATOM   3607  OD2 ASP B 440     -11.073 -26.206  14.813  1.00 92.40           O  
ATOM   3608  N   PRO B 441      -6.679 -25.750  14.107  1.00 89.74           N  
ATOM   3609  CA  PRO B 441      -5.818 -25.290  13.015  1.00 89.74           C  
ATOM   3610  C   PRO B 441      -6.447 -24.158  12.205  1.00 89.74           C  
ATOM   3611  CB  PRO B 441      -5.641 -26.543  12.154  1.00 89.74           C  
ATOM   3612  O   PRO B 441      -5.739 -23.416  11.520  1.00 89.74           O  
ATOM   3613  CG  PRO B 441      -5.831 -27.685  13.099  1.00 89.74           C  
ATOM   3614  CD  PRO B 441      -6.830 -27.278  14.144  1.00 89.74           C  
ATOM   3615  N   GLU B 442      -7.732 -24.053  12.360  1.00 89.30           N  
ATOM   3616  CA  GLU B 442      -8.422 -23.017  11.597  1.00 89.30           C  
ATOM   3617  C   GLU B 442      -8.555 -21.731  12.407  1.00 89.30           C  
ATOM   3618  CB  GLU B 442      -9.804 -23.505  11.155  1.00 89.30           C  
ATOM   3619  O   GLU B 442      -9.028 -20.715  11.895  1.00 89.30           O  
ATOM   3620  CG  GLU B 442      -9.762 -24.569  10.068  1.00 89.30           C  
ATOM   3621  CD  GLU B 442      -9.066 -24.103   8.799  1.00 89.30           C  
ATOM   3622  OE1 GLU B 442      -8.183 -24.829   8.289  1.00 89.30           O  
ATOM   3623  OE2 GLU B 442      -9.407 -23.002   8.311  1.00 89.30           O  
ATOM   3624  N   SER B 443      -8.088 -21.837  13.618  1.00 93.94           N  
ATOM   3625  CA  SER B 443      -8.092 -20.631  14.440  1.00 93.94           C  
ATOM   3626  C   SER B 443      -7.074 -19.614  13.934  1.00 93.94           C  
ATOM   3627  CB  SER B 443      -7.798 -20.975  15.900  1.00 93.94           C  
ATOM   3628  O   SER B 443      -6.101 -19.979  13.272  1.00 93.94           O  
ATOM   3629  OG  SER B 443      -8.796 -21.834  16.425  1.00 93.94           O  
ATOM   3630  N   PRO B 444      -7.225 -18.367  14.226  1.00 95.99           N  
ATOM   3631  CA  PRO B 444      -6.424 -17.281  13.656  1.00 95.99           C  
ATOM   3632  C   PRO B 444      -4.932 -17.433  13.947  1.00 95.99           C  
ATOM   3633  CB  PRO B 444      -6.988 -16.032  14.336  1.00 95.99           C  
ATOM   3634  O   PRO B 444      -4.102 -17.221  13.060  1.00 95.99           O  
ATOM   3635  CG  PRO B 444      -8.433 -16.341  14.565  1.00 95.99           C  
ATOM   3636  CD  PRO B 444      -8.555 -17.786  14.954  1.00 95.99           C  
ATOM   3637  N   LYS B 445      -4.533 -17.877  15.138  1.00 97.84           N  
ATOM   3638  CA  LYS B 445      -3.121 -17.919  15.508  1.00 97.84           C  
ATOM   3639  C   LYS B 445      -2.387 -19.023  14.753  1.00 97.84           C  
ATOM   3640  CB  LYS B 445      -2.968 -18.123  17.016  1.00 97.84           C  
ATOM   3641  O   LYS B 445      -1.354 -18.774  14.128  1.00 97.84           O  
ATOM   3642  CG  LYS B 445      -3.270 -16.882  17.843  1.00 97.84           C  
ATOM   3643  CD  LYS B 445      -3.018 -17.123  19.326  1.00 97.84           C  
ATOM   3644  CE  LYS B 445      -3.291 -15.872  20.150  1.00 97.84           C  
ATOM   3645  NZ  LYS B 445      -3.127 -16.127  21.613  1.00 97.84           N  
ATOM   3646  N   PRO B 446      -2.909 -20.300  14.781  1.00 97.73           N  
ATOM   3647  CA  PRO B 446      -2.224 -21.327  13.992  1.00 97.73           C  
ATOM   3648  C   PRO B 446      -2.200 -21.006  12.499  1.00 97.73           C  
ATOM   3649  CB  PRO B 446      -3.047 -22.588  14.266  1.00 97.73           C  
ATOM   3650  O   PRO B 446      -1.193 -21.247  11.828  1.00 97.73           O  
ATOM   3651  CG  PRO B 446      -3.685 -22.347  15.596  1.00 97.73           C  
ATOM   3652  CD  PRO B 446      -3.973 -20.879  15.727  1.00 97.73           C  
ATOM   3653  N   LYS B 447      -3.264 -20.444  12.004  1.00 97.37           N  
ATOM   3654  CA  LYS B 447      -3.329 -20.060  10.597  1.00 97.37           C  
ATOM   3655  C   LYS B 447      -2.293 -18.988  10.271  1.00 97.37           C  
ATOM   3656  CB  LYS B 447      -4.730 -19.561  10.241  1.00 97.37           C  
ATOM   3657  O   LYS B 447      -1.658 -19.032   9.215  1.00 97.37           O  
ATOM   3658  CG  LYS B 447      -4.998 -19.485   8.745  1.00 97.37           C  
ATOM   3659  CD  LYS B 447      -6.451 -19.131   8.454  1.00 97.37           C  
ATOM   3660  CE  LYS B 447      -6.686 -18.906   6.967  1.00 97.37           C  
ATOM   3661  NZ  LYS B 447      -8.124 -18.629   6.669  1.00 97.37           N  
ATOM   3662  N   PHE B 448      -2.165 -18.040  11.179  1.00 98.44           N  
ATOM   3663  CA  PHE B 448      -1.194 -16.968  10.998  1.00 98.44           C  
ATOM   3664  C   PHE B 448       0.219 -17.530  10.891  1.00 98.44           C  
ATOM   3665  CB  PHE B 448      -1.274 -15.967  12.156  1.00 98.44           C  
ATOM   3666  O   PHE B 448       0.946 -17.218   9.945  1.00 98.44           O  
ATOM   3667  CG  PHE B 448      -0.178 -14.937  12.144  1.00 98.44           C  
ATOM   3668  CD1 PHE B 448       0.948 -15.091  12.944  1.00 98.44           C  
ATOM   3669  CD2 PHE B 448      -0.273 -13.813  11.334  1.00 98.44           C  
ATOM   3670  CE1 PHE B 448       1.965 -14.139  12.935  1.00 98.44           C  
ATOM   3671  CE2 PHE B 448       0.739 -12.857  11.320  1.00 98.44           C  
ATOM   3672  CZ  PHE B 448       1.856 -13.022  12.122  1.00 98.44           C  
ATOM   3673  N   VAL B 449       0.576 -18.422  11.842  1.00 98.67           N  
ATOM   3674  CA  VAL B 449       1.920 -18.988  11.876  1.00 98.67           C  
ATOM   3675  C   VAL B 449       2.164 -19.819  10.618  1.00 98.67           C  
ATOM   3676  CB  VAL B 449       2.140 -19.854  13.137  1.00 98.67           C  
ATOM   3677  O   VAL B 449       3.227 -19.725  10.001  1.00 98.67           O  
ATOM   3678  CG1 VAL B 449       3.495 -20.556  13.080  1.00 98.67           C  
ATOM   3679  CG2 VAL B 449       2.031 -18.998  14.397  1.00 98.67           C  
ATOM   3680  N   ARG B 450       1.195 -20.558  10.209  1.00 98.14           N  
ATOM   3681  CA  ARG B 450       1.303 -21.377   9.006  1.00 98.14           C  
ATOM   3682  C   ARG B 450       1.558 -20.512   7.776  1.00 98.14           C  
ATOM   3683  CB  ARG B 450       0.035 -22.210   8.807  1.00 98.14           C  
ATOM   3684  O   ARG B 450       2.429 -20.823   6.962  1.00 98.14           O  
ATOM   3685  CG  ARG B 450       0.114 -23.184   7.643  1.00 98.14           C  
ATOM   3686  CD  ARG B 450      -1.163 -24.001   7.503  1.00 98.14           C  
ATOM   3687  NE  ARG B 450      -2.338 -23.145   7.365  1.00 98.14           N  
ATOM   3688  NH1 ARG B 450      -3.869 -24.864   7.566  1.00 98.14           N  
ATOM   3689  NH2 ARG B 450      -4.590 -22.709   7.264  1.00 98.14           N  
ATOM   3690  CZ  ARG B 450      -3.596 -23.575   7.399  1.00 98.14           C  
ATOM   3691  N   GLU B 451       0.829 -19.448   7.682  1.00 98.44           N  
ATOM   3692  CA  GLU B 451       0.944 -18.574   6.519  1.00 98.44           C  
ATOM   3693  C   GLU B 451       2.266 -17.812   6.529  1.00 98.44           C  
ATOM   3694  CB  GLU B 451      -0.229 -17.591   6.466  1.00 98.44           C  
ATOM   3695  O   GLU B 451       2.863 -17.580   5.476  1.00 98.44           O  
ATOM   3696  CG  GLU B 451      -1.578 -18.255   6.228  1.00 98.44           C  
ATOM   3697  CD  GLU B 451      -1.672 -18.955   4.882  1.00 98.44           C  
ATOM   3698  OE1 GLU B 451      -2.533 -19.851   4.722  1.00 98.44           O  
ATOM   3699  OE2 GLU B 451      -0.879 -18.606   3.979  1.00 98.44           O  
ATOM   3700  N   VAL B 452       2.730 -17.430   7.697  1.00 98.82           N  
ATOM   3701  CA  VAL B 452       4.018 -16.755   7.818  1.00 98.82           C  
ATOM   3702  C   VAL B 452       5.135 -17.687   7.355  1.00 98.82           C  
ATOM   3703  CB  VAL B 452       4.280 -16.288   9.267  1.00 98.82           C  
ATOM   3704  O   VAL B 452       6.012 -17.282   6.589  1.00 98.82           O  
ATOM   3705  CG1 VAL B 452       5.757 -15.955   9.469  1.00 98.82           C  
ATOM   3706  CG2 VAL B 452       3.405 -15.082   9.605  1.00 98.82           C  
ATOM   3707  N   LEU B 453       5.046 -18.925   7.833  1.00 98.67           N  
ATOM   3708  CA  LEU B 453       6.076 -19.893   7.474  1.00 98.67           C  
ATOM   3709  C   LEU B 453       6.049 -20.188   5.978  1.00 98.67           C  
ATOM   3710  CB  LEU B 453       5.891 -21.191   8.266  1.00 98.67           C  
ATOM   3711  O   LEU B 453       7.096 -20.405   5.364  1.00 98.67           O  
ATOM   3712  CG  LEU B 453       6.132 -21.106   9.774  1.00 98.67           C  
ATOM   3713  CD1 LEU B 453       5.854 -22.453  10.432  1.00 98.67           C  
ATOM   3714  CD2 LEU B 453       7.558 -20.648  10.063  1.00 98.67           C  
ATOM   3715  N   GLU B 454       4.893 -20.214   5.418  1.00 98.32           N  
ATOM   3716  CA  GLU B 454       4.774 -20.394   3.974  1.00 98.32           C  
ATOM   3717  C   GLU B 454       5.445 -19.250   3.219  1.00 98.32           C  
ATOM   3718  CB  GLU B 454       3.303 -20.503   3.565  1.00 98.32           C  
ATOM   3719  O   GLU B 454       6.211 -19.483   2.281  1.00 98.32           O  
ATOM   3720  CG  GLU B 454       3.094 -20.706   2.071  1.00 98.32           C  
ATOM   3721  CD  GLU B 454       1.791 -21.415   1.739  1.00 98.32           C  
ATOM   3722  OE1 GLU B 454       1.467 -21.559   0.538  1.00 98.32           O  
ATOM   3723  OE2 GLU B 454       1.087 -21.828   2.687  1.00 98.32           O  
ATOM   3724  N   LYS B 455       5.176 -18.019   3.623  1.00 98.56           N  
ATOM   3725  CA  LYS B 455       5.782 -16.855   2.983  1.00 98.56           C  
ATOM   3726  C   LYS B 455       7.294 -16.839   3.191  1.00 98.56           C  
ATOM   3727  CB  LYS B 455       5.166 -15.563   3.522  1.00 98.56           C  
ATOM   3728  O   LYS B 455       8.046 -16.466   2.287  1.00 98.56           O  
ATOM   3729  CG  LYS B 455       3.749 -15.302   3.032  1.00 98.56           C  
ATOM   3730  CD  LYS B 455       3.730 -14.901   1.563  1.00 98.56           C  
ATOM   3731  CE  LYS B 455       2.343 -14.456   1.121  1.00 98.56           C  
ATOM   3732  NZ  LYS B 455       2.326 -14.032  -0.311  1.00 98.56           N  
ATOM   3733  N   CYS B 456       7.722 -17.224   4.378  1.00 98.59           N  
ATOM   3734  CA  CYS B 456       9.152 -17.326   4.648  1.00 98.59           C  
ATOM   3735  C   CYS B 456       9.815 -18.324   3.706  1.00 98.59           C  
ATOM   3736  CB  CYS B 456       9.396 -17.741   6.098  1.00 98.59           C  
ATOM   3737  O   CYS B 456      10.904 -18.067   3.190  1.00 98.59           O  
ATOM   3738  SG  CYS B 456       9.071 -16.428   7.296  1.00 98.59           S  
ATOM   3739  N   MET B 457       9.114 -19.463   3.484  1.00 98.54           N  
ATOM   3740  CA  MET B 457       9.658 -20.467   2.573  1.00 98.54           C  
ATOM   3741  C   MET B 457       9.815 -19.897   1.167  1.00 98.54           C  
ATOM   3742  CB  MET B 457       8.762 -21.705   2.539  1.00 98.54           C  
ATOM   3743  O   MET B 457      10.802 -20.177   0.486  1.00 98.54           O  
ATOM   3744  CG  MET B 457       9.292 -22.822   1.655  1.00 98.54           C  
ATOM   3745  SD  MET B 457       8.066 -24.165   1.407  1.00 98.54           S  
ATOM   3746  CE  MET B 457       6.896 -23.330   0.301  1.00 98.54           C  
ATOM   3747  N   ARG B 458       8.868 -19.074   0.738  1.00 98.14           N  
ATOM   3748  CA  ARG B 458       8.923 -18.465  -0.587  1.00 98.14           C  
ATOM   3749  C   ARG B 458      10.114 -17.521  -0.706  1.00 98.14           C  
ATOM   3750  CB  ARG B 458       7.625 -17.711  -0.886  1.00 98.14           C  
ATOM   3751  O   ARG B 458      10.639 -17.310  -1.802  1.00 98.14           O  
ATOM   3752  CG  ARG B 458       6.405 -18.609  -1.008  1.00 98.14           C  
ATOM   3753  CD  ARG B 458       5.171 -17.829  -1.441  1.00 98.14           C  
ATOM   3754  NE  ARG B 458       3.963 -18.646  -1.365  1.00 98.14           N  
ATOM   3755  NH1 ARG B 458       2.588 -17.072  -2.349  1.00 98.14           N  
ATOM   3756  NH2 ARG B 458       1.732 -19.091  -1.681  1.00 98.14           N  
ATOM   3757  CZ  ARG B 458       2.764 -18.268  -1.798  1.00 98.14           C  
ATOM   3758  N   LEU B 459      10.607 -16.943   0.420  1.00 98.21           N  
ATOM   3759  CA  LEU B 459      11.752 -16.041   0.444  1.00 98.21           C  
ATOM   3760  C   LEU B 459      13.040 -16.805   0.732  1.00 98.21           C  
ATOM   3761  CB  LEU B 459      11.550 -14.945   1.493  1.00 98.21           C  
ATOM   3762  O   LEU B 459      14.117 -16.209   0.804  1.00 98.21           O  
ATOM   3763  CG  LEU B 459      10.493 -13.886   1.173  1.00 98.21           C  
ATOM   3764  CD1 LEU B 459      10.119 -13.112   2.433  1.00 98.21           C  
ATOM   3765  CD2 LEU B 459      10.995 -12.940   0.087  1.00 98.21           C  
ATOM   3766  N   SER B 460      12.884 -18.069   0.929  1.00 97.46           N  
ATOM   3767  CA  SER B 460      13.992 -18.977   1.210  1.00 97.46           C  
ATOM   3768  C   SER B 460      13.766 -20.341   0.566  1.00 97.46           C  
ATOM   3769  CB  SER B 460      14.182 -19.141   2.718  1.00 97.46           C  
ATOM   3770  O   SER B 460      13.521 -20.431  -0.638  1.00 97.46           O  
ATOM   3771  OG  SER B 460      15.373 -19.856   3.000  1.00 97.46           O  
ATOM   3772  N   TYR B 461      13.937 -21.320   1.391  1.00 96.23           N  
ATOM   3773  CA  TYR B 461      13.675 -22.666   0.895  1.00 96.23           C  
ATOM   3774  C   TYR B 461      13.164 -23.570   2.010  1.00 96.23           C  
ATOM   3775  CB  TYR B 461      14.941 -23.267   0.276  1.00 96.23           C  
ATOM   3776  O   TYR B 461      13.293 -23.241   3.192  1.00 96.23           O  
ATOM   3777  CG  TYR B 461      16.137 -23.243   1.197  1.00 96.23           C  
ATOM   3778  CD1 TYR B 461      16.963 -22.124   1.269  1.00 96.23           C  
ATOM   3779  CD2 TYR B 461      16.443 -24.340   1.995  1.00 96.23           C  
ATOM   3780  CE1 TYR B 461      18.067 -22.099   2.115  1.00 96.23           C  
ATOM   3781  CE2 TYR B 461      17.544 -24.326   2.845  1.00 96.23           C  
ATOM   3782  OH  TYR B 461      19.441 -23.183   3.737  1.00 96.23           O  
ATOM   3783  CZ  TYR B 461      18.349 -23.202   2.898  1.00 96.23           C  
ATOM   3784  N   HIS B 462      12.621 -24.694   1.670  1.00 97.57           N  
ATOM   3785  CA  HIS B 462      11.849 -25.555   2.558  1.00 97.57           C  
ATOM   3786  C   HIS B 462      12.696 -26.038   3.730  1.00 97.57           C  
ATOM   3787  CB  HIS B 462      11.286 -26.751   1.789  1.00 97.57           C  
ATOM   3788  O   HIS B 462      12.296 -25.902   4.889  1.00 97.57           O  
ATOM   3789  CG  HIS B 462      10.434 -27.654   2.623  1.00 97.57           C  
ATOM   3790  CD2 HIS B 462       9.141 -27.548   3.011  1.00 97.57           C  
ATOM   3791  ND1 HIS B 462      10.904 -28.831   3.162  1.00 97.57           N  
ATOM   3792  CE1 HIS B 462       9.934 -29.413   3.848  1.00 97.57           C  
ATOM   3793  NE2 HIS B 462       8.854 -28.654   3.772  1.00 97.57           N  
ATOM   3794  N   GLN B 463      13.857 -26.597   3.530  1.00 96.88           N  
ATOM   3795  CA  GLN B 463      14.699 -27.169   4.575  1.00 96.88           C  
ATOM   3796  C   GLN B 463      15.118 -26.106   5.587  1.00 96.88           C  
ATOM   3797  CB  GLN B 463      15.936 -27.831   3.966  1.00 96.88           C  
ATOM   3798  O   GLN B 463      15.230 -26.389   6.781  1.00 96.88           O  
ATOM   3799  CG  GLN B 463      16.745 -28.653   4.959  1.00 96.88           C  
ATOM   3800  CD  GLN B 463      15.944 -29.785   5.575  1.00 96.88           C  
ATOM   3801  NE2 GLN B 463      15.982 -29.886   6.899  1.00 96.88           N  
ATOM   3802  OE1 GLN B 463      15.296 -30.562   4.867  1.00 96.88           O  
ATOM   3803  N   ARG B 464      15.371 -24.944   5.114  1.00 95.78           N  
ATOM   3804  CA  ARG B 464      15.747 -23.855   6.009  1.00 95.78           C  
ATOM   3805  C   ARG B 464      14.642 -23.571   7.021  1.00 95.78           C  
ATOM   3806  CB  ARG B 464      16.066 -22.589   5.212  1.00 95.78           C  
ATOM   3807  O   ARG B 464      14.914 -23.367   8.205  1.00 95.78           O  
ATOM   3808  CG  ARG B 464      16.574 -21.436   6.063  1.00 95.78           C  
ATOM   3809  CD  ARG B 464      17.224 -20.352   5.215  1.00 95.78           C  
ATOM   3810  NE  ARG B 464      17.823 -19.308   6.041  1.00 95.78           N  
ATOM   3811  NH1 ARG B 464      18.865 -18.228   4.284  1.00 95.78           N  
ATOM   3812  NH2 ARG B 464      19.083 -17.426   6.420  1.00 95.78           N  
ATOM   3813  CZ  ARG B 464      18.589 -18.323   5.580  1.00 95.78           C  
ATOM   3814  N   ILE B 465      13.422 -23.566   6.580  1.00 96.83           N  
ATOM   3815  CA  ILE B 465      12.285 -23.296   7.453  1.00 96.83           C  
ATOM   3816  C   ILE B 465      12.158 -24.407   8.493  1.00 96.83           C  
ATOM   3817  CB  ILE B 465      10.973 -23.164   6.647  1.00 96.83           C  
ATOM   3818  O   ILE B 465      11.923 -24.137   9.673  1.00 96.83           O  
ATOM   3819  CG1 ILE B 465      11.095 -22.044   5.608  1.00 96.83           C  
ATOM   3820  CG2 ILE B 465       9.787 -22.915   7.584  1.00 96.83           C  
ATOM   3821  CD1 ILE B 465      11.590 -20.721   6.178  1.00 96.83           C  
ATOM   3822  N   LEU B 466      12.384 -25.643   8.109  1.00 97.16           N  
ATOM   3823  CA  LEU B 466      12.317 -26.768   9.036  1.00 97.16           C  
ATOM   3824  C   LEU B 466      13.391 -26.649  10.112  1.00 97.16           C  
ATOM   3825  CB  LEU B 466      12.476 -28.092   8.284  1.00 97.16           C  
ATOM   3826  O   LEU B 466      13.164 -27.023  11.265  1.00 97.16           O  
ATOM   3827  CG  LEU B 466      11.363 -28.450   7.298  1.00 97.16           C  
ATOM   3828  CD1 LEU B 466      11.640 -29.805   6.655  1.00 97.16           C  
ATOM   3829  CD2 LEU B 466      10.008 -28.452   7.999  1.00 97.16           C  
ATOM   3830  N   ASP B 467      14.491 -26.086   9.739  1.00 96.09           N  
ATOM   3831  CA  ASP B 467      15.635 -25.999  10.642  1.00 96.09           C  
ATOM   3832  C   ASP B 467      15.461 -24.856  11.639  1.00 96.09           C  
ATOM   3833  CB  ASP B 467      16.931 -25.814   9.850  1.00 96.09           C  
ATOM   3834  O   ASP B 467      15.953 -24.928  12.767  1.00 96.09           O  
ATOM   3835  CG  ASP B 467      17.318 -27.045   9.049  1.00 96.09           C  
ATOM   3836  OD1 ASP B 467      16.783 -28.142   9.321  1.00 96.09           O  
ATOM   3837  OD2 ASP B 467      18.167 -26.918   8.141  1.00 96.09           O  
ATOM   3838  N   ILE B 468      14.768 -23.831  11.276  1.00 94.98           N  
ATOM   3839  CA  ILE B 468      14.730 -22.616  12.082  1.00 94.98           C  
ATOM   3840  C   ILE B 468      13.639 -22.736  13.145  1.00 94.98           C  
ATOM   3841  CB  ILE B 468      14.491 -21.364  11.208  1.00 94.98           C  
ATOM   3842  O   ILE B 468      13.747 -22.147  14.223  1.00 94.98           O  
ATOM   3843  CG1 ILE B 468      13.123 -21.446  10.521  1.00 94.98           C  
ATOM   3844  CG2 ILE B 468      15.613 -21.203  10.178  1.00 94.98           C  
ATOM   3845  CD1 ILE B 468      12.674 -20.140   9.880  1.00 94.98           C  
ATOM   3846  N   VAL B 469      12.564 -23.442  12.857  1.00 96.74           N  
ATOM   3847  CA  VAL B 469      11.467 -23.536  13.815  1.00 96.74           C  
ATOM   3848  C   VAL B 469      11.632 -24.792  14.668  1.00 96.74           C  
ATOM   3849  CB  VAL B 469      10.094 -23.549  13.107  1.00 96.74           C  
ATOM   3850  O   VAL B 469      12.154 -25.805  14.198  1.00 96.74           O  
ATOM   3851  CG1 VAL B 469       9.828 -22.211  12.419  1.00 96.74           C  
ATOM   3852  CG2 VAL B 469      10.026 -24.695  12.099  1.00 96.74           C  
ATOM   3853  N   PRO B 470      11.203 -24.822  15.910  1.00 96.78           N  
ATOM   3854  CA  PRO B 470      11.241 -26.036  16.729  1.00 96.78           C  
ATOM   3855  C   PRO B 470      10.473 -27.196  16.101  1.00 96.78           C  
ATOM   3856  CB  PRO B 470      10.588 -25.595  18.042  1.00 96.78           C  
ATOM   3857  O   PRO B 470       9.464 -26.979  15.425  1.00 96.78           O  
ATOM   3858  CG  PRO B 470      10.702 -24.105  18.044  1.00 96.78           C  
ATOM   3859  CD  PRO B 470      10.650 -23.621  16.623  1.00 96.78           C  
ATOM   3860  N   PRO B 471      10.860 -28.349  16.401  1.00 95.98           N  
ATOM   3861  CA  PRO B 471      10.217 -29.526  15.811  1.00 95.98           C  
ATOM   3862  C   PRO B 471       8.736 -29.631  16.168  1.00 95.98           C  
ATOM   3863  CB  PRO B 471      11.007 -30.694  16.408  1.00 95.98           C  
ATOM   3864  O   PRO B 471       7.952 -30.197  15.403  1.00 95.98           O  
ATOM   3865  CG  PRO B 471      12.353 -30.126  16.720  1.00 95.98           C  
ATOM   3866  CD  PRO B 471      12.182 -28.690  17.126  1.00 95.98           C  
ATOM   3867  N   THR B 472       8.398 -29.064  17.328  1.00 96.39           N  
ATOM   3868  CA  THR B 472       7.010 -29.114  17.773  1.00 96.39           C  
ATOM   3869  C   THR B 472       6.103 -28.362  16.802  1.00 96.39           C  
ATOM   3870  CB  THR B 472       6.853 -28.524  19.186  1.00 96.39           C  
ATOM   3871  O   THR B 472       4.889 -28.572  16.789  1.00 96.39           O  
ATOM   3872  CG2 THR B 472       7.539 -29.402  20.228  1.00 96.39           C  
ATOM   3873  OG1 THR B 472       7.439 -27.217  19.220  1.00 96.39           O  
ATOM   3874  N   PHE B 473       6.674 -27.539  15.919  1.00 97.01           N  
ATOM   3875  CA  PHE B 473       5.906 -26.725  14.984  1.00 97.01           C  
ATOM   3876  C   PHE B 473       5.765 -27.431  13.641  1.00 97.01           C  
ATOM   3877  CB  PHE B 473       6.567 -25.357  14.792  1.00 97.01           C  
ATOM   3878  O   PHE B 473       5.228 -26.862  12.688  1.00 97.01           O  
ATOM   3879  CG  PHE B 473       6.237 -24.365  15.875  1.00 97.01           C  
ATOM   3880  CD1 PHE B 473       5.405 -23.283  15.616  1.00 97.01           C  
ATOM   3881  CD2 PHE B 473       6.760 -24.516  17.153  1.00 97.01           C  
ATOM   3882  CE1 PHE B 473       5.098 -22.364  16.617  1.00 97.01           C  
ATOM   3883  CE2 PHE B 473       6.458 -23.602  18.158  1.00 97.01           C  
ATOM   3884  CZ  PHE B 473       5.628 -22.526  17.888  1.00 97.01           C  
ATOM   3885  N   SER B 474       6.149 -28.679  13.495  1.00 95.27           N  
ATOM   3886  CA  SER B 474       6.208 -29.431  12.246  1.00 95.27           C  
ATOM   3887  C   SER B 474       4.849 -29.463  11.555  1.00 95.27           C  
ATOM   3888  CB  SER B 474       6.692 -30.859  12.503  1.00 95.27           C  
ATOM   3889  O   SER B 474       4.770 -29.401  10.326  1.00 95.27           O  
ATOM   3890  OG  SER B 474       5.807 -31.541  13.375  1.00 95.27           O  
ATOM   3891  N   ALA B 475       3.803 -29.470  12.367  1.00 94.99           N  
ATOM   3892  CA  ALA B 475       2.454 -29.569  11.817  1.00 94.99           C  
ATOM   3893  C   ALA B 475       2.063 -28.286  11.088  1.00 94.99           C  
ATOM   3894  CB  ALA B 475       1.449 -29.875  12.924  1.00 94.99           C  
ATOM   3895  O   ALA B 475       1.155 -28.291  10.254  1.00 94.99           O  
ATOM   3896  N   LEU B 476       2.719 -27.206  11.418  1.00 96.78           N  
ATOM   3897  CA  LEU B 476       2.362 -25.919  10.830  1.00 96.78           C  
ATOM   3898  C   LEU B 476       3.301 -25.569   9.680  1.00 96.78           C  
ATOM   3899  CB  LEU B 476       2.401 -24.816  11.890  1.00 96.78           C  
ATOM   3900  O   LEU B 476       3.077 -24.587   8.968  1.00 96.78           O  
ATOM   3901  CG  LEU B 476       1.411 -24.952  13.048  1.00 96.78           C  
ATOM   3902  CD1 LEU B 476       1.574 -23.792  14.025  1.00 96.78           C  
ATOM   3903  CD2 LEU B 476      -0.019 -25.020  12.523  1.00 96.78           C  
ATOM   3904  N   CYS B 477       4.323 -26.413   9.452  1.00 97.47           N  
ATOM   3905  CA  CYS B 477       5.289 -26.155   8.390  1.00 97.47           C  
ATOM   3906  C   CYS B 477       4.688 -26.453   7.021  1.00 97.47           C  
ATOM   3907  CB  CYS B 477       6.551 -26.992   8.597  1.00 97.47           C  
ATOM   3908  O   CYS B 477       3.906 -27.394   6.874  1.00 97.47           O  
ATOM   3909  SG  CYS B 477       7.585 -26.424   9.965  1.00 97.47           S  
ATOM   3910  N   PRO B 478       5.015 -25.652   6.036  1.00 97.03           N  
ATOM   3911  CA  PRO B 478       4.490 -25.877   4.687  1.00 97.03           C  
ATOM   3912  C   PRO B 478       5.001 -27.175   4.065  1.00 97.03           C  
ATOM   3913  CB  PRO B 478       4.994 -24.662   3.905  1.00 97.03           C  
ATOM   3914  O   PRO B 478       6.060 -27.675   4.452  1.00 97.03           O  
ATOM   3915  CG  PRO B 478       6.233 -24.232   4.623  1.00 97.03           C  
ATOM   3916  CD  PRO B 478       6.081 -24.568   6.079  1.00 97.03           C  
ATOM   3917  N   ALA B 479       4.233 -27.670   3.117  1.00 97.16           N  
ATOM   3918  CA  ALA B 479       4.673 -28.849   2.376  1.00 97.16           C  
ATOM   3919  C   ALA B 479       5.851 -28.517   1.465  1.00 97.16           C  
ATOM   3920  CB  ALA B 479       3.518 -29.425   1.559  1.00 97.16           C  
ATOM   3921  O   ALA B 479       6.025 -27.365   1.060  1.00 97.16           O  
ATOM   3922  N   ASN B 480       6.637 -29.567   1.258  1.00 97.28           N  
ATOM   3923  CA  ASN B 480       7.680 -29.389   0.254  1.00 97.28           C  
ATOM   3924  C   ASN B 480       7.090 -29.063  -1.115  1.00 97.28           C  
ATOM   3925  CB  ASN B 480       8.563 -30.636   0.168  1.00 97.28           C  
ATOM   3926  O   ASN B 480       6.246 -29.803  -1.624  1.00 97.28           O  
ATOM   3927  CG  ASN B 480       9.815 -30.409  -0.655  1.00 97.28           C  
ATOM   3928  ND2 ASN B 480      10.538 -31.485  -0.944  1.00 97.28           N  
ATOM   3929  OD1 ASN B 480      10.131 -29.277  -1.028  1.00 97.28           O  
ATOM   3930  N   PRO B 481       7.468 -27.958  -1.724  1.00 97.40           N  
ATOM   3931  CA  PRO B 481       6.853 -27.486  -2.967  1.00 97.40           C  
ATOM   3932  C   PRO B 481       7.300 -28.287  -4.188  1.00 97.40           C  
ATOM   3933  CB  PRO B 481       7.325 -26.033  -3.064  1.00 97.40           C  
ATOM   3934  O   PRO B 481       8.059 -27.781  -5.018  1.00 97.40           O  
ATOM   3935  CG  PRO B 481       8.655 -26.017  -2.384  1.00 97.40           C  
ATOM   3936  CD  PRO B 481       8.638 -27.032  -1.277  1.00 97.40           C  
ATOM   3937  N   THR B 482       6.771 -29.460  -4.339  1.00 96.07           N  
ATOM   3938  CA  THR B 482       7.117 -30.327  -5.460  1.00 96.07           C  
ATOM   3939  C   THR B 482       5.886 -30.630  -6.309  1.00 96.07           C  
ATOM   3940  CB  THR B 482       7.746 -31.646  -4.973  1.00 96.07           C  
ATOM   3941  O   THR B 482       4.754 -30.527  -5.831  1.00 96.07           O  
ATOM   3942  CG2 THR B 482       9.040 -31.389  -4.209  1.00 96.07           C  
ATOM   3943  OG1 THR B 482       6.821 -32.320  -4.111  1.00 96.07           O  
ATOM   3944  N   CYS B 483       6.149 -30.952  -7.507  1.00 96.51           N  
ATOM   3945  CA  CYS B 483       5.106 -31.303  -8.464  1.00 96.51           C  
ATOM   3946  C   CYS B 483       4.542 -32.689  -8.172  1.00 96.51           C  
ATOM   3947  CB  CYS B 483       5.648 -31.253  -9.891  1.00 96.51           C  
ATOM   3948  O   CYS B 483       5.294 -33.621  -7.885  1.00 96.51           O  
ATOM   3949  SG  CYS B 483       4.445 -31.743 -11.146  1.00 96.51           S  
ATOM   3950  N   ILE B 484       3.173 -32.834  -8.175  1.00 96.54           N  
ATOM   3951  CA  ILE B 484       2.519 -34.131  -8.038  1.00 96.54           C  
ATOM   3952  C   ILE B 484       2.024 -34.607  -9.401  1.00 96.54           C  
ATOM   3953  CB  ILE B 484       1.347 -34.070  -7.033  1.00 96.54           C  
ATOM   3954  O   ILE B 484       1.089 -34.032  -9.964  1.00 96.54           O  
ATOM   3955  CG1 ILE B 484       1.843 -33.595  -5.662  1.00 96.54           C  
ATOM   3956  CG2 ILE B 484       0.657 -35.432  -6.924  1.00 96.54           C  
ATOM   3957  CD1 ILE B 484       0.729 -33.326  -4.660  1.00 96.54           C  
ATOM   3958  N   TYR B 485       2.629 -35.657  -9.876  1.00 96.66           N  
ATOM   3959  CA  TYR B 485       2.307 -36.195 -11.193  1.00 96.66           C  
ATOM   3960  C   TYR B 485       1.495 -37.480 -11.073  1.00 96.66           C  
ATOM   3961  CB  TYR B 485       3.585 -36.458 -11.994  1.00 96.66           C  
ATOM   3962  O   TYR B 485       2.012 -38.509 -10.631  1.00 96.66           O  
ATOM   3963  CG  TYR B 485       3.331 -36.955 -13.396  1.00 96.66           C  
ATOM   3964  CD1 TYR B 485       4.082 -37.998 -13.933  1.00 96.66           C  
ATOM   3965  CD2 TYR B 485       2.342 -36.381 -14.187  1.00 96.66           C  
ATOM   3966  CE1 TYR B 485       3.853 -38.458 -15.226  1.00 96.66           C  
ATOM   3967  CE2 TYR B 485       2.104 -36.833 -15.482  1.00 96.66           C  
ATOM   3968  OH  TYR B 485       2.633 -38.321 -17.272  1.00 96.66           O  
ATOM   3969  CZ  TYR B 485       2.863 -37.870 -15.991  1.00 96.66           C  
ATOM   3970  N   LYS B 486       0.270 -37.430 -11.524  1.00 94.60           N  
ATOM   3971  CA  LYS B 486      -0.718 -38.492 -11.358  1.00 94.60           C  
ATOM   3972  C   LYS B 486      -0.290 -39.761 -12.089  1.00 94.60           C  
ATOM   3973  CB  LYS B 486      -2.088 -38.034 -11.861  1.00 94.60           C  
ATOM   3974  O   LYS B 486      -0.596 -40.871 -11.648  1.00 94.60           O  
ATOM   3975  CG  LYS B 486      -3.180 -39.085 -11.725  1.00 94.60           C  
ATOM   3976  CD  LYS B 486      -4.521 -38.565 -12.227  1.00 94.60           C  
ATOM   3977  CE  LYS B 486      -5.606 -39.630 -12.132  1.00 94.60           C  
ATOM   3978  NZ  LYS B 486      -6.926 -39.119 -12.606  1.00 94.60           N  
ATOM   3979  N   TYR B 487       0.449 -39.655 -13.203  1.00 94.28           N  
ATOM   3980  CA  TYR B 487       0.764 -40.787 -14.067  1.00 94.28           C  
ATOM   3981  C   TYR B 487       2.201 -41.249 -13.858  1.00 94.28           C  
ATOM   3982  CB  TYR B 487       0.543 -40.419 -15.538  1.00 94.28           C  
ATOM   3983  O   TYR B 487       2.756 -41.971 -14.691  1.00 94.28           O  
ATOM   3984  CG  TYR B 487      -0.876 -40.017 -15.856  1.00 94.28           C  
ATOM   3985  CD1 TYR B 487      -1.895 -40.966 -15.907  1.00 94.28           C  
ATOM   3986  CD2 TYR B 487      -1.202 -38.688 -16.106  1.00 94.28           C  
ATOM   3987  CE1 TYR B 487      -3.204 -40.600 -16.202  1.00 94.28           C  
ATOM   3988  CE2 TYR B 487      -2.508 -38.311 -16.402  1.00 94.28           C  
ATOM   3989  OH  TYR B 487      -4.795 -38.905 -16.739  1.00 94.28           O  
ATOM   3990  CZ  TYR B 487      -3.501 -39.272 -16.447  1.00 94.28           C  
ATOM   3991  N   GLY B 488       2.855 -40.829 -12.804  1.00 86.17           N  
ATOM   3992  CA  GLY B 488       4.276 -41.061 -12.598  1.00 86.17           C  
ATOM   3993  C   GLY B 488       4.571 -42.375 -11.899  1.00 86.17           C  
ATOM   3994  O   GLY B 488       5.643 -42.954 -12.082  1.00 86.17           O  
ATOM   3995  N   ASP B 489       3.633 -42.942 -11.101  1.00 79.63           N  
ATOM   3996  CA  ASP B 489       3.890 -44.134 -10.298  1.00 79.63           C  
ATOM   3997  C   ASP B 489       3.487 -45.400 -11.050  1.00 79.63           C  
ATOM   3998  CB  ASP B 489       3.144 -44.054  -8.965  1.00 79.63           C  
ATOM   3999  O   ASP B 489       2.655 -45.351 -11.959  1.00 79.63           O  
ATOM   4000  CG  ASP B 489       3.791 -43.097  -7.980  1.00 79.63           C  
ATOM   4001  OD1 ASP B 489       4.946 -42.675  -8.207  1.00 79.63           O  
ATOM   4002  OD2 ASP B 489       3.142 -42.763  -6.965  1.00 79.63           O  
ATOM   4003  N   GLU B 490       4.171 -46.557 -10.781  1.00 75.39           N  
ATOM   4004  CA  GLU B 490       3.896 -47.840 -11.421  1.00 75.39           C  
ATOM   4005  C   GLU B 490       2.458 -48.285 -11.170  1.00 75.39           C  
ATOM   4006  CB  GLU B 490       4.872 -48.910 -10.923  1.00 75.39           C  
ATOM   4007  O   GLU B 490       1.841 -48.922 -12.026  1.00 75.39           O  
ATOM   4008  CG  GLU B 490       6.239 -48.852 -11.587  1.00 75.39           C  
ATOM   4009  CD  GLU B 490       7.145 -50.009 -11.198  1.00 75.39           C  
ATOM   4010  OE1 GLU B 490       8.268 -50.111 -11.742  1.00 75.39           O  
ATOM   4011  OE2 GLU B 490       6.728 -50.822 -10.343  1.00 75.39           O  
ATOM   4012  N   SER B 491       1.936 -47.858 -10.079  1.00 80.31           N  
ATOM   4013  CA  SER B 491       0.568 -48.213  -9.713  1.00 80.31           C  
ATOM   4014  C   SER B 491      -0.446 -47.457 -10.565  1.00 80.31           C  
ATOM   4015  CB  SER B 491       0.317 -47.924  -8.232  1.00 80.31           C  
ATOM   4016  O   SER B 491      -1.637 -47.777 -10.552  1.00 80.31           O  
ATOM   4017  OG  SER B 491       0.550 -46.557  -7.939  1.00 80.31           O  
ATOM   4018  N   SER B 492       0.044 -46.656 -11.554  1.00 79.33           N  
ATOM   4019  CA  SER B 492      -0.825 -45.788 -12.342  1.00 79.33           C  
ATOM   4020  C   SER B 492      -1.173 -46.424 -13.684  1.00 79.33           C  
ATOM   4021  CB  SER B 492      -0.162 -44.429 -12.570  1.00 79.33           C  
ATOM   4022  O   SER B 492      -1.922 -45.848 -14.475  1.00 79.33           O  
ATOM   4023  OG  SER B 492       0.383 -43.926 -11.363  1.00 79.33           O  
ATOM   4024  N   ASN B 493      -0.725 -47.618 -13.871  1.00 83.41           N  
ATOM   4025  CA  ASN B 493      -0.908 -48.274 -15.162  1.00 83.41           C  
ATOM   4026  C   ASN B 493      -2.382 -48.545 -15.450  1.00 83.41           C  
ATOM   4027  CB  ASN B 493      -0.107 -49.576 -15.221  1.00 83.41           C  
ATOM   4028  O   ASN B 493      -2.790 -48.614 -16.610  1.00 83.41           O  
ATOM   4029  CG  ASN B 493       1.389 -49.340 -15.282  1.00 83.41           C  
ATOM   4030  ND2 ASN B 493       2.166 -50.392 -15.053  1.00 83.41           N  
ATOM   4031  OD1 ASN B 493       1.844 -48.220 -15.533  1.00 83.41           O  
ATOM   4032  N   SER B 494      -3.077 -48.575 -14.358  1.00 87.85           N  
ATOM   4033  CA  SER B 494      -4.491 -48.900 -14.511  1.00 87.85           C  
ATOM   4034  C   SER B 494      -5.331 -47.641 -14.696  1.00 87.85           C  
ATOM   4035  CB  SER B 494      -4.995 -49.686 -13.301  1.00 87.85           C  
ATOM   4036  O   SER B 494      -6.514 -47.721 -15.034  1.00 87.85           O  
ATOM   4037  OG  SER B 494      -4.744 -48.977 -12.100  1.00 87.85           O  
ATOM   4038  N   LEU B 495      -4.747 -46.454 -14.632  1.00 90.76           N  
ATOM   4039  CA  LEU B 495      -5.498 -45.207 -14.720  1.00 90.76           C  
ATOM   4040  C   LEU B 495      -5.855 -44.888 -16.168  1.00 90.76           C  
ATOM   4041  CB  LEU B 495      -4.694 -44.053 -14.114  1.00 90.76           C  
ATOM   4042  O   LEU B 495      -5.056 -45.128 -17.076  1.00 90.76           O  
ATOM   4043  CG  LEU B 495      -4.504 -44.082 -12.597  1.00 90.76           C  
ATOM   4044  CD1 LEU B 495      -3.478 -43.037 -12.171  1.00 90.76           C  
ATOM   4045  CD2 LEU B 495      -5.834 -43.853 -11.887  1.00 90.76           C  
ATOM   4046  N   PRO B 496      -6.999 -44.405 -16.297  1.00 91.99           N  
ATOM   4047  CA  PRO B 496      -7.359 -43.986 -17.653  1.00 91.99           C  
ATOM   4048  C   PRO B 496      -6.436 -42.899 -18.200  1.00 91.99           C  
ATOM   4049  CB  PRO B 496      -8.787 -43.459 -17.492  1.00 91.99           C  
ATOM   4050  O   PRO B 496      -6.175 -41.905 -17.517  1.00 91.99           O  
ATOM   4051  CG  PRO B 496      -9.265 -44.038 -16.200  1.00 91.99           C  
ATOM   4052  CD  PRO B 496      -8.073 -44.293 -15.322  1.00 91.99           C  
ATOM   4053  N   GLY B 497      -5.944 -43.080 -19.311  1.00 92.18           N  
ATOM   4054  CA  GLY B 497      -5.117 -42.085 -19.976  1.00 92.18           C  
ATOM   4055  C   GLY B 497      -3.631 -42.313 -19.775  1.00 92.18           C  
ATOM   4056  O   GLY B 497      -2.805 -41.592 -20.339  1.00 92.18           O  
ATOM   4057  N   HIS B 498      -3.290 -43.349 -18.960  1.00 94.46           N  
ATOM   4058  CA  HIS B 498      -1.893 -43.607 -18.627  1.00 94.46           C  
ATOM   4059  C   HIS B 498      -1.060 -43.830 -19.885  1.00 94.46           C  
ATOM   4060  CB  HIS B 498      -1.778 -44.817 -17.699  1.00 94.46           C  
ATOM   4061  O   HIS B 498       0.035 -43.278 -20.015  1.00 94.46           O  
ATOM   4062  CG  HIS B 498      -0.375 -45.120 -17.279  1.00 94.46           C  
ATOM   4063  CD2 HIS B 498       0.448 -46.144 -17.603  1.00 94.46           C  
ATOM   4064  ND1 HIS B 498       0.333 -44.313 -16.416  1.00 94.46           N  
ATOM   4065  CE1 HIS B 498       1.536 -44.829 -16.227  1.00 94.46           C  
ATOM   4066  NE2 HIS B 498       1.631 -45.941 -16.936  1.00 94.46           N  
ATOM   4067  N   SER B 499      -1.554 -44.685 -20.839  1.00 93.08           N  
ATOM   4068  CA  SER B 499      -0.829 -44.979 -22.071  1.00 93.08           C  
ATOM   4069  C   SER B 499      -0.602 -43.716 -22.894  1.00 93.08           C  
ATOM   4070  CB  SER B 499      -1.588 -46.012 -22.906  1.00 93.08           C  
ATOM   4071  O   SER B 499       0.484 -43.511 -23.440  1.00 93.08           O  
ATOM   4072  OG  SER B 499      -2.856 -45.512 -23.293  1.00 93.08           O  
ATOM   4073  N   VAL B 500      -1.598 -42.916 -22.894  1.00 95.31           N  
ATOM   4074  CA  VAL B 500      -1.504 -41.664 -23.638  1.00 95.31           C  
ATOM   4075  C   VAL B 500      -0.500 -40.735 -22.960  1.00 95.31           C  
ATOM   4076  CB  VAL B 500      -2.878 -40.969 -23.756  1.00 95.31           C  
ATOM   4077  O   VAL B 500       0.261 -40.035 -23.633  1.00 95.31           O  
ATOM   4078  CG1 VAL B 500      -2.746 -39.631 -24.482  1.00 95.31           C  
ATOM   4079  CG2 VAL B 500      -3.874 -41.875 -24.478  1.00 95.31           C  
ATOM   4080  N   ALA B 501      -0.492 -40.663 -21.668  1.00 96.64           N  
ATOM   4081  CA  ALA B 501       0.434 -39.834 -20.900  1.00 96.64           C  
ATOM   4082  C   ALA B 501       1.883 -40.192 -21.218  1.00 96.64           C  
ATOM   4083  CB  ALA B 501       0.167 -39.986 -19.404  1.00 96.64           C  
ATOM   4084  O   ALA B 501       2.727 -39.307 -21.372  1.00 96.64           O  
ATOM   4085  N   LEU B 502       2.183 -41.498 -21.337  1.00 94.65           N  
ATOM   4086  CA  LEU B 502       3.527 -41.957 -21.668  1.00 94.65           C  
ATOM   4087  C   LEU B 502       3.932 -41.494 -23.063  1.00 94.65           C  
ATOM   4088  CB  LEU B 502       3.610 -43.483 -21.581  1.00 94.65           C  
ATOM   4089  O   LEU B 502       5.064 -41.053 -23.272  1.00 94.65           O  
ATOM   4090  CG  LEU B 502       3.560 -44.086 -20.176  1.00 94.65           C  
ATOM   4091  CD1 LEU B 502       3.504 -45.608 -20.253  1.00 94.65           C  
ATOM   4092  CD2 LEU B 502       4.763 -43.631 -19.356  1.00 94.65           C  
ATOM   4093  N   CYS B 503       2.929 -41.593 -23.973  1.00 95.85           N  
ATOM   4094  CA  CYS B 503       3.190 -41.153 -25.339  1.00 95.85           C  
ATOM   4095  C   CYS B 503       3.458 -39.653 -25.388  1.00 95.85           C  
ATOM   4096  CB  CYS B 503       2.011 -41.498 -26.248  1.00 95.85           C  
ATOM   4097  O   CYS B 503       4.352 -39.201 -26.105  1.00 95.85           O  
ATOM   4098  SG  CYS B 503       1.835 -43.267 -26.572  1.00 95.85           S  
ATOM   4099  N   LEU B 504       2.702 -38.929 -24.611  1.00 97.32           N  
ATOM   4100  CA  LEU B 504       2.871 -37.480 -24.562  1.00 97.32           C  
ATOM   4101  C   LEU B 504       4.230 -37.111 -23.976  1.00 97.32           C  
ATOM   4102  CB  LEU B 504       1.754 -36.838 -23.734  1.00 97.32           C  
ATOM   4103  O   LEU B 504       4.898 -36.201 -24.472  1.00 97.32           O  
ATOM   4104  CG  LEU B 504       0.402 -36.676 -24.431  1.00 97.32           C  
ATOM   4105  CD1 LEU B 504      -0.660 -36.234 -23.430  1.00 97.32           C  
ATOM   4106  CD2 LEU B 504       0.509 -35.680 -25.581  1.00 97.32           C  
ATOM   4107  N   ALA B 505       4.609 -37.773 -22.942  1.00 96.61           N  
ATOM   4108  CA  ALA B 505       5.893 -37.509 -22.299  1.00 96.61           C  
ATOM   4109  C   ALA B 505       7.042 -37.635 -23.295  1.00 96.61           C  
ATOM   4110  CB  ALA B 505       6.106 -38.461 -21.124  1.00 96.61           C  
ATOM   4111  O   ALA B 505       7.923 -36.773 -23.349  1.00 96.61           O  
ATOM   4112  N   VAL B 506       6.993 -38.697 -24.111  1.00 96.99           N  
ATOM   4113  CA  VAL B 506       8.023 -38.928 -25.119  1.00 96.99           C  
ATOM   4114  C   VAL B 506       7.964 -37.830 -26.179  1.00 96.99           C  
ATOM   4115  CB  VAL B 506       7.870 -40.316 -25.780  1.00 96.99           C  
ATOM   4116  O   VAL B 506       8.999 -37.307 -26.598  1.00 96.99           O  
ATOM   4117  CG1 VAL B 506       8.829 -40.460 -26.960  1.00 96.99           C  
ATOM   4118  CG2 VAL B 506       8.108 -41.423 -24.755  1.00 96.99           C  
ATOM   4119  N   ALA B 507       6.760 -37.541 -26.539  1.00 97.44           N  
ATOM   4120  CA  ALA B 507       6.568 -36.521 -27.566  1.00 97.44           C  
ATOM   4121  C   ALA B 507       7.105 -35.169 -27.106  1.00 97.44           C  
ATOM   4122  CB  ALA B 507       5.089 -36.406 -27.931  1.00 97.44           C  
ATOM   4123  O   ALA B 507       7.762 -34.461 -27.873  1.00 97.44           O  
ATOM   4124  N   PHE B 508       6.867 -34.780 -25.863  1.00 97.19           N  
ATOM   4125  CA  PHE B 508       7.346 -33.511 -25.330  1.00 97.19           C  
ATOM   4126  C   PHE B 508       8.869 -33.476 -25.302  1.00 97.19           C  
ATOM   4127  CB  PHE B 508       6.789 -33.274 -23.922  1.00 97.19           C  
ATOM   4128  O   PHE B 508       9.479 -32.472 -25.674  1.00 97.19           O  
ATOM   4129  CG  PHE B 508       5.314 -32.978 -23.895  1.00 97.19           C  
ATOM   4130  CD1 PHE B 508       4.728 -32.201 -24.886  1.00 97.19           C  
ATOM   4131  CD2 PHE B 508       4.513 -33.478 -22.876  1.00 97.19           C  
ATOM   4132  CE1 PHE B 508       3.363 -31.926 -24.863  1.00 97.19           C  
ATOM   4133  CE2 PHE B 508       3.148 -33.207 -22.847  1.00 97.19           C  
ATOM   4134  CZ  PHE B 508       2.575 -32.431 -23.841  1.00 97.19           C  
ATOM   4135  N   LYS B 509       9.511 -34.574 -24.908  1.00 96.11           N  
ATOM   4136  CA  LYS B 509      10.965 -34.657 -24.808  1.00 96.11           C  
ATOM   4137  C   LYS B 509      11.615 -34.582 -26.187  1.00 96.11           C  
ATOM   4138  CB  LYS B 509      11.382 -35.947 -24.101  1.00 96.11           C  
ATOM   4139  O   LYS B 509      12.745 -34.108 -26.321  1.00 96.11           O  
ATOM   4140  CG  LYS B 509      11.121 -35.944 -22.602  1.00 96.11           C  
ATOM   4141  CD  LYS B 509      11.575 -37.245 -21.953  1.00 96.11           C  
ATOM   4142  CE  LYS B 509      11.257 -37.268 -20.464  1.00 96.11           C  
ATOM   4143  NZ  LYS B 509      11.594 -38.585 -19.846  1.00 96.11           N  
ATOM   4144  N   SER B 510      10.798 -35.008 -27.199  1.00 96.53           N  
ATOM   4145  CA  SER B 510      11.315 -34.988 -28.564  1.00 96.53           C  
ATOM   4146  C   SER B 510      10.954 -33.688 -29.273  1.00 96.53           C  
ATOM   4147  CB  SER B 510      10.777 -36.179 -29.358  1.00 96.53           C  
ATOM   4148  O   SER B 510      11.042 -33.598 -30.500  1.00 96.53           O  
ATOM   4149  OG  SER B 510       9.364 -36.118 -29.460  1.00 96.53           O  
ATOM   4150  N   LYS B 511      10.413 -32.730 -28.566  1.00 94.10           N  
ATOM   4151  CA  LYS B 511      10.058 -31.401 -29.056  1.00 94.10           C  
ATOM   4152  C   LYS B 511       8.998 -31.483 -30.150  1.00 94.10           C  
ATOM   4153  CB  LYS B 511      11.297 -30.673 -29.580  1.00 94.10           C  
ATOM   4154  O   LYS B 511       9.132 -30.852 -31.201  1.00 94.10           O  
ATOM   4155  CG  LYS B 511      12.362 -30.422 -28.522  1.00 94.10           C  
ATOM   4156  CD  LYS B 511      13.514 -29.594 -29.075  1.00 94.10           C  
ATOM   4157  CE  LYS B 511      14.580 -29.341 -28.017  1.00 94.10           C  
ATOM   4158  NZ  LYS B 511      15.703 -28.513 -28.548  1.00 94.10           N  
ATOM   4159  N   ALA B 512       8.007 -32.300 -29.884  1.00 95.92           N  
ATOM   4160  CA  ALA B 512       6.903 -32.513 -30.816  1.00 95.92           C  
ATOM   4161  C   ALA B 512       6.171 -31.205 -31.106  1.00 95.92           C  
ATOM   4162  CB  ALA B 512       5.930 -33.551 -30.261  1.00 95.92           C  
ATOM   4163  O   ALA B 512       6.121 -30.313 -30.257  1.00 95.92           O  
ATOM   4164  N   THR B 513       5.608 -31.068 -32.275  1.00 96.87           N  
ATOM   4165  CA  THR B 513       4.815 -29.913 -32.681  1.00 96.87           C  
ATOM   4166  C   THR B 513       3.392 -30.018 -32.141  1.00 96.87           C  
ATOM   4167  CB  THR B 513       4.776 -29.772 -34.214  1.00 96.87           C  
ATOM   4168  O   THR B 513       2.988 -31.070 -31.641  1.00 96.87           O  
ATOM   4169  CG2 THR B 513       6.184 -29.704 -34.796  1.00 96.87           C  
ATOM   4170  OG1 THR B 513       4.094 -30.901 -34.774  1.00 96.87           O  
ATOM   4171  N   ASN B 514       2.610 -29.006 -32.262  1.00 96.99           N  
ATOM   4172  CA  ASN B 514       1.219 -28.994 -31.822  1.00 96.99           C  
ATOM   4173  C   ASN B 514       0.390 -30.045 -32.555  1.00 96.99           C  
ATOM   4174  CB  ASN B 514       0.606 -27.606 -32.015  1.00 96.99           C  
ATOM   4175  O   ASN B 514      -0.434 -30.728 -31.945  1.00 96.99           O  
ATOM   4176  CG  ASN B 514       1.191 -26.572 -31.073  1.00 96.99           C  
ATOM   4177  ND2 ASN B 514       1.489 -25.391 -31.600  1.00 96.99           N  
ATOM   4178  OD1 ASN B 514       1.376 -26.835 -29.882  1.00 96.99           O  
ATOM   4179  N   ASP B 515       0.656 -30.210 -33.856  1.00 96.50           N  
ATOM   4180  CA  ASP B 515      -0.085 -31.170 -34.669  1.00 96.50           C  
ATOM   4181  C   ASP B 515       0.153 -32.599 -34.186  1.00 96.50           C  
ATOM   4182  CB  ASP B 515       0.309 -31.041 -36.143  1.00 96.50           C  
ATOM   4183  O   ASP B 515      -0.772 -33.414 -34.164  1.00 96.50           O  
ATOM   4184  CG  ASP B 515      -0.240 -29.784 -36.795  1.00 96.50           C  
ATOM   4185  OD1 ASP B 515      -1.290 -29.274 -36.348  1.00 96.50           O  
ATOM   4186  OD2 ASP B 515       0.381 -29.302 -37.767  1.00 96.50           O  
ATOM   4187  N   GLU B 516       1.382 -32.815 -33.810  1.00 97.04           N  
ATOM   4188  CA  GLU B 516       1.721 -34.141 -33.301  1.00 97.04           C  
ATOM   4189  C   GLU B 516       1.015 -34.422 -31.978  1.00 97.04           C  
ATOM   4190  CB  GLU B 516       3.236 -34.279 -33.129  1.00 97.04           C  
ATOM   4191  O   GLU B 516       0.558 -35.541 -31.738  1.00 97.04           O  
ATOM   4192  CG  GLU B 516       4.003 -34.327 -34.443  1.00 97.04           C  
ATOM   4193  CD  GLU B 516       5.511 -34.262 -34.260  1.00 97.04           C  
ATOM   4194  OE1 GLU B 516       6.249 -34.817 -35.105  1.00 97.04           O  
ATOM   4195  OE2 GLU B 516       5.957 -33.651 -33.264  1.00 97.04           O  
ATOM   4196  N   ILE B 517       0.899 -33.404 -31.219  1.00 97.20           N  
ATOM   4197  CA  ILE B 517       0.237 -33.545 -29.927  1.00 97.20           C  
ATOM   4198  C   ILE B 517      -1.258 -33.776 -30.135  1.00 97.20           C  
ATOM   4199  CB  ILE B 517       0.468 -32.304 -29.035  1.00 97.20           C  
ATOM   4200  O   ILE B 517      -1.851 -34.652 -29.501  1.00 97.20           O  
ATOM   4201  CG1 ILE B 517       1.960 -32.143 -28.722  1.00 97.20           C  
ATOM   4202  CG2 ILE B 517      -0.354 -32.404 -27.747  1.00 97.20           C  
ATOM   4203  CD1 ILE B 517       2.576 -33.338 -28.008  1.00 97.20           C  
ATOM   4204  N   PHE B 518      -1.902 -33.076 -31.021  1.00 95.33           N  
ATOM   4205  CA  PHE B 518      -3.316 -33.254 -31.332  1.00 95.33           C  
ATOM   4206  C   PHE B 518      -3.586 -34.670 -31.828  1.00 95.33           C  
ATOM   4207  CB  PHE B 518      -3.770 -32.234 -32.380  1.00 95.33           C  
ATOM   4208  O   PHE B 518      -4.617 -35.262 -31.501  1.00 95.33           O  
ATOM   4209  CG  PHE B 518      -4.050 -30.868 -31.816  1.00 95.33           C  
ATOM   4210  CD1 PHE B 518      -4.917 -30.708 -30.742  1.00 95.33           C  
ATOM   4211  CD2 PHE B 518      -3.446 -29.742 -32.360  1.00 95.33           C  
ATOM   4212  CE1 PHE B 518      -5.178 -29.444 -30.218  1.00 95.33           C  
ATOM   4213  CE2 PHE B 518      -3.701 -28.476 -31.842  1.00 95.33           C  
ATOM   4214  CZ  PHE B 518      -4.569 -28.329 -30.772  1.00 95.33           C  
ATOM   4215  N   SER B 519      -2.621 -35.159 -32.605  1.00 95.89           N  
ATOM   4216  CA  SER B 519      -2.765 -36.513 -33.131  1.00 95.89           C  
ATOM   4217  C   SER B 519      -2.782 -37.544 -32.008  1.00 95.89           C  
ATOM   4218  CB  SER B 519      -1.634 -36.831 -34.110  1.00 95.89           C  
ATOM   4219  O   SER B 519      -3.573 -38.488 -32.037  1.00 95.89           O  
ATOM   4220  OG  SER B 519      -1.780 -38.137 -34.641  1.00 95.89           O  
ATOM   4221  N   ILE B 520      -1.937 -37.292 -31.040  1.00 96.30           N  
ATOM   4222  CA  ILE B 520      -1.856 -38.215 -29.912  1.00 96.30           C  
ATOM   4223  C   ILE B 520      -3.140 -38.137 -29.089  1.00 96.30           C  
ATOM   4224  CB  ILE B 520      -0.629 -37.914 -29.022  1.00 96.30           C  
ATOM   4225  O   ILE B 520      -3.633 -39.156 -28.598  1.00 96.30           O  
ATOM   4226  CG1 ILE B 520       0.668 -38.185 -29.792  1.00 96.30           C  
ATOM   4227  CG2 ILE B 520      -0.683 -38.737 -27.732  1.00 96.30           C  
ATOM   4228  CD1 ILE B 520       1.926 -37.730 -29.065  1.00 96.30           C  
ATOM   4229  N   LEU B 521      -3.799 -36.981 -29.019  1.00 94.31           N  
ATOM   4230  CA  LEU B 521      -4.952 -36.744 -28.157  1.00 94.31           C  
ATOM   4231  C   LEU B 521      -6.248 -37.118 -28.868  1.00 94.31           C  
ATOM   4232  CB  LEU B 521      -5.001 -35.279 -27.717  1.00 94.31           C  
ATOM   4233  O   LEU B 521      -7.301 -37.225 -28.234  1.00 94.31           O  
ATOM   4234  CG  LEU B 521      -3.906 -34.823 -26.752  1.00 94.31           C  
ATOM   4235  CD1 LEU B 521      -4.020 -33.325 -26.490  1.00 94.31           C  
ATOM   4236  CD2 LEU B 521      -3.984 -35.606 -25.446  1.00 94.31           C  
ATOM   4237  N   LYS B 522      -6.211 -37.392 -30.118  1.00 90.14           N  
ATOM   4238  CA  LYS B 522      -7.370 -37.576 -30.986  1.00 90.14           C  
ATOM   4239  C   LYS B 522      -8.238 -38.735 -30.505  1.00 90.14           C  
ATOM   4240  CB  LYS B 522      -6.926 -37.819 -32.430  1.00 90.14           C  
ATOM   4241  O   LYS B 522      -9.467 -38.635 -30.497  1.00 90.14           O  
ATOM   4242  CG  LYS B 522      -8.075 -37.906 -33.424  1.00 90.14           C  
ATOM   4243  CD  LYS B 522      -7.570 -38.136 -34.842  1.00 90.14           C  
ATOM   4244  CE  LYS B 522      -8.720 -38.316 -35.824  1.00 90.14           C  
ATOM   4245  NZ  LYS B 522      -8.230 -38.535 -37.218  1.00 90.14           N  
ATOM   4246  N   ASP B 523      -7.585 -39.797 -29.940  1.00 84.77           N  
ATOM   4247  CA  ASP B 523      -8.340 -41.017 -29.673  1.00 84.77           C  
ATOM   4248  C   ASP B 523      -8.592 -41.192 -28.177  1.00 84.77           C  
ATOM   4249  CB  ASP B 523      -7.602 -42.237 -30.229  1.00 84.77           C  
ATOM   4250  O   ASP B 523      -8.995 -42.268 -27.732  1.00 84.77           O  
ATOM   4251  CG  ASP B 523      -7.482 -42.219 -31.743  1.00 84.77           C  
ATOM   4252  OD1 ASP B 523      -8.431 -41.776 -32.424  1.00 84.77           O  
ATOM   4253  OD2 ASP B 523      -6.431 -42.656 -32.258  1.00 84.77           O  
ATOM   4254  N   VAL B 524      -8.406 -40.108 -27.459  1.00 91.38           N  
ATOM   4255  CA  VAL B 524      -8.688 -40.200 -26.031  1.00 91.38           C  
ATOM   4256  C   VAL B 524     -10.198 -40.223 -25.802  1.00 91.38           C  
ATOM   4257  CB  VAL B 524      -8.049 -39.029 -25.250  1.00 91.38           C  
ATOM   4258  O   VAL B 524     -10.913 -39.321 -26.245  1.00 91.38           O  
ATOM   4259  CG1 VAL B 524      -8.419 -39.101 -23.770  1.00 91.38           C  
ATOM   4260  CG2 VAL B 524      -6.531 -39.038 -25.425  1.00 91.38           C  
ATOM   4261  N   PRO B 525     -10.690 -41.304 -25.135  1.00 88.09           N  
ATOM   4262  CA  PRO B 525     -12.132 -41.416 -24.902  1.00 88.09           C  
ATOM   4263  C   PRO B 525     -12.675 -40.297 -24.016  1.00 88.09           C  
ATOM   4264  CB  PRO B 525     -12.273 -42.776 -24.214  1.00 88.09           C  
ATOM   4265  O   PRO B 525     -11.982 -39.834 -23.106  1.00 88.09           O  
ATOM   4266  CG  PRO B 525     -10.924 -43.052 -23.633  1.00 88.09           C  
ATOM   4267  CD  PRO B 525      -9.900 -42.286 -24.420  1.00 88.09           C  
ATOM   4268  N   ASN B 526     -13.829 -39.827 -24.365  1.00 87.99           N  
ATOM   4269  CA  ASN B 526     -14.508 -38.840 -23.533  1.00 87.99           C  
ATOM   4270  C   ASN B 526     -15.406 -39.506 -22.494  1.00 87.99           C  
ATOM   4271  CB  ASN B 526     -15.322 -37.876 -24.399  1.00 87.99           C  
ATOM   4272  O   ASN B 526     -16.410 -40.130 -22.844  1.00 87.99           O  
ATOM   4273  CG  ASN B 526     -15.835 -36.682 -23.619  1.00 87.99           C  
ATOM   4274  ND2 ASN B 526     -16.181 -35.614 -24.329  1.00 87.99           N  
ATOM   4275  OD1 ASN B 526     -15.919 -36.717 -22.389  1.00 87.99           O  
ATOM   4276  N   PRO B 527     -15.080 -39.425 -21.305  1.00 84.64           N  
ATOM   4277  CA  PRO B 527     -15.863 -40.085 -20.258  1.00 84.64           C  
ATOM   4278  C   PRO B 527     -17.295 -39.560 -20.173  1.00 84.64           C  
ATOM   4279  CB  PRO B 527     -15.086 -39.762 -18.979  1.00 84.64           C  
ATOM   4280  O   PRO B 527     -18.170 -40.229 -19.617  1.00 84.64           O  
ATOM   4281  CG  PRO B 527     -14.189 -38.627 -19.354  1.00 84.64           C  
ATOM   4282  CD  PRO B 527     -14.067 -38.590 -20.851  1.00 84.64           C  
ATOM   4283  N   ASN B 528     -17.561 -38.355 -20.688  1.00 75.51           N  
ATOM   4284  CA  ASN B 528     -18.888 -37.754 -20.615  1.00 75.51           C  
ATOM   4285  C   ASN B 528     -19.722 -38.085 -21.849  1.00 75.51           C  
ATOM   4286  CB  ASN B 528     -18.782 -36.238 -20.437  1.00 75.51           C  
ATOM   4287  O   ASN B 528     -20.887 -37.693 -21.940  1.00 75.51           O  
ATOM   4288  CG  ASN B 528     -18.189 -35.847 -19.098  1.00 75.51           C  
ATOM   4289  ND2 ASN B 528     -17.635 -34.643 -19.024  1.00 75.51           N  
ATOM   4290  OD1 ASN B 528     -18.228 -36.621 -18.138  1.00 75.51           O  
ATOM   4291  N   GLN B 529     -19.210 -38.613 -22.969  1.00 67.86           N  
ATOM   4292  CA  GLN B 529     -19.934 -38.856 -24.212  1.00 67.86           C  
ATOM   4293  C   GLN B 529     -20.117 -40.350 -24.459  1.00 67.86           C  
ATOM   4294  CB  GLN B 529     -19.205 -38.213 -25.393  1.00 67.86           C  
ATOM   4295  O   GLN B 529     -19.216 -41.145 -24.183  1.00 67.86           O  
ATOM   4296  CG  GLN B 529     -19.776 -36.864 -25.808  1.00 67.86           C  
ATOM   4297  CD  GLN B 529     -19.028 -36.243 -26.972  1.00 67.86           C  
ATOM   4298  NE2 GLN B 529     -19.436 -35.042 -27.367  1.00 67.86           N  
ATOM   4299  OE1 GLN B 529     -18.090 -36.838 -27.513  1.00 67.86           O  
ATOM   4300  N   ASP B 530     -21.530 -40.671 -24.704  1.00 59.02           N  
ATOM   4301  CA  ASP B 530     -21.815 -42.007 -25.218  1.00 59.02           C  
ATOM   4302  C   ASP B 530     -21.225 -42.196 -26.614  1.00 59.02           C  
ATOM   4303  CB  ASP B 530     -23.324 -42.261 -25.246  1.00 59.02           C  
ATOM   4304  O   ASP B 530     -20.936 -41.220 -27.309  1.00 59.02           O  
ATOM   4305  CG  ASP B 530     -23.891 -42.616 -23.883  1.00 59.02           C  
ATOM   4306  OD1 ASP B 530     -23.121 -43.040 -22.994  1.00 59.02           O  
ATOM   4307  OD2 ASP B 530     -25.119 -42.475 -23.697  1.00 59.02           O  
ATOM   4308  N   ASP B 531     -20.622 -43.281 -27.075  1.00 52.44           N  
ATOM   4309  CA  ASP B 531     -19.850 -43.618 -28.267  1.00 52.44           C  
ATOM   4310  C   ASP B 531     -20.395 -42.894 -29.496  1.00 52.44           C  
ATOM   4311  CB  ASP B 531     -19.856 -45.130 -28.501  1.00 52.44           C  
ATOM   4312  O   ASP B 531     -19.665 -42.668 -30.464  1.00 52.44           O  
ATOM   4313  CG  ASP B 531     -18.855 -45.869 -27.631  1.00 52.44           C  
ATOM   4314  OD1 ASP B 531     -17.957 -45.221 -27.051  1.00 52.44           O  
ATOM   4315  OD2 ASP B 531     -18.962 -47.110 -27.527  1.00 52.44           O  
ATOM   4316  N   ASP B 532     -21.781 -42.608 -29.555  1.00 49.09           N  
ATOM   4317  CA  ASP B 532     -22.366 -42.181 -30.822  1.00 49.09           C  
ATOM   4318  C   ASP B 532     -22.172 -40.682 -31.039  1.00 49.09           C  
ATOM   4319  CB  ASP B 532     -23.855 -42.532 -30.871  1.00 49.09           C  
ATOM   4320  O   ASP B 532     -22.737 -40.106 -31.971  1.00 49.09           O  
ATOM   4321  CG  ASP B 532     -24.112 -43.969 -31.287  1.00 49.09           C  
ATOM   4322  OD1 ASP B 532     -23.198 -44.617 -31.842  1.00 49.09           O  
ATOM   4323  OD2 ASP B 532     -25.240 -44.459 -31.060  1.00 49.09           O  
ATOM   4324  N   ASP B 533     -21.844 -39.879 -29.987  1.00 49.17           N  
ATOM   4325  CA  ASP B 533     -21.870 -38.437 -30.215  1.00 49.17           C  
ATOM   4326  C   ASP B 533     -20.689 -37.996 -31.076  1.00 49.17           C  
ATOM   4327  CB  ASP B 533     -21.861 -37.683 -28.884  1.00 49.17           C  
ATOM   4328  O   ASP B 533     -19.610 -38.589 -31.011  1.00 49.17           O  
ATOM   4329  CG  ASP B 533     -23.255 -37.341 -28.387  1.00 49.17           C  
ATOM   4330  OD1 ASP B 533     -24.228 -37.474 -29.160  1.00 49.17           O  
ATOM   4331  OD2 ASP B 533     -23.381 -36.931 -27.213  1.00 49.17           O  
ATOM   4332  N   ASP B 534     -20.910 -37.270 -32.265  1.00 47.25           N  
ATOM   4333  CA  ASP B 534     -20.078 -36.638 -33.284  1.00 47.25           C  
ATOM   4334  C   ASP B 534     -18.832 -36.010 -32.663  1.00 47.25           C  
ATOM   4335  CB  ASP B 534     -20.876 -35.579 -34.047  1.00 47.25           C  
ATOM   4336  O   ASP B 534     -18.831 -35.658 -31.481  1.00 47.25           O  
ATOM   4337  CG  ASP B 534     -21.548 -36.127 -35.294  1.00 47.25           C  
ATOM   4338  OD1 ASP B 534     -21.176 -37.229 -35.753  1.00 47.25           O  
ATOM   4339  OD2 ASP B 534     -22.455 -35.450 -35.824  1.00 47.25           O  
ATOM   4340  N   GLU B 535     -17.631 -36.186 -33.387  1.00 48.07           N  
ATOM   4341  CA  GLU B 535     -16.235 -35.767 -33.315  1.00 48.07           C  
ATOM   4342  C   GLU B 535     -16.121 -34.284 -32.972  1.00 48.07           C  
ATOM   4343  CB  GLU B 535     -15.517 -36.058 -34.635  1.00 48.07           C  
ATOM   4344  O   GLU B 535     -15.156 -33.623 -33.363  1.00 48.07           O  
ATOM   4345  CG  GLU B 535     -14.875 -37.437 -34.695  1.00 48.07           C  
ATOM   4346  CD  GLU B 535     -14.022 -37.648 -35.935  1.00 48.07           C  
ATOM   4347  OE1 GLU B 535     -13.396 -38.725 -36.065  1.00 48.07           O  
ATOM   4348  OE2 GLU B 535     -13.978 -36.729 -36.784  1.00 48.07           O  
ATOM   4349  N   GLY B 536     -17.179 -33.510 -32.710  1.00 49.56           N  
ATOM   4350  CA  GLY B 536     -16.766 -32.137 -32.466  1.00 49.56           C  
ATOM   4351  C   GLY B 536     -15.945 -31.976 -31.201  1.00 49.56           C  
ATOM   4352  O   GLY B 536     -15.764 -32.934 -30.446  1.00 49.56           O  
ATOM   4353  N   PHE B 537     -14.995 -31.102 -31.228  1.00 58.43           N  
ATOM   4354  CA  PHE B 537     -14.144 -30.786 -30.087  1.00 58.43           C  
ATOM   4355  C   PHE B 537     -14.984 -30.471 -28.855  1.00 58.43           C  
ATOM   4356  CB  PHE B 537     -13.224 -29.604 -30.411  1.00 58.43           C  
ATOM   4357  O   PHE B 537     -15.103 -29.309 -28.459  1.00 58.43           O  
ATOM   4358  CG  PHE B 537     -11.961 -29.997 -31.129  1.00 58.43           C  
ATOM   4359  CD1 PHE B 537     -10.843 -30.417 -30.419  1.00 58.43           C  
ATOM   4360  CD2 PHE B 537     -11.893 -29.947 -32.516  1.00 58.43           C  
ATOM   4361  CE1 PHE B 537      -9.673 -30.781 -31.082  1.00 58.43           C  
ATOM   4362  CE2 PHE B 537     -10.727 -30.309 -33.184  1.00 58.43           C  
ATOM   4363  CZ  PHE B 537      -9.618 -30.725 -32.466  1.00 58.43           C  
ATOM   4364  N   SER B 538     -15.921 -31.309 -28.527  1.00 71.71           N  
ATOM   4365  CA  SER B 538     -16.669 -31.192 -27.280  1.00 71.71           C  
ATOM   4366  C   SER B 538     -15.758 -31.374 -26.070  1.00 71.71           C  
ATOM   4367  CB  SER B 538     -17.801 -32.219 -27.235  1.00 71.71           C  
ATOM   4368  O   SER B 538     -14.652 -31.903 -26.194  1.00 71.71           O  
ATOM   4369  OG  SER B 538     -17.292 -33.519 -26.992  1.00 71.71           O  
ATOM   4370  N   PHE B 539     -16.052 -30.617 -24.923  1.00 86.11           N  
ATOM   4371  CA  PHE B 539     -15.322 -30.692 -23.663  1.00 86.11           C  
ATOM   4372  C   PHE B 539     -15.003 -32.139 -23.308  1.00 86.11           C  
ATOM   4373  CB  PHE B 539     -16.127 -30.039 -22.535  1.00 86.11           C  
ATOM   4374  O   PHE B 539     -15.907 -32.967 -23.185  1.00 86.11           O  
ATOM   4375  CG  PHE B 539     -15.551 -30.275 -21.164  1.00 86.11           C  
ATOM   4376  CD1 PHE B 539     -16.229 -31.055 -20.235  1.00 86.11           C  
ATOM   4377  CD2 PHE B 539     -14.332 -29.715 -20.805  1.00 86.11           C  
ATOM   4378  CE1 PHE B 539     -15.699 -31.275 -18.966  1.00 86.11           C  
ATOM   4379  CE2 PHE B 539     -13.796 -29.931 -19.538  1.00 86.11           C  
ATOM   4380  CZ  PHE B 539     -14.481 -30.710 -18.620  1.00 86.11           C  
ATOM   4381  N   ASN B 540     -13.731 -32.521 -23.286  1.00 92.51           N  
ATOM   4382  CA  ASN B 540     -13.230 -33.830 -22.882  1.00 92.51           C  
ATOM   4383  C   ASN B 540     -12.278 -33.723 -21.694  1.00 92.51           C  
ATOM   4384  CB  ASN B 540     -12.538 -34.526 -24.055  1.00 92.51           C  
ATOM   4385  O   ASN B 540     -11.092 -33.434 -21.867  1.00 92.51           O  
ATOM   4386  CG  ASN B 540     -12.181 -35.968 -23.751  1.00 92.51           C  
ATOM   4387  ND2 ASN B 540     -12.072 -36.784 -24.793  1.00 92.51           N  
ATOM   4388  OD1 ASN B 540     -12.006 -36.346 -22.590  1.00 92.51           O  
ATOM   4389  N   PRO B 541     -12.735 -33.986 -20.502  1.00 94.92           N  
ATOM   4390  CA  PRO B 541     -11.943 -33.797 -19.285  1.00 94.92           C  
ATOM   4391  C   PRO B 541     -10.693 -34.674 -19.251  1.00 94.92           C  
ATOM   4392  CB  PRO B 541     -12.914 -34.187 -18.168  1.00 94.92           C  
ATOM   4393  O   PRO B 541      -9.660 -34.263 -18.718  1.00 94.92           O  
ATOM   4394  CG  PRO B 541     -13.956 -35.020 -18.842  1.00 94.92           C  
ATOM   4395  CD  PRO B 541     -14.105 -34.543 -20.258  1.00 94.92           C  
ATOM   4396  N   LEU B 542     -10.772 -35.866 -19.762  1.00 95.46           N  
ATOM   4397  CA  LEU B 542      -9.636 -36.781 -19.738  1.00 95.46           C  
ATOM   4398  C   LEU B 542      -8.514 -36.278 -20.641  1.00 95.46           C  
ATOM   4399  CB  LEU B 542     -10.067 -38.184 -20.173  1.00 95.46           C  
ATOM   4400  O   LEU B 542      -7.336 -36.390 -20.296  1.00 95.46           O  
ATOM   4401  CG  LEU B 542      -8.999 -39.276 -20.097  1.00 95.46           C  
ATOM   4402  CD1 LEU B 542      -8.454 -39.386 -18.677  1.00 95.46           C  
ATOM   4403  CD2 LEU B 542      -9.567 -40.612 -20.563  1.00 95.46           C  
ATOM   4404  N   LYS B 543      -8.930 -35.701 -21.811  1.00 94.84           N  
ATOM   4405  CA  LYS B 543      -7.943 -35.114 -22.712  1.00 94.84           C  
ATOM   4406  C   LYS B 543      -7.169 -33.992 -22.025  1.00 94.84           C  
ATOM   4407  CB  LYS B 543      -8.619 -34.585 -23.978  1.00 94.84           C  
ATOM   4408  O   LYS B 543      -5.939 -33.943 -22.100  1.00 94.84           O  
ATOM   4409  CG  LYS B 543      -8.957 -35.664 -24.996  1.00 94.84           C  
ATOM   4410  CD  LYS B 543      -9.513 -35.066 -26.282  1.00 94.84           C  
ATOM   4411  CE  LYS B 543      -9.977 -36.147 -27.248  1.00 94.84           C  
ATOM   4412  NZ  LYS B 543     -10.592 -35.564 -28.478  1.00 94.84           N  
ATOM   4413  N   ILE B 544      -7.875 -33.175 -21.347  1.00 97.13           N  
ATOM   4414  CA  ILE B 544      -7.279 -32.041 -20.650  1.00 97.13           C  
ATOM   4415  C   ILE B 544      -6.394 -32.543 -19.511  1.00 97.13           C  
ATOM   4416  CB  ILE B 544      -8.360 -31.081 -20.105  1.00 97.13           C  
ATOM   4417  O   ILE B 544      -5.263 -32.080 -19.345  1.00 97.13           O  
ATOM   4418  CG1 ILE B 544      -9.129 -30.432 -21.261  1.00 97.13           C  
ATOM   4419  CG2 ILE B 544      -7.731 -30.018 -19.200  1.00 97.13           C  
ATOM   4420  CD1 ILE B 544     -10.305 -29.572 -20.816  1.00 97.13           C  
ATOM   4421  N   GLU B 545      -6.824 -33.471 -18.823  1.00 96.54           N  
ATOM   4422  CA  GLU B 545      -6.117 -34.006 -17.664  1.00 96.54           C  
ATOM   4423  C   GLU B 545      -4.760 -34.581 -18.062  1.00 96.54           C  
ATOM   4424  CB  GLU B 545      -6.959 -35.079 -16.969  1.00 96.54           C  
ATOM   4425  O   GLU B 545      -3.735 -34.234 -17.470  1.00 96.54           O  
ATOM   4426  CG  GLU B 545      -6.325 -35.632 -15.701  1.00 96.54           C  
ATOM   4427  CD  GLU B 545      -7.268 -36.510 -14.892  1.00 96.54           C  
ATOM   4428  OE1 GLU B 545      -7.381 -36.306 -13.662  1.00 96.54           O  
ATOM   4429  OE2 GLU B 545      -7.898 -37.408 -15.494  1.00 96.54           O  
ATOM   4430  N   VAL B 546      -4.788 -35.495 -19.032  1.00 96.85           N  
ATOM   4431  CA  VAL B 546      -3.564 -36.191 -19.413  1.00 96.85           C  
ATOM   4432  C   VAL B 546      -2.572 -35.199 -20.017  1.00 96.85           C  
ATOM   4433  CB  VAL B 546      -3.848 -37.335 -20.413  1.00 96.85           C  
ATOM   4434  O   VAL B 546      -1.375 -35.253 -19.724  1.00 96.85           O  
ATOM   4435  CG1 VAL B 546      -2.546 -37.986 -20.874  1.00 96.85           C  
ATOM   4436  CG2 VAL B 546      -4.775 -38.374 -19.783  1.00 96.85           C  
ATOM   4437  N   PHE B 547      -3.077 -34.264 -20.798  1.00 97.97           N  
ATOM   4438  CA  PHE B 547      -2.226 -33.278 -21.453  1.00 97.97           C  
ATOM   4439  C   PHE B 547      -1.601 -32.338 -20.430  1.00 97.97           C  
ATOM   4440  CB  PHE B 547      -3.026 -32.475 -22.484  1.00 97.97           C  
ATOM   4441  O   PHE B 547      -0.378 -32.187 -20.384  1.00 97.97           O  
ATOM   4442  CG  PHE B 547      -2.285 -31.289 -23.038  1.00 97.97           C  
ATOM   4443  CD1 PHE B 547      -2.638 -29.997 -22.669  1.00 97.97           C  
ATOM   4444  CD2 PHE B 547      -1.234 -31.466 -23.928  1.00 97.97           C  
ATOM   4445  CE1 PHE B 547      -1.954 -28.896 -23.181  1.00 97.97           C  
ATOM   4446  CE2 PHE B 547      -0.545 -30.372 -24.443  1.00 97.97           C  
ATOM   4447  CZ  PHE B 547      -0.907 -29.088 -24.069  1.00 97.97           C  
ATOM   4448  N   VAL B 548      -2.411 -31.706 -19.562  1.00 98.61           N  
ATOM   4449  CA  VAL B 548      -1.959 -30.691 -18.616  1.00 98.61           C  
ATOM   4450  C   VAL B 548      -1.058 -31.331 -17.562  1.00 98.61           C  
ATOM   4451  CB  VAL B 548      -3.150 -29.978 -17.936  1.00 98.61           C  
ATOM   4452  O   VAL B 548       0.008 -30.799 -17.242  1.00 98.61           O  
ATOM   4453  CG1 VAL B 548      -2.657 -29.008 -16.863  1.00 98.61           C  
ATOM   4454  CG2 VAL B 548      -3.995 -29.244 -18.976  1.00 98.61           C  
ATOM   4455  N   GLN B 549      -1.418 -32.498 -17.058  1.00 97.98           N  
ATOM   4456  CA  GLN B 549      -0.613 -33.217 -16.076  1.00 97.98           C  
ATOM   4457  C   GLN B 549       0.789 -33.494 -16.611  1.00 97.98           C  
ATOM   4458  CB  GLN B 549      -1.293 -34.530 -15.682  1.00 97.98           C  
ATOM   4459  O   GLN B 549       1.783 -33.181 -15.952  1.00 97.98           O  
ATOM   4460  CG  GLN B 549      -2.433 -34.357 -14.688  1.00 97.98           C  
ATOM   4461  CD  GLN B 549      -1.948 -34.219 -13.257  1.00 97.98           C  
ATOM   4462  NE2 GLN B 549      -2.882 -34.033 -12.330  1.00 97.98           N  
ATOM   4463  OE1 GLN B 549      -0.745 -34.281 -12.986  1.00 97.98           O  
ATOM   4464  N   THR B 550       0.849 -34.032 -17.786  1.00 97.92           N  
ATOM   4465  CA  THR B 550       2.113 -34.478 -18.360  1.00 97.92           C  
ATOM   4466  C   THR B 550       2.988 -33.285 -18.734  1.00 97.92           C  
ATOM   4467  CB  THR B 550       1.883 -35.359 -19.602  1.00 97.92           C  
ATOM   4468  O   THR B 550       4.187 -33.273 -18.448  1.00 97.92           O  
ATOM   4469  CG2 THR B 550       3.195 -35.946 -20.111  1.00 97.92           C  
ATOM   4470  OG1 THR B 550       0.992 -36.429 -19.263  1.00 97.92           O  
ATOM   4471  N   LEU B 551       2.369 -32.301 -19.282  1.00 98.38           N  
ATOM   4472  CA  LEU B 551       3.116 -31.121 -19.702  1.00 98.38           C  
ATOM   4473  C   LEU B 551       3.730 -30.410 -18.500  1.00 98.38           C  
ATOM   4474  CB  LEU B 551       2.209 -30.157 -20.471  1.00 98.38           C  
ATOM   4475  O   LEU B 551       4.925 -30.104 -18.498  1.00 98.38           O  
ATOM   4476  CG  LEU B 551       2.871 -28.891 -21.016  1.00 98.38           C  
ATOM   4477  CD1 LEU B 551       3.840 -29.241 -22.141  1.00 98.38           C  
ATOM   4478  CD2 LEU B 551       1.817 -27.901 -21.499  1.00 98.38           C  
ATOM   4479  N   LEU B 552       2.940 -30.148 -17.427  1.00 98.62           N  
ATOM   4480  CA  LEU B 552       3.402 -29.383 -16.273  1.00 98.62           C  
ATOM   4481  C   LEU B 552       4.438 -30.171 -15.479  1.00 98.62           C  
ATOM   4482  CB  LEU B 552       2.224 -29.012 -15.370  1.00 98.62           C  
ATOM   4483  O   LEU B 552       5.361 -29.589 -14.905  1.00 98.62           O  
ATOM   4484  CG  LEU B 552       1.249 -27.970 -15.921  1.00 98.62           C  
ATOM   4485  CD1 LEU B 552       0.178 -27.646 -14.886  1.00 98.62           C  
ATOM   4486  CD2 LEU B 552       1.995 -26.707 -16.339  1.00 98.62           C  
ATOM   4487  N   HIS B 553       4.300 -31.504 -15.474  1.00 97.94           N  
ATOM   4488  CA  HIS B 553       5.301 -32.337 -14.817  1.00 97.94           C  
ATOM   4489  C   HIS B 553       6.659 -32.209 -15.500  1.00 97.94           C  
ATOM   4490  CB  HIS B 553       4.856 -33.801 -14.806  1.00 97.94           C  
ATOM   4491  O   HIS B 553       7.683 -32.056 -14.831  1.00 97.94           O  
ATOM   4492  CG  HIS B 553       5.925 -34.750 -14.367  1.00 97.94           C  
ATOM   4493  CD2 HIS B 553       6.585 -35.720 -15.043  1.00 97.94           C  
ATOM   4494  ND1 HIS B 553       6.428 -34.763 -13.084  1.00 97.94           N  
ATOM   4495  CE1 HIS B 553       7.354 -35.703 -12.990  1.00 97.94           C  
ATOM   4496  NE2 HIS B 553       7.468 -36.298 -14.165  1.00 97.94           N  
ATOM   4497  N   LEU B 554       6.700 -32.223 -16.828  1.00 97.40           N  
ATOM   4498  CA  LEU B 554       7.952 -32.163 -17.575  1.00 97.40           C  
ATOM   4499  C   LEU B 554       8.544 -30.758 -17.533  1.00 97.40           C  
ATOM   4500  CB  LEU B 554       7.730 -32.593 -19.027  1.00 97.40           C  
ATOM   4501  O   LEU B 554       9.743 -30.579 -17.755  1.00 97.40           O  
ATOM   4502  CG  LEU B 554       7.506 -34.087 -19.266  1.00 97.40           C  
ATOM   4503  CD1 LEU B 554       7.192 -34.348 -20.735  1.00 97.40           C  
ATOM   4504  CD2 LEU B 554       8.726 -34.888 -18.824  1.00 97.40           C  
ATOM   4505  N   ALA B 555       7.681 -29.795 -17.296  1.00 97.66           N  
ATOM   4506  CA  ALA B 555       8.131 -28.407 -17.240  1.00 97.66           C  
ATOM   4507  C   ALA B 555       8.205 -27.912 -15.798  1.00 97.66           C  
ATOM   4508  CB  ALA B 555       7.204 -27.512 -18.059  1.00 97.66           C  
ATOM   4509  O   ALA B 555       8.001 -26.726 -15.531  1.00 97.66           O  
ATOM   4510  N   ALA B 556       8.458 -28.723 -14.803  1.00 97.71           N  
ATOM   4511  CA  ALA B 556       8.288 -28.435 -13.381  1.00 97.71           C  
ATOM   4512  C   ALA B 556       9.559 -27.834 -12.788  1.00 97.71           C  
ATOM   4513  CB  ALA B 556       7.900 -29.703 -12.624  1.00 97.71           C  
ATOM   4514  O   ALA B 556       9.581 -27.444 -11.618  1.00 97.71           O  
ATOM   4515  N   LYS B 557      10.645 -27.685 -13.523  1.00 94.20           N  
ATOM   4516  CA  LYS B 557      11.955 -27.302 -13.003  1.00 94.20           C  
ATOM   4517  C   LYS B 557      11.935 -25.875 -12.462  1.00 94.20           C  
ATOM   4518  CB  LYS B 557      13.024 -27.436 -14.089  1.00 94.20           C  
ATOM   4519  O   LYS B 557      12.526 -25.594 -11.417  1.00 94.20           O  
ATOM   4520  CG  LYS B 557      14.449 -27.286 -13.577  1.00 94.20           C  
ATOM   4521  CD  LYS B 557      15.469 -27.564 -14.673  1.00 94.20           C  
ATOM   4522  CE  LYS B 557      16.893 -27.346 -14.180  1.00 94.20           C  
ATOM   4523  NZ  LYS B 557      17.899 -27.647 -15.243  1.00 94.20           N  
ATOM   4524  N   SER B 558      11.363 -24.869 -13.174  1.00 94.55           N  
ATOM   4525  CA  SER B 558      11.294 -23.475 -12.750  1.00 94.55           C  
ATOM   4526  C   SER B 558      10.060 -22.784 -13.321  1.00 94.55           C  
ATOM   4527  CB  SER B 558      12.554 -22.721 -13.176  1.00 94.55           C  
ATOM   4528  O   SER B 558       9.344 -23.360 -14.143  1.00 94.55           O  
ATOM   4529  OG  SER B 558      12.574 -22.528 -14.580  1.00 94.55           O  
ATOM   4530  N   PHE B 559       9.804 -21.598 -12.914  1.00 96.60           N  
ATOM   4531  CA  PHE B 559       8.713 -20.809 -13.474  1.00 96.60           C  
ATOM   4532  C   PHE B 559       8.885 -20.640 -14.979  1.00 96.60           C  
ATOM   4533  CB  PHE B 559       8.637 -19.437 -12.797  1.00 96.60           C  
ATOM   4534  O   PHE B 559       7.940 -20.846 -15.744  1.00 96.60           O  
ATOM   4535  CG  PHE B 559       8.203 -19.495 -11.357  1.00 96.60           C  
ATOM   4536  CD1 PHE B 559       7.658 -20.658 -10.826  1.00 96.60           C  
ATOM   4537  CD2 PHE B 559       8.341 -18.385 -10.533  1.00 96.60           C  
ATOM   4538  CE1 PHE B 559       7.255 -20.714  -9.494  1.00 96.60           C  
ATOM   4539  CE2 PHE B 559       7.941 -18.434  -9.201  1.00 96.60           C  
ATOM   4540  CZ  PHE B 559       7.398 -19.598  -8.683  1.00 96.60           C  
ATOM   4541  N   SER B 560      10.122 -20.354 -15.395  1.00 95.15           N  
ATOM   4542  CA  SER B 560      10.418 -20.059 -16.793  1.00 95.15           C  
ATOM   4543  C   SER B 560      10.161 -21.273 -17.680  1.00 95.15           C  
ATOM   4544  CB  SER B 560      11.868 -19.601 -16.949  1.00 95.15           C  
ATOM   4545  O   SER B 560       9.667 -21.135 -18.801  1.00 95.15           O  
ATOM   4546  OG  SER B 560      12.078 -18.364 -16.292  1.00 95.15           O  
ATOM   4547  N   HIS B 561      10.490 -22.452 -17.109  1.00 95.87           N  
ATOM   4548  CA  HIS B 561      10.237 -23.669 -17.872  1.00 95.87           C  
ATOM   4549  C   HIS B 561       8.742 -23.893 -18.072  1.00 95.87           C  
ATOM   4550  CB  HIS B 561      10.860 -24.879 -17.173  1.00 95.87           C  
ATOM   4551  O   HIS B 561       8.307 -24.273 -19.162  1.00 95.87           O  
ATOM   4552  CG  HIS B 561      12.338 -24.992 -17.374  1.00 95.87           C  
ATOM   4553  CD2 HIS B 561      13.062 -25.710 -18.264  1.00 95.87           C  
ATOM   4554  ND1 HIS B 561      13.248 -24.312 -16.594  1.00 95.87           N  
ATOM   4555  CE1 HIS B 561      14.472 -24.607 -16.999  1.00 95.87           C  
ATOM   4556  NE2 HIS B 561      14.387 -25.454 -18.011  1.00 95.87           N  
ATOM   4557  N   SER B 562       7.986 -23.659 -17.026  1.00 97.92           N  
ATOM   4558  CA  SER B 562       6.537 -23.806 -17.123  1.00 97.92           C  
ATOM   4559  C   SER B 562       5.939 -22.776 -18.074  1.00 97.92           C  
ATOM   4560  CB  SER B 562       5.891 -23.674 -15.743  1.00 97.92           C  
ATOM   4561  O   SER B 562       5.069 -23.102 -18.884  1.00 97.92           O  
ATOM   4562  OG  SER B 562       6.293 -24.736 -14.895  1.00 97.92           O  
ATOM   4563  N   PHE B 563       6.374 -21.574 -18.016  1.00 97.54           N  
ATOM   4564  CA  PHE B 563       5.891 -20.522 -18.903  1.00 97.54           C  
ATOM   4565  C   PHE B 563       6.214 -20.849 -20.356  1.00 97.54           C  
ATOM   4566  CB  PHE B 563       6.504 -19.171 -18.520  1.00 97.54           C  
ATOM   4567  O   PHE B 563       5.377 -20.660 -21.241  1.00 97.54           O  
ATOM   4568  CG  PHE B 563       6.076 -18.672 -17.166  1.00 97.54           C  
ATOM   4569  CD1 PHE B 563       4.992 -19.243 -16.511  1.00 97.54           C  
ATOM   4570  CD2 PHE B 563       6.757 -17.630 -16.550  1.00 97.54           C  
ATOM   4571  CE1 PHE B 563       4.593 -18.783 -15.258  1.00 97.54           C  
ATOM   4572  CE2 PHE B 563       6.364 -17.165 -15.298  1.00 97.54           C  
ATOM   4573  CZ  PHE B 563       5.281 -17.742 -14.654  1.00 97.54           C  
ATOM   4574  N   SER B 564       7.486 -21.332 -20.603  1.00 95.92           N  
ATOM   4575  CA  SER B 564       7.899 -21.699 -21.954  1.00 95.92           C  
ATOM   4576  C   SER B 564       7.028 -22.819 -22.513  1.00 95.92           C  
ATOM   4577  CB  SER B 564       9.366 -22.129 -21.967  1.00 95.92           C  
ATOM   4578  O   SER B 564       6.677 -22.808 -23.695  1.00 95.92           O  
ATOM   4579  OG  SER B 564      10.216 -21.025 -21.706  1.00 95.92           O  
ATOM   4580  N   ALA B 565       6.699 -23.734 -21.608  1.00 97.56           N  
ATOM   4581  CA  ALA B 565       5.844 -24.841 -22.026  1.00 97.56           C  
ATOM   4582  C   ALA B 565       4.452 -24.345 -22.408  1.00 97.56           C  
ATOM   4583  CB  ALA B 565       5.747 -25.887 -20.918  1.00 97.56           C  
ATOM   4584  O   ALA B 565       3.894 -24.764 -23.424  1.00 97.56           O  
ATOM   4585  N   LEU B 566       3.864 -23.421 -21.620  1.00 98.05           N  
ATOM   4586  CA  LEU B 566       2.560 -22.844 -21.927  1.00 98.05           C  
ATOM   4587  C   LEU B 566       2.592 -22.107 -23.262  1.00 98.05           C  
ATOM   4588  CB  LEU B 566       2.120 -21.890 -20.814  1.00 98.05           C  
ATOM   4589  O   LEU B 566       1.662 -22.223 -24.063  1.00 98.05           O  
ATOM   4590  CG  LEU B 566       1.780 -22.529 -19.467  1.00 98.05           C  
ATOM   4591  CD1 LEU B 566       1.354 -21.461 -18.465  1.00 98.05           C  
ATOM   4592  CD2 LEU B 566       0.687 -23.580 -19.634  1.00 98.05           C  
ATOM   4593  N   ALA B 567       3.672 -21.463 -23.506  1.00 97.19           N  
ATOM   4594  CA  ALA B 567       3.818 -20.695 -24.740  1.00 97.19           C  
ATOM   4595  C   ALA B 567       3.935 -21.618 -25.950  1.00 97.19           C  
ATOM   4596  CB  ALA B 567       5.036 -19.779 -24.655  1.00 97.19           C  
ATOM   4597  O   ALA B 567       3.290 -21.390 -26.976  1.00 97.19           O  
ATOM   4598  N   LYS B 568       4.756 -22.652 -25.781  1.00 97.35           N  
ATOM   4599  CA  LYS B 568       4.988 -23.589 -26.876  1.00 97.35           C  
ATOM   4600  C   LYS B 568       3.698 -24.302 -27.272  1.00 97.35           C  
ATOM   4601  CB  LYS B 568       6.056 -24.613 -26.490  1.00 97.35           C  
ATOM   4602  O   LYS B 568       3.448 -24.532 -28.457  1.00 97.35           O  
ATOM   4603  CG  LYS B 568       6.432 -25.569 -27.612  1.00 97.35           C  
ATOM   4604  CD  LYS B 568       7.612 -26.450 -27.224  1.00 97.35           C  
ATOM   4605  CE  LYS B 568       7.981 -27.417 -28.342  1.00 97.35           C  
ATOM   4606  NZ  LYS B 568       9.177 -28.240 -27.990  1.00 97.35           N  
ATOM   4607  N   PHE B 569       2.906 -24.647 -26.302  1.00 98.23           N  
ATOM   4608  CA  PHE B 569       1.710 -25.429 -26.591  1.00 98.23           C  
ATOM   4609  C   PHE B 569       0.451 -24.616 -26.315  1.00 98.23           C  
ATOM   4610  CB  PHE B 569       1.695 -26.717 -25.762  1.00 98.23           C  
ATOM   4611  O   PHE B 569      -0.562 -25.161 -25.873  1.00 98.23           O  
ATOM   4612  CG  PHE B 569       2.824 -27.659 -26.083  1.00 98.23           C  
ATOM   4613  CD1 PHE B 569       2.828 -28.382 -27.270  1.00 98.23           C  
ATOM   4614  CD2 PHE B 569       3.882 -27.822 -25.198  1.00 98.23           C  
ATOM   4615  CE1 PHE B 569       3.872 -29.255 -27.570  1.00 98.23           C  
ATOM   4616  CE2 PHE B 569       4.928 -28.692 -25.491  1.00 98.23           C  
ATOM   4617  CZ  PHE B 569       4.920 -29.408 -26.677  1.00 98.23           C  
ATOM   4618  N   HIS B 570       0.537 -23.311 -26.497  1.00 98.11           N  
ATOM   4619  CA  HIS B 570      -0.555 -22.368 -26.282  1.00 98.11           C  
ATOM   4620  C   HIS B 570      -1.772 -22.732 -27.126  1.00 98.11           C  
ATOM   4621  CB  HIS B 570      -0.102 -20.942 -26.602  1.00 98.11           C  
ATOM   4622  O   HIS B 570      -2.901 -22.720 -26.632  1.00 98.11           O  
ATOM   4623  CG  HIS B 570      -1.176 -19.917 -26.420  1.00 98.11           C  
ATOM   4624  CD2 HIS B 570      -1.568 -19.223 -25.326  1.00 98.11           C  
ATOM   4625  ND1 HIS B 570      -1.992 -19.504 -27.451  1.00 98.11           N  
ATOM   4626  CE1 HIS B 570      -2.842 -18.598 -26.997  1.00 98.11           C  
ATOM   4627  NE2 HIS B 570      -2.605 -18.410 -25.710  1.00 98.11           N  
ATOM   4628  N   GLU B 571      -1.574 -23.144 -28.401  1.00 97.21           N  
ATOM   4629  CA  GLU B 571      -2.652 -23.504 -29.317  1.00 97.21           C  
ATOM   4630  C   GLU B 571      -3.421 -24.722 -28.813  1.00 97.21           C  
ATOM   4631  CB  GLU B 571      -2.098 -23.775 -30.718  1.00 97.21           C  
ATOM   4632  O   GLU B 571      -4.646 -24.785 -28.939  1.00 97.21           O  
ATOM   4633  CG  GLU B 571      -3.174 -23.987 -31.774  1.00 97.21           C  
ATOM   4634  CD  GLU B 571      -2.610 -24.299 -33.151  1.00 97.21           C  
ATOM   4635  OE1 GLU B 571      -3.389 -24.684 -34.052  1.00 97.21           O  
ATOM   4636  OE2 GLU B 571      -1.380 -24.160 -33.329  1.00 97.21           O  
ATOM   4637  N   VAL B 572      -2.700 -25.670 -28.289  1.00 96.87           N  
ATOM   4638  CA  VAL B 572      -3.341 -26.866 -27.753  1.00 96.87           C  
ATOM   4639  C   VAL B 572      -4.224 -26.491 -26.565  1.00 96.87           C  
ATOM   4640  CB  VAL B 572      -2.301 -27.927 -27.330  1.00 96.87           C  
ATOM   4641  O   VAL B 572      -5.365 -26.946 -26.463  1.00 96.87           O  
ATOM   4642  CG1 VAL B 572      -2.993 -29.177 -26.791  1.00 96.87           C  
ATOM   4643  CG2 VAL B 572      -1.392 -28.280 -28.506  1.00 96.87           C  
ATOM   4644  N   PHE B 573      -3.758 -25.615 -25.738  1.00 97.46           N  
ATOM   4645  CA  PHE B 573      -4.526 -25.144 -24.592  1.00 97.46           C  
ATOM   4646  C   PHE B 573      -5.802 -24.445 -25.044  1.00 97.46           C  
ATOM   4647  CB  PHE B 573      -3.684 -24.196 -23.732  1.00 97.46           C  
ATOM   4648  O   PHE B 573      -6.887 -24.732 -24.536  1.00 97.46           O  
ATOM   4649  CG  PHE B 573      -2.886 -24.893 -22.663  1.00 97.46           C  
ATOM   4650  CD1 PHE B 573      -3.520 -25.480 -21.575  1.00 97.46           C  
ATOM   4651  CD2 PHE B 573      -1.502 -24.960 -22.746  1.00 97.46           C  
ATOM   4652  CE1 PHE B 573      -2.784 -26.126 -20.584  1.00 97.46           C  
ATOM   4653  CE2 PHE B 573      -0.760 -25.604 -21.760  1.00 97.46           C  
ATOM   4654  CZ  PHE B 573      -1.403 -26.185 -20.679  1.00 97.46           C  
ATOM   4655  N   LYS B 574      -5.670 -23.584 -26.018  1.00 95.93           N  
ATOM   4656  CA  LYS B 574      -6.805 -22.800 -26.498  1.00 95.93           C  
ATOM   4657  C   LYS B 574      -7.896 -23.704 -27.065  1.00 95.93           C  
ATOM   4658  CB  LYS B 574      -6.353 -21.796 -27.560  1.00 95.93           C  
ATOM   4659  O   LYS B 574      -9.086 -23.451 -26.863  1.00 95.93           O  
ATOM   4660  CG  LYS B 574      -5.599 -20.599 -26.998  1.00 95.93           C  
ATOM   4661  CD  LYS B 574      -6.520 -19.680 -26.205  1.00 95.93           C  
ATOM   4662  CE  LYS B 574      -7.434 -18.878 -27.121  1.00 95.93           C  
ATOM   4663  NZ  LYS B 574      -8.313 -17.948 -26.350  1.00 95.93           N  
ATOM   4664  N   THR B 575      -7.385 -24.763 -27.726  1.00 94.16           N  
ATOM   4665  CA  THR B 575      -8.334 -25.685 -28.340  1.00 94.16           C  
ATOM   4666  C   THR B 575      -9.043 -26.519 -27.277  1.00 94.16           C  
ATOM   4667  CB  THR B 575      -7.635 -26.618 -29.346  1.00 94.16           C  
ATOM   4668  O   THR B 575     -10.264 -26.687 -27.324  1.00 94.16           O  
ATOM   4669  CG2 THR B 575      -8.631 -27.571 -29.997  1.00 94.16           C  
ATOM   4670  OG1 THR B 575      -7.009 -25.829 -30.366  1.00 94.16           O  
ATOM   4671  N   LEU B 576      -8.315 -26.984 -26.308  1.00 93.85           N  
ATOM   4672  CA  LEU B 576      -8.873 -27.851 -25.277  1.00 93.85           C  
ATOM   4673  C   LEU B 576      -9.735 -27.054 -24.304  1.00 93.85           C  
ATOM   4674  CB  LEU B 576      -7.754 -28.568 -24.516  1.00 93.85           C  
ATOM   4675  O   LEU B 576     -10.684 -27.590 -23.726  1.00 93.85           O  
ATOM   4676  CG  LEU B 576      -6.950 -29.601 -25.308  1.00 93.85           C  
ATOM   4677  CD1 LEU B 576      -5.852 -30.200 -24.435  1.00 93.85           C  
ATOM   4678  CD2 LEU B 576      -7.867 -30.694 -25.847  1.00 93.85           C  
ATOM   4679  N   ALA B 577      -9.402 -25.723 -24.141  1.00 94.19           N  
ATOM   4680  CA  ALA B 577     -10.086 -24.882 -23.161  1.00 94.19           C  
ATOM   4681  C   ALA B 577     -10.998 -23.870 -23.848  1.00 94.19           C  
ATOM   4682  CB  ALA B 577      -9.070 -24.163 -22.276  1.00 94.19           C  
ATOM   4683  O   ALA B 577     -11.151 -22.741 -23.375  1.00 94.19           O  
ATOM   4684  N   GLU B 578     -11.542 -24.241 -24.935  1.00 93.15           N  
ATOM   4685  CA  GLU B 578     -12.413 -23.341 -25.685  1.00 93.15           C  
ATOM   4686  C   GLU B 578     -13.703 -23.056 -24.920  1.00 93.15           C  
ATOM   4687  CB  GLU B 578     -12.736 -23.928 -27.061  1.00 93.15           C  
ATOM   4688  O   GLU B 578     -14.186 -21.923 -24.909  1.00 93.15           O  
ATOM   4689  CG  GLU B 578     -13.496 -22.975 -27.973  1.00 93.15           C  
ATOM   4690  CD  GLU B 578     -13.801 -23.568 -29.339  1.00 93.15           C  
ATOM   4691  OE1 GLU B 578     -14.397 -22.865 -30.186  1.00 93.15           O  
ATOM   4692  OE2 GLU B 578     -13.443 -24.746 -29.564  1.00 93.15           O  
ATOM   4693  N   SER B 579     -14.225 -24.070 -24.202  1.00 93.67           N  
ATOM   4694  CA  SER B 579     -15.458 -23.919 -23.436  1.00 93.67           C  
ATOM   4695  C   SER B 579     -15.169 -23.458 -22.011  1.00 93.67           C  
ATOM   4696  CB  SER B 579     -16.237 -25.234 -23.408  1.00 93.67           C  
ATOM   4697  O   SER B 579     -14.050 -23.612 -21.518  1.00 93.67           O  
ATOM   4698  OG  SER B 579     -15.550 -26.210 -22.643  1.00 93.67           O  
ATOM   4699  N   ASP B 580     -16.198 -22.908 -21.359  1.00 93.35           N  
ATOM   4700  CA  ASP B 580     -16.057 -22.489 -19.968  1.00 93.35           C  
ATOM   4701  C   ASP B 580     -15.697 -23.673 -19.072  1.00 93.35           C  
ATOM   4702  CB  ASP B 580     -17.345 -21.828 -19.473  1.00 93.35           C  
ATOM   4703  O   ASP B 580     -14.886 -23.538 -18.154  1.00 93.35           O  
ATOM   4704  CG  ASP B 580     -17.599 -20.473 -20.111  1.00 93.35           C  
ATOM   4705  OD1 ASP B 580     -16.640 -19.843 -20.607  1.00 93.35           O  
ATOM   4706  OD2 ASP B 580     -18.768 -20.031 -20.116  1.00 93.35           O  
ATOM   4707  N   GLU B 581     -16.263 -24.789 -19.386  1.00 94.03           N  
ATOM   4708  CA  GLU B 581     -15.957 -25.997 -18.625  1.00 94.03           C  
ATOM   4709  C   GLU B 581     -14.504 -26.421 -18.824  1.00 94.03           C  
ATOM   4710  CB  GLU B 581     -16.897 -27.137 -19.023  1.00 94.03           C  
ATOM   4711  O   GLU B 581     -13.864 -26.916 -17.894  1.00 94.03           O  
ATOM   4712  CG  GLU B 581     -18.333 -26.940 -18.559  1.00 94.03           C  
ATOM   4713  CD  GLU B 581     -19.173 -26.132 -19.535  1.00 94.03           C  
ATOM   4714  OE1 GLU B 581     -20.405 -26.031 -19.337  1.00 94.03           O  
ATOM   4715  OE2 GLU B 581     -18.595 -25.595 -20.507  1.00 94.03           O  
ATOM   4716  N   GLY B 582     -14.088 -26.305 -20.068  1.00 95.95           N  
ATOM   4717  CA  GLY B 582     -12.699 -26.615 -20.368  1.00 95.95           C  
ATOM   4718  C   GLY B 582     -11.716 -25.740 -19.613  1.00 95.95           C  
ATOM   4719  O   GLY B 582     -10.718 -26.233 -19.083  1.00 95.95           O  
ATOM   4720  N   LYS B 583     -12.041 -24.433 -19.499  1.00 97.63           N  
ATOM   4721  CA  LYS B 583     -11.191 -23.497 -18.767  1.00 97.63           C  
ATOM   4722  C   LYS B 583     -11.119 -23.863 -17.287  1.00 97.63           C  
ATOM   4723  CB  LYS B 583     -11.705 -22.066 -18.929  1.00 97.63           C  
ATOM   4724  O   LYS B 583     -10.036 -23.872 -16.697  1.00 97.63           O  
ATOM   4725  CG  LYS B 583     -11.600 -21.527 -20.348  1.00 97.63           C  
ATOM   4726  CD  LYS B 583     -12.224 -20.142 -20.467  1.00 97.63           C  
ATOM   4727  CE  LYS B 583     -12.253 -19.665 -21.913  1.00 97.63           C  
ATOM   4728  NZ  LYS B 583     -13.099 -18.444 -22.076  1.00 97.63           N  
ATOM   4729  N   LEU B 584     -12.252 -24.171 -16.732  1.00 97.09           N  
ATOM   4730  CA  LEU B 584     -12.328 -24.546 -15.325  1.00 97.09           C  
ATOM   4731  C   LEU B 584     -11.541 -25.826 -15.060  1.00 97.09           C  
ATOM   4732  CB  LEU B 584     -13.786 -24.732 -14.897  1.00 97.09           C  
ATOM   4733  O   LEU B 584     -10.853 -25.938 -14.044  1.00 97.09           O  
ATOM   4734  CG  LEU B 584     -14.034 -24.930 -13.401  1.00 97.09           C  
ATOM   4735  CD1 LEU B 584     -13.637 -23.677 -12.627  1.00 97.09           C  
ATOM   4736  CD2 LEU B 584     -15.494 -25.284 -13.142  1.00 97.09           C  
ATOM   4737  N   HIS B 585     -11.648 -26.768 -15.995  1.00 96.88           N  
ATOM   4738  CA  HIS B 585     -10.994 -28.056 -15.796  1.00 96.88           C  
ATOM   4739  C   HIS B 585      -9.479 -27.928 -15.909  1.00 96.88           C  
ATOM   4740  CB  HIS B 585     -11.511 -29.081 -16.807  1.00 96.88           C  
ATOM   4741  O   HIS B 585      -8.739 -28.623 -15.209  1.00 96.88           O  
ATOM   4742  CG  HIS B 585     -11.220 -30.498 -16.427  1.00 96.88           C  
ATOM   4743  CD2 HIS B 585     -10.540 -31.471 -17.078  1.00 96.88           C  
ATOM   4744  ND1 HIS B 585     -11.653 -31.055 -15.243  1.00 96.88           N  
ATOM   4745  CE1 HIS B 585     -11.250 -32.314 -15.182  1.00 96.88           C  
ATOM   4746  NE2 HIS B 585     -10.572 -32.591 -16.284  1.00 96.88           N  
ATOM   4747  N   VAL B 586      -8.985 -27.031 -16.789  1.00 98.44           N  
ATOM   4748  CA  VAL B 586      -7.557 -26.749 -16.879  1.00 98.44           C  
ATOM   4749  C   VAL B 586      -7.043 -26.247 -15.531  1.00 98.44           C  
ATOM   4750  CB  VAL B 586      -7.250 -25.715 -17.985  1.00 98.44           C  
ATOM   4751  O   VAL B 586      -6.000 -26.695 -15.051  1.00 98.44           O  
ATOM   4752  CG1 VAL B 586      -5.821 -25.191 -17.853  1.00 98.44           C  
ATOM   4753  CG2 VAL B 586      -7.471 -26.330 -19.366  1.00 98.44           C  
ATOM   4754  N   LEU B 587      -7.798 -25.347 -14.878  1.00 98.66           N  
ATOM   4755  CA  LEU B 587      -7.422 -24.799 -13.579  1.00 98.66           C  
ATOM   4756  C   LEU B 587      -7.419 -25.887 -12.510  1.00 98.66           C  
ATOM   4757  CB  LEU B 587      -8.377 -23.673 -13.175  1.00 98.66           C  
ATOM   4758  O   LEU B 587      -6.517 -25.936 -11.670  1.00 98.66           O  
ATOM   4759  CG  LEU B 587      -8.274 -22.376 -13.979  1.00 98.66           C  
ATOM   4760  CD1 LEU B 587      -9.448 -21.458 -13.656  1.00 98.66           C  
ATOM   4761  CD2 LEU B 587      -6.949 -21.676 -13.699  1.00 98.66           C  
ATOM   4762  N   ARG B 588      -8.355 -26.745 -12.628  1.00 97.73           N  
ATOM   4763  CA  ARG B 588      -8.476 -27.827 -11.656  1.00 97.73           C  
ATOM   4764  C   ARG B 588      -7.280 -28.769 -11.733  1.00 97.73           C  
ATOM   4765  CB  ARG B 588      -9.773 -28.607 -11.880  1.00 97.73           C  
ATOM   4766  O   ARG B 588      -6.709 -29.141 -10.706  1.00 97.73           O  
ATOM   4767  CG  ARG B 588     -11.019 -27.885 -11.391  1.00 97.73           C  
ATOM   4768  CD  ARG B 588     -12.280 -28.698 -11.651  1.00 97.73           C  
ATOM   4769  NE  ARG B 588     -13.485 -27.940 -11.328  1.00 97.73           N  
ATOM   4770  NH1 ARG B 588     -14.949 -29.498 -12.203  1.00 97.73           N  
ATOM   4771  NH2 ARG B 588     -15.751 -27.569 -11.259  1.00 97.73           N  
ATOM   4772  CZ  ARG B 588     -14.726 -28.337 -11.597  1.00 97.73           C  
ATOM   4773  N   VAL B 589      -6.940 -29.190 -12.968  1.00 98.09           N  
ATOM   4774  CA  VAL B 589      -5.839 -30.129 -13.160  1.00 98.09           C  
ATOM   4775  C   VAL B 589      -4.524 -29.475 -12.744  1.00 98.09           C  
ATOM   4776  CB  VAL B 589      -5.755 -30.612 -14.625  1.00 98.09           C  
ATOM   4777  O   VAL B 589      -3.700 -30.097 -12.069  1.00 98.09           O  
ATOM   4778  CG1 VAL B 589      -4.577 -31.566 -14.812  1.00 98.09           C  
ATOM   4779  CG2 VAL B 589      -7.062 -31.284 -15.041  1.00 98.09           C  
ATOM   4780  N   MET B 590      -4.370 -28.200 -13.138  1.00 98.43           N  
ATOM   4781  CA  MET B 590      -3.177 -27.464 -12.733  1.00 98.43           C  
ATOM   4782  C   MET B 590      -3.054 -27.421 -11.213  1.00 98.43           C  
ATOM   4783  CB  MET B 590      -3.205 -26.041 -13.296  1.00 98.43           C  
ATOM   4784  O   MET B 590      -1.964 -27.606 -10.669  1.00 98.43           O  
ATOM   4785  CG  MET B 590      -2.010 -25.196 -12.885  1.00 98.43           C  
ATOM   4786  SD  MET B 590      -2.227 -24.429 -11.232  1.00 98.43           S  
ATOM   4787  CE  MET B 590      -3.724 -23.448 -11.528  1.00 98.43           C  
ATOM   4788  N   PHE B 591      -4.148 -27.169 -10.529  1.00 98.27           N  
ATOM   4789  CA  PHE B 591      -4.188 -27.117  -9.073  1.00 98.27           C  
ATOM   4790  C   PHE B 591      -3.780 -28.457  -8.472  1.00 98.27           C  
ATOM   4791  CB  PHE B 591      -5.587 -26.727  -8.585  1.00 98.27           C  
ATOM   4792  O   PHE B 591      -3.020 -28.503  -7.502  1.00 98.27           O  
ATOM   4793  CG  PHE B 591      -5.720 -26.694  -7.086  1.00 98.27           C  
ATOM   4794  CD1 PHE B 591      -6.441 -27.676  -6.417  1.00 98.27           C  
ATOM   4795  CD2 PHE B 591      -5.124 -25.681  -6.347  1.00 98.27           C  
ATOM   4796  CE1 PHE B 591      -6.565 -27.648  -5.030  1.00 98.27           C  
ATOM   4797  CE2 PHE B 591      -5.244 -25.646  -4.961  1.00 98.27           C  
ATOM   4798  CZ  PHE B 591      -5.966 -26.630  -4.304  1.00 98.27           C  
ATOM   4799  N   GLU B 592      -4.211 -29.565  -9.072  1.00 97.19           N  
ATOM   4800  CA  GLU B 592      -3.878 -30.903  -8.591  1.00 97.19           C  
ATOM   4801  C   GLU B 592      -2.382 -31.178  -8.717  1.00 97.19           C  
ATOM   4802  CB  GLU B 592      -4.674 -31.963  -9.355  1.00 97.19           C  
ATOM   4803  O   GLU B 592      -1.769 -31.732  -7.802  1.00 97.19           O  
ATOM   4804  CG  GLU B 592      -6.158 -31.979  -9.019  1.00 97.19           C  
ATOM   4805  CD  GLU B 592      -6.952 -32.972  -9.854  1.00 97.19           C  
ATOM   4806  OE1 GLU B 592      -8.195 -33.025  -9.715  1.00 97.19           O  
ATOM   4807  OE2 GLU B 592      -6.326 -33.702 -10.654  1.00 97.19           O  
ATOM   4808  N   VAL B 593      -1.832 -30.731  -9.803  1.00 98.02           N  
ATOM   4809  CA  VAL B 593      -0.421 -30.973 -10.087  1.00 98.02           C  
ATOM   4810  C   VAL B 593       0.446 -30.202  -9.094  1.00 98.02           C  
ATOM   4811  CB  VAL B 593      -0.057 -30.574 -11.535  1.00 98.02           C  
ATOM   4812  O   VAL B 593       1.473 -30.707  -8.635  1.00 98.02           O  
ATOM   4813  CG1 VAL B 593       1.457 -30.605 -11.739  1.00 98.02           C  
ATOM   4814  CG2 VAL B 593      -0.753 -31.497 -12.533  1.00 98.02           C  
ATOM   4815  N   TRP B 594       0.022 -29.000  -8.723  1.00 98.32           N  
ATOM   4816  CA  TRP B 594       0.873 -28.119  -7.931  1.00 98.32           C  
ATOM   4817  C   TRP B 594       0.270 -27.872  -6.552  1.00 98.32           C  
ATOM   4818  CB  TRP B 594       1.088 -26.786  -8.653  1.00 98.32           C  
ATOM   4819  O   TRP B 594       0.513 -26.831  -5.938  1.00 98.32           O  
ATOM   4820  CG  TRP B 594       1.948 -26.888  -9.877  1.00 98.32           C  
ATOM   4821  CD1 TRP B 594       1.553 -26.733 -11.177  1.00 98.32           C  
ATOM   4822  CD2 TRP B 594       3.350 -27.173  -9.914  1.00 98.32           C  
ATOM   4823  CE2 TRP B 594       3.740 -27.174 -11.272  1.00 98.32           C  
ATOM   4824  CE3 TRP B 594       4.315 -27.426  -8.930  1.00 98.32           C  
ATOM   4825  NE1 TRP B 594       2.627 -26.904 -12.020  1.00 98.32           N  
ATOM   4826  CH2 TRP B 594       5.980 -27.665 -10.687  1.00 98.32           C  
ATOM   4827  CZ2 TRP B 594       5.056 -27.420 -11.670  1.00 98.32           C  
ATOM   4828  CZ3 TRP B 594       5.624 -27.670  -9.329  1.00 98.32           C  
ATOM   4829  N   ARG B 595      -0.477 -28.783  -5.996  1.00 96.90           N  
ATOM   4830  CA  ARG B 595      -1.200 -28.665  -4.733  1.00 96.90           C  
ATOM   4831  C   ARG B 595      -0.256 -28.290  -3.596  1.00 96.90           C  
ATOM   4832  CB  ARG B 595      -1.924 -29.972  -4.404  1.00 96.90           C  
ATOM   4833  O   ARG B 595      -0.654 -27.603  -2.653  1.00 96.90           O  
ATOM   4834  CG  ARG B 595      -2.790 -29.899  -3.157  1.00 96.90           C  
ATOM   4835  CD  ARG B 595      -3.532 -31.205  -2.908  1.00 96.90           C  
ATOM   4836  NE  ARG B 595      -4.654 -31.022  -1.992  1.00 96.90           N  
ATOM   4837  NH1 ARG B 595      -5.415 -33.196  -2.160  1.00 96.90           N  
ATOM   4838  NH2 ARG B 595      -6.507 -31.696  -0.814  1.00 96.90           N  
ATOM   4839  CZ  ARG B 595      -5.523 -31.972  -1.657  1.00 96.90           C  
ATOM   4840  N   ASN B 596       1.014 -28.679  -3.660  1.00 97.37           N  
ATOM   4841  CA  ASN B 596       1.976 -28.430  -2.591  1.00 97.37           C  
ATOM   4842  C   ASN B 596       2.818 -27.189  -2.873  1.00 97.37           C  
ATOM   4843  CB  ASN B 596       2.878 -29.649  -2.387  1.00 97.37           C  
ATOM   4844  O   ASN B 596       3.772 -26.903  -2.147  1.00 97.37           O  
ATOM   4845  CG  ASN B 596       2.134 -30.835  -1.807  1.00 97.37           C  
ATOM   4846  ND2 ASN B 596       2.646 -32.035  -2.056  1.00 97.37           N  
ATOM   4847  OD1 ASN B 596       1.108 -30.676  -1.142  1.00 97.37           O  
ATOM   4848  N   HIS B 597       2.555 -26.497  -3.950  1.00 98.20           N  
ATOM   4849  CA  HIS B 597       3.319 -25.323  -4.357  1.00 98.20           C  
ATOM   4850  C   HIS B 597       2.398 -24.158  -4.702  1.00 98.20           C  
ATOM   4851  CB  HIS B 597       4.216 -25.655  -5.551  1.00 98.20           C  
ATOM   4852  O   HIS B 597       2.273 -23.785  -5.871  1.00 98.20           O  
ATOM   4853  CG  HIS B 597       5.342 -24.690  -5.743  1.00 98.20           C  
ATOM   4854  CD2 HIS B 597       6.582 -24.862  -6.258  1.00 98.20           C  
ATOM   4855  ND1 HIS B 597       5.256 -23.364  -5.378  1.00 98.20           N  
ATOM   4856  CE1 HIS B 597       6.397 -22.760  -5.664  1.00 98.20           C  
ATOM   4857  NE2 HIS B 597       7.219 -23.647  -6.198  1.00 98.20           N  
ATOM   4858  N   PRO B 598       1.886 -23.477  -3.670  1.00 97.77           N  
ATOM   4859  CA  PRO B 598       0.912 -22.402  -3.875  1.00 97.77           C  
ATOM   4860  C   PRO B 598       1.462 -21.262  -4.728  1.00 97.77           C  
ATOM   4861  CB  PRO B 598       0.611 -21.924  -2.452  1.00 97.77           C  
ATOM   4862  O   PRO B 598       0.716 -20.639  -5.487  1.00 97.77           O  
ATOM   4863  CG  PRO B 598       0.856 -23.119  -1.588  1.00 97.77           C  
ATOM   4864  CD  PRO B 598       1.992 -23.907  -2.174  1.00 97.77           C  
ATOM   4865  N   GLN B 599       2.715 -20.944  -4.581  1.00 98.22           N  
ATOM   4866  CA  GLN B 599       3.299 -19.869  -5.376  1.00 98.22           C  
ATOM   4867  C   GLN B 599       3.253 -20.198  -6.866  1.00 98.22           C  
ATOM   4868  CB  GLN B 599       4.742 -19.603  -4.943  1.00 98.22           C  
ATOM   4869  O   GLN B 599       2.972 -19.326  -7.691  1.00 98.22           O  
ATOM   4870  CG  GLN B 599       5.359 -18.367  -5.584  1.00 98.22           C  
ATOM   4871  CD  GLN B 599       6.788 -18.124  -5.136  1.00 98.22           C  
ATOM   4872  NE2 GLN B 599       7.174 -16.856  -5.047  1.00 98.22           N  
ATOM   4873  OE1 GLN B 599       7.538 -19.069  -4.869  1.00 98.22           O  
ATOM   4874  N   MET B 600       3.563 -21.521  -7.240  1.00 98.51           N  
ATOM   4875  CA  MET B 600       3.502 -21.966  -8.630  1.00 98.51           C  
ATOM   4876  C   MET B 600       2.086 -21.837  -9.181  1.00 98.51           C  
ATOM   4877  CB  MET B 600       3.982 -23.413  -8.753  1.00 98.51           C  
ATOM   4878  O   MET B 600       1.895 -21.407 -10.320  1.00 98.51           O  
ATOM   4879  CG  MET B 600       4.057 -23.914 -10.187  1.00 98.51           C  
ATOM   4880  SD  MET B 600       5.291 -22.997 -11.188  1.00 98.51           S  
ATOM   4881  CE  MET B 600       6.820 -23.790 -10.616  1.00 98.51           C  
ATOM   4882  N   ILE B 601       1.113 -22.139  -8.365  1.00 98.66           N  
ATOM   4883  CA  ILE B 601      -0.287 -22.025  -8.759  1.00 98.66           C  
ATOM   4884  C   ILE B 601      -0.612 -20.571  -9.094  1.00 98.66           C  
ATOM   4885  CB  ILE B 601      -1.231 -22.544  -7.651  1.00 98.66           C  
ATOM   4886  O   ILE B 601      -1.182 -20.283 -10.149  1.00 98.66           O  
ATOM   4887  CG1 ILE B 601      -0.992 -24.038  -7.402  1.00 98.66           C  
ATOM   4888  CG2 ILE B 601      -2.693 -22.276  -8.018  1.00 98.66           C  
ATOM   4889  CD1 ILE B 601      -1.729 -24.588  -6.189  1.00 98.66           C  
ATOM   4890  N   ALA B 602      -0.206 -19.678  -8.266  1.00 98.17           N  
ATOM   4891  CA  ALA B 602      -0.503 -18.257  -8.428  1.00 98.17           C  
ATOM   4892  C   ALA B 602       0.116 -17.710  -9.712  1.00 98.17           C  
ATOM   4893  CB  ALA B 602      -0.000 -17.468  -7.221  1.00 98.17           C  
ATOM   4894  O   ALA B 602      -0.554 -17.025 -10.488  1.00 98.17           O  
ATOM   4895  N   VAL B 603       1.386 -18.077  -9.968  1.00 97.90           N  
ATOM   4896  CA  VAL B 603       2.091 -17.515 -11.116  1.00 97.90           C  
ATOM   4897  C   VAL B 603       1.540 -18.117 -12.406  1.00 97.90           C  
ATOM   4898  CB  VAL B 603       3.614 -17.760 -11.021  1.00 97.90           C  
ATOM   4899  O   VAL B 603       1.474 -17.441 -13.435  1.00 97.90           O  
ATOM   4900  CG1 VAL B 603       4.218 -16.964  -9.866  1.00 97.90           C  
ATOM   4901  CG2 VAL B 603       3.905 -19.250 -10.858  1.00 97.90           C  
ATOM   4902  N   LEU B 604       1.139 -19.381 -12.383  1.00 98.61           N  
ATOM   4903  CA  LEU B 604       0.599 -20.027 -13.574  1.00 98.61           C  
ATOM   4904  C   LEU B 604      -0.777 -19.467 -13.920  1.00 98.61           C  
ATOM   4905  CB  LEU B 604       0.509 -21.542 -13.368  1.00 98.61           C  
ATOM   4906  O   LEU B 604      -1.086 -19.251 -15.094  1.00 98.61           O  
ATOM   4907  CG  LEU B 604       1.827 -22.315 -13.436  1.00 98.61           C  
ATOM   4908  CD1 LEU B 604       1.589 -23.794 -13.151  1.00 98.61           C  
ATOM   4909  CD2 LEU B 604       2.489 -22.126 -14.797  1.00 98.61           C  
ATOM   4910  N   VAL B 605      -1.587 -19.241 -12.865  1.00 98.75           N  
ATOM   4911  CA  VAL B 605      -2.899 -18.650 -13.103  1.00 98.75           C  
ATOM   4912  C   VAL B 605      -2.738 -17.277 -13.753  1.00 98.75           C  
ATOM   4913  CB  VAL B 605      -3.713 -18.529 -11.796  1.00 98.75           C  
ATOM   4914  O   VAL B 605      -3.416 -16.964 -14.734  1.00 98.75           O  
ATOM   4915  CG1 VAL B 605      -4.975 -17.697 -12.020  1.00 98.75           C  
ATOM   4916  CG2 VAL B 605      -4.071 -19.914 -11.260  1.00 98.75           C  
ATOM   4917  N   ASP B 606      -1.854 -16.552 -13.252  1.00 97.34           N  
ATOM   4918  CA  ASP B 606      -1.578 -15.231 -13.808  1.00 97.34           C  
ATOM   4919  C   ASP B 606      -1.170 -15.327 -15.276  1.00 97.34           C  
ATOM   4920  CB  ASP B 606      -0.483 -14.528 -13.002  1.00 97.34           C  
ATOM   4921  O   ASP B 606      -1.699 -14.602 -16.121  1.00 97.34           O  
ATOM   4922  CG  ASP B 606      -0.262 -13.089 -13.432  1.00 97.34           C  
ATOM   4923  OD1 ASP B 606      -1.113 -12.224 -13.132  1.00 97.34           O  
ATOM   4924  OD2 ASP B 606       0.772 -12.817 -14.080  1.00 97.34           O  
ATOM   4925  N   LYS B 607      -0.266 -16.274 -15.540  1.00 97.62           N  
ATOM   4926  CA  LYS B 607       0.223 -16.451 -16.905  1.00 97.62           C  
ATOM   4927  C   LYS B 607      -0.892 -16.926 -17.831  1.00 97.62           C  
ATOM   4928  CB  LYS B 607       1.387 -17.444 -16.933  1.00 97.62           C  
ATOM   4929  O   LYS B 607      -0.978 -16.491 -18.982  1.00 97.62           O  
ATOM   4930  CG  LYS B 607       2.124 -17.496 -18.263  1.00 97.62           C  
ATOM   4931  CD  LYS B 607       2.835 -16.182 -18.560  1.00 97.62           C  
ATOM   4932  CE  LYS B 607       3.711 -16.287 -19.800  1.00 97.62           C  
ATOM   4933  NZ  LYS B 607       4.444 -15.014 -20.071  1.00 97.62           N  
ATOM   4934  N   MET B 608      -1.724 -17.769 -17.367  1.00 98.53           N  
ATOM   4935  CA  MET B 608      -2.822 -18.304 -18.167  1.00 98.53           C  
ATOM   4936  C   MET B 608      -3.850 -17.220 -18.475  1.00 98.53           C  
ATOM   4937  CB  MET B 608      -3.495 -19.473 -17.445  1.00 98.53           C
[truncated: 226,315 more chars]
