# Supplementary material for: AI-guided pipeline for protein–protein interaction drug discovery identifies a SARS-CoV-2 inhibitor
Source: Mol Syst Biol. 2024 Mar 11;20(4):428–57. doi: 10.1038/s44320-024-00019-8 (PMC10987651; doi:10.1038/s44320-024-00019-8)
Supplement: Supplementary file 12 — Source Data Fig. 2 [file 44320_2024_19_MOESM12_ESM.zip › Source Data Figure EV3-EV4/ColabFold/PMCH_RIC3_unrelaxed_rank_2_model_5.pdb]

MODEL     1                                                                     
ATOM      1  N   MET B   1      10.339  13.443 -17.669  1.00 30.36           N  
ATOM      2  CA  MET B   1       8.905  13.578 -17.433  1.00 30.36           C  
ATOM      3  C   MET B   1       8.158  12.329 -17.889  1.00 30.36           C  
ATOM      4  CB  MET B   1       8.355  14.809 -18.156  1.00 30.36           C  
ATOM      5  O   MET B   1       6.932  12.260 -17.784  1.00 30.36           O  
ATOM      6  CG  MET B   1       8.095  15.993 -17.239  1.00 30.36           C  
ATOM      7  SD  MET B   1       7.518  17.476 -18.153  1.00 30.36           S  
ATOM      8  CE  MET B   1       7.544  18.705 -16.818  1.00 30.36           C  
ATOM      9  N   ALA B   2       8.890  11.439 -18.692  1.00 36.91           N  
ATOM     10  CA  ALA B   2       8.485  10.247 -19.433  1.00 36.91           C  
ATOM     11  C   ALA B   2       8.252   9.069 -18.491  1.00 36.91           C  
ATOM     12  CB  ALA B   2       9.538   9.888 -20.479  1.00 36.91           C  
ATOM     13  O   ALA B   2       7.744   8.025 -18.907  1.00 36.91           O  
ATOM     14  N   LYS B   3       8.790   9.154 -17.215  1.00 42.98           N  
ATOM     15  CA  LYS B   3       8.728   7.995 -16.330  1.00 42.98           C  
ATOM     16  C   LYS B   3       7.309   7.770 -15.816  1.00 42.98           C  
ATOM     17  CB  LYS B   3       9.691   8.165 -15.154  1.00 42.98           C  
ATOM     18  O   LYS B   3       6.969   6.670 -15.377  1.00 42.98           O  
ATOM     19  CG  LYS B   3      11.119   7.734 -15.455  1.00 42.98           C  
ATOM     20  CD  LYS B   3      12.032   7.948 -14.255  1.00 42.98           C  
ATOM     21  CE  LYS B   3      13.432   7.408 -14.514  1.00 42.98           C  
ATOM     22  NZ  LYS B   3      14.484   8.419 -14.195  1.00 42.98           N  
ATOM     23  N   MET B   4       6.522   8.907 -15.600  1.00 45.46           N  
ATOM     24  CA  MET B   4       5.189   8.778 -15.019  1.00 45.46           C  
ATOM     25  C   MET B   4       4.269   7.982 -15.938  1.00 45.46           C  
ATOM     26  CB  MET B   4       4.586  10.157 -14.743  1.00 45.46           C  
ATOM     27  O   MET B   4       3.196   7.543 -15.521  1.00 45.46           O  
ATOM     28  CG  MET B   4       5.072  10.791 -13.449  1.00 45.46           C  
ATOM     29  SD  MET B   4       4.421  12.490 -13.212  1.00 45.46           S  
ATOM     30  CE  MET B   4       2.728  12.113 -12.681  1.00 45.46           C  
ATOM     31  N   ASN B   5       4.530   8.041 -17.280  1.00 45.01           N  
ATOM     32  CA  ASN B   5       3.557   7.641 -18.291  1.00 45.01           C  
ATOM     33  C   ASN B   5       3.489   6.123 -18.432  1.00 45.01           C  
ATOM     34  CB  ASN B   5       3.888   8.285 -19.639  1.00 45.01           C  
ATOM     35  O   ASN B   5       2.491   5.585 -18.917  1.00 45.01           O  
ATOM     36  CG  ASN B   5       3.658   9.783 -19.642  1.00 45.01           C  
ATOM     37  ND2 ASN B   5       4.575  10.523 -20.254  1.00 45.01           N  
ATOM     38  OD1 ASN B   5       2.663  10.272 -19.099  1.00 45.01           O  
ATOM     39  N   LEU B   6       4.638   5.455 -18.128  1.00 51.85           N  
ATOM     40  CA  LEU B   6       4.612   4.022 -18.396  1.00 51.85           C  
ATOM     41  C   LEU B   6       3.759   3.291 -17.364  1.00 51.85           C  
ATOM     42  CB  LEU B   6       6.032   3.450 -18.399  1.00 51.85           C  
ATOM     43  O   LEU B   6       3.008   2.376 -17.709  1.00 51.85           O  
ATOM     44  CG  LEU B   6       6.406   2.569 -19.592  1.00 51.85           C  
ATOM     45  CD1 LEU B   6       7.450   3.265 -20.459  1.00 51.85           C  
ATOM     46  CD2 LEU B   6       6.916   1.213 -19.116  1.00 51.85           C  
ATOM     47  N   SER B   7       3.741   3.781 -16.109  1.00 49.20           N  
ATOM     48  CA  SER B   7       2.998   3.175 -15.009  1.00 49.20           C  
ATOM     49  C   SER B   7       1.503   3.447 -15.136  1.00 49.20           C  
ATOM     50  CB  SER B   7       3.507   3.698 -13.666  1.00 49.20           C  
ATOM     51  O   SER B   7       0.682   2.562 -14.885  1.00 49.20           O  
ATOM     52  OG  SER B   7       2.673   3.261 -12.606  1.00 49.20           O  
ATOM     53  N   SER B   8       1.258   4.587 -15.647  1.00 50.75           N  
ATOM     54  CA  SER B   8      -0.136   4.969 -15.851  1.00 50.75           C  
ATOM     55  C   SER B   8      -0.778   4.144 -16.961  1.00 50.75           C  
ATOM     56  CB  SER B   8      -0.242   6.457 -16.185  1.00 50.75           C  
ATOM     57  O   SER B   8      -1.941   3.749 -16.855  1.00 50.75           O  
ATOM     58  OG  SER B   8      -0.000   6.682 -17.563  1.00 50.75           O  
ATOM     59  N   TYR B   9       0.020   3.779 -17.945  1.00 48.63           N  
ATOM     60  CA  TYR B   9      -0.450   3.005 -19.089  1.00 48.63           C  
ATOM     61  C   TYR B   9      -0.700   1.553 -18.699  1.00 48.63           C  
ATOM     62  CB  TYR B   9       0.563   3.071 -20.236  1.00 48.63           C  
ATOM     63  O   TYR B   9      -1.715   0.967 -19.083  1.00 48.63           O  
ATOM     64  CG  TYR B   9       0.013   2.597 -21.559  1.00 48.63           C  
ATOM     65  CD1 TYR B   9       0.271   1.309 -22.022  1.00 48.63           C  
ATOM     66  CD2 TYR B   9      -0.764   3.437 -22.350  1.00 48.63           C  
ATOM     67  CE1 TYR B   9      -0.232   0.869 -23.242  1.00 48.63           C  
ATOM     68  CE2 TYR B   9      -1.272   3.008 -23.572  1.00 48.63           C  
ATOM     69  OH  TYR B   9      -1.502   1.294 -25.217  1.00 48.63           O  
ATOM     70  CZ  TYR B   9      -1.001   1.724 -24.008  1.00 48.63           C  
ATOM     71  N   ILE B  10       0.120   1.054 -17.872  1.00 48.91           N  
ATOM     72  CA  ILE B  10      -0.020  -0.329 -17.430  1.00 48.91           C  
ATOM     73  C   ILE B  10      -1.226  -0.454 -16.501  1.00 48.91           C  
ATOM     74  CB  ILE B  10       1.258  -0.828 -16.720  1.00 48.91           C  
ATOM     75  O   ILE B  10      -1.978  -1.428 -16.578  1.00 48.91           O  
ATOM     76  CG1 ILE B  10       2.416  -0.936 -17.719  1.00 48.91           C  
ATOM     77  CG2 ILE B  10       1.002  -2.172 -16.030  1.00 48.91           C  
ATOM     78  CD1 ILE B  10       3.409  -2.044 -17.397  1.00 48.91           C  
ATOM     79  N   LEU B  11      -1.434   0.617 -15.815  1.00 50.19           N  
ATOM     80  CA  LEU B  11      -2.577   0.672 -14.911  1.00 50.19           C  
ATOM     81  C   LEU B  11      -3.884   0.765 -15.691  1.00 50.19           C  
ATOM     82  CB  LEU B  11      -2.451   1.865 -13.960  1.00 50.19           C  
ATOM     83  O   LEU B  11      -4.861   0.091 -15.357  1.00 50.19           O  
ATOM     84  CG  LEU B  11      -1.549   1.668 -12.740  1.00 50.19           C  
ATOM     85  CD1 LEU B  11      -1.287   3.004 -12.053  1.00 50.19           C  
ATOM     86  CD2 LEU B  11      -2.174   0.674 -11.768  1.00 50.19           C  
ATOM     87  N   ILE B  12      -3.873   1.456 -16.683  1.00 52.68           N  
ATOM     88  CA  ILE B  12      -5.036   1.652 -17.542  1.00 52.68           C  
ATOM     89  C   ILE B  12      -5.333   0.366 -18.310  1.00 52.68           C  
ATOM     90  CB  ILE B  12      -4.823   2.826 -18.523  1.00 52.68           C  
ATOM     91  O   ILE B  12      -6.493  -0.032 -18.442  1.00 52.68           O  
ATOM     92  CG1 ILE B  12      -4.764   4.155 -17.761  1.00 52.68           C  
ATOM     93  CG2 ILE B  12      -5.927   2.851 -19.584  1.00 52.68           C  
ATOM     94  CD1 ILE B  12      -4.299   5.333 -18.607  1.00 52.68           C  
ATOM     95  N   LEU B  13      -4.248  -0.315 -18.741  1.00 54.34           N  
ATOM     96  CA  LEU B  13      -4.384  -1.551 -19.504  1.00 54.34           C  
ATOM     97  C   LEU B  13      -4.913  -2.678 -18.623  1.00 54.34           C  
ATOM     98  CB  LEU B  13      -3.040  -1.953 -20.116  1.00 54.34           C  
ATOM     99  O   LEU B  13      -5.771  -3.453 -19.049  1.00 54.34           O  
ATOM    100  CG  LEU B  13      -2.724  -1.379 -21.497  1.00 54.34           C  
ATOM    101  CD1 LEU B  13      -1.231  -1.486 -21.787  1.00 54.34           C  
ATOM    102  CD2 LEU B  13      -3.535  -2.094 -22.572  1.00 54.34           C  
ATOM    103  N   THR B  14      -4.380  -2.683 -17.439  1.00 51.30           N  
ATOM    104  CA  THR B  14      -4.815  -3.689 -16.476  1.00 51.30           C  
ATOM    105  C   THR B  14      -6.275  -3.473 -16.090  1.00 51.30           C  
ATOM    106  CB  THR B  14      -3.938  -3.666 -15.210  1.00 51.30           C  
ATOM    107  O   THR B  14      -7.043  -4.431 -15.985  1.00 51.30           O  
ATOM    108  CG2 THR B  14      -2.698  -4.536 -15.384  1.00 51.30           C  
ATOM    109  OG1 THR B  14      -3.530  -2.318 -14.943  1.00 51.30           O  
ATOM    110  N   PHE B  15      -6.684  -2.230 -16.018  1.00 52.75           N  
ATOM    111  CA  PHE B  15      -8.054  -1.865 -15.675  1.00 52.75           C  
ATOM    112  C   PHE B  15      -9.005  -2.201 -16.817  1.00 52.75           C  
ATOM    113  CB  PHE B  15      -8.145  -0.374 -15.337  1.00 52.75           C  
ATOM    114  O   PHE B  15     -10.121  -2.670 -16.584  1.00 52.75           O  
ATOM    115  CG  PHE B  15      -9.195  -0.047 -14.310  1.00 52.75           C  
ATOM    116  CD1 PHE B  15     -10.448   0.411 -14.698  1.00 52.75           C  
ATOM    117  CD2 PHE B  15      -8.930  -0.200 -12.955  1.00 52.75           C  
ATOM    118  CE1 PHE B  15     -11.422   0.714 -13.749  1.00 52.75           C  
ATOM    119  CE2 PHE B  15      -9.898   0.100 -12.001  1.00 52.75           C  
ATOM    120  CZ  PHE B  15     -11.143   0.558 -12.401  1.00 52.75           C  
ATOM    121  N   SER B  16      -8.584  -2.008 -18.002  1.00 53.52           N  
ATOM    122  CA  SER B  16      -9.379  -2.286 -19.194  1.00 53.52           C  
ATOM    123  C   SER B  16      -9.600  -3.784 -19.374  1.00 53.52           C  
ATOM    124  CB  SER B  16      -8.701  -1.710 -20.438  1.00 53.52           C  
ATOM    125  O   SER B  16     -10.691  -4.215 -19.752  1.00 53.52           O  
ATOM    126  OG  SER B  16      -8.497  -0.314 -20.298  1.00 53.52           O  
ATOM    127  N   LEU B  17      -8.627  -4.592 -19.050  1.00 51.11           N  
ATOM    128  CA  LEU B  17      -8.699  -6.043 -19.186  1.00 51.11           C  
ATOM    129  C   LEU B  17      -9.599  -6.646 -18.113  1.00 51.11           C  
ATOM    130  CB  LEU B  17      -7.300  -6.659 -19.100  1.00 51.11           C  
ATOM    131  O   LEU B  17     -10.368  -7.569 -18.389  1.00 51.11           O  
ATOM    132  CG  LEU B  17      -6.376  -6.414 -20.294  1.00 51.11           C  
ATOM    133  CD1 LEU B  17      -4.972  -6.926 -19.992  1.00 51.11           C  
ATOM    134  CD2 LEU B  17      -6.935  -7.077 -21.548  1.00 51.11           C  
ATOM    135  N   PHE B  18      -9.515  -6.086 -16.984  1.00 51.09           N  
ATOM    136  CA  PHE B  18     -10.308  -6.545 -15.849  1.00 51.09           C  
ATOM    137  C   PHE B  18     -11.775  -6.171 -16.027  1.00 51.09           C  
ATOM    138  CB  PHE B  18      -9.770  -5.954 -14.542  1.00 51.09           C  
ATOM    139  O   PHE B  18     -12.666  -6.950 -15.681  1.00 51.09           O  
ATOM    140  CG  PHE B  18      -9.181  -6.978 -13.610  1.00 51.09           C  
ATOM    141  CD1 PHE B  18      -9.976  -7.624 -12.671  1.00 51.09           C  
ATOM    142  CD2 PHE B  18      -7.830  -7.295 -13.673  1.00 51.09           C  
ATOM    143  CE1 PHE B  18      -9.433  -8.572 -11.808  1.00 51.09           C  
ATOM    144  CE2 PHE B  18      -7.280  -8.242 -12.813  1.00 51.09           C  
ATOM    145  CZ  PHE B  18      -8.083  -8.878 -11.881  1.00 51.09           C  
ATOM    146  N   SER B  19     -11.957  -5.007 -16.598  1.00 47.99           N  
ATOM    147  CA  SER B  19     -13.308  -4.530 -16.873  1.00 47.99           C  
ATOM    148  C   SER B  19     -13.998  -5.396 -17.921  1.00 47.99           C  
ATOM    149  CB  SER B  19     -13.279  -3.075 -17.341  1.00 47.99           C  
ATOM    150  O   SER B  19     -15.202  -5.643 -17.836  1.00 47.99           O  
ATOM    151  OG  SER B  19     -12.597  -2.958 -18.578  1.00 47.99           O  
ATOM    152  N   GLN B  20     -13.216  -5.902 -18.919  1.00 49.19           N  
ATOM    153  CA  GLN B  20     -13.731  -6.740 -19.996  1.00 49.19           C  
ATOM    154  C   GLN B  20     -14.117  -8.124 -19.481  1.00 49.19           C  
ATOM    155  CB  GLN B  20     -12.700  -6.866 -21.119  1.00 49.19           C  
ATOM    156  O   GLN B  20     -15.101  -8.709 -19.937  1.00 49.19           O  
ATOM    157  CG  GLN B  20     -13.007  -6.004 -22.336  1.00 49.19           C  
ATOM    158  CD  GLN B  20     -12.256  -6.451 -23.576  1.00 49.19           C  
ATOM    159  NE2 GLN B  20     -12.708  -5.996 -24.740  1.00 49.19           N  
ATOM    160  OE1 GLN B  20     -11.276  -7.198 -23.489  1.00 49.19           O  
ATOM    161  N   GLY B  21     -13.396  -8.611 -18.495  1.00 47.65           N  
ATOM    162  CA  GLY B  21     -13.658  -9.916 -17.911  1.00 47.65           C  
ATOM    163  C   GLY B  21     -14.934  -9.958 -17.091  1.00 47.65           C  
ATOM    164  O   GLY B  21     -15.678 -10.940 -17.141  1.00 47.65           O  
ATOM    165  N   ILE B  22     -15.231  -8.870 -16.383  1.00 46.63           N  
ATOM    166  CA  ILE B  22     -16.409  -8.764 -15.529  1.00 46.63           C  
ATOM    167  C   ILE B  22     -17.666  -8.677 -16.391  1.00 46.63           C  
ATOM    168  CB  ILE B  22     -16.318  -7.541 -14.589  1.00 46.63           C  
ATOM    169  O   ILE B  22     -18.700  -9.259 -16.054  1.00 46.63           O  
ATOM    170  CG1 ILE B  22     -15.095  -7.661 -13.672  1.00 46.63           C  
ATOM    171  CG2 ILE B  22     -17.603  -7.391 -13.771  1.00 46.63           C  
ATOM    172  CD1 ILE B  22     -14.818  -6.415 -12.843  1.00 46.63           C  
ATOM    173  N   LEU B  23     -17.398  -8.066 -17.565  1.00 44.70           N  
ATOM    174  CA  LEU B  23     -18.520  -7.875 -18.477  1.00 44.70           C  
ATOM    175  C   LEU B  23     -18.901  -9.188 -19.152  1.00 44.70           C  
ATOM    176  CB  LEU B  23     -18.176  -6.824 -19.536  1.00 44.70           C  
ATOM    177  O   LEU B  23     -20.085  -9.462 -19.361  1.00 44.70           O  
ATOM    178  CG  LEU B  23     -18.226  -5.364 -19.084  1.00 44.70           C  
ATOM    179  CD1 LEU B  23     -17.579  -4.462 -20.130  1.00 44.70           C  
ATOM    180  CD2 LEU B  23     -19.665  -4.935 -18.818  1.00 44.70           C  
ATOM    181  N   LEU B  24     -17.909 -10.002 -19.414  1.00 43.54           N  
ATOM    182  CA  LEU B  24     -18.156 -11.275 -20.082  1.00 43.54           C  
ATOM    183  C   LEU B  24     -18.818 -12.268 -19.132  1.00 43.54           C  
ATOM    184  CB  LEU B  24     -16.848 -11.861 -20.620  1.00 43.54           C  
ATOM    185  O   LEU B  24     -19.651 -13.075 -19.553  1.00 43.54           O  
ATOM    186  CG  LEU B  24     -16.547 -11.605 -22.097  1.00 43.54           C  
ATOM    187  CD1 LEU B  24     -15.100 -11.158 -22.274  1.00 43.54           C  
ATOM    188  CD2 LEU B  24     -16.832 -12.853 -22.926  1.00 43.54           C  
ATOM    189  N   SER B  25     -18.449 -12.226 -17.790  1.00 38.53           N  
ATOM    190  CA  SER B  25     -18.964 -13.167 -16.801  1.00 38.53           C  
ATOM    191  C   SER B  25     -20.416 -12.863 -16.451  1.00 38.53           C  
ATOM    192  CB  SER B  25     -18.108 -13.133 -15.533  1.00 38.53           C  
ATOM    193  O   SER B  25     -21.195 -13.774 -16.163  1.00 38.53           O  
ATOM    194  OG  SER B  25     -17.226 -14.242 -15.493  1.00 38.53           O  
ATOM    195  N   ALA B  26     -20.576 -11.573 -16.480  1.00 40.79           N  
ATOM    196  CA  ALA B  26     -21.938 -11.154 -16.158  1.00 40.79           C  
ATOM    197  C   ALA B  26     -22.902 -11.508 -17.288  1.00 40.79           C  
ATOM    198  CB  ALA B  26     -21.981  -9.654 -15.877  1.00 40.79           C  
ATOM    199  O   ALA B  26     -24.111 -11.620 -17.069  1.00 40.79           O  
ATOM    200  N   SER B  27     -22.241 -11.624 -18.451  1.00 38.46           N  
ATOM    201  CA  SER B  27     -23.083 -11.896 -19.611  1.00 38.46           C  
ATOM    202  C   SER B  27     -23.572 -13.340 -19.613  1.00 38.46           C  
ATOM    203  CB  SER B  27     -22.323 -11.605 -20.906  1.00 38.46           C  
ATOM    204  O   SER B  27     -24.584 -13.658 -20.241  1.00 38.46           O  
ATOM    205  OG  SER B  27     -21.038 -12.203 -20.880  1.00 38.46           O  
ATOM    206  N   LYS B  28     -22.680 -14.210 -18.924  1.00 37.80           N  
ATOM    207  CA  LYS B  28     -23.093 -15.609 -18.998  1.00 37.80           C  
ATOM    208  C   LYS B  28     -24.339 -15.860 -18.155  1.00 37.80           C  
ATOM    209  CB  LYS B  28     -21.958 -16.528 -18.543  1.00 37.80           C  
ATOM    210  O   LYS B  28     -25.180 -16.687 -18.512  1.00 37.80           O  
ATOM    211  CG  LYS B  28     -21.215 -17.207 -19.685  1.00 37.80           C  
ATOM    212  CD  LYS B  28     -20.092 -18.098 -19.169  1.00 37.80           C  
ATOM    213  CE  LYS B  28     -19.346 -18.775 -20.311  1.00 37.80           C  
ATOM    214  NZ  LYS B  28     -17.933 -19.087 -19.941  1.00 37.80           N  
ATOM    215  N   SER B  29     -24.341 -15.144 -17.028  1.00 36.45           N  
ATOM    216  CA  SER B  29     -25.370 -15.551 -16.077  1.00 36.45           C  
ATOM    217  C   SER B  29     -26.760 -15.154 -16.563  1.00 36.45           C  
ATOM    218  CB  SER B  29     -25.105 -14.932 -14.703  1.00 36.45           C  
ATOM    219  O   SER B  29     -27.767 -15.585 -15.997  1.00 36.45           O  
ATOM    220  OG  SER B  29     -25.404 -13.547 -14.710  1.00 36.45           O  
ATOM    221  N   ILE B  30     -26.595 -14.117 -17.482  1.00 35.15           N  
ATOM    222  CA  ILE B  30     -27.915 -13.591 -17.811  1.00 35.15           C  
ATOM    223  C   ILE B  30     -28.648 -14.571 -18.724  1.00 35.15           C  
ATOM    224  CB  ILE B  30     -27.820 -12.202 -18.482  1.00 35.15           C  
ATOM    225  O   ILE B  30     -29.807 -14.349 -19.081  1.00 35.15           O  
ATOM    226  CG1 ILE B  30     -29.046 -11.353 -18.127  1.00 35.15           C  
ATOM    227  CG2 ILE B  30     -27.673 -12.345 -20.000  1.00 35.15           C  
ATOM    228  CD1 ILE B  30     -28.706  -9.959 -17.617  1.00 35.15           C  
ATOM    229  N   ARG B  31     -27.817 -15.620 -19.158  1.00 33.67           N  
ATOM    230  CA  ARG B  31     -28.544 -16.325 -20.209  1.00 33.67           C  
ATOM    231  C   ARG B  31     -29.786 -17.011 -19.650  1.00 33.67           C  
ATOM    232  CB  ARG B  31     -27.640 -17.354 -20.891  1.00 33.67           C  
ATOM    233  O   ARG B  31     -30.704 -17.351 -20.399  1.00 33.67           O  
ATOM    234  CG  ARG B  31     -27.028 -16.868 -22.195  1.00 33.67           C  
ATOM    235  CD  ARG B  31     -26.071 -17.893 -22.786  1.00 33.67           C  
ATOM    236  NE  ARG B  31     -25.801 -17.629 -24.197  1.00 33.67           N  
ATOM    237  NH1 ARG B  31     -24.193 -19.274 -24.411  1.00 33.67           N  
ATOM    238  NH2 ARG B  31     -24.750 -17.967 -26.210  1.00 33.67           N  
ATOM    239  CZ  ARG B  31     -24.915 -18.290 -24.936  1.00 33.67           C  
ATOM    240  N   ASN B  32     -29.565 -17.505 -18.402  1.00 35.57           N  
ATOM    241  CA  ASN B  32     -30.577 -18.501 -18.070  1.00 35.57           C  
ATOM    242  C   ASN B  32     -31.949 -17.863 -17.872  1.00 35.57           C  
ATOM    243  CB  ASN B  32     -30.170 -19.283 -16.819  1.00 35.57           C  
ATOM    244  O   ASN B  32     -32.959 -18.564 -17.795  1.00 35.57           O  
ATOM    245  CG  ASN B  32     -29.951 -20.757 -17.097  1.00 35.57           C  
ATOM    246  ND2 ASN B  32     -29.753 -21.537 -16.041  1.00 35.57           N  
ATOM    247  OD1 ASN B  32     -29.960 -21.192 -18.252  1.00 35.57           O  
ATOM    248  N   LEU B  33     -31.855 -16.647 -17.317  1.00 28.24           N  
ATOM    249  CA  LEU B  33     -33.097 -16.282 -16.646  1.00 28.24           C  
ATOM    250  C   LEU B  33     -34.202 -16.003 -17.660  1.00 28.24           C  
ATOM    251  CB  LEU B  33     -32.885 -15.055 -15.755  1.00 28.24           C  
ATOM    252  O   LEU B  33     -35.319 -15.641 -17.284  1.00 28.24           O  
ATOM    253  CG  LEU B  33     -33.425 -15.151 -14.328  1.00 28.24           C  
ATOM    254  CD1 LEU B  33     -32.306 -15.525 -13.362  1.00 28.24           C  
ATOM    255  CD2 LEU B  33     -34.079 -13.837 -13.914  1.00 28.24           C  
ATOM    256  N   ASP B  34     -33.760 -15.926 -18.944  1.00 31.97           N  
ATOM    257  CA  ASP B  34     -34.804 -15.263 -19.718  1.00 31.97           C  
ATOM    258  C   ASP B  34     -36.019 -16.171 -19.893  1.00 31.97           C  
ATOM    259  CB  ASP B  34     -34.267 -14.833 -21.085  1.00 31.97           C  
ATOM    260  O   ASP B  34     -36.535 -16.319 -21.003  1.00 31.97           O  
ATOM    261  CG  ASP B  34     -33.880 -13.366 -21.137  1.00 31.97           C  
ATOM    262  OD1 ASP B  34     -34.442 -12.560 -20.363  1.00 31.97           O  
ATOM    263  OD2 ASP B  34     -33.009 -13.011 -21.960  1.00 31.97           O  
ATOM    264  N   ASP B  35     -36.058 -17.252 -19.104  1.00 29.98           N  
ATOM    265  CA  ASP B  35     -37.216 -17.956 -19.645  1.00 29.98           C  
ATOM    266  C   ASP B  35     -38.467 -17.082 -19.588  1.00 29.98           C  
ATOM    267  CB  ASP B  35     -37.453 -19.263 -18.884  1.00 29.98           C  
ATOM    268  O   ASP B  35     -39.398 -17.269 -20.374  1.00 29.98           O  
ATOM    269  CG  ASP B  35     -36.781 -20.458 -19.537  1.00 29.98           C  
ATOM    270  OD1 ASP B  35     -36.412 -20.376 -20.728  1.00 29.98           O  
ATOM    271  OD2 ASP B  35     -36.621 -21.493 -18.854  1.00 29.98           O  
ATOM    272  N   ASP B  36     -38.819 -16.665 -18.335  1.00 25.32           N  
ATOM    273  CA  ASP B  36     -40.255 -16.725 -18.082  1.00 25.32           C  
ATOM    274  C   ASP B  36     -41.005 -15.699 -18.929  1.00 25.32           C  
ATOM    275  CB  ASP B  36     -40.549 -16.496 -16.598  1.00 25.32           C  
ATOM    276  O   ASP B  36     -42.000 -16.030 -19.577  1.00 25.32           O  
ATOM    277  CG  ASP B  36     -40.827 -17.784 -15.843  1.00 25.32           C  
ATOM    278  OD1 ASP B  36     -40.970 -18.848 -16.484  1.00 25.32           O  
ATOM    279  OD2 ASP B  36     -40.907 -17.734 -14.596  1.00 25.32           O  
ATOM    280  N   MET B  37     -41.507 -14.527 -18.241  1.00 22.24           N  
ATOM    281  CA  MET B  37     -42.836 -13.921 -18.250  1.00 22.24           C  
ATOM    282  C   MET B  37     -43.025 -13.043 -19.482  1.00 22.24           C  
ATOM    283  CB  MET B  37     -43.061 -13.098 -16.981  1.00 22.24           C  
ATOM    284  O   MET B  37     -44.109 -13.012 -20.067  1.00 22.24           O  
ATOM    285  CG  MET B  37     -44.513 -13.045 -16.534  1.00 22.24           C  
ATOM    286  SD  MET B  37     -44.683 -12.778 -14.726  1.00 22.24           S  
ATOM    287  CE  MET B  37     -46.434 -12.313 -14.635  1.00 22.24           C  
ATOM    288  N   VAL B  38     -42.373 -11.846 -19.844  1.00 22.31           N  
ATOM    289  CA  VAL B  38     -43.167 -10.636 -19.662  1.00 22.31           C  
ATOM    290  C   VAL B  38     -44.223 -10.541 -20.761  1.00 22.31           C  
ATOM    291  CB  VAL B  38     -42.282  -9.370 -19.662  1.00 22.31           C  
ATOM    292  O   VAL B  38     -43.970 -10.916 -21.908  1.00 22.31           O  
ATOM    293  CG1 VAL B  38     -43.105  -8.135 -19.299  1.00 22.31           C  
ATOM    294  CG2 VAL B  38     -41.111  -9.539 -18.696  1.00 22.31           C  
ATOM    295  N   PHE B  39     -45.590 -10.211 -20.359  1.00 21.42           N  
ATOM    296  CA  PHE B  39     -46.805  -9.682 -20.967  1.00 21.42           C  
ATOM    297  C   PHE B  39     -46.497  -8.447 -21.805  1.00 21.42           C  
ATOM    298  CB  PHE B  39     -47.842  -9.342 -19.892  1.00 21.42           C  
ATOM    299  O   PHE B  39     -47.374  -7.611 -22.034  1.00 21.42           O  
ATOM    300  CG  PHE B  39     -48.670 -10.519 -19.453  1.00 21.42           C  
ATOM    301  CD1 PHE B  39     -49.750 -10.949 -20.213  1.00 21.42           C  
ATOM    302  CD2 PHE B  39     -48.367 -11.197 -18.279  1.00 21.42           C  
ATOM    303  CE1 PHE B  39     -50.519 -12.038 -19.809  1.00 21.42           C  
ATOM    304  CE2 PHE B  39     -49.129 -12.287 -17.869  1.00 21.42           C  
ATOM    305  CZ  PHE B  39     -50.206 -12.705 -18.635  1.00 21.42           C  
ATOM    306  N   ASN B  40     -45.364  -8.170 -22.187  1.00 17.53           N  
ATOM    307  CA  ASN B  40     -45.069  -6.747 -22.311  1.00 17.53           C  
ATOM    308  C   ASN B  40     -46.144  -6.020 -23.115  1.00 17.53           C  
ATOM    309  CB  ASN B  40     -43.695  -6.536 -22.950  1.00 17.53           C  
ATOM    310  O   ASN B  40     -46.939  -6.653 -23.811  1.00 17.53           O  
ATOM    311  CG  ASN B  40     -42.568  -6.572 -21.936  1.00 17.53           C  
ATOM    312  ND2 ASN B  40     -41.385  -6.981 -22.379  1.00 17.53           N  
ATOM    313  OD1 ASN B  40     -42.759  -6.237 -20.765  1.00 17.53           O  
ATOM    314  N   THR B  41     -45.827  -5.341 -24.177  1.00 18.66           N  
ATOM    315  CA  THR B  41     -45.696  -3.906 -24.406  1.00 18.66           C  
ATOM    316  C   THR B  41     -46.976  -3.336 -25.010  1.00 18.66           C  
ATOM    317  CB  THR B  41     -44.505  -3.595 -25.332  1.00 18.66           C  
ATOM    318  O   THR B  41     -47.772  -4.071 -25.598  1.00 18.66           O  
ATOM    319  CG2 THR B  41     -43.370  -2.928 -24.563  1.00 18.66           C  
ATOM    320  OG1 THR B  41     -44.025  -4.815 -25.909  1.00 18.66           O  
ATOM    321  N   PHE B  42     -47.005  -1.824 -25.345  1.00 19.98           N  
ATOM    322  CA  PHE B  42     -47.518  -0.467 -25.498  1.00 19.98           C  
ATOM    323  C   PHE B  42     -48.266  -0.317 -26.818  1.00 19.98           C  
ATOM    324  CB  PHE B  42     -46.376   0.552 -25.423  1.00 19.98           C  
ATOM    325  O   PHE B  42     -49.404   0.155 -26.842  1.00 19.98           O  
ATOM    326  CG  PHE B  42     -46.123   1.078 -24.036  1.00 19.98           C  
ATOM    327  CD1 PHE B  42     -46.834   2.169 -23.551  1.00 19.98           C  
ATOM    328  CD2 PHE B  42     -45.173   0.482 -23.217  1.00 19.98           C  
ATOM    329  CE1 PHE B  42     -46.602   2.658 -22.267  1.00 19.98           C  
ATOM    330  CE2 PHE B  42     -44.935   0.965 -21.934  1.00 19.98           C  
ATOM    331  CZ  PHE B  42     -45.650   2.054 -21.461  1.00 19.98           C  
ATOM    332  N   ARG B  43     -47.576   0.393 -27.761  1.00 20.36           N  
ATOM    333  CA  ARG B  43     -47.687   1.760 -28.259  1.00 20.36           C  
ATOM    334  C   ARG B  43     -48.687   1.845 -29.407  1.00 20.36           C  
ATOM    335  CB  ARG B  43     -46.321   2.279 -28.714  1.00 20.36           C  
ATOM    336  O   ARG B  43     -49.009   0.834 -30.033  1.00 20.36           O  
ATOM    337  CG  ARG B  43     -45.655   3.215 -27.719  1.00 20.36           C  
ATOM    338  CD  ARG B  43     -44.369   3.809 -28.276  1.00 20.36           C  
ATOM    339  NE  ARG B  43     -43.927   4.963 -27.499  1.00 20.36           N  
ATOM    340  NH1 ARG B  43     -42.535   5.798 -29.142  1.00 20.36           N  
ATOM    341  NH2 ARG B  43     -42.732   6.891 -27.137  1.00 20.36           N  
ATOM    342  CZ  ARG B  43     -43.065   5.881 -27.928  1.00 20.36           C  
ATOM    343  N   LEU B  44     -48.770   3.094 -30.015  1.00 21.34           N  
ATOM    344  CA  LEU B  44     -49.365   4.229 -30.712  1.00 21.34           C  
ATOM    345  C   LEU B  44     -49.667   3.878 -32.164  1.00 21.34           C  
ATOM    346  CB  LEU B  44     -48.434   5.443 -30.650  1.00 21.34           C  
ATOM    347  O   LEU B  44     -50.786   4.087 -32.639  1.00 21.34           O  
ATOM    348  CG  LEU B  44     -48.828   6.551 -29.673  1.00 21.34           C  
ATOM    349  CD1 LEU B  44     -47.712   6.787 -28.661  1.00 21.34           C  
ATOM    350  CD2 LEU B  44     -49.154   7.837 -30.426  1.00 21.34           C  
ATOM    351  N   GLY B  45     -48.721   4.501 -32.947  1.00 20.86           N  
ATOM    352  CA  GLY B  45     -49.052   5.561 -33.886  1.00 20.86           C  
ATOM    353  C   GLY B  45     -49.734   5.053 -35.143  1.00 20.86           C  
ATOM    354  O   GLY B  45     -50.806   5.536 -35.512  1.00 20.86           O  
ATOM    355  N   LYS B  46     -48.902   4.948 -36.054  1.00 22.86           N  
ATOM    356  CA  LYS B  46     -48.899   5.868 -37.188  1.00 22.86           C  
ATOM    357  C   LYS B  46     -49.827   5.378 -38.296  1.00 22.86           C  
ATOM    358  CB  LYS B  46     -47.481   6.045 -37.732  1.00 22.86           C  
ATOM    359  O   LYS B  46     -50.331   4.254 -38.239  1.00 22.86           O  
ATOM    360  CG  LYS B  46     -46.668   7.107 -37.006  1.00 22.86           C  
ATOM    361  CD  LYS B  46     -45.456   7.538 -37.822  1.00 22.86           C  
ATOM    362  CE  LYS B  46     -44.644   8.603 -37.098  1.00 22.86           C  
ATOM    363  NZ  LYS B  46     -43.425   8.990 -37.870  1.00 22.86           N  
ATOM    364  N   GLY B  47     -49.144   5.150 -39.249  1.00 21.26           N  
ATOM    365  CA  GLY B  47     -49.085   5.930 -40.475  1.00 21.26           C  
ATOM    366  C   GLY B  47     -50.032   5.427 -41.548  1.00 21.26           C  
ATOM    367  O   GLY B  47     -50.754   4.450 -41.338  1.00 21.26           O  
ATOM    368  N   PHE B  48     -49.371   4.977 -42.501  1.00 21.21           N  
ATOM    369  CA  PHE B  48     -49.123   5.602 -43.795  1.00 21.21           C  
ATOM    370  C   PHE B  48     -50.051   5.028 -44.860  1.00 21.21           C  
ATOM    371  CB  PHE B  48     -47.662   5.411 -44.215  1.00 21.21           C  
ATOM    372  O   PHE B  48     -50.677   3.987 -44.650  1.00 21.21           O  
ATOM    373  CG  PHE B  48     -46.832   6.662 -44.107  1.00 21.21           C  
ATOM    374  CD1 PHE B  48     -46.714   7.530 -45.186  1.00 21.21           C  
ATOM    375  CD2 PHE B  48     -46.168   6.970 -42.926  1.00 21.21           C  
ATOM    376  CE1 PHE B  48     -45.946   8.688 -45.089  1.00 21.21           C  
ATOM    377  CE2 PHE B  48     -45.399   8.125 -42.822  1.00 21.21           C  
ATOM    378  CZ  PHE B  48     -45.289   8.982 -43.905  1.00 21.21           C  
ATOM    379  N   GLN B  49     -49.384   4.525 -45.841  1.00 21.16           N  
ATOM    380  CA  GLN B  49     -49.093   5.044 -47.173  1.00 21.16           C  
ATOM    381  C   GLN B  49     -49.955   4.360 -48.230  1.00 21.16           C  
ATOM    382  CB  GLN B  49     -47.611   4.864 -47.507  1.00 21.16           C  
ATOM    383  O   GLN B  49     -50.596   5.029 -49.043  1.00 21.16           O  
ATOM    384  CG  GLN B  49     -46.865   6.175 -47.718  1.00 21.16           C  
ATOM    385  CD  GLN B  49     -45.377   5.975 -47.932  1.00 21.16           C  
ATOM    386  NE2 GLN B  49     -44.566   6.618 -47.099  1.00 21.16           N  
ATOM    387  OE1 GLN B  49     -44.959   5.248 -48.839  1.00 21.16           O  
ATOM    388  N   LYS B  50     -49.358   3.257 -48.736  1.00 23.64           N  
ATOM    389  CA  LYS B  50     -48.706   3.407 -50.034  1.00 23.64           C  
ATOM    390  C   LYS B  50     -49.656   3.043 -51.172  1.00 23.64           C  
ATOM    391  CB  LYS B  50     -47.447   2.542 -50.106  1.00 23.64           C  
ATOM    392  O   LYS B  50     -50.550   2.212 -50.999  1.00 23.64           O  
ATOM    393  CG  LYS B  50     -46.153   3.313 -49.889  1.00 23.64           C  
ATOM    394  CD  LYS B  50     -44.934   2.412 -50.039  1.00 23.64           C  
ATOM    395  CE  LYS B  50     -43.639   3.177 -49.800  1.00 23.64           C  
ATOM    396  NZ  LYS B  50     -42.446   2.282 -49.872  1.00 23.64           N  
ATOM    397  N   GLU B  51     -49.137   3.077 -52.345  1.00 22.25           N  
ATOM    398  CA  GLU B  51     -49.043   3.654 -53.683  1.00 22.25           C  
ATOM    399  C   GLU B  51     -49.644   2.719 -54.729  1.00 22.25           C  
ATOM    400  CB  GLU B  51     -47.586   3.968 -54.032  1.00 22.25           C  
ATOM    401  O   GLU B  51     -49.781   1.518 -54.491  1.00 22.25           O  
ATOM    402  CG  GLU B  51     -47.429   4.990 -55.148  1.00 22.25           C  
ATOM    403  CD  GLU B  51     -46.120   5.761 -55.075  1.00 22.25           C  
ATOM    404  OE1 GLU B  51     -45.588   6.157 -56.137  1.00 22.25           O  
ATOM    405  OE2 GLU B  51     -45.622   5.970 -53.946  1.00 22.25           O  
ATOM    406  N   ASP B  52     -49.062   2.733 -55.850  1.00 21.43           N  
ATOM    407  CA  ASP B  52     -49.210   3.140 -57.244  1.00 21.43           C  
ATOM    408  C   ASP B  52     -49.372   1.927 -58.156  1.00 21.43           C  
ATOM    409  CB  ASP B  52     -48.009   3.976 -57.689  1.00 21.43           C  
ATOM    410  O   ASP B  52     -50.283   1.885 -58.987  1.00 21.43           O  
ATOM    411  CG  ASP B  52     -48.227   5.469 -57.513  1.00 21.43           C  
ATOM    412  OD1 ASP B  52     -49.388   5.928 -57.584  1.00 21.43           O  
ATOM    413  OD2 ASP B  52     -47.230   6.193 -57.305  1.00 21.43           O  
ATOM    414  N   THR B  53     -48.145   1.419 -58.680  1.00 21.37           N  
ATOM    415  CA  THR B  53     -47.586   1.761 -59.983  1.00 21.37           C  
ATOM    416  C   THR B  53     -47.968   0.715 -61.027  1.00 21.37           C  
ATOM    417  CB  THR B  53     -46.053   1.888 -59.918  1.00 21.37           C  
ATOM    418  O   THR B  53     -48.379  -0.395 -60.680  1.00 21.37           O  
ATOM    419  CG2 THR B  53     -45.606   3.312 -60.234  1.00 21.37           C  
ATOM    420  OG1 THR B  53     -45.606   1.540 -58.602  1.00 21.37           O  
ATOM    421  N   ALA B  54     -46.848   0.240 -61.895  1.00 21.41           N  
ATOM    422  CA  ALA B  54     -46.178   0.502 -63.166  1.00 21.41           C  
ATOM    423  C   ALA B  54     -46.371  -0.659 -64.137  1.00 21.41           C  
ATOM    424  CB  ALA B  54     -44.691   0.761 -62.941  1.00 21.41           C  
ATOM    425  O   ALA B  54     -46.631  -1.790 -63.719  1.00 21.41           O  
ATOM    426  N   GLU B  55     -45.667  -0.586 -65.494  1.00 20.34           N  
ATOM    427  CA  GLU B  55     -45.560  -0.396 -66.937  1.00 20.34           C  
ATOM    428  C   GLU B  55     -45.125  -1.683 -67.633  1.00 20.34           C  
ATOM    429  CB  GLU B  55     -44.578   0.733 -67.260  1.00 20.34           C  
ATOM    430  O   GLU B  55     -44.657  -2.619 -66.982  1.00 20.34           O  
ATOM    431  CG  GLU B  55     -45.182   2.125 -67.141  1.00 20.34           C  
ATOM    432  CD  GLU B  55     -44.569   3.129 -68.104  1.00 20.34           C  
ATOM    433  OE1 GLU B  55     -45.276   4.072 -68.529  1.00 20.34           O  
ATOM    434  OE2 GLU B  55     -43.374   2.971 -68.439  1.00 20.34           O  
ATOM    435  N   LYS B  56     -44.202  -1.547 -68.853  1.00 20.68           N  
ATOM    436  CA  LYS B  56     -44.201  -1.526 -70.313  1.00 20.68           C  
ATOM    437  C   LYS B  56     -43.598  -2.808 -70.880  1.00 20.68           C  
ATOM    438  CB  LYS B  56     -43.433  -0.311 -70.833  1.00 20.68           C  
ATOM    439  O   LYS B  56     -42.984  -3.588 -70.149  1.00 20.68           O  
ATOM    440  CG  LYS B  56     -44.096   0.382 -72.013  1.00 20.68           C  
ATOM    441  CD  LYS B  56     -43.359   1.658 -72.400  1.00 20.68           C  
ATOM    442  CE  LYS B  56     -44.024   2.355 -73.579  1.00 20.68           C  
ATOM    443  NZ  LYS B  56     -43.421   3.695 -73.843  1.00 20.68           N  
ATOM    444  N   SER B  57     -42.525  -2.637 -71.995  1.00 21.31           N  
ATOM    445  CA  SER B  57     -42.272  -2.642 -73.432  1.00 21.31           C  
ATOM    446  C   SER B  57     -41.562  -3.921 -73.864  1.00 21.31           C  
ATOM    447  CB  SER B  57     -41.439  -1.425 -73.835  1.00 21.31           C  
ATOM    448  O   SER B  57     -41.011  -4.643 -73.030  1.00 21.31           O  
ATOM    449  OG  SER B  57     -40.730  -1.676 -75.036  1.00 21.31           O  
ATOM    450  N   VAL B  58     -40.545  -3.695 -74.961  1.00 21.88           N  
ATOM    451  CA  VAL B  58     -40.137  -3.949 -76.338  1.00 21.88           C  
ATOM    452  C   VAL B  58     -39.225  -5.173 -76.389  1.00 21.88           C  
ATOM    453  CB  VAL B  58     -39.422  -2.725 -76.954  1.00 21.88           C  
ATOM    454  O   VAL B  58     -39.418  -6.064 -77.220  1.00 21.88           O  
ATOM    455  CG1 VAL B  58     -38.549  -3.147 -78.134  1.00 21.88           C  
ATOM    456  CG2 VAL B  58     -40.443  -1.675 -77.388  1.00 21.88           C  
ATOM    457  N   ILE B  59     -37.976  -4.767 -76.548  1.00 19.49           N  
ATOM    458  CA  ILE B  59     -37.038  -4.863 -77.662  1.00 19.49           C  
ATOM    459  C   ILE B  59     -36.447  -6.270 -77.718  1.00 19.49           C  
ATOM    460  CB  ILE B  59     -35.912  -3.812 -77.545  1.00 19.49           C  
ATOM    461  O   ILE B  59     -36.327  -6.941 -76.691  1.00 19.49           O  
ATOM    462  CG1 ILE B  59     -36.499  -2.396 -77.562  1.00 19.49           C  
ATOM    463  CG2 ILE B  59     -34.887  -3.993 -78.668  1.00 19.49           C  
ATOM    464  CD1 ILE B  59     -35.523  -1.316 -77.116  1.00 19.49           C  
ATOM    465  N   ALA B  60     -35.300  -6.236 -78.437  1.00 20.25           N  
ATOM    466  CA  ALA B  60     -34.558  -6.668 -79.619  1.00 20.25           C  
ATOM    467  C   ALA B  60     -33.809  -7.970 -79.351  1.00 20.25           C  
ATOM    468  CB  ALA B  60     -33.584  -5.579 -80.062  1.00 20.25           C  
ATOM    469  O   ALA B  60     -33.660  -8.382 -78.198  1.00 20.25           O  
ATOM    470  N   PRO B  61     -32.854  -8.103 -80.411  1.00 21.83           N  
ATOM    471  CA  PRO B  61     -32.364  -9.042 -81.423  1.00 21.83           C  
ATOM    472  C   PRO B  61     -31.486 -10.143 -80.832  1.00 21.83           C  
ATOM    473  CB  PRO B  61     -31.556  -8.150 -82.370  1.00 21.83           C  
ATOM    474  O   PRO B  61     -31.149 -10.098 -79.646  1.00 21.83           O  
ATOM    475  CG  PRO B  61     -31.161  -6.971 -81.539  1.00 21.83           C  
ATOM    476  CD  PRO B  61     -31.820  -7.092 -80.195  1.00 21.83           C  
ATOM    477  N   SER B  62     -30.470 -10.244 -81.557  1.00 19.28           N  
ATOM    478  CA  SER B  62     -29.701 -11.079 -82.475  1.00 19.28           C  
ATOM    479  C   SER B  62     -28.655 -11.901 -81.730  1.00 19.28           C  
ATOM    480  CB  SER B  62     -29.021 -10.218 -83.541  1.00 19.28           C  
ATOM    481  O   SER B  62     -28.560 -13.115 -81.923  1.00 19.28           O  
ATOM    482  OG  SER B  62     -29.038 -10.870 -84.799  1.00 19.28           O  
ATOM    483  N   LEU B  63     -27.606 -11.429 -82.157  1.00 18.77           N  
ATOM    484  CA  LEU B  63     -26.570 -12.011 -83.003  1.00 18.77           C  
ATOM    485  C   LEU B  63     -25.611 -12.864 -82.179  1.00 18.77           C  
ATOM    486  CB  LEU B  63     -25.795 -10.913 -83.736  1.00 18.77           C  
ATOM    487  O   LEU B  63     -25.549 -12.729 -80.955  1.00 18.77           O  
ATOM    488  CG  LEU B  63     -25.851 -10.947 -85.264  1.00 18.77           C  
ATOM    489  CD1 LEU B  63     -26.654  -9.762 -85.791  1.00 18.77           C  
ATOM    490  CD2 LEU B  63     -24.444 -10.949 -85.851  1.00 18.77           C  
ATOM    491  N   GLU B  64     -24.565 -12.515 -82.540  1.00 23.23           N  
ATOM    492  CA  GLU B  64     -23.428 -13.106 -83.239  1.00 23.23           C  
ATOM    493  C   GLU B  64     -22.504 -13.838 -82.270  1.00 23.23           C  
ATOM    494  CB  GLU B  64     -22.647 -12.032 -84.000  1.00 23.23           C  
ATOM    495  O   GLU B  64     -22.531 -13.581 -81.064  1.00 23.23           O  
ATOM    496  CG  GLU B  64     -23.105 -11.843 -85.439  1.00 23.23           C  
ATOM    497  CD  GLU B  64     -22.240 -10.867 -86.221  1.00 23.23           C  
ATOM    498  OE1 GLU B  64     -21.840 -11.190 -87.362  1.00 23.23           O  
ATOM    499  OE2 GLU B  64     -21.960  -9.770 -85.687  1.00 23.23           O  
ATOM    500  N   GLN B  65     -21.596 -14.054 -82.814  1.00 20.31           N  
ATOM    501  CA  GLN B  65     -20.551 -14.931 -83.333  1.00 20.31           C  
ATOM    502  C   GLN B  65     -19.397 -15.058 -82.343  1.00 20.31           C  
ATOM    503  CB  GLN B  65     -20.035 -14.414 -84.677  1.00 20.31           C  
ATOM    504  O   GLN B  65     -18.872 -16.153 -82.131  1.00 20.31           O  
ATOM    505  CG  GLN B  65     -19.498 -15.507 -85.591  1.00 20.31           C  
ATOM    506  CD  GLN B  65     -19.737 -15.214 -87.060  1.00 20.31           C  
ATOM    507  NE2 GLN B  65     -18.812 -15.648 -87.910  1.00 20.31           N  
ATOM    508  OE1 GLN B  65     -20.746 -14.604 -87.429  1.00 20.31           O  
ATOM    509  N   TYR B  66     -18.827 -13.902 -82.314  1.00 22.97           N  
ATOM    510  CA  TYR B  66     -17.498 -13.903 -82.914  1.00 22.97           C  
ATOM    511  C   TYR B  66     -16.456 -14.423 -81.931  1.00 22.97           C  
ATOM    512  CB  TYR B  66     -17.118 -12.494 -83.381  1.00 22.97           C  
ATOM    513  O   TYR B  66     -16.621 -14.294 -80.716  1.00 22.97           O  
ATOM    514  CG  TYR B  66     -17.281 -12.283 -84.867  1.00 22.97           C  
ATOM    515  CD1 TYR B  66     -16.228 -12.529 -85.745  1.00 22.97           C  
ATOM    516  CD2 TYR B  66     -18.487 -11.836 -85.395  1.00 22.97           C  
ATOM    517  CE1 TYR B  66     -16.373 -12.334 -87.115  1.00 22.97           C  
ATOM    518  CE2 TYR B  66     -18.644 -11.637 -86.763  1.00 22.97           C  
ATOM    519  OH  TYR B  66     -17.732 -11.694 -88.968  1.00 22.97           O  
ATOM    520  CZ  TYR B  66     -17.583 -11.889 -87.613  1.00 22.97           C  
ATOM    521  N   LYS B  67     -15.615 -14.941 -82.745  1.00 21.31           N  
ATOM    522  CA  LYS B  67     -14.442 -15.810 -82.771  1.00 21.31           C  
ATOM    523  C   LYS B  67     -13.420 -15.386 -81.720  1.00 21.31           C  
ATOM    524  CB  LYS B  67     -13.799 -15.802 -84.159  1.00 21.31           C  
ATOM    525  O   LYS B  67     -12.823 -16.232 -81.051  1.00 21.31           O  
ATOM    526  CG  LYS B  67     -14.130 -17.025 -85.001  1.00 21.31           C  
ATOM    527  CD  LYS B  67     -13.315 -17.056 -86.287  1.00 21.31           C  
ATOM    528  CE  LYS B  67     -13.430 -18.401 -86.992  1.00 21.31           C  
ATOM    529  NZ  LYS B  67     -12.609 -18.445 -88.239  1.00 21.31           N  
ATOM    530  N   ASN B  68     -13.192 -14.085 -82.009  1.00 22.26           N  
ATOM    531  CA  ASN B  68     -11.841 -13.997 -82.552  1.00 22.26           C  
ATOM    532  C   ASN B  68     -10.790 -14.020 -81.447  1.00 22.26           C  
ATOM    533  CB  ASN B  68     -11.687 -12.736 -83.405  1.00 22.26           C  
ATOM    534  O   ASN B  68     -11.099 -13.754 -80.284  1.00 22.26           O  
ATOM    535  CG  ASN B  68     -11.915 -12.998 -84.881  1.00 22.26           C  
ATOM    536  ND2 ASN B  68     -12.135 -11.935 -85.645  1.00 22.26           N  
ATOM    537  OD1 ASN B  68     -11.896 -14.147 -85.330  1.00 22.26           O  
ATOM    538  N   ASP B  69      -9.798 -13.514 -81.934  1.00 24.33           N  
ATOM    539  CA  ASP B  69      -8.377 -13.677 -82.222  1.00 24.33           C  
ATOM    540  C   ASP B  69      -7.520 -13.200 -81.052  1.00 24.33           C  
ATOM    541  CB  ASP B  69      -7.997 -12.918 -83.496  1.00 24.33           C  
ATOM    542  O   ASP B  69      -8.005 -12.485 -80.172  1.00 24.33           O  
ATOM    543  CG  ASP B  69      -7.826 -13.828 -84.699  1.00 24.33           C  
ATOM    544  OD1 ASP B  69      -7.391 -14.988 -84.531  1.00 24.33           O  
ATOM    545  OD2 ASP B  69      -8.127 -13.381 -85.827  1.00 24.33           O  
ATOM    546  N   GLU B  70      -6.490 -12.951 -81.420  1.00 19.83           N  
ATOM    547  CA  GLU B  70      -5.074 -13.084 -81.091  1.00 19.83           C  
ATOM    548  C   GLU B  70      -4.610 -11.950 -80.181  1.00 19.83           C  
ATOM    549  CB  GLU B  70      -4.226 -13.116 -82.365  1.00 19.83           C  
ATOM    550  O   GLU B  70      -3.502 -11.993 -79.643  1.00 19.83           O  
ATOM    551  CG  GLU B  70      -3.255 -14.287 -82.428  1.00 19.83           C  
ATOM    552  CD  GLU B  70      -2.495 -14.365 -83.743  1.00 19.83           C  
ATOM    553  OE1 GLU B  70      -1.245 -14.426 -83.718  1.00 19.83           O  
ATOM    554  OE2 GLU B  70      -3.155 -14.365 -84.806  1.00 19.83           O  
ATOM    555  N   SER B  71      -5.292 -10.567 -80.261  1.00 20.01           N  
ATOM    556  CA  SER B  71      -4.357  -9.624 -80.867  1.00 20.01           C  
ATOM    557  C   SER B  71      -3.417  -9.031 -79.823  1.00 20.01           C  
ATOM    558  CB  SER B  71      -5.114  -8.503 -81.581  1.00 20.01           C  
ATOM    559  O   SER B  71      -2.200  -9.013 -80.016  1.00 20.01           O  
ATOM    560  OG  SER B  71      -5.858  -7.730 -80.655  1.00 20.01           O  
ATOM    561  N   SER B  72      -3.736  -7.627 -79.357  1.00 19.06           N  
ATOM    562  CA  SER B  72      -3.194  -6.385 -79.896  1.00 19.06           C  
ATOM    563  C   SER B  72      -1.912  -5.982 -79.175  1.00 19.06           C  
ATOM    564  CB  SER B  72      -4.223  -5.259 -79.790  1.00 19.06           C  
ATOM    565  O   SER B  72      -0.956  -5.526 -79.805  1.00 19.06           O  
ATOM    566  OG  SER B  72      -3.684  -4.038 -80.266  1.00 19.06           O  
ATOM    567  N   PHE B  73      -2.248  -5.207 -77.952  1.00 19.67           N  
ATOM    568  CA  PHE B  73      -2.072  -3.768 -77.787  1.00 19.67           C  
ATOM    569  C   PHE B  73      -0.594  -3.398 -77.812  1.00 19.67           C  
ATOM    570  CB  PHE B  73      -2.710  -3.294 -76.478  1.00 19.67           C  
ATOM    571  O   PHE B  73       0.262  -4.214 -77.464  1.00 19.67           O  
ATOM    572  CG  PHE B  73      -4.174  -2.965 -76.600  1.00 19.67           C  
ATOM    573  CD1 PHE B  73      -4.585  -1.701 -77.002  1.00 19.67           C  
ATOM    574  CD2 PHE B  73      -5.139  -3.922 -76.313  1.00 19.67           C  
ATOM    575  CE1 PHE B  73      -5.939  -1.394 -77.116  1.00 19.67           C  
ATOM    576  CE2 PHE B  73      -6.493  -3.623 -76.424  1.00 19.67           C  
ATOM    577  CZ  PHE B  73      -6.892  -2.358 -76.825  1.00 19.67           C  
ATOM    578  N   MET B  74      -0.432  -2.003 -77.491  1.00 18.97           N  
ATOM    579  CA  MET B  74       0.103  -0.699 -77.874  1.00 18.97           C  
ATOM    580  C   MET B  74       1.555  -0.555 -77.431  1.00 18.97           C  
ATOM    581  CB  MET B  74      -0.741   0.427 -77.274  1.00 18.97           C  
ATOM    582  O   MET B  74       2.037  -1.335 -76.608  1.00 18.97           O  
ATOM    583  CG  MET B  74      -2.025   0.705 -78.039  1.00 18.97           C  
ATOM    584  SD  MET B  74      -1.751   1.765 -79.512  1.00 18.97           S  
ATOM    585  CE  MET B  74      -3.084   1.168 -80.588  1.00 18.97           C  
ATOM    586  N   ASN B  75       1.800   0.855 -77.099  1.00 18.87           N  
ATOM    587  CA  ASN B  75       2.557   2.006 -77.580  1.00 18.87           C  
ATOM    588  C   ASN B  75       3.963   2.040 -76.988  1.00 18.87           C  
ATOM    589  CB  ASN B  75       1.816   3.307 -77.262  1.00 18.87           C  
ATOM    590  O   ASN B  75       4.947   2.155 -77.721  1.00 18.87           O  
ATOM    591  CG  ASN B  75       1.009   3.821 -78.438  1.00 18.87           C  
ATOM    592  ND2 ASN B  75       0.127   4.779 -78.177  1.00 18.87           N  
ATOM    593  OD1 ASN B  75       1.175   3.361 -79.570  1.00 18.87           O  
ATOM    594  N   GLU B  76       4.236   3.344 -76.383  1.00 17.86           N  
ATOM    595  CA  GLU B  76       4.987   4.545 -76.740  1.00 17.86           C  
ATOM    596  C   GLU B  76       6.420   4.475 -76.219  1.00 17.86           C  
ATOM    597  CB  GLU B  76       4.291   5.795 -76.196  1.00 17.86           C  
ATOM    598  O   GLU B  76       7.368   4.743 -76.960  1.00 17.86           O  
ATOM    599  CG  GLU B  76       4.090   6.889 -77.236  1.00 17.86           C  
ATOM    600  CD  GLU B  76       3.161   7.998 -76.769  1.00 17.86           C  
ATOM    601  OE1 GLU B  76       3.009   9.007 -77.494  1.00 17.86           O  
ATOM    602  OE2 GLU B  76       2.582   7.856 -75.669  1.00 17.86           O  
ATOM    603  N   GLU B  77       6.653   5.656 -75.404  1.00 19.27           N  
ATOM    604  CA  GLU B  77       7.420   6.892 -75.533  1.00 19.27           C  
ATOM    605  C   GLU B  77       8.868   6.692 -75.095  1.00 19.27           C  
ATOM    606  CB  GLU B  77       6.773   8.013 -74.716  1.00 19.27           C  
ATOM    607  O   GLU B  77       9.180   5.734 -74.384  1.00 19.27           O  
ATOM    608  CG  GLU B  77       6.179   9.128 -75.564  1.00 19.27           C  
ATOM    609  CD  GLU B  77       5.475  10.196 -74.743  1.00 19.27           C  
ATOM    610  OE1 GLU B  77       5.449  11.373 -75.171  1.00 19.27           O  
ATOM    611  OE2 GLU B  77       4.945   9.854 -73.662  1.00 19.27           O  
ATOM    612  N   GLU B  78       9.397   8.007 -74.670  1.00 17.77           N  
ATOM    613  CA  GLU B  78      10.479   8.935 -74.984  1.00 17.77           C  
ATOM    614  C   GLU B  78      11.780   8.517 -74.307  1.00 17.77           C  
ATOM    615  CB  GLU B  78      10.103  10.360 -74.567  1.00 17.77           C  
ATOM    616  O   GLU B  78      12.818   8.401 -74.962  1.00 17.77           O  
ATOM    617  CG  GLU B  78       9.593  11.222 -75.713  1.00 17.77           C  
ATOM    618  CD  GLU B  78       9.376  12.674 -75.320  1.00 17.77           C  
ATOM    619  OE1 GLU B  78       9.509  13.565 -76.190  1.00 17.77           O  
ATOM    620  OE2 GLU B  78       9.072  12.924 -74.132  1.00 17.77           O  
ATOM    621  N   ASN B  79      12.329   9.711 -73.624  1.00 16.92           N  
ATOM    622  CA  ASN B  79      13.496  10.581 -73.719  1.00 16.92           C  
ATOM    623  C   ASN B  79      14.691   9.999 -72.969  1.00 16.92           C  
ATOM    624  CB  ASN B  79      13.168  11.980 -73.192  1.00 16.92           C  
ATOM    625  O   ASN B  79      14.549   9.026 -72.226  1.00 16.92           O  
ATOM    626  CG  ASN B  79      12.873  12.968 -74.303  1.00 16.92           C  
ATOM    627  ND2 ASN B  79      12.261  14.092 -73.949  1.00 16.92           N  
ATOM    628  OD1 ASN B  79      13.191  12.723 -75.469  1.00 16.92           O  
ATOM    629  N   LYS B  80      15.330  11.032 -72.074  1.00 18.13           N  
ATOM    630  CA  LYS B  80      16.561  11.810 -71.968  1.00 18.13           C  
ATOM    631  C   LYS B  80      17.603  11.078 -71.126  1.00 18.13           C  
ATOM    632  CB  LYS B  80      16.275  13.187 -71.367  1.00 18.13           C  
ATOM    633  O   LYS B  80      17.265  10.175 -70.358  1.00 18.13           O  
ATOM    634  CG  LYS B  80      16.254  14.315 -72.388  1.00 18.13           C  
ATOM    635  CD  LYS B  80      16.011  15.665 -71.725  1.00 18.13           C  
ATOM    636  CE  LYS B  80      15.933  16.787 -72.751  1.00 18.13           C  
ATOM    637  NZ  LYS B  80      16.110  18.129 -72.119  1.00 18.13           N  
ATOM    638  N   VAL B  81      18.796  11.886 -70.901  1.00 15.89           N  
ATOM    639  CA  VAL B  81      20.231  11.861 -70.639  1.00 15.89           C  
ATOM    640  C   VAL B  81      20.484  11.461 -69.187  1.00 15.89           C  
ATOM    641  CB  VAL B  81      20.887  13.227 -70.938  1.00 15.89           C  
ATOM    642  O   VAL B  81      21.470  10.786 -68.885  1.00 15.89           O  
ATOM    643  CG1 VAL B  81      22.327  13.257 -70.430  1.00 15.89           C  
ATOM    644  CG2 VAL B  81      20.838  13.526 -72.435  1.00 15.89           C  
ATOM    645  N   SER B  82      20.044  12.261 -68.168  1.00 16.07           N  
ATOM    646  CA  SER B  82      21.017  13.218 -67.651  1.00 16.07           C  
ATOM    647  C   SER B  82      22.127  12.515 -66.877  1.00 16.07           C  
ATOM    648  CB  SER B  82      20.330  14.248 -66.752  1.00 16.07           C  
ATOM    649  O   SER B  82      21.990  11.347 -66.508  1.00 16.07           O  
ATOM    650  OG  SER B  82      21.247  15.247 -66.341  1.00 16.07           O  
ATOM    651  N   LYS B  83      22.708  13.209 -65.662  1.00 14.89           N  
ATOM    652  CA  LYS B  83      23.826  13.920 -65.050  1.00 14.89           C  
ATOM    653  C   LYS B  83      24.560  13.033 -64.048  1.00 14.89           C  
ATOM    654  CB  LYS B  83      23.338  15.196 -64.361  1.00 14.89           C  
ATOM    655  O   LYS B  83      25.791  12.967 -64.055  1.00 14.89           O  
ATOM    656  CG  LYS B  83      23.454  16.446 -65.219  1.00 14.89           C  
ATOM    657  CD  LYS B  83      23.040  17.693 -64.449  1.00 14.89           C  
ATOM    658  CE  LYS B  83      23.190  18.950 -65.296  1.00 14.89           C  
ATOM    659  NZ  LYS B  83      22.678  20.161 -64.587  1.00 14.89           N  
ATOM    660  N   ASN B  84      24.228  13.265 -62.702  1.00 15.53           N  
ATOM    661  CA  ASN B  84      25.091  14.000 -61.783  1.00 15.53           C  
ATOM    662  C   ASN B  84      26.192  13.109 -61.216  1.00 15.53           C  
ATOM    663  CB  ASN B  84      24.268  14.615 -60.649  1.00 15.53           C  
ATOM    664  O   ASN B  84      26.086  11.882 -61.254  1.00 15.53           O  
ATOM    665  CG  ASN B  84      24.331  16.129 -60.637  1.00 15.53           C  
ATOM    666  ND2 ASN B  84      23.669  16.742 -59.662  1.00 15.53           N  
ATOM    667  OD1 ASN B  84      24.968  16.743 -61.496  1.00 15.53           O  
ATOM    668  N   THR B  85      26.461  13.195 -59.800  1.00 15.70           N  
ATOM    669  CA  THR B  85      27.314  13.830 -58.801  1.00 15.70           C  
ATOM    670  C   THR B  85      28.213  12.800 -58.124  1.00 15.70           C  
ATOM    671  CB  THR B  85      26.477  14.563 -57.737  1.00 15.70           C  
ATOM    672  O   THR B  85      27.937  11.599 -58.172  1.00 15.70           O  
ATOM    673  CG2 THR B  85      26.236  16.016 -58.131  1.00 15.70           C  
ATOM    674  OG1 THR B  85      25.213  13.903 -57.593  1.00 15.70           O  
ATOM    675  N   GLY B  86      28.398  12.977 -56.708  1.00 15.99           N  
ATOM    676  CA  GLY B  86      29.510  13.393 -55.869  1.00 15.99           C  
ATOM    677  C   GLY B  86      30.325  12.229 -55.337  1.00 15.99           C  
ATOM    678  O   GLY B  86      31.515  12.109 -55.636  1.00 15.99           O  
ATOM    679  N   SER B  87      30.395  11.990 -53.893  1.00 17.42           N  
ATOM    680  CA  SER B  87      31.331  12.370 -52.840  1.00 17.42           C  
ATOM    681  C   SER B  87      32.177  11.181 -52.397  1.00 17.42           C  
ATOM    682  CB  SER B  87      30.582  12.949 -51.640  1.00 17.42           C  
ATOM    683  O   SER B  87      31.784  10.028 -52.587  1.00 17.42           O  
ATOM    684  OG  SER B  87      31.485  13.303 -50.606  1.00 17.42           O  
ATOM    685  N   LYS B  88      33.016  11.418 -51.284  1.00 17.67           N  
ATOM    686  CA  LYS B  88      34.303  11.275 -50.609  1.00 17.67           C  
ATOM    687  C   LYS B  88      34.414   9.919 -49.918  1.00 17.67           C  
ATOM    688  CB  LYS B  88      34.503  12.399 -49.591  1.00 17.67           C  
ATOM    689  O   LYS B  88      35.430   9.232 -50.047  1.00 17.67           O  
ATOM    690  CG  LYS B  88      35.287  13.587 -50.128  1.00 17.67           C  
ATOM    691  CD  LYS B  88      35.424  14.685 -49.081  1.00 17.67           C  
ATOM    692  CE  LYS B  88      36.465  15.720 -49.487  1.00 17.67           C  
ATOM    693  NZ  LYS B  88      36.347  16.971 -48.681  1.00 17.67           N  
ATOM    694  N   HIS B  89      34.059   9.861 -48.563  1.00 17.19           N  
ATOM    695  CA  HIS B  89      35.010   9.891 -47.458  1.00 17.19           C  
ATOM    696  C   HIS B  89      35.422   8.482 -47.047  1.00 17.19           C  
ATOM    697  CB  HIS B  89      34.417  10.635 -46.261  1.00 17.19           C  
ATOM    698  O   HIS B  89      36.610   8.207 -46.860  1.00 17.19           O  
ATOM    699  CG  HIS B  89      34.278  12.109 -46.478  1.00 17.19           C  
ATOM    700  CD2 HIS B  89      33.183  12.876 -46.690  1.00 17.19           C  
ATOM    701  ND1 HIS B  89      35.358  12.963 -46.496  1.00 17.19           N  
ATOM    702  CE1 HIS B  89      34.933  14.197 -46.709  1.00 17.19           C  
ATOM    703  NE2 HIS B  89      33.617  14.172 -46.830  1.00 17.19           N  
ATOM    704  N   ASN B  90      34.664   7.887 -46.069  1.00 17.91           N  
ATOM    705  CA  ASN B  90      35.038   7.801 -44.661  1.00 17.91           C  
ATOM    706  C   ASN B  90      35.782   6.503 -44.358  1.00 17.91           C  
ATOM    707  CB  ASN B  90      33.802   7.925 -43.769  1.00 17.91           C  
ATOM    708  O   ASN B  90      35.775   5.574 -45.167  1.00 17.91           O  
ATOM    709  CG  ASN B  90      33.361   9.363 -43.579  1.00 17.91           C  
ATOM    710  ND2 ASN B  90      32.105   9.552 -43.193  1.00 17.91           N  
ATOM    711  OD1 ASN B  90      34.143  10.297 -43.778  1.00 17.91           O  
ATOM    712  N   PHE B  91      35.271   5.711 -43.325  1.00 18.39           N  
ATOM    713  CA  PHE B  91      35.678   5.592 -41.930  1.00 18.39           C  
ATOM    714  C   PHE B  91      36.451   4.299 -41.700  1.00 18.39           C  
ATOM    715  CB  PHE B  91      34.457   5.646 -41.006  1.00 18.39           C  
ATOM    716  O   PHE B  91      37.526   4.311 -41.097  1.00 18.39           O  
ATOM    717  CG  PHE B  91      34.196   7.010 -40.425  1.00 18.39           C  
ATOM    718  CD1 PHE B  91      34.786   7.396 -39.228  1.00 18.39           C  
ATOM    719  CD2 PHE B  91      33.359   7.906 -41.077  1.00 18.39           C  
ATOM    720  CE1 PHE B  91      34.545   8.657 -38.688  1.00 18.39           C  
ATOM    721  CE2 PHE B  91      33.114   9.168 -40.544  1.00 18.39           C  
ATOM    722  CZ  PHE B  91      33.707   9.541 -39.349  1.00 18.39           C  
ATOM    723  N   LEU B  92      35.768   3.147 -41.397  1.00 16.98           N  
ATOM    724  CA  LEU B  92      35.702   2.646 -40.028  1.00 16.98           C  
ATOM    725  C   LEU B  92      36.702   1.515 -39.815  1.00 16.98           C  
ATOM    726  CB  LEU B  92      34.287   2.159 -39.704  1.00 16.98           C  
ATOM    727  O   LEU B  92      36.682   0.517 -40.539  1.00 16.98           O  
ATOM    728  CG  LEU B  92      33.225   3.243 -39.509  1.00 16.98           C  
ATOM    729  CD1 LEU B  92      31.837   2.683 -39.800  1.00 16.98           C  
ATOM    730  CD2 LEU B  92      33.293   3.810 -38.095  1.00 16.98           C  
ATOM    731  N   ASN B  93      37.850   1.833 -39.053  1.00 18.78           N  
ATOM    732  CA  ASN B  93      39.085   1.194 -38.611  1.00 18.78           C  
ATOM    733  C   ASN B  93      38.814  -0.159 -37.960  1.00 18.78           C  
ATOM    734  CB  ASN B  93      39.845   2.106 -37.645  1.00 18.78           C  
ATOM    735  O   ASN B  93      39.723  -0.980 -37.823  1.00 18.78           O  
ATOM    736  CG  ASN B  93      40.923   2.918 -38.336  1.00 18.78           C  
ATOM    737  ND2 ASN B  93      41.318   4.025 -37.718  1.00 18.78           N  
ATOM    738  OD1 ASN B  93      41.396   2.555 -39.415  1.00 18.78           O  
ATOM    739  N   HIS B  94      37.769  -0.193 -37.045  1.00 18.78           N  
ATOM    740  CA  HIS B  94      38.102  -0.337 -35.632  1.00 18.78           C  
ATOM    741  C   HIS B  94      38.700  -1.710 -35.345  1.00 18.78           C  
ATOM    742  CB  HIS B  94      36.863  -0.112 -34.764  1.00 18.78           C  
ATOM    743  O   HIS B  94      39.753  -1.813 -34.711  1.00 18.78           O  
ATOM    744  CG  HIS B  94      36.678   1.310 -34.339  1.00 18.78           C  
ATOM    745  CD2 HIS B  94      35.884   1.859 -33.390  1.00 18.78           C  
ATOM    746  ND1 HIS B  94      37.362   2.355 -34.922  1.00 18.78           N  
ATOM    747  CE1 HIS B  94      36.995   3.488 -34.346  1.00 18.78           C  
ATOM    748  NE2 HIS B  94      36.099   3.215 -33.414  1.00 18.78           N  
ATOM    749  N   GLY B  95      37.928  -2.631 -34.792  1.00 19.14           N  
ATOM    750  CA  GLY B  95      37.887  -2.913 -33.366  1.00 19.14           C  
ATOM    751  C   GLY B  95      38.611  -4.192 -32.990  1.00 19.14           C  
ATOM    752  O   GLY B  95      39.079  -4.337 -31.859  1.00 19.14           O  
ATOM    753  N   LEU B  96      38.633  -5.289 -33.775  1.00 18.41           N  
ATOM    754  CA  LEU B  96      37.940  -6.278 -32.957  1.00 18.41           C  
ATOM    755  C   LEU B  96      38.873  -6.862 -31.902  1.00 18.41           C  
ATOM    756  CB  LEU B  96      37.378  -7.400 -33.835  1.00 18.41           C  
ATOM    757  O   LEU B  96      40.021  -7.199 -32.200  1.00 18.41           O  
ATOM    758  CG  LEU B  96      35.854  -7.500 -33.914  1.00 18.41           C  
ATOM    759  CD1 LEU B  96      35.359  -6.991 -35.264  1.00 18.41           C  
ATOM    760  CD2 LEU B  96      35.399  -8.936 -33.678  1.00 18.41           C  
ATOM    761  N   PRO B  97      38.338  -7.125 -30.809  1.00 20.99           N  
ATOM    762  CA  PRO B  97      38.809  -7.145 -29.422  1.00 20.99           C  
ATOM    763  C   PRO B  97      39.951  -8.135 -29.201  1.00 20.99           C  
ATOM    764  CB  PRO B  97      37.566  -7.561 -28.633  1.00 20.99           C  
ATOM    765  O   PRO B  97      41.034  -7.744 -28.758  1.00 20.99           O  
ATOM    766  CG  PRO B  97      36.767  -8.389 -29.587  1.00 20.99           C  
ATOM    767  CD  PRO B  97      37.402  -8.298 -30.945  1.00 20.99           C  
ATOM    768  N   LEU B  98      39.645  -9.305 -28.759  1.00 19.17           N  
ATOM    769  CA  LEU B  98      39.537  -9.571 -27.329  1.00 19.17           C  
ATOM    770  C   LEU B  98      40.710 -10.416 -26.843  1.00 19.17           C  
ATOM    771  CB  LEU B  98      38.217 -10.279 -27.013  1.00 19.17           C  
ATOM    772  O   LEU B  98      41.394 -10.045 -25.886  1.00 19.17           O  
ATOM    773  CG  LEU B  98      37.087  -9.399 -26.476  1.00 19.17           C  
ATOM    774  CD1 LEU B  98      35.857  -9.512 -27.370  1.00 19.17           C  
ATOM    775  CD2 LEU B  98      36.747  -9.783 -25.039  1.00 19.17           C  
ATOM    776  N   ASN B  99      40.384 -11.741 -26.480  1.00 17.87           N  
ATOM    777  CA  ASN B  99      40.318 -12.257 -25.117  1.00 17.87           C  
ATOM    778  C   ASN B  99      41.605 -12.978 -24.728  1.00 17.87           C  
ATOM    779  CB  ASN B  99      39.117 -13.190 -24.954  1.00 17.87           C  
ATOM    780  O   ASN B  99      42.276 -13.565 -25.580  1.00 17.87           O  
ATOM    781  CG  ASN B  99      37.925 -12.503 -24.317  1.00 17.87           C  
ATOM    782  ND2 ASN B  99      36.727 -12.976 -24.636  1.00 17.87           N  
ATOM    783  OD1 ASN B  99      38.081 -11.553 -23.544  1.00 17.87           O  
ATOM    784  N   LEU B 100      42.030 -13.177 -23.475  1.00 20.30           N  
ATOM    785  CA  LEU B 100      42.998 -13.261 -22.387  1.00 20.30           C  
ATOM    786  C   LEU B 100      43.605 -14.658 -22.305  1.00 20.30           C  
ATOM    787  CB  LEU B 100      42.339 -12.899 -21.054  1.00 20.30           C  
ATOM    788  O   LEU B 100      44.828 -14.807 -22.273  1.00 20.30           O  
ATOM    789  CG  LEU B 100      43.013 -11.792 -20.242  1.00 20.30           C  
ATOM    790  CD1 LEU B 100      42.198 -10.505 -20.323  1.00 20.30           C  
ATOM    791  CD2 LEU B 100      43.194 -12.226 -18.792  1.00 20.30           C  
ATOM    792  N   ALA B 101      43.145 -15.637 -21.462  1.00 21.85           N  
ATOM    793  CA  ALA B 101      43.480 -15.989 -20.085  1.00 21.85           C  
ATOM    794  C   ALA B 101      44.138 -17.364 -20.015  1.00 21.85           C  
ATOM    795  CB  ALA B 101      42.231 -15.956 -19.208  1.00 21.85           C  
ATOM    796  O   ALA B 101      45.207 -17.518 -19.419  1.00 21.85           O  
ATOM    797  N   ILE B 102      43.426 -18.428 -19.586  1.00 20.31           N  
ATOM    798  CA  ILE B 102      43.454 -19.026 -18.256  1.00 20.31           C  
ATOM    799  C   ILE B 102      44.314 -20.288 -18.275  1.00 20.31           C  
ATOM    800  CB  ILE B 102      42.030 -19.356 -17.754  1.00 20.31           C  
ATOM    801  O   ILE B 102      44.554 -20.867 -19.337  1.00 20.31           O  
ATOM    802  CG1 ILE B 102      41.202 -18.073 -17.617  1.00 20.31           C  
ATOM    803  CG2 ILE B 102      42.088 -20.114 -16.425  1.00 20.31           C  
ATOM    804  CD1 ILE B 102      39.699 -18.310 -17.559  1.00 20.31           C  
ATOM    805  N   LYS B 103      43.853 -21.507 -17.761  1.00 21.05           N  
ATOM    806  CA  LYS B 103      44.005 -22.204 -16.488  1.00 21.05           C  
ATOM    807  C   LYS B 103      44.807 -23.491 -16.658  1.00 21.05           C  
ATOM    808  CB  LYS B 103      42.638 -22.515 -15.879  1.00 21.05           C  
ATOM    809  O   LYS B 103      44.953 -23.994 -17.774  1.00 21.05           O  
ATOM    810  CG  LYS B 103      42.189 -21.517 -14.821  1.00 21.05           C  
ATOM    811  CD  LYS B 103      40.930 -21.990 -14.105  1.00 21.05           C  
ATOM    812  CE  LYS B 103      40.620 -21.126 -12.890  1.00 21.05           C  
ATOM    813  NZ  LYS B 103      39.366 -21.563 -12.205  1.00 21.05           N  
ATOM    814  N   PRO B 104      44.585 -24.397 -15.736  1.00 22.68           N  
ATOM    815  CA  PRO B 104      45.102 -25.214 -14.634  1.00 22.68           C  
ATOM    816  C   PRO B 104      45.390 -26.654 -15.052  1.00 22.68           C  
ATOM    817  CB  PRO B 104      43.976 -25.160 -13.598  1.00 22.68           C  
ATOM    818  O   PRO B 104      46.438 -27.204 -14.704  1.00 22.68           O  
ATOM    819  CG  PRO B 104      42.757 -24.788 -14.378  1.00 22.68           C  
ATOM    820  CD  PRO B 104      43.156 -24.555 -15.806  1.00 22.68           C  
ATOM    821  N   TYR B 105      44.276 -27.606 -15.485  1.00 16.34           N  
ATOM    822  CA  TYR B 105      43.709 -28.622 -14.605  1.00 16.34           C  
ATOM    823  C   TYR B 105      44.292 -29.996 -14.913  1.00 16.34           C  
ATOM    824  CB  TYR B 105      42.184 -28.660 -14.740  1.00 16.34           C  
ATOM    825  O   TYR B 105      43.815 -31.009 -14.397  1.00 16.34           O  
ATOM    826  CG  TYR B 105      41.508 -27.368 -14.349  1.00 16.34           C  
ATOM    827  CD1 TYR B 105      41.120 -27.134 -13.032  1.00 16.34           C  
ATOM    828  CD2 TYR B 105      41.256 -26.380 -15.295  1.00 16.34           C  
ATOM    829  CE1 TYR B 105      40.494 -25.946 -12.667  1.00 16.34           C  
ATOM    830  CE2 TYR B 105      40.631 -25.189 -14.941  1.00 16.34           C  
ATOM    831  OH  TYR B 105      39.637 -23.803 -13.271  1.00 16.34           O  
ATOM    832  CZ  TYR B 105      40.255 -24.981 -13.627  1.00 16.34           C  
ATOM    833  N   LEU B 106      45.073 -30.185 -15.789  1.00 19.93           N  
ATOM    834  CA  LEU B 106      44.607 -31.411 -16.428  1.00 19.93           C  
ATOM    835  C   LEU B 106      44.706 -32.594 -15.471  1.00 19.93           C  
ATOM    836  CB  LEU B 106      45.417 -31.696 -17.695  1.00 19.93           C  
ATOM    837  O   LEU B 106      45.544 -32.599 -14.567  1.00 19.93           O  
ATOM    838  CG  LEU B 106      44.744 -31.347 -19.023  1.00 19.93           C  
ATOM    839  CD1 LEU B 106      45.731 -30.646 -19.950  1.00 19.93           C  
ATOM    840  CD2 LEU B 106      44.180 -32.601 -19.683  1.00 19.93           C  
ATOM    841  N   ALA B 107      44.060 -33.943 -15.914  1.00 17.97           N  
ATOM    842  CA  ALA B 107      43.220 -35.018 -15.391  1.00 17.97           C  
ATOM    843  C   ALA B 107      44.070 -36.147 -14.815  1.00 17.97           C  
ATOM    844  CB  ALA B 107      42.299 -35.553 -16.484  1.00 17.97           C  
ATOM    845  O   ALA B 107      43.543 -37.077 -14.200  1.00 17.97           O  
ATOM    846  N   LEU B 108      45.259 -36.271 -15.309  1.00 18.11           N  
ATOM    847  CA  LEU B 108      45.399 -37.694 -15.600  1.00 18.11           C  
ATOM    848  C   LEU B 108      45.716 -38.479 -14.332  1.00 18.11           C  
ATOM    849  CB  LEU B 108      46.496 -37.922 -16.643  1.00 18.11           C  
ATOM    850  O   LEU B 108      46.759 -38.267 -13.709  1.00 18.11           O  
ATOM    851  CG  LEU B 108      46.183 -38.936 -17.745  1.00 18.11           C  
ATOM    852  CD1 LEU B 108      45.507 -38.246 -18.925  1.00 18.11           C  
ATOM    853  CD2 LEU B 108      47.455 -39.649 -18.192  1.00 18.11           C  
ATOM    854  N   LYS B 109      44.707 -39.100 -13.822  1.00 20.33           N  
ATOM    855  CA  LYS B 109      44.597 -39.520 -12.429  1.00 20.33           C  
ATOM    856  C   LYS B 109      45.749 -40.442 -12.039  1.00 20.33           C  
ATOM    857  CB  LYS B 109      43.259 -40.220 -12.183  1.00 20.33           C  
ATOM    858  O   LYS B 109      46.460 -40.955 -12.906  1.00 20.33           O  
ATOM    859  CG  LYS B 109      42.617 -39.876 -10.847  1.00 20.33           C  
ATOM    860  CD  LYS B 109      41.203 -40.435 -10.746  1.00 20.33           C  
ATOM    861  CE  LYS B 109      40.584 -40.149  -9.385  1.00 20.33           C  
ATOM    862  NZ  LYS B 109      39.136 -40.515  -9.347  1.00 20.33           N  
ATOM    863  N   GLY B 110      45.361 -41.687 -11.776  1.00 21.51           N  
ATOM    864  CA  GLY B 110      45.457 -42.179 -10.411  1.00 21.51           C  
ATOM    865  C   GLY B 110      46.723 -42.972 -10.149  1.00 21.51           C  
ATOM    866  O   GLY B 110      47.482 -43.263 -11.076  1.00 21.51           O  
ATOM    867  N   SER B 111      46.616 -44.067  -9.249  1.00 22.33           N  
ATOM    868  CA  SER B 111      47.068 -44.384  -7.898  1.00 22.33           C  
ATOM    869  C   SER B 111      48.119 -45.488  -7.912  1.00 22.33           C  
ATOM    870  CB  SER B 111      45.887 -44.803  -7.021  1.00 22.33           C  
ATOM    871  O   SER B 111      48.461 -46.014  -8.973  1.00 22.33           O  
ATOM    872  OG  SER B 111      46.013 -46.157  -6.622  1.00 22.33           O  
ATOM    873  N   VAL B 112      47.690 -46.935  -7.518  1.00 22.36           N  
ATOM    874  CA  VAL B 112      47.945 -47.413  -6.163  1.00 22.36           C  
ATOM    875  C   VAL B 112      49.117 -48.391  -6.172  1.00 22.36           C  
ATOM    876  CB  VAL B 112      46.694 -48.086  -5.554  1.00 22.36           C  
ATOM    877  O   VAL B 112      49.433 -48.982  -7.208  1.00 22.36           O  
ATOM    878  CG1 VAL B 112      46.783 -48.109  -4.029  1.00 22.36           C  
ATOM    879  CG2 VAL B 112      45.427 -47.364  -6.007  1.00 22.36           C  
ATOM    880  N   ALA B 113      49.517 -48.874  -4.989  1.00 21.60           N  
ATOM    881  CA  ALA B 113      50.447 -49.401  -3.994  1.00 21.60           C  
ATOM    882  C   ALA B 113      50.330 -50.918  -3.882  1.00 21.60           C  
ATOM    883  CB  ALA B 113      50.199 -48.749  -2.635  1.00 21.60           C  
ATOM    884  O   ALA B 113      49.414 -51.430  -3.234  1.00 21.60           O  
ATOM    885  N   PHE B 114      50.301 -51.629  -4.932  1.00 23.99           N  
ATOM    886  CA  PHE B 114      50.115 -53.042  -4.623  1.00 23.99           C  
ATOM    887  C   PHE B 114      51.151 -53.515  -3.610  1.00 23.99           C  
ATOM    888  CB  PHE B 114      50.200 -53.888  -5.896  1.00 23.99           C  
ATOM    889  O   PHE B 114      52.352 -53.495  -3.887  1.00 23.99           O  
ATOM    890  CG  PHE B 114      48.979 -53.795  -6.771  1.00 23.99           C  
ATOM    891  CD1 PHE B 114      47.866 -54.589  -6.522  1.00 23.99           C  
ATOM    892  CD2 PHE B 114      48.944 -52.912  -7.842  1.00 23.99           C  
ATOM    893  CE1 PHE B 114      46.734 -54.504  -7.329  1.00 23.99           C  
ATOM    894  CE2 PHE B 114      47.816 -52.822  -8.654  1.00 23.99           C  
ATOM    895  CZ  PHE B 114      46.713 -53.620  -8.396  1.00 23.99           C  
ATOM    896  N   PRO B 115      50.732 -53.644  -2.458  1.00 24.14           N  
ATOM    897  CA  PRO B 115      51.192 -53.647  -1.068  1.00 24.14           C  
ATOM    898  C   PRO B 115      51.963 -54.913  -0.704  1.00 24.14           C  
ATOM    899  CB  PRO B 115      49.892 -53.549  -0.266  1.00 24.14           C  
ATOM    900  O   PRO B 115      51.995 -55.867  -1.486  1.00 24.14           O  
ATOM    901  CG  PRO B 115      48.832 -54.049  -1.194  1.00 24.14           C  
ATOM    902  CD  PRO B 115      49.473 -54.396  -2.507  1.00 24.14           C  
ATOM    903  N   ALA B 116      51.562 -55.605   0.469  1.00 21.09           N  
ATOM    904  CA  ALA B 116      52.080 -55.853   1.812  1.00 21.09           C  
ATOM    905  C   ALA B 116      52.397 -57.332   2.013  1.00 21.09           C  
ATOM    906  CB  ALA B 116      51.081 -55.378   2.864  1.00 21.09           C  
ATOM    907  O   ALA B 116      53.476 -57.683   2.495  1.00 21.09           O  
ATOM    908  N   GLU B 117      51.285 -58.161   1.984  1.00 26.79           N  
ATOM    909  CA  GLU B 117      51.072 -58.936   3.202  1.00 26.79           C  
ATOM    910  C   GLU B 117      52.172 -59.976   3.395  1.00 26.79           C  
ATOM    911  CB  GLU B 117      49.702 -59.619   3.173  1.00 26.79           C  
ATOM    912  O   GLU B 117      52.717 -60.499   2.420  1.00 26.79           O  
ATOM    913  CG  GLU B 117      48.689 -59.006   4.129  1.00 26.79           C  
ATOM    914  CD  GLU B 117      47.367 -59.756   4.163  1.00 26.79           C  
ATOM    915  OE1 GLU B 117      46.633 -59.646   5.171  1.00 26.79           O  
ATOM    916  OE2 GLU B 117      47.063 -60.459   3.174  1.00 26.79           O  
ATOM    917  N   ASN B 118      51.748 -60.816   4.295  1.00 23.09           N  
ATOM    918  CA  ASN B 118      51.657 -60.911   5.748  1.00 23.09           C  
ATOM    919  C   ASN B 118      52.059 -62.296   6.246  1.00 23.09           C  
ATOM    920  CB  ASN B 118      50.242 -60.567   6.221  1.00 23.09           C  
ATOM    921  O   ASN B 118      52.100 -63.252   5.469  1.00 23.09           O  
ATOM    922  CG  ASN B 118      50.023 -59.075   6.371  1.00 23.09           C  
ATOM    923  ND2 ASN B 118      48.763 -58.666   6.459  1.00 23.09           N  
ATOM    924  OD1 ASN B 118      50.979 -58.295   6.407  1.00 23.09           O  
ATOM    925  N   GLY B 119      51.347 -62.527   7.392  1.00 24.76           N  
ATOM    926  CA  GLY B 119      51.608 -63.185   8.663  1.00 24.76           C  
ATOM    927  C   GLY B 119      51.356 -64.680   8.623  1.00 24.76           C  
ATOM    928  O   GLY B 119      50.837 -65.202   7.634  1.00 24.76           O  
ATOM    929  N   VAL B 120      49.984 -65.124   9.318  1.00 23.46           N  
ATOM    930  CA  VAL B 120      49.667 -65.618  10.654  1.00 23.46           C  
ATOM    931  C   VAL B 120      49.067 -67.019  10.558  1.00 23.46           C  
ATOM    932  CB  VAL B 120      48.696 -64.672  11.394  1.00 23.46           C  
ATOM    933  O   VAL B 120      48.619 -67.437   9.488  1.00 23.46           O  
ATOM    934  CG1 VAL B 120      48.684 -64.974  12.892  1.00 23.46           C  
ATOM    935  CG2 VAL B 120      49.076 -63.214  11.143  1.00 23.46           C  
ATOM    936  N   GLN B 121      47.608 -67.106  11.269  1.00 23.15           N  
ATOM    937  CA  GLN B 121      46.949 -67.679  12.438  1.00 23.15           C  
ATOM    938  C   GLN B 121      46.200 -68.958  12.075  1.00 23.15           C  
ATOM    939  CB  GLN B 121      45.988 -66.668  13.064  1.00 23.15           C  
ATOM    940  O   GLN B 121      45.772 -69.130  10.932  1.00 23.15           O  
ATOM    941  CG  GLN B 121      46.381 -66.235  14.470  1.00 23.15           C  
ATOM    942  CD  GLN B 121      45.487 -65.138  15.018  1.00 23.15           C  
ATOM    943  NE2 GLN B 121      46.098 -64.095  15.568  1.00 23.15           N  
ATOM    944  OE1 GLN B 121      44.258 -65.229  14.947  1.00 23.15           O  
ATOM    945  N   ASN B 122      45.251 -69.592  13.250  1.00 22.81           N  
ATOM    946  CA  ASN B 122      45.020 -70.669  14.207  1.00 22.81           C  
ATOM    947  C   ASN B 122      43.640 -71.294  14.025  1.00 22.81           C  
ATOM    948  CB  ASN B 122      45.187 -70.158  15.640  1.00 22.81           C  
ATOM    949  O   ASN B 122      42.789 -70.739  13.327  1.00 22.81           O  
ATOM    950  CG  ASN B 122      46.499 -70.591  16.265  1.00 22.81           C  
ATOM    951  ND2 ASN B 122      46.765 -70.115  17.475  1.00 22.81           N  
ATOM    952  OD1 ASN B 122      47.267 -71.347  15.664  1.00 22.81           O  
ATOM    953  N   THR B 123      42.504 -71.220  15.289  1.00 22.56           N  
ATOM    954  CA  THR B 123      41.871 -72.082  16.281  1.00 22.56           C  
ATOM    955  C   THR B 123      40.402 -72.314  15.939  1.00 22.56           C  
ATOM    956  CB  THR B 123      41.983 -71.481  17.695  1.00 22.56           C  
ATOM    957  O   THR B 123      39.842 -71.623  15.085  1.00 22.56           O  
ATOM    958  CG2 THR B 123      43.326 -71.821  18.333  1.00 22.56           C  
ATOM    959  OG1 THR B 123      41.851 -70.057  17.614  1.00 22.56           O  
ATOM    960  N   GLU B 124      39.282 -72.274  17.081  1.00 25.15           N  
ATOM    961  CA  GLU B 124      38.440 -73.100  17.942  1.00 25.15           C  
ATOM    962  C   GLU B 124      36.960 -72.823  17.696  1.00 25.15           C  
ATOM    963  CB  GLU B 124      38.782 -72.864  19.415  1.00 25.15           C  
ATOM    964  O   GLU B 124      36.161 -73.754  17.575  1.00 25.15           O  
ATOM    965  CG  GLU B 124      38.702 -74.117  20.274  1.00 25.15           C  
ATOM    966  CD  GLU B 124      39.012 -73.861  21.740  1.00 25.15           C  
ATOM    967  OE1 GLU B 124      38.637 -74.696  22.595  1.00 25.15           O  
ATOM    968  OE2 GLU B 124      39.635 -72.817  22.037  1.00 25.15           O  
ATOM    969  N   SER B 125      36.127 -71.708  18.408  1.00 21.67           N  
ATOM    970  CA  SER B 125      35.276 -71.770  19.592  1.00 21.67           C  
ATOM    971  C   SER B 125      33.801 -71.830  19.210  1.00 21.67           C  
ATOM    972  CB  SER B 125      35.528 -70.563  20.497  1.00 21.67           C  
ATOM    973  O   SER B 125      33.423 -71.432  18.106  1.00 21.67           O  
ATOM    974  OG  SER B 125      34.310 -70.072  21.030  1.00 21.67           O  
ATOM    975  N   THR B 126      32.786 -71.597  20.213  1.00 23.44           N  
ATOM    976  CA  THR B 126      31.750 -72.205  21.040  1.00 23.44           C  
ATOM    977  C   THR B 126      30.363 -71.772  20.574  1.00 23.44           C  
ATOM    978  CB  THR B 126      31.934 -71.838  22.525  1.00 23.44           C  
ATOM    979  O   THR B 126      29.475 -72.607  20.393  1.00 23.44           O  
ATOM    980  CG2 THR B 126      32.387 -73.046  23.338  1.00 23.44           C  
ATOM    981  OG1 THR B 126      32.919 -70.803  22.637  1.00 23.44           O  
ATOM    982  N   GLN B 127      29.653 -70.629  21.161  1.00 21.26           N  
ATOM    983  CA  GLN B 127      28.681 -70.668  22.248  1.00 21.26           C  
ATOM    984  C   GLN B 127      27.258 -70.511  21.719  1.00 21.26           C  
ATOM    985  CB  GLN B 127      28.982 -69.578  23.278  1.00 21.26           C  
ATOM    986  O   GLN B 127      26.361 -71.265  22.101  1.00 21.26           O  
ATOM    987  CG  GLN B 127      28.689 -69.991  24.714  1.00 21.26           C  
ATOM    988  CD  GLN B 127      29.423 -69.138  25.731  1.00 21.26           C  
ATOM    989  NE2 GLN B 127      28.849 -69.010  26.922  1.00 21.26           N  
ATOM    990  OE1 GLN B 127      30.498 -68.599  25.449  1.00 21.26           O  
ATOM    991  N   GLU B 128      26.423 -69.361  21.996  1.00 21.85           N  
ATOM    992  CA  GLU B 128      25.497 -69.119  23.098  1.00 21.85           C  
ATOM    993  C   GLU B 128      24.061 -68.994  22.595  1.00 21.85           C  
ATOM    994  CB  GLU B 128      25.896 -67.858  23.869  1.00 21.85           C  
ATOM    995  O   GLU B 128      23.833 -68.674  21.427  1.00 21.85           O  
ATOM    996  CG  GLU B 128      25.440 -67.855  25.321  1.00 21.85           C  
ATOM    997  CD  GLU B 128      25.897 -66.626  26.090  1.00 21.85           C  
ATOM    998  OE1 GLU B 128      25.375 -66.376  27.201  1.00 21.85           O  
ATOM    999  OE2 GLU B 128      26.782 -65.905  25.578  1.00 21.85           O  
ATOM   1000  N   LYS B 129      23.215 -67.851  23.005  1.00 21.76           N  
ATOM   1001  CA  LYS B 129      22.081 -67.782  23.922  1.00 21.76           C  
ATOM   1002  C   LYS B 129      20.771 -67.594  23.164  1.00 21.76           C  
ATOM   1003  CB  LYS B 129      22.273 -66.645  24.927  1.00 21.76           C  
ATOM   1004  O   LYS B 129      19.790 -68.293  23.426  1.00 21.76           O  
ATOM   1005  CG  LYS B 129      21.722 -66.944  26.313  1.00 21.76           C  
ATOM   1006  CD  LYS B 129      22.205 -65.926  27.339  1.00 21.76           C  
ATOM   1007  CE  LYS B 129      21.630 -66.208  28.721  1.00 21.76           C  
ATOM   1008  NZ  LYS B 129      22.061 -65.184  29.719  1.00 21.76           N  
ATOM   1009  N   ARG B 130      20.151 -66.338  23.117  1.00 21.10           N  
ATOM   1010  CA  ARG B 130      19.059 -65.856  23.957  1.00 21.10           C  
ATOM   1011  C   ARG B 130      17.749 -65.807  23.178  1.00 21.10           C  
ATOM   1012  CB  ARG B 130      19.385 -64.472  24.521  1.00 21.10           C  
ATOM   1013  O   ARG B 130      17.754 -65.656  21.954  1.00 21.10           O  
ATOM   1014  CG  ARG B 130      20.015 -64.503  25.905  1.00 21.10           C  
ATOM   1015  CD  ARG B 130      20.227 -63.102  26.460  1.00 21.10           C  
ATOM   1016  NE  ARG B 130      21.290 -63.074  27.461  1.00 21.10           N  
ATOM   1017  NH1 ARG B 130      21.519 -60.775  27.454  1.00 21.10           N  
ATOM   1018  NH2 ARG B 130      22.835 -62.059  28.823  1.00 21.10           N  
ATOM   1019  CZ  ARG B 130      21.879 -61.969  27.911  1.00 21.10           C  
ATOM   1020  N   GLU B 131      16.581 -65.182  23.739  1.00 26.37           N  
ATOM   1021  CA  GLU B 131      15.205 -65.364  24.190  1.00 26.37           C  
ATOM   1022  C   GLU B 131      14.225 -64.622  23.285  1.00 26.37           C  
ATOM   1023  CB  GLU B 131      15.046 -64.891  25.637  1.00 26.37           C  
ATOM   1024  O   GLU B 131      14.534 -63.541  22.781  1.00 26.37           O  
ATOM   1025  CG  GLU B 131      14.207 -65.823  26.500  1.00 26.37           C  
ATOM   1026  CD  GLU B 131      14.111 -65.374  27.950  1.00 26.37           C  
ATOM   1027  OE1 GLU B 131      13.397 -66.029  28.742  1.00 26.37           O  
ATOM   1028  OE2 GLU B 131      14.755 -64.358  28.296  1.00 26.37           O  
ATOM   1029  N   ILE B 132      12.720 -64.845  23.295  1.00 23.60           N  
ATOM   1030  CA  ILE B 132      11.516 -65.172  22.539  1.00 23.60           C  
ATOM   1031  C   ILE B 132      10.646 -63.926  22.391  1.00 23.60           C  
ATOM   1032  CB  ILE B 132      10.715 -66.307  23.215  1.00 23.60           C  
ATOM   1033  O   ILE B 132       9.714 -63.904  21.583  1.00 23.60           O  
ATOM   1034  CG1 ILE B 132      11.405 -67.657  22.987  1.00 23.60           C  
ATOM   1035  CG2 ILE B 132       9.274 -66.335  22.696  1.00 23.60           C  
ATOM   1036  CD1 ILE B 132      11.463 -68.539  24.226  1.00 23.60           C  
ATOM   1037  N   GLY B 133      10.605 -62.934  23.338  1.00 23.39           N  
ATOM   1038  CA  GLY B 133       9.272 -62.760  23.894  1.00 23.39           C  
ATOM   1039  C   GLY B 133       8.364 -61.919  23.016  1.00 23.39           C  
ATOM   1040  O   GLY B 133       8.807 -61.365  22.008  1.00 23.39           O  
ATOM   1041  N   ASP B 134       7.471 -61.017  23.494  1.00 25.17           N  
ATOM   1042  CA  ASP B 134       6.032 -60.906  23.707  1.00 25.17           C  
ATOM   1043  C   ASP B 134       5.418 -59.858  22.781  1.00 25.17           C  
ATOM   1044  CB  ASP B 134       5.730 -60.559  25.166  1.00 25.17           C  
ATOM   1045  O   ASP B 134       4.387 -60.105  22.152  1.00 25.17           O  
ATOM   1046  CG  ASP B 134       5.251 -61.754  25.973  1.00 25.17           C  
ATOM   1047  OD1 ASP B 134       4.905 -62.795  25.374  1.00 25.17           O  
ATOM   1048  OD2 ASP B 134       5.217 -61.652  27.218  1.00 25.17           O  
ATOM   1049  N   GLU B 135       5.522 -58.492  23.042  1.00 26.74           N  
ATOM   1050  CA  GLU B 135       4.475 -57.594  23.519  1.00 26.74           C  
ATOM   1051  C   GLU B 135       3.813 -56.853  22.360  1.00 26.74           C  
ATOM   1052  CB  GLU B 135       5.044 -56.592  24.527  1.00 26.74           C  
ATOM   1053  O   GLU B 135       4.452 -56.588  21.340  1.00 26.74           O  
ATOM   1054  CG  GLU B 135       4.098 -56.271  25.675  1.00 26.74           C  
ATOM   1055  CD  GLU B 135       4.820 -55.948  26.974  1.00 26.74           C  
ATOM   1056  OE1 GLU B 135       4.146 -55.765  28.013  1.00 26.74           O  
ATOM   1057  OE2 GLU B 135       6.069 -55.876  26.952  1.00 26.74           O  
ATOM   1058  N   GLU B 136       2.719 -56.066  22.572  1.00 29.78           N  
ATOM   1059  CA  GLU B 136       1.323 -55.744  22.290  1.00 29.78           C  
ATOM   1060  C   GLU B 136       1.209 -54.475  21.450  1.00 29.78           C  
ATOM   1061  CB  GLU B 136       0.534 -55.586  23.592  1.00 29.78           C  
ATOM   1062  O   GLU B 136       1.621 -53.398  21.885  1.00 29.78           O  
ATOM   1063  CG  GLU B 136      -0.089 -56.881  24.094  1.00 29.78           C  
ATOM   1064  CD  GLU B 136      -1.045 -56.675  25.259  1.00 29.78           C  
ATOM   1065  OE1 GLU B 136      -2.007 -57.462  25.401  1.00 29.78           O  
ATOM   1066  OE2 GLU B 136      -0.829 -55.717  26.035  1.00 29.78           O  
ATOM   1067  N   ASN B 137       1.382 -54.474  20.079  1.00 30.94           N  
ATOM   1068  CA  ASN B 137       1.794 -53.356  19.237  1.00 30.94           C  
ATOM   1069  C   ASN B 137       0.628 -52.418  18.940  1.00 30.94           C  
ATOM   1070  CB  ASN B 137       2.412 -53.865  17.933  1.00 30.94           C  
ATOM   1071  O   ASN B 137      -0.120 -52.634  17.984  1.00 30.94           O  
ATOM   1072  CG  ASN B 137       3.925 -53.778  17.930  1.00 30.94           C  
ATOM   1073  ND2 ASN B 137       4.559 -54.495  17.010  1.00 30.94           N  
ATOM   1074  OD1 ASN B 137       4.520 -53.072  18.749  1.00 30.94           O  
ATOM   1075  N   SER B 138      -0.021 -51.889  20.046  1.00 25.95           N  
ATOM   1076  CA  SER B 138      -1.336 -51.278  19.879  1.00 25.95           C  
ATOM   1077  C   SER B 138      -1.265 -50.050  18.978  1.00 25.95           C  
ATOM   1078  CB  SER B 138      -1.923 -50.891  21.237  1.00 25.95           C  
ATOM   1079  O   SER B 138      -0.407 -49.185  19.166  1.00 25.95           O  
ATOM   1080  OG  SER B 138      -3.339 -50.964  21.212  1.00 25.95           O  
ATOM   1081  N   ALA B 139      -2.030 -49.915  17.860  1.00 29.17           N  
ATOM   1082  CA  ALA B 139      -1.904 -49.272  16.554  1.00 29.17           C  
ATOM   1083  C   ALA B 139      -2.315 -47.804  16.624  1.00 29.17           C  
ATOM   1084  CB  ALA B 139      -2.747 -50.008  15.515  1.00 29.17           C  
ATOM   1085  O   ALA B 139      -2.281 -47.095  15.616  1.00 29.17           O  
ATOM   1086  N   LYS B 140      -3.005 -47.255  17.748  1.00 29.70           N  
ATOM   1087  CA  LYS B 140      -4.081 -46.290  17.539  1.00 29.70           C  
ATOM   1088  C   LYS B 140      -3.526 -44.927  17.134  1.00 29.70           C  
ATOM   1089  CB  LYS B 140      -4.932 -46.155  18.803  1.00 29.70           C  
ATOM   1090  O   LYS B 140      -2.531 -44.465  17.695  1.00 29.70           O  
ATOM   1091  CG  LYS B 140      -5.991 -47.237  18.955  1.00 29.70           C  
ATOM   1092  CD  LYS B 140      -6.881 -46.983  20.164  1.00 29.70           C  
ATOM   1093  CE  LYS B 140      -7.920 -48.083  20.336  1.00 29.70           C  
ATOM   1094  NZ  LYS B 140      -8.696 -47.919  21.601  1.00 29.70           N  
ATOM   1095  N   PHE B 141      -3.971 -44.285  16.005  1.00 32.75           N  
ATOM   1096  CA  PHE B 141      -3.489 -43.238  15.111  1.00 32.75           C  
ATOM   1097  C   PHE B 141      -3.746 -41.858  15.705  1.00 32.75           C  
ATOM   1098  CB  PHE B 141      -4.158 -43.352  13.738  1.00 32.75           C  
ATOM   1099  O   PHE B 141      -3.701 -40.853  14.993  1.00 32.75           O  
ATOM   1100  CG  PHE B 141      -3.621 -44.474  12.892  1.00 32.75           C  
ATOM   1101  CD1 PHE B 141      -2.459 -44.308  12.148  1.00 32.75           C  
ATOM   1102  CD2 PHE B 141      -4.278 -45.697  12.841  1.00 32.75           C  
ATOM   1103  CE1 PHE B 141      -1.960 -45.346  11.364  1.00 32.75           C  
ATOM   1104  CE2 PHE B 141      -3.785 -46.738  12.059  1.00 32.75           C  
ATOM   1105  CZ  PHE B 141      -2.626 -46.560  11.321  1.00 32.75           C  
ATOM   1106  N   PRO B 142      -3.645 -41.454  17.035  1.00 31.80           N  
ATOM   1107  CA  PRO B 142      -4.446 -40.342  17.551  1.00 31.80           C  
ATOM   1108  C   PRO B 142      -3.985 -38.987  17.020  1.00 31.80           C  
ATOM   1109  CB  PRO B 142      -4.242 -40.433  19.065  1.00 31.80           C  
ATOM   1110  O   PRO B 142      -2.786 -38.697  17.015  1.00 31.80           O  
ATOM   1111  CG  PRO B 142      -2.965 -41.192  19.233  1.00 31.80           C  
ATOM   1112  CD  PRO B 142      -2.615 -41.834  17.922  1.00 31.80           C  
ATOM   1113  N   ILE B 143      -4.703 -38.358  16.095  1.00 37.99           N  
ATOM   1114  CA  ILE B 143      -4.421 -37.155  15.319  1.00 37.99           C  
ATOM   1115  C   ILE B 143      -4.418 -35.937  16.239  1.00 37.99           C  
ATOM   1116  CB  ILE B 143      -5.447 -36.964  14.180  1.00 37.99           C  
ATOM   1117  O   ILE B 143      -5.469 -35.520  16.730  1.00 37.99           O  
ATOM   1118  CG1 ILE B 143      -5.324 -38.097  13.154  1.00 37.99           C  
ATOM   1119  CG2 ILE B 143      -5.265 -35.598  13.512  1.00 37.99           C  
ATOM   1120  CD1 ILE B 143      -6.602 -38.366  12.372  1.00 37.99           C  
ATOM   1121  N   GLY B 144      -3.759 -35.634  17.398  1.00 35.13           N  
ATOM   1122  CA  GLY B 144      -4.076 -34.804  18.549  1.00 35.13           C  
ATOM   1123  C   GLY B 144      -3.968 -33.318  18.262  1.00 35.13           C  
ATOM   1124  O   GLY B 144      -3.513 -32.920  17.188  1.00 35.13           O  
ATOM   1125  N   ARG B 145      -4.626 -32.204  19.173  1.00 40.07           N  
ATOM   1126  CA  ARG B 145      -4.925 -30.809  19.483  1.00 40.07           C  
ATOM   1127  C   ARG B 145      -3.677 -29.941  19.357  1.00 40.07           C  
ATOM   1128  CB  ARG B 145      -5.510 -30.684  20.891  1.00 40.07           C  
ATOM   1129  O   ARG B 145      -3.758 -28.714  19.435  1.00 40.07           O  
ATOM   1130  CG  ARG B 145      -6.835 -29.940  20.943  1.00 40.07           C  
ATOM   1131  CD  ARG B 145      -7.426 -29.937  22.346  1.00 40.07           C  
ATOM   1132  NE  ARG B 145      -8.869 -29.720  22.323  1.00 40.07           N  
ATOM   1133  NH1 ARG B 145      -8.920 -28.462  24.260  1.00 40.07           N  
ATOM   1134  NH2 ARG B 145     -10.859 -28.889  23.115  1.00 40.07           N  
ATOM   1135  CZ  ARG B 145      -9.546 -29.024  23.233  1.00 40.07           C  
ATOM   1136  N   ARG B 146      -2.536 -30.376  19.243  1.00 38.96           N  
ATOM   1137  CA  ARG B 146      -1.257 -29.747  19.560  1.00 38.96           C  
ATOM   1138  C   ARG B 146      -0.790 -28.851  18.418  1.00 38.96           C  
ATOM   1139  CB  ARG B 146      -0.196 -30.808  19.861  1.00 38.96           C  
ATOM   1140  O   ARG B 146      -0.037 -27.900  18.637  1.00 38.96           O  
ATOM   1141  CG  ARG B 146      -0.195 -31.286  21.304  1.00 38.96           C  
ATOM   1142  CD  ARG B 146       0.959 -32.239  21.582  1.00 38.96           C  
ATOM   1143  NE  ARG B 146       0.568 -33.305  22.499  1.00 38.96           N  
ATOM   1144  NH1 ARG B 146       2.474 -34.569  22.169  1.00 38.96           N  
ATOM   1145  NH2 ARG B 146       0.846 -35.297  23.610  1.00 38.96           N  
ATOM   1146  CZ  ARG B 146       1.297 -34.388  22.757  1.00 38.96           C  
ATOM   1147  N   ASP B 147      -1.168 -29.101  17.208  1.00 42.96           N  
ATOM   1148  CA  ASP B 147      -0.442 -28.530  16.078  1.00 42.96           C  
ATOM   1149  C   ASP B 147      -0.854 -27.079  15.837  1.00 42.96           C  
ATOM   1150  CB  ASP B 147      -0.677 -29.360  14.814  1.00 42.96           C  
ATOM   1151  O   ASP B 147      -0.056 -26.274  15.353  1.00 42.96           O  
ATOM   1152  CG  ASP B 147       0.000 -30.719  14.863  1.00 42.96           C  
ATOM   1153  OD1 ASP B 147       0.958 -30.895  15.648  1.00 42.96           O  
ATOM   1154  OD2 ASP B 147      -0.425 -31.620  14.109  1.00 42.96           O  
ATOM   1155  N   PHE B 148      -2.047 -26.834  16.096  1.00 42.29           N  
ATOM   1156  CA  PHE B 148      -2.642 -25.549  15.748  1.00 42.29           C  
ATOM   1157  C   PHE B 148      -2.043 -24.429  16.590  1.00 42.29           C  
ATOM   1158  CB  PHE B 148      -4.162 -25.591  15.936  1.00 42.29           C  
ATOM   1159  O   PHE B 148      -1.881 -23.304  16.111  1.00 42.29           O  
ATOM   1160  CG  PHE B 148      -4.935 -25.101  14.741  1.00 42.29           C  
ATOM   1161  CD1 PHE B 148      -5.286 -23.762  14.625  1.00 42.29           C  
ATOM   1162  CD2 PHE B 148      -5.311 -25.981  13.734  1.00 42.29           C  
ATOM   1163  CE1 PHE B 148      -6.001 -23.305  13.520  1.00 42.29           C  
ATOM   1164  CE2 PHE B 148      -6.026 -25.532  12.628  1.00 42.29           C  
ATOM   1165  CZ  PHE B 148      -6.371 -24.194  12.523  1.00 42.29           C  
ATOM   1166  N   ASP B 149      -1.619 -24.649  17.896  1.00 39.27           N  
ATOM   1167  CA  ASP B 149      -1.031 -23.701  18.837  1.00 39.27           C  
ATOM   1168  C   ASP B 149       0.295 -23.156  18.312  1.00 39.27           C  
ATOM   1169  CB  ASP B 149      -0.825 -24.358  20.203  1.00 39.27           C  
ATOM   1170  O   ASP B 149       0.644 -22.001  18.569  1.00 39.27           O  
ATOM   1171  CG  ASP B 149      -2.112 -24.487  20.999  1.00 39.27           C  
ATOM   1172  OD1 ASP B 149      -3.071 -23.730  20.735  1.00 39.27           O  
ATOM   1173  OD2 ASP B 149      -2.166 -25.350  21.902  1.00 39.27           O  
ATOM   1174  N   MET B 150       0.966 -23.801  17.429  1.00 40.01           N  
ATOM   1175  CA  MET B 150       2.323 -23.526  16.966  1.00 40.01           C  
ATOM   1176  C   MET B 150       2.332 -22.385  15.954  1.00 40.01           C  
ATOM   1177  CB  MET B 150       2.944 -24.779  16.346  1.00 40.01           C  
ATOM   1178  O   MET B 150       3.190 -21.502  16.015  1.00 40.01           O  
ATOM   1179  CG  MET B 150       4.462 -24.814  16.427  1.00 40.01           C  
ATOM   1180  SD  MET B 150       5.133 -26.518  16.306  1.00 40.01           S  
ATOM   1181  CE  MET B 150       6.505 -26.241  15.152  1.00 40.01           C  
ATOM   1182  N   LEU B 151       1.396 -22.541  14.918  1.00 41.26           N  
ATOM   1183  CA  LEU B 151       1.381 -21.571  13.828  1.00 41.26           C  
ATOM   1184  C   LEU B 151       0.975 -20.191  14.334  1.00 41.26           C  
ATOM   1185  CB  LEU B 151       0.425 -22.023  12.721  1.00 41.26           C  
ATOM   1186  O   LEU B 151       1.494 -19.175  13.864  1.00 41.26           O  
ATOM   1187  CG  LEU B 151       0.881 -21.764  11.284  1.00 41.26           C  
ATOM   1188  CD1 LEU B 151       1.457 -23.037  10.673  1.00 41.26           C  
ATOM   1189  CD2 LEU B 151      -0.276 -21.236  10.443  1.00 41.26           C  
ATOM   1190  N   ARG B 152      -0.032 -20.224  15.219  1.00 43.11           N  
ATOM   1191  CA  ARG B 152      -0.460 -18.954  15.798  1.00 43.11           C  
ATOM   1192  C   ARG B 152       0.724 -18.196  16.390  1.00 43.11           C  
ATOM   1193  CB  ARG B 152      -1.525 -19.183  16.872  1.00 43.11           C  
ATOM   1194  O   ARG B 152       0.768 -16.965  16.338  1.00 43.11           O  
ATOM   1195  CG  ARG B 152      -2.409 -17.974  17.132  1.00 43.11           C  
ATOM   1196  CD  ARG B 152      -3.524 -18.291  18.118  1.00 43.11           C  
ATOM   1197  NE  ARG B 152      -3.200 -17.831  19.465  1.00 43.11           N  
ATOM   1198  NH1 ARG B 152      -5.023 -16.424  19.647  1.00 43.11           N  
ATOM   1199  NH2 ARG B 152      -3.532 -16.606  21.379  1.00 43.11           N  
ATOM   1200  CZ  ARG B 152      -3.919 -16.955  20.161  1.00 43.11           C  
ATOM   1201  N   CYS B 153       1.809 -18.848  16.895  1.00 43.55           N  
ATOM   1202  CA  CYS B 153       3.000 -18.288  17.524  1.00 43.55           C  
ATOM   1203  C   CYS B 153       3.810 -17.469  16.527  1.00 43.55           C  
ATOM   1204  CB  CYS B 153       3.870 -19.401  18.110  1.00 43.55           C  
ATOM   1205  O   CYS B 153       4.324 -16.401  16.866  1.00 43.55           O  
ATOM   1206  SG  CYS B 153       4.866 -18.878  19.523  1.00 43.55           S  
ATOM   1207  N   MET B 154       3.921 -17.976  15.202  1.00 39.89           N  
ATOM   1208  CA  MET B 154       4.881 -17.385  14.274  1.00 39.89           C  
ATOM   1209  C   MET B 154       4.440 -15.987  13.854  1.00 39.89           C  
ATOM   1210  CB  MET B 154       5.054 -18.272  13.040  1.00 39.89           C  
ATOM   1211  O   MET B 154       5.268 -15.083  13.725  1.00 39.89           O  
ATOM   1212  CG  MET B 154       6.495 -18.400  12.575  1.00 39.89           C  
ATOM   1213  SD  MET B 154       6.666 -19.493  11.111  1.00 39.89           S  
ATOM   1214  CE  MET B 154       6.552 -18.266   9.780  1.00 39.89           C  
ATOM   1215  N   LEU B 155       3.213 -15.963  13.463  1.00 40.19           N  
ATOM   1216  CA  LEU B 155       2.765 -14.672  12.952  1.00 40.19           C  
ATOM   1217  C   LEU B 155       2.475 -13.706  14.096  1.00 40.19           C  
ATOM   1218  CB  LEU B 155       1.516 -14.843  12.084  1.00 40.19           C  
ATOM   1219  O   LEU B 155       2.055 -12.570  13.863  1.00 40.19           O  
ATOM   1220  CG  LEU B 155       1.755 -15.052  10.587  1.00 40.19           C  
ATOM   1221  CD1 LEU B 155       0.720 -16.015  10.015  1.00 40.19           C  
ATOM   1222  CD2 LEU B 155       1.719 -13.719   9.848  1.00 40.19           C  
ATOM   1223  N   GLY B 156       2.638 -14.205  15.296  1.00 40.07           N  
ATOM   1224  CA  GLY B 156       2.248 -13.422  16.457  1.00 40.07           C  
ATOM   1225  C   GLY B 156       2.998 -12.108  16.571  1.00 40.07           C  
ATOM   1226  O   GLY B 156       4.018 -11.911  15.908  1.00 40.07           O  
ATOM   1227  N   ARG B 157       2.295 -11.003  17.374  1.00 38.56           N  
ATOM   1228  CA  ARG B 157       2.640  -9.640  17.768  1.00 38.56           C  
ATOM   1229  C   ARG B 157       4.002  -9.597  18.453  1.00 38.56           C  
ATOM   1230  CB  ARG B 157       1.569  -9.060  18.693  1.00 38.56           C  
ATOM   1231  O   ARG B 157       4.522 -10.630  18.877  1.00 38.56           O  
ATOM   1232  CG  ARG B 157       0.424  -8.380  17.959  1.00 38.56           C  
ATOM   1233  CD  ARG B 157      -0.420  -7.527  18.897  1.00 38.56           C  
ATOM   1234  NE  ARG B 157      -1.659  -8.203  19.271  1.00 38.56           N  
ATOM   1235  NH1 ARG B 157      -2.783  -6.268  19.847  1.00 38.56           N  
ATOM   1236  NH2 ARG B 157      -3.826  -8.301  20.025  1.00 38.56           N  
ATOM   1237  CZ  ARG B 157      -2.753  -7.589  19.713  1.00 38.56           C  
ATOM   1238  N   VAL B 158       4.625  -8.317  18.955  1.00 36.36           N  
ATOM   1239  CA  VAL B 158       5.733  -7.728  19.699  1.00 36.36           C  
ATOM   1240  C   VAL B 158       5.927  -8.475  21.016  1.00 36.36           C  
ATOM   1241  CB  VAL B 158       5.501  -6.224  19.968  1.00 36.36           C  
ATOM   1242  O   VAL B 158       7.046  -8.861  21.360  1.00 36.36           O  
ATOM   1243  CG1 VAL B 158       6.677  -5.626  20.738  1.00 36.36           C  
ATOM   1244  CG2 VAL B 158       5.282  -5.475  18.655  1.00 36.36           C  
ATOM   1245  N   TYR B 159       5.145  -8.285  22.312  1.00 35.49           N  
ATOM   1246  CA  TYR B 159       5.699  -8.402  23.656  1.00 35.49           C  
ATOM   1247  C   TYR B 159       5.745  -9.858  24.103  1.00 35.49           C  
ATOM   1248  CB  TYR B 159       4.876  -7.577  24.650  1.00 35.49           C  
ATOM   1249  O   TYR B 159       6.651 -10.261  24.835  1.00 35.49           O  
ATOM   1250  CG  TYR B 159       5.170  -6.097  24.601  1.00 35.49           C  
ATOM   1251  CD1 TYR B 159       6.241  -5.556  25.309  1.00 35.49           C  
ATOM   1252  CD2 TYR B 159       4.378  -5.237  23.847  1.00 35.49           C  
ATOM   1253  CE1 TYR B 159       6.515  -4.193  25.268  1.00 35.49           C  
ATOM   1254  CE2 TYR B 159       4.643  -3.872  23.799  1.00 35.49           C  
ATOM   1255  OH  TYR B 159       5.978  -2.010  24.467  1.00 35.49           O  
ATOM   1256  CZ  TYR B 159       5.712  -3.360  24.511  1.00 35.49           C  
ATOM   1257  N   ARG B 160       4.588 -10.542  24.352  1.00 39.35           N  
ATOM   1258  CA  ARG B 160       4.472 -11.583  25.368  1.00 39.35           C  
ATOM   1259  C   ARG B 160       5.125 -12.880  24.901  1.00 39.35           C  
ATOM   1260  CB  ARG B 160       3.003 -11.833  25.716  1.00 39.35           C  
ATOM   1261  O   ARG B 160       4.935 -13.300  23.758  1.00 39.35           O  
ATOM   1262  CG  ARG B 160       2.632 -11.441  27.138  1.00 39.35           C  
ATOM   1263  CD  ARG B 160       1.182 -11.779  27.456  1.00 39.35           C  
ATOM   1264  NE  ARG B 160       0.733 -11.127  28.683  1.00 39.35           N  
ATOM   1265  NH1 ARG B 160      -0.035 -13.065  29.677  1.00 39.35           N  
ATOM   1266  NH2 ARG B 160      -0.205 -11.061  30.778  1.00 39.35           N  
ATOM   1267  CZ  ARG B 160       0.165 -11.752  29.710  1.00 39.35           C  
ATOM   1268  N   PRO B 161       6.364 -13.245  25.493  1.00 37.64           N  
ATOM   1269  CA  PRO B 161       7.138 -14.466  25.257  1.00 37.64           C  
ATOM   1270  C   PRO B 161       6.274 -15.725  25.275  1.00 37.64           C  
ATOM   1271  CB  PRO B 161       8.141 -14.475  26.413  1.00 37.64           C  
ATOM   1272  O   PRO B 161       5.261 -15.773  25.977  1.00 37.64           O  
ATOM   1273  CG  PRO B 161       7.645 -13.430  27.359  1.00 37.64           C  
ATOM   1274  CD  PRO B 161       6.518 -12.687  26.700  1.00 37.64           C  
ATOM   1275  N   CYS B 162       6.237 -16.418  24.111  1.00 41.68           N  
ATOM   1276  CA  CYS B 162       5.458 -17.608  23.788  1.00 41.68           C  
ATOM   1277  C   CYS B 162       5.448 -18.587  24.956  1.00 41.68           C  
ATOM   1278  CB  CYS B 162       6.018 -18.293  22.541  1.00 41.68           C  
ATOM   1279  O   CYS B 162       4.614 -19.492  25.005  1.00 41.68           O  
ATOM   1280  SG  CYS B 162       5.471 -17.544  20.991  1.00 41.68           S  
ATOM   1281  N   TRP B 163       6.565 -18.712  25.683  1.00 36.33           N  
ATOM   1282  CA  TRP B 163       6.772 -19.811  26.621  1.00 36.33           C  
ATOM   1283  C   TRP B 163       5.759 -19.751  27.760  1.00 36.33           C  
ATOM   1284  CB  TRP B 163       8.195 -19.777  27.185  1.00 36.33           C  
ATOM   1285  O   TRP B 163       5.744 -20.623  28.632  1.00 36.33           O  
ATOM   1286  CG  TRP B 163       8.697 -18.398  27.490  1.00 36.33           C  
ATOM   1287  CD1 TRP B 163       8.020 -17.221  27.331  1.00 36.33           C  
ATOM   1288  CD2 TRP B 163       9.987 -18.053  28.004  1.00 36.33           C  
ATOM   1289  CE2 TRP B 163      10.023 -16.647  28.133  1.00 36.33           C  
ATOM   1290  CE3 TRP B 163      11.116 -18.797  28.370  1.00 36.33           C  
ATOM   1291  NE1 TRP B 163       8.812 -16.164  27.716  1.00 36.33           N  
ATOM   1292  CH2 TRP B 163      12.238 -16.722  28.964  1.00 36.33           C  
ATOM   1293  CZ2 TRP B 163      11.147 -15.970  28.613  1.00 36.33           C  
ATOM   1294  CZ3 TRP B 163      12.234 -18.121  28.848  1.00 36.33           C  
ATOM   1295  N   GLN B 164       5.057 -18.571  27.864  1.00 37.19           N  
ATOM   1296  CA  GLN B 164       4.230 -18.489  29.063  1.00 37.19           C  
ATOM   1297  C   GLN B 164       2.969 -19.336  28.922  1.00 37.19           C  
ATOM   1298  CB  GLN B 164       3.855 -17.035  29.359  1.00 37.19           C  
ATOM   1299  O   GLN B 164       2.263 -19.577  29.903  1.00 37.19           O  
ATOM   1300  CG  GLN B 164       4.801 -16.342  30.330  1.00 37.19           C  
ATOM   1301  CD  GLN B 164       4.459 -14.878  30.538  1.00 37.19           C  
ATOM   1302  NE2 GLN B 164       5.122 -14.245  31.500  1.00 37.19           N  
ATOM   1303  OE1 GLN B 164       3.608 -14.321  29.838  1.00 37.19           O  
ATOM   1304  N   VAL B 165       2.697 -19.734  27.685  1.00 37.56           N  
ATOM   1305  CA  VAL B 165       1.516 -20.589  27.728  1.00 37.56           C  
ATOM   1306  C   VAL B 165       1.918 -22.005  28.134  1.00 37.56           C  
ATOM   1307  CB  VAL B 165       0.781 -20.612  26.369  1.00 37.56           C  
ATOM   1308  O   VAL B 165       2.953 -22.513  27.696  1.00 37.56           O  
ATOM   1309  CG1 VAL B 165      -0.423 -21.551  26.422  1.00 37.56           C  
ATOM   1310  CG2 VAL B 165       0.347 -19.202  25.974  1.00 37.56           C  
TER    1311      VAL B 165                                                      
ATOM   1312  N   MET C   1      15.658  -9.945  -5.192  1.00 32.98           N  
ATOM   1313  CA  MET C   1      14.531 -10.627  -4.562  1.00 32.98           C  
ATOM   1314  C   MET C   1      13.313 -10.628  -5.480  1.00 32.98           C  
ATOM   1315  CB  MET C   1      14.180  -9.966  -3.228  1.00 32.98           C  
ATOM   1316  O   MET C   1      12.738  -9.575  -5.757  1.00 32.98           O  
ATOM   1317  CG  MET C   1      14.981 -10.497  -2.050  1.00 32.98           C  
ATOM   1318  SD  MET C   1      14.241 -10.041  -0.434  1.00 32.98           S  
ATOM   1319  CE  MET C   1      15.339 -10.951   0.688  1.00 32.98           C  
ATOM   1320  N   ALA C   2      13.378 -11.181  -6.753  1.00 49.09           N  
ATOM   1321  CA  ALA C   2      12.475 -11.372  -7.885  1.00 49.09           C  
ATOM   1322  C   ALA C   2      11.118 -11.893  -7.422  1.00 49.09           C  
ATOM   1323  CB  ALA C   2      13.091 -12.330  -8.901  1.00 49.09           C  
ATOM   1324  O   ALA C   2      11.044 -12.769  -6.557  1.00 49.09           O  
ATOM   1325  N   TYR C   3      10.276 -10.943  -7.196  1.00 51.30           N  
ATOM   1326  CA  TYR C   3       8.924 -11.389  -6.880  1.00 51.30           C  
ATOM   1327  C   TYR C   3       8.588 -12.679  -7.619  1.00 51.30           C  
ATOM   1328  CB  TYR C   3       7.903 -10.303  -7.235  1.00 51.30           C  
ATOM   1329  O   TYR C   3       8.937 -12.839  -8.791  1.00 51.30           O  
ATOM   1330  CG  TYR C   3       7.856  -9.166  -6.243  1.00 51.30           C  
ATOM   1331  CD1 TYR C   3       7.117  -9.272  -5.067  1.00 51.30           C  
ATOM   1332  CD2 TYR C   3       8.549  -7.984  -6.481  1.00 51.30           C  
ATOM   1333  CE1 TYR C   3       7.070  -8.226  -4.151  1.00 51.30           C  
ATOM   1334  CE2 TYR C   3       8.509  -6.932  -5.572  1.00 51.30           C  
ATOM   1335  OH  TYR C   3       7.725  -6.023  -3.509  1.00 51.30           O  
ATOM   1336  CZ  TYR C   3       7.768  -7.062  -4.412  1.00 51.30           C  
ATOM   1337  N   SER C   4       8.457 -13.726  -6.867  1.00 56.75           N  
ATOM   1338  CA  SER C   4       8.061 -15.040  -7.364  1.00 56.75           C  
ATOM   1339  C   SER C   4       6.766 -14.960  -8.166  1.00 56.75           C  
ATOM   1340  CB  SER C   4       7.893 -16.023  -6.205  1.00 56.75           C  
ATOM   1341  O   SER C   4       5.961 -14.048  -7.966  1.00 56.75           O  
ATOM   1342  OG  SER C   4       6.827 -16.922  -6.458  1.00 56.75           O  
ATOM   1343  N   THR C   5       6.713 -15.389  -9.450  1.00 56.38           N  
ATOM   1344  CA  THR C   5       5.572 -15.485 -10.354  1.00 56.38           C  
ATOM   1345  C   THR C   5       4.279 -15.702  -9.572  1.00 56.38           C  
ATOM   1346  CB  THR C   5       5.758 -16.627 -11.370  1.00 56.38           C  
ATOM   1347  O   THR C   5       3.243 -15.122  -9.903  1.00 56.38           O  
ATOM   1348  CG2 THR C   5       6.926 -16.342 -12.309  1.00 56.38           C  
ATOM   1349  OG1 THR C   5       6.014 -17.848 -10.666  1.00 56.38           O  
ATOM   1350  N   VAL C   6       4.380 -16.346  -8.403  1.00 55.10           N  
ATOM   1351  CA  VAL C   6       3.206 -16.675  -7.601  1.00 55.10           C  
ATOM   1352  C   VAL C   6       2.706 -15.425  -6.881  1.00 55.10           C  
ATOM   1353  CB  VAL C   6       3.510 -17.793  -6.580  1.00 55.10           C  
ATOM   1354  O   VAL C   6       1.499 -15.180  -6.813  1.00 55.10           O  
ATOM   1355  CG1 VAL C   6       2.310 -18.030  -5.665  1.00 55.10           C  
ATOM   1356  CG2 VAL C   6       3.899 -19.082  -7.301  1.00 55.10           C  
ATOM   1357  N   GLN C   7       3.669 -14.617  -6.479  1.00 53.40           N  
ATOM   1358  CA  GLN C   7       3.322 -13.396  -5.760  1.00 53.40           C  
ATOM   1359  C   GLN C   7       2.734 -12.350  -6.704  1.00 53.40           C  
ATOM   1360  CB  GLN C   7       4.547 -12.827  -5.044  1.00 53.40           C  
ATOM   1361  O   GLN C   7       1.797 -11.636  -6.341  1.00 53.40           O  
ATOM   1362  CG  GLN C   7       4.396 -12.752  -3.531  1.00 53.40           C  
ATOM   1363  CD  GLN C   7       5.725 -12.829  -2.803  1.00 53.40           C  
ATOM   1364  NE2 GLN C   7       5.729 -12.437  -1.534  1.00 53.40           N  
ATOM   1365  OE1 GLN C   7       6.738 -13.240  -3.377  1.00 53.40           O  
ATOM   1366  N   ARG C   8       3.176 -12.348  -7.920  1.00 55.69           N  
ATOM   1367  CA  ARG C   8       2.663 -11.423  -8.925  1.00 55.69           C  
ATOM   1368  C   ARG C   8       1.228 -11.769  -9.306  1.00 55.69           C  
ATOM   1369  CB  ARG C   8       3.553 -11.433 -10.170  1.00 55.69           C  
ATOM   1370  O   ARG C   8       0.382 -10.881  -9.436  1.00 55.69           O  
ATOM   1371  CG  ARG C   8       4.795 -10.566 -10.046  1.00 55.69           C  
ATOM   1372  CD  ARG C   8       5.574 -10.506 -11.353  1.00 55.69           C  
ATOM   1373  NE  ARG C   8       6.732  -9.622 -11.250  1.00 55.69           N  
ATOM   1374  NH1 ARG C   8       7.652 -10.253 -13.273  1.00 55.69           N  
ATOM   1375  NH2 ARG C   8       8.701  -8.686 -11.971  1.00 55.69           N  
ATOM   1376  CZ  ARG C   8       7.692  -9.523 -12.165  1.00 55.69           C  
ATOM   1377  N   VAL C   9       0.941 -13.063  -9.398  1.00 59.17           N  
ATOM   1378  CA  VAL C   9      -0.385 -13.542  -9.775  1.00 59.17           C  
ATOM   1379  C   VAL C   9      -1.358 -13.333  -8.617  1.00 59.17           C  
ATOM   1380  CB  VAL C   9      -0.355 -15.032 -10.184  1.00 59.17           C  
ATOM   1381  O   VAL C   9      -2.507 -12.936  -8.828  1.00 59.17           O  
ATOM   1382  CG1 VAL C   9      -1.770 -15.556 -10.419  1.00 59.17           C  
ATOM   1383  CG2 VAL C   9       0.503 -15.224 -11.434  1.00 59.17           C  
ATOM   1384  N   ALA C  10      -0.805 -13.513  -7.456  1.00 58.45           N  
ATOM   1385  CA  ALA C  10      -1.618 -13.315  -6.259  1.00 58.45           C  
ATOM   1386  C   ALA C  10      -1.989 -11.846  -6.084  1.00 58.45           C  
ATOM   1387  CB  ALA C  10      -0.880 -13.825  -5.024  1.00 58.45           C  
ATOM   1388  O   ALA C  10      -3.135 -11.522  -5.762  1.00 58.45           O  
ATOM   1389  N   LEU C  11      -1.044 -11.013  -6.409  1.00 59.18           N  
ATOM   1390  CA  LEU C  11      -1.289  -9.579  -6.300  1.00 59.18           C  
ATOM   1391  C   LEU C  11      -2.258  -9.110  -7.381  1.00 59.18           C  
ATOM   1392  CB  LEU C  11       0.025  -8.801  -6.404  1.00 59.18           C  
ATOM   1393  O   LEU C  11      -3.179  -8.340  -7.102  1.00 59.18           O  
ATOM   1394  CG  LEU C  11       0.868  -8.720  -5.130  1.00 59.18           C  
ATOM   1395  CD1 LEU C  11       2.234  -8.115  -5.435  1.00 59.18           C  
ATOM   1396  CD2 LEU C  11       0.144  -7.908  -4.061  1.00 59.18           C  
ATOM   1397  N   ALA C  12      -2.075  -9.626  -8.621  1.00 65.74           N  
ATOM   1398  CA  ALA C  12      -2.950  -9.279  -9.737  1.00 65.74           C  
ATOM   1399  C   ALA C  12      -4.362  -9.811  -9.513  1.00 65.74           C  
ATOM   1400  CB  ALA C  12      -2.382  -9.821 -11.047  1.00 65.74           C  
ATOM   1401  O   ALA C  12      -5.344  -9.105  -9.756  1.00 65.74           O  
ATOM   1402  N   SER C  13      -4.457 -10.980  -8.949  1.00 57.44           N  
ATOM   1403  CA  SER C  13      -5.742 -11.618  -8.681  1.00 57.44           C  
ATOM   1404  C   SER C  13      -6.482 -10.915  -7.548  1.00 57.44           C  
ATOM   1405  CB  SER C  13      -5.546 -13.094  -8.333  1.00 57.44           C  
ATOM   1406  O   SER C  13      -7.700 -10.738  -7.611  1.00 57.44           O  
ATOM   1407  OG  SER C  13      -4.869 -13.234  -7.096  1.00 57.44           O  
ATOM   1408  N   GLY C  14      -5.740 -10.522  -6.652  1.00 63.17           N  
ATOM   1409  CA  GLY C  14      -6.308  -9.754  -5.556  1.00 63.17           C  
ATOM   1410  C   GLY C  14      -6.837  -8.399  -5.988  1.00 63.17           C  
ATOM   1411  O   GLY C  14      -7.912  -7.979  -5.553  1.00 63.17           O  
ATOM   1412  N   LEU C  15      -6.126  -7.815  -6.926  1.00 63.36           N  
ATOM   1413  CA  LEU C  15      -6.522  -6.520  -7.469  1.00 63.36           C  
ATOM   1414  C   LEU C  15      -7.795  -6.646  -8.300  1.00 63.36           C  
ATOM   1415  CB  LEU C  15      -5.397  -5.930  -8.323  1.00 63.36           C  
ATOM   1416  O   LEU C  15      -8.706  -5.824  -8.176  1.00 63.36           O  
ATOM   1417  CG  LEU C  15      -5.087  -4.449  -8.106  1.00 63.36           C  
ATOM   1418  CD1 LEU C  15      -3.616  -4.262  -7.747  1.00 63.36           C  
ATOM   1419  CD2 LEU C  15      -5.447  -3.639  -9.347  1.00 63.36           C  
ATOM   1420  N   VAL C  16      -7.944  -7.714  -9.065  1.00 62.53           N  
ATOM   1421  CA  VAL C  16      -9.093  -7.970  -9.927  1.00 62.53           C  
ATOM   1422  C   VAL C  16     -10.325  -8.263  -9.074  1.00 62.53           C  
ATOM   1423  CB  VAL C  16      -8.825  -9.142 -10.897  1.00 62.53           C  
ATOM   1424  O   VAL C  16     -11.417  -7.765  -9.357  1.00 62.53           O  
ATOM   1425  CG1 VAL C  16     -10.091  -9.502 -11.672  1.00 62.53           C  
ATOM   1426  CG2 VAL C  16      -7.689  -8.791 -11.856  1.00 62.53           C  
ATOM   1427  N   LEU C  17     -10.015  -8.954  -7.982  1.00 58.79           N  
ATOM   1428  CA  LEU C  17     -11.089  -9.291  -7.054  1.00 58.79           C  
ATOM   1429  C   LEU C  17     -11.585  -8.049  -6.322  1.00 58.79           C  
ATOM   1430  CB  LEU C  17     -10.615 -10.339  -6.044  1.00 58.79           C  
ATOM   1431  O   LEU C  17     -12.792  -7.865  -6.150  1.00 58.79           O  
ATOM   1432  CG  LEU C  17     -10.824 -11.802  -6.436  1.00 58.79           C  
ATOM   1433  CD1 LEU C  17      -9.943 -12.710  -5.584  1.00 58.79           C  
ATOM   1434  CD2 LEU C  17     -12.292 -12.189  -6.297  1.00 58.79           C  
ATOM   1435  N   ALA C  18     -10.719  -7.203  -6.064  1.00 58.36           N  
ATOM   1436  CA  ALA C  18     -11.039  -5.963  -5.360  1.00 58.36           C  
ATOM   1437  C   ALA C  18     -11.811  -5.005  -6.262  1.00 58.36           C  
ATOM   1438  CB  ALA C  18      -9.763  -5.297  -4.849  1.00 58.36           C  
ATOM   1439  O   ALA C  18     -12.799  -4.403  -5.837  1.00 58.36           O  
ATOM   1440  N   LEU C  19     -11.395  -4.963  -7.514  1.00 57.92           N  
ATOM   1441  CA  LEU C  19     -12.029  -4.087  -8.493  1.00 57.92           C  
ATOM   1442  C   LEU C  19     -13.423  -4.590  -8.851  1.00 57.92           C  
ATOM   1443  CB  LEU C  19     -11.170  -3.986  -9.757  1.00 57.92           C  
ATOM   1444  O   LEU C  19     -14.346  -3.794  -9.039  1.00 57.92           O  
ATOM   1445  CG  LEU C  19      -9.940  -3.081  -9.671  1.00 57.92           C  
ATOM   1446  CD1 LEU C  19      -9.031  -3.305 -10.874  1.00 57.92           C  
ATOM   1447  CD2 LEU C  19     -10.360  -1.617  -9.576  1.00 57.92           C  
ATOM   1448  N   SER C  20     -13.635  -5.923  -8.955  1.00 55.78           N  
ATOM   1449  CA  SER C  20     -14.905  -6.560  -9.287  1.00 55.78           C  
ATOM   1450  C   SER C  20     -15.943  -6.328  -8.194  1.00 55.78           C  
ATOM   1451  CB  SER C  20     -14.711  -8.061  -9.507  1.00 55.78           C  
ATOM   1452  O   SER C  20     -17.134  -6.190  -8.480  1.00 55.78           O  
ATOM   1453  OG  SER C  20     -13.980  -8.305 -10.696  1.00 55.78           O  
ATOM   1454  N   LEU C  21     -15.523  -6.210  -6.969  1.00 53.58           N  
ATOM   1455  CA  LEU C  21     -16.403  -5.998  -5.824  1.00 53.58           C  
ATOM   1456  C   LEU C  21     -16.849  -4.542  -5.743  1.00 53.58           C  
ATOM   1457  CB  LEU C  21     -15.699  -6.402  -4.526  1.00 53.58           C  
ATOM   1458  O   LEU C  21     -17.988  -4.258  -5.366  1.00 53.58           O  
ATOM   1459  CG  LEU C  21     -15.559  -7.903  -4.269  1.00 53.58           C  
ATOM   1460  CD1 LEU C  21     -14.596  -8.156  -3.114  1.00 53.58           C  
ATOM   1461  CD2 LEU C  21     -16.922  -8.526  -3.981  1.00 53.58           C  
ATOM   1462  N   LEU C  22     -15.998  -3.673  -6.277  1.00 51.55           N  
ATOM   1463  CA  LEU C  22     -16.241  -2.244  -6.117  1.00 51.55           C  
ATOM   1464  C   LEU C  22     -17.023  -1.690  -7.304  1.00 51.55           C  
ATOM   1465  CB  LEU C  22     -14.918  -1.489  -5.966  1.00 51.55           C  
ATOM   1466  O   LEU C  22     -17.841  -0.781  -7.144  1.00 51.55           O  
ATOM   1467  CG  LEU C  22     -14.676  -0.807  -4.618  1.00 51.55           C  
ATOM   1468  CD1 LEU C  22     -13.393  -1.330  -3.982  1.00 51.55           C  
ATOM   1469  CD2 LEU C  22     -14.618   0.707  -4.787  1.00 51.55           C  
ATOM   1470  N   LEU C  23     -16.916  -2.280  -8.505  1.00 51.67           N  
ATOM   1471  CA  LEU C  23     -17.443  -1.712  -9.741  1.00 51.67           C  
ATOM   1472  C   LEU C  23     -18.934  -2.001  -9.879  1.00 51.67           C  
ATOM   1473  CB  LEU C  23     -16.689  -2.268 -10.952  1.00 51.67           C  
ATOM   1474  O   LEU C  23     -19.693  -1.156 -10.361  1.00 51.67           O  
ATOM   1475  CG  LEU C  23     -15.972  -1.244 -11.833  1.00 51.67           C  
ATOM   1476  CD1 LEU C  23     -14.462  -1.348 -11.645  1.00 51.67           C  
ATOM   1477  CD2 LEU C  23     -16.348  -1.442 -13.298  1.00 51.67           C  
ATOM   1478  N   PRO C  24     -19.541  -3.147  -9.546  1.00 49.04           N  
ATOM   1479  CA  PRO C  24     -20.946  -3.349  -9.908  1.00 49.04           C  
ATOM   1480  C   PRO C  24     -21.874  -2.316  -9.272  1.00 49.04           C  
ATOM   1481  CB  PRO C  24     -21.248  -4.754  -9.378  1.00 49.04           C  
ATOM   1482  O   PRO C  24     -22.872  -1.921  -9.880  1.00 49.04           O  
ATOM   1483  CG  PRO C  24     -19.972  -5.206  -8.746  1.00 49.04           C  
ATOM   1484  CD  PRO C  24     -18.981  -4.080  -8.813  1.00 49.04           C  
ATOM   1485  N   LYS C  25     -21.615  -1.775  -8.089  1.00 44.54           N  
ATOM   1486  CA  LYS C  25     -22.514  -0.889  -7.355  1.00 44.54           C  
ATOM   1487  C   LYS C  25     -22.527   0.509  -7.965  1.00 44.54           C  
ATOM   1488  CB  LYS C  25     -22.110  -0.815  -5.882  1.00 44.54           C  
ATOM   1489  O   LYS C  25     -23.550   1.197  -7.935  1.00 44.54           O  
ATOM   1490  CG  LYS C  25     -22.909  -1.739  -4.974  1.00 44.54           C  
ATOM   1491  CD  LYS C  25     -22.471  -1.609  -3.521  1.00 44.54           C  
ATOM   1492  CE  LYS C  25     -23.506  -2.194  -2.570  1.00 44.54           C  
ATOM   1493  NZ  LYS C  25     -22.904  -3.202  -1.647  1.00 44.54           N  
ATOM   1494  N   ALA C  26     -21.427   0.875  -8.587  1.00 44.20           N  
ATOM   1495  CA  ALA C  26     -21.277   2.229  -9.113  1.00 44.20           C  
ATOM   1496  C   ALA C  26     -22.023   2.389 -10.435  1.00 44.20           C  
ATOM   1497  CB  ALA C  26     -19.800   2.569  -9.295  1.00 44.20           C  
ATOM   1498  O   ALA C  26     -22.513   3.476 -10.751  1.00 44.20           O  
ATOM   1499  N   PHE C  27     -22.150   1.324 -11.091  1.00 39.51           N  
ATOM   1500  CA  PHE C  27     -22.752   1.461 -12.412  1.00 39.51           C  
ATOM   1501  C   PHE C  27     -24.253   1.204 -12.352  1.00 39.51           C  
ATOM   1502  CB  PHE C  27     -22.094   0.498 -13.405  1.00 39.51           C  
ATOM   1503  O   PHE C  27     -24.953   1.353 -13.355  1.00 39.51           O  
ATOM   1504  CG  PHE C  27     -20.781   0.992 -13.950  1.00 39.51           C  
ATOM   1505  CD1 PHE C  27     -20.746   1.932 -14.973  1.00 39.51           C  
ATOM   1506  CD2 PHE C  27     -19.580   0.516 -13.440  1.00 39.51           C  
ATOM   1507  CE1 PHE C  27     -19.533   2.391 -15.480  1.00 39.51           C  
ATOM   1508  CE2 PHE C  27     -18.363   0.970 -13.941  1.00 39.51           C  
ATOM   1509  CZ  PHE C  27     -18.342   1.906 -14.961  1.00 39.51           C  
ATOM   1510  N   LEU C  28     -24.818   0.874 -11.146  1.00 41.01           N  
ATOM   1511  CA  LEU C  28     -26.258   0.639 -11.105  1.00 41.01           C  
ATOM   1512  C   LEU C  28     -27.023   1.957 -11.059  1.00 41.01           C  
ATOM   1513  CB  LEU C  28     -26.626  -0.221  -9.892  1.00 41.01           C  
ATOM   1514  O   LEU C  28     -28.255   1.966 -11.091  1.00 41.01           O  
ATOM   1515  CG  LEU C  28     -26.236  -1.698  -9.965  1.00 41.01           C  
ATOM   1516  CD1 LEU C  28     -26.322  -2.338  -8.583  1.00 41.01           C  
ATOM   1517  CD2 LEU C  28     -27.125  -2.438 -10.959  1.00 41.01           C  
ATOM   1518  N   SER C  29     -26.364   3.154 -10.869  1.00 36.24           N  
ATOM   1519  CA  SER C  29     -27.237   4.271 -10.527  1.00 36.24           C  
ATOM   1520  C   SER C  29     -28.054   4.724 -11.732  1.00 36.24           C  
ATOM   1521  CB  SER C  29     -26.419   5.445  -9.985  1.00 36.24           C  
ATOM   1522  O   SER C  29     -29.129   5.307 -11.577  1.00 36.24           O  
ATOM   1523  OG  SER C  29     -27.210   6.260  -9.137  1.00 36.24           O  
ATOM   1524  N   ARG C  30     -27.447   4.810 -12.779  1.00 33.22           N  
ATOM   1525  CA  ARG C  30     -27.972   5.950 -13.524  1.00 33.22           C  
ATOM   1526  C   ARG C  30     -29.359   5.647 -14.083  1.00 33.22           C  
ATOM   1527  CB  ARG C  30     -27.022   6.333 -14.661  1.00 33.22           C  
ATOM   1528  O   ARG C  30     -30.038   6.541 -14.591  1.00 33.22           O  
ATOM   1529  CG  ARG C  30     -26.389   7.705 -14.499  1.00 33.22           C  
ATOM   1530  CD  ARG C  30     -25.362   7.985 -15.587  1.00 33.22           C  
ATOM   1531  NE  ARG C  30     -24.746   9.299 -15.422  1.00 33.22           N  
ATOM   1532  NH1 ARG C  30     -22.598   8.577 -15.870  1.00 33.22           N  
ATOM   1533  NH2 ARG C  30     -22.994  10.783 -15.387  1.00 33.22           N  
ATOM   1534  CZ  ARG C  30     -23.447   9.550 -15.560  1.00 33.22           C  
ATOM   1535  N   GLY C  31     -29.669   4.501 -14.386  1.00 34.08           N  
ATOM   1536  CA  GLY C  31     -30.601   4.500 -15.503  1.00 34.08           C  
ATOM   1537  C   GLY C  31     -32.016   4.867 -15.100  1.00 34.08           C  
ATOM   1538  O   GLY C  31     -32.982   4.340 -15.655  1.00 34.08           O  
ATOM   1539  N   LYS C  32     -32.243   5.821 -14.116  1.00 32.99           N  
ATOM   1540  CA  LYS C  32     -33.657   5.996 -13.798  1.00 32.99           C  
ATOM   1541  C   LYS C  32     -34.398   6.675 -14.947  1.00 32.99           C  
ATOM   1542  CB  LYS C  32     -33.823   6.810 -12.514  1.00 32.99           C  
ATOM   1543  O   LYS C  32     -34.034   7.776 -15.363  1.00 32.99           O  
ATOM   1544  CG  LYS C  32     -34.700   6.141 -11.466  1.00 32.99           C  
ATOM   1545  CD  LYS C  32     -34.691   6.914 -10.154  1.00 32.99           C  
ATOM   1546  CE  LYS C  32     -35.648   6.305  -9.138  1.00 32.99           C  
ATOM   1547  NZ  LYS C  32     -35.294   6.694  -7.740  1.00 32.99           N  
ATOM   1548  N   ARG C  33     -35.218   6.002 -15.689  1.00 28.54           N  
ATOM   1549  CA  ARG C  33     -36.022   6.386 -16.845  1.00 28.54           C  
ATOM   1550  C   ARG C  33     -37.021   7.479 -16.479  1.00 28.54           C  
ATOM   1551  CB  ARG C  33     -36.759   5.172 -17.415  1.00 28.54           C  
ATOM   1552  O   ARG C  33     -37.257   7.741 -15.297  1.00 28.54           O  
ATOM   1553  CG  ARG C  33     -36.791   5.129 -18.935  1.00 28.54           C  
ATOM   1554  CD  ARG C  33     -37.082   3.728 -19.453  1.00 28.54           C  
ATOM   1555  NE  ARG C  33     -37.166   3.699 -20.911  1.00 28.54           N  
ATOM   1556  NH1 ARG C  33     -37.092   1.396 -21.076  1.00 28.54           N  
ATOM   1557  NH2 ARG C  33     -37.249   2.680 -22.967  1.00 28.54           N  
ATOM   1558  CZ  ARG C  33     -37.169   2.592 -21.648  1.00 28.54           C  
ATOM   1559  N   GLN C  34     -38.314   7.440 -17.194  1.00 28.19           N  
ATOM   1560  CA  GLN C  34     -39.203   8.154 -18.106  1.00 28.19           C  
ATOM   1561  C   GLN C  34     -40.399   8.740 -17.361  1.00 28.19           C  
ATOM   1562  CB  GLN C  34     -39.683   7.227 -19.224  1.00 28.19           C  
ATOM   1563  O   GLN C  34     -41.246   8.000 -16.857  1.00 28.19           O  
ATOM   1564  CG  GLN C  34     -39.271   7.681 -20.618  1.00 28.19           C  
ATOM   1565  CD  GLN C  34     -39.633   6.674 -21.693  1.00 28.19           C  
ATOM   1566  NE2 GLN C  34     -39.436   7.054 -22.951  1.00 28.19           N  
ATOM   1567  OE1 GLN C  34     -40.086   5.564 -21.396  1.00 28.19           O  
ATOM   1568  N   GLU C  35     -40.251   9.738 -16.609  1.00 29.20           N  
ATOM   1569  CA  GLU C  35     -41.431  10.180 -15.873  1.00 29.20           C  
ATOM   1570  C   GLU C  35     -42.532  10.644 -16.823  1.00 29.20           C  
ATOM   1571  CB  GLU C  35     -41.068  11.305 -14.900  1.00 29.20           C  
ATOM   1572  O   GLU C  35     -42.280  11.434 -17.735  1.00 29.20           O  
ATOM   1573  CG  GLU C  35     -41.212  10.921 -13.435  1.00 29.20           C  
ATOM   1574  CD  GLU C  35     -41.082  12.104 -12.489  1.00 29.20           C  
ATOM   1575  OE1 GLU C  35     -41.695  12.079 -11.397  1.00 29.20           O  
ATOM   1576  OE2 GLU C  35     -40.361  13.064 -12.842  1.00 29.20           O  
ATOM   1577  N   PRO C  36     -43.735  10.070 -16.828  1.00 33.23           N  
ATOM   1578  CA  PRO C  36     -44.912  10.332 -17.660  1.00 33.23           C  
ATOM   1579  C   PRO C  36     -45.501  11.721 -17.429  1.00 33.23           C  
ATOM   1580  CB  PRO C  36     -45.898   9.242 -17.230  1.00 33.23           C  
ATOM   1581  O   PRO C  36     -45.221  12.352 -16.407  1.00 33.23           O  
ATOM   1582  CG  PRO C  36     -45.307   8.663 -15.985  1.00 33.23           C  
ATOM   1583  CD  PRO C  36     -43.964   9.295 -15.755  1.00 33.23           C  
ATOM   1584  N   PRO C  37     -46.384  12.416 -18.341  1.00 32.55           N  
ATOM   1585  CA  PRO C  37     -46.904  13.719 -18.763  1.00 32.55           C  
ATOM   1586  C   PRO C  37     -47.980  14.258 -17.823  1.00 32.55           C  
ATOM   1587  CB  PRO C  37     -47.483  13.435 -20.151  1.00 32.55           C  
ATOM   1588  O   PRO C  37     -48.993  13.593 -17.593  1.00 32.55           O  
ATOM   1589  CG  PRO C  37     -47.542  11.944 -20.242  1.00 32.55           C  
ATOM   1590  CD  PRO C  37     -46.918  11.366 -19.005  1.00 32.55           C  
ATOM   1591  N   PRO C  38     -47.729  15.024 -16.879  1.00 22.04           N  
ATOM   1592  CA  PRO C  38     -48.857  15.140 -15.952  1.00 22.04           C  
ATOM   1593  C   PRO C  38     -50.084  15.784 -16.594  1.00 22.04           C  
ATOM   1594  CB  PRO C  38     -48.302  16.022 -14.830  1.00 22.04           C  
ATOM   1595  O   PRO C  38     -50.024  16.223 -17.745  1.00 22.04           O  
ATOM   1596  CG  PRO C  38     -47.155  16.752 -15.450  1.00 22.04           C  
ATOM   1597  CD  PRO C  38     -46.866  16.138 -16.789  1.00 22.04           C  
ATOM   1598  N   THR C  39     -50.709  17.079 -16.149  1.00 22.23           N  
ATOM   1599  CA  THR C  39     -51.889  17.248 -15.309  1.00 22.23           C  
ATOM   1600  C   THR C  39     -52.957  18.063 -16.034  1.00 22.23           C  
ATOM   1601  CB  THR C  39     -51.533  17.933 -13.977  1.00 22.23           C  
ATOM   1602  O   THR C  39     -54.115  17.649 -16.111  1.00 22.23           O  
ATOM   1603  CG2 THR C  39     -51.588  16.944 -12.817  1.00 22.23           C  
ATOM   1604  OG1 THR C  39     -50.210  18.477 -14.064  1.00 22.23           O  
ATOM   1605  N   PRO C  40     -53.278  19.536 -15.910  1.00 26.23           N  
ATOM   1606  CA  PRO C  40     -54.316  19.883 -14.937  1.00 26.23           C  
ATOM   1607  C   PRO C  40     -55.593  20.401 -15.597  1.00 26.23           C  
ATOM   1608  CB  PRO C  40     -53.657  20.976 -14.092  1.00 26.23           C  
ATOM   1609  O   PRO C  40     -56.695  19.992 -15.222  1.00 26.23           O  
ATOM   1610  CG  PRO C  40     -52.560  21.514 -14.952  1.00 26.23           C  
ATOM   1611  CD  PRO C  40     -52.490  20.692 -16.207  1.00 26.23           C  
ATOM   1612  N   GLU C  41     -55.719  21.613 -16.219  1.00 25.38           N  
ATOM   1613  CA  GLU C  41     -56.366  22.765 -15.597  1.00 25.38           C  
ATOM   1614  C   GLU C  41     -57.754  23.003 -16.186  1.00 25.38           C  
ATOM   1615  CB  GLU C  41     -55.503  24.019 -15.760  1.00 25.38           C  
ATOM   1616  O   GLU C  41     -58.495  23.866 -15.712  1.00 25.38           O  
ATOM   1617  CG  GLU C  41     -54.492  24.218 -14.640  1.00 25.38           C  
ATOM   1618  CD  GLU C  41     -54.000  25.652 -14.525  1.00 25.38           C  
ATOM   1619  OE1 GLU C  41     -53.676  26.094 -13.399  1.00 25.38           O  
ATOM   1620  OE2 GLU C  41     -53.939  26.340 -15.568  1.00 25.38           O  
ATOM   1621  N   GLY C  42     -58.216  22.698 -17.463  1.00 28.00           N  
ATOM   1622  CA  GLY C  42     -58.752  23.821 -18.215  1.00 28.00           C  
ATOM   1623  C   GLY C  42     -60.162  24.197 -17.804  1.00 28.00           C  
ATOM   1624  O   GLY C  42     -60.823  24.987 -18.482  1.00 28.00           O  
ATOM   1625  N   LYS C  43     -60.763  23.943 -16.347  1.00 24.92           N  
ATOM   1626  CA  LYS C  43     -62.105  23.461 -16.660  1.00 24.92           C  
ATOM   1627  C   LYS C  43     -63.066  24.623 -16.896  1.00 24.92           C  
ATOM   1628  CB  LYS C  43     -62.631  22.567 -15.536  1.00 24.92           C  
ATOM   1629  O   LYS C  43     -64.246  24.411 -17.182  1.00 24.92           O  
ATOM   1630  CG  LYS C  43     -62.433  21.079 -15.785  1.00 24.92           C  
ATOM   1631  CD  LYS C  43     -63.091  20.238 -14.699  1.00 24.92           C  
ATOM   1632  CE  LYS C  43     -62.934  18.748 -14.971  1.00 24.92           C  
ATOM   1633  NZ  LYS C  43     -63.434  17.921 -13.833  1.00 24.92           N  
ATOM   1634  N   LEU C  44     -62.773  25.843 -16.794  1.00 26.52           N  
ATOM   1635  CA  LEU C  44     -63.962  26.281 -16.069  1.00 26.52           C  
ATOM   1636  C   LEU C  44     -65.049  26.739 -17.035  1.00 26.52           C  
ATOM   1637  CB  LEU C  44     -63.612  27.413 -15.100  1.00 26.52           C  
ATOM   1638  O   LEU C  44     -64.930  27.800 -17.652  1.00 26.52           O  
ATOM   1639  CG  LEU C  44     -62.709  27.043 -13.923  1.00 26.52           C  
ATOM   1640  CD1 LEU C  44     -61.912  28.260 -13.463  1.00 26.52           C  
ATOM   1641  CD2 LEU C  44     -63.534  26.473 -12.774  1.00 26.52           C  
ATOM   1642  N   GLY C  45     -65.718  25.759 -17.383  1.00 23.14           N  
ATOM   1643  CA  GLY C  45     -66.603  25.974 -18.516  1.00 23.14           C  
ATOM   1644  C   GLY C  45     -67.703  26.979 -18.232  1.00 23.14           C  
ATOM   1645  O   GLY C  45     -67.839  27.456 -17.103  1.00 23.14           O  
ATOM   1646  N   ARG C  46     -68.940  26.477 -18.511  1.00 24.44           N  
ATOM   1647  CA  ARG C  46     -70.070  26.818 -19.368  1.00 24.44           C  
ATOM   1648  C   ARG C  46     -71.177  27.498 -18.569  1.00 24.44           C  
ATOM   1649  CB  ARG C  46     -70.617  25.568 -20.060  1.00 24.44           C  
ATOM   1650  O   ARG C  46     -71.548  27.032 -17.490  1.00 24.44           O  
ATOM   1651  CG  ARG C  46     -70.150  25.406 -21.498  1.00 24.44           C  
ATOM   1652  CD  ARG C  46     -70.714  24.144 -22.136  1.00 24.44           C  
ATOM   1653  NE  ARG C  46     -69.696  23.105 -22.264  1.00 24.44           N  
ATOM   1654  NH1 ARG C  46     -71.135  21.512 -23.118  1.00 24.44           N  
ATOM   1655  NH2 ARG C  46     -68.921  21.011 -22.802  1.00 24.44           N  
ATOM   1656  CZ  ARG C  46     -69.920  21.878 -22.728  1.00 24.44           C  
ATOM   1657  N   PHE C  47     -71.619  28.519 -18.893  1.00 19.30           N  
ATOM   1658  CA  PHE C  47     -72.675  29.367 -18.354  1.00 19.30           C  
ATOM   1659  C   PHE C  47     -74.049  28.781 -18.660  1.00 19.30           C  
ATOM   1660  CB  PHE C  47     -72.571  30.785 -18.924  1.00 19.30           C  
ATOM   1661  O   PHE C  47     -75.066  29.291 -18.186  1.00 19.30           O  
ATOM   1662  CG  PHE C  47     -71.491  31.617 -18.287  1.00 19.30           C  
ATOM   1663  CD1 PHE C  47     -71.731  32.304 -17.102  1.00 19.30           C  
ATOM   1664  CD2 PHE C  47     -70.235  31.713 -18.872  1.00 19.30           C  
ATOM   1665  CE1 PHE C  47     -70.733  33.075 -16.510  1.00 19.30           C  
ATOM   1666  CE2 PHE C  47     -69.233  32.482 -18.286  1.00 19.30           C  
ATOM   1667  CZ  PHE C  47     -69.485  33.162 -17.106  1.00 19.30           C  
ATOM   1668  N   PRO C  48     -74.501  27.982 -19.294  1.00 25.52           N  
ATOM   1669  CA  PRO C  48     -75.635  28.390 -20.126  1.00 25.52           C  
ATOM   1670  C   PRO C  48     -76.702  29.150 -19.340  1.00 25.52           C  
ATOM   1671  CB  PRO C  48     -76.186  27.060 -20.648  1.00 25.52           C  
ATOM   1672  O   PRO C  48     -76.730  29.084 -18.109  1.00 25.52           O  
ATOM   1673  CG  PRO C  48     -75.702  26.037 -19.672  1.00 25.52           C  
ATOM   1674  CD  PRO C  48     -74.807  26.715 -18.675  1.00 25.52           C  
ATOM   1675  N   PRO C  49     -78.187  28.720 -19.449  1.00 24.41           N  
ATOM   1676  CA  PRO C  49     -79.040  28.898 -20.626  1.00 24.41           C  
ATOM   1677  C   PRO C  49     -80.503  29.140 -20.263  1.00 24.41           C  
ATOM   1678  CB  PRO C  49     -78.877  27.577 -21.383  1.00 24.41           C  
ATOM   1679  O   PRO C  49     -80.918  28.862 -19.135  1.00 24.41           O  
ATOM   1680  CG  PRO C  49     -78.386  26.607 -20.357  1.00 24.41           C  
ATOM   1681  CD  PRO C  49     -78.221  27.335 -19.054  1.00 24.41           C  
ATOM   1682  N   MET C  50     -81.421  28.840 -20.977  1.00 29.84           N  
ATOM   1683  CA  MET C  50     -82.713  29.002 -21.637  1.00 29.84           C  
ATOM   1684  C   MET C  50     -83.855  28.891 -20.633  1.00 29.84           C  
ATOM   1685  CB  MET C  50     -82.886  27.959 -22.743  1.00 29.84           C  
ATOM   1686  O   MET C  50     -83.768  28.129 -19.669  1.00 29.84           O  
ATOM   1687  CG  MET C  50     -82.968  28.555 -24.139  1.00 29.84           C  
ATOM   1688  SD  MET C  50     -83.336  27.294 -25.421  1.00 29.84           S  
ATOM   1689  CE  MET C  50     -84.523  28.211 -26.441  1.00 29.84           C  
ATOM   1690  N   MET C  51     -84.547  27.990 -20.916  1.00 24.73           N  
ATOM   1691  CA  MET C  51     -84.958  28.203 -22.301  1.00 24.73           C  
ATOM   1692  C   MET C  51     -86.406  27.774 -22.511  1.00 24.73           C  
ATOM   1693  CB  MET C  51     -84.042  27.439 -23.259  1.00 24.73           C  
ATOM   1694  O   MET C  51     -86.911  26.908 -21.795  1.00 24.73           O  
ATOM   1695  CG  MET C  51     -82.745  28.166 -23.577  1.00 24.73           C  
ATOM   1696  SD  MET C  51     -82.102  27.756 -25.246  1.00 24.73           S  
ATOM   1697  CE  MET C  51     -80.345  27.512 -24.861  1.00 24.73           C  
ATOM   1698  N   HIS C  52     -86.986  27.944 -23.493  1.00 25.91           N  
ATOM   1699  CA  HIS C  52     -87.984  28.094 -24.546  1.00 25.91           C  
ATOM   1700  C   HIS C  52     -88.805  26.820 -24.713  1.00 25.91           C  
ATOM   1701  CB  HIS C  52     -87.314  28.465 -25.870  1.00 25.91           C  
ATOM   1702  O   HIS C  52     -88.361  25.736 -24.329  1.00 25.91           O  
ATOM   1703  CG  HIS C  52     -86.873  29.892 -25.941  1.00 25.91           C  
ATOM   1704  CD2 HIS C  52     -85.638  30.444 -25.897  1.00 25.91           C  
ATOM   1705  ND1 HIS C  52     -87.760  30.939 -26.069  1.00 25.91           N  
ATOM   1706  CE1 HIS C  52     -87.086  32.077 -26.103  1.00 25.91           C  
ATOM   1707  NE2 HIS C  52     -85.797  31.804 -26.000  1.00 25.91           N  
ATOM   1708  N   HIS C  53     -88.754  26.115 -26.028  1.00 22.91           N  
ATOM   1709  CA  HIS C  53     -89.498  26.029 -27.279  1.00 22.91           C  
ATOM   1710  C   HIS C  53     -90.086  24.635 -27.475  1.00 22.91           C  
ATOM   1711  CB  HIS C  53     -88.600  26.391 -28.463  1.00 22.91           C  
ATOM   1712  O   HIS C  53     -89.625  23.670 -26.862  1.00 22.91           O  
ATOM   1713  CG  HIS C  53     -88.182  27.827 -28.481  1.00 22.91           C  
ATOM   1714  CD2 HIS C  53     -87.233  28.468 -29.204  1.00 22.91           C  
ATOM   1715  ND1 HIS C  53     -88.768  28.783 -27.680  1.00 22.91           N  
ATOM   1716  CE1 HIS C  53     -88.196  29.953 -27.911  1.00 22.91           C  
ATOM   1717  NE2 HIS C  53     -87.262  29.789 -28.831  1.00 22.91           N  
ATOM   1718  N   HIS C  54     -90.130  24.244 -28.797  1.00 23.95           N  
ATOM   1719  CA  HIS C  54     -90.963  23.902 -29.944  1.00 23.95           C  
ATOM   1720  C   HIS C  54     -91.234  22.402 -30.001  1.00 23.95           C  
ATOM   1721  CB  HIS C  54     -90.303  24.366 -31.244  1.00 23.95           C  
ATOM   1722  O   HIS C  54     -90.503  21.612 -29.400  1.00 23.95           O  
ATOM   1723  CG  HIS C  54     -90.546  25.808 -31.559  1.00 23.95           C  
ATOM   1724  CD2 HIS C  54     -89.703  26.780 -31.980  1.00 23.95           C  
ATOM   1725  ND1 HIS C  54     -91.787  26.395 -31.447  1.00 23.95           N  
ATOM   1726  CE1 HIS C  54     -91.697  27.669 -31.788  1.00 23.95           C  
ATOM   1727  NE2 HIS C  54     -90.443  27.928 -32.115  1.00 23.95           N  
ATOM   1728  N   GLN C  55     -91.163  21.882 -31.204  1.00 25.16           N  
ATOM   1729  CA  GLN C  55     -91.963  21.399 -32.325  1.00 25.16           C  
ATOM   1730  C   GLN C  55     -92.053  19.876 -32.322  1.00 25.16           C  
ATOM   1731  CB  GLN C  55     -91.379  21.888 -33.652  1.00 25.16           C  
ATOM   1732  O   GLN C  55     -93.126  19.311 -32.542  1.00 25.16           O  
ATOM   1733  CG  GLN C  55     -92.428  22.355 -34.651  1.00 25.16           C  
ATOM   1734  CD  GLN C  55     -91.822  23.043 -35.860  1.00 25.16           C  
ATOM   1735  NE2 GLN C  55     -92.676  23.541 -36.749  1.00 25.16           N  
ATOM   1736  OE1 GLN C  55     -90.598  23.127 -35.994  1.00 25.16           O  
ATOM   1737  N   ALA C  56     -91.345  19.119 -33.269  1.00 23.23           N  
ATOM   1738  CA  ALA C  56     -91.662  18.539 -34.572  1.00 23.23           C  
ATOM   1739  C   ALA C  56     -91.915  17.038 -34.457  1.00 23.23           C  
ATOM   1740  CB  ALA C  56     -90.535  18.811 -35.564  1.00 23.23           C  
ATOM   1741  O   ALA C  56     -92.267  16.384 -35.442  1.00 23.23           O  
ATOM   1742  N   PRO C  57     -91.619  16.503 -33.593  1.00 30.59           N  
ATOM   1743  CA  PRO C  57     -90.905  15.249 -33.842  1.00 30.59           C  
ATOM   1744  C   PRO C  57     -91.828  14.130 -34.318  1.00 30.59           C  
ATOM   1745  CB  PRO C  57     -90.298  14.912 -32.477  1.00 30.59           C  
ATOM   1746  O   PRO C  57     -92.949  13.995 -33.821  1.00 30.59           O  
ATOM   1747  CG  PRO C  57     -91.144  15.648 -31.490  1.00 30.59           C  
ATOM   1748  CD  PRO C  57     -92.130  16.494 -32.244  1.00 30.59           C  
ATOM   1749  N   SER C  58     -91.644  12.931 -35.379  1.00 24.53           N  
ATOM   1750  CA  SER C  58     -91.431  12.207 -36.629  1.00 24.53           C  
ATOM   1751  C   SER C  58     -91.903  10.761 -36.517  1.00 24.53           C  
ATOM   1752  CB  SER C  58     -89.954  12.241 -37.024  1.00 24.53           C  
ATOM   1753  O   SER C  58     -92.006  10.220 -35.414  1.00 24.53           O  
ATOM   1754  OG  SER C  58     -89.125  12.207 -35.875  1.00 24.53           O  
ATOM   1755  N   ASP C  59     -92.181   9.979 -37.705  1.00 22.83           N  
ATOM   1756  CA  ASP C  59     -92.812   8.967 -38.546  1.00 22.83           C  
ATOM   1757  C   ASP C  59     -92.474   7.559 -38.059  1.00 22.83           C  
ATOM   1758  CB  ASP C  59     -92.381   9.136 -40.004  1.00 22.83           C  
ATOM   1759  O   ASP C  59     -93.361   6.714 -37.925  1.00 22.83           O  
ATOM   1760  CG  ASP C  59     -93.254  10.114 -40.771  1.00 22.83           C  
ATOM   1761  OD1 ASP C  59     -94.445  10.270 -40.424  1.00 22.83           O  
ATOM   1762  OD2 ASP C  59     -92.747  10.732 -41.733  1.00 22.83           O  
ATOM   1763  N   GLY C  60     -91.339   7.026 -38.467  1.00 24.58           N  
ATOM   1764  CA  GLY C  60     -91.344   5.969 -39.466  1.00 24.58           C  
ATOM   1765  C   GLY C  60     -91.518   4.585 -38.868  1.00 24.58           C  
ATOM   1766  O   GLY C  60     -91.618   4.438 -37.649  1.00 24.58           O  
ATOM   1767  N   GLN C  61     -90.495   3.876 -39.060  1.00 24.81           N  
ATOM   1768  CA  GLN C  61     -90.349   2.673 -39.873  1.00 24.81           C  
ATOM   1769  C   GLN C  61     -90.768   1.429 -39.094  1.00 24.81           C  
ATOM   1770  CB  GLN C  61     -88.907   2.526 -40.361  1.00 24.81           C  
ATOM   1771  O   GLN C  61     -90.876   1.466 -37.867  1.00 24.81           O  
ATOM   1772  CG  GLN C  61     -88.667   3.102 -41.751  1.00 24.81           C  
ATOM   1773  CD  GLN C  61     -87.209   3.044 -42.166  1.00 24.81           C  
ATOM   1774  NE2 GLN C  61     -86.834   3.878 -43.130  1.00 24.81           N  
ATOM   1775  OE1 GLN C  61     -86.427   2.257 -41.624  1.00 24.81           O  
ATOM   1776  N   THR C  62     -90.149   0.233 -39.407  1.00 24.93           N  
ATOM   1777  CA  THR C  62     -90.357  -1.109 -39.940  1.00 24.93           C  
ATOM   1778  C   THR C  62     -90.387  -2.139 -38.815  1.00 24.93           C  
ATOM   1779  CB  THR C  62     -89.261  -1.484 -40.954  1.00 24.93           C  
ATOM   1780  O   THR C  62     -89.944  -1.860 -37.699  1.00 24.93           O  
ATOM   1781  CG2 THR C  62     -89.855  -1.758 -42.331  1.00 24.93           C  
ATOM   1782  OG1 THR C  62     -88.324  -0.404 -41.057  1.00 24.93           O  
ATOM   1783  N   PRO C  63     -89.585  -3.087 -38.854  1.00 25.93           N  
ATOM   1784  CA  PRO C  63     -89.746  -4.526 -39.075  1.00 25.93           C  
ATOM   1785  C   PRO C  63     -89.726  -5.328 -37.775  1.00 25.93           C  
ATOM   1786  CB  PRO C  63     -88.546  -4.883 -39.956  1.00 25.93           C  
ATOM   1787  O   PRO C  63     -89.346  -4.801 -36.726  1.00 25.93           O  
ATOM   1788  CG  PRO C  63     -87.557  -3.789 -39.716  1.00 25.93           C  
ATOM   1789  CD  PRO C  63     -88.177  -2.777 -38.796  1.00 25.93           C  
ATOM   1790  N   GLY C  64     -88.998  -6.479 -37.773  1.00 25.21           N  
ATOM   1791  CA  GLY C  64     -89.075  -7.931 -37.748  1.00 25.21           C  
ATOM   1792  C   GLY C  64     -88.697  -8.526 -36.404  1.00 25.21           C  
ATOM   1793  O   GLY C  64     -88.297  -7.802 -35.490  1.00 25.21           O  
ATOM   1794  N   ALA C  65     -87.581  -9.356 -36.397  1.00 22.76           N  
ATOM   1795  CA  ALA C  65     -87.474 -10.800 -36.205  1.00 22.76           C  
ATOM   1796  C   ALA C  65     -87.056 -11.134 -34.776  1.00 22.76           C  
ATOM   1797  CB  ALA C  65     -86.481 -11.398 -37.200  1.00 22.76           C  
ATOM   1798  O   ALA C  65     -87.692 -11.957 -34.113  1.00 22.76           O  
ATOM   1799  N   ARG C  66     -85.808 -10.725 -34.356  1.00 22.19           N  
ATOM   1800  CA  ARG C  66     -84.871 -11.844 -34.345  1.00 22.19           C  
ATOM   1801  C   ARG C  66     -84.927 -12.592 -33.017  1.00 22.19           C  
ATOM   1802  CB  ARG C  66     -83.446 -11.355 -34.611  1.00 22.19           C  
ATOM   1803  O   ARG C  66     -85.477 -12.086 -32.037  1.00 22.19           O  
ATOM   1804  CG  ARG C  66     -83.018 -11.465 -36.066  1.00 22.19           C  
ATOM   1805  CD  ARG C  66     -81.572 -11.032 -36.263  1.00 22.19           C  
ATOM   1806  NE  ARG C  66     -81.310 -10.640 -37.645  1.00 22.19           N  
ATOM   1807  NH1 ARG C  66     -79.327  -9.551 -37.178  1.00 22.19           N  
ATOM   1808  NH2 ARG C  66     -80.111  -9.642 -39.330  1.00 22.19           N  
ATOM   1809  CZ  ARG C  66     -80.250  -9.945 -38.048  1.00 22.19           C  
ATOM   1810  N   PHE C  67     -83.754 -12.617 -31.970  1.00 21.67           N  
ATOM   1811  CA  PHE C  67     -82.745 -13.650 -31.773  1.00 21.67           C  
ATOM   1812  C   PHE C  67     -82.618 -14.009 -30.297  1.00 21.67           C  
ATOM   1813  CB  PHE C  67     -81.389 -13.191 -32.320  1.00 21.67           C  
ATOM   1814  O   PHE C  67     -83.112 -13.283 -29.432  1.00 21.67           O  
ATOM   1815  CG  PHE C  67     -81.288 -13.251 -33.820  1.00 21.67           C  
ATOM   1816  CD1 PHE C  67     -80.935 -14.433 -34.459  1.00 21.67           C  
ATOM   1817  CD2 PHE C  67     -81.547 -12.126 -34.591  1.00 21.67           C  
ATOM   1818  CE1 PHE C  67     -80.841 -14.492 -35.848  1.00 21.67           C  
ATOM   1819  CE2 PHE C  67     -81.455 -12.177 -35.979  1.00 21.67           C  
ATOM   1820  CZ  PHE C  67     -81.100 -13.361 -36.605  1.00 21.67           C  
ATOM   1821  N   GLN C  68     -81.532 -13.782 -29.754  1.00 24.93           N  
ATOM   1822  CA  GLN C  68     -80.638 -14.847 -29.312  1.00 24.93           C  
ATOM   1823  C   GLN C  68     -80.873 -15.188 -27.843  1.00 24.93           C  
ATOM   1824  CB  GLN C  68     -79.178 -14.450 -29.533  1.00 24.93           C  
ATOM   1825  O   GLN C  68     -81.497 -14.415 -27.114  1.00 24.93           O  
ATOM   1826  CG  GLN C  68     -78.650 -14.792 -30.919  1.00 24.93           C  
ATOM   1827  CD  GLN C  68     -77.140 -14.680 -31.016  1.00 24.93           C  
ATOM   1828  NE2 GLN C  68     -76.621 -14.699 -32.239  1.00 24.93           N  
ATOM   1829  OE1 GLN C  68     -76.445 -14.576 -30.000  1.00 24.93           O  
ATOM   1830  N   ARG C  69     -80.006 -14.987 -27.000  1.00 26.27           N  
ATOM   1831  CA  ARG C  69     -79.030 -16.011 -26.642  1.00 26.27           C  
ATOM   1832  C   ARG C  69     -78.853 -16.092 -25.129  1.00 26.27           C  
ATOM   1833  CB  ARG C  69     -77.684 -15.728 -27.312  1.00 26.27           C  
ATOM   1834  O   ARG C  69     -78.658 -15.071 -24.466  1.00 26.27           O  
ATOM   1835  CG  ARG C  69     -77.517 -16.399 -28.666  1.00 26.27           C  
ATOM   1836  CD  ARG C  69     -76.150 -16.114 -29.273  1.00 26.27           C  
ATOM   1837  NE  ARG C  69     -75.708 -17.202 -30.141  1.00 26.27           N  
ATOM   1838  NH1 ARG C  69     -75.527 -15.894 -32.036  1.00 26.27           N  
ATOM   1839  NH2 ARG C  69     -75.029 -18.129 -32.129  1.00 26.27           N  
ATOM   1840  CZ  ARG C  69     -75.422 -17.073 -31.433  1.00 26.27           C  
ATOM   1841  N   SER C  70     -78.381 -15.922 -24.486  1.00 38.34           N  
ATOM   1842  CA  SER C  70     -77.891 -16.053 -25.854  1.00 38.34           C  
ATOM   1843  C   SER C  70     -76.655 -15.189 -26.084  1.00 38.34           C  
ATOM   1844  CB  SER C  70     -78.983 -15.672 -26.855  1.00 38.34           C  
ATOM   1845  O   SER C  70     -76.630 -14.018 -25.699  1.00 38.34           O  
ATOM   1846  OG  SER C  70     -79.406 -14.334 -26.652  1.00 38.34           O  
ATOM   1847  N   HIS C  71     -76.197 -14.876 -25.346  1.00 20.18           N  
ATOM   1848  CA  HIS C  71     -75.178 -15.886 -25.082  1.00 20.18           C  
ATOM   1849  C   HIS C  71     -75.135 -16.251 -23.602  1.00 20.18           C  
ATOM   1850  CB  HIS C  71     -73.805 -15.394 -25.542  1.00 20.18           C  
ATOM   1851  O   HIS C  71     -75.150 -17.433 -23.249  1.00 20.18           O  
ATOM   1852  CG  HIS C  71     -73.526 -15.659 -26.987  1.00 20.18           C  
ATOM   1853  CD2 HIS C  71     -73.602 -14.851 -28.070  1.00 20.18           C  
ATOM   1854  ND1 HIS C  71     -73.115 -16.890 -27.452  1.00 20.18           N  
ATOM   1855  CE1 HIS C  71     -72.949 -16.826 -28.762  1.00 20.18           C  
ATOM   1856  NE2 HIS C  71     -73.238 -15.600 -29.162  1.00 20.18           N  
ATOM   1857  N   LEU C  72     -74.455 -15.211 -22.427  1.00 21.56           N  
ATOM   1858  CA  LEU C  72     -73.352 -15.331 -21.480  1.00 21.56           C  
ATOM   1859  C   LEU C  72     -73.845 -15.855 -20.135  1.00 21.56           C  
ATOM   1860  CB  LEU C  72     -72.658 -13.980 -21.291  1.00 21.56           C  
ATOM   1861  O   LEU C  72     -73.219 -16.735 -19.540  1.00 21.56           O  
ATOM   1862  CG  LEU C  72     -71.152 -14.022 -21.029  1.00 21.56           C  
ATOM   1863  CD1 LEU C  72     -70.383 -13.938 -22.344  1.00 21.56           C  
ATOM   1864  CD2 LEU C  72     -70.740 -12.893 -20.091  1.00 21.56           C  
ATOM   1865  N   ALA C  73     -73.899 -15.257 -19.506  1.00 34.01           N  
ATOM   1866  CA  ALA C  73     -72.535 -14.735 -19.490  1.00 34.01           C  
ATOM   1867  C   ALA C  73     -71.806 -15.143 -18.213  1.00 34.01           C  
ATOM   1868  CB  ALA C  73     -72.545 -13.215 -19.630  1.00 34.01           C  
ATOM   1869  O   ALA C  73     -72.098 -14.627 -17.132  1.00 34.01           O  
ATOM   1870  N   GLU C  74     -71.396 -16.374 -17.668  1.00 27.37           N  
ATOM   1871  CA  GLU C  74     -71.399 -17.472 -16.706  1.00 27.37           C  
ATOM   1872  C   GLU C  74     -70.098 -17.512 -15.910  1.00 27.37           C  
ATOM   1873  CB  GLU C  74     -71.621 -18.809 -17.418  1.00 27.37           C  
ATOM   1874  O   GLU C  74     -69.076 -16.984 -16.354  1.00 27.37           O  
ATOM   1875  CG  GLU C  74     -72.330 -19.850 -16.563  1.00 27.37           C  
ATOM   1876  CD  GLU C  74     -72.541 -21.173 -17.281  1.00 27.37           C  
ATOM   1877  OE1 GLU C  74     -72.900 -22.173 -16.619  1.00 27.37           O  
ATOM   1878  OE2 GLU C  74     -72.344 -21.211 -18.517  1.00 27.37           O  
ATOM   1879  N   ALA C  75     -69.338 -19.053 -15.472  1.00 23.35           N  
ATOM   1880  CA  ALA C  75     -68.893 -19.647 -14.214  1.00 23.35           C  
ATOM   1881  C   ALA C  75     -67.542 -19.081 -13.788  1.00 23.35           C  
ATOM   1882  CB  ALA C  75     -68.814 -21.166 -14.342  1.00 23.35           C  
ATOM   1883  O   ALA C  75     -66.983 -19.493 -12.769  1.00 23.35           O  
ATOM   1884  N   PHE C  76     -66.594 -18.338 -14.086  1.00 27.46           N  
ATOM   1885  CA  PHE C  76     -65.358 -18.921 -14.596  1.00 27.46           C  
ATOM   1886  C   PHE C  76     -64.822 -19.976 -13.636  1.00 27.46           C  
ATOM   1887  CB  PHE C  76     -64.303 -17.834 -14.825  1.00 27.46           C  
ATOM   1888  O   PHE C  76     -65.038 -19.889 -12.425  1.00 27.46           O  
ATOM   1889  CG  PHE C  76     -64.271 -17.308 -16.234  1.00 27.46           C  
ATOM   1890  CD1 PHE C  76     -63.510 -17.940 -17.210  1.00 27.46           C  
ATOM   1891  CD2 PHE C  76     -65.002 -16.180 -16.583  1.00 27.46           C  
ATOM   1892  CE1 PHE C  76     -63.478 -17.455 -18.515  1.00 27.46           C  
ATOM   1893  CE2 PHE C  76     -64.975 -15.689 -17.886  1.00 27.46           C  
ATOM   1894  CZ  PHE C  76     -64.211 -16.327 -18.850  1.00 27.46           C  
ATOM   1895  N   ALA C  77     -64.459 -21.051 -14.070  1.00 23.25           N  
ATOM   1896  CA  ALA C  77     -63.522 -22.131 -13.771  1.00 23.25           C  
ATOM   1897  C   ALA C  77     -62.426 -21.660 -12.819  1.00 23.25           C  
ATOM   1898  CB  ALA C  77     -62.906 -22.673 -15.059  1.00 23.25           C  
ATOM   1899  O   ALA C  77     -62.197 -20.457 -12.674  1.00 23.25           O  
ATOM   1900  N   LYS C  78     -61.230 -22.490 -12.406  1.00 25.94           N  
ATOM   1901  CA  LYS C  78     -60.699 -23.501 -11.496  1.00 25.94           C  
ATOM   1902  C   LYS C  78     -59.405 -23.025 -10.841  1.00 25.94           C  
ATOM   1903  CB  LYS C  78     -60.459 -24.817 -12.236  1.00 25.94           C  
ATOM   1904  O   LYS C  78     -59.244 -23.129  -9.624  1.00 25.94           O  
ATOM   1905  CG  LYS C  78     -60.901 -26.051 -11.463  1.00 25.94           C  
ATOM   1906  CD  LYS C  78     -60.842 -27.304 -12.328  1.00 25.94           C  
ATOM   1907  CE  LYS C  78     -61.370 -28.523 -11.585  1.00 25.94           C  
ATOM   1908  NZ  LYS C  78     -61.375 -29.740 -12.450  1.00 25.94           N  
ATOM   1909  N   ALA C  79     -58.035 -23.329 -11.253  1.00 23.82           N  
ATOM   1910  CA  ALA C  79     -57.184 -24.217 -10.465  1.00 23.82           C  
ATOM   1911  C   ALA C  79     -56.313 -23.423  -9.495  1.00 23.82           C  
ATOM   1912  CB  ALA C  79     -56.311 -25.070 -11.382  1.00 23.82           C  
ATOM   1913  O   ALA C  79     -56.130 -23.825  -8.344  1.00 23.82           O  
ATOM   1914  N   LYS C  80     -55.260 -22.628  -9.811  1.00 26.92           N  
ATOM   1915  CA  LYS C  80     -53.854 -22.948  -9.581  1.00 26.92           C  
ATOM   1916  C   LYS C  80     -53.365 -22.357  -8.262  1.00 26.92           C  
ATOM   1917  CB  LYS C  80     -52.991 -22.438 -10.736  1.00 26.92           C  
ATOM   1918  O   LYS C  80     -53.937 -21.388  -7.759  1.00 26.92           O  
ATOM   1919  CG  LYS C  80     -52.002 -23.464 -11.270  1.00 26.92           C  
ATOM   1920  CD  LYS C  80     -51.409 -23.027 -12.603  1.00 26.92           C  
ATOM   1921  CE  LYS C  80     -50.325 -23.987 -13.075  1.00 26.92           C  
ATOM   1922  NZ  LYS C  80     -50.342 -24.155 -14.559  1.00 26.92           N  
ATOM   1923  N   GLY C  81     -52.036 -22.247  -7.994  1.00 26.17           N  
ATOM   1924  CA  GLY C  81     -50.992 -22.611  -7.049  1.00 26.17           C  
ATOM   1925  C   GLY C  81     -50.613 -21.479  -6.113  1.00 26.17           C  
ATOM   1926  O   GLY C  81     -50.298 -20.374  -6.561  1.00 26.17           O  
ATOM   1927  N   SER C  82     -51.366 -21.348  -4.927  1.00 33.29           N  
ATOM   1928  CA  SER C  82     -51.513 -20.312  -3.910  1.00 33.29           C  
ATOM   1929  C   SER C  82     -50.212 -20.099  -3.145  1.00 33.29           C  
ATOM   1930  CB  SER C  82     -52.635 -20.673  -2.935  1.00 33.29           C  
ATOM   1931  O   SER C  82     -50.227 -19.888  -1.930  1.00 33.29           O  
ATOM   1932  OG  SER C  82     -52.680 -19.753  -1.858  1.00 33.29           O  
ATOM   1933  N   GLY C  83     -49.057 -20.349  -3.870  1.00 30.52           N  
ATOM   1934  CA  GLY C  83     -47.950 -20.616  -2.966  1.00 30.52           C  
ATOM   1935  C   GLY C  83     -47.354 -19.358  -2.365  1.00 30.52           C  
ATOM   1936  O   GLY C  83     -46.257 -19.392  -1.802  1.00 30.52           O  
ATOM   1937  N   GLY C  84     -48.101 -18.293  -2.327  1.00 30.87           N  
ATOM   1938  CA  GLY C  84     -47.327 -17.117  -2.692  1.00 30.87           C  
ATOM   1939  C   GLY C  84     -46.391 -16.653  -1.592  1.00 30.87           C  
ATOM   1940  O   GLY C  84     -45.832 -15.557  -1.666  1.00 30.87           O  
ATOM   1941  N   GLY C  85     -46.552 -17.014  -0.384  1.00 33.59           N  
ATOM   1942  CA  GLY C  85     -46.386 -16.028   0.672  1.00 33.59           C  
ATOM   1943  C   GLY C  85     -44.947 -15.583   0.852  1.00 33.59           C  
ATOM   1944  O   GLY C  85     -44.595 -15.004   1.883  1.00 33.59           O  
ATOM   1945  N   ALA C  86     -44.216 -15.725  -0.187  1.00 29.62           N  
ATOM   1946  CA  ALA C  86     -42.833 -15.803   0.277  1.00 29.62           C  
ATOM   1947  C   ALA C  86     -42.377 -14.472   0.868  1.00 29.62           C  
ATOM   1948  CB  ALA C  86     -41.910 -16.217  -0.867  1.00 29.62           C  
ATOM   1949  O   ALA C  86     -42.976 -13.428   0.598  1.00 29.62           O  
ATOM   1950  N   GLY C  87     -41.202 -14.395   1.692  1.00 33.29           N  
ATOM   1951  CA  GLY C  87     -40.367 -13.823   2.736  1.00 33.29           C  
ATOM   1952  C   GLY C  87     -39.557 -12.630   2.265  1.00 33.29           C  
ATOM   1953  O   GLY C  87     -38.590 -12.232   2.919  1.00 33.29           O  
ATOM   1954  N   GLY C  88     -40.144 -11.900   1.379  1.00 36.34           N  
ATOM   1955  CA  GLY C  88     -39.200 -11.074   0.644  1.00 36.34           C  
ATOM   1956  C   GLY C  88     -38.508 -10.042   1.514  1.00 36.34           C  
ATOM   1957  O   GLY C  88     -39.167  -9.256   2.199  1.00 36.34           O  
ATOM   1958  N   GLY C  89     -37.505 -10.426   2.148  1.00 37.42           N  
ATOM   1959  CA  GLY C  89     -36.614  -9.703   3.042  1.00 37.42           C  
ATOM   1960  C   GLY C  89     -35.996  -8.474   2.403  1.00 37.42           C  
ATOM   1961  O   GLY C  89     -35.416  -8.557   1.318  1.00 37.42           O  
ATOM   1962  N   GLY C  90     -36.706  -7.548   2.232  1.00 41.97           N  
ATOM   1963  CA  GLY C  90     -36.326  -6.275   1.642  1.00 41.97           C  
ATOM   1964  C   GLY C  90     -34.973  -5.777   2.114  1.00 41.97           C  
ATOM   1965  O   GLY C  90     -34.672  -5.821   3.308  1.00 41.97           O  
ATOM   1966  N   SER C  91     -33.971  -6.094   1.325  1.00 42.60           N  
ATOM   1967  CA  SER C  91     -32.550  -5.861   1.562  1.00 42.60           C  
ATOM   1968  C   SER C  91     -32.233  -4.370   1.603  1.00 42.60           C  
ATOM   1969  CB  SER C  91     -31.708  -6.540   0.481  1.00 42.60           C  
ATOM   1970  O   SER C  91     -32.431  -3.661   0.614  1.00 42.60           O  
ATOM   1971  OG  SER C  91     -31.145  -5.580  -0.396  1.00 42.60           O  
ATOM   1972  N   GLY C  92     -32.747  -3.588   2.506  1.00 44.73           N  
ATOM   1973  CA  GLY C  92     -32.328  -2.233   2.827  1.00 44.73           C  
ATOM   1974  C   GLY C  92     -30.825  -2.039   2.751  1.00 44.73           C  
ATOM   1975  O   GLY C  92     -30.117  -2.239   3.740  1.00 44.73           O  
ATOM   1976  N   ARG C  93     -30.285  -2.753   1.782  1.00 49.70           N  
ATOM   1977  CA  ARG C  93     -28.838  -2.566   1.774  1.00 49.70           C  
ATOM   1978  C   ARG C  93     -28.477  -1.091   1.627  1.00 49.70           C  
ATOM   1979  CB  ARG C  93     -28.197  -3.377   0.645  1.00 49.70           C  
ATOM   1980  O   ARG C  93     -28.830  -0.456   0.631  1.00 49.70           O  
ATOM   1981  CG  ARG C  93     -27.613  -4.706   1.097  1.00 49.70           C  
ATOM   1982  CD  ARG C  93     -27.070  -5.511  -0.076  1.00 49.70           C  
ATOM   1983  NE  ARG C  93     -26.639  -6.843   0.338  1.00 49.70           N  
ATOM   1984  NH1 ARG C  93     -26.193  -7.590  -1.802  1.00 49.70           N  
ATOM   1985  NH2 ARG C  93     -25.862  -8.976  -0.007  1.00 49.70           N  
ATOM   1986  CZ  ARG C  93     -26.232  -7.800  -0.491  1.00 49.70           C  
ATOM   1987  N   GLY C  94     -28.508  -0.284   2.680  1.00 48.28           N  
ATOM   1988  CA  GLY C  94     -28.218   1.096   3.033  1.00 48.28           C  
ATOM   1989  C   GLY C  94     -27.023   1.663   2.290  1.00 48.28           C  
ATOM   1990  O   GLY C  94     -26.284   0.924   1.637  1.00 48.28           O  
ATOM   1991  N   LEU C  95     -27.156   2.904   1.692  1.00 50.96           N  
ATOM   1992  CA  LEU C  95     -26.030   3.735   1.279  1.00 50.96           C  
ATOM   1993  C   LEU C  95     -24.759   3.337   2.022  1.00 50.96           C  
ATOM   1994  CB  LEU C  95     -26.337   5.214   1.525  1.00 50.96           C  
ATOM   1995  O   LEU C  95     -23.671   3.332   1.442  1.00 50.96           O  
ATOM   1996  CG  LEU C  95     -26.480   6.093   0.281  1.00 50.96           C  
ATOM   1997  CD1 LEU C  95     -27.853   6.755   0.254  1.00 50.96           C  
ATOM   1998  CD2 LEU C  95     -25.374   7.142   0.238  1.00 50.96           C  
ATOM   1999  N   MET C  96     -25.029   2.692   3.189  1.00 51.67           N  
ATOM   2000  CA  MET C  96     -23.889   2.307   4.015  1.00 51.67           C  
ATOM   2001  C   MET C  96     -23.248   1.025   3.494  1.00 51.67           C  
ATOM   2002  CB  MET C  96     -24.318   2.122   5.472  1.00 51.67           C  
ATOM   2003  O   MET C  96     -22.026   0.871   3.549  1.00 51.67           O  
ATOM   2004  CG  MET C  96     -23.393   2.792   6.474  1.00 51.67           C  
ATOM   2005  SD  MET C  96     -24.248   3.232   8.036  1.00 51.67           S  
ATOM   2006  CE  MET C  96     -22.820   3.640   9.079  1.00 51.67           C  
ATOM   2007  N   GLY C  97     -24.250   0.219   2.756  1.00 50.98           N  
ATOM   2008  CA  GLY C  97     -23.717  -1.040   2.261  1.00 50.98           C  
ATOM   2009  C   GLY C  97     -22.871  -0.880   1.012  1.00 50.98           C  
ATOM   2010  O   GLY C  97     -21.972  -1.685   0.756  1.00 50.98           O  
ATOM   2011  N   GLN C  98     -23.199   0.190   0.334  1.00 54.32           N  
ATOM   2012  CA  GLN C  98     -22.453   0.511  -0.879  1.00 54.32           C  
ATOM   2013  C   GLN C  98     -21.162   1.255  -0.550  1.00 54.32           C  
ATOM   2014  CB  GLN C  98     -23.310   1.344  -1.833  1.00 54.32           C  
ATOM   2015  O   GLN C  98     -20.172   1.142  -1.276  1.00 54.32           O  
ATOM   2016  CG  GLN C  98     -23.621   0.645  -3.149  1.00 54.32           C  
ATOM   2017  CD  GLN C  98     -24.696   1.355  -3.951  1.00 54.32           C  
ATOM   2018  NE2 GLN C  98     -25.183   0.701  -5.000  1.00 54.32           N  
ATOM   2019  OE1 GLN C  98     -25.086   2.482  -3.630  1.00 54.32           O  
ATOM   2020  N   ILE C  99     -21.130   1.878   0.663  1.00 58.55           N  
ATOM   2021  CA  ILE C  99     -19.997   2.714   1.044  1.00 58.55           C  
ATOM   2022  C   ILE C  99     -18.839   1.834   1.509  1.00 58.55           C  
ATOM   2023  CB  ILE C  99     -20.384   3.720   2.152  1.00 58.55           C  
ATOM   2024  O   ILE C  99     -17.673   2.148   1.258  1.00 58.55           O  
ATOM   2025  CG1 ILE C  99     -20.718   5.085   1.540  1.00 58.55           C  
ATOM   2026  CG2 ILE C  99     -19.262   3.842   3.186  1.00 58.55           C  
ATOM   2027  CD1 ILE C  99     -21.968   5.733   2.118  1.00 58.55           C  
ATOM   2028  N   ILE C 100     -19.236   0.583   1.980  1.00 65.88           N  
ATOM   2029  CA  ILE C 100     -18.224  -0.269   2.595  1.00 65.88           C  
ATOM   2030  C   ILE C 100     -17.332  -0.874   1.513  1.00 65.88           C  
ATOM   2031  CB  ILE C 100     -18.868  -1.387   3.445  1.00 65.88           C  
ATOM   2032  O   ILE C 100     -16.104  -0.838   1.621  1.00 65.88           O  
ATOM   2033  CG1 ILE C 100     -19.524  -0.795   4.698  1.00 65.88           C  
ATOM   2034  CG2 ILE C 100     -17.828  -2.447   3.820  1.00 65.88           C  
ATOM   2035  CD1 ILE C 100     -20.480  -1.746   5.405  1.00 65.88           C  
ATOM   2036  N   PRO C 101     -17.914  -1.349   0.475  1.00 56.96           N  
ATOM   2037  CA  PRO C 101     -17.042  -1.915  -0.557  1.00 56.96           C  
ATOM   2038  C   PRO C 101     -16.210  -0.854  -1.273  1.00 56.96           C  
ATOM   2039  CB  PRO C 101     -18.024  -2.582  -1.522  1.00 56.96           C  
ATOM   2040  O   PRO C 101     -15.072  -1.119  -1.669  1.00 56.96           O  
ATOM   2041  CG  PRO C 101     -19.323  -2.617  -0.782  1.00 56.96           C  
ATOM   2042  CD  PRO C 101     -19.233  -1.675   0.383  1.00 56.96           C  
ATOM   2043  N   ILE C 102     -16.878   0.339  -1.369  1.00 59.28           N  
ATOM   2044  CA  ILE C 102     -16.150   1.438  -1.995  1.00 59.28           C  
ATOM   2045  C   ILE C 102     -14.953   1.823  -1.129  1.00 59.28           C  
ATOM   2046  CB  ILE C 102     -17.064   2.664  -2.221  1.00 59.28           C  
ATOM   2047  O   ILE C 102     -13.854   2.045  -1.642  1.00 59.28           O  
ATOM   2048  CG1 ILE C 102     -18.156   2.334  -3.246  1.00 59.28           C  
ATOM   2049  CG2 ILE C 102     -16.240   3.875  -2.670  1.00 59.28           C  
ATOM   2050  CD1 ILE C 102     -19.317   3.318  -3.250  1.00 59.28           C  
ATOM   2051  N   TYR C 103     -15.200   1.833   0.155  1.00 61.70           N  
ATOM   2052  CA  TYR C 103     -14.128   2.139   1.095  1.00 61.70           C  
ATOM   2053  C   TYR C 103     -13.091   1.022   1.121  1.00 61.70           C  
ATOM   2054  CB  TYR C 103     -14.692   2.359   2.502  1.00 61.70           C  
ATOM   2055  O   TYR C 103     -11.887   1.286   1.175  1.00 61.70           O  
ATOM   2056  CG  TYR C 103     -14.686   3.804   2.938  1.00 61.70           C  
ATOM   2057  CD1 TYR C 103     -13.571   4.359   3.562  1.00 61.70           C  
ATOM   2058  CD2 TYR C 103     -15.795   4.617   2.729  1.00 61.70           C  
ATOM   2059  CE1 TYR C 103     -13.561   5.689   3.968  1.00 61.70           C  
ATOM   2060  CE2 TYR C 103     -15.796   5.949   3.131  1.00 61.70           C  
ATOM   2061  OH  TYR C 103     -14.672   7.793   4.148  1.00 61.70           O  
ATOM   2062  CZ  TYR C 103     -14.676   6.475   3.748  1.00 61.70           C  
ATOM   2063  N   GLY C 104     -13.571  -0.113   1.184  1.00 62.66           N  
ATOM   2064  CA  GLY C 104     -12.672  -1.255   1.141  1.00 62.66           C  
ATOM   2065  C   GLY C 104     -11.799  -1.282  -0.100  1.00 62.66           C  
ATOM   2066  O   GLY C 104     -10.596  -1.536  -0.013  1.00 62.66           O  
ATOM   2067  N   PHE C 105     -12.488  -0.908  -1.178  1.00 64.68           N  
ATOM   2068  CA  PHE C 105     -11.769  -0.822  -2.443  1.00 64.68           C  
ATOM   2069  C   PHE C 105     -10.734   0.296  -2.402  1.00 64.68           C  
ATOM   2070  CB  PHE C 105     -12.743  -0.593  -3.603  1.00 64.68           C  
ATOM   2071  O   PHE C 105      -9.611   0.128  -2.881  1.00 64.68           O  
ATOM   2072  CG  PHE C 105     -12.084  -0.581  -4.956  1.00 64.68           C  
ATOM   2073  CD1 PHE C 105     -11.902   0.611  -5.645  1.00 64.68           C  
ATOM   2074  CD2 PHE C 105     -11.648  -1.764  -5.538  1.00 64.68           C  
ATOM   2075  CE1 PHE C 105     -11.292   0.625  -6.898  1.00 64.68           C  
ATOM   2076  CE2 PHE C 105     -11.038  -1.758  -6.790  1.00 64.68           C  
ATOM   2077  CZ  PHE C 105     -10.862  -0.563  -7.468  1.00 64.68           C  
ATOM   2078  N   GLY C 106     -11.052   1.404  -1.831  1.00 71.56           N  
ATOM   2079  CA  GLY C 106     -10.121   2.505  -1.646  1.00 71.56           C  
ATOM   2080  C   GLY C 106      -8.917   2.133  -0.802  1.00 71.56           C  
ATOM   2081  O   GLY C 106      -7.780   2.449  -1.159  1.00 71.56           O  
ATOM   2082  N   ILE C 107      -9.182   1.345   0.218  1.00 72.35           N  
ATOM   2083  CA  ILE C 107      -8.115   0.883   1.099  1.00 72.35           C  
ATOM   2084  C   ILE C 107      -7.220  -0.104   0.353  1.00 72.35           C  
ATOM   2085  CB  ILE C 107      -8.682   0.231   2.380  1.00 72.35           C  
ATOM   2086  O   ILE C 107      -5.995  -0.069   0.492  1.00 72.35           O  
ATOM   2087  CG1 ILE C 107      -9.473   1.259   3.197  1.00 72.35           C  
ATOM   2088  CG2 ILE C 107      -7.557  -0.385   3.216  1.00 72.35           C  
ATOM   2089  CD1 ILE C 107     -10.347   0.647   4.282  1.00 72.35           C  
ATOM   2090  N   PHE C 108      -7.853  -0.861  -0.330  1.00 66.52           N  
ATOM   2091  CA  PHE C 108      -7.137  -1.856  -1.121  1.00 66.52           C  
ATOM   2092  C   PHE C 108      -6.223  -1.182  -2.137  1.00 66.52           C  
ATOM   2093  CB  PHE C 108      -8.121  -2.787  -1.836  1.00 66.52           C  
ATOM   2094  O   PHE C 108      -5.050  -1.543  -2.260  1.00 66.52           O  
ATOM   2095  CG  PHE C 108      -7.457  -3.825  -2.699  1.00 66.52           C  
ATOM   2096  CD1 PHE C 108      -7.464  -3.707  -4.083  1.00 66.52           C  
ATOM   2097  CD2 PHE C 108      -6.825  -4.920  -2.125  1.00 66.52           C  
ATOM   2098  CE1 PHE C 108      -6.850  -4.667  -4.885  1.00 66.52           C  
ATOM   2099  CE2 PHE C 108      -6.209  -5.884  -2.919  1.00 66.52           C  
ATOM   2100  CZ  PHE C 108      -6.224  -5.755  -4.299  1.00 66.52           C  
ATOM   2101  N   LEU C 109      -6.692  -0.187  -2.810  1.00 72.24           N  
ATOM   2102  CA  LEU C 109      -5.911   0.548  -3.799  1.00 72.24           C  
ATOM   2103  C   LEU C 109      -4.764   1.302  -3.135  1.00 72.24           C  
ATOM   2104  CB  LEU C 109      -6.804   1.527  -4.567  1.00 72.24           C  
ATOM   2105  O   LEU C 109      -3.664   1.378  -3.687  1.00 72.24           O  
ATOM   2106  CG  LEU C 109      -7.756   0.913  -5.595  1.00 72.24           C  
ATOM   2107  CD1 LEU C 109      -8.664   1.988  -6.184  1.00 72.24           C  
ATOM   2108  CD2 LEU C 109      -6.972   0.206  -6.695  1.00 72.24           C  
ATOM   2109  N   TYR C 110      -5.094   1.657  -2.057  1.00 73.98           N  
ATOM   2110  CA  TYR C 110      -4.072   2.383  -1.311  1.00 73.98           C  
ATOM   2111  C   TYR C 110      -2.935   1.456  -0.900  1.00 73.98           C  
ATOM   2112  CB  TYR C 110      -4.680   3.046  -0.072  1.00 73.98           C  
ATOM   2113  O   TYR C 110      -1.760   1.815  -1.012  1.00 73.98           O  
ATOM   2114  CG  TYR C 110      -3.713   3.928   0.681  1.00 73.98           C  
ATOM   2115  CD1 TYR C 110      -3.194   3.533   1.912  1.00 73.98           C  
ATOM   2116  CD2 TYR C 110      -3.319   5.157   0.165  1.00 73.98           C  
ATOM   2117  CE1 TYR C 110      -2.304   4.342   2.610  1.00 73.98           C  
ATOM   2118  CE2 TYR C 110      -2.430   5.975   0.854  1.00 73.98           C  
ATOM   2119  OH  TYR C 110      -1.048   6.366   2.761  1.00 73.98           O  
ATOM   2120  CZ  TYR C 110      -1.929   5.560   2.074  1.00 73.98           C  
ATOM   2121  N   ILE C 111      -3.312   0.285  -0.456  1.00 70.60           N  
ATOM   2122  CA  ILE C 111      -2.333  -0.729  -0.081  1.00 70.60           C  
ATOM   2123  C   ILE C 111      -1.511  -1.130  -1.304  1.00 70.60           C  
ATOM   2124  CB  ILE C 111      -3.014  -1.971   0.537  1.00 70.60           C  
ATOM   2125  O   ILE C 111      -0.289  -1.271  -1.219  1.00 70.60           O  
ATOM   2126  CG1 ILE C 111      -3.676  -1.608   1.871  1.00 70.60           C  
ATOM   2127  CG2 ILE C 111      -2.003  -3.107   0.718  1.00 70.60           C  
ATOM   2128  CD1 ILE C 111      -4.621  -2.677   2.404  1.00 70.60           C  
ATOM   2129  N   LEU C 112      -2.186  -1.276  -2.344  1.00 66.68           N  
ATOM   2130  CA  LEU C 112      -1.502  -1.633  -3.583  1.00 66.68           C  
ATOM   2131  C   LEU C 112      -0.561  -0.518  -4.025  1.00 66.68           C  
ATOM   2132  CB  LEU C 112      -2.517  -1.930  -4.689  1.00 66.68           C  
ATOM   2133  O   LEU C 112       0.553  -0.784  -4.482  1.00 66.68           O  
ATOM   2134  CG  LEU C 112      -3.113  -3.339  -4.702  1.00 66.68           C  
ATOM   2135  CD1 LEU C 112      -4.257  -3.420  -5.708  1.00 66.68           C  
ATOM   2136  CD2 LEU C 112      -2.039  -4.372  -5.022  1.00 66.68           C  
ATOM   2137  N   TYR C 113      -1.050   0.628  -3.901  1.00 60.76           N  
ATOM   2138  CA  TYR C 113      -0.239   1.800  -4.211  1.00 60.76           C  
ATOM   2139  C   TYR C 113       1.024   1.831  -3.359  1.00 60.76           C  
ATOM   2140  CB  TYR C 113      -1.045   3.085  -3.995  1.00 60.76           C  
ATOM   2141  O   TYR C 113       2.118   2.083  -3.868  1.00 60.76           O  
ATOM   2142  CG  TYR C 113      -0.245   4.347  -4.208  1.00 60.76           C  
ATOM   2143  CD1 TYR C 113       0.208   5.098  -3.126  1.00 60.76           C  
ATOM   2144  CD2 TYR C 113       0.059   4.791  -5.490  1.00 60.76           C  
ATOM   2145  CE1 TYR C 113       0.944   6.263  -3.317  1.00 60.76           C  
ATOM   2146  CE2 TYR C 113       0.794   5.954  -5.693  1.00 60.76           C  
ATOM   2147  OH  TYR C 113       1.961   7.834  -4.797  1.00 60.76           O  
ATOM   2148  CZ  TYR C 113       1.232   6.682  -4.602  1.00 60.76           C  
ATOM   2149  N   ILE C 114       0.852   1.532  -2.071  1.00 59.83           N  
ATOM   2150  CA  ILE C 114       1.974   1.530  -1.139  1.00 59.83           C  
ATOM   2151  C   ILE C 114       2.966   0.435  -1.527  1.00 59.83           C  
ATOM   2152  CB  ILE C 114       1.499   1.331   0.317  1.00 59.83           C  
ATOM   2153  O   ILE C 114       4.180   0.651  -1.502  1.00 59.83           O  
ATOM   2154  CG1 ILE C 114       0.663   2.532   0.775  1.00 59.83           C  
ATOM   2155  CG2 ILE C 114       2.693   1.108   1.250  1.00 59.83           C  
ATOM   2156  CD1 ILE C 114       0.069   2.378   2.168  1.00 59.83           C  
ATOM   2157  N   LEU C 115       2.507  -0.684  -1.884  1.00 58.52           N  
ATOM   2158  CA  LEU C 115       3.362  -1.797  -2.284  1.00 58.52           C  
ATOM   2159  C   LEU C 115       4.107  -1.473  -3.575  1.00 58.52           C  
ATOM   2160  CB  LEU C 115       2.533  -3.071  -2.466  1.00 58.52           C  
ATOM   2161  O   LEU C 115       5.286  -1.806  -3.716  1.00 58.52           O  
ATOM   2162  CG  LEU C 115       2.023  -3.737  -1.186  1.00 58.52           C  
ATOM   2163  CD1 LEU C 115       1.134  -4.928  -1.527  1.00 58.52           C  
ATOM   2164  CD2 LEU C 115       3.192  -4.169  -0.307  1.00 58.52           C  
ATOM   2165  N   PHE C 116       3.362  -0.942  -4.493  1.00 54.41           N  
ATOM   2166  CA  PHE C 116       3.955  -0.539  -5.762  1.00 54.41           C  
ATOM   2167  C   PHE C 116       5.061   0.486  -5.542  1.00 54.41           C  
ATOM   2168  CB  PHE C 116       2.886   0.035  -6.698  1.00 54.41           C  
ATOM   2169  O   PHE C 116       6.120   0.408  -6.168  1.00 54.41           O  
ATOM   2170  CG  PHE C 116       3.401   0.380  -8.069  1.00 54.41           C  
ATOM   2171  CD1 PHE C 116       3.688   1.697  -8.408  1.00 54.41           C  
ATOM   2172  CD2 PHE C 116       3.599  -0.613  -9.019  1.00 54.41           C  
ATOM   2173  CE1 PHE C 116       4.165   2.019  -9.676  1.00 54.41           C  
ATOM   2174  CE2 PHE C 116       4.076  -0.298 -10.289  1.00 54.41           C  
ATOM   2175  CZ  PHE C 116       4.357   1.018 -10.616  1.00 54.41           C  
ATOM   2176  N   LYS C 117       4.763   1.490  -4.710  1.00 56.34           N  
ATOM   2177  CA  LYS C 117       5.731   2.536  -4.392  1.00 56.34           C  
ATOM   2178  C   LYS C 117       6.965   1.953  -3.709  1.00 56.34           C  
ATOM   2179  CB  LYS C 117       5.094   3.603  -3.500  1.00 56.34           C  
ATOM   2180  O   LYS C 117       8.087   2.403  -3.954  1.00 56.34           O  
ATOM   2181  CG  LYS C 117       5.655   5.001  -3.712  1.00 56.34           C  
ATOM   2182  CD  LYS C 117       4.887   6.040  -2.906  1.00 56.34           C  
ATOM   2183  CE  LYS C 117       5.480   7.432  -3.075  1.00 56.34           C  
ATOM   2184  NZ  LYS C 117       4.663   8.471  -2.380  1.00 56.34           N  
ATOM   2185  N   LEU C 118       6.774   0.942  -2.882  1.00 52.23           N  
ATOM   2186  CA  LEU C 118       7.878   0.304  -2.172  1.00 52.23           C  
ATOM   2187  C   LEU C 118       8.697  -0.570  -3.116  1.00 52.23           C  
ATOM   2188  CB  LEU C 118       7.350  -0.537  -1.007  1.00 52.23           C  
ATOM   2189  O   LEU C 118       9.908  -0.718  -2.936  1.00 52.23           O  
ATOM   2190  CG  LEU C 118       6.776   0.236   0.182  1.00 52.23           C  
ATOM   2191  CD1 LEU C 118       6.139  -0.725   1.180  1.00 52.23           C  
ATOM   2192  CD2 LEU C 118       7.862   1.070   0.852  1.00 52.23           C  
ATOM   2193  N   SER C 119       8.054  -1.177  -4.025  1.00 46.38           N  
ATOM   2194  CA  SER C 119       8.722  -2.064  -4.971  1.00 46.38           C  
ATOM   2195  C   SER C 119       9.554  -1.275  -5.976  1.00 46.38           C  
ATOM   2196  CB  SER C 119       7.699  -2.928  -5.711  1.00 46.38           C  
ATOM   2197  O   SER C 119      10.591  -1.753  -6.443  1.00 46.38           O  
ATOM   2198  OG  SER C 119       6.871  -2.129  -6.539  1.00 46.38           O  
ATOM   2199  N   LYS C 120       9.098  -0.116  -6.527  1.00 48.27           N  
ATOM   2200  CA  LYS C 120       9.805   0.734  -7.481  1.00 48.27           C  
ATOM   2201  C   LYS C 120      11.065   1.328  -6.858  1.00 48.27           C  
ATOM   2202  CB  LYS C 120       8.892   1.852  -7.985  1.00 48.27           C  
ATOM   2203  O   LYS C 120      12.025   1.642  -7.566  1.00 48.27           O  
ATOM   2204  CG  LYS C 120       7.962   1.430  -9.113  1.00 48.27           C  
ATOM   2205  CD  LYS C 120       7.501   2.627  -9.934  1.00 48.27           C  
ATOM   2206  CE  LYS C 120       7.146   2.226 -11.360  1.00 48.27           C  
ATOM   2207  NZ  LYS C 120       5.670   2.094 -11.547  1.00 48.27           N  
ATOM   2208  N   GLY C 121      11.098   1.409  -5.549  1.00 44.60           N  
ATOM   2209  CA  GLY C 121      12.279   1.954  -4.897  1.00 44.60           C  
ATOM   2210  C   GLY C 121      13.420   0.959  -4.800  1.00 44.60           C  
ATOM   2211  O   GLY C 121      14.570   1.345  -4.582  1.00 44.60           O  
ATOM   2212  N   LYS C 122      13.162  -0.345  -4.964  1.00 42.39           N  
ATOM   2213  CA  LYS C 122      14.268  -1.288  -4.828  1.00 42.39           C  
ATOM   2214  C   LYS C 122      14.950  -1.534  -6.171  1.00 42.39           C  
ATOM   2215  CB  LYS C 122      13.775  -2.612  -4.241  1.00 42.39           C  
ATOM   2216  O   LYS C 122      16.096  -1.985  -6.217  1.00 42.39           O  
ATOM   2217  CG  LYS C 122      13.516  -2.565  -2.742  1.00 42.39           C  
ATOM   2218  CD  LYS C 122      13.187  -3.946  -2.189  1.00 42.39           C  
ATOM   2219  CE  LYS C 122      13.027  -3.919  -0.675  1.00 42.39           C  
ATOM   2220  NZ  LYS C 122      11.787  -4.627  -0.236  1.00 42.39           N  
ATOM   2221  N   THR C 123      14.168  -1.229  -7.284  1.00 32.77           N  
ATOM   2222  CA  THR C 123      14.848  -1.714  -8.480  1.00 32.77           C  
ATOM   2223  C   THR C 123      15.871  -0.693  -8.972  1.00 32.77           C  
ATOM   2224  CB  THR C 123      13.845  -2.023  -9.607  1.00 32.77           C  
ATOM   2225  O   THR C 123      16.351  -0.783 -10.104  1.00 32.77           O  
ATOM   2226  CG2 THR C 123      13.002  -3.249  -9.272  1.00 32.77           C  
ATOM   2227  OG1 THR C 123      12.979  -0.896  -9.790  1.00 32.77           O  
ATOM   2228  N   THR C 124      16.263   0.315  -8.266  1.00 33.13           N  
ATOM   2229  CA  THR C 124      17.303   1.085  -8.940  1.00 33.13           C  
ATOM   2230  C   THR C 124      18.429   0.171  -9.416  1.00 33.13           C  
ATOM   2231  CB  THR C 124      17.878   2.175  -8.017  1.00 33.13           C  
ATOM   2232  O   THR C 124      18.897  -0.688  -8.667  1.00 33.13           O  
ATOM   2233  CG2 THR C 124      17.269   3.538  -8.329  1.00 33.13           C  
ATOM   2234  OG1 THR C 124      17.594   1.837  -6.654  1.00 33.13           O  
ATOM   2235  N   ALA C 125      18.415   0.001 -10.633  1.00 32.13           N  
ATOM   2236  CA  ALA C 125      19.446  -0.532 -11.519  1.00 32.13           C  
ATOM   2237  C   ALA C 125      20.826  -0.006 -11.135  1.00 32.13           C  
ATOM   2238  CB  ALA C 125      19.132  -0.182 -12.972  1.00 32.13           C  
ATOM   2239  O   ALA C 125      20.988   1.185 -10.859  1.00 32.13           O  
ATOM   2240  N   GLU C 126      21.580  -0.916 -10.634  1.00 34.90           N  
ATOM   2241  CA  GLU C 126      23.028  -0.833 -10.462  1.00 34.90           C  
ATOM   2242  C   GLU C 126      23.726  -0.539 -11.787  1.00 34.90           C  
ATOM   2243  CB  GLU C 126      23.572  -2.129  -9.856  1.00 34.90           C  
ATOM   2244  O   GLU C 126      23.842  -1.420 -12.641  1.00 34.90           O  
ATOM   2245  CG  GLU C 126      23.467  -2.190  -8.339  1.00 34.90           C  
ATOM   2246  CD  GLU C 126      24.357  -3.255  -7.718  1.00 34.90           C  
ATOM   2247  OE1 GLU C 126      24.722  -3.123  -6.528  1.00 34.90           O  
ATOM   2248  OE2 GLU C 126      24.694  -4.229  -8.429  1.00 34.90           O  
ATOM   2249  N   ASP C 127      23.176   0.292 -12.638  1.00 32.64           N  
ATOM   2250  CA  ASP C 127      24.141   0.521 -13.708  1.00 32.64           C  
ATOM   2251  C   ASP C 127      25.486   0.977 -13.147  1.00 32.64           C  
ATOM   2252  CB  ASP C 127      23.607   1.556 -14.701  1.00 32.64           C  
ATOM   2253  O   ASP C 127      25.540   1.872 -12.301  1.00 32.64           O  
ATOM   2254  CG  ASP C 127      22.688   0.954 -15.749  1.00 32.64           C  
ATOM   2255  OD1 ASP C 127      22.798  -0.259 -16.032  1.00 32.64           O  
ATOM   2256  OD2 ASP C 127      21.849   1.699 -16.300  1.00 32.64           O  
ATOM   2257  N   GLY C 128      26.417   0.097 -13.256  1.00 32.15           N  
ATOM   2258  CA  GLY C 128      27.830  -0.014 -12.934  1.00 32.15           C  
ATOM   2259  C   GLY C 128      28.666   1.110 -13.518  1.00 32.15           C  
ATOM   2260  O   GLY C 128      29.892   1.005 -13.591  1.00 32.15           O  
ATOM   2261  N   LYS C 129      28.078   2.046 -14.237  1.00 31.87           N  
ATOM   2262  CA  LYS C 129      29.197   2.776 -14.825  1.00 31.87           C  
ATOM   2263  C   LYS C 129      30.126   3.322 -13.745  1.00 31.87           C  
ATOM   2264  CB  LYS C 129      28.689   3.918 -15.706  1.00 31.87           C  
ATOM   2265  O   LYS C 129      29.673   3.699 -12.662  1.00 31.87           O  
ATOM   2266  CG  LYS C 129      28.454   3.525 -17.157  1.00 31.87           C  
ATOM   2267  CD  LYS C 129      28.005   4.716 -17.994  1.00 31.87           C  
ATOM   2268  CE  LYS C 129      27.755   4.319 -19.443  1.00 31.87           C  
ATOM   2269  NZ  LYS C 129      26.963   5.355 -20.171  1.00 31.87           N  
ATOM   2270  N   CYS C 130      31.392   2.927 -13.886  1.00 31.24           N  
ATOM   2271  CA  CYS C 130      32.677   3.208 -13.255  1.00 31.24           C  
ATOM   2272  C   CYS C 130      32.944   4.708 -13.207  1.00 31.24           C  
ATOM   2273  CB  CYS C 130      33.807   2.503 -14.004  1.00 31.24           C  
ATOM   2274  O   CYS C 130      33.716   5.231 -14.013  1.00 31.24           O  
ATOM   2275  SG  CYS C 130      34.607   1.195 -13.049  1.00 31.24           S  
ATOM   2276  N   TYR C 131      31.910   5.531 -13.439  1.00 27.48           N  
ATOM   2277  CA  TYR C 131      32.546   6.839 -13.554  1.00 27.48           C  
ATOM   2278  C   TYR C 131      33.445   7.116 -12.356  1.00 27.48           C  
ATOM   2279  CB  TYR C 131      31.490   7.941 -13.681  1.00 27.48           C  
ATOM   2280  O   TYR C 131      33.270   6.521 -11.290  1.00 27.48           O  
ATOM   2281  CG  TYR C 131      30.806   7.975 -15.025  1.00 27.48           C  
ATOM   2282  CD1 TYR C 131      31.391   8.623 -16.111  1.00 27.48           C  
ATOM   2283  CD2 TYR C 131      29.572   7.360 -15.214  1.00 27.48           C  
ATOM   2284  CE1 TYR C 131      30.763   8.659 -17.351  1.00 27.48           C  
ATOM   2285  CE2 TYR C 131      28.935   7.389 -16.450  1.00 27.48           C  
ATOM   2286  OH  TYR C 131      28.912   8.072 -18.737  1.00 27.48           O  
ATOM   2287  CZ  TYR C 131      29.538   8.040 -17.511  1.00 27.48           C  
ATOM   2288  N   THR C 132      34.546   7.757 -12.661  1.00 25.84           N  
ATOM   2289  CA  THR C 132      35.649   8.475 -12.031  1.00 25.84           C  
ATOM   2290  C   THR C 132      35.145   9.329 -10.871  1.00 25.84           C  
ATOM   2291  CB  THR C 132      36.387   9.367 -13.047  1.00 25.84           C  
ATOM   2292  O   THR C 132      34.053   9.897 -10.940  1.00 25.84           O  
ATOM   2293  CG2 THR C 132      37.867   9.007 -13.121  1.00 25.84           C  
ATOM   2294  OG1 THR C 132      35.798   9.194 -14.342  1.00 25.84           O  
ATOM   2295  N   ALA C 133      35.900   9.406  -9.817  1.00 32.82           N  
ATOM   2296  CA  ALA C 133      35.914   9.651  -8.377  1.00 32.82           C  
ATOM   2297  C   ALA C 133      35.650  11.121  -8.067  1.00 32.82           C  
ATOM   2298  CB  ALA C 133      37.249   9.216  -7.777  1.00 32.82           C  
ATOM   2299  O   ALA C 133      35.770  11.552  -6.918  1.00 32.82           O  
ATOM   2300  N   MET C 134      35.310  11.988  -9.008  1.00 32.04           N  
ATOM   2301  CA  MET C 134      35.703  13.202  -8.298  1.00 32.04           C  
ATOM   2302  C   MET C 134      34.977  13.310  -6.961  1.00 32.04           C  
ATOM   2303  CB  MET C 134      35.418  14.440  -9.150  1.00 32.04           C  
ATOM   2304  O   MET C 134      33.798  12.963  -6.860  1.00 32.04           O  
ATOM   2305  CG  MET C 134      36.603  14.897  -9.984  1.00 32.04           C  
ATOM   2306  SD  MET C 134      36.831  16.718  -9.944  1.00 32.04           S  
ATOM   2307  CE  MET C 134      37.895  16.876  -8.483  1.00 32.04           C  
ATOM   2308  N   PRO C 135      35.553  13.900  -5.811  1.00 31.73           N  
ATOM   2309  CA  PRO C 135      35.417  13.866  -4.353  1.00 31.73           C  
ATOM   2310  C   PRO C 135      34.079  14.425  -3.873  1.00 31.73           C  
ATOM   2311  CB  PRO C 135      36.578  14.739  -3.871  1.00 31.73           C  
ATOM   2312  O   PRO C 135      33.425  13.821  -3.019  1.00 31.73           O  
ATOM   2313  CG  PRO C 135      36.973  15.545  -5.066  1.00 31.73           C  
ATOM   2314  CD  PRO C 135      36.184  15.062  -6.249  1.00 31.73           C  
ATOM   2315  N   GLY C 136      33.847  15.753  -4.035  1.00 30.40           N  
ATOM   2316  CA  GLY C 136      33.578  16.508  -2.821  1.00 30.40           C  
ATOM   2317  C   GLY C 136      32.139  16.394  -2.354  1.00 30.40           C  
ATOM   2318  O   GLY C 136      31.711  17.127  -1.460  1.00 30.40           O  
ATOM   2319  N   ASN C 137      31.269  15.970  -3.078  1.00 33.94           N  
ATOM   2320  CA  ASN C 137      29.912  16.270  -2.632  1.00 33.94           C  
ATOM   2321  C   ASN C 137      29.602  15.606  -1.294  1.00 33.94           C  
ATOM   2322  CB  ASN C 137      28.892  15.838  -3.688  1.00 33.94           C  
ATOM   2323  O   ASN C 137      29.784  14.397  -1.139  1.00 33.94           O  
ATOM   2324  CG  ASN C 137      28.295  17.012  -4.438  1.00 33.94           C  
ATOM   2325  ND2 ASN C 137      27.470  16.720  -5.437  1.00 33.94           N  
ATOM   2326  OD1 ASN C 137      28.572  18.172  -4.123  1.00 33.94           O  
ATOM   2327  N   THR C 138      29.506  16.337  -0.178  1.00 32.73           N  
ATOM   2328  CA  THR C 138      29.282  16.290   1.262  1.00 32.73           C  
ATOM   2329  C   THR C 138      27.942  15.633   1.579  1.00 32.73           C  
ATOM   2330  CB  THR C 138      29.325  17.700   1.881  1.00 32.73           C  
ATOM   2331  O   THR C 138      27.374  15.854   2.651  1.00 32.73           O  
ATOM   2332  CG2 THR C 138      30.759  18.205   1.999  1.00 32.73           C  
ATOM   2333  OG1 THR C 138      28.579  18.601   1.053  1.00 32.73           O  
ATOM   2334  N   HIS C 139      27.341  14.902   0.899  1.00 36.41           N  
ATOM   2335  CA  HIS C 139      26.270  14.207   1.604  1.00 36.41           C  
ATOM   2336  C   HIS C 139      26.815  13.402   2.779  1.00 36.41           C  
ATOM   2337  CB  HIS C 139      25.505  13.290   0.648  1.00 36.41           C  
ATOM   2338  O   HIS C 139      27.833  12.717   2.648  1.00 36.41           O  
ATOM   2339  CG  HIS C 139      24.061  13.648   0.499  1.00 36.41           C  
ATOM   2340  CD2 HIS C 139      23.385  14.203  -0.535  1.00 36.41           C  
ATOM   2341  ND1 HIS C 139      23.136  13.441   1.498  1.00 36.41           N  
ATOM   2342  CE1 HIS C 139      21.949  13.854   1.084  1.00 36.41           C  
ATOM   2343  NE2 HIS C 139      22.074  14.321  -0.146  1.00 36.41           N  
ATOM   2344  N   ARG C 140      26.644  13.828   4.113  1.00 38.60           N  
ATOM   2345  CA  ARG C 140      27.416  13.340   5.251  1.00 38.60           C  
ATOM   2346  C   ARG C 140      27.493  11.817   5.248  1.00 38.60           C  
ATOM   2347  CB  ARG C 140      26.806  13.832   6.566  1.00 38.60           C  
ATOM   2348  O   ARG C 140      26.465  11.138   5.303  1.00 38.60           O  
ATOM   2349  CG  ARG C 140      27.340  15.179   7.027  1.00 38.60           C  
ATOM   2350  CD  ARG C 140      26.749  15.590   8.368  1.00 38.60           C  
ATOM   2351  NE  ARG C 140      27.256  16.888   8.805  1.00 38.60           N  
ATOM   2352  NH1 ARG C 140      26.047  16.929  10.774  1.00 38.60           N  
ATOM   2353  NH2 ARG C 140      27.434  18.674  10.238  1.00 38.60           N  
ATOM   2354  CZ  ARG C 140      26.911  17.494   9.938  1.00 38.60           C  
ATOM   2355  N   LYS C 141      28.247  11.145   4.500  1.00 39.48           N  
ATOM   2356  CA  LYS C 141      28.629   9.751   4.291  1.00 39.48           C  
ATOM   2357  C   LYS C 141      29.112   9.112   5.590  1.00 39.48           C  
ATOM   2358  CB  LYS C 141      29.717   9.648   3.220  1.00 39.48           C  
ATOM   2359  O   LYS C 141      29.971   9.667   6.279  1.00 39.48           O  
ATOM   2360  CG  LYS C 141      29.195   9.260   1.844  1.00 39.48           C  
ATOM   2361  CD  LYS C 141      30.325   9.156   0.828  1.00 39.48           C  
ATOM   2362  CE  LYS C 141      29.798   8.826  -0.562  1.00 39.48           C  
ATOM   2363  NZ  LYS C 141      30.892   8.812  -1.580  1.00 39.48           N  
ATOM   2364  N   ILE C 142      28.131   8.631   6.427  1.00 47.24           N  
ATOM   2365  CA  ILE C 142      28.623   7.908   7.594  1.00 47.24           C  
ATOM   2366  C   ILE C 142      29.890   7.139   7.228  1.00 47.24           C  
ATOM   2367  CB  ILE C 142      27.553   6.944   8.154  1.00 47.24           C  
ATOM   2368  O   ILE C 142      29.918   6.414   6.230  1.00 47.24           O  
ATOM   2369  CG1 ILE C 142      26.287   7.716   8.539  1.00 47.24           C  
ATOM   2370  CG2 ILE C 142      28.104   6.163   9.352  1.00 47.24           C  
ATOM   2371  CD1 ILE C 142      25.052   6.840   8.701  1.00 47.24           C  
ATOM   2372  N   THR C 143      31.020   7.709   7.449  1.00 48.69           N  
ATOM   2373  CA  THR C 143      32.371   7.253   7.139  1.00 48.69           C  
ATOM   2374  C   THR C 143      32.571   5.809   7.593  1.00 48.69           C  
ATOM   2375  CB  THR C 143      33.430   8.153   7.800  1.00 48.69           C  
ATOM   2376  O   THR C 143      31.823   5.308   8.435  1.00 48.69           O  
ATOM   2377  CG2 THR C 143      33.432   9.547   7.181  1.00 48.69           C  
ATOM   2378  OG1 THR C 143      33.147   8.265   9.201  1.00 48.69           O  
ATOM   2379  N   SER C 144      33.124   4.980   6.896  1.00 55.21           N  
ATOM   2380  CA  SER C 144      33.541   3.621   7.226  1.00 55.21           C  
ATOM   2381  C   SER C 144      34.009   3.523   8.674  1.00 55.21           C  
ATOM   2382  CB  SER C 144      34.659   3.161   6.289  1.00 55.21           C  
ATOM   2383  O   SER C 144      33.766   2.517   9.344  1.00 55.21           O  
ATOM   2384  OG  SER C 144      35.766   4.044   6.354  1.00 55.21           O  
ATOM   2385  N   PHE C 145      34.499   4.675   9.148  1.00 55.26           N  
ATOM   2386  CA  PHE C 145      34.970   4.733  10.526  1.00 55.26           C  
ATOM   2387  C   PHE C 145      33.798   4.778  11.499  1.00 55.26           C  
ATOM   2388  CB  PHE C 145      35.874   5.952  10.737  1.00 55.26           C  
ATOM   2389  O   PHE C 145      33.798   4.077  12.513  1.00 55.26           O  
ATOM   2390  CG  PHE C 145      36.403   6.081  12.139  1.00 55.26           C  
ATOM   2391  CD1 PHE C 145      35.793   6.933  13.052  1.00 55.26           C  
ATOM   2392  CD2 PHE C 145      37.511   5.349  12.546  1.00 55.26           C  
ATOM   2393  CE1 PHE C 145      36.281   7.054  14.351  1.00 55.26           C  
ATOM   2394  CE2 PHE C 145      38.004   5.465  13.842  1.00 55.26           C  
ATOM   2395  CZ  PHE C 145      37.389   6.319  14.743  1.00 55.26           C  
ATOM   2396  N   GLU C 146      32.851   5.642  10.991  1.00 58.16           N  
ATOM   2397  CA  GLU C 146      31.683   5.812  11.851  1.00 58.16           C  
ATOM   2398  C   GLU C 146      30.832   4.546  11.882  1.00 58.16           C  
ATOM   2399  CB  GLU C 146      30.840   7.001  11.385  1.00 58.16           C  
ATOM   2400  O   GLU C 146      30.304   4.172  12.932  1.00 58.16           O  
ATOM   2401  CG  GLU C 146      30.047   7.668  12.499  1.00 58.16           C  
ATOM   2402  CD  GLU C 146      29.297   8.909  12.043  1.00 58.16           C  
ATOM   2403  OE1 GLU C 146      28.529   9.484  12.847  1.00 58.16           O  
ATOM   2404  OE2 GLU C 146      29.478   9.308  10.871  1.00 58.16           O  
ATOM   2405  N   LEU C 147      30.865   3.859  10.855  1.00 65.00           N  
ATOM   2406  CA  LEU C 147      30.168   2.579  10.784  1.00 65.00           C  
ATOM   2407  C   LEU C 147      30.893   1.519  11.606  1.00 65.00           C  
ATOM   2408  CB  LEU C 147      30.042   2.117   9.330  1.00 65.00           C  
ATOM   2409  O   LEU C 147      30.256   0.712  12.287  1.00 65.00           O  
ATOM   2410  CG  LEU C 147      28.785   1.320   8.978  1.00 65.00           C  
ATOM   2411  CD1 LEU C 147      27.764   2.219   8.289  1.00 65.00           C  
ATOM   2412  CD2 LEU C 147      29.137   0.127   8.096  1.00 65.00           C  
ATOM   2413  N   ALA C 148      32.084   1.605  11.616  1.00 62.99           N  
ATOM   2414  CA  ALA C 148      32.907   0.687  12.400  1.00 62.99           C  
ATOM   2415  C   ALA C 148      32.724   0.928  13.896  1.00 62.99           C  
ATOM   2416  CB  ALA C 148      34.377   0.831  12.017  1.00 62.99           C  
ATOM   2417  O   ALA C 148      32.698  -0.019  14.685  1.00 62.99           O  
ATOM   2418  N   GLN C 149      32.483   2.248  14.177  1.00 61.50           N  
ATOM   2419  CA  GLN C 149      32.255   2.603  15.573  1.00 61.50           C  
ATOM   2420  C   GLN C 149      30.902   2.090  16.058  1.00 61.50           C  
ATOM   2421  CB  GLN C 149      32.341   4.118  15.764  1.00 61.50           C  
ATOM   2422  O   GLN C 149      30.785   1.596  17.181  1.00 61.50           O  
ATOM   2423  CG  GLN C 149      32.671   4.541  17.189  1.00 61.50           C  
ATOM   2424  CD  GLN C 149      32.830   6.043  17.333  1.00 61.50           C  
ATOM   2425  NE2 GLN C 149      33.615   6.464  18.319  1.00 61.50           N  
ATOM   2426  OE1 GLN C 149      32.254   6.819  16.564  1.00 61.50           O  
ATOM   2427  N   LEU C 150      29.883   2.250  15.158  1.00 66.06           N  
ATOM   2428  CA  LEU C 150      28.556   1.752  15.504  1.00 66.06           C  
ATOM   2429  C   LEU C 150      28.564   0.233  15.638  1.00 66.06           C  
ATOM   2430  CB  LEU C 150      27.532   2.178  14.449  1.00 66.06           C  
ATOM   2431  O   LEU C 150      27.917  -0.319  16.532  1.00 66.06           O  
ATOM   2432  CG  LEU C 150      26.351   3.012  14.949  1.00 66.06           C  
ATOM   2433  CD1 LEU C 150      26.535   4.476  14.561  1.00 66.06           C  
ATOM   2434  CD2 LEU C 150      25.039   2.467  14.396  1.00 66.06           C  
ATOM   2435  N   GLN C 151      29.262  -0.433  14.811  1.00 64.79           N  
ATOM   2436  CA  GLN C 151      29.357  -1.889  14.842  1.00 64.79           C  
ATOM   2437  C   GLN C 151      30.054  -2.368  16.112  1.00 64.79           C  
ATOM   2438  CB  GLN C 151      30.100  -2.405  13.609  1.00 64.79           C  
ATOM   2439  O   GLN C 151      29.666  -3.383  16.693  1.00 64.79           O  
ATOM   2440  CG  GLN C 151      29.182  -2.883  12.492  1.00 64.79           C  
ATOM   2441  CD  GLN C 151      29.944  -3.432  11.300  1.00 64.79           C  
ATOM   2442  NE2 GLN C 151      29.376  -4.440  10.647  1.00 64.79           N  
ATOM   2443  OE1 GLN C 151      31.033  -2.953  10.969  1.00 64.79           O  
ATOM   2444  N   GLU C 152      30.941  -1.539  16.489  1.00 74.50           N  
ATOM   2445  CA  GLU C 152      31.624  -1.841  17.743  1.00 74.50           C  
ATOM   2446  C   GLU C 152      30.692  -1.659  18.938  1.00 74.50           C  
ATOM   2447  CB  GLU C 152      32.865  -0.958  17.905  1.00 74.50           C  
ATOM   2448  O   GLU C 152      30.702  -2.469  19.868  1.00 74.50           O  
ATOM   2449  CG  GLU C 152      33.770  -1.375  19.055  1.00 74.50           C  
ATOM   2450  CD  GLU C 152      35.186  -0.834  18.930  1.00 74.50           C  
ATOM   2451  OE1 GLU C 152      36.094  -1.345  19.624  1.00 74.50           O  
ATOM   2452  OE2 GLU C 152      35.388   0.109  18.133  1.00 74.50           O  
ATOM   2453  N   LYS C 153      29.921  -0.646  18.831  1.00 68.68           N  
ATOM   2454  CA  LYS C 153      28.970  -0.384  19.907  1.00 68.68           C  
ATOM   2455  C   LYS C 153      27.890  -1.461  19.961  1.00 68.68           C  
ATOM   2456  CB  LYS C 153      28.328   0.994  19.732  1.00 68.68           C  
ATOM   2457  O   LYS C 153      27.468  -1.870  21.045  1.00 68.68           O  
ATOM   2458  CG  LYS C 153      29.137   2.134  20.333  1.00 68.68           C  
ATOM   2459  CD  LYS C 153      29.059   2.134  21.854  1.00 68.68           C  
ATOM   2460  CE  LYS C 153      29.656   3.404  22.445  1.00 68.68           C  
ATOM   2461  NZ  LYS C 153      29.191   3.634  23.846  1.00 68.68           N  
ATOM   2462  N   LEU C 154      27.498  -1.904  18.799  1.00 71.91           N  
ATOM   2463  CA  LEU C 154      26.525  -2.987  18.722  1.00 71.91           C  
ATOM   2464  C   LEU C 154      27.100  -4.277  19.297  1.00 71.91           C  
ATOM   2465  CB  LEU C 154      26.087  -3.212  17.272  1.00 71.91           C  
ATOM   2466  O   LEU C 154      26.401  -5.018  19.993  1.00 71.91           O  
ATOM   2467  CG  LEU C 154      24.579  -3.255  17.019  1.00 71.91           C  
ATOM   2468  CD1 LEU C 154      24.196  -2.258  15.930  1.00 71.91           C  
ATOM   2469  CD2 LEU C 154      24.140  -4.665  16.638  1.00 71.91           C  
ATOM   2470  N   LYS C 155      28.288  -4.508  19.054  1.00 70.06           N  
ATOM   2471  CA  LYS C 155      28.984  -5.671  19.598  1.00 70.06           C  
ATOM   2472  C   LYS C 155      29.092  -5.585  21.117  1.00 70.06           C  
ATOM   2473  CB  LYS C 155      30.377  -5.801  18.979  1.00 70.06           C  
ATOM   2474  O   LYS C 155      28.933  -6.590  21.814  1.00 70.06           O  
ATOM   2475  CG  LYS C 155      30.903  -7.228  18.933  1.00 70.06           C  
ATOM   2476  CD  LYS C 155      32.263  -7.300  18.252  1.00 70.06           C  
ATOM   2477  CE  LYS C 155      32.825  -8.716  18.271  1.00 70.06           C  
ATOM   2478  NZ  LYS C 155      34.094  -8.819  17.491  1.00 70.06           N  
ATOM   2479  N   GLU C 156      29.325  -4.400  21.576  1.00 75.91           N  
ATOM   2480  CA  GLU C 156      29.392  -4.173  23.017  1.00 75.91           C  
ATOM   2481  C   GLU C 156      28.046  -4.447  23.682  1.00 75.91           C  
ATOM   2482  CB  GLU C 156      29.845  -2.741  23.315  1.00 75.91           C  
ATOM   2483  O   GLU C 156      27.992  -5.024  24.770  1.00 75.91           O  
ATOM   2484  CG  GLU C 156      30.454  -2.565  24.698  1.00 75.91           C  
ATOM   2485  CD  GLU C 156      31.055  -1.185  24.918  1.00 75.91           C  
ATOM   2486  OE1 GLU C 156      31.572  -0.918  26.026  1.00 75.91           O  
ATOM   2487  OE2 GLU C 156      31.006  -0.365  23.974  1.00 75.91           O  
ATOM   2488  N   THR C 157      27.010  -3.974  23.066  1.00 69.15           N  
ATOM   2489  CA  THR C 157      25.663  -4.206  23.576  1.00 69.15           C  
ATOM   2490  C   THR C 157      25.325  -5.695  23.554  1.00 69.15           C  
ATOM   2491  CB  THR C 157      24.614  -3.427  22.761  1.00 69.15           C  
ATOM   2492  O   THR C 157      24.684  -6.205  24.475  1.00 69.15           O  
ATOM   2493  CG2 THR C 157      24.910  -1.931  22.771  1.00 69.15           C  
ATOM   2494  OG1 THR C 157      24.626  -3.896  21.407  1.00 69.15           O  
ATOM   2495  N   GLU C 158      25.698  -6.280  22.547  1.00 68.85           N  
ATOM   2496  CA  GLU C 158      25.480  -7.717  22.414  1.00 68.85           C  
ATOM   2497  C   GLU C 158      26.221  -8.491  23.500  1.00 68.85           C  
ATOM   2498  CB  GLU C 158      25.920  -8.202  21.030  1.00 68.85           C  
ATOM   2499  O   GLU C 158      25.672  -9.425  24.089  1.00 68.85           O  
ATOM   2500  CG  GLU C 158      25.431  -9.601  20.683  1.00 68.85           C  
ATOM   2501  CD  GLU C 158      25.913 -10.086  19.326  1.00 68.85           C  
ATOM   2502  OE1 GLU C 158      25.753 -11.289  19.019  1.00 68.85           O  
ATOM   2503  OE2 GLU C 158      26.456  -9.256  18.562  1.00 68.85           O  
ATOM   2504  N   ALA C 159      27.386  -8.092  23.717  1.00 74.55           N  
ATOM   2505  CA  ALA C 159      28.197  -8.725  24.754  1.00 74.55           C  
ATOM   2506  C   ALA C 159      27.598  -8.490  26.138  1.00 74.55           C  
ATOM   2507  CB  ALA C 159      29.630  -8.203  24.702  1.00 74.55           C  
ATOM   2508  O   ALA C 159      27.598  -9.388  26.982  1.00 74.55           O  
ATOM   2509  N   ALA C 160      27.176  -7.298  26.363  1.00 75.91           N  
ATOM   2510  CA  ALA C 160      26.540  -6.977  27.639  1.00 75.91           C  
ATOM   2511  C   ALA C 160      25.259  -7.784  27.831  1.00 75.91           C  
ATOM   2512  CB  ALA C 160      26.243  -5.482  27.724  1.00 75.91           C  
ATOM   2513  O   ALA C 160      24.968  -8.244  28.938  1.00 75.91           O  
ATOM   2514  N   MET C 161      24.607  -7.971  26.778  1.00 70.62           N  
ATOM   2515  CA  MET C 161      23.381  -8.763  26.812  1.00 70.62           C  
ATOM   2516  C   MET C 161      23.690 -10.232  27.081  1.00 70.62           C  
ATOM   2517  CB  MET C 161      22.613  -8.622  25.497  1.00 70.62           C  
ATOM   2518  O   MET C 161      22.981 -10.889  27.845  1.00 70.62           O  
ATOM   2519  CG  MET C 161      21.221  -9.231  25.532  1.00 70.62           C  
ATOM   2520  SD  MET C 161      20.043  -8.360  24.427  1.00 70.62           S  
ATOM   2521  CE  MET C 161      19.037  -9.761  23.864  1.00 70.62           C  
ATOM   2522  N   GLU C 162      24.654 -10.640  26.444  1.00 60.16           N  
ATOM   2523  CA  GLU C 162      25.079 -12.024  26.628  1.00 60.16           C  
ATOM   2524  C   GLU C 162      25.494 -12.286  28.073  1.00 60.16           C  
ATOM   2525  CB  GLU C 162      26.231 -12.364  25.679  1.00 60.16           C  
ATOM   2526  O   GLU C 162      25.183 -13.340  28.632  1.00 60.16           O  
ATOM   2527  CG  GLU C 162      26.247 -13.817  25.227  1.00 60.16           C  
ATOM   2528  CD  GLU C 162      27.298 -14.104  24.167  1.00 60.16           C  
ATOM   2529  OE1 GLU C 162      27.406 -15.268  23.718  1.00 60.16           O  
ATOM   2530  OE2 GLU C 162      28.021 -13.157  23.782  1.00 60.16           O  
ATOM   2531  N   LYS C 163      26.172 -11.390  28.637  1.00 66.97           N  
ATOM   2532  CA  LYS C 163      26.548 -11.496  30.044  1.00 66.97           C  
ATOM   2533  C   LYS C 163      25.315 -11.527  30.942  1.00 66.97           C  
ATOM   2534  CB  LYS C 163      27.460 -10.336  30.445  1.00 66.97           C  
ATOM   2535  O   LYS C 163      25.277 -12.265  31.929  1.00 66.97           O  
ATOM   2536  CG  LYS C 163      28.748 -10.769  31.129  1.00 66.97           C  
ATOM   2537  CD  LYS C 163      29.654  -9.579  31.421  1.00 66.97           C  
ATOM   2538  CE  LYS C 163      30.941 -10.011  32.109  1.00 66.97           C  
ATOM   2539  NZ  LYS C 163      31.873  -8.862  32.314  1.00 66.97           N  
ATOM   2540  N   LEU C 164      24.483 -10.694  30.644  1.00 61.28           N  
ATOM   2541  CA  LEU C 164      23.246 -10.639  31.416  1.00 61.28           C  
ATOM   2542  C   LEU C 164      22.486 -11.958  31.320  1.00 61.28           C  
ATOM   2543  CB  LEU C 164      22.360  -9.490  30.929  1.00 61.28           C  
ATOM   2544  O   LEU C 164      21.952 -12.446  32.318  1.00 61.28           O  
ATOM   2545  CG  LEU C 164      22.183  -8.315  31.893  1.00 61.28           C  
ATOM   2546  CD1 LEU C 164      22.267  -6.993  31.138  1.00 61.28           C  
ATOM   2547  CD2 LEU C 164      20.857  -8.428  32.637  1.00 61.28           C  
ATOM   2548  N   ILE C 165      22.407 -12.488  30.120  1.00 57.37           N  
ATOM   2549  CA  ILE C 165      21.679 -13.727  29.870  1.00 57.37           C  
ATOM   2550  C   ILE C 165      22.396 -14.892  30.548  1.00 57.37           C  
ATOM   2551  CB  ILE C 165      21.528 -13.998  28.356  1.00 57.37           C  
ATOM   2552  O   ILE C 165      21.752 -15.800  31.080  1.00 57.37           O  
ATOM   2553  CG1 ILE C 165      20.415 -13.124  27.766  1.00 57.37           C  
ATOM   2554  CG2 ILE C 165      21.254 -15.482  28.098  1.00 57.37           C  
ATOM   2555  CD1 ILE C 165      20.493 -12.959  26.254  1.00 57.37           C  
ATOM   2556  N   ASN C 166      23.679 -14.927  30.426  1.00 54.75           N  
ATOM   2557  CA  ASN C 166      24.457 -15.985  31.062  1.00 54.75           C  
ATOM   2558  C   ASN C 166      24.360 -15.916  32.583  1.00 54.75           C  
ATOM   2559  CB  ASN C 166      25.920 -15.915  30.619  1.00 54.75           C  
ATOM   2560  O   ASN C 166      24.412 -16.944  33.260  1.00 54.75           O  
ATOM   2561  CG  ASN C 166      26.188 -16.713  29.358  1.00 54.75           C  
ATOM   2562  ND2 ASN C 166      27.372 -16.535  28.784  1.00 54.75           N  
ATOM   2563  OD1 ASN C 166      25.337 -17.482  28.903  1.00 54.75           O  
ATOM   2564  N   ARG C 167      24.453 -14.685  33.016  1.00 50.99           N  
ATOM   2565  CA  ARG C 167      24.242 -14.566  34.455  1.00 50.99           C  
ATOM   2566  C   ARG C 167      22.885 -15.133  34.857  1.00 50.99           C  
ATOM   2567  CB  ARG C 167      24.351 -13.105  34.896  1.00 50.99           C  
ATOM   2568  O   ARG C 167      22.736 -15.688  35.948  1.00 50.99           O  
ATOM   2569  CG  ARG C 167      24.941 -12.924  36.285  1.00 50.99           C  
ATOM   2570  CD  ARG C 167      25.158 -11.454  36.618  1.00 50.99           C  
ATOM   2571  NE  ARG C 167      26.567 -11.082  36.523  1.00 50.99           N  
ATOM   2572  NH1 ARG C 167      26.190  -8.808  36.682  1.00 50.99           N  
ATOM   2573  NH2 ARG C 167      28.327  -9.608  36.460  1.00 50.99           N  
ATOM   2574  CZ  ARG C 167      27.025  -9.834  36.555  1.00 50.99           C  
ATOM   2575  N   VAL C 168      21.978 -14.915  33.990  1.00 53.10           N  
ATOM   2576  CA  VAL C 168      20.668 -15.486  34.284  1.00 53.10           C  
ATOM   2577  C   VAL C 168      20.716 -17.003  34.116  1.00 53.10           C  
ATOM   2578  CB  VAL C 168      19.569 -14.884  33.379  1.00 53.10           C  
ATOM   2579  O   VAL C 168      21.055 -17.505  33.042  1.00 53.10           O  
ATOM   2580  CG1 VAL C 168      18.230 -15.577  33.622  1.00 53.10           C  
ATOM   2581  CG2 VAL C 168      19.448 -13.380  33.617  1.00 53.10           C  
ATOM   2582  N   GLY C 169      21.635 -17.497  34.698  1.00 46.56           N  
ATOM   2583  CA  GLY C 169      21.930 -18.910  34.874  1.00 46.56           C  
ATOM   2584  C   GLY C 169      20.691 -19.785  34.856  1.00 46.56           C  
ATOM   2585  O   GLY C 169      19.567 -19.280  34.899  1.00 46.56           O  
ATOM   2586  N   PRO C 170      20.878 -20.939  34.310  1.00 41.81           N  
ATOM   2587  CA  PRO C 170      19.799 -21.930  34.280  1.00 41.81           C  
ATOM   2588  C   PRO C 170      19.065 -22.043  35.614  1.00 41.81           C  
ATOM   2589  CB  PRO C 170      20.528 -23.234  33.945  1.00 41.81           C  
ATOM   2590  O   PRO C 170      17.943 -22.553  35.664  1.00 41.81           O  
ATOM   2591  CG  PRO C 170      21.974 -22.931  34.166  1.00 41.81           C  
ATOM   2592  CD  PRO C 170      22.110 -21.475  34.508  1.00 41.81           C  
ATOM   2593  N   ASN C 171      19.855 -22.309  36.660  1.00 44.06           N  
ATOM   2594  CA  ASN C 171      19.205 -22.849  37.850  1.00 44.06           C  
ATOM   2595  C   ASN C 171      18.218 -21.852  38.450  1.00 44.06           C  
ATOM   2596  CB  ASN C 171      20.248 -23.256  38.893  1.00 44.06           C  
ATOM   2597  O   ASN C 171      18.609 -20.764  38.877  1.00 44.06           O  
ATOM   2598  CG  ASN C 171      20.867 -24.609  38.601  1.00 44.06           C  
ATOM   2599  ND2 ASN C 171      21.872 -24.982  39.385  1.00 44.06           N  
ATOM   2600  OD1 ASN C 171      20.446 -25.313  37.680  1.00 44.06           O  
ATOM   2601  N   GLY C 172      17.116 -21.650  37.793  1.00 41.02           N  
ATOM   2602  CA  GLY C 172      15.883 -20.968  38.153  1.00 41.02           C  
ATOM   2603  C   GLY C 172      15.472 -21.200  39.595  1.00 41.02           C  
ATOM   2604  O   GLY C 172      14.347 -20.879  39.985  1.00 41.02           O  
ATOM   2605  N   GLU C 173      16.074 -22.122  40.216  1.00 39.43           N  
ATOM   2606  CA  GLU C 173      15.342 -22.354  41.458  1.00 39.43           C  
ATOM   2607  C   GLU C 173      15.307 -21.096  42.321  1.00 39.43           C  
ATOM   2608  CB  GLU C 173      15.966 -23.512  42.242  1.00 39.43           C  
ATOM   2609  O   GLU C 173      14.750 -21.106  43.421  1.00 39.43           O  
ATOM   2610  CG  GLU C 173      15.644 -24.885  41.671  1.00 39.43           C  
ATOM   2611  CD  GLU C 173      16.221 -26.027  42.493  1.00 39.43           C  
ATOM   2612  OE1 GLU C 173      15.730 -27.172  42.369  1.00 39.43           O  
ATOM   2613  OE2 GLU C 173      17.171 -25.774  43.267  1.00 39.43           O  
ATOM   2614  N   SER C 174      16.329 -20.308  42.210  1.00 40.37           N  
ATOM   2615  CA  SER C 174      16.266 -19.407  43.357  1.00 40.37           C  
ATOM   2616  C   SER C 174      14.941 -18.653  43.396  1.00 40.37           C  
ATOM   2617  CB  SER C 174      17.427 -18.413  43.323  1.00 40.37           C  
ATOM   2618  O   SER C 174      14.310 -18.443  42.358  1.00 40.37           O  
ATOM   2619  OG  SER C 174      17.902 -18.239  41.999  1.00 40.37           O  
ATOM   2620  N   ARG C 175      14.365 -18.553  44.629  1.00 36.36           N  
ATOM   2621  CA  ARG C 175      13.216 -17.945  45.292  1.00 36.36           C  
ATOM   2622  C   ARG C 175      12.986 -16.523  44.793  1.00 36.36           C  
ATOM   2623  CB  ARG C 175      13.409 -17.943  46.810  1.00 36.36           C  
ATOM   2624  O   ARG C 175      13.941 -15.787  44.535  1.00 36.36           O  
ATOM   2625  CG  ARG C 175      12.738 -19.109  47.518  1.00 36.36           C  
ATOM   2626  CD  ARG C 175      12.762 -18.939  49.031  1.00 36.36           C  
ATOM   2627  NE  ARG C 175      11.744 -19.759  49.681  1.00 36.36           N  
ATOM   2628  NH1 ARG C 175      13.170 -20.635  51.273  1.00 36.36           N  
ATOM   2629  NH2 ARG C 175      10.962 -21.249  51.244  1.00 36.36           N  
ATOM   2630  CZ  ARG C 175      11.961 -20.546  50.731  1.00 36.36           C  
ATOM   2631  N   ALA C 176      11.819 -16.276  44.133  1.00 37.60           N  
ATOM   2632  CA  ALA C 176      11.031 -15.101  43.769  1.00 37.60           C  
ATOM   2633  C   ALA C 176      11.139 -14.016  44.836  1.00 37.60           C  
ATOM   2634  CB  ALA C 176       9.570 -15.487  43.552  1.00 37.60           C  
ATOM   2635  O   ALA C 176      10.683 -14.201  45.967  1.00 37.60           O  
ATOM   2636  N   GLN C 177      12.318 -13.526  45.135  1.00 38.56           N  
ATOM   2637  CA  GLN C 177      12.182 -12.372  46.017  1.00 38.56           C  
ATOM   2638  C   GLN C 177      11.020 -11.483  45.585  1.00 38.56           C  
ATOM   2639  CB  GLN C 177      13.480 -11.563  46.048  1.00 38.56           C  
ATOM   2640  O   GLN C 177      10.890 -11.154  44.404  1.00 38.56           O  
ATOM   2641  CG  GLN C 177      14.287 -11.744  47.327  1.00 38.56           C  
ATOM   2642  CD  GLN C 177      15.675 -11.138  47.235  1.00 38.56           C  
ATOM   2643  NE2 GLN C 177      16.435 -11.231  48.321  1.00 38.56           N  
ATOM   2644  OE1 GLN C 177      16.061 -10.592  46.197  1.00 38.56           O  
ATOM   2645  N   THR C 178       9.848 -11.754  46.258  1.00 40.97           N  
ATOM   2646  CA  THR C 178       8.536 -11.117  46.231  1.00 40.97           C  
ATOM   2647  C   THR C 178       8.673  -9.600  46.136  1.00 40.97           C  
ATOM   2648  CB  THR C 178       7.712 -11.483  47.480  1.00 40.97           C  
ATOM   2649  O   THR C 178       9.334  -8.977  46.970  1.00 40.97           O  
ATOM   2650  CG2 THR C 178       6.850 -12.715  47.227  1.00 40.97           C  
ATOM   2651  OG1 THR C 178       8.601 -11.750  48.571  1.00 40.97           O  
ATOM   2652  N   VAL C 179       9.010  -9.151  44.994  1.00 49.92           N  
ATOM   2653  CA  VAL C 179       8.854  -7.706  44.867  1.00 49.92           C  
ATOM   2654  C   VAL C 179       7.650  -7.241  45.683  1.00 49.92           C  
ATOM   2655  CB  VAL C 179       8.694  -7.280  43.390  1.00 49.92           C  
ATOM   2656  O   VAL C 179       6.574  -7.838  45.607  1.00 49.92           O  
ATOM   2657  CG1 VAL C 179       8.599  -5.760  43.273  1.00 49.92           C  
ATOM   2658  CG2 VAL C 179       9.855  -7.813  42.552  1.00 49.92           C  
ATOM   2659  N   THR C 180       7.946  -6.862  46.862  1.00 54.18           N  
ATOM   2660  CA  THR C 180       6.928  -6.492  47.839  1.00 54.18           C  
ATOM   2661  C   THR C 180       5.833  -5.652  47.187  1.00 54.18           C  
ATOM   2662  CB  THR C 180       7.541  -5.715  49.018  1.00 54.18           C  
ATOM   2663  O   THR C 180       6.058  -5.029  46.147  1.00 54.18           O  
ATOM   2664  CG2 THR C 180       8.297  -6.649  49.958  1.00 54.18           C  
ATOM   2665  OG1 THR C 180       8.448  -4.728  48.512  1.00 54.18           O  
ATOM   2666  N   SER C 181       4.591  -6.143  47.202  1.00 60.30           N  
ATOM   2667  CA  SER C 181       3.363  -5.464  46.802  1.00 60.30           C  
ATOM   2668  C   SER C 181       3.502  -3.950  46.924  1.00 60.30           C  
ATOM   2669  CB  SER C 181       2.183  -5.945  47.648  1.00 60.30           C  
ATOM   2670  O   SER C 181       3.008  -3.205  46.076  1.00 60.30           O  
ATOM   2671  OG  SER C 181       1.003  -5.235  47.315  1.00 60.30           O  
ATOM   2672  N   ASP C 182       4.326  -3.535  47.869  1.00 62.53           N  
ATOM   2673  CA  ASP C 182       4.507  -2.106  48.105  1.00 62.53           C  
ATOM   2674  C   ASP C 182       5.334  -1.466  46.992  1.00 62.53           C  
ATOM   2675  CB  ASP C 182       5.175  -1.867  49.461  1.00 62.53           C  
ATOM   2676  O   ASP C 182       5.030  -0.359  46.544  1.00 62.53           O  
ATOM   2677  CG  ASP C 182       4.211  -1.992  50.627  1.00 62.53           C  
ATOM   2678  OD1 ASP C 182       3.013  -1.676  50.465  1.00 62.53           O  
ATOM   2679  OD2 ASP C 182       4.654  -2.409  51.719  1.00 62.53           O  
ATOM   2680  N   GLN C 183       6.366  -2.207  46.583  1.00 60.08           N  
ATOM   2681  CA  GLN C 183       7.248  -1.673  45.550  1.00 60.08           C  
ATOM   2682  C   GLN C 183       6.541  -1.615  44.199  1.00 60.08           C  
ATOM   2683  CB  GLN C 183       8.519  -2.517  45.441  1.00 60.08           C  
ATOM   2684  O   GLN C 183       6.711  -0.655  43.445  1.00 60.08           O  
ATOM   2685  CG  GLN C 183       9.804  -1.718  45.615  1.00 60.08           C  
ATOM   2686  CD  GLN C 183      11.000  -2.594  45.936  1.00 60.08           C  
ATOM   2687  NE2 GLN C 183      12.178  -2.178  45.484  1.00 60.08           N  
ATOM   2688  OE1 GLN C 183      10.867  -3.635  46.587  1.00 60.08           O  
ATOM   2689  N   GLU C 184       5.863  -2.678  43.910  1.00 60.84           N  
ATOM   2690  CA  GLU C 184       5.048  -2.701  42.699  1.00 60.84           C  
ATOM   2691  C   GLU C 184       4.072  -1.528  42.669  1.00 60.84           C  
ATOM   2692  CB  GLU C 184       4.285  -4.024  42.590  1.00 60.84           C  
ATOM   2693  O   GLU C 184       3.898  -0.886  41.631  1.00 60.84           O  
ATOM   2694  CG  GLU C 184       3.670  -4.267  41.219  1.00 60.84           C  
ATOM   2695  CD  GLU C 184       2.920  -5.586  41.123  1.00 60.84           C  
ATOM   2696  OE1 GLU C 184       2.263  -5.837  40.087  1.00 60.84           O  
ATOM   2697  OE2 GLU C 184       2.988  -6.374  42.093  1.00 60.84           O  
ATOM   2698  N   LYS C 185       3.430  -1.262  43.762  1.00 69.46           N  
ATOM   2699  CA  LYS C 185       2.489  -0.153  43.897  1.00 69.46           C  
ATOM   2700  C   LYS C 185       3.179   1.186  43.655  1.00 69.46           C  
ATOM   2701  CB  LYS C 185       1.841  -0.165  45.282  1.00 69.46           C  
ATOM   2702  O   LYS C 185       2.612   2.077  43.019  1.00 69.46           O  
ATOM   2703  CG  LYS C 185       0.330  -0.345  45.257  1.00 69.46           C  
ATOM   2704  CD  LYS C 185      -0.251  -0.396  46.664  1.00 69.46           C  
ATOM   2705  CE  LYS C 185      -1.756  -0.622  46.641  1.00 69.46           C  
ATOM   2706  NZ  LYS C 185      -2.294  -0.913  48.004  1.00 69.46           N  
ATOM   2707  N   ARG C 186       4.413   1.283  44.080  1.00 71.96           N  
ATOM   2708  CA  ARG C 186       5.193   2.504  43.905  1.00 71.96           C  
ATOM   2709  C   ARG C 186       5.559   2.714  42.440  1.00 71.96           C  
ATOM   2710  CB  ARG C 186       6.461   2.459  44.761  1.00 71.96           C  
ATOM   2711  O   ARG C 186       5.493   3.836  41.933  1.00 71.96           O  
ATOM   2712  CG  ARG C 186       6.699   3.721  45.576  1.00 71.96           C  
ATOM   2713  CD  ARG C 186       7.843   3.546  46.565  1.00 71.96           C  
ATOM   2714  NE  ARG C 186       7.459   3.960  47.911  1.00 71.96           N  
ATOM   2715  NH1 ARG C 186       9.386   3.185  48.922  1.00 71.96           N  
ATOM   2716  NH2 ARG C 186       7.755   4.195  50.177  1.00 71.96           N  
ATOM   2717  CZ  ARG C 186       8.201   3.779  49.000  1.00 71.96           C  
ATOM   2718  N   LEU C 187       5.874   1.575  41.901  1.00 71.59           N  
ATOM   2719  CA  LEU C 187       6.244   1.668  40.493  1.00 71.59           C  
ATOM   2720  C   LEU C 187       5.035   2.026  39.635  1.00 71.59           C  
ATOM   2721  CB  LEU C 187       6.854   0.349  40.010  1.00 71.59           C  
ATOM   2722  O   LEU C 187       5.142   2.833  38.709  1.00 71.59           O  
ATOM   2723  CG  LEU C 187       7.897   0.451  38.897  1.00 71.59           C  
ATOM   2724  CD1 LEU C 187       9.304   0.455  39.487  1.00 71.59           C  
ATOM   2725  CD2 LEU C 187       7.732  -0.693  37.902  1.00 71.59           C  
ATOM   2726  N   LEU C 188       3.940   1.335  40.010  1.00 76.07           N  
ATOM   2727  CA  LEU C 188       2.705   1.633  39.292  1.00 76.07           C  
ATOM   2728  C   LEU C 188       2.288   3.084  39.507  1.00 76.07           C  
ATOM   2729  CB  LEU C 188       1.583   0.694  39.742  1.00 76.07           C  
ATOM   2730  O   LEU C 188       1.823   3.745  38.576  1.00 76.07           O  
ATOM   2731  CG  LEU C 188       1.418  -0.599  38.943  1.00 76.07           C  
ATOM   2732  CD1 LEU C 188       0.777  -1.679  39.808  1.00 76.07           C  
ATOM   2733  CD2 LEU C 188       0.590  -0.350  37.687  1.00 76.07           C  
ATOM   2734  N   HIS C 189       2.426   3.665  40.688  1.00 77.66           N  
ATOM   2735  CA  HIS C 189       2.157   5.065  40.998  1.00 77.66           C  
ATOM   2736  C   HIS C 189       3.057   5.991  40.188  1.00 77.66           C  
ATOM   2737  CB  HIS C 189       2.343   5.328  42.494  1.00 77.66           C  
ATOM   2738  O   HIS C 189       2.593   6.999  39.649  1.00 77.66           O  
ATOM   2739  CG  HIS C 189       1.864   6.675  42.930  1.00 77.66           C  
ATOM   2740  CD2 HIS C 189       0.640   7.098  43.326  1.00 77.66           C  
ATOM   2741  ND1 HIS C 189       2.691   7.776  42.989  1.00 77.66           N  
ATOM   2742  CE1 HIS C 189       1.994   8.821  43.405  1.00 77.66           C  
ATOM   2743  NE2 HIS C 189       0.747   8.436  43.616  1.00 77.66           N  
ATOM   2744  N   GLN C 190       4.291   5.589  40.034  1.00 75.20           N  
ATOM   2745  CA  GLN C 190       5.246   6.389  39.274  1.00 75.20           C  
ATOM   2746  C   GLN C 190       4.898   6.398  37.789  1.00 75.20           C  
ATOM   2747  CB  GLN C 190       6.668   5.863  39.476  1.00 75.20           C  
ATOM   2748  O   GLN C 190       4.987   7.437  37.131  1.00 75.20           O  
ATOM   2749  CG  GLN C 190       7.653   6.921  39.955  1.00 75.20           C  
ATOM   2750  CD  GLN C 190       9.040   6.360  40.209  1.00 75.20           C  
ATOM   2751  NE2 GLN C 190      10.021   7.245  40.346  1.00 75.20           N  
ATOM   2752  OE1 GLN C 190       9.227   5.142  40.282  1.00 75.20           O  
ATOM   2753  N   LEU C 191       4.531   5.187  37.391  1.00 76.95           N  
ATOM   2754  CA  LEU C 191       4.152   5.066  35.987  1.00 76.95           C  
ATOM   2755  C   LEU C 191       2.898   5.882  35.691  1.00 76.95           C  
ATOM   2756  CB  LEU C 191       3.918   3.598  35.620  1.00 76.95           C  
ATOM   2757  O   LEU C 191       2.798   6.512  34.635  1.00 76.95           O  
ATOM   2758  CG  LEU C 191       5.059   2.894  34.882  1.00 76.95           C  
ATOM   2759  CD1 LEU C 191       5.113   1.421  35.274  1.00 76.95           C  
ATOM   2760  CD2 LEU C 191       4.895   3.046  33.374  1.00 76.95           C  
ATOM   2761  N   ARG C 192       1.978   5.868  36.635  1.00 68.70           N  
ATOM   2762  CA  ARG C 192       0.750   6.644  36.501  1.00 68.70           C  
ATOM   2763  C   ARG C 192       1.045   8.141  36.498  1.00 68.70           C  
ATOM   2764  CB  ARG C 192      -0.227   6.305  37.629  1.00 68.70           C  
ATOM   2765  O   ARG C 192       0.430   8.899  35.746  1.00 68.70           O  
ATOM   2766  CG  ARG C 192      -1.678   6.621  37.303  1.00 68.70           C  
ATOM   2767  CD  ARG C 192      -2.609   6.236  38.444  1.00 68.70           C  
ATOM   2768  NE  ARG C 192      -3.899   5.762  37.951  1.00 68.70           N  
ATOM   2769  NH1 ARG C 192      -4.737   5.235  40.038  1.00 68.70           N  
ATOM   2770  NH2 ARG C 192      -6.014   4.892  38.165  1.00 68.70           N  
ATOM   2771  CZ  ARG C 192      -4.880   5.298  38.719  1.00 68.70           C  
ATOM   2772  N   GLU C 193       2.016   8.500  37.319  1.00 73.69           N  
ATOM   2773  CA  GLU C 193       2.419   9.901  37.380  1.00 73.69           C  
ATOM   2774  C   GLU C 193       3.087  10.341  36.081  1.00 73.69           C  
ATOM   2775  CB  GLU C 193       3.362  10.139  38.563  1.00 73.69           C  
ATOM   2776  O   GLU C 193       2.842  11.447  35.594  1.00 73.69           O  
ATOM   2777  CG  GLU C 193       3.413  11.587  39.028  1.00 73.69           C  
ATOM   2778  CD  GLU C 193       2.438  11.890  40.154  1.00 73.69           C  
ATOM   2779  OE1 GLU C 193       2.253  13.081  40.492  1.00 73.69           O  
ATOM   2780  OE2 GLU C 193       1.856  10.929  40.704  1.00 73.69           O  
ATOM   2781  N   ILE C 194       3.778   9.376  35.652  1.00 65.41           N  
ATOM   2782  CA  ILE C 194       4.471   9.650  34.398  1.00 65.41           C  
ATOM   2783  C   ILE C 194       3.454   9.781  33.265  1.00 65.41           C  
ATOM   2784  CB  ILE C 194       5.501   8.547  34.068  1.00 65.41           C  
ATOM   2785  O   ILE C 194       3.575  10.664  32.413  1.00 65.41           O  
ATOM   2786  CG1 ILE C 194       6.612   8.521  35.125  1.00 65.41           C  
ATOM   2787  CG2 ILE C 194       6.084   8.753  32.667  1.00 65.41           C  
ATOM   2788  CD1 ILE C 194       7.477   7.269  35.082  1.00 65.41           C  
ATOM   2789  N   THR C 195       2.550   8.868  33.337  1.00 62.91           N  
ATOM   2790  CA  THR C 195       1.518   8.878  32.305  1.00 62.91           C  
ATOM   2791  C   THR C 195       0.674  10.146  32.396  1.00 62.91           C  
ATOM   2792  CB  THR C 195       0.606   7.642  32.416  1.00 62.91           C  
ATOM   2793  O   THR C 195       0.302  10.725  31.373  1.00 62.91           O  
ATOM   2794  CG2 THR C 195      -0.242   7.470  31.160  1.00 62.91           C  
ATOM   2795  OG1 THR C 195       1.415   6.473  32.597  1.00 62.91           O  
ATOM   2796  N   ARG C 196       0.254  10.583  33.481  1.00 58.98           N  
ATOM   2797  CA  ARG C 196      -0.493  11.814  33.721  1.00 58.98           C  
ATOM   2798  C   ARG C 196       0.255  13.024  33.171  1.00 58.98           C  
ATOM   2799  CB  ARG C 196      -0.761  11.998  35.216  1.00 58.98           C  
ATOM   2800  O   ARG C 196      -0.342  13.890  32.528  1.00 58.98           O  
ATOM   2801  CG  ARG C 196      -1.742  13.116  35.533  1.00 58.98           C  
ATOM   2802  CD  ARG C 196      -1.870  13.345  37.032  1.00 58.98           C  
ATOM   2803  NE  ARG C 196      -2.262  12.126  37.733  1.00 58.98           N  
ATOM   2804  NH1 ARG C 196      -1.519  12.830  39.804  1.00 58.98           N  
ATOM   2805  NH2 ARG C 196      -2.480  10.763  39.568  1.00 58.98           N  
ATOM   2806  CZ  ARG C 196      -2.086  11.909  39.034  1.00 58.98           C  
ATOM   2807  N   VAL C 197       1.527  13.042  33.535  1.00 60.94           N  
ATOM   2808  CA  VAL C 197       2.365  14.136  33.052  1.00 60.94           C  
ATOM   2809  C   VAL C 197       2.430  14.102  31.527  1.00 60.94           C  
ATOM   2810  CB  VAL C 197       3.788  14.066  33.648  1.00 60.94           C  
ATOM   2811  O   VAL C 197       2.420  15.150  30.876  1.00 60.94           O  
ATOM   2812  CG1 VAL C 197       4.694  15.116  33.008  1.00 60.94           C  
ATOM   2813  CG2 VAL C 197       3.741  14.249  35.164  1.00 60.94           C  
ATOM   2814  N   MET C 198       2.532  12.846  31.117  1.00 57.30           N  
ATOM   2815  CA  MET C 198       2.624  12.685  29.669  1.00 57.30           C  
ATOM   2816  C   MET C 198       1.335  13.135  28.989  1.00 57.30           C  
ATOM   2817  CB  MET C 198       2.925  11.230  29.307  1.00 57.30           C  
ATOM   2818  O   MET C 198       1.373  13.746  27.919  1.00 57.30           O  
ATOM   2819  CG  MET C 198       4.409  10.921  29.195  1.00 57.30           C  
ATOM   2820  SD  MET C 198       4.729   9.207  28.623  1.00 57.30           S  
ATOM   2821  CE  MET C 198       4.217   9.348  26.888  1.00 57.30           C  
ATOM   2822  N   LYS C 199       0.269  12.668  29.505  1.00 53.65           N  
ATOM   2823  CA  LYS C 199      -1.038  13.033  28.967  1.00 53.65           C  
ATOM   2824  C   LYS C 199      -1.285  14.533  29.096  1.00 53.65           C  
ATOM   2825  CB  LYS C 199      -2.147  12.255  29.676  1.00 53.65           C  
ATOM   2826  O   LYS C 199      -1.886  15.147  28.212  1.00 53.65           O  
ATOM   2827  CG  LYS C 199      -3.091  11.524  28.732  1.00 53.65           C  
ATOM   2828  CD  LYS C 199      -4.123  10.705  29.498  1.00 53.65           C  
ATOM   2829  CE  LYS C 199      -5.066   9.971  28.554  1.00 53.65           C  
ATOM   2830  NZ  LYS C 199      -6.067   9.150  29.300  1.00 53.65           N  
ATOM   2831  N   GLU C 200      -0.975  14.971  30.343  1.00 54.00           N  
ATOM   2832  CA  GLU C 200      -1.103  16.416  30.510  1.00 54.00           C  
ATOM   2833  C   GLU C 200      -0.143  17.165  29.591  1.00 54.00           C  
ATOM   2834  CB  GLU C 200      -0.855  16.814  31.967  1.00 54.00           C  
ATOM   2835  O   GLU C 200      -0.343  18.348  29.306  1.00 54.00           O  
ATOM   2836  CG  GLU C 200      -2.126  17.123  32.745  1.00 54.00           C  
ATOM   2837  CD  GLU C 200      -1.879  17.357  34.227  1.00 54.00           C  
ATOM   2838  OE1 GLU C 200      -2.849  17.642  34.966  1.00 54.00           O  
ATOM   2839  OE2 GLU C 200      -0.707  17.256  34.653  1.00 54.00           O  
ATOM   2840  N   GLY C 201       0.105  16.694  28.428  1.00 52.68           N  
ATOM   2841  CA  GLY C 201       0.816  17.327  27.329  1.00 52.68           C  
ATOM   2842  C   GLY C 201       1.901  18.281  27.792  1.00 52.68           C  
ATOM   2843  O   GLY C 201       2.305  19.178  27.048  1.00 52.68           O  
ATOM   2844  N   LYS C 202       2.063  18.401  29.091  1.00 46.66           N  
ATOM   2845  CA  LYS C 202       2.978  19.462  29.502  1.00 46.66           C  
ATOM   2846  C   LYS C 202       4.428  19.080  29.215  1.00 46.66           C  
ATOM   2847  CB  LYS C 202       2.803  19.777  30.988  1.00 46.66           C  
ATOM   2848  O   LYS C 202       4.972  18.172  29.847  1.00 46.66           O  
ATOM   2849  CG  LYS C 202       1.851  20.930  31.269  1.00 46.66           C  
ATOM   2850  CD  LYS C 202       1.767  21.236  32.759  1.00 46.66           C  
ATOM   2851  CE  LYS C 202       0.722  22.303  33.053  1.00 46.66           C  
ATOM   2852  NZ  LYS C 202       0.645  22.616  34.512  1.00 46.66           N  
ATOM   2853  N   PHE C 203       4.739  18.701  28.106  1.00 39.01           N  
ATOM   2854  CA  PHE C 203       6.155  18.610  27.768  1.00 39.01           C  
ATOM   2855  C   PHE C 203       6.943  19.736  28.426  1.00 39.01           C  
ATOM   2856  CB  PHE C 203       6.350  18.650  26.249  1.00 39.01           C  
ATOM   2857  O   PHE C 203       6.424  20.839  28.608  1.00 39.01           O  
ATOM   2858  CG  PHE C 203       6.706  17.318  25.647  1.00 39.01           C  
ATOM   2859  CD1 PHE C 203       8.032  16.910  25.564  1.00 39.01           C  
ATOM   2860  CD2 PHE C 203       5.715  16.474  25.163  1.00 39.01           C  
ATOM   2861  CE1 PHE C 203       8.365  15.677  25.007  1.00 39.01           C  
ATOM   2862  CE2 PHE C 203       6.040  15.241  24.605  1.00 39.01           C  
ATOM   2863  CZ  PHE C 203       7.366  14.845  24.527  1.00 39.01           C  
ATOM   2864  N   ILE C 204       8.045  19.445  29.149  1.00 38.65           N  
ATOM   2865  CA  ILE C 204       8.943  20.467  29.674  1.00 38.65           C  
ATOM   2866  C   ILE C 204       9.184  21.538  28.612  1.00 38.65           C  
ATOM   2867  CB  ILE C 204      10.286  19.857  30.135  1.00 38.65           C  
ATOM   2868  O   ILE C 204       9.718  21.248  27.540  1.00 38.65           O  
ATOM   2869  CG1 ILE C 204      10.051  18.505  30.819  1.00 38.65           C  
ATOM   2870  CG2 ILE C 204      11.026  20.821  31.066  1.00 38.65           C  
ATOM   2871  CD1 ILE C 204      11.319  17.688  31.024  1.00 38.65           C  
ATOM   2872  N   ASP C 205       8.320  22.424  28.344  1.00 38.74           N  
ATOM   2873  CA  ASP C 205       8.640  23.605  27.547  1.00 38.74           C  
ATOM   2874  C   ASP C 205       9.966  24.222  27.986  1.00 38.74           C  
ATOM   2875  CB  ASP C 205       7.518  24.641  27.649  1.00 38.74           C  
ATOM   2876  O   ASP C 205      10.203  24.411  29.181  1.00 38.74           O  
ATOM   2877  CG  ASP C 205       6.294  24.273  26.829  1.00 38.74           C  
ATOM   2878  OD1 ASP C 205       6.440  23.605  25.782  1.00 38.74           O  
ATOM   2879  OD2 ASP C 205       5.175  24.657  27.231  1.00 38.74           O  
ATOM   2880  N   ARG C 206      10.997  23.910  27.430  1.00 35.95           N  
ATOM   2881  CA  ARG C 206      12.261  24.622  27.583  1.00 35.95           C  
ATOM   2882  C   ARG C 206      12.028  26.118  27.769  1.00 35.95           C  
ATOM   2883  CB  ARG C 206      13.165  24.380  26.373  1.00 35.95           C  
ATOM   2884  O   ARG C 206      11.146  26.698  27.132  1.00 35.95           O  
ATOM   2885  CG  ARG C 206      14.218  23.306  26.596  1.00 35.95           C  
ATOM   2886  CD  ARG C 206      15.077  23.092  25.357  1.00 35.95           C  
ATOM   2887  NE  ARG C 206      15.834  21.846  25.435  1.00 35.95           N  
ATOM   2888  NH1 ARG C 206      16.556  21.906  23.241  1.00 35.95           N  
ATOM   2889  NH2 ARG C 206      17.174  20.173  24.609  1.00 35.95           N  
ATOM   2890  CZ  ARG C 206      16.519  21.311  24.428  1.00 35.95           C  
ATOM   2891  N   PHE C 207      12.384  26.723  28.869  1.00 39.26           N  
ATOM   2892  CA  PHE C 207      12.268  28.120  29.270  1.00 39.26           C  
ATOM   2893  C   PHE C 207      12.734  29.045  28.152  1.00 39.26           C  
ATOM   2894  CB  PHE C 207      13.079  28.385  30.542  1.00 39.26           C  
ATOM   2895  O   PHE C 207      13.897  29.000  27.746  1.00 39.26           O  
ATOM   2896  CG  PHE C 207      12.399  27.922  31.802  1.00 39.26           C  
ATOM   2897  CD1 PHE C 207      11.464  28.727  32.441  1.00 39.26           C  
ATOM   2898  CD2 PHE C 207      12.697  26.680  32.349  1.00 39.26           C  
ATOM   2899  CE1 PHE C 207      10.833  28.300  33.607  1.00 39.26           C  
ATOM   2900  CE2 PHE C 207      12.071  26.247  33.515  1.00 39.26           C  
ATOM   2901  CZ  PHE C 207      11.140  27.059  34.143  1.00 39.26           C  
ATOM   2902  N   SER C 208      12.135  29.241  27.117  1.00 41.71           N  
ATOM   2903  CA  SER C 208      12.783  30.231  26.263  1.00 41.71           C  
ATOM   2904  C   SER C 208      13.167  31.477  27.055  1.00 41.71           C  
ATOM   2905  CB  SER C 208      11.868  30.618  25.101  1.00 41.71           C  
ATOM   2906  O   SER C 208      12.444  31.889  27.964  1.00 41.71           O  
ATOM   2907  OG  SER C 208      12.530  31.501  24.212  1.00 41.71           O  
ATOM   2908  N   PRO C 209      14.393  31.840  27.143  1.00 41.57           N  
ATOM   2909  CA  PRO C 209      14.885  32.996  27.896  1.00 41.57           C  
ATOM   2910  C   PRO C 209      13.911  34.172  27.874  1.00 41.57           C  
ATOM   2911  CB  PRO C 209      16.190  33.354  27.179  1.00 41.57           C  
ATOM   2912  O   PRO C 209      13.926  35.007  28.782  1.00 41.57           O  
ATOM   2913  CG  PRO C 209      16.221  32.467  25.977  1.00 41.57           C  
ATOM   2914  CD  PRO C 209      15.002  31.590  25.999  1.00 41.57           C  
ATOM   2915  N   GLU C 210      13.213  34.205  26.731  1.00 43.64           N  
ATOM   2916  CA  GLU C 210      12.436  35.425  26.530  1.00 43.64           C  
ATOM   2917  C   GLU C 210      11.235  35.475  27.470  1.00 43.64           C  
ATOM   2918  CB  GLU C 210      11.971  35.533  25.076  1.00 43.64           C  
ATOM   2919  O   GLU C 210      10.833  36.552  27.915  1.00 43.64           O  
ATOM   2920  CG  GLU C 210      13.073  35.932  24.106  1.00 43.64           C  
ATOM   2921  CD  GLU C 210      12.612  35.971  22.657  1.00 43.64           C  
ATOM   2922  OE1 GLU C 210      13.402  36.387  21.780  1.00 43.64           O  
ATOM   2923  OE2 GLU C 210      11.451  35.584  22.398  1.00 43.64           O  
ATOM   2924  N   LYS C 211      10.729  34.333  27.779  1.00 44.64           N  
ATOM   2925  CA  LYS C 211       9.503  34.366  28.572  1.00 44.64           C  
ATOM   2926  C   LYS C 211       9.807  34.650  30.040  1.00 44.64           C  
ATOM   2927  CB  LYS C 211       8.743  33.045  28.440  1.00 44.64           C  
ATOM   2928  O   LYS C 211       8.937  35.113  30.781  1.00 44.64           O  
ATOM   2929  CG  LYS C 211       7.256  33.155  28.744  1.00 44.64           C  
ATOM   2930  CD  LYS C 211       6.506  31.895  28.329  1.00 44.64           C  
ATOM   2931  CE  LYS C 211       5.002  32.055  28.504  1.00 44.64           C  
ATOM   2932  NZ  LYS C 211       4.254  30.881  27.964  1.00 44.64           N  
ATOM   2933  N   GLU C 212      10.939  34.108  30.551  1.00 43.63           N  
ATOM   2934  CA  GLU C 212      11.329  34.468  31.911  1.00 43.63           C  
ATOM   2935  C   GLU C 212      11.425  35.982  32.075  1.00 43.63           C  
ATOM   2936  CB  GLU C 212      12.664  33.814  32.278  1.00 43.63           C  
ATOM   2937  O   GLU C 212      11.255  36.504  33.179  1.00 43.63           O  
ATOM   2938  CG  GLU C 212      12.948  33.795  33.773  1.00 43.63           C  
ATOM   2939  CD  GLU C 212      14.229  33.057  34.131  1.00 43.63           C  
ATOM   2940  OE1 GLU C 212      14.616  33.055  35.321  1.00 43.63           O  
ATOM   2941  OE2 GLU C 212      14.851  32.477  33.212  1.00 43.63           O  
ATOM   2942  N   ALA C 213      11.783  36.645  30.933  1.00 44.70           N  
ATOM   2943  CA  ALA C 213      12.006  38.082  31.069  1.00 44.70           C  
ATOM   2944  C   ALA C 213      10.718  38.803  31.454  1.00 44.70           C  
ATOM   2945  CB  ALA C 213      12.568  38.658  29.772  1.00 44.70           C  
ATOM   2946  O   ALA C 213      10.752  39.817  32.155  1.00 44.70           O  
ATOM   2947  N   GLU C 214       9.562  38.176  30.934  1.00 44.17           N  
ATOM   2948  CA  GLU C 214       8.373  39.006  31.100  1.00 44.17           C  
ATOM   2949  C   GLU C 214       7.866  38.963  32.539  1.00 44.17           C  
ATOM   2950  CB  GLU C 214       7.267  38.561  30.139  1.00 44.17           C  
ATOM   2951  O   GLU C 214       7.345  39.956  33.049  1.00 44.17           O  
ATOM   2952  CG  GLU C 214       6.626  39.705  29.367  1.00 44.17           C  
ATOM   2953  CD  GLU C 214       5.632  39.237  28.316  1.00 44.17           C  
ATOM   2954  OE1 GLU C 214       4.964  40.090  27.689  1.00 44.17           O  
ATOM   2955  OE2 GLU C 214       5.519  38.006  28.119  1.00 44.17           O  
ATOM   2956  N   GLU C 215       7.958  37.770  33.223  1.00 46.15           N  
ATOM   2957  CA  GLU C 215       7.208  37.715  34.475  1.00 46.15           C  
ATOM   2958  C   GLU C 215       8.002  38.336  35.621  1.00 46.15           C  
ATOM   2959  CB  GLU C 215       6.836  36.270  34.815  1.00 46.15           C  
ATOM   2960  O   GLU C 215       7.556  38.322  36.770  1.00 46.15           O  
ATOM   2961  CG  GLU C 215       5.555  35.791  34.148  1.00 46.15           C  
ATOM   2962  CD  GLU C 215       5.204  34.351  34.484  1.00 46.15           C  
ATOM   2963  OE1 GLU C 215       4.117  33.880  34.080  1.00 46.15           O  
ATOM   2964  OE2 GLU C 215       6.024  33.687  35.158  1.00 46.15           O  
ATOM   2965  N   ALA C 216       9.280  38.674  35.366  1.00 48.36           N  
ATOM   2966  CA  ALA C 216       9.961  39.192  36.550  1.00 48.36           C  
ATOM   2967  C   ALA C 216       9.335  40.505  37.013  1.00 48.36           C  
ATOM   2968  CB  ALA C 216      11.448  39.387  36.266  1.00 48.36           C  
ATOM   2969  O   ALA C 216       9.004  41.365  36.193  1.00 48.36           O  
ATOM   2970  N   PRO C 217       8.644  40.547  38.122  1.00 44.47           N  
ATOM   2971  CA  PRO C 217       8.035  41.768  38.654  1.00 44.47           C  
ATOM   2972  C   PRO C 217       8.992  42.958  38.644  1.00 44.47           C  
ATOM   2973  CB  PRO C 217       7.661  41.380  40.087  1.00 44.47           C  
ATOM   2974  O   PRO C 217      10.212  42.773  38.626  1.00 44.47           O  
ATOM   2975  CG  PRO C 217       8.350  40.074  40.321  1.00 44.47           C  
ATOM   2976  CD  PRO C 217       9.046  39.668  39.054  1.00 44.47           C  
ATOM   2977  N   TYR C 218       8.511  44.046  38.151  1.00 45.41           N  
ATOM   2978  CA  TYR C 218       9.218  45.320  38.087  1.00 45.41           C  
ATOM   2979  C   TYR C 218       9.657  45.771  39.475  1.00 45.41           C  
ATOM   2980  CB  TYR C 218       8.333  46.394  37.445  1.00 45.41           C  
ATOM   2981  O   TYR C 218       8.835  45.882  40.388  1.00 45.41           O  
ATOM   2982  CG  TYR C 218       8.224  46.272  35.945  1.00 45.41           C  
ATOM   2983  CD1 TYR C 218       9.177  46.850  35.109  1.00 45.41           C  
ATOM   2984  CD2 TYR C 218       7.168  45.582  35.360  1.00 45.41           C  
ATOM   2985  CE1 TYR C 218       9.079  46.742  33.725  1.00 45.41           C  
ATOM   2986  CE2 TYR C 218       7.060  45.468  33.978  1.00 45.41           C  
ATOM   2987  OH  TYR C 218       7.918  45.941  31.801  1.00 45.41           O  
ATOM   2988  CZ  TYR C 218       8.019  46.050  33.170  1.00 45.41           C  
ATOM   2989  N   MET C 219      10.536  45.047  40.053  1.00 44.11           N  
ATOM   2990  CA  MET C 219      10.885  45.641  41.340  1.00 44.11           C  
ATOM   2991  C   MET C 219      11.213  47.122  41.185  1.00 44.11           C  
ATOM   2992  CB  MET C 219      12.070  44.906  41.968  1.00 44.11           C  
ATOM   2993  O   MET C 219      11.753  47.539  40.159  1.00 44.11           O  
ATOM   2994  CG  MET C 219      11.769  43.464  42.342  1.00 44.11           C  
ATOM   2995  SD  MET C 219      12.766  42.884  43.769  1.00 44.11           S  
ATOM   2996  CE  MET C 219      14.268  42.339  42.910  1.00 44.11           C  
ATOM   2997  N   GLU C 220      10.440  48.070  41.786  1.00 47.05           N  
ATOM   2998  CA  GLU C 220      10.442  49.528  41.859  1.00 47.05           C  
ATOM   2999  C   GLU C 220      11.851  50.067  42.091  1.00 47.05           C  
ATOM   3000  CB  GLU C 220       9.505  50.013  42.968  1.00 47.05           C  
ATOM   3001  O   GLU C 220      12.175  51.177  41.664  1.00 47.05           O  
ATOM   3002  CG  GLU C 220       8.126  50.424  42.472  1.00 47.05           C  
ATOM   3003  CD  GLU C 220       7.107  50.576  43.589  1.00 47.05           C  
ATOM   3004  OE1 GLU C 220       5.921  50.850  43.296  1.00 47.05           O  
ATOM   3005  OE2 GLU C 220       7.498  50.422  44.768  1.00 47.05           O  
ATOM   3006  N   ASP C 221      12.658  49.378  42.883  1.00 45.35           N  
ATOM   3007  CA  ASP C 221      13.800  50.137  43.382  1.00 45.35           C  
ATOM   3008  C   ASP C 221      14.865  50.304  42.300  1.00 45.35           C  
ATOM   3009  CB  ASP C 221      14.403  49.455  44.612  1.00 45.35           C  
ATOM   3010  O   ASP C 221      16.041  50.509  42.605  1.00 45.35           O  
ATOM   3011  CG  ASP C 221      13.396  49.252  45.731  1.00 45.35           C  
ATOM   3012  OD1 ASP C 221      12.396  49.999  45.793  1.00 45.35           O  
ATOM   3013  OD2 ASP C 221      13.607  48.340  46.559  1.00 45.35           O  
ATOM   3014  N   TRP C 222      14.526  50.127  41.048  1.00 42.17           N  
ATOM   3015  CA  TRP C 222      15.577  50.107  40.036  1.00 42.17           C  
ATOM   3016  C   TRP C 222      16.183  51.494  39.853  1.00 42.17           C  
ATOM   3017  CB  TRP C 222      15.028  49.595  38.701  1.00 42.17           C  
ATOM   3018  O   TRP C 222      15.481  52.443  39.495  1.00 42.17           O  
ATOM   3019  CG  TRP C 222      15.970  48.693  37.962  1.00 42.17           C  
ATOM   3020  CD1 TRP C 222      16.636  47.609  38.463  1.00 42.17           C  
ATOM   3021  CD2 TRP C 222      16.354  48.800  36.588  1.00 42.17           C  
ATOM   3022  CE2 TRP C 222      17.256  47.746  36.322  1.00 42.17           C  
ATOM   3023  CE3 TRP C 222      16.022  49.686  35.554  1.00 42.17           C  
ATOM   3024  NE1 TRP C 222      17.411  47.035  37.481  1.00 42.17           N  
ATOM   3025  CH2 TRP C 222      17.489  48.435  34.070  1.00 42.17           C  
ATOM   3026  CZ2 TRP C 222      17.831  47.555  35.063  1.00 42.17           C  
ATOM   3027  CZ3 TRP C 222      16.595  49.493  34.302  1.00 42.17           C  
ATOM   3028  N   GLU C 223      17.025  51.867  40.708  1.00 45.38           N  
ATOM   3029  CA  GLU C 223      17.812  53.096  40.666  1.00 45.38           C  
ATOM   3030  C   GLU C 223      18.462  53.289  39.299  1.00 45.38           C  
ATOM   3031  CB  GLU C 223      18.883  53.086  41.761  1.00 45.38           C  
ATOM   3032  O   GLU C 223      18.904  52.323  38.674  1.00 45.38           O  
ATOM   3033  CG  GLU C 223      18.371  53.524  43.125  1.00 45.38           C  
ATOM   3034  CD  GLU C 223      19.360  53.261  44.250  1.00 45.38           C  
ATOM   3035  OE1 GLU C 223      19.092  53.670  45.402  1.00 45.38           O  
ATOM   3036  OE2 GLU C 223      20.413  52.642  43.976  1.00 45.38           O  
ATOM   3037  N   GLY C 224      18.003  54.190  38.536  1.00 41.69           N  
ATOM   3038  CA  GLY C 224      18.386  54.774  37.261  1.00 41.69           C  
ATOM   3039  C   GLY C 224      19.888  54.830  37.057  1.00 41.69           C  
ATOM   3040  O   GLY C 224      20.654  54.734  38.018  1.00 41.69           O  
ATOM   3041  N   TYR C 225      20.367  54.201  35.957  1.00 44.99           N  
ATOM   3042  CA  TYR C 225      21.801  54.257  35.697  1.00 44.99           C  
ATOM   3043  C   TYR C 225      22.325  55.682  35.829  1.00 44.99           C  
ATOM   3044  CB  TYR C 225      22.115  53.712  34.300  1.00 44.99           C  
ATOM   3045  O   TYR C 225      21.590  56.644  35.595  1.00 44.99           O  
ATOM   3046  CG  TYR C 225      21.971  52.214  34.186  1.00 44.99           C  
ATOM   3047  CD1 TYR C 225      23.022  51.366  34.526  1.00 44.99           C  
ATOM   3048  CD2 TYR C 225      20.785  51.644  33.737  1.00 44.99           C  
ATOM   3049  CE1 TYR C 225      22.895  49.985  34.421  1.00 44.99           C  
ATOM   3050  CE2 TYR C 225      20.646  50.264  33.627  1.00 44.99           C  
ATOM   3051  OH  TYR C 225      21.573  48.078  33.865  1.00 44.99           O  
ATOM   3052  CZ  TYR C 225      21.705  49.444  33.972  1.00 44.99           C  
ATOM   3053  N   PRO C 226      23.373  55.889  36.464  1.00 42.60           N  
ATOM   3054  CA  PRO C 226      24.010  57.199  36.614  1.00 42.60           C  
ATOM   3055  C   PRO C 226      24.199  57.919  35.281  1.00 42.60           C  
ATOM   3056  CB  PRO C 226      25.362  56.864  37.249  1.00 42.60           C  
ATOM   3057  O   PRO C 226      24.113  57.295  34.220  1.00 42.60           O  
ATOM   3058  CG  PRO C 226      25.427  55.370  37.242  1.00 42.60           C  
ATOM   3059  CD  PRO C 226      24.160  54.841  36.636  1.00 42.60           C  
ATOM   3060  N   GLU C 227      24.170  59.170  35.160  1.00 39.99           N  
ATOM   3061  CA  GLU C 227      24.391  60.107  34.062  1.00 39.99           C  
ATOM   3062  C   GLU C 227      25.594  59.695  33.219  1.00 39.99           C  
ATOM   3063  CB  GLU C 227      24.585  61.528  34.598  1.00 39.99           C  
ATOM   3064  O   GLU C 227      26.662  59.394  33.757  1.00 39.99           O  
ATOM   3065  CG  GLU C 227      23.291  62.208  35.021  1.00 39.99           C  
ATOM   3066  CD  GLU C 227      23.508  63.583  35.632  1.00 39.99           C  
ATOM   3067  OE1 GLU C 227      22.512  64.265  35.961  1.00 39.99           O  
ATOM   3068  OE2 GLU C 227      24.685  63.983  35.780  1.00 39.99           O  
ATOM   3069  N   GLU C 228      25.342  59.026  32.081  1.00 41.85           N  
ATOM   3070  CA  GLU C 228      26.416  58.579  31.198  1.00 41.85           C  
ATOM   3071  C   GLU C 228      27.363  59.726  30.857  1.00 41.85           C  
ATOM   3072  CB  GLU C 228      25.840  57.973  29.916  1.00 41.85           C  
ATOM   3073  O   GLU C 228      26.929  60.772  30.371  1.00 41.85           O  
ATOM   3074  CG  GLU C 228      25.277  56.571  30.097  1.00 41.85           C  
ATOM   3075  CD  GLU C 228      25.101  55.821  28.786  1.00 41.85           C  
ATOM   3076  OE1 GLU C 228      24.803  54.605  28.818  1.00 41.85           O  
ATOM   3077  OE2 GLU C 228      25.264  56.453  27.719  1.00 41.85           O  
ATOM   3078  N   THR C 229      28.378  59.993  31.647  1.00 40.20           N  
ATOM   3079  CA  THR C 229      29.411  60.990  31.389  1.00 40.20           C  
ATOM   3080  C   THR C 229      29.986  60.823  29.986  1.00 40.20           C  
ATOM   3081  CB  THR C 229      30.546  60.899  32.426  1.00 40.20           C  
ATOM   3082  O   THR C 229      30.289  59.706  29.562  1.00 40.20           O  
ATOM   3083  CG2 THR C 229      30.991  62.286  32.878  1.00 40.20           C  
ATOM   3084  OG1 THR C 229      30.086  60.161  33.566  1.00 40.20           O  
ATOM   3085  N   TYR C 230      29.650  61.812  29.076  1.00 39.98           N  
ATOM   3086  CA  TYR C 230      30.044  61.963  27.680  1.00 39.98           C  
ATOM   3087  C   TYR C 230      31.553  61.819  27.520  1.00 39.98           C  
ATOM   3088  CB  TYR C 230      29.589  63.321  27.136  1.00 39.98           C  
ATOM   3089  O   TYR C 230      32.320  62.603  28.083  1.00 39.98           O  
ATOM   3090  CG  TYR C 230      28.089  63.484  27.090  1.00 39.98           C  
ATOM   3091  CD1 TYR C 230      27.353  63.033  25.996  1.00 39.98           C  
ATOM   3092  CD2 TYR C 230      27.405  64.090  28.138  1.00 39.98           C  
ATOM   3093  CE1 TYR C 230      25.971  63.183  25.948  1.00 39.98           C  
ATOM   3094  CE2 TYR C 230      26.023  64.245  28.100  1.00 39.98           C  
ATOM   3095  OH  TYR C 230      23.948  63.940  26.961  1.00 39.98           O  
ATOM   3096  CZ  TYR C 230      25.316  63.789  27.003  1.00 39.98           C  
ATOM   3097  N   PRO C 231      32.102  60.544  27.569  1.00 36.41           N  
ATOM   3098  CA  PRO C 231      33.561  60.667  27.536  1.00 36.41           C  
ATOM   3099  C   PRO C 231      34.057  61.483  26.345  1.00 36.41           C  
ATOM   3100  CB  PRO C 231      34.035  59.215  27.439  1.00 36.41           C  
ATOM   3101  O   PRO C 231      33.404  61.516  25.299  1.00 36.41           O  
ATOM   3102  CG  PRO C 231      32.832  58.449  26.992  1.00 36.41           C  
ATOM   3103  CD  PRO C 231      31.647  59.372  27.006  1.00 36.41           C  
ATOM   3104  N   ILE C 232      34.732  62.576  26.517  1.00 37.34           N  
ATOM   3105  CA  ILE C 232      35.437  63.461  25.596  1.00 37.34           C  
ATOM   3106  C   ILE C 232      36.393  62.647  24.727  1.00 37.34           C  
ATOM   3107  CB  ILE C 232      36.210  64.564  26.354  1.00 37.34           C  
ATOM   3108  O   ILE C 232      37.243  61.917  25.243  1.00 37.34           O  
ATOM   3109  CG1 ILE C 232      35.256  65.372  27.240  1.00 37.34           C  
ATOM   3110  CG2 ILE C 232      36.950  65.477  25.371  1.00 37.34           C  
ATOM   3111  CD1 ILE C 232      35.957  66.229  28.285  1.00 37.34           C  
ATOM   3112  N   TYR C 233      35.935  62.304  23.501  1.00 37.47           N  
ATOM   3113  CA  TYR C 233      36.722  61.496  22.576  1.00 37.47           C  
ATOM   3114  C   TYR C 233      38.146  62.026  22.464  1.00 37.47           C  
ATOM   3115  CB  TYR C 233      36.065  61.468  21.193  1.00 37.47           C  
ATOM   3116  O   TYR C 233      38.355  63.219  22.230  1.00 37.47           O  
ATOM   3117  CG  TYR C 233      34.719  60.785  21.173  1.00 37.47           C  
ATOM   3118  CD1 TYR C 233      34.621  59.399  21.080  1.00 37.47           C  
ATOM   3119  CD2 TYR C 233      33.544  61.525  21.247  1.00 37.47           C  
ATOM   3120  CE1 TYR C 233      33.383  58.765  21.060  1.00 37.47           C  
ATOM   3121  CE2 TYR C 233      32.300  60.902  21.228  1.00 37.47           C  
ATOM   3122  OH  TYR C 233      31.001  58.902  21.115  1.00 37.47           O  
ATOM   3123  CZ  TYR C 233      32.230  59.524  21.134  1.00 37.47           C  
ATOM   3124  N   ASP C 234      39.110  61.442  23.087  1.00 28.96           N  
ATOM   3125  CA  ASP C 234      40.562  61.598  23.081  1.00 28.96           C  
ATOM   3126  C   ASP C 234      41.107  61.610  21.655  1.00 28.96           C  
ATOM   3127  CB  ASP C 234      41.225  60.481  23.889  1.00 28.96           C  
ATOM   3128  O   ASP C 234      40.534  60.984  20.761  1.00 28.96           O  
ATOM   3129  CG  ASP C 234      41.502  60.875  25.329  1.00 28.96           C  
ATOM   3130  OD1 ASP C 234      41.581  62.086  25.626  1.00 28.96           O  
ATOM   3131  OD2 ASP C 234      41.645  59.965  26.174  1.00 28.96           O  
ATOM   3132  N   LEU C 235      42.371  62.267  21.384  1.00 27.38           N  
ATOM   3133  CA  LEU C 235      43.328  62.785  20.413  1.00 27.38           C  
ATOM   3134  C   LEU C 235      43.915  61.655  19.573  1.00 27.38           C  
ATOM   3135  CB  LEU C 235      44.452  63.546  21.122  1.00 27.38           C  
ATOM   3136  O   LEU C 235      44.401  61.889  18.464  1.00 27.38           O  
ATOM   3137  CG  LEU C 235      44.945  64.820  20.436  1.00 27.38           C  
ATOM   3138  CD1 LEU C 235      43.923  65.941  20.601  1.00 27.38           C  
ATOM   3139  CD2 LEU C 235      46.300  65.239  20.995  1.00 27.38           C  
ATOM   3140  N   SER C 236      44.349  60.557  20.224  1.00 29.70           N  
ATOM   3141  CA  SER C 236      45.753  60.192  20.066  1.00 29.70           C  
ATOM   3142  C   SER C 236      46.075  59.847  18.616  1.00 29.70           C  
ATOM   3143  CB  SER C 236      46.105  59.010  20.970  1.00 29.70           C  
ATOM   3144  O   SER C 236      45.169  59.683  17.796  1.00 29.70           O  
ATOM   3145  OG  SER C 236      45.019  58.103  21.057  1.00 29.70           O  
ATOM   3146  N   ASP C 237      47.093  58.813  18.375  1.00 29.52           N  
ATOM   3147  CA  ASP C 237      48.338  58.451  17.705  1.00 29.52           C  
ATOM   3148  C   ASP C 237      48.063  57.733  16.386  1.00 29.52           C  
ATOM   3149  CB  ASP C 237      49.201  57.572  18.613  1.00 29.52           C  
ATOM   3150  O   ASP C 237      48.987  57.230  15.742  1.00 29.52           O  
ATOM   3151  CG  ASP C 237      50.031  58.373  19.600  1.00 29.52           C  
ATOM   3152  OD1 ASP C 237      50.219  59.591  19.391  1.00 29.52           O  
ATOM   3153  OD2 ASP C 237      50.504  57.781  20.593  1.00 29.52           O  
ATOM   3154  N   CYS C 238      47.017  57.108  16.170  1.00 30.13           N  
ATOM   3155  CA  CYS C 238      47.179  55.906  15.360  1.00 30.13           C  
ATOM   3156  C   CYS C 238      47.933  56.213  14.072  1.00 30.13           C  
ATOM   3157  CB  CYS C 238      45.817  55.294  15.031  1.00 30.13           C  
ATOM   3158  O   CYS C 238      47.631  57.194  13.390  1.00 30.13           O  
ATOM   3159  SG  CYS C 238      45.711  53.525  15.380  1.00 30.13           S  
ATOM   3160  N   ILE C 239      49.043  55.475  13.602  1.00 27.79           N  
ATOM   3161  CA  ILE C 239      50.257  55.052  12.913  1.00 27.79           C  
ATOM   3162  C   ILE C 239      49.955  54.812  11.435  1.00 27.79           C  
ATOM   3163  CB  ILE C 239      50.855  53.779  13.552  1.00 27.79           C  
ATOM   3164  O   ILE C 239      50.657  55.324  10.560  1.00 27.79           O  
ATOM   3165  CG1 ILE C 239      51.169  54.022  15.033  1.00 27.79           C  
ATOM   3166  CG2 ILE C 239      52.107  53.330  12.793  1.00 27.79           C  
ATOM   3167  CD1 ILE C 239      51.450  52.751  15.822  1.00 27.79           C  
ATOM   3168  N   LYS C 240      49.765  53.513  11.039  1.00 27.27           N  
ATOM   3169  CA  LYS C 240      50.611  52.550  10.341  1.00 27.27           C  
ATOM   3170  C   LYS C 240      50.558  52.764   8.831  1.00 27.27           C  
ATOM   3171  CB  LYS C 240      50.191  51.119  10.682  1.00 27.27           C  
ATOM   3172  O   LYS C 240      49.670  53.455   8.328  1.00 27.27           O  
ATOM   3173  CG  LYS C 240      50.957  50.510  11.847  1.00 27.27           C  
ATOM   3174  CD  LYS C 240      50.559  49.058  12.080  1.00 27.27           C  
ATOM   3175  CE  LYS C 240      51.362  48.432  13.212  1.00 27.27           C  
ATOM   3176  NZ  LYS C 240      51.013  46.994  13.409  1.00 27.27           N  
ATOM   3177  N   ARG C 241      50.851  51.675   7.975  1.00 27.52           N  
ATOM   3178  CA  ARG C 241      51.729  51.318   6.865  1.00 27.52           C  
ATOM   3179  C   ARG C 241      51.067  51.622   5.525  1.00 27.52           C  
ATOM   3180  CB  ARG C 241      52.112  49.838   6.936  1.00 27.52           C  
ATOM   3181  O   ARG C 241      51.672  52.256   4.658  1.00 27.52           O  
ATOM   3182  CG  ARG C 241      53.515  49.590   7.465  1.00 27.52           C  
ATOM   3183  CD  ARG C 241      53.840  48.104   7.529  1.00 27.52           C  
ATOM   3184  NE  ARG C 241      54.916  47.827   8.476  1.00 27.52           N  
ATOM   3185  NH1 ARG C 241      54.306  45.630   8.844  1.00 27.52           N  
ATOM   3186  NH2 ARG C 241      56.125  46.516   9.923  1.00 27.52           N  
ATOM   3187  CZ  ARG C 241      55.113  46.658   9.079  1.00 27.52           C  
ATOM   3188  N   ARG C 242      50.300  50.614   5.161  1.00 28.92           N  
ATOM   3189  CA  ARG C 242      50.753  49.966   3.934  1.00 28.92           C  
ATOM   3190  C   ARG C 242      50.445  50.828   2.714  1.00 28.92           C  
ATOM   3191  CB  ARG C 242      50.104  48.589   3.781  1.00 28.92           C  
ATOM   3192  O   ARG C 242      49.683  51.792   2.805  1.00 28.92           O  
ATOM   3193  CG  ARG C 242      50.975  47.574   3.059  1.00 28.92           C  
ATOM   3194  CD  ARG C 242      50.416  46.163   3.180  1.00 28.92           C  
ATOM   3195  NE  ARG C 242      51.323  45.173   2.607  1.00 28.92           N  
ATOM   3196  NH1 ARG C 242      49.897  43.383   2.918  1.00 28.92           N  
ATOM   3197  NH2 ARG C 242      51.953  43.062   1.958  1.00 28.92           N  
ATOM   3198  CZ  ARG C 242      51.056  43.875   2.495  1.00 28.92           C  
ATOM   3199  N   GLN C 243      49.785  50.110   1.669  1.00 27.59           N  
ATOM   3200  CA  GLN C 243      50.124  49.616   0.339  1.00 27.59           C  
ATOM   3201  C   GLN C 243      49.485  50.476  -0.747  1.00 27.59           C  
ATOM   3202  CB  GLN C 243      49.686  48.159   0.179  1.00 27.59           C  
ATOM   3203  O   GLN C 243      48.579  51.265  -0.469  1.00 27.59           O  
ATOM   3204  CG  GLN C 243      50.735  47.270  -0.476  1.00 27.59           C  
ATOM   3205  CD  GLN C 243      50.805  45.888   0.147  1.00 27.59           C  
ATOM   3206  NE2 GLN C 243      51.573  44.998  -0.470  1.00 27.59           N  
ATOM   3207  OE1 GLN C 243      50.174  45.623   1.176  1.00 27.59           O  
ATOM   3208  N   GLU C 244      49.115  49.870  -1.819  1.00 29.97           N  
ATOM   3209  CA  GLU C 244      49.291  49.714  -3.260  1.00 29.97           C  
ATOM   3210  C   GLU C 244      48.096  50.275  -4.026  1.00 29.97           C  
ATOM   3211  CB  GLU C 244      49.501  48.241  -3.620  1.00 29.97           C  
ATOM   3212  O   GLU C 244      46.967  49.812  -3.851  1.00 29.97           O  
ATOM   3213  CG  GLU C 244      50.916  47.916  -4.075  1.00 29.97           C  
ATOM   3214  CD  GLU C 244      51.161  46.426  -4.255  1.00 29.97           C  
ATOM   3215  OE1 GLU C 244      52.278  46.040  -4.669  1.00 29.97           O  
ATOM   3216  OE2 GLU C 244      50.228  45.638  -3.980  1.00 29.97           O  
ATOM   3217  N   THR C 245      48.098  51.411  -4.266  1.00 32.37           N  
ATOM   3218  CA  THR C 245      47.131  52.300  -4.900  1.00 32.37           C  
ATOM   3219  C   THR C 245      46.782  51.808  -6.302  1.00 32.37           C  
ATOM   3220  CB  THR C 245      47.664  53.742  -4.978  1.00 32.37           C  
ATOM   3221  O   THR C 245      47.602  51.898  -7.219  1.00 32.37           O  
ATOM   3222  CG2 THR C 245      47.527  54.452  -3.634  1.00 32.37           C  
ATOM   3223  OG1 THR C 245      49.047  53.715  -5.352  1.00 32.37           O  
ATOM   3224  N   ILE C 246      46.231  50.547  -6.593  1.00 28.27           N  
ATOM   3225  CA  ILE C 246      46.335  50.040  -7.957  1.00 28.27           C  
ATOM   3226  C   ILE C 246      45.568  50.957  -8.908  1.00 28.27           C  
ATOM   3227  CB  ILE C 246      45.805  48.593  -8.065  1.00 28.27           C  
ATOM   3228  O   ILE C 246      44.526  51.508  -8.544  1.00 28.27           O  
ATOM   3229  CG1 ILE C 246      46.533  47.682  -7.070  1.00 28.27           C  
ATOM   3230  CG2 ILE C 246      45.953  48.069  -9.496  1.00 28.27           C  
ATOM   3231  CD1 ILE C 246      45.801  46.381  -6.771  1.00 28.27           C  
ATOM   3232  N   LEU C 247      46.005  51.018 -10.306  1.00 27.17           N  
ATOM   3233  CA  LEU C 247      45.988  51.679 -11.606  1.00 27.17           C  
ATOM   3234  C   LEU C 247      44.690  51.381 -12.350  1.00 27.17           C  
ATOM   3235  CB  LEU C 247      47.186  51.234 -12.449  1.00 27.17           C  
ATOM   3236  O   LEU C 247      44.480  51.872 -13.461  1.00 27.17           O  
ATOM   3237  CG  LEU C 247      48.373  52.198 -12.502  1.00 27.17           C  
ATOM   3238  CD1 LEU C 247      49.628  51.523 -11.960  1.00 27.17           C  
ATOM   3239  CD2 LEU C 247      48.597  52.692 -13.927  1.00 27.17           C  
ATOM   3240  N   VAL C 248      43.657  50.676 -11.858  1.00 30.93           N  
ATOM   3241  CA  VAL C 248      43.053  49.945 -12.967  1.00 30.93           C  
ATOM   3242  C   VAL C 248      42.466  50.929 -13.976  1.00 30.93           C  
ATOM   3243  CB  VAL C 248      41.960  48.970 -12.477  1.00 30.93           C  
ATOM   3244  O   VAL C 248      42.111  52.055 -13.620  1.00 30.93           O  
ATOM   3245  CG1 VAL C 248      41.453  48.103 -13.628  1.00 30.93           C  
ATOM   3246  CG2 VAL C 248      42.494  48.097 -11.342  1.00 30.93           C  
ATOM   3247  N   ASP C 249      41.921  50.395 -15.213  1.00 34.07           N  
ATOM   3248  CA  ASP C 249      41.884  50.339 -16.672  1.00 34.07           C  
ATOM   3249  C   ASP C 249      40.633  51.024 -17.216  1.00 34.07           C  
ATOM   3250  CB  ASP C 249      41.942  48.888 -17.155  1.00 34.07           C  
ATOM   3251  O   ASP C 249      39.512  50.634 -16.885  1.00 34.07           O  
ATOM   3252  CG  ASP C 249      43.353  48.421 -17.465  1.00 34.07           C  
ATOM   3253  OD1 ASP C 249      44.240  49.272 -17.693  1.00 34.07           O  
ATOM   3254  OD2 ASP C 249      43.580  47.192 -17.483  1.00 34.07           O  
ATOM   3255  N   TYR C 250      40.626  52.194 -17.605  1.00 36.20           N  
ATOM   3256  CA  TYR C 250      39.637  53.167 -18.056  1.00 36.20           C  
ATOM   3257  C   TYR C 250      39.034  52.753 -19.393  1.00 36.20           C  
ATOM   3258  CB  TYR C 250      40.266  54.558 -18.175  1.00 36.20           C  
ATOM   3259  O   TYR C 250      38.814  53.593 -20.268  1.00 36.20           O  
ATOM   3260  CG  TYR C 250      39.930  55.477 -17.025  1.00 36.20           C  
ATOM   3261  CD1 TYR C 250      38.828  56.326 -17.086  1.00 36.20           C  
ATOM   3262  CD2 TYR C 250      40.715  55.499 -15.877  1.00 36.20           C  
ATOM   3263  CE1 TYR C 250      38.516  57.176 -16.030  1.00 36.20           C  
ATOM   3264  CE2 TYR C 250      40.412  56.345 -14.815  1.00 36.20           C  
ATOM   3265  OH  TYR C 250      39.008  58.017 -13.852  1.00 36.20           O  
ATOM   3266  CZ  TYR C 250      39.312  57.178 -14.901  1.00 36.20           C  
ATOM   3267  N   PRO C 251      38.429  51.474 -19.609  1.00 37.22           N  
ATOM   3268  CA  PRO C 251      38.208  51.270 -21.043  1.00 37.22           C  
ATOM   3269  C   PRO C 251      37.247  52.294 -21.644  1.00 37.22           C  
ATOM   3270  CB  PRO C 251      37.616  49.860 -21.112  1.00 37.22           C  
ATOM   3271  O   PRO C 251      36.589  53.034 -20.908  1.00 37.22           O  
ATOM   3272  CG  PRO C 251      37.123  49.585 -19.728  1.00 37.22           C  
ATOM   3273  CD  PRO C 251      37.648  50.654 -18.813  1.00 37.22           C  
ATOM   3274  N   ASP C 252      36.943  52.022 -22.959  1.00 40.83           N  
ATOM   3275  CA  ASP C 252      36.661  52.604 -24.267  1.00 40.83           C  
ATOM   3276  C   ASP C 252      35.186  52.975 -24.396  1.00 40.83           C  
ATOM   3277  CB  ASP C 252      37.060  51.635 -25.383  1.00 40.83           C  
ATOM   3278  O   ASP C 252      34.308  52.181 -24.051  1.00 40.83           O  
ATOM   3279  CG  ASP C 252      38.107  52.209 -26.320  1.00 40.83           C  
ATOM   3280  OD1 ASP C 252      38.345  53.436 -26.291  1.00 40.83           O  
ATOM   3281  OD2 ASP C 252      38.698  51.428 -27.097  1.00 40.83           O  
ATOM   3282  N   PRO C 253      34.860  54.127 -24.549  1.00 41.11           N  
ATOM   3283  CA  PRO C 253      33.565  54.811 -24.597  1.00 41.11           C  
ATOM   3284  C   PRO C 253      32.588  54.154 -25.569  1.00 41.11           C  
ATOM   3285  CB  PRO C 253      33.930  56.223 -25.060  1.00 41.11           C  
ATOM   3286  O   PRO C 253      31.408  54.514 -25.601  1.00 41.11           O  
ATOM   3287  CG  PRO C 253      35.290  56.089 -25.664  1.00 41.11           C  
ATOM   3288  CD  PRO C 253      35.781  54.689 -25.427  1.00 41.11           C  
ATOM   3289  N   LYS C 254      33.049  53.559 -26.746  1.00 39.89           N  
ATOM   3290  CA  LYS C 254      32.463  53.261 -28.050  1.00 39.89           C  
ATOM   3291  C   LYS C 254      31.590  52.011 -27.987  1.00 39.89           C  
ATOM   3292  CB  LYS C 254      33.557  53.085 -29.103  1.00 39.89           C  
ATOM   3293  O   LYS C 254      30.943  51.650 -28.972  1.00 39.89           O  
ATOM   3294  CG  LYS C 254      34.070  54.392 -29.689  1.00 39.89           C  
ATOM   3295  CD  LYS C 254      35.135  54.150 -30.750  1.00 39.89           C  
ATOM   3296  CE  LYS C 254      35.708  55.459 -31.278  1.00 39.89           C  
ATOM   3297  NZ  LYS C 254      36.804  55.226 -32.265  1.00 39.89           N  
ATOM   3298  N   GLU C 255      31.723  51.021 -26.966  1.00 41.61           N  
ATOM   3299  CA  GLU C 255      31.340  49.683 -27.405  1.00 41.61           C  
ATOM   3300  C   GLU C 255      29.830  49.482 -27.312  1.00 41.61           C  
ATOM   3301  CB  GLU C 255      32.064  48.618 -26.577  1.00 41.61           C  
ATOM   3302  O   GLU C 255      29.187  49.989 -26.390  1.00 41.61           O  
ATOM   3303  CG  GLU C 255      33.508  48.386 -27.000  1.00 41.61           C  
ATOM   3304  CD  GLU C 255      34.096  47.099 -26.446  1.00 41.61           C  
ATOM   3305  OE1 GLU C 255      35.215  46.716 -26.859  1.00 41.61           O  
ATOM   3306  OE2 GLU C 255      33.433  46.467 -25.594  1.00 41.61           O  
ATOM   3307  N   LEU C 256      29.047  48.723 -28.321  1.00 44.86           N  
ATOM   3308  CA  LEU C 256      27.688  48.588 -28.833  1.00 44.86           C  
ATOM   3309  C   LEU C 256      26.769  47.977 -27.780  1.00 44.86           C  
ATOM   3310  CB  LEU C 256      27.675  47.728 -30.099  1.00 44.86           C  
ATOM   3311  O   LEU C 256      27.216  47.198 -26.936  1.00 44.86           O  
ATOM   3312  CG  LEU C 256      27.684  48.481 -31.430  1.00 44.86           C  
ATOM   3313  CD1 LEU C 256      28.914  48.098 -32.248  1.00 44.86           C  
ATOM   3314  CD2 LEU C 256      26.406  48.199 -32.213  1.00 44.86           C  
ATOM   3315  N   SER C 257      25.599  48.527 -27.371  1.00 44.97           N  
ATOM   3316  CA  SER C 257      24.672  48.142 -26.312  1.00 44.97           C  
ATOM   3317  C   SER C 257      24.178  46.712 -26.502  1.00 44.97           C  
ATOM   3318  CB  SER C 257      23.480  49.100 -26.267  1.00 44.97           C  
ATOM   3319  O   SER C 257      24.104  46.220 -27.630  1.00 44.97           O  
ATOM   3320  OG  SER C 257      22.443  48.576 -25.456  1.00 44.97           O  
ATOM   3321  N   ALA C 258      24.085  45.814 -25.447  1.00 46.20           N  
ATOM   3322  CA  ALA C 258      23.774  44.402 -25.653  1.00 46.20           C  
ATOM   3323  C   ALA C 258      22.538  44.234 -26.532  1.00 46.20           C  
ATOM   3324  CB  ALA C 258      23.570  43.701 -24.312  1.00 46.20           C  
ATOM   3325  O   ALA C 258      22.472  43.315 -27.352  1.00 46.20           O  
ATOM   3326  N   GLU C 259      21.558  45.019 -26.249  1.00 49.28           N  
ATOM   3327  CA  GLU C 259      20.274  44.820 -26.915  1.00 49.28           C  
ATOM   3328  C   GLU C 259      20.412  44.947 -28.430  1.00 49.28           C  
ATOM   3329  CB  GLU C 259      19.238  45.820 -26.396  1.00 49.28           C  
ATOM   3330  O   GLU C 259      19.755  44.223 -29.181  1.00 49.28           O  
ATOM   3331  CG  GLU C 259      17.946  45.173 -25.916  1.00 49.28           C  
ATOM   3332  CD  GLU C 259      17.334  45.875 -24.715  1.00 49.28           C  
ATOM   3333  OE1 GLU C 259      16.263  45.437 -24.236  1.00 49.28           O  
ATOM   3334  OE2 GLU C 259      17.930  46.872 -24.248  1.00 49.28           O  
ATOM   3335  N   GLU C 260      21.153  46.005 -28.805  1.00 45.92           N  
ATOM   3336  CA  GLU C 260      21.337  46.312 -30.221  1.00 45.92           C  
ATOM   3337  C   GLU C 260      22.181  45.246 -30.911  1.00 45.92           C  
ATOM   3338  CB  GLU C 260      21.984  47.689 -30.393  1.00 45.92           C  
ATOM   3339  O   GLU C 260      21.929  44.899 -32.067  1.00 45.92           O  
ATOM   3340  CG  GLU C 260      21.749  48.312 -31.761  1.00 45.92           C  
ATOM   3341  CD  GLU C 260      22.288  49.729 -31.876  1.00 45.92           C  
ATOM   3342  OE1 GLU C 260      22.369  50.258 -33.008  1.00 45.92           O  
ATOM   3343  OE2 GLU C 260      22.633  50.314 -30.825  1.00 45.92           O  
ATOM   3344  N   ILE C 261      23.259  44.765 -30.148  1.00 41.02           N  
ATOM   3345  CA  ILE C 261      24.073  43.726 -30.769  1.00 41.02           C  
ATOM   3346  C   ILE C 261      23.296  42.412 -30.804  1.00 41.02           C  
ATOM   3347  CB  ILE C 261      25.413  43.536 -30.023  1.00 41.02           C  
ATOM   3348  O   ILE C 261      23.410  41.641 -31.759  1.00 41.02           O  
ATOM   3349  CG1 ILE C 261      26.239  44.827 -30.071  1.00 41.02           C  
ATOM   3350  CG2 ILE C 261      26.198  42.361 -30.613  1.00 41.02           C  
ATOM   3351  CD1 ILE C 261      27.433  44.833 -29.128  1.00 41.02           C  
ATOM   3352  N   ALA C 262      22.466  42.228 -29.817  1.00 41.78           N  
ATOM   3353  CA  ALA C 262      21.889  40.888 -29.748  1.00 41.78           C  
ATOM   3354  C   ALA C 262      21.111  40.559 -31.019  1.00 41.78           C  
ATOM   3355  CB  ALA C 262      20.984  40.760 -28.525  1.00 41.78           C  
ATOM   3356  O   ALA C 262      20.624  39.438 -31.183  1.00 41.78           O  
ATOM   3357  N   GLU C 263      20.713  41.646 -31.895  1.00 40.04           N  
ATOM   3358  CA  GLU C 263      20.298  41.282 -33.246  1.00 40.04           C  
ATOM   3359  C   GLU C 263      21.334  40.387 -33.919  1.00 40.04           C  
ATOM   3360  CB  GLU C 263      20.057  42.535 -34.091  1.00 40.04           C  
ATOM   3361  O   GLU C 263      20.990  39.552 -34.759  1.00 40.04           O  
ATOM   3362  CG  GLU C 263      18.647  43.095 -33.974  1.00 40.04           C  
ATOM   3363  CD  GLU C 263      18.352  44.195 -34.982  1.00 40.04           C  
ATOM   3364  OE1 GLU C 263      17.180  44.622 -35.088  1.00 40.04           O  
ATOM   3365  OE2 GLU C 263      19.301  44.632 -35.671  1.00 40.04           O  
ATOM   3366  N   ARG C 264      22.593  40.931 -33.751  1.00 37.32           N  
ATOM   3367  CA  ARG C 264      23.480  40.235 -34.676  1.00 37.32           C  
ATOM   3368  C   ARG C 264      23.696  38.788 -34.243  1.00 37.32           C  
ATOM   3369  CB  ARG C 264      24.825  40.957 -34.779  1.00 37.32           C  
ATOM   3370  O   ARG C 264      24.325  38.530 -33.215  1.00 37.32           O  
ATOM   3371  CG  ARG C 264      24.956  41.843 -36.007  1.00 37.32           C  
ATOM   3372  CD  ARG C 264      26.331  42.491 -36.092  1.00 37.32           C  
ATOM   3373  NE  ARG C 264      26.444  43.366 -37.255  1.00 37.32           N  
ATOM   3374  NH1 ARG C 264      28.550  44.150 -36.718  1.00 37.32           N  
ATOM   3375  NH2 ARG C 264      27.494  44.892 -38.613  1.00 37.32           N  
ATOM   3376  CZ  ARG C 264      27.496  44.134 -37.526  1.00 37.32           C  
ATOM   3377  N   MET C 265      22.450  38.072 -34.171  1.00 33.86           N  
ATOM   3378  CA  MET C 265      22.409  36.620 -34.024  1.00 33.86           C  
ATOM   3379  C   MET C 265      23.645  35.976 -34.643  1.00 33.86           C  
ATOM   3380  CB  MET C 265      21.144  36.050 -34.666  1.00 33.86           C  
ATOM   3381  O   MET C 265      24.143  36.440 -35.670  1.00 33.86           O  
ATOM   3382  CG  MET C 265      20.484  34.950 -33.850  1.00 33.86           C  
ATOM   3383  SD  MET C 265      18.680  35.213 -33.645  1.00 33.86           S  
ATOM   3384  CE  MET C 265      18.260  33.769 -32.628  1.00 33.86           C  
ATOM   3385  N   GLY C 266      24.001  34.880 -33.916  1.00 31.49           N  
ATOM   3386  CA  GLY C 266      25.063  33.935 -33.612  1.00 31.49           C  
ATOM   3387  C   GLY C 266      25.472  33.093 -34.806  1.00 31.49           C  
ATOM   3388  O   GLY C 266      26.481  33.375 -35.455  1.00 31.49           O  
ATOM   3389  N   MET C 267      25.012  31.830 -34.827  1.00 28.28           N  
ATOM   3390  CA  MET C 267      25.791  30.595 -34.801  1.00 28.28           C  
ATOM   3391  C   MET C 267      26.179  30.167 -36.212  1.00 28.28           C  
ATOM   3392  CB  MET C 267      25.005  29.478 -34.112  1.00 28.28           C  
ATOM   3393  O   MET C 267      25.579  30.619 -37.189  1.00 28.28           O  
ATOM   3394  CG  MET C 267      25.189  29.438 -32.604  1.00 28.28           C  
ATOM   3395  SD  MET C 267      24.410  27.963 -31.839  1.00 28.28           S  
ATOM   3396  CE  MET C 267      24.502  28.425 -30.087  1.00 28.28           C  
ATOM   3397  N   ILE C 268      26.979  29.155 -36.044  1.00 32.38           N  
ATOM   3398  CA  ILE C 268      27.900  28.167 -36.596  1.00 32.38           C  
ATOM   3399  C   ILE C 268      27.113  27.079 -37.324  1.00 32.38           C  
ATOM   3400  CB  ILE C 268      28.785  27.542 -35.494  1.00 32.38           C  
ATOM   3401  O   ILE C 268      27.435  25.893 -37.215  1.00 32.38           O  
ATOM   3402  CG1 ILE C 268      29.333  28.633 -34.567  1.00 32.38           C  
ATOM   3403  CG2 ILE C 268      29.923  26.726 -36.114  1.00 32.38           C  
ATOM   3404  CD1 ILE C 268      29.394  28.226 -33.101  1.00 32.38           C  
ATOM   3405  N   GLU C 269      25.903  27.378 -37.811  1.00 25.04           N  
ATOM   3406  CA  GLU C 269      25.434  26.042 -38.166  1.00 25.04           C  
ATOM   3407  C   GLU C 269      26.504  25.265 -38.928  1.00 25.04           C  
ATOM   3408  CB  GLU C 269      24.152  26.126 -38.998  1.00 25.04           C  
ATOM   3409  O   GLU C 269      27.512  25.837 -39.348  1.00 25.04           O  
ATOM   3410  CG  GLU C 269      22.917  26.498 -38.190  1.00 25.04           C  
ATOM   3411  CD  GLU C 269      21.624  26.380 -38.981  1.00 25.04           C  
ATOM   3412  OE1 GLU C 269      20.540  26.291 -38.362  1.00 25.04           O  
ATOM   3413  OE2 GLU C 269      21.696  26.375 -40.230  1.00 25.04           O  
ATOM   3414  N   GLU C 270      26.167  24.640 -40.115  1.00 26.26           N  
ATOM   3415  CA  GLU C 270      26.009  23.242 -40.505  1.00 26.26           C  
ATOM   3416  C   GLU C 270      27.342  22.637 -40.937  1.00 26.26           C  
ATOM   3417  CB  GLU C 270      24.982  23.110 -41.632  1.00 26.26           C  
ATOM   3418  O   GLU C 270      28.317  23.359 -41.152  1.00 26.26           O  
ATOM   3419  CG  GLU C 270      23.698  22.407 -41.214  1.00 26.26           C  
ATOM   3420  CD  GLU C 270      22.629  22.418 -42.295  1.00 26.26           C  
ATOM   3421  OE1 GLU C 270      21.585  21.749 -42.123  1.00 26.26           O  
ATOM   3422  OE2 GLU C 270      22.837  23.101 -43.323  1.00 26.26           O  
ATOM   3423  N   GLU C 271      27.452  21.946 -42.134  1.00 24.95           N  
ATOM   3424  CA  GLU C 271      27.438  20.696 -42.889  1.00 24.95           C  
ATOM   3425  C   GLU C 271      28.727  20.518 -43.685  1.00 24.95           C  
ATOM   3426  CB  GLU C 271      26.229  20.649 -43.828  1.00 24.95           C  
ATOM   3427  O   GLU C 271      29.527  21.449 -43.799  1.00 24.95           O  
ATOM   3428  CG  GLU C 271      25.025  19.923 -43.244  1.00 24.95           C  
ATOM   3429  CD  GLU C 271      23.939  19.641 -44.270  1.00 24.95           C  
ATOM   3430  OE1 GLU C 271      23.138  18.702 -44.063  1.00 24.95           O  
ATOM   3431  OE2 GLU C 271      23.890  20.366 -45.289  1.00 24.95           O  
ATOM   3432  N   GLU C 272      28.631  20.562 -45.067  1.00 24.78           N  
ATOM   3433  CA  GLU C 272      28.649  19.632 -46.192  1.00 24.78           C  
ATOM   3434  C   GLU C 272      29.959  19.730 -46.968  1.00 24.78           C  
ATOM   3435  CB  GLU C 272      27.464  19.892 -47.124  1.00 24.78           C  
ATOM   3436  O   GLU C 272      30.624  20.768 -46.945  1.00 24.78           O  
ATOM   3437  CG  GLU C 272      26.182  19.190 -46.701  1.00 24.78           C  
ATOM   3438  CD  GLU C 272      25.077  19.278 -47.742  1.00 24.78           C  
ATOM   3439  OE1 GLU C 272      24.185  18.400 -47.755  1.00 24.78           O  
ATOM   3440  OE2 GLU C 272      25.105  20.232 -48.551  1.00 24.78           O  
ATOM   3441  N   SER C 273      30.277  18.694 -48.064  1.00 30.11           N  
ATOM   3442  CA  SER C 273      30.896  17.618 -48.830  1.00 30.11           C  
ATOM   3443  C   SER C 273      31.486  18.138 -50.137  1.00 30.11           C  
ATOM   3444  CB  SER C 273      29.880  16.514 -49.124  1.00 30.11           C  
ATOM   3445  O   SER C 273      32.606  17.779 -50.505  1.00 30.11           O  
ATOM   3446  OG  SER C 273      28.674  17.062 -49.629  1.00 30.11           O  
ATOM   3447  N   ASP C 274      30.714  18.586 -51.307  1.00 26.44           N  
ATOM   3448  CA  ASP C 274      30.892  18.084 -52.666  1.00 26.44           C  
ATOM   3449  C   ASP C 274      31.887  18.944 -53.443  1.00 26.44           C  
ATOM   3450  CB  ASP C 274      29.551  18.038 -53.402  1.00 26.44           C  
ATOM   3451  O   ASP C 274      31.939  20.162 -53.259  1.00 26.44           O  
ATOM   3452  CG  ASP C 274      28.865  16.687 -53.299  1.00 26.44           C  
ATOM   3453  OD1 ASP C 274      29.540  15.682 -52.990  1.00 26.44           O  
ATOM   3454  OD2 ASP C 274      27.638  16.627 -53.531  1.00 26.44           O  
ATOM   3455  N   HIS C 275      32.722  18.450 -54.586  1.00 33.24           N  
ATOM   3456  CA  HIS C 275      33.954  18.439 -55.367  1.00 33.24           C  
ATOM   3457  C   HIS C 275      34.042  19.661 -56.275  1.00 33.24           C  
ATOM   3458  CB  HIS C 275      34.050  17.159 -56.199  1.00 33.24           C  
ATOM   3459  O   HIS C 275      35.137  20.160 -56.546  1.00 33.24           O  
ATOM   3460  CG  HIS C 275      34.798  16.056 -55.520  1.00 33.24           C  
ATOM   3461  CD2 HIS C 275      34.712  14.711 -55.651  1.00 33.24           C  
ATOM   3462  ND1 HIS C 275      35.770  16.290 -54.572  1.00 33.24           N  
ATOM   3463  CE1 HIS C 275      36.252  15.134 -54.149  1.00 33.24           C  
ATOM   3464  NE2 HIS C 275      35.627  14.160 -54.788  1.00 33.24           N  
ATOM   3465  N   LEU C 276      32.987  19.974 -57.402  1.00 24.50           N  
ATOM   3466  CA  LEU C 276      33.353  19.998 -58.814  1.00 24.50           C  
ATOM   3467  C   LEU C 276      33.733  21.408 -59.254  1.00 24.50           C  
ATOM   3468  CB  LEU C 276      32.201  19.475 -59.676  1.00 24.50           C  
ATOM   3469  O   LEU C 276      34.778  21.608 -59.877  1.00 24.50           O  
ATOM   3470  CG  LEU C 276      32.135  17.960 -59.874  1.00 24.50           C  
ATOM   3471  CD1 LEU C 276      30.691  17.514 -60.073  1.00 24.50           C  
ATOM   3472  CD2 LEU C 276      32.999  17.537 -61.057  1.00 24.50           C  
ATOM   3473  N   GLY C 277      32.714  22.350 -60.079  1.00 25.70           N  
ATOM   3474  CA  GLY C 277      32.797  22.809 -61.457  1.00 25.70           C  
ATOM   3475  C   GLY C 277      33.338  24.221 -61.583  1.00 25.70           C  
ATOM   3476  O   GLY C 277      33.452  24.939 -60.588  1.00 25.70           O  
ATOM   3477  N   TRP C 278      32.946  25.065 -62.810  1.00 28.86           N  
ATOM   3478  CA  TRP C 278      33.646  25.814 -63.848  1.00 28.86           C  
ATOM   3479  C   TRP C 278      33.678  27.303 -63.518  1.00 28.86           C  
ATOM   3480  CB  TRP C 278      32.983  25.594 -65.210  1.00 28.86           C  
ATOM   3481  O   TRP C 278      34.397  28.072 -64.160  1.00 28.86           O  
ATOM   3482  CG  TRP C 278      32.538  24.182 -65.450  1.00 28.86           C  
ATOM   3483  CD1 TRP C 278      31.462  23.552 -64.892  1.00 28.86           C  
ATOM   3484  CD2 TRP C 278      33.164  23.224 -66.310  1.00 28.86           C  
ATOM   3485  CE2 TRP C 278      32.411  22.032 -66.224  1.00 28.86           C  
ATOM   3486  CE3 TRP C 278      34.288  23.259 -67.146  1.00 28.86           C  
ATOM   3487  NE1 TRP C 278      31.380  22.258 -65.353  1.00 28.86           N  
ATOM   3488  CH2 TRP C 278      33.852  20.944 -67.754  1.00 28.86           C  
ATOM   3489  CZ2 TRP C 278      32.748  20.883 -66.944  1.00 28.86           C  
ATOM   3490  CZ3 TRP C 278      34.621  22.114 -67.862  1.00 28.86           C  
ATOM   3491  N   GLU C 279      32.621  28.012 -62.774  1.00 27.26           N  
ATOM   3492  CA  GLU C 279      32.084  28.991 -63.715  1.00 27.26           C  
ATOM   3493  C   GLU C 279      32.742  30.355 -63.527  1.00 27.26           C  
ATOM   3494  CB  GLU C 279      30.566  29.113 -63.557  1.00 27.26           C  
ATOM   3495  O   GLU C 279      32.316  31.144 -62.682  1.00 27.26           O  
ATOM   3496  CG  GLU C 279      29.778  28.163 -64.447  1.00 27.26           C  
ATOM   3497  CD  GLU C 279      28.282  28.190 -64.176  1.00 27.26           C  
ATOM   3498  OE1 GLU C 279      27.505  27.666 -65.006  1.00 27.26           O  
ATOM   3499  OE2 GLU C 279      27.883  28.742 -63.126  1.00 27.26           O  
ATOM   3500  N   SER C 280      34.079  30.554 -63.559  1.00 28.23           N  
ATOM   3501  CA  SER C 280      34.614  31.643 -62.749  1.00 28.23           C  
ATOM   3502  C   SER C 280      34.091  32.995 -63.224  1.00 28.23           C  
ATOM   3503  CB  SER C 280      36.143  31.637 -62.784  1.00 28.23           C  
ATOM   3504  O   SER C 280      34.172  33.988 -62.498  1.00 28.23           O  
ATOM   3505  OG  SER C 280      36.626  32.519 -63.783  1.00 28.23           O  
ATOM   3506  N   LEU C 281      33.853  33.470 -64.579  1.00 24.78           N  
ATOM   3507  CA  LEU C 281      34.824  34.530 -64.830  1.00 24.78           C  
ATOM   3508  C   LEU C 281      34.272  35.885 -64.398  1.00 24.78           C  
ATOM   3509  CB  LEU C 281      35.203  34.569 -66.313  1.00 24.78           C  
ATOM   3510  O   LEU C 281      34.951  36.642 -63.701  1.00 24.78           O  
ATOM   3511  CG  LEU C 281      36.662  34.902 -66.630  1.00 24.78           C  
ATOM   3512  CD1 LEU C 281      37.516  33.640 -66.580  1.00 24.78           C  
ATOM   3513  CD2 LEU C 281      36.772  35.574 -67.994  1.00 24.78           C  
ATOM   3514  N   PRO C 282      33.773  36.871 -65.474  1.00 25.07           N  
ATOM   3515  CA  PRO C 282      34.569  38.030 -65.882  1.00 25.07           C  
ATOM   3516  C   PRO C 282      34.236  39.287 -65.080  1.00 25.07           C  
ATOM   3517  CB  PRO C 282      34.201  38.210 -67.357  1.00 25.07           C  
ATOM   3518  O   PRO C 282      33.949  39.202 -63.884  1.00 25.07           O  
ATOM   3519  CG  PRO C 282      32.812  37.670 -67.473  1.00 25.07           C  
ATOM   3520  CD  PRO C 282      32.403  37.118 -66.138  1.00 25.07           C  
ATOM   3521  N   THR C 283      33.392  40.318 -65.683  1.00 25.02           N  
ATOM   3522  CA  THR C 283      33.910  41.522 -66.324  1.00 25.02           C  
ATOM   3523  C   THR C 283      33.377  42.774 -65.635  1.00 25.02           C  
ATOM   3524  CB  THR C 283      33.545  41.560 -67.819  1.00 25.02           C  
ATOM   3525  O   THR C 283      33.282  43.836 -66.253  1.00 25.02           O  
ATOM   3526  CG2 THR C 283      34.446  42.525 -68.581  1.00 25.02           C  
ATOM   3527  OG1 THR C 283      33.691  40.247 -68.374  1.00 25.02           O  
ATOM   3528  N   ASP C 284      33.233  42.817 -64.389  1.00 30.37           N  
ATOM   3529  CA  ASP C 284      32.151  43.770 -64.158  1.00 30.37           C  
ATOM   3530  C   ASP C 284      32.621  45.203 -64.399  1.00 30.37           C  
ATOM   3531  CB  ASP C 284      31.606  43.627 -62.735  1.00 30.37           C  
ATOM   3532  O   ASP C 284      33.423  45.736 -63.630  1.00 30.37           O  
ATOM   3533  CG  ASP C 284      30.089  43.678 -62.674  1.00 30.37           C  
ATOM   3534  OD1 ASP C 284      29.449  44.034 -63.687  1.00 30.37           O  
ATOM   3535  OD2 ASP C 284      29.529  43.360 -61.603  1.00 30.37           O  
ATOM   3536  N   PRO C 285      32.540  45.916 -65.599  1.00 27.73           N  
ATOM   3537  CA  PRO C 285      33.249  47.114 -66.055  1.00 27.73           C  
ATOM   3538  C   PRO C 285      32.907  48.352 -65.229  1.00 27.73           C  
ATOM   3539  CB  PRO C 285      32.774  47.275 -67.502  1.00 27.73           C  
ATOM   3540  O   PRO C 285      33.807  49.080 -64.801  1.00 27.73           O  
ATOM   3541  CG  PRO C 285      31.409  46.668 -67.526  1.00 27.73           C  
ATOM   3542  CD  PRO C 285      31.139  46.046 -66.185  1.00 27.73           C  
ATOM   3543  N   ARG C 286      31.737  49.251 -65.434  1.00 21.58           N  
ATOM   3544  CA  ARG C 286      31.742  50.540 -66.118  1.00 21.58           C  
ATOM   3545  C   ARG C 286      31.792  51.691 -65.118  1.00 21.58           C  
ATOM   3546  CB  ARG C 286      30.510  50.678 -67.015  1.00 21.58           C  
ATOM   3547  O   ARG C 286      31.331  51.553 -63.983  1.00 21.58           O  
ATOM   3548  CG  ARG C 286      30.820  51.192 -68.412  1.00 21.58           C  
ATOM   3549  CD  ARG C 286      29.629  51.036 -69.348  1.00 21.58           C  
ATOM   3550  NE  ARG C 286      29.765  51.871 -70.538  1.00 21.58           N  
ATOM   3551  NH1 ARG C 286      28.834  50.326 -71.981  1.00 21.58           N  
ATOM   3552  NH2 ARG C 286      29.554  52.353 -72.773  1.00 21.58           N  
ATOM   3553  CZ  ARG C 286      29.384  51.515 -71.761  1.00 21.58           C  
ATOM   3554  N   ALA C 287      31.655  53.257 -65.525  1.00 22.67           N  
ATOM   3555  CA  ALA C 287      32.280  54.576 -65.540  1.00 22.67           C  
ATOM   3556  C   ALA C 287      31.540  55.545 -64.623  1.00 22.67           C  
ATOM   3557  CB  ALA C 287      32.326  55.127 -66.964  1.00 22.67           C  
ATOM   3558  O   ALA C 287      31.884  56.727 -64.551  1.00 22.67           O  
ATOM   3559  N   GLN C 288      30.484  55.474 -63.936  1.00 18.50           N  
ATOM   3560  CA  GLN C 288      29.495  56.497 -64.259  1.00 18.50           C  
ATOM   3561  C   GLN C 288      29.859  57.834 -63.621  1.00 18.50           C  
ATOM   3562  CB  GLN C 288      28.101  56.060 -63.805  1.00 18.50           C  
ATOM   3563  O   GLN C 288      30.430  57.872 -62.530  1.00 18.50           O  
ATOM   3564  CG  GLN C 288      27.027  56.224 -64.871  1.00 18.50           C  
ATOM   3565  CD  GLN C 288      25.876  55.250 -64.700  1.00 18.50           C  
ATOM   3566  NE2 GLN C 288      24.658  55.723 -64.941  1.00 18.50           N  
ATOM   3567  OE1 GLN C 288      26.080  54.082 -64.354  1.00 18.50           O  
ATOM   3568  N   GLU C 289      29.002  59.192 -63.655  1.00 20.91           N  
ATOM   3569  CA  GLU C 289      28.937  60.566 -64.143  1.00 20.91           C  
ATOM   3570  C   GLU C 289      29.145  61.565 -63.008  1.00 20.91           C  
ATOM   3571  CB  GLU C 289      27.597  60.829 -64.835  1.00 20.91           C  
ATOM   3572  O   GLU C 289      29.963  62.481 -63.122  1.00 20.91           O  
ATOM   3573  CG  GLU C 289      27.640  60.648 -66.346  1.00 20.91           C  
ATOM   3574  CD  GLU C 289      26.416  61.209 -67.052  1.00 20.91           C  
ATOM   3575  OE1 GLU C 289      26.497  61.499 -68.267  1.00 20.91           O  
ATOM   3576  OE2 GLU C 289      25.368  61.360 -66.385  1.00 20.91           O  
ATOM   3577  N   ASP C 290      28.191  62.718 -62.354  1.00 18.29           N  
ATOM   3578  CA  ASP C 290      27.895  64.110 -62.677  1.00 18.29           C  
ATOM   3579  C   ASP C 290      28.216  65.028 -61.500  1.00 18.29           C  
ATOM   3580  CB  ASP C 290      26.428  64.267 -63.082  1.00 18.29           C  
ATOM   3581  O   ASP C 290      28.353  64.566 -60.365  1.00 18.29           O  
ATOM   3582  CG  ASP C 290      26.204  64.099 -64.575  1.00 18.29           C  
ATOM   3583  OD1 ASP C 290      27.173  64.216 -65.355  1.00 18.29           O  
ATOM   3584  OD2 ASP C 290      25.046  63.850 -64.975  1.00 18.29           O  
ATOM   3585  N   ASN C 291      27.359  66.446 -61.041  1.00 18.46           N  
ATOM   3586  CA  ASN C 291      27.293  67.903 -61.091  1.00 18.46           C  
ATOM   3587  C   ASN C 291      27.340  68.514 -59.693  1.00 18.46           C  
ATOM   3588  CB  ASN C 291      26.031  68.358 -61.827  1.00 18.46           C  
ATOM   3589  O   ASN C 291      28.119  69.435 -59.440  1.00 18.46           O  
ATOM   3590  CG  ASN C 291      26.240  68.480 -63.324  1.00 18.46           C  
ATOM   3591  ND2 ASN C 291      25.151  68.662 -64.061  1.00 18.46           N  
ATOM   3592  OD1 ASN C 291      27.370  68.410 -63.813  1.00 18.46           O  
ATOM   3593  N   SER C 292      26.329  69.479 -58.918  1.00 17.66           N  
ATOM   3594  CA  SER C 292      26.072  70.905 -58.752  1.00 17.66           C  
ATOM   3595  C   SER C 292      26.227  71.329 -57.295  1.00 17.66           C  
ATOM   3596  CB  SER C 292      24.670  71.259 -59.248  1.00 17.66           C  
ATOM   3597  O   SER C 292      26.841  72.357 -57.003  1.00 17.66           O  
ATOM   3598  OG  SER C 292      23.685  70.816 -58.330  1.00 17.66           O  
ATOM   3599  N   VAL C 293      25.335  71.581 -56.012  1.00 18.60           N  
ATOM   3600  CA  VAL C 293      24.510  72.767 -55.807  1.00 18.60           C  
ATOM   3601  C   VAL C 293      25.043  73.569 -54.623  1.00 18.60           C  
ATOM   3602  CB  VAL C 293      23.028  72.394 -55.575  1.00 18.60           C  
ATOM   3603  O   VAL C 293      25.786  73.042 -53.791  1.00 18.60           O  
ATOM   3604  CG1 VAL C 293      22.140  73.634 -55.656  1.00 18.60           C  
ATOM   3605  CG2 VAL C 293      22.578  71.343 -56.587  1.00 18.60           C  
ATOM   3606  N   THR C 294      24.111  74.354 -53.331  1.00 19.59           N  
ATOM   3607  CA  THR C 294      23.502  75.615 -52.924  1.00 19.59           C  
ATOM   3608  C   THR C 294      24.063  76.079 -51.582  1.00 19.59           C  
ATOM   3609  CB  THR C 294      21.970  75.491 -52.827  1.00 19.59           C  
ATOM   3610  O   THR C 294      24.646  75.286 -50.840  1.00 19.59           O  
ATOM   3611  CG2 THR C 294      21.305  75.840 -54.155  1.00 19.59           C  
ATOM   3612  OG1 THR C 294      21.627  74.145 -52.473  1.00 19.59           O  
ATOM   3613  N   SER C 295      23.184  76.886 -50.238  1.00 22.42           N  
ATOM   3614  CA  SER C 295      22.644  78.176 -49.819  1.00 22.42           C  
ATOM   3615  C   SER C 295      23.056  78.509 -48.388  1.00 22.42           C  
ATOM   3616  CB  SER C 295      21.120  78.183 -49.934  1.00 22.42           C  
ATOM   3617  O   SER C 295      23.483  79.630 -48.105  1.00 22.42           O  
ATOM   3618  OG  SER C 295      20.518  78.143 -48.651  1.00 22.42           O  
ATOM   3619  N   CYS C 296      22.222  78.579 -47.038  1.00 20.91           N  
ATOM   3620  CA  CYS C 296      21.376  79.532 -46.329  1.00 20.91           C  
ATOM   3621  C   CYS C 296      22.010  79.943 -45.005  1.00 20.91           C  
ATOM   3622  CB  CYS C 296      19.991  78.938 -46.079  1.00 20.91           C  
ATOM   3623  O   CYS C 296      22.102  81.133 -44.699  1.00 20.91           O  
ATOM   3624  SG  CYS C 296      18.845  79.155 -47.458  1.00 20.91           S  
ATOM   3625  N   ASP C 297      21.462  79.790 -43.417  1.00 20.25           N  
ATOM   3626  CA  ASP C 297      20.451  80.500 -42.639  1.00 20.25           C  
ATOM   3627  C   ASP C 297      21.065  81.144 -41.398  1.00 20.25           C  
ATOM   3628  CB  ASP C 297      19.322  79.550 -42.234  1.00 20.25           C  
ATOM   3629  O   ASP C 297      22.177  80.795 -40.997  1.00 20.25           O  
ATOM   3630  CG  ASP C 297      18.198  79.496 -43.254  1.00 20.25           C  
ATOM   3631  OD1 ASP C 297      17.902  80.530 -43.891  1.00 20.25           O  
ATOM   3632  OD2 ASP C 297      17.601  78.410 -43.421  1.00 20.25           O  
ATOM   3633  N   PRO C 298      20.640  81.010 -39.897  1.00 20.84           N  
ATOM   3634  CA  PRO C 298      19.734  81.731 -38.999  1.00 20.84           C  
ATOM   3635  C   PRO C 298      20.452  82.328 -37.791  1.00 20.84           C  
ATOM   3636  CB  PRO C 298      18.737  80.654 -38.565  1.00 20.84           C  
ATOM   3637  O   PRO C 298      21.617  82.009 -37.541  1.00 20.84           O  
ATOM   3638  CG  PRO C 298      19.501  79.371 -38.646  1.00 20.84           C  
ATOM   3639  CD  PRO C 298      20.829  79.647 -39.291  1.00 20.84           C  
ATOM   3640  N   LYS C 299      20.252  82.035 -36.304  1.00 18.21           N  
ATOM   3641  CA  LYS C 299      19.388  82.529 -35.236  1.00 18.21           C  
ATOM   3642  C   LYS C 299      20.210  83.097 -34.083  1.00 18.21           C  
ATOM   3643  CB  LYS C 299      18.472  81.414 -34.728  1.00 18.21           C  
ATOM   3644  O   LYS C 299      21.375  82.733 -33.905  1.00 18.21           O  
ATOM   3645  CG  LYS C 299      16.991  81.679 -34.955  1.00 18.21           C  
ATOM   3646  CD  LYS C 299      16.142  80.478 -34.557  1.00 18.21           C  
ATOM   3647  CE  LYS C 299      14.656  80.759 -34.739  1.00 18.21           C  
ATOM   3648  NZ  LYS C 299      13.820  79.579 -34.366  1.00 18.21           N  
ATOM   3649  N   PRO C 300      19.843  83.023 -32.562  1.00 21.69           N  
ATOM   3650  CA  PRO C 300      19.227  83.847 -31.519  1.00 21.69           C  
ATOM   3651  C   PRO C 300      20.191  84.174 -30.380  1.00 21.69           C  
ATOM   3652  CB  PRO C 300      18.069  82.979 -31.021  1.00 21.69           C  
ATOM   3653  O   PRO C 300      21.277  83.596 -30.301  1.00 21.69           O  
ATOM   3654  CG  PRO C 300      18.512  81.573 -31.268  1.00 21.69           C  
ATOM   3655  CD  PRO C 300      19.776  81.606 -32.079  1.00 21.69           C  
ATOM   3656  N   GLU C 301      19.988  83.834 -28.895  1.00 19.39           N  
ATOM   3657  CA  GLU C 301      19.415  84.452 -27.703  1.00 19.39           C  
ATOM   3658  C   GLU C 301      20.473  84.652 -26.622  1.00 19.39           C  
ATOM   3659  CB  GLU C 301      18.262  83.604 -27.159  1.00 19.39           C  
ATOM   3660  O   GLU C 301      21.532  84.022 -26.658  1.00 19.39           O  
ATOM   3661  CG  GLU C 301      17.157  83.347 -28.173  1.00 19.39           C  
ATOM   3662  CD  GLU C 301      15.779  83.229 -27.541  1.00 19.39           C  
ATOM   3663  OE1 GLU C 301      14.768  83.461 -28.243  1.00 19.39           O  
ATOM   3664  OE2 GLU C 301      15.709  82.903 -26.335  1.00 19.39           O  
ATOM   3665  N   THR C 302      20.128  84.926 -25.286  1.00 22.80           N  
ATOM   3666  CA  THR C 302      20.124  85.871 -24.175  1.00 22.80           C  
ATOM   3667  C   THR C 302      20.982  85.355 -23.024  1.00 22.80           C  
ATOM   3668  CB  THR C 302      18.692  86.137 -23.673  1.00 22.80           C  
ATOM   3669  O   THR C 302      20.804  84.224 -22.568  1.00 22.80           O  
ATOM   3670  CG2 THR C 302      17.885  86.922 -24.702  1.00 22.80           C  
ATOM   3671  OG1 THR C 302      18.040  84.886 -23.423  1.00 22.80           O  
ATOM   3672  N   CYS C 303      22.000  85.905 -22.565  1.00 20.88           N  
ATOM   3673  CA  CYS C 303      23.016  85.305 -21.708  1.00 20.88           C  
ATOM   3674  C   CYS C 303      22.698  85.542 -20.237  1.00 20.88           C  
ATOM   3675  CB  CYS C 303      24.397  85.870 -22.038  1.00 20.88           C  
ATOM   3676  O   CYS C 303      22.711  86.683 -19.770  1.00 20.88           O  
ATOM   3677  SG  CYS C 303      25.713  84.632 -22.020  1.00 20.88           S  
ATOM   3678  N   SER C 304      21.844  84.922 -19.660  1.00 19.91           N  
ATOM   3679  CA  SER C 304      21.149  85.226 -18.414  1.00 19.91           C  
ATOM   3680  C   SER C 304      22.106  85.202 -17.227  1.00 19.91           C  
ATOM   3681  CB  SER C 304      20.008  84.235 -18.180  1.00 19.91           C  
ATOM   3682  O   SER C 304      22.081  86.102 -16.385  1.00 19.91           O  
ATOM   3683  OG  SER C 304      19.519  84.334 -16.854  1.00 19.91           O  
ATOM   3684  N   CYS C 305      22.523  84.206 -16.665  1.00 21.57           N  
ATOM   3685  CA  CYS C 305      21.949  83.744 -15.407  1.00 21.57           C  
ATOM   3686  C   CYS C 305      22.756  84.255 -14.219  1.00 21.57           C  
ATOM   3687  CB  CYS C 305      21.888  82.218 -15.374  1.00 21.57           C  
ATOM   3688  O   CYS C 305      23.901  84.680 -14.378  1.00 21.57           O  
ATOM   3689  SG  CYS C 305      21.150  81.487 -16.852  1.00 21.57           S  
ATOM   3690  N   CYS C 306      22.636  83.728 -13.007  1.00 22.58           N  
ATOM   3691  CA  CYS C 306      22.013  83.815 -11.691  1.00 22.58           C  
ATOM   3692  C   CYS C 306      23.060  84.029 -10.604  1.00 22.58           C  
ATOM   3693  CB  CYS C 306      21.208  82.550 -11.394  1.00 22.58           C  
ATOM   3694  O   CYS C 306      24.261  83.958 -10.871  1.00 22.58           O  
ATOM   3695  SG  CYS C 306      19.868  82.248 -12.566  1.00 22.58           S  
ATOM   3696  N   PHE C 307      23.263  83.122  -9.769  1.00 22.37           N  
ATOM   3697  CA  PHE C 307      22.702  83.007  -8.429  1.00 22.37           C  
ATOM   3698  C   PHE C 307      23.738  83.378  -7.374  1.00 22.37           C  
ATOM   3699  CB  PHE C 307      22.185  81.587  -8.180  1.00 22.37           C  
ATOM   3700  O   PHE C 307      24.935  83.438  -7.666  1.00 22.37           O  
ATOM   3701  CG  PHE C 307      20.765  81.370  -8.629  1.00 22.37           C  
ATOM   3702  CD1 PHE C 307      19.702  81.685  -7.792  1.00 22.37           C  
ATOM   3703  CD2 PHE C 307      20.494  80.852  -9.889  1.00 22.37           C  
ATOM   3704  CE1 PHE C 307      18.386  81.485  -8.204  1.00 22.37           C  
ATOM   3705  CE2 PHE C 307      19.182  80.650 -10.308  1.00 22.37           C  
ATOM   3706  CZ  PHE C 307      18.130  80.967  -9.464  1.00 22.37           C  
ATOM   3707  N   HIS C 308      23.934  82.561  -6.398  1.00 23.01           N  
ATOM   3708  CA  HIS C 308      23.475  82.637  -5.016  1.00 23.01           C  
ATOM   3709  C   HIS C 308      24.623  82.976  -4.071  1.00 23.01           C  
ATOM   3710  CB  HIS C 308      22.820  81.320  -4.595  1.00 23.01           C  
ATOM   3711  O   HIS C 308      24.492  83.857  -3.218  1.00 23.01           O  
ATOM   3712  CG  HIS C 308      21.347  81.275  -4.847  1.00 23.01           C  
ATOM   3713  CD2 HIS C 308      20.587  80.381  -5.523  1.00 23.01           C  
ATOM   3714  ND1 HIS C 308      20.482  82.240  -4.378  1.00 23.01           N  
ATOM   3715  CE1 HIS C 308      19.250  81.939  -4.755  1.00 23.01           C  
ATOM   3716  NE2 HIS C 308      19.287  80.816  -5.451  1.00 23.01           N  
ATOM   3717  N   GLU C 309      25.327  81.899  -3.669  1.00 24.33           N  
ATOM   3718  CA  GLU C 309      25.163  81.456  -2.287  1.00 24.33           C  
ATOM   3719  C   GLU C 309      26.139  82.173  -1.358  1.00 24.33           C  
ATOM   3720  CB  GLU C 309      25.353  79.941  -2.182  1.00 24.33           C  
ATOM   3721  O   GLU C 309      27.281  82.441  -1.736  1.00 24.33           O  
ATOM   3722  CG  GLU C 309      24.080  79.143  -2.427  1.00 24.33           C  
ATOM   3723  CD  GLU C 309      24.170  77.706  -1.940  1.00 24.33           C  
ATOM   3724  OE1 GLU C 309      23.114  77.086  -1.680  1.00 24.33           O  
ATOM   3725  OE2 GLU C 309      25.306  77.196  -1.817  1.00 24.33           O  
ATOM   3726  N   ASP C 310      25.998  82.201  -0.230  1.00 24.79           N  
ATOM   3727  CA  ASP C 310      25.780  82.985   0.982  1.00 24.79           C  
ATOM   3728  C   ASP C 310      27.048  83.046   1.832  1.00 24.79           C  
ATOM   3729  CB  ASP C 310      24.627  82.400   1.800  1.00 24.79           C  
ATOM   3730  O   ASP C 310      28.031  82.361   1.540  1.00 24.79           O  
ATOM   3731  CG  ASP C 310      23.263  82.726   1.219  1.00 24.79           C  
ATOM   3732  OD1 ASP C 310      23.069  83.852   0.712  1.00 24.79           O  
ATOM   3733  OD2 ASP C 310      22.372  81.850   1.270  1.00 24.79           O  
ATOM   3734  N   GLU C 311      26.990  82.333   2.974  1.00 23.88           N  
ATOM   3735  CA  GLU C 311      26.844  82.868   4.324  1.00 23.88           C  
ATOM   3736  C   GLU C 311      28.185  82.900   5.053  1.00 23.88           C  
ATOM   3737  CB  GLU C 311      25.831  82.043   5.122  1.00 23.88           C  
ATOM   3738  O   GLU C 311      29.146  82.256   4.625  1.00 23.88           O  
ATOM   3739  CG  GLU C 311      24.384  82.443   4.878  1.00 23.88           C  
ATOM   3740  CD  GLU C 311      23.405  81.757   5.817  1.00 23.88           C  
ATOM   3741  OE1 GLU C 311      22.224  82.171   5.871  1.00 23.88           O  
ATOM   3742  OE2 GLU C 311      23.822  80.799   6.506  1.00 23.88           O  
ATOM   3743  N   ASP C 312      28.187  82.365   6.265  1.00 27.51           N  
ATOM   3744  CA  ASP C 312      28.268  83.044   7.555  1.00 27.51           C  
ATOM   3745  C   ASP C 312      29.686  82.986   8.118  1.00 27.51           C  
ATOM   3746  CB  ASP C 312      27.281  82.428   8.549  1.00 27.51           C  
ATOM   3747  O   ASP C 312      30.516  82.207   7.645  1.00 27.51           O  
ATOM   3748  CG  ASP C 312      26.269  83.429   9.077  1.00 27.51           C  
ATOM   3749  OD1 ASP C 312      26.475  84.651   8.911  1.00 27.51           O  
ATOM   3750  OD2 ASP C 312      25.258  82.993   9.669  1.00 27.51           O  
ATOM   3751  N   PRO C 313      29.807  82.561   9.405  1.00 28.13           N  
ATOM   3752  CA  PRO C 313      30.023  83.273  10.666  1.00 28.13           C  
ATOM   3753  C   PRO C 313      31.398  82.998  11.271  1.00 28.13           C  
ATOM   3754  CB  PRO C 313      28.911  82.734  11.570  1.00 28.13           C  
ATOM   3755  O   PRO C 313      32.086  82.064  10.851  1.00 28.13           O  
ATOM   3756  CG  PRO C 313      28.622  81.365  11.045  1.00 28.13           C  
ATOM   3757  CD  PRO C 313      29.346  81.192   9.740  1.00 28.13           C  
ATOM   3758  N   ALA C 314      31.650  83.339  12.568  1.00 29.20           N  
ATOM   3759  CA  ALA C 314      32.413  84.107  13.548  1.00 29.20           C  
ATOM   3760  C   ALA C 314      33.292  83.192  14.397  1.00 29.20           C  
ATOM   3761  CB  ALA C 314      31.474  84.914  14.440  1.00 29.20           C  
ATOM   3762  O   ALA C 314      34.106  83.667  15.192  1.00 29.20           O  
ATOM   3763  N   VAL C 315      33.375  81.799  14.137  1.00 26.92           N  
ATOM   3764  CA  VAL C 315      33.183  81.053  15.376  1.00 26.92           C  
ATOM   3765  C   VAL C 315      34.308  81.380  16.355  1.00 26.92           C  
ATOM   3766  CB  VAL C 315      33.126  79.530  15.118  1.00 26.92           C  
ATOM   3767  O   VAL C 315      35.479  81.436  15.970  1.00 26.92           O  
ATOM   3768  CG1 VAL C 315      32.751  78.780  16.395  1.00 26.92           C  
ATOM   3769  CG2 VAL C 315      32.136  79.216  13.999  1.00 26.92           C  
ATOM   3770  N   LEU C 316      34.243  81.221  17.580  1.00 24.70           N  
ATOM   3771  CA  LEU C 316      34.244  81.741  18.943  1.00 24.70           C  
ATOM   3772  C   LEU C 316      35.613  81.563  19.592  1.00 24.70           C  
ATOM   3773  CB  LEU C 316      33.173  81.043  19.785  1.00 24.70           C  
ATOM   3774  O   LEU C 316      36.448  80.807  19.090  1.00 24.70           O  
ATOM   3775  CG  LEU C 316      31.973  81.897  20.198  1.00 24.70           C  
ATOM   3776  CD1 LEU C 316      30.690  81.334  19.597  1.00 24.70           C  
ATOM   3777  CD2 LEU C 316      31.868  81.973  21.718  1.00 24.70           C  
ATOM   3778  N   ALA C 317      35.730  81.207  20.866  1.00 25.84           N  
ATOM   3779  CA  ALA C 317      35.914  81.817  22.180  1.00 25.84           C  
ATOM   3780  C   ALA C 317      37.185  81.304  22.850  1.00 25.84           C  
ATOM   3781  CB  ALA C 317      34.701  81.545  23.067  1.00 25.84           C  
ATOM   3782  O   ALA C 317      37.968  82.088  23.392  1.00 25.84           O  
ATOM   3783  N   GLU C 318      37.330  79.763  23.250  1.00 30.03           N  
ATOM   3784  CA  GLU C 318      37.059  79.376  24.631  1.00 30.03           C  
ATOM   3785  C   GLU C 318      38.299  79.543  25.504  1.00 30.03           C  
ATOM   3786  CB  GLU C 318      36.561  77.930  24.696  1.00 30.03           C  
ATOM   3787  O   GLU C 318      39.360  78.994  25.198  1.00 30.03           O  
ATOM   3788  CG  GLU C 318      35.061  77.806  24.922  1.00 30.03           C  
ATOM   3789  CD  GLU C 318      34.607  76.376  25.167  1.00 30.03           C  
ATOM   3790  OE1 GLU C 318      33.477  76.175  25.668  1.00 30.03           O  
ATOM   3791  OE2 GLU C 318      35.388  75.449  24.857  1.00 30.03           O  
ATOM   3792  N   ASN C 319      38.409  80.280  26.652  1.00 24.79           N  
ATOM   3793  CA  ASN C 319      38.727  81.202  27.737  1.00 24.79           C  
ATOM   3794  C   ASN C 319      39.508  80.510  28.851  1.00 24.79           C  
ATOM   3795  CB  ASN C 319      37.450  81.833  28.297  1.00 24.79           C  
ATOM   3796  O   ASN C 319      39.438  79.289  28.997  1.00 24.79           O  
ATOM   3797  CG  ASN C 319      37.382  83.328  28.053  1.00 24.79           C  
ATOM   3798  ND2 ASN C 319      36.305  83.955  28.509  1.00 24.79           N  
ATOM   3799  OD1 ASN C 319      38.291  83.914  27.458  1.00 24.79           O  
ATOM   3800  N   ALA C 320      40.323  81.298  29.769  1.00 25.28           N  
ATOM   3801  CA  ALA C 320      41.375  81.603  30.735  1.00 25.28           C  
ATOM   3802  C   ALA C 320      41.101  80.929  32.076  1.00 25.28           C  
ATOM   3803  CB  ALA C 320      41.507  83.113  30.918  1.00 25.28           C  
ATOM   3804  O   ALA C 320      41.992  80.305  32.658  1.00 25.28           O  
ATOM   3805  N   GLY C 321      40.005  81.393  32.812  1.00 22.50           N  
ATOM   3806  CA  GLY C 321      39.924  82.123  34.067  1.00 22.50           C  
ATOM   3807  C   GLY C 321      39.923  81.218  35.285  1.00 22.50           C  
ATOM   3808  O   GLY C 321      39.892  79.993  35.154  1.00 22.50           O  
ATOM   3809  N   PHE C 322      39.059  81.449  36.212  1.00 25.38           N  
ATOM   3810  CA  PHE C 322      38.892  82.283  37.396  1.00 25.38           C  
ATOM   3811  C   PHE C 322      38.909  81.435  38.662  1.00 25.38           C  
ATOM   3812  CB  PHE C 322      37.585  83.078  37.315  1.00 25.38           C  
ATOM   3813  O   PHE C 322      38.817  80.208  38.595  1.00 25.38           O  
ATOM   3814  CG  PHE C 322      37.662  84.283  36.417  1.00 25.38           C  
ATOM   3815  CD1 PHE C 322      38.176  85.486  36.887  1.00 25.38           C  
ATOM   3816  CD2 PHE C 322      37.221  84.214  35.102  1.00 25.38           C  
ATOM   3817  CE1 PHE C 322      38.249  86.603  36.058  1.00 25.38           C  
ATOM   3818  CE2 PHE C 322      37.291  85.326  34.267  1.00 25.38           C  
ATOM   3819  CZ  PHE C 322      37.805  86.520  34.748  1.00 25.38           C  
ATOM   3820  N   SER C 323      37.698  81.232  39.413  1.00 23.97           N  
ATOM   3821  CA  SER C 323      36.997  82.008  40.431  1.00 23.97           C  
ATOM   3822  C   SER C 323      36.991  81.283  41.772  1.00 23.97           C  
ATOM   3823  CB  SER C 323      35.561  82.297  39.991  1.00 23.97           C  
ATOM   3824  O   SER C 323      37.269  81.885  42.811  1.00 23.97           O  
ATOM   3825  OG  SER C 323      35.486  83.531  39.298  1.00 23.97           O  
ATOM   3826  N   ALA C 324      35.882  80.518  42.235  1.00 23.65           N  
ATOM   3827  CA  ALA C 324      34.769  80.909  43.096  1.00 23.65           C  
ATOM   3828  C   ALA C 324      34.949  80.359  44.508  1.00 23.65           C  
ATOM   3829  CB  ALA C 324      33.445  80.429  42.506  1.00 23.65           C  
ATOM   3830  O   ALA C 324      35.535  79.290  44.695  1.00 23.65           O  
ATOM   3831  N   ASP C 325      34.421  81.212  45.679  1.00 19.62           N  
ATOM   3832  CA  ASP C 325      34.099  81.524  47.068  1.00 19.62           C  
ATOM   3833  C   ASP C 325      33.464  80.324  47.767  1.00 19.62           C  
ATOM   3834  CB  ASP C 325      33.163  82.732  47.143  1.00 19.62           C  
ATOM   3835  O   ASP C 325      33.347  80.305  48.994  1.00 19.62           O  
ATOM   3836  CG  ASP C 325      33.888  84.055  46.967  1.00 19.62           C  
ATOM   3837  OD1 ASP C 325      35.072  84.158  47.355  1.00 19.62           O  
ATOM   3838  OD2 ASP C 325      33.268  85.004  46.440  1.00 19.62           O  
ATOM   3839  N   SER C 326      32.368  79.742  47.167  1.00 22.38           N  
ATOM   3840  CA  SER C 326      31.066  79.999  47.774  1.00 22.38           C  
ATOM   3841  C   SER C 326      30.915  79.251  49.095  1.00 22.38           C  
ATOM   3842  CB  SER C 326      29.940  79.599  46.820  1.00 22.38           C  
ATOM   3843  O   SER C 326      31.627  78.276  49.347  1.00 22.38           O  
ATOM   3844  OG  SER C 326      28.678  79.716  47.454  1.00 22.38           O  
ATOM   3845  N   TYR C 327      29.767  78.658  49.504  1.00 23.84           N  
ATOM   3846  CA  TYR C 327      28.572  78.923  50.298  1.00 23.84           C  
ATOM   3847  C   TYR C 327      28.568  78.086  51.572  1.00 23.84           C  
ATOM   3848  CB  TYR C 327      27.309  78.636  49.481  1.00 23.84           C  
ATOM   3849  O   TYR C 327      29.268  77.075  51.661  1.00 23.84           O  
ATOM   3850  CG  TYR C 327      26.563  79.879  49.060  1.00 23.84           C  
ATOM   3851  CD1 TYR C 327      25.529  80.393  49.840  1.00 23.84           C  
ATOM   3852  CD2 TYR C 327      26.890  80.542  47.882  1.00 23.84           C  
ATOM   3853  CE1 TYR C 327      24.838  81.537  49.455  1.00 23.84           C  
ATOM   3854  CE2 TYR C 327      26.206  81.687  47.488  1.00 23.84           C  
ATOM   3855  OH  TYR C 327      24.502  83.309  47.894  1.00 23.84           O  
ATOM   3856  CZ  TYR C 327      25.183  82.176  48.280  1.00 23.84           C  
ATOM   3857  N   PRO C 328      27.290  77.476  52.039  1.00 22.26           N  
ATOM   3858  CA  PRO C 328      26.194  77.680  52.990  1.00 22.26           C  
ATOM   3859  C   PRO C 328      26.178  76.637  54.105  1.00 22.26           C  
ATOM   3860  CB  PRO C 328      24.943  77.565  52.116  1.00 22.26           C  
ATOM   3861  O   PRO C 328      26.921  75.654  54.046  1.00 22.26           O  
ATOM   3862  CG  PRO C 328      25.333  76.639  51.010  1.00 22.26           C  
ATOM   3863  CD  PRO C 328      26.818  76.424  51.070  1.00 22.26           C  
ATOM   3864  N   GLU C 329      24.997  75.928  54.438  1.00 21.70           N  
ATOM   3865  CA  GLU C 329      23.923  75.997  55.425  1.00 21.70           C  
ATOM   3866  C   GLU C 329      23.966  74.802  56.372  1.00 21.70           C  
ATOM   3867  CB  GLU C 329      22.560  76.070  54.732  1.00 21.70           C  
ATOM   3868  O   GLU C 329      23.965  74.970  57.593  1.00 21.70           O  
ATOM   3869  CG  GLU C 329      22.051  77.489  54.523  1.00 21.70           C  
ATOM   3870  CD  GLU C 329      20.571  77.551  54.178  1.00 21.70           C  
ATOM   3871  OE1 GLU C 329      19.909  78.556  54.522  1.00 21.70           O  
ATOM   3872  OE2 GLU C 329      20.070  76.586  53.559  1.00 21.70           O  
ATOM   3873  N   GLN C 330      23.125  73.667  56.107  1.00 20.42           N  
ATOM   3874  CA  GLN C 330      21.866  73.450  56.813  1.00 20.42           C  
ATOM   3875  C   GLN C 330      22.037  72.442  57.945  1.00 20.42           C  
ATOM   3876  CB  GLN C 330      20.782  72.973  55.844  1.00 20.42           C  
ATOM   3877  O   GLN C 330      23.022  71.702  57.981  1.00 20.42           O  
ATOM   3878  CG  GLN C 330      19.574  73.897  55.770  1.00 20.42           C  
ATOM   3879  CD  GLN C 330      18.803  73.752  54.471  1.00 20.42           C  
ATOM   3880  NE2 GLN C 330      18.271  74.862  53.971  1.00 20.42           N  
ATOM   3881  OE1 GLN C 330      18.687  72.652  53.922  1.00 20.42           O  
ATOM   3882  N   GLU C 331      21.112  71.284  58.158  1.00 23.70           N  
ATOM   3883  CA  GLU C 331      19.827  71.012  58.796  1.00 23.70           C  
ATOM   3884  C   GLU C 331      19.926  69.826  59.751  1.00 23.70           C  
ATOM   3885  CB  GLU C 331      18.748  70.750  57.743  1.00 23.70           C  
ATOM   3886  O   GLU C 331      20.844  69.010  59.644  1.00 23.70           O  
ATOM   3887  CG  GLU C 331      17.419  71.430  58.041  1.00 23.70           C  
ATOM   3888  CD  GLU C 331      16.352  71.146  56.996  1.00 23.70           C  
ATOM   3889  OE1 GLU C 331      15.154  71.378  57.274  1.00 23.70           O  
ATOM   3890  OE2 GLU C 331      16.717  70.687  55.891  1.00 23.70           O  
ATOM   3891  N   GLU C 332      19.042  68.611  59.682  1.00 22.01           N  
ATOM   3892  CA  GLU C 332      17.757  68.211  60.249  1.00 22.01           C  
ATOM   3893  C   GLU C 332      17.892  66.936  61.076  1.00 22.01           C  
ATOM   3894  CB  GLU C 332      16.719  68.012  59.141  1.00 22.01           C  
ATOM   3895  O   GLU C 332      18.950  66.302  61.082  1.00 22.01           O  
ATOM   3896  CG  GLU C 332      15.563  68.999  59.198  1.00 22.01           C  
ATOM   3897  CD  GLU C 332      14.361  68.563  58.374  1.00 22.01           C  
ATOM   3898  OE1 GLU C 332      13.242  69.070  58.618  1.00 22.01           O  
ATOM   3899  OE2 GLU C 332      14.540  67.708  57.479  1.00 22.01           O  
ATOM   3900  N   THR C 333      17.201  65.742  60.744  1.00 19.83           N  
ATOM   3901  CA  THR C 333      15.928  65.218  61.227  1.00 19.83           C  
ATOM   3902  C   THR C 333      16.144  63.964  62.069  1.00 19.83           C  
ATOM   3903  CB  THR C 333      14.977  64.898  60.059  1.00 19.83           C  
ATOM   3904  O   THR C 333      17.214  63.353  62.020  1.00 19.83           O  
ATOM   3905  CG2 THR C 333      13.906  65.973  59.911  1.00 19.83           C  
ATOM   3906  OG1 THR C 333      15.732  64.821  58.843  1.00 19.83           O  
ATOM   3907  N   THR C 334      15.532  62.800  61.852  1.00 20.31           N  
ATOM   3908  CA  THR C 334      14.274  62.190  62.267  1.00 20.31           C  
ATOM   3909  C   THR C 334      14.525  60.882  63.012  1.00 20.31           C  
ATOM   3910  CB  THR C 334      13.355  61.928  61.059  1.00 20.31           C  
ATOM   3911  O   THR C 334      15.611  60.306  62.914  1.00 20.31           O  
ATOM   3912  CG2 THR C 334      11.932  62.398  61.338  1.00 20.31           C  
ATOM   3913  OG1 THR C 334      13.864  62.631  59.918  1.00 20.31           O  
ATOM   3914  N   LYS C 335      13.978  59.708  62.487  1.00 20.02           N  
ATOM   3915  CA  LYS C 335      12.680  59.089  62.739  1.00 20.02           C  
ATOM   3916  C   LYS C 335      12.833  57.794  63.532  1.00 20.02           C  
ATOM   3917  CB  LYS C 335      11.951  58.814  61.422  1.00 20.02           C  
ATOM   3918  O   LYS C 335      12.130  57.579  64.521  1.00 20.02           O  
ATOM   3919  CG  LYS C 335      10.649  59.584  61.263  1.00 20.02           C  
ATOM   3920  CD  LYS C 335      10.033  59.363  59.888  1.00 20.02           C  
ATOM   3921  CE  LYS C 335       8.735  60.143  59.723  1.00 20.02           C  
ATOM   3922  NZ  LYS C 335       8.123  59.921  58.379  1.00 20.02           N  
ATOM   3923  N   GLU C 336      12.635  56.502  62.946  1.00 22.27           N  
ATOM   3924  CA  GLU C 336      11.388  55.745  62.983  1.00 22.27           C  
ATOM   3925  C   GLU C 336      11.495  54.549  63.924  1.00 22.27           C  
ATOM   3926  CB  GLU C 336      11.002  55.276  61.577  1.00 22.27           C  
ATOM   3927  O   GLU C 336      12.599  54.118  64.264  1.00 22.27           O  
ATOM   3928  CG  GLU C 336      10.370  56.361  60.718  1.00 22.27           C  
ATOM   3929  CD  GLU C 336       9.647  55.815  59.497  1.00 22.27           C  
ATOM   3930  OE1 GLU C 336       8.751  56.507  58.962  1.00 22.27           O  
ATOM   3931  OE2 GLU C 336       9.980  54.686  59.072  1.00 22.27           O  
ATOM   3932  N   GLU C 337      10.959  53.266  63.422  1.00 21.52           N  
ATOM   3933  CA  GLU C 337       9.744  52.502  63.690  1.00 21.52           C  
ATOM   3934  C   GLU C 337      10.029  51.318  64.610  1.00 21.52           C  
ATOM   3935  CB  GLU C 337       9.117  52.013  62.382  1.00 21.52           C  
ATOM   3936  O   GLU C 337      11.178  50.891  64.744  1.00 21.52           O  
ATOM   3937  CG  GLU C 337       7.605  52.177  62.326  1.00 21.52           C  
ATOM   3938  CD  GLU C 337       7.021  51.888  60.952  1.00 21.52           C  
ATOM   3939  OE1 GLU C 337       5.796  52.065  60.765  1.00 21.52           O  
ATOM   3940  OE2 GLU C 337       7.795  51.481  60.057  1.00 21.52           O  
ATOM   3941  N   TRP C 338       9.892  50.038  64.072  1.00 21.32           N  
ATOM   3942  CA  TRP C 338       8.826  49.129  64.481  1.00 21.32           C  
ATOM   3943  C   TRP C 338       9.333  48.125  65.511  1.00 21.32           C  
ATOM   3944  CB  TRP C 338       8.254  48.391  63.268  1.00 21.32           C  
ATOM   3945  O   TRP C 338      10.542  47.941  65.665  1.00 21.32           O  
ATOM   3946  CG  TRP C 338       7.499  49.272  62.319  1.00 21.32           C  
ATOM   3947  CD1 TRP C 338       7.984  50.351  61.633  1.00 21.32           C  
ATOM   3948  CD2 TRP C 338       6.120  49.152  61.955  1.00 21.32           C  
ATOM   3949  CE2 TRP C 338       5.837  50.192  61.043  1.00 21.32           C  
ATOM   3950  CE3 TRP C 338       5.096  48.264  62.312  1.00 21.32           C  
ATOM   3951  NE1 TRP C 338       6.989  50.908  60.863  1.00 21.32           N  
ATOM   3952  CH2 TRP C 338       3.586  49.485  60.847  1.00 21.32           C  
ATOM   3953  CZ2 TRP C 338       4.570  50.368  60.481  1.00 21.32           C  
ATOM   3954  CZ3 TRP C 338       3.836  48.441  61.752  1.00 21.32           C  
ATOM   3955  N   SER C 339       8.978  46.589  65.356  1.00 22.50           N  
ATOM   3956  CA  SER C 339       7.861  45.809  65.878  1.00 22.50           C  
ATOM   3957  C   SER C 339       8.335  44.777  66.896  1.00 22.50           C  
ATOM   3958  CB  SER C 339       7.117  45.110  64.740  1.00 22.50           C  
ATOM   3959  O   SER C 339       9.527  44.473  66.971  1.00 22.50           O  
ATOM   3960  OG  SER C 339       7.282  43.704  64.820  1.00 22.50           O  
ATOM   3961  N   GLN C 340       7.946  43.287  66.758  1.00 23.36           N  
ATOM   3962  CA  GLN C 340       6.912  42.483  67.401  1.00 23.36           C  
ATOM   3963  C   GLN C 340       7.525  41.438  68.329  1.00 23.36           C  
ATOM   3964  CB  GLN C 340       6.033  41.801  66.351  1.00 23.36           C  
ATOM   3965  O   GLN C 340       7.101  41.295  69.477  1.00 23.36           O  
ATOM   3966  CG  GLN C 340       4.641  42.406  66.229  1.00 23.36           C  
ATOM   3967  CD  GLN C 340       3.893  41.916  65.003  1.00 23.36           C  
ATOM   3968  NE2 GLN C 340       2.635  42.321  64.874  1.00 23.36           N  
ATOM   3969  OE1 GLN C 340       4.443  41.179  64.178  1.00 23.36           O  
ATOM   3970  N   ASP C 341       7.837  40.129  67.892  1.00 25.89           N  
ATOM   3971  CA  ASP C 341       7.056  38.941  68.223  1.00 25.89           C  
ATOM   3972  C   ASP C 341       7.707  38.154  69.358  1.00 25.89           C  
ATOM   3973  CB  ASP C 341       6.890  38.048  66.991  1.00 25.89           C  
ATOM   3974  O   ASP C 341       8.932  38.161  69.502  1.00 25.89           O  
ATOM   3975  CG  ASP C 341       5.595  38.306  66.242  1.00 25.89           C  
ATOM   3976  OD1 ASP C 341       4.640  38.846  66.841  1.00 25.89           O  
ATOM   3977  OD2 ASP C 341       5.528  37.965  65.041  1.00 25.89           O  
ATOM   3978  N   PHE C 342       7.313  36.958  69.863  1.00 24.36           N  
ATOM   3979  CA  PHE C 342       6.628  36.536  71.080  1.00 24.36           C  
ATOM   3980  C   PHE C 342       7.601  35.867  72.044  1.00 24.36           C  
ATOM   3981  CB  PHE C 342       5.479  35.580  70.747  1.00 24.36           C  
ATOM   3982  O   PHE C 342       7.643  36.208  73.228  1.00 24.36           O  
ATOM   3983  CG  PHE C 342       4.114  36.154  71.015  1.00 24.36           C  
ATOM   3984  CD1 PHE C 342       3.509  35.994  72.256  1.00 24.36           C  
ATOM   3985  CD2 PHE C 342       3.436  36.856  70.027  1.00 24.36           C  
ATOM   3986  CE1 PHE C 342       2.246  36.525  72.507  1.00 24.36           C  
ATOM   3987  CE2 PHE C 342       2.174  37.390  70.271  1.00 24.36           C  
ATOM   3988  CZ  PHE C 342       1.580  37.222  71.511  1.00 24.36           C  
ATOM   3989  N   LYS C 343       8.089  34.375  72.194  1.00 29.54           N  
ATOM   3990  CA  LYS C 343       7.362  33.644  73.228  1.00 29.54           C  
ATOM   3991  C   LYS C 343       8.242  33.402  74.451  1.00 29.54           C  
ATOM   3992  CB  LYS C 343       6.846  32.312  72.683  1.00 29.54           C  
ATOM   3993  O   LYS C 343       9.300  32.777  74.347  1.00 29.54           O  
ATOM   3994  CG  LYS C 343       5.548  32.427  71.897  1.00 29.54           C  
ATOM   3995  CD  LYS C 343       4.883  31.068  71.713  1.00 29.54           C  
ATOM   3996  CE  LYS C 343       3.588  31.181  70.921  1.00 29.54           C  
ATOM   3997  NZ  LYS C 343       2.878  29.870  70.830  1.00 29.54           N  
ATOM   3998  N   ASP C 344       8.674  33.938  75.919  1.00 30.93           N  
ATOM   3999  CA  ASP C 344      10.060  33.524  76.111  1.00 30.93           C  
ATOM   4000  C   ASP C 344      10.137  32.185  76.842  1.00 30.93           C  
ATOM   4001  CB  ASP C 344      10.837  34.591  76.886  1.00 30.93           C  
ATOM   4002  O   ASP C 344      11.195  31.809  77.350  1.00 30.93           O  
ATOM   4003  CG  ASP C 344      12.005  35.161  76.101  1.00 30.93           C  
ATOM   4004  OD1 ASP C 344      12.318  34.641  75.009  1.00 30.93           O  
ATOM   4005  OD2 ASP C 344      12.619  36.139  76.581  1.00 30.93           O  
ATOM   4006  N   GLU C 345       8.800  31.537  77.086  1.00 25.16           N  
ATOM   4007  CA  GLU C 345       8.900  31.098  78.474  1.00 25.16           C  
ATOM   4008  C   GLU C 345       9.847  29.910  78.611  1.00 25.16           C  
ATOM   4009  CB  GLU C 345       7.518  30.735  79.024  1.00 25.16           C  
ATOM   4010  O   GLU C 345       9.744  28.938  77.860  1.00 25.16           O  
ATOM   4011  CG  GLU C 345       7.040  31.652  80.141  1.00 25.16           C  
ATOM   4012  CD  GLU C 345       5.602  31.390  80.559  1.00 25.16           C  
ATOM   4013  OE1 GLU C 345       5.219  31.770  81.688  1.00 25.16           O  
ATOM   4014  OE2 GLU C 345       4.852  30.798  79.750  1.00 25.16           O  
ATOM   4015  N   GLY C 346      10.873  29.835  79.765  1.00 27.75           N  
ATOM   4016  CA  GLY C 346      12.099  29.071  79.938  1.00 27.75           C  
ATOM   4017  C   GLY C 346      11.854  27.642  80.384  1.00 27.75           C  
ATOM   4018  O   GLY C 346      12.769  26.971  80.866  1.00 27.75           O  
ATOM   4019  N   LEU C 347      10.774  26.907  79.736  1.00 19.14           N  
ATOM   4020  CA  LEU C 347      10.115  26.087  80.747  1.00 19.14           C  
ATOM   4021  C   LEU C 347      11.140  25.353  81.605  1.00 19.14           C  
ATOM   4022  CB  LEU C 347       9.169  25.080  80.088  1.00 19.14           C  
ATOM   4023  O   LEU C 347      12.316  25.273  81.243  1.00 19.14           O  
ATOM   4024  CG  LEU C 347       7.683  25.438  80.098  1.00 19.14           C  
ATOM   4025  CD1 LEU C 347       7.130  25.448  78.677  1.00 19.14           C  
ATOM   4026  CD2 LEU C 347       6.903  24.463  80.974  1.00 19.14           C  
ATOM   4027  N   GLY C 348      10.859  23.967  82.070  1.00 19.82           N  
ATOM   4028  CA  GLY C 348      10.597  23.326  83.349  1.00 19.82           C  
ATOM   4029  C   GLY C 348      11.831  22.695  83.964  1.00 19.82           C  
ATOM   4030  O   GLY C 348      11.747  22.044  85.008  1.00 19.82           O  
ATOM   4031  N   ILE C 349      12.861  22.530  83.358  1.00 37.18           N  
ATOM   4032  CA  ILE C 349      13.221  21.289  82.680  1.00 37.18           C  
ATOM   4033  C   ILE C 349      14.220  20.508  83.531  1.00 37.18           C  
ATOM   4034  CB  ILE C 349      13.810  21.561  81.278  1.00 37.18           C  
ATOM   4035  O   ILE C 349      14.298  19.281  83.439  1.00 37.18           O  
ATOM   4036  CG1 ILE C 349      12.914  22.534  80.502  1.00 37.18           C  
ATOM   4037  CG2 ILE C 349      13.993  20.251  80.506  1.00 37.18           C  
ATOM   4038  CD1 ILE C 349      13.618  23.242  79.353  1.00 37.18           C  
ATOM   4039  N   SER C 350      13.934  19.504  84.642  1.00 24.98           N  
ATOM   4040  CA  SER C 350      14.224  19.088  86.011  1.00 24.98           C  
ATOM   4041  C   SER C 350      15.678  18.655  86.161  1.00 24.98           C  
ATOM   4042  CB  SER C 350      13.297  17.947  86.432  1.00 24.98           C  
ATOM   4043  O   SER C 350      16.171  17.837  85.382  1.00 24.98           O  
ATOM   4044  OG  SER C 350      13.448  17.659  87.812  1.00 24.98           O  
ATOM   4045  N   THR C 351      16.542  19.420  87.225  1.00 30.80           N  
ATOM   4046  CA  THR C 351      17.996  19.389  87.339  1.00 30.80           C  
ATOM   4047  C   THR C 351      18.473  18.021  87.819  1.00 30.80           C  
ATOM   4048  CB  THR C 351      18.504  20.479  88.301  1.00 30.80           C  
ATOM   4049  O   THR C 351      19.670  17.812  88.024  1.00 30.80           O  
ATOM   4050  CG2 THR C 351      18.404  21.863  87.667  1.00 30.80           C  
ATOM   4051  OG1 THR C 351      17.717  20.456  89.499  1.00 30.80           O  
ATOM   4052  N   ASP C 352      17.439  16.908  88.473  1.00 22.09           N  
ATOM   4053  CA  ASP C 352      17.661  16.457  89.844  1.00 22.09           C  
ATOM   4054  C   ASP C 352      19.073  15.900  90.016  1.00 22.09           C  
ATOM   4055  CB  ASP C 352      16.627  15.399  90.235  1.00 22.09           C  
ATOM   4056  O   ASP C 352      19.753  15.603  89.032  1.00 22.09           O  
ATOM   4057  CG  ASP C 352      15.651  15.886  91.292  1.00 22.09           C  
ATOM   4058  OD1 ASP C 352      15.899  16.944  91.908  1.00 22.09           O  
ATOM   4059  OD2 ASP C 352      14.628  15.203  91.511  1.00 22.09           O  
ATOM   4060  N   LYS C 353      19.184  14.662  90.888  1.00 22.67           N  
ATOM   4061  CA  LYS C 353      19.515  14.125  92.205  1.00 22.67           C  
ATOM   4062  C   LYS C 353      20.829  13.352  92.170  1.00 22.67           C  
ATOM   4063  CB  LYS C 353      18.389  13.224  92.716  1.00 22.67           C  
ATOM   4064  O   LYS C 353      21.265  12.906  91.106  1.00 22.67           O  
ATOM   4065  CG  LYS C 353      17.931  13.547  94.130  1.00 22.67           C  
ATOM   4066  CD  LYS C 353      16.712  12.722  94.524  1.00 22.67           C  
ATOM   4067  CE  LYS C 353      16.203  13.102  95.908  1.00 22.67           C  
ATOM   4068  NZ  LYS C 353      15.055  12.245  96.331  1.00 22.67           N  
ATOM   4069  N   ALA C 354      20.848  12.250  92.857  1.00 21.03           N  
ATOM   4070  CA  ALA C 354      20.949  11.893  94.270  1.00 21.03           C  
ATOM   4071  C   ALA C 354      21.943  10.754  94.478  1.00 21.03           C  
ATOM   4072  CB  ALA C 354      19.579  11.506  94.820  1.00 21.03           C  
ATOM   4073  O   ALA C 354      22.833  10.846  95.326  1.00 21.03           O  
ATOM   4074  N   TYR C 355      21.494   9.569  94.393  1.00 24.97           N  
ATOM   4075  CA  TYR C 355      21.554   8.678  95.546  1.00 24.97           C  
ATOM   4076  C   TYR C 355      22.913   7.994  95.636  1.00 24.97           C  
ATOM   4077  CB  TYR C 355      20.444   7.626  95.472  1.00 24.97           C  
ATOM   4078  O   TYR C 355      23.616   7.861  94.632  1.00 24.97           O  
ATOM   4079  CG  TYR C 355      19.262   7.927  96.362  1.00 24.97           C  
ATOM   4080  CD1 TYR C 355      19.217   7.460  97.674  1.00 24.97           C  
ATOM   4081  CD2 TYR C 355      18.189   8.677  95.894  1.00 24.97           C  
ATOM   4082  CE1 TYR C 355      18.130   7.733  98.498  1.00 24.97           C  
ATOM   4083  CE2 TYR C 355      17.096   8.955  96.708  1.00 24.97           C  
ATOM   4084  OH  TYR C 355      15.997   8.754  98.818  1.00 24.97           O  
ATOM   4085  CZ  TYR C 355      17.076   8.481  98.007  1.00 24.97           C  
ATOM   4086  N   THR C 356      23.200   7.367  96.771  1.00 20.06           N  
ATOM   4087  CA  THR C 356      23.539   6.729  98.039  1.00 20.06           C  
ATOM   4088  C   THR C 356      23.810   5.241  97.840  1.00 20.06           C  
ATOM   4089  CB  THR C 356      22.415   6.916  99.075  1.00 20.06           C  
ATOM   4090  O   THR C 356      24.326   4.573  98.738  1.00 20.06           O  
ATOM   4091  CG2 THR C 356      22.293   8.376  99.498  1.00 20.06           C  
ATOM   4092  OG1 THR C 356      21.172   6.490  98.505  1.00 20.06           O  
ATOM   4093  N   GLY C 357      23.145   4.527  96.938  1.00 21.78           N  
ATOM   4094  CA  GLY C 357      22.684   3.250  97.460  1.00 21.78           C  
ATOM   4095  C   GLY C 357      23.775   2.197  97.511  1.00 21.78           C  
ATOM   4096  O   GLY C 357      24.815   2.341  96.864  1.00 21.78           O  
ATOM   4097  N   SER C 358      23.078   0.772  97.656  1.00 21.45           N  
ATOM   4098  CA  SER C 358      22.598  -0.251  98.580  1.00 21.45           C  
ATOM   4099  C   SER C 358      23.442  -1.518  98.489  1.00 21.45           C  
ATOM   4100  CB  SER C 358      21.132  -0.583  98.298  1.00 21.45           C  
ATOM   4101  O   SER C 358      24.219  -1.686  97.546  1.00 21.45           O  
ATOM   4102  OG  SER C 358      20.472   0.520  97.702  1.00 21.45           O  
ATOM   4103  N   MET C 359      22.621  -2.771  98.571  1.00 19.89           N  
ATOM   4104  CA  MET C 359      22.386  -3.971  99.368  1.00 19.89           C  
ATOM   4105  C   MET C 359      23.297  -5.109  98.919  1.00 19.89           C  
ATOM   4106  CB  MET C 359      20.922  -4.404  99.272  1.00 19.89           C  
ATOM   4107  O   MET C 359      23.856  -5.828  99.750  1.00 19.89           O  
ATOM   4108  CG  MET C 359      19.986  -3.601 100.160  1.00 19.89           C  
ATOM   4109  SD  MET C 359      19.219  -4.621 101.478  1.00 19.89           S  
ATOM   4110  CE  MET C 359      17.764  -5.246 100.594  1.00 19.89           C  
ATOM   4111  N   LEU C 360      22.726  -6.132  98.111  1.00 20.88           N  
ATOM   4112  CA  LEU C 360      21.769  -7.148  98.535  1.00 20.88           C  
ATOM   4113  C   LEU C 360      22.445  -8.508  98.674  1.00 20.88           C  
ATOM   4114  CB  LEU C 360      20.610  -7.241  97.539  1.00 20.88           C  
ATOM   4115  O   LEU C 360      23.457  -8.772  98.022  1.00 20.88           O  
ATOM   4116  CG  LEU C 360      19.296  -6.582  97.964  1.00 20.88           C  
ATOM   4117  CD1 LEU C 360      18.774  -5.677  96.853  1.00 20.88           C  
ATOM   4118  CD2 LEU C 360      18.261  -7.640  98.330  1.00 20.88           C  
ATOM   4119  N   ARG C 361      21.551  -9.602  98.526  1.00 21.51           N  
ATOM   4120  CA  ARG C 361      20.736 -10.622  99.180  1.00 21.51           C  
ATOM   4121  C   ARG C 361      21.360 -12.005  99.022  1.00 21.51           C  
ATOM   4122  CB  ARG C 361      19.315 -10.621  98.612  1.00 21.51           C  
ATOM   4123  O   ARG C 361      22.003 -12.290  98.009  1.00 21.51           O  
ATOM   4124  CG  ARG C 361      18.231 -10.777  99.667  1.00 21.51           C  
ATOM   4125  CD  ARG C 361      16.837 -10.689  99.060  1.00 21.51           C  
ATOM   4126  NE  ARG C 361      15.807 -10.589 100.089  1.00 21.51           N  
ATOM   4127  NH1 ARG C 361      14.222 -11.788  98.911  1.00 21.51           N  
ATOM   4128  NH2 ARG C 361      13.728 -10.961 100.992  1.00 21.51           N  
ATOM   4129  CZ  ARG C 361      14.588 -11.113  99.995  1.00 21.51           C  
ATOM   4130  N   LYS C 362      20.472 -12.847  99.655  1.00 23.25           N  
ATOM   4131  CA  LYS C 362      20.303 -14.077 100.423  1.00 23.25           C  
ATOM   4132  C   LYS C 362      20.331 -15.302  99.513  1.00 23.25           C  
ATOM   4133  CB  LYS C 362      18.995 -14.041 101.214  1.00 23.25           C  
ATOM   4134  O   LYS C 362      20.195 -15.179  98.294  1.00 23.25           O  
ATOM   4135  CG  LYS C 362      19.182 -13.838 102.710  1.00 23.25           C  
ATOM   4136  CD  LYS C 362      17.844 -13.778 103.438  1.00 23.25           C  
ATOM   4137  CE  LYS C 362      18.031 -13.608 104.939  1.00 23.25           C  
ATOM   4138  NZ  LYS C 362      16.722 -13.526 105.654  1.00 23.25           N  
ATOM   4139  N   ARG C 363      19.210 -16.264  99.741  1.00 24.82           N  
ATOM   4140  CA  ARG C 363      19.056 -17.586 100.339  1.00 24.82           C  
ATOM   4141  C   ARG C 363      18.959 -18.665  99.265  1.00 24.82           C  
ATOM   4142  CB  ARG C 363      17.818 -17.629 101.238  1.00 24.82           C  
ATOM   4143  O   ARG C 363      18.688 -18.366  98.100  1.00 24.82           O  
ATOM   4144  CG  ARG C 363      18.061 -17.107 102.645  1.00 24.82           C  
ATOM   4145  CD  ARG C 363      16.901 -17.434 103.575  1.00 24.82           C  
ATOM   4146  NE  ARG C 363      17.119 -16.899 104.916  1.00 24.82           N  
ATOM   4147  NH1 ARG C 363      14.885 -16.490 105.340  1.00 24.82           N  
ATOM   4148  NH2 ARG C 363      16.465 -15.995 106.924  1.00 24.82           N  
ATOM   4149  CZ  ARG C 363      16.156 -16.463 105.724  1.00 24.82           C  
ATOM   4150  N   ASN C 364      18.097 -19.962  99.658  1.00 25.90           N  
ATOM   4151  CA  ASN C 364      18.193 -21.417  99.650  1.00 25.90           C  
ATOM   4152  C   ASN C 364      17.658 -22.008  98.349  1.00 25.90           C  
ATOM   4153  CB  ASN C 364      17.449 -22.011 100.848  1.00 25.90           C  
ATOM   4154  O   ASN C 364      18.297 -22.872  97.745  1.00 25.90           O  
ATOM   4155  CG  ASN C 364      18.387 -22.590 101.890  1.00 25.90           C  
ATOM   4156  ND2 ASN C 364      17.846 -22.917 103.057  1.00 25.90           N  
ATOM   4157  OD1 ASN C 364      19.587 -22.741 101.647  1.00 25.90           O  
ATOM   4158  N   PRO C 365      16.378 -22.376  98.058  1.00 23.51           N  
ATOM   4159  CA  PRO C 365      15.733 -23.661  98.336  1.00 23.51           C  
ATOM   4160  C   PRO C 365      15.266 -24.373  97.068  1.00 23.51           C  
ATOM   4161  CB  PRO C 365      14.541 -23.275  99.215  1.00 23.51           C  
ATOM   4162  O   PRO C 365      15.521 -25.568  96.898  1.00 23.51           O  
ATOM   4163  CG  PRO C 365      14.164 -21.901  98.764  1.00 23.51           C  
ATOM   4164  CD  PRO C 365      15.210 -21.408  97.807  1.00 23.51           C  
ATOM   4165  N   GLN C 366      14.020 -24.190  96.437  1.00 28.16           N  
ATOM   4166  CA  GLN C 366      12.636 -24.651  96.404  1.00 28.16           C  
ATOM   4167  C   GLN C 366      12.168 -24.883  94.970  1.00 28.16           C  
ATOM   4168  CB  GLN C 366      11.718 -23.644  97.099  1.00 28.16           C  
ATOM   4169  O   GLN C 366      12.501 -24.109  94.070  1.00 28.16           O  
ATOM   4170  CG  GLN C 366      11.153 -24.141  98.423  1.00 28.16           C  
ATOM   4171  CD  GLN C 366      10.392 -23.066  99.177  1.00 28.16           C  
ATOM   4172  NE2 GLN C 366      10.159 -23.296 100.465  1.00 28.16           N  
ATOM   4173  OE1 GLN C 366      10.018 -22.036  98.607  1.00 28.16           O  
ATOM   4174  N   GLY C 367      11.074 -26.218  94.753  1.00 30.62           N  
ATOM   4175  CA  GLY C 367      10.818 -27.647  94.656  1.00 30.62           C  
ATOM   4176  C   GLY C 367      10.824 -28.158  93.228  1.00 30.62           C  
ATOM   4177  O   GLY C 367      11.489 -29.150  92.921  1.00 30.62           O  
ATOM   4178  N   LEU C 368       9.697 -28.406  92.406  1.00 29.93           N  
ATOM   4179  CA  LEU C 368       8.570 -29.120  91.815  1.00 29.93           C  
ATOM   4180  C   LEU C 368       8.639 -29.078  90.292  1.00 29.93           C  
ATOM   4181  CB  LEU C 368       7.246 -28.520  92.294  1.00 29.93           C  
ATOM   4182  O   LEU C 368       9.223 -28.156  89.718  1.00 29.93           O  
ATOM   4183  CG  LEU C 368       6.396 -29.400  93.212  1.00 29.93           C  
ATOM   4184  CD1 LEU C 368       6.203 -28.724  94.565  1.00 29.93           C  
ATOM   4185  CD2 LEU C 368       5.049 -29.706  92.565  1.00 29.93           C  
ATOM   4186  N   GLU C 369       7.225 -28.883  89.634  1.00 26.17           N  
ATOM   4187  CA  GLU C 369       6.507 -28.960  88.366  1.00 26.17           C  
ATOM   4188  C   GLU C 369       6.735 -27.707  87.525  1.00 26.17           C  
ATOM   4189  CB  GLU C 369       5.009 -29.165  88.608  1.00 26.17           C  
ATOM   4190  O   GLU C 369       6.738 -26.592  88.051  1.00 26.17           O  
ATOM   4191  CG  GLU C 369       4.586 -30.626  88.643  1.00 26.17           C  
ATOM   4192  CD  GLU C 369       3.087 -30.813  88.813  1.00 26.17           C  
ATOM   4193  OE1 GLU C 369       2.541 -31.826  88.319  1.00 26.17           O  
ATOM   4194  OE2 GLU C 369       2.452 -29.939  89.445  1.00 26.17           O  
TER    4195      GLU C 369                                                      
ENDMDL                                                                          
END                                                                             
