# Supplementary material for: AI-guided pipeline for protein–protein interaction drug discovery identifies a SARS-CoV-2 inhibitor
Source: Mol Syst Biol. 2024 Mar 11;20(4):428–57. doi: 10.1038/s44320-024-00019-8 (PMC10987651; doi:10.1038/s44320-024-00019-8)
Supplement: Supplementary file 12 — Source Data Fig. 2 [file 44320_2024_19_MOESM12_ESM.zip › Source Data Figure EV3-EV4/ColabFold/SHMT2_STAC3_unrelaxed_rank_4_model_4.pdb]

MODEL     1                                                                     
ATOM      1  N   MET B   1      19.083 -80.228 -22.437  1.00 25.76           N  
ATOM      2  CA  MET B   1      18.855 -81.606 -22.862  1.00 25.76           C  
ATOM      3  C   MET B   1      17.614 -81.706 -23.742  1.00 25.76           C  
ATOM      4  CB  MET B   1      18.711 -82.527 -21.649  1.00 25.76           C  
ATOM      5  O   MET B   1      16.807 -80.775 -23.793  1.00 25.76           O  
ATOM      6  CG  MET B   1      19.982 -83.285 -21.301  1.00 25.76           C  
ATOM      7  SD  MET B   1      19.663 -84.734 -20.220  1.00 25.76           S  
ATOM      8  CE  MET B   1      21.339 -85.418 -20.099  1.00 25.76           C  
ATOM      9  N   LEU B   2      16.690 -82.668 -23.446  1.00 24.22           N  
ATOM     10  CA  LEU B   2      16.111 -83.629 -24.379  1.00 24.22           C  
ATOM     11  C   LEU B   2      14.755 -83.146 -24.885  1.00 24.22           C  
ATOM     12  CB  LEU B   2      15.962 -84.999 -23.713  1.00 24.22           C  
ATOM     13  O   LEU B   2      14.403 -83.375 -26.044  1.00 24.22           O  
ATOM     14  CG  LEU B   2      17.043 -86.031 -24.037  1.00 24.22           C  
ATOM     15  CD1 LEU B   2      17.339 -86.891 -22.813  1.00 24.22           C  
ATOM     16  CD2 LEU B   2      16.618 -86.900 -25.216  1.00 24.22           C  
ATOM     17  N   TYR B   3      13.797 -82.934 -24.118  1.00 21.63           N  
ATOM     18  CA  TYR B   3      12.634 -83.814 -24.174  1.00 21.63           C  
ATOM     19  C   TYR B   3      11.702 -83.414 -25.311  1.00 21.63           C  
ATOM     20  CB  TYR B   3      11.876 -83.788 -22.843  1.00 21.63           C  
ATOM     21  O   TYR B   3      11.764 -82.286 -25.805  1.00 21.63           O  
ATOM     22  CG  TYR B   3      12.256 -84.908 -21.906  1.00 21.63           C  
ATOM     23  CD1 TYR B   3      11.604 -86.138 -21.959  1.00 21.63           C  
ATOM     24  CD2 TYR B   3      13.267 -84.740 -20.966  1.00 21.63           C  
ATOM     25  CE1 TYR B   3      11.949 -87.173 -21.096  1.00 21.63           C  
ATOM     26  CE2 TYR B   3      13.620 -85.768 -20.098  1.00 21.63           C  
ATOM     27  OH  TYR B   3      13.303 -88.000 -19.314  1.00 21.63           O  
ATOM     28  CZ  TYR B   3      12.957 -86.979 -20.171  1.00 21.63           C  
ATOM     29  N   PHE B   4      10.346 -83.565 -25.035  1.00 22.86           N  
ATOM     30  CA  PHE B   4       9.474 -84.482 -25.759  1.00 22.86           C  
ATOM     31  C   PHE B   4       8.751 -83.762 -26.891  1.00 22.86           C  
ATOM     32  CB  PHE B   4       8.455 -85.120 -24.808  1.00 22.86           C  
ATOM     33  O   PHE B   4       8.746 -84.234 -28.030  1.00 22.86           O  
ATOM     34  CG  PHE B   4       8.732 -86.568 -24.505  1.00 22.86           C  
ATOM     35  CD1 PHE B   4       8.228 -87.572 -25.322  1.00 22.86           C  
ATOM     36  CD2 PHE B   4       9.496 -86.924 -23.402  1.00 22.86           C  
ATOM     37  CE1 PHE B   4       8.482 -88.913 -25.044  1.00 22.86           C  
ATOM     38  CE2 PHE B   4       9.754 -88.262 -23.117  1.00 22.86           C  
ATOM     39  CZ  PHE B   4       9.246 -89.255 -23.939  1.00 22.86           C  
ATOM     40  N   SER B   5       7.369 -83.460 -26.741  1.00 21.10           N  
ATOM     41  CA  SER B   5       6.353 -84.278 -27.395  1.00 21.10           C  
ATOM     42  C   SER B   5       5.896 -83.648 -28.706  1.00 21.10           C  
ATOM     43  CB  SER B   5       5.151 -84.480 -26.471  1.00 21.10           C  
ATOM     44  O   SER B   5       6.164 -82.473 -28.963  1.00 21.10           O  
ATOM     45  OG  SER B   5       5.572 -84.873 -25.176  1.00 21.10           O  
ATOM     46  N   LEU B   6       4.442 -83.576 -28.888  1.00 21.95           N  
ATOM     47  CA  LEU B   6       3.657 -84.359 -29.836  1.00 21.95           C  
ATOM     48  C   LEU B   6       3.319 -83.534 -31.073  1.00 21.95           C  
ATOM     49  CB  LEU B   6       2.371 -84.865 -29.178  1.00 21.95           C  
ATOM     50  O   LEU B   6       3.452 -82.308 -31.063  1.00 21.95           O  
ATOM     51  CG  LEU B   6       2.261 -86.378 -28.979  1.00 21.95           C  
ATOM     52  CD1 LEU B   6       2.265 -86.718 -27.493  1.00 21.95           C  
ATOM     53  CD2 LEU B   6       1.003 -86.916 -29.653  1.00 21.95           C  
ATOM     54  N   PHE B   7       1.853 -83.334 -31.381  1.00 21.59           N  
ATOM     55  CA  PHE B   7       1.173 -83.986 -32.494  1.00 21.59           C  
ATOM     56  C   PHE B   7       1.022 -83.030 -33.671  1.00 21.59           C  
ATOM     57  CB  PHE B   7      -0.202 -84.502 -32.056  1.00 21.59           C  
ATOM     58  O   PHE B   7       1.234 -81.824 -33.529  1.00 21.59           O  
ATOM     59  CG  PHE B   7      -0.197 -85.939 -31.611  1.00 21.59           C  
ATOM     60  CD1 PHE B   7      -0.245 -86.970 -32.541  1.00 21.59           C  
ATOM     61  CD2 PHE B   7      -0.144 -86.259 -30.260  1.00 21.59           C  
ATOM     62  CE1 PHE B   7      -0.241 -88.301 -32.131  1.00 21.59           C  
ATOM     63  CE2 PHE B   7      -0.140 -87.587 -29.843  1.00 21.59           C  
ATOM     64  CZ  PHE B   7      -0.189 -88.607 -30.780  1.00 21.59           C  
ATOM     65  N   TRP B   8      -0.423 -82.833 -34.128  1.00 19.42           N  
ATOM     66  CA  TRP B   8      -0.890 -83.345 -35.412  1.00 19.42           C  
ATOM     67  C   TRP B   8      -0.979 -82.226 -36.444  1.00 19.42           C  
ATOM     68  CB  TRP B   8      -2.254 -84.023 -35.257  1.00 19.42           C  
ATOM     69  O   TRP B   8      -0.488 -82.367 -37.567  1.00 19.42           O  
ATOM     70  CG  TRP B   8      -2.180 -85.514 -35.118  1.00 19.42           C  
ATOM     71  CD1 TRP B   8      -1.400 -86.223 -34.247  1.00 19.42           C  
ATOM     72  CD2 TRP B   8      -2.913 -86.480 -35.878  1.00 19.42           C  
ATOM     73  CE2 TRP B   8      -2.527 -87.757 -35.414  1.00 19.42           C  
ATOM     74  CE3 TRP B   8      -3.859 -86.389 -36.907  1.00 19.42           C  
ATOM     75  NE1 TRP B   8      -1.604 -87.572 -34.419  1.00 19.42           N  
ATOM     76  CH2 TRP B   8      -3.980 -88.819 -36.950  1.00 19.42           C  
ATOM     77  CZ2 TRP B   8      -3.056 -88.936 -35.944  1.00 19.42           C  
ATOM     78  CZ3 TRP B   8      -4.385 -87.564 -37.434  1.00 19.42           C  
ATOM     79  N   ALA B   9      -2.289 -81.595 -36.620  1.00 20.51           N  
ATOM     80  CA  ALA B   9      -3.169 -81.942 -37.733  1.00 20.51           C  
ATOM     81  C   ALA B   9      -2.998 -80.965 -38.893  1.00 20.51           C  
ATOM     82  CB  ALA B   9      -4.624 -81.968 -37.273  1.00 20.51           C  
ATOM     83  O   ALA B   9      -2.378 -79.910 -38.738  1.00 20.51           O  
ATOM     84  N   ALA B  10      -4.266 -80.391 -39.357  1.00 21.17           N  
ATOM     85  CA  ALA B  10      -4.881 -80.650 -40.656  1.00 21.17           C  
ATOM     86  C   ALA B  10      -4.523 -79.557 -41.659  1.00 21.17           C  
ATOM     87  CB  ALA B  10      -6.397 -80.763 -40.515  1.00 21.17           C  
ATOM     88  O   ALA B  10      -3.982 -78.514 -41.284  1.00 21.17           O  
ATOM     89  N   ARG B  11      -5.724 -78.942 -42.292  1.00 20.56           N  
ATOM     90  CA  ARG B  11      -6.040 -79.146 -43.702  1.00 20.56           C  
ATOM     91  C   ARG B  11      -5.561 -77.970 -44.546  1.00 20.56           C  
ATOM     92  CB  ARG B  11      -7.544 -79.349 -43.893  1.00 20.56           C  
ATOM     93  O   ARG B  11      -4.934 -77.042 -44.029  1.00 20.56           O  
ATOM     94  CG  ARG B  11      -7.996 -80.793 -43.735  1.00 20.56           C  
ATOM     95  CD  ARG B  11      -9.467 -80.965 -44.087  1.00 20.56           C  
ATOM     96  NE  ARG B  11      -9.837 -82.375 -44.177  1.00 20.56           N  
ATOM     97  NH1 ARG B  11     -12.007 -81.974 -44.863  1.00 20.56           N  
ATOM     98  NH2 ARG B  11     -11.265 -84.126 -44.591  1.00 20.56           N  
ATOM     99  CZ  ARG B  11     -11.035 -82.822 -44.544  1.00 20.56           C  
ATOM    100  N   PRO B  12      -6.690 -77.170 -45.175  1.00 22.60           N  
ATOM    101  CA  PRO B  12      -6.968 -77.218 -46.612  1.00 22.60           C  
ATOM    102  C   PRO B  12      -6.282 -76.093 -47.384  1.00 22.60           C  
ATOM    103  CB  PRO B  12      -8.491 -77.078 -46.681  1.00 22.60           C  
ATOM    104  O   PRO B  12      -5.761 -75.153 -46.779  1.00 22.60           O  
ATOM    105  CG  PRO B  12      -8.871 -76.403 -45.402  1.00 22.60           C  
ATOM    106  CD  PRO B  12      -7.634 -76.233 -44.568  1.00 22.60           C  
ATOM    107  N   LEU B  13      -7.199 -75.474 -48.329  1.00 21.78           N  
ATOM    108  CA  LEU B  13      -7.068 -75.443 -49.781  1.00 21.78           C  
ATOM    109  C   LEU B  13      -6.521 -74.098 -50.249  1.00 21.78           C  
ATOM    110  CB  LEU B  13      -8.419 -75.716 -50.447  1.00 21.78           C  
ATOM    111  O   LEU B  13      -5.536 -74.048 -50.990  1.00 21.78           O  
ATOM    112  CG  LEU B  13      -8.728 -77.177 -50.780  1.00 21.78           C  
ATOM    113  CD1 LEU B  13     -10.233 -77.419 -50.759  1.00 21.78           C  
ATOM    114  CD2 LEU B  13      -8.139 -77.553 -52.136  1.00 21.78           C  
ATOM    115  N   GLN B  14      -7.530 -73.226 -50.880  1.00 20.39           N  
ATOM    116  CA  GLN B  14      -7.604 -73.035 -52.325  1.00 20.39           C  
ATOM    117  C   GLN B  14      -6.873 -71.764 -52.750  1.00 20.39           C  
ATOM    118  CB  GLN B  14      -9.062 -72.981 -52.786  1.00 20.39           C  
ATOM    119  O   GLN B  14      -6.566 -70.910 -51.916  1.00 20.39           O  
ATOM    120  CG  GLN B  14      -9.509 -74.217 -53.555  1.00 20.39           C  
ATOM    121  CD  GLN B  14     -10.985 -74.188 -53.904  1.00 20.39           C  
ATOM    122  NE2 GLN B  14     -11.311 -74.575 -55.133  1.00 20.39           N  
ATOM    123  OE1 GLN B  14     -11.826 -73.822 -53.076  1.00 20.39           O  
ATOM    124  N   ARG B  15      -7.621 -70.947 -53.691  1.00 18.81           N  
ATOM    125  CA  ARG B  15      -7.297 -70.681 -55.089  1.00 18.81           C  
ATOM    126  C   ARG B  15      -6.752 -69.268 -55.265  1.00 18.81           C  
ATOM    127  CB  ARG B  15      -8.529 -70.881 -55.974  1.00 18.81           C  
ATOM    128  O   ARG B  15      -5.771 -69.060 -55.983  1.00 18.81           O  
ATOM    129  CG  ARG B  15      -8.502 -72.167 -56.785  1.00 18.81           C  
ATOM    130  CD  ARG B  15      -9.699 -72.268 -57.721  1.00 18.81           C  
ATOM    131  NE  ARG B  15      -9.581 -73.408 -58.625  1.00 18.81           N  
ATOM    132  NH1 ARG B  15     -11.305 -72.749 -60.015  1.00 18.81           N  
ATOM    133  NH2 ARG B  15     -10.152 -74.682 -60.449  1.00 18.81           N  
ATOM    134  CZ  ARG B  15     -10.346 -73.610 -59.694  1.00 18.81           C  
ATOM    135  N   CYS B  16      -7.608 -68.242 -55.105  1.00 19.15           N  
ATOM    136  CA  CYS B  16      -8.124 -67.478 -56.235  1.00 19.15           C  
ATOM    137  C   CYS B  16      -7.142 -66.391 -56.653  1.00 19.15           C  
ATOM    138  CB  CYS B  16      -9.474 -66.852 -55.887  1.00 19.15           C  
ATOM    139  O   CYS B  16      -6.427 -65.839 -55.815  1.00 19.15           O  
ATOM    140  SG  CYS B  16     -10.877 -67.647 -56.700  1.00 19.15           S  
ATOM    141  N   GLY B  17      -7.465 -65.799 -57.871  1.00 20.99           N  
ATOM    142  CA  GLY B  17      -6.618 -65.422 -58.992  1.00 20.99           C  
ATOM    143  C   GLY B  17      -6.002 -64.044 -58.838  1.00 20.99           C  
ATOM    144  O   GLY B  17      -6.032 -63.463 -57.751  1.00 20.99           O  
ATOM    145  N   GLN B  18      -6.557 -63.058 -59.713  1.00 20.13           N  
ATOM    146  CA  GLN B  18      -5.847 -62.533 -60.875  1.00 20.13           C  
ATOM    147  C   GLN B  18      -5.268 -61.150 -60.587  1.00 20.13           C  
ATOM    148  CB  GLN B  18      -6.774 -62.471 -62.089  1.00 20.13           C  
ATOM    149  O   GLN B  18      -4.108 -60.879 -60.905  1.00 20.13           O  
ATOM    150  CG  GLN B  18      -6.551 -63.597 -63.091  1.00 20.13           C  
ATOM    151  CD  GLN B  18      -7.463 -63.496 -64.299  1.00 20.13           C  
ATOM    152  NE2 GLN B  18      -7.023 -64.054 -65.422  1.00 20.13           N  
ATOM    153  OE1 GLN B  18      -8.554 -62.923 -64.224  1.00 20.13           O  
ATOM    154  N   LEU B  19      -6.112 -60.056 -60.661  1.00 20.87           N  
ATOM    155  CA  LEU B  19      -6.207 -59.106 -61.765  1.00 20.87           C  
ATOM    156  C   LEU B  19      -5.292 -57.909 -61.531  1.00 20.87           C  
ATOM    157  CB  LEU B  19      -7.652 -58.632 -61.941  1.00 20.87           C  
ATOM    158  O   LEU B  19      -5.115 -57.470 -60.393  1.00 20.87           O  
ATOM    159  CG  LEU B  19      -8.496 -59.397 -62.962  1.00 20.87           C  
ATOM    160  CD1 LEU B  19      -9.969 -59.353 -62.570  1.00 20.87           C  
ATOM    161  CD2 LEU B  19      -8.292 -58.825 -64.360  1.00 20.87           C  
ATOM    162  N   VAL B  20      -5.005 -57.141 -62.652  1.00 24.38           N  
ATOM    163  CA  VAL B  20      -3.781 -56.569 -63.202  1.00 24.38           C  
ATOM    164  C   VAL B  20      -3.551 -55.178 -62.615  1.00 24.38           C  
ATOM    165  CB  VAL B  20      -3.834 -56.494 -64.745  1.00 24.38           C  
ATOM    166  O   VAL B  20      -2.481 -54.897 -62.070  1.00 24.38           O  
ATOM    167  CG1 VAL B  20      -2.573 -55.832 -65.297  1.00 24.38           C  
ATOM    168  CG2 VAL B  20      -4.012 -57.890 -65.340  1.00 24.38           C  
ATOM    169  N   ARG B  21      -3.743 -54.052 -63.514  1.00 21.76           N  
ATOM    170  CA  ARG B  21      -2.727 -53.215 -64.145  1.00 21.76           C  
ATOM    171  C   ARG B  21      -2.691 -51.827 -63.514  1.00 21.76           C  
ATOM    172  CB  ARG B  21      -2.982 -53.101 -65.649  1.00 21.76           C  
ATOM    173  O   ARG B  21      -1.619 -51.320 -63.178  1.00 21.76           O  
ATOM    174  CG  ARG B  21      -2.034 -53.931 -66.500  1.00 21.76           C  
ATOM    175  CD  ARG B  21      -2.267 -53.705 -67.988  1.00 21.76           C  
ATOM    176  NE  ARG B  21      -1.320 -54.461 -68.802  1.00 21.76           N  
ATOM    177  NH1 ARG B  21      -1.989 -53.533 -70.810  1.00 21.76           N  
ATOM    178  NH2 ARG B  21      -0.313 -55.097 -70.766  1.00 21.76           N  
ATOM    179  CZ  ARG B  21      -1.209 -54.362 -70.124  1.00 21.76           C  
ATOM    180  N   MET B  22      -3.672 -50.836 -63.862  1.00 19.83           N  
ATOM    181  CA  MET B  22      -3.374 -49.763 -64.806  1.00 19.83           C  
ATOM    182  C   MET B  22      -3.021 -48.474 -64.071  1.00 19.83           C  
ATOM    183  CB  MET B  22      -4.560 -49.524 -65.741  1.00 19.83           C  
ATOM    184  O   MET B  22      -2.062 -47.790 -64.434  1.00 19.83           O  
ATOM    185  CG  MET B  22      -4.488 -50.315 -67.038  1.00 19.83           C  
ATOM    186  SD  MET B  22      -4.525 -49.237 -68.522  1.00 19.83           S  
ATOM    187  CE  MET B  22      -6.300 -49.271 -68.897  1.00 19.83           C  
ATOM    188  N   ALA B  23      -3.981 -47.636 -63.528  1.00 19.65           N  
ATOM    189  CA  ALA B  23      -4.384 -46.335 -64.058  1.00 19.65           C  
ATOM    190  C   ALA B  23      -3.533 -45.215 -63.468  1.00 19.65           C  
ATOM    191  CB  ALA B  23      -5.863 -46.081 -63.776  1.00 19.65           C  
ATOM    192  O   ALA B  23      -3.178 -45.253 -62.287  1.00 19.65           O  
ATOM    193  N   ILE B  24      -3.250 -44.058 -64.264  1.00 24.31           N  
ATOM    194  CA  ILE B  24      -2.194 -43.107 -64.593  1.00 24.31           C  
ATOM    195  C   ILE B  24      -2.163 -41.989 -63.553  1.00 24.31           C  
ATOM    196  CB  ILE B  24      -2.385 -42.518 -66.008  1.00 24.31           C  
ATOM    197  O   ILE B  24      -1.117 -41.710 -62.963  1.00 24.31           O  
ATOM    198  CG1 ILE B  24      -2.321 -43.629 -67.063  1.00 24.31           C  
ATOM    199  CG2 ILE B  24      -1.338 -41.436 -66.289  1.00 24.31           C  
ATOM    200  CD1 ILE B  24      -2.635 -43.160 -68.476  1.00 24.31           C  
ATOM    201  N   ARG B  25      -2.659 -40.633 -63.835  1.00 22.38           N  
ATOM    202  CA  ARG B  25      -2.000 -39.390 -64.227  1.00 22.38           C  
ATOM    203  C   ARG B  25      -2.198 -38.309 -63.170  1.00 22.38           C  
ATOM    204  CB  ARG B  25      -2.528 -38.904 -65.578  1.00 22.38           C  
ATOM    205  O   ARG B  25      -1.372 -37.403 -63.040  1.00 22.38           O  
ATOM    206  CG  ARG B  25      -1.608 -39.217 -66.748  1.00 22.38           C  
ATOM    207  CD  ARG B  25      -2.127 -38.620 -68.048  1.00 22.38           C  
ATOM    208  NE  ARG B  25      -1.155 -38.758 -69.130  1.00 22.38           N  
ATOM    209  NH1 ARG B  25      -2.580 -38.001 -70.784  1.00 22.38           N  
ATOM    210  NH2 ARG B  25      -0.437 -38.624 -71.307  1.00 22.38           N  
ATOM    211  CZ  ARG B  25      -1.393 -38.461 -70.404  1.00 22.38           C  
ATOM    212  N   ALA B  26      -3.342 -38.149 -62.538  1.00 20.69           N  
ATOM    213  CA  ALA B  26      -3.990 -36.849 -62.693  1.00 20.69           C  
ATOM    214  C   ALA B  26      -3.250 -35.770 -61.909  1.00 20.69           C  
ATOM    215  CB  ALA B  26      -5.447 -36.924 -62.242  1.00 20.69           C  
ATOM    216  O   ALA B  26      -2.342 -36.072 -61.130  1.00 20.69           O  
ATOM    217  N   GLN B  27      -3.960 -34.853 -60.918  1.00 20.81           N  
ATOM    218  CA  GLN B  27      -4.455 -33.482 -60.856  1.00 20.81           C  
ATOM    219  C   GLN B  27      -3.566 -32.616 -59.968  1.00 20.81           C  
ATOM    220  CB  GLN B  27      -5.896 -33.453 -60.345  1.00 20.81           C  
ATOM    221  O   GLN B  27      -3.329 -32.949 -58.805  1.00 20.81           O  
ATOM    222  CG  GLN B  27      -6.940 -33.640 -61.437  1.00 20.81           C  
ATOM    223  CD  GLN B  27      -8.361 -33.566 -60.910  1.00 20.81           C  
ATOM    224  NE2 GLN B  27      -9.325 -33.449 -61.817  1.00 20.81           N  
ATOM    225  OE1 GLN B  27      -8.591 -33.615 -59.697  1.00 20.81           O  
ATOM    226  N   HIS B  28      -2.752 -31.644 -60.570  1.00 28.75           N  
ATOM    227  CA  HIS B  28      -1.696 -30.699 -60.226  1.00 28.75           C  
ATOM    228  C   HIS B  28      -2.224 -29.585 -59.328  1.00 28.75           C  
ATOM    229  CB  HIS B  28      -1.076 -30.104 -61.491  1.00 28.75           C  
ATOM    230  O   HIS B  28      -1.467 -28.704 -58.914  1.00 28.75           O  
ATOM    231  CG  HIS B  28      -0.007 -30.958 -62.095  1.00 28.75           C  
ATOM    232  CD2 HIS B  28       0.613 -30.890 -63.296  1.00 28.75           C  
ATOM    233  ND1 HIS B  28       0.540 -32.039 -61.439  1.00 28.75           N  
ATOM    234  CE1 HIS B  28       1.454 -32.600 -62.213  1.00 28.75           C  
ATOM    235  NE2 HIS B  28       1.518 -31.922 -63.346  1.00 28.75           N  
ATOM    236  N   SER B  29      -3.564 -29.208 -59.367  1.00 25.90           N  
ATOM    237  CA  SER B  29      -3.963 -27.813 -59.518  1.00 25.90           C  
ATOM    238  C   SER B  29      -3.753 -27.035 -58.223  1.00 25.90           C  
ATOM    239  CB  SER B  29      -5.427 -27.716 -59.949  1.00 25.90           C  
ATOM    240  O   SER B  29      -3.990 -25.826 -58.173  1.00 25.90           O  
ATOM    241  OG  SER B  29      -6.082 -28.962 -59.787  1.00 25.90           O  
ATOM    242  N   ASN B  30      -3.639 -27.567 -57.008  1.00 24.48           N  
ATOM    243  CA  ASN B  30      -4.333 -26.862 -55.936  1.00 24.48           C  
ATOM    244  C   ASN B  30      -3.600 -25.583 -55.540  1.00 24.48           C  
ATOM    245  CB  ASN B  30      -4.505 -27.773 -54.719  1.00 24.48           C  
ATOM    246  O   ASN B  30      -3.856 -25.021 -54.473  1.00 24.48           O  
ATOM    247  CG  ASN B  30      -5.826 -28.518 -54.730  1.00 24.48           C  
ATOM    248  ND2 ASN B  30      -5.979 -29.467 -53.814  1.00 24.48           N  
ATOM    249  OD1 ASN B  30      -6.701 -28.243 -55.555  1.00 24.48           O  
ATOM    250  N   ALA B  31      -2.421 -25.253 -56.203  1.00 28.70           N  
ATOM    251  CA  ALA B  31      -1.588 -24.302 -55.473  1.00 28.70           C  
ATOM    252  C   ALA B  31      -2.220 -22.913 -55.463  1.00 28.70           C  
ATOM    253  CB  ALA B  31      -0.189 -24.242 -56.083  1.00 28.70           C  
ATOM    254  O   ALA B  31      -1.676 -21.981 -54.866  1.00 28.70           O  
ATOM    255  N   ALA B  32      -3.154 -22.648 -56.467  1.00 29.69           N  
ATOM    256  CA  ALA B  32      -3.292 -21.265 -56.918  1.00 29.69           C  
ATOM    257  C   ALA B  32      -3.906 -20.392 -55.828  1.00 29.69           C  
ATOM    258  CB  ALA B  32      -4.139 -21.202 -58.187  1.00 29.69           C  
ATOM    259  O   ALA B  32      -3.868 -19.162 -55.915  1.00 29.69           O  
ATOM    260  N   GLN B  33      -4.843 -20.946 -54.972  1.00 29.20           N  
ATOM    261  CA  GLN B  33      -6.000 -20.096 -54.713  1.00 29.20           C  
ATOM    262  C   GLN B  33      -5.610 -18.872 -53.889  1.00 29.20           C  
ATOM    263  CB  GLN B  33      -7.096 -20.885 -53.995  1.00 29.20           C  
ATOM    264  O   GLN B  33      -6.202 -17.801 -54.040  1.00 29.20           O  
ATOM    265  CG  GLN B  33      -8.099 -21.540 -54.935  1.00 29.20           C  
ATOM    266  CD  GLN B  33      -9.181 -22.306 -54.199  1.00 29.20           C  
ATOM    267  NE2 GLN B  33     -10.291 -22.568 -54.880  1.00 29.20           N  
ATOM    268  OE1 GLN B  33      -9.020 -22.662 -53.027  1.00 29.20           O  
ATOM    269  N   THR B  34      -4.784 -18.999 -52.729  1.00 33.20           N  
ATOM    270  CA  THR B  34      -5.278 -18.292 -51.552  1.00 33.20           C  
ATOM    271  C   THR B  34      -4.914 -16.812 -51.618  1.00 33.20           C  
ATOM    272  CB  THR B  34      -4.716 -18.905 -50.256  1.00 33.20           C  
ATOM    273  O   THR B  34      -5.179 -16.059 -50.678  1.00 33.20           O  
ATOM    274  CG2 THR B  34      -5.603 -20.039 -49.754  1.00 33.20           C  
ATOM    275  OG1 THR B  34      -3.401 -19.416 -50.507  1.00 33.20           O  
ATOM    276  N   GLN B  35      -3.952 -16.437 -52.533  1.00 36.31           N  
ATOM    277  CA  GLN B  35      -3.320 -15.172 -52.174  1.00 36.31           C  
ATOM    278  C   GLN B  35      -4.274 -14.000 -52.386  1.00 36.31           C  
ATOM    279  CB  GLN B  35      -2.041 -14.961 -52.985  1.00 36.31           C  
ATOM    280  O   GLN B  35      -3.949 -12.859 -52.051  1.00 36.31           O  
ATOM    281  CG  GLN B  35      -0.811 -15.623 -52.378  1.00 36.31           C  
ATOM    282  CD  GLN B  35       0.464 -15.295 -53.132  1.00 36.31           C  
ATOM    283  NE2 GLN B  35       1.597 -15.749 -52.606  1.00 36.31           N  
ATOM    284  OE1 GLN B  35       0.432 -14.640 -54.178  1.00 36.31           O  
ATOM    285  N   THR B  36      -5.274 -14.156 -53.320  1.00 39.31           N  
ATOM    286  CA  THR B  36      -5.724 -12.890 -53.889  1.00 39.31           C  
ATOM    287  C   THR B  36      -6.359 -12.011 -52.817  1.00 39.31           C  
ATOM    288  CB  THR B  36      -6.729 -13.118 -55.033  1.00 39.31           C  
ATOM    289  O   THR B  36      -6.306 -10.782 -52.902  1.00 39.31           O  
ATOM    290  CG2 THR B  36      -6.012 -13.349 -56.359  1.00 39.31           C  
ATOM    291  OG1 THR B  36      -7.535 -14.265 -54.732  1.00 39.31           O  
ATOM    292  N   GLY B  37      -7.429 -12.619 -52.135  1.00 40.94           N  
ATOM    293  CA  GLY B  37      -8.488 -11.802 -51.565  1.00 40.94           C  
ATOM    294  C   GLY B  37      -8.061 -11.059 -50.313  1.00 40.94           C  
ATOM    295  O   GLY B  37      -8.902 -10.536 -49.579  1.00 40.94           O  
ATOM    296  N   GLU B  38      -6.868 -11.219 -49.775  1.00 43.55           N  
ATOM    297  CA  GLU B  38      -6.520 -10.789 -48.424  1.00 43.55           C  
ATOM    298  C   GLU B  38      -6.461  -9.267 -48.327  1.00 43.55           C  
ATOM    299  CB  GLU B  38      -5.182 -11.396 -47.994  1.00 43.55           C  
ATOM    300  O   GLU B  38      -6.588  -8.704 -47.238  1.00 43.55           O  
ATOM    301  CG  GLU B  38      -5.320 -12.597 -47.070  1.00 43.55           C  
ATOM    302  CD  GLU B  38      -3.985 -13.127 -46.572  1.00 43.55           C  
ATOM    303  OE1 GLU B  38      -3.974 -13.977 -45.652  1.00 43.55           O  
ATOM    304  OE2 GLU B  38      -2.941 -12.689 -47.106  1.00 43.55           O  
ATOM    305  N   ALA B  39      -6.054  -8.544 -49.426  1.00 48.08           N  
ATOM    306  CA  ALA B  39      -5.720  -7.134 -49.247  1.00 48.08           C  
ATOM    307  C   ALA B  39      -6.946  -6.329 -48.826  1.00 48.08           C  
ATOM    308  CB  ALA B  39      -5.126  -6.560 -50.531  1.00 48.08           C  
ATOM    309  O   ALA B  39      -6.843  -5.408 -48.012  1.00 48.08           O  
ATOM    310  N   ASN B  40      -8.130  -6.490 -49.602  1.00 51.30           N  
ATOM    311  CA  ASN B  40      -9.249  -5.600 -49.310  1.00 51.30           C  
ATOM    312  C   ASN B  40     -10.048  -6.082 -48.102  1.00 51.30           C  
ATOM    313  CB  ASN B  40     -10.162  -5.466 -50.530  1.00 51.30           C  
ATOM    314  O   ASN B  40     -11.268  -5.915 -48.052  1.00 51.30           O  
ATOM    315  CG  ASN B  40     -10.133  -4.074 -51.131  1.00 51.30           C  
ATOM    316  ND2 ASN B  40     -10.822  -3.898 -52.252  1.00 51.30           N  
ATOM    317  OD1 ASN B  40      -9.496  -3.166 -50.592  1.00 51.30           O  
ATOM    318  N   ARG B  41      -9.546  -7.017 -47.288  1.00 58.44           N  
ATOM    319  CA  ARG B  41     -10.434  -7.358 -46.181  1.00 58.44           C  
ATOM    320  C   ARG B  41     -10.383  -6.294 -45.091  1.00 58.44           C  
ATOM    321  CB  ARG B  41     -10.066  -8.724 -45.598  1.00 58.44           C  
ATOM    322  O   ARG B  41      -9.301  -5.873 -44.677  1.00 58.44           O  
ATOM    323  CG  ARG B  41     -10.977  -9.854 -46.052  1.00 58.44           C  
ATOM    324  CD  ARG B  41     -10.619 -11.172 -45.380  1.00 58.44           C  
ATOM    325  NE  ARG B  41     -11.470 -12.263 -45.846  1.00 58.44           N  
ATOM    326  NH1 ARG B  41     -10.576 -13.845 -44.420  1.00 58.44           N  
ATOM    327  NH2 ARG B  41     -12.249 -14.423 -45.875  1.00 58.44           N  
ATOM    328  CZ  ARG B  41     -11.430 -13.508 -45.379  1.00 58.44           C  
ATOM    329  N   GLY B  42     -11.261  -5.257 -44.963  1.00 78.83           N  
ATOM    330  CA  GLY B  42     -11.430  -4.273 -43.905  1.00 78.83           C  
ATOM    331  C   GLY B  42     -11.139  -4.827 -42.523  1.00 78.83           C  
ATOM    332  O   GLY B  42     -10.896  -6.026 -42.367  1.00 78.83           O  
ATOM    333  N   TRP B  43     -10.589  -4.068 -41.653  1.00 86.04           N  
ATOM    334  CA  TRP B  43     -10.390  -4.390 -40.244  1.00 86.04           C  
ATOM    335  C   TRP B  43     -11.637  -5.039 -39.652  1.00 86.04           C  
ATOM    336  CB  TRP B  43     -10.028  -3.132 -39.450  1.00 86.04           C  
ATOM    337  O   TRP B  43     -12.728  -4.466 -39.708  1.00 86.04           O  
ATOM    338  CG  TRP B  43      -9.750  -3.386 -37.999  1.00 86.04           C  
ATOM    339  CD1 TRP B  43      -8.711  -4.101 -37.472  1.00 86.04           C  
ATOM    340  CD2 TRP B  43     -10.527  -2.930 -36.888  1.00 86.04           C  
ATOM    341  CE2 TRP B  43      -9.900  -3.405 -35.715  1.00 86.04           C  
ATOM    342  CE3 TRP B  43     -11.695  -2.163 -36.770  1.00 86.04           C  
ATOM    343  NE1 TRP B  43      -8.795  -4.116 -36.099  1.00 86.04           N  
ATOM    344  CH2 TRP B  43     -11.544  -2.386 -34.352  1.00 86.04           C  
ATOM    345  CZ2 TRP B  43     -10.401  -3.138 -34.439  1.00 86.04           C  
ATOM    346  CZ3 TRP B  43     -12.192  -1.899 -35.499  1.00 86.04           C  
ATOM    347  N   THR B  44     -11.494  -6.325 -39.176  1.00 89.34           N  
ATOM    348  CA  THR B  44     -12.635  -7.070 -38.657  1.00 89.34           C  
ATOM    349  C   THR B  44     -12.626  -7.078 -37.131  1.00 89.34           C  
ATOM    350  CB  THR B  44     -12.642  -8.518 -39.181  1.00 89.34           C  
ATOM    351  O   THR B  44     -13.647  -7.358 -36.500  1.00 89.34           O  
ATOM    352  CG2 THR B  44     -12.638  -8.551 -40.705  1.00 89.34           C  
ATOM    353  OG1 THR B  44     -11.479  -9.201 -38.696  1.00 89.34           O  
ATOM    354  N   GLY B  45     -11.483  -6.795 -36.523  1.00 91.59           N  
ATOM    355  CA  GLY B  45     -11.323  -6.908 -35.082  1.00 91.59           C  
ATOM    356  C   GLY B  45     -10.947  -8.307 -34.630  1.00 91.59           C  
ATOM    357  O   GLY B  45     -10.799  -8.560 -33.433  1.00 91.59           O  
ATOM    358  N   GLN B  46     -10.619  -9.206 -35.560  1.00 93.19           N  
ATOM    359  CA  GLN B  46     -10.328 -10.594 -35.219  1.00 93.19           C  
ATOM    360  C   GLN B  46      -8.852 -10.917 -35.433  1.00 93.19           C  
ATOM    361  CB  GLN B  46     -11.198 -11.544 -36.044  1.00 93.19           C  
ATOM    362  O   GLN B  46      -8.418 -12.046 -35.198  1.00 93.19           O  
ATOM    363  CG  GLN B  46     -12.686 -11.436 -35.740  1.00 93.19           C  
ATOM    364  CD  GLN B  46     -13.045 -11.970 -34.367  1.00 93.19           C  
ATOM    365  NE2 GLN B  46     -14.185 -11.536 -33.840  1.00 93.19           N  
ATOM    366  OE1 GLN B  46     -12.304 -12.768 -33.784  1.00 93.19           O  
ATOM    367  N   GLU B  47      -8.179  -9.896 -35.930  1.00 93.36           N  
ATOM    368  CA  GLU B  47      -6.757 -10.116 -36.176  1.00 93.36           C  
ATOM    369  C   GLU B  47      -6.003 -10.361 -34.872  1.00 93.36           C  
ATOM    370  CB  GLU B  47      -6.149  -8.924 -36.919  1.00 93.36           C  
ATOM    371  O   GLU B  47      -6.295  -9.732 -33.852  1.00 93.36           O  
ATOM    372  CG  GLU B  47      -6.772  -8.667 -38.284  1.00 93.36           C  
ATOM    373  CD  GLU B  47      -8.046  -7.840 -38.217  1.00 93.36           C  
ATOM    374  OE1 GLU B  47      -8.615  -7.515 -39.283  1.00 93.36           O  
ATOM    375  OE2 GLU B  47      -8.477  -7.514 -37.088  1.00 93.36           O  
ATOM    376  N   SER B  48      -5.018 -11.250 -34.858  1.00 93.00           N  
ATOM    377  CA  SER B  48      -4.179 -11.495 -33.689  1.00 93.00           C  
ATOM    378  C   SER B  48      -3.295 -10.292 -33.381  1.00 93.00           C  
ATOM    379  CB  SER B  48      -3.310 -12.735 -33.903  1.00 93.00           C  
ATOM    380  O   SER B  48      -3.065  -9.446 -34.248  1.00 93.00           O  
ATOM    381  OG  SER B  48      -2.300 -12.481 -34.865  1.00 93.00           O  
ATOM    382  N   LEU B  49      -2.790 -10.265 -32.210  1.00 93.37           N  
ATOM    383  CA  LEU B  49      -1.898  -9.180 -31.818  1.00 93.37           C  
ATOM    384  C   LEU B  49      -0.640  -9.172 -32.680  1.00 93.37           C  
ATOM    385  CB  LEU B  49      -1.518  -9.305 -30.340  1.00 93.37           C  
ATOM    386  O   LEU B  49      -0.202  -8.114 -33.137  1.00 93.37           O  
ATOM    387  CG  LEU B  49      -0.591  -8.223 -29.785  1.00 93.37           C  
ATOM    388  CD1 LEU B  49      -1.241  -6.849 -29.916  1.00 93.37           C  
ATOM    389  CD2 LEU B  49      -0.238  -8.516 -28.330  1.00 93.37           C  
ATOM    390  N   SER B  50      -0.101 -10.350 -32.950  1.00 95.04           N  
ATOM    391  CA  SER B  50       1.122 -10.449 -33.740  1.00 95.04           C  
ATOM    392  C   SER B  50       0.911  -9.920 -35.155  1.00 95.04           C  
ATOM    393  CB  SER B  50       1.609 -11.897 -33.795  1.00 95.04           C  
ATOM    394  O   SER B  50       1.816  -9.325 -35.742  1.00 95.04           O  
ATOM    395  OG  SER B  50       0.641 -12.731 -34.408  1.00 95.04           O  
ATOM    396  N   ASP B  51      -0.337 -10.035 -35.674  1.00 95.12           N  
ATOM    397  CA  ASP B  51      -0.657  -9.585 -37.025  1.00 95.12           C  
ATOM    398  C   ASP B  51      -1.006  -8.099 -37.040  1.00 95.12           C  
ATOM    399  CB  ASP B  51      -1.813 -10.403 -37.604  1.00 95.12           C  
ATOM    400  O   ASP B  51      -0.560  -7.359 -37.920  1.00 95.12           O  
ATOM    401  CG  ASP B  51      -1.433 -11.845 -37.892  1.00 95.12           C  
ATOM    402  OD1 ASP B  51      -0.224 -12.151 -37.983  1.00 95.12           O  
ATOM    403  OD2 ASP B  51      -2.350 -12.682 -38.032  1.00 95.12           O  
ATOM    404  N   SER B  52      -1.799  -7.689 -36.036  1.00 94.88           N  
ATOM    405  CA  SER B  52      -2.338  -6.333 -36.014  1.00 94.88           C  
ATOM    406  C   SER B  52      -1.293  -5.330 -35.537  1.00 94.88           C  
ATOM    407  CB  SER B  52      -3.573  -6.261 -35.115  1.00 94.88           C  
ATOM    408  O   SER B  52      -1.251  -4.194 -36.014  1.00 94.88           O  
ATOM    409  OG  SER B  52      -4.138  -4.961 -35.139  1.00 94.88           O  
ATOM    410  N   ASP B  53      -0.433  -5.711 -34.594  1.00 96.96           N  
ATOM    411  CA  ASP B  53       0.555  -4.827 -33.984  1.00 96.96           C  
ATOM    412  C   ASP B  53       1.838  -5.586 -33.650  1.00 96.96           C  
ATOM    413  CB  ASP B  53      -0.014  -4.175 -32.722  1.00 96.96           C  
ATOM    414  O   ASP B  53       2.136  -5.827 -32.478  1.00 96.96           O  
ATOM    415  CG  ASP B  53       0.816  -3.000 -32.237  1.00 96.96           C  
ATOM    416  OD1 ASP B  53       2.008  -2.904 -32.598  1.00 96.96           O  
ATOM    417  OD2 ASP B  53       0.272  -2.163 -31.484  1.00 96.96           O  
ATOM    418  N   PRO B  54       2.677  -5.923 -34.602  1.00 96.56           N  
ATOM    419  CA  PRO B  54       3.900  -6.702 -34.391  1.00 96.56           C  
ATOM    420  C   PRO B  54       4.877  -6.018 -33.438  1.00 96.56           C  
ATOM    421  CB  PRO B  54       4.495  -6.811 -35.798  1.00 96.56           C  
ATOM    422  O   PRO B  54       5.627  -6.694 -32.729  1.00 96.56           O  
ATOM    423  CG  PRO B  54       3.812  -5.740 -36.586  1.00 96.56           C  
ATOM    424  CD  PRO B  54       2.445  -5.518 -36.005  1.00 96.56           C  
ATOM    425  N   GLU B  55       4.808  -4.647 -33.451  1.00 97.91           N  
ATOM    426  CA  GLU B  55       5.685  -3.920 -32.539  1.00 97.91           C  
ATOM    427  C   GLU B  55       5.334  -4.214 -31.083  1.00 97.91           C  
ATOM    428  CB  GLU B  55       5.610  -2.415 -32.805  1.00 97.91           C  
ATOM    429  O   GLU B  55       6.218  -4.483 -30.267  1.00 97.91           O  
ATOM    430  CG  GLU B  55       6.646  -1.602 -32.042  1.00 97.91           C  
ATOM    431  CD  GLU B  55       6.609  -0.119 -32.374  1.00 97.91           C  
ATOM    432  OE1 GLU B  55       7.493   0.631 -31.901  1.00 97.91           O  
ATOM    433  OE2 GLU B  55       5.688   0.296 -33.113  1.00 97.91           O  
ATOM    434  N   MET B  56       4.088  -4.091 -30.742  1.00 97.81           N  
ATOM    435  CA  MET B  56       3.633  -4.427 -29.396  1.00 97.81           C  
ATOM    436  C   MET B  56       3.879  -5.900 -29.089  1.00 97.81           C  
ATOM    437  CB  MET B  56       2.148  -4.100 -29.232  1.00 97.81           C  
ATOM    438  O   MET B  56       4.296  -6.247 -27.983  1.00 97.81           O  
ATOM    439  CG  MET B  56       1.607  -4.386 -27.840  1.00 97.81           C  
ATOM    440  SD  MET B  56       2.506  -3.463 -26.533  1.00 97.81           S  
ATOM    441  CE  MET B  56       1.863  -1.791 -26.822  1.00 97.81           C  
ATOM    442  N   TRP B  57       3.657  -6.748 -30.052  1.00 97.35           N  
ATOM    443  CA  TRP B  57       3.872  -8.181 -29.883  1.00 97.35           C  
ATOM    444  C   TRP B  57       5.325  -8.476 -29.528  1.00 97.35           C  
ATOM    445  CB  TRP B  57       3.480  -8.937 -31.156  1.00 97.35           C  
ATOM    446  O   TRP B  57       5.602  -9.258 -28.616  1.00 97.35           O  
ATOM    447  CG  TRP B  57       3.702 -10.418 -31.077  1.00 97.35           C  
ATOM    448  CD1 TRP B  57       4.594 -11.157 -31.802  1.00 97.35           C  
ATOM    449  CD2 TRP B  57       3.014 -11.340 -30.226  1.00 97.35           C  
ATOM    450  CE2 TRP B  57       3.542 -12.624 -30.489  1.00 97.35           C  
ATOM    451  CE3 TRP B  57       2.002 -11.206 -29.266  1.00 97.35           C  
ATOM    452  NE1 TRP B  57       4.503 -12.485 -31.453  1.00 97.35           N  
ATOM    453  CH2 TRP B  57       2.100 -13.608 -28.890  1.00 97.35           C  
ATOM    454  CZ2 TRP B  57       3.090 -13.767 -29.825  1.00 97.35           C  
ATOM    455  CZ3 TRP B  57       1.555 -12.345 -28.606  1.00 97.35           C  
ATOM    456  N   GLU B  58       6.185  -7.821 -30.157  1.00 97.21           N  
ATOM    457  CA  GLU B  58       7.606  -8.009 -29.883  1.00 97.21           C  
ATOM    458  C   GLU B  58       7.960  -7.557 -28.469  1.00 97.21           C  
ATOM    459  CB  GLU B  58       8.456  -7.251 -30.906  1.00 97.21           C  
ATOM    460  O   GLU B  58       8.727  -8.225 -27.772  1.00 97.21           O  
ATOM    461  CG  GLU B  58       9.953  -7.485 -30.756  1.00 97.21           C  
ATOM    462  CD  GLU B  58      10.786  -6.698 -31.754  1.00 97.21           C  
ATOM    463  OE1 GLU B  58      12.032  -6.811 -31.728  1.00 97.21           O  
ATOM    464  OE2 GLU B  58      10.187  -5.960 -32.569  1.00 97.21           O  
ATOM    465  N   LEU B  59       7.410  -6.467 -28.029  1.00 98.15           N  
ATOM    466  CA  LEU B  59       7.662  -5.965 -26.683  1.00 98.15           C  
ATOM    467  C   LEU B  59       7.120  -6.929 -25.633  1.00 98.15           C  
ATOM    468  CB  LEU B  59       7.028  -4.583 -26.499  1.00 98.15           C  
ATOM    469  O   LEU B  59       7.770  -7.174 -24.614  1.00 98.15           O  
ATOM    470  CG  LEU B  59       7.681  -3.431 -27.264  1.00 98.15           C  
ATOM    471  CD1 LEU B  59       6.842  -2.164 -27.130  1.00 98.15           C  
ATOM    472  CD2 LEU B  59       9.102  -3.193 -26.764  1.00 98.15           C  
ATOM    473  N   LEU B  60       6.017  -7.533 -25.896  1.00 97.44           N  
ATOM    474  CA  LEU B  60       5.437  -8.510 -24.981  1.00 97.44           C  
ATOM    475  C   LEU B  60       6.319  -9.750 -24.879  1.00 97.44           C  
ATOM    476  CB  LEU B  60       4.031  -8.905 -25.439  1.00 97.44           C  
ATOM    477  O   LEU B  60       6.556 -10.260 -23.782  1.00 97.44           O  
ATOM    478  CG  LEU B  60       2.917  -7.894 -25.161  1.00 97.44           C  
ATOM    479  CD1 LEU B  60       1.634  -8.311 -25.871  1.00 97.44           C  
ATOM    480  CD2 LEU B  60       2.684  -7.756 -23.661  1.00 97.44           C  
ATOM    481  N   GLN B  61       6.840 -10.182 -25.991  1.00 97.36           N  
ATOM    482  CA  GLN B  61       7.706 -11.356 -26.010  1.00 97.36           C  
ATOM    483  C   GLN B  61       9.014 -11.087 -25.271  1.00 97.36           C  
ATOM    484  CB  GLN B  61       7.996 -11.788 -27.448  1.00 97.36           C  
ATOM    485  O   GLN B  61       9.516 -11.953 -24.551  1.00 97.36           O  
ATOM    486  CG  GLN B  61       6.792 -12.385 -28.165  1.00 97.36           C  
ATOM    487  CD  GLN B  61       7.139 -12.935 -29.536  1.00 97.36           C  
ATOM    488  NE2 GLN B  61       6.166 -12.930 -30.441  1.00 97.36           N  
ATOM    489  OE1 GLN B  61       8.273 -13.361 -29.780  1.00 97.36           O  
ATOM    490  N   ARG B  62       9.486  -9.880 -25.392  1.00 97.71           N  
ATOM    491  CA  ARG B  62      10.722  -9.517 -24.705  1.00 97.71           C  
ATOM    492  C   ARG B  62      10.511  -9.453 -23.196  1.00 97.71           C  
ATOM    493  CB  ARG B  62      11.248  -8.176 -25.219  1.00 97.71           C  
ATOM    494  O   ARG B  62      11.378  -9.867 -22.425  1.00 97.71           O  
ATOM    495  CG  ARG B  62      11.872  -8.248 -26.603  1.00 97.71           C  
ATOM    496  CD  ARG B  62      12.110  -6.863 -27.188  1.00 97.71           C  
ATOM    497  NE  ARG B  62      12.951  -6.047 -26.316  1.00 97.71           N  
ATOM    498  NH1 ARG B  62      12.686  -4.103 -27.536  1.00 97.71           N  
ATOM    499  NH2 ARG B  62      13.984  -4.108 -25.647  1.00 97.71           N  
ATOM    500  CZ  ARG B  62      13.205  -4.754 -26.501  1.00 97.71           C  
ATOM    501  N   GLU B  63       9.361  -8.898 -22.822  1.00 97.54           N  
ATOM    502  CA  GLU B  63       9.062  -8.861 -21.393  1.00 97.54           C  
ATOM    503  C   GLU B  63       8.854 -10.266 -20.836  1.00 97.54           C  
ATOM    504  CB  GLU B  63       7.825  -8.000 -21.125  1.00 97.54           C  
ATOM    505  O   GLU B  63       9.317 -10.579 -19.737  1.00 97.54           O  
ATOM    506  CG  GLU B  63       7.384  -7.994 -19.668  1.00 97.54           C  
ATOM    507  CD  GLU B  63       8.454  -7.477 -18.720  1.00 97.54           C  
ATOM    508  OE1 GLU B  63       8.276  -7.587 -17.485  1.00 97.54           O  
ATOM    509  OE2 GLU B  63       9.478  -6.956 -19.215  1.00 97.54           O  
ATOM    510  N   LYS B  64       8.220 -11.080 -21.565  1.00 97.56           N  
ATOM    511  CA  LYS B  64       8.065 -12.473 -21.156  1.00 97.56           C  
ATOM    512  C   LYS B  64       9.422 -13.157 -21.010  1.00 97.56           C  
ATOM    513  CB  LYS B  64       7.200 -13.235 -22.162  1.00 97.56           C  
ATOM    514  O   LYS B  64       9.669 -13.852 -20.022  1.00 97.56           O  
ATOM    515  CG  LYS B  64       6.993 -14.702 -21.814  1.00 97.56           C  
ATOM    516  CD  LYS B  64       6.142 -14.864 -20.561  1.00 97.56           C  
ATOM    517  CE  LYS B  64       5.811 -16.326 -20.295  1.00 97.56           C  
ATOM    518  NZ  LYS B  64       4.941 -16.487 -19.091  1.00 97.56           N  
ATOM    519  N   ASP B  65      10.264 -12.970 -21.979  1.00 97.59           N  
ATOM    520  CA  ASP B  65      11.608 -13.534 -21.912  1.00 97.59           C  
ATOM    521  C   ASP B  65      12.362 -13.013 -20.690  1.00 97.59           C  
ATOM    522  CB  ASP B  65      12.390 -13.213 -23.187  1.00 97.59           C  
ATOM    523  O   ASP B  65      13.009 -13.784 -19.978  1.00 97.59           O  
ATOM    524  CG  ASP B  65      13.797 -13.785 -23.181  1.00 97.59           C  
ATOM    525  OD1 ASP B  65      13.951 -15.025 -23.205  1.00 97.59           O  
ATOM    526  OD2 ASP B  65      14.759 -12.989 -23.148  1.00 97.59           O  
ATOM    527  N   ARG B  66      12.274 -11.683 -20.436  1.00 97.83           N  
ATOM    528  CA  ARG B  66      12.936 -11.097 -19.274  1.00 97.83           C  
ATOM    529  C   ARG B  66      12.482 -11.775 -17.986  1.00 97.83           C  
ATOM    530  CB  ARG B  66      12.662  -9.594 -19.200  1.00 97.83           C  
ATOM    531  O   ARG B  66      13.298 -12.054 -17.105  1.00 97.83           O  
ATOM    532  CG  ARG B  66      13.424  -8.882 -18.094  1.00 97.83           C  
ATOM    533  CD  ARG B  66      12.813  -7.526 -17.770  1.00 97.83           C  
ATOM    534  NE  ARG B  66      11.507  -7.662 -17.131  1.00 97.83           N  
ATOM    535  NH1 ARG B  66      12.353  -8.062 -15.019  1.00 97.83           N  
ATOM    536  NH2 ARG B  66      10.087  -8.018 -15.362  1.00 97.83           N  
ATOM    537  CZ  ARG B  66      11.319  -7.914 -15.839  1.00 97.83           C  
ATOM    538  N   GLN B  67      11.169 -12.042 -17.832  1.00 98.01           N  
ATOM    539  CA  GLN B  67      10.606 -12.651 -16.632  1.00 98.01           C  
ATOM    540  C   GLN B  67      11.038 -14.109 -16.501  1.00 98.01           C  
ATOM    541  CB  GLN B  67       9.079 -12.555 -16.646  1.00 98.01           C  
ATOM    542  O   GLN B  67      11.248 -14.602 -15.391  1.00 98.01           O  
ATOM    543  CG  GLN B  67       8.551 -11.138 -16.476  1.00 98.01           C  
ATOM    544  CD  GLN B  67       7.035 -11.069 -16.502  1.00 98.01           C  
ATOM    545  NE2 GLN B  67       6.492  -9.872 -16.310  1.00 98.01           N  
ATOM    546  OE1 GLN B  67       6.358 -12.084 -16.694  1.00 98.01           O  
ATOM    547  N   CYS B  68      11.223 -14.796 -17.609  1.00 98.05           N  
ATOM    548  CA  CYS B  68      11.610 -16.202 -17.612  1.00 98.05           C  
ATOM    549  C   CYS B  68      13.089 -16.361 -17.281  1.00 98.05           C  
ATOM    550  CB  CYS B  68      11.311 -16.837 -18.970  1.00 98.05           C  
ATOM    551  O   CYS B  68      13.479 -17.315 -16.606  1.00 98.05           O  
ATOM    552  SG  CYS B  68       9.550 -17.091 -19.283  1.00 98.05           S  
ATOM    553  N   ARG B  69      13.876 -15.434 -17.825  1.00 98.07           N  
ATOM    554  CA  ARG B  69      15.316 -15.607 -17.666  1.00 98.07           C  
ATOM    555  C   ARG B  69      15.806 -14.960 -16.375  1.00 98.07           C  
ATOM    556  CB  ARG B  69      16.064 -15.018 -18.864  1.00 98.07           C  
ATOM    557  O   ARG B  69      16.949 -15.169 -15.964  1.00 98.07           O  
ATOM    558  CG  ARG B  69      15.854 -13.523 -19.046  1.00 98.07           C  
ATOM    559  CD  ARG B  69      16.592 -12.996 -20.269  1.00 98.07           C  
ATOM    560  NE  ARG B  69      16.352 -11.569 -20.469  1.00 98.07           N  
ATOM    561  NH1 ARG B  69      17.999 -10.876 -19.005  1.00 98.07           N  
ATOM    562  NH2 ARG B  69      16.725  -9.330 -20.120  1.00 98.07           N  
ATOM    563  CZ  ARG B  69      17.026 -10.595 -19.864  1.00 98.07           C  
ATOM    564  N   GLY B  70      14.940 -14.167 -15.698  1.00 98.62           N  
ATOM    565  CA  GLY B  70      15.352 -13.442 -14.506  1.00 98.62           C  
ATOM    566  C   GLY B  70      14.753 -14.003 -13.230  1.00 98.62           C  
ATOM    567  O   GLY B  70      13.856 -14.847 -13.278  1.00 98.62           O  
ATOM    568  N   LEU B  71      15.343 -13.620 -12.112  1.00 98.91           N  
ATOM    569  CA  LEU B  71      14.819 -13.928 -10.786  1.00 98.91           C  
ATOM    570  C   LEU B  71      14.061 -12.737 -10.210  1.00 98.91           C  
ATOM    571  CB  LEU B  71      15.954 -14.332  -9.841  1.00 98.91           C  
ATOM    572  O   LEU B  71      14.666 -11.718  -9.868  1.00 98.91           O  
ATOM    573  CG  LEU B  71      16.788 -15.543 -10.262  1.00 98.91           C  
ATOM    574  CD1 LEU B  71      17.980 -15.716  -9.327  1.00 98.91           C  
ATOM    575  CD2 LEU B  71      15.930 -16.803 -10.282  1.00 98.91           C  
ATOM    576  N   GLU B  72      12.738 -12.868 -10.101  1.00 98.79           N  
ATOM    577  CA  GLU B  72      11.885 -11.795  -9.599  1.00 98.79           C  
ATOM    578  C   GLU B  72      11.721 -11.884  -8.085  1.00 98.79           C  
ATOM    579  CB  GLU B  72      10.515 -11.835 -10.280  1.00 98.79           C  
ATOM    580  O   GLU B  72      11.033 -12.774  -7.581  1.00 98.79           O  
ATOM    581  CG  GLU B  72       9.596 -10.689  -9.881  1.00 98.79           C  
ATOM    582  CD  GLU B  72      10.186  -9.318 -10.171  1.00 98.79           C  
ATOM    583  OE1 GLU B  72      10.559  -8.603  -9.213  1.00 98.79           O  
ATOM    584  OE2 GLU B  72      10.274  -8.956 -11.365  1.00 98.79           O  
ATOM    585  N   LEU B  73      12.289 -10.836  -7.373  1.00 98.87           N  
ATOM    586  CA  LEU B  73      12.263 -10.868  -5.915  1.00 98.87           C  
ATOM    587  C   LEU B  73      11.524  -9.655  -5.358  1.00 98.87           C  
ATOM    588  CB  LEU B  73      13.686 -10.916  -5.353  1.00 98.87           C  
ATOM    589  O   LEU B  73      11.737  -9.268  -4.207  1.00 98.87           O  
ATOM    590  CG  LEU B  73      14.434 -12.240  -5.515  1.00 98.87           C  
ATOM    591  CD1 LEU B  73      15.920 -12.047  -5.231  1.00 98.87           C  
ATOM    592  CD2 LEU B  73      13.844 -13.304  -4.596  1.00 98.87           C  
ATOM    593  N   ILE B  74      10.801  -8.977  -6.211  1.00 98.55           N  
ATOM    594  CA  ILE B  74       9.952  -7.890  -5.736  1.00 98.55           C  
ATOM    595  C   ILE B  74       8.834  -8.453  -4.861  1.00 98.55           C  
ATOM    596  CB  ILE B  74       9.359  -7.081  -6.911  1.00 98.55           C  
ATOM    597  O   ILE B  74       8.017  -9.252  -5.325  1.00 98.55           O  
ATOM    598  CG1 ILE B  74      10.480  -6.492  -7.774  1.00 98.55           C  
ATOM    599  CG2 ILE B  74       8.429  -5.980  -6.393  1.00 98.55           C  
ATOM    600  CD1 ILE B  74      11.289  -5.405  -7.079  1.00 98.55           C  
ATOM    601  N   ALA B  75       8.697  -7.933  -3.603  1.00 98.36           N  
ATOM    602  CA  ALA B  75       7.801  -8.497  -2.597  1.00 98.36           C  
ATOM    603  C   ALA B  75       6.340  -8.295  -2.988  1.00 98.36           C  
ATOM    604  CB  ALA B  75       8.073  -7.871  -1.231  1.00 98.36           C  
ATOM    605  O   ALA B  75       5.472  -9.080  -2.599  1.00 98.36           O  
ATOM    606  N   SER B  76       6.068  -7.260  -3.811  1.00 97.90           N  
ATOM    607  CA  SER B  76       4.698  -6.895  -4.156  1.00 97.90           C  
ATOM    608  C   SER B  76       4.274  -7.525  -5.479  1.00 97.90           C  
ATOM    609  CB  SER B  76       4.552  -5.375  -4.236  1.00 97.90           C  
ATOM    610  O   SER B  76       3.218  -7.192  -6.021  1.00 97.90           O  
ATOM    611  OG  SER B  76       5.476  -4.829  -5.162  1.00 97.90           O  
ATOM    612  N   GLU B  77       5.137  -8.342  -6.050  1.00 98.09           N  
ATOM    613  CA  GLU B  77       4.816  -8.938  -7.343  1.00 98.09           C  
ATOM    614  C   GLU B  77       4.634 -10.448  -7.225  1.00 98.09           C  
ATOM    615  CB  GLU B  77       5.906  -8.617  -8.369  1.00 98.09           C  
ATOM    616  O   GLU B  77       5.236 -11.085  -6.358  1.00 98.09           O  
ATOM    617  CG  GLU B  77       6.002  -7.140  -8.723  1.00 98.09           C  
ATOM    618  CD  GLU B  77       7.082  -6.839  -9.750  1.00 98.09           C  
ATOM    619  OE1 GLU B  77       7.253  -5.655 -10.121  1.00 98.09           O  
ATOM    620  OE2 GLU B  77       7.760  -7.794 -10.189  1.00 98.09           O  
ATOM    621  N   ASN B  78       3.729 -10.929  -8.092  1.00 98.63           N  
ATOM    622  CA  ASN B  78       3.487 -12.361  -8.235  1.00 98.63           C  
ATOM    623  C   ASN B  78       2.886 -12.695  -9.597  1.00 98.63           C  
ATOM    624  CB  ASN B  78       2.576 -12.867  -7.114  1.00 98.63           C  
ATOM    625  O   ASN B  78       2.616 -11.798 -10.398  1.00 98.63           O  
ATOM    626  CG  ASN B  78       2.833 -14.319  -6.764  1.00 98.63           C  
ATOM    627  ND2 ASN B  78       2.348 -14.743  -5.603  1.00 98.63           N  
ATOM    628  OD1 ASN B  78       3.462 -15.054  -7.529  1.00 98.63           O  
ATOM    629  N   PHE B  79       2.880 -14.021  -9.898  1.00 98.12           N  
ATOM    630  CA  PHE B  79       2.382 -14.429 -11.206  1.00 98.12           C  
ATOM    631  C   PHE B  79       0.947 -14.932 -11.106  1.00 98.12           C  
ATOM    632  CB  PHE B  79       3.278 -15.515 -11.810  1.00 98.12           C  
ATOM    633  O   PHE B  79       0.640 -15.786 -10.271  1.00 98.12           O  
ATOM    634  CG  PHE B  79       4.687 -15.060 -12.078  1.00 98.12           C  
ATOM    635  CD1 PHE B  79       4.956 -14.138 -13.082  1.00 98.12           C  
ATOM    636  CD2 PHE B  79       5.744 -15.554 -11.324  1.00 98.12           C  
ATOM    637  CE1 PHE B  79       6.259 -13.715 -13.332  1.00 98.12           C  
ATOM    638  CE2 PHE B  79       7.049 -15.135 -11.567  1.00 98.12           C  
ATOM    639  CZ  PHE B  79       7.304 -14.217 -12.572  1.00 98.12           C  
ATOM    640  N   CYS B  80       0.145 -14.370 -11.961  1.00 97.41           N  
ATOM    641  CA  CYS B  80      -1.265 -14.730 -12.061  1.00 97.41           C  
ATOM    642  C   CYS B  80      -1.442 -16.031 -12.836  1.00 97.41           C  
ATOM    643  CB  CYS B  80      -2.057 -13.612 -12.738  1.00 97.41           C  
ATOM    644  O   CYS B  80      -0.695 -16.305 -13.777  1.00 97.41           O  
ATOM    645  SG  CYS B  80      -3.848 -13.823 -12.637  1.00 97.41           S  
ATOM    646  N   SER B  81      -2.467 -16.853 -12.502  1.00 97.49           N  
ATOM    647  CA  SER B  81      -2.708 -18.111 -13.201  1.00 97.49           C  
ATOM    648  C   SER B  81      -3.225 -17.869 -14.615  1.00 97.49           C  
ATOM    649  CB  SER B  81      -3.705 -18.973 -12.425  1.00 97.49           C  
ATOM    650  O   SER B  81      -3.845 -16.838 -14.887  1.00 97.49           O  
ATOM    651  OG  SER B  81      -4.999 -18.394 -12.455  1.00 97.49           O  
ATOM    652  N   ARG B  82      -3.016 -18.859 -15.410  1.00 97.65           N  
ATOM    653  CA  ARG B  82      -3.532 -18.774 -16.772  1.00 97.65           C  
ATOM    654  C   ARG B  82      -5.050 -18.636 -16.776  1.00 97.65           C  
ATOM    655  CB  ARG B  82      -3.115 -20.003 -17.583  1.00 97.65           C  
ATOM    656  O   ARG B  82      -5.605 -17.841 -17.538  1.00 97.65           O  
ATOM    657  CG  ARG B  82      -3.625 -19.998 -19.016  1.00 97.65           C  
ATOM    658  CD  ARG B  82      -3.120 -21.202 -19.798  1.00 97.65           C  
ATOM    659  NE  ARG B  82      -3.825 -21.353 -21.068  1.00 97.65           N  
ATOM    660  NH1 ARG B  82      -2.580 -23.165 -21.779  1.00 97.65           N  
ATOM    661  NH2 ARG B  82      -4.256 -22.330 -23.101  1.00 97.65           N  
ATOM    662  CZ  ARG B  82      -3.552 -22.282 -21.980  1.00 97.65           C  
ATOM    663  N   ALA B  83      -5.714 -19.437 -15.974  1.00 98.35           N  
ATOM    664  CA  ALA B  83      -7.172 -19.401 -15.894  1.00 98.35           C  
ATOM    665  C   ALA B  83      -7.668 -17.997 -15.561  1.00 98.35           C  
ATOM    666  CB  ALA B  83      -7.673 -20.400 -14.853  1.00 98.35           C  
ATOM    667  O   ALA B  83      -8.613 -17.503 -16.181  1.00 98.35           O  
ATOM    668  N   ALA B  84      -7.061 -17.335 -14.565  1.00 98.60           N  
ATOM    669  CA  ALA B  84      -7.448 -15.979 -14.184  1.00 98.60           C  
ATOM    670  C   ALA B  84      -7.161 -14.990 -15.310  1.00 98.60           C  
ATOM    671  CB  ALA B  84      -6.722 -15.556 -12.910  1.00 98.60           C  
ATOM    672  O   ALA B  84      -7.950 -14.075 -15.557  1.00 98.60           O  
ATOM    673  N   LEU B  85      -6.071 -15.179 -16.017  1.00 98.26           N  
ATOM    674  CA  LEU B  85      -5.714 -14.305 -17.130  1.00 98.26           C  
ATOM    675  C   LEU B  85      -6.698 -14.465 -18.283  1.00 98.26           C  
ATOM    676  CB  LEU B  85      -4.292 -14.604 -17.612  1.00 98.26           C  
ATOM    677  O   LEU B  85      -6.999 -13.498 -18.987  1.00 98.26           O  
ATOM    678  CG  LEU B  85      -3.158 -14.199 -16.669  1.00 98.26           C  
ATOM    679  CD1 LEU B  85      -1.823 -14.720 -17.192  1.00 98.26           C  
ATOM    680  CD2 LEU B  85      -3.118 -12.684 -16.499  1.00 98.26           C  
ATOM    681  N   GLU B  86      -7.141 -15.676 -18.480  1.00 98.25           N  
ATOM    682  CA  GLU B  86      -8.155 -15.914 -19.503  1.00 98.25           C  
ATOM    683  C   GLU B  86      -9.442 -15.156 -19.191  1.00 98.25           C  
ATOM    684  CB  GLU B  86      -8.445 -17.411 -19.634  1.00 98.25           C  
ATOM    685  O   GLU B  86     -10.060 -14.576 -20.086  1.00 98.25           O  
ATOM    686  CG  GLU B  86      -7.320 -18.201 -20.288  1.00 98.25           C  
ATOM    687  CD  GLU B  86      -7.585 -19.697 -20.332  1.00 98.25           C  
ATOM    688  OE1 GLU B  86      -6.870 -20.419 -21.064  1.00 98.25           O  
ATOM    689  OE2 GLU B  86      -8.515 -20.152 -19.630  1.00 98.25           O  
ATOM    690  N   ALA B  87      -9.803 -15.139 -17.915  1.00 98.57           N  
ATOM    691  CA  ALA B  87     -10.973 -14.363 -17.512  1.00 98.57           C  
ATOM    692  C   ALA B  87     -10.730 -12.868 -17.699  1.00 98.57           C  
ATOM    693  CB  ALA B  87     -11.336 -14.662 -16.059  1.00 98.57           C  
ATOM    694  O   ALA B  87     -11.613 -12.143 -18.164  1.00 98.57           O  
ATOM    695  N   LEU B  88      -9.539 -12.441 -17.350  1.00 98.05           N  
ATOM    696  CA  LEU B  88      -9.166 -11.032 -17.422  1.00 98.05           C  
ATOM    697  C   LEU B  88      -9.241 -10.523 -18.857  1.00 98.05           C  
ATOM    698  CB  LEU B  88      -7.755 -10.822 -16.866  1.00 98.05           C  
ATOM    699  O   LEU B  88      -9.685  -9.398 -19.098  1.00 98.05           O  
ATOM    700  CG  LEU B  88      -7.306  -9.371 -16.686  1.00 98.05           C  
ATOM    701  CD1 LEU B  88      -8.173  -8.675 -15.641  1.00 98.05           C  
ATOM    702  CD2 LEU B  88      -5.834  -9.311 -16.293  1.00 98.05           C  
ATOM    703  N   GLY B  89      -8.811 -11.298 -19.889  1.00 96.84           N  
ATOM    704  CA  GLY B  89      -8.814 -10.908 -21.289  1.00 96.84           C  
ATOM    705  C   GLY B  89     -10.046 -11.380 -22.038  1.00 96.84           C  
ATOM    706  O   GLY B  89     -10.026 -11.496 -23.265  1.00 96.84           O  
ATOM    707  N   SER B  90     -11.168 -11.635 -21.387  1.00 97.48           N  
ATOM    708  CA  SER B  90     -12.366 -12.225 -21.975  1.00 97.48           C  
ATOM    709  C   SER B  90     -13.356 -11.149 -22.409  1.00 97.48           C  
ATOM    710  CB  SER B  90     -13.037 -13.176 -20.983  1.00 97.48           C  
ATOM    711  O   SER B  90     -13.044  -9.958 -22.368  1.00 97.48           O  
ATOM    712  OG  SER B  90     -13.666 -12.453 -19.939  1.00 97.48           O  
ATOM    713  N   CYS B  91     -14.521 -11.599 -22.848  1.00 97.54           N  
ATOM    714  CA  CYS B  91     -15.569 -10.712 -23.340  1.00 97.54           C  
ATOM    715  C   CYS B  91     -16.100  -9.822 -22.222  1.00 97.54           C  
ATOM    716  CB  CYS B  91     -16.715 -11.520 -23.948  1.00 97.54           C  
ATOM    717  O   CYS B  91     -16.797  -8.840 -22.482  1.00 97.54           O  
ATOM    718  SG  CYS B  91     -17.564 -12.585 -22.762  1.00 97.54           S  
ATOM    719  N   LEU B  92     -15.674 -10.110 -20.988  1.00 97.66           N  
ATOM    720  CA  LEU B  92     -16.136  -9.326 -19.847  1.00 97.66           C  
ATOM    721  C   LEU B  92     -15.553  -7.917 -19.884  1.00 97.66           C  
ATOM    722  CB  LEU B  92     -15.755 -10.015 -18.534  1.00 97.66           C  
ATOM    723  O   LEU B  92     -16.025  -7.027 -19.173  1.00 97.66           O  
ATOM    724  CG  LEU B  92     -16.435 -11.354 -18.249  1.00 97.66           C  
ATOM    725  CD1 LEU B  92     -15.829 -12.004 -17.010  1.00 97.66           C  
ATOM    726  CD2 LEU B  92     -17.939 -11.165 -18.078  1.00 97.66           C  
ATOM    727  N   ASN B  93     -14.562  -7.743 -20.681  1.00 95.24           N  
ATOM    728  CA  ASN B  93     -13.971  -6.430 -20.916  1.00 95.24           C  
ATOM    729  C   ASN B  93     -14.957  -5.485 -21.596  1.00 95.24           C  
ATOM    730  CB  ASN B  93     -12.695  -6.557 -21.750  1.00 95.24           C  
ATOM    731  O   ASN B  93     -14.780  -4.266 -21.559  1.00 95.24           O  
ATOM    732  CG  ASN B  93     -11.918  -5.258 -21.832  1.00 95.24           C  
ATOM    733  ND2 ASN B  93     -11.771  -4.730 -23.041  1.00 95.24           N  
ATOM    734  OD1 ASN B  93     -11.454  -4.733 -20.816  1.00 95.24           O  
ATOM    735  N   ASN B  94     -16.017  -5.992 -22.223  1.00 94.43           N  
ATOM    736  CA  ASN B  94     -16.913  -5.220 -23.077  1.00 94.43           C  
ATOM    737  C   ASN B  94     -18.025  -4.557 -22.268  1.00 94.43           C  
ATOM    738  CB  ASN B  94     -17.510  -6.107 -24.171  1.00 94.43           C  
ATOM    739  O   ASN B  94     -18.542  -3.509 -22.658  1.00 94.43           O  
ATOM    740  CG  ASN B  94     -16.453  -6.710 -25.075  1.00 94.43           C  
ATOM    741  ND2 ASN B  94     -16.801  -7.798 -25.751  1.00 94.43           N  
ATOM    742  OD1 ASN B  94     -15.332  -6.202 -25.165  1.00 94.43           O  
ATOM    743  N   LYS B  95     -18.362  -5.162 -21.124  1.00 93.57           N  
ATOM    744  CA  LYS B  95     -19.548  -4.751 -20.378  1.00 93.57           C  
ATOM    745  C   LYS B  95     -19.227  -3.607 -19.421  1.00 93.57           C  
ATOM    746  CB  LYS B  95     -20.132  -5.934 -19.605  1.00 93.57           C  
ATOM    747  O   LYS B  95     -18.228  -3.655 -18.701  1.00 93.57           O  
ATOM    748  CG  LYS B  95     -21.413  -5.609 -18.851  1.00 93.57           C  
ATOM    749  CD  LYS B  95     -22.548  -5.255 -19.804  1.00 93.57           C  
ATOM    750  CE  LYS B  95     -23.831  -4.930 -19.051  1.00 93.57           C  
ATOM    751  NZ  LYS B  95     -24.929  -4.522 -19.978  1.00 93.57           N  
ATOM    752  N   TYR B  96     -19.983  -2.549 -19.412  1.00 91.87           N  
ATOM    753  CA  TYR B  96     -19.984  -1.476 -18.424  1.00 91.87           C  
ATOM    754  C   TYR B  96     -21.186  -1.591 -17.495  1.00 91.87           C  
ATOM    755  CB  TYR B  96     -19.986  -0.109 -19.114  1.00 91.87           C  
ATOM    756  O   TYR B  96     -22.322  -1.342 -17.906  1.00 91.87           O  
ATOM    757  CG  TYR B  96     -19.755   1.047 -18.172  1.00 91.87           C  
ATOM    758  CD1 TYR B  96     -20.776   1.950 -17.882  1.00 91.87           C  
ATOM    759  CD2 TYR B  96     -18.515   1.241 -17.571  1.00 91.87           C  
ATOM    760  CE1 TYR B  96     -20.567   3.018 -17.015  1.00 91.87           C  
ATOM    761  CE2 TYR B  96     -18.295   2.305 -16.704  1.00 91.87           C  
ATOM    762  OH  TYR B  96     -19.112   4.242 -15.574  1.00 91.87           O  
ATOM    763  CZ  TYR B  96     -19.325   3.187 -16.432  1.00 91.87           C  
ATOM    764  N   SER B  97     -20.966  -1.990 -16.222  1.00 92.88           N  
ATOM    765  CA  SER B  97     -22.053  -2.340 -15.314  1.00 92.88           C  
ATOM    766  C   SER B  97     -22.094  -1.402 -14.112  1.00 92.88           C  
ATOM    767  CB  SER B  97     -21.910  -3.786 -14.838  1.00 92.88           C  
ATOM    768  O   SER B  97     -21.929  -1.839 -12.971  1.00 92.88           O  
ATOM    769  OG  SER B  97     -20.635  -4.001 -14.258  1.00 92.88           O  
ATOM    770  N   GLU B  98     -22.488  -0.129 -14.252  1.00 91.45           N  
ATOM    771  CA  GLU B  98     -22.576   0.847 -13.170  1.00 91.45           C  
ATOM    772  C   GLU B  98     -23.620   0.432 -12.137  1.00 91.45           C  
ATOM    773  CB  GLU B  98     -22.906   2.235 -13.724  1.00 91.45           C  
ATOM    774  O   GLU B  98     -24.748   0.083 -12.492  1.00 91.45           O  
ATOM    775  CG  GLU B  98     -21.696   2.989 -14.255  1.00 91.45           C  
ATOM    776  CD  GLU B  98     -22.003   4.431 -14.627  1.00 91.45           C  
ATOM    777  OE1 GLU B  98     -21.067   5.174 -15.001  1.00 91.45           O  
ATOM    778  OE2 GLU B  98     -23.189   4.821 -14.543  1.00 91.45           O  
ATOM    779  N   GLY B  99     -23.286   0.450 -10.818  1.00 92.88           N  
ATOM    780  CA  GLY B  99     -24.169   0.052  -9.733  1.00 92.88           C  
ATOM    781  C   GLY B  99     -23.846  -1.320  -9.174  1.00 92.88           C  
ATOM    782  O   GLY B  99     -22.738  -1.829  -9.363  1.00 92.88           O  
ATOM    783  N   TYR B 100     -24.754  -1.899  -8.344  1.00 95.79           N  
ATOM    784  CA  TYR B 100     -24.572  -3.195  -7.700  1.00 95.79           C  
ATOM    785  C   TYR B 100     -25.564  -4.217  -8.242  1.00 95.79           C  
ATOM    786  CB  TYR B 100     -24.731  -3.068  -6.182  1.00 95.79           C  
ATOM    787  O   TYR B 100     -26.551  -3.853  -8.884  1.00 95.79           O  
ATOM    788  CG  TYR B 100     -23.678  -2.203  -5.532  1.00 95.79           C  
ATOM    789  CD1 TYR B 100     -22.408  -2.706  -5.258  1.00 95.79           C  
ATOM    790  CD2 TYR B 100     -23.951  -0.883  -5.189  1.00 95.79           C  
ATOM    791  CE1 TYR B 100     -21.435  -1.913  -4.657  1.00 95.79           C  
ATOM    792  CE2 TYR B 100     -22.986  -0.082  -4.588  1.00 95.79           C  
ATOM    793  OH  TYR B 100     -20.774   0.185  -3.732  1.00 95.79           O  
ATOM    794  CZ  TYR B 100     -21.733  -0.604  -4.327  1.00 95.79           C  
ATOM    795  N   PRO B 101     -25.249  -5.521  -8.096  1.00 95.94           N  
ATOM    796  CA  PRO B 101     -26.135  -6.560  -8.625  1.00 95.94           C  
ATOM    797  C   PRO B 101     -27.599  -6.329  -8.258  1.00 95.94           C  
ATOM    798  CB  PRO B 101     -25.605  -7.840  -7.974  1.00 95.94           C  
ATOM    799  O   PRO B 101     -27.924  -6.147  -7.082  1.00 95.94           O  
ATOM    800  CG  PRO B 101     -24.147  -7.587  -7.765  1.00 95.94           C  
ATOM    801  CD  PRO B 101     -23.966  -6.155  -7.349  1.00 95.94           C  
ATOM    802  N   GLY B 102     -28.449  -6.393  -9.249  1.00 93.13           N  
ATOM    803  CA  GLY B 102     -29.878  -6.188  -9.068  1.00 93.13           C  
ATOM    804  C   GLY B 102     -30.282  -4.727  -9.121  1.00 93.13           C  
ATOM    805  O   GLY B 102     -31.468  -4.409  -9.230  1.00 93.13           O  
ATOM    806  N   LYS B 103     -29.329  -3.824  -9.118  1.00 91.03           N  
ATOM    807  CA  LYS B 103     -29.591  -2.388  -9.122  1.00 91.03           C  
ATOM    808  C   LYS B 103     -28.665  -1.664 -10.096  1.00 91.03           C  
ATOM    809  CB  LYS B 103     -29.429  -1.808  -7.716  1.00 91.03           C  
ATOM    810  O   LYS B 103     -28.109  -0.613  -9.767  1.00 91.03           O  
ATOM    811  CG  LYS B 103     -30.402  -2.381  -6.696  1.00 91.03           C  
ATOM    812  CD  LYS B 103     -30.243  -1.712  -5.336  1.00 91.03           C  
ATOM    813  CE  LYS B 103     -31.199  -2.301  -4.307  1.00 91.03           C  
ATOM    814  NZ  LYS B 103     -31.062  -1.634  -2.978  1.00 91.03           N  
ATOM    815  N   ARG B 104     -28.519  -2.298 -11.262  1.00 92.92           N  
ATOM    816  CA  ARG B 104     -27.631  -1.717 -12.264  1.00 92.92           C  
ATOM    817  C   ARG B 104     -28.322  -0.585 -13.018  1.00 92.92           C  
ATOM    818  CB  ARG B 104     -27.157  -2.789 -13.248  1.00 92.92           C  
ATOM    819  O   ARG B 104     -29.536  -0.621 -13.226  1.00 92.92           O  
ATOM    820  CG  ARG B 104     -26.432  -3.952 -12.590  1.00 92.92           C  
ATOM    821  CD  ARG B 104     -25.036  -3.558 -12.128  1.00 92.92           C  
ATOM    822  NE  ARG B 104     -24.275  -4.715 -11.664  1.00 92.92           N  
ATOM    823  NH1 ARG B 104     -22.365  -3.517 -11.161  1.00 92.92           N  
ATOM    824  NH2 ARG B 104     -22.426  -5.782 -10.817  1.00 92.92           N  
ATOM    825  CZ  ARG B 104     -23.024  -4.668 -11.215  1.00 92.92           C  
ATOM    826  N   TYR B 105     -27.501   0.450 -13.411  1.00 85.88           N  
ATOM    827  CA  TYR B 105     -28.029   1.550 -14.210  1.00 85.88           C  
ATOM    828  C   TYR B 105     -28.320   1.097 -15.636  1.00 85.88           C  
ATOM    829  CB  TYR B 105     -27.046   2.724 -14.225  1.00 85.88           C  
ATOM    830  O   TYR B 105     -29.371   1.419 -16.194  1.00 85.88           O  
ATOM    831  CG  TYR B 105     -27.550   3.928 -14.984  1.00 85.88           C  
ATOM    832  CD1 TYR B 105     -27.057   4.233 -16.251  1.00 85.88           C  
ATOM    833  CD2 TYR B 105     -28.518   4.762 -14.437  1.00 85.88           C  
ATOM    834  CE1 TYR B 105     -27.516   5.342 -16.954  1.00 85.88           C  
ATOM    835  CE2 TYR B 105     -28.984   5.874 -15.130  1.00 85.88           C  
ATOM    836  OH  TYR B 105     -28.937   7.254 -17.077  1.00 85.88           O  
ATOM    837  CZ  TYR B 105     -28.479   6.155 -16.386  1.00 85.88           C  
ATOM    838  N   TYR B 106     -27.401   0.340 -16.220  1.00 87.81           N  
ATOM    839  CA  TYR B 106     -27.533  -0.154 -17.586  1.00 87.81           C  
ATOM    840  C   TYR B 106     -28.080  -1.576 -17.601  1.00 87.81           C  
ATOM    841  CB  TYR B 106     -26.182  -0.107 -18.307  1.00 87.81           C  
ATOM    842  O   TYR B 106     -27.858  -2.344 -16.662  1.00 87.81           O  
ATOM    843  CG  TYR B 106     -25.577   1.274 -18.372  1.00 87.81           C  
ATOM    844  CD1 TYR B 106     -26.018   2.206 -19.309  1.00 87.81           C  
ATOM    845  CD2 TYR B 106     -24.563   1.650 -17.497  1.00 87.81           C  
ATOM    846  CE1 TYR B 106     -25.461   3.479 -19.374  1.00 87.81           C  
ATOM    847  CE2 TYR B 106     -23.999   2.920 -17.553  1.00 87.81           C  
ATOM    848  OH  TYR B 106     -23.900   5.086 -18.553  1.00 87.81           O  
ATOM    849  CZ  TYR B 106     -24.455   3.827 -18.493  1.00 87.81           C  
ATOM    850  N   GLY B 107     -28.836  -1.931 -18.619  1.00 89.88           N  
ATOM    851  CA  GLY B 107     -29.330  -3.286 -18.807  1.00 89.88           C  
ATOM    852  C   GLY B 107     -28.267  -4.245 -19.308  1.00 89.88           C  
ATOM    853  O   GLY B 107     -27.099  -3.873 -19.436  1.00 89.88           O  
ATOM    854  N   GLY B 108     -28.622  -5.531 -19.485  1.00 93.22           N  
ATOM    855  CA  GLY B 108     -27.733  -6.564 -19.991  1.00 93.22           C  
ATOM    856  C   GLY B 108     -26.710  -7.024 -18.970  1.00 93.22           C  
ATOM    857  O   GLY B 108     -25.591  -7.397 -19.330  1.00 93.22           O  
ATOM    858  N   ALA B 109     -27.004  -6.902 -17.703  1.00 94.24           N  
ATOM    859  CA  ALA B 109     -26.028  -7.172 -16.651  1.00 94.24           C  
ATOM    860  C   ALA B 109     -26.334  -8.488 -15.942  1.00 94.24           C  
ATOM    861  CB  ALA B 109     -25.998  -6.024 -15.645  1.00 94.24           C  
ATOM    862  O   ALA B 109     -25.800  -8.759 -14.864  1.00 94.24           O  
ATOM    863  N   GLU B 110     -27.184  -9.355 -16.560  1.00 95.49           N  
ATOM    864  CA  GLU B 110     -27.645 -10.570 -15.894  1.00 95.49           C  
ATOM    865  C   GLU B 110     -26.474 -11.474 -15.522  1.00 95.49           C  
ATOM    866  CB  GLU B 110     -28.634 -11.328 -16.783  1.00 95.49           C  
ATOM    867  O   GLU B 110     -26.348 -11.893 -14.370  1.00 95.49           O  
ATOM    868  CG  GLU B 110     -29.920 -10.565 -17.064  1.00 95.49           C  
ATOM    869  CD  GLU B 110     -29.834  -9.678 -18.297  1.00 95.49           C  
ATOM    870  OE1 GLU B 110     -30.863  -9.084 -18.691  1.00 95.49           O  
ATOM    871  OE2 GLU B 110     -28.728  -9.577 -18.874  1.00 95.49           O  
ATOM    872  N   VAL B 111     -25.611 -11.717 -16.504  1.00 97.90           N  
ATOM    873  CA  VAL B 111     -24.504 -12.640 -16.272  1.00 97.90           C  
ATOM    874  C   VAL B 111     -23.417 -11.948 -15.453  1.00 97.90           C  
ATOM    875  CB  VAL B 111     -23.917 -13.167 -17.600  1.00 97.90           C  
ATOM    876  O   VAL B 111     -22.795 -12.567 -14.586  1.00 97.90           O  
ATOM    877  CG1 VAL B 111     -22.694 -14.045 -17.339  1.00 97.90           C  
ATOM    878  CG2 VAL B 111     -24.977 -13.940 -18.382  1.00 97.90           C  
ATOM    879  N   VAL B 112     -23.229 -10.673 -15.689  1.00 97.12           N  
ATOM    880  CA  VAL B 112     -22.260  -9.890 -14.930  1.00 97.12           C  
ATOM    881  C   VAL B 112     -22.654  -9.869 -13.454  1.00 97.12           C  
ATOM    882  CB  VAL B 112     -22.147  -8.447 -15.471  1.00 97.12           C  
ATOM    883  O   VAL B 112     -21.796  -9.973 -12.575  1.00 97.12           O  
ATOM    884  CG1 VAL B 112     -21.398  -7.556 -14.482  1.00 97.12           C  
ATOM    885  CG2 VAL B 112     -21.454  -8.442 -16.832  1.00 97.12           C  
ATOM    886  N   ASP B 113     -23.913  -9.742 -13.172  1.00 97.82           N  
ATOM    887  CA  ASP B 113     -24.390  -9.786 -11.793  1.00 97.82           C  
ATOM    888  C   ASP B 113     -24.089 -11.139 -11.152  1.00 97.82           C  
ATOM    889  CB  ASP B 113     -25.891  -9.498 -11.735  1.00 97.82           C  
ATOM    890  O   ASP B 113     -23.661 -11.203  -9.998  1.00 97.82           O  
ATOM    891  CG  ASP B 113     -26.215  -8.017 -11.826  1.00 97.82           C  
ATOM    892  OD1 ASP B 113     -25.289  -7.202 -12.025  1.00 97.82           O  
ATOM    893  OD2 ASP B 113     -27.407  -7.663 -11.694  1.00 97.82           O  
ATOM    894  N   GLU B 114     -24.300 -12.237 -11.892  1.00 98.52           N  
ATOM    895  CA  GLU B 114     -24.007 -13.572 -11.380  1.00 98.52           C  
ATOM    896  C   GLU B 114     -22.524 -13.725 -11.055  1.00 98.52           C  
ATOM    897  CB  GLU B 114     -24.437 -14.641 -12.388  1.00 98.52           C  
ATOM    898  O   GLU B 114     -22.164 -14.331 -10.044  1.00 98.52           O  
ATOM    899  CG  GLU B 114     -25.946 -14.760 -12.552  1.00 98.52           C  
ATOM    900  CD  GLU B 114     -26.357 -15.809 -13.572  1.00 98.52           C  
ATOM    901  OE1 GLU B 114     -27.423 -15.651 -14.210  1.00 98.52           O  
ATOM    902  OE2 GLU B 114     -25.609 -16.799 -13.734  1.00 98.52           O  
ATOM    903  N   ILE B 115     -21.694 -13.140 -11.890  1.00 98.74           N  
ATOM    904  CA  ILE B 115     -20.249 -13.228 -11.710  1.00 98.74           C  
ATOM    905  C   ILE B 115     -19.837 -12.457 -10.458  1.00 98.74           C  
ATOM    906  CB  ILE B 115     -19.491 -12.690 -12.944  1.00 98.74           C  
ATOM    907  O   ILE B 115     -19.052 -12.953  -9.646  1.00 98.74           O  
ATOM    908  CG1 ILE B 115     -19.643 -13.654 -14.126  1.00 98.74           C  
ATOM    909  CG2 ILE B 115     -18.014 -12.458 -12.613  1.00 98.74           C  
ATOM    910  CD1 ILE B 115     -19.186 -13.077 -15.459  1.00 98.74           C  
ATOM    911  N   GLU B 116     -20.355 -11.215 -10.318  1.00 98.71           N  
ATOM    912  CA  GLU B 116     -20.008 -10.403  -9.156  1.00 98.71           C  
ATOM    913  C   GLU B 116     -20.465 -11.070  -7.861  1.00 98.71           C  
ATOM    914  CB  GLU B 116     -20.621  -9.006  -9.273  1.00 98.71           C  
ATOM    915  O   GLU B 116     -19.729 -11.088  -6.872  1.00 98.71           O  
ATOM    916  CG  GLU B 116     -20.201  -8.055  -8.161  1.00 98.71           C  
ATOM    917  CD  GLU B 116     -20.536  -6.601  -8.457  1.00 98.71           C  
ATOM    918  OE1 GLU B 116     -20.693  -5.808  -7.501  1.00 98.71           O  
ATOM    919  OE2 GLU B 116     -20.644  -6.253  -9.654  1.00 98.71           O  
ATOM    920  N   LEU B 117     -21.682 -11.656  -7.840  1.00 98.74           N  
ATOM    921  CA  LEU B 117     -22.189 -12.357  -6.666  1.00 98.74           C  
ATOM    922  C   LEU B 117     -21.356 -13.601  -6.374  1.00 98.74           C  
ATOM    923  CB  LEU B 117     -23.656 -12.746  -6.865  1.00 98.74           C  
ATOM    924  O   LEU B 117     -21.146 -13.955  -5.212  1.00 98.74           O  
ATOM    925  CG  LEU B 117     -24.670 -11.601  -6.838  1.00 98.74           C  
ATOM    926  CD1 LEU B 117     -26.049 -12.105  -7.253  1.00 98.74           C  
ATOM    927  CD2 LEU B 117     -24.722 -10.965  -5.453  1.00 98.74           C  
ATOM    928  N   LEU B 118     -20.932 -14.291  -7.411  1.00 98.86           N  
ATOM    929  CA  LEU B 118     -20.047 -15.439  -7.248  1.00 98.86           C  
ATOM    930  C   LEU B 118     -18.732 -15.023  -6.598  1.00 98.86           C  
ATOM    931  CB  LEU B 118     -19.775 -16.103  -8.600  1.00 98.86           C  
ATOM    932  O   LEU B 118     -18.244 -15.697  -5.688  1.00 98.86           O  
ATOM    933  CG  LEU B 118     -18.853 -17.323  -8.582  1.00 98.86           C  
ATOM    934  CD1 LEU B 118     -19.484 -18.453  -7.774  1.00 98.86           C  
ATOM    935  CD2 LEU B 118     -18.546 -17.783 -10.004  1.00 98.86           C  
ATOM    936  N   CYS B 119     -18.197 -13.911  -7.092  1.00 98.91           N  
ATOM    937  CA  CYS B 119     -16.948 -13.406  -6.532  1.00 98.91           C  
ATOM    938  C   CYS B 119     -17.108 -13.074  -5.054  1.00 98.91           C  
ATOM    939  CB  CYS B 119     -16.481 -12.167  -7.295  1.00 98.91           C  
ATOM    940  O   CYS B 119     -16.246 -13.412  -4.240  1.00 98.91           O  
ATOM    941  SG  CYS B 119     -14.839 -11.590  -6.813  1.00 98.91           S  
ATOM    942  N   GLN B 120     -18.221 -12.412  -4.693  1.00 98.91           N  
ATOM    943  CA  GLN B 120     -18.500 -12.093  -3.297  1.00 98.91           C  
ATOM    944  C   GLN B 120     -18.563 -13.358  -2.446  1.00 98.91           C  
ATOM    945  CB  GLN B 120     -19.809 -11.312  -3.176  1.00 98.91           C  
ATOM    946  O   GLN B 120     -17.943 -13.428  -1.382  1.00 98.91           O  
ATOM    947  CG  GLN B 120     -19.744  -9.907  -3.759  1.00 98.91           C  
ATOM    948  CD  GLN B 120     -21.101  -9.230  -3.811  1.00 98.91           C  
ATOM    949  NE2 GLN B 120     -21.229  -8.224  -4.670  1.00 98.91           N  
ATOM    950  OE1 GLN B 120     -22.027  -9.608  -3.087  1.00 98.91           O  
ATOM    951  N   ARG B 121     -19.294 -14.343  -2.907  1.00 98.84           N  
ATOM    952  CA  ARG B 121     -19.435 -15.598  -2.175  1.00 98.84           C  
ATOM    953  C   ARG B 121     -18.085 -16.287  -2.005  1.00 98.84           C  
ATOM    954  CB  ARG B 121     -20.414 -16.531  -2.891  1.00 98.84           C  
ATOM    955  O   ARG B 121     -17.752 -16.749  -0.912  1.00 98.84           O  
ATOM    956  CG  ARG B 121     -21.874 -16.150  -2.707  1.00 98.84           C  
ATOM    957  CD  ARG B 121     -22.809 -17.229  -3.235  1.00 98.84           C  
ATOM    958  NE  ARG B 121     -22.569 -17.506  -4.648  1.00 98.84           N  
ATOM    959  NH1 ARG B 121     -22.502 -19.802  -4.399  1.00 98.84           N  
ATOM    960  NH2 ARG B 121     -22.212 -18.860  -6.469  1.00 98.84           N  
ATOM    961  CZ  ARG B 121     -22.428 -18.722  -5.169  1.00 98.84           C  
ATOM    962  N   ARG B 122     -17.260 -16.320  -3.021  1.00 98.93           N  
ATOM    963  CA  ARG B 122     -15.961 -16.982  -2.977  1.00 98.93           C  
ATOM    964  C   ARG B 122     -14.996 -16.234  -2.063  1.00 98.93           C  
ATOM    965  CB  ARG B 122     -15.368 -17.098  -4.383  1.00 98.93           C  
ATOM    966  O   ARG B 122     -14.154 -16.849  -1.405  1.00 98.93           O  
ATOM    967  CG  ARG B 122     -16.011 -18.180  -5.235  1.00 98.93           C  
ATOM    968  CD  ARG B 122     -15.422 -18.217  -6.639  1.00 98.93           C  
ATOM    969  NE  ARG B 122     -15.897 -19.374  -7.392  1.00 98.93           N  
ATOM    970  NH1 ARG B 122     -15.024 -18.676  -9.414  1.00 98.93           N  
ATOM    971  NH2 ARG B 122     -16.175 -20.654  -9.279  1.00 98.93           N  
ATOM    972  CZ  ARG B 122     -15.698 -19.565  -8.693  1.00 98.93           C  
ATOM    973  N   ALA B 123     -15.131 -14.905  -2.054  1.00 98.96           N  
ATOM    974  CA  ALA B 123     -14.295 -14.116  -1.154  1.00 98.96           C  
ATOM    975  C   ALA B 123     -14.580 -14.463   0.305  1.00 98.96           C  
ATOM    976  CB  ALA B 123     -14.514 -12.624  -1.395  1.00 98.96           C  
ATOM    977  O   ALA B 123     -13.654 -14.693   1.087  1.00 98.96           O  
ATOM    978  N   LEU B 124     -15.887 -14.513   0.672  1.00 98.93           N  
ATOM    979  CA  LEU B 124     -16.260 -14.867   2.037  1.00 98.93           C  
ATOM    980  C   LEU B 124     -15.833 -16.293   2.365  1.00 98.93           C  
ATOM    981  CB  LEU B 124     -17.771 -14.715   2.236  1.00 98.93           C  
ATOM    982  O   LEU B 124     -15.345 -16.563   3.465  1.00 98.93           O  
ATOM    983  CG  LEU B 124     -18.331 -13.297   2.118  1.00 98.93           C  
ATOM    984  CD1 LEU B 124     -19.853 -13.319   2.215  1.00 98.93           C  
ATOM    985  CD2 LEU B 124     -17.734 -12.395   3.192  1.00 98.93           C  
ATOM    986  N   GLU B 125     -15.917 -17.168   1.423  1.00 98.80           N  
ATOM    987  CA  GLU B 125     -15.532 -18.564   1.609  1.00 98.80           C  
ATOM    988  C   GLU B 125     -14.023 -18.701   1.786  1.00 98.80           C  
ATOM    989  CB  GLU B 125     -16.002 -19.414   0.425  1.00 98.80           C  
ATOM    990  O   GLU B 125     -13.559 -19.397   2.692  1.00 98.80           O  
ATOM    991  CG  GLU B 125     -15.746 -20.904   0.598  1.00 98.80           C  
ATOM    992  CD  GLU B 125     -16.228 -21.736  -0.580  1.00 98.80           C  
ATOM    993  OE1 GLU B 125     -16.071 -22.978  -0.550  1.00 98.80           O  
ATOM    994  OE2 GLU B 125     -16.766 -21.141  -1.540  1.00 98.80           O  
ATOM    995  N   ALA B 126     -13.242 -18.040   0.943  1.00 98.85           N  
ATOM    996  CA  ALA B 126     -11.785 -18.143   0.961  1.00 98.85           C  
ATOM    997  C   ALA B 126     -11.222 -17.714   2.314  1.00 98.85           C  
ATOM    998  CB  ALA B 126     -11.178 -17.298  -0.156  1.00 98.85           C  
ATOM    999  O   ALA B 126     -10.214 -18.255   2.773  1.00 98.85           O  
ATOM   1000  N   PHE B 127     -11.936 -16.805   2.996  1.00 98.87           N  
ATOM   1001  CA  PHE B 127     -11.416 -16.287   4.256  1.00 98.87           C  
ATOM   1002  C   PHE B 127     -12.255 -16.777   5.430  1.00 98.87           C  
ATOM   1003  CB  PHE B 127     -11.382 -14.756   4.237  1.00 98.87           C  
ATOM   1004  O   PHE B 127     -12.176 -16.225   6.530  1.00 98.87           O  
ATOM   1005  CG  PHE B 127     -10.347 -14.183   3.308  1.00 98.87           C  
ATOM   1006  CD1 PHE B 127      -9.018 -14.081   3.704  1.00 98.87           C  
ATOM   1007  CD2 PHE B 127     -10.702 -13.745   2.039  1.00 98.87           C  
ATOM   1008  CE1 PHE B 127      -8.057 -13.551   2.846  1.00 98.87           C  
ATOM   1009  CE2 PHE B 127      -9.747 -13.214   1.176  1.00 98.87           C  
ATOM   1010  CZ  PHE B 127      -8.426 -13.117   1.582  1.00 98.87           C  
ATOM   1011  N   ASP B 128     -13.095 -17.751   5.172  1.00 98.45           N  
ATOM   1012  CA  ASP B 128     -13.901 -18.437   6.177  1.00 98.45           C  
ATOM   1013  C   ASP B 128     -14.761 -17.447   6.960  1.00 98.45           C  
ATOM   1014  CB  ASP B 128     -13.007 -19.229   7.133  1.00 98.45           C  
ATOM   1015  O   ASP B 128     -14.763 -17.460   8.193  1.00 98.45           O  
ATOM   1016  CG  ASP B 128     -12.280 -20.375   6.453  1.00 98.45           C  
ATOM   1017  OD1 ASP B 128     -12.868 -21.029   5.564  1.00 98.45           O  
ATOM   1018  OD2 ASP B 128     -11.109 -20.629   6.810  1.00 98.45           O  
ATOM   1019  N   LEU B 129     -15.470 -16.592   6.272  1.00 98.82           N  
ATOM   1020  CA  LEU B 129     -16.261 -15.555   6.924  1.00 98.82           C  
ATOM   1021  C   LEU B 129     -17.751 -15.862   6.819  1.00 98.82           C  
ATOM   1022  CB  LEU B 129     -15.965 -14.186   6.307  1.00 98.82           C  
ATOM   1023  O   LEU B 129     -18.240 -16.228   5.748  1.00 98.82           O  
ATOM   1024  CG  LEU B 129     -14.516 -13.702   6.393  1.00 98.82           C  
ATOM   1025  CD1 LEU B 129     -14.341 -12.410   5.602  1.00 98.82           C  
ATOM   1026  CD2 LEU B 129     -14.105 -13.504   7.848  1.00 98.82           C  
ATOM   1027  N   ASP B 130     -18.400 -15.789   7.936  1.00 98.29           N  
ATOM   1028  CA  ASP B 130     -19.849 -15.949   8.007  1.00 98.29           C  
ATOM   1029  C   ASP B 130     -20.565 -14.770   7.351  1.00 98.29           C  
ATOM   1030  CB  ASP B 130     -20.303 -16.096   9.461  1.00 98.29           C  
ATOM   1031  O   ASP B 130     -20.408 -13.625   7.779  1.00 98.29           O  
ATOM   1032  CG  ASP B 130     -21.791 -16.369   9.593  1.00 98.29           C  
ATOM   1033  OD1 ASP B 130     -22.517 -16.297   8.578  1.00 98.29           O  
ATOM   1034  OD2 ASP B 130     -22.242 -16.656  10.723  1.00 98.29           O  
ATOM   1035  N   PRO B 131     -21.361 -15.026   6.342  1.00 97.76           N  
ATOM   1036  CA  PRO B 131     -22.035 -13.951   5.610  1.00 97.76           C  
ATOM   1037  C   PRO B 131     -23.002 -13.157   6.484  1.00 97.76           C  
ATOM   1038  CB  PRO B 131     -22.785 -14.696   4.503  1.00 97.76           C  
ATOM   1039  O   PRO B 131     -23.438 -12.070   6.099  1.00 97.76           O  
ATOM   1040  CG  PRO B 131     -22.063 -15.997   4.360  1.00 97.76           C  
ATOM   1041  CD  PRO B 131     -21.464 -16.358   5.688  1.00 97.76           C  
ATOM   1042  N   ALA B 132     -23.353 -13.737   7.639  1.00 96.50           N  
ATOM   1043  CA  ALA B 132     -24.196 -13.007   8.583  1.00 96.50           C  
ATOM   1044  C   ALA B 132     -23.382 -11.975   9.360  1.00 96.50           C  
ATOM   1045  CB  ALA B 132     -24.880 -13.975   9.545  1.00 96.50           C  
ATOM   1046  O   ALA B 132     -23.937 -11.012   9.894  1.00 96.50           O  
ATOM   1047  N   GLN B 133     -22.117 -12.118   9.377  1.00 97.87           N  
ATOM   1048  CA  GLN B 133     -21.274 -11.259  10.203  1.00 97.87           C  
ATOM   1049  C   GLN B 133     -20.356 -10.396   9.341  1.00 97.87           C  
ATOM   1050  CB  GLN B 133     -20.445 -12.097  11.177  1.00 97.87           C  
ATOM   1051  O   GLN B 133     -19.846  -9.373   9.801  1.00 97.87           O  
ATOM   1052  CG  GLN B 133     -21.278 -12.843  12.210  1.00 97.87           C  
ATOM   1053  CD  GLN B 133     -20.429 -13.614  13.204  1.00 97.87           C  
ATOM   1054  NE2 GLN B 133     -20.993 -14.677  13.767  1.00 97.87           N  
ATOM   1055  OE1 GLN B 133     -19.276 -13.256  13.463  1.00 97.87           O  
ATOM   1056  N   TRP B 134     -20.121 -10.863   8.139  1.00 98.81           N  
ATOM   1057  CA  TRP B 134     -19.213 -10.136   7.257  1.00 98.81           C  
ATOM   1058  C   TRP B 134     -19.821  -9.966   5.869  1.00 98.81           C  
ATOM   1059  CB  TRP B 134     -17.868 -10.861   7.154  1.00 98.81           C  
ATOM   1060  O   TRP B 134     -20.490 -10.870   5.363  1.00 98.81           O  
ATOM   1061  CG  TRP B 134     -16.991 -10.692   8.358  1.00 98.81           C  
ATOM   1062  CD1 TRP B 134     -16.957 -11.485   9.471  1.00 98.81           C  
ATOM   1063  CD2 TRP B 134     -16.023  -9.660   8.571  1.00 98.81           C  
ATOM   1064  CE2 TRP B 134     -15.438  -9.890   9.836  1.00 98.81           C  
ATOM   1065  CE3 TRP B 134     -15.592  -8.562   7.814  1.00 98.81           C  
ATOM   1066  NE1 TRP B 134     -16.025 -11.008  10.364  1.00 98.81           N  
ATOM   1067  CH2 TRP B 134     -14.041  -7.995   9.600  1.00 98.81           C  
ATOM   1068  CZ2 TRP B 134     -14.444  -9.061  10.361  1.00 98.81           C  
ATOM   1069  CZ3 TRP B 134     -14.602  -7.739   8.338  1.00 98.81           C  
ATOM   1070  N   GLY B 135     -19.641  -8.776   5.315  1.00 98.81           N  
ATOM   1071  CA  GLY B 135     -19.870  -8.514   3.903  1.00 98.81           C  
ATOM   1072  C   GLY B 135     -18.600  -8.174   3.146  1.00 98.81           C  
ATOM   1073  O   GLY B 135     -17.533  -8.032   3.746  1.00 98.81           O  
ATOM   1074  N   VAL B 136     -18.676  -8.155   1.775  1.00 98.94           N  
ATOM   1075  CA  VAL B 136     -17.500  -7.817   0.980  1.00 98.94           C  
ATOM   1076  C   VAL B 136     -17.923  -7.028  -0.258  1.00 98.94           C  
ATOM   1077  CB  VAL B 136     -16.714  -9.081   0.563  1.00 98.94           C  
ATOM   1078  O   VAL B 136     -18.961  -7.314  -0.859  1.00 98.94           O  
ATOM   1079  CG1 VAL B 136     -17.589 -10.008  -0.278  1.00 98.94           C  
ATOM   1080  CG2 VAL B 136     -15.450  -8.694  -0.202  1.00 98.94           C  
ATOM   1081  N   ASN B 137     -17.217  -5.926  -0.517  1.00 98.90           N  
ATOM   1082  CA  ASN B 137     -17.295  -5.213  -1.787  1.00 98.90           C  
ATOM   1083  C   ASN B 137     -16.133  -5.576  -2.707  1.00 98.90           C  
ATOM   1084  CB  ASN B 137     -17.334  -3.701  -1.552  1.00 98.90           C  
ATOM   1085  O   ASN B 137     -14.969  -5.418  -2.336  1.00 98.90           O  
ATOM   1086  CG  ASN B 137     -17.672  -2.923  -2.808  1.00 98.90           C  
ATOM   1087  ND2 ASN B 137     -18.751  -2.152  -2.756  1.00 98.90           N  
ATOM   1088  OD1 ASN B 137     -16.968  -3.015  -3.818  1.00 98.90           O  
ATOM   1089  N   VAL B 138     -16.412  -5.984  -3.943  1.00 98.89           N  
ATOM   1090  CA  VAL B 138     -15.371  -6.529  -4.808  1.00 98.89           C  
ATOM   1091  C   VAL B 138     -15.123  -5.583  -5.980  1.00 98.89           C  
ATOM   1092  CB  VAL B 138     -15.745  -7.935  -5.328  1.00 98.89           C  
ATOM   1093  O   VAL B 138     -14.525  -5.972  -6.985  1.00 98.89           O  
ATOM   1094  CG1 VAL B 138     -15.834  -8.932  -4.174  1.00 98.89           C  
ATOM   1095  CG2 VAL B 138     -17.063  -7.886  -6.099  1.00 98.89           C  
ATOM   1096  N   GLN B 139     -15.545  -4.332  -5.890  1.00 98.64           N  
ATOM   1097  CA  GLN B 139     -15.554  -3.457  -7.058  1.00 98.64           C  
ATOM   1098  C   GLN B 139     -14.332  -2.544  -7.070  1.00 98.64           C  
ATOM   1099  CB  GLN B 139     -16.834  -2.621  -7.093  1.00 98.64           C  
ATOM   1100  O   GLN B 139     -13.985  -1.975  -8.108  1.00 98.64           O  
ATOM   1101  CG  GLN B 139     -18.077  -3.414  -7.474  1.00 98.64           C  
ATOM   1102  CD  GLN B 139     -19.239  -2.527  -7.878  1.00 98.64           C  
ATOM   1103  NE2 GLN B 139     -20.437  -3.100  -7.918  1.00 98.64           N  
ATOM   1104  OE1 GLN B 139     -19.062  -1.335  -8.152  1.00 98.64           O  
ATOM   1105  N   PRO B 140     -13.639  -2.365  -5.936  1.00 98.74           N  
ATOM   1106  CA  PRO B 140     -12.488  -1.464  -6.021  1.00 98.74           C  
ATOM   1107  C   PRO B 140     -11.501  -1.870  -7.113  1.00 98.74           C  
ATOM   1108  CB  PRO B 140     -11.847  -1.577  -4.636  1.00 98.74           C  
ATOM   1109  O   PRO B 140     -11.282  -3.063  -7.340  1.00 98.74           O  
ATOM   1110  CG  PRO B 140     -12.974  -1.939  -3.722  1.00 98.74           C  
ATOM   1111  CD  PRO B 140     -13.897  -2.873  -4.450  1.00 98.74           C  
ATOM   1112  N   TYR B 141     -10.891  -0.839  -7.752  1.00 98.00           N  
ATOM   1113  CA  TYR B 141     -10.017  -1.056  -8.899  1.00 98.00           C  
ATOM   1114  C   TYR B 141      -8.684  -1.652  -8.464  1.00 98.00           C  
ATOM   1115  CB  TYR B 141      -9.781   0.258  -9.651  1.00 98.00           C  
ATOM   1116  O   TYR B 141      -8.015  -2.331  -9.247  1.00 98.00           O  
ATOM   1117  CG  TYR B 141     -11.008   0.782 -10.357  1.00 98.00           C  
ATOM   1118  CD1 TYR B 141     -11.986  -0.088 -10.833  1.00 98.00           C  
ATOM   1119  CD2 TYR B 141     -11.191   2.147 -10.549  1.00 98.00           C  
ATOM   1120  CE1 TYR B 141     -13.118   0.391 -11.486  1.00 98.00           C  
ATOM   1121  CE2 TYR B 141     -12.318   2.637 -11.200  1.00 98.00           C  
ATOM   1122  OH  TYR B 141     -14.393   2.232 -12.309  1.00 98.00           O  
ATOM   1123  CZ  TYR B 141     -13.275   1.753 -11.664  1.00 98.00           C  
ATOM   1124  N   SER B 142      -8.199  -1.345  -7.216  1.00 97.80           N  
ATOM   1125  CA  SER B 142      -6.974  -1.853  -6.608  1.00 97.80           C  
ATOM   1126  C   SER B 142      -6.976  -1.638  -5.098  1.00 97.80           C  
ATOM   1127  CB  SER B 142      -5.749  -1.178  -7.225  1.00 97.80           C  
ATOM   1128  O   SER B 142      -7.965  -1.165  -4.534  1.00 97.80           O  
ATOM   1129  OG  SER B 142      -5.719   0.202  -6.902  1.00 97.80           O  
ATOM   1130  N   GLY B 143      -5.842  -2.051  -4.417  1.00 98.08           N  
ATOM   1131  CA  GLY B 143      -5.762  -1.919  -2.971  1.00 98.08           C  
ATOM   1132  C   GLY B 143      -5.798  -0.478  -2.500  1.00 98.08           C  
ATOM   1133  O   GLY B 143      -6.467  -0.157  -1.516  1.00 98.08           O  
ATOM   1134  N   SER B 144      -5.115   0.437  -3.151  1.00 97.51           N  
ATOM   1135  CA  SER B 144      -5.048   1.839  -2.750  1.00 97.51           C  
ATOM   1136  C   SER B 144      -6.416   2.506  -2.840  1.00 97.51           C  
ATOM   1137  CB  SER B 144      -4.044   2.597  -3.619  1.00 97.51           C  
ATOM   1138  O   SER B 144      -6.876   3.122  -1.876  1.00 97.51           O  
ATOM   1139  OG  SER B 144      -2.721   2.162  -3.357  1.00 97.51           O  
ATOM   1140  N   PRO B 145      -7.116   2.325  -3.918  1.00 97.31           N  
ATOM   1141  CA  PRO B 145      -8.474   2.873  -3.967  1.00 97.31           C  
ATOM   1142  C   PRO B 145      -9.411   2.220  -2.954  1.00 97.31           C  
ATOM   1143  CB  PRO B 145      -8.923   2.574  -5.399  1.00 97.31           C  
ATOM   1144  O   PRO B 145     -10.331   2.869  -2.449  1.00 97.31           O  
ATOM   1145  CG  PRO B 145      -7.659   2.523  -6.194  1.00 97.31           C  
ATOM   1146  CD  PRO B 145      -6.577   1.940  -5.331  1.00 97.31           C  
ATOM   1147  N   ALA B 146      -9.192   0.957  -2.671  1.00 98.76           N  
ATOM   1148  CA  ALA B 146      -9.983   0.299  -1.634  1.00 98.76           C  
ATOM   1149  C   ALA B 146      -9.796   0.983  -0.283  1.00 98.76           C  
ATOM   1150  CB  ALA B 146      -9.607  -1.178  -1.536  1.00 98.76           C  
ATOM   1151  O   ALA B 146     -10.769   1.238   0.431  1.00 98.76           O  
ATOM   1152  N   ASN B 147      -8.536   1.271   0.078  1.00 98.74           N  
ATOM   1153  CA  ASN B 147      -8.269   1.988   1.320  1.00 98.74           C  
ATOM   1154  C   ASN B 147      -8.959   3.349   1.341  1.00 98.74           C  
ATOM   1155  CB  ASN B 147      -6.763   2.152   1.533  1.00 98.74           C  
ATOM   1156  O   ASN B 147      -9.589   3.716   2.334  1.00 98.74           O  
ATOM   1157  CG  ASN B 147      -6.090   0.864   1.965  1.00 98.74           C  
ATOM   1158  ND2 ASN B 147      -4.766   0.827   1.873  1.00 98.74           N  
ATOM   1159  OD1 ASN B 147      -6.755  -0.090   2.376  1.00 98.74           O  
ATOM   1160  N   LEU B 148      -8.832   4.070   0.263  1.00 98.10           N  
ATOM   1161  CA  LEU B 148      -9.436   5.396   0.194  1.00 98.10           C  
ATOM   1162  C   LEU B 148     -10.952   5.311   0.338  1.00 98.10           C  
ATOM   1163  CB  LEU B 148      -9.075   6.082  -1.127  1.00 98.10           C  
ATOM   1164  O   LEU B 148     -11.570   6.178   0.960  1.00 98.10           O  
ATOM   1165  CG  LEU B 148      -9.556   7.524  -1.295  1.00 98.10           C  
ATOM   1166  CD1 LEU B 148      -8.987   8.405  -0.188  1.00 98.10           C  
ATOM   1167  CD2 LEU B 148      -9.164   8.061  -2.668  1.00 98.10           C  
ATOM   1168  N   ALA B 149     -11.513   4.281  -0.207  1.00 98.53           N  
ATOM   1169  CA  ALA B 149     -12.954   4.083  -0.079  1.00 98.53           C  
ATOM   1170  C   ALA B 149     -13.351   3.872   1.379  1.00 98.53           C  
ATOM   1171  CB  ALA B 149     -13.405   2.896  -0.927  1.00 98.53           C  
ATOM   1172  O   ALA B 149     -14.382   4.379   1.828  1.00 98.53           O  
ATOM   1173  N   VAL B 150     -12.582   3.138   2.089  1.00 98.85           N  
ATOM   1174  CA  VAL B 150     -12.859   2.909   3.504  1.00 98.85           C  
ATOM   1175  C   VAL B 150     -12.783   4.230   4.266  1.00 98.85           C  
ATOM   1176  CB  VAL B 150     -11.878   1.884   4.115  1.00 98.85           C  
ATOM   1177  O   VAL B 150     -13.664   4.540   5.071  1.00 98.85           O  
ATOM   1178  CG1 VAL B 150     -12.018   1.842   5.636  1.00 98.85           C  
ATOM   1179  CG2 VAL B 150     -12.112   0.498   3.516  1.00 98.85           C  
ATOM   1180  N   TYR B 151     -11.765   5.006   3.992  1.00 98.58           N  
ATOM   1181  CA  TYR B 151     -11.628   6.299   4.654  1.00 98.58           C  
ATOM   1182  C   TYR B 151     -12.813   7.203   4.335  1.00 98.58           C  
ATOM   1183  CB  TYR B 151     -10.323   6.982   4.236  1.00 98.58           C  
ATOM   1184  O   TYR B 151     -13.361   7.856   5.226  1.00 98.58           O  
ATOM   1185  CG  TYR B 151      -9.091   6.152   4.506  1.00 98.58           C  
ATOM   1186  CD1 TYR B 151      -8.941   5.462   5.706  1.00 98.58           C  
ATOM   1187  CD2 TYR B 151      -8.074   6.058   3.562  1.00 98.58           C  
ATOM   1188  CE1 TYR B 151      -7.806   4.698   5.960  1.00 98.58           C  
ATOM   1189  CE2 TYR B 151      -6.935   5.297   3.804  1.00 98.58           C  
ATOM   1190  OH  TYR B 151      -5.686   3.867   5.250  1.00 98.58           O  
ATOM   1191  CZ  TYR B 151      -6.811   4.621   5.004  1.00 98.58           C  
ATOM   1192  N   THR B 152     -13.190   7.226   3.122  1.00 96.89           N  
ATOM   1193  CA  THR B 152     -14.320   8.032   2.675  1.00 96.89           C  
ATOM   1194  C   THR B 152     -15.611   7.574   3.348  1.00 96.89           C  
ATOM   1195  CB  THR B 152     -14.485   7.964   1.145  1.00 96.89           C  
ATOM   1196  O   THR B 152     -16.470   8.394   3.677  1.00 96.89           O  
ATOM   1197  CG2 THR B 152     -15.657   8.822   0.679  1.00 96.89           C  
ATOM   1198  OG1 THR B 152     -13.284   8.436   0.520  1.00 96.89           O  
ATOM   1199  N   ALA B 153     -15.701   6.336   3.584  1.00 97.89           N  
ATOM   1200  CA  ALA B 153     -16.911   5.744   4.149  1.00 97.89           C  
ATOM   1201  C   ALA B 153     -17.013   6.028   5.645  1.00 97.89           C  
ATOM   1202  CB  ALA B 153     -16.935   4.239   3.894  1.00 97.89           C  
ATOM   1203  O   ALA B 153     -18.104   6.284   6.161  1.00 97.89           O  
ATOM   1204  N   LEU B 154     -15.872   6.043   6.334  1.00 97.65           N  
ATOM   1205  CA  LEU B 154     -15.934   5.990   7.790  1.00 97.65           C  
ATOM   1206  C   LEU B 154     -15.496   7.317   8.402  1.00 97.65           C  
ATOM   1207  CB  LEU B 154     -15.056   4.855   8.323  1.00 97.65           C  
ATOM   1208  O   LEU B 154     -15.743   7.573   9.582  1.00 97.65           O  
ATOM   1209  CG  LEU B 154     -15.453   3.438   7.907  1.00 97.65           C  
ATOM   1210  CD1 LEU B 154     -14.560   2.412   8.597  1.00 97.65           C  
ATOM   1211  CD2 LEU B 154     -16.921   3.177   8.227  1.00 97.65           C  
ATOM   1212  N   LEU B 155     -14.858   8.205   7.627  1.00 96.10           N  
ATOM   1213  CA  LEU B 155     -14.254   9.395   8.216  1.00 96.10           C  
ATOM   1214  C   LEU B 155     -14.801  10.661   7.566  1.00 96.10           C  
ATOM   1215  CB  LEU B 155     -12.730   9.350   8.071  1.00 96.10           C  
ATOM   1216  O   LEU B 155     -15.357  10.609   6.467  1.00 96.10           O  
ATOM   1217  CG  LEU B 155     -12.034   8.098   8.608  1.00 96.10           C  
ATOM   1218  CD1 LEU B 155     -10.543   8.146   8.295  1.00 96.10           C  
ATOM   1219  CD2 LEU B 155     -12.266   7.960  10.109  1.00 96.10           C  
ATOM   1220  N   GLN B 156     -14.710  11.715   8.261  1.00 89.18           N  
ATOM   1221  CA  GLN B 156     -14.899  13.060   7.728  1.00 89.18           C  
ATOM   1222  C   GLN B 156     -13.559  13.742   7.467  1.00 89.18           C  
ATOM   1223  CB  GLN B 156     -15.740  13.905   8.686  1.00 89.18           C  
ATOM   1224  O   GLN B 156     -12.559  13.424   8.114  1.00 89.18           O  
ATOM   1225  CG  GLN B 156     -17.126  13.334   8.955  1.00 89.18           C  
ATOM   1226  CD  GLN B 156     -17.989  13.278   7.708  1.00 89.18           C  
ATOM   1227  NE2 GLN B 156     -18.708  12.174   7.533  1.00 89.18           N  
ATOM   1228  OE1 GLN B 156     -18.011  14.220   6.910  1.00 89.18           O  
ATOM   1229  N   PRO B 157     -13.554  14.646   6.494  1.00 82.87           N  
ATOM   1230  CA  PRO B 157     -12.301  15.376   6.283  1.00 82.87           C  
ATOM   1231  C   PRO B 157     -11.720  15.938   7.579  1.00 82.87           C  
ATOM   1232  CB  PRO B 157     -12.707  16.505   5.333  1.00 82.87           C  
ATOM   1233  O   PRO B 157     -12.467  16.403   8.444  1.00 82.87           O  
ATOM   1234  CG  PRO B 157     -13.876  15.965   4.574  1.00 82.87           C  
ATOM   1235  CD  PRO B 157     -14.699  15.121   5.504  1.00 82.87           C  
ATOM   1236  N   HIS B 158     -10.435  15.706   7.768  1.00 82.45           N  
ATOM   1237  CA  HIS B 158      -9.629  16.211   8.874  1.00 82.45           C  
ATOM   1238  C   HIS B 158      -9.758  15.317  10.103  1.00 82.45           C  
ATOM   1239  CB  HIS B 158     -10.034  17.644   9.222  1.00 82.45           C  
ATOM   1240  O   HIS B 158      -9.177  15.608  11.151  1.00 82.45           O  
ATOM   1241  CG  HIS B 158      -9.675  18.642   8.168  1.00 82.45           C  
ATOM   1242  CD2 HIS B 158     -10.453  19.406   7.366  1.00 82.45           C  
ATOM   1243  ND1 HIS B 158      -8.371  18.943   7.842  1.00 82.45           N  
ATOM   1244  CE1 HIS B 158      -8.362  19.852   6.881  1.00 82.45           C  
ATOM   1245  NE2 HIS B 158      -9.613  20.150   6.574  1.00 82.45           N  
ATOM   1246  N   ASP B 159     -10.545  14.245   9.994  1.00 89.28           N  
ATOM   1247  CA  ASP B 159     -10.477  13.247  11.057  1.00 89.28           C  
ATOM   1248  C   ASP B 159      -9.063  12.686  11.194  1.00 89.28           C  
ATOM   1249  CB  ASP B 159     -11.470  12.113  10.794  1.00 89.28           C  
ATOM   1250  O   ASP B 159      -8.295  12.682  10.229  1.00 89.28           O  
ATOM   1251  CG  ASP B 159     -12.883  12.447  11.240  1.00 89.28           C  
ATOM   1252  OD1 ASP B 159     -13.078  13.466  11.937  1.00 89.28           O  
ATOM   1253  OD2 ASP B 159     -13.809  11.682  10.893  1.00 89.28           O  
ATOM   1254  N   ARG B 160      -8.685  12.167  12.365  1.00 89.16           N  
ATOM   1255  CA  ARG B 160      -7.330  11.727  12.679  1.00 89.16           C  
ATOM   1256  C   ARG B 160      -7.175  10.227  12.452  1.00 89.16           C  
ATOM   1257  CB  ARG B 160      -6.973  12.077  14.126  1.00 89.16           C  
ATOM   1258  O   ARG B 160      -8.031   9.440  12.859  1.00 89.16           O  
ATOM   1259  CG  ARG B 160      -6.884  13.571  14.394  1.00 89.16           C  
ATOM   1260  CD  ARG B 160      -6.574  13.864  15.855  1.00 89.16           C  
ATOM   1261  NE  ARG B 160      -6.545  15.299  16.123  1.00 89.16           N  
ATOM   1262  NH1 ARG B 160      -6.338  15.078  18.413  1.00 89.16           N  
ATOM   1263  NH2 ARG B 160      -6.417  17.161  17.461  1.00 89.16           N  
ATOM   1264  CZ  ARG B 160      -6.433  15.843  17.332  1.00 89.16           C  
ATOM   1265  N   ILE B 161      -6.085   9.865  11.803  1.00 96.81           N  
ATOM   1266  CA  ILE B 161      -5.787   8.462  11.537  1.00 96.81           C  
ATOM   1267  C   ILE B 161      -4.346   8.155  11.937  1.00 96.81           C  
ATOM   1268  CB  ILE B 161      -6.019   8.107  10.051  1.00 96.81           C  
ATOM   1269  O   ILE B 161      -3.505   9.055  11.990  1.00 96.81           O  
ATOM   1270  CG1 ILE B 161      -5.037   8.876   9.159  1.00 96.81           C  
ATOM   1271  CG2 ILE B 161      -7.467   8.396   9.646  1.00 96.81           C  
ATOM   1272  CD1 ILE B 161      -4.978   8.370   7.725  1.00 96.81           C  
ATOM   1273  N   MET B 162      -4.104   6.908  12.222  1.00 98.05           N  
ATOM   1274  CA  MET B 162      -2.755   6.430  12.510  1.00 98.05           C  
ATOM   1275  C   MET B 162      -2.435   5.180  11.697  1.00 98.05           C  
ATOM   1276  CB  MET B 162      -2.595   6.137  14.003  1.00 98.05           C  
ATOM   1277  O   MET B 162      -3.179   4.199  11.740  1.00 98.05           O  
ATOM   1278  CG  MET B 162      -2.590   7.383  14.875  1.00 98.05           C  
ATOM   1279  SD  MET B 162      -2.307   7.000  16.647  1.00 98.05           S  
ATOM   1280  CE  MET B 162      -0.549   6.551  16.600  1.00 98.05           C  
ATOM   1281  N   GLY B 163      -1.433   5.189  10.896  1.00 98.34           N  
ATOM   1282  CA  GLY B 163      -0.865   4.064  10.171  1.00 98.34           C  
ATOM   1283  C   GLY B 163       0.637   3.941  10.340  1.00 98.34           C  
ATOM   1284  O   GLY B 163       1.289   4.866  10.829  1.00 98.34           O  
ATOM   1285  N   LEU B 164       1.196   2.804   9.978  1.00 97.20           N  
ATOM   1286  CA  LEU B 164       2.642   2.633  10.056  1.00 97.20           C  
ATOM   1287  C   LEU B 164       3.354   3.580   9.095  1.00 97.20           C  
ATOM   1288  CB  LEU B 164       3.029   1.185   9.743  1.00 97.20           C  
ATOM   1289  O   LEU B 164       2.964   3.698   7.931  1.00 97.20           O  
ATOM   1290  CG  LEU B 164       4.512   0.835   9.878  1.00 97.20           C  
ATOM   1291  CD1 LEU B 164       4.963   0.987  11.327  1.00 97.20           C  
ATOM   1292  CD2 LEU B 164       4.774  -0.581   9.376  1.00 97.20           C  
ATOM   1293  N   ASP B 165       4.340   4.268   9.650  1.00 91.94           N  
ATOM   1294  CA  ASP B 165       5.114   5.218   8.857  1.00 91.94           C  
ATOM   1295  C   ASP B 165       5.751   4.535   7.649  1.00 91.94           C  
ATOM   1296  CB  ASP B 165       6.193   5.881   9.716  1.00 91.94           C  
ATOM   1297  O   ASP B 165       6.217   3.397   7.747  1.00 91.94           O  
ATOM   1298  CG  ASP B 165       6.724   7.169   9.111  1.00 91.94           C  
ATOM   1299  OD1 ASP B 165       5.994   7.826   8.338  1.00 91.94           O  
ATOM   1300  OD2 ASP B 165       7.884   7.529   9.409  1.00 91.94           O  
ATOM   1301  N   LEU B 166       5.755   5.192   6.518  1.00 89.86           N  
ATOM   1302  CA  LEU B 166       6.242   4.638   5.259  1.00 89.86           C  
ATOM   1303  C   LEU B 166       7.699   4.206   5.383  1.00 89.86           C  
ATOM   1304  CB  LEU B 166       6.096   5.663   4.131  1.00 89.86           C  
ATOM   1305  O   LEU B 166       8.048   3.077   5.030  1.00 89.86           O  
ATOM   1306  CG  LEU B 166       6.488   5.189   2.730  1.00 89.86           C  
ATOM   1307  CD1 LEU B 166       5.562   4.067   2.272  1.00 89.86           C  
ATOM   1308  CD2 LEU B 166       6.458   6.351   1.744  1.00 89.86           C  
ATOM   1309  N   PRO B 167       8.620   4.971   5.945  1.00 85.73           N  
ATOM   1310  CA  PRO B 167      10.019   4.555   6.064  1.00 85.73           C  
ATOM   1311  C   PRO B 167      10.202   3.360   6.998  1.00 85.73           C  
ATOM   1312  CB  PRO B 167      10.711   5.799   6.627  1.00 85.73           C  
ATOM   1313  O   PRO B 167      11.254   2.717   6.985  1.00 85.73           O  
ATOM   1314  CG  PRO B 167       9.846   6.942   6.203  1.00 85.73           C  
ATOM   1315  CD  PRO B 167       8.417   6.482   6.197  1.00 85.73           C  
ATOM   1316  N   ASP B 168       9.181   3.170   7.782  1.00 91.67           N  
ATOM   1317  CA  ASP B 168       9.255   2.052   8.716  1.00 91.67           C  
ATOM   1318  C   ASP B 168       8.508   0.834   8.176  1.00 91.67           C  
ATOM   1319  CB  ASP B 168       8.689   2.453  10.080  1.00 91.67           C  
ATOM   1320  O   ASP B 168       8.293  -0.141   8.900  1.00 91.67           O  
ATOM   1321  CG  ASP B 168       9.632   3.338  10.876  1.00 91.67           C  
ATOM   1322  OD1 ASP B 168      10.826   2.993  11.008  1.00 91.67           O  
ATOM   1323  OD2 ASP B 168       9.176   4.388  11.378  1.00 91.67           O  
ATOM   1324  N   GLY B 169       7.993   0.927   6.965  1.00 93.46           N  
ATOM   1325  CA  GLY B 169       7.438  -0.262   6.338  1.00 93.46           C  
ATOM   1326  C   GLY B 169       5.961  -0.133   6.017  1.00 93.46           C  
ATOM   1327  O   GLY B 169       5.323  -1.104   5.605  1.00 93.46           O  
ATOM   1328  N   GLY B 170       5.381   1.075   6.275  1.00 95.03           N  
ATOM   1329  CA  GLY B 170       3.982   1.310   5.955  1.00 95.03           C  
ATOM   1330  C   GLY B 170       3.739   1.544   4.476  1.00 95.03           C  
ATOM   1331  O   GLY B 170       4.573   1.187   3.641  1.00 95.03           O  
ATOM   1332  N   HIS B 171       2.573   2.092   4.093  1.00 95.93           N  
ATOM   1333  CA  HIS B 171       2.161   2.371   2.722  1.00 95.93           C  
ATOM   1334  C   HIS B 171       1.721   3.823   2.564  1.00 95.93           C  
ATOM   1335  CB  HIS B 171       1.031   1.431   2.300  1.00 95.93           C  
ATOM   1336  O   HIS B 171       1.351   4.474   3.543  1.00 95.93           O  
ATOM   1337  CG  HIS B 171       0.705   1.501   0.842  1.00 95.93           C  
ATOM   1338  CD2 HIS B 171       1.204   0.817  -0.214  1.00 95.93           C  
ATOM   1339  ND1 HIS B 171      -0.242   2.362   0.332  1.00 95.93           N  
ATOM   1340  CE1 HIS B 171      -0.312   2.204  -0.979  1.00 95.93           C  
ATOM   1341  NE2 HIS B 171       0.555   1.272  -1.336  1.00 95.93           N  
ATOM   1342  N   LEU B 172       1.787   4.284   1.365  1.00 94.11           N  
ATOM   1343  CA  LEU B 172       1.451   5.673   1.072  1.00 94.11           C  
ATOM   1344  C   LEU B 172       0.037   6.000   1.541  1.00 94.11           C  
ATOM   1345  CB  LEU B 172       1.582   5.952  -0.427  1.00 94.11           C  
ATOM   1346  O   LEU B 172      -0.221   7.103   2.028  1.00 94.11           O  
ATOM   1347  CG  LEU B 172       3.005   6.029  -0.981  1.00 94.11           C  
ATOM   1348  CD1 LEU B 172       2.983   6.008  -2.506  1.00 94.11           C  
ATOM   1349  CD2 LEU B 172       3.712   7.280  -0.469  1.00 94.11           C  
ATOM   1350  N   THR B 173      -0.874   5.043   1.438  1.00 97.24           N  
ATOM   1351  CA  THR B 173      -2.271   5.297   1.769  1.00 97.24           C  
ATOM   1352  C   THR B 173      -2.486   5.251   3.279  1.00 97.24           C  
ATOM   1353  CB  THR B 173      -3.201   4.278   1.084  1.00 97.24           C  
ATOM   1354  O   THR B 173      -3.605   5.448   3.758  1.00 97.24           O  
ATOM   1355  CG2 THR B 173      -2.973   4.251  -0.423  1.00 97.24           C  
ATOM   1356  OG1 THR B 173      -2.947   2.973   1.618  1.00 97.24           O  
ATOM   1357  N   HIS B 174      -1.455   5.059   4.082  1.00 97.60           N  
ATOM   1358  CA  HIS B 174      -1.566   4.989   5.534  1.00 97.60           C  
ATOM   1359  C   HIS B 174      -1.355   6.358   6.170  1.00 97.60           C  
ATOM   1360  CB  HIS B 174      -0.558   3.986   6.100  1.00 97.60           C  
ATOM   1361  O   HIS B 174      -1.041   6.454   7.359  1.00 97.60           O  
ATOM   1362  CG  HIS B 174      -0.798   2.578   5.656  1.00 97.60           C  
ATOM   1363  CD2 HIS B 174      -1.808   2.032   4.939  1.00 97.60           C  
ATOM   1364  ND1 HIS B 174       0.066   1.547   5.953  1.00 97.60           N  
ATOM   1365  CE1 HIS B 174      -0.403   0.424   5.435  1.00 97.60           C  
ATOM   1366  NE2 HIS B 174      -1.540   0.692   4.815  1.00 97.60           N  
ATOM   1367  N   GLY B 175      -1.356   7.368   5.332  1.00 94.65           N  
ATOM   1368  CA  GLY B 175      -1.321   8.740   5.813  1.00 94.65           C  
ATOM   1369  C   GLY B 175       0.050   9.379   5.693  1.00 94.65           C  
ATOM   1370  O   GLY B 175       0.391  10.278   6.464  1.00 94.65           O  
ATOM   1371  N   TYR B 176       0.814   8.909   4.748  1.00 90.64           N  
ATOM   1372  CA  TYR B 176       2.188   9.381   4.621  1.00 90.64           C  
ATOM   1373  C   TYR B 176       2.224  10.853   4.227  1.00 90.64           C  
ATOM   1374  CB  TYR B 176       2.950   8.545   3.588  1.00 90.64           C  
ATOM   1375  O   TYR B 176       1.467  11.288   3.357  1.00 90.64           O  
ATOM   1376  CG  TYR B 176       4.368   9.009   3.359  1.00 90.64           C  
ATOM   1377  CD1 TYR B 176       4.757   9.545   2.134  1.00 90.64           C  
ATOM   1378  CD2 TYR B 176       5.322   8.911   4.367  1.00 90.64           C  
ATOM   1379  CE1 TYR B 176       6.063   9.972   1.917  1.00 90.64           C  
ATOM   1380  CE2 TYR B 176       6.631   9.335   4.162  1.00 90.64           C  
ATOM   1381  OH  TYR B 176       8.286  10.284   2.727  1.00 90.64           O  
ATOM   1382  CZ  TYR B 176       6.991   9.863   2.936  1.00 90.64           C  
ATOM   1383  N   MET B 177       3.049  11.584   4.882  1.00 84.87           N  
ATOM   1384  CA  MET B 177       3.367  12.978   4.584  1.00 84.87           C  
ATOM   1385  C   MET B 177       4.762  13.336   5.083  1.00 84.87           C  
ATOM   1386  CB  MET B 177       2.331  13.912   5.212  1.00 84.87           C  
ATOM   1387  O   MET B 177       5.298  12.672   5.972  1.00 84.87           O  
ATOM   1388  CG  MET B 177       2.331  13.893   6.732  1.00 84.87           C  
ATOM   1389  SD  MET B 177       1.071  15.019   7.449  1.00 84.87           S  
ATOM   1390  CE  MET B 177       1.427  14.814   9.216  1.00 84.87           C  
ATOM   1391  N   SER B 178       5.414  14.246   4.398  1.00 74.46           N  
ATOM   1392  CA  SER B 178       6.650  14.818   4.921  1.00 74.46           C  
ATOM   1393  C   SER B 178       6.371  16.061   5.760  1.00 74.46           C  
ATOM   1394  CB  SER B 178       7.606  15.167   3.780  1.00 74.46           C  
ATOM   1395  O   SER B 178       5.216  16.454   5.933  1.00 74.46           O  
ATOM   1396  OG  SER B 178       7.160  16.319   3.084  1.00 74.46           O  
ATOM   1397  N   ASP B 179       7.413  16.627   6.319  1.00 65.76           N  
ATOM   1398  CA  ASP B 179       7.266  17.824   7.141  1.00 65.76           C  
ATOM   1399  C   ASP B 179       6.758  19.002   6.312  1.00 65.76           C  
ATOM   1400  CB  ASP B 179       8.596  18.185   7.807  1.00 65.76           C  
ATOM   1401  O   ASP B 179       6.141  19.924   6.848  1.00 65.76           O  
ATOM   1402  CG  ASP B 179       9.024  17.177   8.860  1.00 65.76           C  
ATOM   1403  OD1 ASP B 179       8.165  16.431   9.375  1.00 65.76           O  
ATOM   1404  OD2 ASP B 179      10.232  17.132   9.178  1.00 65.76           O  
ATOM   1405  N   VAL B 180       6.922  18.825   5.051  1.00 67.68           N  
ATOM   1406  CA  VAL B 180       6.668  20.020   4.253  1.00 67.68           C  
ATOM   1407  C   VAL B 180       5.596  19.724   3.206  1.00 67.68           C  
ATOM   1408  CB  VAL B 180       7.956  20.530   3.568  1.00 67.68           C  
ATOM   1409  O   VAL B 180       5.119  20.633   2.524  1.00 67.68           O  
ATOM   1410  CG1 VAL B 180       8.926  21.102   4.601  1.00 67.68           C  
ATOM   1411  CG2 VAL B 180       8.618  19.406   2.774  1.00 67.68           C  
ATOM   1412  N   LYS B 181       5.214  18.461   3.079  1.00 74.17           N  
ATOM   1413  CA  LYS B 181       4.308  18.168   1.973  1.00 74.17           C  
ATOM   1414  C   LYS B 181       3.388  16.998   2.311  1.00 74.17           C  
ATOM   1415  CB  LYS B 181       5.097  17.863   0.698  1.00 74.17           C  
ATOM   1416  O   LYS B 181       3.834  15.989   2.859  1.00 74.17           O  
ATOM   1417  CG  LYS B 181       4.239  17.780  -0.556  1.00 74.17           C  
ATOM   1418  CD  LYS B 181       5.091  17.588  -1.804  1.00 74.17           C  
ATOM   1419  CE  LYS B 181       4.238  17.549  -3.064  1.00 74.17           C  
ATOM   1420  NZ  LYS B 181       5.071  17.385  -4.293  1.00 74.17           N  
ATOM   1421  N   ARG B 182       2.137  17.224   2.029  1.00 81.38           N  
ATOM   1422  CA  ARG B 182       1.180  16.122   2.061  1.00 81.38           C  
ATOM   1423  C   ARG B 182       1.239  15.308   0.772  1.00 81.38           C  
ATOM   1424  CB  ARG B 182      -0.239  16.648   2.284  1.00 81.38           C  
ATOM   1425  O   ARG B 182       0.896  15.809  -0.301  1.00 81.38           O  
ATOM   1426  CG  ARG B 182      -0.418  17.402   3.592  1.00 81.38           C  
ATOM   1427  CD  ARG B 182      -1.887  17.666   3.895  1.00 81.38           C  
ATOM   1428  NE  ARG B 182      -2.060  18.340   5.178  1.00 81.38           N  
ATOM   1429  NH1 ARG B 182      -2.669  16.433   6.332  1.00 81.38           N  
ATOM   1430  NH2 ARG B 182      -2.555  18.448   7.418  1.00 81.38           N  
ATOM   1431  CZ  ARG B 182      -2.427  17.739   6.306  1.00 81.38           C  
ATOM   1432  N   ILE B 183       1.525  14.106   0.766  1.00 80.92           N  
ATOM   1433  CA  ILE B 183       1.893  13.326  -0.410  1.00 80.92           C  
ATOM   1434  C   ILE B 183       0.705  12.481  -0.862  1.00 80.92           C  
ATOM   1435  CB  ILE B 183       3.116  12.424  -0.130  1.00 80.92           C  
ATOM   1436  O   ILE B 183       0.282  12.559  -2.018  1.00 80.92           O  
ATOM   1437  CG1 ILE B 183       4.333  13.277   0.249  1.00 80.92           C  
ATOM   1438  CG2 ILE B 183       3.424  11.539  -1.342  1.00 80.92           C  
ATOM   1439  CD1 ILE B 183       4.863  14.139  -0.889  1.00 80.92           C  
ATOM   1440  N   SER B 184       0.053  11.735   0.018  1.00 87.51           N  
ATOM   1441  CA  SER B 184      -1.016  10.802  -0.325  1.00 87.51           C  
ATOM   1442  C   SER B 184      -2.388  11.439  -0.133  1.00 87.51           C  
ATOM   1443  CB  SER B 184      -0.912   9.532   0.521  1.00 87.51           C  
ATOM   1444  O   SER B 184      -2.545  12.359   0.672  1.00 87.51           O  
ATOM   1445  OG  SER B 184      -1.277   9.791   1.865  1.00 87.51           O  
ATOM   1446  N   ALA B 185      -3.391  10.970  -0.903  1.00 88.01           N  
ATOM   1447  CA  ALA B 185      -4.758  11.455  -0.731  1.00 88.01           C  
ATOM   1448  C   ALA B 185      -5.183  11.387   0.733  1.00 88.01           C  
ATOM   1449  CB  ALA B 185      -5.722  10.652  -1.600  1.00 88.01           C  
ATOM   1450  O   ALA B 185      -5.876  12.280   1.227  1.00 88.01           O  
ATOM   1451  N   THR B 186      -4.718  10.377   1.359  1.00 91.98           N  
ATOM   1452  CA  THR B 186      -5.088  10.187   2.757  1.00 91.98           C  
ATOM   1453  C   THR B 186      -4.545  11.323   3.619  1.00 91.98           C  
ATOM   1454  CB  THR B 186      -4.572   8.839   3.293  1.00 91.98           C  
ATOM   1455  O   THR B 186      -5.265  11.872   4.456  1.00 91.98           O  
ATOM   1456  CG2 THR B 186      -5.151   8.537   4.671  1.00 91.98           C  
ATOM   1457  OG1 THR B 186      -4.950   7.795   2.388  1.00 91.98           O  
ATOM   1458  N   SER B 187      -3.318  11.770   3.383  1.00 88.99           N  
ATOM   1459  CA  SER B 187      -2.740  12.845   4.183  1.00 88.99           C  
ATOM   1460  C   SER B 187      -3.282  14.205   3.758  1.00 88.99           C  
ATOM   1461  CB  SER B 187      -1.215  12.837   4.070  1.00 88.99           C  
ATOM   1462  O   SER B 187      -3.250  15.162   4.534  1.00 88.99           O  
ATOM   1463  OG  SER B 187      -0.807  13.143   2.748  1.00 88.99           O  
ATOM   1464  N   ILE B 188      -3.826  14.289   2.566  1.00 83.08           N  
ATOM   1465  CA  ILE B 188      -4.421  15.527   2.075  1.00 83.08           C  
ATOM   1466  C   ILE B 188      -5.763  15.764   2.765  1.00 83.08           C  
ATOM   1467  CB  ILE B 188      -4.605  15.495   0.541  1.00 83.08           C  
ATOM   1468  O   ILE B 188      -6.060  16.883   3.190  1.00 83.08           O  
ATOM   1469  CG1 ILE B 188      -3.243  15.525  -0.161  1.00 83.08           C  
ATOM   1470  CG2 ILE B 188      -5.486  16.660   0.079  1.00 83.08           C  
ATOM   1471  CD1 ILE B 188      -3.309  15.226  -1.653  1.00 83.08           C  
ATOM   1472  N   PHE B 189      -6.465  14.705   3.008  1.00 87.00           N  
ATOM   1473  CA  PHE B 189      -7.847  14.862   3.447  1.00 87.00           C  
ATOM   1474  C   PHE B 189      -7.973  14.600   4.943  1.00 87.00           C  
ATOM   1475  CB  PHE B 189      -8.769  13.918   2.669  1.00 87.00           C  
ATOM   1476  O   PHE B 189      -8.937  15.037   5.575  1.00 87.00           O  
ATOM   1477  CG  PHE B 189      -8.895  14.259   1.208  1.00 87.00           C  
ATOM   1478  CD1 PHE B 189      -9.480  15.454   0.807  1.00 87.00           C  
ATOM   1479  CD2 PHE B 189      -8.428  13.384   0.236  1.00 87.00           C  
ATOM   1480  CE1 PHE B 189      -9.598  15.772  -0.544  1.00 87.00           C  
ATOM   1481  CE2 PHE B 189      -8.542  13.695  -1.116  1.00 87.00           C  
ATOM   1482  CZ  PHE B 189      -9.128  14.889  -1.504  1.00 87.00           C  
ATOM   1483  N   PHE B 190      -7.012  13.910   5.547  1.00 89.77           N  
ATOM   1484  CA  PHE B 190      -7.082  13.544   6.957  1.00 89.77           C  
ATOM   1485  C   PHE B 190      -5.814  13.964   7.690  1.00 89.77           C  
ATOM   1486  CB  PHE B 190      -7.303  12.036   7.111  1.00 89.77           C  
ATOM   1487  O   PHE B 190      -4.813  14.312   7.059  1.00 89.77           O  
ATOM   1488  CG  PHE B 190      -8.472  11.509   6.323  1.00 89.77           C  
ATOM   1489  CD1 PHE B 190      -9.773  11.697   6.774  1.00 89.77           C  
ATOM   1490  CD2 PHE B 190      -8.269  10.825   5.132  1.00 89.77           C  
ATOM   1491  CE1 PHE B 190     -10.857  11.211   6.046  1.00 89.77           C  
ATOM   1492  CE2 PHE B 190      -9.348  10.336   4.400  1.00 89.77           C  
ATOM   1493  CZ  PHE B 190     -10.640  10.529   4.859  1.00 89.77           C  
ATOM   1494  N   GLU B 191      -5.955  14.062   8.988  1.00 85.31           N  
ATOM   1495  CA  GLU B 191      -4.784  14.330   9.817  1.00 85.31           C  
ATOM   1496  C   GLU B 191      -4.096  13.034  10.237  1.00 85.31           C  
ATOM   1497  CB  GLU B 191      -5.175  15.143  11.053  1.00 85.31           C  
ATOM   1498  O   GLU B 191      -4.747  12.114  10.738  1.00 85.31           O  
ATOM   1499  CG  GLU B 191      -5.946  16.416  10.734  1.00 85.31           C  
ATOM   1500  CD  GLU B 191      -5.179  17.373   9.836  1.00 85.31           C  
ATOM   1501  OE1 GLU B 191      -5.812  18.064   9.005  1.00 85.31           O  
ATOM   1502  OE2 GLU B 191      -3.936  17.431   9.962  1.00 85.31           O  
ATOM   1503  N   SER B 192      -2.836  13.001   9.992  1.00 89.65           N  
ATOM   1504  CA  SER B 192      -2.143  11.731  10.177  1.00 89.65           C  
ATOM   1505  C   SER B 192      -1.020  11.858  11.200  1.00 89.65           C  
ATOM   1506  CB  SER B 192      -1.578  11.229   8.847  1.00 89.65           C  
ATOM   1507  O   SER B 192      -0.317  12.871  11.236  1.00 89.65           O  
ATOM   1508  OG  SER B 192      -0.913   9.989   9.019  1.00 89.65           O  
ATOM   1509  N   MET B 193      -0.921  10.970  12.090  1.00 90.02           N  
ATOM   1510  CA  MET B 193       0.207  10.699  12.976  1.00 90.02           C  
ATOM   1511  C   MET B 193       0.641   9.241  12.874  1.00 90.02           C  
ATOM   1512  CB  MET B 193      -0.153  11.037  14.424  1.00 90.02           C  
ATOM   1513  O   MET B 193      -0.054   8.346  13.357  1.00 90.02           O  
ATOM   1514  CG  MET B 193       0.998  10.854  15.400  1.00 90.02           C  
ATOM   1515  SD  MET B 193       0.549  11.332  17.114  1.00 90.02           S  
ATOM   1516  CE  MET B 193       0.408  13.131  16.917  1.00 90.02           C  
ATOM   1517  N   PRO B 194       1.787   9.035  12.361  1.00 92.26           N  
ATOM   1518  CA  PRO B 194       2.207   7.650  12.134  1.00 92.26           C  
ATOM   1519  C   PRO B 194       2.730   6.977  13.402  1.00 92.26           C  
ATOM   1520  CB  PRO B 194       3.317   7.785  11.089  1.00 92.26           C  
ATOM   1521  O   PRO B 194       3.313   7.642  14.262  1.00 92.26           O  
ATOM   1522  CG  PRO B 194       3.888   9.148  11.311  1.00 92.26           C  
ATOM   1523  CD  PRO B 194       2.790  10.051  11.797  1.00 92.26           C  
ATOM   1524  N   TYR B 195       2.423   5.662  13.563  1.00 96.02           N  
ATOM   1525  CA  TYR B 195       3.202   4.883  14.519  1.00 96.02           C  
ATOM   1526  C   TYR B 195       4.412   4.246  13.846  1.00 96.02           C  
ATOM   1527  CB  TYR B 195       2.333   3.800  15.165  1.00 96.02           C  
ATOM   1528  O   TYR B 195       4.482   4.180  12.617  1.00 96.02           O  
ATOM   1529  CG  TYR B 195       1.773   2.804  14.179  1.00 96.02           C  
ATOM   1530  CD1 TYR B 195       0.558   3.037  13.537  1.00 96.02           C  
ATOM   1531  CD2 TYR B 195       2.455   1.627  13.888  1.00 96.02           C  
ATOM   1532  CE1 TYR B 195       0.037   2.121  12.630  1.00 96.02           C  
ATOM   1533  CE2 TYR B 195       1.943   0.704  12.983  1.00 96.02           C  
ATOM   1534  OH  TYR B 195       0.225   0.049  11.461  1.00 96.02           O  
ATOM   1535  CZ  TYR B 195       0.736   0.959  12.359  1.00 96.02           C  
ATOM   1536  N   LYS B 196       5.430   3.803  14.668  1.00 92.98           N  
ATOM   1537  CA  LYS B 196       6.737   3.475  14.106  1.00 92.98           C  
ATOM   1538  C   LYS B 196       7.262   2.157  14.668  1.00 92.98           C  
ATOM   1539  CB  LYS B 196       7.738   4.598  14.384  1.00 92.98           C  
ATOM   1540  O   LYS B 196       6.660   1.579  15.576  1.00 92.98           O  
ATOM   1541  CG  LYS B 196       7.355   5.934  13.766  1.00 92.98           C  
ATOM   1542  CD  LYS B 196       8.471   6.960  13.917  1.00 92.98           C  
ATOM   1543  CE  LYS B 196       8.180   8.225  13.120  1.00 92.98           C  
ATOM   1544  NZ  LYS B 196       9.318   9.191  13.180  1.00 92.98           N  
ATOM   1545  N   LEU B 197       8.312   1.686  14.084  1.00 95.12           N  
ATOM   1546  CA  LEU B 197       9.060   0.553  14.619  1.00 95.12           C  
ATOM   1547  C   LEU B 197      10.016   1.004  15.719  1.00 95.12           C  
ATOM   1548  CB  LEU B 197       9.840  -0.149  13.505  1.00 95.12           C  
ATOM   1549  O   LEU B 197      10.415   2.170  15.761  1.00 95.12           O  
ATOM   1550  CG  LEU B 197       9.019  -0.655  12.318  1.00 95.12           C  
ATOM   1551  CD1 LEU B 197       9.913  -1.410  11.339  1.00 95.12           C  
ATOM   1552  CD2 LEU B 197       7.874  -1.540  12.798  1.00 95.12           C  
ATOM   1553  N   ASN B 198      10.271   0.077  16.649  1.00 93.85           N  
ATOM   1554  CA  ASN B 198      11.428   0.275  17.517  1.00 93.85           C  
ATOM   1555  C   ASN B 198      12.737   0.152  16.742  1.00 93.85           C  
ATOM   1556  CB  ASN B 198      11.403  -0.721  18.679  1.00 93.85           C  
ATOM   1557  O   ASN B 198      13.032  -0.901  16.176  1.00 93.85           O  
ATOM   1558  CG  ASN B 198      12.503  -0.465  19.690  1.00 93.85           C  
ATOM   1559  ND2 ASN B 198      12.134  -0.392  20.963  1.00 93.85           N  
ATOM   1560  OD1 ASN B 198      13.676  -0.334  19.329  1.00 93.85           O  
ATOM   1561  N   PRO B 199      13.573   1.197  16.693  1.00 86.86           N  
ATOM   1562  CA  PRO B 199      14.780   1.200  15.863  1.00 86.86           C  
ATOM   1563  C   PRO B 199      15.768   0.103  16.256  1.00 86.86           C  
ATOM   1564  CB  PRO B 199      15.377   2.587  16.113  1.00 86.86           C  
ATOM   1565  O   PRO B 199      16.534  -0.373  15.415  1.00 86.86           O  
ATOM   1566  CG  PRO B 199      14.242   3.400  16.647  1.00 86.86           C  
ATOM   1567  CD  PRO B 199      13.235   2.470  17.259  1.00 86.86           C  
ATOM   1568  N   LYS B 200      15.738  -0.341  17.495  1.00 90.13           N  
ATOM   1569  CA  LYS B 200      16.679  -1.348  17.977  1.00 90.13           C  
ATOM   1570  C   LYS B 200      16.226  -2.754  17.592  1.00 90.13           C  
ATOM   1571  CB  LYS B 200      16.842  -1.248  19.495  1.00 90.13           C  
ATOM   1572  O   LYS B 200      17.026  -3.559  17.110  1.00 90.13           O  
ATOM   1573  CG  LYS B 200      17.566   0.007  19.958  1.00 90.13           C  
ATOM   1574  CD  LYS B 200      17.762   0.014  21.469  1.00 90.13           C  
ATOM   1575  CE  LYS B 200      18.424   1.301  21.942  1.00 90.13           C  
ATOM   1576  NZ  LYS B 200      18.611   1.315  23.424  1.00 90.13           N  
ATOM   1577  N   THR B 201      14.969  -2.979  17.701  1.00 94.71           N  
ATOM   1578  CA  THR B 201      14.485  -4.340  17.497  1.00 94.71           C  
ATOM   1579  C   THR B 201      13.970  -4.523  16.072  1.00 94.71           C  
ATOM   1580  CB  THR B 201      13.369  -4.692  18.498  1.00 94.71           C  
ATOM   1581  O   THR B 201      13.917  -5.646  15.565  1.00 94.71           O  
ATOM   1582  CG2 THR B 201      13.843  -4.511  19.936  1.00 94.71           C  
ATOM   1583  OG1 THR B 201      12.241  -3.838  18.267  1.00 94.71           O  
ATOM   1584  N   GLY B 202      13.510  -3.443  15.421  1.00 95.12           N  
ATOM   1585  CA  GLY B 202      12.906  -3.509  14.100  1.00 95.12           C  
ATOM   1586  C   GLY B 202      11.471  -3.999  14.124  1.00 95.12           C  
ATOM   1587  O   GLY B 202      10.916  -4.364  13.085  1.00 95.12           O  
ATOM   1588  N   LEU B 203      10.901  -4.048  15.348  1.00 97.69           N  
ATOM   1589  CA  LEU B 203       9.522  -4.487  15.534  1.00 97.69           C  
ATOM   1590  C   LEU B 203       8.600  -3.297  15.777  1.00 97.69           C  
ATOM   1591  CB  LEU B 203       9.426  -5.470  16.704  1.00 97.69           C  
ATOM   1592  O   LEU B 203       9.049  -2.241  16.229  1.00 97.69           O  
ATOM   1593  CG  LEU B 203      10.276  -6.737  16.597  1.00 97.69           C  
ATOM   1594  CD1 LEU B 203      10.197  -7.539  17.892  1.00 97.69           C  
ATOM   1595  CD2 LEU B 203       9.830  -7.583  15.410  1.00 97.69           C  
ATOM   1596  N   ILE B 204       7.345  -3.463  15.473  1.00 98.27           N  
ATOM   1597  CA  ILE B 204       6.377  -2.412  15.771  1.00 98.27           C  
ATOM   1598  C   ILE B 204       6.382  -2.117  17.269  1.00 98.27           C  
ATOM   1599  CB  ILE B 204       4.957  -2.804  15.306  1.00 98.27           C  
ATOM   1600  O   ILE B 204       6.318  -3.036  18.089  1.00 98.27           O  
ATOM   1601  CG1 ILE B 204       4.899  -2.884  13.776  1.00 98.27           C  
ATOM   1602  CG2 ILE B 204       3.921  -1.812  15.842  1.00 98.27           C  
ATOM   1603  CD1 ILE B 204       3.589  -3.439  13.234  1.00 98.27           C  
ATOM   1604  N   ASP B 205       6.549  -0.834  17.563  1.00 97.22           N  
ATOM   1605  CA  ASP B 205       6.520  -0.406  18.958  1.00 97.22           C  
ATOM   1606  C   ASP B 205       5.087  -0.186  19.436  1.00 97.22           C  
ATOM   1607  CB  ASP B 205       7.338   0.874  19.144  1.00 97.22           C  
ATOM   1608  O   ASP B 205       4.597   0.945  19.449  1.00 97.22           O  
ATOM   1609  CG  ASP B 205       7.618   1.193  20.602  1.00 97.22           C  
ATOM   1610  OD1 ASP B 205       6.868   0.722  21.484  1.00 97.22           O  
ATOM   1611  OD2 ASP B 205       8.595   1.925  20.871  1.00 97.22           O  
ATOM   1612  N   TYR B 206       4.430  -1.184  19.961  1.00 98.41           N  
ATOM   1613  CA  TYR B 206       3.015  -1.160  20.314  1.00 98.41           C  
ATOM   1614  C   TYR B 206       2.769  -0.265  21.523  1.00 98.41           C  
ATOM   1615  CB  TYR B 206       2.509  -2.577  20.603  1.00 98.41           C  
ATOM   1616  O   TYR B 206       1.715   0.366  21.632  1.00 98.41           O  
ATOM   1617  CG  TYR B 206       2.416  -3.450  19.375  1.00 98.41           C  
ATOM   1618  CD1 TYR B 206       1.344  -3.333  18.493  1.00 98.41           C  
ATOM   1619  CD2 TYR B 206       3.398  -4.394  19.095  1.00 98.41           C  
ATOM   1620  CE1 TYR B 206       1.253  -4.137  17.361  1.00 98.41           C  
ATOM   1621  CE2 TYR B 206       3.317  -5.203  17.966  1.00 98.41           C  
ATOM   1622  OH  TYR B 206       2.158  -5.865  15.988  1.00 98.41           O  
ATOM   1623  CZ  TYR B 206       2.243  -5.067  17.107  1.00 98.41           C  
ATOM   1624  N   ASN B 207       3.776  -0.196  22.416  1.00 96.97           N  
ATOM   1625  CA  ASN B 207       3.642   0.683  23.573  1.00 96.97           C  
ATOM   1626  C   ASN B 207       3.612   2.152  23.160  1.00 96.97           C  
ATOM   1627  CB  ASN B 207       4.775   0.435  24.570  1.00 96.97           C  
ATOM   1628  O   ASN B 207       2.763   2.915  23.625  1.00 96.97           O  
ATOM   1629  CG  ASN B 207       4.667  -0.914  25.253  1.00 96.97           C  
ATOM   1630  ND2 ASN B 207       5.806  -1.481  25.632  1.00 96.97           N  
ATOM   1631  OD1 ASN B 207       3.567  -1.443  25.439  1.00 96.97           O  
ATOM   1632  N   GLN B 208       4.570   2.472  22.317  1.00 94.46           N  
ATOM   1633  CA  GLN B 208       4.589   3.846  21.827  1.00 94.46           C  
ATOM   1634  C   GLN B 208       3.337   4.157  21.011  1.00 94.46           C  
ATOM   1635  CB  GLN B 208       5.841   4.099  20.984  1.00 94.46           C  
ATOM   1636  O   GLN B 208       2.811   5.270  21.072  1.00 94.46           O  
ATOM   1637  CG  GLN B 208       6.011   5.550  20.555  1.00 94.46           C  
ATOM   1638  CD  GLN B 208       6.195   6.492  21.730  1.00 94.46           C  
ATOM   1639  NE2 GLN B 208       5.787   7.744  21.555  1.00 94.46           N  
ATOM   1640  OE1 GLN B 208       6.699   6.097  22.786  1.00 94.46           O  
ATOM   1641  N   LEU B 209       2.880   3.205  20.264  1.00 97.15           N  
ATOM   1642  CA  LEU B 209       1.640   3.344  19.508  1.00 97.15           C  
ATOM   1643  C   LEU B 209       0.469   3.649  20.436  1.00 97.15           C  
ATOM   1644  CB  LEU B 209       1.354   2.070  18.709  1.00 97.15           C  
ATOM   1645  O   LEU B 209      -0.304   4.576  20.183  1.00 97.15           O  
ATOM   1646  CG  LEU B 209       0.095   2.082  17.841  1.00 97.15           C  
ATOM   1647  CD1 LEU B 209       0.199   1.029  16.742  1.00 97.15           C  
ATOM   1648  CD2 LEU B 209      -1.146   1.850  18.696  1.00 97.15           C  
ATOM   1649  N   ALA B 210       0.337   2.923  21.487  1.00 97.32           N  
ATOM   1650  CA  ALA B 210      -0.742   3.108  22.454  1.00 97.32           C  
ATOM   1651  C   ALA B 210      -0.664   4.486  23.104  1.00 97.32           C  
ATOM   1652  CB  ALA B 210      -0.695   2.016  23.520  1.00 97.32           C  
ATOM   1653  O   ALA B 210      -1.677   5.180  23.228  1.00 97.32           O  
ATOM   1654  N   LEU B 211       0.568   4.876  23.490  1.00 91.20           N  
ATOM   1655  CA  LEU B 211       0.778   6.170  24.130  1.00 91.20           C  
ATOM   1656  C   LEU B 211       0.369   7.309  23.202  1.00 91.20           C  
ATOM   1657  CB  LEU B 211       2.243   6.333  24.542  1.00 91.20           C  
ATOM   1658  O   LEU B 211      -0.380   8.203  23.602  1.00 91.20           O  
ATOM   1659  CG  LEU B 211       2.617   7.659  25.208  1.00 91.20           C  
ATOM   1660  CD1 LEU B 211       1.983   7.754  26.592  1.00 91.20           C  
ATOM   1661  CD2 LEU B 211       4.132   7.804  25.297  1.00 91.20           C  
ATOM   1662  N   THR B 212       0.797   7.204  21.951  1.00 90.26           N  
ATOM   1663  CA  THR B 212       0.523   8.268  20.992  1.00 90.26           C  
ATOM   1664  C   THR B 212      -0.952   8.274  20.598  1.00 90.26           C  
ATOM   1665  CB  THR B 212       1.393   8.120  19.730  1.00 90.26           C  
ATOM   1666  O   THR B 212      -1.525   9.334  20.338  1.00 90.26           O  
ATOM   1667  CG2 THR B 212       2.851   8.455  20.025  1.00 90.26           C  
ATOM   1668  OG1 THR B 212       1.311   6.770  19.255  1.00 90.26           O  
ATOM   1669  N   ALA B 213      -1.566   7.105  20.557  1.00 93.77           N  
ATOM   1670  CA  ALA B 213      -2.992   7.014  20.258  1.00 93.77           C  
ATOM   1671  C   ALA B 213      -3.823   7.721  21.324  1.00 93.77           C  
ATOM   1672  CB  ALA B 213      -3.418   5.552  20.138  1.00 93.77           C  
ATOM   1673  O   ALA B 213      -4.803   8.400  21.007  1.00 93.77           O  
ATOM   1674  N   ARG B 214      -3.446   7.634  22.619  1.00 90.27           N  
ATOM   1675  CA  ARG B 214      -4.149   8.292  23.716  1.00 90.27           C  
ATOM   1676  C   ARG B 214      -4.056   9.809  23.594  1.00 90.27           C  
ATOM   1677  CB  ARG B 214      -3.584   7.839  25.064  1.00 90.27           C  
ATOM   1678  O   ARG B 214      -5.007  10.522  23.922  1.00 90.27           O  
ATOM   1679  CG  ARG B 214      -3.968   6.418  25.447  1.00 90.27           C  
ATOM   1680  CD  ARG B 214      -3.384   6.020  26.795  1.00 90.27           C  
ATOM   1681  NE  ARG B 214      -3.316   4.569  26.946  1.00 90.27           N  
ATOM   1682  NH1 ARG B 214      -1.115   4.539  27.647  1.00 90.27           N  
ATOM   1683  NH2 ARG B 214      -2.287   2.579  27.449  1.00 90.27           N  
ATOM   1684  CZ  ARG B 214      -2.239   3.899  27.347  1.00 90.27           C  
ATOM   1685  N   LEU B 215      -2.936  10.204  23.087  1.00 80.60           N  
ATOM   1686  CA  LEU B 215      -2.701  11.639  22.966  1.00 80.60           C  
ATOM   1687  C   LEU B 215      -3.366  12.194  21.710  1.00 80.60           C  
ATOM   1688  CB  LEU B 215      -1.199  11.935  22.936  1.00 80.60           C  
ATOM   1689  O   LEU B 215      -4.020  13.238  21.760  1.00 80.60           O  
ATOM   1690  CG  LEU B 215      -0.430  11.668  24.230  1.00 80.60           C  
ATOM   1691  CD1 LEU B 215       1.072  11.773  23.985  1.00 80.60           C  
ATOM   1692  CD2 LEU B 215      -0.867  12.638  25.323  1.00 80.60           C  
ATOM   1693  N   PHE B 216      -3.313  11.429  20.602  1.00 85.61           N  
ATOM   1694  CA  PHE B 216      -3.727  11.887  19.281  1.00 85.61           C  
ATOM   1695  C   PHE B 216      -5.208  11.610  19.052  1.00 85.61           C  
ATOM   1696  CB  PHE B 216      -2.892  11.211  18.189  1.00 85.61           C  
ATOM   1697  O   PHE B 216      -5.867  12.318  18.287  1.00 85.61           O  
ATOM   1698  CG  PHE B 216      -3.167  11.732  16.805  1.00 85.61           C  
ATOM   1699  CD1 PHE B 216      -3.701  10.901  15.828  1.00 85.61           C  
ATOM   1700  CD2 PHE B 216      -2.891  13.054  16.480  1.00 85.61           C  
ATOM   1701  CE1 PHE B 216      -3.957  11.381  14.545  1.00 85.61           C  
ATOM   1702  CE2 PHE B 216      -3.143  13.541  15.200  1.00 85.61           C  
ATOM   1703  CZ  PHE B 216      -3.675  12.702  14.234  1.00 85.61           C  
ATOM   1704  N   ARG B 217      -5.743  10.646  19.755  1.00 90.06           N  
ATOM   1705  CA  ARG B 217      -7.148  10.257  19.706  1.00 90.06           C  
ATOM   1706  C   ARG B 217      -7.615  10.069  18.266  1.00 90.06           C  
ATOM   1707  CB  ARG B 217      -8.021  11.301  20.407  1.00 90.06           C  
ATOM   1708  O   ARG B 217      -8.566  10.718  17.826  1.00 90.06           O  
ATOM   1709  CG  ARG B 217      -7.713  11.468  21.886  1.00 90.06           C  
ATOM   1710  CD  ARG B 217      -8.878  12.096  22.637  1.00 90.06           C  
ATOM   1711  NE  ARG B 217      -8.561  12.306  24.047  1.00 90.06           N  
ATOM   1712  NH1 ARG B 217     -10.555  13.355  24.554  1.00 90.06           N  
ATOM   1713  NH2 ARG B 217      -8.976  13.037  26.184  1.00 90.06           N  
ATOM   1714  CZ  ARG B 217      -9.365  12.899  24.925  1.00 90.06           C  
ATOM   1715  N   PRO B 218      -7.087   9.097  17.579  1.00 95.39           N  
ATOM   1716  CA  PRO B 218      -7.483   8.833  16.194  1.00 95.39           C  
ATOM   1717  C   PRO B 218      -8.876   8.216  16.086  1.00 95.39           C  
ATOM   1718  CB  PRO B 218      -6.413   7.856  15.700  1.00 95.39           C  
ATOM   1719  O   PRO B 218      -9.316   7.514  17.000  1.00 95.39           O  
ATOM   1720  CG  PRO B 218      -6.005   7.090  16.917  1.00 95.39           C  
ATOM   1721  CD  PRO B 218      -6.033   8.019  18.097  1.00 95.39           C  
ATOM   1722  N   ARG B 219      -9.509   8.495  14.951  1.00 97.31           N  
ATOM   1723  CA  ARG B 219     -10.791   7.855  14.674  1.00 97.31           C  
ATOM   1724  C   ARG B 219     -10.591   6.486  14.031  1.00 97.31           C  
ATOM   1725  CB  ARG B 219     -11.649   8.739  13.767  1.00 97.31           C  
ATOM   1726  O   ARG B 219     -11.499   5.652  14.040  1.00 97.31           O  
ATOM   1727  CG  ARG B 219     -13.090   8.272  13.636  1.00 97.31           C  
ATOM   1728  CD  ARG B 219     -13.847   8.403  14.950  1.00 97.31           C  
ATOM   1729  NE  ARG B 219     -14.993   9.299  14.825  1.00 97.31           N  
ATOM   1730  NH1 ARG B 219     -15.625   9.136  17.041  1.00 97.31           N  
ATOM   1731  NH2 ARG B 219     -16.824  10.451  15.597  1.00 97.31           N  
ATOM   1732  CZ  ARG B 219     -15.811   9.627  15.821  1.00 97.31           C  
ATOM   1733  N   LEU B 220      -9.413   6.269  13.443  1.00 98.67           N  
ATOM   1734  CA  LEU B 220      -9.090   5.034  12.737  1.00 98.67           C  
ATOM   1735  C   LEU B 220      -7.609   4.698  12.878  1.00 98.67           C  
ATOM   1736  CB  LEU B 220      -9.460   5.151  11.256  1.00 98.67           C  
ATOM   1737  O   LEU B 220      -6.754   5.577  12.750  1.00 98.67           O  
ATOM   1738  CG  LEU B 220      -9.281   3.889  10.410  1.00 98.67           C  
ATOM   1739  CD1 LEU B 220     -10.490   2.973  10.562  1.00 98.67           C  
ATOM   1740  CD2 LEU B 220      -9.060   4.253   8.946  1.00 98.67           C  
ATOM   1741  N   ILE B 221      -7.312   3.490  13.212  1.00 98.90           N  
ATOM   1742  CA  ILE B 221      -5.948   2.973  13.234  1.00 98.90           C  
ATOM   1743  C   ILE B 221      -5.794   1.877  12.182  1.00 98.90           C  
ATOM   1744  CB  ILE B 221      -5.573   2.430  14.631  1.00 98.90           C  
ATOM   1745  O   ILE B 221      -6.611   0.956  12.112  1.00 98.90           O  
ATOM   1746  CG1 ILE B 221      -5.632   3.553  15.674  1.00 98.90           C  
ATOM   1747  CG2 ILE B 221      -4.186   1.781  14.604  1.00 98.90           C  
ATOM   1748  CD1 ILE B 221      -5.383   3.086  17.101  1.00 98.90           C  
ATOM   1749  N   ILE B 222      -4.720   1.947  11.399  1.00 98.91           N  
ATOM   1750  CA  ILE B 222      -4.499   1.021  10.293  1.00 98.91           C  
ATOM   1751  C   ILE B 222      -3.444  -0.010  10.685  1.00 98.91           C  
ATOM   1752  CB  ILE B 222      -4.070   1.767   9.009  1.00 98.91           C  
ATOM   1753  O   ILE B 222      -2.324   0.350  11.058  1.00 98.91           O  
ATOM   1754  CG1 ILE B 222      -5.086   2.861   8.662  1.00 98.91           C  
ATOM   1755  CG2 ILE B 222      -3.901   0.786   7.846  1.00 98.91           C  
ATOM   1756  CD1 ILE B 222      -4.482   4.061   7.946  1.00 98.91           C  
ATOM   1757  N   ALA B 223      -3.827  -1.265  10.641  1.00 98.89           N  
ATOM   1758  CA  ALA B 223      -2.896  -2.382  10.781  1.00 98.89           C  
ATOM   1759  C   ALA B 223      -2.512  -2.949   9.417  1.00 98.89           C  
ATOM   1760  CB  ALA B 223      -3.505  -3.475  11.656  1.00 98.89           C  
ATOM   1761  O   ALA B 223      -3.073  -3.954   8.975  1.00 98.89           O  
ATOM   1762  N   GLY B 224      -1.526  -2.395   8.734  1.00 98.59           N  
ATOM   1763  CA  GLY B 224      -1.068  -2.781   7.409  1.00 98.59           C  
ATOM   1764  C   GLY B 224       0.409  -2.514   7.187  1.00 98.59           C  
ATOM   1765  O   GLY B 224       0.956  -1.543   7.713  1.00 98.59           O  
ATOM   1766  N   THR B 225       1.029  -3.390   6.423  1.00 97.86           N  
ATOM   1767  CA  THR B 225       2.460  -3.236   6.186  1.00 97.86           C  
ATOM   1768  C   THR B 225       2.811  -3.586   4.743  1.00 97.86           C  
ATOM   1769  CB  THR B 225       3.283  -4.116   7.145  1.00 97.86           C  
ATOM   1770  O   THR B 225       2.173  -4.448   4.135  1.00 97.86           O  
ATOM   1771  CG2 THR B 225       2.944  -3.809   8.600  1.00 97.86           C  
ATOM   1772  OG1 THR B 225       3.000  -5.495   6.880  1.00 97.86           O  
ATOM   1773  N   SER B 226       3.847  -2.885   4.180  1.00 96.17           N  
ATOM   1774  CA  SER B 226       4.391  -3.184   2.859  1.00 96.17           C  
ATOM   1775  C   SER B 226       5.787  -3.791   2.961  1.00 96.17           C  
ATOM   1776  CB  SER B 226       4.438  -1.920   2.000  1.00 96.17           C  
ATOM   1777  O   SER B 226       6.184  -4.593   2.114  1.00 96.17           O  
ATOM   1778  OG  SER B 226       3.129  -1.464   1.704  1.00 96.17           O  
ATOM   1779  N   ALA B 227       6.577  -3.337   3.979  1.00 96.16           N  
ATOM   1780  CA  ALA B 227       7.947  -3.796   4.190  1.00 96.16           C  
ATOM   1781  C   ALA B 227       8.195  -4.127   5.659  1.00 96.16           C  
ATOM   1782  CB  ALA B 227       8.942  -2.742   3.710  1.00 96.16           C  
ATOM   1783  O   ALA B 227       9.006  -3.475   6.320  1.00 96.16           O  
ATOM   1784  N   TYR B 228       7.547  -5.108   6.162  1.00 97.76           N  
ATOM   1785  CA  TYR B 228       7.629  -5.637   7.519  1.00 97.76           C  
ATOM   1786  C   TYR B 228       7.602  -7.160   7.513  1.00 97.76           C  
ATOM   1787  CB  TYR B 228       6.481  -5.097   8.377  1.00 97.76           C  
ATOM   1788  O   TYR B 228       6.598  -7.768   7.134  1.00 97.76           O  
ATOM   1789  CG  TYR B 228       6.553  -5.522   9.823  1.00 97.76           C  
ATOM   1790  CD1 TYR B 228       5.590  -6.367  10.370  1.00 97.76           C  
ATOM   1791  CD2 TYR B 228       7.582  -5.078  10.646  1.00 97.76           C  
ATOM   1792  CE1 TYR B 228       5.651  -6.759  11.703  1.00 97.76           C  
ATOM   1793  CE2 TYR B 228       7.653  -5.463  11.981  1.00 97.76           C  
ATOM   1794  OH  TYR B 228       6.750  -6.688  13.820  1.00 97.76           O  
ATOM   1795  CZ  TYR B 228       6.685  -6.303  12.499  1.00 97.76           C  
ATOM   1796  N   ALA B 229       8.663  -7.762   7.985  1.00 98.37           N  
ATOM   1797  CA  ALA B 229       8.889  -9.190   7.776  1.00 98.37           C  
ATOM   1798  C   ALA B 229       8.310 -10.010   8.925  1.00 98.37           C  
ATOM   1799  CB  ALA B 229      10.381  -9.475   7.623  1.00 98.37           C  
ATOM   1800  O   ALA B 229       8.450 -11.235   8.954  1.00 98.37           O  
ATOM   1801  N   ARG B 230       7.644  -9.352   9.876  1.00 98.44           N  
ATOM   1802  CA  ARG B 230       7.019 -10.049  10.995  1.00 98.44           C  
ATOM   1803  C   ARG B 230       5.499  -9.943  10.927  1.00 98.44           C  
ATOM   1804  CB  ARG B 230       7.524  -9.488  12.327  1.00 98.44           C  
ATOM   1805  O   ARG B 230       4.954  -9.361   9.988  1.00 98.44           O  
ATOM   1806  CG  ARG B 230       9.038  -9.509  12.470  1.00 98.44           C  
ATOM   1807  CD  ARG B 230       9.597 -10.919  12.341  1.00 98.44           C  
ATOM   1808  NE  ARG B 230       9.222 -11.754  13.479  1.00 98.44           N  
ATOM   1809  NH1 ARG B 230      11.163 -11.363  14.669  1.00 98.44           N  
ATOM   1810  NH2 ARG B 230       9.536 -12.725  15.537  1.00 98.44           N  
ATOM   1811  CZ  ARG B 230       9.975 -11.945  14.559  1.00 98.44           C  
ATOM   1812  N   LEU B 231       4.823 -10.571  11.904  1.00 98.70           N  
ATOM   1813  CA  LEU B 231       3.364 -10.570  11.912  1.00 98.70           C  
ATOM   1814  C   LEU B 231       2.826  -9.493  12.848  1.00 98.70           C  
ATOM   1815  CB  LEU B 231       2.829 -11.942  12.332  1.00 98.70           C  
ATOM   1816  O   LEU B 231       3.406  -9.237  13.905  1.00 98.70           O  
ATOM   1817  CG  LEU B 231       3.222 -13.124  11.445  1.00 98.70           C  
ATOM   1818  CD1 LEU B 231       2.742 -14.433  12.063  1.00 98.70           C  
ATOM   1819  CD2 LEU B 231       2.655 -12.950  10.040  1.00 98.70           C  
ATOM   1820  N   ILE B 232       1.755  -8.845  12.471  1.00 98.72           N  
ATOM   1821  CA  ILE B 232       1.107  -7.827  13.291  1.00 98.72           C  
ATOM   1822  C   ILE B 232       0.347  -8.493  14.436  1.00 98.72           C  
ATOM   1823  CB  ILE B 232       0.151  -6.950  12.452  1.00 98.72           C  
ATOM   1824  O   ILE B 232      -0.270  -9.545  14.251  1.00 98.72           O  
ATOM   1825  CG1 ILE B 232       0.938  -6.153  11.405  1.00 98.72           C  
ATOM   1826  CG2 ILE B 232      -0.659  -6.016  13.356  1.00 98.72           C  
ATOM   1827  CD1 ILE B 232       0.062  -5.374  10.433  1.00 98.72           C  
ATOM   1828  N   ASP B 233       0.509  -7.945  15.603  1.00 98.72           N  
ATOM   1829  CA  ASP B 233      -0.307  -8.357  16.742  1.00 98.72           C  
ATOM   1830  C   ASP B 233      -1.679  -7.689  16.704  1.00 98.72           C  
ATOM   1831  CB  ASP B 233       0.402  -8.028  18.057  1.00 98.72           C  
ATOM   1832  O   ASP B 233      -1.894  -6.662  17.351  1.00 98.72           O  
ATOM   1833  CG  ASP B 233      -0.260  -8.669  19.264  1.00 98.72           C  
ATOM   1834  OD1 ASP B 233      -1.434  -9.087  19.165  1.00 98.72           O  
ATOM   1835  OD2 ASP B 233       0.397  -8.753  20.324  1.00 98.72           O  
ATOM   1836  N   TYR B 234      -2.664  -8.312  16.051  1.00 98.78           N  
ATOM   1837  CA  TYR B 234      -3.973  -7.714  15.816  1.00 98.78           C  
ATOM   1838  C   TYR B 234      -4.739  -7.547  17.123  1.00 98.78           C  
ATOM   1839  CB  TYR B 234      -4.787  -8.567  14.839  1.00 98.78           C  
ATOM   1840  O   TYR B 234      -5.516  -6.601  17.279  1.00 98.78           O  
ATOM   1841  CG  TYR B 234      -4.227  -8.587  13.438  1.00 98.78           C  
ATOM   1842  CD1 TYR B 234      -4.238  -7.442  12.646  1.00 98.78           C  
ATOM   1843  CD2 TYR B 234      -3.686  -9.752  12.903  1.00 98.78           C  
ATOM   1844  CE1 TYR B 234      -3.724  -7.456  11.353  1.00 98.78           C  
ATOM   1845  CE2 TYR B 234      -3.169  -9.777  11.612  1.00 98.78           C  
ATOM   1846  OH  TYR B 234      -2.683  -8.646   9.567  1.00 98.78           O  
ATOM   1847  CZ  TYR B 234      -3.193  -8.626  10.846  1.00 98.78           C  
ATOM   1848  N   ALA B 235      -4.523  -8.463  18.043  1.00 98.76           N  
ATOM   1849  CA  ALA B 235      -5.171  -8.369  19.348  1.00 98.76           C  
ATOM   1850  C   ALA B 235      -4.748  -7.099  20.081  1.00 98.76           C  
ATOM   1851  CB  ALA B 235      -4.849  -9.599  20.192  1.00 98.76           C  
ATOM   1852  O   ALA B 235      -5.582  -6.406  20.668  1.00 98.76           O  
ATOM   1853  N   ARG B 236      -3.448  -6.879  20.024  1.00 98.65           N  
ATOM   1854  CA  ARG B 236      -2.930  -5.674  20.662  1.00 98.65           C  
ATOM   1855  C   ARG B 236      -3.464  -4.420  19.978  1.00 98.65           C  
ATOM   1856  CB  ARG B 236      -1.400  -5.670  20.644  1.00 98.65           C  
ATOM   1857  O   ARG B 236      -3.802  -3.439  20.644  1.00 98.65           O  
ATOM   1858  CG  ARG B 236      -0.779  -4.437  21.281  1.00 98.65           C  
ATOM   1859  CD  ARG B 236      -1.164  -4.307  22.749  1.00 98.65           C  
ATOM   1860  NE  ARG B 236      -0.500  -3.170  23.381  1.00 98.65           N  
ATOM   1861  NH1 ARG B 236      -1.986  -3.019  25.143  1.00 98.65           N  
ATOM   1862  NH2 ARG B 236      -0.227  -1.557  24.992  1.00 98.65           N  
ATOM   1863  CZ  ARG B 236      -0.906  -2.584  24.504  1.00 98.65           C  
ATOM   1864  N   MET B 237      -3.554  -4.405  18.694  1.00 98.78           N  
ATOM   1865  CA  MET B 237      -4.116  -3.287  17.942  1.00 98.78           C  
ATOM   1866  C   MET B 237      -5.570  -3.044  18.333  1.00 98.78           C  
ATOM   1867  CB  MET B 237      -4.016  -3.545  16.437  1.00 98.78           C  
ATOM   1868  O   MET B 237      -5.981  -1.899  18.532  1.00 98.78           O  
ATOM   1869  CG  MET B 237      -2.591  -3.537  15.907  1.00 98.78           C  
ATOM   1870  SD  MET B 237      -1.896  -1.843  15.787  1.00 98.78           S  
ATOM   1871  CE  MET B 237      -0.331  -2.199  14.942  1.00 98.78           C  
ATOM   1872  N   ARG B 238      -6.329  -4.114  18.454  1.00 98.67           N  
ATOM   1873  CA  ARG B 238      -7.730  -4.025  18.855  1.00 98.67           C  
ATOM   1874  C   ARG B 238      -7.863  -3.422  20.249  1.00 98.67           C  
ATOM   1875  CB  ARG B 238      -8.389  -5.405  18.815  1.00 98.67           C  
ATOM   1876  O   ARG B 238      -8.730  -2.578  20.486  1.00 98.67           O  
ATOM   1877  CG  ARG B 238      -9.829  -5.414  19.305  1.00 98.67           C  
ATOM   1878  CD  ARG B 238     -10.754  -4.672  18.351  1.00 98.67           C  
ATOM   1879  NE  ARG B 238     -10.709  -3.229  18.570  1.00 98.67           N  
ATOM   1880  NH1 ARG B 238     -12.322  -2.732  16.992  1.00 98.67           N  
ATOM   1881  NH2 ARG B 238     -11.333  -1.051  18.197  1.00 98.67           N  
ATOM   1882  CZ  ARG B 238     -11.455  -2.341  17.919  1.00 98.67           C  
ATOM   1883  N   GLU B 239      -7.007  -3.847  21.133  1.00 98.72           N  
ATOM   1884  CA  GLU B 239      -7.013  -3.305  22.489  1.00 98.72           C  
ATOM   1885  C   GLU B 239      -6.832  -1.790  22.478  1.00 98.72           C  
ATOM   1886  CB  GLU B 239      -5.918  -3.960  23.335  1.00 98.72           C  
ATOM   1887  O   GLU B 239      -7.562  -1.068  23.161  1.00 98.72           O  
ATOM   1888  CG  GLU B 239      -6.226  -5.395  23.736  1.00 98.72           C  
ATOM   1889  CD  GLU B 239      -5.090  -6.063  24.495  1.00 98.72           C  
ATOM   1890  OE1 GLU B 239      -5.187  -7.276  24.788  1.00 98.72           O  
ATOM   1891  OE2 GLU B 239      -4.095  -5.367  24.798  1.00 98.72           O  
ATOM   1892  N   VAL B 240      -5.881  -1.311  21.706  1.00 98.70           N  
ATOM   1893  CA  VAL B 240      -5.612   0.120  21.610  1.00 98.70           C  
ATOM   1894  C   VAL B 240      -6.824   0.836  21.019  1.00 98.70           C  
ATOM   1895  CB  VAL B 240      -4.356   0.405  20.757  1.00 98.70           C  
ATOM   1896  O   VAL B 240      -7.237   1.886  21.517  1.00 98.70           O  
ATOM   1897  CG1 VAL B 240      -4.155   1.909  20.577  1.00 98.70           C  
ATOM   1898  CG2 VAL B 240      -3.122  -0.229  21.396  1.00 98.70           C  
ATOM   1899  N   CYS B 241      -7.432   0.248  20.018  1.00 98.71           N  
ATOM   1900  CA  CYS B 241      -8.596   0.846  19.374  1.00 98.71           C  
ATOM   1901  C   CYS B 241      -9.771   0.931  20.340  1.00 98.71           C  
ATOM   1902  CB  CYS B 241      -8.998   0.041  18.138  1.00 98.71           C  
ATOM   1903  O   CYS B 241     -10.499   1.925  20.353  1.00 98.71           O  
ATOM   1904  SG  CYS B 241      -7.900   0.283  16.724  1.00 98.71           S  
ATOM   1905  N   ASP B 242      -9.962  -0.097  21.138  1.00 98.00           N  
ATOM   1906  CA  ASP B 242     -11.036  -0.091  22.127  1.00 98.00           C  
ATOM   1907  C   ASP B 242     -10.837   1.029  23.146  1.00 98.00           C  
ATOM   1908  CB  ASP B 242     -11.118  -1.442  22.839  1.00 98.00           C  
ATOM   1909  O   ASP B 242     -11.793   1.709  23.524  1.00 98.00           O  
ATOM   1910  CG  ASP B 242     -11.659  -2.549  21.950  1.00 98.00           C  
ATOM   1911  OD1 ASP B 242     -12.245  -2.247  20.889  1.00 98.00           O  
ATOM   1912  OD2 ASP B 242     -11.499  -3.733  22.317  1.00 98.00           O  
ATOM   1913  N   GLU B 243      -9.557   1.241  23.469  1.00 97.28           N  
ATOM   1914  CA  GLU B 243      -9.229   2.250  24.471  1.00 97.28           C  
ATOM   1915  C   GLU B 243      -9.535   3.655  23.961  1.00 97.28           C  
ATOM   1916  CB  GLU B 243      -7.756   2.146  24.876  1.00 97.28           C  
ATOM   1917  O   GLU B 243     -10.036   4.497  24.708  1.00 97.28           O  
ATOM   1918  CG  GLU B 243      -7.355   3.106  25.987  1.00 97.28           C  
ATOM   1919  CD  GLU B 243      -5.887   3.000  26.370  1.00 97.28           C  
ATOM   1920  OE1 GLU B 243      -5.373   3.910  27.059  1.00 97.28           O  
ATOM   1921  OE2 GLU B 243      -5.247   1.999  25.978  1.00 97.28           O  
ATOM   1922  N   VAL B 244      -9.292   3.932  22.722  1.00 96.67           N  
ATOM   1923  CA  VAL B 244      -9.409   5.295  22.214  1.00 96.67           C  
ATOM   1924  C   VAL B 244     -10.644   5.409  21.322  1.00 96.67           C  
ATOM   1925  CB  VAL B 244      -8.146   5.720  21.432  1.00 96.67           C  
ATOM   1926  O   VAL B 244     -10.849   6.431  20.663  1.00 96.67           O  
ATOM   1927  CG1 VAL B 244      -6.932   5.779  22.358  1.00 96.67           C  
ATOM   1928  CG2 VAL B 244      -7.890   4.761  20.271  1.00 96.67           C  
ATOM   1929  N   LYS B 245     -11.455   4.333  21.235  1.00 96.22           N  
ATOM   1930  CA  LYS B 245     -12.710   4.280  20.491  1.00 96.22           C  
ATOM   1931  C   LYS B 245     -12.479   4.528  19.003  1.00 96.22           C  
ATOM   1932  CB  LYS B 245     -13.706   5.301  21.044  1.00 96.22           C  
ATOM   1933  O   LYS B 245     -13.208   5.300  18.376  1.00 96.22           O  
ATOM   1934  CG  LYS B 245     -14.078   5.076  22.502  1.00 96.22           C  
ATOM   1935  CD  LYS B 245     -15.100   6.099  22.982  1.00 96.22           C  
ATOM   1936  CE  LYS B 245     -15.419   5.920  24.460  1.00 96.22           C  
ATOM   1937  NZ  LYS B 245     -16.442   6.901  24.929  1.00 96.22           N  
ATOM   1938  N   ALA B 246     -11.455   3.932  18.488  1.00 98.47           N  
ATOM   1939  CA  ALA B 246     -11.130   4.023  17.067  1.00 98.47           C  
ATOM   1940  C   ALA B 246     -11.567   2.765  16.322  1.00 98.47           C  
ATOM   1941  CB  ALA B 246      -9.633   4.257  16.877  1.00 98.47           C  
ATOM   1942  O   ALA B 246     -11.679   1.691  16.918  1.00 98.47           O  
ATOM   1943  N   HIS B 247     -11.847   2.916  15.058  1.00 98.66           N  
ATOM   1944  CA  HIS B 247     -12.020   1.752  14.196  1.00 98.66           C  
ATOM   1945  C   HIS B 247     -10.677   1.112  13.859  1.00 98.66           C  
ATOM   1946  CB  HIS B 247     -12.754   2.140  12.912  1.00 98.66           C  
ATOM   1947  O   HIS B 247      -9.669   1.809  13.726  1.00 98.66           O  
ATOM   1948  CG  HIS B 247     -14.137   2.661  13.145  1.00 98.66           C  
ATOM   1949  CD2 HIS B 247     -14.672   3.886  12.934  1.00 98.66           C  
ATOM   1950  ND1 HIS B 247     -15.148   1.881  13.662  1.00 98.66           N  
ATOM   1951  CE1 HIS B 247     -16.250   2.606  13.758  1.00 98.66           C  
ATOM   1952  NE2 HIS B 247     -15.988   3.827  13.322  1.00 98.66           N  
ATOM   1953  N   LEU B 248     -10.678  -0.187  13.712  1.00 98.91           N  
ATOM   1954  CA  LEU B 248      -9.480  -0.892  13.268  1.00 98.91           C  
ATOM   1955  C   LEU B 248      -9.622  -1.344  11.818  1.00 98.91           C  
ATOM   1956  CB  LEU B 248      -9.205  -2.100  14.167  1.00 98.91           C  
ATOM   1957  O   LEU B 248     -10.510  -2.136  11.494  1.00 98.91           O  
ATOM   1958  CG  LEU B 248      -7.968  -2.932  13.824  1.00 98.91           C  
ATOM   1959  CD1 LEU B 248      -6.712  -2.070  13.901  1.00 98.91           C  
ATOM   1960  CD2 LEU B 248      -7.856  -4.133  14.757  1.00 98.91           C  
ATOM   1961  N   LEU B 249      -8.791  -0.786  10.968  1.00 98.95           N  
ATOM   1962  CA  LEU B 249      -8.670  -1.234   9.585  1.00 98.95           C  
ATOM   1963  C   LEU B 249      -7.438  -2.114   9.404  1.00 98.95           C  
ATOM   1964  CB  LEU B 249      -8.599  -0.035   8.636  1.00 98.95           C  
ATOM   1965  O   LEU B 249      -6.319  -1.692   9.705  1.00 98.95           O  
ATOM   1966  CG  LEU B 249      -8.207  -0.337   7.189  1.00 98.95           C  
ATOM   1967  CD1 LEU B 249      -9.270  -1.204   6.522  1.00 98.95           C  
ATOM   1968  CD2 LEU B 249      -7.999   0.957   6.410  1.00 98.95           C  
ATOM   1969  N   ALA B 250      -7.674  -3.312   8.964  1.00 98.96           N  
ATOM   1970  CA  ALA B 250      -6.548  -4.170   8.604  1.00 98.96           C  
ATOM   1971  C   ALA B 250      -6.328  -4.180   7.094  1.00 98.96           C  
ATOM   1972  CB  ALA B 250      -6.777  -5.590   9.115  1.00 98.96           C  
ATOM   1973  O   ALA B 250      -7.209  -4.589   6.334  1.00 98.96           O  
ATOM   1974  N   ASP B 251      -5.201  -3.677   6.673  1.00 98.89           N  
ATOM   1975  CA  ASP B 251      -4.745  -3.770   5.290  1.00 98.89           C  
ATOM   1976  C   ASP B 251      -3.853  -4.992   5.086  1.00 98.89           C  
ATOM   1977  CB  ASP B 251      -3.997  -2.499   4.884  1.00 98.89           C  
ATOM   1978  O   ASP B 251      -2.664  -4.960   5.410  1.00 98.89           O  
ATOM   1979  CG  ASP B 251      -3.551  -2.510   3.433  1.00 98.89           C  
ATOM   1980  OD1 ASP B 251      -3.718  -3.545   2.752  1.00 98.89           O  
ATOM   1981  OD2 ASP B 251      -3.026  -1.476   2.966  1.00 98.89           O  
ATOM   1982  N   MET B 252      -4.394  -6.026   4.458  1.00 98.83           N  
ATOM   1983  CA  MET B 252      -3.648  -7.277   4.352  1.00 98.83           C  
ATOM   1984  C   MET B 252      -3.112  -7.473   2.938  1.00 98.83           C  
ATOM   1985  CB  MET B 252      -4.527  -8.464   4.748  1.00 98.83           C  
ATOM   1986  O   MET B 252      -2.925  -8.606   2.492  1.00 98.83           O  
ATOM   1987  CG  MET B 252      -5.768  -8.622   3.884  1.00 98.83           C  
ATOM   1988  SD  MET B 252      -6.810 -10.041   4.404  1.00 98.83           S  
ATOM   1989  CE  MET B 252      -8.122  -9.949   3.153  1.00 98.83           C  
ATOM   1990  N   ALA B 253      -2.782  -6.438   2.249  1.00 98.43           N  
ATOM   1991  CA  ALA B 253      -2.407  -6.401   0.838  1.00 98.43           C  
ATOM   1992  C   ALA B 253      -1.316  -7.424   0.533  1.00 98.43           C  
ATOM   1993  CB  ALA B 253      -1.944  -5.001   0.447  1.00 98.43           C  
ATOM   1994  O   ALA B 253      -1.436  -8.206  -0.412  1.00 98.43           O  
ATOM   1995  N   HIS B 254      -0.331  -7.577   1.324  1.00 98.65           N  
ATOM   1996  CA  HIS B 254       0.818  -8.426   1.031  1.00 98.65           C  
ATOM   1997  C   HIS B 254       0.573  -9.861   1.484  1.00 98.65           C  
ATOM   1998  CB  HIS B 254       2.078  -7.872   1.699  1.00 98.65           C  
ATOM   1999  O   HIS B 254       1.137 -10.800   0.918  1.00 98.65           O  
ATOM   2000  CG  HIS B 254       2.769  -6.817   0.895  1.00 98.65           C  
ATOM   2001  CD2 HIS B 254       2.465  -5.514   0.688  1.00 98.65           C  
ATOM   2002  ND1 HIS B 254       3.924  -7.062   0.183  1.00 98.65           N  
ATOM   2003  CE1 HIS B 254       4.301  -5.951  -0.427  1.00 98.65           C  
ATOM   2004  NE2 HIS B 254       3.433  -4.997  -0.137  1.00 98.65           N  
ATOM   2005  N   ILE B 255      -0.337 -10.040   2.485  1.00 98.84           N  
ATOM   2006  CA  ILE B 255      -0.373 -11.341   3.143  1.00 98.84           C  
ATOM   2007  C   ILE B 255      -1.727 -12.005   2.899  1.00 98.84           C  
ATOM   2008  CB  ILE B 255      -0.103 -11.217   4.659  1.00 98.84           C  
ATOM   2009  O   ILE B 255      -2.040 -13.032   3.506  1.00 98.84           O  
ATOM   2010  CG1 ILE B 255      -1.087 -10.230   5.297  1.00 98.84           C  
ATOM   2011  CG2 ILE B 255       1.346 -10.789   4.915  1.00 98.84           C  
ATOM   2012  CD1 ILE B 255      -1.134 -10.299   6.818  1.00 98.84           C  
ATOM   2013  N   SER B 256      -2.551 -11.459   2.065  1.00 98.84           N  
ATOM   2014  CA  SER B 256      -3.914 -11.950   1.893  1.00 98.84           C  
ATOM   2015  C   SER B 256      -3.925 -13.417   1.477  1.00 98.84           C  
ATOM   2016  CB  SER B 256      -4.659 -11.111   0.854  1.00 98.84           C  
ATOM   2017  O   SER B 256      -4.777 -14.188   1.924  1.00 98.84           O  
ATOM   2018  OG  SER B 256      -3.999 -11.161  -0.399  1.00 98.84           O  
ATOM   2019  N   GLY B 257      -3.025 -13.797   0.579  1.00 98.90           N  
ATOM   2020  CA  GLY B 257      -2.954 -15.196   0.186  1.00 98.90           C  
ATOM   2021  C   GLY B 257      -2.598 -16.121   1.335  1.00 98.90           C  
ATOM   2022  O   GLY B 257      -3.140 -17.222   1.443  1.00 98.90           O  
ATOM   2023  N   LEU B 258      -1.705 -15.658   2.185  1.00 98.93           N  
ATOM   2024  CA  LEU B 258      -1.294 -16.440   3.346  1.00 98.93           C  
ATOM   2025  C   LEU B 258      -2.434 -16.560   4.352  1.00 98.93           C  
ATOM   2026  CB  LEU B 258      -0.073 -15.804   4.016  1.00 98.93           C  
ATOM   2027  O   LEU B 258      -2.600 -17.604   4.986  1.00 98.93           O  
ATOM   2028  CG  LEU B 258       1.163 -15.617   3.134  1.00 98.93           C  
ATOM   2029  CD1 LEU B 258       2.300 -14.996   3.939  1.00 98.93           C  
ATOM   2030  CD2 LEU B 258       1.595 -16.949   2.529  1.00 98.93           C  
ATOM   2031  N   VAL B 259      -3.191 -15.533   4.494  1.00 98.92           N  
ATOM   2032  CA  VAL B 259      -4.353 -15.546   5.376  1.00 98.92           C  
ATOM   2033  C   VAL B 259      -5.420 -16.482   4.811  1.00 98.92           C  
ATOM   2034  CB  VAL B 259      -4.937 -14.128   5.568  1.00 98.92           C  
ATOM   2035  O   VAL B 259      -5.972 -17.313   5.537  1.00 98.92           O  
ATOM   2036  CG1 VAL B 259      -6.251 -14.185   6.344  1.00 98.92           C  
ATOM   2037  CG2 VAL B 259      -3.929 -13.230   6.283  1.00 98.92           C  
ATOM   2038  N   ALA B 260      -5.651 -16.394   3.536  1.00 98.91           N  
ATOM   2039  CA  ALA B 260      -6.645 -17.245   2.888  1.00 98.91           C  
ATOM   2040  C   ALA B 260      -6.276 -18.719   3.021  1.00 98.91           C  
ATOM   2041  CB  ALA B 260      -6.791 -16.867   1.416  1.00 98.91           C  
ATOM   2042  O   ALA B 260      -7.151 -19.574   3.177  1.00 98.91           O  
ATOM   2043  N   ALA B 261      -4.994 -18.999   3.023  1.00 98.83           N  
ATOM   2044  CA  ALA B 261      -4.495 -20.369   3.109  1.00 98.83           C  
ATOM   2045  C   ALA B 261      -4.428 -20.838   4.560  1.00 98.83           C  
ATOM   2046  CB  ALA B 261      -3.120 -20.477   2.454  1.00 98.83           C  
ATOM   2047  O   ALA B 261      -4.067 -21.986   4.832  1.00 98.83           O  
ATOM   2048  N   LYS B 262      -4.694 -19.999   5.437  1.00 98.40           N  
ATOM   2049  CA  LYS B 262      -4.724 -20.270   6.872  1.00 98.40           C  
ATOM   2050  C   LYS B 262      -3.344 -20.670   7.385  1.00 98.40           C  
ATOM   2051  CB  LYS B 262      -5.741 -21.368   7.189  1.00 98.40           C  
ATOM   2052  O   LYS B 262      -3.223 -21.579   8.209  1.00 98.40           O  
ATOM   2053  CG  LYS B 262      -7.181 -20.986   6.879  1.00 98.40           C  
ATOM   2054  CD  LYS B 262      -7.511 -21.200   5.408  1.00 98.40           C  
ATOM   2055  CE  LYS B 262      -8.907 -20.693   5.068  1.00 98.40           C  
ATOM   2056  NZ  LYS B 262      -9.176 -20.754   3.600  1.00 98.40           N  
ATOM   2057  N   VAL B 263      -2.294 -19.986   6.915  1.00 98.75           N  
ATOM   2058  CA  VAL B 263      -0.957 -20.394   7.332  1.00 98.75           C  
ATOM   2059  C   VAL B 263      -0.344 -19.318   8.227  1.00 98.75           C  
ATOM   2060  CB  VAL B 263      -0.040 -20.661   6.117  1.00 98.75           C  
ATOM   2061  O   VAL B 263       0.741 -19.508   8.782  1.00 98.75           O  
ATOM   2062  CG1 VAL B 263      -0.544 -21.860   5.315  1.00 98.75           C  
ATOM   2063  CG2 VAL B 263       0.047 -19.420   5.231  1.00 98.75           C  
ATOM   2064  N   ILE B 264      -1.014 -18.173   8.401  1.00 98.74           N  
ATOM   2065  CA  ILE B 264      -0.650 -17.126   9.350  1.00 98.74           C  
ATOM   2066  C   ILE B 264      -1.904 -16.601  10.044  1.00 98.74           C  
ATOM   2067  CB  ILE B 264       0.102 -15.970   8.655  1.00 98.74           C  
ATOM   2068  O   ILE B 264      -3.024 -16.853   9.593  1.00 98.74           O  
ATOM   2069  CG1 ILE B 264      -0.805 -15.284   7.626  1.00 98.74           C  
ATOM   2070  CG2 ILE B 264       1.388 -16.480   7.997  1.00 98.74           C  
ATOM   2071  CD1 ILE B 264      -0.216 -14.012   7.033  1.00 98.74           C  
ATOM   2072  N   PRO B 265      -1.714 -15.800  11.149  1.00 98.03           N  
ATOM   2073  CA  PRO B 265      -2.885 -15.288  11.864  1.00 98.03           C  
ATOM   2074  C   PRO B 265      -3.733 -14.349  11.010  1.00 98.03           C  
ATOM   2075  CB  PRO B 265      -2.274 -14.543  13.053  1.00 98.03           C  
ATOM   2076  O   PRO B 265      -3.195 -13.590  10.199  1.00 98.03           O  
ATOM   2077  CG  PRO B 265      -0.963 -15.218  13.294  1.00 98.03           C  
ATOM   2078  CD  PRO B 265      -0.377 -15.611  11.968  1.00 98.03           C  
ATOM   2079  N   SER B 266      -5.033 -14.434  11.201  1.00 98.60           N  
ATOM   2080  CA  SER B 266      -6.007 -13.636  10.464  1.00 98.60           C  
ATOM   2081  C   SER B 266      -6.396 -12.383  11.242  1.00 98.60           C  
ATOM   2082  CB  SER B 266      -7.256 -14.463  10.158  1.00 98.60           C  
ATOM   2083  O   SER B 266      -6.509 -12.417  12.469  1.00 98.60           O  
ATOM   2084  OG  SER B 266      -8.272 -13.651   9.595  1.00 98.60           O  
ATOM   2085  N   PRO B 267      -6.640 -11.267  10.489  1.00 98.81           N  
ATOM   2086  CA  PRO B 267      -7.083 -10.042  11.159  1.00 98.81           C  
ATOM   2087  C   PRO B 267      -8.587 -10.023  11.420  1.00 98.81           C  
ATOM   2088  CB  PRO B 267      -6.686  -8.939  10.174  1.00 98.81           C  
ATOM   2089  O   PRO B 267      -9.077  -9.172  12.167  1.00 98.81           O  
ATOM   2090  CG  PRO B 267      -6.798  -9.573   8.825  1.00 98.81           C  
ATOM   2091  CD  PRO B 267      -6.360 -11.005   8.933  1.00 98.81           C  
ATOM   2092  N   PHE B 268      -9.376 -10.927  10.917  1.00 98.83           N  
ATOM   2093  CA  PHE B 268     -10.829 -10.847  10.827  1.00 98.83           C  
ATOM   2094  C   PHE B 268     -11.463 -10.941  12.210  1.00 98.83           C  
ATOM   2095  CB  PHE B 268     -11.375 -11.957   9.923  1.00 98.83           C  
ATOM   2096  O   PHE B 268     -12.540 -10.390  12.443  1.00 98.83           O  
ATOM   2097  CG  PHE B 268     -11.216 -11.675   8.453  1.00 98.83           C  
ATOM   2098  CD1 PHE B 268     -12.081 -10.805   7.801  1.00 98.83           C  
ATOM   2099  CD2 PHE B 268     -10.201 -12.280   7.724  1.00 98.83           C  
ATOM   2100  CE1 PHE B 268     -11.937 -10.542   6.440  1.00 98.83           C  
ATOM   2101  CE2 PHE B 268     -10.051 -12.023   6.364  1.00 98.83           C  
ATOM   2102  CZ  PHE B 268     -10.920 -11.154   5.724  1.00 98.83           C  
ATOM   2103  N   LYS B 269     -10.751 -11.573  13.093  1.00 98.02           N  
ATOM   2104  CA  LYS B 269     -11.268 -11.685  14.454  1.00 98.02           C  
ATOM   2105  C   LYS B 269     -11.231 -10.337  15.168  1.00 98.02           C  
ATOM   2106  CB  LYS B 269     -10.470 -12.721  15.247  1.00 98.02           C  
ATOM   2107  O   LYS B 269     -12.055 -10.071  16.046  1.00 98.02           O  
ATOM   2108  CG  LYS B 269     -10.981 -12.944  16.663  1.00 98.02           C  
ATOM   2109  CD  LYS B 269     -10.155 -13.992  17.397  1.00 98.02           C  
ATOM   2110  CE  LYS B 269     -10.625 -14.170  18.834  1.00 98.02           C  
ATOM   2111  NZ  LYS B 269      -9.810 -15.188  19.562  1.00 98.02           N  
ATOM   2112  N   HIS B 270     -10.340  -9.500  14.765  1.00 98.62           N  
ATOM   2113  CA  HIS B 270     -10.059  -8.300  15.544  1.00 98.62           C  
ATOM   2114  C   HIS B 270     -10.476  -7.042  14.789  1.00 98.62           C  
ATOM   2115  CB  HIS B 270      -8.574  -8.229  15.903  1.00 98.62           C  
ATOM   2116  O   HIS B 270     -10.912  -6.063  15.399  1.00 98.62           O  
ATOM   2117  CG  HIS B 270      -8.075  -9.435  16.634  1.00 98.62           C  
ATOM   2118  CD2 HIS B 270      -7.245 -10.430  16.244  1.00 98.62           C  
ATOM   2119  ND1 HIS B 270      -8.436  -9.720  17.933  1.00 98.62           N  
ATOM   2120  CE1 HIS B 270      -7.847 -10.842  18.311  1.00 98.62           C  
ATOM   2121  NE2 HIS B 270      -7.118 -11.293  17.305  1.00 98.62           N  
ATOM   2122  N   ALA B 271     -10.484  -7.024  13.489  1.00 98.85           N  
ATOM   2123  CA  ALA B 271     -10.634  -5.819  12.677  1.00 98.85           C  
ATOM   2124  C   ALA B 271     -12.105  -5.523  12.401  1.00 98.85           C  
ATOM   2125  CB  ALA B 271      -9.868  -5.963  11.364  1.00 98.85           C  
ATOM   2126  O   ALA B 271     -12.931  -6.438  12.358  1.00 98.85           O  
ATOM   2127  N   ASP B 272     -12.411  -4.208  12.241  1.00 98.71           N  
ATOM   2128  CA  ASP B 272     -13.744  -3.781  11.829  1.00 98.71           C  
ATOM   2129  C   ASP B 272     -13.907  -3.875  10.314  1.00 98.71           C  
ATOM   2130  CB  ASP B 272     -14.020  -2.352  12.301  1.00 98.71           C  
ATOM   2131  O   ASP B 272     -14.990  -4.195   9.820  1.00 98.71           O  
ATOM   2132  CG  ASP B 272     -14.012  -2.215  13.813  1.00 98.71           C  
ATOM   2133  OD1 ASP B 272     -14.837  -2.866  14.489  1.00 98.71           O  
ATOM   2134  OD2 ASP B 272     -13.175  -1.445  14.334  1.00 98.71           O  
ATOM   2135  N   ILE B 273     -12.857  -3.563   9.672  1.00 98.90           N  
ATOM   2136  CA  ILE B 273     -12.792  -3.573   8.215  1.00 98.90           C  
ATOM   2137  C   ILE B 273     -11.457  -4.160   7.762  1.00 98.90           C  
ATOM   2138  CB  ILE B 273     -12.978  -2.154   7.631  1.00 98.90           C  
ATOM   2139  O   ILE B 273     -10.424  -3.931   8.396  1.00 98.90           O  
ATOM   2140  CG1 ILE B 273     -14.328  -1.572   8.065  1.00 98.90           C  
ATOM   2141  CG2 ILE B 273     -12.857  -2.178   6.105  1.00 98.90           C  
ATOM   2142  CD1 ILE B 273     -14.441  -0.065   7.878  1.00 98.90           C  
ATOM   2143  N   VAL B 274     -11.460  -4.918   6.678  1.00 98.97           N  
ATOM   2144  CA  VAL B 274     -10.244  -5.487   6.105  1.00 98.97           C  
ATOM   2145  C   VAL B 274     -10.192  -5.192   4.608  1.00 98.97           C  
ATOM   2146  CB  VAL B 274     -10.159  -7.010   6.352  1.00 98.97           C  
ATOM   2147  O   VAL B 274     -11.171  -5.412   3.891  1.00 98.97           O  
ATOM   2148  CG1 VAL B 274      -8.864  -7.579   5.777  1.00 98.97           C  
ATOM   2149  CG2 VAL B 274     -10.264  -7.314   7.845  1.00 98.97           C  
ATOM   2150  N   THR B 275      -9.086  -4.625   4.158  1.00 98.96           N  
ATOM   2151  CA  THR B 275      -8.886  -4.376   2.734  1.00 98.96           C  
ATOM   2152  C   THR B 275      -7.708  -5.188   2.203  1.00 98.96           C  
ATOM   2153  CB  THR B 275      -8.649  -2.880   2.457  1.00 98.96           C  
ATOM   2154  O   THR B 275      -6.825  -5.582   2.967  1.00 98.96           O  
ATOM   2155  CG2 THR B 275      -9.825  -2.038   2.940  1.00 98.96           C  
ATOM   2156  OG1 THR B 275      -7.461  -2.457   3.137  1.00 98.96           O  
ATOM   2157  N   THR B 276      -7.704  -5.413   0.886  1.00 98.89           N  
ATOM   2158  CA  THR B 276      -6.564  -6.090   0.278  1.00 98.89           C  
ATOM   2159  C   THR B 276      -6.510  -5.817  -1.222  1.00 98.89           C  
ATOM   2160  CB  THR B 276      -6.619  -7.609   0.525  1.00 98.89           C  
ATOM   2161  O   THR B 276      -7.536  -5.531  -1.844  1.00 98.89           O  
ATOM   2162  CG2 THR B 276      -7.806  -8.240  -0.195  1.00 98.89           C  
ATOM   2163  OG1 THR B 276      -5.409  -8.209   0.047  1.00 98.89           O  
ATOM   2164  N   THR B 277      -5.314  -5.815  -1.754  1.00 98.77           N  
ATOM   2165  CA  THR B 277      -5.154  -6.062  -3.183  1.00 98.77           C  
ATOM   2166  C   THR B 277      -5.173  -7.559  -3.478  1.00 98.77           C  
ATOM   2167  CB  THR B 277      -3.846  -5.447  -3.713  1.00 98.77           C  
ATOM   2168  O   THR B 277      -5.133  -8.379  -2.559  1.00 98.77           O  
ATOM   2169  CG2 THR B 277      -2.629  -6.182  -3.159  1.00 98.77           C  
ATOM   2170  OG1 THR B 277      -3.830  -5.532  -5.143  1.00 98.77           O  
ATOM   2171  N   THR B 278      -5.194  -7.914  -4.783  1.00 98.76           N  
ATOM   2172  CA  THR B 278      -5.480  -9.323  -5.030  1.00 98.76           C  
ATOM   2173  C   THR B 278      -4.341  -9.977  -5.807  1.00 98.76           C  
ATOM   2174  CB  THR B 278      -6.800  -9.497  -5.804  1.00 98.76           C  
ATOM   2175  O   THR B 278      -4.309 -11.200  -5.959  1.00 98.76           O  
ATOM   2176  CG2 THR B 278      -7.987  -9.000  -4.985  1.00 98.76           C  
ATOM   2177  OG1 THR B 278      -6.732  -8.753  -7.027  1.00 98.76           O  
ATOM   2178  N   HIS B 279      -3.285  -9.283  -6.212  1.00 98.54           N  
ATOM   2179  CA  HIS B 279      -2.329  -9.810  -7.180  1.00 98.54           C  
ATOM   2180  C   HIS B 279      -1.054 -10.287  -6.491  1.00 98.54           C  
ATOM   2181  CB  HIS B 279      -1.993  -8.753  -8.232  1.00 98.54           C  
ATOM   2182  O   HIS B 279      -0.200 -10.914  -7.123  1.00 98.54           O  
ATOM   2183  CG  HIS B 279      -1.237  -7.583  -7.688  1.00 98.54           C  
ATOM   2184  CD2 HIS B 279       0.068  -7.238  -7.799  1.00 98.54           C  
ATOM   2185  ND1 HIS B 279      -1.831  -6.605  -6.920  1.00 98.54           N  
ATOM   2186  CE1 HIS B 279      -0.921  -5.706  -6.582  1.00 98.54           C  
ATOM   2187  NE2 HIS B 279       0.239  -6.067  -7.103  1.00 98.54           N  
ATOM   2188  N   LYS B 280      -0.853  -9.957  -5.188  1.00 98.50           N  
ATOM   2189  CA  LYS B 280       0.394 -10.312  -4.516  1.00 98.50           C  
ATOM   2190  C   LYS B 280       0.378 -11.768  -4.060  1.00 98.50           C  
ATOM   2191  CB  LYS B 280       0.640  -9.390  -3.320  1.00 98.50           C  
ATOM   2192  O   LYS B 280       0.398 -12.683  -4.885  1.00 98.50           O  
ATOM   2193  CG  LYS B 280       0.745  -7.917  -3.685  1.00 98.50           C  
ATOM   2194  CD  LYS B 280       1.021  -7.056  -2.459  1.00 98.50           C  
ATOM   2195  CE  LYS B 280       1.044  -5.574  -2.809  1.00 98.50           C  
ATOM   2196  NZ  LYS B 280       1.163  -4.719  -1.591  1.00 98.50           N  
ATOM   2197  N   THR B 281       0.120 -12.092  -2.808  1.00 98.78           N  
ATOM   2198  CA  THR B 281       0.200 -13.476  -2.352  1.00 98.78           C  
ATOM   2199  C   THR B 281      -1.084 -14.230  -2.687  1.00 98.78           C  
ATOM   2200  CB  THR B 281       0.462 -13.551  -0.837  1.00 98.78           C  
ATOM   2201  O   THR B 281      -1.104 -15.463  -2.684  1.00 98.78           O  
ATOM   2202  CG2 THR B 281       1.858 -13.041  -0.494  1.00 98.78           C  
ATOM   2203  OG1 THR B 281      -0.509 -12.751  -0.150  1.00 98.78           O  
ATOM   2204  N   LEU B 282      -2.068 -13.530  -3.095  1.00 98.71           N  
ATOM   2205  CA  LEU B 282      -3.321 -14.177  -3.469  1.00 98.71           C  
ATOM   2206  C   LEU B 282      -3.282 -14.639  -4.922  1.00 98.71           C  
ATOM   2207  CB  LEU B 282      -4.500 -13.224  -3.256  1.00 98.71           C  
ATOM   2208  O   LEU B 282      -4.163 -15.378  -5.367  1.00 98.71           O  
ATOM   2209  CG  LEU B 282      -5.896 -13.847  -3.326  1.00 98.71           C  
ATOM   2210  CD1 LEU B 282      -6.074 -14.875  -2.214  1.00 98.71           C  
ATOM   2211  CD2 LEU B 282      -6.968 -12.767  -3.240  1.00 98.71           C  
ATOM   2212  N   ARG B 283      -2.382 -14.133  -5.698  1.00 98.36           N  
ATOM   2213  CA  ARG B 283      -2.074 -14.537  -7.066  1.00 98.36           C  
ATOM   2214  C   ARG B 283      -3.258 -14.281  -7.992  1.00 98.36           C  
ATOM   2215  CB  ARG B 283      -1.680 -16.015  -7.115  1.00 98.36           C  
ATOM   2216  O   ARG B 283      -3.545 -15.089  -8.879  1.00 98.36           O  
ATOM   2217  CG  ARG B 283      -0.399 -16.336  -6.361  1.00 98.36           C  
ATOM   2218  CD  ARG B 283       0.033 -17.781  -6.574  1.00 98.36           C  
ATOM   2219  NE  ARG B 283       0.445 -18.022  -7.953  1.00 98.36           N  
ATOM   2220  NH1 ARG B 283       0.461 -20.325  -7.763  1.00 98.36           N  
ATOM   2221  NH2 ARG B 283       1.014 -19.330  -9.753  1.00 98.36           N  
ATOM   2222  CZ  ARG B 283       0.639 -19.225  -8.487  1.00 98.36           C  
ATOM   2223  N   GLY B 284      -4.064 -13.309  -7.728  1.00 97.84           N  
ATOM   2224  CA  GLY B 284      -5.144 -12.891  -8.608  1.00 97.84           C  
ATOM   2225  C   GLY B 284      -4.759 -11.741  -9.520  1.00 97.84           C  
ATOM   2226  O   GLY B 284      -3.602 -11.316  -9.538  1.00 97.84           O  
ATOM   2227  N   ALA B 285      -5.710 -11.371 -10.362  1.00 97.62           N  
ATOM   2228  CA  ALA B 285      -5.514 -10.157 -11.149  1.00 97.62           C  
ATOM   2229  C   ALA B 285      -5.499  -8.920 -10.256  1.00 97.62           C  
ATOM   2230  CB  ALA B 285      -6.604 -10.029 -12.211  1.00 97.62           C  
ATOM   2231  O   ALA B 285      -6.030  -8.944  -9.143  1.00 97.62           O  
ATOM   2232  N   ARG B 286      -4.839  -7.849 -10.753  1.00 97.62           N  
ATOM   2233  CA  ARG B 286      -4.791  -6.615  -9.976  1.00 97.62           C  
ATOM   2234  C   ARG B 286      -6.193  -6.065  -9.734  1.00 97.62           C  
ATOM   2235  CB  ARG B 286      -3.932  -5.566 -10.685  1.00 97.62           C  
ATOM   2236  O   ARG B 286      -6.922  -5.771 -10.684  1.00 97.62           O  
ATOM   2237  CG  ARG B 286      -2.436  -5.784 -10.525  1.00 97.62           C  
ATOM   2238  CD  ARG B 286      -1.641  -4.542 -10.902  1.00 97.62           C  
ATOM   2239  NE  ARG B 286      -0.726  -4.803 -12.009  1.00 97.62           N  
ATOM   2240  NH1 ARG B 286       0.523  -2.884 -11.701  1.00 97.62           N  
ATOM   2241  NH2 ARG B 286       1.053  -4.343 -13.388  1.00 97.62           N  
ATOM   2242  CZ  ARG B 286       0.281  -4.010 -12.363  1.00 97.62           C  
ATOM   2243  N   SER B 287      -6.578  -6.008  -8.523  1.00 98.55           N  
ATOM   2244  CA  SER B 287      -7.875  -5.520  -8.066  1.00 98.55           C  
ATOM   2245  C   SER B 287      -7.881  -5.295  -6.557  1.00 98.55           C  
ATOM   2246  CB  SER B 287      -8.983  -6.503  -8.446  1.00 98.55           C  
ATOM   2247  O   SER B 287      -6.826  -5.305  -5.919  1.00 98.55           O  
ATOM   2248  OG  SER B 287     -10.260  -5.920  -8.258  1.00 98.55           O  
ATOM   2249  N   GLY B 288      -9.026  -4.837  -6.017  1.00 98.73           N  
ATOM   2250  CA  GLY B 288      -9.140  -4.597  -4.588  1.00 98.73           C  
ATOM   2251  C   GLY B 288     -10.385  -5.210  -3.977  1.00 98.73           C  
ATOM   2252  O   GLY B 288     -11.403  -5.367  -4.655  1.00 98.73           O  
ATOM   2253  N   LEU B 289     -10.347  -5.606  -2.693  1.00 98.95           N  
ATOM   2254  CA  LEU B 289     -11.482  -6.096  -1.918  1.00 98.95           C  
ATOM   2255  C   LEU B 289     -11.625  -5.319  -0.614  1.00 98.95           C  
ATOM   2256  CB  LEU B 289     -11.324  -7.590  -1.621  1.00 98.95           C  
ATOM   2257  O   LEU B 289     -10.626  -4.949   0.007  1.00 98.95           O  
ATOM   2258  CG  LEU B 289     -11.145  -8.506  -2.833  1.00 98.95           C  
ATOM   2259  CD1 LEU B 289     -10.843  -9.931  -2.379  1.00 98.95           C  
ATOM   2260  CD2 LEU B 289     -12.387  -8.473  -3.717  1.00 98.95           C  
ATOM   2261  N   ILE B 290     -12.892  -5.084  -0.236  1.00 98.97           N  
ATOM   2262  CA  ILE B 290     -13.174  -4.486   1.064  1.00 98.97           C  
ATOM   2263  C   ILE B 290     -14.127  -5.385   1.850  1.00 98.97           C  
ATOM   2264  CB  ILE B 290     -13.773  -3.070   0.917  1.00 98.97           C  
ATOM   2265  O   ILE B 290     -15.295  -5.531   1.484  1.00 98.97           O  
ATOM   2266  CG1 ILE B 290     -12.876  -2.201   0.028  1.00 98.97           C  
ATOM   2267  CG2 ILE B 290     -13.974  -2.423   2.291  1.00 98.97           C  
ATOM   2268  CD1 ILE B 290     -13.479  -0.847  -0.324  1.00 98.97           C  
ATOM   2269  N   PHE B 291     -13.631  -5.978   2.943  1.00 98.97           N  
ATOM   2270  CA  PHE B 291     -14.474  -6.725   3.869  1.00 98.97           C  
ATOM   2271  C   PHE B 291     -14.935  -5.837   5.018  1.00 98.97           C  
ATOM   2272  CB  PHE B 291     -13.725  -7.945   4.415  1.00 98.97           C  
ATOM   2273  O   PHE B 291     -14.162  -5.025   5.531  1.00 98.97           O  
ATOM   2274  CG  PHE B 291     -13.261  -8.900   3.349  1.00 98.97           C  
ATOM   2275  CD1 PHE B 291     -14.030 -10.005   3.003  1.00 98.97           C  
ATOM   2276  CD2 PHE B 291     -12.055  -8.693   2.692  1.00 98.97           C  
ATOM   2277  CE1 PHE B 291     -13.602 -10.890   2.017  1.00 98.97           C  
ATOM   2278  CE2 PHE B 291     -11.621  -9.574   1.705  1.00 98.97           C  
ATOM   2279  CZ  PHE B 291     -12.396 -10.672   1.370  1.00 98.97           C  
ATOM   2280  N   TYR B 292     -16.177  -5.980   5.411  1.00 98.92           N  
ATOM   2281  CA  TYR B 292     -16.695  -5.146   6.489  1.00 98.92           C  
ATOM   2282  C   TYR B 292     -17.641  -5.938   7.384  1.00 98.92           C  
ATOM   2283  CB  TYR B 292     -17.418  -3.921   5.920  1.00 98.92           C  
ATOM   2284  O   TYR B 292     -18.336  -6.843   6.917  1.00 98.92           O  
ATOM   2285  CG  TYR B 292     -18.351  -4.242   4.778  1.00 98.92           C  
ATOM   2286  CD1 TYR B 292     -17.935  -4.108   3.455  1.00 98.92           C  
ATOM   2287  CD2 TYR B 292     -19.649  -4.680   5.018  1.00 98.92           C  
ATOM   2288  CE1 TYR B 292     -18.792  -4.400   2.399  1.00 98.92           C  
ATOM   2289  CE2 TYR B 292     -20.514  -4.975   3.970  1.00 98.92           C  
ATOM   2290  OH  TYR B 292     -20.929  -5.125   1.624  1.00 98.92           O  
ATOM   2291  CZ  TYR B 292     -20.077  -4.833   2.666  1.00 98.92           C  
ATOM   2292  N   ARG B 293     -17.668  -5.601   8.645  1.00 98.50           N  
ATOM   2293  CA  ARG B 293     -18.560  -6.250   9.600  1.00 98.50           C  
ATOM   2294  C   ARG B 293     -20.018  -5.915   9.302  1.00 98.50           C  
ATOM   2295  CB  ARG B 293     -18.210  -5.837  11.031  1.00 98.50           C  
ATOM   2296  O   ARG B 293     -20.335  -4.788   8.914  1.00 98.50           O  
ATOM   2297  CG  ARG B 293     -16.907  -6.432  11.542  1.00 98.50           C  
ATOM   2298  CD  ARG B 293     -16.826  -6.390  13.061  1.00 98.50           C  
ATOM   2299  NE  ARG B 293     -15.538  -6.878  13.546  1.00 98.50           N  
ATOM   2300  NH1 ARG B 293     -16.230  -9.067  13.803  1.00 98.50           N  
ATOM   2301  NH2 ARG B 293     -14.076  -8.474  14.316  1.00 98.50           N  
ATOM   2302  CZ  ARG B 293     -15.284  -8.139  13.887  1.00 98.50           C  
ATOM   2303  N   LYS B 294     -20.814  -6.949   9.527  1.00 95.84           N  
ATOM   2304  CA  LYS B 294     -22.269  -6.843   9.458  1.00 95.84           C  
ATOM   2305  C   LYS B 294     -22.921  -7.395  10.722  1.00 95.84           C  
ATOM   2306  CB  LYS B 294     -22.803  -7.579   8.228  1.00 95.84           C  
ATOM   2307  O   LYS B 294     -22.258  -8.038  11.539  1.00 95.84           O  
ATOM   2308  CG  LYS B 294     -22.401  -6.946   6.905  1.00 95.84           C  
ATOM   2309  CD  LYS B 294     -22.903  -7.761   5.720  1.00 95.84           C  
ATOM   2310  CE  LYS B 294     -24.423  -7.747   5.635  1.00 95.84           C  
ATOM   2311  NZ  LYS B 294     -24.924  -8.605   4.520  1.00 95.84           N  
ATOM   2312  N   GLY B 295     -24.151  -7.107  10.844  1.00 94.08           N  
ATOM   2313  CA  GLY B 295     -24.896  -7.640  11.974  1.00 94.08           C  
ATOM   2314  C   GLY B 295     -24.922  -6.703  13.167  1.00 94.08           C  
ATOM   2315  O   GLY B 295     -24.944  -5.481  13.003  1.00 94.08           O  
ATOM   2316  N   VAL B 296     -24.959  -7.304  14.357  1.00 93.49           N  
ATOM   2317  CA  VAL B 296     -25.141  -6.519  15.573  1.00 93.49           C  
ATOM   2318  C   VAL B 296     -23.781  -6.084  16.115  1.00 93.49           C  
ATOM   2319  CB  VAL B 296     -25.915  -7.311  16.650  1.00 93.49           C  
ATOM   2320  O   VAL B 296     -22.930  -6.923  16.420  1.00 93.49           O  
ATOM   2321  CG1 VAL B 296     -26.049  -6.492  17.932  1.00 93.49           C  
ATOM   2322  CG2 VAL B 296     -27.292  -7.717  16.126  1.00 93.49           C  
ATOM   2323  N   LYS B 297     -23.572  -4.864  16.161  1.00 90.86           N  
ATOM   2324  CA  LYS B 297     -22.340  -4.291  16.695  1.00 90.86           C  
ATOM   2325  C   LYS B 297     -22.368  -4.251  18.220  1.00 90.86           C  
ATOM   2326  CB  LYS B 297     -22.116  -2.885  16.138  1.00 90.86           C  
ATOM   2327  O   LYS B 297     -21.387  -4.611  18.874  1.00 90.86           O  
ATOM   2328  CG  LYS B 297     -20.836  -2.222  16.624  1.00 90.86           C  
ATOM   2329  CD  LYS B 297     -20.687  -0.814  16.063  1.00 90.86           C  
ATOM   2330  CE  LYS B 297     -19.434  -0.129  16.594  1.00 90.86           C  
ATOM   2331  NZ  LYS B 297     -19.299   1.262  16.068  1.00 90.86           N  
ATOM   2332  N   ALA B 298     -23.537  -3.720  18.752  1.00 90.40           N  
ATOM   2333  CA  ALA B 298     -23.709  -3.564  20.194  1.00 90.40           C  
ATOM   2334  C   ALA B 298     -25.187  -3.508  20.568  1.00 90.40           C  
ATOM   2335  CB  ALA B 298     -22.992  -2.307  20.682  1.00 90.40           C  
ATOM   2336  O   ALA B 298     -26.055  -3.482  19.693  1.00 90.40           O  
ATOM   2337  N   VAL B 299     -25.456  -3.707  21.807  1.00 92.55           N  
ATOM   2338  CA  VAL B 299     -26.803  -3.575  22.352  1.00 92.55           C  
ATOM   2339  C   VAL B 299     -26.873  -2.354  23.267  1.00 92.55           C  
ATOM   2340  CB  VAL B 299     -27.231  -4.844  23.122  1.00 92.55           C  
ATOM   2341  O   VAL B 299     -26.021  -2.176  24.140  1.00 92.55           O  
ATOM   2342  CG1 VAL B 299     -28.645  -4.686  23.679  1.00 92.55           C  
ATOM   2343  CG2 VAL B 299     -27.143  -6.072  22.217  1.00 92.55           C  
ATOM   2344  N   ASP B 300     -27.782  -1.459  22.911  1.00 90.83           N  
ATOM   2345  CA  ASP B 300     -27.969  -0.280  23.751  1.00 90.83           C  
ATOM   2346  C   ASP B 300     -28.326  -0.677  25.182  1.00 90.83           C  
ATOM   2347  CB  ASP B 300     -29.056   0.626  23.170  1.00 90.83           C  
ATOM   2348  O   ASP B 300     -29.332  -1.350  25.413  1.00 90.83           O  
ATOM   2349  CG  ASP B 300     -29.134   1.977  23.860  1.00 90.83           C  
ATOM   2350  OD1 ASP B 300     -29.215   2.021  25.107  1.00 90.83           O  
ATOM   2351  OD2 ASP B 300     -29.117   3.006  23.151  1.00 90.83           O  
ATOM   2352  N   PRO B 301     -27.493  -0.296  26.104  1.00 89.28           N  
ATOM   2353  CA  PRO B 301     -27.733  -0.704  27.490  1.00 89.28           C  
ATOM   2354  C   PRO B 301     -29.044  -0.153  28.048  1.00 89.28           C  
ATOM   2355  CB  PRO B 301     -26.533  -0.124  28.242  1.00 89.28           C  
ATOM   2356  O   PRO B 301     -29.666  -0.782  28.908  1.00 89.28           O  
ATOM   2357  CG  PRO B 301     -25.921   0.852  27.289  1.00 89.28           C  
ATOM   2358  CD  PRO B 301     -26.455   0.575  25.913  1.00 89.28           C  
ATOM   2359  N   LYS B 302     -29.470   0.994  27.571  1.00 91.24           N  
ATOM   2360  CA  LYS B 302     -30.660   1.663  28.090  1.00 91.24           C  
ATOM   2361  C   LYS B 302     -31.929   1.089  27.467  1.00 91.24           C  
ATOM   2362  CB  LYS B 302     -30.584   3.169  27.833  1.00 91.24           C  
ATOM   2363  O   LYS B 302     -32.901   0.810  28.171  1.00 91.24           O  
ATOM   2364  CG  LYS B 302     -29.516   3.883  28.648  1.00 91.24           C  
ATOM   2365  CD  LYS B 302     -29.578   5.392  28.450  1.00 91.24           C  
ATOM   2366  CE  LYS B 302     -28.478   6.104  29.226  1.00 91.24           C  
ATOM   2367  NZ  LYS B 302     -28.526   7.583  29.024  1.00 91.24           N  
ATOM   2368  N   THR B 303     -31.905   0.785  26.221  1.00 90.84           N  
ATOM   2369  CA  THR B 303     -33.111   0.396  25.499  1.00 90.84           C  
ATOM   2370  C   THR B 303     -33.104  -1.101  25.203  1.00 90.84           C  
ATOM   2371  CB  THR B 303     -33.252   1.181  24.182  1.00 90.84           C  
ATOM   2372  O   THR B 303     -34.159  -1.701  24.984  1.00 90.84           O  
ATOM   2373  CG2 THR B 303     -33.256   2.685  24.436  1.00 90.84           C  
ATOM   2374  OG1 THR B 303     -32.155   0.857  23.319  1.00 90.84           O  
ATOM   2375  N   GLY B 304     -31.910  -1.747  25.313  1.00 90.40           N  
ATOM   2376  CA  GLY B 304     -31.779  -3.146  24.942  1.00 90.40           C  
ATOM   2377  C   GLY B 304     -31.852  -3.376  23.444  1.00 90.40           C  
ATOM   2378  O   GLY B 304     -31.795  -4.517  22.982  1.00 90.40           O  
ATOM   2379  N   ARG B 305     -31.958  -2.300  22.769  1.00 92.20           N  
ATOM   2380  CA  ARG B 305     -32.059  -2.387  21.316  1.00 92.20           C  
ATOM   2381  C   ARG B 305     -30.702  -2.686  20.689  1.00 92.20           C  
ATOM   2382  CB  ARG B 305     -32.629  -1.089  20.738  1.00 92.20           C  
ATOM   2383  O   ARG B 305     -29.678  -2.163  21.134  1.00 92.20           O  
ATOM   2384  CG  ARG B 305     -34.137  -0.961  20.882  1.00 92.20           C  
ATOM   2385  CD  ARG B 305     -34.668   0.278  20.174  1.00 92.20           C  
ATOM   2386  NE  ARG B 305     -36.120   0.384  20.288  1.00 92.20           N  
ATOM   2387  NH1 ARG B 305     -36.291   2.281  18.981  1.00 92.20           N  
ATOM   2388  NH2 ARG B 305     -38.172   1.334  19.888  1.00 92.20           N  
ATOM   2389  CZ  ARG B 305     -36.857   1.333  19.719  1.00 92.20           C  
ATOM   2390  N   GLU B 306     -30.748  -3.476  19.685  1.00 92.69           N  
ATOM   2391  CA  GLU B 306     -29.528  -3.857  18.979  1.00 92.69           C  
ATOM   2392  C   GLU B 306     -29.048  -2.735  18.063  1.00 92.69           C  
ATOM   2393  CB  GLU B 306     -29.752  -5.137  18.170  1.00 92.69           C  
ATOM   2394  O   GLU B 306     -29.847  -2.118  17.357  1.00 92.69           O  
ATOM   2395  CG  GLU B 306     -29.951  -6.379  19.027  1.00 92.69           C  
ATOM   2396  CD  GLU B 306     -30.071  -7.657  18.212  1.00 92.69           C  
ATOM   2397  OE1 GLU B 306     -30.002  -8.761  18.799  1.00 92.69           O  
ATOM   2398  OE2 GLU B 306     -30.235  -7.554  16.976  1.00 92.69           O  
ATOM   2399  N   ILE B 307     -27.838  -2.444  18.194  1.00 92.75           N  
ATOM   2400  CA  ILE B 307     -27.204  -1.474  17.308  1.00 92.75           C  
ATOM   2401  C   ILE B 307     -26.423  -2.204  16.218  1.00 92.75           C  
ATOM   2402  CB  ILE B 307     -26.273  -0.520  18.088  1.00 92.75           C  
ATOM   2403  O   ILE B 307     -25.405  -2.843  16.497  1.00 92.75           O  
ATOM   2404  CG1 ILE B 307     -27.042   0.170  19.221  1.00 92.75           C  
ATOM   2405  CG2 ILE B 307     -25.644   0.511  17.146  1.00 92.75           C  
ATOM   2406  CD1 ILE B 307     -26.157   0.942  20.189  1.00 92.75           C  
ATOM   2407  N   PRO B 308     -26.861  -2.066  14.988  1.00 92.50           N  
ATOM   2408  CA  PRO B 308     -26.200  -2.807  13.911  1.00 92.50           C  
ATOM   2409  C   PRO B 308     -24.965  -2.090  13.372  1.00 92.50           C  
ATOM   2410  CB  PRO B 308     -27.286  -2.908  12.836  1.00 92.50           C  
ATOM   2411  O   PRO B 308     -24.837  -0.873  13.527  1.00 92.50           O  
ATOM   2412  CG  PRO B 308     -28.104  -1.668  13.002  1.00 92.50           C  
ATOM   2413  CD  PRO B 308     -28.144  -1.315  14.461  1.00 92.50           C  
ATOM   2414  N   TYR B 309     -24.087  -2.859  12.770  1.00 95.87           N  
ATOM   2415  CA  TYR B 309     -23.057  -2.223  11.956  1.00 95.87           C  
ATOM   2416  C   TYR B 309     -23.676  -1.476  10.780  1.00 95.87           C  
ATOM   2417  CB  TYR B 309     -22.057  -3.265  11.445  1.00 95.87           C  
ATOM   2418  O   TYR B 309     -24.652  -1.940  10.186  1.00 95.87           O  
ATOM   2419  CG  TYR B 309     -21.084  -3.739  12.496  1.00 95.87           C  
ATOM   2420  CD1 TYR B 309     -20.010  -2.944  12.888  1.00 95.87           C  
ATOM   2421  CD2 TYR B 309     -21.236  -4.983  13.099  1.00 95.87           C  
ATOM   2422  CE1 TYR B 309     -19.109  -3.378  13.856  1.00 95.87           C  
ATOM   2423  CE2 TYR B 309     -20.342  -5.428  14.067  1.00 95.87           C  
ATOM   2424  OH  TYR B 309     -18.395  -5.054  15.397  1.00 95.87           O  
ATOM   2425  CZ  TYR B 309     -19.284  -4.619  14.439  1.00 95.87           C  
ATOM   2426  N   THR B 310     -23.146  -0.344  10.461  1.00 94.46           N  
ATOM   2427  CA  THR B 310     -23.647   0.440   9.337  1.00 94.46           C  
ATOM   2428  C   THR B 310     -22.625   0.477   8.205  1.00 94.46           C  
ATOM   2429  CB  THR B 310     -23.992   1.877   9.769  1.00 94.46           C  
ATOM   2430  O   THR B 310     -22.681   1.354   7.340  1.00 94.46           O  
ATOM   2431  CG2 THR B 310     -25.070   1.884  10.848  1.00 94.46           C  
ATOM   2432  OG1 THR B 310     -22.814   2.512  10.282  1.00 94.46           O  
ATOM   2433  N   PHE B 311     -21.730  -0.438   8.189  1.00 97.90           N  
ATOM   2434  CA  PHE B 311     -20.573  -0.382   7.303  1.00 97.90           C  
ATOM   2435  C   PHE B 311     -20.974  -0.695   5.867  1.00 97.90           C  
ATOM   2436  CB  PHE B 311     -19.489  -1.358   7.770  1.00 97.90           C  
ATOM   2437  O   PHE B 311     -20.465  -0.082   4.927  1.00 97.90           O  
ATOM   2438  CG  PHE B 311     -18.816  -0.950   9.053  1.00 97.90           C  
ATOM   2439  CD1 PHE B 311     -18.859   0.369   9.487  1.00 97.90           C  
ATOM   2440  CD2 PHE B 311     -18.139  -1.886   9.824  1.00 97.90           C  
ATOM   2441  CE1 PHE B 311     -18.236   0.750  10.674  1.00 97.90           C  
ATOM   2442  CE2 PHE B 311     -17.515  -1.513  11.011  1.00 97.90           C  
ATOM   2443  CZ  PHE B 311     -17.564  -0.194  11.433  1.00 97.90           C  
ATOM   2444  N   GLU B 312     -21.862  -1.585   5.646  1.00 97.66           N  
ATOM   2445  CA  GLU B 312     -22.194  -2.051   4.303  1.00 97.66           C  
ATOM   2446  C   GLU B 312     -22.651  -0.897   3.416  1.00 97.66           C  
ATOM   2447  CB  GLU B 312     -23.277  -3.132   4.361  1.00 97.66           C  
ATOM   2448  O   GLU B 312     -22.053  -0.637   2.370  1.00 97.66           O  
ATOM   2449  CG  GLU B 312     -23.654  -3.698   3.000  1.00 97.66           C  
ATOM   2450  CD  GLU B 312     -24.602  -4.883   3.085  1.00 97.66           C  
ATOM   2451  OE1 GLU B 312     -24.884  -5.512   2.040  1.00 97.66           O  
ATOM   2452  OE2 GLU B 312     -25.068  -5.186   4.206  1.00 97.66           O  
ATOM   2453  N   ASP B 313     -23.620  -0.162   3.856  1.00 96.17           N  
ATOM   2454  CA  ASP B 313     -24.160   0.933   3.057  1.00 96.17           C  
ATOM   2455  C   ASP B 313     -23.119   2.032   2.856  1.00 96.17           C  
ATOM   2456  CB  ASP B 313     -25.414   1.511   3.716  1.00 96.17           C  
ATOM   2457  O   ASP B 313     -22.989   2.578   1.758  1.00 96.17           O  
ATOM   2458  CG  ASP B 313     -26.602   0.566   3.662  1.00 96.17           C  
ATOM   2459  OD1 ASP B 313     -26.647  -0.307   2.769  1.00 96.17           O  
ATOM   2460  OD2 ASP B 313     -27.502   0.697   4.520  1.00 96.17           O  
ATOM   2461  N   ARG B 314     -22.330   2.316   3.855  1.00 97.43           N  
ATOM   2462  CA  ARG B 314     -21.333   3.380   3.799  1.00 97.43           C  
ATOM   2463  C   ARG B 314     -20.192   3.014   2.856  1.00 97.43           C  
ATOM   2464  CB  ARG B 314     -20.782   3.675   5.196  1.00 97.43           C  
ATOM   2465  O   ARG B 314     -19.760   3.837   2.047  1.00 97.43           O  
ATOM   2466  CG  ARG B 314     -21.812   4.252   6.155  1.00 97.43           C  
ATOM   2467  CD  ARG B 314     -21.241   4.430   7.555  1.00 97.43           C  
ATOM   2468  NE  ARG B 314     -20.234   5.487   7.596  1.00 97.43           N  
ATOM   2469  NH1 ARG B 314     -19.580   5.063   9.771  1.00 97.43           N  
ATOM   2470  NH2 ARG B 314     -18.582   6.746   8.576  1.00 97.43           N  
ATOM   2471  CZ  ARG B 314     -19.468   5.763   8.648  1.00 97.43           C  
ATOM   2472  N   ILE B 315     -19.783   1.777   2.915  1.00 98.65           N  
ATOM   2473  CA  ILE B 315     -18.688   1.312   2.071  1.00 98.65           C  
ATOM   2474  C   ILE B 315     -19.150   1.245   0.617  1.00 98.65           C  
ATOM   2475  CB  ILE B 315     -18.167  -0.068   2.531  1.00 98.65           C  
ATOM   2476  O   ILE B 315     -18.460   1.732  -0.283  1.00 98.65           O  
ATOM   2477  CG1 ILE B 315     -17.380   0.068   3.840  1.00 98.65           C  
ATOM   2478  CG2 ILE B 315     -17.307  -0.712   1.440  1.00 98.65           C  
ATOM   2479  CD1 ILE B 315     -16.064   0.818   3.696  1.00 98.65           C  
ATOM   2480  N   ASN B 316     -20.301   0.707   0.399  1.00 97.53           N  
ATOM   2481  CA  ASN B 316     -20.824   0.583  -0.957  1.00 97.53           C  
ATOM   2482  C   ASN B 316     -21.049   1.949  -1.599  1.00 97.53           C  
ATOM   2483  CB  ASN B 316     -22.123  -0.225  -0.960  1.00 97.53           C  
ATOM   2484  O   ASN B 316     -20.766   2.137  -2.784  1.00 97.53           O  
ATOM   2485  CG  ASN B 316     -21.895  -1.699  -0.691  1.00 97.53           C  
ATOM   2486  ND2 ASN B 316     -22.953  -2.402  -0.303  1.00 97.53           N  
ATOM   2487  OD1 ASN B 316     -20.777  -2.202  -0.829  1.00 97.53           O  
ATOM   2488  N   PHE B 317     -21.543   2.908  -0.756  1.00 95.89           N  
ATOM   2489  CA  PHE B 317     -21.769   4.256  -1.265  1.00 95.89           C  
ATOM   2490  C   PHE B 317     -20.446   4.950  -1.564  1.00 95.89           C  
ATOM   2491  CB  PHE B 317     -22.580   5.082  -0.261  1.00 95.89           C  
ATOM   2492  O   PHE B 317     -20.346   5.721  -2.521  1.00 95.89           O  
ATOM   2493  CG  PHE B 317     -23.057   6.400  -0.806  1.00 95.89           C  
ATOM   2494  CD1 PHE B 317     -22.331   7.564  -0.584  1.00 95.89           C  
ATOM   2495  CD2 PHE B 317     -24.233   6.477  -1.541  1.00 95.89           C  
ATOM   2496  CE1 PHE B 317     -22.771   8.786  -1.087  1.00 95.89           C  
ATOM   2497  CE2 PHE B 317     -24.679   7.694  -2.047  1.00 95.89           C  
ATOM   2498  CZ  PHE B 317     -23.947   8.848  -1.818  1.00 95.89           C  
ATOM   2499  N   ALA B 318     -19.416   4.660  -0.727  1.00 97.94           N  
ATOM   2500  CA  ALA B 318     -18.098   5.250  -0.948  1.00 97.94           C  
ATOM   2501  C   ALA B 318     -17.480   4.742  -2.247  1.00 97.94           C  
ATOM   2502  CB  ALA B 318     -17.176   4.949   0.231  1.00 97.94           C  
ATOM   2503  O   ALA B 318     -16.889   5.515  -3.005  1.00 97.94           O  
ATOM   2504  N   VAL B 319     -17.579   3.455  -2.536  1.00 98.22           N  
ATOM   2505  CA  VAL B 319     -17.036   2.876  -3.761  1.00 98.22           C  
ATOM   2506  C   VAL B 319     -17.819   3.391  -4.967  1.00 98.22           C  
ATOM   2507  CB  VAL B 319     -17.072   1.331  -3.723  1.00 98.22           C  
ATOM   2508  O   VAL B 319     -17.259   4.060  -5.838  1.00 98.22           O  
ATOM   2509  CG1 VAL B 319     -16.650   0.748  -5.070  1.00 98.22           C  
ATOM   2510  CG2 VAL B 319     -16.174   0.805  -2.604  1.00 98.22           C  
ATOM   2511  N   PHE B 320     -19.020   3.195  -4.961  1.00 95.26           N  
ATOM   2512  CA  PHE B 320     -19.937   3.745  -5.952  1.00 95.26           C  
ATOM   2513  C   PHE B 320     -21.203   4.269  -5.285  1.00 95.26           C  
ATOM   2514  CB  PHE B 320     -20.295   2.687  -7.000  1.00 95.26           C  
ATOM   2515  O   PHE B 320     -21.791   3.593  -4.438  1.00 95.26           O  
ATOM   2516  CG  PHE B 320     -21.341   3.137  -7.985  1.00 95.26           C  
ATOM   2517  CD1 PHE B 320     -22.680   2.824  -7.789  1.00 95.26           C  
ATOM   2518  CD2 PHE B 320     -20.984   3.875  -9.106  1.00 95.26           C  
ATOM   2519  CE1 PHE B 320     -23.650   3.239  -8.699  1.00 95.26           C  
ATOM   2520  CE2 PHE B 320     -21.948   4.294 -10.019  1.00 95.26           C  
ATOM   2521  CZ  PHE B 320     -23.280   3.974  -9.814  1.00 95.26           C  
ATOM   2522  N   PRO B 321     -21.430   5.511  -5.554  1.00 92.43           N  
ATOM   2523  CA  PRO B 321     -20.985   6.349  -6.670  1.00 92.43           C  
ATOM   2524  C   PRO B 321     -19.935   7.377  -6.254  1.00 92.43           C  
ATOM   2525  CB  PRO B 321     -22.272   7.038  -7.130  1.00 92.43           C  
ATOM   2526  O   PRO B 321     -19.541   8.224  -7.060  1.00 92.43           O  
ATOM   2527  CG  PRO B 321     -23.066   7.238  -5.879  1.00 92.43           C  
ATOM   2528  CD  PRO B 321     -22.828   6.065  -4.971  1.00 92.43           C  
ATOM   2529  N   SER B 322     -19.373   7.343  -5.075  1.00 92.77           N  
ATOM   2530  CA  SER B 322     -18.548   8.429  -4.558  1.00 92.77           C  
ATOM   2531  C   SER B 322     -17.195   8.479  -5.261  1.00 92.77           C  
ATOM   2532  CB  SER B 322     -18.342   8.276  -3.050  1.00 92.77           C  
ATOM   2533  O   SER B 322     -16.805   9.519  -5.794  1.00 92.77           O  
ATOM   2534  OG  SER B 322     -19.571   8.418  -2.358  1.00 92.77           O  
ATOM   2535  N   LEU B 323     -16.539   7.386  -5.391  1.00 94.79           N  
ATOM   2536  CA  LEU B 323     -15.144   7.431  -5.814  1.00 94.79           C  
ATOM   2537  C   LEU B 323     -14.984   6.871  -7.223  1.00 94.79           C  
ATOM   2538  CB  LEU B 323     -14.262   6.648  -4.838  1.00 94.79           C  
ATOM   2539  O   LEU B 323     -14.027   7.205  -7.925  1.00 94.79           O  
ATOM   2540  CG  LEU B 323     -14.066   7.269  -3.454  1.00 94.79           C  
ATOM   2541  CD1 LEU B 323     -13.376   6.279  -2.522  1.00 94.79           C  
ATOM   2542  CD2 LEU B 323     -13.264   8.562  -3.556  1.00 94.79           C  
ATOM   2543  N   GLN B 324     -15.883   5.971  -7.581  1.00 94.02           N  
ATOM   2544  CA  GLN B 324     -15.709   5.328  -8.880  1.00 94.02           C  
ATOM   2545  C   GLN B 324     -17.048   5.152  -9.590  1.00 94.02           C  
ATOM   2546  CB  GLN B 324     -15.017   3.973  -8.720  1.00 94.02           C  
ATOM   2547  O   GLN B 324     -18.107   5.289  -8.974  1.00 94.02           O  
ATOM   2548  CG  GLN B 324     -13.850   3.990  -7.743  1.00 94.02           C  
ATOM   2549  CD  GLN B 324     -13.280   2.608  -7.485  1.00 94.02           C  
ATOM   2550  NE2 GLN B 324     -14.153   1.608  -7.423  1.00 94.02           N  
ATOM   2551  OE1 GLN B 324     -12.064   2.439  -7.344  1.00 94.02           O  
ATOM   2552  N   GLY B 325     -16.985   5.030 -10.969  1.00 91.05           N  
ATOM   2553  CA  GLY B 325     -18.144   4.687 -11.777  1.00 91.05           C  
ATOM   2554  C   GLY B 325     -18.364   3.191 -11.900  1.00 91.05           C  
ATOM   2555  O   GLY B 325     -18.461   2.488 -10.892  1.00 91.05           O  
ATOM   2556  N   GLY B 326     -18.345   2.672 -13.182  1.00 91.48           N  
ATOM   2557  CA  GLY B 326     -18.549   1.247 -13.389  1.00 91.48           C  
ATOM   2558  C   GLY B 326     -17.343   0.410 -13.005  1.00 91.48           C  
ATOM   2559  O   GLY B 326     -16.202   0.801 -13.263  1.00 91.48           O  
ATOM   2560  N   PRO B 327     -17.576  -0.768 -12.347  1.00 95.62           N  
ATOM   2561  CA  PRO B 327     -16.471  -1.663 -11.994  1.00 95.62           C  
ATOM   2562  C   PRO B 327     -15.840  -2.330 -13.214  1.00 95.62           C  
ATOM   2563  CB  PRO B 327     -17.136  -2.702 -11.087  1.00 95.62           C  
ATOM   2564  O   PRO B 327     -16.406  -2.286 -14.309  1.00 95.62           O  
ATOM   2565  CG  PRO B 327     -18.531  -2.828 -11.609  1.00 95.62           C  
ATOM   2566  CD  PRO B 327     -18.995  -1.474 -12.062  1.00 95.62           C  
ATOM   2567  N   HIS B 328     -14.627  -2.858 -13.047  1.00 97.59           N  
ATOM   2568  CA  HIS B 328     -14.006  -3.694 -14.069  1.00 97.59           C  
ATOM   2569  C   HIS B 328     -14.441  -5.148 -13.929  1.00 97.59           C  
ATOM   2570  CB  HIS B 328     -12.481  -3.592 -13.990  1.00 97.59           C  
ATOM   2571  O   HIS B 328     -13.842  -5.910 -13.166  1.00 97.59           O  
ATOM   2572  CG  HIS B 328     -11.953  -2.229 -14.309  1.00 97.59           C  
ATOM   2573  CD2 HIS B 328     -12.555  -1.150 -14.861  1.00 97.59           C  
ATOM   2574  ND1 HIS B 328     -10.650  -1.859 -14.059  1.00 97.59           N  
ATOM   2575  CE1 HIS B 328     -10.473  -0.606 -14.444  1.00 97.59           C  
ATOM   2576  NE2 HIS B 328     -11.614  -0.153 -14.935  1.00 97.59           N  
ATOM   2577  N   ASN B 329     -15.436  -5.517 -14.746  1.00 98.14           N  
ATOM   2578  CA  ASN B 329     -16.059  -6.833 -14.647  1.00 98.14           C  
ATOM   2579  C   ASN B 329     -15.058  -7.950 -14.925  1.00 98.14           C  
ATOM   2580  CB  ASN B 329     -17.250  -6.936 -15.602  1.00 98.14           C  
ATOM   2581  O   ASN B 329     -15.125  -9.016 -14.311  1.00 98.14           O  
ATOM   2582  CG  ASN B 329     -18.365  -5.970 -15.253  1.00 98.14           C  
ATOM   2583  ND2 ASN B 329     -18.935  -5.330 -16.267  1.00 98.14           N  
ATOM   2584  OD1 ASN B 329     -18.710  -5.799 -14.081  1.00 98.14           O  
ATOM   2585  N   HIS B 330     -14.160  -7.736 -15.912  1.00 98.32           N  
ATOM   2586  CA  HIS B 330     -13.150  -8.735 -16.243  1.00 98.32           C  
ATOM   2587  C   HIS B 330     -12.189  -8.954 -15.079  1.00 98.32           C  
ATOM   2588  CB  HIS B 330     -12.374  -8.318 -17.493  1.00 98.32           C  
ATOM   2589  O   HIS B 330     -11.740 -10.078 -14.842  1.00 98.32           O  
ATOM   2590  CG  HIS B 330     -11.737  -6.970 -17.383  1.00 98.32           C  
ATOM   2591  CD2 HIS B 330     -10.435  -6.604 -17.321  1.00 98.32           C  
ATOM   2592  ND1 HIS B 330     -12.469  -5.804 -17.319  1.00 98.32           N  
ATOM   2593  CE1 HIS B 330     -11.642  -4.776 -17.224  1.00 98.32           C  
ATOM   2594  NE2 HIS B 330     -10.402  -5.234 -17.223  1.00 98.32           N  
ATOM   2595  N   ALA B 331     -11.860  -7.875 -14.321  1.00 98.60           N  
ATOM   2596  CA  ALA B 331     -11.016  -8.012 -13.137  1.00 98.60           C  
ATOM   2597  C   ALA B 331     -11.743  -8.770 -12.030  1.00 98.60           C  
ATOM   2598  CB  ALA B 331     -10.575  -6.638 -12.635  1.00 98.60           C  
ATOM   2599  O   ALA B 331     -11.157  -9.635 -11.374  1.00 98.60           O  
ATOM   2600  N   ILE B 332     -12.990  -8.474 -11.861  1.00 98.79           N  
ATOM   2601  CA  ILE B 332     -13.793  -9.149 -10.847  1.00 98.79           C  
ATOM   2602  C   ILE B 332     -13.876 -10.640 -11.163  1.00 98.79           C  
ATOM   2603  CB  ILE B 332     -15.210  -8.541 -10.752  1.00 98.79           C  
ATOM   2604  O   ILE B 332     -13.735 -11.479 -10.271  1.00 98.79           O  
ATOM   2605  CG1 ILE B 332     -15.143  -7.114 -10.194  1.00 98.79           C  
ATOM   2606  CG2 ILE B 332     -16.119  -9.423  -9.891  1.00 98.79           C  
ATOM   2607  CD1 ILE B 332     -16.468  -6.366 -10.246  1.00 98.79           C  
ATOM   2608  N   ALA B 333     -14.067 -10.973 -12.391  1.00 98.88           N  
ATOM   2609  CA  ALA B 333     -14.110 -12.372 -12.807  1.00 98.88           C  
ATOM   2610  C   ALA B 333     -12.777 -13.066 -12.538  1.00 98.88           C  
ATOM   2611  CB  ALA B 333     -14.472 -12.477 -14.286  1.00 98.88           C  
ATOM   2612  O   ALA B 333     -12.747 -14.195 -12.044  1.00 98.88           O  
ATOM   2613  N   ALA B 334     -11.709 -12.423 -12.908  1.00 98.86           N  
ATOM   2614  CA  ALA B 334     -10.373 -12.972 -12.689  1.00 98.86           C  
ATOM   2615  C   ALA B 334     -10.112 -13.202 -11.203  1.00 98.86           C  
ATOM   2616  CB  ALA B 334      -9.313 -12.041 -13.273  1.00 98.86           C  
ATOM   2617  O   ALA B 334      -9.524 -14.217 -10.820  1.00 98.86           O  
ATOM   2618  N   VAL B 335     -10.564 -12.318 -10.346  1.00 98.90           N  
ATOM   2619  CA  VAL B 335     -10.407 -12.447  -8.902  1.00 98.90           C  
ATOM   2620  C   VAL B 335     -11.233 -13.627  -8.395  1.00 98.90           C  
ATOM   2621  CB  VAL B 335     -10.821 -11.152  -8.168  1.00 98.90           C  
ATOM   2622  O   VAL B 335     -10.790 -14.371  -7.516  1.00 98.90           O  
ATOM   2623  CG1 VAL B 335     -10.895 -11.386  -6.660  1.00 98.90           C  
ATOM   2624  CG2 VAL B 335      -9.846 -10.021  -8.490  1.00 98.90           C  
ATOM   2625  N   ALA B 336     -12.396 -13.772  -8.945  1.00 98.94           N  
ATOM   2626  CA  ALA B 336     -13.247 -14.894  -8.558  1.00 98.94           C  
ATOM   2627  C   ALA B 336     -12.549 -16.226  -8.818  1.00 98.94           C  
ATOM   2628  CB  ALA B 336     -14.576 -14.838  -9.307  1.00 98.94           C  
ATOM   2629  O   ALA B 336     -12.631 -17.147  -8.002  1.00 98.94           O  
ATOM   2630  N   VAL B 337     -11.844 -16.326  -9.939  1.00 98.91           N  
ATOM   2631  CA  VAL B 337     -11.084 -17.525 -10.276  1.00 98.91           C  
ATOM   2632  C   VAL B 337      -9.987 -17.750  -9.238  1.00 98.91           C  
ATOM   2633  CB  VAL B 337     -10.469 -17.429 -11.690  1.00 98.91           C  
ATOM   2634  O   VAL B 337      -9.824 -18.861  -8.729  1.00 98.91           O  
ATOM   2635  CG1 VAL B 337      -9.507 -18.588 -11.941  1.00 98.91           C  
ATOM   2636  CG2 VAL B 337     -11.570 -17.404 -12.749  1.00 98.91           C  
ATOM   2637  N   ALA B 338      -9.294 -16.695  -8.894  1.00 98.84           N  
ATOM   2638  CA  ALA B 338      -8.200 -16.779  -7.930  1.00 98.84           C  
ATOM   2639  C   ALA B 338      -8.714 -17.184  -6.551  1.00 98.84           C  
ATOM   2640  CB  ALA B 338      -7.460 -15.446  -7.848  1.00 98.84           C  
ATOM   2641  O   ALA B 338      -8.066 -17.957  -5.842  1.00 98.84           O  
ATOM   2642  N   LEU B 339      -9.862 -16.702  -6.180  1.00 98.95           N  
ATOM   2643  CA  LEU B 339     -10.442 -17.012  -4.878  1.00 98.95           C  
ATOM   2644  C   LEU B 339     -10.844 -18.481  -4.798  1.00 98.95           C  
ATOM   2645  CB  LEU B 339     -11.659 -16.123  -4.607  1.00 98.95           C  
ATOM   2646  O   LEU B 339     -10.713 -19.108  -3.744  1.00 98.95           O  
ATOM   2647  CG  LEU B 339     -11.370 -14.653  -4.302  1.00 98.95           C  
ATOM   2648  CD1 LEU B 339     -12.644 -13.825  -4.427  1.00 98.95           C  
ATOM   2649  CD2 LEU B 339     -10.763 -14.504  -2.911  1.00 98.95           C  
ATOM   2650  N   LYS B 340     -11.368 -18.979  -5.877  1.00 98.87           N  
ATOM   2651  CA  LYS B 340     -11.650 -20.411  -5.915  1.00 98.87           C  
ATOM   2652  C   LYS B 340     -10.373 -21.227  -5.732  1.00 98.87           C  
ATOM   2653  CB  LYS B 340     -12.330 -20.790  -7.231  1.00 98.87           C  
ATOM   2654  O   LYS B 340     -10.356 -22.202  -4.978  1.00 98.87           O  
ATOM   2655  CG  LYS B 340     -12.723 -22.257  -7.325  1.00 98.87           C  
ATOM   2656  CD  LYS B 340     -13.535 -22.539  -8.583  1.00 98.87           C  
ATOM   2657  CE  LYS B 340     -13.957 -24.000  -8.661  1.00 98.87           C  
ATOM   2658  NZ  LYS B 340     -14.820 -24.264  -9.851  1.00 98.87           N  
ATOM   2659  N   GLN B 341      -9.324 -20.794  -6.427  1.00 98.77           N  
ATOM   2660  CA  GLN B 341      -8.036 -21.474  -6.342  1.00 98.77           C  
ATOM   2661  C   GLN B 341      -7.459 -21.385  -4.932  1.00 98.77           C  
ATOM   2662  CB  GLN B 341      -7.049 -20.884  -7.351  1.00 98.77           C  
ATOM   2663  O   GLN B 341      -6.821 -22.326  -4.456  1.00 98.77           O  
ATOM   2664  CG  GLN B 341      -7.425 -21.147  -8.803  1.00 98.77           C  
ATOM   2665  CD  GLN B 341      -6.603 -20.326  -9.779  1.00 98.77           C  
ATOM   2666  NE2 GLN B 341      -6.620 -20.721 -11.048  1.00 98.77           N  
ATOM   2667  OE1 GLN B 341      -5.959 -19.344  -9.397  1.00 98.77           O  
ATOM   2668  N   ALA B 342      -7.717 -20.336  -4.235  1.00 98.74           N  
ATOM   2669  CA  ALA B 342      -7.198 -20.103  -2.889  1.00 98.74           C  
ATOM   2670  C   ALA B 342      -7.819 -21.072  -1.887  1.00 98.74           C  
ATOM   2671  CB  ALA B 342      -7.456 -18.661  -2.462  1.00 98.74           C  
ATOM   2672  O   ALA B 342      -7.310 -21.236  -0.776  1.00 98.74           O  
ATOM   2673  N   CYS B 343      -8.900 -21.752  -2.277  1.00 98.59           N  
ATOM   2674  CA  CYS B 343      -9.596 -22.672  -1.385  1.00 98.59           C  
ATOM   2675  C   CYS B 343      -9.118 -24.103  -1.597  1.00 98.59           C  
ATOM   2676  CB  CYS B 343     -11.107 -22.591  -1.605  1.00 98.59           C  
ATOM   2677  O   CYS B 343      -9.556 -25.018  -0.897  1.00 98.59           O  
ATOM   2678  SG  CYS B 343     -11.839 -21.033  -1.060  1.00 98.59           S  
ATOM   2679  N   THR B 344      -8.179 -24.286  -2.450  1.00 98.37           N  
ATOM   2680  CA  THR B 344      -7.708 -25.632  -2.758  1.00 98.37           C  
ATOM   2681  C   THR B 344      -6.543 -26.018  -1.851  1.00 98.37           C  
ATOM   2682  CB  THR B 344      -7.276 -25.748  -4.232  1.00 98.37           C  
ATOM   2683  O   THR B 344      -5.798 -25.153  -1.387  1.00 98.37           O  
ATOM   2684  CG2 THR B 344      -8.403 -25.330  -5.170  1.00 98.37           C  
ATOM   2685  OG1 THR B 344      -6.141 -24.902  -4.459  1.00 98.37           O  
ATOM   2686  N   PRO B 345      -6.346 -27.326  -1.631  1.00 98.22           N  
ATOM   2687  CA  PRO B 345      -5.185 -27.788  -0.868  1.00 98.22           C  
ATOM   2688  C   PRO B 345      -3.859 -27.421  -1.530  1.00 98.22           C  
ATOM   2689  CB  PRO B 345      -5.372 -29.307  -0.826  1.00 98.22           C  
ATOM   2690  O   PRO B 345      -2.866 -27.177  -0.839  1.00 98.22           O  
ATOM   2691  CG  PRO B 345      -6.843 -29.515  -0.990  1.00 98.22           C  
ATOM   2692  CD  PRO B 345      -7.381 -28.432  -1.881  1.00 98.22           C  
ATOM   2693  N   MET B 346      -3.915 -27.429  -2.845  1.00 98.15           N  
ATOM   2694  CA  MET B 346      -2.713 -27.071  -3.591  1.00 98.15           C  
ATOM   2695  C   MET B 346      -2.278 -25.645  -3.270  1.00 98.15           C  
ATOM   2696  CB  MET B 346      -2.948 -27.221  -5.095  1.00 98.15           C  
ATOM   2697  O   MET B 346      -1.082 -25.353  -3.217  1.00 98.15           O  
ATOM   2698  CG  MET B 346      -3.038 -28.665  -5.561  1.00 98.15           C  
ATOM   2699  SD  MET B 346      -4.695 -29.396  -5.268  1.00 98.15           S  
ATOM   2700  CE  MET B 346      -5.669 -28.483  -6.497  1.00 98.15           C  
ATOM   2701  N   PHE B 347      -3.260 -24.776  -3.094  1.00 98.74           N  
ATOM   2702  CA  PHE B 347      -2.931 -23.398  -2.752  1.00 98.74           C  
ATOM   2703  C   PHE B 347      -2.328 -23.316  -1.355  1.00 98.74           C  
ATOM   2704  CB  PHE B 347      -4.176 -22.509  -2.839  1.00 98.74           C  
ATOM   2705  O   PHE B 347      -1.414 -22.524  -1.113  1.00 98.74           O  
ATOM   2706  CG  PHE B 347      -3.877 -21.036  -2.762  1.00 98.74           C  
ATOM   2707  CD1 PHE B 347      -3.988 -20.353  -1.557  1.00 98.74           C  
ATOM   2708  CD2 PHE B 347      -3.485 -20.335  -3.895  1.00 98.74           C  
ATOM   2709  CE1 PHE B 347      -3.712 -18.989  -1.483  1.00 98.74           C  
ATOM   2710  CE2 PHE B 347      -3.208 -18.973  -3.828  1.00 98.74           C  
ATOM   2711  CZ  PHE B 347      -3.323 -18.302  -2.621  1.00 98.74           C  
ATOM   2712  N   ARG B 348      -2.872 -24.039  -0.479  1.00 98.68           N  
ATOM   2713  CA  ARG B 348      -2.306 -24.080   0.865  1.00 98.68           C  
ATOM   2714  C   ARG B 348      -0.863 -24.572   0.838  1.00 98.68           C  
ATOM   2715  CB  ARG B 348      -3.148 -24.978   1.775  1.00 98.68           C  
ATOM   2716  O   ARG B 348       0.001 -24.013   1.517  1.00 98.68           O  
ATOM   2717  CG  ARG B 348      -2.699 -24.977   3.228  1.00 98.68           C  
ATOM   2718  CD  ARG B 348      -3.639 -25.788   4.109  1.00 98.68           C  
ATOM   2719  NE  ARG B 348      -3.256 -25.713   5.516  1.00 98.68           N  
ATOM   2720  NH1 ARG B 348      -1.733 -27.446   5.408  1.00 98.68           N  
ATOM   2721  NH2 ARG B 348      -2.088 -26.348   7.389  1.00 98.68           N  
ATOM   2722  CZ  ARG B 348      -2.360 -26.502   6.101  1.00 98.68           C  
ATOM   2723  N   GLU B 349      -0.595 -25.609   0.061  1.00 98.72           N  
ATOM   2724  CA  GLU B 349       0.764 -26.117  -0.095  1.00 98.72           C  
ATOM   2725  C   GLU B 349       1.694 -25.042  -0.651  1.00 98.72           C  
ATOM   2726  CB  GLU B 349       0.778 -27.347  -1.006  1.00 98.72           C  
ATOM   2727  O   GLU B 349       2.822 -24.885  -0.180  1.00 98.72           O  
ATOM   2728  CG  GLU B 349       0.194 -28.596  -0.362  1.00 98.72           C  
ATOM   2729  CD  GLU B 349       0.073 -29.767  -1.324  1.00 98.72           C  
ATOM   2730  OE1 GLU B 349      -0.527 -30.800  -0.950  1.00 98.72           O  
ATOM   2731  OE2 GLU B 349       0.584 -29.650  -2.460  1.00 98.72           O  
ATOM   2732  N   TYR B 350       1.220 -24.349  -1.639  1.00 98.76           N  
ATOM   2733  CA  TYR B 350       1.973 -23.233  -2.202  1.00 98.76           C  
ATOM   2734  C   TYR B 350       2.298 -22.199  -1.131  1.00 98.76           C  
ATOM   2735  CB  TYR B 350       1.188 -22.576  -3.341  1.00 98.76           C  
ATOM   2736  O   TYR B 350       3.442 -21.755  -1.015  1.00 98.76           O  
ATOM   2737  CG  TYR B 350       1.663 -21.184  -3.681  1.00 98.76           C  
ATOM   2738  CD1 TYR B 350       0.956 -20.062  -3.257  1.00 98.76           C  
ATOM   2739  CD2 TYR B 350       2.820 -20.989  -4.429  1.00 98.76           C  
ATOM   2740  CE1 TYR B 350       1.389 -18.778  -3.569  1.00 98.76           C  
ATOM   2741  CE2 TYR B 350       3.262 -19.709  -4.747  1.00 98.76           C  
ATOM   2742  OH  TYR B 350       2.975 -17.343  -4.626  1.00 98.76           O  
ATOM   2743  CZ  TYR B 350       2.541 -18.612  -4.314  1.00 98.76           C  
ATOM   2744  N   SER B 351       1.330 -21.839  -0.334  1.00 98.89           N  
ATOM   2745  CA  SER B 351       1.487 -20.812   0.691  1.00 98.89           C  
ATOM   2746  C   SER B 351       2.484 -21.246   1.760  1.00 98.89           C  
ATOM   2747  CB  SER B 351       0.139 -20.491   1.339  1.00 98.89           C  
ATOM   2748  O   SER B 351       3.305 -20.445   2.213  1.00 98.89           O  
ATOM   2749  OG  SER B 351      -0.753 -19.929   0.393  1.00 98.89           O  
ATOM   2750  N   LEU B 352       2.435 -22.485   2.160  1.00 98.90           N  
ATOM   2751  CA  LEU B 352       3.407 -23.023   3.106  1.00 98.90           C  
ATOM   2752  C   LEU B 352       4.814 -22.988   2.518  1.00 98.90           C  
ATOM   2753  CB  LEU B 352       3.039 -24.458   3.495  1.00 98.90           C  
ATOM   2754  O   LEU B 352       5.779 -22.689   3.225  1.00 98.90           O  
ATOM   2755  CG  LEU B 352       1.863 -24.619   4.459  1.00 98.90           C  
ATOM   2756  CD1 LEU B 352       1.409 -26.074   4.503  1.00 98.90           C  
ATOM   2757  CD2 LEU B 352       2.243 -24.130   5.852  1.00 98.90           C  
ATOM   2758  N   GLN B 353       4.893 -23.277   1.228  1.00 98.93           N  
ATOM   2759  CA  GLN B 353       6.186 -23.251   0.551  1.00 98.93           C  
ATOM   2760  C   GLN B 353       6.753 -21.835   0.503  1.00 98.93           C  
ATOM   2761  CB  GLN B 353       6.062 -23.815  -0.865  1.00 98.93           C  
ATOM   2762  O   GLN B 353       7.967 -21.643   0.606  1.00 98.93           O  
ATOM   2763  CG  GLN B 353       7.400 -24.042  -1.556  1.00 98.93           C  
ATOM   2764  CD  GLN B 353       8.268 -25.056  -0.835  1.00 98.93           C  
ATOM   2765  NE2 GLN B 353       9.477 -24.646  -0.466  1.00 98.93           N  
ATOM   2766  OE1 GLN B 353       7.855 -26.198  -0.610  1.00 98.93           O  
ATOM   2767  N   VAL B 354       5.883 -20.839   0.329  1.00 98.94           N  
ATOM   2768  CA  VAL B 354       6.304 -19.442   0.352  1.00 98.94           C  
ATOM   2769  C   VAL B 354       6.996 -19.131   1.677  1.00 98.94           C  
ATOM   2770  CB  VAL B 354       5.110 -18.485   0.137  1.00 98.94           C  
ATOM   2771  O   VAL B 354       8.071 -18.527   1.697  1.00 98.94           O  
ATOM   2772  CG1 VAL B 354       5.491 -17.054   0.510  1.00 98.94           C  
ATOM   2773  CG2 VAL B 354       4.626 -18.553  -1.310  1.00 98.94           C  
ATOM   2774  N   LEU B 355       6.418 -19.547   2.785  1.00 98.95           N  
ATOM   2775  CA  LEU B 355       6.975 -19.293   4.109  1.00 98.95           C  
ATOM   2776  C   LEU B 355       8.297 -20.032   4.293  1.00 98.95           C  
ATOM   2777  CB  LEU B 355       5.985 -19.715   5.197  1.00 98.95           C  
ATOM   2778  O   LEU B 355       9.252 -19.476   4.840  1.00 98.95           O  
ATOM   2779  CG  LEU B 355       4.682 -18.918   5.275  1.00 98.95           C  
ATOM   2780  CD1 LEU B 355       3.795 -19.460   6.390  1.00 98.95           C  
ATOM   2781  CD2 LEU B 355       4.974 -17.436   5.489  1.00 98.95           C  
ATOM   2782  N   LYS B 356       8.332 -21.261   3.797  1.00 98.94           N  
ATOM   2783  CA  LYS B 356       9.561 -22.043   3.887  1.00 98.94           C  
ATOM   2784  C   LYS B 356      10.684 -21.398   3.079  1.00 98.94           C  
ATOM   2785  CB  LYS B 356       9.324 -23.474   3.405  1.00 98.94           C  
ATOM   2786  O   LYS B 356      11.821 -21.311   3.546  1.00 98.94           O  
ATOM   2787  CG  LYS B 356       8.456 -24.306   4.338  1.00 98.94           C  
ATOM   2788  CD  LYS B 356       8.225 -25.707   3.786  1.00 98.94           C  
ATOM   2789  CE  LYS B 356       7.240 -26.491   4.642  1.00 98.94           C  
ATOM   2790  NZ  LYS B 356       6.938 -27.830   4.054  1.00 98.94           N  
ATOM   2791  N   ASN B 357      10.344 -20.975   1.906  1.00 98.96           N  
ATOM   2792  CA  ASN B 357      11.330 -20.337   1.039  1.00 98.96           C  
ATOM   2793  C   ASN B 357      11.827 -19.021   1.630  1.00 98.96           C  
ATOM   2794  CB  ASN B 357      10.748 -20.105  -0.357  1.00 98.96           C  
ATOM   2795  O   ASN B 357      13.020 -18.718   1.566  1.00 98.96           O  
ATOM   2796  CG  ASN B 357      10.607 -21.389  -1.151  1.00 98.96           C  
ATOM   2797  ND2 ASN B 357       9.804 -21.348  -2.207  1.00 98.96           N  
ATOM   2798  OD1 ASN B 357      11.216 -22.409  -0.818  1.00 98.96           O  
ATOM   2799  N   ALA B 358      10.905 -18.208   2.187  1.00 98.94           N  
ATOM   2800  CA  ALA B 358      11.295 -16.950   2.818  1.00 98.94           C  
ATOM   2801  C   ALA B 358      12.240 -17.194   3.991  1.00 98.94           C  
ATOM   2802  CB  ALA B 358      10.060 -16.183   3.283  1.00 98.94           C  
ATOM   2803  O   ALA B 358      13.230 -16.478   4.158  1.00 98.94           O  
ATOM   2804  N   ARG B 359      11.960 -18.208   4.758  1.00 98.89           N  
ATOM   2805  CA  ARG B 359      12.810 -18.572   5.887  1.00 98.89           C  
ATOM   2806  C   ARG B 359      14.182 -19.039   5.412  1.00 98.89           C  
ATOM   2807  CB  ARG B 359      12.147 -19.665   6.729  1.00 98.89           C  
ATOM   2808  O   ARG B 359      15.205 -18.670   5.993  1.00 98.89           O  
ATOM   2809  CG  ARG B 359      12.849 -19.936   8.050  1.00 98.89           C  
ATOM   2810  CD  ARG B 359      12.029 -20.854   8.946  1.00 98.89           C  
ATOM   2811  NE  ARG B 359      11.022 -20.112   9.700  1.00 98.89           N  
ATOM   2812  NH1 ARG B 359      10.123 -21.975  10.729  1.00 98.89           N  
ATOM   2813  NH2 ARG B 359       9.267 -19.893  11.165  1.00 98.89           N  
ATOM   2814  CZ  ARG B 359      10.140 -20.662  10.530  1.00 98.89           C  
ATOM   2815  N   ALA B 360      14.241 -19.878   4.383  1.00 98.93           N  
ATOM   2816  CA  ALA B 360      15.501 -20.345   3.811  1.00 98.93           C  
ATOM   2817  C   ALA B 360      16.343 -19.175   3.311  1.00 98.93           C  
ATOM   2818  CB  ALA B 360      15.238 -21.331   2.676  1.00 98.93           C  
ATOM   2819  O   ALA B 360      17.563 -19.158   3.491  1.00 98.93           O  
ATOM   2820  N   MET B 361      15.710 -18.252   2.693  1.00 98.89           N  
ATOM   2821  CA  MET B 361      16.385 -17.049   2.216  1.00 98.89           C  
ATOM   2822  C   MET B 361      16.968 -16.254   3.379  1.00 98.89           C  
ATOM   2823  CB  MET B 361      15.421 -16.172   1.414  1.00 98.89           C  
ATOM   2824  O   MET B 361      18.133 -15.853   3.341  1.00 98.89           O  
ATOM   2825  CG  MET B 361      16.073 -14.941   0.806  1.00 98.89           C  
ATOM   2826  SD  MET B 361      14.965 -14.064  -0.364  1.00 98.89           S  
ATOM   2827  CE  MET B 361      13.628 -13.580   0.764  1.00 98.89           C  
ATOM   2828  N   ALA B 362      16.144 -16.046   4.402  1.00 98.90           N  
ATOM   2829  CA  ALA B 362      16.585 -15.313   5.586  1.00 98.90           C  
ATOM   2830  C   ALA B 362      17.790 -15.990   6.232  1.00 98.90           C  
ATOM   2831  CB  ALA B 362      15.444 -15.191   6.592  1.00 98.90           C  
ATOM   2832  O   ALA B 362      18.802 -15.341   6.506  1.00 98.90           O  
ATOM   2833  N   ASP B 363      17.737 -17.278   6.383  1.00 98.84           N  
ATOM   2834  CA  ASP B 363      18.812 -18.041   7.010  1.00 98.84           C  
ATOM   2835  C   ASP B 363      20.092 -17.970   6.180  1.00 98.84           C  
ATOM   2836  CB  ASP B 363      18.392 -19.499   7.206  1.00 98.84           C  
ATOM   2837  O   ASP B 363      21.182 -17.782   6.724  1.00 98.84           O  
ATOM   2838  CG  ASP B 363      17.302 -19.666   8.249  1.00 98.84           C  
ATOM   2839  OD1 ASP B 363      17.073 -18.733   9.048  1.00 98.84           O  
ATOM   2840  OD2 ASP B 363      16.667 -20.743   8.274  1.00 98.84           O  
ATOM   2841  N   ALA B 364      19.927 -18.125   4.897  1.00 98.87           N  
ATOM   2842  CA  ALA B 364      21.082 -18.088   4.003  1.00 98.87           C  
ATOM   2843  C   ALA B 364      21.765 -16.724   4.045  1.00 98.87           C  
ATOM   2844  CB  ALA B 364      20.660 -18.425   2.575  1.00 98.87           C  
ATOM   2845  O   ALA B 364      22.995 -16.638   4.020  1.00 98.87           O  
ATOM   2846  N   LEU B 365      21.012 -15.683   4.132  1.00 98.83           N  
ATOM   2847  CA  LEU B 365      21.556 -14.333   4.219  1.00 98.83           C  
ATOM   2848  C   LEU B 365      22.283 -14.124   5.543  1.00 98.83           C  
ATOM   2849  CB  LEU B 365      20.442 -13.294   4.066  1.00 98.83           C  
ATOM   2850  O   LEU B 365      23.392 -13.586   5.569  1.00 98.83           O  
ATOM   2851  CG  LEU B 365      19.889 -13.096   2.654  1.00 98.83           C  
ATOM   2852  CD1 LEU B 365      18.530 -12.406   2.708  1.00 98.83           C  
ATOM   2853  CD2 LEU B 365      20.868 -12.292   1.804  1.00 98.83           C  
ATOM   2854  N   LEU B 366      21.696 -14.553   6.618  1.00 98.71           N  
ATOM   2855  CA  LEU B 366      22.312 -14.425   7.934  1.00 98.71           C  
ATOM   2856  C   LEU B 366      23.625 -15.198   7.997  1.00 98.71           C  
ATOM   2857  CB  LEU B 366      21.359 -14.924   9.023  1.00 98.71           C  
ATOM   2858  O   LEU B 366      24.612 -14.710   8.552  1.00 98.71           O  
ATOM   2859  CG  LEU B 366      20.143 -14.044   9.315  1.00 98.71           C  
ATOM   2860  CD1 LEU B 366      19.176 -14.768  10.246  1.00 98.71           C  
ATOM   2861  CD2 LEU B 366      20.579 -12.713   9.919  1.00 98.71           C  
ATOM   2862  N   GLU B 367      23.674 -16.354   7.415  1.00 98.34           N  
ATOM   2863  CA  GLU B 367      24.870 -17.190   7.389  1.00 98.34           C  
ATOM   2864  C   GLU B 367      26.006 -16.506   6.633  1.00 98.34           C  
ATOM   2865  CB  GLU B 367      24.563 -18.550   6.757  1.00 98.34           C  
ATOM   2866  O   GLU B 367      27.181 -16.740   6.922  1.00 98.34           O  
ATOM   2867  CG  GLU B 367      23.782 -19.488   7.666  1.00 98.34           C  
ATOM   2868  CD  GLU B 367      23.294 -20.742   6.957  1.00 98.34           C  
ATOM   2869  OE1 GLU B 367      22.519 -21.518   7.561  1.00 98.34           O  
ATOM   2870  OE2 GLU B 367      23.691 -20.950   5.789  1.00 98.34           O  
ATOM   2871  N   ARG B 368      25.640 -15.606   5.771  1.00 97.80           N  
ATOM   2872  CA  ARG B 368      26.634 -14.914   4.957  1.00 97.80           C  
ATOM   2873  C   ARG B 368      26.980 -13.555   5.554  1.00 97.80           C  
ATOM   2874  CB  ARG B 368      26.130 -14.744   3.522  1.00 97.80           C  
ATOM   2875  O   ARG B 368      27.600 -12.720   4.892  1.00 97.80           O  
ATOM   2876  CG  ARG B 368      26.182 -16.018   2.695  1.00 97.80           C  
ATOM   2877  CD  ARG B 368      25.482 -15.849   1.354  1.00 97.80           C  
ATOM   2878  NE  ARG B 368      25.757 -16.969   0.457  1.00 97.80           N  
ATOM   2879  NH1 ARG B 368      24.073 -18.315   1.287  1.00 97.80           N  
ATOM   2880  NH2 ARG B 368      25.416 -19.067  -0.412  1.00 97.80           N  
ATOM   2881  CZ  ARG B 368      25.081 -18.114   0.446  1.00 97.80           C  
ATOM   2882  N   GLY B 369      26.463 -13.296   6.686  1.00 97.65           N  
ATOM   2883  CA  GLY B 369      26.887 -12.121   7.432  1.00 97.65           C  
ATOM   2884  C   GLY B 369      26.032 -10.898   7.155  1.00 97.65           C  
ATOM   2885  O   GLY B 369      26.418  -9.776   7.489  1.00 97.65           O  
ATOM   2886  N   TYR B 370      24.881 -11.075   6.557  1.00 98.35           N  
ATOM   2887  CA  TYR B 370      23.977  -9.955   6.322  1.00 98.35           C  
ATOM   2888  C   TYR B 370      23.141  -9.661   7.562  1.00 98.35           C  
ATOM   2889  CB  TYR B 370      23.061 -10.244   5.130  1.00 98.35           C  
ATOM   2890  O   TYR B 370      22.956 -10.532   8.415  1.00 98.35           O  
ATOM   2891  CG  TYR B 370      23.775 -10.241   3.800  1.00 98.35           C  
ATOM   2892  CD1 TYR B 370      23.894  -9.070   3.054  1.00 98.35           C  
ATOM   2893  CD2 TYR B 370      24.331 -11.407   3.287  1.00 98.35           C  
ATOM   2894  CE1 TYR B 370      24.549  -9.063   1.827  1.00 98.35           C  
ATOM   2895  CE2 TYR B 370      24.989 -11.412   2.061  1.00 98.35           C  
ATOM   2896  OH  TYR B 370      25.743 -10.235   0.126  1.00 98.35           O  
ATOM   2897  CZ  TYR B 370      25.093 -10.237   1.340  1.00 98.35           C  
ATOM   2898  N   SER B 371      22.761  -8.385   7.660  1.00 97.49           N  
ATOM   2899  CA  SER B 371      21.850  -7.961   8.718  1.00 97.49           C  
ATOM   2900  C   SER B 371      20.420  -7.842   8.202  1.00 97.49           C  
ATOM   2901  CB  SER B 371      22.300  -6.623   9.308  1.00 97.49           C  
ATOM   2902  O   SER B 371      20.181  -7.238   7.154  1.00 97.49           O  
ATOM   2903  OG  SER B 371      23.580  -6.742   9.906  1.00 97.49           O  
ATOM   2904  N   LEU B 372      19.454  -8.458   8.923  1.00 98.05           N  
ATOM   2905  CA  LEU B 372      18.038  -8.377   8.580  1.00 98.05           C  
ATOM   2906  C   LEU B 372      17.282  -7.520   9.589  1.00 98.05           C  
ATOM   2907  CB  LEU B 372      17.422  -9.777   8.516  1.00 98.05           C  
ATOM   2908  O   LEU B 372      17.494  -7.645  10.798  1.00 98.05           O  
ATOM   2909  CG  LEU B 372      18.111 -10.781   7.591  1.00 98.05           C  
ATOM   2910  CD1 LEU B 372      17.350 -12.102   7.581  1.00 98.05           C  
ATOM   2911  CD2 LEU B 372      18.228 -10.214   6.180  1.00 98.05           C  
ATOM   2912  N   VAL B 373      16.438  -6.631   9.058  1.00 96.11           N  
ATOM   2913  CA  VAL B 373      15.596  -5.855   9.963  1.00 96.11           C  
ATOM   2914  C   VAL B 373      14.720  -6.794  10.787  1.00 96.11           C  
ATOM   2915  CB  VAL B 373      14.717  -4.844   9.193  1.00 96.11           C  
ATOM   2916  O   VAL B 373      14.045  -7.667  10.236  1.00 96.11           O  
ATOM   2917  CG1 VAL B 373      13.801  -4.086  10.152  1.00 96.11           C  
ATOM   2918  CG2 VAL B 373      15.591  -3.871   8.403  1.00 96.11           C  
ATOM   2919  N   SER B 374      14.718  -6.778  12.086  1.00 96.58           N  
ATOM   2920  CA  SER B 374      13.994  -7.569  13.075  1.00 96.58           C  
ATOM   2921  C   SER B 374      14.625  -8.947  13.250  1.00 96.58           C  
ATOM   2922  CB  SER B 374      12.527  -7.719  12.671  1.00 96.58           C  
ATOM   2923  O   SER B 374      14.035  -9.830  13.876  1.00 96.58           O  
ATOM   2924  OG  SER B 374      12.411  -8.428  11.450  1.00 96.58           O  
ATOM   2925  N   GLY B 375      15.689  -9.281  12.513  1.00 96.65           N  
ATOM   2926  CA  GLY B 375      16.493 -10.471  12.743  1.00 96.65           C  
ATOM   2927  C   GLY B 375      15.995 -11.684  11.980  1.00 96.65           C  
ATOM   2928  O   GLY B 375      16.635 -12.737  11.992  1.00 96.65           O  
ATOM   2929  N   GLY B 376      14.896 -11.630  11.337  1.00 97.39           N  
ATOM   2930  CA  GLY B 376      14.342 -12.759  10.606  1.00 97.39           C  
ATOM   2931  C   GLY B 376      13.047 -12.426   9.888  1.00 97.39           C  
ATOM   2932  O   GLY B 376      12.820 -11.276   9.506  1.00 97.39           O  
ATOM   2933  N   THR B 377      12.305 -13.528   9.578  1.00 98.68           N  
ATOM   2934  CA  THR B 377      11.049 -13.327   8.863  1.00 98.68           C  
ATOM   2935  C   THR B 377      10.000 -14.337   9.318  1.00 98.68           C  
ATOM   2936  CB  THR B 377      11.249 -13.440   7.341  1.00 98.68           C  
ATOM   2937  O   THR B 377      10.328 -15.485   9.626  1.00 98.68           O  
ATOM   2938  CG2 THR B 377      11.663 -14.853   6.944  1.00 98.68           C  
ATOM   2939  OG1 THR B 377      10.022 -13.110   6.678  1.00 98.68           O  
ATOM   2940  N   ASP B 378       8.728 -13.932   9.394  1.00 98.75           N  
ATOM   2941  CA  ASP B 378       7.596 -14.793   9.724  1.00 98.75           C  
ATOM   2942  C   ASP B 378       6.573 -14.812   8.591  1.00 98.75           C  
ATOM   2943  CB  ASP B 378       6.933 -14.333  11.024  1.00 98.75           C  
ATOM   2944  O   ASP B 378       5.514 -15.431   8.714  1.00 98.75           O  
ATOM   2945  CG  ASP B 378       7.841 -14.468  12.233  1.00 98.75           C  
ATOM   2946  OD1 ASP B 378       8.570 -15.478  12.338  1.00 98.75           O  
ATOM   2947  OD2 ASP B 378       7.825 -13.559  13.091  1.00 98.75           O  
ATOM   2948  N   ASN B 379       6.877 -14.052   7.550  1.00 98.66           N  
ATOM   2949  CA  ASN B 379       5.901 -14.004   6.466  1.00 98.66           C  
ATOM   2950  C   ASN B 379       6.562 -14.224   5.108  1.00 98.66           C  
ATOM   2951  CB  ASN B 379       5.148 -12.672   6.481  1.00 98.66           C  
ATOM   2952  O   ASN B 379       7.440 -15.077   4.971  1.00 98.66           O  
ATOM   2953  CG  ASN B 379       6.067 -11.479   6.308  1.00 98.66           C  
ATOM   2954  ND2 ASN B 379       5.642 -10.326   6.810  1.00 98.66           N  
ATOM   2955  OD1 ASN B 379       7.150 -11.593   5.728  1.00 98.66           O  
ATOM   2956  N   HIS B 380       6.305 -13.401   4.026  1.00 98.89           N  
ATOM   2957  CA  HIS B 380       6.664 -13.732   2.652  1.00 98.89           C  
ATOM   2958  C   HIS B 380       7.917 -12.982   2.213  1.00 98.89           C  
ATOM   2959  CB  HIS B 380       5.504 -13.416   1.705  1.00 98.89           C  
ATOM   2960  O   HIS B 380       8.424 -13.202   1.111  1.00 98.89           O  
ATOM   2961  CG  HIS B 380       5.195 -11.957   1.601  1.00 98.89           C  
ATOM   2962  CD2 HIS B 380       5.286 -11.101   0.555  1.00 98.89           C  
ATOM   2963  ND1 HIS B 380       4.733 -11.216   2.667  1.00 98.89           N  
ATOM   2964  CE1 HIS B 380       4.551  -9.964   2.280  1.00 98.89           C  
ATOM   2965  NE2 HIS B 380       4.880  -9.868   1.003  1.00 98.89           N  
ATOM   2966  N   LEU B 381       8.437 -12.083   3.066  1.00 98.86           N  
ATOM   2967  CA  LEU B 381       9.521 -11.227   2.597  1.00 98.86           C  
ATOM   2968  C   LEU B 381      10.617 -11.110   3.652  1.00 98.86           C  
ATOM   2969  CB  LEU B 381       8.989  -9.836   2.240  1.00 98.86           C  
ATOM   2970  O   LEU B 381      10.425 -11.516   4.800  1.00 98.86           O  
ATOM   2971  CG  LEU B 381       8.437  -9.004   3.399  1.00 98.86           C  
ATOM   2972  CD1 LEU B 381       9.577  -8.351   4.173  1.00 98.86           C  
ATOM   2973  CD2 LEU B 381       7.461  -7.952   2.883  1.00 98.86           C  
ATOM   2974  N   VAL B 382      11.808 -10.634   3.201  1.00 98.65           N  
ATOM   2975  CA  VAL B 382      12.938 -10.315   4.068  1.00 98.65           C  
ATOM   2976  C   VAL B 382      13.417  -8.892   3.789  1.00 98.65           C  
ATOM   2977  CB  VAL B 382      14.099 -11.316   3.878  1.00 98.65           C  
ATOM   2978  O   VAL B 382      13.436  -8.451   2.637  1.00 98.65           O  
ATOM   2979  CG1 VAL B 382      15.255 -10.987   4.822  1.00 98.65           C  
ATOM   2980  CG2 VAL B 382      13.612 -12.746   4.103  1.00 98.65           C  
ATOM   2981  N   LEU B 383      13.720  -8.181   4.866  1.00 98.04           N  
ATOM   2982  CA  LEU B 383      14.285  -6.842   4.748  1.00 98.04           C  
ATOM   2983  C   LEU B 383      15.761  -6.838   5.133  1.00 98.04           C  
ATOM   2984  CB  LEU B 383      13.514  -5.855   5.629  1.00 98.04           C  
ATOM   2985  O   LEU B 383      16.100  -6.980   6.310  1.00 98.04           O  
ATOM   2986  CG  LEU B 383      13.818  -4.372   5.412  1.00 98.04           C  
ATOM   2987  CD1 LEU B 383      13.499  -3.970   3.976  1.00 98.04           C  
ATOM   2988  CD2 LEU B 383      13.033  -3.515   6.400  1.00 98.04           C  
ATOM   2989  N   VAL B 384      16.656  -6.581   4.124  1.00 98.41           N  
ATOM   2990  CA  VAL B 384      18.100  -6.658   4.318  1.00 98.41           C  
ATOM   2991  C   VAL B 384      18.666  -5.259   4.552  1.00 98.41           C  
ATOM   2992  CB  VAL B 384      18.800  -7.321   3.110  1.00 98.41           C  
ATOM   2993  O   VAL B 384      18.440  -4.350   3.750  1.00 98.41           O  
ATOM   2994  CG1 VAL B 384      20.288  -7.521   3.392  1.00 98.41           C  
ATOM   2995  CG2 VAL B 384      18.133  -8.654   2.773  1.00 98.41           C  
ATOM   2996  N   ASP B 385      19.339  -5.082   5.660  1.00 96.05           N  
ATOM   2997  CA  ASP B 385      20.105  -3.865   5.909  1.00 96.05           C  
ATOM   2998  C   ASP B 385      21.541  -4.008   5.410  1.00 96.05           C  
ATOM   2999  CB  ASP B 385      20.098  -3.521   7.400  1.00 96.05           C  
ATOM   3000  O   ASP B 385      22.343  -4.729   6.009  1.00 96.05           O  
ATOM   3001  CG  ASP B 385      20.724  -2.171   7.700  1.00 96.05           C  
ATOM   3002  OD1 ASP B 385      21.314  -1.555   6.786  1.00 96.05           O  
ATOM   3003  OD2 ASP B 385      20.629  -1.720   8.862  1.00 96.05           O  
ATOM   3004  N   LEU B 386      21.870  -3.257   4.382  1.00 97.45           N  
ATOM   3005  CA  LEU B 386      23.154  -3.427   3.712  1.00 97.45           C  
ATOM   3006  C   LEU B 386      24.213  -2.517   4.327  1.00 97.45           C  
ATOM   3007  CB  LEU B 386      23.021  -3.133   2.215  1.00 97.45           C  
ATOM   3008  O   LEU B 386      25.396  -2.622   3.995  1.00 97.45           O  
ATOM   3009  CG  LEU B 386      22.239  -4.158   1.391  1.00 97.45           C  
ATOM   3010  CD1 LEU B 386      21.894  -3.584   0.021  1.00 97.45           C  
ATOM   3011  CD2 LEU B 386      23.036  -5.450   1.249  1.00 97.45           C  
ATOM   3012  N   ARG B 387      23.838  -1.678   5.227  1.00 94.07           N  
ATOM   3013  CA  ARG B 387      24.743  -0.679   5.787  1.00 94.07           C  
ATOM   3014  C   ARG B 387      25.903  -1.341   6.521  1.00 94.07           C  
ATOM   3015  CB  ARG B 387      23.989   0.258   6.734  1.00 94.07           C  
ATOM   3016  O   ARG B 387      27.063  -0.977   6.316  1.00 94.07           O  
ATOM   3017  CG  ARG B 387      23.077   1.246   6.026  1.00 94.07           C  
ATOM   3018  CD  ARG B 387      22.247   2.055   7.013  1.00 94.07           C  
ATOM   3019  NE  ARG B 387      21.295   1.215   7.733  1.00 94.07           N  
ATOM   3020  NH1 ARG B 387      20.457   2.925   9.040  1.00 94.07           N  
ATOM   3021  NH2 ARG B 387      19.641   0.795   9.271  1.00 94.07           N  
ATOM   3022  CZ  ARG B 387      20.467   1.647   8.680  1.00 94.07           C  
ATOM   3023  N   PRO B 388      25.658  -2.359   7.272  1.00 94.66           N  
ATOM   3024  CA  PRO B 388      26.774  -3.030   7.942  1.00 94.66           C  
ATOM   3025  C   PRO B 388      27.771  -3.640   6.959  1.00 94.66           C  
ATOM   3026  CB  PRO B 388      26.086  -4.120   8.768  1.00 94.66           C  
ATOM   3027  O   PRO B 388      28.935  -3.854   7.307  1.00 94.66           O  
ATOM   3028  CG  PRO B 388      24.717  -3.585   9.041  1.00 94.66           C  
ATOM   3029  CD  PRO B 388      24.250  -2.830   7.830  1.00 94.66           C  
ATOM   3030  N   LYS B 389      27.368  -3.925   5.726  1.00 95.37           N  
ATOM   3031  CA  LYS B 389      28.252  -4.459   4.694  1.00 95.37           C  
ATOM   3032  C   LYS B 389      28.983  -3.337   3.963  1.00 95.37           C  
ATOM   3033  CB  LYS B 389      27.462  -5.307   3.697  1.00 95.37           C  
ATOM   3034  O   LYS B 389      29.867  -3.596   3.144  1.00 95.37           O  
ATOM   3035  CG  LYS B 389      27.029  -6.661   4.241  1.00 95.37           C  
ATOM   3036  CD  LYS B 389      28.170  -7.669   4.203  1.00 95.37           C  
ATOM   3037  CE  LYS B 389      27.714  -9.049   4.659  1.00 95.37           C  
ATOM   3038  NZ  LYS B 389      28.833 -10.038   4.637  1.00 95.37           N  
ATOM   3039  N   GLY B 390      28.576  -2.138   4.252  1.00 94.89           N  
ATOM   3040  CA  GLY B 390      29.205  -0.979   3.640  1.00 94.89           C  
ATOM   3041  C   GLY B 390      28.632  -0.640   2.277  1.00 94.89           C  
ATOM   3042  O   GLY B 390      29.320  -0.057   1.436  1.00 94.89           O  
ATOM   3043  N   LEU B 391      27.455  -1.129   2.029  1.00 95.90           N  
ATOM   3044  CA  LEU B 391      26.789  -0.866   0.758  1.00 95.90           C  
ATOM   3045  C   LEU B 391      25.384  -0.318   0.984  1.00 95.90           C  
ATOM   3046  CB  LEU B 391      26.722  -2.142  -0.086  1.00 95.90           C  
ATOM   3047  O   LEU B 391      24.844  -0.419   2.088  1.00 95.90           O  
ATOM   3048  CG  LEU B 391      26.508  -1.950  -1.588  1.00 95.90           C  
ATOM   3049  CD1 LEU B 391      27.728  -1.287  -2.218  1.00 95.90           C  
ATOM   3050  CD2 LEU B 391      26.211  -3.286  -2.261  1.00 95.90           C  
ATOM   3051  N   ASP B 392      24.781   0.407  -0.036  1.00 95.13           N  
ATOM   3052  CA  ASP B 392      23.408   0.893   0.050  1.00 95.13           C  
ATOM   3053  C   ASP B 392      22.501   0.158  -0.935  1.00 95.13           C  
ATOM   3054  CB  ASP B 392      23.355   2.400  -0.211  1.00 95.13           C  
ATOM   3055  O   ASP B 392      22.984  -0.568  -1.807  1.00 95.13           O  
ATOM   3056  CG  ASP B 392      23.847   2.780  -1.596  1.00 95.13           C  
ATOM   3057  OD1 ASP B 392      23.068   2.679  -2.569  1.00 95.13           O  
ATOM   3058  OD2 ASP B 392      25.025   3.181  -1.717  1.00 95.13           O  
ATOM   3059  N   GLY B 393      21.189   0.346  -0.775  1.00 96.46           N  
ATOM   3060  CA  GLY B 393      20.203  -0.376  -1.563  1.00 96.46           C  
ATOM   3061  C   GLY B 393      20.211   0.012  -3.029  1.00 96.46           C  
ATOM   3062  O   GLY B 393      19.977  -0.828  -3.900  1.00 96.46           O  
ATOM   3063  N   ALA B 394      20.514   1.284  -3.332  1.00 95.67           N  
ATOM   3064  CA  ALA B 394      20.511   1.775  -4.707  1.00 95.67           C  
ATOM   3065  C   ALA B 394      21.602   1.100  -5.533  1.00 95.67           C  
ATOM   3066  CB  ALA B 394      20.690   3.291  -4.732  1.00 95.67           C  
ATOM   3067  O   ALA B 394      21.352   0.650  -6.654  1.00 95.67           O  
ATOM   3068  N   ARG B 395      22.781   1.002  -4.978  1.00 97.67           N  
ATOM   3069  CA  ARG B 395      23.907   0.377  -5.663  1.00 97.67           C  
ATOM   3070  C   ARG B 395      23.703  -1.129  -5.792  1.00 97.67           C  
ATOM   3071  CB  ARG B 395      25.215   0.666  -4.922  1.00 97.67           C  
ATOM   3072  O   ARG B 395      23.934  -1.702  -6.859  1.00 97.67           O  
ATOM   3073  CG  ARG B 395      25.711   2.094  -5.083  1.00 97.67           C  
ATOM   3074  CD  ARG B 395      27.006   2.331  -4.319  1.00 97.67           C  
ATOM   3075  NE  ARG B 395      27.455   3.716  -4.434  1.00 97.67           N  
ATOM   3076  NH1 ARG B 395      26.464   4.419  -2.470  1.00 97.67           N  
ATOM   3077  NH2 ARG B 395      27.646   5.902  -3.758  1.00 97.67           N  
ATOM   3078  CZ  ARG B 395      27.187   4.676  -3.554  1.00 97.67           C  
ATOM   3079  N   ALA B 396      23.270  -1.727  -4.736  1.00 98.43           N  
ATOM   3080  CA  ALA B 396      23.013  -3.165  -4.779  1.00 98.43           C  
ATOM   3081  C   ALA B 396      21.961  -3.502  -5.832  1.00 98.43           C  
ATOM   3082  CB  ALA B 396      22.568  -3.667  -3.408  1.00 98.43           C  
ATOM   3083  O   ALA B 396      22.118  -4.464  -6.589  1.00 98.43           O  
ATOM   3084  N   GLU B 397      20.901  -2.742  -5.885  1.00 98.17           N  
ATOM   3085  CA  GLU B 397      19.827  -2.957  -6.851  1.00 98.17           C  
ATOM   3086  C   GLU B 397      20.346  -2.866  -8.283  1.00 98.17           C  
ATOM   3087  CB  GLU B 397      18.699  -1.945  -6.634  1.00 98.17           C  
ATOM   3088  O   GLU B 397      19.974  -3.674  -9.136  1.00 98.17           O  
ATOM   3089  CG  GLU B 397      17.528  -2.117  -7.591  1.00 98.17           C  
ATOM   3090  CD  GLU B 397      16.509  -0.991  -7.500  1.00 98.17           C  
ATOM   3091  OE1 GLU B 397      15.333  -1.262  -7.165  1.00 98.17           O  
ATOM   3092  OE2 GLU B 397      16.889   0.170  -7.767  1.00 98.17           O  
ATOM   3093  N   ARG B 398      21.161  -1.877  -8.515  1.00 98.07           N  
ATOM   3094  CA  ARG B 398      21.705  -1.683  -9.855  1.00 98.07           C  
ATOM   3095  C   ARG B 398      22.553  -2.877 -10.280  1.00 98.07           C  
ATOM   3096  CB  ARG B 398      22.536  -0.400  -9.918  1.00 98.07           C  
ATOM   3097  O   ARG B 398      22.422  -3.370 -11.402  1.00 98.07           O  
ATOM   3098  CG  ARG B 398      23.156  -0.134 -11.281  1.00 98.07           C  
ATOM   3099  CD  ARG B 398      22.101  -0.068 -12.376  1.00 98.07           C  
ATOM   3100  NE  ARG B 398      22.691   0.246 -13.674  1.00 98.07           N  
ATOM   3101  NH1 ARG B 398      21.180  -1.004 -14.896  1.00 98.07           N  
ATOM   3102  NH2 ARG B 398      22.854   0.143 -15.963  1.00 98.07           N  
ATOM   3103  CZ  ARG B 398      22.240  -0.206 -14.842  1.00 98.07           C  
ATOM   3104  N   VAL B 399      23.392  -3.381  -9.382  1.00 98.74           N  
ATOM   3105  CA  VAL B 399      24.227  -4.543  -9.667  1.00 98.74           C  
ATOM   3106  C   VAL B 399      23.345  -5.757  -9.953  1.00 98.74           C  
ATOM   3107  CB  VAL B 399      25.192  -4.849  -8.500  1.00 98.74           C  
ATOM   3108  O   VAL B 399      23.544  -6.456 -10.949  1.00 98.74           O  
ATOM   3109  CG1 VAL B 399      25.921  -6.171  -8.734  1.00 98.74           C  
ATOM   3110  CG2 VAL B 399      26.193  -3.708  -8.323  1.00 98.74           C  
ATOM   3111  N   LEU B 400      22.354  -5.945  -9.126  1.00 98.87           N  
ATOM   3112  CA  LEU B 400      21.481  -7.108  -9.248  1.00 98.87           C  
ATOM   3113  C   LEU B 400      20.672  -7.048 -10.539  1.00 98.87           C  
ATOM   3114  CB  LEU B 400      20.537  -7.198  -8.045  1.00 98.87           C  
ATOM   3115  O   LEU B 400      20.423  -8.078 -11.169  1.00 98.87           O  
ATOM   3116  CG  LEU B 400      21.189  -7.493  -6.693  1.00 98.87           C  
ATOM   3117  CD1 LEU B 400      20.137  -7.504  -5.589  1.00 98.87           C  
ATOM   3118  CD2 LEU B 400      21.939  -8.820  -6.738  1.00 98.87           C  
ATOM   3119  N   GLU B 401      20.285  -5.895 -10.917  1.00 98.56           N  
ATOM   3120  CA  GLU B 401      19.566  -5.723 -12.176  1.00 98.56           C  
ATOM   3121  C   GLU B 401      20.427  -6.142 -13.365  1.00 98.56           C  
ATOM   3122  CB  GLU B 401      19.112  -4.271 -12.342  1.00 98.56           C  
ATOM   3123  O   GLU B 401      19.939  -6.789 -14.294  1.00 98.56           O  
ATOM   3124  CG  GLU B 401      18.251  -4.032 -13.575  1.00 98.56           C  
ATOM   3125  CD  GLU B 401      17.751  -2.601 -13.689  1.00 98.56           C  
ATOM   3126  OE1 GLU B 401      16.763  -2.361 -14.420  1.00 98.56           O  
ATOM   3127  OE2 GLU B 401      18.352  -1.714 -13.044  1.00 98.56           O  
ATOM   3128  N   LEU B 402      21.675  -5.851 -13.328  1.00 98.69           N  
ATOM   3129  CA  LEU B 402      22.598  -6.150 -14.417  1.00 98.69           C  
ATOM   3130  C   LEU B 402      22.843  -7.651 -14.526  1.00 98.69           C  
ATOM   3131  CB  LEU B 402      23.926  -5.417 -14.210  1.00 98.69           C  
ATOM   3132  O   LEU B 402      23.307  -8.135 -15.561  1.00 98.69           O  
ATOM   3133  CG  LEU B 402      23.905  -3.903 -14.422  1.00 98.69           C  
ATOM   3134  CD1 LEU B 402      25.242  -3.292 -14.014  1.00 98.69           C  
ATOM   3135  CD2 LEU B 402      23.581  -3.570 -15.874  1.00 98.69           C  
ATOM   3136  N   VAL B 403      22.521  -8.400 -13.490  1.00 98.88           N  
ATOM   3137  CA  VAL B 403      22.781  -9.835 -13.541  1.00 98.88           C  
ATOM   3138  C   VAL B 403      21.459 -10.599 -13.560  1.00 98.88           C  
ATOM   3139  CB  VAL B 403      23.647 -10.298 -12.348  1.00 98.88           C  
ATOM   3140  O   VAL B 403      21.401 -11.762 -13.153  1.00 98.88           O  
ATOM   3141  CG1 VAL B 403      25.027  -9.644 -12.396  1.00 98.88           C  
ATOM   3142  CG2 VAL B 403      22.948  -9.980 -11.027  1.00 98.88           C  
ATOM   3143  N   SER B 404      20.304  -9.935 -13.845  1.00 98.84           N  
ATOM   3144  CA  SER B 404      18.977 -10.485 -14.101  1.00 98.84           C  
ATOM   3145  C   SER B 404      18.292 -10.902 -12.804  1.00 98.84           C  
ATOM   3146  CB  SER B 404      19.067 -11.683 -15.048  1.00 98.84           C  
ATOM   3147  O   SER B 404      17.576 -11.905 -12.769  1.00 98.84           O  
ATOM   3148  OG  SER B 404      19.484 -11.274 -16.339  1.00 98.84           O  
ATOM   3149  N   ILE B 405      18.613 -10.196 -11.739  1.00 98.92           N  
ATOM   3150  CA  ILE B 405      17.886 -10.312 -10.480  1.00 98.92           C  
ATOM   3151  C   ILE B 405      17.147  -9.008 -10.188  1.00 98.92           C  
ATOM   3152  CB  ILE B 405      18.832 -10.666  -9.311  1.00 98.92           C  
ATOM   3153  O   ILE B 405      17.773  -7.959 -10.011  1.00 98.92           O  
ATOM   3154  CG1 ILE B 405      19.546 -11.994  -9.585  1.00 98.92           C  
ATOM   3155  CG2 ILE B 405      18.060 -10.721  -7.990  1.00 98.92           C  
ATOM   3156  CD1 ILE B 405      20.614 -12.346  -8.559  1.00 98.92           C  
ATOM   3157  N   THR B 406      15.859  -9.114 -10.173  1.00 98.68           N  
ATOM   3158  CA  THR B 406      15.037  -7.933  -9.935  1.00 98.68           C  
ATOM   3159  C   THR B 406      14.677  -7.814  -8.457  1.00 98.68           C  
ATOM   3160  CB  THR B 406      13.750  -7.969 -10.779  1.00 98.68           C  
ATOM   3161  O   THR B 406      13.961  -8.660  -7.917  1.00 98.68           O  
ATOM   3162  CG2 THR B 406      12.967  -6.667 -10.643  1.00 98.68           C  
ATOM   3163  OG1 THR B 406      14.093  -8.166 -12.156  1.00 98.68           O  
ATOM   3164  N   ALA B 407      15.205  -6.822  -7.808  1.00 98.02           N  
ATOM   3165  CA  ALA B 407      14.981  -6.547  -6.391  1.00 98.02           C  
ATOM   3166  C   ALA B 407      14.597  -5.087  -6.170  1.00 98.02           C  
ATOM   3167  CB  ALA B 407      16.224  -6.896  -5.577  1.00 98.02           C  
ATOM   3168  O   ALA B 407      14.631  -4.281  -7.103  1.00 98.02           O  
ATOM   3169  N   ASN B 408      14.167  -4.832  -4.921  1.00 95.98           N  
ATOM   3170  CA  ASN B 408      13.687  -3.492  -4.602  1.00 95.98           C  
ATOM   3171  C   ASN B 408      14.548  -2.828  -3.530  1.00 95.98           C  
ATOM   3172  CB  ASN B 408      12.224  -3.536  -4.156  1.00 95.98           C  
ATOM   3173  O   ASN B 408      14.724  -3.378  -2.442  1.00 95.98           O  
ATOM   3174  CG  ASN B 408      11.709  -2.183  -3.707  1.00 95.98           C  
ATOM   3175  ND2 ASN B 408      11.353  -1.336  -4.665  1.00 95.98           N  
ATOM   3176  OD1 ASN B 408      11.633  -1.901  -2.508  1.00 95.98           O  
ATOM   3177  N   LYS B 409      15.185  -1.719  -3.940  1.00 95.91           N  
ATOM   3178  CA  LYS B 409      15.778  -0.919  -2.872  1.00 95.91           C  
ATOM   3179  C   LYS B 409      14.709  -0.395  -1.918  1.00 95.91           C  
ATOM   3180  CB  LYS B 409      16.576   0.248  -3.456  1.00 95.91           C  
ATOM   3181  O   LYS B 409      13.600  -0.062  -2.342  1.00 95.91           O  
ATOM   3182  CG  LYS B 409      15.736   1.235  -4.254  1.00 95.91           C  
ATOM   3183  CD  LYS B 409      16.596   2.329  -4.873  1.00 95.91           C  
ATOM   3184  CE  LYS B 409      15.764   3.288  -5.713  1.00 95.91           C  
ATOM   3185  NZ  LYS B 409      16.619   4.276  -6.436  1.00 95.91           N  
ATOM   3186  N   ASN B 410      15.066  -0.439  -0.628  1.00 94.47           N  
ATOM   3187  CA  ASN B 410      14.062  -0.089   0.371  1.00 94.47           C  
ATOM   3188  C   ASN B 410      14.697   0.530   1.613  1.00 94.47           C  
ATOM   3189  CB  ASN B 410      13.236  -1.319   0.755  1.00 94.47           C  
ATOM   3190  O   ASN B 410      15.789   0.131   2.022  1.00 94.47           O  
ATOM   3191  CG  ASN B 410      11.868  -0.957   1.299  1.00 94.47           C  
ATOM   3192  ND2 ASN B 410      11.655  -1.212   2.585  1.00 94.47           N  
ATOM   3193  OD1 ASN B 410      11.009  -0.454   0.570  1.00 94.47           O  
ATOM   3194  N   THR B 411      13.950   1.408   2.225  1.00 89.68           N  
ATOM   3195  CA  THR B 411      14.446   2.042   3.442  1.00 89.68           C  
ATOM   3196  C   THR B 411      14.451   1.053   4.604  1.00 89.68           C  
ATOM   3197  CB  THR B 411      13.600   3.273   3.815  1.00 89.68           C  
ATOM   3198  O   THR B 411      13.644   0.121   4.636  1.00 89.68           O  
ATOM   3199  CG2 THR B 411      13.706   4.358   2.748  1.00 89.68           C  
ATOM   3200  OG1 THR B 411      12.228   2.881   3.946  1.00 89.68           O  
ATOM   3201  N   CYS B 412      15.384   1.188   5.514  1.00 88.66           N  
ATOM   3202  CA  CYS B 412      15.482   0.511   6.803  1.00 88.66           C  
ATOM   3203  C   CYS B 412      15.383   1.508   7.951  1.00 88.66           C  
ATOM   3204  CB  CYS B 412      16.793  -0.267   6.902  1.00 88.66           C  
ATOM   3205  O   CYS B 412      15.612   2.704   7.762  1.00 88.66           O  
ATOM   3206  SG  CYS B 412      16.957  -1.578   5.670  1.00 88.66           S  
ATOM   3207  N   PRO B 413      14.916   1.017   9.090  1.00 82.78           N  
ATOM   3208  CA  PRO B 413      14.860   1.945  10.222  1.00 82.78           C  
ATOM   3209  C   PRO B 413      16.137   2.768  10.375  1.00 82.78           C  
ATOM   3210  CB  PRO B 413      14.659   1.020  11.426  1.00 82.78           C  
ATOM   3211  O   PRO B 413      17.237   2.209  10.396  1.00 82.78           O  
ATOM   3212  CG  PRO B 413      13.995  -0.196  10.866  1.00 82.78           C  
ATOM   3213  CD  PRO B 413      14.543  -0.449   9.491  1.00 82.78           C  
ATOM   3214  N   GLY B 414      15.990   4.088  10.398  1.00 76.77           N  
ATOM   3215  CA  GLY B 414      17.121   4.987  10.569  1.00 76.77           C  
ATOM   3216  C   GLY B 414      17.541   5.668   9.280  1.00 76.77           C  
ATOM   3217  O   GLY B 414      18.293   6.645   9.305  1.00 76.77           O  
ATOM   3218  N   ASP B 415      16.976   5.189   8.201  1.00 81.85           N  
ATOM   3219  CA  ASP B 415      17.322   5.798   6.920  1.00 81.85           C  
ATOM   3220  C   ASP B 415      16.743   7.206   6.807  1.00 81.85           C  
ATOM   3221  CB  ASP B 415      16.826   4.930   5.762  1.00 81.85           C  
ATOM   3222  O   ASP B 415      15.632   7.466   7.276  1.00 81.85           O  
ATOM   3223  CG  ASP B 415      17.766   3.784   5.434  1.00 81.85           C  
ATOM   3224  OD1 ASP B 415      18.945   3.825   5.847  1.00 81.85           O  
ATOM   3225  OD2 ASP B 415      17.326   2.833   4.753  1.00 81.85           O  
ATOM   3226  N   ARG B 416      17.500   8.040   6.176  1.00 67.56           N  
ATOM   3227  CA  ARG B 416      17.085   9.432   6.029  1.00 67.56           C  
ATOM   3228  C   ARG B 416      16.583   9.707   4.615  1.00 67.56           C  
ATOM   3229  CB  ARG B 416      18.240  10.376   6.368  1.00 67.56           C  
ATOM   3230  O   ARG B 416      15.903  10.706   4.376  1.00 67.56           O  
ATOM   3231  CG  ARG B 416      18.672  10.323   7.824  1.00 67.56           C  
ATOM   3232  CD  ARG B 416      19.704  11.396   8.146  1.00 67.56           C  
ATOM   3233  NE  ARG B 416      20.080  11.376   9.557  1.00 67.56           N  
ATOM   3234  NH1 ARG B 416      21.523  13.174   9.411  1.00 67.56           N  
ATOM   3235  NH2 ARG B 416      21.205  12.114  11.418  1.00 67.56           N  
ATOM   3236  CZ  ARG B 416      20.935  12.221  10.125  1.00 67.56           C  
ATOM   3237  N   SER B 417      17.027   8.888   3.684  1.00 68.14           N  
ATOM   3238  CA  SER B 417      16.692   9.123   2.283  1.00 68.14           C  
ATOM   3239  C   SER B 417      16.027   7.900   1.661  1.00 68.14           C  
ATOM   3240  CB  SER B 417      17.944   9.493   1.487  1.00 68.14           C  
ATOM   3241  O   SER B 417      16.534   6.782   1.782  1.00 68.14           O  
ATOM   3242  OG  SER B 417      17.689   9.438   0.094  1.00 68.14           O  
ATOM   3243  N   ALA B 418      14.903   8.164   0.893  1.00 70.42           N  
ATOM   3244  CA  ALA B 418      14.231   7.088   0.170  1.00 70.42           C  
ATOM   3245  C   ALA B 418      14.885   6.848  -1.188  1.00 70.42           C  
ATOM   3246  CB  ALA B 418      12.749   7.410  -0.006  1.00 70.42           C  
ATOM   3247  O   ALA B 418      14.693   5.794  -1.799  1.00 70.42           O  
ATOM   3248  N   ILE B 419      15.710   7.760  -1.674  1.00 76.96           N  
ATOM   3249  CA  ILE B 419      16.361   7.664  -2.977  1.00 76.96           C  
ATOM   3250  C   ILE B 419      17.573   6.740  -2.881  1.00 76.96           C  
ATOM   3251  CB  ILE B 419      16.787   9.054  -3.500  1.00 76.96           C  
ATOM   3252  O   ILE B 419      17.818   5.932  -3.780  1.00 76.96           O  
ATOM   3253  CG1 ILE B 419      15.558   9.945  -3.709  1.00 76.96           C  
ATOM   3254  CG2 ILE B 419      17.594   8.920  -4.794  1.00 76.96           C  
ATOM   3255  CD1 ILE B 419      15.892  11.388  -4.061  1.00 76.96           C  
ATOM   3256  N   THR B 420      18.357   6.860  -1.836  1.00 85.64           N  
ATOM   3257  CA  THR B 420      19.481   5.973  -1.559  1.00 85.64           C  
ATOM   3258  C   THR B 420      19.303   5.278  -0.212  1.00 85.64           C  
ATOM   3259  CB  THR B 420      20.816   6.741  -1.570  1.00 85.64           C  
ATOM   3260  O   THR B 420      20.089   5.494   0.713  1.00 85.64           O  
ATOM   3261  CG2 THR B 420      21.997   5.790  -1.730  1.00 85.64           C  
ATOM   3262  OG1 THR B 420      20.815   7.672  -2.660  1.00 85.64           O  
ATOM   3263  N   PRO B 421      18.382   4.357  -0.263  1.00 90.88           N  
ATOM   3264  CA  PRO B 421      18.080   3.681   1.001  1.00 90.88           C  
ATOM   3265  C   PRO B 421      19.154   2.672   1.402  1.00 90.88           C  
ATOM   3266  CB  PRO B 421      16.750   2.979   0.716  1.00 90.88           C  
ATOM   3267  O   PRO B 421      19.956   2.253   0.563  1.00 90.88           O  
ATOM   3268  CG  PRO B 421      16.782   2.679  -0.747  1.00 90.88           C  
ATOM   3269  CD  PRO B 421      17.539   3.775  -1.442  1.00 90.88           C  
ATOM   3270  N   GLY B 422      19.123   2.263   2.624  1.00 92.12           N  
ATOM   3271  CA  GLY B 422      20.177   1.417   3.162  1.00 92.12           C  
ATOM   3272  C   GLY B 422      19.919  -0.063   2.954  1.00 92.12           C  
ATOM   3273  O   GLY B 422      20.785  -0.895   3.234  1.00 92.12           O  
ATOM   3274  N   GLY B 423      18.749  -0.300   2.359  1.00 95.41           N  
ATOM   3275  CA  GLY B 423      18.507  -1.734   2.373  1.00 95.41           C  
ATOM   3276  C   GLY B 423      17.798  -2.232   1.128  1.00 95.41           C  
ATOM   3277  O   GLY B 423      17.669  -1.499   0.146  1.00 95.41           O  
ATOM   3278  N   LEU B 424      17.512  -3.614   1.043  1.00 97.86           N  
ATOM   3279  CA  LEU B 424      16.746  -4.315   0.018  1.00 97.86           C  
ATOM   3280  C   LEU B 424      15.536  -5.015   0.627  1.00 97.86           C  
ATOM   3281  CB  LEU B 424      17.629  -5.335  -0.707  1.00 97.86           C  
ATOM   3282  O   LEU B 424      15.618  -5.561   1.729  1.00 97.86           O  
ATOM   3283  CG  LEU B 424      18.752  -4.764  -1.574  1.00 97.86           C  
ATOM   3284  CD1 LEU B 424      19.655  -5.885  -2.078  1.00 97.86           C  
ATOM   3285  CD2 LEU B 424      18.176  -3.970  -2.741  1.00 97.86           C  
ATOM   3286  N   ARG B 425      14.452  -4.901  -0.023  1.00 98.35           N  
ATOM   3287  CA  ARG B 425      13.259  -5.683   0.286  1.00 98.35           C  
ATOM   3288  C   ARG B 425      13.098  -6.844  -0.691  1.00 98.35           C  
ATOM   3289  CB  ARG B 425      12.012  -4.797   0.257  1.00 98.35           C  
ATOM   3290  O   ARG B 425      12.854  -6.632  -1.880  1.00 98.35           O  
ATOM   3291  CG  ARG B 425      10.743  -5.505   0.703  1.00 98.35           C  
ATOM   3292  CD  ARG B 425       9.539  -4.574   0.678  1.00 98.35           C  
ATOM   3293  NE  ARG B 425       9.044  -4.368  -0.680  1.00 98.35           N  
ATOM   3294  NH1 ARG B 425       7.173  -3.174  -0.040  1.00 98.35           N  
ATOM   3295  NH2 ARG B 425       7.575  -3.580  -2.260  1.00 98.35           N  
ATOM   3296  CZ  ARG B 425       7.932  -3.708  -0.990  1.00 98.35           C  
ATOM   3297  N   LEU B 426      13.160  -8.095  -0.203  1.00 98.89           N  
ATOM   3298  CA  LEU B 426      13.149  -9.283  -1.050  1.00 98.89           C  
ATOM   3299  C   LEU B 426      11.930 -10.150  -0.755  1.00 98.89           C  
ATOM   3300  CB  LEU B 426      14.430 -10.097  -0.848  1.00 98.89           C  
ATOM   3301  O   LEU B 426      11.696 -10.529   0.395  1.00 98.89           O  
ATOM   3302  CG  LEU B 426      15.748  -9.338  -1.007  1.00 98.89           C  
ATOM   3303  CD1 LEU B 426      16.923 -10.228  -0.613  1.00 98.89           C  
ATOM   3304  CD2 LEU B 426      15.907  -8.836  -2.438  1.00 98.89           C  
ATOM   3305  N   GLY B 427      11.184 -10.522  -1.848  1.00 98.88           N  
ATOM   3306  CA  GLY B 427       9.981 -11.326  -1.695  1.00 98.88           C  
ATOM   3307  C   GLY B 427      10.127 -12.729  -2.252  1.00 98.88           C  
ATOM   3308  O   GLY B 427      10.820 -12.938  -3.250  1.00 98.88           O  
ATOM   3309  N   ALA B 428       9.401 -13.673  -1.695  1.00 98.92           N  
ATOM   3310  CA  ALA B 428       9.560 -15.081  -2.050  1.00 98.92           C  
ATOM   3311  C   ALA B 428       8.417 -15.553  -2.945  1.00 98.92           C  
ATOM   3312  CB  ALA B 428       9.636 -15.942  -0.792  1.00 98.92           C  
ATOM   3313  O   ALA B 428       8.532 -16.578  -3.620  1.00 98.92           O  
ATOM   3314  N   PRO B 429       7.330 -14.887  -3.086  1.00 98.91           N  
ATOM   3315  CA  PRO B 429       6.127 -15.436  -3.717  1.00 98.91           C  
ATOM   3316  C   PRO B 429       6.309 -15.692  -5.211  1.00 98.91           C  
ATOM   3317  CB  PRO B 429       5.075 -14.352  -3.473  1.00 98.91           C  
ATOM   3318  O   PRO B 429       5.947 -16.763  -5.706  1.00 98.91           O  
ATOM   3319  CG  PRO B 429       5.455 -13.738  -2.164  1.00 98.91           C  
ATOM   3320  CD  PRO B 429       6.952 -13.637  -2.101  1.00 98.91           C  
ATOM   3321  N   ALA B 430       6.900 -14.766  -5.938  1.00 98.85           N  
ATOM   3322  CA  ALA B 430       6.997 -14.887  -7.391  1.00 98.85           C  
ATOM   3323  C   ALA B 430       7.806 -16.120  -7.785  1.00 98.85           C  
ATOM   3324  CB  ALA B 430       7.623 -13.630  -7.989  1.00 98.85           C  
ATOM   3325  O   ALA B 430       7.368 -16.917  -8.618  1.00 98.85           O  
ATOM   3326  N   LEU B 431       8.912 -16.317  -7.108  1.00 98.93           N  
ATOM   3327  CA  LEU B 431       9.763 -17.456  -7.435  1.00 98.93           C  
ATOM   3328  C   LEU B 431       9.133 -18.760  -6.958  1.00 98.93           C  
ATOM   3329  CB  LEU B 431      11.150 -17.287  -6.810  1.00 98.93           C  
ATOM   3330  O   LEU B 431       9.293 -19.802  -7.597  1.00 98.93           O  
ATOM   3331  CG  LEU B 431      12.008 -16.148  -7.362  1.00 98.93           C  
ATOM   3332  CD1 LEU B 431      13.408 -16.198  -6.759  1.00 98.93           C  
ATOM   3333  CD2 LEU B 431      12.074 -16.217  -8.884  1.00 98.93           C  
ATOM   3334  N   THR B 432       8.393 -18.688  -5.846  1.00 98.94           N  
ATOM   3335  CA  THR B 432       7.668 -19.869  -5.390  1.00 98.94           C  
ATOM   3336  C   THR B 432       6.610 -20.281  -6.410  1.00 98.94           C  
ATOM   3337  CB  THR B 432       7.001 -19.623  -4.024  1.00 98.94           C  
ATOM   3338  O   THR B 432       6.379 -21.473  -6.625  1.00 98.94           O  
ATOM   3339  CG2 THR B 432       6.321 -20.888  -3.509  1.00 98.94           C  
ATOM   3340  OG1 THR B 432       7.996 -19.211  -3.080  1.00 98.94           O  
ATOM   3341  N   SER B 433       6.017 -19.332  -7.058  1.00 98.78           N  
ATOM   3342  CA  SER B 433       5.030 -19.606  -8.098  1.00 98.78           C  
ATOM   3343  C   SER B 433       5.665 -20.314  -9.290  1.00 98.78           C  
ATOM   3344  CB  SER B 433       4.364 -18.309  -8.561  1.00 98.78           C  
ATOM   3345  O   SER B 433       4.969 -20.947 -10.086  1.00 98.78           O  
ATOM   3346  OG  SER B 433       3.582 -17.747  -7.521  1.00 98.78           O  
ATOM   3347  N   ARG B 434       6.940 -20.239  -9.418  1.00 98.66           N  
ATOM   3348  CA  ARG B 434       7.682 -20.902 -10.485  1.00 98.66           C  
ATOM   3349  C   ARG B 434       8.263 -22.228 -10.006  1.00 98.66           C  
ATOM   3350  CB  ARG B 434       8.802 -19.997 -11.004  1.00 98.66           C  
ATOM   3351  O   ARG B 434       9.132 -22.805 -10.663  1.00 98.66           O  
ATOM   3352  CG  ARG B 434       8.305 -18.736 -11.694  1.00 98.66           C  
ATOM   3353  CD  ARG B 434       9.456 -17.877 -12.196  1.00 98.66           C  
ATOM   3354  NE  ARG B 434      10.218 -18.554 -13.242  1.00 98.66           N  
ATOM   3355  NH1 ARG B 434      11.930 -17.004 -13.286  1.00 98.66           N  
ATOM   3356  NH2 ARG B 434      11.984 -18.818 -14.686  1.00 98.66           N  
ATOM   3357  CZ  ARG B 434      11.376 -18.124 -13.736  1.00 98.66           C  
ATOM   3358  N   GLN B 435       7.927 -22.617  -8.763  1.00 98.54           N  
ATOM   3359  CA  GLN B 435       8.195 -23.929  -8.184  1.00 98.54           C  
ATOM   3360  C   GLN B 435       9.582 -23.977  -7.550  1.00 98.54           C  
ATOM   3361  CB  GLN B 435       8.066 -25.022  -9.247  1.00 98.54           C  
ATOM   3362  O   GLN B 435      10.165 -25.054  -7.398  1.00 98.54           O  
ATOM   3363  CG  GLN B 435       6.652 -25.191  -9.786  1.00 98.54           C  
ATOM   3364  CD  GLN B 435       6.526 -26.359 -10.746  1.00 98.54           C  
ATOM   3365  NE2 GLN B 435       5.351 -26.507 -11.348  1.00 98.54           N  
ATOM   3366  OE1 GLN B 435       7.476 -27.122 -10.945  1.00 98.54           O  
ATOM   3367  N   PHE B 436      10.154 -22.784  -7.254  1.00 98.86           N  
ATOM   3368  CA  PHE B 436      11.382 -22.738  -6.469  1.00 98.86           C  
ATOM   3369  C   PHE B 436      11.144 -23.267  -5.060  1.00 98.86           C  
ATOM   3370  CB  PHE B 436      11.929 -21.309  -6.408  1.00 98.86           C  
ATOM   3371  O   PHE B 436      10.104 -22.995  -4.457  1.00 98.86           O  
ATOM   3372  CG  PHE B 436      12.617 -20.867  -7.671  1.00 98.86           C  
ATOM   3373  CD1 PHE B 436      13.977 -20.582  -7.675  1.00 98.86           C  
ATOM   3374  CD2 PHE B 436      11.903 -20.737  -8.855  1.00 98.86           C  
ATOM   3375  CE1 PHE B 436      14.617 -20.173  -8.843  1.00 98.86           C  
ATOM   3376  CE2 PHE B 436      12.536 -20.329 -10.026  1.00 98.86           C  
ATOM   3377  CZ  PHE B 436      13.892 -20.046 -10.018  1.00 98.86           C  
ATOM   3378  N   ARG B 437      12.087 -23.966  -4.540  1.00 98.82           N  
ATOM   3379  CA  ARG B 437      12.019 -24.501  -3.184  1.00 98.82           C  
ATOM   3380  C   ARG B 437      13.179 -23.993  -2.336  1.00 98.82           C  
ATOM   3381  CB  ARG B 437      12.019 -26.031  -3.209  1.00 98.82           C  
ATOM   3382  O   ARG B 437      13.936 -23.121  -2.768  1.00 98.82           O  
ATOM   3383  CG  ARG B 437      10.832 -26.635  -3.943  1.00 98.82           C  
ATOM   3384  CD  ARG B 437      10.604 -28.087  -3.548  1.00 98.82           C  
ATOM   3385  NE  ARG B 437       9.366 -28.613  -4.117  1.00 98.82           N  
ATOM   3386  NH1 ARG B 437       9.534 -30.681  -3.100  1.00 98.82           N  
ATOM   3387  NH2 ARG B 437       7.749 -30.208  -4.459  1.00 98.82           N  
ATOM   3388  CZ  ARG B 437       8.886 -29.832  -3.891  1.00 98.82           C  
ATOM   3389  N   GLU B 438      13.379 -24.465  -1.134  1.00 98.90           N  
ATOM   3390  CA  GLU B 438      14.314 -23.937  -0.146  1.00 98.90           C  
ATOM   3391  C   GLU B 438      15.743 -23.941  -0.682  1.00 98.90           C  
ATOM   3392  CB  GLU B 438      14.238 -24.744   1.153  1.00 98.90           C  
ATOM   3393  O   GLU B 438      16.444 -22.929  -0.604  1.00 98.90           O  
ATOM   3394  CG  GLU B 438      12.887 -24.661   1.849  1.00 98.90           C  
ATOM   3395  CD  GLU B 438      11.948 -25.797   1.474  1.00 98.90           C  
ATOM   3396  OE1 GLU B 438      11.182 -26.264   2.347  1.00 98.90           O  
ATOM   3397  OE2 GLU B 438      11.981 -26.224   0.298  1.00 98.90           O  
ATOM   3398  N   ASP B 439      16.176 -25.032  -1.261  1.00 98.87           N  
ATOM   3399  CA  ASP B 439      17.545 -25.124  -1.760  1.00 98.87           C  
ATOM   3400  C   ASP B 439      17.770 -24.163  -2.926  1.00 98.87           C  
ATOM   3401  CB  ASP B 439      17.863 -26.557  -2.191  1.00 98.87           C  
ATOM   3402  O   ASP B 439      18.870 -23.633  -3.096  1.00 98.87           O  
ATOM   3403  CG  ASP B 439      18.018 -27.508  -1.017  1.00 98.87           C  
ATOM   3404  OD1 ASP B 439      18.302 -27.046   0.109  1.00 98.87           O  
ATOM   3405  OD2 ASP B 439      17.858 -28.731  -1.221  1.00 98.87           O  
ATOM   3406  N   ASP B 440      16.712 -24.000  -3.658  1.00 98.93           N  
ATOM   3407  CA  ASP B 440      16.789 -23.051  -4.764  1.00 98.93           C  
ATOM   3408  C   ASP B 440      16.976 -21.625  -4.253  1.00 98.93           C  
ATOM   3409  CB  ASP B 440      15.533 -23.137  -5.634  1.00 98.93           C  
ATOM   3410  O   ASP B 440      17.741 -20.848  -4.829  1.00 98.93           O  
ATOM   3411  CG  ASP B 440      15.290 -24.530  -6.189  1.00 98.93           C  
ATOM   3412  OD1 ASP B 440      16.246 -25.163  -6.688  1.00 98.93           O  
ATOM   3413  OD2 ASP B 440      14.133 -24.997  -6.130  1.00 98.93           O  
ATOM   3414  N   PHE B 441      16.351 -21.278  -3.140  1.00 98.93           N  
ATOM   3415  CA  PHE B 441      16.487 -19.942  -2.573  1.00 98.93           C  
ATOM   3416  C   PHE B 441      17.872 -19.748  -1.968  1.00 98.93           C  
ATOM   3417  CB  PHE B 441      15.411 -19.696  -1.510  1.00 98.93           C  
ATOM   3418  O   PHE B 441      18.407 -18.637  -1.970  1.00 98.93           O  
ATOM   3419  CG  PHE B 441      14.201 -18.966  -2.028  1.00 98.93           C  
ATOM   3420  CD1 PHE B 441      14.095 -17.587  -1.899  1.00 98.93           C  
ATOM   3421  CD2 PHE B 441      13.169 -19.661  -2.646  1.00 98.93           C  
ATOM   3422  CE1 PHE B 441      12.976 -16.909  -2.378  1.00 98.93           C  
ATOM   3423  CE2 PHE B 441      12.048 -18.991  -3.127  1.00 98.93           C  
ATOM   3424  CZ  PHE B 441      11.953 -17.615  -2.991  1.00 98.93           C  
ATOM   3425  N   ARG B 442      18.464 -20.810  -1.469  1.00 98.85           N  
ATOM   3426  CA  ARG B 442      19.847 -20.718  -1.013  1.00 98.85           C  
ATOM   3427  C   ARG B 442      20.784 -20.390  -2.170  1.00 98.85           C  
ATOM   3428  CB  ARG B 442      20.279 -22.024  -0.342  1.00 98.85           C  
ATOM   3429  O   ARG B 442      21.715 -19.596  -2.017  1.00 98.85           O  
ATOM   3430  CG  ARG B 442      19.604 -22.282   0.995  1.00 98.85           C  
ATOM   3431  CD  ARG B 442      20.158 -23.526   1.676  1.00 98.85           C  
ATOM   3432  NE  ARG B 442      19.334 -23.932   2.811  1.00 98.85           N  
ATOM   3433  NH1 ARG B 442      18.061 -25.442   1.614  1.00 98.85           N  
ATOM   3434  NH2 ARG B 442      17.670 -25.126   3.850  1.00 98.85           N  
ATOM   3435  CZ  ARG B 442      18.357 -24.832   2.756  1.00 98.85           C  
ATOM   3436  N   ARG B 443      20.495 -21.003  -3.301  1.00 98.88           N  
ATOM   3437  CA  ARG B 443      21.275 -20.700  -4.497  1.00 98.88           C  
ATOM   3438  C   ARG B 443      21.054 -19.259  -4.944  1.00 98.88           C  
ATOM   3439  CB  ARG B 443      20.915 -21.662  -5.632  1.00 98.88           C  
ATOM   3440  O   ARG B 443      21.998 -18.579  -5.354  1.00 98.88           O  
ATOM   3441  CG  ARG B 443      21.759 -21.481  -6.883  1.00 98.88           C  
ATOM   3442  CD  ARG B 443      23.228 -21.782  -6.621  1.00 98.88           C  
ATOM   3443  NE  ARG B 443      24.016 -21.734  -7.849  1.00 98.88           N  
ATOM   3444  NH1 ARG B 443      26.059 -21.602  -6.779  1.00 98.88           N  
ATOM   3445  NH2 ARG B 443      25.958 -21.614  -9.069  1.00 98.88           N  
ATOM   3446  CZ  ARG B 443      25.343 -21.650  -7.896  1.00 98.88           C  
ATOM   3447  N   VAL B 444      19.805 -18.821  -4.841  1.00 98.93           N  
ATOM   3448  CA  VAL B 444      19.480 -17.436  -5.164  1.00 98.93           C  
ATOM   3449  C   VAL B 444      20.292 -16.494  -4.278  1.00 98.93           C  
ATOM   3450  CB  VAL B 444      17.970 -17.154  -4.998  1.00 98.93           C  
ATOM   3451  O   VAL B 444      20.871 -15.519  -4.765  1.00 98.93           O  
ATOM   3452  CG1 VAL B 444      17.686 -15.656  -5.099  1.00 98.93           C  
ATOM   3453  CG2 VAL B 444      17.165 -17.925  -6.043  1.00 98.93           C  
ATOM   3454  N   VAL B 445      20.400 -16.806  -3.024  1.00 98.92           N  
ATOM   3455  CA  VAL B 445      21.156 -15.989  -2.081  1.00 98.92           C  
ATOM   3456  C   VAL B 445      22.638 -16.012  -2.449  1.00 98.92           C  
ATOM   3457  CB  VAL B 445      20.961 -16.473  -0.626  1.00 98.92           C  
ATOM   3458  O   VAL B 445      23.332 -15.001  -2.318  1.00 98.92           O  
ATOM   3459  CG1 VAL B 445      21.965 -15.800   0.307  1.00 98.92           C  
ATOM   3460  CG2 VAL B 445      19.531 -16.202  -0.162  1.00 98.92           C  
ATOM   3461  N   ASP B 446      23.132 -17.119  -2.983  1.00 98.88           N  
ATOM   3462  CA  ASP B 446      24.508 -17.201  -3.463  1.00 98.88           C  
ATOM   3463  C   ASP B 446      24.758 -16.201  -4.589  1.00 98.88           C  
ATOM   3464  CB  ASP B 446      24.827 -18.620  -3.939  1.00 98.88           C  
ATOM   3465  O   ASP B 446      25.776 -15.506  -4.595  1.00 98.88           O  
ATOM   3466  CG  ASP B 446      24.928 -19.619  -2.800  1.00 98.88           C  
ATOM   3467  OD1 ASP B 446      25.077 -19.200  -1.632  1.00 98.88           O  
ATOM   3468  OD2 ASP B 446      24.861 -20.837  -3.074  1.00 98.88           O  
ATOM   3469  N   PHE B 447      23.805 -16.159  -5.481  1.00 98.92           N  
ATOM   3470  CA  PHE B 447      23.909 -15.210  -6.583  1.00 98.92           C  
ATOM   3471  C   PHE B 447      23.895 -13.777  -6.067  1.00 98.92           C  
ATOM   3472  CB  PHE B 447      22.768 -15.419  -7.584  1.00 98.92           C  
ATOM   3473  O   PHE B 447      24.688 -12.943  -6.510  1.00 98.92           O  
ATOM   3474  CG  PHE B 447      22.899 -16.677  -8.400  1.00 98.92           C  
ATOM   3475  CD1 PHE B 447      24.100 -16.998  -9.020  1.00 98.92           C  
ATOM   3476  CD2 PHE B 447      21.820 -17.539  -8.545  1.00 98.92           C  
ATOM   3477  CE1 PHE B 447      24.223 -18.162  -9.776  1.00 98.92           C  
ATOM   3478  CE2 PHE B 447      21.936 -18.704  -9.298  1.00 98.92           C  
ATOM   3479  CZ  PHE B 447      23.138 -19.013  -9.913  1.00 98.92           C  
ATOM   3480  N   ILE B 448      23.008 -13.496  -5.099  1.00 98.89           N  
ATOM   3481  CA  ILE B 448      22.887 -12.160  -4.525  1.00 98.89           C  
ATOM   3482  C   ILE B 448      24.189 -11.779  -3.824  1.00 98.89           C  
ATOM   3483  CB  ILE B 448      21.701 -12.075  -3.537  1.00 98.89           C  
ATOM   3484  O   ILE B 448      24.703 -10.674  -4.014  1.00 98.89           O  
ATOM   3485  CG1 ILE B 448      20.371 -12.197  -4.288  1.00 98.89           C  
ATOM   3486  CG2 ILE B 448      21.760 -10.773  -2.734  1.00 98.89           C  
ATOM   3487  CD1 ILE B 448      19.156 -12.323  -3.379  1.00 98.89           C  
ATOM   3488  N   ASP B 449      24.722 -12.687  -3.086  1.00 98.84           N  
ATOM   3489  CA  ASP B 449      25.963 -12.461  -2.352  1.00 98.84           C  
ATOM   3490  C   ASP B 449      27.111 -12.131  -3.302  1.00 98.84           C  
ATOM   3491  CB  ASP B 449      26.316 -13.685  -1.504  1.00 98.84           C  
ATOM   3492  O   ASP B 449      27.877 -11.197  -3.058  1.00 98.84           O  
ATOM   3493  CG  ASP B 449      27.511 -13.453  -0.597  1.00 98.84           C  
ATOM   3494  OD1 ASP B 449      27.466 -12.533   0.249  1.00 98.84           O  
ATOM   3495  OD2 ASP B 449      28.508 -14.195  -0.730  1.00 98.84           O  
ATOM   3496  N   GLU B 450      27.188 -12.901  -4.371  1.00 98.81           N  
ATOM   3497  CA  GLU B 450      28.222 -12.638  -5.367  1.00 98.81           C  
ATOM   3498  C   GLU B 450      28.041 -11.261  -5.999  1.00 98.81           C  
ATOM   3499  CB  GLU B 450      28.214 -13.720  -6.450  1.00 98.81           C  
ATOM   3500  O   GLU B 450      29.015 -10.534  -6.205  1.00 98.81           O  
ATOM   3501  CG  GLU B 450      29.365 -13.608  -7.440  1.00 98.81           C  
ATOM   3502  CD  GLU B 450      29.431 -14.771  -8.417  1.00 98.81           C  
ATOM   3503  OE1 GLU B 450      30.122 -14.653  -9.454  1.00 98.81           O  
ATOM   3504  OE2 GLU B 450      28.785 -15.807  -8.143  1.00 98.81           O  
ATOM   3505  N   GLY B 451      26.794 -10.884  -6.276  1.00 98.70           N  
ATOM   3506  CA  GLY B 451      26.508  -9.561  -6.809  1.00 98.70           C  
ATOM   3507  C   GLY B 451      26.871  -8.441  -5.852  1.00 98.70           C  
ATOM   3508  O   GLY B 451      27.481  -7.448  -6.253  1.00 98.70           O  
ATOM   3509  N   VAL B 452      26.538  -8.619  -4.611  1.00 98.51           N  
ATOM   3510  CA  VAL B 452      26.824  -7.619  -3.587  1.00 98.51           C  
ATOM   3511  C   VAL B 452      28.334  -7.448  -3.438  1.00 98.51           C  
ATOM   3512  CB  VAL B 452      26.194  -8.002  -2.229  1.00 98.51           C  
ATOM   3513  O   VAL B 452      28.828  -6.325  -3.309  1.00 98.51           O  
ATOM   3514  CG1 VAL B 452      26.759  -7.132  -1.107  1.00 98.51           C  
ATOM   3515  CG2 VAL B 452      24.673  -7.877  -2.292  1.00 98.51           C  
ATOM   3516  N   ASN B 453      29.100  -8.485  -3.539  1.00 98.38           N  
ATOM   3517  CA  ASN B 453      30.553  -8.419  -3.434  1.00 98.38           C  
ATOM   3518  C   ASN B 453      31.167  -7.664  -4.609  1.00 98.38           C  
ATOM   3519  CB  ASN B 453      31.149  -9.826  -3.337  1.00 98.38           C  
ATOM   3520  O   ASN B 453      32.123  -6.906  -4.434  1.00 98.38           O  
ATOM   3521  CG  ASN B 453      30.914 -10.467  -1.984  1.00 98.38           C  
ATOM   3522  ND2 ASN B 453      30.795 -11.789  -1.967  1.00 98.38           N  
ATOM   3523  OD1 ASN B 453      30.840  -9.780  -0.962  1.00 98.38           O  
ATOM   3524  N   ILE B 454      30.580  -7.916  -5.781  1.00 98.50           N  
ATOM   3525  CA  ILE B 454      31.020  -7.137  -6.933  1.00 98.50           C  
ATOM   3526  C   ILE B 454      30.737  -5.656  -6.693  1.00 98.50           C  
ATOM   3527  CB  ILE B 454      30.332  -7.610  -8.233  1.00 98.50           C  
ATOM   3528  O   ILE B 454      31.589  -4.804  -6.954  1.00 98.50           O  
ATOM   3529  CG1 ILE B 454      30.782  -9.032  -8.589  1.00 98.50           C  
ATOM   3530  CG2 ILE B 454      30.621  -6.640  -9.382  1.00 98.50           C  
ATOM   3531  CD1 ILE B 454      29.993  -9.664  -9.727  1.00 98.50           C  
ATOM   3532  N   GLY B 455      29.556  -5.364  -6.129  1.00 98.20           N  
ATOM   3533  CA  GLY B 455      29.188  -3.993  -5.817  1.00 98.20           C  
ATOM   3534  C   GLY B 455      30.113  -3.343  -4.805  1.00 98.20           C  
ATOM   3535  O   GLY B 455      30.471  -2.172  -4.946  1.00 98.20           O  
ATOM   3536  N   LEU B 456      30.505  -4.105  -3.812  1.00 98.20           N  
ATOM   3537  CA  LEU B 456      31.410  -3.613  -2.780  1.00 98.20           C  
ATOM   3538  C   LEU B 456      32.767  -3.251  -3.375  1.00 98.20           C  
ATOM   3539  CB  LEU B 456      31.586  -4.659  -1.676  1.00 98.20           C  
ATOM   3540  O   LEU B 456      33.362  -2.236  -3.005  1.00 98.20           O  
ATOM   3541  CG  LEU B 456      30.430  -4.800  -0.685  1.00 98.20           C  
ATOM   3542  CD1 LEU B 456      30.604  -6.060   0.157  1.00 98.20           C  
ATOM   3543  CD2 LEU B 456      30.335  -3.565   0.205  1.00 98.20           C  
ATOM   3544  N   GLU B 457      33.227  -4.063  -4.262  1.00 97.93           N  
ATOM   3545  CA  GLU B 457      34.500  -3.797  -4.926  1.00 97.93           C  
ATOM   3546  C   GLU B 457      34.435  -2.516  -5.752  1.00 97.93           C  
ATOM   3547  CB  GLU B 457      34.900  -4.977  -5.815  1.00 97.93           C  
ATOM   3548  O   GLU B 457      35.346  -1.688  -5.697  1.00 97.93           O  
ATOM   3549  CG  GLU B 457      36.125  -5.733  -5.321  1.00 97.93           C  
ATOM   3550  CD  GLU B 457      36.528  -6.883  -6.230  1.00 97.93           C  
ATOM   3551  OE1 GLU B 457      37.608  -7.478  -6.013  1.00 97.93           O  
ATOM   3552  OE2 GLU B 457      35.758  -7.190  -7.168  1.00 97.93           O  
ATOM   3553  N   VAL B 458      33.357  -2.346  -6.430  1.00 98.18           N  
ATOM   3554  CA  VAL B 458      33.195  -1.171  -7.279  1.00 98.18           C  
ATOM   3555  C   VAL B 458      33.041   0.076  -6.412  1.00 98.18           C  
ATOM   3556  CB  VAL B 458      31.982  -1.316  -8.225  1.00 98.18           C  
ATOM   3557  O   VAL B 458      33.565   1.141  -6.745  1.00 98.18           O  
ATOM   3558  CG1 VAL B 458      31.754  -0.027  -9.013  1.00 98.18           C  
ATOM   3559  CG2 VAL B 458      32.183  -2.497  -9.172  1.00 98.18           C  
ATOM   3560  N   LYS B 459      32.283  -0.104  -5.330  1.00 96.94           N  
ATOM   3561  CA  LYS B 459      32.079   1.017  -4.417  1.00 96.94           C  
ATOM   3562  C   LYS B 459      33.409   1.535  -3.877  1.00 96.94           C  
ATOM   3563  CB  LYS B 459      31.167   0.609  -3.259  1.00 96.94           C  
ATOM   3564  O   LYS B 459      33.575   2.739  -3.669  1.00 96.94           O  
ATOM   3565  CG  LYS B 459      30.824   1.747  -2.310  1.00 96.94           C  
ATOM   3566  CD  LYS B 459      29.928   1.275  -1.172  1.00 96.94           C  
ATOM   3567  CE  LYS B 459      29.663   2.390  -0.169  1.00 96.94           C  
ATOM   3568  NZ  LYS B 459      28.831   1.917   0.978  1.00 96.94           N  
ATOM   3569  N   SER B 460      34.379   0.654  -3.695  1.00 96.60           N  
ATOM   3570  CA  SER B 460      35.694   1.033  -3.187  1.00 96.60           C  
ATOM   3571  C   SER B 460      36.477   1.832  -4.224  1.00 96.60           C  
ATOM   3572  CB  SER B 460      36.490  -0.208  -2.780  1.00 96.60           C  
ATOM   3573  O   SER B 460      37.423   2.544  -3.881  1.00 96.60           O  
ATOM   3574  OG  SER B 460      36.874  -0.956  -3.921  1.00 96.60           O  
ATOM   3575  N   LYS B 461      35.997   1.808  -5.434  1.00 97.00           N  
ATOM   3576  CA  LYS B 461      36.708   2.469  -6.524  1.00 97.00           C  
ATOM   3577  C   LYS B 461      35.960   3.714  -6.993  1.00 97.00           C  
ATOM   3578  CB  LYS B 461      36.911   1.507  -7.695  1.00 97.00           C  
ATOM   3579  O   LYS B 461      36.438   4.439  -7.868  1.00 97.00           O  
ATOM   3580  CG  LYS B 461      37.748   0.283  -7.352  1.00 97.00           C  
ATOM   3581  CD  LYS B 461      37.767  -0.720  -8.499  1.00 97.00           C  
ATOM   3582  CE  LYS B 461      38.530  -1.983  -8.125  1.00 97.00           C  
ATOM   3583  NZ  LYS B 461      38.449  -3.018  -9.199  1.00 97.00           N  
ATOM   3584  N   THR B 462      34.817   3.877  -6.467  1.00 95.98           N  
ATOM   3585  CA  THR B 462      33.989   5.006  -6.877  1.00 95.98           C  
ATOM   3586  C   THR B 462      33.454   5.755  -5.660  1.00 95.98           C  
ATOM   3587  CB  THR B 462      32.813   4.544  -7.757  1.00 95.98           C  
ATOM   3588  O   THR B 462      33.388   5.199  -4.562  1.00 95.98           O  
ATOM   3589  CG2 THR B 462      33.311   3.864  -9.028  1.00 95.98           C  
ATOM   3590  OG1 THR B 462      32.005   3.620  -7.019  1.00 95.98           O  
ATOM   3591  N   ALA B 463      33.073   7.016  -5.880  1.00 89.83           N  
ATOM   3592  CA  ALA B 463      32.581   7.827  -4.769  1.00 89.83           C  
ATOM   3593  C   ALA B 463      31.090   8.115  -4.918  1.00 89.83           C  
ATOM   3594  CB  ALA B 463      33.366   9.133  -4.675  1.00 89.83           C  
ATOM   3595  O   ALA B 463      30.282   7.675  -4.097  1.00 89.83           O  
ATOM   3596  N   LYS B 464      30.673   8.635  -6.066  1.00 91.06           N  
ATOM   3597  CA  LYS B 464      29.290   9.030  -6.315  1.00 91.06           C  
ATOM   3598  C   LYS B 464      28.510   7.905  -6.990  1.00 91.06           C  
ATOM   3599  CB  LYS B 464      29.238  10.293  -7.175  1.00 91.06           C  
ATOM   3600  O   LYS B 464      29.091   7.075  -7.692  1.00 91.06           O  
ATOM   3601  CG  LYS B 464      29.850  11.519  -6.512  1.00 91.06           C  
ATOM   3602  CD  LYS B 464      29.734  12.751  -7.400  1.00 91.06           C  
ATOM   3603  CE  LYS B 464      30.380  13.969  -6.754  1.00 91.06           C  
ATOM   3604  NZ  LYS B 464      30.293  15.174  -7.633  1.00 91.06           N  
ATOM   3605  N   LEU B 465      27.232   7.847  -6.690  1.00 91.59           N  
ATOM   3606  CA  LEU B 465      26.356   6.824  -7.251  1.00 91.59           C  
ATOM   3607  C   LEU B 465      26.443   6.810  -8.774  1.00 91.59           C  
ATOM   3608  CB  LEU B 465      24.909   7.059  -6.813  1.00 91.59           C  
ATOM   3609  O   LEU B 465      26.494   5.742  -9.387  1.00 91.59           O  
ATOM   3610  CG  LEU B 465      23.880   6.033  -7.291  1.00 91.59           C  
ATOM   3611  CD1 LEU B 465      24.255   4.639  -6.801  1.00 91.59           C  
ATOM   3612  CD2 LEU B 465      22.482   6.415  -6.817  1.00 91.59           C  
ATOM   3613  N   GLN B 466      26.508   8.004  -9.352  1.00 93.38           N  
ATOM   3614  CA  GLN B 466      26.586   8.104 -10.805  1.00 93.38           C  
ATOM   3615  C   GLN B 466      27.881   7.489 -11.330  1.00 93.38           C  
ATOM   3616  CB  GLN B 466      26.480   9.563 -11.250  1.00 93.38           C  
ATOM   3617  O   GLN B 466      27.881   6.820 -12.365  1.00 93.38           O  
ATOM   3618  CG  GLN B 466      26.219   9.735 -12.740  1.00 93.38           C  
ATOM   3619  CD  GLN B 466      25.983  11.182 -13.132  1.00 93.38           C  
ATOM   3620  NE2 GLN B 466      25.591  11.401 -14.382  1.00 93.38           N  
ATOM   3621  OE1 GLN B 466      26.151  12.095 -12.317  1.00 93.38           O  
ATOM   3622  N   ASP B 467      28.965   7.733 -10.636  1.00 95.24           N  
ATOM   3623  CA  ASP B 467      30.247   7.141 -11.007  1.00 95.24           C  
ATOM   3624  C   ASP B 467      30.219   5.623 -10.841  1.00 95.24           C  
ATOM   3625  CB  ASP B 467      31.378   7.741 -10.170  1.00 95.24           C  
ATOM   3626  O   ASP B 467      30.815   4.895 -11.638  1.00 95.24           O  
ATOM   3627  CG  ASP B 467      31.580   9.225 -10.423  1.00 95.24           C  
ATOM   3628  OD1 ASP B 467      31.197   9.716 -11.507  1.00 95.24           O  
ATOM   3629  OD2 ASP B 467      32.130   9.908  -9.532  1.00 95.24           O  
ATOM   3630  N   PHE B 468      29.565   5.228  -9.790  1.00 97.32           N  
ATOM   3631  CA  PHE B 468      29.385   3.804  -9.530  1.00 97.32           C  
ATOM   3632  C   PHE B 468      28.682   3.126 -10.699  1.00 97.32           C  
ATOM   3633  CB  PHE B 468      28.586   3.589  -8.240  1.00 97.32           C  
ATOM   3634  O   PHE B 468      29.167   2.121 -11.224  1.00 97.32           O  
ATOM   3635  CG  PHE B 468      28.321   2.142  -7.925  1.00 97.32           C  
ATOM   3636  CD1 PHE B 468      27.193   1.502  -8.426  1.00 97.32           C  
ATOM   3637  CD2 PHE B 468      29.199   1.420  -7.128  1.00 97.32           C  
ATOM   3638  CE1 PHE B 468      26.945   0.162  -8.136  1.00 97.32           C  
ATOM   3639  CE2 PHE B 468      28.958   0.081  -6.834  1.00 97.32           C  
ATOM   3640  CZ  PHE B 468      27.830  -0.545  -7.338  1.00 97.32           C  
ATOM   3641  N   LYS B 469      27.603   3.681 -11.219  1.00 96.05           N  
ATOM   3642  CA  LYS B 469      26.799   3.120 -12.301  1.00 96.05           C  
ATOM   3643  C   LYS B 469      27.588   3.078 -13.607  1.00 96.05           C  
ATOM   3644  CB  LYS B 469      25.515   3.929 -12.491  1.00 96.05           C  
ATOM   3645  O   LYS B 469      27.543   2.082 -14.333  1.00 96.05           O  
ATOM   3646  CG  LYS B 469      24.511   3.770 -11.359  1.00 96.05           C  
ATOM   3647  CD  LYS B 469      23.240   4.568 -11.622  1.00 96.05           C  
ATOM   3648  CE  LYS B 469      22.229   4.400 -10.496  1.00 96.05           C  
ATOM   3649  NZ  LYS B 469      20.994   5.204 -10.736  1.00 96.05           N  
ATOM   3650  N   SER B 470      28.311   4.154 -13.802  1.00 95.94           N  
ATOM   3651  CA  SER B 470      29.129   4.223 -15.009  1.00 95.94           C  
ATOM   3652  C   SER B 470      30.264   3.205 -14.966  1.00 95.94           C  
ATOM   3653  CB  SER B 470      29.701   5.629 -15.189  1.00 95.94           C  
ATOM   3654  O   SER B 470      30.550   2.544 -15.966  1.00 95.94           O  
ATOM   3655  OG  SER B 470      28.665   6.567 -15.424  1.00 95.94           O  
ATOM   3656  N   PHE B 471      30.849   3.090 -13.817  1.00 97.71           N  
ATOM   3657  CA  PHE B 471      31.968   2.174 -13.632  1.00 97.71           C  
ATOM   3658  C   PHE B 471      31.537   0.735 -13.885  1.00 97.71           C  
ATOM   3659  CB  PHE B 471      32.548   2.308 -12.220  1.00 97.71           C  
ATOM   3660  O   PHE B 471      32.286  -0.049 -14.472  1.00 97.71           O  
ATOM   3661  CG  PHE B 471      33.886   1.643 -12.048  1.00 97.71           C  
ATOM   3662  CD1 PHE B 471      33.972   0.285 -11.765  1.00 97.71           C  
ATOM   3663  CD2 PHE B 471      35.060   2.376 -12.168  1.00 97.71           C  
ATOM   3664  CE1 PHE B 471      35.210  -0.333 -11.605  1.00 97.71           C  
ATOM   3665  CE2 PHE B 471      36.300   1.765 -12.009  1.00 97.71           C  
ATOM   3666  CZ  PHE B 471      36.373   0.410 -11.726  1.00 97.71           C  
ATOM   3667  N   LEU B 472      30.359   0.356 -13.524  1.00 97.71           N  
ATOM   3668  CA  LEU B 472      29.823  -0.989 -13.706  1.00 97.71           C  
ATOM   3669  C   LEU B 472      29.792  -1.367 -15.183  1.00 97.71           C  
ATOM   3670  CB  LEU B 472      28.416  -1.090 -13.112  1.00 97.71           C  
ATOM   3671  O   LEU B 472      30.044  -2.521 -15.538  1.00 97.71           O  
ATOM   3672  CG  LEU B 472      28.325  -1.131 -11.586  1.00 97.71           C  
ATOM   3673  CD1 LEU B 472      26.873  -1.010 -11.137  1.00 97.71           C  
ATOM   3674  CD2 LEU B 472      28.951  -2.414 -11.048  1.00 97.71           C  
ATOM   3675  N   LEU B 473      29.629  -0.382 -16.048  1.00 96.44           N  
ATOM   3676  CA  LEU B 473      29.416  -0.642 -17.467  1.00 96.44           C  
ATOM   3677  C   LEU B 473      30.706  -0.443 -18.256  1.00 96.44           C  
ATOM   3678  CB  LEU B 473      28.319   0.272 -18.021  1.00 96.44           C  
ATOM   3679  O   LEU B 473      30.911  -1.083 -19.289  1.00 96.44           O  
ATOM   3680  CG  LEU B 473      26.932   0.122 -17.395  1.00 96.44           C  
ATOM   3681  CD1 LEU B 473      25.974   1.157 -17.975  1.00 96.44           C  
ATOM   3682  CD2 LEU B 473      26.397  -1.289 -17.611  1.00 96.44           C  
ATOM   3683  N   LYS B 474      31.638   0.325 -17.724  1.00 96.58           N  
ATOM   3684  CA  LYS B 474      32.791   0.747 -18.515  1.00 96.58           C  
ATOM   3685  C   LYS B 474      34.026  -0.082 -18.173  1.00 96.58           C  
ATOM   3686  CB  LYS B 474      33.078   2.232 -18.294  1.00 96.58           C  
ATOM   3687  O   LYS B 474      34.873  -0.326 -19.034  1.00 96.58           O  
ATOM   3688  CG  LYS B 474      32.042   3.162 -18.908  1.00 96.58           C  
ATOM   3689  CD  LYS B 474      32.428   4.625 -18.731  1.00 96.58           C  
ATOM   3690  CE  LYS B 474      31.383   5.556 -19.331  1.00 96.58           C  
ATOM   3691  NZ  LYS B 474      31.730   6.992 -19.110  1.00 96.58           N  
ATOM   3692  N   ASP B 475      34.107  -0.462 -16.870  1.00 97.08           N  
ATOM   3693  CA  ASP B 475      35.275  -1.245 -16.478  1.00 97.08           C  
ATOM   3694  C   ASP B 475      35.196  -2.665 -17.034  1.00 97.08           C  
ATOM   3695  CB  ASP B 475      35.409  -1.283 -14.955  1.00 97.08           C  
ATOM   3696  O   ASP B 475      34.288  -3.423 -16.687  1.00 97.08           O  
ATOM   3697  CG  ASP B 475      36.613  -2.080 -14.485  1.00 97.08           C  
ATOM   3698  OD1 ASP B 475      37.761  -1.678 -14.773  1.00 97.08           O  
ATOM   3699  OD2 ASP B 475      36.412  -3.121 -13.824  1.00 97.08           O  
ATOM   3700  N   SER B 476      36.121  -3.090 -17.859  1.00 96.65           N  
ATOM   3701  CA  SER B 476      36.105  -4.337 -18.617  1.00 96.65           C  
ATOM   3702  C   SER B 476      36.079  -5.547 -17.689  1.00 96.65           C  
ATOM   3703  CB  SER B 476      37.320  -4.418 -19.542  1.00 96.65           C  
ATOM   3704  O   SER B 476      35.310  -6.485 -17.906  1.00 96.65           O  
ATOM   3705  OG  SER B 476      37.340  -5.651 -20.239  1.00 96.65           O  
ATOM   3706  N   GLU B 477      36.897  -5.517 -16.641  1.00 97.19           N  
ATOM   3707  CA  GLU B 477      36.960  -6.635 -15.704  1.00 97.19           C  
ATOM   3708  C   GLU B 477      35.633  -6.818 -14.974  1.00 97.19           C  
ATOM   3709  CB  GLU B 477      38.092  -6.428 -14.694  1.00 97.19           C  
ATOM   3710  O   GLU B 477      35.127  -7.937 -14.866  1.00 97.19           O  
ATOM   3711  CG  GLU B 477      38.314  -7.615 -13.768  1.00 97.19           C  
ATOM   3712  CD  GLU B 477      39.391  -7.368 -12.724  1.00 97.19           C  
ATOM   3713  OE1 GLU B 477      39.588  -8.231 -11.839  1.00 97.19           O  
ATOM   3714  OE2 GLU B 477      40.043  -6.302 -12.791  1.00 97.19           O  
ATOM   3715  N   THR B 478      35.081  -5.729 -14.542  1.00 98.22           N  
ATOM   3716  CA  THR B 478      33.813  -5.759 -13.822  1.00 98.22           C  
ATOM   3717  C   THR B 478      32.677  -6.190 -14.745  1.00 98.22           C  
ATOM   3718  CB  THR B 478      33.486  -4.384 -13.210  1.00 98.22           C  
ATOM   3719  O   THR B 478      31.850  -7.026 -14.372  1.00 98.22           O  
ATOM   3720  CG2 THR B 478      32.172  -4.426 -12.435  1.00 98.22           C  
ATOM   3721  OG1 THR B 478      34.541  -4.001 -12.319  1.00 98.22           O  
ATOM   3722  N   SER B 479      32.665  -5.674 -15.900  1.00 97.60           N  
ATOM   3723  CA  SER B 479      31.628  -6.006 -16.872  1.00 97.60           C  
ATOM   3724  C   SER B 479      31.647  -7.492 -17.215  1.00 97.60           C  
ATOM   3725  CB  SER B 479      31.801  -5.178 -18.146  1.00 97.60           C  
ATOM   3726  O   SER B 479      30.594  -8.105 -17.402  1.00 97.60           O  
ATOM   3727  OG  SER B 479      31.547  -3.807 -17.893  1.00 97.60           O  
ATOM   3728  N   GLN B 480      32.840  -8.065 -17.309  1.00 97.95           N  
ATOM   3729  CA  GLN B 480      32.981  -9.487 -17.600  1.00 97.95           C  
ATOM   3730  C   GLN B 480      32.468 -10.339 -16.442  1.00 97.95           C  
ATOM   3731  CB  GLN B 480      34.440  -9.833 -17.899  1.00 97.95           C  
ATOM   3732  O   GLN B 480      31.793 -11.348 -16.658  1.00 97.95           O  
ATOM   3733  CG  GLN B 480      34.642 -11.248 -18.425  1.00 97.95           C  
ATOM   3734  CD  GLN B 480      33.912 -11.498 -19.732  1.00 97.95           C  
ATOM   3735  NE2 GLN B 480      33.231 -12.635 -19.823  1.00 97.95           N  
ATOM   3736  OE1 GLN B 480      33.958 -10.675 -20.652  1.00 97.95           O  
ATOM   3737  N   ARG B 481      32.782  -9.913 -15.236  1.00 98.30           N  
ATOM   3738  CA  ARG B 481      32.303 -10.629 -14.058  1.00 98.30           C  
ATOM   3739  C   ARG B 481      30.781 -10.583 -13.971  1.00 98.30           C  
ATOM   3740  CB  ARG B 481      32.919 -10.044 -12.785  1.00 98.30           C  
ATOM   3741  O   ARG B 481      30.143 -11.581 -13.629  1.00 98.30           O  
ATOM   3742  CG  ARG B 481      34.396 -10.360 -12.615  1.00 98.30           C  
ATOM   3743  CD  ARG B 481      34.997  -9.623 -11.426  1.00 98.30           C  
ATOM   3744  NE  ARG B 481      34.408 -10.065 -10.164  1.00 98.30           N  
ATOM   3745  NH1 ARG B 481      35.250  -8.311  -8.919  1.00 98.30           N  
ATOM   3746  NH2 ARG B 481      33.964  -9.921  -7.916  1.00 98.30           N  
ATOM   3747  CZ  ARG B 481      34.542  -9.431  -9.003  1.00 98.30           C  
ATOM   3748  N   LEU B 482      30.225  -9.417 -14.319  1.00 98.73           N  
ATOM   3749  CA  LEU B 482      28.775  -9.261 -14.319  1.00 98.73           C  
ATOM   3750  C   LEU B 482      28.135 -10.127 -15.398  1.00 98.73           C  
ATOM   3751  CB  LEU B 482      28.393  -7.794 -14.533  1.00 98.73           C  
ATOM   3752  O   LEU B 482      27.107 -10.765 -15.159  1.00 98.73           O  
ATOM   3753  CG  LEU B 482      28.662  -6.846 -13.363  1.00 98.73           C  
ATOM   3754  CD1 LEU B 482      28.469  -5.397 -13.800  1.00 98.73           C  
ATOM   3755  CD2 LEU B 482      27.754  -7.180 -12.184  1.00 98.73           C  
ATOM   3756  N   ALA B 483      28.756 -10.207 -16.528  1.00 98.50           N  
ATOM   3757  CA  ALA B 483      28.246 -11.005 -17.640  1.00 98.50           C  
ATOM   3758  C   ALA B 483      28.265 -12.493 -17.302  1.00 98.50           C  
ATOM   3759  CB  ALA B 483      29.060 -10.739 -18.904  1.00 98.50           C  
ATOM   3760  O   ALA B 483      27.317 -13.218 -17.612  1.00 98.50           O  
ATOM   3761  N   ASN B 484      29.364 -12.898 -16.615  1.00 98.69           N  
ATOM   3762  CA  ASN B 484      29.473 -14.296 -16.211  1.00 98.69           C  
ATOM   3763  C   ASN B 484      28.399 -14.671 -15.195  1.00 98.69           C  
ATOM   3764  CB  ASN B 484      30.865 -14.584 -15.644  1.00 98.69           C  
ATOM   3765  O   ASN B 484      27.762 -15.720 -15.316  1.00 98.69           O  
ATOM   3766  CG  ASN B 484      31.899 -14.819 -16.727  1.00 98.69           C  
ATOM   3767  ND2 ASN B 484      33.097 -14.280 -16.530  1.00 98.69           N  
ATOM   3768  OD1 ASN B 484      31.624 -15.480 -17.732  1.00 98.69           O  
ATOM   3769  N   LEU B 485      28.222 -13.786 -14.254  1.00 98.84           N  
ATOM   3770  CA  LEU B 485      27.197 -14.023 -13.244  1.00 98.84           C  
ATOM   3771  C   LEU B 485      25.805 -14.006 -13.868  1.00 98.84           C  
ATOM   3772  CB  LEU B 485      27.284 -12.972 -12.134  1.00 98.84           C  
ATOM   3773  O   LEU B 485      24.962 -14.843 -13.539  1.00 98.84           O  
ATOM   3774  CG  LEU B 485      26.263 -13.095 -11.002  1.00 98.84           C  
ATOM   3775  CD1 LEU B 485      26.297 -14.499 -10.408  1.00 98.84           C  
ATOM   3776  CD2 LEU B 485      26.527 -12.046  -9.927  1.00 98.84           C  
ATOM   3777  N   ARG B 486      25.576 -13.077 -14.767  1.00 98.85           N  
ATOM   3778  CA  ARG B 486      24.297 -12.975 -15.463  1.00 98.85           C  
ATOM   3779  C   ARG B 486      23.976 -14.265 -16.211  1.00 98.85           C  
ATOM   3780  CB  ARG B 486      24.308 -11.794 -16.437  1.00 98.85           C  
ATOM   3781  O   ARG B 486      22.852 -14.765 -16.140  1.00 98.85           O  
ATOM   3782  CG  ARG B 486      23.006 -11.614 -17.201  1.00 98.85           C  
ATOM   3783  CD  ARG B 486      23.022 -10.354 -18.055  1.00 98.85           C  
ATOM   3784  NE  ARG B 486      23.928 -10.486 -19.193  1.00 98.85           N  
ATOM   3785  NH1 ARG B 486      23.676  -8.304 -19.910  1.00 98.85           N  
ATOM   3786  NH2 ARG B 486      25.055  -9.738 -21.049  1.00 98.85           N  
ATOM   3787  CZ  ARG B 486      24.218  -9.509 -20.048  1.00 98.85           C  
ATOM   3788  N   GLN B 487      24.947 -14.844 -16.904  1.00 98.79           N  
ATOM   3789  CA  GLN B 487      24.768 -16.084 -17.653  1.00 98.79           C  
ATOM   3790  C   GLN B 487      24.369 -17.231 -16.730  1.00 98.79           C  
ATOM   3791  CB  GLN B 487      26.046 -16.442 -18.413  1.00 98.79           C  
ATOM   3792  O   GLN B 487      23.452 -17.995 -17.040  1.00 98.79           O  
ATOM   3793  CG  GLN B 487      25.888 -17.624 -19.360  1.00 98.79           C  
ATOM   3794  CD  GLN B 487      27.170 -17.962 -20.097  1.00 98.79           C  
ATOM   3795  NE2 GLN B 487      27.117 -18.988 -20.939  1.00 98.79           N  
ATOM   3796  OE1 GLN B 487      28.200 -17.306 -19.911  1.00 98.79           O  
ATOM   3797  N   ARG B 488      24.991 -17.349 -15.546  1.00 98.78           N  
ATOM   3798  CA  ARG B 488      24.688 -18.415 -14.596  1.00 98.78           C  
ATOM   3799  C   ARG B 488      23.303 -18.226 -13.985  1.00 98.78           C  
ATOM   3800  CB  ARG B 488      25.745 -18.467 -13.491  1.00 98.78           C  
ATOM   3801  O   ARG B 488      22.571 -19.197 -13.783  1.00 98.78           O  
ATOM   3802  CG  ARG B 488      27.068 -19.073 -13.931  1.00 98.78           C  
ATOM   3803  CD  ARG B 488      28.053 -19.178 -12.776  1.00 98.78           C  
ATOM   3804  NE  ARG B 488      28.585 -17.871 -12.400  1.00 98.78           N  
ATOM   3805  NH1 ARG B 488      27.591 -17.835 -10.315  1.00 98.78           N  
ATOM   3806  NH2 ARG B 488      28.887 -16.074 -11.002  1.00 98.78           N  
ATOM   3807  CZ  ARG B 488      28.353 -17.263 -11.240  1.00 98.78           C  
ATOM   3808  N   VAL B 489      22.916 -16.939 -13.754  1.00 98.92           N  
ATOM   3809  CA  VAL B 489      21.603 -16.635 -13.196  1.00 98.92           C  
ATOM   3810  C   VAL B 489      20.516 -16.992 -14.208  1.00 98.92           C  
ATOM   3811  CB  VAL B 489      21.487 -15.148 -12.792  1.00 98.92           C  
ATOM   3812  O   VAL B 489      19.534 -17.654 -13.866  1.00 98.92           O  
ATOM   3813  CG1 VAL B 489      20.037 -14.785 -12.477  1.00 98.92           C  
ATOM   3814  CG2 VAL B 489      22.389 -14.849 -11.596  1.00 98.92           C  
ATOM   3815  N   GLU B 490      20.719 -16.608 -15.428  1.00 98.89           N  
ATOM   3816  CA  GLU B 490      19.725 -16.843 -16.471  1.00 98.89           C  
ATOM   3817  C   GLU B 490      19.563 -18.334 -16.754  1.00 98.89           C  
ATOM   3818  CB  GLU B 490      20.107 -16.102 -17.755  1.00 98.89           C  
ATOM   3819  O   GLU B 490      18.445 -18.817 -16.946  1.00 98.89           O  
ATOM   3820  CG  GLU B 490      19.999 -14.588 -17.647  1.00 98.89           C  
ATOM   3821  CD  GLU B 490      20.305 -13.870 -18.952  1.00 98.89           C  
ATOM   3822  OE1 GLU B 490      20.194 -12.624 -18.999  1.00 98.89           O  
ATOM   3823  OE2 GLU B 490      20.656 -14.560 -19.935  1.00 98.89           O  
ATOM   3824  N   GLN B 491      20.672 -19.034 -16.739  1.00 98.68           N  
ATOM   3825  CA  GLN B 491      20.613 -20.480 -16.928  1.00 98.68           C  
ATOM   3826  C   GLN B 491      19.850 -21.153 -15.791  1.00 98.68           C  
ATOM   3827  CB  GLN B 491      22.022 -21.065 -17.033  1.00 98.68           C  
ATOM   3828  O   GLN B 491      19.023 -22.036 -16.029  1.00 98.68           O  
ATOM   3829  CG  GLN B 491      22.047 -22.551 -17.365  1.00 98.68           C  
ATOM   3830  CD  GLN B 491      23.454 -23.087 -17.554  1.00 98.68           C  
ATOM   3831  NE2 GLN B 491      23.568 -24.232 -18.217  1.00 98.68           N  
ATOM   3832  OE1 GLN B 491      24.430 -22.476 -17.108  1.00 98.68           O  
ATOM   3833  N   PHE B 492      20.092 -20.686 -14.621  1.00 98.82           N  
ATOM   3834  CA  PHE B 492      19.426 -21.220 -13.439  1.00 98.82           C  
ATOM   3835  C   PHE B 492      17.931 -20.926 -13.480  1.00 98.82           C  
ATOM   3836  CB  PHE B 492      20.041 -20.634 -12.164  1.00 98.82           C  
ATOM   3837  O   PHE B 492      17.111 -21.830 -13.312  1.00 98.82           O  
ATOM   3838  CG  PHE B 492      19.364 -21.087 -10.899  1.00 98.82           C  
ATOM   3839  CD1 PHE B 492      18.616 -20.198 -10.137  1.00 98.82           C  
ATOM   3840  CD2 PHE B 492      19.474 -22.404 -10.472  1.00 98.82           C  
ATOM   3841  CE1 PHE B 492      17.987 -20.615  -8.966  1.00 98.82           C  
ATOM   3842  CE2 PHE B 492      18.849 -22.828  -9.303  1.00 98.82           C  
ATOM   3843  CZ  PHE B 492      18.107 -21.932  -8.551  1.00 98.82           C  
ATOM   3844  N   ALA B 493      17.537 -19.715 -13.791  1.00 98.77           N  
ATOM   3845  CA  ALA B 493      16.152 -19.251 -13.774  1.00 98.77           C  
ATOM   3846  C   ALA B 493      15.325 -19.953 -14.848  1.00 98.77           C  
ATOM   3847  CB  ALA B 493      16.095 -17.738 -13.967  1.00 98.77           C  
ATOM   3848  O   ALA B 493      14.171 -20.316 -14.613  1.00 98.77           O  
ATOM   3849  N   ARG B 494      15.903 -20.239 -16.002  1.00 98.13           N  
ATOM   3850  CA  ARG B 494      15.202 -20.803 -17.152  1.00 98.13           C  
ATOM   3851  C   ARG B 494      14.827 -22.260 -16.903  1.00 98.13           C  
ATOM   3852  CB  ARG B 494      16.061 -20.691 -18.413  1.00 98.13           C  
ATOM   3853  O   ARG B 494      13.996 -22.823 -17.618  1.00 98.13           O  
ATOM   3854  CG  ARG B 494      16.107 -19.292 -19.005  1.00 98.13           C  
ATOM   3855  CD  ARG B 494      16.778 -19.279 -20.372  1.00 98.13           C  
ATOM   3856  NE  ARG B 494      16.813 -17.936 -20.943  1.00 98.13           N  
ATOM   3857  NH1 ARG B 494      14.765 -18.108 -21.999  1.00 98.13           N  
ATOM   3858  NH2 ARG B 494      15.990 -16.178 -22.170  1.00 98.13           N  
ATOM   3859  CZ  ARG B 494      15.856 -17.410 -21.702  1.00 98.13           C  
ATOM   3860  N   ALA B 495      15.395 -22.827 -15.868  1.00 97.84           N  
ATOM   3861  CA  ALA B 495      15.122 -24.231 -15.574  1.00 97.84           C  
ATOM   3862  C   ALA B 495      13.781 -24.392 -14.863  1.00 97.84           C  
ATOM   3863  CB  ALA B 495      16.244 -24.826 -14.726  1.00 97.84           C  
ATOM   3864  O   ALA B 495      13.266 -25.506 -14.739  1.00 97.84           O  
ATOM   3865  N   PHE B 496      13.179 -23.305 -14.479  1.00 98.49           N  
ATOM   3866  CA  PHE B 496      11.936 -23.365 -13.719  1.00 98.49           C  
ATOM   3867  C   PHE B 496      10.753 -22.945 -14.583  1.00 98.49           C  
ATOM   3868  CB  PHE B 496      12.021 -22.475 -12.476  1.00 98.49           C  
ATOM   3869  O   PHE B 496      10.889 -22.084 -15.455  1.00 98.49           O  
ATOM   3870  CG  PHE B 496      13.033 -22.941 -11.464  1.00 98.49           C  
ATOM   3871  CD1 PHE B 496      12.651 -23.749 -10.400  1.00 98.49           C  
ATOM   3872  CD2 PHE B 496      14.366 -22.571 -11.577  1.00 98.49           C  
ATOM   3873  CE1 PHE B 496      13.585 -24.182  -9.461  1.00 98.49           C  
ATOM   3874  CE2 PHE B 496      15.306 -22.999 -10.643  1.00 98.49           C  
ATOM   3875  CZ  PHE B 496      14.913 -23.804  -9.586  1.00 98.49           C  
ATOM   3876  N   PRO B 497       9.577 -23.531 -14.332  1.00 97.26           N  
ATOM   3877  CA  PRO B 497       8.394 -23.208 -15.134  1.00 97.26           C  
ATOM   3878  C   PRO B 497       7.866 -21.800 -14.865  1.00 97.26           C  
ATOM   3879  CB  PRO B 497       7.375 -24.265 -14.701  1.00 97.26           C  
ATOM   3880  O   PRO B 497       8.140 -21.225 -13.809  1.00 97.26           O  
ATOM   3881  CG  PRO B 497       7.726 -24.576 -13.282  1.00 97.26           C  
ATOM   3882  CD  PRO B 497       9.218 -24.494 -13.131  1.00 97.26           C  
ATOM   3883  N   MET B 498       7.100 -21.252 -15.824  1.00 96.78           N  
ATOM   3884  CA  MET B 498       6.456 -19.947 -15.713  1.00 96.78           C  
ATOM   3885  C   MET B 498       4.940 -20.077 -15.812  1.00 96.78           C  
ATOM   3886  CB  MET B 498       6.971 -18.999 -16.798  1.00 96.78           C  
ATOM   3887  O   MET B 498       4.420 -20.601 -16.799  1.00 96.78           O  
ATOM   3888  CG  MET B 498       6.516 -17.559 -16.620  1.00 96.78           C  
ATOM   3889  SD  MET B 498       7.139 -16.812 -15.065  1.00 96.78           S  
ATOM   3890  CE  MET B 498       8.877 -16.546 -15.511  1.00 96.78           C  
ATOM   3891  N   PRO B 499       4.260 -19.557 -14.744  1.00 96.24           N  
ATOM   3892  CA  PRO B 499       2.800 -19.551 -14.854  1.00 96.24           C  
ATOM   3893  C   PRO B 499       2.294 -18.628 -15.961  1.00 96.24           C  
ATOM   3894  CB  PRO B 499       2.344 -19.056 -13.480  1.00 96.24           C  
ATOM   3895  O   PRO B 499       3.019 -17.732 -16.401  1.00 96.24           O  
ATOM   3896  CG  PRO B 499       3.521 -19.277 -12.585  1.00 96.24           C  
ATOM   3897  CD  PRO B 499       4.774 -19.130 -13.399  1.00 96.24           C  
ATOM   3898  N   GLY B 500       1.076 -18.799 -16.379  1.00 94.89           N  
ATOM   3899  CA  GLY B 500       0.457 -17.934 -17.371  1.00 94.89           C  
ATOM   3900  C   GLY B 500       0.553 -18.482 -18.782  1.00 94.89           C  
ATOM   3901  O   GLY B 500       0.609 -19.697 -18.980  1.00 94.89           O  
ATOM   3902  N   PHE B 501       0.482 -17.606 -19.719  1.00 93.61           N  
ATOM   3903  CA  PHE B 501       0.556 -18.000 -21.121  1.00 93.61           C  
ATOM   3904  C   PHE B 501       1.986 -18.357 -21.509  1.00 93.61           C  
ATOM   3905  CB  PHE B 501       0.032 -16.879 -22.024  1.00 93.61           C  
ATOM   3906  O   PHE B 501       2.938 -17.743 -21.024  1.00 93.61           O  
ATOM   3907  CG  PHE B 501      -1.413 -16.533 -21.786  1.00 93.61           C  
ATOM   3908  CD1 PHE B 501      -2.421 -17.436 -22.103  1.00 93.61           C  
ATOM   3909  CD2 PHE B 501      -1.764 -15.304 -21.243  1.00 93.61           C  
ATOM   3910  CE1 PHE B 501      -3.759 -17.118 -21.883  1.00 93.61           C  
ATOM   3911  CE2 PHE B 501      -3.099 -14.979 -21.021  1.00 93.61           C  
ATOM   3912  CZ  PHE B 501      -4.095 -15.887 -21.342  1.00 93.61           C  
ATOM   3913  N   ASP B 502       2.192 -19.200 -22.424  1.00 89.57           N  
ATOM   3914  CA  ASP B 502       3.512 -19.665 -22.840  1.00 89.57           C  
ATOM   3915  C   ASP B 502       4.248 -18.589 -23.635  1.00 89.57           C  
ATOM   3916  CB  ASP B 502       3.393 -20.945 -23.671  1.00 89.57           C  
ATOM   3917  O   ASP B 502       5.413 -18.294 -23.359  1.00 89.57           O  
ATOM   3918  CG  ASP B 502       2.941 -22.142 -22.854  1.00 89.57           C  
ATOM   3919  OD1 ASP B 502       3.139 -22.149 -21.620  1.00 89.57           O  
ATOM   3920  OD2 ASP B 502       2.385 -23.090 -23.450  1.00 89.57           O  
ATOM   3921  N   GLU B 503       3.554 -17.949 -24.502  1.00 84.60           N  
ATOM   3922  CA  GLU B 503       4.209 -17.061 -25.458  1.00 84.60           C  
ATOM   3923  C   GLU B 503       4.234 -15.623 -24.950  1.00 84.60           C  
ATOM   3924  CB  GLU B 503       3.511 -17.126 -26.819  1.00 84.60           C  
ATOM   3925  O   GLU B 503       5.059 -14.818 -25.387  1.00 84.60           O  
ATOM   3926  CG  GLU B 503       3.633 -18.477 -27.509  1.00 84.60           C  
ATOM   3927  CD  GLU B 503       3.051 -18.488 -28.914  1.00 84.60           C  
ATOM   3928  OE1 GLU B 503       3.202 -19.508 -29.625  1.00 84.60           O  
ATOM   3929  OE2 GLU B 503       2.441 -17.469 -29.307  1.00 84.60           O  
ATOM   3930  N   HIS B 504       3.270 -15.322 -24.230  1.00 82.94           N  
ATOM   3931  CA  HIS B 504       3.165 -13.945 -23.762  1.00 82.94           C  
ATOM   3932  C   HIS B 504       2.567 -13.883 -22.360  1.00 82.94           C  
ATOM   3933  CB  HIS B 504       2.321 -13.113 -24.730  1.00 82.94           C  
ATOM   3934  O   HIS B 504       1.937 -14.841 -21.907  1.00 82.94           O  
ATOM   3935  CG  HIS B 504       0.918 -13.609 -24.881  1.00 82.94           C  
ATOM   3936  CD2 HIS B 504      -0.248 -13.150 -24.368  1.00 82.94           C  
ATOM   3937  ND1 HIS B 504       0.597 -14.714 -25.639  1.00 82.94           N  
ATOM   3938  CE1 HIS B 504      -0.709 -14.914 -25.586  1.00 82.94           C  
ATOM   3939  NE2 HIS B 504      -1.245 -13.978 -24.821  1.00 82.94           N  
TER    3940      HIS B 504                                                      
ATOM   3941  N   MET C   1      70.986  29.273 -53.318  1.00 24.75           N  
ATOM   3942  CA  MET C   1      71.589  27.968 -53.572  1.00 24.75           C  
ATOM   3943  C   MET C   1      71.180  27.436 -54.941  1.00 24.75           C  
ATOM   3944  CB  MET C   1      71.191  26.970 -52.483  1.00 24.75           C  
ATOM   3945  O   MET C   1      70.129  27.807 -55.468  1.00 24.75           O  
ATOM   3946  CG  MET C   1      72.079  27.021 -51.250  1.00 24.75           C  
ATOM   3947  SD  MET C   1      72.330  25.368 -50.495  1.00 24.75           S  
ATOM   3948  CE  MET C   1      73.335  25.823 -49.055  1.00 24.75           C  
ATOM   3949  N   THR C   2      70.340  27.235 -55.310  1.00 20.54           N  
ATOM   3950  CA  THR C   2      69.484  28.043 -54.448  1.00 20.54           C  
ATOM   3951  C   THR C   2      69.080  29.338 -55.148  1.00 20.54           C  
ATOM   3952  CB  THR C   2      70.184  28.373 -53.117  1.00 20.54           C  
ATOM   3953  O   THR C   2      68.248  30.091 -54.638  1.00 20.54           O  
ATOM   3954  CG2 THR C   2      69.780  27.390 -52.024  1.00 20.54           C  
ATOM   3955  OG1 THR C   2      71.604  28.308 -53.302  1.00 20.54           O  
ATOM   3956  N   GLU C   3      69.189  29.385 -55.605  1.00 26.96           N  
ATOM   3957  CA  GLU C   3      68.928  28.993 -56.986  1.00 26.96           C  
ATOM   3958  C   GLU C   3      67.436  29.042 -57.301  1.00 26.96           C  
ATOM   3959  CB  GLU C   3      69.478  27.591 -57.260  1.00 26.96           C  
ATOM   3960  O   GLU C   3      67.040  29.445 -58.397  1.00 26.96           O  
ATOM   3961  CG  GLU C   3      70.500  27.540 -58.386  1.00 26.96           C  
ATOM   3962  CD  GLU C   3      71.119  26.164 -58.573  1.00 26.96           C  
ATOM   3963  OE1 GLU C   3      71.846  25.956 -59.571  1.00 26.96           O  
ATOM   3964  OE2 GLU C   3      70.874  25.287 -57.715  1.00 26.96           O  
ATOM   3965  N   LYS C   4      66.846  28.996 -56.204  1.00 22.18           N  
ATOM   3966  CA  LYS C   4      65.692  28.123 -56.400  1.00 22.18           C  
ATOM   3967  C   LYS C   4      64.842  28.591 -57.578  1.00 22.18           C  
ATOM   3968  CB  LYS C   4      64.841  28.065 -55.130  1.00 22.18           C  
ATOM   3969  O   LYS C   4      64.629  29.791 -57.758  1.00 22.18           O  
ATOM   3970  CG  LYS C   4      64.830  26.702 -54.454  1.00 22.18           C  
ATOM   3971  CD  LYS C   4      63.978  26.711 -53.191  1.00 22.18           C  
ATOM   3972  CE  LYS C   4      63.933  25.337 -52.536  1.00 22.18           C  
ATOM   3973  NZ  LYS C   4      63.074  25.334 -51.314  1.00 22.18           N  
ATOM   3974  N   GLU C   5      64.091  27.692 -58.365  1.00 25.58           N  
ATOM   3975  CA  GLU C   5      63.837  26.838 -59.521  1.00 25.58           C  
ATOM   3976  C   GLU C   5      62.413  27.017 -60.038  1.00 25.58           C  
ATOM   3977  CB  GLU C   5      64.089  25.369 -59.170  1.00 25.58           C  
ATOM   3978  O   GLU C   5      62.192  27.103 -61.248  1.00 25.58           O  
ATOM   3979  CG  GLU C   5      64.952  24.633 -60.185  1.00 25.58           C  
ATOM   3980  CD  GLU C   5      65.349  23.236 -59.734  1.00 25.58           C  
ATOM   3981  OE1 GLU C   5      65.924  22.477 -60.546  1.00 25.58           O  
ATOM   3982  OE2 GLU C   5      65.082  22.899 -58.559  1.00 25.58           O  
ATOM   3983  N   VAL C   6      61.360  26.938 -59.352  1.00 25.30           N  
ATOM   3984  CA  VAL C   6      60.859  25.604 -59.670  1.00 25.30           C  
ATOM   3985  C   VAL C   6      60.212  25.612 -61.053  1.00 25.30           C  
ATOM   3986  CB  VAL C   6      59.848  25.110 -58.611  1.00 25.30           C  
ATOM   3987  O   VAL C   6      60.517  24.761 -61.893  1.00 25.30           O  
ATOM   3988  CG1 VAL C   6      59.227  23.781 -59.036  1.00 25.30           C  
ATOM   3989  CG2 VAL C   6      60.525  24.976 -57.249  1.00 25.30           C  
ATOM   3990  N   LEU C   7      58.797  25.226 -61.272  1.00 19.61           N  
ATOM   3991  CA  LEU C   7      58.121  23.997 -61.671  1.00 19.61           C  
ATOM   3992  C   LEU C   7      57.623  24.093 -63.109  1.00 19.61           C  
ATOM   3993  CB  LEU C   7      56.950  23.699 -60.732  1.00 19.61           C  
ATOM   3994  O   LEU C   7      57.571  25.185 -63.681  1.00 19.61           O  
ATOM   3995  CG  LEU C   7      57.294  22.978 -59.427  1.00 19.61           C  
ATOM   3996  CD1 LEU C   7      56.209  23.223 -58.384  1.00 19.61           C  
ATOM   3997  CD2 LEU C   7      57.480  21.485 -59.673  1.00 19.61           C  
ATOM   3998  N   GLU C   8      56.430  23.558 -63.384  1.00 21.41           N  
ATOM   3999  CA  GLU C   8      55.867  22.529 -64.253  1.00 21.41           C  
ATOM   4000  C   GLU C   8      55.594  23.076 -65.651  1.00 21.41           C  
ATOM   4001  CB  GLU C   8      54.581  21.960 -63.650  1.00 21.41           C  
ATOM   4002  O   GLU C   8      55.548  24.291 -65.850  1.00 21.41           O  
ATOM   4003  CG  GLU C   8      54.617  20.454 -63.431  1.00 21.41           C  
ATOM   4004  CD  GLU C   8      53.347  19.909 -62.799  1.00 21.41           C  
ATOM   4005  OE1 GLU C   8      53.234  18.673 -62.631  1.00 21.41           O  
ATOM   4006  OE2 GLU C   8      52.456  20.724 -62.470  1.00 21.41           O  
ATOM   4007  N   SER C   9      54.393  22.817 -66.192  1.00 19.66           N  
ATOM   4008  CA  SER C   9      53.843  21.947 -67.226  1.00 19.66           C  
ATOM   4009  C   SER C   9      53.669  22.695 -68.543  1.00 19.66           C  
ATOM   4010  CB  SER C   9      52.501  21.365 -66.779  1.00 19.66           C  
ATOM   4011  O   SER C   9      53.714  23.927 -68.574  1.00 19.66           O  
ATOM   4012  OG  SER C   9      51.810  22.278 -65.944  1.00 19.66           O  
ATOM   4013  N   PRO C  10      52.705  22.270 -69.493  1.00 19.45           N  
ATOM   4014  CA  PRO C  10      52.644  21.588 -70.787  1.00 19.45           C  
ATOM   4015  C   PRO C  10      52.283  22.529 -71.934  1.00 19.45           C  
ATOM   4016  CB  PRO C  10      51.552  20.535 -70.580  1.00 19.45           C  
ATOM   4017  O   PRO C  10      52.918  22.493 -72.991  1.00 19.45           O  
ATOM   4018  CG  PRO C  10      50.802  20.996 -69.372  1.00 19.45           C  
ATOM   4019  CD  PRO C  10      51.474  22.227 -68.834  1.00 19.45           C  
ATOM   4020  N   LYS C  11      50.900  22.952 -72.086  1.00 16.62           N  
ATOM   4021  CA  LYS C  11      49.971  22.541 -73.135  1.00 16.62           C  
ATOM   4022  C   LYS C  11      50.096  23.438 -74.363  1.00 16.62           C  
ATOM   4023  CB  LYS C  11      48.532  22.561 -72.616  1.00 16.62           C  
ATOM   4024  O   LYS C  11      50.560  24.576 -74.262  1.00 16.62           O  
ATOM   4025  CG  LYS C  11      47.983  21.187 -72.262  1.00 16.62           C  
ATOM   4026  CD  LYS C  11      46.526  21.263 -71.824  1.00 16.62           C  
ATOM   4027  CE  LYS C  11      45.975  19.888 -71.468  1.00 16.62           C  
ATOM   4028  NZ  LYS C  11      44.574  19.968 -70.958  1.00 16.62           N  
ATOM   4029  N   PRO C  12      48.851  23.641 -75.288  1.00 17.67           N  
ATOM   4030  CA  PRO C  12      48.651  23.101 -76.635  1.00 17.67           C  
ATOM   4031  C   PRO C  12      48.837  24.153 -77.726  1.00 17.67           C  
ATOM   4032  CB  PRO C  12      47.205  22.599 -76.602  1.00 17.67           C  
ATOM   4033  O   PRO C  12      49.572  23.924 -78.690  1.00 17.67           O  
ATOM   4034  CG  PRO C  12      46.578  23.315 -75.450  1.00 17.67           C  
ATOM   4035  CD  PRO C  12      47.647  24.082 -74.726  1.00 17.67           C  
ATOM   4036  N   SER C  13      47.674  24.916 -78.115  1.00 17.67           N  
ATOM   4037  CA  SER C  13      46.874  24.824 -79.332  1.00 17.67           C  
ATOM   4038  C   SER C  13      47.306  25.866 -80.358  1.00 17.67           C  
ATOM   4039  CB  SER C  13      45.389  24.997 -79.012  1.00 17.67           C  
ATOM   4040  O   SER C  13      47.928  26.871 -80.006  1.00 17.67           O  
ATOM   4041  OG  SER C  13      45.192  26.065 -78.102  1.00 17.67           O  
ATOM   4042  N   PHE C  14      46.574  25.829 -81.638  1.00 18.62           N  
ATOM   4043  CA  PHE C  14      46.952  25.954 -83.041  1.00 18.62           C  
ATOM   4044  C   PHE C  14      47.013  27.419 -83.456  1.00 18.62           C  
ATOM   4045  CB  PHE C  14      45.966  25.196 -83.935  1.00 18.62           C  
ATOM   4046  O   PHE C  14      48.040  27.887 -83.953  1.00 18.62           O  
ATOM   4047  CG  PHE C  14      46.283  23.732 -84.083  1.00 18.62           C  
ATOM   4048  CD1 PHE C  14      47.206  23.299 -85.026  1.00 18.62           C  
ATOM   4049  CD2 PHE C  14      45.657  22.790 -83.278  1.00 18.62           C  
ATOM   4050  CE1 PHE C  14      47.501  21.944 -85.165  1.00 18.62           C  
ATOM   4051  CE2 PHE C  14      45.947  21.435 -83.411  1.00 18.62           C  
ATOM   4052  CZ  PHE C  14      46.868  21.014 -84.356  1.00 18.62           C  
ATOM   4053  N   PRO C  15      45.811  27.865 -84.057  1.00 19.93           N  
ATOM   4054  CA  PRO C  15      45.798  28.005 -85.515  1.00 19.93           C  
ATOM   4055  C   PRO C  15      45.987  29.450 -85.970  1.00 19.93           C  
ATOM   4056  CB  PRO C  15      44.413  27.486 -85.907  1.00 19.93           C  
ATOM   4057  O   PRO C  15      46.845  29.729 -86.812  1.00 19.93           O  
ATOM   4058  CG  PRO C  15      43.648  27.431 -84.624  1.00 19.93           C  
ATOM   4059  CD  PRO C  15      44.558  27.857 -83.508  1.00 19.93           C  
ATOM   4060  N   ALA C  16      44.747  30.094 -86.241  1.00 19.16           N  
ATOM   4061  CA  ALA C  16      44.438  30.333 -87.649  1.00 19.16           C  
ATOM   4062  C   ALA C  16      44.850  31.741 -88.069  1.00 19.16           C  
ATOM   4063  CB  ALA C  16      42.950  30.117 -87.912  1.00 19.16           C  
ATOM   4064  O   ALA C  16      45.520  31.921 -89.089  1.00 19.16           O  
ATOM   4065  N   GLU C  17      43.932  32.688 -87.778  1.00 20.40           N  
ATOM   4066  CA  GLU C  17      43.188  33.326 -88.860  1.00 20.40           C  
ATOM   4067  C   GLU C  17      43.843  34.639 -89.280  1.00 20.40           C  
ATOM   4068  CB  GLU C  17      41.736  33.573 -88.442  1.00 20.40           C  
ATOM   4069  O   GLU C  17      44.220  35.450 -88.432  1.00 20.40           O  
ATOM   4070  CG  GLU C  17      40.712  32.949 -89.379  1.00 20.40           C  
ATOM   4071  CD  GLU C  17      39.282  33.080 -88.878  1.00 20.40           C  
ATOM   4072  OE1 GLU C  17      38.342  32.730 -89.627  1.00 20.40           O  
ATOM   4073  OE2 GLU C  17      39.101  33.537 -87.727  1.00 20.40           O  
ATOM   4074  N   THR C  18      43.781  34.967 -90.584  1.00 20.95           N  
ATOM   4075  CA  THR C  18      44.621  35.737 -91.495  1.00 20.95           C  
ATOM   4076  C   THR C  18      44.335  37.230 -91.362  1.00 20.95           C  
ATOM   4077  CB  THR C  18      44.408  35.299 -92.956  1.00 20.95           C  
ATOM   4078  O   THR C  18      45.170  38.062 -91.725  1.00 20.95           O  
ATOM   4079  CG2 THR C  18      45.731  35.246 -93.712  1.00 20.95           C  
ATOM   4080  OG1 THR C  18      43.807  33.998 -92.976  1.00 20.95           O  
ATOM   4081  N   ARG C  19      42.997  37.512 -90.952  1.00 19.73           N  
ATOM   4082  CA  ARG C  19      42.461  38.139 -92.156  1.00 19.73           C  
ATOM   4083  C   ARG C  19      43.128  39.486 -92.415  1.00 19.73           C  
ATOM   4084  CB  ARG C  19      40.946  38.319 -92.040  1.00 19.73           C  
ATOM   4085  O   ARG C  19      43.831  40.013 -91.550  1.00 19.73           O  
ATOM   4086  CG  ARG C  19      40.150  37.069 -92.381  1.00 19.73           C  
ATOM   4087  CD  ARG C  19      38.657  37.357 -92.466  1.00 19.73           C  
ATOM   4088  NE  ARG C  19      37.910  36.194 -92.938  1.00 19.73           N  
ATOM   4089  NH1 ARG C  19      35.845  37.225 -92.844  1.00 19.73           N  
ATOM   4090  NH2 ARG C  19      36.014  35.048 -93.541  1.00 19.73           N  
ATOM   4091  CZ  ARG C  19      36.591  36.158 -93.107  1.00 19.73           C  
ATOM   4092  N   GLN C  20      42.208  40.573 -92.354  1.00 21.04           N  
ATOM   4093  CA  GLN C  20      41.763  41.295 -93.542  1.00 21.04           C  
ATOM   4094  C   GLN C  20      42.571  42.574 -93.743  1.00 21.04           C  
ATOM   4095  CB  GLN C  20      40.273  41.625 -93.444  1.00 21.04           C  
ATOM   4096  O   GLN C  20      43.241  43.042 -92.820  1.00 21.04           O  
ATOM   4097  CG  GLN C  20      39.362  40.498 -93.912  1.00 21.04           C  
ATOM   4098  CD  GLN C  20      37.952  40.971 -94.214  1.00 21.04           C  
ATOM   4099  NE2 GLN C  20      37.171  40.123 -94.875  1.00 21.04           N  
ATOM   4100  OE1 GLN C  20      37.568  42.089 -93.857  1.00 21.04           O  
ATOM   4101  N   SER C  21      41.942  43.480 -94.466  1.00 20.45           N  
ATOM   4102  CA  SER C  21      42.052  44.241 -95.706  1.00 20.45           C  
ATOM   4103  C   SER C  21      42.595  45.643 -95.449  1.00 20.45           C  
ATOM   4104  CB  SER C  21      40.694  44.331 -96.402  1.00 20.45           C  
ATOM   4105  O   SER C  21      42.718  46.065 -94.297  1.00 20.45           O  
ATOM   4106  OG  SER C  21      39.655  44.521 -95.457  1.00 20.45           O  
ATOM   4107  N   GLY C  22      41.719  46.651 -95.532  1.00 21.63           N  
ATOM   4108  CA  GLY C  22      41.233  47.543 -96.573  1.00 21.63           C  
ATOM   4109  C   GLY C  22      41.380  49.010 -96.218  1.00 21.63           C  
ATOM   4110  O   GLY C  22      41.666  49.350 -95.068  1.00 21.63           O  
ATOM   4111  N   LEU C  23      40.736  49.805 -96.988  1.00 19.67           N  
ATOM   4112  CA  LEU C  23      40.965  50.871 -97.956  1.00 19.67           C  
ATOM   4113  C   LEU C  23      40.757  52.240 -97.316  1.00 19.67           C  
ATOM   4114  CB  LEU C  23      40.033  50.711 -99.161  1.00 19.67           C  
ATOM   4115  O   LEU C  23      41.516  53.175 -97.581  1.00 19.67           O  
ATOM   4116  CG  LEU C  23      40.673  50.186-100.447  1.00 19.67           C  
ATOM   4117  CD1 LEU C  23      39.859  49.025-101.008  1.00 19.67           C  
ATOM   4118  CD2 LEU C  23      40.799  51.304-101.477  1.00 19.67           C  
ATOM   4119  N   GLN C  24      39.539  52.513 -96.941  1.00 22.05           N  
ATOM   4120  CA  GLN C  24      38.821  53.456 -97.791  1.00 22.05           C  
ATOM   4121  C   GLN C  24      39.110  54.897 -97.380  1.00 22.05           C  
ATOM   4122  CB  GLN C  24      37.316  53.188 -97.739  1.00 22.05           C  
ATOM   4123  O   GLN C  24      39.529  55.154 -96.250  1.00 22.05           O  
ATOM   4124  CG  GLN C  24      36.809  52.305 -98.872  1.00 22.05           C  
ATOM   4125  CD  GLN C  24      35.295  52.242 -98.935  1.00 22.05           C  
ATOM   4126  NE2 GLN C  24      34.770  51.612 -99.981  1.00 22.05           N  
ATOM   4127  OE1 GLN C  24      34.602  52.755 -98.050  1.00 22.05           O  
ATOM   4128  N   ARG C  25      38.147  55.765 -97.679  1.00 20.71           N  
ATOM   4129  CA  ARG C  25      37.934  56.856 -98.625  1.00 20.71           C  
ATOM   4130  C   ARG C  25      38.129  58.210 -97.952  1.00 20.71           C  
ATOM   4131  CB  ARG C  25      36.534  56.771 -99.237  1.00 20.71           C  
ATOM   4132  O   ARG C  25      38.817  59.082 -98.488  1.00 20.71           O  
ATOM   4133  CG  ARG C  25      36.531  56.479-100.729  1.00 20.71           C  
ATOM   4134  CD  ARG C  25      35.116  56.375-101.280  1.00 20.71           C  
ATOM   4135  NE  ARG C  25      35.110  56.284-102.738  1.00 20.71           N  
ATOM   4136  NH1 ARG C  25      32.836  55.920-102.913  1.00 20.71           N  
ATOM   4137  NH2 ARG C  25      34.136  56.006-104.799  1.00 20.71           N  
ATOM   4138  CZ  ARG C  25      34.027  56.070-103.480  1.00 20.71           C  
ATOM   4139  N   LEU C  26      36.961  58.898 -97.427  1.00 19.83           N  
ATOM   4140  CA  LEU C  26      36.186  59.886 -98.170  1.00 19.83           C  
ATOM   4141  C   LEU C  26      36.488  61.297 -97.677  1.00 19.83           C  
ATOM   4142  CB  LEU C  26      34.688  59.599 -98.043  1.00 19.83           C  
ATOM   4143  O   LEU C  26      36.914  61.482 -96.535  1.00 19.83           O  
ATOM   4144  CG  LEU C  26      33.898  59.524 -99.350  1.00 19.83           C  
ATOM   4145  CD1 LEU C  26      33.892  58.096 -99.885  1.00 19.83           C  
ATOM   4146  CD2 LEU C  26      32.474  60.030 -99.145  1.00 19.83           C  
ATOM   4147  N   LYS C  27      35.488  62.138 -97.904  1.00 19.81           N  
ATOM   4148  CA  LYS C  27      35.389  63.339 -98.729  1.00 19.81           C  
ATOM   4149  C   LYS C  27      35.785  64.583 -97.939  1.00 19.81           C  
ATOM   4150  CB  LYS C  27      33.971  63.497 -99.279  1.00 19.81           C  
ATOM   4151  O   LYS C  27      35.858  64.546 -96.709  1.00 19.81           O  
ATOM   4152  CG  LYS C  27      33.780  62.920-100.674  1.00 19.81           C  
ATOM   4153  CD  LYS C  27      32.385  63.210-101.213  1.00 19.81           C  
ATOM   4154  CE  LYS C  27      32.216  62.694-102.636  1.00 19.81           C  
ATOM   4155  NZ  LYS C  27      30.814  62.860-103.122  1.00 19.81           N  
ATOM   4156  N   GLN C  28      34.948  65.776 -98.093  1.00 20.50           N  
ATOM   4157  CA  GLN C  28      34.996  67.043 -98.815  1.00 20.50           C  
ATOM   4158  C   GLN C  28      35.069  68.223 -97.851  1.00 20.50           C  
ATOM   4159  CB  GLN C  28      33.779  67.186 -99.730  1.00 20.50           C  
ATOM   4160  O   GLN C  28      35.921  69.102 -98.000  1.00 20.50           O  
ATOM   4161  CG  GLN C  28      34.092  66.979-101.206  1.00 20.50           C  
ATOM   4162  CD  GLN C  28      32.851  67.006-102.078  1.00 20.50           C  
ATOM   4163  NE2 GLN C  28      32.975  66.503-103.302  1.00 20.50           N  
ATOM   4164  OE1 GLN C  28      31.789  67.474-101.656  1.00 20.50           O  
ATOM   4165  N   LEU C  29      33.921  68.877 -97.437  1.00 20.03           N  
ATOM   4166  CA  LEU C  29      33.393  70.102 -98.029  1.00 20.03           C  
ATOM   4167  C   LEU C  29      33.596  71.289 -97.095  1.00 20.03           C  
ATOM   4168  CB  LEU C  29      31.906  69.942 -98.355  1.00 20.03           C  
ATOM   4169  O   LEU C  29      33.787  71.110 -95.889  1.00 20.03           O  
ATOM   4170  CG  LEU C  29      31.550  69.769 -99.832  1.00 20.03           C  
ATOM   4171  CD1 LEU C  29      30.624  68.571-100.018  1.00 20.03           C  
ATOM   4172  CD2 LEU C  29      30.906  71.039-100.380  1.00 20.03           C  
ATOM   4173  N   LEU C  30      32.729  72.501 -97.313  1.00 19.83           N  
ATOM   4174  CA  LEU C  30      32.776  73.893 -97.750  1.00 19.83           C  
ATOM   4175  C   LEU C  30      32.717  74.839 -96.555  1.00 19.83           C  
ATOM   4176  CB  LEU C  30      31.623  74.193 -98.711  1.00 19.83           C  
ATOM   4177  O   LEU C  30      32.336  74.434 -95.455  1.00 19.83           O  
ATOM   4178  CG  LEU C  30      31.965  74.186-100.202  1.00 19.83           C  
ATOM   4179  CD1 LEU C  30      31.026  73.250-100.956  1.00 19.83           C  
ATOM   4180  CD2 LEU C  30      31.893  75.598-100.773  1.00 19.83           C  
ATOM   4181  N   ARG C  31      32.425  76.215 -96.928  1.00 19.39           N  
ATOM   4182  CA  ARG C  31      32.767  77.601 -96.621  1.00 19.39           C  
ATOM   4183  C   ARG C  31      31.964  78.112 -95.430  1.00 19.39           C  
ATOM   4184  CB  ARG C  31      32.527  78.496 -97.839  1.00 19.39           C  
ATOM   4185  O   ARG C  31      32.144  79.251 -94.996  1.00 19.39           O  
ATOM   4186  CG  ARG C  31      33.803  78.975 -98.513  1.00 19.39           C  
ATOM   4187  CD  ARG C  31      33.508  79.882 -99.699  1.00 19.39           C  
ATOM   4188  NE  ARG C  31      34.603  80.816 -99.948  1.00 19.39           N  
ATOM   4189  NH1 ARG C  31      33.724  81.642-101.918  1.00 19.39           N  
ATOM   4190  NH2 ARG C  31      35.722  82.439-101.126  1.00 19.39           N  
ATOM   4191  CZ  ARG C  31      34.681  81.630-100.997  1.00 19.39           C  
ATOM   4192  N   LYS C  32      31.140  77.369 -94.825  1.00 19.88           N  
ATOM   4193  CA  LYS C  32      29.800  77.944 -94.896  1.00 19.88           C  
ATOM   4194  C   LYS C  32      29.716  79.243 -94.100  1.00 19.88           C  
ATOM   4195  CB  LYS C  32      28.760  76.947 -94.384  1.00 19.88           C  
ATOM   4196  O   LYS C  32      30.316  79.361 -93.029  1.00 19.88           O  
ATOM   4197  CG  LYS C  32      28.039  76.183 -95.486  1.00 19.88           C  
ATOM   4198  CD  LYS C  32      26.934  75.299 -94.922  1.00 19.88           C  
ATOM   4199  CE  LYS C  32      26.046  74.741 -96.026  1.00 19.88           C  
ATOM   4200  NZ  LYS C  32      25.063  73.748 -95.497  1.00 19.88           N  
ATOM   4201  N   GLY C  33      28.944  80.277 -94.803  1.00 17.36           N  
ATOM   4202  CA  GLY C  33      28.551  81.671 -94.935  1.00 17.36           C  
ATOM   4203  C   GLY C  33      27.797  82.196 -93.728  1.00 17.36           C  
ATOM   4204  O   GLY C  33      27.451  83.378 -93.671  1.00 17.36           O  
ATOM   4205  N   SER C  34      27.056  81.465 -93.057  1.00 21.49           N  
ATOM   4206  CA  SER C  34      25.638  81.800 -93.144  1.00 21.49           C  
ATOM   4207  C   SER C  34      25.269  82.901 -92.156  1.00 21.49           C  
ATOM   4208  CB  SER C  34      24.777  80.563 -92.887  1.00 21.49           C  
ATOM   4209  O   SER C  34      25.830  82.973 -91.060  1.00 21.49           O  
ATOM   4210  OG  SER C  34      24.263  80.047 -94.103  1.00 21.49           O  
ATOM   4211  N   THR C  35      24.051  83.473 -92.280  1.00 17.84           N  
ATOM   4212  CA  THR C  35      23.463  84.754 -92.656  1.00 17.84           C  
ATOM   4213  C   THR C  35      23.169  85.598 -91.419  1.00 17.84           C  
ATOM   4214  CB  THR C  35      22.169  84.558 -93.467  1.00 17.84           C  
ATOM   4215  O   THR C  35      23.500  86.785 -91.377  1.00 17.84           O  
ATOM   4216  CG2 THR C  35      22.473  84.352 -94.947  1.00 17.84           C  
ATOM   4217  OG1 THR C  35      21.469  83.411 -92.970  1.00 17.84           O  
ATOM   4218  N   GLY C  36      21.941  85.533 -90.881  1.00 18.07           N  
ATOM   4219  CA  GLY C  36      21.080  86.653 -91.229  1.00 18.07           C  
ATOM   4220  C   GLY C  36      21.112  87.770 -90.204  1.00 18.07           C  
ATOM   4221  O   GLY C  36      21.792  87.663 -89.181  1.00 18.07           O  
ATOM   4222  N   THR C  37      19.909  88.160 -89.689  1.00 18.72           N  
ATOM   4223  CA  THR C  37      19.185  89.401 -89.944  1.00 18.72           C  
ATOM   4224  C   THR C  37      19.423  90.407 -88.822  1.00 18.72           C  
ATOM   4225  CB  THR C  37      17.674  89.145 -90.095  1.00 18.72           C  
ATOM   4226  O   THR C  37      19.649  90.021 -87.673  1.00 18.72           O  
ATOM   4227  CG2 THR C  37      17.090  89.960 -91.245  1.00 18.72           C  
ATOM   4228  OG1 THR C  37      17.455  87.752 -90.352  1.00 18.72           O  
ATOM   4229  N   LYS C  38      18.867  91.605 -89.016  1.00 16.65           N  
ATOM   4230  CA  LYS C  38      19.055  93.051 -88.950  1.00 16.65           C  
ATOM   4231  C   LYS C  38      18.757  93.581 -87.550  1.00 16.65           C  
ATOM   4232  CB  LYS C  38      18.167  93.755 -89.977  1.00 16.65           C  
ATOM   4233  O   LYS C  38      19.507  94.401 -87.018  1.00 16.65           O  
ATOM   4234  CG  LYS C  38      18.908  94.216 -91.223  1.00 16.65           C  
ATOM   4235  CD  LYS C  38      17.976  94.926 -92.197  1.00 16.65           C  
ATOM   4236  CE  LYS C  38      18.743  95.530 -93.366  1.00 16.65           C  
ATOM   4237  NZ  LYS C  38      17.828  96.185 -94.349  1.00 16.65           N  
ATOM   4238  N   GLU C  39      17.414  93.659 -87.265  1.00 14.38           N  
ATOM   4239  CA  GLU C  39      16.793  94.976 -87.362  1.00 14.38           C  
ATOM   4240  C   GLU C  39      16.592  95.595 -85.982  1.00 14.38           C  
ATOM   4241  CB  GLU C  39      15.454  94.887 -88.099  1.00 14.38           C  
ATOM   4242  O   GLU C  39      16.768  96.802 -85.805  1.00 14.38           O  
ATOM   4243  CG  GLU C  39      15.518  95.347 -89.548  1.00 14.38           C  
ATOM   4244  CD  GLU C  39      14.224  95.111 -90.310  1.00 14.38           C  
ATOM   4245  OE1 GLU C  39      14.087  95.619 -91.446  1.00 14.38           O  
ATOM   4246  OE2 GLU C  39      13.339  94.412 -89.767  1.00 14.38           O  
ATOM   4247  N   MET C  40      15.745  94.828 -85.105  1.00 15.72           N  
ATOM   4248  CA  MET C  40      14.657  95.798 -85.038  1.00 15.72           C  
ATOM   4249  C   MET C  40      15.114  97.082 -84.354  1.00 15.72           C  
ATOM   4250  CB  MET C  40      13.455  95.210 -84.297  1.00 15.72           C  
ATOM   4251  O   MET C  40      16.125  97.090 -83.650  1.00 15.72           O  
ATOM   4252  CG  MET C  40      12.122  95.490 -84.971  1.00 15.72           C  
ATOM   4253  SD  MET C  40      10.843  94.244 -84.546  1.00 15.72           S  
ATOM   4254  CE  MET C  40      10.021  95.088 -83.166  1.00 15.72           C  
ATOM   4255  N   GLU C  41      14.160  97.807 -83.508  1.00 15.25           N  
ATOM   4256  CA  GLU C  41      13.287  98.977 -83.462  1.00 15.25           C  
ATOM   4257  C   GLU C  41      13.617  99.865 -82.266  1.00 15.25           C  
ATOM   4258  CB  GLU C  41      11.818  98.549 -83.410  1.00 15.25           C  
ATOM   4259  O   GLU C  41      14.196  99.400 -81.282  1.00 15.25           O  
ATOM   4260  CG  GLU C  41      10.987  99.059 -84.579  1.00 15.25           C  
ATOM   4261  CD  GLU C  41       9.540  98.594 -84.535  1.00 15.25           C  
ATOM   4262  OE1 GLU C  41       8.738  99.024 -85.395  1.00 15.25           O  
ATOM   4263  OE2 GLU C  41       9.206  97.793 -83.634  1.00 15.25           O  
ATOM   4264  N   LEU C  42      12.541 100.236 -81.427  1.00 16.16           N  
ATOM   4265  CA  LEU C  42      12.159 101.643 -81.476  1.00 16.16           C  
ATOM   4266  C   LEU C  42      13.047 102.480 -80.562  1.00 16.16           C  
ATOM   4267  CB  LEU C  42      10.691 101.814 -81.077  1.00 16.16           C  
ATOM   4268  O   LEU C  42      13.706 101.943 -79.668  1.00 16.16           O  
ATOM   4269  CG  LEU C  42       9.665 101.725 -82.208  1.00 16.16           C  
ATOM   4270  CD1 LEU C  42       8.414 100.995 -81.732  1.00 16.16           C  
ATOM   4271  CD2 LEU C  42       9.315 103.117 -82.724  1.00 16.16           C  
ATOM   4272  N   PRO C  43      12.555 103.693 -80.347  1.00 17.52           N  
ATOM   4273  CA  PRO C  43      13.022 105.079 -80.262  1.00 17.52           C  
ATOM   4274  C   PRO C  43      13.433 105.477 -78.846  1.00 17.52           C  
ATOM   4275  CB  PRO C  43      11.809 105.889 -80.727  1.00 17.52           C  
ATOM   4276  O   PRO C  43      14.483 106.096 -78.655  1.00 17.52           O  
ATOM   4277  CG  PRO C  43      10.692 104.898 -80.795  1.00 17.52           C  
ATOM   4278  CD  PRO C  43      11.217 103.557 -80.369  1.00 17.52           C  
ATOM   4279  N   PRO C  44      12.284 105.563 -77.952  1.00 17.07           N  
ATOM   4280  CA  PRO C  44      11.812 106.946 -77.857  1.00 17.07           C  
ATOM   4281  C   PRO C  44      12.496 107.727 -76.737  1.00 17.07           C  
ATOM   4282  CB  PRO C  44      10.315 106.790 -77.578  1.00 17.07           C  
ATOM   4283  O   PRO C  44      13.162 108.732 -76.998  1.00 17.07           O  
ATOM   4284  CG  PRO C  44      10.173 105.413 -77.015  1.00 17.07           C  
ATOM   4285  CD  PRO C  44      11.514 104.737 -77.064  1.00 17.07           C  
ATOM   4286  N   GLU C  45      11.618 107.997 -75.634  1.00 17.59           N  
ATOM   4287  CA  GLU C  45      11.036 109.320 -75.429  1.00 17.59           C  
ATOM   4288  C   GLU C  45      11.804 110.102 -74.368  1.00 17.59           C  
ATOM   4289  CB  GLU C  45       9.562 109.203 -75.032  1.00 17.59           C  
ATOM   4290  O   GLU C  45      12.441 109.512 -73.493  1.00 17.59           O  
ATOM   4291  CG  GLU C  45       8.594 109.472 -76.175  1.00 17.59           C  
ATOM   4292  CD  GLU C  45       7.150 109.609 -75.720  1.00 17.59           C  
ATOM   4293  OE1 GLU C  45       6.289 110.001 -76.540  1.00 17.59           O  
ATOM   4294  OE2 GLU C  45       6.878 109.322 -74.533  1.00 17.59           O  
ATOM   4295  N   PRO C  46      11.365 111.368 -74.213  1.00 19.86           N  
ATOM   4296  CA  PRO C  46      11.931 112.677 -73.878  1.00 19.86           C  
ATOM   4297  C   PRO C  46      12.190 112.843 -72.383  1.00 19.86           C  
ATOM   4298  CB  PRO C  46      10.859 113.658 -74.359  1.00 19.86           C  
ATOM   4299  O   PRO C  46      13.266 113.296 -71.985  1.00 19.86           O  
ATOM   4300  CG  PRO C  46       9.648 112.815 -74.595  1.00 19.86           C  
ATOM   4301  CD  PRO C  46      10.002 111.382 -74.317  1.00 19.86           C  
ATOM   4302  N   GLN C  47      10.972 113.089 -71.614  1.00 16.32           N  
ATOM   4303  CA  GLN C  47      10.538 114.439 -71.269  1.00 16.32           C  
ATOM   4304  C   GLN C  47      10.863 114.766 -69.814  1.00 16.32           C  
ATOM   4305  CB  GLN C  47       9.038 114.602 -71.521  1.00 16.32           C  
ATOM   4306  O   GLN C  47      11.400 115.836 -69.518  1.00 16.32           O  
ATOM   4307  CG  GLN C  47       8.698 115.048 -72.937  1.00 16.32           C  
ATOM   4308  CD  GLN C  47       7.203 115.131 -73.182  1.00 16.32           C  
ATOM   4309  NE2 GLN C  47       6.816 115.785 -74.272  1.00 16.32           N  
ATOM   4310  OE1 GLN C  47       6.402 114.611 -72.399  1.00 16.32           O  
ATOM   4311  N   ALA C  48       9.934 114.309 -68.830  1.00 16.76           N  
ATOM   4312  CA  ALA C  48       9.030 115.362 -68.374  1.00 16.76           C  
ATOM   4313  C   ALA C  48       9.584 116.062 -67.137  1.00 16.76           C  
ATOM   4314  CB  ALA C  48       7.647 114.786 -68.082  1.00 16.76           C  
ATOM   4315  O   ALA C  48       9.625 117.294 -67.079  1.00 16.76           O  
ATOM   4316  N   ASN C  49       9.301 115.600 -65.898  1.00 16.46           N  
ATOM   4317  CA  ASN C  49       8.232 116.231 -65.131  1.00 16.46           C  
ATOM   4318  C   ASN C  49       8.787 117.164 -64.059  1.00 16.46           C  
ATOM   4319  CB  ASN C  49       7.329 115.170 -64.496  1.00 16.46           C  
ATOM   4320  O   ASN C  49       9.941 117.027 -63.647  1.00 16.46           O  
ATOM   4321  CG  ASN C  49       6.175 114.772 -65.396  1.00 16.46           C  
ATOM   4322  ND2 ASN C  49       5.506 113.678 -65.052  1.00 16.46           N  
ATOM   4323  OD1 ASN C  49       5.889 115.441 -66.392  1.00 16.46           O  
ATOM   4324  N   GLY C  50       7.910 117.674 -63.154  1.00 19.13           N  
ATOM   4325  CA  GLY C  50       7.349 118.930 -62.683  1.00 19.13           C  
ATOM   4326  C   GLY C  50       7.979 119.419 -61.393  1.00 19.13           C  
ATOM   4327  O   GLY C  50       9.098 119.028 -61.056  1.00 19.13           O  
ATOM   4328  N   GLU C  51       7.206 119.278 -60.214  1.00 19.82           N  
ATOM   4329  CA  GLU C  51       6.442 120.396 -59.668  1.00 19.82           C  
ATOM   4330  C   GLU C  51       7.124 120.980 -58.435  1.00 19.82           C  
ATOM   4331  CB  GLU C  51       5.017 119.956 -59.323  1.00 19.82           C  
ATOM   4332  O   GLU C  51       7.314 122.195 -58.341  1.00 19.82           O  
ATOM   4333  CG  GLU C  51       3.939 120.702 -60.096  1.00 19.82           C  
ATOM   4334  CD  GLU C  51       2.534 120.199 -59.804  1.00 19.82           C  
ATOM   4335  OE1 GLU C  51       1.556 120.834 -60.259  1.00 19.82           O  
ATOM   4336  OE2 GLU C  51       2.411 119.163 -59.114  1.00 19.82           O  
ATOM   4337  N   ALA C  52       6.961 120.368 -57.094  1.00 19.49           N  
ATOM   4338  CA  ALA C  52       5.895 120.888 -56.242  1.00 19.49           C  
ATOM   4339  C   ALA C  52       6.464 121.723 -55.099  1.00 19.49           C  
ATOM   4340  CB  ALA C  52       5.049 119.743 -55.690  1.00 19.49           C  
ATOM   4341  O   ALA C  52       7.458 121.340 -54.477  1.00 19.49           O  
ATOM   4342  N   VAL C  53       6.043 122.943 -54.967  1.00 24.07           N  
ATOM   4343  CA  VAL C  53       6.543 124.041 -54.147  1.00 24.07           C  
ATOM   4344  C   VAL C  53       6.240 123.768 -52.676  1.00 24.07           C  
ATOM   4345  CB  VAL C  53       5.932 125.394 -54.575  1.00 24.07           C  
ATOM   4346  O   VAL C  53       6.519 124.603 -51.812  1.00 24.07           O  
ATOM   4347  CG1 VAL C  53       6.655 126.554 -53.893  1.00 24.07           C  
ATOM   4348  CG2 VAL C  53       5.985 125.547 -56.094  1.00 24.07           C  
ATOM   4349  N   GLY C  54       5.814 122.497 -52.395  1.00 19.42           N  
ATOM   4350  CA  GLY C  54       4.525 122.629 -51.736  1.00 19.42           C  
ATOM   4351  C   GLY C  54       4.600 123.384 -50.422  1.00 19.42           C  
ATOM   4352  O   GLY C  54       5.689 123.741 -49.967  1.00 19.42           O  
ATOM   4353  N   ALA C  55       4.175 122.797 -49.302  1.00 19.81           N  
ATOM   4354  CA  ALA C  55       2.835 122.869 -48.724  1.00 19.81           C  
ATOM   4355  C   ALA C  55       2.874 123.463 -47.319  1.00 19.81           C  
ATOM   4356  CB  ALA C  55       2.192 121.485 -48.696  1.00 19.81           C  
ATOM   4357  O   ALA C  55       3.948 123.606 -46.729  1.00 19.81           O  
ATOM   4358  N   GLY C  56       2.743 122.614 -46.331  1.00 21.36           N  
ATOM   4359  CA  GLY C  56       1.548 122.449 -45.519  1.00 21.36           C  
ATOM   4360  C   GLY C  56       1.675 123.065 -44.138  1.00 21.36           C  
ATOM   4361  O   GLY C  56       2.780 123.377 -43.691  1.00 21.36           O  
ATOM   4362  N   GLY C  57       0.562 123.287 -43.523  1.00 20.14           N  
ATOM   4363  CA  GLY C  57      -0.314 124.022 -42.625  1.00 20.14           C  
ATOM   4364  C   GLY C  57      -0.174 123.597 -41.175  1.00 20.14           C  
ATOM   4365  O   GLY C  57       0.354 124.346 -40.351  1.00 20.14           O  
ATOM   4366  N   GLY C  58      -0.647 122.370 -40.869  1.00 21.23           N  
ATOM   4367  CA  GLY C  58      -1.907 122.398 -40.142  1.00 21.23           C  
ATOM   4368  C   GLY C  58      -1.726 122.438 -38.636  1.00 21.23           C  
ATOM   4369  O   GLY C  58      -0.606 122.310 -38.137  1.00 21.23           O  
ATOM   4370  N   PRO C  59      -2.906 122.079 -37.951  1.00 20.88           N  
ATOM   4371  CA  PRO C  59      -3.931 122.578 -37.032  1.00 20.88           C  
ATOM   4372  C   PRO C  59      -3.855 121.926 -35.653  1.00 20.88           C  
ATOM   4373  CB  PRO C  59      -5.242 122.215 -37.735  1.00 20.88           C  
ATOM   4374  O   PRO C  59      -3.148 122.421 -34.771  1.00 20.88           O  
ATOM   4375  CG  PRO C  59      -4.870 121.141 -38.706  1.00 20.88           C  
ATOM   4376  CD  PRO C  59      -3.380 120.955 -38.663  1.00 20.88           C  
ATOM   4377  N   ILE C  60      -4.843 120.895 -35.352  1.00 19.13           N  
ATOM   4378  CA  ILE C  60      -6.059 121.032 -34.558  1.00 19.13           C  
ATOM   4379  C   ILE C  60      -5.950 120.179 -33.296  1.00 19.13           C  
ATOM   4380  CB  ILE C  60      -7.312 120.631 -35.369  1.00 19.13           C  
ATOM   4381  O   ILE C  60      -6.156 120.673 -32.185  1.00 19.13           O  
ATOM   4382  CG1 ILE C  60      -7.428 121.493 -36.632  1.00 19.13           C  
ATOM   4383  CG2 ILE C  60      -8.573 120.748 -34.508  1.00 19.13           C  
ATOM   4384  CD1 ILE C  60      -8.536 121.055 -37.580  1.00 19.13           C  
ATOM   4385  N   TYR C  61      -6.697 118.774 -33.158  1.00 19.33           N  
ATOM   4386  CA  TYR C  61      -7.978 118.420 -32.555  1.00 19.33           C  
ATOM   4387  C   TYR C  61      -7.774 117.664 -31.247  1.00 19.33           C  
ATOM   4388  CB  TYR C  61      -8.812 117.574 -33.522  1.00 19.33           C  
ATOM   4389  O   TYR C  61      -6.686 117.146 -30.985  1.00 19.33           O  
ATOM   4390  CG  TYR C  61      -9.548 118.387 -34.559  1.00 19.33           C  
ATOM   4391  CD1 TYR C  61     -10.802 118.928 -34.286  1.00 19.33           C  
ATOM   4392  CD2 TYR C  61      -8.992 118.614 -35.813  1.00 19.33           C  
ATOM   4393  CE1 TYR C  61     -11.486 119.676 -35.239  1.00 19.33           C  
ATOM   4394  CE2 TYR C  61      -9.667 119.360 -36.774  1.00 19.33           C  
ATOM   4395  OH  TYR C  61     -11.583 120.626 -37.425  1.00 19.33           O  
ATOM   4396  CZ  TYR C  61     -10.911 119.887 -36.478  1.00 19.33           C  
ATOM   4397  N   TYR C  62      -9.186 116.901 -30.536  1.00 18.47           N  
ATOM   4398  CA  TYR C  62     -10.320 116.971 -29.622  1.00 18.47           C  
ATOM   4399  C   TYR C  62     -10.472 115.671 -28.841  1.00 18.47           C  
ATOM   4400  CB  TYR C  62     -11.611 117.274 -30.388  1.00 18.47           C  
ATOM   4401  O   TYR C  62     -10.588 115.687 -27.613  1.00 18.47           O  
ATOM   4402  CG  TYR C  62     -11.722 118.707 -30.848  1.00 18.47           C  
ATOM   4403  CD1 TYR C  62     -12.207 119.697 -29.997  1.00 18.47           C  
ATOM   4404  CD2 TYR C  62     -11.343 119.074 -32.135  1.00 18.47           C  
ATOM   4405  CE1 TYR C  62     -12.313 121.019 -30.417  1.00 18.47           C  
ATOM   4406  CE2 TYR C  62     -11.445 120.392 -32.566  1.00 18.47           C  
ATOM   4407  OH  TYR C  62     -12.032 122.663 -32.123  1.00 18.47           O  
ATOM   4408  CZ  TYR C  62     -11.929 121.356 -31.701  1.00 18.47           C  
ATOM   4409  N   ILE C  63     -11.172 114.349 -29.305  1.00 16.87           N  
ATOM   4410  CA  ILE C  63     -12.508 113.833 -29.027  1.00 16.87           C  
ATOM   4411  C   ILE C  63     -12.403 112.494 -28.301  1.00 16.87           C  
ATOM   4412  CB  ILE C  63     -13.335 113.677 -30.323  1.00 16.87           C  
ATOM   4413  O   ILE C  63     -13.051 112.286 -27.273  1.00 16.87           O  
ATOM   4414  CG1 ILE C  63     -13.406 115.011 -31.075  1.00 16.87           C  
ATOM   4415  CG2 ILE C  63     -14.739 113.151 -30.008  1.00 16.87           C  
ATOM   4416  CD1 ILE C  63     -14.022 114.907 -32.463  1.00 16.87           C  
ATOM   4417  N   TYR C  64     -13.130 111.371 -28.707  1.00 21.43           N  
ATOM   4418  CA  TYR C  64     -14.481 110.986 -28.311  1.00 21.43           C  
ATOM   4419  C   TYR C  64     -14.467 110.240 -26.982  1.00 21.43           C  
ATOM   4420  CB  TYR C  64     -15.131 110.117 -29.392  1.00 21.43           C  
ATOM   4421  O   TYR C  64     -15.189 110.605 -26.051  1.00 21.43           O  
ATOM   4422  CG  TYR C  64     -15.830 110.910 -30.469  1.00 21.43           C  
ATOM   4423  CD1 TYR C  64     -17.152 111.321 -30.312  1.00 21.43           C  
ATOM   4424  CD2 TYR C  64     -15.171 111.250 -31.645  1.00 21.43           C  
ATOM   4425  CE1 TYR C  64     -17.802 112.050 -31.302  1.00 21.43           C  
ATOM   4426  CE2 TYR C  64     -15.811 111.979 -32.643  1.00 21.43           C  
ATOM   4427  OH  TYR C  64     -17.761 113.096 -33.446  1.00 21.43           O  
ATOM   4428  CZ  TYR C  64     -17.124 112.374 -32.462  1.00 21.43           C  
ATOM   4429  N   GLU C  65     -15.052 108.652 -26.773  1.00 18.23           N  
ATOM   4430  CA  GLU C  65     -16.168 107.730 -26.965  1.00 18.23           C  
ATOM   4431  C   GLU C  65     -16.097 106.566 -25.981  1.00 18.23           C  
ATOM   4432  CB  GLU C  65     -16.189 107.203 -28.402  1.00 18.23           C  
ATOM   4433  O   GLU C  65     -15.041 106.297 -25.404  1.00 18.23           O  
ATOM   4434  CG  GLU C  65     -17.022 108.048 -29.355  1.00 18.23           C  
ATOM   4435  CD  GLU C  65     -17.034 107.513 -30.778  1.00 18.23           C  
ATOM   4436  OE1 GLU C  65     -17.634 108.161 -31.665  1.00 18.23           O  
ATOM   4437  OE2 GLU C  65     -16.441 106.435 -31.007  1.00 18.23           O  
ATOM   4438  N   GLU C  66     -16.975 105.311 -26.279  1.00 19.66           N  
ATOM   4439  CA  GLU C  66     -18.020 104.335 -25.987  1.00 19.66           C  
ATOM   4440  C   GLU C  66     -17.425 103.024 -25.480  1.00 19.66           C  
ATOM   4441  CB  GLU C  66     -18.878 104.078 -27.228  1.00 19.66           C  
ATOM   4442  O   GLU C  66     -16.334 102.629 -25.897  1.00 19.66           O  
ATOM   4443  CG  GLU C  66     -20.195 104.842 -27.234  1.00 19.66           C  
ATOM   4444  CD  GLU C  66     -21.003 104.635 -28.505  1.00 19.66           C  
ATOM   4445  OE1 GLU C  66     -22.044 105.308 -28.679  1.00 19.66           O  
ATOM   4446  OE2 GLU C  66     -20.591 103.793 -29.334  1.00 19.66           O  
ATOM   4447  N   GLU C  67     -18.469 102.047 -24.729  1.00 19.75           N  
ATOM   4448  CA  GLU C  67     -18.671 101.285 -23.501  1.00 19.75           C  
ATOM   4449  C   GLU C  67     -18.512  99.787 -23.748  1.00 19.75           C  
ATOM   4450  CB  GLU C  67     -20.052 101.577 -22.907  1.00 19.75           C  
ATOM   4451  O   GLU C  67     -18.347  99.011 -22.804  1.00 19.75           O  
ATOM   4452  CG  GLU C  67     -20.048 102.672 -21.851  1.00 19.75           C  
ATOM   4453  CD  GLU C  67     -21.420 102.929 -21.249  1.00 19.75           C  
ATOM   4454  OE1 GLU C  67     -21.551 103.846 -20.406  1.00 19.75           O  
ATOM   4455  OE2 GLU C  67     -22.372 102.208 -21.622  1.00 19.75           O  
ATOM   4456  N   GLU C  68     -18.742  99.093 -24.933  1.00 17.56           N  
ATOM   4457  CA  GLU C  68     -19.710  98.003 -25.021  1.00 17.56           C  
ATOM   4458  C   GLU C  68     -19.090  96.677 -24.591  1.00 17.56           C  
ATOM   4459  CB  GLU C  68     -20.263  97.888 -26.444  1.00 17.56           C  
ATOM   4460  O   GLU C  68     -17.865  96.543 -24.550  1.00 17.56           O  
ATOM   4461  CG  GLU C  68     -21.559  98.654 -26.664  1.00 17.56           C  
ATOM   4462  CD  GLU C  68     -22.162  98.431 -28.042  1.00 17.56           C  
ATOM   4463  OE1 GLU C  68     -23.220  99.027 -28.346  1.00 17.56           O  
ATOM   4464  OE2 GLU C  68     -21.571  97.653 -28.824  1.00 17.56           O  
ATOM   4465  N   GLU C  69     -19.497  95.390 -25.291  1.00 18.83           N  
ATOM   4466  CA  GLU C  69     -20.414  94.289 -25.012  1.00 18.83           C  
ATOM   4467  C   GLU C  69     -19.655  92.995 -24.734  1.00 18.83           C  
ATOM   4468  CB  GLU C  69     -21.384  94.089 -26.179  1.00 18.83           C  
ATOM   4469  O   GLU C  69     -19.938  92.301 -23.755  1.00 18.83           O  
ATOM   4470  CG  GLU C  69     -22.740  94.750 -25.973  1.00 18.83           C  
ATOM   4471  CD  GLU C  69     -23.726  94.460 -27.093  1.00 18.83           C  
ATOM   4472  OE1 GLU C  69     -24.863  94.982 -27.051  1.00 18.83           O  
ATOM   4473  OE2 GLU C  69     -23.358  93.705 -28.020  1.00 18.83           O  
ATOM   4474  N   GLU C  70     -19.347  92.005 -25.745  1.00 20.83           N  
ATOM   4475  CA  GLU C  70     -20.112  90.763 -25.786  1.00 20.83           C  
ATOM   4476  C   GLU C  70     -19.421  89.662 -24.987  1.00 20.83           C  
ATOM   4477  CB  GLU C  70     -20.323  90.309 -27.233  1.00 20.83           C  
ATOM   4478  O   GLU C  70     -18.197  89.670 -24.839  1.00 20.83           O  
ATOM   4479  CG  GLU C  70     -21.679  90.695 -27.807  1.00 20.83           C  
ATOM   4480  CD  GLU C  70     -21.909  90.161 -29.212  1.00 20.83           C  
ATOM   4481  OE1 GLU C  70     -22.977  90.445 -29.801  1.00 20.83           O  
ATOM   4482  OE2 GLU C  70     -21.016  89.453 -29.727  1.00 20.83           O  
ATOM   4483  N   GLU C  71     -20.046  88.401 -24.763  1.00 23.99           N  
ATOM   4484  CA  GLU C  71     -20.323  87.413 -23.725  1.00 23.99           C  
ATOM   4485  C   GLU C  71     -19.229  86.350 -23.669  1.00 23.99           C  
ATOM   4486  CB  GLU C  71     -21.684  86.753 -23.960  1.00 23.99           C  
ATOM   4487  O   GLU C  71     -18.468  86.184 -24.625  1.00 23.99           O  
ATOM   4488  CG  GLU C  71     -22.800  87.322 -23.095  1.00 23.99           C  
ATOM   4489  CD  GLU C  71     -24.131  86.612 -23.290  1.00 23.99           C  
ATOM   4490  OE1 GLU C  71     -25.132  87.017 -22.657  1.00 23.99           O  
ATOM   4491  OE2 GLU C  71     -24.171  85.643 -24.080  1.00 23.99           O  
ATOM   4492  N   GLU C  72     -19.371  85.213 -22.793  1.00 24.55           N  
ATOM   4493  CA  GLU C  72     -18.687  84.517 -21.708  1.00 24.55           C  
ATOM   4494  C   GLU C  72     -18.147  83.167 -22.172  1.00 24.55           C  
ATOM   4495  CB  GLU C  72     -19.627  84.325 -20.515  1.00 24.55           C  
ATOM   4496  O   GLU C  72     -17.530  82.438 -21.393  1.00 24.55           O  
ATOM   4497  CG  GLU C  72     -19.408  85.328 -19.392  1.00 24.55           C  
ATOM   4498  CD  GLU C  72     -20.311  85.093 -18.192  1.00 24.55           C  
ATOM   4499  OE1 GLU C  72     -20.268  85.896 -17.233  1.00 24.55           O  
ATOM   4500  OE2 GLU C  72     -21.066  84.095 -18.210  1.00 24.55           O  
ATOM   4501  N   GLU C  73     -18.425  82.634 -23.524  1.00 23.97           N  
ATOM   4502  CA  GLU C  73     -18.958  81.276 -23.534  1.00 23.97           C  
ATOM   4503  C   GLU C  73     -17.880  80.257 -23.175  1.00 23.97           C  
ATOM   4504  CB  GLU C  73     -19.561  80.944 -24.902  1.00 23.97           C  
ATOM   4505  O   GLU C  73     -16.703  80.458 -23.479  1.00 23.97           O  
ATOM   4506  CG  GLU C  73     -21.082  80.968 -24.925  1.00 23.97           C  
ATOM   4507  CD  GLU C  73     -21.667  80.614 -26.283  1.00 23.97           C  
ATOM   4508  OE1 GLU C  73     -22.910  80.628 -26.431  1.00 23.97           O  
ATOM   4509  OE2 GLU C  73     -20.875  80.320 -27.207  1.00 23.97           O  
ATOM   4510  N   GLU C  74     -18.293  79.000 -22.587  1.00 25.37           N  
ATOM   4511  CA  GLU C  74     -18.047  77.909 -21.649  1.00 25.37           C  
ATOM   4512  C   GLU C  74     -17.271  76.774 -22.313  1.00 25.37           C  
ATOM   4513  CB  GLU C  74     -19.366  77.381 -21.080  1.00 25.37           C  
ATOM   4514  O   GLU C  74     -17.737  76.186 -23.290  1.00 25.37           O  
ATOM   4515  CG  GLU C  74     -19.637  77.817 -19.647  1.00 25.37           C  
ATOM   4516  CD  GLU C  74     -20.952  77.288 -19.097  1.00 25.37           C  
ATOM   4517  OE1 GLU C  74     -21.307  77.626 -17.945  1.00 25.37           O  
ATOM   4518  OE2 GLU C  74     -21.631  76.529 -19.823  1.00 25.37           O  
ATOM   4519  N   GLU C  75     -16.069  76.897 -22.613  1.00 30.69           N  
ATOM   4520  CA  GLU C  75     -15.447  75.893 -23.472  1.00 30.69           C  
ATOM   4521  C   GLU C  75     -15.782  74.481 -23.001  1.00 30.69           C  
ATOM   4522  CB  GLU C  75     -13.929  76.087 -23.515  1.00 30.69           C  
ATOM   4523  O   GLU C  75     -15.548  74.136 -21.840  1.00 30.69           O  
ATOM   4524  CG  GLU C  75     -13.426  76.716 -24.806  1.00 30.69           C  
ATOM   4525  CD  GLU C  75     -11.911  76.831 -24.867  1.00 30.69           C  
ATOM   4526  OE1 GLU C  75     -11.378  77.286 -25.904  1.00 30.69           O  
ATOM   4527  OE2 GLU C  75     -11.252  76.463 -23.869  1.00 30.69           O  
ATOM   4528  N   GLU C  76     -16.704  73.688 -23.668  1.00 27.62           N  
ATOM   4529  CA  GLU C  76     -17.367  72.427 -23.347  1.00 27.62           C  
ATOM   4530  C   GLU C  76     -16.352  71.306 -23.143  1.00 27.62           C  
ATOM   4531  CB  GLU C  76     -18.358  72.045 -24.448  1.00 27.62           C  
ATOM   4532  O   GLU C  76     -15.331  71.253 -23.832  1.00 27.62           O  
ATOM   4533  CG  GLU C  76     -19.673  72.809 -24.385  1.00 27.62           C  
ATOM   4534  CD  GLU C  76     -20.895  71.908 -24.474  1.00 27.62           C  
ATOM   4535  OE1 GLU C  76     -21.996  72.337 -24.061  1.00 27.62           O  
ATOM   4536  OE2 GLU C  76     -20.750  70.765 -24.961  1.00 27.62           O  
ATOM   4537  N   PRO C  77     -16.455  70.411 -22.008  1.00 34.59           N  
ATOM   4538  CA  PRO C  77     -15.721  69.311 -21.377  1.00 34.59           C  
ATOM   4539  C   PRO C  77     -15.551  68.108 -22.302  1.00 34.59           C  
ATOM   4540  CB  PRO C  77     -16.592  68.953 -20.170  1.00 34.59           C  
ATOM   4541  O   PRO C  77     -16.395  67.866 -23.168  1.00 34.59           O  
ATOM   4542  CG  PRO C  77     -17.901  69.627 -20.430  1.00 34.59           C  
ATOM   4543  CD  PRO C  77     -17.753  70.506 -21.638  1.00 34.59           C  
ATOM   4544  N   PRO C  78     -14.382  67.734 -22.723  1.00 37.91           N  
ATOM   4545  CA  PRO C  78     -14.279  66.632 -23.682  1.00 37.91           C  
ATOM   4546  C   PRO C  78     -15.160  65.442 -23.309  1.00 37.91           C  
ATOM   4547  CB  PRO C  78     -12.797  66.253 -23.626  1.00 37.91           C  
ATOM   4548  O   PRO C  78     -15.385  65.183 -22.124  1.00 37.91           O  
ATOM   4549  CG  PRO C  78     -12.256  67.000 -22.450  1.00 37.91           C  
ATOM   4550  CD  PRO C  78     -13.346  67.870 -21.895  1.00 37.91           C  
ATOM   4551  N   PRO C  79     -16.073  64.887 -24.121  1.00 33.05           N  
ATOM   4552  CA  PRO C  79     -17.098  63.895 -23.789  1.00 33.05           C  
ATOM   4553  C   PRO C  79     -16.512  62.618 -23.191  1.00 33.05           C  
ATOM   4554  CB  PRO C  79     -17.764  63.611 -25.138  1.00 33.05           C  
ATOM   4555  O   PRO C  79     -15.360  62.276 -23.467  1.00 33.05           O  
ATOM   4556  CG  PRO C  79     -16.806  64.140 -26.156  1.00 33.05           C  
ATOM   4557  CD  PRO C  79     -15.712  64.881 -25.442  1.00 33.05           C  
ATOM   4558  N   GLU C  80     -16.867  62.061 -21.920  1.00 36.00           N  
ATOM   4559  CA  GLU C  80     -16.627  60.893 -21.078  1.00 36.00           C  
ATOM   4560  C   GLU C  80     -16.829  59.598 -21.861  1.00 36.00           C  
ATOM   4561  CB  GLU C  80     -17.544  60.915 -19.853  1.00 36.00           C  
ATOM   4562  O   GLU C  80     -17.746  59.497 -22.678  1.00 36.00           O  
ATOM   4563  CG  GLU C  80     -17.006  61.746 -18.697  1.00 36.00           C  
ATOM   4564  CD  GLU C  80     -17.660  61.415 -17.365  1.00 36.00           C  
ATOM   4565  OE1 GLU C  80     -17.178  61.899 -16.315  1.00 36.00           O  
ATOM   4566  OE2 GLU C  80     -18.661  60.665 -17.370  1.00 36.00           O  
ATOM   4567  N   PRO C  81     -15.811  58.685 -22.062  1.00 42.28           N  
ATOM   4568  CA  PRO C  81     -16.000  57.438 -22.807  1.00 42.28           C  
ATOM   4569  C   PRO C  81     -17.281  56.704 -22.415  1.00 42.28           C  
ATOM   4570  CB  PRO C  81     -14.764  56.614 -22.436  1.00 42.28           C  
ATOM   4571  O   PRO C  81     -17.793  56.896 -21.309  1.00 42.28           O  
ATOM   4572  CG  PRO C  81     -14.086  57.405 -21.364  1.00 42.28           C  
ATOM   4573  CD  PRO C  81     -14.858  58.675 -21.148  1.00 42.28           C  
ATOM   4574  N   PRO C  82     -18.113  56.146 -23.335  1.00 40.07           N  
ATOM   4575  CA  PRO C  82     -19.412  55.536 -23.044  1.00 40.07           C  
ATOM   4576  C   PRO C  82     -19.316  54.400 -22.029  1.00 40.07           C  
ATOM   4577  CB  PRO C  82     -19.869  55.012 -24.408  1.00 40.07           C  
ATOM   4578  O   PRO C  82     -18.339  53.646 -22.030  1.00 40.07           O  
ATOM   4579  CG  PRO C  82     -18.642  55.045 -25.261  1.00 40.07           C  
ATOM   4580  CD  PRO C  82     -17.550  55.739 -24.499  1.00 40.07           C  
ATOM   4581  N   LYS C  83     -19.712  54.382 -20.709  1.00 45.36           N  
ATOM   4582  CA  LYS C  83     -19.855  53.396 -19.643  1.00 45.36           C  
ATOM   4583  C   LYS C  83     -20.576  52.147 -20.142  1.00 45.36           C  
ATOM   4584  CB  LYS C  83     -20.608  53.996 -18.454  1.00 45.36           C  
ATOM   4585  O   LYS C  83     -21.649  52.241 -20.741  1.00 45.36           O  
ATOM   4586  CG  LYS C  83     -19.752  54.882 -17.562  1.00 45.36           C  
ATOM   4587  CD  LYS C  83     -20.529  55.369 -16.346  1.00 45.36           C  
ATOM   4588  CE  LYS C  83     -19.697  56.316 -15.492  1.00 45.36           C  
ATOM   4589  NZ  LYS C  83     -20.459  56.806 -14.305  1.00 45.36           N  
ATOM   4590  N   LEU C  84     -19.925  50.970 -20.509  1.00 52.86           N  
ATOM   4591  CA  LEU C  84     -20.568  49.720 -20.899  1.00 52.86           C  
ATOM   4592  C   LEU C  84     -21.651  49.330 -19.899  1.00 52.86           C  
ATOM   4593  CB  LEU C  84     -19.533  48.597 -21.011  1.00 52.86           C  
ATOM   4594  O   LEU C  84     -21.415  49.336 -18.688  1.00 52.86           O  
ATOM   4595  CG  LEU C  84     -18.513  48.725 -22.144  1.00 52.86           C  
ATOM   4596  CD1 LEU C  84     -17.327  47.800 -21.896  1.00 52.86           C  
ATOM   4597  CD2 LEU C  84     -19.166  48.419 -23.488  1.00 52.86           C  
ATOM   4598  N   VAL C  85     -23.019  49.499 -20.098  1.00 57.37           N  
ATOM   4599  CA  VAL C  85     -24.163  49.294 -19.215  1.00 57.37           C  
ATOM   4600  C   VAL C  85     -24.581  47.826 -19.243  1.00 57.37           C  
ATOM   4601  CB  VAL C  85     -25.354  50.195 -19.611  1.00 57.37           C  
ATOM   4602  O   VAL C  85     -24.757  47.244 -20.316  1.00 57.37           O  
ATOM   4603  CG1 VAL C  85     -26.555  49.931 -18.706  1.00 57.37           C  
ATOM   4604  CG2 VAL C  85     -24.951  51.668 -19.554  1.00 57.37           C  
ATOM   4605  N   ASN C  86     -24.258  47.023 -18.337  1.00 67.42           N  
ATOM   4606  CA  ASN C  86     -24.838  45.700 -18.132  1.00 67.42           C  
ATOM   4607  C   ASN C  86     -26.363  45.752 -18.116  1.00 67.42           C  
ATOM   4608  CB  ASN C  86     -24.314  45.080 -16.835  1.00 67.42           C  
ATOM   4609  O   ASN C  86     -26.960  46.316 -17.198  1.00 67.42           O  
ATOM   4610  CG  ASN C  86     -24.708  43.624 -16.683  1.00 67.42           C  
ATOM   4611  ND2 ASN C  86     -24.095  42.940 -15.724  1.00 67.42           N  
ATOM   4612  OD1 ASN C  86     -25.556  43.117 -17.422  1.00 67.42           O  
ATOM   4613  N   ASP C  87     -27.100  45.298 -19.129  1.00 77.49           N  
ATOM   4614  CA  ASP C  87     -28.544  45.408 -19.313  1.00 77.49           C  
ATOM   4615  C   ASP C  87     -29.293  44.522 -18.320  1.00 77.49           C  
ATOM   4616  CB  ASP C  87     -28.933  45.036 -20.746  1.00 77.49           C  
ATOM   4617  O   ASP C  87     -30.427  44.824 -17.943  1.00 77.49           O  
ATOM   4618  CG  ASP C  87     -28.408  46.020 -21.776  1.00 77.49           C  
ATOM   4619  OD1 ASP C  87     -28.158  47.194 -21.427  1.00 77.49           O  
ATOM   4620  OD2 ASP C  87     -28.245  45.618 -22.949  1.00 77.49           O  
ATOM   4621  N   LYS C  88     -28.681  43.462 -17.767  1.00 77.18           N  
ATOM   4622  CA  LYS C  88     -29.352  42.596 -16.802  1.00 77.18           C  
ATOM   4623  C   LYS C  88     -28.404  42.191 -15.677  1.00 77.18           C  
ATOM   4624  CB  LYS C  88     -29.908  41.351 -17.494  1.00 77.18           C  
ATOM   4625  O   LYS C  88     -27.926  41.055 -15.640  1.00 77.18           O  
ATOM   4626  CG  LYS C  88     -31.320  41.520 -18.033  1.00 77.18           C  
ATOM   4627  CD  LYS C  88     -31.860  40.217 -18.607  1.00 77.18           C  
ATOM   4628  CE  LYS C  88     -33.249  40.400 -19.203  1.00 77.18           C  
ATOM   4629  NZ  LYS C  88     -33.733  39.156 -19.874  1.00 77.18           N  
ATOM   4630  N   PRO C  89     -28.090  43.065 -14.772  1.00 81.12           N  
ATOM   4631  CA  PRO C  89     -27.134  42.783 -13.698  1.00 81.12           C  
ATOM   4632  C   PRO C  89     -27.720  41.891 -12.606  1.00 81.12           C  
ATOM   4633  CB  PRO C  89     -26.803  44.173 -13.147  1.00 81.12           C  
ATOM   4634  O   PRO C  89     -28.942  41.815 -12.455  1.00 81.12           O  
ATOM   4635  CG  PRO C  89     -27.922  45.046 -13.616  1.00 81.12           C  
ATOM   4636  CD  PRO C  89     -28.634  44.348 -14.739  1.00 81.12           C  
ATOM   4637  N   HIS C  90     -26.904  41.139 -11.931  1.00 85.32           N  
ATOM   4638  CA  HIS C  90     -27.327  40.405 -10.743  1.00 85.32           C  
ATOM   4639  C   HIS C  90     -27.790  41.355  -9.644  1.00 85.32           C  
ATOM   4640  CB  HIS C  90     -26.191  39.519 -10.228  1.00 85.32           C  
ATOM   4641  O   HIS C  90     -27.263  42.462  -9.513  1.00 85.32           O  
ATOM   4642  CG  HIS C  90     -25.887  38.356 -11.118  1.00 85.32           C  
ATOM   4643  CD2 HIS C  90     -24.960  38.200 -12.092  1.00 85.32           C  
ATOM   4644  ND1 HIS C  90     -26.586  37.170 -11.057  1.00 85.32           N  
ATOM   4645  CE1 HIS C  90     -26.100  36.332 -11.957  1.00 85.32           C  
ATOM   4646  NE2 HIS C  90     -25.112  36.933 -12.599  1.00 85.32           N  
ATOM   4647  N   LYS C  91     -28.856  41.007  -8.909  1.00 85.59           N  
ATOM   4648  CA  LYS C  91     -29.329  41.763  -7.753  1.00 85.59           C  
ATOM   4649  C   LYS C  91     -28.889  41.104  -6.449  1.00 85.59           C  
ATOM   4650  CB  LYS C  91     -30.853  41.895  -7.785  1.00 85.59           C  
ATOM   4651  O   LYS C  91     -29.687  40.445  -5.780  1.00 85.59           O  
ATOM   4652  CG  LYS C  91     -31.375  42.754  -8.927  1.00 85.59           C  
ATOM   4653  CD  LYS C  91     -32.866  43.032  -8.780  1.00 85.59           C  
ATOM   4654  CE  LYS C  91     -33.397  43.864  -9.940  1.00 85.59           C  
ATOM   4655  NZ  LYS C  91     -34.867  44.104  -9.822  1.00 85.59           N  
ATOM   4656  N   PHE C  92     -27.576  41.335  -6.070  1.00 87.42           N  
ATOM   4657  CA  PHE C  92     -26.988  40.655  -4.922  1.00 87.42           C  
ATOM   4658  C   PHE C  92     -27.426  41.314  -3.620  1.00 87.42           C  
ATOM   4659  CB  PHE C  92     -25.459  40.653  -5.021  1.00 87.42           C  
ATOM   4660  O   PHE C  92     -27.519  42.541  -3.540  1.00 87.42           O  
ATOM   4661  CG  PHE C  92     -24.916  39.650  -6.003  1.00 87.42           C  
ATOM   4662  CD1 PHE C  92     -25.069  38.286  -5.781  1.00 87.42           C  
ATOM   4663  CD2 PHE C  92     -24.252  40.070  -7.148  1.00 87.42           C  
ATOM   4664  CE1 PHE C  92     -24.568  37.355  -6.688  1.00 87.42           C  
ATOM   4665  CE2 PHE C  92     -23.748  39.146  -8.058  1.00 87.42           C  
ATOM   4666  CZ  PHE C  92     -23.906  37.789  -7.826  1.00 87.42           C  
ATOM   4667  N   LYS C  93     -27.872  40.542  -2.603  1.00 86.81           N  
ATOM   4668  CA  LYS C  93     -28.181  40.962  -1.239  1.00 86.81           C  
ATOM   4669  C   LYS C  93     -27.339  40.195  -0.223  1.00 86.81           C  
ATOM   4670  CB  LYS C  93     -29.668  40.767  -0.941  1.00 86.81           C  
ATOM   4671  O   LYS C  93     -26.936  39.058  -0.476  1.00 86.81           O  
ATOM   4672  CG  LYS C  93     -30.568  41.821  -1.569  1.00 86.81           C  
ATOM   4673  CD  LYS C  93     -31.996  41.719  -1.047  1.00 86.81           C  
ATOM   4674  CE  LYS C  93     -32.898  42.773  -1.675  1.00 86.81           C  
ATOM   4675  NZ  LYS C  93     -34.309  42.648  -1.201  1.00 86.81           N  
ATOM   4676  N   ASP C  94     -26.991  40.889   0.814  1.00 84.93           N  
ATOM   4677  CA  ASP C  94     -26.307  40.205   1.907  1.00 84.93           C  
ATOM   4678  C   ASP C  94     -27.108  38.996   2.385  1.00 84.93           C  
ATOM   4679  CB  ASP C  94     -26.060  41.166   3.071  1.00 84.93           C  
ATOM   4680  O   ASP C  94     -28.331  39.071   2.523  1.00 84.93           O  
ATOM   4681  CG  ASP C  94     -24.925  42.139   2.807  1.00 84.93           C  
ATOM   4682  OD1 ASP C  94     -23.990  41.795   2.052  1.00 84.93           O  
ATOM   4683  OD2 ASP C  94     -24.963  43.259   3.361  1.00 84.93           O  
ATOM   4684  N   HIS C  95     -26.439  37.931   2.299  1.00 81.13           N  
ATOM   4685  CA  HIS C  95     -27.116  36.688   2.653  1.00 81.13           C  
ATOM   4686  C   HIS C  95     -26.295  35.877   3.649  1.00 81.13           C  
ATOM   4687  CB  HIS C  95     -27.395  35.855   1.400  1.00 81.13           C  
ATOM   4688  O   HIS C  95     -25.076  35.755   3.502  1.00 81.13           O  
ATOM   4689  CG  HIS C  95     -28.299  34.689   1.644  1.00 81.13           C  
ATOM   4690  CD2 HIS C  95     -28.064  33.357   1.601  1.00 81.13           C  
ATOM   4691  ND1 HIS C  95     -29.629  34.836   1.977  1.00 81.13           N  
ATOM   4692  CE1 HIS C  95     -30.173  33.640   2.129  1.00 81.13           C  
ATOM   4693  NE2 HIS C  95     -29.244  32.725   1.906  1.00 81.13           N  
ATOM   4694  N   PHE C  96     -26.965  35.485   4.716  1.00 77.18           N  
ATOM   4695  CA  PHE C  96     -26.362  34.573   5.681  1.00 77.18           C  
ATOM   4696  C   PHE C  96     -26.626  33.123   5.292  1.00 77.18           C  
ATOM   4697  CB  PHE C  96     -26.901  34.845   7.089  1.00 77.18           C  
ATOM   4698  O   PHE C  96     -27.779  32.697   5.206  1.00 77.18           O  
ATOM   4699  CG  PHE C  96     -26.204  34.059   8.167  1.00 77.18           C  
ATOM   4700  CD1 PHE C  96     -26.761  32.885   8.661  1.00 77.18           C  
ATOM   4701  CD2 PHE C  96     -24.992  34.494   8.687  1.00 77.18           C  
ATOM   4702  CE1 PHE C  96     -26.119  32.156   9.659  1.00 77.18           C  
ATOM   4703  CE2 PHE C  96     -24.345  33.771   9.684  1.00 77.18           C  
ATOM   4704  CZ  PHE C  96     -24.910  32.603  10.170  1.00 77.18           C  
ATOM   4705  N   PHE C  97     -25.617  32.455   4.943  1.00 73.76           N  
ATOM   4706  CA  PHE C  97     -25.749  31.066   4.520  1.00 73.76           C  
ATOM   4707  C   PHE C  97     -25.762  30.132   5.723  1.00 73.76           C  
ATOM   4708  CB  PHE C  97     -24.611  30.682   3.569  1.00 73.76           C  
ATOM   4709  O   PHE C  97     -24.753  29.990   6.417  1.00 73.76           O  
ATOM   4710  CG  PHE C  97     -24.630  31.432   2.265  1.00 73.76           C  
ATOM   4711  CD1 PHE C  97     -25.404  30.986   1.201  1.00 73.76           C  
ATOM   4712  CD2 PHE C  97     -23.872  32.585   2.103  1.00 73.76           C  
ATOM   4713  CE1 PHE C  97     -25.424  31.679  -0.007  1.00 73.76           C  
ATOM   4714  CE2 PHE C  97     -23.887  33.283   0.898  1.00 73.76           C  
ATOM   4715  CZ  PHE C  97     -24.662  32.827  -0.156  1.00 73.76           C  
ATOM   4716  N   LYS C  98     -26.951  29.477   6.138  1.00 70.48           N  
ATOM   4717  CA  LYS C  98     -27.065  28.559   7.267  1.00 70.48           C  
ATOM   4718  C   LYS C  98     -26.298  27.266   7.004  1.00 70.48           C  
ATOM   4719  CB  LYS C  98     -28.534  28.247   7.559  1.00 70.48           C  
ATOM   4720  O   LYS C  98     -25.712  26.688   7.922  1.00 70.48           O  
ATOM   4721  CG  LYS C  98     -29.287  29.385   8.232  1.00 70.48           C  
ATOM   4722  CD  LYS C  98     -30.713  28.981   8.583  1.00 70.48           C  
ATOM   4723  CE  LYS C  98     -31.495  30.146   9.174  1.00 70.48           C  
ATOM   4724  NZ  LYS C  98     -32.898  29.759   9.508  1.00 70.48           N  
ATOM   4725  N   LYS C  99     -26.284  26.757   5.690  1.00 68.21           N  
ATOM   4726  CA  LYS C  99     -25.526  25.588   5.252  1.00 68.21           C  
ATOM   4727  C   LYS C  99     -24.372  25.992   4.339  1.00 68.21           C  
ATOM   4728  CB  LYS C  99     -26.440  24.594   4.534  1.00 68.21           C  
ATOM   4729  O   LYS C  99     -24.490  26.945   3.566  1.00 68.21           O  
ATOM   4730  CG  LYS C  99     -27.466  23.931   5.440  1.00 68.21           C  
ATOM   4731  CD  LYS C  99     -28.304  22.908   4.682  1.00 68.21           C  
ATOM   4732  CE  LYS C  99     -29.384  22.302   5.568  1.00 68.21           C  
ATOM   4733  NZ  LYS C  99     -30.218  21.311   4.824  1.00 68.21           N  
ATOM   4734  N   PRO C 100     -23.269  25.464   4.575  1.00 64.13           N  
ATOM   4735  CA  PRO C 100     -22.129  25.803   3.720  1.00 64.13           C  
ATOM   4736  C   PRO C 100     -22.464  25.724   2.232  1.00 64.13           C  
ATOM   4737  CB  PRO C 100     -21.080  24.755   4.100  1.00 64.13           C  
ATOM   4738  O   PRO C 100     -23.092  24.760   1.787  1.00 64.13           O  
ATOM   4739  CG  PRO C 100     -21.699  23.982   5.219  1.00 64.13           C  
ATOM   4740  CD  PRO C 100     -23.131  24.413   5.361  1.00 64.13           C  
ATOM   4741  N   LYS C 101     -22.285  26.815   1.546  1.00 71.13           N  
ATOM   4742  CA  LYS C 101     -22.496  26.903   0.104  1.00 71.13           C  
ATOM   4743  C   LYS C 101     -21.210  27.295  -0.618  1.00 71.13           C  
ATOM   4744  CB  LYS C 101     -23.604  27.908  -0.216  1.00 71.13           C  
ATOM   4745  O   LYS C 101     -20.341  27.948  -0.037  1.00 71.13           O  
ATOM   4746  CG  LYS C 101     -25.008  27.388   0.054  1.00 71.13           C  
ATOM   4747  CD  LYS C 101     -25.651  26.831  -1.210  1.00 71.13           C  
ATOM   4748  CE  LYS C 101     -27.101  26.433  -0.973  1.00 71.13           C  
ATOM   4749  NZ  LYS C 101     -27.720  25.840  -2.196  1.00 71.13           N  
ATOM   4750  N   PHE C 102     -20.946  26.787  -1.763  1.00 71.78           N  
ATOM   4751  CA  PHE C 102     -19.779  27.141  -2.563  1.00 71.78           C  
ATOM   4752  C   PHE C 102     -20.028  28.425  -3.345  1.00 71.78           C  
ATOM   4753  CB  PHE C 102     -19.419  26.003  -3.524  1.00 71.78           C  
ATOM   4754  O   PHE C 102     -21.145  28.672  -3.804  1.00 71.78           O  
ATOM   4755  CG  PHE C 102     -18.775  24.822  -2.850  1.00 71.78           C  
ATOM   4756  CD1 PHE C 102     -17.407  24.802  -2.608  1.00 71.78           C  
ATOM   4757  CD2 PHE C 102     -19.539  23.729  -2.459  1.00 71.78           C  
ATOM   4758  CE1 PHE C 102     -16.808  23.710  -1.985  1.00 71.78           C  
ATOM   4759  CE2 PHE C 102     -18.947  22.634  -1.836  1.00 71.78           C  
ATOM   4760  CZ  PHE C 102     -17.582  22.626  -1.601  1.00 71.78           C  
ATOM   4761  N   CYS C 103     -19.092  29.273  -3.353  1.00 72.16           N  
ATOM   4762  CA  CYS C 103     -19.138  30.466  -4.190  1.00 72.16           C  
ATOM   4763  C   CYS C 103     -19.180  30.095  -5.667  1.00 72.16           C  
ATOM   4764  CB  CYS C 103     -17.930  31.361  -3.914  1.00 72.16           C  
ATOM   4765  O   CYS C 103     -18.416  29.240  -6.119  1.00 72.16           O  
ATOM   4766  SG  CYS C 103     -17.868  32.841  -4.948  1.00 72.16           S  
ATOM   4767  N   ASP C 104     -20.176  30.621  -6.367  1.00 75.53           N  
ATOM   4768  CA  ASP C 104     -20.387  30.308  -7.777  1.00 75.53           C  
ATOM   4769  C   ASP C 104     -19.287  30.913  -8.646  1.00 75.53           C  
ATOM   4770  CB  ASP C 104     -21.757  30.809  -8.239  1.00 75.53           C  
ATOM   4771  O   ASP C 104     -19.167  30.579  -9.826  1.00 75.53           O  
ATOM   4772  CG  ASP C 104     -22.910  30.024  -7.638  1.00 75.53           C  
ATOM   4773  OD1 ASP C 104     -22.851  28.775  -7.616  1.00 75.53           O  
ATOM   4774  OD2 ASP C 104     -23.887  30.659  -7.186  1.00 75.53           O  
ATOM   4775  N   VAL C 105     -18.440  31.743  -8.026  1.00 70.29           N  
ATOM   4776  CA  VAL C 105     -17.362  32.376  -8.778  1.00 70.29           C  
ATOM   4777  C   VAL C 105     -16.043  31.662  -8.491  1.00 70.29           C  
ATOM   4778  CB  VAL C 105     -17.240  33.879  -8.440  1.00 70.29           C  
ATOM   4779  O   VAL C 105     -15.421  31.104  -9.398  1.00 70.29           O  
ATOM   4780  CG1 VAL C 105     -16.081  34.513  -9.207  1.00 70.29           C  
ATOM   4781  CG2 VAL C 105     -18.549  34.603  -8.748  1.00 70.29           C  
ATOM   4782  N   CYS C 106     -15.560  31.533  -7.321  1.00 61.25           N  
ATOM   4783  CA  CYS C 106     -14.250  30.994  -6.974  1.00 61.25           C  
ATOM   4784  C   CYS C 106     -14.349  29.520  -6.599  1.00 61.25           C  
ATOM   4785  CB  CYS C 106     -13.635  31.783  -5.819  1.00 61.25           C  
ATOM   4786  O   CYS C 106     -13.329  28.844  -6.448  1.00 61.25           O  
ATOM   4787  SG  CYS C 106     -14.488  31.554  -4.244  1.00 61.25           S  
ATOM   4788  N   ALA C 107     -15.575  28.935  -6.516  1.00 64.69           N  
ATOM   4789  CA  ALA C 107     -15.877  27.540  -6.206  1.00 64.69           C  
ATOM   4790  C   ALA C 107     -15.408  27.176  -4.800  1.00 64.69           C  
ATOM   4791  CB  ALA C 107     -15.233  26.615  -7.235  1.00 64.69           C  
ATOM   4792  O   ALA C 107     -15.353  25.997  -4.443  1.00 64.69           O  
ATOM   4793  N   ARG C 108     -14.970  28.136  -3.971  1.00 63.89           N  
ATOM   4794  CA  ARG C 108     -14.576  27.903  -2.586  1.00 63.89           C  
ATOM   4795  C   ARG C 108     -15.786  27.937  -1.659  1.00 63.89           C  
ATOM   4796  CB  ARG C 108     -13.544  28.940  -2.138  1.00 63.89           C  
ATOM   4797  O   ARG C 108     -16.766  28.632  -1.935  1.00 63.89           O  
ATOM   4798  CG  ARG C 108     -12.159  28.725  -2.727  1.00 63.89           C  
ATOM   4799  CD  ARG C 108     -11.155  29.736  -2.192  1.00 63.89           C  
ATOM   4800  NE  ARG C 108      -9.844  29.576  -2.815  1.00 63.89           N  
ATOM   4801  NH1 ARG C 108      -8.907  31.429  -1.803  1.00 63.89           N  
ATOM   4802  NH2 ARG C 108      -7.659  30.146  -3.234  1.00 63.89           N  
ATOM   4803  CZ  ARG C 108      -8.806  30.384  -2.616  1.00 63.89           C  
ATOM   4804  N   MET C 109     -15.770  27.190  -0.733  1.00 66.67           N  
ATOM   4805  CA  MET C 109     -16.876  27.064   0.212  1.00 66.67           C  
ATOM   4806  C   MET C 109     -17.086  28.364   0.981  1.00 66.67           C  
ATOM   4807  CB  MET C 109     -16.621  25.914   1.189  1.00 66.67           C  
ATOM   4808  O   MET C 109     -16.121  29.002   1.406  1.00 66.67           O  
ATOM   4809  CG  MET C 109     -17.711  24.854   1.185  1.00 66.67           C  
ATOM   4810  SD  MET C 109     -17.391  23.513   2.396  1.00 66.67           S  
ATOM   4811  CE  MET C 109     -15.597  23.692   2.605  1.00 66.67           C  
ATOM   4812  N   ILE C 110     -18.280  28.837   1.059  1.00 67.27           N  
ATOM   4813  CA  ILE C 110     -18.656  29.965   1.904  1.00 67.27           C  
ATOM   4814  C   ILE C 110     -18.866  29.486   3.339  1.00 67.27           C  
ATOM   4815  CB  ILE C 110     -19.930  30.664   1.380  1.00 67.27           C  
ATOM   4816  O   ILE C 110     -19.845  28.796   3.632  1.00 67.27           O  
ATOM   4817  CG1 ILE C 110     -19.736  31.107  -0.075  1.00 67.27           C  
ATOM   4818  CG2 ILE C 110     -20.297  31.855   2.270  1.00 67.27           C  
ATOM   4819  CD1 ILE C 110     -21.002  31.633  -0.736  1.00 67.27           C  
ATOM   4820  N   VAL C 111     -17.904  29.242   4.131  1.00 53.41           N  
ATOM   4821  CA  VAL C 111     -17.918  28.529   5.404  1.00 53.41           C  
ATOM   4822  C   VAL C 111     -18.082  29.523   6.551  1.00 53.41           C  
ATOM   4823  CB  VAL C 111     -16.632  27.695   5.601  1.00 53.41           C  
ATOM   4824  O   VAL C 111     -18.108  30.736   6.330  1.00 53.41           O  
ATOM   4825  CG1 VAL C 111     -16.889  26.523   6.548  1.00 53.41           C  
ATOM   4826  CG2 VAL C 111     -16.110  27.194   4.256  1.00 53.41           C  
ATOM   4827  N   LEU C 112     -17.329  29.650   7.493  1.00 49.55           N  
ATOM   4828  CA  LEU C 112     -17.142  29.827   8.928  1.00 49.55           C  
ATOM   4829  C   LEU C 112     -17.889  31.059   9.427  1.00 49.55           C  
ATOM   4830  CB  LEU C 112     -15.653  29.949   9.263  1.00 49.55           C  
ATOM   4831  O   LEU C 112     -18.954  31.397   8.905  1.00 49.55           O  
ATOM   4832  CG  LEU C 112     -14.848  28.648   9.258  1.00 49.55           C  
ATOM   4833  CD1 LEU C 112     -13.371  28.940   9.016  1.00 49.55           C  
ATOM   4834  CD2 LEU C 112     -15.041  27.894  10.570  1.00 49.55           C  
ATOM   4835  N   ASN C 113     -17.026  32.094  10.219  1.00 47.83           N  
ATOM   4836  CA  ASN C 113     -17.384  33.329  10.910  1.00 47.83           C  
ATOM   4837  C   ASN C 113     -18.141  34.285   9.994  1.00 47.83           C  
ATOM   4838  CB  ASN C 113     -16.135  34.010  11.473  1.00 47.83           C  
ATOM   4839  O   ASN C 113     -18.776  35.231  10.464  1.00 47.83           O  
ATOM   4840  CG  ASN C 113     -15.626  33.345  12.737  1.00 47.83           C  
ATOM   4841  ND2 ASN C 113     -14.397  33.667  13.123  1.00 47.83           N  
ATOM   4842  OD1 ASN C 113     -16.331  32.548  13.361  1.00 47.83           O  
ATOM   4843  N   ASN C 114     -17.846  34.120   8.663  1.00 51.32           N  
ATOM   4844  CA  ASN C 114     -18.490  35.072   7.765  1.00 51.32           C  
ATOM   4845  C   ASN C 114     -19.587  34.409   6.938  1.00 51.32           C  
ATOM   4846  CB  ASN C 114     -17.457  35.729   6.848  1.00 51.32           C  
ATOM   4847  O   ASN C 114     -19.338  33.954   5.820  1.00 51.32           O  
ATOM   4848  CG  ASN C 114     -16.897  37.015   7.425  1.00 51.32           C  
ATOM   4849  ND2 ASN C 114     -15.811  37.504   6.839  1.00 51.32           N  
ATOM   4850  OD1 ASN C 114     -17.436  37.563   8.390  1.00 51.32           O  
ATOM   4851  N   LYS C 115     -20.361  33.586   7.515  1.00 61.29           N  
ATOM   4852  CA  LYS C 115     -21.535  32.995   6.879  1.00 61.29           C  
ATOM   4853  C   LYS C 115     -22.281  34.026   6.036  1.00 61.29           C  
ATOM   4854  CB  LYS C 115     -22.473  32.401   7.931  1.00 61.29           C  
ATOM   4855  O   LYS C 115     -23.410  33.783   5.605  1.00 61.29           O  
ATOM   4856  CG  LYS C 115     -21.913  31.176   8.638  1.00 61.29           C  
ATOM   4857  CD  LYS C 115     -22.936  30.559   9.583  1.00 61.29           C  
ATOM   4858  CE  LYS C 115     -22.373  29.339  10.299  1.00 61.29           C  
ATOM   4859  NZ  LYS C 115     -23.365  28.745  11.245  1.00 61.29           N  
ATOM   4860  N   PHE C 116     -21.530  35.077   5.961  1.00 73.35           N  
ATOM   4861  CA  PHE C 116     -22.155  36.147   5.192  1.00 73.35           C  
ATOM   4862  C   PHE C 116     -21.593  36.197   3.777  1.00 73.35           C  
ATOM   4863  CB  PHE C 116     -21.952  37.498   5.886  1.00 73.35           C  
ATOM   4864  O   PHE C 116     -20.380  36.095   3.581  1.00 73.35           O  
ATOM   4865  CG  PHE C 116     -22.956  37.781   6.970  1.00 73.35           C  
ATOM   4866  CD1 PHE C 116     -24.206  38.305   6.660  1.00 73.35           C  
ATOM   4867  CD2 PHE C 116     -22.651  37.523   8.300  1.00 73.35           C  
ATOM   4868  CE1 PHE C 116     -25.137  38.567   7.662  1.00 73.35           C  
ATOM   4869  CE2 PHE C 116     -23.577  37.783   9.306  1.00 73.35           C  
ATOM   4870  CZ  PHE C 116     -24.819  38.306   8.985  1.00 73.35           C  
ATOM   4871  N   GLY C 117     -22.340  36.030   2.844  1.00 77.92           N  
ATOM   4872  CA  GLY C 117     -22.048  36.226   1.433  1.00 77.92           C  
ATOM   4873  C   GLY C 117     -23.153  36.953   0.690  1.00 77.92           C  
ATOM   4874  O   GLY C 117     -23.929  37.696   1.294  1.00 77.92           O  
ATOM   4875  N   LEU C 118     -23.041  36.935  -0.658  1.00 86.75           N  
ATOM   4876  CA  LEU C 118     -24.034  37.600  -1.495  1.00 86.75           C  
ATOM   4877  C   LEU C 118     -24.843  36.583  -2.292  1.00 86.75           C  
ATOM   4878  CB  LEU C 118     -23.357  38.590  -2.447  1.00 86.75           C  
ATOM   4879  O   LEU C 118     -24.318  35.541  -2.691  1.00 86.75           O  
ATOM   4880  CG  LEU C 118     -22.563  39.723  -1.794  1.00 86.75           C  
ATOM   4881  CD1 LEU C 118     -21.558  40.304  -2.784  1.00 86.75           C  
ATOM   4882  CD2 LEU C 118     -23.504  40.808  -1.280  1.00 86.75           C  
ATOM   4883  N   ARG C 119     -26.083  36.713  -2.239  1.00 86.38           N  
ATOM   4884  CA  ARG C 119     -26.979  35.879  -3.034  1.00 86.38           C  
ATOM   4885  C   ARG C 119     -27.833  36.729  -3.969  1.00 86.38           C  
ATOM   4886  CB  ARG C 119     -27.876  35.035  -2.126  1.00 86.38           C  
ATOM   4887  O   ARG C 119     -28.426  37.723  -3.544  1.00 86.38           O  
ATOM   4888  CG  ARG C 119     -28.741  34.033  -2.874  1.00 86.38           C  
ATOM   4889  CD  ARG C 119     -29.525  33.143  -1.920  1.00 86.38           C  
ATOM   4890  NE  ARG C 119     -30.254  32.098  -2.633  1.00 86.38           N  
ATOM   4891  NH1 ARG C 119     -32.012  32.015  -1.138  1.00 86.38           N  
ATOM   4892  NH2 ARG C 119     -31.994  30.638  -2.971  1.00 86.38           N  
ATOM   4893  CZ  ARG C 119     -31.418  31.586  -2.246  1.00 86.38           C  
ATOM   4894  N   CYS C 120     -27.840  36.318  -5.260  1.00 84.05           N  
ATOM   4895  CA  CYS C 120     -28.673  37.032  -6.221  1.00 84.05           C  
ATOM   4896  C   CYS C 120     -30.148  36.719  -6.002  1.00 84.05           C  
ATOM   4897  CB  CYS C 120     -28.272  36.669  -7.651  1.00 84.05           C  
ATOM   4898  O   CYS C 120     -30.523  35.557  -5.835  1.00 84.05           O  
ATOM   4899  SG  CYS C 120     -29.256  37.502  -8.916  1.00 84.05           S  
ATOM   4900  N   LYS C 121     -30.997  37.679  -5.897  1.00 82.49           N  
ATOM   4901  CA  LYS C 121     -32.430  37.518  -5.669  1.00 82.49           C  
ATOM   4902  C   LYS C 121     -33.109  36.870  -6.872  1.00 82.49           C  
ATOM   4903  CB  LYS C 121     -33.081  38.868  -5.364  1.00 82.49           C  
ATOM   4904  O   LYS C 121     -34.136  36.203  -6.728  1.00 82.49           O  
ATOM   4905  CG  LYS C 121     -32.913  39.324  -3.922  1.00 82.49           C  
ATOM   4906  CD  LYS C 121     -33.758  40.557  -3.625  1.00 82.49           C  
ATOM   4907  CE  LYS C 121     -33.583  41.021  -2.185  1.00 82.49           C  
ATOM   4908  NZ  LYS C 121     -34.409  42.230  -1.889  1.00 82.49           N  
ATOM   4909  N   ASN C 122     -32.476  36.949  -8.060  1.00 79.73           N  
ATOM   4910  CA  ASN C 122     -33.100  36.459  -9.285  1.00 79.73           C  
ATOM   4911  C   ASN C 122     -32.640  35.044  -9.622  1.00 79.73           C  
ATOM   4912  CB  ASN C 122     -32.808  37.405 -10.452  1.00 79.73           C  
ATOM   4913  O   ASN C 122     -33.454  34.122  -9.693  1.00 79.73           O  
ATOM   4914  CG  ASN C 122     -33.553  38.720 -10.338  1.00 79.73           C  
ATOM   4915  ND2 ASN C 122     -33.185  39.684 -11.174  1.00 79.73           N  
ATOM   4916  OD1 ASN C 122     -34.451  38.869  -9.505  1.00 79.73           O  
ATOM   4917  N   CYS C 123     -31.370  34.804  -9.838  1.00 72.55           N  
ATOM   4918  CA  CYS C 123     -30.833  33.538 -10.324  1.00 72.55           C  
ATOM   4919  C   CYS C 123     -30.344  32.674  -9.168  1.00 72.55           C  
ATOM   4920  CB  CYS C 123     -29.690  33.783 -11.308  1.00 72.55           C  
ATOM   4921  O   CYS C 123     -29.989  31.510  -9.364  1.00 72.55           O  
ATOM   4922  SG  CYS C 123     -28.242  34.565 -10.563  1.00 72.55           S  
ATOM   4923  N   LYS C 124     -30.382  33.113  -7.874  1.00 79.00           N  
ATOM   4924  CA  LYS C 124     -30.000  32.437  -6.638  1.00 79.00           C  
ATOM   4925  C   LYS C 124     -28.517  32.080  -6.642  1.00 79.00           C  
ATOM   4926  CB  LYS C 124     -30.842  31.176  -6.433  1.00 79.00           C  
ATOM   4927  O   LYS C 124     -28.099  31.133  -5.973  1.00 79.00           O  
ATOM   4928  CG  LYS C 124     -32.334  31.443  -6.301  1.00 79.00           C  
ATOM   4929  CD  LYS C 124     -32.684  31.986  -4.921  1.00 79.00           C  
ATOM   4930  CE  LYS C 124     -34.191  32.095  -4.728  1.00 79.00           C  
ATOM   4931  NZ  LYS C 124     -34.538  32.664  -3.392  1.00 79.00           N  
ATOM   4932  N   THR C 125     -27.610  32.769  -7.374  1.00 81.43           N  
ATOM   4933  CA  THR C 125     -26.159  32.623  -7.396  1.00 81.43           C  
ATOM   4934  C   THR C 125     -25.546  33.115  -6.087  1.00 81.43           C  
ATOM   4935  CB  THR C 125     -25.538  33.392  -8.577  1.00 81.43           C  
ATOM   4936  O   THR C 125     -25.869  34.208  -5.617  1.00 81.43           O  
ATOM   4937  CG2 THR C 125     -24.040  33.125  -8.681  1.00 81.43           C
[truncated: 156,088 more chars]
