# Supplementary material for: AI-guided pipeline for protein–protein interaction drug discovery identifies a SARS-CoV-2 inhibitor
Source: Mol Syst Biol. 2024 Mar 11;20(4):428–57. doi: 10.1038/s44320-024-00019-8 (PMC10987651; doi:10.1038/s44320-024-00019-8)
Supplement: Supplementary file 12 — Source Data Fig. 2 [file 44320_2024_19_MOESM12_ESM.zip › Source Data Figure EV3-EV4/ColabFold/CNN1_PGAP2_unrelaxed_rank_4_model_4.pdb]

MODEL     1                                                                     
ATOM      1  N   MET B   1     -23.364  28.068  -1.088  1.00 21.56           N  
ATOM      2  CA  MET B   1     -22.088  27.624  -0.535  1.00 21.56           C  
ATOM      3  C   MET B   1     -22.261  26.343   0.274  1.00 21.56           C  
ATOM      4  CB  MET B   1     -21.472  28.717   0.341  1.00 21.56           C  
ATOM      5  O   MET B   1     -22.913  26.348   1.320  1.00 21.56           O  
ATOM      6  CG  MET B   1     -20.737  29.791  -0.445  1.00 21.56           C  
ATOM      7  SD  MET B   1     -19.569  30.749   0.597  1.00 21.56           S  
ATOM      8  CE  MET B   1     -18.646  31.635  -0.689  1.00 21.56           C  
ATOM      9  N   SER B   2     -22.494  25.182  -0.444  1.00 20.97           N  
ATOM     10  CA  SER B   2     -23.145  23.923  -0.098  1.00 20.97           C  
ATOM     11  C   SER B   2     -22.295  23.111   0.874  1.00 20.97           C  
ATOM     12  CB  SER B   2     -23.422  23.099  -1.356  1.00 20.97           C  
ATOM     13  O   SER B   2     -21.135  22.806   0.588  1.00 20.97           O  
ATOM     14  OG  SER B   2     -24.554  23.601  -2.046  1.00 20.97           O  
ATOM     15  N   SER B   3     -22.308  23.507   2.198  1.00 23.39           N  
ATOM     16  CA  SER B   3     -21.584  22.903   3.312  1.00 23.39           C  
ATOM     17  C   SER B   3     -21.790  21.393   3.351  1.00 23.39           C  
ATOM     18  CB  SER B   3     -22.029  23.521   4.638  1.00 23.39           C  
ATOM     19  O   SER B   3     -22.902  20.918   3.591  1.00 23.39           O  
ATOM     20  OG  SER B   3     -23.294  24.144   4.503  1.00 23.39           O  
ATOM     21  N   ALA B   4     -21.321  20.746   2.266  1.00 24.44           N  
ATOM     22  CA  ALA B   4     -21.519  19.309   2.096  1.00 24.44           C  
ATOM     23  C   ALA B   4     -20.943  18.532   3.276  1.00 24.44           C  
ATOM     24  CB  ALA B   4     -20.885  18.835   0.791  1.00 24.44           C  
ATOM     25  O   ALA B   4     -19.751  18.639   3.575  1.00 24.44           O  
ATOM     26  N   HIS B   5     -21.669  18.449   4.421  1.00 24.81           N  
ATOM     27  CA  HIS B   5     -21.438  17.907   5.756  1.00 24.81           C  
ATOM     28  C   HIS B   5     -21.156  16.410   5.701  1.00 24.81           C  
ATOM     29  CB  HIS B   5     -22.641  18.182   6.661  1.00 24.81           C  
ATOM     30  O   HIS B   5     -21.924  15.650   5.105  1.00 24.81           O  
ATOM     31  CG  HIS B   5     -22.653  19.561   7.240  1.00 24.81           C  
ATOM     32  CD2 HIS B   5     -23.393  20.650   6.927  1.00 24.81           C  
ATOM     33  ND1 HIS B   5     -21.824  19.941   8.273  1.00 24.81           N  
ATOM     34  CE1 HIS B   5     -22.055  21.209   8.571  1.00 24.81           C  
ATOM     35  NE2 HIS B   5     -23.003  21.662   7.769  1.00 24.81           N  
ATOM     36  N   PHE B   6     -19.899  16.064   5.358  1.00 29.59           N  
ATOM     37  CA  PHE B   6     -19.596  14.649   5.540  1.00 29.59           C  
ATOM     38  C   PHE B   6     -20.193  14.129   6.842  1.00 29.59           C  
ATOM     39  CB  PHE B   6     -18.081  14.417   5.528  1.00 29.59           C  
ATOM     40  O   PHE B   6     -19.983  14.717   7.905  1.00 29.59           O  
ATOM     41  CG  PHE B   6     -17.539  14.016   4.183  1.00 29.59           C  
ATOM     42  CD1 PHE B   6     -17.569  12.689   3.773  1.00 29.59           C  
ATOM     43  CD2 PHE B   6     -16.999  14.967   3.327  1.00 29.59           C  
ATOM     44  CE1 PHE B   6     -17.068  12.314   2.529  1.00 29.59           C  
ATOM     45  CE2 PHE B   6     -16.496  14.601   2.082  1.00 29.59           C  
ATOM     46  CZ  PHE B   6     -16.531  13.274   1.685  1.00 29.59           C  
ATOM     47  N   ASN B   7     -21.412  13.564   6.728  1.00 27.94           N  
ATOM     48  CA  ASN B   7     -22.175  13.122   7.890  1.00 27.94           C  
ATOM     49  C   ASN B   7     -21.383  12.129   8.736  1.00 27.94           C  
ATOM     50  CB  ASN B   7     -23.507  12.506   7.456  1.00 27.94           C  
ATOM     51  O   ASN B   7     -21.103  11.014   8.292  1.00 27.94           O  
ATOM     52  CG  ASN B   7     -24.663  13.480   7.563  1.00 27.94           C  
ATOM     53  ND2 ASN B   7     -25.763  13.171   6.885  1.00 27.94           N  
ATOM     54  OD1 ASN B   7     -24.569  14.502   8.247  1.00 27.94           O  
ATOM     55  N   ARG B   8     -20.269  12.567   9.385  1.00 32.57           N  
ATOM     56  CA  ARG B   8     -19.626  11.677  10.346  1.00 32.57           C  
ATOM     57  C   ARG B   8     -20.657  11.017  11.256  1.00 32.57           C  
ATOM     58  CB  ARG B   8     -18.600  12.442  11.185  1.00 32.57           C  
ATOM     59  O   ARG B   8     -21.614  11.662  11.688  1.00 32.57           O  
ATOM     60  CG  ARG B   8     -17.188  11.886  11.090  1.00 32.57           C  
ATOM     61  CD  ARG B   8     -16.211  12.678  11.947  1.00 32.57           C  
ATOM     62  NE  ARG B   8     -14.844  12.187  11.799  1.00 32.57           N  
ATOM     63  NH1 ARG B   8     -13.884  13.867  13.061  1.00 32.57           N  
ATOM     64  NH2 ARG B   8     -12.572  12.232  12.134  1.00 32.57           N  
ATOM     65  CZ  ARG B   8     -13.770  12.763  12.332  1.00 32.57           C  
ATOM     66  N   GLY B   9     -20.962   9.728  10.948  1.00 32.25           N  
ATOM     67  CA  GLY B   9     -21.927   9.077  11.820  1.00 32.25           C  
ATOM     68  C   GLY B   9     -21.756   9.447  13.281  1.00 32.25           C  
ATOM     69  O   GLY B   9     -20.779  10.102  13.651  1.00 32.25           O  
ATOM     70  N   PRO B  10     -22.823   9.589  14.015  1.00 35.82           N  
ATOM     71  CA  PRO B  10     -22.706   9.903  15.441  1.00 35.82           C  
ATOM     72  C   PRO B  10     -21.649   9.057  16.146  1.00 35.82           C  
ATOM     73  CB  PRO B  10     -24.104   9.597  15.985  1.00 35.82           C  
ATOM     74  O   PRO B  10     -21.446   7.893  15.790  1.00 35.82           O  
ATOM     75  CG  PRO B  10     -24.842   9.002  14.830  1.00 35.82           C  
ATOM     76  CD  PRO B  10     -23.940   9.017  13.629  1.00 35.82           C  
ATOM     77  N   ALA B  11     -20.464   9.675  16.531  1.00 41.53           N  
ATOM     78  CA  ALA B  11     -19.556   8.935  17.404  1.00 41.53           C  
ATOM     79  C   ALA B  11     -20.312   8.292  18.563  1.00 41.53           C  
ATOM     80  CB  ALA B  11     -18.459   9.855  17.933  1.00 41.53           C  
ATOM     81  O   ALA B  11     -21.121   8.948  19.224  1.00 41.53           O  
ATOM     82  N   TYR B  12     -20.698   7.015  18.482  1.00 43.33           N  
ATOM     83  CA  TYR B  12     -21.358   6.362  19.607  1.00 43.33           C  
ATOM     84  C   TYR B  12     -20.336   5.808  20.592  1.00 43.33           C  
ATOM     85  CB  TYR B  12     -22.273   5.236  19.115  1.00 43.33           C  
ATOM     86  O   TYR B  12     -19.163   5.641  20.250  1.00 43.33           O  
ATOM     87  CG  TYR B  12     -23.482   5.725  18.355  1.00 43.33           C  
ATOM     88  CD1 TYR B  12     -24.625   6.152  19.027  1.00 43.33           C  
ATOM     89  CD2 TYR B  12     -23.485   5.760  16.965  1.00 43.33           C  
ATOM     90  CE1 TYR B  12     -25.743   6.601  18.332  1.00 43.33           C  
ATOM     91  CE2 TYR B  12     -24.597   6.208  16.259  1.00 43.33           C  
ATOM     92  OH  TYR B  12     -26.823   7.069  16.256  1.00 43.33           O  
ATOM     93  CZ  TYR B  12     -25.719   6.626  16.950  1.00 43.33           C  
ATOM     94  N   GLY B  13     -20.525   5.735  21.830  1.00 53.83           N  
ATOM     95  CA  GLY B  13     -19.793   5.116  22.923  1.00 53.83           C  
ATOM     96  C   GLY B  13     -18.596   5.931  23.376  1.00 53.83           C  
ATOM     97  O   GLY B  13     -18.711   7.135  23.611  1.00 53.83           O  
ATOM     98  N   LEU B  14     -17.348   5.308  23.418  1.00 53.74           N  
ATOM     99  CA  LEU B  14     -16.078   5.824  23.916  1.00 53.74           C  
ATOM    100  C   LEU B  14     -15.544   6.925  23.006  1.00 53.74           C  
ATOM    101  CB  LEU B  14     -15.048   4.697  24.031  1.00 53.74           C  
ATOM    102  O   LEU B  14     -14.989   7.917  23.483  1.00 53.74           O  
ATOM    103  CG  LEU B  14     -14.684   4.253  25.448  1.00 53.74           C  
ATOM    104  CD1 LEU B  14     -14.838   2.742  25.587  1.00 53.74           C  
ATOM    105  CD2 LEU B  14     -13.263   4.685  25.796  1.00 53.74           C  
ATOM    106  N   SER B  15     -15.956   6.888  21.771  1.00 49.86           N  
ATOM    107  CA  SER B  15     -15.441   7.868  20.820  1.00 49.86           C  
ATOM    108  C   SER B  15     -16.160   9.206  20.961  1.00 49.86           C  
ATOM    109  CB  SER B  15     -15.585   7.352  19.387  1.00 49.86           C  
ATOM    110  O   SER B  15     -15.531  10.264  20.901  1.00 49.86           O  
ATOM    111  OG  SER B  15     -14.890   6.128  19.222  1.00 49.86           O  
ATOM    112  N   ALA B  16     -17.458   9.240  21.018  1.00 54.22           N  
ATOM    113  CA  ALA B  16     -18.228  10.464  21.224  1.00 54.22           C  
ATOM    114  C   ALA B  16     -17.833  11.147  22.530  1.00 54.22           C  
ATOM    115  CB  ALA B  16     -19.724  10.159  21.218  1.00 54.22           C  
ATOM    116  O   ALA B  16     -17.729  12.375  22.589  1.00 54.22           O  
ATOM    117  N   GLU B  17     -17.641  10.259  23.529  1.00 59.72           N  
ATOM    118  CA  GLU B  17     -17.236  10.784  24.829  1.00 59.72           C  
ATOM    119  C   GLU B  17     -15.877  11.473  24.747  1.00 59.72           C  
ATOM    120  CB  GLU B  17     -17.197   9.665  25.873  1.00 59.72           C  
ATOM    121  O   GLU B  17     -15.676  12.535  25.340  1.00 59.72           O  
ATOM    122  CG  GLU B  17     -17.754  10.070  27.230  1.00 59.72           C  
ATOM    123  CD  GLU B  17     -17.786   8.926  28.231  1.00 59.72           C  
ATOM    124  OE1 GLU B  17     -18.157   9.156  29.404  1.00 59.72           O  
ATOM    125  OE2 GLU B  17     -17.437   7.790  27.838  1.00 59.72           O  
ATOM    126  N   VAL B  18     -14.947  10.945  24.019  1.00 60.42           N  
ATOM    127  CA  VAL B  18     -13.610  11.504  23.851  1.00 60.42           C  
ATOM    128  C   VAL B  18     -13.689  12.809  23.062  1.00 60.42           C  
ATOM    129  CB  VAL B  18     -12.664  10.509  23.141  1.00 60.42           C  
ATOM    130  O   VAL B  18     -13.030  13.792  23.408  1.00 60.42           O  
ATOM    131  CG1 VAL B  18     -11.331  11.176  22.806  1.00 60.42           C  
ATOM    132  CG2 VAL B  18     -12.443   9.271  24.010  1.00 60.42           C  
ATOM    133  N   LYS B  19     -14.502  12.786  22.016  1.00 60.89           N  
ATOM    134  CA  LYS B  19     -14.671  13.984  21.198  1.00 60.89           C  
ATOM    135  C   LYS B  19     -15.234  15.138  22.023  1.00 60.89           C  
ATOM    136  CB  LYS B  19     -15.587  13.695  20.008  1.00 60.89           C  
ATOM    137  O   LYS B  19     -14.784  16.278  21.892  1.00 60.89           O  
ATOM    138  CG  LYS B  19     -15.461  14.700  18.872  1.00 60.89           C  
ATOM    139  CD  LYS B  19     -16.382  14.350  17.711  1.00 60.89           C  
ATOM    140  CE  LYS B  19     -16.361  15.427  16.635  1.00 60.89           C  
ATOM    141  NZ  LYS B  19     -17.184  15.042  15.449  1.00 60.89           N  
ATOM    142  N   ASN B  20     -16.238  14.829  22.801  1.00 62.19           N  
ATOM    143  CA  ASN B  20     -16.832  15.846  23.663  1.00 62.19           C  
ATOM    144  C   ASN B  20     -15.836  16.354  24.701  1.00 62.19           C  
ATOM    145  CB  ASN B  20     -18.085  15.300  24.352  1.00 62.19           C  
ATOM    146  O   ASN B  20     -15.780  17.553  24.980  1.00 62.19           O  
ATOM    147  CG  ASN B  20     -19.346  15.540  23.546  1.00 62.19           C  
ATOM    148  ND2 ASN B  20     -20.416  14.835  23.895  1.00 62.19           N  
ATOM    149  OD1 ASN B  20     -19.359  16.351  22.617  1.00 62.19           O  
ATOM    150  N   LYS B  21     -15.060  15.403  25.229  1.00 62.44           N  
ATOM    151  CA  LYS B  21     -14.047  15.780  26.211  1.00 62.44           C  
ATOM    152  C   LYS B  21     -12.978  16.670  25.584  1.00 62.44           C  
ATOM    153  CB  LYS B  21     -13.401  14.535  26.821  1.00 62.44           C  
ATOM    154  O   LYS B  21     -12.524  17.634  26.204  1.00 62.44           O  
ATOM    155  CG  LYS B  21     -14.180  13.942  27.986  1.00 62.44           C  
ATOM    156  CD  LYS B  21     -13.434  12.775  28.620  1.00 62.44           C  
ATOM    157  CE  LYS B  21     -14.229  12.156  29.762  1.00 62.44           C  
ATOM    158  NZ  LYS B  21     -13.518  10.988  30.363  1.00 62.44           N  
ATOM    159  N   LEU B  22     -12.656  16.410  24.409  1.00 66.57           N  
ATOM    160  CA  LEU B  22     -11.649  17.195  23.703  1.00 66.57           C  
ATOM    161  C   LEU B  22     -12.170  18.594  23.392  1.00 66.57           C  
ATOM    162  CB  LEU B  22     -11.232  16.493  22.408  1.00 66.57           C  
ATOM    163  O   LEU B  22     -11.443  19.579  23.540  1.00 66.57           O  
ATOM    164  CG  LEU B  22      -9.906  15.732  22.445  1.00 66.57           C  
ATOM    165  CD1 LEU B  22     -10.075  14.341  21.844  1.00 66.57           C  
ATOM    166  CD2 LEU B  22      -8.822  16.511  21.708  1.00 66.57           C  
ATOM    167  N   ALA B  23     -13.427  18.711  22.955  1.00 69.15           N  
ATOM    168  CA  ALA B  23     -14.042  19.986  22.595  1.00 69.15           C  
ATOM    169  C   ALA B  23     -14.179  20.893  23.815  1.00 69.15           C  
ATOM    170  CB  ALA B  23     -15.407  19.755  21.951  1.00 69.15           C  
ATOM    171  O   ALA B  23     -14.095  22.117  23.698  1.00 69.15           O  
ATOM    172  N   GLN B  24     -14.321  20.199  24.975  1.00 69.49           N  
ATOM    173  CA  GLN B  24     -14.480  20.967  26.205  1.00 69.49           C  
ATOM    174  C   GLN B  24     -13.171  21.644  26.603  1.00 69.49           C  
ATOM    175  CB  GLN B  24     -14.973  20.069  27.340  1.00 69.49           C  
ATOM    176  O   GLN B  24     -13.179  22.654  27.310  1.00 69.49           O  
ATOM    177  CG  GLN B  24     -16.480  19.851  27.340  1.00 69.49           C  
ATOM    178  CD  GLN B  24     -16.942  18.950  28.470  1.00 69.49           C  
ATOM    179  NE2 GLN B  24     -18.241  18.674  28.515  1.00 69.49           N  
ATOM    180  OE1 GLN B  24     -16.138  18.504  29.295  1.00 69.49           O  
ATOM    181  N   LYS B  25     -12.115  21.130  26.004  1.00 75.46           N  
ATOM    182  CA  LYS B  25     -10.804  21.673  26.348  1.00 75.46           C  
ATOM    183  C   LYS B  25     -10.442  22.849  25.444  1.00 75.46           C  
ATOM    184  CB  LYS B  25      -9.731  20.588  26.250  1.00 75.46           C  
ATOM    185  O   LYS B  25      -9.474  23.565  25.707  1.00 75.46           O  
ATOM    186  CG  LYS B  25      -9.772  19.573  27.382  1.00 75.46           C  
ATOM    187  CD  LYS B  25      -8.624  18.576  27.282  1.00 75.46           C  
ATOM    188  CE  LYS B  25      -8.677  17.546  28.402  1.00 75.46           C  
ATOM    189  NZ  LYS B  25      -7.553  16.567  28.308  1.00 75.46           N  
ATOM    190  N   TYR B  26     -11.266  23.102  24.452  1.00 85.59           N  
ATOM    191  CA  TYR B  26     -11.001  24.226  23.560  1.00 85.59           C  
ATOM    192  C   TYR B  26     -11.261  25.553  24.263  1.00 85.59           C  
ATOM    193  CB  TYR B  26     -11.864  24.126  22.298  1.00 85.59           C  
ATOM    194  O   TYR B  26     -12.313  25.741  24.878  1.00 85.59           O  
ATOM    195  CG  TYR B  26     -11.450  25.078  21.203  1.00 85.59           C  
ATOM    196  CD1 TYR B  26     -12.089  26.305  21.041  1.00 85.59           C  
ATOM    197  CD2 TYR B  26     -10.420  24.753  20.327  1.00 85.59           C  
ATOM    198  CE1 TYR B  26     -11.713  27.185  20.032  1.00 85.59           C  
ATOM    199  CE2 TYR B  26     -10.035  25.625  19.314  1.00 85.59           C  
ATOM    200  OH  TYR B  26     -10.309  27.704  18.174  1.00 85.59           O  
ATOM    201  CZ  TYR B  26     -10.686  26.837  19.175  1.00 85.59           C  
ATOM    202  N   ASP B  27     -10.271  26.448  24.265  1.00 86.30           N  
ATOM    203  CA  ASP B  27     -10.337  27.717  24.982  1.00 86.30           C  
ATOM    204  C   ASP B  27     -10.499  28.888  24.015  1.00 86.30           C  
ATOM    205  CB  ASP B  27      -9.085  27.914  25.841  1.00 86.30           C  
ATOM    206  O   ASP B  27      -9.572  29.220  23.273  1.00 86.30           O  
ATOM    207  CG  ASP B  27      -9.196  29.094  26.790  1.00 86.30           C  
ATOM    208  OD1 ASP B  27     -10.067  29.965  26.580  1.00 86.30           O  
ATOM    209  OD2 ASP B  27      -8.404  29.154  27.755  1.00 86.30           O  
ATOM    210  N   HIS B  28     -11.626  29.602  24.119  1.00 88.00           N  
ATOM    211  CA  HIS B  28     -11.936  30.704  23.214  1.00 88.00           C  
ATOM    212  C   HIS B  28     -11.040  31.908  23.486  1.00 88.00           C  
ATOM    213  CB  HIS B  28     -13.407  31.104  23.341  1.00 88.00           C  
ATOM    214  O   HIS B  28     -10.727  32.673  22.571  1.00 88.00           O  
ATOM    215  CG  HIS B  28     -14.356  30.078  22.809  1.00 88.00           C  
ATOM    216  CD2 HIS B  28     -15.287  29.320  23.433  1.00 88.00           C  
ATOM    217  ND1 HIS B  28     -14.408  29.734  21.475  1.00 88.00           N  
ATOM    218  CE1 HIS B  28     -15.334  28.806  21.302  1.00 88.00           C  
ATOM    219  NE2 HIS B  28     -15.883  28.537  22.475  1.00 88.00           N  
ATOM    220  N   GLN B  29     -10.636  32.046  24.699  1.00 89.38           N  
ATOM    221  CA  GLN B  29      -9.727  33.132  25.050  1.00 89.38           C  
ATOM    222  C   GLN B  29      -8.353  32.925  24.419  1.00 89.38           C  
ATOM    223  CB  GLN B  29      -9.594  33.253  26.569  1.00 89.38           C  
ATOM    224  O   GLN B  29      -7.766  33.862  23.874  1.00 89.38           O  
ATOM    225  CG  GLN B  29      -9.010  34.581  27.031  1.00 89.38           C  
ATOM    226  CD  GLN B  29      -8.989  34.718  28.542  1.00 89.38           C  
ATOM    227  NE2 GLN B  29      -8.456  35.834  29.029  1.00 89.38           N  
ATOM    228  OE1 GLN B  29      -9.447  33.829  29.266  1.00 89.38           O  
ATOM    229  N   ARG B  30      -7.879  31.753  24.530  1.00 89.47           N  
ATOM    230  CA  ARG B  30      -6.584  31.428  23.941  1.00 89.47           C  
ATOM    231  C   ARG B  30      -6.623  31.567  22.422  1.00 89.47           C  
ATOM    232  CB  ARG B  30      -6.159  30.010  24.326  1.00 89.47           C  
ATOM    233  O   ARG B  30      -5.628  31.948  21.803  1.00 89.47           O  
ATOM    234  CG  ARG B  30      -5.848  29.840  25.805  1.00 89.47           C  
ATOM    235  CD  ARG B  30      -4.526  30.496  26.182  1.00 89.47           C  
ATOM    236  NE  ARG B  30      -4.250  30.369  27.610  1.00 89.47           N  
ATOM    237  NH1 ARG B  30      -2.187  31.403  27.513  1.00 89.47           N  
ATOM    238  NH2 ARG B  30      -2.997  30.637  29.516  1.00 89.47           N  
ATOM    239  CZ  ARG B  30      -3.145  30.803  28.210  1.00 89.47           C  
ATOM    240  N   GLU B  31      -7.758  31.255  21.923  1.00 91.07           N  
ATOM    241  CA  GLU B  31      -7.922  31.422  20.482  1.00 91.07           C  
ATOM    242  C   GLU B  31      -7.738  32.881  20.071  1.00 91.07           C  
ATOM    243  CB  GLU B  31      -9.297  30.920  20.035  1.00 91.07           C  
ATOM    244  O   GLU B  31      -7.062  33.172  19.083  1.00 91.07           O  
ATOM    245  CG  GLU B  31      -9.544  31.051  18.539  1.00 91.07           C  
ATOM    246  CD  GLU B  31     -10.934  30.603  18.118  1.00 91.07           C  
ATOM    247  OE1 GLU B  31     -11.690  31.423  17.549  1.00 91.07           O  
ATOM    248  OE2 GLU B  31     -11.272  29.423  18.361  1.00 91.07           O  
ATOM    249  N   GLN B  32      -8.388  33.767  20.801  1.00 90.81           N  
ATOM    250  CA  GLN B  32      -8.275  35.192  20.509  1.00 90.81           C  
ATOM    251  C   GLN B  32      -6.832  35.669  20.643  1.00 90.81           C  
ATOM    252  CB  GLN B  32      -9.185  36.004  21.432  1.00 90.81           C  
ATOM    253  O   GLN B  32      -6.361  36.475  19.838  1.00 90.81           O  
ATOM    254  CG  GLN B  32      -9.350  37.458  21.010  1.00 90.81           C  
ATOM    255  CD  GLN B  32      -9.988  37.603  19.641  1.00 90.81           C  
ATOM    256  NE2 GLN B  32      -9.941  38.810  19.090  1.00 90.81           N  
ATOM    257  OE1 GLN B  32     -10.518  36.636  19.083  1.00 90.81           O  
ATOM    258  N   GLU B  33      -6.103  35.169  21.614  1.00 91.29           N  
ATOM    259  CA  GLU B  33      -4.695  35.503  21.806  1.00 91.29           C  
ATOM    260  C   GLU B  33      -3.848  35.017  20.633  1.00 91.29           C  
ATOM    261  CB  GLU B  33      -4.174  34.904  23.115  1.00 91.29           C  
ATOM    262  O   GLU B  33      -2.970  35.738  20.154  1.00 91.29           O  
ATOM    263  CG  GLU B  33      -4.759  35.549  24.362  1.00 91.29           C  
ATOM    264  CD  GLU B  33      -4.309  34.880  25.651  1.00 91.29           C  
ATOM    265  OE1 GLU B  33      -4.813  35.251  26.736  1.00 91.29           O  
ATOM    266  OE2 GLU B  33      -3.444  33.979  25.576  1.00 91.29           O  
ATOM    267  N   LEU B  34      -4.173  33.850  20.255  1.00 92.80           N  
ATOM    268  CA  LEU B  34      -3.458  33.291  19.114  1.00 92.80           C  
ATOM    269  C   LEU B  34      -3.757  34.082  17.845  1.00 92.80           C  
ATOM    270  CB  LEU B  34      -3.833  31.821  18.913  1.00 92.80           C  
ATOM    271  O   LEU B  34      -2.855  34.348  17.046  1.00 92.80           O  
ATOM    272  CG  LEU B  34      -3.195  30.820  19.878  1.00 92.80           C  
ATOM    273  CD1 LEU B  34      -3.858  29.454  19.740  1.00 92.80           C  
ATOM    274  CD2 LEU B  34      -1.694  30.719  19.628  1.00 92.80           C  
ATOM    275  N   ARG B  35      -4.990  34.401  17.678  1.00 92.83           N  
ATOM    276  CA  ARG B  35      -5.397  35.206  16.531  1.00 92.83           C  
ATOM    277  C   ARG B  35      -4.619  36.517  16.478  1.00 92.83           C  
ATOM    278  CB  ARG B  35      -6.900  35.491  16.580  1.00 92.83           C  
ATOM    279  O   ARG B  35      -4.070  36.877  15.435  1.00 92.83           O  
ATOM    280  CG  ARG B  35      -7.410  36.310  15.405  1.00 92.83           C  
ATOM    281  CD  ARG B  35      -8.899  36.605  15.527  1.00 92.83           C  
ATOM    282  NE  ARG B  35      -9.698  35.385  15.459  1.00 92.83           N  
ATOM    283  NH1 ARG B  35     -10.246  35.622  13.227  1.00 92.83           N  
ATOM    284  NH2 ARG B  35     -11.020  33.822  14.417  1.00 92.83           N  
ATOM    285  CZ  ARG B  35     -10.319  34.946  14.368  1.00 92.83           C  
ATOM    286  N   GLU B  36      -4.557  37.170  17.588  1.00 91.86           N  
ATOM    287  CA  GLU B  36      -3.847  38.444  17.668  1.00 91.86           C  
ATOM    288  C   GLU B  36      -2.363  38.268  17.361  1.00 91.86           C  
ATOM    289  CB  GLU B  36      -4.027  39.075  19.051  1.00 91.86           C  
ATOM    290  O   GLU B  36      -1.766  39.090  16.662  1.00 91.86           O  
ATOM    291  CG  GLU B  36      -5.415  39.654  19.286  1.00 91.86           C  
ATOM    292  CD  GLU B  36      -5.606  40.201  20.692  1.00 91.86           C  
ATOM    293  OE1 GLU B  36      -6.747  40.573  21.049  1.00 91.86           O  
ATOM    294  OE2 GLU B  36      -4.606  40.259  21.442  1.00 91.86           O  
ATOM    295  N   TRP B  37      -1.821  37.204  17.814  1.00 92.55           N  
ATOM    296  CA  TRP B  37      -0.405  36.928  17.593  1.00 92.55           C  
ATOM    297  C   TRP B  37      -0.126  36.653  16.120  1.00 92.55           C  
ATOM    298  CB  TRP B  37       0.050  35.738  18.443  1.00 92.55           C  
ATOM    299  O   TRP B  37       0.750  37.280  15.519  1.00 92.55           O  
ATOM    300  CG  TRP B  37       1.509  35.419  18.312  1.00 92.55           C  
ATOM    301  CD1 TRP B  37       2.545  36.309  18.255  1.00 92.55           C  
ATOM    302  CD2 TRP B  37       2.094  34.116  18.219  1.00 92.55           C  
ATOM    303  CE2 TRP B  37       3.491  34.292  18.107  1.00 92.55           C  
ATOM    304  CE3 TRP B  37       1.571  32.816  18.220  1.00 92.55           C  
ATOM    305  NE1 TRP B  37       3.740  35.638  18.131  1.00 92.55           N  
ATOM    306  CH2 TRP B  37       3.835  31.953  18.001  1.00 92.55           C  
ATOM    307  CZ2 TRP B  37       4.372  33.214  17.997  1.00 92.55           C  
ATOM    308  CZ3 TRP B  37       2.450  31.745  18.110  1.00 92.55           C  
ATOM    309  N   ILE B  38      -0.914  35.811  15.570  1.00 93.84           N  
ATOM    310  CA  ILE B  38      -0.689  35.384  14.194  1.00 93.84           C  
ATOM    311  C   ILE B  38      -0.943  36.552  13.243  1.00 93.84           C  
ATOM    312  CB  ILE B  38      -1.589  34.184  13.820  1.00 93.84           C  
ATOM    313  O   ILE B  38      -0.144  36.809  12.339  1.00 93.84           O  
ATOM    314  CG1 ILE B  38      -1.207  32.952  14.650  1.00 93.84           C  
ATOM    315  CG2 ILE B  38      -1.496  33.885  12.321  1.00 93.84           C  
ATOM    316  CD1 ILE B  38      -2.128  31.758  14.444  1.00 93.84           C  
ATOM    317  N   GLU B  39      -1.998  37.271  13.495  1.00 94.50           N  
ATOM    318  CA  GLU B  39      -2.302  38.427  12.657  1.00 94.50           C  
ATOM    319  C   GLU B  39      -1.259  39.527  12.835  1.00 94.50           C  
ATOM    320  CB  GLU B  39      -3.698  38.969  12.974  1.00 94.50           C  
ATOM    321  O   GLU B  39      -0.926  40.234  11.882  1.00 94.50           O  
ATOM    322  CG  GLU B  39      -4.830  38.099  12.447  1.00 94.50           C  
ATOM    323  CD  GLU B  39      -6.206  38.703  12.675  1.00 94.50           C  
ATOM    324  OE1 GLU B  39      -7.203  38.158  12.148  1.00 94.50           O  
ATOM    325  OE2 GLU B  39      -6.289  39.729  13.387  1.00 94.50           O  
ATOM    326  N   GLY B  40      -0.750  39.628  14.024  1.00 92.71           N  
ATOM    327  CA  GLY B  40       0.286  40.611  14.301  1.00 92.71           C  
ATOM    328  C   GLY B  40       1.592  40.318  13.587  1.00 92.71           C  
ATOM    329  O   GLY B  40       2.233  41.228  13.057  1.00 92.71           O  
ATOM    330  N   VAL B  41       1.939  39.034  13.520  1.00 92.09           N  
ATOM    331  CA  VAL B  41       3.220  38.638  12.946  1.00 92.09           C  
ATOM    332  C   VAL B  41       3.112  38.587  11.424  1.00 92.09           C  
ATOM    333  CB  VAL B  41       3.688  37.271  13.493  1.00 92.09           C  
ATOM    334  O   VAL B  41       4.018  39.032  10.715  1.00 92.09           O  
ATOM    335  CG1 VAL B  41       4.946  36.800  12.765  1.00 92.09           C  
ATOM    336  CG2 VAL B  41       3.938  37.356  14.998  1.00 92.09           C  
ATOM    337  N   THR B  42       2.021  38.168  10.854  1.00 92.72           N  
ATOM    338  CA  THR B  42       1.883  37.939   9.420  1.00 92.72           C  
ATOM    339  C   THR B  42       1.325  39.177   8.726  1.00 92.72           C  
ATOM    340  CB  THR B  42       0.972  36.731   9.133  1.00 92.72           C  
ATOM    341  O   THR B  42       1.593  39.407   7.545  1.00 92.72           O  
ATOM    342  CG2 THR B  42       1.571  35.445   9.692  1.00 92.72           C  
ATOM    343  OG1 THR B  42      -0.308  36.951   9.739  1.00 92.72           O  
ATOM    344  N   GLY B  43       0.526  39.949   9.473  1.00 92.20           N  
ATOM    345  CA  GLY B  43      -0.178  41.072   8.874  1.00 92.20           C  
ATOM    346  C   GLY B  43      -1.426  40.657   8.118  1.00 92.20           C  
ATOM    347  O   GLY B  43      -2.094  41.494   7.506  1.00 92.20           O  
ATOM    348  N   ARG B  44      -1.769  39.419   8.165  1.00 92.78           N  
ATOM    349  CA  ARG B  44      -2.948  38.899   7.480  1.00 92.78           C  
ATOM    350  C   ARG B  44      -4.111  38.720   8.450  1.00 92.78           C  
ATOM    351  CB  ARG B  44      -2.628  37.569   6.794  1.00 92.78           C  
ATOM    352  O   ARG B  44      -3.905  38.392   9.620  1.00 92.78           O  
ATOM    353  CG  ARG B  44      -1.720  37.703   5.582  1.00 92.78           C  
ATOM    354  CD  ARG B  44      -1.663  36.415   4.774  1.00 92.78           C  
ATOM    355  NE  ARG B  44      -0.772  36.538   3.624  1.00 92.78           N  
ATOM    356  NH1 ARG B  44      -2.441  36.313   2.043  1.00 92.78           N  
ATOM    357  NH2 ARG B  44      -0.266  36.611   1.385  1.00 92.78           N  
ATOM    358  CZ  ARG B  44      -1.162  36.487   2.354  1.00 92.78           C  
ATOM    359  N   ARG B  45      -5.245  38.858   7.881  1.00 92.98           N  
ATOM    360  CA  ARG B  45      -6.441  38.662   8.695  1.00 92.98           C  
ATOM    361  C   ARG B  45      -6.993  37.251   8.526  1.00 92.98           C  
ATOM    362  CB  ARG B  45      -7.513  39.692   8.331  1.00 92.98           C  
ATOM    363  O   ARG B  45      -7.168  36.777   7.402  1.00 92.98           O  
ATOM    364  CG  ARG B  45      -7.189  41.106   8.787  1.00 92.98           C  
ATOM    365  CD  ARG B  45      -8.441  41.965   8.892  1.00 92.98           C  
ATOM    366  NE  ARG B  45      -8.131  43.317   9.347  1.00 92.98           N  
ATOM    367  NH1 ARG B  45     -10.335  43.978   9.550  1.00 92.98           N  
ATOM    368  NH2 ARG B  45      -8.644  45.442  10.053  1.00 92.98           N  
ATOM    369  CZ  ARG B  45      -9.037  44.242   9.649  1.00 92.98           C  
ATOM    370  N   ILE B  46      -7.176  36.441   9.582  1.00 91.60           N  
ATOM    371  CA  ILE B  46      -7.608  35.048   9.567  1.00 91.60           C  
ATOM    372  C   ILE B  46      -9.107  34.975   9.284  1.00 91.60           C  
ATOM    373  CB  ILE B  46      -7.280  34.340  10.901  1.00 91.60           C  
ATOM    374  O   ILE B  46      -9.562  34.106   8.537  1.00 91.60           O  
ATOM    375  CG1 ILE B  46      -5.763  34.274  11.112  1.00 91.60           C  
ATOM    376  CG2 ILE B  46      -7.899  32.940  10.936  1.00 91.60           C  
ATOM    377  CD1 ILE B  46      -5.350  33.720  12.469  1.00 91.60           C  
ATOM    378  N   GLY B  47      -9.953  36.064   9.455  1.00 87.42           N  
ATOM    379  CA  GLY B  47     -11.395  36.071   9.261  1.00 87.42           C  
ATOM    380  C   GLY B  47     -12.170  35.813  10.539  1.00 87.42           C  
ATOM    381  O   GLY B  47     -11.590  35.769  11.625  1.00 87.42           O  
ATOM    382  N   ASN B  48     -13.475  35.511  10.369  1.00 87.81           N  
ATOM    383  CA  ASN B  48     -14.363  35.377  11.518  1.00 87.81           C  
ATOM    384  C   ASN B  48     -14.182  34.030  12.213  1.00 87.81           C  
ATOM    385  CB  ASN B  48     -15.822  35.564  11.095  1.00 87.81           C  
ATOM    386  O   ASN B  48     -14.123  33.963  13.442  1.00 87.81           O  
ATOM    387  CG  ASN B  48     -16.156  37.008  10.774  1.00 87.81           C  
ATOM    388  ND2 ASN B  48     -17.282  37.221  10.103  1.00 87.81           N  
ATOM    389  OD1 ASN B  48     -15.407  37.924  11.124  1.00 87.81           O  
ATOM    390  N   ASN B  49     -14.043  32.981  11.378  1.00 91.74           N  
ATOM    391  CA  ASN B  49     -13.798  31.656  11.938  1.00 91.74           C  
ATOM    392  C   ASN B  49     -12.310  31.317  11.949  1.00 91.74           C  
ATOM    393  CB  ASN B  49     -14.579  30.593  11.163  1.00 91.74           C  
ATOM    394  O   ASN B  49     -11.692  31.182  10.892  1.00 91.74           O  
ATOM    395  CG  ASN B  49     -14.624  29.260  11.883  1.00 91.74           C  
ATOM    396  ND2 ASN B  49     -15.806  28.656  11.940  1.00 91.74           N  
ATOM    397  OD1 ASN B  49     -13.606  28.776  12.385  1.00 91.74           O  
ATOM    398  N   PHE B  50     -11.682  31.129  13.076  1.00 92.70           N  
ATOM    399  CA  PHE B  50     -10.253  30.941  13.297  1.00 92.70           C  
ATOM    400  C   PHE B  50      -9.745  29.717  12.544  1.00 92.70           C  
ATOM    401  CB  PHE B  50      -9.952  30.801  14.792  1.00 92.70           C  
ATOM    402  O   PHE B  50      -8.816  29.817  11.740  1.00 92.70           O  
ATOM    403  CG  PHE B  50      -8.485  30.692  15.108  1.00 92.70           C  
ATOM    404  CD1 PHE B  50      -7.941  29.491  15.548  1.00 92.70           C  
ATOM    405  CD2 PHE B  50      -7.648  31.791  14.966  1.00 92.70           C  
ATOM    406  CE1 PHE B  50      -6.584  29.387  15.842  1.00 92.70           C  
ATOM    407  CE2 PHE B  50      -6.290  31.695  15.257  1.00 92.70           C  
ATOM    408  CZ  PHE B  50      -5.760  30.492  15.696  1.00 92.70           C  
ATOM    409  N   MET B  51     -10.440  28.599  12.733  1.00 92.02           N  
ATOM    410  CA  MET B  51      -9.998  27.334  12.153  1.00 92.02           C  
ATOM    411  C   MET B  51     -10.207  27.326  10.642  1.00 92.02           C  
ATOM    412  CB  MET B  51     -10.743  26.160  12.790  1.00 92.02           C  
ATOM    413  O   MET B  51      -9.345  26.859   9.895  1.00 92.02           O  
ATOM    414  CG  MET B  51     -10.441  25.971  14.268  1.00 92.02           C  
ATOM    415  SD  MET B  51      -8.666  25.628  14.584  1.00 92.02           S  
ATOM    416  CE  MET B  51      -8.663  25.604  16.398  1.00 92.02           C  
ATOM    417  N   ASP B  52     -11.266  27.963  10.137  1.00 91.92           N  
ATOM    418  CA  ASP B  52     -11.549  28.048   8.708  1.00 91.92           C  
ATOM    419  C   ASP B  52     -10.541  28.952   8.001  1.00 91.92           C  
ATOM    420  CB  ASP B  52     -12.971  28.560   8.471  1.00 91.92           C  
ATOM    421  O   ASP B  52     -10.167  28.697   6.855  1.00 91.92           O  
ATOM    422  CG  ASP B  52     -14.034  27.519   8.775  1.00 91.92           C  
ATOM    423  OD1 ASP B  52     -13.711  26.312   8.819  1.00 91.92           O  
ATOM    424  OD2 ASP B  52     -15.206  27.908   8.968  1.00 91.92           O  
ATOM    425  N   GLY B  53     -10.110  29.913   8.704  1.00 93.13           N  
ATOM    426  CA  GLY B  53      -9.140  30.841   8.145  1.00 93.13           C  
ATOM    427  C   GLY B  53      -7.759  30.235   7.981  1.00 93.13           C  
ATOM    428  O   GLY B  53      -6.982  30.668   7.128  1.00 93.13           O  
ATOM    429  N   LEU B  54      -7.492  29.194   8.741  1.00 94.79           N  
ATOM    430  CA  LEU B  54      -6.176  28.564   8.728  1.00 94.79           C  
ATOM    431  C   LEU B  54      -6.184  27.304   7.870  1.00 94.79           C  
ATOM    432  CB  LEU B  54      -5.732  28.223  10.153  1.00 94.79           C  
ATOM    433  O   LEU B  54      -5.134  26.703   7.632  1.00 94.79           O  
ATOM    434  CG  LEU B  54      -5.521  29.406  11.099  1.00 94.79           C  
ATOM    435  CD1 LEU B  54      -5.183  28.909  12.501  1.00 94.79           C  
ATOM    436  CD2 LEU B  54      -4.424  30.324  10.572  1.00 94.79           C  
ATOM    437  N   LYS B  55      -7.281  26.902   7.384  1.00 92.25           N  
ATOM    438  CA  LYS B  55      -7.523  25.613   6.743  1.00 92.25           C  
ATOM    439  C   LYS B  55      -6.689  25.466   5.473  1.00 92.25           C  
ATOM    440  CB  LYS B  55      -9.007  25.445   6.417  1.00 92.25           C  
ATOM    441  O   LYS B  55      -6.185  24.380   5.177  1.00 92.25           O  
ATOM    442  CG  LYS B  55      -9.364  24.084   5.838  1.00 92.25           C  
ATOM    443  CD  LYS B  55     -10.855  23.972   5.549  1.00 92.25           C  
ATOM    444  CE  LYS B  55     -11.198  22.650   4.876  1.00 92.25           C  
ATOM    445  NZ  LYS B  55     -12.660  22.535   4.593  1.00 92.25           N  
ATOM    446  N   ASP B  56      -6.462  26.547   4.721  1.00 91.57           N  
ATOM    447  CA  ASP B  56      -5.739  26.459   3.455  1.00 91.57           C  
ATOM    448  C   ASP B  56      -4.231  26.401   3.687  1.00 91.57           C  
ATOM    449  CB  ASP B  56      -6.087  27.647   2.556  1.00 91.57           C  
ATOM    450  O   ASP B  56      -3.467  26.108   2.765  1.00 91.57           O  
ATOM    451  CG  ASP B  56      -5.743  28.987   3.182  1.00 91.57           C  
ATOM    452  OD1 ASP B  56      -5.083  29.012   4.243  1.00 91.57           O  
ATOM    453  OD2 ASP B  56      -6.137  30.026   2.611  1.00 91.57           O  
ATOM    454  N   GLY B  57      -3.753  26.699   4.897  1.00 94.25           N  
ATOM    455  CA  GLY B  57      -2.358  26.551   5.280  1.00 94.25           C  
ATOM    456  C   GLY B  57      -1.496  27.727   4.862  1.00 94.25           C  
ATOM    457  O   GLY B  57      -0.319  27.799   5.220  1.00 94.25           O  
ATOM    458  N   ILE B  58      -2.037  28.656   4.190  1.00 95.38           N  
ATOM    459  CA  ILE B  58      -1.272  29.781   3.663  1.00 95.38           C  
ATOM    460  C   ILE B  58      -0.788  30.660   4.813  1.00 95.38           C  
ATOM    461  CB  ILE B  58      -2.108  30.615   2.666  1.00 95.38           C  
ATOM    462  O   ILE B  58       0.404  30.962   4.913  1.00 95.38           O  
ATOM    463  CG1 ILE B  58      -2.482  29.768   1.444  1.00 95.38           C  
ATOM    464  CG2 ILE B  58      -1.347  31.876   2.246  1.00 95.38           C  
ATOM    465  CD1 ILE B  58      -3.461  30.448   0.496  1.00 95.38           C  
ATOM    466  N   ILE B  59      -1.708  31.009   5.662  1.00 96.10           N  
ATOM    467  CA  ILE B  59      -1.372  31.879   6.784  1.00 96.10           C  
ATOM    468  C   ILE B  59      -0.363  31.181   7.693  1.00 96.10           C  
ATOM    469  CB  ILE B  59      -2.630  32.279   7.586  1.00 96.10           C  
ATOM    470  O   ILE B  59       0.590  31.805   8.167  1.00 96.10           O  
ATOM    471  CG1 ILE B  59      -3.547  33.164   6.735  1.00 96.10           C  
ATOM    472  CG2 ILE B  59      -2.239  32.987   8.887  1.00 96.10           C  
ATOM    473  CD1 ILE B  59      -4.871  33.508   7.404  1.00 96.10           C  
ATOM    474  N   LEU B  60      -0.500  29.897   7.868  1.00 96.63           N  
ATOM    475  CA  LEU B  60       0.398  29.123   8.720  1.00 96.63           C  
ATOM    476  C   LEU B  60       1.810  29.103   8.144  1.00 96.63           C  
ATOM    477  CB  LEU B  60      -0.120  27.692   8.883  1.00 96.63           C  
ATOM    478  O   LEU B  60       2.786  29.272   8.878  1.00 96.63           O  
ATOM    479  CG  LEU B  60      -1.356  27.515   9.767  1.00 96.63           C  
ATOM    480  CD1 LEU B  60      -1.852  26.074   9.703  1.00 96.63           C  
ATOM    481  CD2 LEU B  60      -1.047  27.916  11.205  1.00 96.63           C  
ATOM    482  N   CYS B  61       1.859  28.887   6.893  1.00 96.66           N  
ATOM    483  CA  CYS B  61       3.160  28.854   6.234  1.00 96.66           C  
ATOM    484  C   CYS B  61       3.834  30.220   6.289  1.00 96.66           C  
ATOM    485  CB  CYS B  61       3.012  28.406   4.780  1.00 96.66           C  
ATOM    486  O   CYS B  61       5.034  30.314   6.554  1.00 96.66           O  
ATOM    487  SG  CYS B  61       2.603  26.657   4.595  1.00 96.66           S  
ATOM    488  N   GLU B  62       3.106  31.235   6.101  1.00 96.16           N  
ATOM    489  CA  GLU B  62       3.648  32.586   6.222  1.00 96.16           C  
ATOM    490  C   GLU B  62       4.080  32.881   7.655  1.00 96.16           C  
ATOM    491  CB  GLU B  62       2.621  33.621   5.758  1.00 96.16           C  
ATOM    492  O   GLU B  62       5.100  33.536   7.880  1.00 96.16           O  
ATOM    493  CG  GLU B  62       2.484  33.717   4.245  1.00 96.16           C  
ATOM    494  CD  GLU B  62       1.493  34.779   3.798  1.00 96.16           C  
ATOM    495  OE1 GLU B  62       1.273  34.927   2.574  1.00 96.16           O  
ATOM    496  OE2 GLU B  62       0.934  35.471   4.678  1.00 96.16           O  
ATOM    497  N   PHE B  63       3.266  32.393   8.506  1.00 95.58           N  
ATOM    498  CA  PHE B  63       3.520  32.587   9.929  1.00 95.58           C  
ATOM    499  C   PHE B  63       4.865  31.990  10.325  1.00 95.58           C  
ATOM    500  CB  PHE B  63       2.400  31.960  10.766  1.00 95.58           C  
ATOM    501  O   PHE B  63       5.709  32.677  10.904  1.00 95.58           O  
ATOM    502  CG  PHE B  63       2.572  32.149  12.249  1.00 95.58           C  
ATOM    503  CD1 PHE B  63       2.568  31.057  13.108  1.00 95.58           C  
ATOM    504  CD2 PHE B  63       2.738  33.420  12.784  1.00 95.58           C  
ATOM    505  CE1 PHE B  63       2.726  31.230  14.481  1.00 95.58           C  
ATOM    506  CE2 PHE B  63       2.897  33.600  14.155  1.00 95.58           C  
ATOM    507  CZ  PHE B  63       2.890  32.504  15.002  1.00 95.58           C  
ATOM    508  N   ILE B  64       5.127  30.790   9.943  1.00 95.70           N  
ATOM    509  CA  ILE B  64       6.369  30.122  10.319  1.00 95.70           C  
ATOM    510  C   ILE B  64       7.540  30.749   9.565  1.00 95.70           C  
ATOM    511  CB  ILE B  64       6.301  28.604  10.038  1.00 95.70           C  
ATOM    512  O   ILE B  64       8.650  30.841  10.095  1.00 95.70           O  
ATOM    513  CG1 ILE B  64       7.514  27.894  10.650  1.00 95.70           C  
ATOM    514  CG2 ILE B  64       6.211  28.337   8.533  1.00 95.70           C  
ATOM    515  CD1 ILE B  64       7.581  27.979  12.169  1.00 95.70           C  
ATOM    516  N   ASN B  65       7.338  31.243   8.382  1.00 95.79           N  
ATOM    517  CA  ASN B  65       8.386  31.904   7.612  1.00 95.79           C  
ATOM    518  C   ASN B  65       8.792  33.232   8.243  1.00 95.79           C  
ATOM    519  CB  ASN B  65       7.935  32.119   6.165  1.00 95.79           C  
ATOM    520  O   ASN B  65       9.934  33.671   8.095  1.00 95.79           O  
ATOM    521  CG  ASN B  65       8.181  30.906   5.290  1.00 95.79           C  
ATOM    522  ND2 ASN B  65       7.584  30.900   4.104  1.00 95.79           N  
ATOM    523  OD1 ASN B  65       8.900  29.981   5.677  1.00 95.79           O  
ATOM    524  N   LYS B  66       7.870  33.808   8.950  1.00 94.14           N  
ATOM    525  CA  LYS B  66       8.206  35.031   9.675  1.00 94.14           C  
ATOM    526  C   LYS B  66       8.987  34.718  10.948  1.00 94.14           C  
ATOM    527  CB  LYS B  66       6.939  35.817  10.017  1.00 94.14           C  
ATOM    528  O   LYS B  66       9.854  35.494  11.356  1.00 94.14           O  
ATOM    529  CG  LYS B  66       6.322  36.543   8.830  1.00 94.14           C  
ATOM    530  CD  LYS B  66       7.177  37.725   8.392  1.00 94.14           C  
ATOM    531  CE  LYS B  66       6.511  38.513   7.271  1.00 94.14           C  
ATOM    532  NZ  LYS B  66       7.366  39.646   6.808  1.00 94.14           N  
ATOM    533  N   LEU B  67       8.625  33.632  11.509  1.00 92.05           N  
ATOM    534  CA  LEU B  67       9.340  33.212  12.709  1.00 92.05           C  
ATOM    535  C   LEU B  67      10.722  32.673  12.357  1.00 92.05           C  
ATOM    536  CB  LEU B  67       8.541  32.147  13.464  1.00 92.05           C  
ATOM    537  O   LEU B  67      11.701  32.961  13.050  1.00 92.05           O  
ATOM    538  CG  LEU B  67       7.262  32.623  14.156  1.00 92.05           C  
ATOM    539  CD1 LEU B  67       6.507  31.437  14.747  1.00 92.05           C  
ATOM    540  CD2 LEU B  67       7.589  33.647  15.237  1.00 92.05           C  
ATOM    541  N   GLN B  68      10.749  31.936  11.329  1.00 92.49           N  
ATOM    542  CA  GLN B  68      11.987  31.371  10.804  1.00 92.49           C  
ATOM    543  C   GLN B  68      12.023  31.446   9.280  1.00 92.49           C  
ATOM    544  CB  GLN B  68      12.154  29.922  11.262  1.00 92.49           C  
ATOM    545  O   GLN B  68      11.486  30.571   8.598  1.00 92.49           O  
ATOM    546  CG  GLN B  68      13.533  29.342  10.979  1.00 92.49           C  
ATOM    547  CD  GLN B  68      13.721  27.957  11.570  1.00 92.49           C  
ATOM    548  NE2 GLN B  68      14.807  27.293  11.191  1.00 92.49           N  
ATOM    549  OE1 GLN B  68      12.897  27.489  12.362  1.00 92.49           O  
ATOM    550  N   PRO B  69      12.678  32.565   8.822  1.00 92.63           N  
ATOM    551  CA  PRO B  69      12.719  32.798   7.376  1.00 92.63           C  
ATOM    552  C   PRO B  69      13.343  31.634   6.609  1.00 92.63           C  
ATOM    553  CB  PRO B  69      13.576  34.059   7.246  1.00 92.63           C  
ATOM    554  O   PRO B  69      14.362  31.084   7.035  1.00 92.63           O  
ATOM    555  CG  PRO B  69      13.540  34.687   8.602  1.00 92.63           C  
ATOM    556  CD  PRO B  69      13.229  33.621   9.613  1.00 92.63           C  
ATOM    557  N   GLY B  70      12.605  31.140   5.587  1.00 90.33           N  
ATOM    558  CA  GLY B  70      13.100  30.079   4.724  1.00 90.33           C  
ATOM    559  C   GLY B  70      12.581  28.706   5.108  1.00 90.33           C  
ATOM    560  O   GLY B  70      13.018  27.695   4.555  1.00 90.33           O  
ATOM    561  N   SER B  71      11.671  28.647   6.080  1.00 91.98           N  
ATOM    562  CA  SER B  71      11.135  27.371   6.544  1.00 91.98           C  
ATOM    563  C   SER B  71      10.285  26.704   5.468  1.00 91.98           C  
ATOM    564  CB  SER B  71      10.303  27.569   7.812  1.00 91.98           C  
ATOM    565  O   SER B  71      10.391  25.496   5.247  1.00 91.98           O  
ATOM    566  OG  SER B  71      11.102  28.087   8.862  1.00 91.98           O  
ATOM    567  N   VAL B  72       9.464  27.448   4.747  1.00 93.57           N  
ATOM    568  CA  VAL B  72       8.633  26.954   3.654  1.00 93.57           C  
ATOM    569  C   VAL B  72       8.983  27.692   2.364  1.00 93.57           C  
ATOM    570  CB  VAL B  72       7.128  27.116   3.969  1.00 93.57           C  
ATOM    571  O   VAL B  72       8.788  28.905   2.263  1.00 93.57           O  
ATOM    572  CG1 VAL B  72       6.276  26.576   2.821  1.00 93.57           C  
ATOM    573  CG2 VAL B  72       6.778  26.409   5.277  1.00 93.57           C  
ATOM    574  N   LYS B  73       9.441  26.975   1.442  1.00 89.72           N  
ATOM    575  CA  LYS B  73       9.983  27.558   0.218  1.00 89.72           C  
ATOM    576  C   LYS B  73       8.865  27.989  -0.727  1.00 89.72           C  
ATOM    577  CB  LYS B  73      10.910  26.565  -0.485  1.00 89.72           C  
ATOM    578  O   LYS B  73       8.908  29.086  -1.288  1.00 89.72           O  
ATOM    579  CG  LYS B  73      12.200  26.282   0.269  1.00 89.72           C  
ATOM    580  CD  LYS B  73      13.120  25.361  -0.522  1.00 89.72           C  
ATOM    581  CE  LYS B  73      14.383  25.025   0.259  1.00 89.72           C  
ATOM    582  NZ  LYS B  73      15.281  24.110  -0.507  1.00 89.72           N  
ATOM    583  N   LYS B  74       7.942  27.058  -0.863  1.00 88.97           N  
ATOM    584  CA  LYS B  74       6.866  27.344  -1.807  1.00 88.97           C  
ATOM    585  C   LYS B  74       5.501  27.232  -1.135  1.00 88.97           C  
ATOM    586  CB  LYS B  74       6.938  26.398  -3.007  1.00 88.97           C  
ATOM    587  O   LYS B  74       5.138  26.169  -0.628  1.00 88.97           O  
ATOM    588  CG  LYS B  74       5.993  26.765  -4.142  1.00 88.97           C  
ATOM    589  CD  LYS B  74       6.118  25.794  -5.309  1.00 88.97           C  
ATOM    590  CE  LYS B  74       5.108  26.103  -6.405  1.00 88.97           C  
ATOM    591  NZ  LYS B  74       5.237  25.163  -7.559  1.00 88.97           N  
ATOM    592  N   ILE B  75       4.764  28.364  -1.179  1.00 92.04           N  
ATOM    593  CA  ILE B  75       3.407  28.378  -0.644  1.00 92.04           C  
ATOM    594  C   ILE B  75       2.400  28.361  -1.792  1.00 92.04           C  
ATOM    595  CB  ILE B  75       3.169  29.608   0.261  1.00 92.04           C  
ATOM    596  O   ILE B  75       2.366  29.284  -2.609  1.00 92.04           O  
ATOM    597  CG1 ILE B  75       4.201  29.646   1.393  1.00 92.04           C  
ATOM    598  CG2 ILE B  75       1.743  29.599   0.819  1.00 92.04           C  
ATOM    599  CD1 ILE B  75       4.175  30.929   2.212  1.00 92.04           C  
ATOM    600  N   ASN B  76       1.589  27.315  -1.827  1.00 90.22           N  
ATOM    601  CA  ASN B  76       0.589  27.165  -2.878  1.00 90.22           C  
ATOM    602  C   ASN B  76      -0.680  27.953  -2.562  1.00 90.22           C  
ATOM    603  CB  ASN B  76       0.255  25.688  -3.096  1.00 90.22           C  
ATOM    604  O   ASN B  76      -1.291  27.758  -1.510  1.00 90.22           O  
ATOM    605  CG  ASN B  76       1.397  24.919  -3.732  1.00 90.22           C  
ATOM    606  ND2 ASN B  76       1.684  23.737  -3.201  1.00 90.22           N  
ATOM    607  OD1 ASN B  76       2.015  25.385  -4.693  1.00 90.22           O  
ATOM    608  N   GLU B  77      -1.112  28.804  -3.471  1.00 88.83           N  
ATOM    609  CA  GLU B  77      -2.299  29.626  -3.259  1.00 88.83           C  
ATOM    610  C   GLU B  77      -3.510  29.042  -3.981  1.00 88.83           C  
ATOM    611  CB  GLU B  77      -2.050  31.062  -3.727  1.00 88.83           C  
ATOM    612  O   GLU B  77      -4.585  29.646  -3.989  1.00 88.83           O  
ATOM    613  CG  GLU B  77      -1.012  31.807  -2.900  1.00 88.83           C  
ATOM    614  CD  GLU B  77      -0.883  33.274  -3.278  1.00 88.83           C  
ATOM    615  OE1 GLU B  77      -0.003  33.969  -2.722  1.00 88.83           O  
ATOM    616  OE2 GLU B  77      -1.669  33.731  -4.138  1.00 88.83           O  
ATOM    617  N   SER B  78      -3.340  27.836  -4.442  1.00 81.71           N  
ATOM    618  CA  SER B  78      -4.428  27.174  -5.155  1.00 81.71           C  
ATOM    619  C   SER B  78      -5.525  26.726  -4.196  1.00 81.71           C  
ATOM    620  CB  SER B  78      -3.902  25.971  -5.939  1.00 81.71           C  
ATOM    621  O   SER B  78      -5.256  26.433  -3.029  1.00 81.71           O  
ATOM    622  OG  SER B  78      -4.971  25.153  -6.383  1.00 81.71           O  
ATOM    623  N   THR B  79      -6.772  26.720  -4.707  1.00 78.21           N  
ATOM    624  CA  THR B  79      -7.917  26.317  -3.899  1.00 78.21           C  
ATOM    625  C   THR B  79      -8.083  24.800  -3.914  1.00 78.21           C  
ATOM    626  CB  THR B  79      -9.214  26.983  -4.395  1.00 78.21           C  
ATOM    627  O   THR B  79      -8.977  24.261  -3.259  1.00 78.21           O  
ATOM    628  CG2 THR B  79      -9.194  28.486  -4.134  1.00 78.21           C  
ATOM    629  OG1 THR B  79      -9.353  26.755  -5.802  1.00 78.21           O  
ATOM    630  N   GLN B  80      -7.159  24.109  -4.627  1.00 72.05           N  
ATOM    631  CA  GLN B  80      -7.241  22.654  -4.694  1.00 72.05           C  
ATOM    632  C   GLN B  80      -6.864  22.019  -3.359  1.00 72.05           C  
ATOM    633  CB  GLN B  80      -6.337  22.116  -5.805  1.00 72.05           C  
ATOM    634  O   GLN B  80      -5.939  22.478  -2.686  1.00 72.05           O  
ATOM    635  CG  GLN B  80      -6.799  22.485  -7.208  1.00 72.05           C  
ATOM    636  CD  GLN B  80      -6.063  21.718  -8.290  1.00 72.05           C  
ATOM    637  NE2 GLN B  80      -6.545  21.823  -9.524  1.00 72.05           N  
ATOM    638  OE1 GLN B  80      -5.069  21.036  -8.019  1.00 72.05           O  
ATOM    639  N   ASN B  81      -7.576  21.005  -2.976  1.00 73.87           N  
ATOM    640  CA  ASN B  81      -7.417  20.358  -1.679  1.00 73.87           C  
ATOM    641  C   ASN B  81      -5.991  19.852  -1.476  1.00 73.87           C  
ATOM    642  CB  ASN B  81      -8.415  19.208  -1.526  1.00 73.87           C  
ATOM    643  O   ASN B  81      -5.418  20.015  -0.398  1.00 73.87           O  
ATOM    644  CG  ASN B  81      -9.837  19.693  -1.324  1.00 73.87           C  
ATOM    645  ND2 ASN B  81     -10.794  18.777  -1.416  1.00 73.87           N  
ATOM    646  OD1 ASN B  81     -10.074  20.880  -1.088  1.00 73.87           O  
ATOM    647  N   TRP B  82      -5.423  19.230  -2.516  1.00 72.99           N  
ATOM    648  CA  TRP B  82      -4.077  18.679  -2.392  1.00 72.99           C  
ATOM    649  C   TRP B  82      -3.064  19.780  -2.098  1.00 72.99           C  
ATOM    650  CB  TRP B  82      -3.682  17.932  -3.669  1.00 72.99           C  
ATOM    651  O   TRP B  82      -2.121  19.575  -1.329  1.00 72.99           O  
ATOM    652  CG  TRP B  82      -3.328  18.831  -4.816  1.00 72.99           C  
ATOM    653  CD1 TRP B  82      -4.180  19.341  -5.756  1.00 72.99           C  
ATOM    654  CD2 TRP B  82      -2.025  19.321  -5.146  1.00 72.99           C  
ATOM    655  CE2 TRP B  82      -2.161  20.125  -6.299  1.00 72.99           C  
ATOM    656  CE3 TRP B  82      -0.754  19.159  -4.577  1.00 72.99           C  
ATOM    657  NE1 TRP B  82      -3.484  20.121  -6.651  1.00 72.99           N  
ATOM    658  CH2 TRP B  82       0.159  20.591  -6.319  1.00 72.99           C  
ATOM    659  CZ2 TRP B  82      -1.072  20.766  -6.895  1.00 72.99           C  
ATOM    660  CZ3 TRP B  82       0.328  19.798  -5.172  1.00 72.99           C  
ATOM    661  N   HIS B  83      -3.218  20.925  -2.721  1.00 80.40           N  
ATOM    662  CA  HIS B  83      -2.307  22.039  -2.484  1.00 80.40           C  
ATOM    663  C   HIS B  83      -2.455  22.579  -1.065  1.00 80.40           C  
ATOM    664  CB  HIS B  83      -2.552  23.157  -3.499  1.00 80.40           C  
ATOM    665  O   HIS B  83      -1.463  22.936  -0.426  1.00 80.40           O  
ATOM    666  CG  HIS B  83      -2.024  22.852  -4.865  1.00 80.40           C  
ATOM    667  CD2 HIS B  83      -2.656  22.731  -6.056  1.00 80.40           C  
ATOM    668  ND1 HIS B  83      -0.686  22.630  -5.114  1.00 80.40           N  
ATOM    669  CE1 HIS B  83      -0.519  22.386  -6.402  1.00 80.40           C  
ATOM    670  NE2 HIS B  83      -1.699  22.441  -6.997  1.00 80.40           N  
ATOM    671  N   GLN B  84      -3.660  22.585  -0.567  1.00 87.11           N  
ATOM    672  CA  GLN B  84      -3.915  23.042   0.796  1.00 87.11           C  
ATOM    673  C   GLN B  84      -3.313  22.083   1.819  1.00 87.11           C  
ATOM    674  CB  GLN B  84      -5.417  23.194   1.039  1.00 87.11           C  
ATOM    675  O   GLN B  84      -2.688  22.515   2.789  1.00 87.11           O  
ATOM    676  CG  GLN B  84      -6.072  24.273   0.187  1.00 87.11           C  
ATOM    677  CD  GLN B  84      -7.569  24.372   0.414  1.00 87.11           C  
ATOM    678  NE2 GLN B  84      -8.278  24.948  -0.550  1.00 87.11           N  
ATOM    679  OE1 GLN B  84      -8.084  23.934   1.448  1.00 87.11           O  
ATOM    680  N   LEU B  85      -3.466  20.820   1.571  1.00 84.54           N  
ATOM    681  CA  LEU B  85      -2.904  19.806   2.457  1.00 84.54           C  
ATOM    682  C   LEU B  85      -1.380  19.843   2.428  1.00 84.54           C  
ATOM    683  CB  LEU B  85      -3.401  18.414   2.061  1.00 84.54           C  
ATOM    684  O   LEU B  85      -0.729  19.609   3.449  1.00 84.54           O  
ATOM    685  CG  LEU B  85      -4.744  17.979   2.650  1.00 84.54           C  
ATOM    686  CD1 LEU B  85      -5.378  16.896   1.784  1.00 84.54           C  
ATOM    687  CD2 LEU B  85      -4.565  17.489   4.083  1.00 84.54           C  
ATOM    688  N   GLU B  86      -0.857  20.105   1.266  1.00 84.49           N  
ATOM    689  CA  GLU B  86       0.590  20.257   1.142  1.00 84.49           C  
ATOM    690  C   GLU B  86       1.096  21.428   1.979  1.00 84.49           C  
ATOM    691  CB  GLU B  86       0.987  20.447  -0.324  1.00 84.49           C  
ATOM    692  O   GLU B  86       2.121  21.317   2.656  1.00 84.49           O  
ATOM    693  CG  GLU B  86       2.488  20.391  -0.567  1.00 84.49           C  
ATOM    694  CD  GLU B  86       2.865  20.537  -2.033  1.00 84.49           C  
ATOM    695  OE1 GLU B  86       4.031  20.257  -2.391  1.00 84.49           O  
ATOM    696  OE2 GLU B  86       1.986  20.934  -2.830  1.00 84.49           O  
ATOM    697  N   ASN B  87       0.420  22.492   1.923  1.00 93.59           N  
ATOM    698  CA  ASN B  87       0.785  23.649   2.734  1.00 93.59           C  
ATOM    699  C   ASN B  87       0.803  23.307   4.221  1.00 93.59           C  
ATOM    700  CB  ASN B  87      -0.170  24.814   2.468  1.00 93.59           C  
ATOM    701  O   ASN B  87       1.753  23.646   4.929  1.00 93.59           O  
ATOM    702  CG  ASN B  87       0.072  25.473   1.125  1.00 93.59           C  
ATOM    703  ND2 ASN B  87      -0.892  26.265   0.670  1.00 93.59           N  
ATOM    704  OD1 ASN B  87       1.117  25.272   0.500  1.00 93.59           O  
ATOM    705  N   ILE B  88      -0.261  22.631   4.655  1.00 91.41           N  
ATOM    706  CA  ILE B  88      -0.362  22.252   6.060  1.00 91.41           C  
ATOM    707  C   ILE B  88       0.771  21.294   6.419  1.00 91.41           C  
ATOM    708  CB  ILE B  88      -1.730  21.605   6.373  1.00 91.41           C  
ATOM    709  O   ILE B  88       1.395  21.429   7.475  1.00 91.41           O  
ATOM    710  CG1 ILE B  88      -2.864  22.605   6.122  1.00 91.41           C  
ATOM    711  CG2 ILE B  88      -1.765  21.087   7.814  1.00 91.41           C  
ATOM    712  CD1 ILE B  88      -4.258  22.005   6.245  1.00 91.41           C  
ATOM    713  N   GLY B  89       1.043  20.381   5.510  1.00 91.11           N  
ATOM    714  CA  GLY B  89       2.155  19.464   5.706  1.00 91.11           C  
ATOM    715  C   GLY B  89       3.494  20.166   5.825  1.00 91.11           C  
ATOM    716  O   GLY B  89       4.304  19.827   6.689  1.00 91.11           O  
ATOM    717  N   ASN B  90       3.756  21.099   4.978  1.00 92.68           N  
ATOM    718  CA  ASN B  90       4.990  21.876   5.028  1.00 92.68           C  
ATOM    719  C   ASN B  90       5.113  22.651   6.336  1.00 92.68           C  
ATOM    720  CB  ASN B  90       5.071  22.831   3.835  1.00 92.68           C  
ATOM    721  O   ASN B  90       6.204  22.757   6.900  1.00 92.68           O  
ATOM    722  CG  ASN B  90       5.305  22.108   2.523  1.00 92.68           C  
ATOM    723  ND2 ASN B  90       4.967  22.762   1.418  1.00 92.68           N  
ATOM    724  OD1 ASN B  90       5.783  20.971   2.503  1.00 92.68           O  
ATOM    725  N   PHE B  91       3.993  23.140   6.831  1.00 95.34           N  
ATOM    726  CA  PHE B  91       3.968  23.847   8.107  1.00 95.34           C  
ATOM    727  C   PHE B  91       4.343  22.913   9.251  1.00 95.34           C  
ATOM    728  CB  PHE B  91       2.586  24.457   8.359  1.00 95.34           C  
ATOM    729  O   PHE B  91       5.174  23.257  10.094  1.00 95.34           O  
ATOM    730  CG  PHE B  91       2.423  25.042   9.735  1.00 95.34           C  
ATOM    731  CD1 PHE B  91       1.634  24.407  10.687  1.00 95.34           C  
ATOM    732  CD2 PHE B  91       3.059  26.228  10.078  1.00 95.34           C  
ATOM    733  CE1 PHE B  91       1.480  24.947  11.962  1.00 95.34           C  
ATOM    734  CE2 PHE B  91       2.910  26.774  11.351  1.00 95.34           C  
ATOM    735  CZ  PHE B  91       2.120  26.132  12.290  1.00 95.34           C  
ATOM    736  N   ILE B  92       3.776  21.750   9.239  1.00 91.28           N  
ATOM    737  CA  ILE B  92       4.017  20.772  10.294  1.00 91.28           C  
ATOM    738  C   ILE B  92       5.490  20.369  10.297  1.00 91.28           C  
ATOM    739  CB  ILE B  92       3.121  19.525  10.125  1.00 91.28           C  
ATOM    740  O   ILE B  92       6.119  20.301  11.356  1.00 91.28           O  
ATOM    741  CG1 ILE B  92       1.653  19.884  10.381  1.00 91.28           C  
ATOM    742  CG2 ILE B  92       3.580  18.399  11.056  1.00 91.28           C  
ATOM    743  CD1 ILE B  92       0.678  18.752  10.085  1.00 91.28           C  
ATOM    744  N   LYS B  93       6.046  20.164   9.134  1.00 90.16           N  
ATOM    745  CA  LYS B  93       7.465  19.838   9.024  1.00 90.16           C  
ATOM    746  C   LYS B  93       8.333  20.984   9.533  1.00 90.16           C  
ATOM    747  CB  LYS B  93       7.829  19.508   7.575  1.00 90.16           C  
ATOM    748  O   LYS B  93       9.321  20.757  10.235  1.00 90.16           O  
ATOM    749  CG  LYS B  93       7.393  18.121   7.128  1.00 90.16           C  
ATOM    750  CD  LYS B  93       7.823  17.835   5.694  1.00 90.16           C  
ATOM    751  CE  LYS B  93       7.215  16.539   5.175  1.00 90.16           C  
ATOM    752  NZ  LYS B  93       7.540  16.313   3.735  1.00 90.16           N  
ATOM    753  N   ALA B  94       7.921  22.178   9.268  1.00 94.06           N  
ATOM    754  CA  ALA B  94       8.669  23.375   9.644  1.00 94.06           C  
ATOM    755  C   ALA B  94       8.663  23.573  11.157  1.00 94.06           C  
ATOM    756  CB  ALA B  94       8.092  24.604   8.947  1.00 94.06           C  
ATOM    757  O   ALA B  94       9.689  23.915  11.749  1.00 94.06           O  
ATOM    758  N   ILE B  95       7.544  23.325  11.779  1.00 93.55           N  
ATOM    759  CA  ILE B  95       7.461  23.568  13.215  1.00 93.55           C  
ATOM    760  C   ILE B  95       8.195  22.461  13.969  1.00 93.55           C  
ATOM    761  CB  ILE B  95       5.994  23.659  13.690  1.00 93.55           C  
ATOM    762  O   ILE B  95       8.679  22.676  15.083  1.00 93.55           O  
ATOM    763  CG1 ILE B  95       5.258  22.344  13.405  1.00 93.55           C  
ATOM    764  CG2 ILE B  95       5.283  24.840  13.023  1.00 93.55           C  
ATOM    765  CD1 ILE B  95       3.873  22.262  14.030  1.00 93.55           C  
ATOM    766  N   THR B  96       8.198  21.303  13.360  1.00 89.34           N  
ATOM    767  CA  THR B  96       8.991  20.226  13.942  1.00 89.34           C  
ATOM    768  C   THR B  96      10.471  20.596  13.966  1.00 89.34           C  
ATOM    769  CB  THR B  96       8.801  18.910  13.165  1.00 89.34           C  
ATOM    770  O   THR B  96      11.149  20.399  14.976  1.00 89.34           O  
ATOM    771  CG2 THR B  96       9.487  17.748  13.875  1.00 89.34           C  
ATOM    772  OG1 THR B  96       7.400  18.626  13.053  1.00 89.34           O  
ATOM    773  N   LYS B  97      10.891  21.194  12.862  1.00 92.19           N  
ATOM    774  CA  LYS B  97      12.277  21.645  12.771  1.00 92.19           C  
ATOM    775  C   LYS B  97      12.524  22.847  13.677  1.00 92.19           C  
ATOM    776  CB  LYS B  97      12.633  21.996  11.326  1.00 92.19           C  
ATOM    777  O   LYS B  97      13.626  23.018  14.204  1.00 92.19           O  
ATOM    778  CG  LYS B  97      12.997  20.793  10.468  1.00 92.19           C  
ATOM    779  CD  LYS B  97      13.404  21.212   9.061  1.00 92.19           C  
ATOM    780  CE  LYS B  97      13.621  20.005   8.158  1.00 92.19           C  
ATOM    781  NZ  LYS B  97      13.945  20.412   6.758  1.00 92.19           N  
ATOM    782  N   TYR B  98      11.483  23.602  13.917  1.00 92.49           N  
ATOM    783  CA  TYR B  98      11.571  24.789  14.760  1.00 92.49           C  
ATOM    784  C   TYR B  98      11.742  24.406  16.225  1.00 92.49           C  
ATOM    785  CB  TYR B  98      10.324  25.663  14.591  1.00 92.49           C  
ATOM    786  O   TYR B  98      12.321  25.163  17.007  1.00 92.49           O  
ATOM    787  CG  TYR B  98      10.454  27.031  15.214  1.00 92.49           C  
ATOM    788  CD1 TYR B  98       9.777  27.350  16.390  1.00 92.49           C  
ATOM    789  CD2 TYR B  98      11.251  28.009  14.628  1.00 92.49           C  
ATOM    790  CE1 TYR B  98       9.892  28.610  16.966  1.00 92.49           C  
ATOM    791  CE2 TYR B  98      11.372  29.273  15.196  1.00 92.49           C  
ATOM    792  OH  TYR B  98      10.807  30.813  16.930  1.00 92.49           O  
ATOM    793  CZ  TYR B  98      10.691  29.564  16.364  1.00 92.49           C  
ATOM    794  N   GLY B  99      11.215  23.152  16.551  1.00 89.24           N  
ATOM    795  CA  GLY B  99      11.496  22.683  17.899  1.00 89.24           C  
ATOM    796  C   GLY B  99      10.259  22.198  18.631  1.00 89.24           C  
ATOM    797  O   GLY B  99      10.338  21.790  19.792  1.00 89.24           O  
ATOM    798  N   VAL B 100       9.187  22.199  18.000  1.00 91.19           N  
ATOM    799  CA  VAL B 100       7.971  21.721  18.650  1.00 91.19           C  
ATOM    800  C   VAL B 100       7.997  20.197  18.739  1.00 91.19           C  
ATOM    801  CB  VAL B 100       6.704  22.190  17.899  1.00 91.19           C  
ATOM    802  O   VAL B 100       8.315  19.517  17.760  1.00 91.19           O  
ATOM    803  CG1 VAL B 100       5.443  21.724  18.624  1.00 91.19           C  
ATOM    804  CG2 VAL B 100       6.707  23.709  17.746  1.00 91.19           C  
ATOM    805  N   LYS B 101       7.710  19.657  19.857  1.00 85.68           N  
ATOM    806  CA  LYS B 101       7.772  18.219  20.101  1.00 85.68           C  
ATOM    807  C   LYS B 101       6.727  17.475  19.276  1.00 85.68           C  
ATOM    808  CB  LYS B 101       7.578  17.918  21.588  1.00 85.68           C  
ATOM    809  O   LYS B 101       5.603  17.954  19.110  1.00 85.68           O  
ATOM    810  CG  LYS B 101       8.692  18.449  22.478  1.00 85.68           C  
ATOM    811  CD  LYS B 101       8.485  18.048  23.933  1.00 85.68           C  
ATOM    812  CE  LYS B 101       9.586  18.601  24.828  1.00 85.68           C  
ATOM    813  NZ  LYS B 101       9.383  18.216  26.257  1.00 85.68           N  
ATOM    814  N   PRO B 102       7.058  16.371  18.820  1.00 82.43           N  
ATOM    815  CA  PRO B 102       6.196  15.591  17.929  1.00 82.43           C  
ATOM    816  C   PRO B 102       4.840  15.268  18.552  1.00 82.43           C  
ATOM    817  CB  PRO B 102       7.003  14.313  17.686  1.00 82.43           C  
ATOM    818  O   PRO B 102       3.825  15.239  17.852  1.00 82.43           O  
ATOM    819  CG  PRO B 102       8.417  14.691  17.990  1.00 82.43           C  
ATOM    820  CD  PRO B 102       8.406  15.862  18.930  1.00 82.43           C  
ATOM    821  N   HIS B 103       4.828  15.076  19.874  1.00 79.66           N  
ATOM    822  CA  HIS B 103       3.578  14.692  20.521  1.00 79.66           C  
ATOM    823  C   HIS B 103       2.655  15.894  20.692  1.00 79.66           C  
ATOM    824  CB  HIS B 103       3.855  14.045  21.879  1.00 79.66           C  
ATOM    825  O   HIS B 103       1.468  15.733  20.987  1.00 79.66           O  
ATOM    826  CG  HIS B 103       4.596  14.933  22.827  1.00 79.66           C  
ATOM    827  CD2 HIS B 103       4.157  15.712  23.844  1.00 79.66           C  
ATOM    828  ND1 HIS B 103       5.964  15.093  22.782  1.00 79.66           N  
ATOM    829  CE1 HIS B 103       6.335  15.933  23.734  1.00 79.66           C  
ATOM    830  NE2 HIS B 103       5.257  16.323  24.392  1.00 79.66           N  
ATOM    831  N   ASP B 104       3.173  17.072  20.451  1.00 84.52           N  
ATOM    832  CA  ASP B 104       2.378  18.291  20.569  1.00 84.52           C  
ATOM    833  C   ASP B 104       1.862  18.743  19.205  1.00 84.52           C  
ATOM    834  CB  ASP B 104       3.199  19.407  21.217  1.00 84.52           C  
ATOM    835  O   ASP B 104       1.107  19.714  19.112  1.00 84.52           O  
ATOM    836  CG  ASP B 104       3.468  19.165  22.692  1.00 84.52           C  
ATOM    837  OD1 ASP B 104       2.682  18.446  23.345  1.00 84.52           O  
ATOM    838  OD2 ASP B 104       4.474  19.701  23.206  1.00 84.52           O  
ATOM    839  N   ILE B 105       2.257  18.030  18.200  1.00 87.83           N  
ATOM    840  CA  ILE B 105       1.962  18.468  16.841  1.00 87.83           C  
ATOM    841  C   ILE B 105       0.655  17.835  16.367  1.00 87.83           C  
ATOM    842  CB  ILE B 105       3.111  18.114  15.871  1.00 87.83           C  
ATOM    843  O   ILE B 105       0.418  16.646  16.590  1.00 87.83           O  
ATOM    844  CG1 ILE B 105       4.388  18.869  16.258  1.00 87.83           C  
ATOM    845  CG2 ILE B 105       2.711  18.421  14.424  1.00 87.83           C  
ATOM    846  CD1 ILE B 105       5.612  18.476  15.441  1.00 87.83           C  
ATOM    847  N   PHE B 106      -0.189  18.623  15.664  1.00 85.73           N  
ATOM    848  CA  PHE B 106      -1.464  18.118  15.169  1.00 85.73           C  
ATOM    849  C   PHE B 106      -1.280  17.392  13.842  1.00 85.73           C  
ATOM    850  CB  PHE B 106      -2.471  19.261  15.007  1.00 85.73           C  
ATOM    851  O   PHE B 106      -0.256  17.557  13.174  1.00 85.73           O  
ATOM    852  CG  PHE B 106      -2.135  20.211  13.889  1.00 85.73           C  
ATOM    853  CD1 PHE B 106      -1.363  21.342  14.128  1.00 85.73           C  
ATOM    854  CD2 PHE B 106      -2.591  19.974  12.599  1.00 85.73           C  
ATOM    855  CE1 PHE B 106      -1.051  22.224  13.096  1.00 85.73           C  
ATOM    856  CE2 PHE B 106      -2.283  20.850  11.562  1.00 85.73           C  
ATOM    857  CZ  PHE B 106      -1.513  21.975  11.813  1.00 85.73           C  
ATOM    858  N   GLU B 107      -2.280  16.500  13.529  1.00 81.44           N  
ATOM    859  CA  GLU B 107      -2.342  15.883  12.208  1.00 81.44           C  
ATOM    860  C   GLU B 107      -3.038  16.797  11.204  1.00 81.44           C  
ATOM    861  CB  GLU B 107      -3.061  14.533  12.277  1.00 81.44           C  
ATOM    862  O   GLU B 107      -3.909  17.586  11.575  1.00 81.44           O  
ATOM    863  CG  GLU B 107      -2.311  13.477  13.076  1.00 81.44           C  
ATOM    864  CD  GLU B 107      -2.971  12.108  13.027  1.00 81.44           C  
ATOM    865  OE1 GLU B 107      -2.386  11.134  13.553  1.00 81.44           O  
ATOM    866  OE2 GLU B 107      -4.080  12.008  12.457  1.00 81.44           O  
ATOM    867  N   ALA B 108      -2.659  16.685   9.960  1.00 79.79           N  
ATOM    868  CA  ALA B 108      -3.184  17.567   8.921  1.00 79.79           C  
ATOM    869  C   ALA B 108      -4.709  17.522   8.882  1.00 79.79           C  
ATOM    870  CB  ALA B 108      -2.609  17.187   7.559  1.00 79.79           C  
ATOM    871  O   ALA B 108      -5.364  18.560   8.759  1.00 79.79           O  
ATOM    872  N   ASN B 109      -5.327  16.371   9.127  1.00 76.90           N  
ATOM    873  CA  ASN B 109      -6.774  16.203   9.043  1.00 76.90           C  
ATOM    874  C   ASN B 109      -7.485  16.864  10.220  1.00 76.90           C  
ATOM    875  CB  ASN B 109      -7.138  14.718   8.968  1.00 76.90           C  
ATOM    876  O   ASN B 109      -8.684  17.139  10.152  1.00 76.90           O  
ATOM    877  CG  ASN B 109      -6.852  14.114   7.608  1.00 76.90           C  
ATOM    878  ND2 ASN B 109      -6.728  12.793   7.560  1.00 76.90           N  
ATOM    879  OD1 ASN B 109      -6.741  14.829   6.608  1.00 76.90           O  
ATOM    880  N   ASP B 110      -6.706  17.110  11.297  1.00 83.57           N  
ATOM    881  CA  ASP B 110      -7.283  17.799  12.447  1.00 83.57           C  
ATOM    882  C   ASP B 110      -7.762  19.198  12.065  1.00 83.57           C  
ATOM    883  CB  ASP B 110      -6.267  17.883  13.587  1.00 83.57           C  
ATOM    884  O   ASP B 110      -8.793  19.662  12.556  1.00 83.57           O  
ATOM    885  CG  ASP B 110      -5.986  16.538  14.233  1.00 83.57           C  
ATOM    886  OD1 ASP B 110      -6.828  15.621  14.122  1.00 83.57           O  
ATOM    887  OD2 ASP B 110      -4.915  16.394  14.861  1.00 83.57           O  
ATOM    888  N   LEU B 111      -7.004  19.795  11.170  1.00 88.49           N  
ATOM    889  CA  LEU B 111      -7.338  21.144  10.728  1.00 88.49           C  
ATOM    890  C   LEU B 111      -8.182  21.107   9.458  1.00 88.49           C  
ATOM    891  CB  LEU B 111      -6.065  21.959  10.484  1.00 88.49           C  
ATOM    892  O   LEU B 111      -9.262  21.699   9.408  1.00 88.49           O  
ATOM    893  CG  LEU B 111      -6.263  23.406  10.029  1.00 88.49           C  
ATOM    894  CD1 LEU B 111      -7.037  24.191  11.082  1.00 88.49           C  
ATOM    895  CD2 LEU B 111      -4.918  24.066   9.744  1.00 88.49           C  
ATOM    896  N   PHE B 112      -7.757  20.310   8.566  1.00 84.46           N  
ATOM    897  CA  PHE B 112      -8.359  20.334   7.238  1.00 84.46           C  
ATOM    898  C   PHE B 112      -9.776  19.774   7.275  1.00 84.46           C  
ATOM    899  CB  PHE B 112      -7.506  19.539   6.245  1.00 84.46           C  
ATOM    900  O   PHE B 112     -10.682  20.319   6.642  1.00 84.46           O  
ATOM    901  CG  PHE B 112      -7.920  19.718   4.809  1.00 84.46           C  
ATOM    902  CD1 PHE B 112      -8.634  18.727   4.148  1.00 84.46           C  
ATOM    903  CD2 PHE B 112      -7.594  20.879   4.120  1.00 84.46           C  
ATOM    904  CE1 PHE B 112      -9.019  18.890   2.819  1.00 84.46           C  
ATOM    905  CE2 PHE B 112      -7.974  21.050   2.792  1.00 84.46           C  
ATOM    906  CZ  PHE B 112      -8.686  20.054   2.143  1.00 84.46           C  
ATOM    907  N   GLU B 113     -10.050  18.733   8.039  1.00 77.98           N  
ATOM    908  CA  GLU B 113     -11.357  18.085   8.101  1.00 77.98           C  
ATOM    909  C   GLU B 113     -12.072  18.409   9.410  1.00 77.98           C  
ATOM    910  CB  GLU B 113     -11.213  16.569   7.942  1.00 77.98           C  
ATOM    911  O   GLU B 113     -13.064  17.765   9.757  1.00 77.98           O  
ATOM    912  CG  GLU B 113     -10.750  16.137   6.558  1.00 77.98           C  
ATOM    913  CD  GLU B 113     -10.787  14.631   6.356  1.00 77.98           C  
ATOM    914  OE1 GLU B 113     -10.516  14.163   5.227  1.00 77.98           O  
ATOM    915  OE2 GLU B 113     -11.090  13.912   7.335  1.00 77.98           O  
ATOM    916  N   ASN B 114     -11.549  19.350  10.201  1.00 78.81           N  
ATOM    917  CA  ASN B 114     -12.143  19.801  11.455  1.00 78.81           C  
ATOM    918  C   ASN B 114     -12.345  18.644  12.429  1.00 78.81           C  
ATOM    919  CB  ASN B 114     -13.472  20.513  11.193  1.00 78.81           C  
ATOM    920  O   ASN B 114     -13.402  18.528  13.051  1.00 78.81           O  
ATOM    921  CG  ASN B 114     -13.292  21.856  10.514  1.00 78.81           C  
ATOM    922  ND2 ASN B 114     -14.298  22.278   9.757  1.00 78.81           N  
ATOM    923  OD1 ASN B 114     -12.256  22.509  10.667  1.00 78.81           O  
ATOM    924  N   THR B 115     -11.347  17.713  12.512  1.00 71.55           N  
ATOM    925  CA  THR B 115     -11.465  16.525  13.351  1.00 71.55           C  
ATOM    926  C   THR B 115     -11.108  16.848  14.799  1.00 71.55           C  
ATOM    927  CB  THR B 115     -10.562  15.388  12.838  1.00 71.55           C  
ATOM    928  O   THR B 115     -11.754  16.356  15.727  1.00 71.55           O  
ATOM    929  CG2 THR B 115     -11.224  14.636  11.687  1.00 71.55           C  
ATOM    930  OG1 THR B 115      -9.321  15.940  12.382  1.00 71.55           O  
ATOM    931  N   ASN B 116     -10.027  17.660  15.003  1.00 82.76           N  
ATOM    932  CA  ASN B 116      -9.556  17.963  16.351  1.00 82.76           C  
ATOM    933  C   ASN B 116      -8.994  19.378  16.443  1.00 82.76           C  
ATOM    934  CB  ASN B 116      -8.504  16.944  16.793  1.00 82.76           C  
ATOM    935  O   ASN B 116      -7.777  19.567  16.464  1.00 82.76           O  
ATOM    936  CG  ASN B 116      -8.251  16.977  18.288  1.00 82.76           C  
ATOM    937  ND2 ASN B 116      -7.652  15.915  18.812  1.00 82.76           N  
ATOM    938  OD1 ASN B 116      -8.593  17.950  18.966  1.00 82.76           O  
ATOM    939  N   HIS B 117      -9.803  20.408  16.662  1.00 88.80           N  
ATOM    940  CA  HIS B 117      -9.413  21.810  16.752  1.00 88.80           C  
ATOM    941  C   HIS B 117      -8.623  22.082  18.028  1.00 88.80           C  
ATOM    942  CB  HIS B 117     -10.646  22.714  16.696  1.00 88.80           C  
ATOM    943  O   HIS B 117      -7.765  22.967  18.055  1.00 88.80           O  
ATOM    944  CG  HIS B 117     -11.278  22.782  15.342  1.00 88.80           C  
ATOM    945  CD2 HIS B 117     -10.907  22.240  14.159  1.00 88.80           C  
ATOM    946  ND1 HIS B 117     -12.441  23.481  15.098  1.00 88.80           N  
ATOM    947  CE1 HIS B 117     -12.758  23.364  13.820  1.00 88.80           C  
ATOM    948  NE2 HIS B 117     -11.843  22.616  13.227  1.00 88.80           N  
ATOM    949  N   THR B 118      -8.922  21.296  19.049  1.00 88.21           N  
ATOM    950  CA  THR B 118      -8.226  21.464  20.320  1.00 88.21           C  
ATOM    951  C   THR B 118      -6.740  21.152  20.167  1.00 88.21           C  
ATOM    952  CB  THR B 118      -8.832  20.563  21.412  1.00 88.21           C  
ATOM    953  O   THR B 118      -5.892  21.862  20.712  1.00 88.21           O  
ATOM    954  CG2 THR B 118      -8.258  20.901  22.784  1.00 88.21           C  
ATOM    955  OG1 THR B 118     -10.253  20.749  21.442  1.00 88.21           O  
ATOM    956  N   GLN B 119      -6.440  20.129  19.424  1.00 88.19           N  
ATOM    957  CA  GLN B 119      -5.044  19.778  19.189  1.00 88.19           C  
ATOM    958  C   GLN B 119      -4.339  20.850  18.363  1.00 88.19           C  
ATOM    959  CB  GLN B 119      -4.942  18.423  18.487  1.00 88.19           C  
ATOM    960  O   GLN B 119      -3.164  21.146  18.594  1.00 88.19           O  
ATOM    961  CG  GLN B 119      -3.517  17.901  18.362  1.00 88.19           C  
ATOM    962  CD  GLN B 119      -2.883  17.598  19.707  1.00 88.19           C  
ATOM    963  NE2 GLN B 119      -1.557  17.508  19.731  1.00 88.19           N  
ATOM    964  OE1 GLN B 119      -3.578  17.448  20.716  1.00 88.19           O  
ATOM    965  N   VAL B 120      -5.046  21.415  17.402  1.00 93.74           N  
ATOM    966  CA  VAL B 120      -4.477  22.490  16.596  1.00 93.74           C  
ATOM    967  C   VAL B 120      -4.133  23.680  17.490  1.00 93.74           C  
ATOM    968  CB  VAL B 120      -5.442  22.929  15.472  1.00 93.74           C  
ATOM    969  O   VAL B 120      -3.032  24.229  17.407  1.00 93.74           O  
ATOM    970  CG1 VAL B 120      -4.861  24.107  14.692  1.00 93.74           C  
ATOM    971  CG2 VAL B 120      -5.738  21.758  14.537  1.00 93.74           C  
ATOM    972  N   GLN B 121      -5.081  24.012  18.319  1.00 92.38           N  
ATOM    973  CA  GLN B 121      -4.856  25.112  19.252  1.00 92.38           C  
ATOM    974  C   GLN B 121      -3.678  24.818  20.175  1.00 92.38           C  
ATOM    975  CB  GLN B 121      -6.115  25.383  20.077  1.00 92.38           C  
ATOM    976  O   GLN B 121      -2.812  25.672  20.377  1.00 92.38           O  
ATOM    977  CG  GLN B 121      -6.000  26.592  20.996  1.00 92.38           C  
ATOM    978  CD  GLN B 121      -7.230  26.790  21.862  1.00 92.38           C  
ATOM    979  NE2 GLN B 121      -7.852  27.958  21.749  1.00 92.38           N  
ATOM    980  OE1 GLN B 121      -7.618  25.900  22.626  1.00 92.38           O  
ATOM    981  N   SER B 122      -3.610  23.632  20.687  1.00 91.76           N  
ATOM    982  CA  SER B 122      -2.526  23.232  21.579  1.00 91.76           C  
ATOM    983  C   SER B 122      -1.178  23.284  20.869  1.00 91.76           C  
ATOM    984  CB  SER B 122      -2.771  21.825  22.124  1.00 91.76           C  
ATOM    985  O   SER B 122      -0.173  23.681  21.462  1.00 91.76           O  
ATOM    986  OG  SER B 122      -2.831  20.880  21.069  1.00 91.76           O  
ATOM    987  N   THR B 123      -1.159  22.881  19.650  1.00 93.55           N  
ATOM    988  CA  THR B 123       0.069  22.919  18.863  1.00 93.55           C  
ATOM    989  C   THR B 123       0.537  24.357  18.660  1.00 93.55           C  
ATOM    990  CB  THR B 123      -0.124  22.241  17.494  1.00 93.55           C  
ATOM    991  O   THR B 123       1.722  24.657  18.815  1.00 93.55           O  
ATOM    992  CG2 THR B 123       1.176  22.231  16.698  1.00 93.55           C  
ATOM    993  OG1 THR B 123      -0.560  20.890  17.694  1.00 93.55           O  
ATOM    994  N   LEU B 124      -0.371  25.216  18.340  1.00 94.21           N  
ATOM    995  CA  LEU B 124      -0.028  26.618  18.128  1.00 94.21           C  
ATOM    996  C   LEU B 124       0.456  27.261  19.423  1.00 94.21           C  
ATOM    997  CB  LEU B 124      -1.234  27.389  17.583  1.00 94.21           C  
ATOM    998  O   LEU B 124       1.362  28.097  19.405  1.00 94.21           O  
ATOM    999  CG  LEU B 124      -1.644  27.075  16.143  1.00 94.21           C  
ATOM   1000  CD1 LEU B 124      -2.932  27.810  15.786  1.00 94.21           C  
ATOM   1001  CD2 LEU B 124      -0.525  27.445  15.175  1.00 94.21           C  
ATOM   1002  N   LEU B 125      -0.121  26.839  20.486  1.00 92.03           N  
ATOM   1003  CA  LEU B 125       0.335  27.327  21.783  1.00 92.03           C  
ATOM   1004  C   LEU B 125       1.737  26.816  22.094  1.00 92.03           C  
ATOM   1005  CB  LEU B 125      -0.634  26.898  22.888  1.00 92.03           C  
ATOM   1006  O   LEU B 125       2.561  27.549  22.647  1.00 92.03           O  
ATOM   1007  CG  LEU B 125      -1.947  27.677  22.978  1.00 92.03           C  
ATOM   1008  CD1 LEU B 125      -2.953  26.922  23.842  1.00 92.03           C  
ATOM   1009  CD2 LEU B 125      -1.703  29.076  23.533  1.00 92.03           C  
ATOM   1010  N   ALA B 126       1.929  25.580  21.758  1.00 91.57           N  
ATOM   1011  CA  ALA B 126       3.265  25.013  21.924  1.00 91.57           C  
ATOM   1012  C   ALA B 126       4.287  25.759  21.072  1.00 91.57           C  
ATOM   1013  CB  ALA B 126       3.261  23.528  21.567  1.00 91.57           C  
ATOM   1014  O   ALA B 126       5.419  25.986  21.506  1.00 91.57           O  
ATOM   1015  N   LEU B 127       3.845  26.112  19.929  1.00 94.25           N  
ATOM   1016  CA  LEU B 127       4.709  26.899  19.056  1.00 94.25           C  
ATOM   1017  C   LEU B 127       5.009  28.261  19.672  1.00 94.25           C  
ATOM   1018  CB  LEU B 127       4.060  27.079  17.681  1.00 94.25           C  
ATOM   1019  O   LEU B 127       6.146  28.735  19.619  1.00 94.25           O  
ATOM   1020  CG  LEU B 127       4.861  27.880  16.653  1.00 94.25           C  
ATOM   1021  CD1 LEU B 127       6.176  27.173  16.339  1.00 94.25           C  
ATOM   1022  CD2 LEU B 127       4.044  28.089  15.383  1.00 94.25           C  
ATOM   1023  N   ALA B 128       4.033  28.862  20.237  1.00 92.06           N  
ATOM   1024  CA  ALA B 128       4.205  30.148  20.907  1.00 92.06           C  
ATOM   1025  C   ALA B 128       5.221  30.045  22.041  1.00 92.06           C  
ATOM   1026  CB  ALA B 128       2.866  30.653  21.440  1.00 92.06           C  
ATOM   1027  O   ALA B 128       6.076  30.920  22.198  1.00 92.06           O  
ATOM   1028  N   SER B 129       5.128  28.982  22.781  1.00 89.47           N  
ATOM   1029  CA  SER B 129       6.055  28.753  23.885  1.00 89.47           C  
ATOM   1030  C   SER B 129       7.482  28.573  23.379  1.00 89.47           C  
ATOM   1031  CB  SER B 129       5.633  27.527  24.694  1.00 89.47           C  
ATOM   1032  O   SER B 129       8.425  29.115  23.959  1.00 89.47           O  
ATOM   1033  OG  SER B 129       4.359  27.726  25.282  1.00 89.47           O  
ATOM   1034  N   MET B 130       7.565  27.874  22.304  1.00 90.93           N  
ATOM   1035  CA  MET B 130       8.880  27.662  21.707  1.00 90.93           C  
ATOM   1036  C   MET B 130       9.433  28.962  21.132  1.00 90.93           C  
ATOM   1037  CB  MET B 130       8.810  26.595  20.613  1.00 90.93           C  
ATOM   1038  O   MET B 130      10.631  29.232  21.235  1.00 90.93           O  
ATOM   1039  CG  MET B 130       8.797  25.172  21.145  1.00 90.93           C  
ATOM   1040  SD  MET B 130      10.225  24.818  22.241  1.00 90.93           S  
ATOM   1041  CE  MET B 130      11.585  24.948  21.047  1.00 90.93           C  
ATOM   1042  N   ALA B 131       8.611  29.716  20.529  1.00 91.14           N  
ATOM   1043  CA  ALA B 131       9.018  31.005  19.976  1.00 91.14           C  
ATOM   1044  C   ALA B 131       9.502  31.945  21.077  1.00 91.14           C  
ATOM   1045  CB  ALA B 131       7.865  31.643  19.205  1.00 91.14           C  
ATOM   1046  O   ALA B 131      10.477  32.678  20.892  1.00 91.14           O  
ATOM   1047  N   LYS B 132       8.819  31.903  22.170  1.00 88.31           N  
ATOM   1048  CA  LYS B 132       9.227  32.704  23.321  1.00 88.31           C  
ATOM   1049  C   LYS B 132      10.599  32.273  23.833  1.00 88.31           C  
ATOM   1050  CB  LYS B 132       8.193  32.597  24.443  1.00 88.31           C  
ATOM   1051  O   LYS B 132      11.441  33.114  24.152  1.00 88.31           O  
ATOM   1052  CG  LYS B 132       8.268  33.723  25.463  1.00 88.31           C  
ATOM   1053  CD  LYS B 132       7.086  33.688  26.423  1.00 88.31           C  
ATOM   1054  CE  LYS B 132       7.139  34.837  27.420  1.00 88.31           C  
ATOM   1055  NZ  LYS B 132       5.928  34.870  28.293  1.00 88.31           N  
ATOM   1056  N   THR B 133      10.809  31.016  23.898  1.00 84.82           N  
ATOM   1057  CA  THR B 133      12.069  30.447  24.364  1.00 84.82           C  
ATOM   1058  C   THR B 133      13.211  30.818  23.422  1.00 84.82           C  
ATOM   1059  CB  THR B 133      11.979  28.915  24.487  1.00 84.82           C  
ATOM   1060  O   THR B 133      14.345  31.018  23.861  1.00 84.82           O  
ATOM   1061  CG2 THR B 133      13.242  28.338  25.117  1.00 84.82           C  
ATOM   1062  OG1 THR B 133      10.851  28.573  25.302  1.00 84.82           O  
ATOM   1063  N   LYS B 134      12.939  31.076  22.161  1.00 87.92           N  
ATOM   1064  CA  LYS B 134      13.953  31.404  21.163  1.00 87.92           C  
ATOM   1065  C   LYS B 134      14.114  32.915  21.018  1.00 87.92           C  
ATOM   1066  CB  LYS B 134      13.597  30.783  19.812  1.00 87.92           C  
ATOM   1067  O   LYS B 134      14.905  33.384  20.197  1.00 87.92           O  
ATOM   1068  CG  LYS B 134      13.844  29.284  19.735  1.00 87.92           C  
ATOM   1069  CD  LYS B 134      13.827  28.787  18.295  1.00 87.92           C  
ATOM   1070  CE  LYS B 134      14.274  27.335  18.198  1.00 87.92           C  
ATOM   1071  NZ  LYS B 134      14.477  26.911  16.780  1.00 87.92           N  
ATOM   1072  N   GLY B 135      13.371  33.673  21.853  1.00 82.39           N  
ATOM   1073  CA  GLY B 135      13.620  35.103  21.950  1.00 82.39           C  
ATOM   1074  C   GLY B 135      12.663  35.933  21.115  1.00 82.39           C  
ATOM   1075  O   GLY B 135      12.850  37.142  20.966  1.00 82.39           O  
ATOM   1076  N   ASN B 136      11.643  35.297  20.579  1.00 82.40           N  
ATOM   1077  CA  ASN B 136      10.648  36.046  19.819  1.00 82.40           C  
ATOM   1078  C   ASN B 136       9.648  36.742  20.738  1.00 82.40           C  
ATOM   1079  CB  ASN B 136       9.917  35.126  18.839  1.00 82.40           C  
ATOM   1080  O   ASN B 136       9.400  36.282  21.854  1.00 82.40           O  
ATOM   1081  CG  ASN B 136      10.739  34.819  17.602  1.00 82.40           C  
ATOM   1082  ND2 ASN B 136      10.971  33.537  17.347  1.00 82.40           N  
ATOM   1083  OD1 ASN B 136      11.163  35.728  16.883  1.00 82.40           O  
ATOM   1084  N   LYS B 137       9.299  37.886  20.367  1.00 77.05           N  
ATOM   1085  CA  LYS B 137       8.319  38.642  21.142  1.00 77.05           C  
ATOM   1086  C   LYS B 137       6.924  38.040  21.001  1.00 77.05           C  
ATOM   1087  CB  LYS B 137       8.305  40.108  20.706  1.00 77.05           C  
ATOM   1088  O   LYS B 137       6.249  38.256  19.992  1.00 77.05           O  
ATOM   1089  CG  LYS B 137       9.476  40.923  21.235  1.00 77.05           C  
ATOM   1090  CD  LYS B 137       9.337  42.397  20.877  1.00 77.05           C  
ATOM   1091  CE  LYS B 137      10.548  43.200  21.334  1.00 77.05           C  
ATOM   1092  NZ  LYS B 137      10.429  44.642  20.962  1.00 77.05           N  
ATOM   1093  N   VAL B 138       6.612  37.221  21.945  1.00 78.69           N  
ATOM   1094  CA  VAL B 138       5.319  36.545  21.927  1.00 78.69           C  
ATOM   1095  C   VAL B 138       4.562  36.845  23.219  1.00 78.69           C  
ATOM   1096  CB  VAL B 138       5.479  35.019  21.745  1.00 78.69           C  
ATOM   1097  O   VAL B 138       5.117  36.727  24.313  1.00 78.69           O  
ATOM   1098  CG1 VAL B 138       4.113  34.341  21.647  1.00 78.69           C  
ATOM   1099  CG2 VAL B 138       6.320  34.715  20.507  1.00 78.69           C  
ATOM   1100  N   ASN B 139       3.358  37.300  23.142  1.00 72.64           N  
ATOM   1101  CA  ASN B 139       2.571  37.627  24.326  1.00 72.64           C  
ATOM   1102  C   ASN B 139       1.746  36.433  24.799  1.00 72.64           C  
ATOM   1103  CB  ASN B 139       1.660  38.825  24.050  1.00 72.64           C  
ATOM   1104  O   ASN B 139       1.012  36.532  25.784  1.00 72.64           O  
ATOM   1105  CG  ASN B 139       2.433  40.117  23.871  1.00 72.64           C  
ATOM   1106  ND2 ASN B 139       1.798  41.107  23.253  1.00 72.64           N  
ATOM   1107  OD1 ASN B 139       3.590  40.225  24.283  1.00 72.64           O  
ATOM   1108  N   VAL B 140       1.904  35.377  24.047  1.00 72.72           N  
ATOM   1109  CA  VAL B 140       1.119  34.190  24.368  1.00 72.72           C  
ATOM   1110  C   VAL B 140       2.051  33.014  24.651  1.00 72.72           C  
ATOM   1111  CB  VAL B 140       0.140  33.831  23.228  1.00 72.72           C  
ATOM   1112  O   VAL B 140       3.120  32.902  24.046  1.00 72.72           O  
ATOM   1113  CG1 VAL B 140      -0.722  32.630  23.614  1.00 72.72           C  
ATOM   1114  CG2 VAL B 140      -0.737  35.033  22.881  1.00 72.72           C  
ATOM   1115  N   GLY B 141       1.746  32.233  25.700  1.00 63.41           N  
ATOM   1116  CA  GLY B 141       2.521  31.040  25.998  1.00 63.41           C  
ATOM   1117  C   GLY B 141       3.462  31.219  27.175  1.00 63.41           C  
ATOM   1118  O   GLY B 141       3.586  32.319  27.716  1.00 63.41           O  
ATOM   1119  N   VAL B 142       3.879  30.073  27.726  1.00 63.09           N  
ATOM   1120  CA  VAL B 142       4.795  30.043  28.861  1.00 63.09           C  
ATOM   1121  C   VAL B 142       6.214  29.758  28.373  1.00 63.09           C  
ATOM   1122  CB  VAL B 142       4.369  28.987  29.906  1.00 63.09           C  
ATOM   1123  O   VAL B 142       6.408  29.007  27.414  1.00 63.09           O  
ATOM   1124  CG1 VAL B 142       5.220  29.104  31.169  1.00 63.09           C  
ATOM   1125  CG2 VAL B 142       2.887  29.137  30.241  1.00 63.09           C  
ATOM   1126  N   LYS B 143       7.138  30.592  28.949  1.00 57.44           N  
ATOM   1127  CA  LYS B 143       8.538  30.341  28.622  1.00 57.44           C  
ATOM   1128  C   LYS B 143       9.021  29.031  29.238  1.00 57.44           C  
ATOM   1129  CB  LYS B 143       9.417  31.499  29.098  1.00 57.44           C  
ATOM   1130  O   LYS B 143       8.778  28.767  30.417  1.00 57.44           O  
ATOM   1131  CG  LYS B 143      10.721  31.644  28.328  1.00 57.44           C  
ATOM   1132  CD  LYS B 143      11.528  32.841  28.815  1.00 57.44           C  
ATOM   1133  CE  LYS B 143      12.879  32.926  28.119  1.00 57.44           C  
ATOM   1134  NZ  LYS B 143      13.662  34.114  28.572  1.00 57.44           N  
ATOM   1135  N   TYR B 144       9.539  28.102  28.387  1.00 55.19           N  
ATOM   1136  CA  TYR B 144      10.079  26.858  28.922  1.00 55.19           C  
ATOM   1137  C   TYR B 144      11.330  27.119  29.753  1.00 55.19           C  
ATOM   1138  CB  TYR B 144      10.401  25.879  27.789  1.00 55.19           C  
ATOM   1139  O   TYR B 144      12.155  27.963  29.396  1.00 55.19           O  
ATOM   1140  CG  TYR B 144       9.204  25.099  27.302  1.00 55.19           C  
ATOM   1141  CD1 TYR B 144       8.703  24.025  28.035  1.00 55.19           C  
ATOM   1142  CD2 TYR B 144       8.572  25.433  26.110  1.00 55.19           C  
ATOM   1143  CE1 TYR B 144       7.601  23.302  27.590  1.00 55.19           C  
ATOM   1144  CE2 TYR B 144       7.469  24.718  25.655  1.00 55.19           C  
ATOM   1145  OH  TYR B 144       5.901  22.944  25.955  1.00 55.19           O  
ATOM   1146  CZ  TYR B 144       6.992  23.656  26.401  1.00 55.19           C  
ATOM   1147  N   ALA B 145      11.395  26.675  31.059  1.00 50.32           N  
ATOM   1148  CA  ALA B 145      12.532  26.817  31.964  1.00 50.32           C  
ATOM   1149  C   ALA B 145      13.784  26.172  31.377  1.00 50.32           C  
ATOM   1150  CB  ALA B 145      12.209  26.204  33.324  1.00 50.32           C  
ATOM   1151  O   ALA B 145      13.701  25.148  30.694  1.00 50.32           O  
ATOM   1152  N   GLU B 146      14.940  27.070  31.201  1.00 44.72           N  
ATOM   1153  CA  GLU B 146      16.220  26.507  30.783  1.00 44.72           C  
ATOM   1154  C   GLU B 146      16.670  25.395  31.726  1.00 44.72           C  
ATOM   1155  CB  GLU B 146      17.290  27.600  30.710  1.00 44.72           C  
ATOM   1156  O   GLU B 146      16.344  25.414  32.915  1.00 44.72           O  
ATOM   1157  CG  GLU B 146      17.458  28.205  29.324  1.00 44.72           C  
ATOM   1158  CD  GLU B 146      18.545  29.267  29.260  1.00 44.72           C  
ATOM   1159  OE1 GLU B 146      18.819  29.789  28.156  1.00 44.72           O  
ATOM   1160  OE2 GLU B 146      19.127  29.578  30.323  1.00 44.72           O  
ATOM   1161  N   LYS B 147      17.097  24.253  31.200  1.00 44.12           N  
ATOM   1162  CA  LYS B 147      17.577  23.126  31.995  1.00 44.12           C  
ATOM   1163  C   LYS B 147      18.664  23.565  32.971  1.00 44.12           C  
ATOM   1164  CB  LYS B 147      18.106  22.015  31.086  1.00 44.12           C  
ATOM   1165  O   LYS B 147      19.629  24.223  32.578  1.00 44.12           O  
ATOM   1166  CG  LYS B 147      18.269  20.671  31.781  1.00 44.12           C  
ATOM   1167  CD  LYS B 147      18.739  19.594  30.813  1.00 44.12           C  
ATOM   1168  CE  LYS B 147      18.978  18.268  31.523  1.00 44.12           C  
ATOM   1169  NZ  LYS B 147      19.464  17.215  30.581  1.00 44.12           N  
ATOM   1170  N   GLN B 148      18.330  23.951  34.180  1.00 49.58           N  
ATOM   1171  CA  GLN B 148      19.403  24.147  35.150  1.00 49.58           C  
ATOM   1172  C   GLN B 148      20.099  22.829  35.473  1.00 49.58           C  
ATOM   1173  CB  GLN B 148      18.859  24.782  36.430  1.00 49.58           C  
ATOM   1174  O   GLN B 148      19.492  21.925  36.052  1.00 49.58           O  
ATOM   1175  CG  GLN B 148      19.312  26.220  36.644  1.00 49.58           C  
ATOM   1176  CD  GLN B 148      18.788  26.815  37.937  1.00 49.58           C  
ATOM   1177  NE2 GLN B 148      19.444  27.867  38.415  1.00 49.58           N  
ATOM   1178  OE1 GLN B 148      17.800  26.334  38.502  1.00 49.58           O  
ATOM   1179  N   GLU B 149      21.113  22.453  34.568  1.00 45.24           N  
ATOM   1180  CA  GLU B 149      21.839  21.220  34.856  1.00 45.24           C  
ATOM   1181  C   GLU B 149      22.503  21.279  36.229  1.00 45.24           C  
ATOM   1182  CB  GLU B 149      22.889  20.949  33.776  1.00 45.24           C  
ATOM   1183  O   GLU B 149      23.242  22.220  36.527  1.00 45.24           O  
ATOM   1184  CG  GLU B 149      22.432  19.968  32.706  1.00 45.24           C  
ATOM   1185  CD  GLU B 149      23.500  19.673  31.666  1.00 45.24           C  
ATOM   1186  OE1 GLU B 149      23.278  18.799  30.798  1.00 45.24           O  
ATOM   1187  OE2 GLU B 149      24.569  20.323  31.719  1.00 45.24           O  
ATOM   1188  N   ARG B 150      21.803  20.730  37.263  1.00 53.73           N  
ATOM   1189  CA  ARG B 150      22.459  20.683  38.566  1.00 53.73           C  
ATOM   1190  C   ARG B 150      23.743  19.863  38.503  1.00 53.73           C  
ATOM   1191  CB  ARG B 150      21.517  20.101  39.622  1.00 53.73           C  
ATOM   1192  O   ARG B 150      23.743  18.737  38.000  1.00 53.73           O  
ATOM   1193  CG  ARG B 150      20.871  21.148  40.516  1.00 53.73           C  
ATOM   1194  CD  ARG B 150      19.993  20.512  41.584  1.00 53.73           C  
ATOM   1195  NE  ARG B 150      19.248  21.517  42.337  1.00 53.73           N  
ATOM   1196  NH1 ARG B 150      18.266  20.006  43.783  1.00 53.73           N  
ATOM   1197  NH2 ARG B 150      17.815  22.245  43.977  1.00 53.73           N  
ATOM   1198  CZ  ARG B 150      18.445  21.254  43.364  1.00 53.73           C  
ATOM   1199  N   LYS B 151      24.958  20.516  38.264  1.00 57.44           N  
ATOM   1200  CA  LYS B 151      26.228  19.798  38.292  1.00 57.44           C  
ATOM   1201  C   LYS B 151      26.629  19.446  39.722  1.00 57.44           C  
ATOM   1202  CB  LYS B 151      27.329  20.628  37.629  1.00 57.44           C  
ATOM   1203  O   LYS B 151      26.794  20.333  40.562  1.00 57.44           O  
ATOM   1204  CG  LYS B 151      27.359  20.515  36.112  1.00 57.44           C  
ATOM   1205  CD  LYS B 151      28.547  21.263  35.519  1.00 57.44           C  
ATOM   1206  CE  LYS B 151      28.571  21.162  34.000  1.00 57.44           C  
ATOM   1207  NZ  LYS B 151      29.722  21.911  33.414  1.00 57.44           N  
ATOM   1208  N   PHE B 152      26.242  18.279  40.137  1.00 59.32           N  
ATOM   1209  CA  PHE B 152      26.657  17.882  41.477  1.00 59.32           C  
ATOM   1210  C   PHE B 152      28.164  17.666  41.536  1.00 59.32           C  
ATOM   1211  CB  PHE B 152      25.927  16.607  41.912  1.00 59.32           C  
ATOM   1212  O   PHE B 152      28.770  17.214  40.563  1.00 59.32           O  
ATOM   1213  CG  PHE B 152      24.502  16.838  42.337  1.00 59.32           C  
ATOM   1214  CD1 PHE B 152      24.211  17.330  43.604  1.00 59.32           C  
ATOM   1215  CD2 PHE B 152      23.453  16.564  41.470  1.00 59.32           C  
ATOM   1216  CE1 PHE B 152      22.893  17.545  44.000  1.00 59.32           C  
ATOM   1217  CE2 PHE B 152      22.133  16.776  41.859  1.00 59.32           C  
ATOM   1218  CZ  PHE B 152      21.855  17.266  43.125  1.00 59.32           C  
ATOM   1219  N   GLU B 153      28.889  18.380  42.403  1.00 64.05           N  
ATOM   1220  CA  GLU B 153      30.313  18.134  42.610  1.00 64.05           C  
ATOM   1221  C   GLU B 153      30.584  16.657  42.884  1.00 64.05           C  
ATOM   1222  CB  GLU B 153      30.845  18.988  43.763  1.00 64.05           C  
ATOM   1223  O   GLU B 153      29.767  15.975  43.506  1.00 64.05           O  
ATOM   1224  CG  GLU B 153      31.509  20.282  43.315  1.00 64.05           C  
ATOM   1225  CD  GLU B 153      32.492  20.836  44.333  1.00 64.05           C  
ATOM   1226  OE1 GLU B 153      33.230  21.793  44.006  1.00 64.05           O  
ATOM   1227  OE2 GLU B 153      32.526  20.308  45.467  1.00 64.05           O  
ATOM   1228  N   PRO B 154      31.521  16.047  42.242  1.00 67.23           N  
ATOM   1229  CA  PRO B 154      31.842  14.631  42.437  1.00 67.23           C  
ATOM   1230  C   PRO B 154      31.891  14.234  43.910  1.00 67.23           C  
ATOM   1231  CB  PRO B 154      33.221  14.489  41.786  1.00 67.23           C  
ATOM   1232  O   PRO B 154      31.479  13.128  44.270  1.00 67.23           O  
ATOM   1233  CG  PRO B 154      33.528  15.847  41.244  1.00 67.23           C  
ATOM   1234  CD  PRO B 154      32.405  16.774  41.611  1.00 67.23           C  
ATOM   1235  N   GLY B 155      32.478  15.085  44.814  1.00 66.04           N  
ATOM   1236  CA  GLY B 155      32.585  14.793  46.234  1.00 66.04           C  
ATOM   1237  C   GLY B 155      31.238  14.631  46.913  1.00 66.04           C  
ATOM   1238  O   GLY B 155      31.062  13.746  47.752  1.00 66.04           O  
ATOM   1239  N   LYS B 156      30.248  15.476  46.626  1.00 63.01           N  
ATOM   1240  CA  LYS B 156      28.899  15.407  47.180  1.00 63.01           C  
ATOM   1241  C   LYS B 156      28.156  14.177  46.666  1.00 63.01           C  
ATOM   1242  CB  LYS B 156      28.113  16.674  46.840  1.00 63.01           C  
ATOM   1243  O   LYS B 156      27.410  13.539  47.412  1.00 63.01           O  
ATOM   1244  CG  LYS B 156      28.016  17.668  47.988  1.00 63.01           C  
ATOM   1245  CD  LYS B 156      26.820  18.597  47.823  1.00 63.01           C  
ATOM   1246  CE  LYS B 156      26.738  19.612  48.955  1.00 63.01           C  
ATOM   1247  NZ  LYS B 156      25.588  20.548  48.778  1.00 63.01           N  
ATOM   1248  N   LEU B 157      28.357  13.781  45.415  1.00 60.57           N  
ATOM   1249  CA  LEU B 157      27.788  12.560  44.854  1.00 60.57           C  
ATOM   1250  C   LEU B 157      28.331  11.328  45.571  1.00 60.57           C  
ATOM   1251  CB  LEU B 157      28.089  12.467  43.356  1.00 60.57           C  
ATOM   1252  O   LEU B 157      27.592  10.372  45.818  1.00 60.57           O  
ATOM   1253  CG  LEU B 157      26.967  12.898  42.411  1.00 60.57           C  
ATOM   1254  CD1 LEU B 157      27.548  13.547  41.159  1.00 60.57           C  
ATOM   1255  CD2 LEU B 157      26.090  11.706  42.043  1.00 60.57           C  
ATOM   1256  N   ARG B 158      29.601  11.352  46.029  1.00 63.63           N  
ATOM   1257  CA  ARG B 158      30.250  10.275  46.770  1.00 63.63           C  
ATOM   1258  C   ARG B 158      29.745  10.219  48.208  1.00 63.63           C  
ATOM   1259  CB  ARG B 158      31.770  10.451  46.754  1.00 63.63           C  
ATOM   1260  O   ARG B 158      29.707   9.148  48.817  1.00 63.63           O  
ATOM   1261  CG  ARG B 158      32.480   9.575  45.735  1.00 63.63           C  
ATOM   1262  CD  ARG B 158      33.992   9.734  45.811  1.00 63.63           C  
ATOM   1263  NE  ARG B 158      34.661   9.070  44.696  1.00 63.63           N  
ATOM   1264  NH1 ARG B 158      36.798   9.399  45.512  1.00 63.63           N  
ATOM   1265  NH2 ARG B 158      36.481   8.305  43.523  1.00 63.63           N  
ATOM   1266  CZ  ARG B 158      35.979   8.926  44.579  1.00 63.63           C  
ATOM   1267  N   GLU B 159      29.390  11.413  48.808  1.00 61.85           N  
ATOM   1268  CA  GLU B 159      28.894  11.440  50.180  1.00 61.85           C  
ATOM   1269  C   GLU B 159      27.580  10.674  50.307  1.00 61.85           C  
ATOM   1270  CB  GLU B 159      28.709  12.882  50.658  1.00 61.85           C  
ATOM   1271  O   GLU B 159      27.275  10.124  51.367  1.00 61.85           O  
ATOM   1272  CG  GLU B 159      29.881  13.415  51.471  1.00 61.85           C  
ATOM   1273  CD  GLU B 159      29.692  14.855  51.922  1.00 61.85           C  
ATOM   1274  OE1 GLU B 159      30.599  15.406  52.586  1.00 61.85           O  
ATOM   1275  OE2 GLU B 159      28.628  15.435  51.611  1.00 61.85           O  
ATOM   1276  N   GLY B 160      26.722  10.666  49.197  1.00 52.40           N  
ATOM   1277  CA  GLY B 160      25.503   9.874  49.179  1.00 52.40           C  
ATOM   1278  C   GLY B 160      25.756   8.386  49.333  1.00 52.40           C  
ATOM   1279  O   GLY B 160      24.863   7.637  49.734  1.00 52.40           O  
ATOM   1280  N   ARG B 161      26.894   7.895  48.897  1.00 54.96           N  
ATOM   1281  CA  ARG B 161      27.230   6.483  49.054  1.00 54.96           C  
ATOM   1282  C   ARG B 161      27.390   6.119  50.526  1.00 54.96           C  
ATOM   1283  CB  ARG B 161      28.512   6.147  48.289  1.00 54.96           C  
ATOM   1284  O   ARG B 161      27.231   4.956  50.904  1.00 54.96           O  
ATOM   1285  CG  ARG B 161      28.283   5.795  46.828  1.00 54.96           C  
ATOM   1286  CD  ARG B 161      29.575   5.380  46.138  1.00 54.96           C  
ATOM   1287  NE  ARG B 161      29.345   5.001  44.747  1.00 54.96           N  
ATOM   1288  NH1 ARG B 161      31.579   4.691  44.247  1.00 54.96           N  
ATOM   1289  NH2 ARG B 161      29.982   4.353  42.637  1.00 54.96           N  
ATOM   1290  CZ  ARG B 161      30.303   4.683  43.880  1.00 54.96           C  
ATOM   1291  N   ASN B 162      27.927   7.135  51.416  1.00 49.35           N  
ATOM   1292  CA  ASN B 162      28.172   6.837  52.823  1.00 49.35           C  
ATOM   1293  C   ASN B 162      26.890   6.927  53.647  1.00 49.35           C  
ATOM   1294  CB  ASN B 162      29.236   7.777  53.393  1.00 49.35           C  
ATOM   1295  O   ASN B 162      26.919   6.760  54.867  1.00 49.35           O  
ATOM   1296  CG  ASN B 162      30.647   7.281  53.145  1.00 49.35           C  
ATOM   1297  ND2 ASN B 162      31.625   8.163  53.317  1.00 49.35           N  
ATOM   1298  OD1 ASN B 162      30.857   6.115  52.800  1.00 49.35           O  
ATOM   1299  N   ILE B 163      25.790   7.519  53.096  1.00 45.70           N  
ATOM   1300  CA  ILE B 163      24.583   7.541  53.916  1.00 45.70           C  
ATOM   1301  C   ILE B 163      24.006   6.132  54.022  1.00 45.70           C  
ATOM   1302  CB  ILE B 163      23.526   8.511  53.340  1.00 45.70           C  
ATOM   1303  O   ILE B 163      23.685   5.507  53.008  1.00 45.70           O  
ATOM   1304  CG1 ILE B 163      24.089   9.935  53.273  1.00 45.70           C  
ATOM   1305  CG2 ILE B 163      22.243   8.468  54.174  1.00 45.70           C  
ATOM   1306  CD1 ILE B 163      23.213  10.911  52.500  1.00 45.70           C  
ATOM   1307  N   ILE B 164      24.456   5.383  55.103  1.00 41.76           N  
ATOM   1308  CA  ILE B 164      23.920   4.073  55.454  1.00 41.76           C  
ATOM   1309  C   ILE B 164      22.410   4.171  55.662  1.00 41.76           C  
ATOM   1310  CB  ILE B 164      24.600   3.504  56.720  1.00 41.76           C  
ATOM   1311  O   ILE B 164      21.940   4.985  56.460  1.00 41.76           O  
ATOM   1312  CG1 ILE B 164      26.093   3.270  56.465  1.00 41.76           C  
ATOM   1313  CG2 ILE B 164      23.911   2.212  57.169  1.00 41.76           C  
ATOM   1314  CD1 ILE B 164      26.881   2.886  57.710  1.00 41.76           C  
ATOM   1315  N   GLY B 165      21.586   3.935  54.667  1.00 37.91           N  
ATOM   1316  CA  GLY B 165      20.155   3.866  54.912  1.00 37.91           C  
ATOM   1317  C   GLY B 165      19.798   3.055  56.143  1.00 37.91           C  
ATOM   1318  O   GLY B 165      20.361   1.983  56.371  1.00 37.91           O  
ATOM   1319  N   LEU B 166      19.641   3.654  57.314  1.00 40.45           N  
ATOM   1320  CA  LEU B 166      19.288   2.924  58.526  1.00 40.45           C  
ATOM   1321  C   LEU B 166      18.251   1.846  58.229  1.00 40.45           C  
ATOM   1322  CB  LEU B 166      18.753   3.883  59.593  1.00 40.45           C  
ATOM   1323  O   LEU B 166      18.209   0.816  58.905  1.00 40.45           O  
ATOM   1324  CG  LEU B 166      19.629   4.077  60.831  1.00 40.45           C  
ATOM   1325  CD1 LEU B 166      20.126   5.516  60.909  1.00 40.45           C  
ATOM   1326  CD2 LEU B 166      18.861   3.702  62.094  1.00 40.45           C  
ATOM   1327  N   GLN B 167      17.151   2.199  57.464  1.00 40.86           N  
ATOM   1328  CA  GLN B 167      16.005   1.297  57.433  1.00 40.86           C  
ATOM   1329  C   GLN B 167      16.326   0.025  56.654  1.00 40.86           C  
ATOM   1330  CB  GLN B 167      14.789   1.995  56.821  1.00 40.86           C  
ATOM   1331  O   GLN B 167      15.440  -0.793  56.398  1.00 40.86           O  
ATOM   1332  CG  GLN B 167      13.843   2.598  57.851  1.00 40.86           C  
ATOM   1333  CD  GLN B 167      12.647   3.285  57.218  1.00 40.86           C  
ATOM   1334  NE2 GLN B 167      11.626   3.558  58.023  1.00 40.86           N  
ATOM   1335  OE1 GLN B 167      12.641   3.567  56.016  1.00 40.86           O  
ATOM   1336  N   MET B 168      17.433  -0.142  56.099  1.00 38.30           N  
ATOM   1337  CA  MET B 168      17.509  -1.391  55.347  1.00 38.30           C  
ATOM   1338  C   MET B 168      17.592  -2.589  56.288  1.00 38.30           C  
ATOM   1339  CB  MET B 168      18.716  -1.381  54.407  1.00 38.30           C  
ATOM   1340  O   MET B 168      18.528  -2.697  57.082  1.00 38.30           O  
ATOM   1341  CG  MET B 168      18.463  -0.662  53.092  1.00 38.30           C  
ATOM   1342  SD  MET B 168      17.752  -1.767  51.812  1.00 38.30           S  
ATOM   1343  CE  MET B 168      19.223  -2.062  50.791  1.00 38.30           C  
ATOM   1344  N   GLY B 169      16.374  -2.987  56.895  1.00 36.03           N  
ATOM   1345  CA  GLY B 169      16.131  -4.159  57.721  1.00 36.03           C  
ATOM   1346  C   GLY B 169      16.723  -5.430  57.143  1.00 36.03           C  
ATOM   1347  O   GLY B 169      16.988  -5.507  55.941  1.00 36.03           O  
ATOM   1348  N   THR B 170      17.702  -5.844  57.716  1.00 39.60           N  
ATOM   1349  CA  THR B 170      18.202  -7.144  57.283  1.00 39.60           C  
ATOM   1350  C   THR B 170      17.083  -8.181  57.281  1.00 39.60           C  
ATOM   1351  CB  THR B 170      19.353  -7.628  58.184  1.00 39.60           C  
ATOM   1352  O   THR B 170      16.182  -8.131  58.121  1.00 39.60           O  
ATOM   1353  CG2 THR B 170      20.337  -6.499  58.474  1.00 39.60           C  
ATOM   1354  OG1 THR B 170      18.814  -8.106  59.422  1.00 39.60           O  
ATOM   1355  N   ASN B 171      16.578  -8.675  56.093  1.00 37.27           N  
ATOM   1356  CA  ASN B 171      15.543  -9.684  55.893  1.00 37.27           C  
ATOM   1357  C   ASN B 171      15.784 -10.913  56.764  1.00 37.27           C  
ATOM   1358  CB  ASN B 171      15.461 -10.085  54.419  1.00 37.27           C  
ATOM   1359  O   ASN B 171      14.993 -11.858  56.745  1.00 37.27           O  
ATOM   1360  CG  ASN B 171      16.610  -9.532  53.599  1.00 37.27           C  
ATOM   1361  ND2 ASN B 171      16.889 -10.166  52.466  1.00 37.27           N  
ATOM   1362  OD1 ASN B 171      17.242  -8.544  53.980  1.00 37.27           O  
ATOM   1363  N   LYS B 172      17.044 -11.202  57.115  1.00 39.21           N  
ATOM   1364  CA  LYS B 172      17.127 -12.617  57.463  1.00 39.21           C  
ATOM   1365  C   LYS B 172      16.279 -12.932  58.692  1.00 39.21           C  
ATOM   1366  CB  LYS B 172      18.580 -13.025  57.711  1.00 39.21           C  
ATOM   1367  O   LYS B 172      15.616 -13.970  58.745  1.00 39.21           O  
ATOM   1368  CG  LYS B 172      19.294 -13.555  56.476  1.00 39.21           C  
ATOM   1369  CD  LYS B 172      20.688 -14.069  56.814  1.00 39.21           C  
ATOM   1370  CE  LYS B 172      21.428 -14.540  55.569  1.00 39.21           C  
ATOM   1371  NZ  LYS B 172      22.814 -14.996  55.888  1.00 39.21           N  
ATOM   1372  N   PHE B 173      16.646 -12.375  59.933  1.00 35.55           N  
ATOM   1373  CA  PHE B 173      16.189 -13.052  61.140  1.00 35.55           C  
ATOM   1374  C   PHE B 173      14.792 -12.582  61.528  1.00 35.55           C  
ATOM   1375  CB  PHE B 173      17.165 -12.809  62.296  1.00 35.55           C  
ATOM   1376  O   PHE B 173      14.322 -12.863  62.633  1.00 35.55           O  
ATOM   1377  CG  PHE B 173      18.501 -13.475  62.113  1.00 35.55           C  
ATOM   1378  CD1 PHE B 173      18.639 -14.847  62.286  1.00 35.55           C  
ATOM   1379  CD2 PHE B 173      19.621 -12.729  61.768  1.00 35.55           C  
ATOM   1380  CE1 PHE B 173      19.876 -15.466  62.117  1.00 35.55           C  
ATOM   1381  CE2 PHE B 173      20.859 -13.341  61.597  1.00 35.55           C  
ATOM   1382  CZ  PHE B 173      20.985 -14.709  61.773  1.00 35.55           C  
ATOM   1383  N   ALA B 174      14.239 -11.531  60.895  1.00 38.06           N  
ATOM   1384  CA  ALA B 174      13.075 -10.999  61.600  1.00 38.06           C  
ATOM   1385  C   ALA B 174      11.901 -11.970  61.532  1.00 38.06           C  
ATOM   1386  CB  ALA B 174      12.676  -9.644  61.019  1.00 38.06           C  
ATOM   1387  O   ALA B 174      11.387 -12.257  60.448  1.00 38.06           O  
ATOM   1388  N   SER B 175      12.036 -13.164  62.272  1.00 37.81           N  
ATOM   1389  CA  SER B 175      10.913 -14.094  62.303  1.00 37.81           C  
ATOM   1390  C   SER B 175       9.655 -13.425  62.844  1.00 37.81           C  
ATOM   1391  CB  SER B 175      11.254 -15.319  63.152  1.00 37.81           C  
ATOM   1392  O   SER B 175       9.723 -12.636  63.789  1.00 37.81           O  
ATOM   1393  OG  SER B 175      10.839 -15.132  64.494  1.00 37.81           O  
ATOM   1394  N   GLN B 176       8.651 -13.085  61.939  1.00 37.25           N  
ATOM   1395  CA  GLN B 176       7.344 -12.452  62.080  1.00 37.25           C  
ATOM   1396  C   GLN B 176       6.512 -13.141  63.159  1.00 37.25           C  
ATOM   1397  CB  GLN B 176       6.593 -12.469  60.748  1.00 37.25           C  
ATOM   1398  O   GLN B 176       5.283 -13.050  63.155  1.00 37.25           O  
ATOM   1399  CG  GLN B 176       6.741 -11.186  59.941  1.00 37.25           C  
ATOM   1400  CD  GLN B 176       5.879 -11.174  58.693  1.00 37.25           C  
ATOM   1401  NE2 GLN B 176       5.892 -10.056  57.975  1.00 37.25           N  
ATOM   1402  OE1 GLN B 176       5.208 -12.161  58.376  1.00 37.25           O  
ATOM   1403  N   GLN B 177       7.077 -14.018  63.950  1.00 33.15           N  
ATOM   1404  CA  GLN B 177       6.073 -14.878  64.567  1.00 33.15           C  
ATOM   1405  C   GLN B 177       5.076 -14.060  65.384  1.00 33.15           C  
ATOM   1406  CB  GLN B 177       6.738 -15.931  65.454  1.00 33.15           C  
ATOM   1407  O   GLN B 177       3.868 -14.301  65.321  1.00 33.15           O  
ATOM   1408  CG  GLN B 177       6.920 -17.281  64.774  1.00 33.15           C  
ATOM   1409  CD  GLN B 177       7.386 -18.362  65.732  1.00 33.15           C  
ATOM   1410  NE2 GLN B 177       7.485 -19.591  65.236  1.00 33.15           N  
ATOM   1411  OE1 GLN B 177       7.655 -18.095  66.907  1.00 33.15           O  
ATOM   1412  N   GLY B 178       5.438 -13.407  66.532  1.00 30.89           N  
ATOM   1413  CA  GLY B 178       4.548 -13.209  67.664  1.00 30.89           C  
ATOM   1414  C   GLY B 178       3.613 -12.028  67.488  1.00 30.89           C  
ATOM   1415  O   GLY B 178       2.950 -11.607  68.439  1.00 30.89           O  
ATOM   1416  N   MET B 179       3.777 -11.116  66.574  1.00 31.61           N  
ATOM   1417  CA  MET B 179       3.139  -9.819  66.781  1.00 31.61           C  
ATOM   1418  C   MET B 179       1.632  -9.913  66.567  1.00 31.61           C  
ATOM   1419  CB  MET B 179       3.736  -8.770  65.841  1.00 31.61           C  
ATOM   1420  O   MET B 179       1.177 -10.469  65.565  1.00 31.61           O  
ATOM   1421  CG  MET B 179       4.496  -7.666  66.558  1.00 31.61           C  
ATOM   1422  SD  MET B 179       5.226  -6.446  65.397  1.00 31.61           S  
ATOM   1423  CE  MET B 179       4.291  -4.962  65.863  1.00 31.61           C  
ATOM   1424  N   THR B 180       0.921  -9.824  67.721  1.00 34.12           N  
ATOM   1425  CA  THR B 180      -0.519 -10.028  67.835  1.00 34.12           C  
ATOM   1426  C   THR B 180      -1.274  -9.086  66.901  1.00 34.12           C  
ATOM   1427  CB  THR B 180      -1.000  -9.816  69.282  1.00 34.12           C  
ATOM   1428  O   THR B 180      -0.838  -7.958  66.663  1.00 34.12           O  
ATOM   1429  CG2 THR B 180      -1.366 -11.143  69.939  1.00 34.12           C  
ATOM   1430  OG1 THR B 180       0.043  -9.191  70.040  1.00 34.12           O  
ATOM   1431  N   ALA B 181      -2.187  -9.591  66.095  1.00 32.02           N  
ATOM   1432  CA  ALA B 181      -3.021  -8.947  65.084  1.00 32.02           C  
ATOM   1433  C   ALA B 181      -3.828  -7.801  65.688  1.00 32.02           C  
ATOM   1434  CB  ALA B 181      -3.954  -9.966  64.436  1.00 32.02           C  
ATOM   1435  O   ALA B 181      -4.275  -7.885  66.835  1.00 32.02           O  
ATOM   1436  N   TYR B 182      -3.681  -6.540  65.534  1.00 30.82           N  
ATOM   1437  CA  TYR B 182      -4.289  -5.366  66.150  1.00 30.82           C  
ATOM   1438  C   TYR B 182      -5.797  -5.539  66.282  1.00 30.82           C  
ATOM   1439  CB  TYR B 182      -3.977  -4.108  65.334  1.00 30.82           C  
ATOM   1440  O   TYR B 182      -6.453  -4.791  67.011  1.00 30.82           O  
ATOM   1441  CG  TYR B 182      -3.588  -2.918  66.178  1.00 30.82           C  
ATOM   1442  CD1 TYR B 182      -4.534  -1.966  66.552  1.00 30.82           C  
ATOM   1443  CD2 TYR B 182      -2.275  -2.744  66.602  1.00 30.82           C  
ATOM   1444  CE1 TYR B 182      -4.180  -0.867  67.327  1.00 30.82           C  
ATOM   1445  CE2 TYR B 182      -1.910  -1.648  67.378  1.00 30.82           C  
ATOM   1446  OH  TYR B 182      -2.511   0.369  68.503  1.00 30.82           O  
ATOM   1447  CZ  TYR B 182      -2.867  -0.717  67.735  1.00 30.82           C  
ATOM   1448  N   GLY B 183      -6.538  -6.300  65.490  1.00 29.60           N  
ATOM   1449  CA  GLY B 183      -7.963  -6.069  65.320  1.00 29.60           C  
ATOM   1450  C   GLY B 183      -8.768  -6.354  66.573  1.00 29.60           C  
ATOM   1451  O   GLY B 183      -9.992  -6.494  66.513  1.00 29.60           O  
ATOM   1452  N   THR B 184      -8.231  -6.761  67.736  1.00 29.52           N  
ATOM   1453  CA  THR B 184      -9.175  -7.266  68.727  1.00 29.52           C  
ATOM   1454  C   THR B 184     -10.145  -6.170  69.157  1.00 29.52           C  
ATOM   1455  CB  THR B 184      -8.443  -7.821  69.963  1.00 29.52           C  
ATOM   1456  O   THR B 184      -9.790  -4.989  69.173  1.00 29.52           O  
ATOM   1457  CG2 THR B 184      -7.954  -9.245  69.719  1.00 29.52           C  
ATOM   1458  OG1 THR B 184      -7.317  -6.985  70.260  1.00 29.52           O  
ATOM   1459  N   ARG B 185     -11.515  -6.600  69.278  1.00 27.91           N  
ATOM   1460  CA  ARG B 185     -12.791  -5.916  69.464  1.00 27.91           C  
ATOM   1461  C   ARG B 185     -12.845  -5.216  70.818  1.00 27.91           C  
ATOM   1462  CB  ARG B 185     -13.954  -6.902  69.337  1.00 27.91           C  
ATOM   1463  O   ARG B 185     -12.689  -5.856  71.860  1.00 27.91           O  
ATOM   1464  CG  ARG B 185     -14.386  -7.164  67.902  1.00 27.91           C  
ATOM   1465  CD  ARG B 185     -15.626  -8.044  67.839  1.00 27.91           C  
ATOM   1466  NE  ARG B 185     -15.933  -8.445  66.468  1.00 27.91           N  
ATOM   1467  NH1 ARG B 185     -17.644  -9.883  67.052  1.00 27.91           N  
ATOM   1468  NH2 ARG B 185     -17.078  -9.603  64.849  1.00 27.91           N  
ATOM   1469  CZ  ARG B 185     -16.884  -9.309  66.126  1.00 27.91           C  
ATOM   1470  N   ARG B 186     -12.140  -4.242  71.121  1.00 32.52           N  
ATOM   1471  CA  ARG B 186     -12.243  -3.684  72.466  1.00 32.52           C  
ATOM   1472  C   ARG B 186     -13.699  -3.437  72.846  1.00 32.52           C  
ATOM   1473  CB  ARG B 186     -11.446  -2.382  72.571  1.00 32.52           C  
ATOM   1474  O   ARG B 186     -14.454  -2.839  72.076  1.00 32.52           O  
ATOM   1475  CG  ARG B 186     -10.343  -2.418  73.617  1.00 32.52           C  
ATOM   1476  CD  ARG B 186      -9.566  -1.109  73.662  1.00 32.52           C  
ATOM   1477  NE  ARG B 186      -8.460  -1.171  74.613  1.00 32.52           N  
ATOM   1478  NH1 ARG B 186      -8.020   1.096  74.566  1.00 32.52           N  
ATOM   1479  NH2 ARG B 186      -6.765  -0.293  75.890  1.00 32.52           N  
ATOM   1480  CZ  ARG B 186      -7.751  -0.123  75.021  1.00 32.52           C  
ATOM   1481  N   HIS B 187     -14.345  -4.407  73.649  1.00 29.81           N  
ATOM   1482  CA  HIS B 187     -15.711  -4.412  74.160  1.00 29.81           C  
ATOM   1483  C   HIS B 187     -16.053  -3.087  74.832  1.00 29.81           C  
ATOM   1484  CB  HIS B 187     -15.911  -5.567  75.144  1.00 29.81           C  
ATOM   1485  O   HIS B 187     -15.319  -2.622  75.707  1.00 29.81           O  
ATOM   1486  CG  HIS B 187     -16.345  -6.841  74.493  1.00 29.81           C  
ATOM   1487  CD2 HIS B 187     -15.627  -7.844  73.935  1.00 29.81           C  
ATOM   1488  ND1 HIS B 187     -17.671  -7.195  74.360  1.00 29.81           N  
ATOM   1489  CE1 HIS B 187     -17.749  -8.364  73.748  1.00 29.81           C  
ATOM   1490  NE2 HIS B 187     -16.523  -8.780  73.479  1.00 29.81           N  
ATOM   1491  N   LEU B 188     -16.760  -2.174  74.187  1.00 30.04           N  
ATOM   1492  CA  LEU B 188     -17.158  -0.834  74.607  1.00 30.04           C  
ATOM   1493  C   LEU B 188     -18.073  -0.897  75.825  1.00 30.04           C  
ATOM   1494  CB  LEU B 188     -17.860  -0.099  73.463  1.00 30.04           C  
ATOM   1495  O   LEU B 188     -18.673   0.111  76.208  1.00 30.04           O  
ATOM   1496  CG  LEU B 188     -17.061   1.011  72.779  1.00 30.04           C  
ATOM   1497  CD1 LEU B 188     -16.864   0.689  71.301  1.00 30.04           C  
ATOM   1498  CD2 LEU B 188     -17.759   2.356  72.950  1.00 30.04           C  
ATOM   1499  N   TYR B 189     -18.082  -2.097  76.578  1.00 32.63           N  
ATOM   1500  CA  TYR B 189     -19.269  -2.216  77.417  1.00 32.63           C  
ATOM   1501  C   TYR B 189     -19.257  -1.176  78.531  1.00 32.63           C  
ATOM   1502  CB  TYR B 189     -19.364  -3.622  78.017  1.00 32.63           C  
ATOM   1503  O   TYR B 189     -18.341  -1.151  79.356  1.00 32.63           O  
ATOM   1504  CG  TYR B 189     -20.781  -4.109  78.202  1.00 32.63           C  
ATOM   1505  CD1 TYR B 189     -21.423  -3.992  79.433  1.00 32.63           C  
ATOM   1506  CD2 TYR B 189     -21.480  -4.687  77.148  1.00 32.63           C  
ATOM   1507  CE1 TYR B 189     -22.728  -4.441  79.609  1.00 32.63           C  
ATOM   1508  CE2 TYR B 189     -22.785  -5.139  77.313  1.00 32.63           C  
ATOM   1509  OH  TYR B 189     -24.692  -5.457  78.713  1.00 32.63           O  
ATOM   1510  CZ  TYR B 189     -23.400  -5.011  78.545  1.00 32.63           C  
ATOM   1511  N   ASP B 190     -19.535   0.093  78.217  1.00 31.63           N  
ATOM   1512  CA  ASP B 190     -19.570   0.999  79.361  1.00 31.63           C  
ATOM   1513  C   ASP B 190     -20.747   0.677  80.280  1.00 31.63           C  
ATOM   1514  CB  ASP B 190     -19.653   2.453  78.892  1.00 31.63           C  
ATOM   1515  O   ASP B 190     -21.906   0.810  79.883  1.00 31.63           O  
ATOM   1516  CG  ASP B 190     -18.942   3.418  79.824  1.00 31.63           C  
ATOM   1517  OD1 ASP B 190     -18.600   3.027  80.962  1.00 31.63           O  
ATOM   1518  OD2 ASP B 190     -18.724   4.580  79.419  1.00 31.63           O  
ATOM   1519  N   PRO B 191     -20.531  -0.197  81.342  1.00 32.30           N  
ATOM   1520  CA  PRO B 191     -21.570  -0.770  82.201  1.00 32.30           C  
ATOM   1521  C   PRO B 191     -22.506   0.288  82.781  1.00 32.30           C  
ATOM   1522  CB  PRO B 191     -20.771  -1.459  83.309  1.00 32.30           C  
ATOM   1523  O   PRO B 191     -23.564  -0.047  83.319  1.00 32.30           O  
ATOM   1524  CG  PRO B 191     -19.347  -1.098  83.035  1.00 32.30           C  
ATOM   1525  CD  PRO B 191     -19.298  -0.266  81.786  1.00 32.30           C  
ATOM   1526  N   LYS B 192     -21.932   1.486  83.005  1.00 26.74           N  
ATOM   1527  CA  LYS B 192     -22.483   2.150  84.182  1.00 26.74           C  
ATOM   1528  C   LYS B 192     -23.881   2.694  83.902  1.00 26.74           C  
ATOM   1529  CB  LYS B 192     -21.563   3.282  84.641  1.00 26.74           C  
ATOM   1530  O   LYS B 192     -24.424   3.465  84.697  1.00 26.74           O  
ATOM   1531  CG  LYS B 192     -20.460   2.836  85.590  1.00 26.74           C  
ATOM   1532  CD  LYS B 192     -19.633   4.018  86.080  1.00 26.74           C  
ATOM   1533  CE  LYS B 192     -18.524   3.572  87.024  1.00 26.74           C  
ATOM   1534  NZ  LYS B 192     -17.665   4.717  87.449  1.00 26.74           N  
ATOM   1535  N   LEU B 193     -24.372   2.386  82.644  1.00 25.15           N  
ATOM   1536  CA  LEU B 193     -25.472   3.317  82.414  1.00 25.15           C  
ATOM   1537  C   LEU B 193     -26.621   3.049  83.380  1.00 25.15           C  
ATOM   1538  CB  LEU B 193     -25.968   3.214  80.970  1.00 25.15           C  
ATOM   1539  O   LEU B 193     -27.127   1.927  83.454  1.00 25.15           O  
ATOM   1540  CG  LEU B 193     -25.527   4.328  80.020  1.00 25.15           C  
ATOM   1541  CD1 LEU B 193     -24.926   3.736  78.750  1.00 25.15           C  
ATOM   1542  CD2 LEU B 193     -26.701   5.242  79.686  1.00 25.15           C  
ATOM   1543  N   GLY B 194     -26.908   3.843  84.393  1.00 25.19           N  
ATOM   1544  CA  GLY B 194     -27.888   3.943  85.463  1.00 25.19           C  
ATOM   1545  C   GLY B 194     -29.318   3.984  84.959  1.00 25.19           C  
ATOM   1546  O   GLY B 194     -30.225   4.403  85.682  1.00 25.19           O  
ATOM   1547  N   THR B 195     -29.638   3.695  83.712  1.00 24.47           N  
ATOM   1548  CA  THR B 195     -30.770   4.503  83.272  1.00 24.47           C  
ATOM   1549  C   THR B 195     -32.000   4.225  84.132  1.00 24.47           C  
ATOM   1550  CB  THR B 195     -31.104   4.240  81.792  1.00 24.47           C  
ATOM   1551  O   THR B 195     -32.153   3.125  84.667  1.00 24.47           O  
ATOM   1552  CG2 THR B 195     -30.188   5.039  80.871  1.00 24.47           C  
ATOM   1553  OG1 THR B 195     -30.943   2.844  81.514  1.00 24.47           O  
ATOM   1554  N   ASP B 196     -33.095   5.195  84.139  1.00 22.11           N  
ATOM   1555  CA  ASP B 196     -34.149   5.855  84.904  1.00 22.11           C  
ATOM   1556  C   ASP B 196     -35.403   4.987  84.974  1.00 22.11           C  
ATOM   1557  CB  ASP B 196     -34.484   7.216  84.290  1.00 22.11           C  
ATOM   1558  O   ASP B 196     -35.656   4.179  84.078  1.00 22.11           O  
ATOM   1559  CG  ASP B 196     -33.688   8.355  84.901  1.00 22.11           C  
ATOM   1560  OD1 ASP B 196     -33.159   8.196  86.022  1.00 22.11           O  
ATOM   1561  OD2 ASP B 196     -33.591   9.422  84.258  1.00 22.11           O  
ATOM   1562  N   GLN B 197     -36.203   5.118  86.064  1.00 23.32           N  
ATOM   1563  CA  GLN B 197     -37.318   4.350  86.607  1.00 23.32           C  
ATOM   1564  C   GLN B 197     -38.528   4.404  85.679  1.00 23.32           C  
ATOM   1565  CB  GLN B 197     -37.698   4.864  87.997  1.00 23.32           C  
ATOM   1566  O   GLN B 197     -39.382   3.516  85.711  1.00 23.32           O  
ATOM   1567  CG  GLN B 197     -37.063   4.081  89.138  1.00 23.32           C  
ATOM   1568  CD  GLN B 197     -37.509   4.568  90.504  1.00 23.32           C  
ATOM   1569  NE2 GLN B 197     -37.005   3.929  91.554  1.00 23.32           N  
ATOM   1570  OE1 GLN B 197     -38.300   5.510  90.614  1.00 23.32           O  
ATOM   1571  N   PRO B 198     -38.867   5.706  84.997  1.00 23.11           N  
ATOM   1572  CA  PRO B 198     -40.148   6.265  85.436  1.00 23.11           C  
ATOM   1573  C   PRO B 198     -41.345   5.466  84.926  1.00 23.11           C  
ATOM   1574  CB  PRO B 198     -40.140   7.675  84.842  1.00 23.11           C  
ATOM   1575  O   PRO B 198     -41.192   4.603  84.058  1.00 23.11           O  
ATOM   1576  CG  PRO B 198     -38.982   7.686  83.897  1.00 23.11           C  
ATOM   1577  CD  PRO B 198     -38.307   6.345  83.955  1.00 23.11           C  
ATOM   1578  N   LEU B 199     -42.412   6.231  84.157  1.00 20.48           N  
ATOM   1579  CA  LEU B 199     -43.723   6.814  84.421  1.00 20.48           C  
ATOM   1580  C   LEU B 199     -44.827   5.985  83.773  1.00 20.48           C  
ATOM   1581  CB  LEU B 199     -43.782   8.255  83.908  1.00 20.48           C  
ATOM   1582  O   LEU B 199     -44.556   5.156  82.901  1.00 20.48           O  
ATOM   1583  CG  LEU B 199     -43.907   9.348  84.970  1.00 20.48           C  
ATOM   1584  CD1 LEU B 199     -42.660  10.225  84.977  1.00 20.48           C  
ATOM   1585  CD2 LEU B 199     -45.156  10.188  84.729  1.00 20.48           C  
ATOM   1586  N   ASP B 200     -46.116   6.737  83.307  1.00 21.62           N  
ATOM   1587  CA  ASP B 200     -47.540   6.953  83.546  1.00 21.62           C  
ATOM   1588  C   ASP B 200     -48.386   6.281  82.467  1.00 21.62           C  
ATOM   1589  CB  ASP B 200     -47.853   8.449  83.605  1.00 21.62           C  
ATOM   1590  O   ASP B 200     -49.315   5.532  82.776  1.00 21.62           O  
ATOM   1591  CG  ASP B 200     -48.140   8.940  85.013  1.00 21.62           C  
ATOM   1592  OD1 ASP B 200     -48.388   8.107  85.911  1.00 21.62           O  
ATOM   1593  OD2 ASP B 200     -48.120  10.172  85.226  1.00 21.62           O  
ATOM   1594  N   GLN B 201     -49.067   7.161  81.472  1.00 19.00           N  
ATOM   1595  CA  GLN B 201     -50.410   7.725  81.397  1.00 19.00           C  
ATOM   1596  C   GLN B 201     -51.253   7.001  80.351  1.00 19.00           C  
ATOM   1597  CB  GLN B 201     -50.348   9.220  81.079  1.00 19.00           C  
ATOM   1598  O   GLN B 201     -52.409   6.657  80.608  1.00 19.00           O  
ATOM   1599  CG  GLN B 201     -50.509  10.116  82.299  1.00 19.00           C  
ATOM   1600  CD  GLN B 201     -50.296  11.584  81.982  1.00 19.00           C  
ATOM   1601  NE2 GLN B 201     -50.590  12.448  82.947  1.00 19.00           N  
ATOM   1602  OE1 GLN B 201     -49.869  11.938  80.878  1.00 19.00           O  
ATOM   1603  N   ALA B 202     -51.329   7.446  79.046  1.00 18.86           N  
ATOM   1604  CA  ALA B 202     -52.397   8.308  78.548  1.00 18.86           C  
ATOM   1605  C   ALA B 202     -53.542   7.482  77.968  1.00 18.86           C  
ATOM   1606  CB  ALA B 202     -51.855   9.273  77.496  1.00 18.86           C  
ATOM   1607  O   ALA B 202     -53.412   6.269  77.788  1.00 18.86           O  
ATOM   1608  N   THR B 203     -54.049   7.850  76.716  1.00 20.43           N  
ATOM   1609  CA  THR B 203     -55.220   8.546  76.194  1.00 20.43           C  
ATOM   1610  C   THR B 203     -56.284   7.549  75.741  1.00 20.43           C  
ATOM   1611  CB  THR B 203     -54.844   9.468  75.019  1.00 20.43           C  
ATOM   1612  O   THR B 203     -55.980   6.383  75.482  1.00 20.43           O  
ATOM   1613  CG2 THR B 203     -55.756  10.689  74.965  1.00 20.43           C  
ATOM   1614  OG1 THR B 203     -53.489   9.905  75.177  1.00 20.43           O  
ATOM   1615  N   ILE B 204     -57.009   7.853  74.513  1.00 19.83           N  
ATOM   1616  CA  ILE B 204     -58.256   8.407  73.997  1.00 19.83           C  
ATOM   1617  C   ILE B 204     -59.086   7.299  73.353  1.00 19.83           C  
ATOM   1618  CB  ILE B 204     -57.993   9.540  72.979  1.00 19.83           C  
ATOM   1619  O   ILE B 204     -58.537   6.381  72.738  1.00 19.83           O  
ATOM   1620  CG1 ILE B 204     -57.284  10.716  73.661  1.00 19.83           C  
ATOM   1621  CG2 ILE B 204     -59.301   9.993  72.325  1.00 19.83           C  
ATOM   1622  CD1 ILE B 204     -56.804  11.792  72.697  1.00 19.83           C  
ATOM   1623  N   SER B 205     -60.461   7.685  73.026  1.00 20.33           N  
ATOM   1624  CA  SER B 205     -61.828   7.183  72.938  1.00 20.33           C  
ATOM   1625  C   SER B 205     -62.082   6.505  71.596  1.00 20.33           C  
ATOM   1626  CB  SER B 205     -62.831   8.319  73.142  1.00 20.33           C  
ATOM   1627  O   SER B 205     -62.999   5.691  71.469  1.00 20.33           O  
ATOM   1628  OG  SER B 205     -62.913   9.132  71.985  1.00 20.33           O  
ATOM   1629  N   LEU B 206     -61.937   7.270  70.375  1.00 18.36           N  
ATOM   1630  CA  LEU B 206     -62.971   7.935  69.589  1.00 18.36           C  
ATOM   1631  C   LEU B 206     -63.685   6.941  68.679  1.00 18.36           C  
ATOM   1632  CB  LEU B 206     -62.366   9.066  68.754  1.00 18.36           C  
ATOM   1633  O   LEU B 206     -63.150   5.871  68.380  1.00 18.36           O  
ATOM   1634  CG  LEU B 206     -62.682  10.490  69.211  1.00 18.36           C  
ATOM   1635  CD1 LEU B 206     -61.401  11.311  69.311  1.00 18.36           C  
ATOM   1636  CD2 LEU B 206     -63.673  11.151  68.259  1.00 18.36           C  
ATOM   1637  N   GLN B 207     -64.160   7.497  67.359  1.00 19.60           N  
ATOM   1638  CA  GLN B 207     -65.404   7.894  66.707  1.00 19.60           C  
ATOM   1639  C   GLN B 207     -65.871   6.828  65.720  1.00 19.60           C  
ATOM   1640  CB  GLN B 207     -65.231   9.233  65.990  1.00 19.60           C  
ATOM   1641  O   GLN B 207     -67.044   6.448  65.719  1.00 19.60           O  
ATOM   1642  CG  GLN B 207     -65.973  10.386  66.653  1.00 19.60           C  
ATOM   1643  CD  GLN B 207     -65.796  11.700  65.916  1.00 19.60           C  
ATOM   1644  NE2 GLN B 207     -66.626  12.683  66.247  1.00 19.60           N  
ATOM   1645  OE1 GLN B 207     -64.919  11.831  65.056  1.00 19.60           O  
ATOM   1646  N   MET B 208     -65.776   6.970  64.226  1.00 18.68           N  
ATOM   1647  CA  MET B 208     -66.647   7.613  63.247  1.00 18.68           C  
ATOM   1648  C   MET B 208     -67.304   6.578  62.340  1.00 18.68           C  
ATOM   1649  CB  MET B 208     -65.861   8.621  62.406  1.00 18.68           C  
ATOM   1650  O   MET B 208     -66.850   5.435  62.264  1.00 18.68           O  
ATOM   1651  CG  MET B 208     -65.891  10.036  62.960  1.00 18.68           C  
ATOM   1652  SD  MET B 208     -66.229  11.291  61.664  1.00 18.68           S  
ATOM   1653  CE  MET B 208     -64.615  12.117  61.590  1.00 18.68           C  
ATOM   1654  N   GLY B 209     -67.836   7.061  61.081  1.00 20.60           N  
ATOM   1655  CA  GLY B 209     -69.075   7.224  60.337  1.00 20.60           C  
ATOM   1656  C   GLY B 209     -69.324   6.107  59.341  1.00 20.60           C  
ATOM   1657  O   GLY B 209     -70.407   5.520  59.316  1.00 20.60           O  
ATOM   1658  N   THR B 210     -68.880   6.113  57.983  1.00 18.98           N  
ATOM   1659  CA  THR B 210     -69.446   6.740  56.793  1.00 18.98           C  
ATOM   1660  C   THR B 210     -69.977   5.685  55.827  1.00 18.98           C  
ATOM   1661  CB  THR B 210     -68.404   7.619  56.076  1.00 18.98           C  
ATOM   1662  O   THR B 210     -69.664   4.500  55.960  1.00 18.98           O  
ATOM   1663  CG2 THR B 210     -67.929   8.754  56.977  1.00 18.98           C  
ATOM   1664  OG1 THR B 210     -67.279   6.812  55.708  1.00 18.98           O  
ATOM   1665  N   ASN B 211     -69.961   5.976  54.347  1.00 18.83           N  
ATOM   1666  CA  ASN B 211     -70.755   6.370  53.188  1.00 18.83           C  
ATOM   1667  C   ASN B 211     -71.002   5.191  52.251  1.00 18.83           C  
ATOM   1668  CB  ASN B 211     -70.073   7.514  52.434  1.00 18.83           C  
ATOM   1669  O   ASN B 211     -72.141   4.936  51.855  1.00 18.83           O  
ATOM   1670  CG  ASN B 211     -70.641   8.872  52.795  1.00 18.83           C  
ATOM   1671  ND2 ASN B 211     -69.916   9.929  52.451  1.00 18.83           N  
ATOM   1672  OD1 ASN B 211     -71.723   8.970  53.381  1.00 18.83           O  
ATOM   1673  N   LYS B 212     -70.426   5.198  50.891  1.00 19.02           N  
ATOM   1674  CA  LYS B 212     -70.823   5.581  49.540  1.00 19.02           C  
ATOM   1675  C   LYS B 212     -71.068   4.352  48.669  1.00 19.02           C  
ATOM   1676  CB  LYS B 212     -69.757   6.472  48.900  1.00 19.02           C  
ATOM   1677  O   LYS B 212     -70.595   3.258  48.983  1.00 19.02           O  
ATOM   1678  CG  LYS B 212     -69.947   7.957  49.171  1.00 19.02           C  
ATOM   1679  CD  LYS B 212     -68.961   8.802  48.375  1.00 19.02           C  
ATOM   1680  CE  LYS B 212     -69.150  10.288  48.645  1.00 19.02           C  
ATOM   1681  NZ  LYS B 212     -68.126  11.115  47.939  1.00 19.02           N  
ATOM   1682  N   GLY B 213     -71.227   4.657  47.284  1.00 20.58           N  
ATOM   1683  CA  GLY B 213     -72.126   4.602  46.142  1.00 20.58           C  
ATOM   1684  C   GLY B 213     -71.937   3.359  45.293  1.00 20.58           C  
ATOM   1685  O   GLY B 213     -72.591   2.340  45.521  1.00 20.58           O  
ATOM   1686  N   ALA B 214     -71.312   3.500  44.018  1.00 18.44           N  
ATOM   1687  CA  ALA B 214     -71.746   3.521  42.623  1.00 18.44           C  
ATOM   1688  C   ALA B 214     -71.331   2.243  41.900  1.00 18.44           C  
ATOM   1689  CB  ALA B 214     -71.176   4.743  41.907  1.00 18.44           C  
ATOM   1690  O   ALA B 214     -72.108   1.682  41.123  1.00 18.44           O  
ATOM   1691  N   SER B 215     -70.142   1.902  41.593  1.00 18.96           N  
ATOM   1692  CA  SER B 215     -69.667   2.354  40.289  1.00 18.96           C  
ATOM   1693  C   SER B 215     -69.977   1.330  39.203  1.00 18.96           C  
ATOM   1694  CB  SER B 215     -68.162   2.625  40.331  1.00 18.96           C  
ATOM   1695  O   SER B 215     -70.209   0.155  39.497  1.00 18.96           O  
ATOM   1696  OG  SER B 215     -67.430   1.439  40.074  1.00 18.96           O  
ATOM   1697  N   GLN B 216     -69.222   1.367  37.998  1.00 19.34           N  
ATOM   1698  CA  GLN B 216     -69.340   1.671  36.576  1.00 19.34           C  
ATOM   1699  C   GLN B 216     -69.473   0.396  35.749  1.00 19.34           C  
ATOM   1700  CB  GLN B 216     -68.136   2.484  36.099  1.00 19.34           C  
ATOM   1701  O   GLN B 216     -69.195  -0.700  36.241  1.00 19.34           O  
ATOM   1702  CG  GLN B 216     -68.385   3.985  36.053  1.00 19.34           C  
ATOM   1703  CD  GLN B 216     -67.311   4.736  35.289  1.00 19.34           C  
ATOM   1704  NE2 GLN B 216     -67.546   6.020  35.043  1.00 19.34           N  
ATOM   1705  OE1 GLN B 216     -66.278   4.166  34.923  1.00 19.34           O  
ATOM   1706  N   ALA B 217     -68.815   0.326  34.500  1.00 16.85           N  
ATOM   1707  CA  ALA B 217     -69.096   0.333  33.067  1.00 16.85           C  
ATOM   1708  C   ALA B 217     -68.945  -1.064  32.471  1.00 16.85           C  
ATOM   1709  CB  ALA B 217     -68.175   1.317  32.349  1.00 16.85           C  
ATOM   1710  O   ALA B 217     -69.654  -1.423  31.528  1.00 16.85           O  
ATOM   1711  N   GLY B 218     -67.833  -1.816  32.445  1.00 17.87           N  
ATOM   1712  CA  GLY B 218     -66.983  -1.767  31.267  1.00 17.87           C  
ATOM   1713  C   GLY B 218     -67.340  -2.816  30.230  1.00 17.87           C  
ATOM   1714  O   GLY B 218     -68.019  -3.797  30.540  1.00 17.87           O  
ATOM   1715  N   MET B 219     -66.607  -2.814  28.891  1.00 16.07           N  
ATOM   1716  CA  MET B 219     -66.697  -2.847  27.434  1.00 16.07           C  
ATOM   1717  C   MET B 219     -66.519  -4.269  26.911  1.00 16.07           C  
ATOM   1718  CB  MET B 219     -65.648  -1.925  26.809  1.00 16.07           C  
ATOM   1719  O   MET B 219     -67.343  -4.756  26.135  1.00 16.07           O  
ATOM   1720  CG  MET B 219     -66.178  -0.544  26.458  1.00 16.07           C  
ATOM   1721  SD  MET B 219     -65.139   0.311  25.211  1.00 16.07           S  
ATOM   1722  CE  MET B 219     -66.025   1.889  25.084  1.00 16.07           C  
ATOM   1723  N   THR B 220     -65.321  -4.648  26.138  1.00 14.40           N  
ATOM   1724  CA  THR B 220     -65.094  -4.776  24.703  1.00 14.40           C  
ATOM   1725  C   THR B 220     -64.983  -6.244  24.301  1.00 14.40           C  
ATOM   1726  CB  THR B 220     -63.822  -4.024  24.269  1.00 14.40           C  
ATOM   1727  O   THR B 220     -65.541  -6.659  23.283  1.00 14.40           O  
ATOM   1728  CG2 THR B 220     -63.944  -3.519  22.835  1.00 14.40           C  
ATOM   1729  OG1 THR B 220     -63.614  -2.906  25.142  1.00 14.40           O  
ATOM   1730  N   ALA B 221     -64.023  -7.049  24.606  1.00 16.28           N  
ATOM   1731  CA  ALA B 221     -62.974  -7.136  23.593  1.00 16.28           C  
ATOM   1732  C   ALA B 221     -63.245  -8.280  22.620  1.00 16.28           C  
ATOM   1733  CB  ALA B 221     -61.610  -7.316  24.254  1.00 16.28           C  
ATOM   1734  O   ALA B 221     -63.997  -9.205  22.934  1.00 16.28           O  
ATOM   1735  N   PRO B 222     -62.105  -8.985  21.992  1.00 16.21           N  
ATOM   1736  CA  PRO B 222     -61.684  -8.940  20.590  1.00 16.21           C  
ATOM   1737  C   PRO B 222     -62.196 -10.129  19.781  1.00 16.21           C  
ATOM   1738  CB  PRO B 222     -60.156  -8.958  20.680  1.00 16.21           C  
ATOM   1739  O   PRO B 222     -62.671 -11.113  20.355  1.00 16.21           O  
ATOM   1740  CG  PRO B 222     -59.861  -9.184  22.128  1.00 16.21           C  
ATOM   1741  CD  PRO B 222     -61.160  -9.380  22.854  1.00 16.21           C  
ATOM   1742  N   GLY B 223     -61.162 -10.891  19.063  1.00 16.85           N  
ATOM   1743  CA  GLY B 223     -60.859 -11.050  17.650  1.00 16.85           C  
ATOM   1744  C   GLY B 223     -61.469 -12.301  17.047  1.00 16.85           C  
ATOM   1745  O   GLY B 223     -62.143 -13.066  17.740  1.00 16.85           O  
ATOM   1746  N   THR B 224     -60.501 -13.312  16.388  1.00 19.30           N  
ATOM   1747  CA  THR B 224     -60.426 -13.531  14.947  1.00 19.30           C  
ATOM   1748  C   THR B 224     -61.426 -14.597  14.509  1.00 19.30           C  
ATOM   1749  CB  THR B 224     -59.007 -13.948  14.519  1.00 19.30           C  
ATOM   1750  O   THR B 224     -61.933 -15.358  15.336  1.00 19.30           O  
ATOM   1751  CG2 THR B 224     -58.142 -12.727  14.219  1.00 19.30           C  
ATOM   1752  OG1 THR B 224     -58.398 -14.703  15.574  1.00 19.30           O  
ATOM   1753  N   LYS B 225     -61.167 -15.036  13.025  1.00 16.82           N  
ATOM   1754  CA  LYS B 225     -61.672 -15.631  11.791  1.00 16.82           C  
ATOM   1755  C   LYS B 225     -61.701 -17.154  11.887  1.00 16.82           C  
ATOM   1756  CB  LYS B 225     -60.819 -15.197  10.598  1.00 16.82           C  
ATOM   1757  O   LYS B 225     -62.628 -17.795  11.386  1.00 16.82           O  
ATOM   1758  CG  LYS B 225     -61.344 -13.964   9.878  1.00 16.82           C  
ATOM   1759  CD  LYS B 225     -60.534 -13.661   8.625  1.00 16.82           C  
ATOM   1760  CE  LYS B 225     -61.059 -12.427   7.903  1.00 16.82           C  
ATOM   1761  NZ  LYS B 225     -60.253 -12.113   6.685  1.00 16.82           N  
ATOM   1762  N   ARG B 226     -60.591 -17.727  12.112  1.00 21.10           N  
ATOM   1763  CA  ARG B 226     -59.972 -18.138  10.856  1.00 21.10           C  
ATOM   1764  C   ARG B 226     -60.551 -19.460  10.366  1.00 21.10           C  
ATOM   1765  CB  ARG B 226     -58.455 -18.258  11.019  1.00 21.10           C  
ATOM   1766  O   ARG B 226     -61.197 -20.182  11.129  1.00 21.10           O  
ATOM   1767  CG  ARG B 226     -57.683 -17.057  10.496  1.00 21.10           C  
ATOM   1768  CD  ARG B 226     -56.178 -17.272  10.586  1.00 21.10           C  
ATOM   1769  NE  ARG B 226     -55.438 -16.145  10.025  1.00 21.10           N  
ATOM   1770  NH1 ARG B 226     -53.370 -17.165  10.167  1.00 21.10           N  
ATOM   1771  NH2 ARG B 226     -53.551 -15.042   9.321  1.00 21.10           N  
ATOM   1772  CZ  ARG B 226     -54.122 -16.120   9.839  1.00 21.10           C  
ATOM   1773  N   GLN B 227     -59.506 -20.495   9.930  1.00 20.52           N  
ATOM   1774  CA  GLN B 227     -59.024 -21.132   8.709  1.00 20.52           C  
ATOM   1775  C   GLN B 227     -59.588 -22.543   8.567  1.00 20.52           C  
ATOM   1776  CB  GLN B 227     -57.496 -21.173   8.692  1.00 20.52           C  
ATOM   1777  O   GLN B 227     -59.997 -23.157   9.555  1.00 20.52           O  
ATOM   1778  CG  GLN B 227     -56.862 -20.107   7.808  1.00 20.52           C  
ATOM   1779  CD  GLN B 227     -55.346 -20.128   7.858  1.00 20.52           C  
ATOM   1780  NE2 GLN B 227     -54.715 -19.238   7.099  1.00 20.52           N  
ATOM   1781  OE1 GLN B 227     -54.746 -20.936   8.575  1.00 20.52           O  
ATOM   1782  N   ILE B 228     -58.703 -23.300   7.811  1.00 21.60           N  
ATOM   1783  CA  ILE B 228     -58.760 -23.749   6.425  1.00 21.60           C  
ATOM   1784  C   ILE B 228     -59.236 -25.199   6.371  1.00 21.60           C  
ATOM   1785  CB  ILE B 228     -57.387 -23.610   5.729  1.00 21.60           C  
ATOM   1786  O   ILE B 228     -60.163 -25.528   5.627  1.00 21.60           O  
ATOM   1787  CG1 ILE B 228     -56.915 -22.152   5.766  1.00 21.60           C  
ATOM   1788  CG2 ILE B 228     -57.457 -24.126   4.289  1.00 21.60           C  
ATOM   1789  CD1 ILE B 228     -55.499 -21.947   5.246  1.00 21.60           C  
ATOM   1790  N   PHE B 229     -58.184 -26.139   6.049  1.00 20.21           N  
ATOM   1791  CA  PHE B 229     -57.873 -26.886   4.836  1.00 20.21           C  
ATOM   1792  C   PHE B 229     -58.327 -28.335   4.960  1.00 20.21           C  
ATOM   1793  CB  PHE B 229     -56.372 -26.830   4.538  1.00 20.21           C  
ATOM   1794  O   PHE B 229     -58.964 -28.872   4.052  1.00 20.21           O  
ATOM   1795  CG  PHE B 229     -56.029 -26.062   3.290  1.00 20.21           C  
ATOM   1796  CD1 PHE B 229     -55.920 -26.711   2.066  1.00 20.21           C  
ATOM   1797  CD2 PHE B 229     -55.814 -24.691   3.341  1.00 20.21           C  
ATOM   1798  CE1 PHE B 229     -55.603 -26.002   0.909  1.00 20.21           C  
ATOM   1799  CE2 PHE B 229     -55.496 -23.976   2.189  1.00 20.21           C  
ATOM   1800  CZ  PHE B 229     -55.390 -24.634   0.974  1.00 20.21           C  
ATOM   1801  N   GLU B 230     -57.272 -29.363   5.183  1.00 23.03           N  
ATOM   1802  CA  GLU B 230     -56.708 -30.148   4.090  1.00 23.03           C  
ATOM   1803  C   GLU B 230     -57.326 -31.543   4.035  1.00 23.03           C  
ATOM   1804  CB  GLU B 230     -55.187 -30.253   4.231  1.00 23.03           C  
ATOM   1805  O   GLU B 230     -57.769 -32.071   5.057  1.00 23.03           O  
ATOM   1806  CG  GLU B 230     -54.419 -29.313   3.313  1.00 23.03           C  
ATOM   1807  CD  GLU B 230     -52.966 -29.717   3.121  1.00 23.03           C  
ATOM   1808  OE1 GLU B 230     -52.283 -29.133   2.249  1.00 23.03           O  
ATOM   1809  OE2 GLU B 230     -52.506 -30.626   3.848  1.00 23.03           O  
ATOM   1810  N   PRO B 231     -56.508 -32.395   3.173  1.00 21.44           N  
ATOM   1811  CA  PRO B 231     -56.903 -33.137   1.973  1.00 21.44           C  
ATOM   1812  C   PRO B 231     -57.607 -34.452   2.298  1.00 21.44           C  
ATOM   1813  CB  PRO B 231     -55.571 -33.392   1.262  1.00 21.44           C  
ATOM   1814  O   PRO B 231     -57.574 -34.908   3.444  1.00 21.44           O  
ATOM   1815  CG  PRO B 231     -54.529 -32.895   2.212  1.00 21.44           C  
ATOM   1816  CD  PRO B 231     -55.215 -32.377   3.443  1.00 21.44           C  
ATOM   1817  N   GLY B 232     -57.062 -35.499   1.594  1.00 18.11           N  
ATOM   1818  CA  GLY B 232     -57.438 -36.507   0.615  1.00 18.11           C  
ATOM   1819  C   GLY B 232     -57.629 -37.885   1.220  1.00 18.11           C  
ATOM   1820  O   GLY B 232     -58.090 -38.807   0.544  1.00 18.11           O  
ATOM   1821  N   LEU B 233     -56.891 -38.225   2.205  1.00 20.21           N  
ATOM   1822  CA  LEU B 233     -55.934 -39.280   1.889  1.00 20.21           C  
ATOM   1823  C   LEU B 233     -56.583 -40.655   2.006  1.00 20.21           C  
ATOM   1824  CB  LEU B 233     -54.718 -39.196   2.815  1.00 20.21           C  
ATOM   1825  O   LEU B 233     -57.444 -40.869   2.862  1.00 20.21           O  
ATOM   1826  CG  LEU B 233     -53.450 -38.586   2.214  1.00 20.21           C  
ATOM   1827  CD1 LEU B 233     -53.007 -37.376   3.030  1.00 20.21           C  
ATOM   1828  CD2 LEU B 233     -52.338 -39.627   2.144  1.00 20.21           C  
ATOM   1829  N   GLY B 234     -55.645 -41.744   1.789  1.00 18.85           N  
ATOM   1830  CA  GLY B 234     -55.546 -42.806   0.800  1.00 18.85           C  
ATOM   1831  C   GLY B 234     -56.199 -44.100   1.247  1.00 18.85           C  
ATOM   1832  O   GLY B 234     -56.681 -44.201   2.378  1.00 18.85           O  
ATOM   1833  N   MET B 235     -55.278 -45.217   1.362  1.00 16.68           N  
ATOM   1834  CA  MET B 235     -55.291 -46.410   0.521  1.00 16.68           C  
ATOM   1835  C   MET B 235     -55.981 -47.570   1.231  1.00 16.68           C  
ATOM   1836  CB  MET B 235     -53.867 -46.810   0.130  1.00 16.68           C  
ATOM   1837  O   MET B 235     -56.800 -48.270   0.634  1.00 16.68           O  
ATOM   1838  CG  MET B 235     -53.308 -46.020  -1.042  1.00 16.68           C  
ATOM   1839  SD  MET B 235     -52.099 -46.985  -2.028  1.00 16.68           S  
ATOM   1840  CE  MET B 235     -50.545 -46.357  -1.334  1.00 16.68           C  
ATOM   1841  N   GLU B 236     -55.094 -48.323   2.110  1.00 18.32           N  
ATOM   1842  CA  GLU B 236     -54.897 -49.635   1.501  1.00 18.32           C  
ATOM   1843  C   GLU B 236     -55.922 -50.641   2.015  1.00 18.32           C  
ATOM   1844  CB  GLU B 236     -53.479 -50.145   1.770  1.00 18.32           C  
ATOM   1845  O   GLU B 236     -56.562 -50.414   3.044  1.00 18.32           O  
ATOM   1846  CG  GLU B 236     -52.456 -49.692   0.738  1.00 18.32           C  
ATOM   1847  CD  GLU B 236     -51.199 -50.546   0.724  1.00 18.32           C  
ATOM   1848  OE1 GLU B 236     -50.408 -50.446  -0.242  1.00 18.32           O  
ATOM   1849  OE2 GLU B 236     -51.003 -51.322   1.685  1.00 18.32           O  
ATOM   1850  N   HIS B 237     -55.349 -51.649   2.913  1.00 18.48           N  
ATOM   1851  CA  HIS B 237     -55.331 -52.928   2.214  1.00 18.48           C  
ATOM   1852  C   HIS B 237     -56.477 -53.823   2.673  1.00 18.48           C  
ATOM   1853  CB  HIS B 237     -53.993 -53.638   2.428  1.00 18.48           C  
ATOM   1854  O   HIS B 237     -57.180 -54.411   1.848  1.00 18.48           O  
ATOM   1855  CG  HIS B 237     -53.321 -54.048   1.157  1.00 18.48           C  
ATOM   1856  CD2 HIS B 237     -52.427 -55.032   0.901  1.00 18.48           C  
ATOM   1857  ND1 HIS B 237     -53.545 -53.409  -0.044  1.00 18.48           N  
ATOM   1858  CE1 HIS B 237     -52.817 -53.986  -0.985  1.00 18.48           C  
ATOM   1859  NE2 HIS B 237     -52.129 -54.973  -0.438  1.00 18.48           N  
ATOM   1860  N   CYS B 238     -56.071 -54.699   3.734  1.00 18.31           N  
ATOM   1861  CA  CYS B 238     -56.054 -56.050   3.183  1.00 18.31           C  
ATOM   1862  C   CYS B 238     -57.333 -56.799   3.537  1.00 18.31           C  
ATOM   1863  CB  CYS B 238     -54.840 -56.823   3.698  1.00 18.31           C  
ATOM   1864  O   CYS B 238     -58.033 -56.430   4.480  1.00 18.31           O  
ATOM   1865  SG  CYS B 238     -53.421 -56.778   2.581  1.00 18.31           S  
ATOM   1866  N   ASP B 239     -57.046 -57.975   4.147  1.00 19.24           N  
ATOM   1867  CA  ASP B 239     -57.416 -59.187   3.422  1.00 19.24           C  
ATOM   1868  C   ASP B 239     -58.687 -59.806   3.999  1.00 19.24           C  
ATOM   1869  CB  ASP B 239     -56.273 -60.203   3.457  1.00 19.24           C  
ATOM   1870  O   ASP B 239     -59.061 -59.520   5.138  1.00 19.24           O  
ATOM   1871  CG  ASP B 239     -55.393 -60.149   2.220  1.00 19.24           C  
ATOM   1872  OD1 ASP B 239     -55.804 -59.545   1.205  1.00 19.24           O  
ATOM   1873  OD2 ASP B 239     -54.281 -60.718   2.259  1.00 19.24           O  
ATOM   1874  N   THR B 240     -58.703 -61.037   3.772  1.00 18.38           N  
ATOM   1875  CA  THR B 240     -59.667 -61.793   2.979  1.00 18.38           C  
ATOM   1876  C   THR B 240     -60.698 -62.467   3.880  1.00 18.38           C  
ATOM   1877  CB  THR B 240     -58.966 -62.856   2.113  1.00 18.38           C  
ATOM   1878  O   THR B 240     -61.903 -62.355   3.645  1.00 18.38           O  
ATOM   1879  CG2 THR B 240     -58.393 -62.239   0.841  1.00 18.38           C  
ATOM   1880  OG1 THR B 240     -57.901 -63.450   2.864  1.00 18.38           O  
ATOM   1881  N   LEU B 241     -60.617 -63.692   4.237  1.00 17.62           N  
ATOM   1882  CA  LEU B 241     -61.256 -64.851   3.624  1.00 17.62           C  
ATOM   1883  C   LEU B 241     -61.956 -65.706   4.675  1.00 17.62           C  
ATOM   1884  CB  LEU B 241     -60.225 -65.694   2.868  1.00 17.62           C  
ATOM   1885  O   LEU B 241     -63.084 -66.157   4.464  1.00 17.62           O  
ATOM   1886  CG  LEU B 241     -59.937 -65.278   1.424  1.00 17.62           C  
ATOM   1887  CD1 LEU B 241     -58.534 -65.715   1.017  1.00 17.62           C  
ATOM   1888  CD2 LEU B 241     -60.981 -65.865   0.480  1.00 17.62           C  
ATOM   1889  N   ASN B 242     -61.295 -66.045   5.991  1.00 19.50           N  
ATOM   1890  CA  ASN B 242     -60.963 -67.422   5.639  1.00 19.50           C  
ATOM   1891  C   ASN B 242     -62.078 -68.386   6.033  1.00 19.50           C  
ATOM   1892  CB  ASN B 242     -59.644 -67.840   6.291  1.00 19.50           C  
ATOM   1893  O   ASN B 242     -62.943 -68.043   6.841  1.00 19.50           O  
ATOM   1894  CG  ASN B 242     -58.472 -67.777   5.332  1.00 19.50           C  
ATOM   1895  ND2 ASN B 242     -57.261 -67.766   5.876  1.00 19.50           N  
ATOM   1896  OD1 ASN B 242     -58.654 -67.739   4.112  1.00 19.50           O  
ATOM   1897  N   VAL B 243     -61.676 -69.416   6.831  1.00 20.65           N  
ATOM   1898  CA  VAL B 243     -61.654 -70.697   6.132  1.00 20.65           C  
ATOM   1899  C   VAL B 243     -62.791 -71.582   6.638  1.00 20.65           C  
ATOM   1900  CB  VAL B 243     -60.298 -71.417   6.309  1.00 20.65           C  
ATOM   1901  O   VAL B 243     -63.513 -72.190   5.845  1.00 20.65           O  
ATOM   1902  CG1 VAL B 243     -60.276 -72.727   5.522  1.00 20.65           C  
ATOM   1903  CG2 VAL B 243     -59.151 -70.508   5.872  1.00 20.65           C  
ATOM   1904  N   SER B 244     -63.148 -71.730   8.256  1.00 18.73           N  
ATOM   1905  CA  SER B 244     -62.532 -73.047   8.386  1.00 18.73           C  
ATOM   1906  C   SER B 244     -63.552 -74.158   8.161  1.00 18.73           C  
ATOM   1907  CB  SER B 244     -61.889 -73.204   9.764  1.00 18.73           C  
ATOM   1908  O   SER B 244     -64.695 -74.060   8.613  1.00 18.73           O  
ATOM   1909  OG  SER B 244     -62.879 -73.370  10.765  1.00 18.73           O  
ATOM   1910  N   LEU B 245     -63.057 -75.055   7.513  1.00 19.47           N  
ATOM   1911  CA  LEU B 245     -63.838 -75.904   6.621  1.00 19.47           C  
ATOM   1912  C   LEU B 245     -64.785 -76.800   7.414  1.00 19.47           C  
ATOM   1913  CB  LEU B 245     -62.915 -76.761   5.751  1.00 19.47           C  
ATOM   1914  O   LEU B 245     -65.725 -77.366   6.853  1.00 19.47           O  
ATOM   1915  CG  LEU B 245     -62.729 -76.301   4.304  1.00 19.47           C  
ATOM   1916  CD1 LEU B 245     -61.249 -76.302   3.934  1.00 19.47           C  
ATOM   1917  CD2 LEU B 245     -63.523 -77.191   3.353  1.00 19.47           C  
ATOM   1918  N   GLN B 246     -64.728 -76.962   9.119  1.00 18.18           N  
ATOM   1919  CA  GLN B 246     -64.205 -78.318   8.986  1.00 18.18           C  
ATOM   1920  C   GLN B 246     -65.320 -79.307   8.658  1.00 18.18           C  
ATOM   1921  CB  GLN B 246     -63.485 -78.745  10.266  1.00 18.18           C  
ATOM   1922  O   GLN B 246     -66.347 -79.341   9.338  1.00 18.18           O  
ATOM   1923  CG  GLN B 246     -62.043 -79.182  10.044  1.00 18.18           C  
ATOM   1924  CD  GLN B 246     -61.333 -79.539  11.336  1.00 18.18           C  
ATOM   1925  NE2 GLN B 246     -60.171 -80.172  11.218  1.00 18.18           N  
ATOM   1926  OE1 GLN B 246     -61.824 -79.248  12.431  1.00 18.18           O  
ATOM   1927  N   MET B 247     -65.112 -80.057   7.717  1.00 17.74           N  
ATOM   1928  CA  MET B 247     -65.705 -80.928   6.706  1.00 17.74           C  
ATOM   1929  C   MET B 247     -66.196 -82.230   7.330  1.00 17.74           C  
ATOM   1930  CB  MET B 247     -64.698 -81.227   5.595  1.00 17.74           C  
ATOM   1931  O   MET B 247     -66.776 -83.073   6.643  1.00 17.74           O  
ATOM   1932  CG  MET B 247     -64.757 -80.248   4.434  1.00 17.74           C  
ATOM   1933  SD  MET B 247     -65.144 -81.072   2.840  1.00 17.74           S  
ATOM   1934  CE  MET B 247     -63.526 -81.797   2.454  1.00 17.74           C  
ATOM   1935  N   GLY B 248     -65.769 -82.517   8.561  1.00 15.96           N  
ATOM   1936  CA  GLY B 248     -64.971 -83.693   8.252  1.00 15.96           C  
ATOM   1937  C   GLY B 248     -65.775 -84.807   7.607  1.00 15.96           C  
ATOM   1938  O   GLY B 248     -67.005 -84.745   7.560  1.00 15.96           O  
ATOM   1939  N   SER B 249     -65.772 -86.158   8.644  1.00 17.06           N  
ATOM   1940  CA  SER B 249     -65.046 -87.229   7.969  1.00 17.06           C  
ATOM   1941  C   SER B 249     -65.996 -88.139   7.197  1.00 17.06           C  
ATOM   1942  CB  SER B 249     -64.245 -88.053   8.977  1.00 17.06           C  
ATOM   1943  O   SER B 249     -66.993 -88.613   7.745  1.00 17.06           O  
ATOM   1944  OG  SER B 249     -64.208 -89.418   8.596  1.00 17.06           O  
ATOM   1945  N   ASN B 250     -65.932 -88.543   6.187  1.00 18.95           N  
ATOM   1946  CA  ASN B 250     -65.877 -88.815   4.755  1.00 18.95           C  
ATOM   1947  C   ASN B 250     -65.776 -90.311   4.471  1.00 18.95           C  
ATOM   1948  CB  ASN B 250     -64.704 -88.072   4.112  1.00 18.95           C  
ATOM   1949  O   ASN B 250     -65.290 -91.074   5.308  1.00 18.95           O  
ATOM   1950  CG  ASN B 250     -65.041 -86.635   3.767  1.00 18.95           C  
ATOM   1951  ND2 ASN B 250     -64.031 -85.866   3.377  1.00 18.95           N  
ATOM   1952  OD1 ASN B 250     -66.199 -86.219   3.851  1.00 18.95           O  
ATOM   1953  N   LYS B 251     -65.412 -90.690   3.363  1.00 18.87           N  
ATOM   1954  CA  LYS B 251     -66.033 -91.288   2.185  1.00 18.87           C  
ATOM   1955  C   LYS B 251     -65.826 -92.799   2.161  1.00 18.87           C  
ATOM   1956  CB  LYS B 251     -65.474 -90.661   0.907  1.00 18.87           C  
ATOM   1957  O   LYS B 251     -66.781 -93.560   1.989  1.00 18.87           O  
ATOM   1958  CG  LYS B 251     -66.215 -89.412   0.454  1.00 18.87           C  
ATOM   1959  CD  LYS B 251     -65.821 -89.011  -0.962  1.00 18.87           C  
ATOM   1960  CE  LYS B 251     -66.599 -87.790  -1.435  1.00 18.87           C  
ATOM   1961  NZ  LYS B 251     -66.137 -87.325  -2.777  1.00 18.87           N  
ATOM   1962  N   GLY B 252     -65.081 -93.148   1.668  1.00 20.49           N  
ATOM   1963  CA  GLY B 252     -65.284 -93.667   0.324  1.00 20.49           C  
ATOM   1964  C   GLY B 252     -65.597 -95.151   0.299  1.00 20.49           C  
ATOM   1965  O   GLY B 252     -65.497 -95.830   1.323  1.00 20.49           O  
ATOM   1966  N   ALA B 253     -65.757 -95.460  -0.670  1.00 19.18           N  
ATOM   1967  CA  ALA B 253     -65.914 -96.404  -1.774  1.00 19.18           C  
ATOM   1968  C   ALA B 253     -65.038 -97.637  -1.570  1.00 19.18           C  
ATOM   1969  CB  ALA B 253     -65.577 -95.730  -3.102  1.00 19.18           C  
ATOM   1970  O   ALA B 253     -64.142 -97.636  -0.723  1.00 19.18           O  
ATOM   1971  N   SER B 254     -64.580 -97.906  -2.439  1.00 19.17           N  
ATOM   1972  CA  SER B 254     -64.555 -98.820  -3.576  1.00 19.17           C  
ATOM   1973  C   SER B 254     -63.345 -99.745  -3.515  1.00 19.17           C  
ATOM   1974  CB  SER B 254     -64.544 -98.039  -4.891  1.00 19.17           C  
ATOM   1975  O   SER B 254     -63.475-100.958  -3.693  1.00 19.17           O  
ATOM   1976  OG  SER B 254     -63.247 -98.034  -5.462  1.00 19.17           O  
ATOM   1977  N   GLN B 255     -62.517 -99.455  -4.191  1.00 19.69           N  
ATOM   1978  CA  GLN B 255     -62.246 -99.941  -5.540  1.00 19.69           C  
ATOM   1979  C   GLN B 255     -61.065-100.908  -5.549  1.00 19.69           C  
ATOM   1980  CB  GLN B 255     -61.976 -98.772  -6.488  1.00 19.69           C  
ATOM   1981  O   GLN B 255     -61.122-101.960  -6.189  1.00 19.69           O  
ATOM   1982  CG  GLN B 255     -63.211 -98.287  -7.234  1.00 19.69           C  
ATOM   1983  CD  GLN B 255     -62.896 -97.210  -8.255  1.00 19.69           C  
ATOM   1984  NE2 GLN B 255     -63.918 -96.751  -8.969  1.00 19.69           N  
ATOM   1985  OE1 GLN B 255     -61.742 -96.794  -8.401  1.00 19.69           O  
ATOM   1986  N   ARG B 256     -59.977-100.408  -5.442  1.00 20.71           N  
ATOM   1987  CA  ARG B 256     -59.321-100.216  -6.732  1.00 20.71           C  
ATOM   1988  C   ARG B 256     -58.330-101.339  -7.015  1.00 20.71           C  
ATOM   1989  CB  ARG B 256     -58.607 -98.863  -6.775  1.00 20.71           C  
ATOM   1990  O   ARG B 256     -58.264-101.848  -8.136  1.00 20.71           O  
ATOM   1991  CG  ARG B 256     -59.369 -97.788  -7.533  1.00 20.71           C  
ATOM   1992  CD  ARG B 256     -58.580 -96.489  -7.615  1.00 20.71           C  
ATOM   1993  NE  ARG B 256     -59.270 -95.489  -8.426  1.00 20.71           N  
ATOM   1994  NH1 ARG B 256     -57.623 -93.882  -8.217  1.00 20.71           N  
ATOM   1995  NH2 ARG B 256     -59.511 -93.444  -9.441  1.00 20.71           N  
ATOM   1996  CZ  ARG B 256     -58.800 -94.274  -8.693  1.00 20.71           C  
ATOM   1997  N   GLY B 257     -57.139-101.063  -6.561  1.00 23.39           N  
ATOM   1998  CA  GLY B 257     -56.051-100.419  -7.280  1.00 23.39           C  
ATOM   1999  C   GLY B 257     -54.920-101.368  -7.627  1.00 23.39           C  
ATOM   2000  O   GLY B 257     -54.161-101.784  -6.750  1.00 23.39           O  
ATOM   2001  N   MET B 258     -55.338-101.810  -8.388  1.00 19.29           N  
ATOM   2002  CA  MET B 258     -55.150-102.583  -9.613  1.00 19.29           C  
ATOM   2003  C   MET B 258     -54.194-101.870 -10.564  1.00 19.29           C  
ATOM   2004  CB  MET B 258     -56.491-102.829 -10.306  1.00 19.29           C  
ATOM   2005  O   MET B 258     -54.629-101.229 -11.522  1.00 19.29           O  
ATOM   2006  CG  MET B 258     -57.050-104.224 -10.081  1.00 19.29           C  
ATOM   2007  SD  MET B 258     -58.777-104.394 -10.678  1.00 19.29           S  
ATOM   2008  CE  MET B 258     -58.499-105.360 -12.189  1.00 19.29           C  
ATOM   2009  N   THR B 259     -53.514-101.194  -9.926  1.00 20.28           N  
ATOM   2010  CA  THR B 259     -52.412-100.306 -10.281  1.00 20.28           C  
ATOM   2011  C   THR B 259     -51.997-100.513 -11.734  1.00 20.28           C  
ATOM   2012  CB  THR B 259     -51.198-100.526  -9.360  1.00 20.28           C  
ATOM   2013  O   THR B 259     -51.491-101.578 -12.095  1.00 20.28           O  
ATOM   2014  CG2 THR B 259     -51.477-100.016  -7.950  1.00 20.28           C  
ATOM   2015  OG1 THR B 259     -50.900-101.927  -9.299  1.00 20.28           O  
ATOM   2016  N   VAL B 260     -52.283 -99.861 -12.439  1.00 19.39           N  
ATOM   2017  CA  VAL B 260     -52.494 -99.936 -13.881  1.00 19.39           C  
ATOM   2018  C   VAL B 260     -51.206 -99.566 -14.612  1.00 19.39           C  
ATOM   2019  CB  VAL B 260     -53.648 -99.013 -14.335  1.00 19.39           C  
ATOM   2020  O   VAL B 260     -50.788-100.264 -15.540  1.00 19.39           O  
ATOM   2021  CG1 VAL B 260     -53.837 -99.090 -15.849  1.00 19.39           C  
ATOM   2022  CG2 VAL B 260     -54.942 -99.384 -13.612  1.00 19.39           C  
ATOM   2023  N   TYR B 261     -50.958 -98.253 -14.828  1.00 20.34           N  
ATOM   2024  CA  TYR B 261     -51.237 -97.688 -16.143  1.00 20.34           C  
ATOM   2025  C   TYR B 261     -49.968 -97.607 -16.983  1.00 20.34           C  
ATOM   2026  CB  TYR B 261     -51.863 -96.296 -16.009  1.00 20.34           C  
ATOM   2027  O   TYR B 261     -49.968 -97.985 -18.157  1.00 20.34           O  
ATOM   2028  CG  TYR B 261     -53.341 -96.263 -16.315  1.00 20.34           C  
ATOM   2029  CD1 TYR B 261     -53.798 -96.063 -17.616  1.00 20.34           C  
ATOM   2030  CD2 TYR B 261     -54.282 -96.430 -15.305  1.00 20.34           C  
ATOM   2031  CE1 TYR B 261     -55.159 -96.029 -17.903  1.00 20.34           C  
ATOM   2032  CE2 TYR B 261     -55.645 -96.399 -15.581  1.00 20.34           C  
ATOM   2033  OH  TYR B 261     -57.421 -96.166 -17.159  1.00 20.34           O  
ATOM   2034  CZ  TYR B 261     -56.073 -96.198 -16.880  1.00 20.34           C  
ATOM   2035  N   GLY B 262     -49.304 -96.214 -17.007  1.00 19.03           N  
ATOM   2036  CA  GLY B 262     -49.340 -95.382 -18.199  1.00 19.03           C  
ATOM   2037  C   GLY B 262     -48.106 -95.531 -19.068  1.00 19.03           C  
ATOM   2038  O   GLY B 262     -48.207 -95.579 -20.296  1.00 19.03           O  
ATOM   2039  N   LEU B 263     -47.147 -94.499 -18.146  1.00 16.95           N  
ATOM   2040  CA  LEU B 263     -46.255 -93.706 -18.984  1.00 16.95           C  
ATOM   2041  C   LEU B 263     -45.842 -94.485 -20.228  1.00 16.95           C  
ATOM   2042  CB  LEU B 263     -45.013 -93.283 -18.196  1.00 16.95           C  
ATOM   2043  O   LEU B 263     -45.800 -93.930 -21.329  1.00 16.95           O  
ATOM   2044  CG  LEU B 263     -45.142 -92.009 -17.359  1.00 16.95           C  
ATOM   2045  CD1 LEU B 263     -44.334 -92.137 -16.072  1.00 16.95           C  
ATOM   2046  CD2 LEU B 263     -44.690 -90.794 -18.162  1.00 16.95           C  
ATOM   2047  N   PRO B 264     -44.593 -94.438 -19.782  1.00 18.08           N  
ATOM   2048  CA  PRO B 264     -43.373 -94.056 -20.496  1.00 18.08           C  
ATOM   2049  C   PRO B 264     -43.240 -94.747 -21.851  1.00 18.08           C  
ATOM   2050  CB  PRO B 264     -42.256 -94.497 -19.547  1.00 18.08           C  
ATOM   2051  O   PRO B 264     -43.685 -95.887 -22.013  1.00 18.08           O  
ATOM   2052  CG  PRO B 264     -42.935 -95.361 -18.534  1.00 18.08           C  
ATOM   2053  CD  PRO B 264     -44.412 -95.343 -18.805  1.00 18.08           C  
ATOM   2054  N   ARG B 265     -42.353 -94.271 -22.461  1.00 16.44           N  
ATOM   2055  CA  ARG B 265     -41.799 -93.658 -23.664  1.00 16.44           C  
ATOM   2056  C   ARG B 265     -41.180 -94.709 -24.579  1.00 16.44           C  
ATOM   2057  CB  ARG B 265     -40.753 -92.602 -23.296  1.00 16.44           C  
ATOM   2058  O   ARG B 265     -41.427 -94.711 -25.787  1.00 16.44           O  
ATOM   2059  CG  ARG B 265     -40.951 -91.269 -23.998  1.00 16.44           C  
ATOM   2060  CD  ARG B 265     -39.979 -90.213 -23.489  1.00 16.44           C  
ATOM   2061  NE  ARG B 265     -40.087 -88.970 -24.247  1.00 16.44           N  
ATOM   2062  NH1 ARG B 265     -38.632 -87.782 -22.902  1.00 16.44           N  
ATOM   2063  NH2 ARG B 265     -39.615 -86.771 -24.710  1.00 16.44           N  
ATOM   2064  CZ  ARG B 265     -39.444 -87.844 -23.951  1.00 16.44           C  
ATOM   2065  N   GLN B 266     -39.848 -94.241 -24.179  1.00 19.07           N  
ATOM   2066  CA  GLN B 266     -39.054 -93.999 -25.380  1.00 19.07           C  
ATOM   2067  C   GLN B 266     -39.207 -95.141 -26.380  1.00 19.07           C  
ATOM   2068  CB  GLN B 266     -37.579 -93.811 -25.020  1.00 19.07           C  
ATOM   2069  O   GLN B 266     -39.301 -96.307 -25.990  1.00 19.07           O  
ATOM   2070  CG  GLN B 266     -37.151 -92.353 -24.924  1.00 19.07           C  
ATOM   2071  CD  GLN B 266     -35.647 -92.189 -24.808  1.00 19.07           C  
ATOM   2072  NE2 GLN B 266     -35.190 -90.943 -24.746  1.00 19.07           N  
ATOM   2073  OE1 GLN B 266     -34.903 -93.174 -24.773  1.00 19.07           O  
ATOM   2074  N   VAL B 267     -38.801 -94.953 -27.284  1.00 19.14           N  
ATOM   2075  CA  VAL B 267     -38.968 -94.481 -28.655  1.00 19.14           C  
ATOM   2076  C   VAL B 267     -38.385 -95.504 -29.628  1.00 19.14           C  
ATOM   2077  CB  VAL B 267     -38.300 -93.104 -28.866  1.00 19.14           C  
ATOM   2078  O   VAL B 267     -37.583 -96.355 -29.238  1.00 19.14           O  
ATOM   2079  CG1 VAL B 267     -38.513 -92.614 -30.297  1.00 19.14           C  
ATOM   2080  CG2 VAL B 267     -38.844 -92.088 -27.864  1.00 19.14           C  
ATOM   2081  N   TYR B 268     -38.206 -94.738 -30.678  1.00 19.09           N  
ATOM   2082  CA  TYR B 268     -38.347 -95.181 -32.060  1.00 19.09           C  
ATOM   2083  C   TYR B 268     -37.260 -96.186 -32.424  1.00 19.09           C  
ATOM   2084  CB  TYR B 268     -38.294 -93.986 -33.016  1.00 19.09           C  
ATOM   2085  O   TYR B 268     -37.556 -97.294 -32.876  1.00 19.09           O  
ATOM   2086  CG  TYR B 268     -38.945 -94.248 -34.352  1.00 19.09           C  
ATOM   2087  CD1 TYR B 268     -38.179 -94.558 -35.474  1.00 19.09           C  
ATOM   2088  CD2 TYR B 268     -40.327 -94.185 -34.497  1.00 19.09           C  
ATOM   2089  CE1 TYR B 268     -38.775 -94.798 -36.708  1.00 19.09           C  
ATOM   2090  CE2 TYR B 268     -40.934 -94.423 -35.725  1.00 19.09           C  
ATOM   2091  OH  TYR B 268     -40.746 -94.966 -38.042  1.00 19.09           O  
ATOM   2092  CZ  TYR B 268     -40.151 -94.729 -36.823  1.00 19.09           C  
ATOM   2093  N   ASP B 269     -36.657 -95.406 -33.299  1.00 16.99           N  
ATOM   2094  CA  ASP B 269     -36.300 -95.782 -34.664  1.00 16.99           C  
ATOM   2095  C   ASP B 269     -34.904 -96.397 -34.717  1.00 16.99           C  
ATOM   2096  CB  ASP B 269     -36.376 -94.568 -35.592  1.00 16.99           C  
ATOM   2097  O   ASP B 269     -34.693 -97.414 -35.381  1.00 16.99           O  
ATOM   2098  CG  ASP B 269     -36.680 -94.941 -37.033  1.00 16.99           C  
ATOM   2099  OD1 ASP B 269     -36.464 -96.110 -37.419  1.00 16.99           O  
ATOM   2100  OD2 ASP B 269     -37.136 -94.057 -37.790  1.00 16.99           O  
ATOM   2101  N   PRO B 270     -33.960 -95.354 -34.822  1.00 21.17           N  
ATOM   2102  CA  PRO B 270     -33.773 -95.652 -36.244  1.00 21.17           C  
ATOM   2103  C   PRO B 270     -33.566 -97.141 -36.513  1.00 21.17           C  
ATOM   2104  CB  PRO B 270     -32.521 -94.851 -36.611  1.00 21.17           C  
ATOM   2105  O   PRO B 270     -33.165 -97.884 -35.613  1.00 21.17           O  
ATOM   2106  CG  PRO B 270     -32.049 -94.267 -35.319  1.00 21.17           C  
ATOM   2107  CD  PRO B 270     -32.968 -94.726 -34.224  1.00 21.17           C  
ATOM   2108  N   LYS B 271     -34.020 -97.589 -37.691  1.00 19.75           N  
ATOM   2109  CA  LYS B 271     -33.300 -98.714 -38.281  1.00 19.75           C  
ATOM   2110  C   LYS B 271     -31.861 -98.772 -37.776  1.00 19.75           C  
ATOM   2111  CB  LYS B 271     -33.317 -98.622 -39.807  1.00 19.75           C  
ATOM   2112  O   LYS B 271     -31.371 -99.839 -37.402  1.00 19.75           O  
ATOM   2113  CG  LYS B 271     -33.940 -99.828 -40.493  1.00 19.75           C  
ATOM   2114  CD  LYS B 271     -33.955 -99.665 -42.008  1.00 19.75           C  
ATOM   2115  CE  LYS B 271     -34.565-100.878 -42.696  1.00 19.75           C  
ATOM   2116  NZ  LYS B 271     -34.561-100.731 -44.183  1.00 19.75           N  
ATOM   2117  N   TYR B 272     -31.150 -98.098 -38.335  1.00 18.43           N  
ATOM   2118  CA  TYR B 272     -30.560 -98.745 -39.502  1.00 18.43           C  
ATOM   2119  C   TYR B 272     -29.038 -98.691 -39.444  1.00 18.43           C  
ATOM   2120  CB  TYR B 272     -31.057 -98.084 -40.791  1.00 18.43           C  
ATOM   2121  O   TYR B 272     -28.363 -99.662 -39.794  1.00 18.43           O  
ATOM   2122  CG  TYR B 272     -32.437 -98.531 -41.210  1.00 18.43           C  
ATOM   2123  CD1 TYR B 272     -32.622 -99.718 -41.914  1.00 18.43           C  
ATOM   2124  CD2 TYR B 272     -33.557 -97.766 -40.902  1.00 18.43           C  
ATOM   2125  CE1 TYR B 272     -33.891-100.133 -42.304  1.00 18.43           C  
ATOM   2126  CE2 TYR B 272     -34.831 -98.171 -41.287  1.00 18.43           C  
ATOM   2127  OH  TYR B 272     -36.247 -99.760 -42.368  1.00 18.43           O  
ATOM   2128  CZ  TYR B 272     -34.988 -99.354 -41.985  1.00 18.43           C  
ATOM   2129  N   CYS B 273     -28.624 -97.387 -39.740  1.00 19.97           N  
ATOM   2130  CA  CYS B 273     -28.217 -97.700 -41.105  1.00 19.97           C  
ATOM   2131  C   CYS B 273     -27.071 -98.704 -41.116  1.00 19.97           C  
ATOM   2132  CB  CYS B 273     -27.801 -96.429 -41.845  1.00 19.97           C  
ATOM   2133  O   CYS B 273     -27.107 -99.686 -41.860  1.00 19.97           O  
ATOM   2134  SG  CYS B 273     -29.192 -95.464 -42.474  1.00 19.97           S  
ATOM   2135  N   LEU B 274     -25.895 -97.949 -40.789  1.00 22.57           N  
ATOM   2136  CA  LEU B 274     -24.959 -97.891 -41.907  1.00 22.57           C  
ATOM   2137  C   LEU B 274     -24.376 -99.269 -42.200  1.00 22.57           C  
ATOM   2138  CB  LEU B 274     -23.831 -96.900 -41.609  1.00 22.57           C  
ATOM   2139  O   LEU B 274     -24.354-100.138 -41.325  1.00 22.57           O  
ATOM   2140  CG  LEU B 274     -24.191 -95.416 -41.699  1.00 22.57           C  
ATOM   2141  CD1 LEU B 274     -23.219 -94.584 -40.869  1.00 22.57           C  
ATOM   2142  CD2 LEU B 274     -24.193 -94.953 -43.151  1.00 22.57           C  
ATOM   2143  N   THR B 275     -23.790 -99.347 -43.425  1.00 17.29           N  
ATOM   2144  CA  THR B 275     -23.134 -99.846 -44.629  1.00 17.29           C  
ATOM   2145  C   THR B 275     -21.701-100.272 -44.327  1.00 17.29           C  
ATOM   2146  CB  THR B 275     -23.133 -98.785 -45.745  1.00 17.29           C  
ATOM   2147  O   THR B 275     -21.271-101.355 -44.730  1.00 17.29           O  
ATOM   2148  CG2 THR B 275     -24.268 -99.026 -46.735  1.00 17.29           C  
ATOM   2149  OG1 THR B 275     -23.291 -97.486 -45.161  1.00 17.29           O  
ATOM   2150  N   PRO B 276     -20.881 -99.242 -44.784  1.00 23.05           N  
ATOM   2151  CA  PRO B 276     -20.050 -99.686 -45.905  1.00 23.05           C  
ATOM   2152  C   PRO B 276     -18.989-100.702 -45.488  1.00 23.05           C  
ATOM   2153  CB  PRO B 276     -19.402 -98.390 -46.399  1.00 23.05           C  
ATOM   2154  O   PRO B 276     -18.725-100.869 -44.294  1.00 23.05           O  
ATOM   2155  CG  PRO B 276     -19.590 -97.419 -45.279  1.00 23.05           C  
ATOM   2156  CD  PRO B 276     -20.421 -98.074 -44.213  1.00 23.05           C  
ATOM   2157  N   GLU B 277     -18.061-100.854 -46.452  1.00 18.67           N  
ATOM   2158  CA  GLU B 277     -17.093-101.540 -47.302  1.00 18.67           C  
ATOM   2159  C   GLU B 277     -15.698-101.512 -46.684  1.00 18.67           C  
ATOM   2160  CB  GLU B 277     -17.062-100.912 -48.698  1.00 18.67           C  
ATOM   2161  O   GLU B 277     -15.056-102.555 -46.539  1.00 18.67           O  
ATOM   2162  CG  GLU B 277     -17.846-101.695 -49.742  1.00 18.67           C  
ATOM   2163  CD  GLU B 277     -17.762-101.089 -51.134  1.00 18.67           C  
ATOM   2164  OE1 GLU B 277     -18.256-101.715 -52.099  1.00 18.67           O  
ATOM   2165  OE2 GLU B 277     -17.198 -99.979 -51.260  1.00 18.67           O  
ATOM   2166  N   TYR B 278     -14.861-100.715 -47.421  1.00 21.00           N  
ATOM   2167  CA  TYR B 278     -13.861-101.313 -48.299  1.00 21.00           C  
ATOM   2168  C   TYR B 278     -12.546-101.530 -47.559  1.00 21.00           C  
ATOM   2169  CB  TYR B 278     -13.628-100.430 -49.529  1.00 21.00           C  
ATOM   2170  O   TYR B 278     -12.314-100.934 -46.505  1.00 21.00           O  
ATOM   2171  CG  TYR B 278     -14.589-100.702 -50.661  1.00 21.00           C  
ATOM   2172  CD1 TYR B 278     -14.320-101.690 -51.606  1.00 21.00           C  
ATOM   2173  CD2 TYR B 278     -15.766 -99.972 -50.789  1.00 21.00           C  
ATOM   2174  CE1 TYR B 278     -15.201-101.942 -52.653  1.00 21.00           C  
ATOM   2175  CE2 TYR B 278     -16.654-100.216 -51.831  1.00 21.00           C  
ATOM   2176  OH  TYR B 278     -17.240-101.448 -53.790  1.00 21.00           O  
ATOM   2177  CZ  TYR B 278     -16.364-101.202 -52.756  1.00 21.00           C  
ATOM   2178  N   PRO B 279     -11.500-101.690 -48.520  1.00 18.42           N  
ATOM   2179  CA  PRO B 279     -10.397-102.635 -48.705  1.00 18.42           C  
ATOM   2180  C   PRO B 279      -9.110-102.181 -48.020  1.00 18.42           C  
ATOM   2181  CB  PRO B 279     -10.220-102.677 -50.225  1.00 18.42           C  
ATOM   2182  O   PRO B 279      -8.337-103.012 -47.537  1.00 18.42           O  
ATOM   2183  CG  PRO B 279     -11.042-101.539 -50.737  1.00 18.42           C  
ATOM   2184  CD  PRO B 279     -11.753-100.904 -49.576  1.00 18.42           C  
ATOM   2185  N   GLU B 280      -8.832-100.846 -48.341  1.00 22.14           N  
ATOM   2186  CA  GLU B 280      -7.652-100.962 -49.191  1.00 22.14           C  
ATOM   2187  C   GLU B 280      -6.417-101.334 -48.375  1.00 22.14           C  
ATOM   2188  CB  GLU B 280      -7.406 -99.655 -49.950  1.00 22.14           C  
ATOM   2189  O   GLU B 280      -6.403-101.173 -47.153  1.00 22.14           O  
ATOM   2190  CG  GLU B 280      -7.983 -99.644 -51.358  1.00 22.14           C  
ATOM   2191  CD  GLU B 280      -7.360 -98.585 -52.254  1.00 22.14           C  
ATOM   2192  OE1 GLU B 280      -7.542 -98.652 -53.491  1.00 22.14           O  
ATOM   2193  OE2 GLU B 280      -6.683 -97.682 -51.714  1.00 22.14           O  
ATOM   2194  N   LEU B 281      -5.340-100.630 -48.835  1.00 20.89           N  
ATOM   2195  CA  LEU B 281      -4.049-101.019 -49.391  1.00 20.89           C  
ATOM   2196  C   LEU B 281      -2.993-101.120 -48.295  1.00 20.89           C  
ATOM   2197  CB  LEU B 281      -3.600-100.016 -50.457  1.00 20.89           C  
ATOM   2198  O   LEU B 281      -3.187-100.604 -47.192  1.00 20.89           O  
ATOM   2199  CG  LEU B 281      -3.685-100.486 -51.910  1.00 20.89           C  
ATOM   2200  CD1 LEU B 281      -4.578 -99.551 -52.718  1.00 20.89           C  
ATOM   2201  CD2 LEU B 281      -2.294-100.571 -52.527  1.00 20.89           C  
ATOM   2202  N   GLY B 282      -1.870-100.429 -48.679  1.00 22.42           N  
ATOM   2203  CA  GLY B 282      -0.547-100.896 -49.060  1.00 22.42           C  
ATOM   2204  C   GLY B 282       0.445-100.879 -47.913  1.00 22.42           C  
ATOM   2205  O   GLY B 282       0.156-100.340 -46.843  1.00 22.42           O  
ATOM   2206  N   GLU B 283       1.719-101.271 -48.378  1.00 19.97           N  
ATOM   2207  CA  GLU B 283       2.805-102.153 -47.960  1.00 19.97           C  
ATOM   2208  C   GLU B 283       3.822-101.408 -47.101  1.00 19.97           C  
ATOM   2209  CB  GLU B 283       3.497-102.768 -49.179  1.00 19.97           C  
ATOM   2210  O   GLU B 283       4.295-101.935 -46.092  1.00 19.97           O  
ATOM   2211  CG  GLU B 283       3.008-104.167 -49.523  1.00 19.97           C  
ATOM   2212  CD  GLU B 283       4.060-105.017 -50.219  1.00 19.97           C  
ATOM   2213  OE1 GLU B 283       4.027-106.260 -50.077  1.00 19.97           O  
ATOM   2214  OE2 GLU B 283       4.925-104.434 -50.910  1.00 19.97           O  
ATOM   2215  N   PRO B 284       4.283-100.167 -47.763  1.00 22.69           N  
ATOM   2216  CA  PRO B 284       5.701-100.280 -48.114  1.00 22.69           C  
ATOM   2217  C   PRO B 284       6.626 -99.949 -46.944  1.00 22.69           C  
ATOM   2218  CB  PRO B 284       5.866 -99.263 -49.245  1.00 22.69           C  
ATOM   2219  O   PRO B 284       6.199 -99.320 -45.973  1.00 22.69           O  
ATOM   2220  CG  PRO B 284       4.668 -98.375 -49.139  1.00 22.69           C  
ATOM   2221  CD  PRO B 284       3.772 -98.910 -48.059  1.00 22.69           C  
ATOM   2222  N   ALA B 285       7.898 -99.809 -47.410  1.00 20.79           N  
ATOM   2223  CA  ALA B 285       9.137-100.498 -47.058  1.00 20.79           C  
ATOM   2224  C   ALA B 285       9.941 -99.695 -46.039  1.00 20.79           C  
ATOM   2225  CB  ALA B 285       9.975-100.757 -48.308  1.00 20.79           C  
ATOM   2226  O   ALA B 285      10.394-100.239 -45.029  1.00 20.79           O  
ATOM   2227  N   HIS B 286      10.440 -98.411 -46.601  1.00 21.73           N  
ATOM   2228  CA  HIS B 286      11.871 -98.515 -46.866  1.00 21.73           C  
ATOM   2229  C   HIS B 286      12.689 -98.067 -45.659  1.00 21.73           C  
ATOM   2230  CB  HIS B 286      12.250 -97.686 -48.094  1.00 21.73           C  
ATOM   2231  O   HIS B 286      12.172 -97.384 -44.773  1.00 21.73           O  
ATOM   2232  CG  HIS B 286      12.342 -98.487 -49.354  1.00 21.73           C  
ATOM   2233  CD2 HIS B 286      12.034 -98.170 -50.633  1.00 21.73           C  
ATOM   2234  ND1 HIS B 286      12.798 -99.787 -49.377  1.00 21.73           N  
ATOM   2235  CE1 HIS B 286      12.767-100.236 -50.620  1.00 21.73           C  
ATOM   2236  NE2 HIS B 286      12.307 -99.274 -51.402  1.00 21.73           N  
ATOM   2237  N   ASN B 287      13.780 -97.414 -46.054  1.00 19.74           N  
ATOM   2238  CA  ASN B 287      15.150 -97.906 -45.959  1.00 19.74           C  
ATOM   2239  C   ASN B 287      15.909 -97.236 -44.817  1.00 19.74           C  
ATOM   2240  CB  ASN B 287      15.889 -97.696 -47.282  1.00 19.74           C  
ATOM   2241  O   ASN B 287      16.557 -97.912 -44.016  1.00 19.74           O  
ATOM   2242  CG  ASN B 287      16.090 -98.987 -48.051  1.00 19.74           C  
ATOM   2243  ND2 ASN B 287      16.493 -98.870 -49.311  1.00 19.74           N  
ATOM   2244  OD1 ASN B 287      15.883-100.080 -47.517  1.00 19.74           O  
ATOM   2245  N   HIS B 288      16.454 -95.917 -45.158  1.00 21.80           N  
ATOM   2246  CA  HIS B 288      17.892 -95.996 -45.391  1.00 21.80           C  
ATOM   2247  C   HIS B 288      18.672 -95.757 -44.103  1.00 21.80           C  
ATOM   2248  CB  HIS B 288      18.318 -94.987 -46.458  1.00 21.80           C  
ATOM   2249  O   HIS B 288      18.135 -95.204 -43.140  1.00 21.80           O  
ATOM   2250  CG  HIS B 288      18.250 -95.523 -47.853  1.00 21.80           C  
ATOM   2251  CD2 HIS B 288      17.336 -95.337 -48.834  1.00 21.80           C  
ATOM   2252  ND1 HIS B 288      19.208 -96.367 -48.372  1.00 21.80           N  
ATOM   2253  CE1 HIS B 288      18.884 -96.677 -49.617  1.00 21.80           C  
ATOM   2254  NE2 HIS B 288      17.753 -96.064 -49.921  1.00 21.80           N  
ATOM   2255  N   HIS B 289      19.951 -95.521 -44.414  1.00 21.23           N  
ATOM   2256  CA  HIS B 289      21.178 -96.219 -44.048  1.00 21.23           C  
ATOM   2257  C   HIS B 289      21.788 -95.633 -42.779  1.00 21.23           C  
ATOM   2258  CB  HIS B 289      22.190 -96.160 -45.193  1.00 21.23           C  
ATOM   2259  O   HIS B 289      21.173 -94.789 -42.122  1.00 21.23           O  
ATOM   2260  CG  HIS B 289      22.183 -97.376 -46.064  1.00 21.23           C  
ATOM   2261  CD2 HIS B 289      21.762 -97.555 -47.338  1.00 21.23           C  
ATOM   2262  ND1 HIS B 289      22.650 -98.601 -45.636  1.00 21.23           N  
ATOM   2263  CE1 HIS B 289      22.516 -99.482 -46.613  1.00 21.23           C  
ATOM   2264  NE2 HIS B 289      21.980 -98.873 -47.657  1.00 21.23           N  
ATOM   2265  N   ALA B 290      22.873 -94.975 -43.056  1.00 19.53           N  
ATOM   2266  CA  ALA B 290      24.146 -95.623 -42.750  1.00 19.53           C  
ATOM   2267  C   ALA B 290      24.790 -95.008 -41.510  1.00 19.53           C  
ATOM   2268  CB  ALA B 290      25.094 -95.525 -43.942  1.00 19.53           C  
ATOM   2269  O   ALA B 290      25.260 -95.728 -40.625  1.00 19.53           O  
ATOM   2270  N   HIS B 291      25.122 -93.618 -41.745  1.00 22.51           N  
ATOM   2271  CA  HIS B 291      26.572 -93.661 -41.897  1.00 22.51           C  
ATOM   2272  C   HIS B 291      27.263 -93.817 -40.546  1.00 22.51           C  
ATOM   2273  CB  HIS B 291      27.075 -92.399 -42.601  1.00 22.51           C  
ATOM   2274  O   HIS B 291      26.653 -93.579 -39.501  1.00 22.51           O  
ATOM   2275  CG  HIS B 291      27.090 -92.511 -44.093  1.00 22.51           C  
ATOM   2276  CD2 HIS B 291      26.268 -91.987 -45.032  1.00 22.51           C  
ATOM   2277  ND1 HIS B 291      28.041 -93.239 -44.774  1.00 22.51           N  
ATOM   2278  CE1 HIS B 291      27.802 -93.158 -46.073  1.00 22.51           C  
ATOM   2279  NE2 HIS B 291      26.731 -92.404 -46.255  1.00 22.51           N  
ATOM   2280  N   ASN B 292      28.422 -93.232 -40.648  1.00 22.74           N  
ATOM   2281  CA  ASN B 292      29.737 -93.819 -40.414  1.00 22.74           C  
ATOM   2282  C   ASN B 292      30.093 -93.823 -38.930  1.00 22.74           C  
ATOM   2283  CB  ASN B 292      30.807 -93.074 -41.215  1.00 22.74           C  
ATOM   2284  O   ASN B 292      29.444 -93.147 -38.130  1.00 22.74           O  
ATOM   2285  CG  ASN B 292      31.273 -93.851 -42.430  1.00 22.74           C  
ATOM   2286  ND2 ASN B 292      32.038 -93.196 -43.296  1.00 22.74           N  
ATOM   2287  OD1 ASN B 292      30.947 -95.031 -42.591  1.00 22.74           O  
ATOM   2288  N   TYR B 293      31.313 -93.689 -38.927  1.00 22.81           N  
ATOM   2289  CA  TYR B 293      32.343 -94.582 -38.409  1.00 22.81           C  
ATOM   2290  C   TYR B 293      32.587 -94.331 -36.926  1.00 22.81           C  
ATOM   2291  CB  TYR B 293      33.649 -94.409 -39.190  1.00 22.81           C  
ATOM   2292  O   TYR B 293      32.479 -95.248 -36.108  1.00 22.81           O  
ATOM   2293  CG  TYR B 293      33.787 -95.353 -40.360  1.00 22.81           C  
ATOM   2294  CD1 TYR B 293      34.347 -96.617 -40.197  1.00 22.81           C  
ATOM   2295  CD2 TYR B 293      33.358 -94.982 -41.630  1.00 22.81           C  
ATOM   2296  CE1 TYR B 293      34.478 -97.490 -41.272  1.00 22.81           C  
ATOM   2297  CE2 TYR B 293      33.484 -95.847 -42.712  1.00 22.81           C  
ATOM   2298  OH  TYR B 293      34.171 -97.957 -43.592  1.00 22.81           O  
ATOM   2299  CZ  TYR B 293      34.044 -97.097 -42.524  1.00 22.81           C  
ATOM   2300  N   TYR B 294      33.613 -93.616 -36.887  1.00 21.14           N  
ATOM   2301  CA  TYR B 294      34.859 -94.275 -36.510  1.00 21.14           C  
ATOM   2302  C   TYR B 294      35.147 -94.088 -35.025  1.00 21.14           C  
ATOM   2303  CB  TYR B 294      36.026 -93.733 -37.340  1.00 21.14           C  
ATOM   2304  O   TYR B 294      35.463 -95.050 -34.321  1.00 21.14           O  
ATOM   2305  CG  TYR B 294      36.292 -94.521 -38.599  1.00 21.14           C  
ATOM   2306  CD1 TYR B 294      37.117 -95.644 -38.581  1.00 21.14           C  
ATOM   2307  CD2 TYR B 294      35.721 -94.145 -39.810  1.00 21.14           C  
ATOM   2308  CE1 TYR B 294      37.367 -96.372 -39.739  1.00 21.14           C  
ATOM   2309  CE2 TYR B 294      35.964 -94.865 -40.975  1.00 21.14           C  
ATOM   2310  OH  TYR B 294      37.030 -96.693 -42.080  1.00 21.14           O  
ATOM   2311  CZ  TYR B 294      36.786 -95.976 -40.930  1.00 21.14           C  
ATOM   2312  N   ASN B 295      35.696 -92.796 -34.878  1.00 22.43           N  
ATOM   2313  CA  ASN B 295      37.114 -93.138 -34.855  1.00 22.43           C  
ATOM   2314  C   ASN B 295      37.462 -94.005 -33.648  1.00 22.43           C  
ATOM   2315  CB  ASN B 295      37.972 -91.871 -34.864  1.00 22.43           C  
ATOM   2316  O   ASN B 295      37.565 -95.227 -33.765  1.00 22.43           O  
ATOM   2317  CG  ASN B 295      38.629 -91.621 -36.207  1.00 22.43           C  
ATOM   2318  ND2 ASN B 295      39.113 -90.402 -36.413  1.00 22.43           N  
ATOM   2319  OD1 ASN B 295      38.702 -92.516 -37.053  1.00 22.43           O  
ATOM   2320  N   SER B 296      38.268 -93.388 -33.083  1.00 22.10           N  
ATOM   2321  CA  SER B 296      39.658 -93.753 -32.833  1.00 22.10           C  
ATOM   2322  C   SER B 296      39.779 -94.672 -31.623  1.00 22.10           C  
ATOM   2323  CB  SER B 296      40.511 -92.502 -32.621  1.00 22.10           C  
ATOM   2324  O   SER B 296      38.919 -94.662 -30.740  1.00 22.10           O  
ATOM   2325  OG  SER B 296      39.696 -91.345 -32.538  1.00 22.10           O  
ATOM   2326  N   ALA B 297      40.965 -94.973 -31.492  1.00 19.40           N  
ATOM   2327  CA  ALA B 297      41.923 -95.407 -30.479  1.00 19.40           C  
ATOM   2328  C   ALA B 297      41.744 -94.623 -29.182  1.00 19.40           C  
ATOM   2329  CB  ALA B 297      43.351 -95.254 -30.997  1.00 19.40           C  
ATOM   2330  O   ALA B 297      41.760 -93.390 -29.187  1.00 19.40           O  
TER    2331      ALA B 297                                                      
ATOM   2332  N   MET C   1      -4.363 -52.636  22.247  1.00 25.86           N  
ATOM   2333  CA  MET C   1      -3.015 -52.167  21.936  1.00 25.86           C  
ATOM   2334  C   MET C   1      -2.807 -52.071  20.429  1.00 25.86           C  
ATOM   2335  CB  MET C   1      -1.967 -53.096  22.551  1.00 25.86           C  
ATOM   2336  O   MET C   1      -2.739 -53.091  19.741  1.00 25.86           O  
ATOM   2337  CG  MET C   1      -1.296 -52.528  23.791  1.00 25.86           C  
ATOM   2338  SD  MET C   1      -0.005 -53.644  24.466  1.00 25.86           S  
ATOM   2339  CE  MET C   1       0.831 -52.512  25.610  1.00 25.86           C  
ATOM   2340  N   TYR C   2      -3.404 -51.059  19.647  1.00 25.35           N  
ATOM   2341  CA  TYR C   2      -3.750 -50.964  18.233  1.00 25.35           C  
ATOM   2342  C   TYR C   2      -2.539 -50.559  17.402  1.00 25.35           C  
ATOM   2343  CB  TYR C   2      -4.887 -49.958  18.024  1.00 25.35           C  
ATOM   2344  O   TYR C   2      -1.914 -49.528  17.665  1.00 25.35           O  
ATOM   2345  CG  TYR C   2      -6.263 -50.568  18.131  1.00 25.35           C  
ATOM   2346  CD1 TYR C   2      -6.850 -51.206  17.041  1.00 25.35           C  
ATOM   2347  CD2 TYR C   2      -6.980 -50.505  19.321  1.00 25.35           C  
ATOM   2348  CE1 TYR C   2      -8.120 -51.768  17.134  1.00 25.35           C  
ATOM   2349  CE2 TYR C   2      -8.250 -51.063  19.426  1.00 25.35           C  
ATOM   2350  OH  TYR C   2     -10.067 -52.245  18.427  1.00 25.35           O  
ATOM   2351  CZ  TYR C   2      -8.810 -51.691  18.329  1.00 25.35           C  
ATOM   2352  N   GLN C   3      -1.688 -51.506  16.975  1.00 29.77           N  
ATOM   2353  CA  GLN C   3      -0.397 -51.387  16.306  1.00 29.77           C  
ATOM   2354  C   GLN C   3      -0.553 -50.778  14.916  1.00 29.77           C  
ATOM   2355  CB  GLN C   3       0.286 -52.752  16.208  1.00 29.77           C  
ATOM   2356  O   GLN C   3      -1.224 -51.349  14.054  1.00 29.77           O  
ATOM   2357  CG  GLN C   3       1.241 -53.046  17.357  1.00 29.77           C  
ATOM   2358  CD  GLN C   3       1.898 -54.409  17.239  1.00 29.77           C  
ATOM   2359  NE2 GLN C   3       2.973 -54.615  17.992  1.00 29.77           N  
ATOM   2360  OE1 GLN C   3       1.442 -55.269  16.479  1.00 29.77           O  
ATOM   2361  N   VAL C   4      -0.787 -49.425  14.804  1.00 31.26           N  
ATOM   2362  CA  VAL C   4      -0.994 -48.778  13.512  1.00 31.26           C  
ATOM   2363  C   VAL C   4       0.290 -48.846  12.688  1.00 31.26           C  
ATOM   2364  CB  VAL C   4      -1.444 -47.310  13.679  1.00 31.26           C  
ATOM   2365  O   VAL C   4       1.353 -48.423  13.148  1.00 31.26           O  
ATOM   2366  CG1 VAL C   4      -1.793 -46.695  12.325  1.00 31.26           C  
ATOM   2367  CG2 VAL C   4      -2.634 -47.221  14.633  1.00 31.26           C  
ATOM   2368  N   PRO C   5       0.460 -49.685  11.669  1.00 34.70           N  
ATOM   2369  CA  PRO C   5       1.605 -49.916  10.785  1.00 34.70           C  
ATOM   2370  C   PRO C   5       2.036 -48.657  10.036  1.00 34.70           C  
ATOM   2371  CB  PRO C   5       1.090 -50.980   9.813  1.00 34.70           C  
ATOM   2372  O   PRO C   5       1.240 -48.070   9.298  1.00 34.70           O  
ATOM   2373  CG  PRO C   5      -0.372 -51.086  10.102  1.00 34.70           C  
ATOM   2374  CD  PRO C   5      -0.705 -50.150  11.228  1.00 34.70           C  
ATOM   2375  N   LEU C   6       2.541 -47.632  10.771  1.00 36.63           N  
ATOM   2376  CA  LEU C   6       2.989 -46.454  10.036  1.00 36.63           C  
ATOM   2377  C   LEU C   6       4.086 -46.818   9.042  1.00 36.63           C  
ATOM   2378  CB  LEU C   6       3.494 -45.380  11.003  1.00 36.63           C  
ATOM   2379  O   LEU C   6       5.139 -47.329   9.433  1.00 36.63           O  
ATOM   2380  CG  LEU C   6       2.449 -44.394  11.528  1.00 36.63           C  
ATOM   2381  CD1 LEU C   6       2.658 -44.144  13.018  1.00 36.63           C  
ATOM   2382  CD2 LEU C   6       2.508 -43.085  10.747  1.00 36.63           C  
ATOM   2383  N   PRO C   7       3.759 -47.086   7.745  1.00 35.82           N  
ATOM   2384  CA  PRO C   7       4.768 -47.435   6.742  1.00 35.82           C  
ATOM   2385  C   PRO C   7       5.860 -46.376   6.610  1.00 35.82           C  
ATOM   2386  CB  PRO C   7       3.956 -47.547   5.449  1.00 35.82           C  
ATOM   2387  O   PRO C   7       5.575 -45.231   6.250  1.00 35.82           O  
ATOM   2388  CG  PRO C   7       2.615 -46.982   5.790  1.00 35.82           C  
ATOM   2389  CD  PRO C   7       2.601 -46.634   7.251  1.00 35.82           C  
ATOM   2390  N   LEU C   8       6.578 -46.033   7.668  1.00 40.59           N  
ATOM   2391  CA  LEU C   8       7.721 -45.147   7.477  1.00 40.59           C  
ATOM   2392  C   LEU C   8       8.595 -45.628   6.324  1.00 40.59           C  
ATOM   2393  CB  LEU C   8       8.551 -45.059   8.760  1.00 40.59           C  
ATOM   2394  O   LEU C   8       9.110 -46.748   6.355  1.00 40.59           O  
ATOM   2395  CG  LEU C   8       8.419 -43.766   9.566  1.00 40.59           C  
ATOM   2396  CD1 LEU C   8       7.636 -44.019  10.850  1.00 40.59           C  
ATOM   2397  CD2 LEU C   8       9.795 -43.187   9.879  1.00 40.59           C  
ATOM   2398  N   ASP C   9       8.277 -45.137   5.062  1.00 41.45           N  
ATOM   2399  CA  ASP C   9       9.158 -45.529   3.966  1.00 41.45           C  
ATOM   2400  C   ASP C   9      10.625 -45.339   4.346  1.00 41.45           C  
ATOM   2401  CB  ASP C   9       8.834 -44.728   2.704  1.00 41.45           C  
ATOM   2402  O   ASP C   9      10.949 -44.509   5.198  1.00 41.45           O  
ATOM   2403  CG  ASP C   9       7.873 -45.448   1.775  1.00 41.45           C  
ATOM   2404  OD1 ASP C   9       7.710 -46.681   1.901  1.00 41.45           O  
ATOM   2405  OD2 ASP C   9       7.275 -44.777   0.906  1.00 41.45           O  
ATOM   2406  N   ARG C  10      11.506 -46.221   4.175  1.00 43.53           N  
ATOM   2407  CA  ARG C  10      12.931 -46.355   4.457  1.00 43.53           C  
ATOM   2408  C   ARG C  10      13.678 -45.065   4.133  1.00 43.53           C  
ATOM   2409  CB  ARG C  10      13.530 -47.520   3.665  1.00 43.53           C  
ATOM   2410  O   ARG C  10      14.748 -44.805   4.686  1.00 43.53           O  
ATOM   2411  CG  ARG C  10      13.845 -48.743   4.512  1.00 43.53           C  
ATOM   2412  CD  ARG C  10      14.439 -49.869   3.677  1.00 43.53           C  
ATOM   2413  NE  ARG C  10      14.761 -51.034   4.495  1.00 43.53           N  
ATOM   2414  NH1 ARG C  10      15.170 -52.436   2.705  1.00 43.53           N  
ATOM   2415  NH2 ARG C  10      15.374 -53.219   4.850  1.00 43.53           N  
ATOM   2416  CZ  ARG C  10      15.101 -52.227   4.015  1.00 43.53           C  
ATOM   2417  N   ASP C  11      13.197 -44.243   3.059  1.00 43.89           N  
ATOM   2418  CA  ASP C  11      14.040 -43.233   2.427  1.00 43.89           C  
ATOM   2419  C   ASP C  11      13.968 -41.907   3.180  1.00 43.89           C  
ATOM   2420  CB  ASP C  11      13.632 -43.031   0.966  1.00 43.89           C  
ATOM   2421  O   ASP C  11      14.624 -40.935   2.800  1.00 43.89           O  
ATOM   2422  CG  ASP C  11      14.109 -44.150   0.057  1.00 43.89           C  
ATOM   2423  OD1 ASP C  11      15.042 -44.890   0.437  1.00 43.89           O  
ATOM   2424  OD2 ASP C  11      13.549 -44.291  -1.052  1.00 43.89           O  
ATOM   2425  N   GLY C  12      13.850 -41.675   4.299  1.00 44.01           N  
ATOM   2426  CA  GLY C  12      13.890 -40.412   5.018  1.00 44.01           C  
ATOM   2427  C   GLY C  12      12.888 -39.398   4.498  1.00 44.01           C  
ATOM   2428  O   GLY C  12      13.020 -38.199   4.755  1.00 44.01           O  
ATOM   2429  N   THR C  13      12.189 -39.719   3.527  1.00 44.09           N  
ATOM   2430  CA  THR C  13      11.154 -38.813   3.040  1.00 44.09           C  
ATOM   2431  C   THR C  13      10.059 -38.630   4.087  1.00 44.09           C  
ATOM   2432  CB  THR C  13      10.534 -39.327   1.728  1.00 44.09           C  
ATOM   2433  O   THR C  13       9.475 -39.608   4.559  1.00 44.09           O  
ATOM   2434  CG2 THR C  13      11.136 -38.619   0.520  1.00 44.09           C  
ATOM   2435  OG1 THR C  13      10.775 -40.735   1.612  1.00 44.09           O  
ATOM   2436  N   LEU C  14      10.030 -37.284   4.679  1.00 46.60           N  
ATOM   2437  CA  LEU C  14       9.034 -37.024   5.714  1.00 46.60           C  
ATOM   2438  C   LEU C  14       7.631 -36.975   5.118  1.00 46.60           C  
ATOM   2439  CB  LEU C  14       9.342 -35.709   6.435  1.00 46.60           C  
ATOM   2440  O   LEU C  14       6.724 -37.660   5.598  1.00 46.60           O  
ATOM   2441  CG  LEU C  14      10.137 -35.820   7.737  1.00 46.60           C  
ATOM   2442  CD1 LEU C  14      11.237 -34.765   7.777  1.00 46.60           C  
ATOM   2443  CD2 LEU C  14       9.213 -35.683   8.942  1.00 46.60           C  
ATOM   2444  N   VAL C  15       7.331 -36.020   4.118  1.00 49.08           N  
ATOM   2445  CA  VAL C  15       6.020 -35.823   3.509  1.00 49.08           C  
ATOM   2446  C   VAL C  15       6.164 -35.724   1.992  1.00 49.08           C  
ATOM   2447  CB  VAL C  15       5.321 -34.561   4.061  1.00 49.08           C  
ATOM   2448  O   VAL C  15       7.043 -35.019   1.491  1.00 49.08           O  
ATOM   2449  CG1 VAL C  15       3.968 -34.352   3.383  1.00 49.08           C  
ATOM   2450  CG2 VAL C  15       5.151 -34.665   5.576  1.00 49.08           C  
ATOM   2451  N   ARG C  16       5.523 -36.574   1.330  1.00 53.48           N  
ATOM   2452  CA  ARG C  16       5.409 -36.518  -0.124  1.00 53.48           C  
ATOM   2453  C   ARG C  16       4.088 -35.882  -0.545  1.00 53.48           C  
ATOM   2454  CB  ARG C  16       5.531 -37.919  -0.727  1.00 53.48           C  
ATOM   2455  O   ARG C  16       3.015 -36.383  -0.204  1.00 53.48           O  
ATOM   2456  CG  ARG C  16       6.966 -38.372  -0.947  1.00 53.48           C  
ATOM   2457  CD  ARG C  16       7.030 -39.751  -1.589  1.00 53.48           C  
ATOM   2458  NE  ARG C  16       8.407 -40.217  -1.729  1.00 53.48           N  
ATOM   2459  NH1 ARG C  16       7.864 -42.096  -2.958  1.00 53.48           N  
ATOM   2460  NH2 ARG C  16      10.053 -41.650  -2.443  1.00 53.48           N  
ATOM   2461  CZ  ARG C  16       8.772 -41.320  -2.376  1.00 53.48           C  
ATOM   2462  N   LEU C  17       4.189 -34.553  -0.972  1.00 63.16           N  
ATOM   2463  CA  LEU C  17       2.960 -33.915  -1.431  1.00 63.16           C  
ATOM   2464  C   LEU C  17       3.037 -33.595  -2.920  1.00 63.16           C  
ATOM   2465  CB  LEU C  17       2.690 -32.636  -0.635  1.00 63.16           C  
ATOM   2466  O   LEU C  17       4.102 -33.237  -3.428  1.00 63.16           O  
ATOM   2467  CG  LEU C  17       2.025 -32.814   0.730  1.00 63.16           C  
ATOM   2468  CD1 LEU C  17       2.542 -31.767   1.712  1.00 63.16           C  
ATOM   2469  CD2 LEU C  17       0.508 -32.730   0.601  1.00 63.16           C  
ATOM   2470  N   ARG C  18       1.866 -33.845  -3.535  1.00 68.18           N  
ATOM   2471  CA  ARG C  18       1.768 -33.434  -4.932  1.00 68.18           C  
ATOM   2472  C   ARG C  18       1.932 -31.924  -5.071  1.00 68.18           C  
ATOM   2473  CB  ARG C  18       0.429 -33.873  -5.529  1.00 68.18           C  
ATOM   2474  O   ARG C  18       1.305 -31.156  -4.338  1.00 68.18           O  
ATOM   2475  CG  ARG C  18       0.327 -35.369  -5.780  1.00 68.18           C  
ATOM   2476  CD  ARG C  18      -0.963 -35.734  -6.500  1.00 68.18           C  
ATOM   2477  NE  ARG C  18      -1.033 -37.163  -6.790  1.00 68.18           N  
ATOM   2478  NH1 ARG C  18      -3.140 -37.078  -7.735  1.00 68.18           N  
ATOM   2479  NH2 ARG C  18      -2.024 -39.076  -7.587  1.00 68.18           N  
ATOM   2480  CZ  ARG C  18      -2.065 -37.769  -7.370  1.00 68.18           C  
ATOM   2481  N   PHE C  19       2.815 -31.506  -5.853  1.00 71.74           N  
ATOM   2482  CA  PHE C  19       3.091 -30.090  -6.069  1.00 71.74           C  
ATOM   2483  C   PHE C  19       1.808 -29.330  -6.381  1.00 71.74           C  
ATOM   2484  CB  PHE C  19       4.100 -29.906  -7.206  1.00 71.74           C  
ATOM   2485  O   PHE C  19       1.657 -28.171  -5.990  1.00 71.74           O  
ATOM   2486  CG  PHE C  19       4.637 -28.504  -7.320  1.00 71.74           C  
ATOM   2487  CD1 PHE C  19       4.038 -27.583  -8.171  1.00 71.74           C  
ATOM   2488  CD2 PHE C  19       5.740 -28.108  -6.576  1.00 71.74           C  
ATOM   2489  CE1 PHE C  19       4.532 -26.285  -8.279  1.00 71.74           C  
ATOM   2490  CE2 PHE C  19       6.240 -26.813  -6.678  1.00 71.74           C  
ATOM   2491  CZ  PHE C  19       5.635 -25.903  -7.531  1.00 71.74           C  
ATOM   2492  N   THR C  20       0.918 -29.993  -7.026  1.00 72.48           N  
ATOM   2493  CA  THR C  20      -0.333 -29.343  -7.403  1.00 72.48           C  
ATOM   2494  C   THR C  20      -1.140 -28.965  -6.164  1.00 72.48           C  
ATOM   2495  CB  THR C  20      -1.180 -30.249  -8.315  1.00 72.48           C  
ATOM   2496  O   THR C  20      -1.774 -27.908  -6.129  1.00 72.48           O  
ATOM   2497  CG2 THR C  20      -0.522 -30.426  -9.679  1.00 72.48           C  
ATOM   2498  OG1 THR C  20      -1.329 -31.534  -7.697  1.00 72.48           O  
ATOM   2499  N   MET C  21      -1.043 -29.786  -5.186  1.00 75.42           N  
ATOM   2500  CA  MET C  21      -1.755 -29.502  -3.943  1.00 75.42           C  
ATOM   2501  C   MET C  21      -1.102 -28.345  -3.194  1.00 75.42           C  
ATOM   2502  CB  MET C  21      -1.798 -30.744  -3.051  1.00 75.42           C  
ATOM   2503  O   MET C  21      -1.794 -27.494  -2.633  1.00 75.42           O  
ATOM   2504  CG  MET C  21      -2.809 -31.786  -3.501  1.00 75.42           C  
ATOM   2505  SD  MET C  21      -4.518 -31.122  -3.576  1.00 75.42           S  
ATOM   2506  CE  MET C  21      -5.053 -31.420  -1.868  1.00 75.42           C  
ATOM   2507  N   VAL C  22       0.161 -28.341  -3.198  1.00 76.64           N  
ATOM   2508  CA  VAL C  22       0.903 -27.273  -2.535  1.00 76.64           C  
ATOM   2509  C   VAL C  22       0.595 -25.936  -3.207  1.00 76.64           C  
ATOM   2510  CB  VAL C  22       2.424 -27.542  -2.554  1.00 76.64           C  
ATOM   2511  O   VAL C  22       0.374 -24.930  -2.529  1.00 76.64           O  
ATOM   2512  CG1 VAL C  22       3.190 -26.350  -1.982  1.00 76.64           C  
ATOM   2513  CG2 VAL C  22       2.750 -28.815  -1.775  1.00 76.64           C  
ATOM   2514  N   ALA C  23       0.506 -25.947  -4.503  1.00 79.05           N  
ATOM   2515  CA  ALA C  23       0.197 -24.734  -5.257  1.00 79.05           C  
ATOM   2516  C   ALA C  23      -1.213 -24.240  -4.948  1.00 79.05           C  
ATOM   2517  CB  ALA C  23       0.353 -24.985  -6.755  1.00 79.05           C  
ATOM   2518  O   ALA C  23      -1.421 -23.047  -4.713  1.00 79.05           O  
ATOM   2519  N   LEU C  24      -2.074 -25.156  -4.876  1.00 82.25           N  
ATOM   2520  CA  LEU C  24      -3.470 -24.812  -4.628  1.00 82.25           C  
ATOM   2521  C   LEU C  24      -3.650 -24.252  -3.221  1.00 82.25           C  
ATOM   2522  CB  LEU C  24      -4.366 -26.037  -4.821  1.00 82.25           C  
ATOM   2523  O   LEU C  24      -4.290 -23.214  -3.039  1.00 82.25           O  
ATOM   2524  CG  LEU C  24      -5.873 -25.801  -4.701  1.00 82.25           C  
ATOM   2525  CD1 LEU C  24      -6.374 -24.965  -5.873  1.00 82.25           C  
ATOM   2526  CD2 LEU C  24      -6.618 -27.129  -4.627  1.00 82.25           C  
ATOM   2527  N   VAL C  25      -3.025 -24.911  -2.294  1.00 78.64           N  
ATOM   2528  CA  VAL C  25      -3.162 -24.486  -0.905  1.00 78.64           C  
ATOM   2529  C   VAL C  25      -2.468 -23.141  -0.705  1.00 78.64           C  
ATOM   2530  CB  VAL C  25      -2.581 -25.536   0.070  1.00 78.64           C  
ATOM   2531  O   VAL C  25      -2.989 -22.263  -0.013  1.00 78.64           O  
ATOM   2532  CG1 VAL C  25      -2.472 -24.960   1.481  1.00 78.64           C  
ATOM   2533  CG2 VAL C  25      -3.442 -26.798   0.069  1.00 78.64           C  
ATOM   2534  N   THR C  26      -1.403 -22.905  -1.389  1.00 84.49           N  
ATOM   2535  CA  THR C  26      -0.626 -21.677  -1.270  1.00 84.49           C  
ATOM   2536  C   THR C  26      -1.424 -20.480  -1.781  1.00 84.49           C  
ATOM   2537  CB  THR C  26       0.702 -21.779  -2.043  1.00 84.49           C  
ATOM   2538  O   THR C  26      -1.462 -19.432  -1.134  1.00 84.49           O  
ATOM   2539  CG2 THR C  26       1.562 -20.538  -1.827  1.00 84.49           C  
ATOM   2540  OG1 THR C  26       1.424 -22.932  -1.591  1.00 84.49           O  
ATOM   2541  N   VAL C  27      -2.186 -20.626  -2.840  1.00 90.71           N  
ATOM   2542  CA  VAL C  27      -2.878 -19.501  -3.459  1.00 90.71           C  
ATOM   2543  C   VAL C  27      -4.251 -19.321  -2.815  1.00 90.71           C  
ATOM   2544  CB  VAL C  27      -3.026 -19.695  -4.985  1.00 90.71           C  
ATOM   2545  O   VAL C  27      -4.751 -18.198  -2.708  1.00 90.71           O  
ATOM   2546  CG1 VAL C  27      -3.948 -18.630  -5.577  1.00 90.71           C  
ATOM   2547  CG2 VAL C  27      -1.658 -19.659  -5.662  1.00 90.71           C  
ATOM   2548  N   CYS C  28      -4.816 -20.403  -2.316  1.00 91.24           N  
ATOM   2549  CA  CYS C  28      -6.150 -20.348  -1.727  1.00 91.24           C  
ATOM   2550  C   CYS C  28      -6.140 -19.551  -0.428  1.00 91.24           C  
ATOM   2551  CB  CYS C  28      -6.680 -21.758  -1.467  1.00 91.24           C  
ATOM   2552  O   CYS C  28      -7.096 -18.835  -0.127  1.00 91.24           O  
ATOM   2553  SG  CYS C  28      -7.398 -22.546  -2.925  1.00 91.24           S  
ATOM   2554  N   CYS C  29      -5.079 -19.575   0.313  1.00 92.24           N  
ATOM   2555  CA  CYS C  29      -4.989 -18.878   1.591  1.00 92.24           C  
ATOM   2556  C   CYS C  29      -5.154 -17.374   1.405  1.00 92.24           C  
ATOM   2557  CB  CYS C  29      -3.652 -19.173   2.270  1.00 92.24           C  
ATOM   2558  O   CYS C  29      -6.082 -16.775   1.951  1.00 92.24           O  
ATOM   2559  SG  CYS C  29      -3.690 -20.616   3.355  1.00 92.24           S  
ATOM   2560  N   PRO C  30      -4.345 -16.716   0.565  1.00 94.90           N  
ATOM   2561  CA  PRO C  30      -4.520 -15.274   0.378  1.00 94.90           C  
ATOM   2562  C   PRO C  30      -5.828 -14.925  -0.329  1.00 94.90           C  
ATOM   2563  CB  PRO C  30      -3.314 -14.880  -0.478  1.00 94.90           C  
ATOM   2564  O   PRO C  30      -6.407 -13.865  -0.076  1.00 94.90           O  
ATOM   2565  CG  PRO C  30      -2.815 -16.168  -1.049  1.00 94.90           C  
ATOM   2566  CD  PRO C  30      -3.210 -17.285  -0.126  1.00 94.90           C  
ATOM   2567  N   LEU C  31      -6.309 -15.815  -1.175  1.00 97.36           N  
ATOM   2568  CA  LEU C  31      -7.543 -15.553  -1.906  1.00 97.36           C  
ATOM   2569  C   LEU C  31      -8.739 -15.519  -0.961  1.00 97.36           C  
ATOM   2570  CB  LEU C  31      -7.762 -16.616  -2.986  1.00 97.36           C  
ATOM   2571  O   LEU C  31      -9.542 -14.584  -1.001  1.00 97.36           O  
ATOM   2572  CG  LEU C  31      -9.025 -16.469  -3.837  1.00 97.36           C  
ATOM   2573  CD1 LEU C  31      -8.986 -15.161  -4.620  1.00 97.36           C  
ATOM   2574  CD2 LEU C  31      -9.177 -17.658  -4.779  1.00 97.36           C  
ATOM   2575  N   VAL C  32      -8.807 -16.502  -0.100  1.00 96.74           N  
ATOM   2576  CA  VAL C  32      -9.902 -16.577   0.861  1.00 96.74           C  
ATOM   2577  C   VAL C  32      -9.832 -15.389   1.817  1.00 96.74           C  
ATOM   2578  CB  VAL C  32      -9.871 -17.902   1.655  1.00 96.74           C  
ATOM   2579  O   VAL C  32     -10.850 -14.754   2.105  1.00 96.74           O  
ATOM   2580  CG1 VAL C  32     -10.834 -17.844   2.840  1.00 96.74           C  
ATOM   2581  CG2 VAL C  32     -10.213 -19.078   0.742  1.00 96.74           C  
ATOM   2582  N   ALA C  33      -8.659 -15.101   2.238  1.00 97.14           N  
ATOM   2583  CA  ALA C  33      -8.471 -13.957   3.127  1.00 97.14           C  
ATOM   2584  C   ALA C  33      -8.865 -12.655   2.435  1.00 97.14           C  
ATOM   2585  CB  ALA C  33      -7.022 -13.885   3.603  1.00 97.14           C  
ATOM   2586  O   ALA C  33      -9.527 -11.803   3.033  1.00 97.14           O  
ATOM   2587  N   PHE C  34      -8.464 -12.536   1.207  1.00 97.32           N  
ATOM   2588  CA  PHE C  34      -8.773 -11.362   0.398  1.00 97.32           C  
ATOM   2589  C   PHE C  34     -10.280 -11.175   0.268  1.00 97.32           C  
ATOM   2590  CB  PHE C  34      -8.137 -11.482  -0.990  1.00 97.32           C  
ATOM   2591  O   PHE C  34     -10.804 -10.098   0.560  1.00 97.32           O  
ATOM   2592  CG  PHE C  34      -8.568 -10.407  -1.950  1.00 97.32           C  
ATOM   2593  CD1 PHE C  34      -9.491 -10.680  -2.952  1.00 97.32           C  
ATOM   2594  CD2 PHE C  34      -8.050  -9.122  -1.851  1.00 97.32           C  
ATOM   2595  CE1 PHE C  34      -9.893  -9.686  -3.843  1.00 97.32           C  
ATOM   2596  CE2 PHE C  34      -8.447  -8.124  -2.737  1.00 97.32           C  
ATOM   2597  CZ  PHE C  34      -9.367  -8.408  -3.732  1.00 97.32           C  
ATOM   2598  N   LEU C  35     -10.991 -12.181  -0.094  1.00 97.98           N  
ATOM   2599  CA  LEU C  35     -12.437 -12.120  -0.274  1.00 97.98           C  
ATOM   2600  C   LEU C  35     -13.139 -11.849   1.052  1.00 97.98           C  
ATOM   2601  CB  LEU C  35     -12.957 -13.425  -0.883  1.00 97.98           C  
ATOM   2602  O   LEU C  35     -14.064 -11.037   1.115  1.00 97.98           O  
ATOM   2603  CG  LEU C  35     -12.518 -13.726  -2.317  1.00 97.98           C  
ATOM   2604  CD1 LEU C  35     -13.007 -15.106  -2.742  1.00 97.98           C  
ATOM   2605  CD2 LEU C  35     -13.034 -12.653  -3.271  1.00 97.98           C  
ATOM   2606  N   PHE C  36     -12.658 -12.502   2.080  1.00 97.57           N  
ATOM   2607  CA  PHE C  36     -13.230 -12.296   3.405  1.00 97.57           C  
ATOM   2608  C   PHE C  36     -13.073 -10.845   3.843  1.00 97.57           C  
ATOM   2609  CB  PHE C  36     -12.570 -13.227   4.427  1.00 97.57           C  
ATOM   2610  O   PHE C  36     -14.037 -10.217   4.287  1.00 97.57           O  
ATOM   2611  CG  PHE C  36     -12.972 -12.948   5.850  1.00 97.57           C  
ATOM   2612  CD1 PHE C  36     -12.156 -12.190   6.682  1.00 97.57           C  
ATOM   2613  CD2 PHE C  36     -14.165 -13.445   6.357  1.00 97.57           C  
ATOM   2614  CE1 PHE C  36     -12.526 -11.930   8.000  1.00 97.57           C  
ATOM   2615  CE2 PHE C  36     -14.541 -13.190   7.673  1.00 97.57           C  
ATOM   2616  CZ  PHE C  36     -13.720 -12.433   8.493  1.00 97.57           C  
ATOM   2617  N   CYS C  37     -11.909 -10.302   3.656  1.00 97.23           N  
ATOM   2618  CA  CYS C  37     -11.624  -8.943   4.102  1.00 97.23           C  
ATOM   2619  C   CYS C  37     -12.480  -7.931   3.350  1.00 97.23           C  
ATOM   2620  CB  CYS C  37     -10.144  -8.615   3.911  1.00 97.23           C  
ATOM   2621  O   CYS C  37     -13.031  -7.007   3.953  1.00 97.23           O  
ATOM   2622  SG  CYS C  37      -9.051  -9.484   5.057  1.00 97.23           S  
ATOM   2623  N   ILE C  38     -12.623  -8.148   2.065  1.00 97.53           N  
ATOM   2624  CA  ILE C  38     -13.401  -7.222   1.250  1.00 97.53           C  
ATOM   2625  C   ILE C  38     -14.882  -7.340   1.606  1.00 97.53           C  
ATOM   2626  CB  ILE C  38     -13.190  -7.480  -0.258  1.00 97.53           C  
ATOM   2627  O   ILE C  38     -15.543  -6.337   1.882  1.00 97.53           O  
ATOM   2628  CG1 ILE C  38     -11.742  -7.170  -0.655  1.00 97.53           C  
ATOM   2629  CG2 ILE C  38     -14.174  -6.654  -1.091  1.00 97.53           C  
ATOM   2630  CD1 ILE C  38     -11.333  -5.722  -0.424  1.00 97.53           C  
ATOM   2631  N   LEU C  39     -15.372  -8.524   1.680  1.00 97.14           N  
ATOM   2632  CA  LEU C  39     -16.787  -8.757   1.950  1.00 97.14           C  
ATOM   2633  C   LEU C  39     -17.153  -8.309   3.361  1.00 97.14           C  
ATOM   2634  CB  LEU C  39     -17.131 -10.237   1.766  1.00 97.14           C  
ATOM   2635  O   LEU C  39     -18.171  -7.643   3.561  1.00 97.14           O  
ATOM   2636  CG  LEU C  39     -18.214 -10.559   0.735  1.00 97.14           C  
ATOM   2637  CD1 LEU C  39     -17.582 -11.078  -0.552  1.00 97.14           C  
ATOM   2638  CD2 LEU C  39     -19.204 -11.574   1.298  1.00 97.14           C  
ATOM   2639  N   TRP C  40     -16.296  -8.682   4.304  1.00 94.22           N  
ATOM   2640  CA  TRP C  40     -16.546  -8.294   5.688  1.00 94.22           C  
ATOM   2641  C   TRP C  40     -16.538  -6.776   5.838  1.00 94.22           C  
ATOM   2642  CB  TRP C  40     -15.503  -8.917   6.619  1.00 94.22           C  
ATOM   2643  O   TRP C  40     -17.359  -6.214   6.566  1.00 94.22           O  
ATOM   2644  CG  TRP C  40     -15.918  -8.957   8.059  1.00 94.22           C  
ATOM   2645  CD1 TRP C  40     -15.660  -8.016   9.017  1.00 94.22           C  
ATOM   2646  CD2 TRP C  40     -16.661  -9.995   8.705  1.00 94.22           C  
ATOM   2647  CE2 TRP C  40     -16.819  -9.617  10.057  1.00 94.22           C  
ATOM   2648  CE3 TRP C  40     -17.210 -11.209   8.271  1.00 94.22           C  
ATOM   2649  NE1 TRP C  40     -16.200  -8.407  10.221  1.00 94.22           N  
ATOM   2650  CH2 TRP C  40     -18.032 -11.594  10.529  1.00 94.22           C  
ATOM   2651  CZ2 TRP C  40     -17.504 -10.411  10.979  1.00 94.22           C  
ATOM   2652  CZ3 TRP C  40     -17.892 -11.998   9.191  1.00 94.22           C  
ATOM   2653  N   SER C  41     -15.687  -6.095   5.128  1.00 94.47           N  
ATOM   2654  CA  SER C  41     -15.619  -4.637   5.150  1.00 94.47           C  
ATOM   2655  C   SER C  41     -16.887  -4.017   4.572  1.00 94.47           C  
ATOM   2656  CB  SER C  41     -14.400  -4.144   4.370  1.00 94.47           C  
ATOM   2657  O   SER C  41     -17.415  -3.047   5.121  1.00 94.47           O  
ATOM   2658  OG  SER C  41     -13.199  -4.525   5.021  1.00 94.47           O  
ATOM   2659  N   LEU C  42     -17.365  -4.555   3.511  1.00 95.25           N  
ATOM   2660  CA  LEU C  42     -18.560  -4.040   2.850  1.00 95.25           C  
ATOM   2661  C   LEU C  42     -19.796  -4.261   3.715  1.00 95.25           C  
ATOM   2662  CB  LEU C  42     -18.749  -4.710   1.487  1.00 95.25           C  
ATOM   2663  O   LEU C  42     -20.682  -3.404   3.770  1.00 95.25           O  
ATOM   2664  CG  LEU C  42     -17.734  -4.343   0.404  1.00 95.25           C  
ATOM   2665  CD1 LEU C  42     -17.974  -5.175  -0.852  1.00 95.25           C  
ATOM   2666  CD2 LEU C  42     -17.806  -2.853   0.086  1.00 95.25           C  
ATOM   2667  N   LEU C  43     -19.820  -5.294   4.540  1.00 92.97           N  
ATOM   2668  CA  LEU C  43     -21.007  -5.677   5.295  1.00 92.97           C  
ATOM   2669  C   LEU C  43     -21.016  -5.014   6.668  1.00 92.97           C  
ATOM   2670  CB  LEU C  43     -21.078  -7.198   5.449  1.00 92.97           C  
ATOM   2671  O   LEU C  43     -22.066  -4.578   7.146  1.00 92.97           O  
ATOM   2672  CG  LEU C  43     -21.313  -7.999   4.168  1.00 92.97           C  
ATOM   2673  CD1 LEU C  43     -21.202  -9.494   4.450  1.00 92.97           C  
ATOM   2674  CD2 LEU C  43     -22.675  -7.663   3.570  1.00 92.97           C  
ATOM   2675  N   PHE C  44     -19.770  -4.861   7.273  1.00 87.96           N  
ATOM   2676  CA  PHE C  44     -19.801  -4.497   8.685  1.00 87.96           C  
ATOM   2677  C   PHE C  44     -18.970  -3.245   8.939  1.00 87.96           C  
ATOM   2678  CB  PHE C  44     -19.288  -5.653   9.550  1.00 87.96           C  
ATOM   2679  O   PHE C  44     -19.108  -2.604   9.983  1.00 87.96           O  
ATOM   2680  CG  PHE C  44     -20.130  -6.896   9.463  1.00 87.96           C  
ATOM   2681  CD1 PHE C  44     -21.352  -6.972  10.120  1.00 87.96           C  
ATOM   2682  CD2 PHE C  44     -19.699  -7.991   8.725  1.00 87.96           C  
ATOM   2683  CE1 PHE C  44     -22.134  -8.122  10.041  1.00 87.96           C  
ATOM   2684  CE2 PHE C  44     -20.475  -9.144   8.642  1.00 87.96           C  
ATOM   2685  CZ  PHE C  44     -21.692  -9.208   9.302  1.00 87.96           C  
ATOM   2686  N   HIS C  45     -18.039  -2.908   8.045  1.00 88.92           N  
ATOM   2687  CA  HIS C  45     -17.187  -1.742   8.249  1.00 88.92           C  
ATOM   2688  C   HIS C  45     -17.130  -0.876   6.994  1.00 88.92           C  
ATOM   2689  CB  HIS C  45     -15.776  -2.173   8.654  1.00 88.92           C  
ATOM   2690  O   HIS C  45     -16.052  -0.437   6.587  1.00 88.92           O  
ATOM   2691  CG  HIS C  45     -15.720  -2.877   9.972  1.00 88.92           C  
ATOM   2692  CD2 HIS C  45     -16.112  -2.484  11.207  1.00 88.92           C  
ATOM   2693  ND1 HIS C  45     -15.205  -4.147  10.116  1.00 88.92           N  
ATOM   2694  CE1 HIS C  45     -15.284  -4.507  11.386  1.00 88.92           C  
ATOM   2695  NE2 HIS C  45     -15.830  -3.515  12.070  1.00 88.92           N  
ATOM   2696  N   PHE C  46     -18.284  -0.612   6.352  1.00 90.52           N  
ATOM   2697  CA  PHE C  46     -18.363   0.057   5.059  1.00 90.52           C  
ATOM   2698  C   PHE C  46     -17.864   1.494   5.161  1.00 90.52           C  
ATOM   2699  CB  PHE C  46     -19.801   0.038   4.529  1.00 90.52           C  
ATOM   2700  O   PHE C  46     -16.968   1.899   4.417  1.00 90.52           O  
ATOM   2701  CG  PHE C  46     -19.975   0.758   3.219  1.00 90.52           C  
ATOM   2702  CD1 PHE C  46     -20.589   2.004   3.172  1.00 90.52           C  
ATOM   2703  CD2 PHE C  46     -19.524   0.190   2.035  1.00 90.52           C  
ATOM   2704  CE1 PHE C  46     -20.752   2.673   1.961  1.00 90.52           C  
ATOM   2705  CE2 PHE C  46     -19.682   0.852   0.822  1.00 90.52           C  
ATOM   2706  CZ  PHE C  46     -20.297   2.093   0.786  1.00 90.52           C  
ATOM   2707  N   LYS C  47     -18.316   2.301   6.178  1.00 85.94           N  
ATOM   2708  CA  LYS C  47     -18.011   3.723   6.302  1.00 85.94           C  
ATOM   2709  C   LYS C  47     -16.534   3.943   6.620  1.00 85.94           C  
ATOM   2710  CB  LYS C  47     -18.881   4.367   7.383  1.00 85.94           C  
ATOM   2711  O   LYS C  47     -15.882   4.792   6.008  1.00 85.94           O  
ATOM   2712  CG  LYS C  47     -20.335   4.556   6.976  1.00 85.94           C  
ATOM   2713  CD  LYS C  47     -21.118   5.316   8.038  1.00 85.94           C  
ATOM   2714  CE  LYS C  47     -22.584   5.463   7.654  1.00 85.94           C  
ATOM   2715  NZ  LYS C  47     -23.366   6.168   8.714  1.00 85.94           N  
ATOM   2716  N   GLU C  48     -16.018   3.046   7.401  1.00 81.28           N  
ATOM   2717  CA  GLU C  48     -14.642   3.203   7.865  1.00 81.28           C  
ATOM   2718  C   GLU C  48     -13.645   2.825   6.774  1.00 81.28           C  
ATOM   2719  CB  GLU C  48     -14.398   2.358   9.118  1.00 81.28           C  
ATOM   2720  O   GLU C  48     -12.607   3.473   6.623  1.00 81.28           O  
ATOM   2721  CG  GLU C  48     -15.182   2.823  10.336  1.00 81.28           C  
ATOM   2722  CD  GLU C  48     -16.610   2.300  10.366  1.00 81.28           C  
ATOM   2723  OE1 GLU C  48     -17.410   2.767  11.209  1.00 81.28           O  
ATOM   2724  OE2 GLU C  48     -16.931   1.416   9.541  1.00 81.28           O  
ATOM   2725  N   THR C  49     -14.007   1.826   5.961  1.00 88.83           N  
ATOM   2726  CA  THR C  49     -13.034   1.285   5.018  1.00 88.83           C  
ATOM   2727  C   THR C  49     -13.107   2.021   3.684  1.00 88.83           C  
ATOM   2728  CB  THR C  49     -13.255  -0.221   4.790  1.00 88.83           C  
ATOM   2729  O   THR C  49     -12.176   1.952   2.879  1.00 88.83           O  
ATOM   2730  CG2 THR C  49     -12.975  -1.017   6.061  1.00 88.83           C  
ATOM   2731  OG1 THR C  49     -14.612  -0.444   4.389  1.00 88.83           O  
ATOM   2732  N   THR C  50     -14.146   2.792   3.476  1.00 91.58           N  
ATOM   2733  CA  THR C  50     -14.278   3.495   2.205  1.00 91.58           C  
ATOM   2734  C   THR C  50     -14.027   4.989   2.385  1.00 91.58           C  
ATOM   2735  CB  THR C  50     -15.672   3.277   1.588  1.00 91.58           C  
ATOM   2736  O   THR C  50     -14.042   5.748   1.414  1.00 91.58           O  
ATOM   2737  CG2 THR C  50     -15.876   1.818   1.194  1.00 91.58           C  
ATOM   2738  OG1 THR C  50     -16.674   3.647   2.542  1.00 91.58           O  
ATOM   2739  N   ALA C  51     -13.742   5.397   3.602  1.00 83.79           N  
ATOM   2740  CA  ALA C  51     -13.509   6.810   3.889  1.00 83.79           C  
ATOM   2741  C   ALA C  51     -12.120   7.242   3.427  1.00 83.79           C  
ATOM   2742  CB  ALA C  51     -13.679   7.086   5.381  1.00 83.79           C  
ATOM   2743  O   ALA C  51     -11.141   6.517   3.622  1.00 83.79           O  
ATOM   2744  N   THR C  52     -12.074   8.371   2.789  1.00 77.90           N  
ATOM   2745  CA  THR C  52     -10.807   8.960   2.370  1.00 77.90           C  
ATOM   2746  C   THR C  52     -10.659  10.375   2.921  1.00 77.90           C  
ATOM   2747  CB  THR C  52     -10.685   8.988   0.835  1.00 77.90           C  
ATOM   2748  O   THR C  52     -11.613  10.939   3.461  1.00 77.90           O  
ATOM   2749  CG2 THR C  52     -10.903   7.601   0.240  1.00 77.90           C  
ATOM   2750  OG1 THR C  52     -11.666   9.885   0.300  1.00 77.90           O  
ATOM   2751  N   HIS C  53      -9.545  10.955   2.779  1.00 71.73           N  
ATOM   2752  CA  HIS C  53      -9.282  12.310   3.249  1.00 71.73           C  
ATOM   2753  C   HIS C  53     -10.154  13.326   2.519  1.00 71.73           C  
ATOM   2754  CB  HIS C  53      -7.804  12.662   3.070  1.00 71.73           C  
ATOM   2755  O   HIS C  53     -10.323  14.455   2.986  1.00 71.73           O  
ATOM   2756  CG  HIS C  53      -7.365  12.700   1.641  1.00 71.73           C  
ATOM   2757  CD2 HIS C  53      -7.159  13.743   0.802  1.00 71.73           C  
ATOM   2758  ND1 HIS C  53      -7.089  11.561   0.917  1.00 71.73           N  
ATOM   2759  CE1 HIS C  53      -6.729  11.903  -0.310  1.00 71.73           C  
ATOM   2760  NE2 HIS C  53      -6.764  13.221  -0.405  1.00 71.73           N  
ATOM   2761  N   CYS C  54     -10.688  12.901   1.301  1.00 72.65           N  
ATOM   2762  CA  CYS C  54     -11.491  13.795   0.474  1.00 72.65           C  
ATOM   2763  C   CYS C  54     -12.912  13.907   1.014  1.00 72.65           C  
ATOM   2764  CB  CYS C  54     -11.523  13.303  -0.973  1.00 72.65           C  
ATOM   2765  O   CYS C  54     -13.632  14.853   0.687  1.00 72.65           O  
ATOM   2766  SG  CYS C  54      -9.924  13.391  -1.807  1.00 72.65           S  
ATOM   2767  N   GLY C  55     -13.342  12.972   1.810  1.00 76.99           N  
ATOM   2768  CA  GLY C  55     -14.674  12.980   2.392  1.00 76.99           C  
ATOM   2769  C   GLY C  55     -15.775  12.787   1.367  1.00 76.99           C  
ATOM   2770  O   GLY C  55     -16.903  13.242   1.566  1.00 76.99           O  
ATOM   2771  N   VAL C  56     -15.430  12.293   0.194  1.00 84.10           N  
ATOM   2772  CA  VAL C  56     -16.399  12.026  -0.864  1.00 84.10           C  
ATOM   2773  C   VAL C  56     -16.819  10.558  -0.821  1.00 84.10           C  
ATOM   2774  CB  VAL C  56     -15.829  12.377  -2.257  1.00 84.10           C  
ATOM   2775  O   VAL C  56     -16.084   9.710  -0.311  1.00 84.10           O  
ATOM   2776  CG1 VAL C  56     -15.544  13.874  -2.362  1.00 84.10           C  
ATOM   2777  CG2 VAL C  56     -14.564  11.567  -2.535  1.00 84.10           C  
ATOM   2778  N   PRO C  57     -18.015  10.297  -1.413  1.00 88.33           N  
ATOM   2779  CA  PRO C  57     -18.505   8.917  -1.363  1.00 88.33           C  
ATOM   2780  C   PRO C  57     -17.699   7.972  -2.251  1.00 88.33           C  
ATOM   2781  CB  PRO C  57     -19.948   9.037  -1.861  1.00 88.33           C  
ATOM   2782  O   PRO C  57     -17.378   8.315  -3.392  1.00 88.33           O  
ATOM   2783  CG  PRO C  57     -19.970  10.293  -2.670  1.00 88.33           C  
ATOM   2784  CD  PRO C  57     -18.918  11.223  -2.135  1.00 88.33           C  
ATOM   2785  N   ASN C  58     -17.383   6.883  -1.695  1.00 94.36           N  
ATOM   2786  CA  ASN C  58     -16.782   5.735  -2.365  1.00 94.36           C  
ATOM   2787  C   ASN C  58     -17.497   4.437  -2.001  1.00 94.36           C  
ATOM   2788  CB  ASN C  58     -15.294   5.634  -2.026  1.00 94.36           C  
ATOM   2789  O   ASN C  58     -18.124   4.343  -0.944  1.00 94.36           O  
ATOM   2790  CG  ASN C  58     -14.496   6.814  -2.545  1.00 94.36           C  
ATOM   2791  ND2 ASN C  58     -13.787   7.491  -1.649  1.00 94.36           N  
ATOM   2792  OD1 ASN C  58     -14.517   7.116  -3.741  1.00 94.36           O  
ATOM   2793  N   TYR C  59     -17.239   3.388  -2.827  1.00 95.72           N  
ATOM   2794  CA  TYR C  59     -18.158   2.266  -2.675  1.00 95.72           C  
ATOM   2795  C   TYR C  59     -17.398   0.958  -2.495  1.00 95.72           C  
ATOM   2796  CB  TYR C  59     -19.089   2.166  -3.887  1.00 95.72           C  
ATOM   2797  O   TYR C  59     -17.987  -0.068  -2.148  1.00 95.72           O  
ATOM   2798  CG  TYR C  59     -19.868   3.430  -4.161  1.00 95.72           C  
ATOM   2799  CD1 TYR C  59     -21.029   3.724  -3.449  1.00 95.72           C  
ATOM   2800  CD2 TYR C  59     -19.445   4.333  -5.131  1.00 95.72           C  
ATOM   2801  CE1 TYR C  59     -21.751   4.886  -3.699  1.00 95.72           C  
ATOM   2802  CE2 TYR C  59     -20.159   5.498  -5.389  1.00 95.72           C  
ATOM   2803  OH  TYR C  59     -22.019   6.919  -4.920  1.00 95.72           O  
ATOM   2804  CZ  TYR C  59     -21.308   5.766  -4.669  1.00 95.72           C  
ATOM   2805  N   LEU C  60     -16.155   1.033  -2.715  1.00 97.88           N  
ATOM   2806  CA  LEU C  60     -15.308  -0.135  -2.496  1.00 97.88           C  
ATOM   2807  C   LEU C  60     -14.063   0.239  -1.699  1.00 97.88           C  
ATOM   2808  CB  LEU C  60     -14.905  -0.763  -3.832  1.00 97.88           C  
ATOM   2809  O   LEU C  60     -13.446   1.276  -1.954  1.00 97.88           O  
ATOM   2810  CG  LEU C  60     -16.021  -1.441  -4.628  1.00 97.88           C  
ATOM   2811  CD1 LEU C  60     -15.527  -1.817  -6.020  1.00 97.88           C  
ATOM   2812  CD2 LEU C  60     -16.535  -2.670  -3.886  1.00 97.88           C  
ATOM   2813  N   PRO C  61     -13.752  -0.636  -0.768  1.00 95.99           N  
ATOM   2814  CA  PRO C  61     -12.528  -0.357  -0.013  1.00 95.99           C  
ATOM   2815  C   PRO C  61     -11.264  -0.749  -0.774  1.00 95.99           C  
ATOM   2816  CB  PRO C  61     -12.692  -1.206   1.250  1.00 95.99           C  
ATOM   2817  O   PRO C  61     -11.282  -1.696  -1.564  1.00 95.99           O  
ATOM   2818  CG  PRO C  61     -13.511  -2.379   0.818  1.00 95.99           C  
ATOM   2819  CD  PRO C  61     -14.484  -1.921  -0.230  1.00 95.99           C  
ATOM   2820  N   SER C  62     -10.200   0.022  -0.558  1.00 95.09           N  
ATOM   2821  CA  SER C  62      -8.901  -0.456  -1.020  1.00 95.09           C  
ATOM   2822  C   SER C  62      -8.462  -1.696  -0.249  1.00 95.09           C  
ATOM   2823  CB  SER C  62      -7.846   0.641  -0.881  1.00 95.09           C  
ATOM   2824  O   SER C  62      -8.971  -1.969   0.840  1.00 95.09           O  
ATOM   2825  OG  SER C  62      -7.499   0.836   0.479  1.00 95.09           O  
ATOM   2826  N   VAL C  63      -7.491  -2.470  -0.807  1.00 96.14           N  
ATOM   2827  CA  VAL C  63      -7.001  -3.669  -0.135  1.00 96.14           C  
ATOM   2828  C   VAL C  63      -6.361  -3.288   1.199  1.00 96.14           C  
ATOM   2829  CB  VAL C  63      -5.987  -4.437  -1.011  1.00 96.14           C  
ATOM   2830  O   VAL C  63      -6.618  -3.926   2.222  1.00 96.14           O  
ATOM   2831  CG1 VAL C  63      -5.400  -5.622  -0.246  1.00 96.14           C  
ATOM   2832  CG2 VAL C  63      -6.650  -4.908  -2.304  1.00 96.14           C  
ATOM   2833  N   SER C  64      -5.618  -2.204   1.314  1.00 92.63           N  
ATOM   2834  CA  SER C  64      -4.924  -1.770   2.522  1.00 92.63           C  
ATOM   2835  C   SER C  64      -5.912  -1.383   3.618  1.00 92.63           C  
ATOM   2836  CB  SER C  64      -4.001  -0.590   2.216  1.00 92.63           C  
ATOM   2837  O   SER C  64      -5.693  -1.686   4.793  1.00 92.63           O  
ATOM   2838  OG  SER C  64      -2.946  -0.986   1.357  1.00 92.63           O  
ATOM   2839  N   SER C  65      -7.021  -0.716   3.228  1.00 90.07           N  
ATOM   2840  CA  SER C  65      -8.024  -0.325   4.213  1.00 90.07           C  
ATOM   2841  C   SER C  65      -8.825  -1.531   4.696  1.00 90.07           C  
ATOM   2842  CB  SER C  65      -8.970   0.724   3.629  1.00 90.07           C  
ATOM   2843  O   SER C  65      -9.225  -1.591   5.860  1.00 90.07           O  
ATOM   2844  OG  SER C  65      -9.726   0.180   2.560  1.00 90.07           O  
ATOM   2845  N   ALA C  66      -8.996  -2.487   3.843  1.00 93.66           N  
ATOM   2846  CA  ALA C  66      -9.800  -3.666   4.154  1.00 93.66           C  
ATOM   2847  C   ALA C  66      -9.033  -4.632   5.053  1.00 93.66           C  
ATOM   2848  CB  ALA C  66     -10.232  -4.369   2.869  1.00 93.66           C  
ATOM   2849  O   ALA C  66      -9.629  -5.322   5.884  1.00 93.66           O  
ATOM   2850  N   ILE C  67      -7.717  -4.756   4.984  1.00 91.76           N  
ATOM   2851  CA  ILE C  67      -6.952  -5.803   5.653  1.00 91.76           C  
ATOM   2852  C   ILE C  67      -6.336  -5.252   6.937  1.00 91.76           C  
ATOM   2853  CB  ILE C  67      -5.851  -6.375   4.732  1.00 91.76           C  
ATOM   2854  O   ILE C  67      -5.911  -6.015   7.807  1.00 91.76           O  
ATOM   2855  CG1 ILE C  67      -4.810  -5.297   4.411  1.00 91.76           C  
ATOM   2856  CG2 ILE C  67      -6.463  -6.946   3.449  1.00 91.76           C  
ATOM   2857  CD1 ILE C  67      -3.561  -5.828   3.722  1.00 91.76           C  
ATOM   2858  N   GLY C  68      -6.170  -3.913   7.096  1.00 81.17           N  
ATOM   2859  CA  GLY C  68      -5.357  -3.413   8.193  1.00 81.17           C  
ATOM   2860  C   GLY C  68      -6.114  -2.481   9.120  1.00 81.17           C  
ATOM   2861  O   GLY C  68      -5.691  -2.247  10.254  1.00 81.17           O  
ATOM   2862  N   GLY C  69      -7.299  -2.092   8.717  1.00 74.35           N  
ATOM   2863  CA  GLY C  69      -7.947  -1.009   9.440  1.00 74.35           C  
ATOM   2864  C   GLY C  69      -8.828  -1.493  10.576  1.00 74.35           C  
ATOM   2865  O   GLY C  69      -8.897  -0.856  11.629  1.00 74.35           O  
ATOM   2866  N   GLU C  70      -9.348  -2.647  10.374  1.00 82.67           N  
ATOM   2867  CA  GLU C  70     -10.368  -3.091  11.318  1.00 82.67           C  
ATOM   2868  C   GLU C  70     -10.202  -4.570  11.655  1.00 82.67           C  
ATOM   2869  CB  GLU C  70     -11.769  -2.833  10.757  1.00 82.67           C  
ATOM   2870  O   GLU C  70      -9.565  -5.315  10.907  1.00 82.67           O  
ATOM   2871  CG  GLU C  70     -12.024  -1.381  10.382  1.00 82.67           C  
ATOM   2872  CD  GLU C  70     -11.996  -0.440  11.577  1.00 82.67           C  
ATOM   2873  OE1 GLU C  70     -11.676   0.757  11.399  1.00 82.67           O  
ATOM   2874  OE2 GLU C  70     -12.297  -0.904  12.699  1.00 82.67           O  
ATOM   2875  N   VAL C  71     -10.741  -4.845  12.863  1.00 87.11           N  
ATOM   2876  CA  VAL C  71     -10.809  -6.239  13.288  1.00 87.11           C  
ATOM   2877  C   VAL C  71     -12.211  -6.788  13.034  1.00 87.11           C  
ATOM   2878  CB  VAL C  71     -10.436  -6.398  14.778  1.00 87.11           C  
ATOM   2879  O   VAL C  71     -13.203  -6.071  13.188  1.00 87.11           O  
ATOM   2880  CG1 VAL C  71      -8.974  -6.021  15.012  1.00 87.11           C  
ATOM   2881  CG2 VAL C  71     -11.356  -5.547  15.652  1.00 87.11           C  
ATOM   2882  N   PRO C  72     -12.257  -8.188  12.509  1.00 92.00           N  
ATOM   2883  CA  PRO C  72     -11.302  -9.297  12.547  1.00 92.00           C  
ATOM   2884  C   PRO C  72     -10.501  -9.431  11.254  1.00 92.00           C  
ATOM   2885  CB  PRO C  72     -12.192 -10.523  12.766  1.00 92.00           C  
ATOM   2886  O   PRO C  72      -9.648 -10.315  11.139  1.00 92.00           O  
ATOM   2887  CG  PRO C  72     -13.478 -10.188  12.082  1.00 92.00           C  
ATOM   2888  CD  PRO C  72     -13.718  -8.711  12.212  1.00 92.00           C  
ATOM   2889  N   GLN C  73     -10.736  -8.635  10.238  1.00 93.00           N  
ATOM   2890  CA  GLN C  73     -10.094  -8.706   8.929  1.00 93.00           C  
ATOM   2891  C   GLN C  73      -8.574  -8.705   9.060  1.00 93.00           C  
ATOM   2892  CB  GLN C  73     -10.545  -7.541   8.046  1.00 93.00           C  
ATOM   2893  O   GLN C  73      -7.889  -9.495   8.406  1.00 93.00           O  
ATOM   2894  CG  GLN C  73     -12.050  -7.486   7.822  1.00 93.00           C  
ATOM   2895  CD  GLN C  73     -12.758  -6.576   8.808  1.00 93.00           C  
ATOM   2896  NE2 GLN C  73     -13.971  -6.159   8.465  1.00 93.00           N  
ATOM   2897  OE1 GLN C  73     -12.218  -6.251   9.871  1.00 93.00           O  
ATOM   2898  N   ARG C  74      -8.068  -7.844   9.896  1.00 92.31           N  
ATOM   2899  CA  ARG C  74      -6.627  -7.711  10.086  1.00 92.31           C  
ATOM   2900  C   ARG C  74      -6.014  -9.025  10.560  1.00 92.31           C  
ATOM   2901  CB  ARG C  74      -6.316  -6.596  11.086  1.00 92.31           C  
ATOM   2902  O   ARG C  74      -5.003  -9.475  10.019  1.00 92.31           O  
ATOM   2903  CG  ARG C  74      -4.830  -6.373  11.318  1.00 92.31           C  
ATOM   2904  CD  ARG C  74      -4.578  -5.369  12.434  1.00 92.31           C  
ATOM   2905  NE  ARG C  74      -5.124  -4.054  12.110  1.00 92.31           N  
ATOM   2906  NH1 ARG C  74      -4.835  -3.183  14.230  1.00 92.31           N  
ATOM   2907  NH2 ARG C  74      -5.745  -1.891  12.570  1.00 92.31           N  
ATOM   2908  CZ  ARG C  74      -5.233  -3.046  12.971  1.00 92.31           C  
ATOM   2909  N   TYR C  75      -6.640  -9.659  11.456  1.00 94.01           N  
ATOM   2910  CA  TYR C  75      -6.115 -10.896  12.022  1.00 94.01           C  
ATOM   2911  C   TYR C  75      -6.214 -12.039  11.019  1.00 94.01           C  
ATOM   2912  CB  TYR C  75      -6.867 -11.262  13.305  1.00 94.01           C  
ATOM   2913  O   TYR C  75      -5.288 -12.845  10.894  1.00 94.01           O  
ATOM   2914  CG  TYR C  75      -6.620 -10.306  14.447  1.00 94.01           C  
ATOM   2915  CD1 TYR C  75      -5.341  -9.820  14.710  1.00 94.01           C  
ATOM   2916  CD2 TYR C  75      -7.664  -9.887  15.265  1.00 94.01           C  
ATOM   2917  CE1 TYR C  75      -5.108  -8.940  15.762  1.00 94.01           C  
ATOM   2918  CE2 TYR C  75      -7.442  -9.008  16.320  1.00 94.01           C  
ATOM   2919  OH  TYR C  75      -5.939  -7.669  17.602  1.00 94.01           O  
ATOM   2920  CZ  TYR C  75      -6.164  -8.540  16.559  1.00 94.01           C  
ATOM   2921  N   VAL C  76      -7.271 -12.098  10.348  1.00 95.36           N  
ATOM   2922  CA  VAL C  76      -7.472 -13.157   9.364  1.00 95.36           C  
ATOM   2923  C   VAL C  76      -6.451 -13.017   8.237  1.00 95.36           C  
ATOM   2924  CB  VAL C  76      -8.906 -13.132   8.789  1.00 95.36           C  
ATOM   2925  O   VAL C  76      -5.814 -13.997   7.843  1.00 95.36           O  
ATOM   2926  CG1 VAL C  76      -9.035 -14.102   7.616  1.00 95.36           C  
ATOM   2927  CG2 VAL C  76      -9.923 -13.469   9.878  1.00 95.36           C  
ATOM   2928  N   TRP C  77      -6.301 -11.811   7.762  1.00 95.84           N  
ATOM   2929  CA  TRP C  77      -5.344 -11.559   6.690  1.00 95.84           C  
ATOM   2930  C   TRP C  77      -3.926 -11.900   7.135  1.00 95.84           C  
ATOM   2931  CB  TRP C  77      -5.413 -10.097   6.240  1.00 95.84           C  
ATOM   2932  O   TRP C  77      -3.207 -12.622   6.439  1.00 95.84           O  
ATOM   2933  CG  TRP C  77      -4.427  -9.742   5.168  1.00 95.84           C  
ATOM   2934  CD1 TRP C  77      -3.205  -9.153   5.335  1.00 95.84           C  
ATOM   2935  CD2 TRP C  77      -4.584  -9.950   3.761  1.00 95.84           C  
ATOM   2936  CE2 TRP C  77      -3.415  -9.464   3.134  1.00 95.84           C  
ATOM   2937  CE3 TRP C  77      -5.599 -10.502   2.969  1.00 95.84           C  
ATOM   2938  NE1 TRP C  77      -2.591  -8.983   4.116  1.00 95.84           N  
ATOM   2939  CH2 TRP C  77      -4.244 -10.058   0.998  1.00 95.84           C  
ATOM   2940  CZ2 TRP C  77      -3.235  -9.513   1.750  1.00 95.84           C  
ATOM   2941  CZ3 TRP C  77      -5.418 -10.550   1.592  1.00 95.84           C  
ATOM   2942  N   ARG C  78      -3.517 -11.465   8.288  1.00 95.40           N  
ATOM   2943  CA  ARG C  78      -2.170 -11.702   8.796  1.00 95.40           C  
ATOM   2944  C   ARG C  78      -1.917 -13.192   9.006  1.00 95.40           C  
ATOM   2945  CB  ARG C  78      -1.948 -10.944  10.107  1.00 95.40           C  
ATOM   2946  O   ARG C  78      -0.837 -13.694   8.690  1.00 95.40           O  
ATOM   2947  CG  ARG C  78      -1.750  -9.447   9.927  1.00 95.40           C  
ATOM   2948  CD  ARG C  78      -1.562  -8.739  11.261  1.00 95.40           C  
ATOM   2949  NE  ARG C  78      -1.255  -7.323  11.080  1.00 95.40           N  
ATOM   2950  NH1 ARG C  78      -1.369  -6.799  13.328  1.00 95.40           N  
ATOM   2951  NH2 ARG C  78      -0.885  -5.170  11.790  1.00 95.40           N  
ATOM   2952  CZ  ARG C  78      -1.170  -6.434  12.066  1.00 95.40           C  
ATOM   2953  N   PHE C  79      -2.913 -13.859   9.481  1.00 94.93           N  
ATOM   2954  CA  PHE C  79      -2.798 -15.295   9.705  1.00 94.93           C  
ATOM   2955  C   PHE C  79      -2.621 -16.036   8.385  1.00 94.93           C  
ATOM   2956  CB  PHE C  79      -4.031 -15.825  10.443  1.00 94.93           C  
ATOM   2957  O   PHE C  79      -1.682 -16.819   8.228  1.00 94.93           O  
ATOM   2958  CG  PHE C  79      -4.029 -17.318  10.633  1.00 94.93           C  
ATOM   2959  CD1 PHE C  79      -4.825 -18.135   9.839  1.00 94.93           C  
ATOM   2960  CD2 PHE C  79      -3.231 -17.905  11.606  1.00 94.93           C  
ATOM   2961  CE1 PHE C  79      -4.825 -19.517  10.012  1.00 94.93           C  
ATOM   2962  CE2 PHE C  79      -3.226 -19.286  11.786  1.00 94.93           C  
ATOM   2963  CZ  PHE C  79      -4.024 -20.090  10.988  1.00 94.93           C  
ATOM   2964  N   CYS C  80      -3.398 -15.770   7.440  1.00 95.35           N  
ATOM   2965  CA  CYS C  80      -3.380 -16.455   6.152  1.00 95.35           C  
ATOM   2966  C   CYS C  80      -2.092 -16.157   5.394  1.00 95.35           C  
ATOM   2967  CB  CYS C  80      -4.585 -16.041   5.308  1.00 95.35           C  
ATOM   2968  O   CYS C  80      -1.475 -17.063   4.830  1.00 95.35           O  
ATOM   2969  SG  CYS C  80      -6.150 -16.737   5.884  1.00 95.35           S  
ATOM   2970  N   ILE C  81      -1.675 -14.911   5.417  1.00 95.69           N  
ATOM   2971  CA  ILE C  81      -0.458 -14.535   4.706  1.00 95.69           C  
ATOM   2972  C   ILE C  81       0.758 -15.130   5.412  1.00 95.69           C  
ATOM   2973  CB  ILE C  81      -0.317 -13.000   4.600  1.00 95.69           C  
ATOM   2974  O   ILE C  81       1.724 -15.536   4.762  1.00 95.69           O  
ATOM   2975  CG1 ILE C  81      -1.432 -12.421   3.721  1.00 95.69           C  
ATOM   2976  CG2 ILE C  81       1.063 -12.620   4.054  1.00 95.69           C  
ATOM   2977  CD1 ILE C  81      -1.431 -12.947   2.293  1.00 95.69           C  
ATOM   2978  N   GLY C  82       0.744 -15.178   6.725  1.00 93.90           N  
ATOM   2979  CA  GLY C  82       1.809 -15.851   7.451  1.00 93.90           C  
ATOM   2980  C   GLY C  82       1.970 -17.308   7.060  1.00 93.90           C  
ATOM   2981  O   GLY C  82       3.084 -17.767   6.798  1.00 93.90           O  
ATOM   2982  N   LEU C  83       0.858 -18.042   6.995  1.00 92.03           N  
ATOM   2983  CA  LEU C  83       0.867 -19.450   6.612  1.00 92.03           C  
ATOM   2984  C   LEU C  83       1.289 -19.615   5.156  1.00 92.03           C  
ATOM   2985  CB  LEU C  83      -0.514 -20.073   6.830  1.00 92.03           C  
ATOM   2986  O   LEU C  83       2.016 -20.552   4.818  1.00 92.03           O  
ATOM   2987  CG  LEU C  83      -0.599 -21.595   6.702  1.00 92.03           C  
ATOM   2988  CD1 LEU C  83      -0.163 -22.261   8.003  1.00 92.03           C  
ATOM   2989  CD2 LEU C  83      -2.014 -22.022   6.325  1.00 92.03           C  
ATOM   2990  N   HIS C  84       0.840 -18.680   4.394  1.00 92.46           N  
ATOM   2991  CA  HIS C  84       1.072 -18.634   2.955  1.00 92.46           C  
ATOM   2992  C   HIS C  84       2.547 -18.405   2.641  1.00 92.46           C  
ATOM   2993  CB  HIS C  84       0.222 -17.538   2.310  1.00 92.46           C  
ATOM   2994  O   HIS C  84       3.052 -18.888   1.626  1.00 92.46           O  
ATOM   2995  CG  HIS C  84       0.649 -17.187   0.920  1.00 92.46           C  
ATOM   2996  CD2 HIS C  84       1.380 -16.150   0.449  1.00 92.46           C  
ATOM   2997  ND1 HIS C  84       0.315 -17.953  -0.176  1.00 92.46           N  
ATOM   2998  CE1 HIS C  84       0.826 -17.400  -1.264  1.00 92.46           C  
ATOM   2999  NE2 HIS C  84       1.477 -16.305  -0.912  1.00 92.46           N  
ATOM   3000  N   SER C  85       3.289 -17.795   3.430  1.00 91.72           N  
ATOM   3001  CA  SER C  85       4.636 -17.311   3.144  1.00 91.72           C  
ATOM   3002  C   SER C  85       5.616 -18.469   2.981  1.00 91.72           C  
ATOM   3003  CB  SER C  85       5.118 -16.377   4.255  1.00 91.72           C  
ATOM   3004  O   SER C  85       6.436 -18.470   2.061  1.00 91.72           O  
ATOM   3005  OG  SER C  85       5.174 -17.059   5.496  1.00 91.72           O  
ATOM   3006  N   ALA C  86       5.566 -19.512   3.789  1.00 89.38           N  
ATOM   3007  CA  ALA C  86       6.514 -20.622   3.752  1.00 89.38           C  
ATOM   3008  C   ALA C  86       6.442 -21.361   2.419  1.00 89.38           C  
ATOM   3009  CB  ALA C  86       6.248 -21.586   4.906  1.00 89.38           C  
ATOM   3010  O   ALA C  86       7.455 -21.513   1.731  1.00 89.38           O  
ATOM   3011  N   PRO C  87       5.269 -21.792   2.034  1.00 88.56           N  
ATOM   3012  CA  PRO C  87       5.184 -22.471   0.739  1.00 88.56           C  
ATOM   3013  C   PRO C  87       5.638 -21.587  -0.421  1.00 88.56           C  
ATOM   3014  CB  PRO C  87       3.696 -22.811   0.616  1.00 88.56           C  
ATOM   3015  O   PRO C  87       6.178 -22.090  -1.410  1.00 88.56           O  
ATOM   3016  CG  PRO C  87       3.180 -22.777   2.018  1.00 88.56           C  
ATOM   3017  CD  PRO C  87       4.028 -21.828   2.816  1.00 88.56           C  
ATOM   3018  N   ARG C  88       5.463 -20.358  -0.360  1.00 92.06           N  
ATOM   3019  CA  ARG C  88       5.859 -19.436  -1.420  1.00 92.06           C  
ATOM   3020  C   ARG C  88       7.374 -19.419  -1.593  1.00 92.06           C  
ATOM   3021  CB  ARG C  88       5.351 -18.023  -1.122  1.00 92.06           C  
ATOM   3022  O   ARG C  88       7.875 -19.354  -2.718  1.00 92.06           O  
ATOM   3023  CG  ARG C  88       4.033 -17.687  -1.801  1.00 92.06           C  
ATOM   3024  CD  ARG C  88       4.247 -16.955  -3.118  1.00 92.06           C  
ATOM   3025  NE  ARG C  88       3.035 -16.270  -3.558  1.00 92.06           N  
ATOM   3026  NH1 ARG C  88       4.130 -14.784  -4.946  1.00 92.06           N  
ATOM   3027  NH2 ARG C  88       1.848 -14.705  -4.747  1.00 92.06           N  
ATOM   3028  CZ  ARG C  88       3.007 -15.254  -4.416  1.00 92.06           C  
ATOM   3029  N   PHE C  89       8.060 -19.522  -0.489  1.00 91.13           N  
ATOM   3030  CA  PHE C  89       9.515 -19.576  -0.571  1.00 91.13           C  
ATOM   3031  C   PHE C  89       9.977 -20.917  -1.128  1.00 91.13           C  
ATOM   3032  CB  PHE C  89      10.141 -19.336   0.806  1.00 91.13           C  
ATOM   3033  O   PHE C  89      10.953 -20.980  -1.879  1.00 91.13           O  
ATOM   3034  CG  PHE C  89      10.156 -17.890   1.223  1.00 91.13           C  
ATOM   3035  CD1 PHE C  89      10.959 -16.970   0.561  1.00 91.13           C  
ATOM   3036  CD2 PHE C  89       9.366 -17.452   2.278  1.00 91.13           C  
ATOM   3037  CE1 PHE C  89      10.974 -15.631   0.945  1.00 91.13           C  
ATOM   3038  CE2 PHE C  89       9.376 -16.115   2.667  1.00 91.13           C  
ATOM   3039  CZ  PHE C  89      10.181 -15.207   2.000  1.00 91.13           C  
ATOM   3040  N   LEU C  90       9.253 -21.972  -0.794  1.00 85.83           N  
ATOM   3041  CA  LEU C  90       9.566 -23.295  -1.323  1.00 85.83           C  
ATOM   3042  C   LEU C  90       9.399 -23.328  -2.839  1.00 85.83           C  
ATOM   3043  CB  LEU C  90       8.673 -24.357  -0.676  1.00 85.83           C  
ATOM   3044  O   LEU C  90      10.248 -23.871  -3.549  1.00 85.83           O  
ATOM   3045  CG  LEU C  90       8.970 -24.694   0.786  1.00 85.83           C  
ATOM   3046  CD1 LEU C  90       7.889 -25.610   1.349  1.00 85.83           C  
ATOM   3047  CD2 LEU C  90      10.346 -25.337   0.918  1.00 85.83           C  
ATOM   3048  N   VAL C  91       8.341 -22.700  -3.271  1.00 87.10           N  
ATOM   3049  CA  VAL C  91       8.071 -22.666  -4.704  1.00 87.10           C  
ATOM   3050  C   VAL C  91       9.142 -21.840  -5.413  1.00 87.10           C  
ATOM   3051  CB  VAL C  91       6.669 -22.089  -5.004  1.00 87.10           C  
ATOM   3052  O   VAL C  91       9.565 -22.180  -6.520  1.00 87.10           O  
ATOM   3053  CG1 VAL C  91       6.497 -21.838  -6.501  1.00 87.10           C  
ATOM   3054  CG2 VAL C  91       5.583 -23.033  -4.490  1.00 87.10           C  
ATOM   3055  N   ALA C  92       9.580 -20.803  -4.767  1.00 90.81           N  
ATOM   3056  CA  ALA C  92      10.651 -19.984  -5.329  1.00 90.81           C  
ATOM   3057  C   ALA C  92      11.927 -20.801  -5.514  1.00 90.81           C  
ATOM   3058  CB  ALA C  92      10.922 -18.776  -4.435  1.00 90.81           C  
ATOM   3059  O   ALA C  92      12.586 -20.707  -6.551  1.00 90.81           O  
ATOM   3060  N   PHE C  93      12.160 -21.637  -4.552  1.00 86.04           N  
ATOM   3061  CA  PHE C  93      13.343 -22.486  -4.624  1.00 86.04           C  
ATOM   3062  C   PHE C  93      13.174 -23.559  -5.694  1.00 86.04           C  
ATOM   3063  CB  PHE C  93      13.621 -23.138  -3.266  1.00 86.04           C  
ATOM   3064  O   PHE C  93      14.131 -23.905  -6.390  1.00 86.04           O  
ATOM   3065  CG  PHE C  93      14.386 -22.257  -2.316  1.00 86.04           C  
ATOM   3066  CD1 PHE C  93      15.746 -22.032  -2.496  1.00 86.04           C  
ATOM   3067  CD2 PHE C  93      13.746 -21.654  -1.242  1.00 86.04           C  
ATOM   3068  CE1 PHE C  93      16.456 -21.217  -1.618  1.00 86.04           C  
ATOM   3069  CE2 PHE C  93      14.449 -20.838  -0.360  1.00 86.04           C  
ATOM   3070  CZ  PHE C  93      15.805 -20.622  -0.549  1.00 86.04           C  
ATOM   3071  N   ALA C  94      12.017 -24.082  -5.831  1.00 81.85           N  
ATOM   3072  CA  ALA C  94      11.724 -25.066  -6.870  1.00 81.85           C  
ATOM   3073  C   ALA C  94      11.961 -24.484  -8.260  1.00 81.85           C  
ATOM   3074  CB  ALA C  94      10.286 -25.563  -6.742  1.00 81.85           C  
ATOM   3075  O   ALA C  94      12.569 -25.132  -9.116  1.00 81.85           O  
ATOM   3076  N   TYR C  95      11.516 -23.265  -8.469  1.00 87.65           N  
ATOM   3077  CA  TYR C  95      11.726 -22.607  -9.754  1.00 87.65           C  
ATOM   3078  C   TYR C  95      13.207 -22.341  -9.995  1.00 87.65           C  
ATOM   3079  CB  TYR C  95      10.941 -21.293  -9.819  1.00 87.65           C  
ATOM   3080  O   TYR C  95      13.702 -22.520 -11.110  1.00 87.65           O  
ATOM   3081  CG  TYR C  95       9.566 -21.437 -10.424  1.00 87.65           C  
ATOM   3082  CD1 TYR C  95       9.405 -21.653 -11.791  1.00 87.65           C  
ATOM   3083  CD2 TYR C  95       8.426 -21.355  -9.632  1.00 87.65           C  
ATOM   3084  CE1 TYR C  95       8.139 -21.784 -12.354  1.00 87.65           C  
ATOM   3085  CE2 TYR C  95       7.156 -21.485 -10.184  1.00 87.65           C  
ATOM   3086  OH  TYR C  95       5.768 -21.827 -12.095  1.00 87.65           O  
ATOM   3087  CZ  TYR C  95       7.023 -21.699 -11.543  1.00 87.65           C  
ATOM   3088  N   TRP C  96      13.803 -21.917  -8.926  1.00 87.29           N  
ATOM   3089  CA  TRP C  96      15.237 -21.666  -9.028  1.00 87.29           C  
ATOM   3090  C   TRP C  96      15.978 -22.919  -9.485  1.00 87.29           C  
ATOM   3091  CB  TRP C  96      15.797 -21.188  -7.686  1.00 87.29           C  
ATOM   3092  O   TRP C  96      16.772 -22.869 -10.427  1.00 87.29           O  
ATOM   3093  CG  TRP C  96      17.294 -21.118  -7.640  1.00 87.29           C  
ATOM   3094  CD1 TRP C  96      18.145 -22.036  -7.092  1.00 87.29           C  
ATOM   3095  CD2 TRP C  96      18.116 -20.069  -8.161  1.00 87.29           C  
ATOM   3096  CE2 TRP C  96      19.459 -20.419  -7.893  1.00 87.29           C  
ATOM   3097  CE3 TRP C  96      17.848 -18.867  -8.830  1.00 87.29           C  
ATOM   3098  NE1 TRP C  96      19.449 -21.622  -7.241  1.00 87.29           N  
ATOM   3099  CH2 TRP C  96      20.241 -18.437  -8.924  1.00 87.29           C  
ATOM   3100  CZ2 TRP C  96      20.531 -19.607  -8.272  1.00 87.29           C  
ATOM   3101  CZ3 TRP C  96      18.917 -18.061  -9.205  1.00 87.29           C  
ATOM   3102  N   ASN C  97      15.724 -24.052  -8.889  1.00 80.69           N  
ATOM   3103  CA  ASN C  97      16.354 -25.315  -9.257  1.00 80.69           C  
ATOM   3104  C   ASN C  97      15.978 -25.737 -10.674  1.00 80.69           C  
ATOM   3105  CB  ASN C  97      15.977 -26.413  -8.259  1.00 80.69           C  
ATOM   3106  O   ASN C  97      16.814 -26.264 -11.411  1.00 80.69           O  
ATOM   3107  CG  ASN C  97      16.643 -26.229  -6.910  1.00 80.69           C  
ATOM   3108  ND2 ASN C  97      15.967 -26.659  -5.851  1.00 80.69           N  
ATOM   3109  OD1 ASN C  97      17.756 -25.704  -6.819  1.00 80.69           O  
ATOM   3110  N   HIS C  98      14.757 -25.499 -10.976  1.00 76.84           N  
ATOM   3111  CA  HIS C  98      14.284 -25.830 -12.315  1.00 76.84           C  
ATOM   3112  C   HIS C  98      15.025 -25.023 -13.376  1.00 76.84           C  
ATOM   3113  CB  HIS C  98      12.778 -25.587 -12.428  1.00 76.84           C  
ATOM   3114  O   HIS C  98      15.502 -25.582 -14.367  1.00 76.84           O  
ATOM   3115  CG  HIS C  98      12.232 -25.828 -13.799  1.00 76.84           C  
ATOM   3116  CD2 HIS C  98      11.791 -24.966 -14.745  1.00 76.84           C  
ATOM   3117  ND1 HIS C  98      12.089 -27.091 -14.331  1.00 76.84           N  
ATOM   3118  CE1 HIS C  98      11.583 -26.994 -15.549  1.00 76.84           C  
ATOM   3119  NE2 HIS C  98      11.393 -25.715 -15.824  1.00 76.84           N  
ATOM   3120  N   TYR C  99      15.246 -23.770 -13.172  1.00 83.62           N  
ATOM   3121  CA  TYR C  99      15.900 -22.898 -14.141  1.00 83.62           C  
ATOM   3122  C   TYR C  99      17.390 -23.206 -14.234  1.00 83.62           C  
ATOM   3123  CB  TYR C  99      15.694 -21.428 -13.767  1.00 83.62           C  
ATOM   3124  O   TYR C  99      17.978 -23.141 -15.316  1.00 83.62           O  
ATOM   3125  CG  TYR C  99      14.273 -20.949 -13.946  1.00 83.62           C  
ATOM   3126  CD1 TYR C  99      13.505 -21.377 -15.027  1.00 83.62           C  
ATOM   3127  CD2 TYR C  99      13.697 -20.069 -13.037  1.00 83.62           C  
ATOM   3128  CE1 TYR C  99      12.196 -20.938 -15.197  1.00 83.62           C  
ATOM   3129  CE2 TYR C  99      12.389 -19.623 -13.197  1.00 83.62           C  
ATOM   3130  OH  TYR C  99      10.352 -19.624 -14.442  1.00 83.62           O  
ATOM   3131  CZ  TYR C  99      11.648 -20.063 -14.278  1.00 83.62           C  
ATOM   3132  N   LEU C 100      17.940 -23.570 -13.138  1.00 78.25           N  
ATOM   3133  CA  LEU C 100      19.366 -23.874 -13.114  1.00 78.25           C  
ATOM   3134  C   LEU C 100      19.658 -25.174 -13.855  1.00 78.25           C  
ATOM   3135  CB  LEU C 100      19.870 -23.970 -11.672  1.00 78.25           C  
ATOM   3136  O   LEU C 100      20.765 -25.370 -14.362  1.00 78.25           O  
ATOM   3137  CG  LEU C 100      20.148 -22.645 -10.961  1.00 78.25           C  
ATOM   3138  CD1 LEU C 100      20.410 -22.884  -9.477  1.00 78.25           C  
ATOM   3139  CD2 LEU C 100      21.328 -21.927 -11.608  1.00 78.25           C  
ATOM   3140  N   SER C 101      18.692 -26.043 -13.913  1.00 73.81           N  
ATOM   3141  CA  SER C 101      18.873 -27.329 -14.578  1.00 73.81           C  
ATOM   3142  C   SER C 101      18.756 -27.190 -16.093  1.00 73.81           C  
ATOM   3143  CB  SER C 101      17.848 -28.344 -14.071  1.00 73.81           C  
ATOM   3144  O   SER C 101      19.190 -28.071 -16.838  1.00 73.81           O  
ATOM   3145  OG  SER C 101      16.535 -27.964 -14.448  1.00 73.81           O  
ATOM   3146  N   CYS C 102      18.276 -26.124 -16.507  1.00 72.76           N  
ATOM   3147  CA  CYS C 102      18.122 -25.884 -17.937  1.00 72.76           C  
ATOM   3148  C   CYS C 102      19.367 -25.222 -18.516  1.00 72.76           C  
ATOM   3149  CB  CYS C 102      16.897 -25.011 -18.206  1.00 72.76           C  
ATOM   3150  O   CYS C 102      20.036 -24.444 -17.833  1.00 72.76           O  
ATOM   3151  SG  CYS C 102      15.332 -25.797 -17.765  1.00 72.76           S  
ATOM   3152  N   THR C 103      19.771 -25.704 -19.637  1.00 62.88           N  
ATOM   3153  CA  THR C 103      20.927 -25.108 -20.298  1.00 62.88           C  
ATOM   3154  C   THR C 103      20.485 -24.176 -21.424  1.00 62.88           C  
ATOM   3155  CB  THR C 103      21.867 -26.189 -20.862  1.00 62.88           C  
ATOM   3156  O   THR C 103      19.500 -24.451 -22.113  1.00 62.88           O  
ATOM   3157  CG2 THR C 103      22.694 -26.831 -19.754  1.00 62.88           C  
ATOM   3158  OG1 THR C 103      21.087 -27.202 -21.510  1.00 62.88           O  
ATOM   3159  N   SER C 104      20.948 -22.936 -21.386  1.00 72.43           N  
ATOM   3160  CA  SER C 104      20.683 -21.988 -22.463  1.00 72.43           C  
ATOM   3161  C   SER C 104      21.980 -21.447 -23.055  1.00 72.43           C  
ATOM   3162  CB  SER C 104      19.822 -20.829 -21.957  1.00 72.43           C  
ATOM   3163  O   SER C 104      22.964 -21.256 -22.337  1.00 72.43           O  
ATOM   3164  OG  SER C 104      19.638 -19.859 -22.973  1.00 72.43           O  
ATOM   3165  N   PRO C 105      21.906 -21.244 -24.403  1.00 67.70           N  
ATOM   3166  CA  PRO C 105      23.099 -20.735 -25.082  1.00 67.70           C  
ATOM   3167  C   PRO C 105      23.407 -19.283 -24.724  1.00 67.70           C  
ATOM   3168  CB  PRO C 105      22.745 -20.868 -26.565  1.00 67.70           C  
ATOM   3169  O   PRO C 105      24.533 -18.819 -24.924  1.00 67.70           O  
ATOM   3170  CG  PRO C 105      21.263 -21.064 -26.588  1.00 67.70           C  
ATOM   3171  CD  PRO C 105      20.812 -21.445 -25.207  1.00 67.70           C  
ATOM   3172  N   CYS C 106      22.491 -18.643 -24.165  1.00 77.71           N  
ATOM   3173  CA  CYS C 106      22.638 -17.226 -23.854  1.00 77.71           C  
ATOM   3174  C   CYS C 106      23.492 -17.027 -22.607  1.00 77.71           C  
ATOM   3175  CB  CYS C 106      21.269 -16.576 -23.654  1.00 77.71           C  
ATOM   3176  O   CYS C 106      23.246 -17.654 -21.575  1.00 77.71           O  
ATOM   3177  SG  CYS C 106      21.301 -14.772 -23.738  1.00 77.71           S  
ATOM   3178  N   SER C 107      24.507 -16.214 -22.725  1.00 81.84           N  
ATOM   3179  CA  SER C 107      25.437 -15.949 -21.632  1.00 81.84           C  
ATOM   3180  C   SER C 107      24.744 -15.234 -20.477  1.00 81.84           C  
ATOM   3181  CB  SER C 107      26.619 -15.114 -22.124  1.00 81.84           C  
ATOM   3182  O   SER C 107      25.181 -15.330 -19.329  1.00 81.84           O  
ATOM   3183  OG  SER C 107      26.268 -13.744 -22.206  1.00 81.84           O  
ATOM   3184  N   CYS C 108      23.598 -14.586 -20.759  1.00 89.12           N  
ATOM   3185  CA  CYS C 108      22.921 -13.803 -19.732  1.00 89.12           C  
ATOM   3186  C   CYS C 108      21.879 -14.644 -19.003  1.00 89.12           C  
ATOM   3187  CB  CYS C 108      22.256 -12.572 -20.346  1.00 89.12           C  
ATOM   3188  O   CYS C 108      21.243 -14.171 -18.059  1.00 89.12           O  
ATOM   3189  SG  CYS C 108      23.418 -11.431 -21.128  1.00 89.12           S  
ATOM   3190  N   TYR C 109      21.745 -15.830 -19.342  1.00 88.61           N  
ATOM   3191  CA  TYR C 109      20.703 -16.690 -18.792  1.00 88.61           C  
ATOM   3192  C   TYR C 109      20.892 -16.884 -17.292  1.00 88.61           C  
ATOM   3193  CB  TYR C 109      20.699 -18.049 -19.497  1.00 88.61           C  
ATOM   3194  O   TYR C 109      19.959 -16.680 -16.511  1.00 88.61           O  
ATOM   3195  CG  TYR C 109      19.722 -19.037 -18.907  1.00 88.61           C  
ATOM   3196  CD1 TYR C 109      20.161 -20.082 -18.098  1.00 88.61           C  
ATOM   3197  CD2 TYR C 109      18.358 -18.927 -19.158  1.00 88.61           C  
ATOM   3198  CE1 TYR C 109      19.264 -20.996 -17.554  1.00 88.61           C  
ATOM   3199  CE2 TYR C 109      17.452 -19.835 -18.619  1.00 88.61           C  
ATOM   3200  OH  TYR C 109      17.022 -21.765 -17.283  1.00 88.61           O  
ATOM   3201  CZ  TYR C 109      17.914 -20.864 -17.819  1.00 88.61           C  
ATOM   3202  N   ARG C 110      22.089 -17.197 -16.844  1.00 87.88           N  
ATOM   3203  CA  ARG C 110      22.353 -17.519 -15.446  1.00 87.88           C  
ATOM   3204  C   ARG C 110      22.137 -16.302 -14.553  1.00 87.88           C  
ATOM   3205  CB  ARG C 110      23.779 -18.048 -15.275  1.00 87.88           C  
ATOM   3206  O   ARG C 110      21.474 -16.395 -13.517  1.00 87.88           O  
ATOM   3207  CG  ARG C 110      23.961 -19.487 -15.729  1.00 87.88           C  
ATOM   3208  CD  ARG C 110      25.234 -20.100 -15.163  1.00 87.88           C  
ATOM   3209  NE  ARG C 110      25.414 -21.478 -15.611  1.00 87.88           N  
ATOM   3210  NH1 ARG C 110      24.951 -22.425 -13.555  1.00 87.88           N  
ATOM   3211  NH2 ARG C 110      25.463 -23.759 -15.348  1.00 87.88           N  
ATOM   3212  CZ  ARG C 110      25.276 -22.551 -14.837  1.00 87.88           C  
ATOM   3213  N   PRO C 111      22.680 -15.151 -14.975  1.00 92.73           N  
ATOM   3214  CA  PRO C 111      22.415 -13.960 -14.164  1.00 92.73           C  
ATOM   3215  C   PRO C 111      20.933 -13.596 -14.117  1.00 92.73           C  
ATOM   3216  CB  PRO C 111      23.224 -12.868 -14.868  1.00 92.73           C  
ATOM   3217  O   PRO C 111      20.450 -13.089 -13.102  1.00 92.73           O  
ATOM   3218  CG  PRO C 111      24.282 -13.603 -15.625  1.00 92.73           C  
ATOM   3219  CD  PRO C 111      23.750 -14.959 -15.991  1.00 92.73           C  
ATOM   3220  N   LEU C 112      20.222 -13.798 -15.177  1.00 94.40           N  
ATOM   3221  CA  LEU C 112      18.791 -13.521 -15.224  1.00 94.40           C  
ATOM   3222  C   LEU C 112      18.028 -14.441 -14.277  1.00 94.40           C  
ATOM   3223  CB  LEU C 112      18.259 -13.682 -16.650  1.00 94.40           C  
ATOM   3224  O   LEU C 112      17.042 -14.028 -13.662  1.00 94.40           O  
ATOM   3225  CG  LEU C 112      18.600 -12.560 -17.632  1.00 94.40           C  
ATOM   3226  CD1 LEU C 112      18.158 -12.936 -19.042  1.00 94.40           C  
ATOM   3227  CD2 LEU C 112      17.951 -11.251 -17.194  1.00 94.40           C  
ATOM   3228  N   CYS C 113      18.500 -15.674 -14.172  1.00 93.19           N  
ATOM   3229  CA  CYS C 113      17.890 -16.622 -13.247  1.00 93.19           C  
ATOM   3230  C   CYS C 113      18.095 -16.184 -11.802  1.00 93.19           C  
ATOM   3231  CB  CYS C 113      18.471 -18.021 -13.453  1.00 93.19           C  
ATOM   3232  O   CYS C 113      17.168 -16.246 -10.993  1.00 93.19           O  
ATOM   3233  SG  CYS C 113      17.952 -18.805 -14.996  1.00 93.19           S  
ATOM   3234  N   ARG C 114      19.270 -15.716 -11.480  1.00 94.55           N  
ATOM   3235  CA  ARG C 114      19.581 -15.234 -10.138  1.00 94.55           C  
ATOM   3236  C   ARG C 114      18.756 -13.998  -9.796  1.00 94.55           C  
ATOM   3237  CB  ARG C 114      21.074 -14.919 -10.013  1.00 94.55           C  
ATOM   3238  O   ARG C 114      18.241 -13.878  -8.682  1.00 94.55           O  
ATOM   3239  CG  ARG C 114      21.965 -16.150 -10.011  1.00 94.55           C  
ATOM   3240  CD  ARG C 114      23.429 -15.787  -9.803  1.00 94.55           C  
ATOM   3241  NE  ARG C 114      24.319 -16.846 -10.270  1.00 94.55           N  
ATOM   3242  NH1 ARG C 114      26.170 -15.480 -10.482  1.00 94.55           N  
ATOM   3243  NH2 ARG C 114      26.319 -17.709 -10.998  1.00 94.55           N  
ATOM   3244  CZ  ARG C 114      25.601 -16.676 -10.582  1.00 94.55           C  
ATOM   3245  N   LEU C 115      18.618 -13.159 -10.802  1.00 97.67           N  
ATOM   3246  CA  LEU C 115      17.823 -11.950 -10.615  1.00 97.67           C  
ATOM   3247  C   LEU C 115      16.352 -12.294 -10.407  1.00 97.67           C  
ATOM   3248  CB  LEU C 115      17.976 -11.016 -11.819  1.00 97.67           C  
ATOM   3249  O   LEU C 115      15.696 -11.728  -9.530  1.00 97.67           O  
ATOM   3250  CG  LEU C 115      17.225  -9.686 -11.745  1.00 97.67           C  
ATOM   3251  CD1 LEU C 115      17.673  -8.891 -10.523  1.00 97.67           C  
ATOM   3252  CD2 LEU C 115      17.438  -8.880 -13.022  1.00 97.67           C  
ATOM   3253  N   ASN C 116      15.877 -13.185 -11.216  1.00 97.63           N  
ATOM   3254  CA  ASN C 116      14.494 -13.634 -11.093  1.00 97.63           C  
ATOM   3255  C   ASN C 116      14.210 -14.199  -9.704  1.00 97.63           C  
ATOM   3256  CB  ASN C 116      14.170 -14.675 -12.166  1.00 97.63           C  
ATOM   3257  O   ASN C 116      13.189 -13.874  -9.095  1.00 97.63           O  
ATOM   3258  CG  ASN C 116      12.698 -15.036 -12.205  1.00 97.63           C  
ATOM   3259  ND2 ASN C 116      11.938 -14.333 -13.036  1.00 97.63           N  
ATOM   3260  OD1 ASN C 116      12.248 -15.937 -11.493  1.00 97.63           O  
ATOM   3261  N   PHE C 117      15.106 -15.027  -9.194  1.00 97.40           N  
ATOM   3262  CA  PHE C 117      14.979 -15.601  -7.860  1.00 97.40           C  
ATOM   3263  C   PHE C 117      15.012 -14.511  -6.796  1.00 97.40           C  
ATOM   3264  CB  PHE C 117      16.095 -16.619  -7.603  1.00 97.40           C  
ATOM   3265  O   PHE C 117      14.193 -14.511  -5.874  1.00 97.40           O  
ATOM   3266  CG  PHE C 117      16.083 -17.196  -6.213  1.00 97.40           C  
ATOM   3267  CD1 PHE C 117      17.051 -16.832  -5.286  1.00 97.40           C  
ATOM   3268  CD2 PHE C 117      15.102 -18.103  -5.834  1.00 97.40           C  
ATOM   3269  CE1 PHE C 117      17.042 -17.364  -3.999  1.00 97.40           C  
ATOM   3270  CE2 PHE C 117      15.086 -18.639  -4.550  1.00 97.40           C  
ATOM   3271  CZ  PHE C 117      16.058 -18.269  -3.634  1.00 97.40           C  
ATOM   3272  N   GLY C 118      15.938 -13.576  -6.921  1.00 98.30           N  
ATOM   3273  CA  GLY C 118      16.024 -12.455  -5.999  1.00 98.30           C  
ATOM   3274  C   GLY C 118      14.754 -11.626  -5.948  1.00 98.30           C  
ATOM   3275  O   GLY C 118      14.277 -11.277  -4.866  1.00 98.30           O  
ATOM   3276  N   LEU C 119      14.179 -11.329  -7.094  1.00 98.68           N  
ATOM   3277  CA  LEU C 119      12.948 -10.548  -7.169  1.00 98.68           C  
ATOM   3278  C   LEU C 119      11.794 -11.287  -6.499  1.00 98.68           C  
ATOM   3279  CB  LEU C 119      12.596 -10.240  -8.626  1.00 98.68           C  
ATOM   3280  O   LEU C 119      10.966 -10.672  -5.825  1.00 98.68           O  
ATOM   3281  CG  LEU C 119      13.449  -9.177  -9.320  1.00 98.68           C  
ATOM   3282  CD1 LEU C 119      13.122  -9.124 -10.809  1.00 98.68           C  
ATOM   3283  CD2 LEU C 119      13.235  -7.813  -8.671  1.00 98.68           C  
ATOM   3284  N   ASN C 120      11.769 -12.550  -6.699  1.00 98.22           N  
ATOM   3285  CA  ASN C 120      10.734 -13.367  -6.075  1.00 98.22           C  
ATOM   3286  C   ASN C 120      10.847 -13.348  -4.553  1.00 98.22           C  
ATOM   3287  CB  ASN C 120      10.797 -14.804  -6.594  1.00 98.22           C  
ATOM   3288  O   ASN C 120       9.840 -13.235  -3.853  1.00 98.22           O  
ATOM   3289  CG  ASN C 120       9.501 -15.561  -6.380  1.00 98.22           C  
ATOM   3290  ND2 ASN C 120       9.356 -16.693  -7.058  1.00 98.22           N  
ATOM   3291  OD1 ASN C 120       8.637 -15.130  -5.612  1.00 98.22           O  
ATOM   3292  N   VAL C 121      12.035 -13.461  -4.040  1.00 97.97           N  
ATOM   3293  CA  VAL C 121      12.286 -13.435  -2.603  1.00 97.97           C  
ATOM   3294  C   VAL C 121      11.905 -12.069  -2.037  1.00 97.97           C  
ATOM   3295  CB  VAL C 121      13.763 -13.754  -2.279  1.00 97.97           C  
ATOM   3296  O   VAL C 121      11.213 -11.982  -1.020  1.00 97.97           O  
ATOM   3297  CG1 VAL C 121      14.075 -13.437  -0.817  1.00 97.97           C  
ATOM   3298  CG2 VAL C 121      14.072 -15.217  -2.589  1.00 97.97           C  
ATOM   3299  N   VAL C 122      12.289 -11.023  -2.701  1.00 98.45           N  
ATOM   3300  CA  VAL C 122      11.989  -9.664  -2.262  1.00 98.45           C  
ATOM   3301  C   VAL C 122      10.480  -9.431  -2.294  1.00 98.45           C  
ATOM   3302  CB  VAL C 122      12.710  -8.613  -3.136  1.00 98.45           C  
ATOM   3303  O   VAL C 122       9.924  -8.798  -1.394  1.00 98.45           O  
ATOM   3304  CG1 VAL C 122      12.219  -7.205  -2.803  1.00 98.45           C  
ATOM   3305  CG2 VAL C 122      14.223  -8.713  -2.951  1.00 98.45           C  
ATOM   3306  N   GLU C 123       9.877  -9.887  -3.319  1.00 98.41           N  
ATOM   3307  CA  GLU C 123       8.425  -9.785  -3.419  1.00 98.41           C  
ATOM   3308  C   GLU C 123       7.743 -10.390  -2.196  1.00 98.41           C  
ATOM   3309  CB  GLU C 123       7.924 -10.471  -4.693  1.00 98.41           C  
ATOM   3310  O   GLU C 123       6.844  -9.779  -1.614  1.00 98.41           O  
ATOM   3311  CG  GLU C 123       6.408 -10.499  -4.821  1.00 98.41           C  
ATOM   3312  CD  GLU C 123       5.918 -11.392  -5.950  1.00 98.41           C  
ATOM   3313  OE1 GLU C 123       4.694 -11.643  -6.038  1.00 98.41           O  
ATOM   3314  OE2 GLU C 123       6.764 -11.846  -6.752  1.00 98.41           O  
ATOM   3315  N   ASN C 124       8.194 -11.575  -1.779  1.00 97.38           N  
ATOM   3316  CA  ASN C 124       7.597 -12.275  -0.647  1.00 97.38           C  
ATOM   3317  C   ASN C 124       7.893 -11.565   0.671  1.00 97.38           C  
ATOM   3318  CB  ASN C 124       8.087 -13.723  -0.591  1.00 97.38           C  
ATOM   3319  O   ASN C 124       7.013 -11.435   1.523  1.00 97.38           O  
ATOM   3320  CG  ASN C 124       7.434 -14.602  -1.641  1.00 97.38           C  
ATOM   3321  ND2 ASN C 124       8.236 -15.420  -2.312  1.00 97.38           N  
ATOM   3322  OD1 ASN C 124       6.219 -14.545  -1.847  1.00 97.38           O  
ATOM   3323  N   LEU C 125       9.093 -11.041   0.811  1.00 98.21           N  
ATOM   3324  CA  LEU C 125       9.459 -10.307   2.017  1.00 98.21           C  
ATOM   3325  C   LEU C 125       8.675  -9.003   2.119  1.00 98.21           C  
ATOM   3326  CB  LEU C 125      10.962 -10.015   2.031  1.00 98.21           C  
ATOM   3327  O   LEU C 125       8.188  -8.650   3.196  1.00 98.21           O  
ATOM   3328  CG  LEU C 125      11.884 -11.215   2.248  1.00 98.21           C  
ATOM   3329  CD1 LEU C 125      13.342 -10.801   2.082  1.00 98.21           C  
ATOM   3330  CD2 LEU C 125      11.651 -11.826   3.626  1.00 98.21           C  
ATOM   3331  N   ALA C 126       8.575  -8.321   1.030  1.00 98.14           N  
ATOM   3332  CA  ALA C 126       7.818  -7.072   1.003  1.00 98.14           C  
ATOM   3333  C   ALA C 126       6.351  -7.312   1.345  1.00 98.14           C  
ATOM   3334  CB  ALA C 126       7.940  -6.405  -0.365  1.00 98.14           C  
ATOM   3335  O   ALA C 126       5.724  -6.497   2.026  1.00 98.14           O  
ATOM   3336  N   LEU C 127       5.777  -8.405   0.884  1.00 97.21           N  
ATOM   3337  CA  LEU C 127       4.400  -8.760   1.209  1.00 97.21           C  
ATOM   3338  C   LEU C 127       4.234  -8.984   2.708  1.00 97.21           C  
ATOM   3339  CB  LEU C 127       3.976 -10.017   0.443  1.00 97.21           C  
ATOM   3340  O   LEU C 127       3.240  -8.555   3.298  1.00 97.21           O  
ATOM   3341  CG  LEU C 127       2.546 -10.505   0.681  1.00 97.21           C  
ATOM   3342  CD1 LEU C 127       1.543  -9.447   0.231  1.00 97.21           C  
ATOM   3343  CD2 LEU C 127       2.303 -11.823  -0.046  1.00 97.21           C  
ATOM   3344  N   LEU C 128       5.219  -9.615   3.317  1.00 97.48           N  
ATOM   3345  CA  LEU C 128       5.173  -9.853   4.756  1.00 97.48           C  
ATOM   3346  C   LEU C 128       5.208  -8.538   5.526  1.00 97.48           C  
ATOM   3347  CB  LEU C 128       6.341 -10.743   5.189  1.00 97.48           C  
ATOM   3348  O   LEU C 128       4.417  -8.332   6.449  1.00 97.48           O  
ATOM   3349  CG  LEU C 128       6.212 -12.234   4.870  1.00 97.48           C  
ATOM   3350  CD1 LEU C 128       7.510 -12.961   5.205  1.00 97.48           C  
ATOM   3351  CD2 LEU C 128       5.039 -12.844   5.630  1.00 97.48           C  
ATOM   3352  N   VAL C 129       6.060  -7.658   5.073  1.00 96.48           N  
ATOM   3353  CA  VAL C 129       6.186  -6.373   5.752  1.00 96.48           C  
ATOM   3354  C   VAL C 129       4.889  -5.581   5.605  1.00 96.48           C  
ATOM   3355  CB  VAL C 129       7.375  -5.554   5.201  1.00 96.48           C  
ATOM   3356  O   VAL C 129       4.358  -5.059   6.589  1.00 96.48           O  
ATOM   3357  CG1 VAL C 129       7.399  -4.156   5.815  1.00 96.48           C  
ATOM   3358  CG2 VAL C 129       8.692  -6.281   5.467  1.00 96.48           C  
ATOM   3359  N   LEU C 130       4.386  -5.606   4.408  1.00 93.84           N  
ATOM   3360  CA  LEU C 130       3.190  -4.804   4.172  1.00 93.84           C  
ATOM   3361  C   LEU C 130       1.979  -5.417   4.866  1.00 93.84           C  
ATOM   3362  CB  LEU C 130       2.921  -4.674   2.670  1.00 93.84           C  
ATOM   3363  O   LEU C 130       1.022  -4.711   5.192  1.00 93.84           O  
ATOM   3364  CG  LEU C 130       1.573  -4.070   2.273  1.00 93.84           C  
ATOM   3365  CD1 LEU C 130       1.707  -2.566   2.063  1.00 93.84           C  
ATOM   3366  CD2 LEU C 130       1.033  -4.746   1.017  1.00 93.84           C  
ATOM   3367  N   THR C 131       2.031  -6.681   5.195  1.00 94.17           N  
ATOM   3368  CA  THR C 131       0.962  -7.376   5.904  1.00 94.17           C  
ATOM   3369  C   THR C 131       1.030  -7.088   7.401  1.00 94.17           C  
ATOM   3370  CB  THR C 131       1.031  -8.896   5.667  1.00 94.17           C  
ATOM   3371  O   THR C 131       0.006  -6.820   8.034  1.00 94.17           O  
ATOM   3372  CG2 THR C 131      -0.021  -9.629   6.493  1.00 94.17           C  
ATOM   3373  OG1 THR C 131       0.807  -9.168   4.278  1.00 94.17           O  
ATOM   3374  N   TYR C 132       2.212  -7.007   7.991  1.00 94.03           N  
ATOM   3375  CA  TYR C 132       2.342  -6.953   9.443  1.00 94.03           C  
ATOM   3376  C   TYR C 132       2.538  -5.519   9.920  1.00 94.03           C  
ATOM   3377  CB  TYR C 132       3.512  -7.824   9.911  1.00 94.03           C  
ATOM   3378  O   TYR C 132       2.451  -5.240  11.118  1.00 94.03           O  
ATOM   3379  CG  TYR C 132       3.183  -9.295   9.984  1.00 94.03           C  
ATOM   3380  CD1 TYR C 132       2.427  -9.809  11.035  1.00 94.03           C  
ATOM   3381  CD2 TYR C 132       3.628 -10.175   9.003  1.00 94.03           C  
ATOM   3382  CE1 TYR C 132       2.123 -11.164  11.107  1.00 94.03           C  
ATOM   3383  CE2 TYR C 132       3.330 -11.532   9.065  1.00 94.03           C  
ATOM   3384  OH  TYR C 132       2.279 -13.359  10.185  1.00 94.03           O  
ATOM   3385  CZ  TYR C 132       2.578 -12.016  10.119  1.00 94.03           C  
ATOM   3386  N   VAL C 133       2.787  -4.642   8.944  1.00 90.09           N  
ATOM   3387  CA  VAL C 133       2.788  -3.215   9.250  1.00 90.09           C  
ATOM   3388  C   VAL C 133       1.642  -2.527   8.511  1.00 90.09           C  
ATOM   3389  CB  VAL C 133       4.135  -2.555   8.878  1.00 90.09           C  
ATOM   3390  O   VAL C 133       1.757  -2.222   7.322  1.00 90.09           O  
ATOM   3391  CG1 VAL C 133       4.130  -1.073   9.246  1.00 90.09           C  
ATOM   3392  CG2 VAL C 133       5.291  -3.277   9.568  1.00 90.09           C  
ATOM   3393  N   SER C 134       0.568  -2.186   9.219  1.00 81.77           N  
ATOM   3394  CA  SER C 134      -0.606  -1.577   8.603  1.00 81.77           C  
ATOM   3395  C   SER C 134      -0.400  -0.082   8.379  1.00 81.77           C  
ATOM   3396  CB  SER C 134      -1.846  -1.805   9.468  1.00 81.77           C  
ATOM   3397  O   SER C 134       0.489   0.524   8.980  1.00 81.77           O  
ATOM   3398  OG  SER C 134      -1.817  -0.976  10.618  1.00 81.77           O  
ATOM   3399  N   SER C 135      -1.286   0.463   7.500  1.00 76.54           N  
ATOM   3400  CA  SER C 135      -1.205   1.887   7.195  1.00 76.54           C  
ATOM   3401  C   SER C 135      -1.587   2.734   8.405  1.00 76.54           C  
ATOM   3402  CB  SER C 135      -2.111   2.235   6.013  1.00 76.54           C  
ATOM   3403  O   SER C 135      -1.115   3.864   8.552  1.00 76.54           O  
ATOM   3404  OG  SER C 135      -3.450   1.854   6.276  1.00 76.54           O  
ATOM   3405  N   SER C 136      -2.384   2.189   9.268  1.00 64.81           N  
ATOM   3406  CA  SER C 136      -2.804   2.905  10.469  1.00 64.81           C  
ATOM   3407  C   SER C 136      -1.691   2.938  11.510  1.00 64.81           C  
ATOM   3408  CB  SER C 136      -4.055   2.260  11.067  1.00 64.81           C  
ATOM   3409  O   SER C 136      -1.617   3.866  12.318  1.00 64.81           O  
ATOM   3410  OG  SER C 136      -3.848   0.876  11.294  1.00 64.81           O  
ATOM   3411  N   GLU C 137      -0.766   1.894  11.504  1.00 70.99           N  
ATOM   3412  CA  GLU C 137       0.347   1.811  12.445  1.00 70.99           C  
ATOM   3413  C   GLU C 137       1.515   2.685  11.998  1.00 70.99           C  
ATOM   3414  CB  GLU C 137       0.807   0.360  12.606  1.00 70.99           C  
ATOM   3415  O   GLU C 137       2.038   3.480  12.781  1.00 70.99           O  
ATOM   3416  CG  GLU C 137      -0.239  -0.552  13.231  1.00 70.99           C  
ATOM   3417  CD  GLU C 137       0.162  -2.018  13.225  1.00 70.99           C  
ATOM   3418  OE1 GLU C 137      -0.107  -2.725  14.222  1.00 70.99           O  
ATOM   3419  OE2 GLU C 137       0.752  -2.463  12.215  1.00 70.99           O  
ATOM   3420  N   ASP C 138       1.931   2.471  10.762  1.00 75.19           N  
ATOM   3421  CA  ASP C 138       3.001   3.247  10.143  1.00 75.19           C  
ATOM   3422  C   ASP C 138       2.792   3.367   8.635  1.00 75.19           C  
ATOM   3423  CB  ASP C 138       4.362   2.613  10.436  1.00 75.19           C  
ATOM   3424  O   ASP C 138       3.192   2.483   7.875  1.00 75.19           O  
ATOM   3425  CG  ASP C 138       5.527   3.537  10.127  1.00 75.19           C  
ATOM   3426  OD1 ASP C 138       5.415   4.371   9.202  1.00 75.19           O  
ATOM   3427  OD2 ASP C 138       6.567   3.429  10.812  1.00 75.19           O  
ATOM   3428  N   PHE C 139       2.322   4.510   8.221  1.00 73.64           N  
ATOM   3429  CA  PHE C 139       1.941   4.729   6.831  1.00 73.64           C  
ATOM   3430  C   PHE C 139       3.164   4.691   5.922  1.00 73.64           C  
ATOM   3431  CB  PHE C 139       1.214   6.069   6.676  1.00 73.64           C  
ATOM   3432  O   PHE C 139       3.116   4.117   4.832  1.00 73.64           O  
ATOM   3433  CG  PHE C 139       0.846   6.399   5.255  1.00 73.64           C  
ATOM   3434  CD1 PHE C 139       1.627   7.269   4.504  1.00 73.64           C  
ATOM   3435  CD2 PHE C 139      -0.282   5.839   4.669  1.00 73.64           C  
ATOM   3436  CE1 PHE C 139       1.289   7.576   3.188  1.00 73.64           C  
ATOM   3437  CE2 PHE C 139      -0.626   6.141   3.355  1.00 73.64           C  
ATOM   3438  CZ  PHE C 139       0.160   7.011   2.616  1.00 73.64           C  
ATOM   3439  N   THR C 140       4.248   5.244   6.373  1.00 75.80           N  
ATOM   3440  CA  THR C 140       5.451   5.369   5.558  1.00 75.80           C  
ATOM   3441  C   THR C 140       6.042   3.995   5.253  1.00 75.80           C  
ATOM   3442  CB  THR C 140       6.510   6.243   6.256  1.00 75.80           C  
ATOM   3443  O   THR C 140       6.376   3.698   4.104  1.00 75.80           O  
ATOM   3444  CG2 THR C 140       6.072   7.703   6.305  1.00 75.80           C  
ATOM   3445  OG1 THR C 140       6.707   5.768   7.593  1.00 75.80           O  
ATOM   3446  N   ILE C 141       6.159   3.183   6.273  1.00 82.55           N  
ATOM   3447  CA  ILE C 141       6.711   1.845   6.089  1.00 82.55           C  
ATOM   3448  C   ILE C 141       5.779   1.019   5.206  1.00 82.55           C  
ATOM   3449  CB  ILE C 141       6.937   1.135   7.442  1.00 82.55           C  
ATOM   3450  O   ILE C 141       6.233   0.310   4.304  1.00 82.55           O  
ATOM   3451  CG1 ILE C 141       8.073   1.812   8.218  1.00 82.55           C  
ATOM   3452  CG2 ILE C 141       7.230  -0.353   7.229  1.00 82.55           C  
ATOM   3453  CD1 ILE C 141       8.260   1.279   9.632  1.00 82.55           C  
ATOM   3454  N   HIS C 142       4.483   1.138   5.488  1.00 86.85           N  
ATOM   3455  CA  HIS C 142       3.497   0.400   4.706  1.00 86.85           C  
ATOM   3456  C   HIS C 142       3.551   0.797   3.235  1.00 86.85           C  
ATOM   3457  CB  HIS C 142       2.090   0.632   5.261  1.00 86.85           C  
ATOM   3458  O   HIS C 142       3.606  -0.067   2.356  1.00 86.85           O  
ATOM   3459  CG  HIS C 142       1.039  -0.202   4.601  1.00 86.85           C  
ATOM   3460  CD2 HIS C 142       0.264   0.039   3.518  1.00 86.85           C  
ATOM   3461  ND1 HIS C 142       0.685  -1.452   5.059  1.00 86.85           N  
ATOM   3462  CE1 HIS C 142      -0.265  -1.946   4.283  1.00 86.85           C  
ATOM   3463  NE2 HIS C 142      -0.539  -1.061   3.340  1.00 86.85           N  
ATOM   3464  N   GLU C 143       3.578   2.084   2.931  1.00 87.83           N  
ATOM   3465  CA  GLU C 143       3.608   2.584   1.560  1.00 87.83           C  
ATOM   3466  C   GLU C 143       4.868   2.124   0.832  1.00 87.83           C  
ATOM   3467  CB  GLU C 143       3.519   4.112   1.542  1.00 87.83           C  
ATOM   3468  O   GLU C 143       4.803   1.690  -0.320  1.00 87.83           O  
ATOM   3469  CG  GLU C 143       3.484   4.710   0.143  1.00 87.83           C  
ATOM   3470  CD  GLU C 143       3.437   6.230   0.141  1.00 87.83           C  
ATOM   3471  OE1 GLU C 143       2.773   6.815  -0.744  1.00 87.83           O  
ATOM   3472  OE2 GLU C 143       4.070   6.840   1.031  1.00 87.83           O  
ATOM   3473  N   ASN C 144       6.040   2.259   1.466  1.00 92.15           N  
ATOM   3474  CA  ASN C 144       7.296   1.835   0.857  1.00 92.15           C  
ATOM   3475  C   ASN C 144       7.316   0.331   0.602  1.00 92.15           C  
ATOM   3476  CB  ASN C 144       8.482   2.241   1.734  1.00 92.15           C  
ATOM   3477  O   ASN C 144       7.811  -0.121  -0.432  1.00 92.15           O  
ATOM   3478  CG  ASN C 144       8.764   3.730   1.683  1.00 92.15           C  
ATOM   3479  ND2 ASN C 144       9.408   4.247   2.723  1.00 92.15           N  
ATOM   3480  OD1 ASN C 144       8.406   4.409   0.718  1.00 92.15           O  
ATOM   3481  N   ALA C 145       6.812  -0.437   1.547  1.00 95.64           N  
ATOM   3482  CA  ALA C 145       6.723  -1.883   1.364  1.00 95.64           C  
ATOM   3483  C   ALA C 145       5.834  -2.232   0.174  1.00 95.64           C  
ATOM   3484  CB  ALA C 145       6.194  -2.548   2.633  1.00 95.64           C  
ATOM   3485  O   ALA C 145       6.138  -3.152  -0.588  1.00 95.64           O  
ATOM   3486  N   PHE C 146       4.742  -1.509   0.024  1.00 95.18           N  
ATOM   3487  CA  PHE C 146       3.842  -1.706  -1.106  1.00 95.18           C  
ATOM   3488  C   PHE C 146       4.561  -1.443  -2.423  1.00 95.18           C  
ATOM   3489  CB  PHE C 146       2.618  -0.793  -0.985  1.00 95.18           C  
ATOM   3490  O   PHE C 146       4.454  -2.233  -3.364  1.00 95.18           O  
ATOM   3491  CG  PHE C 146       1.633  -0.945  -2.112  1.00 95.18           C  
ATOM   3492  CD1 PHE C 146       1.526   0.031  -3.096  1.00 95.18           C  
ATOM   3493  CD2 PHE C 146       0.814  -2.064  -2.189  1.00 95.18           C  
ATOM   3494  CE1 PHE C 146       0.615  -0.107  -4.141  1.00 95.18           C  
ATOM   3495  CE2 PHE C 146      -0.098  -2.209  -3.230  1.00 95.18           C  
ATOM   3496  CZ  PHE C 146      -0.197  -1.229  -4.204  1.00 95.18           C  
ATOM   3497  N   ILE C 147       5.312  -0.384  -2.497  1.00 94.88           N  
ATOM   3498  CA  ILE C 147       6.055  -0.009  -3.695  1.00 94.88           C  
ATOM   3499  C   ILE C 147       7.059  -1.106  -4.043  1.00 94.88           C  
ATOM   3500  CB  ILE C 147       6.781   1.343  -3.511  1.00 94.88           C  
ATOM   3501  O   ILE C 147       7.143  -1.537  -5.196  1.00 94.88           O  
ATOM   3502  CG1 ILE C 147       5.764   2.486  -3.421  1.00 94.88           C  
ATOM   3503  CG2 ILE C 147       7.775   1.582  -4.650  1.00 94.88           C  
ATOM   3504  CD1 ILE C 147       6.370   3.823  -3.014  1.00 94.88           C  
ATOM   3505  N   VAL C 148       7.749  -1.564  -3.103  1.00 98.48           N  
ATOM   3506  CA  VAL C 148       8.743  -2.611  -3.316  1.00 98.48           C  
ATOM   3507  C   VAL C 148       8.052  -3.898  -3.760  1.00 98.48           C  
ATOM   3508  CB  VAL C 148       9.578  -2.867  -2.041  1.00 98.48           C  
ATOM   3509  O   VAL C 148       8.540  -4.596  -4.652  1.00 98.48           O  
ATOM   3510  CG1 VAL C 148      10.490  -4.078  -2.228  1.00 98.48           C  
ATOM   3511  CG2 VAL C 148      10.396  -1.628  -1.682  1.00 98.48           C  
ATOM   3512  N   PHE C 149       6.930  -4.209  -3.168  1.00 98.42           N  
ATOM   3513  CA  PHE C 149       6.162  -5.394  -3.534  1.00 98.42           C  
ATOM   3514  C   PHE C 149       5.759  -5.344  -5.003  1.00 98.42           C  
ATOM   3515  CB  PHE C 149       4.917  -5.522  -2.652  1.00 98.42           C  
ATOM   3516  O   PHE C 149       6.005  -6.292  -5.752  1.00 98.42           O  
ATOM   3517  CG  PHE C 149       3.968  -6.603  -3.094  1.00 98.42           C  
ATOM   3518  CD1 PHE C 149       2.777  -6.283  -3.735  1.00 98.42           C  
ATOM   3519  CD2 PHE C 149       4.267  -7.940  -2.870  1.00 98.42           C  
ATOM   3520  CE1 PHE C 149       1.897  -7.281  -4.145  1.00 98.42           C  
ATOM   3521  CE2 PHE C 149       3.393  -8.944  -3.278  1.00 98.42           C  
ATOM   3522  CZ  PHE C 149       2.208  -8.612  -3.914  1.00 98.42           C  
ATOM   3523  N   ILE C 150       5.200  -4.216  -5.392  1.00 98.19           N  
ATOM   3524  CA  ILE C 150       4.701  -4.072  -6.756  1.00 98.19           C  
ATOM   3525  C   ILE C 150       5.870  -4.097  -7.738  1.00 98.19           C  
ATOM   3526  CB  ILE C 150       3.886  -2.771  -6.925  1.00 98.19           C  
ATOM   3527  O   ILE C 150       5.817  -4.787  -8.758  1.00 98.19           O  
ATOM   3528  CG1 ILE C 150       2.549  -2.878  -6.182  1.00 98.19           C  
ATOM   3529  CG2 ILE C 150       3.665  -2.461  -8.408  1.00 98.19           C  
ATOM   3530  CD1 ILE C 150       1.609  -3.933  -6.748  1.00 98.19           C  
ATOM   3531  N   ALA C 151       6.957  -3.408  -7.449  1.00 98.48           N  
ATOM   3532  CA  ALA C 151       8.116  -3.348  -8.336  1.00 98.48           C  
ATOM   3533  C   ALA C 151       8.749  -4.726  -8.506  1.00 98.48           C  
ATOM   3534  CB  ALA C 151       9.146  -2.356  -7.800  1.00 98.48           C  
ATOM   3535  O   ALA C 151       9.043  -5.147  -9.627  1.00 98.48           O  
ATOM   3536  N   SER C 152       8.939  -5.360  -7.420  1.00 98.69           N  
ATOM   3537  CA  SER C 152       9.533  -6.692  -7.469  1.00 98.69           C  
ATOM   3538  C   SER C 152       8.603  -7.688  -8.154  1.00 98.69           C  
ATOM   3539  CB  SER C 152       9.870  -7.182  -6.060  1.00 98.69           C  
ATOM   3540  O   SER C 152       9.058  -8.564  -8.893  1.00 98.69           O  
ATOM   3541  OG  SER C 152       8.700  -7.269  -5.265  1.00 98.69           O  
ATOM   3542  N   SER C 153       7.290  -7.593  -7.935  1.00 98.40           N  
ATOM   3543  CA  SER C 153       6.308  -8.484  -8.544  1.00 98.40           C  
ATOM   3544  C   SER C 153       6.262  -8.305 -10.057  1.00 98.40           C  
ATOM   3545  CB  SER C 153       4.920  -8.237  -7.951  1.00 98.40           C  
ATOM   3546  O   SER C 153       6.295  -9.285 -10.805  1.00 98.40           O  
ATOM   3547  OG  SER C 153       3.946  -9.033  -8.604  1.00 98.40           O  
ATOM   3548  N   LEU C 154       6.207  -7.089 -10.510  1.00 98.66           N  
ATOM   3549  CA  LEU C 154       6.188  -6.809 -11.942  1.00 98.66           C  
ATOM   3550  C   LEU C 154       7.491  -7.251 -12.600  1.00 98.66           C  
ATOM   3551  CB  LEU C 154       5.957  -5.317 -12.193  1.00 98.66           C  
ATOM   3552  O   LEU C 154       7.475  -7.841 -13.683  1.00 98.66           O  
ATOM   3553  CG  LEU C 154       4.525  -4.811 -12.005  1.00 98.66           C  
ATOM   3554  CD1 LEU C 154       4.489  -3.288 -12.062  1.00 98.66           C  
ATOM   3555  CD2 LEU C 154       3.603  -5.413 -13.061  1.00 98.66           C  
ATOM   3556  N   GLY C 155       8.609  -6.942 -11.903  1.00 98.75           N  
ATOM   3557  CA  GLY C 155       9.899  -7.393 -12.400  1.00 98.75           C  
ATOM   3558  C   GLY C 155      10.007  -8.903 -12.498  1.00 98.75           C  
ATOM   3559  O   GLY C 155      10.492  -9.432 -13.500  1.00 98.75           O  
ATOM   3560  N   HIS C 156       9.549  -9.571 -11.485  1.00 98.63           N  
ATOM   3561  CA  HIS C 156       9.569 -11.029 -11.465  1.00 98.63           C  
ATOM   3562  C   HIS C 156       8.731 -11.608 -12.600  1.00 98.63           C  
ATOM   3563  CB  HIS C 156       9.062 -11.553 -10.119  1.00 98.63           C  
ATOM   3564  O   HIS C 156       9.176 -12.519 -13.303  1.00 98.63           O  
ATOM   3565  CG  HIS C 156       8.872 -13.036 -10.086  1.00 98.63           C  
ATOM   3566  CD2 HIS C 156       9.756 -14.041  -9.882  1.00 98.63           C  
ATOM   3567  ND1 HIS C 156       7.646 -13.634 -10.283  1.00 98.63           N  
ATOM   3568  CE1 HIS C 156       7.784 -14.946 -10.199  1.00 98.63           C  
ATOM   3569  NE2 HIS C 156       9.055 -15.220  -9.957  1.00 98.63           N  
ATOM   3570  N   MET C 157       7.532 -11.139 -12.769  1.00 98.48           N  
ATOM   3571  CA  MET C 157       6.644 -11.619 -13.824  1.00 98.48           C  
ATOM   3572  C   MET C 157       7.260 -11.390 -15.200  1.00 98.48           C  
ATOM   3573  CB  MET C 157       5.283 -10.926 -13.738  1.00 98.48           C  
ATOM   3574  O   MET C 157       7.215 -12.272 -16.059  1.00 98.48           O  
ATOM   3575  CG  MET C 157       4.435 -11.383 -12.562  1.00 98.48           C  
ATOM   3576  SD  MET C 157       2.763 -10.629 -12.565  1.00 98.48           S  
ATOM   3577  CE  MET C 157       3.139  -9.012 -11.834  1.00 98.48           C  
ATOM   3578  N   LEU C 158       7.808 -10.251 -15.389  1.00 98.35           N  
ATOM   3579  CA  LEU C 158       8.448  -9.918 -16.657  1.00 98.35           C  
ATOM   3580  C   LEU C 158       9.620 -10.853 -16.936  1.00 98.35           C  
ATOM   3581  CB  LEU C 158       8.929  -8.465 -16.650  1.00 98.35           C  
ATOM   3582  O   LEU C 158       9.700 -11.453 -18.010  1.00 98.35           O  
ATOM   3583  CG  LEU C 158       9.705  -8.002 -17.884  1.00 98.35           C  
ATOM   3584  CD1 LEU C 158       8.823  -8.078 -19.125  1.00 98.35           C  
ATOM   3585  CD2 LEU C 158      10.233  -6.585 -17.683  1.00 98.35           C  
ATOM   3586  N   LEU C 159      10.464 -10.989 -15.951  1.00 97.57           N  
ATOM   3587  CA  LEU C 159      11.653 -11.815 -16.124  1.00 97.57           C  
ATOM   3588  C   LEU C 159      11.274 -13.279 -16.323  1.00 97.57           C  
ATOM   3589  CB  LEU C 159      12.582 -11.677 -14.915  1.00 97.57           C  
ATOM   3590  O   LEU C 159      11.933 -13.997 -17.079  1.00 97.57           O  
ATOM   3591  CG  LEU C 159      14.003 -12.218 -15.086  1.00 97.57           C  
ATOM   3592  CD1 LEU C 159      14.689 -11.541 -16.267  1.00 97.57           C  
ATOM   3593  CD2 LEU C 159      14.808 -12.019 -13.807  1.00 97.57           C  
ATOM   3594  N   THR C 160      10.283 -13.753 -15.664  1.00 96.16           N  
ATOM   3595  CA  THR C 160       9.804 -15.118 -15.847  1.00 96.16           C  
ATOM   3596  C   THR C 160       9.373 -15.351 -17.292  1.00 96.16           C  
ATOM   3597  CB  THR C 160       8.630 -15.430 -14.901  1.00 96.16           C  
ATOM   3598  O   THR C 160       9.706 -16.378 -17.888  1.00 96.16           O  
ATOM   3599  CG2 THR C 160       8.111 -16.848 -15.117  1.00 96.16           C  
ATOM   3600  OG1 THR C 160       9.068 -15.294 -13.544  1.00 96.16           O  
ATOM   3601  N   CYS C 161       8.650 -14.431 -17.847  1.00 94.87           N  
ATOM   3602  CA  CYS C 161       8.222 -14.542 -19.237  1.00 94.87           C  
ATOM   3603  C   CYS C 161       9.421 -14.556 -20.178  1.00 94.87           C  
ATOM   3604  CB  CYS C 161       7.288 -13.389 -19.603  1.00 94.87           C  
ATOM   3605  O   CYS C 161       9.446 -15.318 -21.146  1.00 94.87           O  
ATOM   3606  SG  CYS C 161       5.661 -13.495 -18.826  1.00 94.87           S  
ATOM   3607  N   ILE C 162      10.414 -13.793 -19.869  1.00 93.33           N  
ATOM   3608  CA  ILE C 162      11.627 -13.727 -20.678  1.00 93.33           C  
ATOM   3609  C   ILE C 162      12.381 -15.052 -20.586  1.00 93.33           C  
ATOM   3610  CB  ILE C 162      12.538 -12.560 -20.237  1.00 93.33           C  
ATOM   3611  O   ILE C 162      12.829 -15.590 -21.601  1.00 93.33           O  
ATOM   3612  CG1 ILE C 162      11.871 -11.215 -20.549  1.00 93.33           C  
ATOM   3613  CG2 ILE C 162      13.909 -12.661 -20.911  1.00 93.33           C  
ATOM   3614  CD1 ILE C 162      12.610 -10.011 -19.981  1.00 93.33           C  
ATOM   3615  N   LEU C 163      12.489 -15.554 -19.392  1.00 91.46           N  
ATOM   3616  CA  LEU C 163      13.199 -16.812 -19.191  1.00 91.46           C  
ATOM   3617  C   LEU C 163      12.515 -17.949 -19.944  1.00 91.46           C  
ATOM   3618  CB  LEU C 163      13.281 -17.150 -17.700  1.00 91.46           C  
ATOM   3619  O   LEU C 163      13.185 -18.815 -20.510  1.00 91.46           O  
ATOM   3620  CG  LEU C 163      14.262 -16.320 -16.870  1.00 91.46           C  
ATOM   3621  CD1 LEU C 163      14.122 -16.658 -15.389  1.00 91.46           C  
ATOM   3622  CD2 LEU C 163      15.693 -16.551 -17.344  1.00 91.46           C  
ATOM   3623  N   TRP C 164      11.220 -17.932 -19.960  1.00 88.09           N  
ATOM   3624  CA  TRP C 164      10.477 -18.966 -20.673  1.00 88.09           C  
ATOM   3625  C   TRP C 164      10.683 -18.845 -22.179  1.00 88.09           C  
ATOM   3626  CB  TRP C 164       8.984 -18.882 -20.341  1.00 88.09           C  
ATOM   3627  O   TRP C 164      10.732 -19.852 -22.889  1.00 88.09           O  
ATOM   3628  CG  TRP C 164       8.584 -19.667 -19.128  1.00 88.09           C  
ATOM   3629  CD1 TRP C 164       8.851 -19.360 -17.823  1.00 88.09           C  
ATOM   3630  CD2 TRP C 164       7.849 -20.895 -19.110  1.00 88.09           C  
ATOM   3631  CE2 TRP C 164       7.705 -21.275 -17.757  1.00 88.09           C  
ATOM   3632  CE3 TRP C 164       7.297 -21.710 -20.107  1.00 88.09           C  
ATOM   3633  NE1 TRP C 164       8.325 -20.323 -16.994  1.00 88.09           N  
ATOM   3634  CH2 TRP C 164       6.500 -23.218 -18.371  1.00 88.09           C  
ATOM   3635  CZ2 TRP C 164       7.031 -22.438 -17.376  1.00 88.09           C  
ATOM   3636  CZ3 TRP C 164       6.626 -22.867 -19.726  1.00 88.09           C  
ATOM   3637  N   ARG C 165      10.877 -17.743 -22.671  1.00 84.34           N  
ATOM   3638  CA  ARG C 165      11.145 -17.522 -24.088  1.00 84.34           C  
ATOM   3639  C   ARG C 165      12.556 -17.970 -24.455  1.00 84.34           C  
ATOM   3640  CB  ARG C 165      10.953 -16.048 -24.449  1.00 84.34           C  
ATOM   3641  O   ARG C 165      12.771 -18.552 -25.520  1.00 84.34           O  
ATOM   3642  CG  ARG C 165       9.516 -15.675 -24.775  1.00 84.34           C  
ATOM   3643  CD  ARG C 165       9.411 -14.261 -25.328  1.00 84.34           C  
ATOM   3644  NE  ARG C 165       8.099 -13.676 -25.067  1.00 84.34           N  
ATOM   3645  NH1 ARG C 165       8.265 -12.058 -26.708  1.00 84.34           N  
ATOM   3646  NH2 ARG C 165       6.381 -12.190 -25.409  1.00 84.34           N  
ATOM   3647  CZ  ARG C 165       7.584 -12.642 -25.728  1.00 84.34           C  
ATOM   3648  N   LEU C 166      13.499 -17.699 -23.565  1.00 83.34           N  
ATOM   3649  CA  LEU C 166      14.901 -18.015 -23.819  1.00 83.34           C  
ATOM   3650  C   LEU C 166      15.131 -19.522 -23.793  1.00 83.34           C  
ATOM   3651  CB  LEU C 166      15.800 -17.332 -22.785  1.00 83.34           C  
ATOM   3652  O   LEU C 166      15.997 -20.035 -24.506  1.00 83.34           O  
ATOM   3653  CG  LEU C 166      15.915 -15.810 -22.888  1.00 83.34           C  
ATOM   3654  CD1 LEU C 166      16.739 -15.261 -21.727  1.00 83.34           C  
ATOM   3655  CD2 LEU C 166      16.531 -15.409 -24.224  1.00 83.34           C  
ATOM   3656  N   THR C 167      14.423 -20.275 -23.043  1.00 76.51           N  
ATOM   3657  CA  THR C 167      14.610 -21.717 -22.921  1.00 76.51           C  
ATOM   3658  C   THR C 167      13.677 -22.464 -23.869  1.00 76.51           C  
ATOM   3659  CB  THR C 167      14.366 -22.192 -21.477  1.00 76.51           C  
ATOM   3660  O   THR C 167      13.736 -23.692 -23.968  1.00 76.51           O  
ATOM   3661  CG2 THR C 167      15.384 -21.582 -20.518  1.00 76.51           C  
ATOM   3662  OG1 THR C 167      13.049 -21.803 -21.068  1.00 76.51           O  
ATOM   3663  N   LYS C 168      12.983 -21.848 -24.628  1.00 68.60           N  
ATOM   3664  CA  LYS C 168      12.007 -22.420 -25.550  1.00 68.60           C  
ATOM   3665  C   LYS C 168      11.131 -23.456 -24.851  1.00 68.60           C  
ATOM   3666  CB  LYS C 168      12.710 -23.054 -26.751  1.00 68.60           C  
ATOM   3667  O   LYS C 168      10.821 -24.502 -25.423  1.00 68.60           O  
ATOM   3668  CG  LYS C 168      13.460 -22.060 -27.626  1.00 68.60           C  
ATOM   3669  CD  LYS C 168      14.065 -22.736 -28.849  1.00 68.60           C  
ATOM   3670  CE  LYS C 168      14.852 -21.750 -29.702  1.00 68.60           C  
ATOM   3671  NZ  LYS C 168      15.438 -22.407 -30.909  1.00 68.60           N  
ATOM   3672  N   LYS C 169      10.944 -23.242 -23.635  1.00 62.69           N  
ATOM   3673  CA  LYS C 169      10.159 -24.140 -22.793  1.00 62.69           C  
ATOM   3674  C   LYS C 169       8.736 -24.286 -23.324  1.00 62.69           C  
ATOM   3675  CB  LYS C 169      10.130 -23.636 -21.350  1.00 62.69           C  
ATOM   3676  O   LYS C 169       8.107 -25.332 -23.150  1.00 62.69           O  
ATOM   3677  CG  LYS C 169       9.952 -24.735 -20.313  1.00 62.69           C  
ATOM   3678  CD  LYS C 169      10.009 -24.182 -18.895  1.00 62.69           C  
ATOM   3679  CE  LYS C 169       9.673 -25.249 -17.863  1.00 62.69           C  
ATOM   3680  NZ  LYS C 169       9.793 -24.729 -16.469  1.00 62.69           N  
ATOM   3681  N   HIS C 170       8.242 -23.323 -24.027  1.00 53.72           N  
ATOM   3682  CA  HIS C 170       6.868 -23.322 -24.516  1.00 53.72           C  
ATOM   3683  C   HIS C 170       6.695 -24.296 -25.676  1.00 53.72           C  
ATOM   3684  CB  HIS C 170       6.454 -21.913 -24.947  1.00 53.72           C  
ATOM   3685  O   HIS C 170       5.568 -24.630 -26.049  1.00 53.72           O  
ATOM   3686  CG  HIS C 170       7.254 -21.377 -26.091  1.00 53.72           C  
ATOM   3687  CD2 HIS C 170       6.952 -21.251 -27.405  1.00 53.72           C  
ATOM   3688  ND1 HIS C 170       8.535 -20.893 -25.941  1.00 53.72           N  
ATOM   3689  CE1 HIS C 170       8.988 -20.491 -27.117  1.00 53.72           C  
ATOM   3690  NE2 HIS C 170       8.047 -20.698 -28.022  1.00 53.72           N  
ATOM   3691  N   THR C 171       7.865 -24.866 -26.062  1.00 53.83           N  
ATOM   3692  CA  THR C 171       7.813 -25.768 -27.207  1.00 53.83           C  
ATOM   3693  C   THR C 171       7.907 -27.222 -26.754  1.00 53.83           C  
ATOM   3694  CB  THR C 171       8.943 -25.465 -28.208  1.00 53.83           C  
ATOM   3695  O   THR C 171       7.768 -28.141 -27.565  1.00 53.83           O  
ATOM   3696  CG2 THR C 171       8.793 -24.068 -28.802  1.00 53.83           C  
ATOM   3697  OG1 THR C 171      10.206 -25.553 -27.536  1.00 53.83           O  
ATOM   3698  N   VAL C 172       7.882 -27.455 -25.521  1.00 62.28           N  
ATOM   3699  CA  VAL C 172       8.214 -28.788 -25.028  1.00 62.28           C  
ATOM   3700  C   VAL C 172       6.937 -29.606 -24.852  1.00 62.28           C  
ATOM   3701  CB  VAL C 172       8.993 -28.722 -23.695  1.00 62.28           C  
ATOM   3702  O   VAL C 172       6.788 -30.673 -25.452  1.00 62.28           O  
ATOM   3703  CG1 VAL C 172       9.271 -30.127 -23.162  1.00 62.28           C  
ATOM   3704  CG2 VAL C 172      10.297 -27.949 -23.877  1.00 62.28           C  
ATOM   3705  N   SER C 173       5.980 -29.145 -24.054  1.00 68.41           N  
ATOM   3706  CA  SER C 173       4.736 -29.852 -23.769  1.00 68.41           C  
ATOM   3707  C   SER C 173       3.530 -28.930 -23.914  1.00 68.41           C  
ATOM   3708  CB  SER C 173       4.767 -30.446 -22.360  1.00 68.41           C  
ATOM   3709  O   SER C 173       3.673 -27.706 -23.900  1.00 68.41           O  
ATOM   3710  OG  SER C 173       4.495 -29.451 -21.389  1.00 68.41           O  
ATOM   3711  N   GLN C 174       2.353 -29.487 -24.175  1.00 70.51           N  
ATOM   3712  CA  GLN C 174       1.117 -28.717 -24.265  1.00 70.51           C  
ATOM   3713  C   GLN C 174       0.869 -27.924 -22.985  1.00 70.51           C  
ATOM   3714  CB  GLN C 174      -0.070 -29.638 -24.551  1.00 70.51           C  
ATOM   3715  O   GLN C 174       0.402 -26.784 -23.036  1.00 70.51           O  
ATOM   3716  CG  GLN C 174      -1.340 -28.899 -24.949  1.00 70.51           C  
ATOM   3717  CD  GLN C 174      -2.504 -29.834 -25.219  1.00 70.51           C  
ATOM   3718  NE2 GLN C 174      -3.688 -29.265 -25.416  1.00 70.51           N  
ATOM   3719  OE1 GLN C 174      -2.339 -31.058 -25.251  1.00 70.51           O  
ATOM   3720  N   GLU C 175       1.193 -28.544 -21.826  1.00 77.92           N  
ATOM   3721  CA  GLU C 175       1.021 -27.883 -20.536  1.00 77.92           C  
ATOM   3722  C   GLU C 175       1.941 -26.672 -20.409  1.00 77.92           C  
ATOM   3723  CB  GLU C 175       1.282 -28.864 -19.390  1.00 77.92           C  
ATOM   3724  O   GLU C 175       1.543 -25.637 -19.871  1.00 77.92           O  
ATOM   3725  CG  GLU C 175       0.207 -29.931 -19.237  1.00 77.92           C  
ATOM   3726  CD  GLU C 175       0.488 -30.908 -18.106  1.00 77.92           C  
ATOM   3727  OE1 GLU C 175      -0.363 -31.785 -17.836  1.00 77.92           O  
ATOM   3728  OE2 GLU C 175       1.569 -30.795 -17.485  1.00 77.92           O  
ATOM   3729  N   ASP C 176       3.083 -26.783 -20.925  1.00 81.81           N  
ATOM   3730  CA  ASP C 176       4.048 -25.688 -20.884  1.00 81.81           C  
ATOM   3731  C   ASP C 176       3.605 -24.533 -21.779  1.00 81.81           C  
ATOM   3732  CB  ASP C 176       5.435 -26.179 -21.306  1.00 81.81           C  
ATOM   3733  O   ASP C 176       3.781 -23.365 -21.425  1.00 81.81           O  
ATOM   3734  CG  ASP C 176       6.116 -27.019 -20.240  1.00 81.81           C  
ATOM   3735  OD1 ASP C 176       5.687 -26.981 -19.066  1.00 81.81           O  
ATOM   3736  OD2 ASP C 176       7.093 -27.723 -20.575  1.00 81.81           O  
ATOM   3737  N   ARG C 177       3.037 -24.906 -22.922  1.00 83.52           N  
ATOM   3738  CA  ARG C 177       2.537 -23.883 -23.834  1.00 83.52           C  
ATOM   3739  C   ARG C 177       1.373 -23.118 -23.213  1.00 83.52           C  
ATOM   3740  CB  ARG C 177       2.103 -24.511 -25.160  1.00 83.52           C  
ATOM   3741  O   ARG C 177       1.294 -21.894 -23.332  1.00 83.52           O  
ATOM   3742  CG  ARG C 177       3.250 -24.771 -26.123  1.00 83.52           C  
ATOM   3743  CD  ARG C 177       2.752 -25.266 -27.474  1.00 83.52           C  
ATOM   3744  NE  ARG C 177       3.724 -26.143 -28.119  1.00 83.52           N  
ATOM   3745  NH1 ARG C 177       3.133 -25.558 -30.274  1.00 83.52           N  
ATOM   3746  NH2 ARG C 177       4.799 -27.091 -29.914  1.00 83.52           N  
ATOM   3747  CZ  ARG C 177       3.883 -26.262 -29.434  1.00 83.52           C  
ATOM   3748  N   LYS C 178       0.512 -23.854 -22.572  1.00 86.47           N  
ATOM   3749  CA  LYS C 178      -0.615 -23.234 -21.882  1.00 86.47           C  
ATOM   3750  C   LYS C 178      -0.136 -22.321 -20.757  1.00 86.47           C  
ATOM   3751  CB  LYS C 178      -1.558 -24.302 -21.325  1.00 86.47           C  
ATOM   3752  O   LYS C 178      -0.623 -21.198 -20.611  1.00 86.47           O  
ATOM   3753  CG  LYS C 178      -2.868 -23.750 -20.784  1.00 86.47           C  
ATOM   3754  CD  LYS C 178      -3.812 -24.868 -20.358  1.00 86.47           C  
ATOM   3755  CE  LYS C 178      -5.103 -24.316 -19.768  1.00 86.47           C  
ATOM   3756  NZ  LYS C 178      -6.039 -25.408 -19.367  1.00 86.47           N  
ATOM   3757  N   SER C 179       0.793 -22.786 -19.946  1.00 90.07           N  
ATOM   3758  CA  SER C 179       1.354 -22.014 -18.842  1.00 90.07           C  
ATOM   3759  C   SER C 179       1.985 -20.718 -19.338  1.00 90.07           C  
ATOM   3760  CB  SER C 179       2.394 -22.840 -18.084  1.00 90.07           C  
ATOM   3761  O   SER C 179       1.732 -19.646 -18.784  1.00 90.07           O  
ATOM   3762  OG  SER C 179       2.972 -22.082 -17.036  1.00 90.07           O  
ATOM   3763  N   TYR C 180       2.696 -20.849 -20.365  1.00 91.02           N  
ATOM   3764  CA  TYR C 180       3.386 -19.687 -20.914  1.00 91.02           C  
ATOM   3765  C   TYR C 180       2.392 -18.663 -21.448  1.00 91.02           C  
ATOM   3766  CB  TYR C 180       4.349 -20.109 -22.027  1.00 91.02           C  
ATOM   3767  O   TYR C 180       2.549 -17.460 -21.226  1.00 91.02           O  
ATOM   3768  CG  TYR C 180       5.106 -18.958 -22.644  1.00 91.02           C  
ATOM   3769  CD1 TYR C 180       4.909 -18.604 -23.977  1.00 91.02           C  
ATOM   3770  CD2 TYR C 180       6.021 -18.224 -21.897  1.00 91.02           C  
ATOM   3771  CE1 TYR C 180       5.605 -17.545 -24.551  1.00 91.02           C  
ATOM   3772  CE2 TYR C 180       6.723 -17.164 -22.460  1.00 91.02           C  
ATOM   3773  OH  TYR C 180       7.201 -15.783 -24.348  1.00 91.02           O  
ATOM   3774  CZ  TYR C 180       6.509 -16.832 -23.785  1.00 91.02           C  
ATOM   3775  N   SER C 181       1.361 -19.064 -22.135  1.00 93.87           N  
ATOM   3776  CA  SER C 181       0.333 -18.175 -22.666  1.00 93.87           C  
ATOM   3777  C   SER C 181      -0.378 -17.422 -21.546  1.00 93.87           C  
ATOM   3778  CB  SER C 181      -0.687 -18.965 -23.487  1.00 93.87           C  
ATOM   3779  O   SER C 181      -0.596 -16.212 -21.646  1.00 93.87           O  
ATOM   3780  OG  SER C 181      -1.750 -18.128 -23.909  1.00 93.87           O  
ATOM   3781  N   TRP C 182      -0.665 -18.128 -20.440  1.00 95.26           N  
ATOM   3782  CA  TRP C 182      -1.354 -17.511 -19.312  1.00 95.26           C  
ATOM   3783  C   TRP C 182      -0.424 -16.570 -18.554  1.00 95.26           C  
ATOM   3784  CB  TRP C 182      -1.900 -18.582 -18.363  1.00 95.26           C  
ATOM   3785  O   TRP C 182      -0.857 -15.530 -18.052  1.00 95.26           O  
ATOM   3786  CG  TRP C 182      -3.261 -19.089 -18.735  1.00 95.26           C  
ATOM   3787  CD1 TRP C 182      -3.562 -20.288 -19.321  1.00 95.26           C  
ATOM   3788  CD2 TRP C 182      -4.506 -18.408 -18.551  1.00 95.26           C  
ATOM   3789  CE2 TRP C 182      -5.522 -19.254 -19.048  1.00 95.26           C  
ATOM   3790  CE3 TRP C 182      -4.861 -17.164 -18.013  1.00 95.26           C  
ATOM   3791  NE1 TRP C 182      -4.921 -20.393 -19.511  1.00 95.26           N  
ATOM   3792  CH2 TRP C 182      -7.192 -17.672 -18.491  1.00 95.26           C  
ATOM   3793  CZ2 TRP C 182      -6.872 -18.894 -19.022  1.00 95.26           C  
ATOM   3794  CZ3 TRP C 182      -6.205 -16.808 -17.989  1.00 95.26           C  
ATOM   3795  N   LYS C 183       0.815 -16.949 -18.472  1.00 96.60           N  
ATOM   3796  CA  LYS C 183       1.782 -16.066 -17.826  1.00 96.60           C  
ATOM   3797  C   LYS C 183       1.863 -14.720 -18.542  1.00 96.60           C  
ATOM   3798  CB  LYS C 183       3.163 -16.721 -17.784  1.00 96.60           C  
ATOM   3799  O   LYS C 183       1.848 -13.668 -17.900  1.00 96.60           O  
ATOM   3800  CG  LYS C 183       3.304 -17.800 -16.721  1.00 96.60           C  
ATOM   3801  CD  LYS C 183       4.729 -18.334 -16.652  1.00 96.60           C  
ATOM   3802  CE  LYS C 183       4.857 -19.459 -15.633  1.00 96.60           C  
ATOM   3803  NZ  LYS C 183       4.572 -18.985 -14.246  1.00 96.60           N  
ATOM   3804  N   GLN C 184       1.878 -14.754 -19.847  1.00 96.82           N  
ATOM   3805  CA  GLN C 184       1.959 -13.530 -20.636  1.00 96.82           C  
ATOM   3806  C   GLN C 184       0.698 -12.686 -20.474  1.00 96.82           C  
ATOM   3807  CB  GLN C 184       2.185 -13.856 -22.114  1.00 96.82           C  
ATOM   3808  O   GLN C 184       0.779 -11.477 -20.247  1.00 96.82           O  
ATOM   3809  CG  GLN C 184       3.577 -14.391 -22.419  1.00 96.82           C  
ATOM   3810  CD  GLN C 184       3.776 -14.703 -23.890  1.00 96.82           C  
ATOM   3811  NE2 GLN C 184       4.921 -14.302 -24.432  1.00 96.82           N  
ATOM   3812  OE1 GLN C 184       2.909 -15.302 -24.535  1.00 96.82           O  
ATOM   3813  N   ARG C 185      -0.379 -13.322 -20.563  1.00 98.17           N  
ATOM   3814  CA  ARG C 185      -1.650 -12.615 -20.447  1.00 98.17           C  
ATOM   3815  C   ARG C 185      -1.800 -11.982 -19.068  1.00 98.17           C  
ATOM   3816  CB  ARG C 185      -2.820 -13.563 -20.719  1.00 98.17           C  
ATOM   3817  O   ARG C 185      -2.168 -10.811 -18.953  1.00 98.17           O  
ATOM   3818  CG  ARG C 185      -2.908 -14.034 -22.162  1.00 98.17           C  
ATOM   3819  CD  ARG C 185      -4.033 -15.041 -22.359  1.00 98.17           C  
ATOM   3820  NE  ARG C 185      -4.001 -15.630 -23.695  1.00 98.17           N  
ATOM   3821  NH1 ARG C 185      -5.959 -16.830 -23.437  1.00 98.17           N  
ATOM   3822  NH2 ARG C 185      -4.791 -16.942 -25.406  1.00 98.17           N  
ATOM   3823  CZ  ARG C 185      -4.917 -16.466 -24.176  1.00 98.17           C  
ATOM   3824  N   LEU C 186      -1.435 -12.717 -18.080  1.00 98.61           N  
ATOM   3825  CA  LEU C 186      -1.571 -12.240 -16.708  1.00 98.61           C  
ATOM   3826  C   LEU C 186      -0.621 -11.077 -16.440  1.00 98.61           C  
ATOM   3827  CB  LEU C 186      -1.301 -13.374 -15.716  1.00 98.61           C  
ATOM   3828  O   LEU C 186      -0.978 -10.128 -15.738  1.00 98.61           O  
ATOM   3829  CG  LEU C 186      -2.380 -14.453 -15.609  1.00 98.61           C  
ATOM   3830  CD1 LEU C 186      -1.851 -15.657 -14.837  1.00 98.61           C  
ATOM   3831  CD2 LEU C 186      -3.632 -13.893 -14.943  1.00 98.61           C  
ATOM   3832  N   PHE C 187       0.533 -11.176 -17.024  1.00 98.55           N  
ATOM   3833  CA  PHE C 187       1.492 -10.087 -16.873  1.00 98.55           C  
ATOM   3834  C   PHE C 187       0.969  -8.812 -17.524  1.00 98.55           C  
ATOM   3835  CB  PHE C 187       2.844 -10.472 -17.483  1.00 98.55           C  
ATOM   3836  O   PHE C 187       1.026  -7.736 -16.925  1.00 98.55           O  
ATOM   3837  CG  PHE C 187       3.806  -9.320 -17.600  1.00 98.55           C  
ATOM   3838  CD1 PHE C 187       4.161  -8.817 -18.845  1.00 98.55           C  
ATOM   3839  CD2 PHE C 187       4.355  -8.741 -16.463  1.00 98.55           C  
ATOM   3840  CE1 PHE C 187       5.052  -7.752 -18.956  1.00 98.55           C  
ATOM   3841  CE2 PHE C 187       5.245  -7.676 -16.566  1.00 98.55           C  
ATOM   3842  CZ  PHE C 187       5.593  -7.183 -17.814  1.00 98.55           C  
ATOM   3843  N   ILE C 188       0.447  -8.933 -18.713  1.00 98.60           N  
ATOM   3844  CA  ILE C 188      -0.032  -7.779 -19.466  1.00 98.60           C  
ATOM   3845  C   ILE C 188      -1.208  -7.137 -18.734  1.00 98.60           C  
ATOM   3846  CB  ILE C 188      -0.445  -8.173 -20.902  1.00 98.60           C  
ATOM   3847  O   ILE C 188      -1.250  -5.916 -18.563  1.00 98.60           O  
ATOM   3848  CG1 ILE C 188       0.789  -8.568 -21.723  1.00 98.60           C  
ATOM   3849  CG2 ILE C 188      -1.208  -7.030 -21.577  1.00 98.60           C  
ATOM   3850  CD1 ILE C 188       0.461  -9.181 -23.077  1.00 98.60           C  
ATOM   3851  N   ILE C 189      -2.094  -7.914 -18.289  1.00 98.68           N  
ATOM   3852  CA  ILE C 189      -3.253  -7.406 -17.562  1.00 98.68           C  
ATOM   3853  C   ILE C 189      -2.796  -6.722 -16.276  1.00 98.68           C  
ATOM   3854  CB  ILE C 189      -4.258  -8.534 -17.241  1.00 98.68           C  
ATOM   3855  O   ILE C 189      -3.275  -5.636 -15.939  1.00 98.68           O  
ATOM   3856  CG1 ILE C 189      -4.821  -9.132 -18.536  1.00 98.68           C  
ATOM   3857  CG2 ILE C 189      -5.384  -8.015 -16.343  1.00 98.68           C  
ATOM   3858  CD1 ILE C 189      -5.648 -10.393 -18.327  1.00 98.68           C  
ATOM   3859  N   ASN C 190      -1.888  -7.353 -15.587  1.00 98.77           N  
ATOM   3860  CA  ASN C 190      -1.361  -6.787 -14.349  1.00 98.77           C  
ATOM   3861  C   ASN C 190      -0.662  -5.453 -14.596  1.00 98.77           C  
ATOM   3862  CB  ASN C 190      -0.402  -7.771 -13.675  1.00 98.77           C  
ATOM   3863  O   ASN C 190      -0.894  -4.483 -13.871  1.00 98.77           O  
ATOM   3864  CG  ASN C 190      -0.130  -7.421 -12.226  1.00 98.77           C  
ATOM   3865  ND2 ASN C 190      -0.658  -8.226 -11.311  1.00 98.77           N  
ATOM   3866  OD1 ASN C 190       0.549  -6.434 -11.930  1.00 98.77           O  
ATOM   3867  N   PHE C 191       0.118  -5.445 -15.624  1.00 98.66           N  
ATOM   3868  CA  PHE C 191       0.886  -4.257 -15.978  1.00 98.66           C  
ATOM   3869  C   PHE C 191      -0.041  -3.096 -16.318  1.00 98.66           C  
ATOM   3870  CB  PHE C 191       1.816  -4.550 -17.160  1.00 98.66           C  
ATOM   3871  O   PHE C 191       0.104  -2.000 -15.772  1.00 98.66           O  
ATOM   3872  CG  PHE C 191       2.751  -3.418 -17.491  1.00 98.66           C  
ATOM   3873  CD1 PHE C 191       2.418  -2.485 -18.466  1.00 98.66           C  
ATOM   3874  CD2 PHE C 191       3.963  -3.287 -16.827  1.00 98.66           C  
ATOM   3875  CE1 PHE C 191       3.281  -1.437 -18.774  1.00 98.66           C  
ATOM   3876  CE2 PHE C 191       4.831  -2.241 -17.130  1.00 98.66           C  
ATOM   3877  CZ  PHE C 191       4.489  -1.318 -18.105  1.00 98.66           C  
ATOM   3878  N   ILE C 192      -1.030  -3.300 -17.138  1.00 98.75           N  
ATOM   3879  CA  ILE C 192      -1.978  -2.274 -17.559  1.00 98.75           C  
ATOM   3880  C   ILE C 192      -2.834  -1.842 -16.370  1.00 98.75           C  
ATOM   3881  CB  ILE C 192      -2.877  -2.774 -18.712  1.00 98.75           C  
ATOM   3882  O   ILE C 192      -3.056  -0.648 -16.158  1.00 98.75           O  
ATOM   3883  CG1 ILE C 192      -2.043  -3.006 -19.977  1.00 98.75           C  
ATOM   3884  CG2 ILE C 192      -4.014  -1.783 -18.979  1.00 98.75           C  
ATOM   3885  CD1 ILE C 192      -2.814  -3.659 -21.116  1.00 98.75           C  
ATOM   3886  N   SER C 193      -3.218  -2.768 -15.573  1.00 98.67           N  
ATOM   3887  CA  SER C 193      -4.036  -2.470 -14.402  1.00 98.67           C  
ATOM   3888  C   SER C 193      -3.274  -1.611 -13.399  1.00 98.67           C  
ATOM   3889  CB  SER C 193      -4.500  -3.763 -13.729  1.00 98.67           C  
ATOM   3890  O   SER C 193      -3.828  -0.662 -12.840  1.00 98.67           O  
ATOM   3891  OG  SER C 193      -5.340  -4.507 -14.594  1.00 98.67           O  
ATOM   3892  N   PHE C 194      -2.036  -1.935 -13.220  1.00 98.61           N  
ATOM   3893  CA  PHE C 194      -1.239  -1.199 -12.246  1.00 98.61           C  
ATOM   3894  C   PHE C 194      -1.098   0.263 -12.655  1.00 98.61           C  
ATOM   3895  CB  PHE C 194       0.145  -1.836 -12.089  1.00 98.61           C  
ATOM   3896  O   PHE C 194      -1.320   1.164 -11.844  1.00 98.61           O  
ATOM   3897  CG  PHE C 194       1.100  -1.018 -11.263  1.00 98.61           C  
ATOM   3898  CD1 PHE C 194       2.187  -0.386 -11.855  1.00 98.61           C  
ATOM   3899  CD2 PHE C 194       0.911  -0.880  -9.894  1.00 98.61           C  
ATOM   3900  CE1 PHE C 194       3.073   0.372 -11.092  1.00 98.61           C  
ATOM   3901  CE2 PHE C 194       1.791  -0.123  -9.126  1.00 98.61           C  
ATOM   3902  CZ  PHE C 194       2.873   0.501  -9.727  1.00 98.61           C  
ATOM   3903  N   PHE C 195      -0.737   0.528 -13.884  1.00 98.38           N  
ATOM   3904  CA  PHE C 195      -0.495   1.899 -14.317  1.00 98.38           C  
ATOM   3905  C   PHE C 195      -1.806   2.668 -14.435  1.00 98.38           C  
ATOM   3906  CB  PHE C 195       0.247   1.919 -15.656  1.00 98.38           C  
ATOM   3907  O   PHE C 195      -1.845   3.878 -14.198  1.00 98.38           O  
ATOM   3908  CG  PHE C 195       1.717   1.615 -15.540  1.00 98.38           C  
ATOM   3909  CD1 PHE C 195       2.599   2.564 -15.038  1.00 98.38           C  
ATOM   3910  CD2 PHE C 195       2.216   0.380 -15.933  1.00 98.38           C  
ATOM   3911  CE1 PHE C 195       3.960   2.285 -14.930  1.00 98.38           C  
ATOM   3912  CE2 PHE C 195       3.574   0.095 -15.828  1.00 98.38           C  
ATOM   3913  CZ  PHE C 195       4.444   1.049 -15.327  1.00 98.38           C  
ATOM   3914  N   SER C 196      -2.892   2.029 -14.768  1.00 98.70           N  
ATOM   3915  CA  SER C 196      -4.207   2.659 -14.705  1.00 98.70           C  
ATOM   3916  C   SER C 196      -4.575   3.025 -13.271  1.00 98.70           C  
ATOM   3917  CB  SER C 196      -5.273   1.734 -15.293  1.00 98.70           C  
ATOM   3918  O   SER C 196      -5.098   4.112 -13.018  1.00 98.70           O  
ATOM   3919  OG  SER C 196      -4.977   1.420 -16.643  1.00 98.70           O  
ATOM   3920  N   ALA C 197      -4.285   2.106 -12.325  1.00 98.33           N  
ATOM   3921  CA  ALA C 197      -4.556   2.371 -10.915  1.00 98.33           C  
ATOM   3922  C   ALA C 197      -3.757   3.573 -10.419  1.00 98.33           C  
ATOM   3923  CB  ALA C 197      -4.237   1.139 -10.071  1.00 98.33           C  
ATOM   3924  O   ALA C 197      -4.271   4.396  -9.658  1.00 98.33           O  
ATOM   3925  N   LEU C 198      -2.514   3.638 -10.833  1.00 97.01           N  
ATOM   3926  CA  LEU C 198      -1.663   4.764 -10.467  1.00 97.01           C  
ATOM   3927  C   LEU C 198      -2.259   6.079 -10.957  1.00 97.01           C  
ATOM   3928  CB  LEU C 198      -0.256   4.583 -11.043  1.00 97.01           C  
ATOM   3929  O   LEU C 198      -2.329   7.053 -10.204  1.00 97.01           O  
ATOM   3930  CG  LEU C 198       0.801   5.587 -10.580  1.00 97.01           C  
ATOM   3931  CD1 LEU C 198       0.957   5.531  -9.064  1.00 97.01           C  
ATOM   3932  CD2 LEU C 198       2.134   5.318 -11.271  1.00 97.01           C  
ATOM   3933  N   ALA C 199      -2.749   6.119 -12.168  1.00 97.00           N  
ATOM   3934  CA  ALA C 199      -3.364   7.306 -12.758  1.00 97.00           C  
ATOM   3935  C   ALA C 199      -4.618   7.713 -11.990  1.00 97.00           C  
ATOM   3936  CB  ALA C 199      -3.700   7.056 -14.226  1.00 97.00           C  
ATOM   3937  O   ALA C 199      -4.802   8.889 -11.668  1.00 97.00           O  
ATOM   3938  N   VAL C 200      -5.388   6.760 -11.716  1.00 97.73           N  
ATOM   3939  CA  VAL C 200      -6.641   7.015 -11.012  1.00 97.73           C  
ATOM   3940  C   VAL C 200      -6.348   7.492  -9.592  1.00 97.73           C  
ATOM   3941  CB  VAL C 200      -7.538   5.757 -10.978  1.00 97.73           C  
ATOM   3942  O   VAL C 200      -7.057   8.349  -9.059  1.00 97.73           O  
ATOM   3943  CG1 VAL C 200      -8.756   5.987 -10.085  1.00 97.73           C  
ATOM   3944  CG2 VAL C 200      -7.973   5.374 -12.391  1.00 97.73           C  
ATOM   3945  N   TYR C 201      -5.329   6.879  -8.976  1.00 92.81           N  
ATOM   3946  CA  TYR C 201      -4.918   7.297  -7.640  1.00 92.81           C  
ATOM   3947  C   TYR C 201      -4.524   8.769  -7.627  1.00 92.81           C  
ATOM   3948  CB  TYR C 201      -3.749   6.440  -7.144  1.00 92.81           C  
ATOM   3949  O   TYR C 201      -4.934   9.520  -6.739  1.00 92.81           O  
ATOM   3950  CG  TYR C 201      -3.273   6.807  -5.760  1.00 92.81           C  
ATOM   3951  CD1 TYR C 201      -2.138   7.595  -5.578  1.00 92.81           C  
ATOM   3952  CD2 TYR C 201      -3.954   6.366  -4.631  1.00 92.81           C  
ATOM   3953  CE1 TYR C 201      -1.694   7.934  -4.304  1.00 92.81           C  
ATOM   3954  CE2 TYR C 201      -3.520   6.698  -3.352  1.00 92.81           C  
ATOM   3955  OH  TYR C 201      -1.955   7.814  -1.936  1.00 92.81           O  
ATOM   3956  CZ  TYR C 201      -2.390   7.482  -3.199  1.00 92.81           C  
ATOM   3957  N   PHE C 202      -3.781   9.165  -8.629  1.00 86.17           N  
ATOM   3958  CA  PHE C 202      -3.365  10.559  -8.731  1.00 86.17           C  
ATOM   3959  C   PHE C 202      -4.565  11.465  -8.979  1.00 86.17           C  
ATOM   3960  CB  PHE C 202      -2.334  10.733  -9.850  1.00 86.17           C  
ATOM   3961  O   PHE C 202      -4.659  12.551  -8.402  1.00 86.17           O  
ATOM   3962  CG  PHE C 202      -0.930  10.379  -9.443  1.00 86.17           C  
ATOM   3963  CD1 PHE C 202      -0.268  11.114  -8.467  1.00 86.17           C  
ATOM   3964  CD2 PHE C 202      -0.271   9.311 -10.037  1.00 86.17           C  
ATOM   3965  CE1 PHE C 202       1.032  10.788  -8.088  1.00 86.17           C  
ATOM   3966  CE2 PHE C 202       1.029   8.979  -9.664  1.00 86.17           C  
ATOM   3967  CZ  PHE C 202       1.679   9.720  -8.690  1.00 86.17           C  
ATOM   3968  N   ARG C 203      -5.387  10.992  -9.861  1.00 89.19           N  
ATOM   3969  CA  ARG C 203      -6.600  11.756 -10.138  1.00 89.19           C  
ATOM   3970  C   ARG C 203      -7.419  11.961  -8.868  1.00 89.19           C  
ATOM   3971  CB  ARG C 203      -7.448  11.052 -11.200  1.00 89.19           C  
ATOM   3972  O   ARG C 203      -7.895  13.067  -8.603  1.00 89.19           O  
ATOM   3973  CG  ARG C 203      -8.735  11.784 -11.545  1.00 89.19           C  
ATOM   3974  CD  ARG C 203      -9.473  11.116 -12.696  1.00 89.19           C  
ATOM   3975  NE  ARG C 203     -10.756  11.761 -12.961  1.00 89.19           N  
ATOM   3976  NH1 ARG C 203     -11.217  10.530 -14.861  1.00 89.19           N  
ATOM   3977  NH2 ARG C 203     -12.701  12.116 -14.129  1.00 89.19           N  
ATOM   3978  CZ  ARG C 203     -11.555  11.468 -13.983  1.00 89.19           C  
ATOM   3979  N   HIS C 204      -7.594  10.955  -8.057  1.00 88.89           N  
ATOM   3980  CA  HIS C 204      -8.346  11.045  -6.810  1.00 88.89           C  
ATOM   3981  C   HIS C 204      -7.713  12.054  -5.857  1.00 88.89           C  
ATOM   3982  CB  HIS C 204      -8.437   9.674  -6.139  1.00 88.89           C  
ATOM   3983  O   HIS C 204      -8.417  12.852  -5.235  1.00 88.89           O  
ATOM   3984  CG  HIS C 204      -8.985   9.722  -4.748  1.00 88.89           C  
ATOM   3985  CD2 HIS C 204      -8.381   9.550  -3.548  1.00 88.89           C  
ATOM   3986  ND1 HIS C 204     -10.313   9.971  -4.480  1.00 88.89           N  
ATOM   3987  CE1 HIS C 204     -10.504   9.950  -3.171  1.00 88.89           C  
ATOM   3988  NE2 HIS C 204      -9.347   9.697  -2.583  1.00 88.89           N  
ATOM   3989  N   ASN C 205      -6.427  12.009  -5.760  1.00 78.72           N  
ATOM   3990  CA  ASN C 205      -5.715  12.849  -4.803  1.00 78.72           C  
ATOM   3991  C   ASN C 205      -5.679  14.306  -5.255  1.00 78.72           C  
ATOM   3992  CB  ASN C 205      -4.294  12.326  -4.583  1.00 78.72           C  
ATOM   3993  O   ASN C 205      -5.640  15.217  -4.426  1.00 78.72           O  
ATOM   3994  CG  ASN C 205      -4.256  11.091  -3.704  1.00 78.72           C  
ATOM   3995  ND2 ASN C 205      -3.354  10.169  -4.016  1.00 78.72           N  
ATOM   3996  OD1 ASN C 205      -5.032  10.967  -2.753  1.00 78.72           O  
ATOM   3997  N   MET C 206      -5.793  14.483  -6.589  1.00 71.98           N  
ATOM   3998  CA  MET C 206      -5.711  15.836  -7.133  1.00 71.98           C  
ATOM   3999  C   MET C 206      -7.084  16.499  -7.152  1.00 71.98           C  
ATOM   4000  CB  MET C 206      -5.122  15.812  -8.545  1.00 71.98           C  
ATOM   4001  O   MET C 206      -7.212  17.680  -6.823  1.00 71.98           O  
ATOM   4002  CG  MET C 206      -3.632  15.516  -8.583  1.00 71.98           C  
ATOM   4003  SD  MET C 206      -2.891  15.847 -10.229  1.00 71.98           S  
ATOM   4004  CE  MET C 206      -3.742  14.590 -11.222  1.00 71.98           C  
ATOM   4005  N   TYR C 207      -8.125  15.785  -7.476  1.00 78.82           N  
ATOM   4006  CA  TYR C 207      -9.409  16.410  -7.774  1.00 78.82           C  
ATOM   4007  C   TYR C 207     -10.466  15.995  -6.758  1.00 78.82           C  
ATOM   4008  CB  TYR C 207      -9.871  16.043  -9.188  1.00 78.82           C  
ATOM   4009  O   TYR C 207     -11.504  16.649  -6.630  1.00 78.82           O  
ATOM   4010  CG  TYR C 207      -8.938  16.521 -10.274  1.00 78.82           C  
ATOM   4011  CD1 TYR C 207      -8.886  17.866 -10.633  1.00 78.82           C  
ATOM   4012  CD2 TYR C 207      -8.108  15.629 -10.945  1.00 78.82           C  
ATOM   4013  CE1 TYR C 207      -8.030  18.311 -11.635  1.00 78.82           C  
ATOM   4014  CE2 TYR C 207      -7.248  16.063 -11.948  1.00 78.82           C  
ATOM   4015  OH  TYR C 207      -6.366  17.838 -13.278  1.00 78.82           O  
ATOM   4016  CZ  TYR C 207      -7.216  17.403 -12.285  1.00 78.82           C  
ATOM   4017  N   CYS C 208     -10.316  14.966  -6.038  1.00 83.75           N  
ATOM   4018  CA  CYS C 208     -11.236  14.469  -5.021  1.00 83.75           C  
ATOM   4019  C   CYS C 208     -12.631  14.266  -5.599  1.00 83.75           C  
ATOM   4020  CB  CYS C 208     -11.300  15.435  -3.838  1.00 83.75           C  
ATOM   4021  O   CYS C 208     -13.624  14.670  -4.993  1.00 83.75           O  
ATOM   4022  SG  CYS C 208      -9.828  15.405  -2.792  1.00 83.75           S  
ATOM   4023  N   GLU C 209     -12.694  13.586  -6.790  1.00 89.45           N  
ATOM   4024  CA  GLU C 209     -13.957  13.266  -7.447  1.00 89.45           C  
ATOM   4025  C   GLU C 209     -14.619  12.048  -6.807  1.00 89.45           C  
ATOM   4026  CB  GLU C 209     -13.740  13.021  -8.942  1.00 89.45           C  
ATOM   4027  O   GLU C 209     -13.944  11.071  -6.475  1.00 89.45           O  
ATOM   4028  CG  GLU C 209     -13.274  14.252  -9.706  1.00 89.45           C  
ATOM   4029  CD  GLU C 209     -13.015  13.981 -11.179  1.00 89.45           C  
ATOM   4030  OE1 GLU C 209     -12.341  14.806 -11.838  1.00 89.45           O  
ATOM   4031  OE2 GLU C 209     -13.490  12.937 -11.679  1.00 89.45           O  
ATOM   4032  N   ALA C 210     -15.948  12.122  -6.668  1.00 90.93           N  
ATOM   4033  CA  ALA C 210     -16.719  11.051  -6.044  1.00 90.93           C  
ATOM   4034  C   ALA C 210     -16.628   9.763  -6.857  1.00 90.93           C  
ATOM   4035  CB  ALA C 210     -18.178  11.471  -5.880  1.00 90.93           C  
ATOM   4036  O   ALA C 210     -16.776   9.783  -8.081  1.00 90.93           O  
ATOM   4037  N   GLY C 211     -16.331   8.689  -6.208  1.00 94.67           N  
ATOM   4038  CA  GLY C 211     -16.366   7.375  -6.830  1.00 94.67           C  
ATOM   4039  C   GLY C 211     -15.052   6.987  -7.480  1.00 94.67           C  
ATOM   4040  O   GLY C 211     -14.875   5.842  -7.900  1.00 94.67           O  
ATOM   4041  N   VAL C 212     -14.181   7.960  -7.591  1.00 94.81           N  
ATOM   4042  CA  VAL C 212     -12.924   7.711  -8.287  1.00 94.81           C  
ATOM   4043  C   VAL C 212     -12.068   6.740  -7.477  1.00 94.81           C  
ATOM   4044  CB  VAL C 212     -12.147   9.022  -8.541  1.00 94.81           C  
ATOM   4045  O   VAL C 212     -11.362   5.903  -8.045  1.00 94.81           O  
ATOM   4046  CG1 VAL C 212     -10.746   8.725  -9.075  1.00 94.81           C  
ATOM   4047  CG2 VAL C 212     -12.914   9.917  -9.513  1.00 94.81           C  
ATOM   4048  N   TYR C 213     -12.151   6.867  -6.224  1.00 94.44           N  
ATOM   4049  CA  TYR C 213     -11.378   5.961  -5.382  1.00 94.44           C  
ATOM   4050  C   TYR C 213     -11.899   4.533  -5.495  1.00 94.44           C  
ATOM   4051  CB  TYR C 213     -11.422   6.417  -3.920  1.00 94.44           C  
ATOM   4052  O   TYR C 213     -11.150   3.575  -5.290  1.00 94.44           O  
ATOM   4053  CG  TYR C 213     -10.312   5.845  -3.072  1.00 94.44           C  
ATOM   4054  CD1 TYR C 213     -10.581   4.903  -2.082  1.00 94.44           C  
ATOM   4055  CD2 TYR C 213      -8.993   6.244  -3.259  1.00 94.44           C  
ATOM   4056  CE1 TYR C 213      -9.563   4.373  -1.296  1.00 94.44           C  
ATOM   4057  CE2 TYR C 213      -7.966   5.722  -2.479  1.00 94.44           C  
ATOM   4058  OH  TYR C 213      -7.248   4.268  -0.728  1.00 94.44           O  
ATOM   4059  CZ  TYR C 213      -8.260   4.788  -1.503  1.00 94.44           C  
ATOM   4060  N   THR C 214     -13.176   4.348  -5.798  1.00 97.12           N  
ATOM   4061  CA  THR C 214     -13.763   3.040  -6.064  1.00 97.12           C  
ATOM   4062  C   THR C 214     -13.128   2.403  -7.297  1.00 97.12           C  
ATOM   4063  CB  THR C 214     -15.287   3.140  -6.262  1.00 97.12           C  
ATOM   4064  O   THR C 214     -12.835   1.205  -7.303  1.00 97.12           O  
ATOM   4065  CG2 THR C 214     -15.898   1.769  -6.533  1.00 97.12           C  
ATOM   4066  OG1 THR C 214     -15.881   3.692  -5.081  1.00 97.12           O  
ATOM   4067  N   ILE C 215     -12.902   3.196  -8.275  1.00 98.14           N  
ATOM   4068  CA  ILE C 215     -12.257   2.715  -9.492  1.00 98.14           C  
ATOM   4069  C   ILE C 215     -10.825   2.284  -9.182  1.00 98.14           C  
ATOM   4070  CB  ILE C 215     -12.265   3.792 -10.600  1.00 98.14           C  
ATOM   4071  O   ILE C 215     -10.356   1.260  -9.683  1.00 98.14           O  
ATOM   4072  CG1 ILE C 215     -13.704   4.185 -10.952  1.00 98.14           C  
ATOM   4073  CG2 ILE C 215     -11.513   3.298 -11.839  1.00 98.14           C  
ATOM   4074  CD1 ILE C 215     -13.807   5.367 -11.906  1.00 98.14           C  
ATOM   4075  N   PHE C 216     -10.166   3.067  -8.368  1.00 97.90           N  
ATOM   4076  CA  PHE C 216      -8.831   2.691  -7.916  1.00 97.90           C  
ATOM   4077  C   PHE C 216      -8.856   1.332  -7.227  1.00 97.90           C  
ATOM   4078  CB  PHE C 216      -8.265   3.751  -6.966  1.00 97.90           C  
ATOM   4079  O   PHE C 216      -8.043   0.458  -7.537  1.00 97.90           O  
ATOM   4080  CG  PHE C 216      -7.052   3.295  -6.201  1.00 97.90           C  
ATOM   4081  CD1 PHE C 216      -7.152   2.929  -4.865  1.00 97.90           C  
ATOM   4082  CD2 PHE C 216      -5.810   3.233  -6.820  1.00 97.90           C  
ATOM   4083  CE1 PHE C 216      -6.031   2.506  -4.155  1.00 97.90           C  
ATOM   4084  CE2 PHE C 216      -4.685   2.812  -6.117  1.00 97.90           C  
ATOM   4085  CZ  PHE C 216      -4.797   2.450  -4.784  1.00 97.90           C  
ATOM   4086  N   ALA C 217      -9.839   1.138  -6.378  1.00 98.05           N  
ATOM   4087  CA  ALA C 217      -9.950  -0.112  -5.630  1.00 98.05           C  
ATOM   4088  C   ALA C 217     -10.165  -1.295  -6.569  1.00 98.05           C  
ATOM   4089  CB  ALA C 217     -11.089  -0.026  -4.617  1.00 98.05           C  
ATOM   4090  O   ALA C 217      -9.529  -2.341  -6.416  1.00 98.05           O  
ATOM   4091  N   ILE C 218     -10.952  -1.177  -7.559  1.00 98.57           N  
ATOM   4092  CA  ILE C 218     -11.237  -2.240  -8.516  1.00 98.57           C  
ATOM   4093  C   ILE C 218      -9.964  -2.604  -9.277  1.00 98.57           C  
ATOM   4094  CB  ILE C 218     -12.352  -1.829  -9.503  1.00 98.57           C  
ATOM   4095  O   ILE C 218      -9.661  -3.785  -9.463  1.00 98.57           O  
ATOM   4096  CG1 ILE C 218     -13.700  -1.739  -8.778  1.00 98.57           C  
ATOM   4097  CG2 ILE C 218     -12.425  -2.811 -10.676  1.00 98.57           C  
ATOM   4098  CD1 ILE C 218     -14.812  -1.120  -9.614  1.00 98.57           C  
ATOM   4099  N   LEU C 219      -9.274  -1.621  -9.658  1.00 98.71           N  
ATOM   4100  CA  LEU C 219      -8.025  -1.847 -10.377  1.00 98.71           C  
ATOM   4101  C   LEU C 219      -6.990  -2.508  -9.472  1.00 98.71           C  
ATOM   4102  CB  LEU C 219      -7.474  -0.528 -10.923  1.00 98.71           C  
ATOM   4103  O   LEU C 219      -6.242  -3.384  -9.914  1.00 98.71           O  
ATOM   4104  CG  LEU C 219      -8.245   0.100 -12.085  1.00 98.71           C  
ATOM   4105  CD1 LEU C 219      -7.773   1.530 -12.324  1.00 98.71           C  
ATOM   4106  CD2 LEU C 219      -8.085  -0.739 -13.348  1.00 98.71           C  
ATOM   4107  N   GLU C 220      -6.979  -2.046  -8.278  1.00 98.26           N  
ATOM   4108  CA  GLU C 220      -6.092  -2.669  -7.300  1.00 98.26           C  
ATOM   4109  C   GLU C 220      -6.432  -4.145  -7.109  1.00 98.26           C  
ATOM   4110  CB  GLU C 220      -6.168  -1.934  -5.959  1.00 98.26           C  
ATOM   4111  O   GLU C 220      -5.538  -4.991  -7.058  1.00 98.26           O  
ATOM   4112  CG  GLU C 220      -5.127  -2.391  -4.948  1.00 98.26           C  
ATOM   4113  CD  GLU C 220      -5.246  -1.688  -3.605  1.00 98.26           C  
ATOM   4114  OE1 GLU C 220      -4.205  -1.437  -2.956  1.00 98.26           O  
ATOM   4115  OE2 GLU C 220      -6.390  -1.387  -3.197  1.00 98.26           O  
ATOM   4116  N   TYR C 221      -7.697  -4.479  -6.985  1.00 98.61           N  
ATOM   4117  CA  TYR C 221      -8.140  -5.864  -6.875  1.00 98.61           C  
ATOM   4118  C   TYR C 221      -7.653  -6.688  -8.061  1.00 98.61           C  
ATOM   4119  CB  TYR C 221      -9.667  -5.935  -6.781  1.00 98.61           C  
ATOM   4120  O   TYR C 221      -7.182  -7.815  -7.890  1.00 98.61           O  
ATOM   4121  CG  TYR C 221     -10.236  -5.206  -5.588  1.00 98.61           C  
ATOM   4122  CD1 TYR C 221      -9.407  -4.746  -4.568  1.00 98.61           C  
ATOM   4123  CD2 TYR C 221     -11.603  -4.976  -5.479  1.00 98.61           C  
ATOM   4124  CE1 TYR C 221      -9.927  -4.075  -3.466  1.00 98.61           C  
ATOM   4125  CE2 TYR C 221     -12.135  -4.306  -4.382  1.00 98.61           C  
ATOM   4126  OH  TYR C 221     -11.810  -3.196  -2.293  1.00 98.61           O  
ATOM   4127  CZ  TYR C 221     -11.290  -3.860  -3.382  1.00 98.61           C  
ATOM   4128  N   THR C 222      -7.752  -6.114  -9.185  1.00 98.71           N  
ATOM   4129  CA  THR C 222      -7.321  -6.798 -10.399  1.00 98.71           C  
ATOM   4130  C   THR C 222      -5.824  -7.095 -10.350  1.00 98.71           C  
ATOM   4131  CB  THR C 222      -7.640  -5.965 -11.654  1.00 98.71           C  
ATOM   4132  O   THR C 222      -5.390  -8.187 -10.722  1.00 98.71           O  
ATOM   4133  CG2 THR C 222      -7.272  -6.723 -12.925  1.00 98.71           C  
ATOM   4134  OG1 THR C 222      -9.041  -5.666 -11.678  1.00 98.71           O  
ATOM   4135  N   VAL C 223      -5.053  -6.137  -9.870  1.00 98.62           N  
ATOM   4136  CA  VAL C 223      -3.608  -6.303  -9.752  1.00 98.62           C  
ATOM   4137  C   VAL C 223      -3.296  -7.464  -8.810  1.00 98.62           C  
ATOM   4138  CB  VAL C 223      -2.928  -5.010  -9.248  1.00 98.62           C  
ATOM   4139  O   VAL C 223      -2.505  -8.348  -9.145  1.00 98.62           O  
ATOM   4140  CG1 VAL C 223      -1.474  -5.280  -8.864  1.00 98.62           C  
ATOM   4141  CG2 VAL C 223      -3.009  -3.916 -10.310  1.00 98.62           C  
ATOM   4142  N   VAL C 224      -3.978  -7.585  -7.750  1.00 97.87           N  
ATOM   4143  CA  VAL C 224      -3.735  -8.603  -6.733  1.00 97.87           C  
ATOM   4144  C   VAL C 224      -4.177  -9.969  -7.253  1.00 97.87           C  
ATOM   4145  CB  VAL C 224      -4.468  -8.272  -5.414  1.00 97.87           C  
ATOM   4146  O   VAL C 224      -3.450 -10.956  -7.119  1.00 97.87           O  
ATOM   4147  CG1 VAL C 224      -4.446  -9.471  -4.468  1.00 97.87           C  
ATOM   4148  CG2 VAL C 224      -3.840  -7.050  -4.747  1.00 97.87           C  
ATOM   4149  N   LEU C 225      -5.290 -10.035  -7.905  1.00 98.33           N  
ATOM   4150  CA  LEU C 225      -5.833 -11.300  -8.387  1.00 98.33           C  
ATOM   4151  C   LEU C 225      -4.993 -11.851  -9.535  1.00 98.33           C  
ATOM   4152  CB  LEU C 225      -7.284 -11.123  -8.840  1.00 98.33           C  
ATOM   4153  O   LEU C 225      -4.752 -13.058  -9.611  1.00 98.33           O  
ATOM   4154  CG  LEU C 225      -8.319 -10.909  -7.734  1.00 98.33           C  
ATOM   4155  CD1 LEU C 225      -9.673 -10.550  -8.337  1.00 98.33           C  
ATOM   4156  CD2 LEU C 225      -8.430 -12.152  -6.857  1.00 98.33           C  
ATOM   4157  N   THR C 226      -4.564 -10.965 -10.358  1.00 98.39           N  
ATOM   4158  CA  THR C 226      -3.730 -11.412 -11.468  1.00 98.39           C  
ATOM   4159  C   THR C 226      -2.357 -11.852 -10.969  1.00 98.39           C  
ATOM   4160  CB  THR C 226      -3.564 -10.305 -12.525  1.00 98.39           C  
ATOM   4161  O   THR C 226      -1.752 -12.770 -11.528  1.00 98.39           O  
ATOM   4162  CG2 THR C 226      -4.885 -10.014 -13.229  1.00 98.39           C  
ATOM   4163  OG1 THR C 226      -3.103  -9.108 -11.886  1.00 98.39           O  
ATOM   4164  N   ASN C 227      -1.862 -11.175  -9.977  1.00 98.10           N  
ATOM   4165  CA  ASN C 227      -0.619 -11.611  -9.350  1.00 98.10           C  
ATOM   4166  C   ASN C 227      -0.748 -13.014  -8.765  1.00 98.10           C  
ATOM   4167  CB  ASN C 227      -0.189 -10.620  -8.266  1.00 98.10           C  
ATOM   4168  O   ASN C 227       0.117 -13.864  -8.984  1.00 98.10           O  
ATOM   4169  CG  ASN C 227       1.155 -10.968  -7.657  1.00 98.10           C  
ATOM   4170  ND2 ASN C 227       2.222 -10.411  -8.218  1.00 98.10           N  
ATOM   4171  OD1 ASN C 227       1.234 -11.732  -6.691  1.00 98.10           O  
ATOM   4172  N   MET C 228      -1.821 -13.272  -8.067  1.00 97.04           N  
ATOM   4173  CA  MET C 228      -2.071 -14.599  -7.512  1.00 97.04           C  
ATOM   4174  C   MET C 228      -2.201 -15.638  -8.621  1.00 97.04           C  
ATOM   4175  CB  MET C 228      -3.335 -14.592  -6.650  1.00 97.04           C  
ATOM   4176  O   MET C 228      -1.630 -16.726  -8.528  1.00 97.04           O  
ATOM   4177  CG  MET C 228      -3.211 -13.758  -5.386  1.00 97.04           C  
ATOM   4178  SD  MET C 228      -4.774 -13.698  -4.427  1.00 97.04           S  
ATOM   4179  CE  MET C 228      -4.400 -12.334  -3.290  1.00 97.04           C  
ATOM   4180  N   ALA C 229      -2.907 -15.286  -9.663  1.00 97.09           N  
ATOM   4181  CA  ALA C 229      -3.114 -16.187 -10.794  1.00 97.09           C  
ATOM   4182  C   ALA C 229      -1.791 -16.521 -11.477  1.00 97.09           C  
ATOM   4183  CB  ALA C 229      -4.085 -15.568 -11.796  1.00 97.09           C  
ATOM   4184  O   ALA C 229      -1.582 -17.654 -11.918  1.00 97.09           O  
ATOM   4185  N   PHE C 230      -0.984 -15.557 -11.575  1.00 97.49           N  
ATOM   4186  CA  PHE C 230       0.328 -15.783 -12.169  1.00 97.49           C  
ATOM   4187  C   PHE C 230       1.097 -16.847 -11.394  1.00 97.49           C  
ATOM   4188  CB  PHE C 230       1.133 -14.480 -12.211  1.00 97.49           C  
ATOM   4189  O   PHE C 230       1.673 -17.761 -11.988  1.00 97.49           O  
ATOM   4190  CG  PHE C 230       2.431 -14.592 -12.963  1.00 97.49           C  
ATOM   4191  CD1 PHE C 230       3.588 -15.018 -12.321  1.00 97.49           C  
ATOM   4192  CD2 PHE C 230       2.495 -14.271 -14.312  1.00 97.49           C  
ATOM   4193  CE1 PHE C 230       4.791 -15.122 -13.015  1.00 97.49           C  
ATOM   4194  CE2 PHE C 230       3.694 -14.373 -15.012  1.00 97.49           C  
ATOM   4195  CZ  PHE C 230       4.841 -14.798 -14.361  1.00 97.49           C  
ATOM   4196  N   HIS C 231       1.095 -16.794 -10.105  1.00 95.67           N  
ATOM   4197  CA  HIS C 231       1.806 -17.759  -9.274  1.00 95.67           C  
ATOM   4198  C   HIS C 231       1.113 -19.117  -9.290  1.00 95.67           C  
ATOM   4199  CB  HIS C 231       1.922 -17.246  -7.837  1.00 95.67           C  
ATOM   4200  O   HIS C 231       1.752 -20.147  -9.062  1.00 95.67           O  
ATOM   4201  CG  HIS C 231       2.953 -16.176  -7.663  1.00 95.67           C  
ATOM   4202  CD2 HIS C 231       2.828 -14.856  -7.391  1.00 95.67           C  
ATOM   4203  ND1 HIS C 231       4.305 -16.422  -7.771  1.00 95.67           N  
ATOM   4204  CE1 HIS C 231       4.968 -15.295  -7.571  1.00 95.67           C  
ATOM   4205  NE2 HIS C 231       4.095 -14.330  -7.339  1.00 95.67           N  
ATOM   4206  N   MET C 232      -0.144 -19.124  -9.589  1.00 93.00           N  
ATOM   4207  CA  MET C 232      -0.910 -20.364  -9.679  1.00 93.00           C  
ATOM   4208  C   MET C 232      -0.511 -21.162 -10.915  1.00 93.00           C  
ATOM   4209  CB  MET C 232      -2.411 -20.068  -9.709  1.00 93.00           C  
ATOM   4210  O   MET C 232      -0.774 -22.363 -10.996  1.00 93.00           O  
ATOM   4211  CG  MET C 232      -3.282 -21.311  -9.619  1.00 93.00           C  
ATOM   4212  SD  MET C 232      -3.000 -22.256  -8.072  1.00 93.00           S  
ATOM   4213  CE  MET C 232      -3.621 -23.885  -8.575  1.00 93.00           C  
ATOM   4214  N   THR C 233       0.129 -20.539 -11.835  1.00 91.86           N  
ATOM   4215  CA  THR C 233       0.577 -21.234 -13.038  1.00 91.86           C  
ATOM   4216  C   THR C 233       1.596 -22.315 -12.690  1.00 91.86           C  
ATOM   4217  CB  THR C 233       1.191 -20.253 -14.053  1.00 91.86           C  
ATOM   4218  O   THR C 233       1.878 -23.195 -13.507  1.00 91.86           O  
ATOM   4219  CG2 THR C 233       0.161 -19.231 -14.524  1.00 91.86           C  
ATOM   4220  OG1 THR C 233       2.286 -19.562 -13.439  1.00 91.86           O  
ATOM   4221  N   ALA C 234       2.120 -22.228 -11.533  1.00 87.82           N  
ATOM   4222  CA  ALA C 234       3.035 -23.265 -11.064  1.00 87.82           C  
ATOM   4223  C   ALA C 234       2.364 -24.636 -11.079  1.00 87.82           C  
ATOM   4224  CB  ALA C 234       3.537 -22.937  -9.660  1.00 87.82           C  
ATOM   4225  O   ALA C 234       3.040 -25.664 -11.160  1.00 87.82           O  
ATOM   4226  N   TRP C 235       1.041 -24.564 -10.998  1.00 83.66           N  
ATOM   4227  CA  TRP C 235       0.250 -25.787 -11.070  1.00 83.66           C  
ATOM   4228  C   TRP C 235       0.543 -26.550 -12.358  1.00 83.66           C  
ATOM   4229  CB  TRP C 235      -1.245 -25.468 -10.980  1.00 83.66           C  
ATOM   4230  O   TRP C 235       0.739 -27.767 -12.336  1.00 83.66           O  
ATOM   4231  CG  TRP C 235      -2.129 -26.678 -11.015  1.00 83.66           C  
ATOM   4232  CD1 TRP C 235      -2.340 -27.574 -10.005  1.00 83.66           C  
ATOM   4233  CD2 TRP C 235      -2.919 -27.127 -12.121  1.00 83.66           C  
ATOM   4234  CE2 TRP C 235      -3.585 -28.303 -11.709  1.00 83.66           C  
ATOM   4235  CE3 TRP C 235      -3.129 -26.648 -13.421  1.00 83.66           C  
ATOM   4236  NE1 TRP C 235      -3.215 -28.554 -10.415  1.00 83.66           N  
ATOM   4237  CH2 TRP C 235      -4.635 -28.517 -13.819  1.00 83.66           C  
ATOM   4238  CZ2 TRP C 235      -4.447 -29.007 -12.553  1.00 83.66           C  
ATOM   4239  CZ3 TRP C 235      -3.988 -27.350 -14.259  1.00 83.66           C  
ATOM   4240  N   TRP C 236       0.691 -25.903 -13.454  1.00 82.83           N  
ATOM   4241  CA  TRP C 236       0.986 -26.504 -14.751  1.00 82.83           C  
ATOM   4242  C   TRP C 236       2.476 -26.799 -14.888  1.00 82.83           C  
ATOM   4243  CB  TRP C 236       0.528 -25.584 -15.886  1.00 82.83           C  
ATOM   4244  O   TRP C 236       2.862 -27.820 -15.461  1.00 82.83           O  
ATOM   4245  CG  TRP C 236      -0.961 -25.522 -16.056  1.00 82.83           C  
ATOM   4246  CD1 TRP C 236      -1.826 -26.577 -16.137  1.00 82.83           C  
ATOM   4247  CD2 TRP C 236      -1.758 -24.339 -16.171  1.00 82.83           C  
ATOM   4248  CE2 TRP C 236      -3.100 -24.753 -16.319  1.00 82.83           C  
ATOM   4249  CE3 TRP C 236      -1.467 -22.968 -16.163  1.00 82.83           C  
ATOM   4250  NE1 TRP C 236      -3.114 -26.122 -16.295  1.00 82.83           N  
ATOM   4251  CH2 TRP C 236      -3.840 -22.508 -16.447  1.00 82.83           C  
ATOM   4252  CZ2 TRP C 236      -4.151 -23.843 -16.458  1.00 82.83           C  
ATOM   4253  CZ3 TRP C 236      -2.515 -22.065 -16.301  1.00 82.83           C  
ATOM   4254  N   ASP C 237       3.299 -25.987 -14.333  1.00 82.94           N  
ATOM   4255  CA  ASP C 237       4.743 -26.068 -14.526  1.00 82.94           C  
ATOM   4256  C   ASP C 237       5.323 -27.296 -13.827  1.00 82.94           C  
ATOM   4257  CB  ASP C 237       5.426 -24.799 -14.012  1.00 82.94           C  
ATOM   4258  O   ASP C 237       6.264 -27.915 -14.327  1.00 82.94           O  
ATOM   4259  CG  ASP C 237       5.049 -23.560 -14.805  1.00 82.94           C  
ATOM   4260  OD1 ASP C 237       4.553 -23.693 -15.945  1.00 82.94           O  
ATOM   4261  OD2 ASP C 237       5.253 -22.441 -14.287  1.00 82.94           O  
ATOM   4262  N   PHE C 238       4.697 -27.653 -12.736  1.00 76.14           N  
ATOM   4263  CA  PHE C 238       5.243 -28.745 -11.938  1.00 76.14           C  
ATOM   4264  C   PHE C 238       4.215 -29.858 -11.769  1.00 76.14           C  
ATOM   4265  CB  PHE C 238       5.696 -28.236 -10.566  1.00 76.14           C  
ATOM   4266  O   PHE C 238       4.268 -30.617 -10.799  1.00 76.14           O  
ATOM   4267  CG  PHE C 238       6.826 -27.244 -10.630  1.00 76.14           C  
ATOM   4268  CD1 PHE C 238       8.120 -27.661 -10.913  1.00 76.14           C  
ATOM   4269  CD2 PHE C 238       6.592 -25.893 -10.406  1.00 76.14           C  
ATOM   4270  CE1 PHE C 238       9.168 -26.744 -10.973  1.00 76.14           C  
ATOM   4271  CE2 PHE C 238       7.634 -24.972 -10.464  1.00 76.14           C  
ATOM   4272  CZ  PHE C 238       8.921 -25.399 -10.747  1.00 76.14           C  
ATOM   4273  N   GLY C 239       3.193 -29.930 -12.569  1.00 63.93           N  
ATOM   4274  CA  GLY C 239       2.085 -30.864 -12.447  1.00 63.93           C  
ATOM   4275  C   GLY C 239       2.531 -32.310 -12.349  1.00 63.93           C  
ATOM   4276  O   GLY C 239       1.902 -33.114 -11.658  1.00 63.93           O  
ATOM   4277  N   ASN C 240       3.595 -32.685 -12.980  1.00 57.41           N  
ATOM   4278  CA  ASN C 240       4.036 -34.076 -12.969  1.00 57.41           C  
ATOM   4279  C   ASN C 240       5.128 -34.310 -11.929  1.00 57.41           C  
ATOM   4280  CB  ASN C 240       4.525 -34.495 -14.357  1.00 57.41           C  
ATOM   4281  O   ASN C 240       5.666 -35.413 -11.825  1.00 57.41           O  
ATOM   4282  CG  ASN C 240       3.392 -34.664 -15.350  1.00 57.41           C  
ATOM   4283  ND2 ASN C 240       3.735 -34.785 -16.626  1.00 57.41           N  
ATOM   4284  OD1 ASN C 240       2.218 -34.685 -14.972  1.00 57.41           O  
ATOM   4285  N   LYS C 241       5.315 -33.259 -11.086  1.00 57.18           N  
ATOM   4286  CA  LYS C 241       6.421 -33.358 -10.139  1.00 57.18           C  
ATOM   4287  C   LYS C 241       5.909 -33.508  -8.709  1.00 57.18           C  
ATOM   4288  CB  LYS C 241       7.331 -32.133 -10.244  1.00 57.18           C  
ATOM   4289  O   LYS C 241       4.778 -33.121  -8.406  1.00 57.18           O  
ATOM   4290  CG  LYS C 241       8.066 -32.020 -11.571  1.00 57.18           C  
ATOM   4291  CD  LYS C 241       9.063 -30.869 -11.562  1.00 57.18           C  
ATOM   4292  CE  LYS C 241       9.789 -30.746 -12.895  1.00 57.18           C  
ATOM   4293  NZ  LYS C 241      10.722 -29.580 -12.912  1.00 57.18           N  
ATOM   4294  N   GLU C 242       6.485 -34.414  -8.001  1.00 47.61           N  
ATOM   4295  CA  GLU C 242       6.175 -34.574  -6.583  1.00 47.61           C  
ATOM   4296  C   GLU C 242       7.183 -33.833  -5.710  1.00 47.61           C  
ATOM   4297  CB  GLU C 242       6.141 -36.057  -6.205  1.00 47.61           C  
ATOM   4298  O   GLU C 242       8.371 -33.776  -6.036  1.00 47.61           O  
ATOM   4299  CG  GLU C 242       5.007 -36.833  -6.860  1.00 47.61           C  
ATOM   4300  CD  GLU C 242       4.954 -38.292  -6.434  1.00 47.61           C  
ATOM   4301  OE1 GLU C 242       3.977 -38.992  -6.785  1.00 47.61           O  
ATOM   4302  OE2 GLU C 242       5.896 -38.738  -5.741  1.00 47.61           O  
ATOM   4303  N   LEU C 243       6.675 -33.117  -4.791  1.00 44.22           N  
ATOM   4304  CA  LEU C 243       7.537 -32.445  -3.825  1.00 44.22           C  
ATOM   4305  C   LEU C 243       7.903 -33.382  -2.679  1.00 44.22           C  
ATOM   4306  CB  LEU C 243       6.851 -31.191  -3.276  1.00 44.22           C  
ATOM   4307  O   LEU C 243       7.021 -33.927  -2.012  1.00 44.22           O  
ATOM   4308  CG  LEU C 243       7.772 -30.060  -2.817  1.00 44.22           C  
ATOM   4309  CD1 LEU C 243       7.804 -28.947  -3.858  1.00 44.22           C  
ATOM   4310  CD2 LEU C 243       7.324 -29.521  -1.463  1.00 44.22           C  
ATOM   4311  N   LEU C 244       9.185 -33.725  -2.583  1.00 45.59           N  
ATOM   4312  CA  LEU C 244       9.647 -34.623  -1.530  1.00 45.59           C  
ATOM   4313  C   LEU C 244      10.351 -33.846  -0.423  1.00 45.59           C  
ATOM   4314  CB  LEU C 244      10.591 -35.682  -2.105  1.00 45.59           C  
ATOM   4315  O   LEU C 244      11.281 -33.081  -0.690  1.00 45.59           O  
ATOM   4316  CG  LEU C 244      10.223 -37.141  -1.829  1.00 45.59           C  
ATOM   4317  CD1 LEU C 244       9.726 -37.813  -3.105  1.00 45.59           C  
ATOM   4318  CD2 LEU C 244      11.416 -37.894  -1.251  1.00 45.59           C  
ATOM   4319  N   ILE C 245       9.795 -33.808   0.739  1.00 44.74           N  
ATOM   4320  CA  ILE C 245      10.490 -33.238   1.888  1.00 44.74           C  
ATOM   4321  C   ILE C 245      11.236 -34.340   2.638  1.00 44.74           C  
ATOM   4322  CB  ILE C 245       9.512 -32.511   2.838  1.00 44.74           C  
ATOM   4323  O   ILE C 245      10.620 -35.276   3.152  1.00 44.74           O  
ATOM   4324  CG1 ILE C 245       8.733 -31.431   2.078  1.00 44.74           C  
ATOM   4325  CG2 ILE C 245      10.262 -31.909   4.029  1.00 44.74           C  
ATOM   4326  CD1 ILE C 245       7.603 -30.802   2.881  1.00 44.74           C  
ATOM   4327  N   THR C 246      12.518 -34.505   2.498  1.00 43.56           N  
ATOM   4328  CA  THR C 246      13.279 -35.603   3.085  1.00 43.56           C  
ATOM   4329  C   THR C 246      14.017 -35.139   4.338  1.00 43.56           C  
ATOM   4330  CB  THR C 246      14.288 -36.185   2.077  1.00 43.56           C  
ATOM   4331  O   THR C 246      14.304 -33.950   4.492  1.00 43.56           O  
ATOM   4332  CG2 THR C 246      13.583 -36.691   0.824  1.00 43.56           C  
ATOM   4333  OG1 THR C 246      15.226 -35.167   1.707  1.00 43.56           O  
ATOM   4334  N   SER C 247      13.932 -35.854   5.515  1.00 41.13           N  
ATOM   4335  CA  SER C 247      14.767 -35.625   6.689  1.00 41.13           C  
ATOM   4336  C   SER C 247      16.200 -36.088   6.447  1.00 41.13           C  
ATOM   4337  CB  SER C 247      14.189 -36.344   7.908  1.00 41.13           C  
ATOM   4338  O   SER C 247      16.443 -36.958   5.609  1.00 41.13           O  
ATOM   4339  OG  SER C 247      14.388 -37.744   7.807  1.00 41.13           O  
ATOM   4340  N   GLN C 248      17.272 -35.272   6.838  1.00 42.11           N  
ATOM   4341  CA  GLN C 248      18.682 -35.599   6.649  1.00 42.11           C  
ATOM   4342  C   GLN C 248      19.010 -36.972   7.227  1.00 42.11           C  
ATOM   4343  CB  GLN C 248      19.571 -34.533   7.291  1.00 42.11           C  
ATOM   4344  O   GLN C 248      18.594 -37.299   8.341  1.00 42.11           O  
ATOM   4345  CG  GLN C 248      19.921 -33.381   6.358  1.00 42.11           C  
ATOM   4346  CD  GLN C 248      21.092 -32.556   6.857  1.00 42.11           C  
ATOM   4347  NE2 GLN C 248      21.651 -31.729   5.981  1.00 42.11           N  
ATOM   4348  OE1 GLN C 248      21.490 -32.660   8.022  1.00 42.11           O  
ATOM   4349  N   PRO C 249      19.454 -37.880   6.356  1.00 42.38           N  
ATOM   4350  CA  PRO C 249      19.829 -39.179   6.920  1.00 42.38           C  
ATOM   4351  C   PRO C 249      20.855 -39.061   8.044  1.00 42.38           C  
ATOM   4352  CB  PRO C 249      20.417 -39.928   5.721  1.00 42.38           C  
ATOM   4353  O   PRO C 249      21.718 -38.180   8.007  1.00 42.38           O  
ATOM   4354  CG  PRO C 249      20.406 -38.932   4.606  1.00 42.38           C  
ATOM   4355  CD  PRO C 249      19.837 -37.642   5.124  1.00 42.38           C  
ATOM   4356  N   GLU C 250      20.469 -39.408   9.348  1.00 43.86           N  
ATOM   4357  CA  GLU C 250      21.423 -39.404  10.453  1.00 43.86           C  
ATOM   4358  C   GLU C 250      22.711 -40.128  10.072  1.00 43.86           C  
ATOM   4359  CB  GLU C 250      20.807 -40.046  11.698  1.00 43.86           C  
ATOM   4360  O   GLU C 250      22.670 -41.232   9.526  1.00 43.86           O  
ATOM   4361  CG  GLU C 250      20.638 -39.085  12.866  1.00 43.86           C  
ATOM   4362  CD  GLU C 250      20.104 -39.755  14.122  1.00 43.86           C  
ATOM   4363  OE1 GLU C 250      20.065 -39.102  15.189  1.00 43.86           O  
ATOM   4364  OE2 GLU C 250      19.721 -40.944  14.038  1.00 43.86           O  
ATOM   4365  N   GLU C 251      23.812 -39.395   9.728  1.00 43.70           N  
ATOM   4366  CA  GLU C 251      25.140 -39.937   9.457  1.00 43.70           C  
ATOM   4367  C   GLU C 251      25.499 -41.041  10.448  1.00 43.70           C  
ATOM   4368  CB  GLU C 251      26.194 -38.828   9.502  1.00 43.70           C  
ATOM   4369  O   GLU C 251      25.504 -40.816  11.660  1.00 43.70           O  
ATOM   4370  CG  GLU C 251      26.696 -38.401   8.130  1.00 43.70           C  
ATOM   4371  CD  GLU C 251      27.740 -37.298   8.190  1.00 43.70           C  
ATOM   4372  OE1 GLU C 251      28.265 -36.900   7.126  1.00 43.70           O  
ATOM   4373  OE2 GLU C 251      28.037 -36.828   9.312  1.00 43.70           O  
ATOM   4374  N   LYS C 252      25.084 -42.297  10.204  1.00 41.77           N  
ATOM   4375  CA  LYS C 252      25.542 -43.351  11.105  1.00 41.77           C  
ATOM   4376  C   LYS C 252      27.058 -43.310  11.273  1.00 41.77           C  
ATOM   4377  CB  LYS C 252      25.108 -44.724  10.590  1.00 41.77           C  
ATOM   4378  O   LYS C 252      27.799 -43.367  10.289  1.00 41.77           O  
ATOM   4379  CG  LYS C 252      23.769 -45.196  11.137  1.00 41.77           C  
ATOM   4380  CD  LYS C 252      23.429 -46.598  10.650  1.00 41.77           C  
ATOM   4381  CE  LYS C 252      22.080 -47.064  11.182  1.00 41.77           C  
ATOM   4382  NZ  LYS C 252      21.708 -48.408  10.646  1.00 41.77           N  
ATOM   4383  N   ARG C 253      27.572 -42.509  12.250  1.00 37.30           N  
ATOM   4384  CA  ARG C 253      28.998 -42.451  12.555  1.00 37.30           C  
ATOM   4385  C   ARG C 253      29.557 -43.843  12.830  1.00 37.30           C  
ATOM   4386  CB  ARG C 253      29.254 -41.536  13.754  1.00 37.30           C  
ATOM   4387  O   ARG C 253      29.108 -44.526  13.753  1.00 37.30           O  
ATOM   4388  CG  ARG C 253      29.594 -40.103  13.375  1.00 37.30           C  
ATOM   4389  CD  ARG C 253      29.959 -39.269  14.595  1.00 37.30           C  
ATOM   4390  NE  ARG C 253      30.049 -37.848  14.269  1.00 37.30           N  
ATOM   4391  NH1 ARG C 253      30.634 -37.184  16.403  1.00 37.30           N  
ATOM   4392  NH2 ARG C 253      30.421 -35.630  14.731  1.00 37.30           N  
ATOM   4393  CZ  ARG C 253      30.368 -36.891  15.135  1.00 37.30           C  
ATOM   4394  N   PHE C 254      29.884 -44.604  11.703  1.00 31.26           N  
ATOM   4395  CA  PHE C 254      30.814 -45.650  12.111  1.00 31.26           C  
ATOM   4396  C   PHE C 254      32.161 -45.054  12.503  1.00 31.26           C  
ATOM   4397  CB  PHE C 254      31.001 -46.673  10.987  1.00 31.26           C  
ATOM   4398  O   PHE C 254      32.622 -44.090  11.889  1.00 31.26           O  
ATOM   4399  CG  PHE C 254      29.800 -47.551  10.760  1.00 31.26           C  
ATOM   4400  CD1 PHE C 254      29.571 -48.661  11.564  1.00 31.26           C  
ATOM   4401  CD2 PHE C 254      28.899 -47.267   9.741  1.00 31.26           C  
ATOM   4402  CE1 PHE C 254      28.460 -49.476  11.356  1.00 31.26           C  
ATOM   4403  CE2 PHE C 254      27.787 -48.076   9.527  1.00 31.26           C  
ATOM   4404  CZ  PHE C 254      27.570 -49.181  10.336  1.00 31.26           C  
TER    4405      PHE C 254                                                      
ENDMDL                                                                          
END                                                                             
