# Supplementary material for: AI-guided pipeline for protein–protein interaction drug discovery identifies a SARS-CoV-2 inhibitor
Source: Mol Syst Biol. 2024 Mar 11;20(4):428–57. doi: 10.1038/s44320-024-00019-8 (PMC10987651; doi:10.1038/s44320-024-00019-8)
Supplement: Supplementary file 12 — Source Data Fig. 2 [file 44320_2024_19_MOESM12_ESM.zip › Source Data Figure EV3-EV4/ColabFold/PDE9A_REM2_unrelaxed_rank_3_model_1.pdb]

MODEL     1                                                                     
ATOM      1  N   MET B   1       0.425 -18.221 -53.898  1.00 21.01           N  
ATOM      2  CA  MET B   1       0.772 -17.368 -52.764  1.00 21.01           C  
ATOM      3  C   MET B   1       0.352 -18.015 -51.449  1.00 21.01           C  
ATOM      4  CB  MET B   1       0.118 -15.993 -52.904  1.00 21.01           C  
ATOM      5  O   MET B   1      -0.800 -18.424 -51.294  1.00 21.01           O  
ATOM      6  CG  MET B   1       0.922 -15.013 -53.743  1.00 21.01           C  
ATOM      7  SD  MET B   1       0.253 -13.307 -53.666  1.00 21.01           S  
ATOM      8  CE  MET B   1       1.766 -12.387 -53.270  1.00 21.01           C  
ATOM      9  N   GLY B   2       1.362 -18.703 -50.791  1.00 23.11           N  
ATOM     10  CA  GLY B   2       1.374 -19.846 -49.893  1.00 23.11           C  
ATOM     11  C   GLY B   2       0.867 -19.517 -48.501  1.00 23.11           C  
ATOM     12  O   GLY B   2       1.255 -18.503 -47.917  1.00 23.11           O  
ATOM     13  N   SER B   3      -0.490 -19.386 -48.385  1.00 22.31           N  
ATOM     14  CA  SER B   3      -1.142 -19.123 -47.106  1.00 22.31           C  
ATOM     15  C   SER B   3      -0.526 -19.958 -45.989  1.00 22.31           C  
ATOM     16  CB  SER B   3      -2.642 -19.409 -47.200  1.00 22.31           C  
ATOM     17  O   SER B   3      -0.548 -21.189 -46.043  1.00 22.31           O  
ATOM     18  OG  SER B   3      -3.165 -18.953 -48.435  1.00 22.31           O  
ATOM     19  N   GLY B   4       0.699 -19.571 -45.652  1.00 24.25           N  
ATOM     20  CA  GLY B   4       1.487 -20.183 -44.594  1.00 24.25           C  
ATOM     21  C   GLY B   4       0.748 -20.269 -43.272  1.00 24.25           C  
ATOM     22  O   GLY B   4       0.325 -19.249 -42.724  1.00 24.25           O  
ATOM     23  N   SER B   5      -0.418 -20.982 -43.285  1.00 25.14           N  
ATOM     24  CA  SER B   5      -1.073 -21.321 -42.025  1.00 25.14           C  
ATOM     25  C   SER B   5      -0.051 -21.593 -40.927  1.00 25.14           C  
ATOM     26  CB  SER B   5      -1.980 -22.539 -42.203  1.00 25.14           C  
ATOM     27  O   SER B   5       0.912 -22.333 -41.137  1.00 25.14           O  
ATOM     28  OG  SER B   5      -2.699 -22.458 -43.421  1.00 25.14           O  
ATOM     29  N   SER B   6       0.404 -20.497 -40.329  1.00 31.24           N  
ATOM     30  CA  SER B   6       1.277 -20.587 -39.163  1.00 31.24           C  
ATOM     31  C   SER B   6       0.857 -21.731 -38.246  1.00 31.24           C  
ATOM     32  CB  SER B   6       1.271 -19.270 -38.386  1.00 31.24           C  
ATOM     33  O   SER B   6      -0.224 -21.695 -37.655  1.00 31.24           O  
ATOM     34  OG  SER B   6       2.147 -19.339 -37.274  1.00 31.24           O  
ATOM     35  N   SER B   7       0.760 -22.949 -38.803  1.00 33.52           N  
ATOM     36  CA  SER B   7       0.498 -24.161 -38.033  1.00 33.52           C  
ATOM     37  C   SER B   7       1.294 -24.173 -36.733  1.00 33.52           C  
ATOM     38  CB  SER B   7       0.835 -25.404 -38.858  1.00 33.52           C  
ATOM     39  O   SER B   7       2.518 -24.024 -36.747  1.00 33.52           O  
ATOM     40  OG  SER B   7       2.238 -25.565 -38.976  1.00 33.52           O  
ATOM     41  N   TYR B   8       0.798 -23.381 -35.850  1.00 38.52           N  
ATOM     42  CA  TYR B   8       1.437 -23.425 -34.540  1.00 38.52           C  
ATOM     43  C   TYR B   8       1.768 -24.859 -34.142  1.00 38.52           C  
ATOM     44  CB  TYR B   8       0.536 -22.784 -33.480  1.00 38.52           C  
ATOM     45  O   TYR B   8       0.891 -25.726 -34.136  1.00 38.52           O  
ATOM     46  CG  TYR B   8       1.296 -22.094 -32.374  1.00 38.52           C  
ATOM     47  CD1 TYR B   8       1.615 -22.766 -31.196  1.00 38.52           C  
ATOM     48  CD2 TYR B   8       1.697 -20.769 -32.503  1.00 38.52           C  
ATOM     49  CE1 TYR B   8       2.313 -22.134 -30.173  1.00 38.52           C  
ATOM     50  CE2 TYR B   8       2.397 -20.126 -31.487  1.00 38.52           C  
ATOM     51  OH  TYR B   8       3.392 -20.185 -29.318  1.00 38.52           O  
ATOM     52  CZ  TYR B   8       2.700 -20.816 -30.327  1.00 38.52           C  
ATOM     53  N   ARG B   9       2.925 -25.292 -34.359  1.00 46.77           N  
ATOM     54  CA  ARG B   9       3.442 -26.611 -34.010  1.00 46.77           C  
ATOM     55  C   ARG B   9       3.521 -26.785 -32.497  1.00 46.77           C  
ATOM     56  CB  ARG B   9       4.821 -26.831 -34.635  1.00 46.77           C  
ATOM     57  O   ARG B   9       3.901 -25.858 -31.779  1.00 46.77           O  
ATOM     58  CG  ARG B   9       4.775 -27.386 -36.050  1.00 46.77           C  
ATOM     59  CD  ARG B   9       6.165 -27.731 -36.566  1.00 46.77           C  
ATOM     60  NE  ARG B   9       6.124 -28.213 -37.943  1.00 46.77           N  
ATOM     61  NH1 ARG B   9       8.352 -28.820 -38.016  1.00 46.77           N  
ATOM     62  NH2 ARG B   9       7.015 -29.129 -39.852  1.00 46.77           N  
ATOM     63  CZ  ARG B   9       7.163 -28.720 -38.601  1.00 46.77           C  
ATOM     64  N   PRO B  10       2.679 -27.702 -31.948  1.00 54.01           N  
ATOM     65  CA  PRO B  10       2.854 -28.049 -30.536  1.00 54.01           C  
ATOM     66  C   PRO B  10       4.319 -28.052 -30.106  1.00 54.01           C  
ATOM     67  CB  PRO B  10       2.255 -29.455 -30.441  1.00 54.01           C  
ATOM     68  O   PRO B  10       5.205 -28.316 -30.923  1.00 54.01           O  
ATOM     69  CG  PRO B  10       1.851 -29.793 -31.840  1.00 54.01           C  
ATOM     70  CD  PRO B  10       2.189 -28.630 -32.728  1.00 54.01           C  
ATOM     71  N   LYS B  11       4.587 -27.273 -29.017  1.00 69.17           N  
ATOM     72  CA  LYS B  11       5.940 -27.187 -28.473  1.00 69.17           C  
ATOM     73  C   LYS B  11       6.313 -28.462 -27.723  1.00 69.17           C  
ATOM     74  CB  LYS B  11       6.070 -25.977 -27.546  1.00 69.17           C  
ATOM     75  O   LYS B  11       5.497 -29.014 -26.982  1.00 69.17           O  
ATOM     76  CG  LYS B  11       7.346 -25.174 -27.753  1.00 69.17           C  
ATOM     77  CD  LYS B  11       7.371 -23.929 -26.876  1.00 69.17           C  
ATOM     78  CE  LYS B  11       8.641 -23.118 -27.091  1.00 69.17           C  
ATOM     79  NZ  LYS B  11       8.649 -21.871 -26.268  1.00 69.17           N  
ATOM     80  N   ALA B  12       7.252 -29.075 -28.118  1.00 77.47           N  
ATOM     81  CA  ALA B  12       7.762 -30.276 -27.460  1.00 77.47           C  
ATOM     82  C   ALA B  12       8.904 -29.936 -26.507  1.00 77.47           C  
ATOM     83  CB  ALA B  12       8.226 -31.295 -28.499  1.00 77.47           C  
ATOM     84  O   ALA B  12       9.857 -29.252 -26.888  1.00 77.47           O  
ATOM     85  N   ILE B  13       8.742 -30.266 -25.209  1.00 86.40           N  
ATOM     86  CA  ILE B  13       9.768 -30.064 -24.192  1.00 86.40           C  
ATOM     87  C   ILE B  13      10.291 -31.416 -23.711  1.00 86.40           C  
ATOM     88  CB  ILE B  13       9.229 -29.242 -23.000  1.00 86.40           C  
ATOM     89  O   ILE B  13       9.513 -32.348 -23.495  1.00 86.40           O  
ATOM     90  CG1 ILE B  13       8.815 -27.840 -23.462  1.00 86.40           C  
ATOM     91  CG2 ILE B  13      10.272 -29.165 -21.882  1.00 86.40           C  
ATOM     92  CD1 ILE B  13       9.863 -26.768 -23.201  1.00 86.40           C  
ATOM     93  N   TYR B  14      11.567 -31.550 -23.591  1.00 88.38           N  
ATOM     94  CA  TYR B  14      12.182 -32.782 -23.111  1.00 88.38           C  
ATOM     95  C   TYR B  14      12.617 -32.644 -21.657  1.00 88.38           C  
ATOM     96  CB  TYR B  14      13.383 -33.159 -23.983  1.00 88.38           C  
ATOM     97  O   TYR B  14      13.239 -31.648 -21.281  1.00 88.38           O  
ATOM     98  CG  TYR B  14      13.018 -33.491 -25.409  1.00 88.38           C  
ATOM     99  CD1 TYR B  14      12.771 -34.806 -25.798  1.00 88.38           C  
ATOM    100  CD2 TYR B  14      12.922 -32.491 -26.371  1.00 88.38           C  
ATOM    101  CE1 TYR B  14      12.436 -35.116 -27.112  1.00 88.38           C  
ATOM    102  CE2 TYR B  14      12.588 -32.790 -27.688  1.00 88.38           C  
ATOM    103  OH  TYR B  14      12.016 -34.405 -29.350  1.00 88.38           O  
ATOM    104  CZ  TYR B  14      12.347 -34.104 -28.048  1.00 88.38           C  
ATOM    105  N   LEU B  15      12.217 -33.564 -20.843  1.00 91.25           N  
ATOM    106  CA  LEU B  15      12.494 -33.548 -19.411  1.00 91.25           C  
ATOM    107  C   LEU B  15      13.403 -34.708 -19.020  1.00 91.25           C  
ATOM    108  CB  LEU B  15      11.190 -33.616 -18.612  1.00 91.25           C  
ATOM    109  O   LEU B  15      13.273 -35.812 -19.555  1.00 91.25           O  
ATOM    110  CG  LEU B  15      10.162 -32.519 -18.897  1.00 91.25           C  
ATOM    111  CD1 LEU B  15       8.825 -32.865 -18.251  1.00 91.25           C  
ATOM    112  CD2 LEU B  15      10.669 -31.169 -18.402  1.00 91.25           C  
ATOM    113  N   ASP B  16      14.336 -34.449 -18.160  1.00 90.32           N  
ATOM    114  CA  ASP B  16      15.204 -35.476 -17.592  1.00 90.32           C  
ATOM    115  C   ASP B  16      14.906 -35.687 -16.109  1.00 90.32           C  
ATOM    116  CB  ASP B  16      16.675 -35.102 -17.785  1.00 90.32           C  
ATOM    117  O   ASP B  16      15.107 -34.784 -15.295  1.00 90.32           O  
ATOM    118  CG  ASP B  16      17.629 -36.137 -17.215  1.00 90.32           C  
ATOM    119  OD1 ASP B  16      17.164 -37.159 -16.666  1.00 90.32           O  
ATOM    120  OD2 ASP B  16      18.857 -35.927 -17.313  1.00 90.32           O  
ATOM    121  N   ILE B  17      14.393 -36.860 -15.868  1.00 81.18           N  
ATOM    122  CA  ILE B  17      14.205 -37.201 -14.462  1.00 81.18           C  
ATOM    123  C   ILE B  17      15.031 -38.437 -14.116  1.00 81.18           C  
ATOM    124  CB  ILE B  17      12.714 -37.444 -14.134  1.00 81.18           C  
ATOM    125  O   ILE B  17      14.677 -39.555 -14.499  1.00 81.18           O  
ATOM    126  CG1 ILE B  17      12.191 -36.354 -13.192  1.00 81.18           C  
ATOM    127  CG2 ILE B  17      12.514 -38.835 -13.528  1.00 81.18           C  
ATOM    128  CD1 ILE B  17      10.672 -36.243 -13.157  1.00 81.18           C  
ATOM    129  N   ASP B  18      16.030 -38.326 -13.430  1.00 79.22           N  
ATOM    130  CA  ASP B  18      16.918 -39.390 -12.973  1.00 79.22           C  
ATOM    131  C   ASP B  18      17.403 -40.242 -14.144  1.00 79.22           C  
ATOM    132  CB  ASP B  18      16.213 -40.271 -11.939  1.00 79.22           C  
ATOM    133  O   ASP B  18      17.360 -41.472 -14.084  1.00 79.22           O  
ATOM    134  CG  ASP B  18      16.053 -39.590 -10.591  1.00 79.22           C  
ATOM    135  OD1 ASP B  18      16.901 -38.746 -10.230  1.00 79.22           O  
ATOM    136  OD2 ASP B  18      15.072 -39.904  -9.882  1.00 79.22           O  
ATOM    137  N   GLY B  19      17.661 -39.646 -15.308  1.00 81.40           N  
ATOM    138  CA  GLY B  19      18.261 -40.340 -16.436  1.00 81.40           C  
ATOM    139  C   GLY B  19      17.248 -40.762 -17.484  1.00 81.40           C  
ATOM    140  O   GLY B  19      17.620 -41.155 -18.592  1.00 81.40           O  
ATOM    141  N   ARG B  20      15.961 -40.608 -17.098  1.00 82.40           N  
ATOM    142  CA  ARG B  20      14.900 -40.939 -18.043  1.00 82.40           C  
ATOM    143  C   ARG B  20      14.405 -39.692 -18.768  1.00 82.40           C  
ATOM    144  CB  ARG B  20      13.736 -41.626 -17.327  1.00 82.40           C  
ATOM    145  O   ARG B  20      13.929 -38.747 -18.135  1.00 82.40           O  
ATOM    146  CG  ARG B  20      13.964 -43.106 -17.061  1.00 82.40           C  
ATOM    147  CD  ARG B  20      12.751 -43.755 -16.409  1.00 82.40           C  
ATOM    148  NE  ARG B  20      13.008 -45.149 -16.060  1.00 82.40           N  
ATOM    149  NH1 ARG B  20      10.834 -45.607 -15.427  1.00 82.40           N  
ATOM    150  NH2 ARG B  20      12.434 -47.244 -15.315  1.00 82.40           N  
ATOM    151  CZ  ARG B  20      12.091 -45.997 -15.601  1.00 82.40           C  
ATOM    152  N   ILE B  21      14.637 -39.714 -20.048  1.00 87.05           N  
ATOM    153  CA  ILE B  21      14.235 -38.556 -20.840  1.00 87.05           C  
ATOM    154  C   ILE B  21      12.798 -38.737 -21.325  1.00 87.05           C  
ATOM    155  CB  ILE B  21      15.182 -38.335 -22.040  1.00 87.05           C  
ATOM    156  O   ILE B  21      12.455 -39.775 -21.896  1.00 87.05           O  
ATOM    157  CG1 ILE B  21      16.623 -38.139 -21.553  1.00 87.05           C  
ATOM    158  CG2 ILE B  21      14.720 -37.142 -22.880  1.00 87.05           C  
ATOM    159  CD1 ILE B  21      17.409 -37.104 -22.348  1.00 87.05           C  
ATOM    160  N   GLN B  22      11.913 -37.778 -21.011  1.00 84.72           N  
ATOM    161  CA  GLN B  22      10.512 -37.823 -21.417  1.00 84.72           C  
ATOM    162  C   GLN B  22      10.153 -36.621 -22.287  1.00 84.72           C  
ATOM    163  CB  GLN B  22       9.598 -37.876 -20.192  1.00 84.72           C  
ATOM    164  O   GLN B  22      10.604 -35.504 -22.028  1.00 84.72           O  
ATOM    165  CG  GLN B  22       9.513 -39.253 -19.547  1.00 84.72           C  
ATOM    166  CD  GLN B  22       8.286 -40.030 -19.984  1.00 84.72           C  
ATOM    167  NE2 GLN B  22       7.738 -40.831 -19.077  1.00 84.72           N  
ATOM    168  OE1 GLN B  22       7.834 -39.911 -21.127  1.00 84.72           O  
ATOM    169  N   LYS B  23       9.463 -36.844 -23.261  1.00 83.20           N  
ATOM    170  CA  LYS B  23       8.972 -35.789 -24.143  1.00 83.20           C  
ATOM    171  C   LYS B  23       7.550 -35.380 -23.771  1.00 83.20           C  
ATOM    172  CB  LYS B  23       9.023 -36.242 -25.603  1.00 83.20           C  
ATOM    173  O   LYS B  23       6.675 -36.233 -23.608  1.00 83.20           O  
ATOM    174  CG  LYS B  23       8.602 -35.171 -26.598  1.00 83.20           C  
ATOM    175  CD  LYS B  23       8.639 -35.692 -28.029  1.00 83.20           C  
ATOM    176  CE  LYS B  23       8.204 -34.625 -29.025  1.00 83.20           C  
ATOM    177  NZ  LYS B  23       8.223 -35.137 -30.428  1.00 83.20           N  
ATOM    178  N   VAL B  24       7.395 -34.106 -23.573  1.00 81.40           N  
ATOM    179  CA  VAL B  24       6.070 -33.590 -23.243  1.00 81.40           C  
ATOM    180  C   VAL B  24       5.627 -32.586 -24.305  1.00 81.40           C  
ATOM    181  CB  VAL B  24       6.049 -32.932 -21.846  1.00 81.40           C  
ATOM    182  O   VAL B  24       6.378 -31.674 -24.658  1.00 81.40           O  
ATOM    183  CG1 VAL B  24       4.645 -32.436 -21.504  1.00 81.40           C  
ATOM    184  CG2 VAL B  24       6.545 -33.914 -20.786  1.00 81.40           C  
ATOM    185  N   ILE B  25       4.525 -32.754 -24.821  1.00 76.77           N  
ATOM    186  CA  ILE B  25       3.990 -31.867 -25.848  1.00 76.77           C  
ATOM    187  C   ILE B  25       2.767 -31.129 -25.306  1.00 76.77           C  
ATOM    188  CB  ILE B  25       3.621 -32.645 -27.131  1.00 76.77           C  
ATOM    189  O   ILE B  25       1.900 -31.734 -24.672  1.00 76.77           O  
ATOM    190  CG1 ILE B  25       4.833 -33.432 -27.644  1.00 76.77           C  
ATOM    191  CG2 ILE B  25       3.091 -31.693 -28.206  1.00 76.77           C  
ATOM    192  CD1 ILE B  25       4.516 -34.370 -28.800  1.00 76.77           C  
ATOM    193  N   PHE B  26       2.815 -29.807 -25.443  1.00 73.03           N  
ATOM    194  CA  PHE B  26       1.645 -29.052 -25.010  1.00 73.03           C  
ATOM    195  C   PHE B  26       1.383 -27.876 -25.943  1.00 73.03           C  
ATOM    196  CB  PHE B  26       1.827 -28.553 -23.573  1.00 73.03           C  
ATOM    197  O   PHE B  26       2.260 -27.482 -26.714  1.00 73.03           O  
ATOM    198  CG  PHE B  26       3.124 -27.825 -23.344  1.00 73.03           C  
ATOM    199  CD1 PHE B  26       4.278 -28.521 -23.008  1.00 73.03           C  
ATOM    200  CD2 PHE B  26       3.188 -26.442 -23.464  1.00 73.03           C  
ATOM    201  CE1 PHE B  26       5.480 -27.849 -22.795  1.00 73.03           C  
ATOM    202  CE2 PHE B  26       4.385 -25.764 -23.253  1.00 73.03           C  
ATOM    203  CZ  PHE B  26       5.530 -26.470 -22.917  1.00 73.03           C  
ATOM    204  N   SER B  27       0.138 -27.468 -25.935  1.00 62.07           N  
ATOM    205  CA  SER B  27      -0.261 -26.358 -26.793  1.00 62.07           C  
ATOM    206  C   SER B  27       0.027 -25.015 -26.130  1.00 62.07           C  
ATOM    207  CB  SER B  27      -1.747 -26.456 -27.141  1.00 62.07           C  
ATOM    208  O   SER B  27       0.203 -24.944 -24.912  1.00 62.07           O  
ATOM    209  OG  SER B  27      -2.463 -25.357 -26.603  1.00 62.07           O  
ATOM    210  N   LYS B  28       0.143 -23.995 -26.873  1.00 59.53           N  
ATOM    211  CA  LYS B  28       0.385 -22.641 -26.383  1.00 59.53           C  
ATOM    212  C   LYS B  28      -0.760 -22.165 -25.494  1.00 59.53           C  
ATOM    213  CB  LYS B  28       0.579 -21.673 -27.551  1.00 59.53           C  
ATOM    214  O   LYS B  28      -0.609 -21.200 -24.742  1.00 59.53           O  
ATOM    215  CG  LYS B  28      -0.645 -21.524 -28.442  1.00 59.53           C  
ATOM    216  CD  LYS B  28      -0.389 -20.553 -29.587  1.00 59.53           C  
ATOM    217  CE  LYS B  28      -1.620 -20.390 -30.469  1.00 59.53           C  
ATOM    218  NZ  LYS B  28      -1.386 -19.409 -31.571  1.00 59.53           N  
ATOM    219  N   TYR B  29      -1.829 -22.939 -25.499  1.00 51.75           N  
ATOM    220  CA  TYR B  29      -3.012 -22.503 -24.765  1.00 51.75           C  
ATOM    221  C   TYR B  29      -3.061 -23.142 -23.382  1.00 51.75           C  
ATOM    222  CB  TYR B  29      -4.285 -22.846 -25.544  1.00 51.75           C  
ATOM    223  O   TYR B  29      -3.991 -22.896 -22.610  1.00 51.75           O  
ATOM    224  CG  TYR B  29      -4.337 -22.234 -26.922  1.00 51.75           C  
ATOM    225  CD1 TYR B  29      -4.564 -20.870 -27.092  1.00 51.75           C  
ATOM    226  CD2 TYR B  29      -4.159 -23.017 -28.057  1.00 51.75           C  
ATOM    227  CE1 TYR B  29      -4.615 -20.302 -28.361  1.00 51.75           C  
ATOM    228  CE2 TYR B  29      -4.207 -22.460 -29.331  1.00 51.75           C  
ATOM    229  OH  TYR B  29      -4.483 -20.546 -30.731  1.00 51.75           O  
ATOM    230  CZ  TYR B  29      -4.434 -21.104 -29.472  1.00 51.75           C  
ATOM    231  N   CYS B  30      -2.003 -23.970 -23.139  1.00 60.58           N  
ATOM    232  CA  CYS B  30      -1.940 -24.598 -21.824  1.00 60.58           C  
ATOM    233  C   CYS B  30      -1.467 -23.607 -20.768  1.00 60.58           C  
ATOM    234  CB  CYS B  30      -1.008 -25.809 -21.853  1.00 60.58           C  
ATOM    235  O   CYS B  30      -0.606 -22.769 -21.038  1.00 60.58           O  
ATOM    236  SG  CYS B  30      -1.778 -27.305 -22.511  1.00 60.58           S  
ATOM    237  N   ASN B  31      -2.167 -23.518 -19.625  1.00 59.13           N  
ATOM    238  CA  ASN B  31      -1.700 -22.657 -18.544  1.00 59.13           C  
ATOM    239  C   ASN B  31      -0.591 -23.324 -17.736  1.00 59.13           C  
ATOM    240  CB  ASN B  31      -2.863 -22.267 -17.628  1.00 59.13           C  
ATOM    241  O   ASN B  31      -0.284 -24.499 -17.946  1.00 59.13           O  
ATOM    242  CG  ASN B  31      -3.494 -23.463 -16.944  1.00 59.13           C  
ATOM    243  ND2 ASN B  31      -4.806 -23.410 -16.748  1.00 59.13           N  
ATOM    244  OD1 ASN B  31      -2.808 -24.427 -16.594  1.00 59.13           O  
ATOM    245  N   SER B  32       0.163 -22.603 -16.918  1.00 66.51           N  
ATOM    246  CA  SER B  32       1.335 -23.054 -16.176  1.00 66.51           C  
ATOM    247  C   SER B  32       0.998 -24.235 -15.273  1.00 66.51           C  
ATOM    248  CB  SER B  32       1.912 -21.911 -15.339  1.00 66.51           C  
ATOM    249  O   SER B  32       1.782 -25.179 -15.158  1.00 66.51           O  
ATOM    250  OG  SER B  32       2.257 -20.810 -16.162  1.00 66.51           O  
ATOM    251  N   SER B  33      -0.218 -24.244 -14.761  1.00 67.65           N  
ATOM    252  CA  SER B  33      -0.619 -25.329 -13.872  1.00 67.65           C  
ATOM    253  C   SER B  33      -0.795 -26.636 -14.638  1.00 67.65           C  
ATOM    254  CB  SER B  33      -1.918 -24.975 -13.146  1.00 67.65           C  
ATOM    255  O   SER B  33      -0.407 -27.702 -14.155  1.00 67.65           O  
ATOM    256  OG  SER B  33      -2.661 -26.145 -12.846  1.00 67.65           O  
ATOM    257  N   ASP B  34      -1.404 -26.447 -15.842  1.00 67.46           N  
ATOM    258  CA  ASP B  34      -1.577 -27.622 -16.691  1.00 67.46           C  
ATOM    259  C   ASP B  34      -0.227 -28.207 -17.100  1.00 67.46           C  
ATOM    260  CB  ASP B  34      -2.397 -27.270 -17.934  1.00 67.46           C  
ATOM    261  O   ASP B  34      -0.045 -29.426 -17.093  1.00 67.46           O  
ATOM    262  CG  ASP B  34      -3.839 -26.919 -17.613  1.00 67.46           C  
ATOM    263  OD1 ASP B  34      -4.374 -27.409 -16.595  1.00 67.46           O  
ATOM    264  OD2 ASP B  34      -4.447 -26.148 -18.387  1.00 67.46           O  
ATOM    265  N   ILE B  35       0.661 -27.290 -17.296  1.00 76.42           N  
ATOM    266  CA  ILE B  35       1.985 -27.727 -17.728  1.00 76.42           C  
ATOM    267  C   ILE B  35       2.701 -28.422 -16.572  1.00 76.42           C  
ATOM    268  CB  ILE B  35       2.829 -26.542 -18.247  1.00 76.42           C  
ATOM    269  O   ILE B  35       3.307 -29.480 -16.756  1.00 76.42           O  
ATOM    270  CG1 ILE B  35       2.166 -25.911 -19.477  1.00 76.42           C  
ATOM    271  CG2 ILE B  35       4.257 -26.995 -18.566  1.00 76.42           C  
ATOM    272  CD1 ILE B  35       2.846 -24.639 -19.962  1.00 76.42           C  
ATOM    273  N   MET B  36       2.543 -27.901 -15.459  1.00 75.91           N  
ATOM    274  CA  MET B  36       3.144 -28.499 -14.270  1.00 75.91           C  
ATOM    275  C   MET B  36       2.608 -29.908 -14.040  1.00 75.91           C  
ATOM    276  CB  MET B  36       2.881 -27.631 -13.039  1.00 75.91           C  
ATOM    277  O   MET B  36       3.375 -30.829 -13.753  1.00 75.91           O  
ATOM    278  CG  MET B  36       4.133 -26.995 -12.458  1.00 75.91           C  
ATOM    279  SD  MET B  36       3.979 -26.653 -10.661  1.00 75.91           S  
ATOM    280  CE  MET B  36       5.347 -25.482 -10.440  1.00 75.91           C  
ATOM    281  N   ASP B  37       1.317 -30.037 -14.200  1.00 72.96           N  
ATOM    282  CA  ASP B  37       0.700 -31.349 -14.035  1.00 72.96           C  
ATOM    283  C   ASP B  37       1.228 -32.339 -15.070  1.00 72.96           C  
ATOM    284  CB  ASP B  37      -0.823 -31.242 -14.138  1.00 72.96           C  
ATOM    285  O   ASP B  37       1.523 -33.490 -14.743  1.00 72.96           O  
ATOM    286  CG  ASP B  37      -1.475 -30.788 -12.844  1.00 72.96           C  
ATOM    287  OD1 ASP B  37      -0.783 -30.715 -11.805  1.00 72.96           O  
ATOM    288  OD2 ASP B  37      -2.691 -30.503 -12.862  1.00 72.96           O  
ATOM    289  N   LEU B  38       1.309 -31.786 -16.249  1.00 78.08           N  
ATOM    290  CA  LEU B  38       1.820 -32.627 -17.326  1.00 78.08           C  
ATOM    291  C   LEU B  38       3.243 -33.087 -17.029  1.00 78.08           C  
ATOM    292  CB  LEU B  38       1.782 -31.873 -18.658  1.00 78.08           C  
ATOM    293  O   LEU B  38       3.579 -34.255 -17.237  1.00 78.08           O  
ATOM    294  CG  LEU B  38       0.556 -32.115 -19.539  1.00 78.08           C  
ATOM    295  CD1 LEU B  38       0.150 -30.826 -20.247  1.00 78.08           C  
ATOM    296  CD2 LEU B  38       0.832 -33.222 -20.550  1.00 78.08           C  
ATOM    297  N   PHE B  39       3.993 -32.182 -16.473  1.00 85.75           N  
ATOM    298  CA  PHE B  39       5.374 -32.513 -16.143  1.00 85.75           C  
ATOM    299  C   PHE B  39       5.431 -33.540 -15.018  1.00 85.75           C  
ATOM    300  CB  PHE B  39       6.149 -31.253 -15.744  1.00 85.75           C  
ATOM    301  O   PHE B  39       6.235 -34.473 -15.063  1.00 85.75           O  
ATOM    302  CG  PHE B  39       6.497 -30.361 -16.904  1.00 85.75           C  
ATOM    303  CD1 PHE B  39       6.170 -30.728 -18.204  1.00 85.75           C  
ATOM    304  CD2 PHE B  39       7.151 -29.154 -16.696  1.00 85.75           C  
ATOM    305  CE1 PHE B  39       6.491 -29.904 -19.280  1.00 85.75           C  
ATOM    306  CE2 PHE B  39       7.475 -28.325 -17.766  1.00 85.75           C  
ATOM    307  CZ  PHE B  39       7.145 -28.703 -19.058  1.00 85.75           C  
ATOM    308  N   CYS B  40       4.575 -33.400 -14.105  1.00 79.70           N  
ATOM    309  CA  CYS B  40       4.538 -34.331 -12.983  1.00 79.70           C  
ATOM    310  C   CYS B  40       4.158 -35.732 -13.449  1.00 79.70           C  
ATOM    311  CB  CYS B  40       3.551 -33.852 -11.920  1.00 79.70           C  
ATOM    312  O   CYS B  40       4.787 -36.715 -13.052  1.00 79.70           O  
ATOM    313  SG  CYS B  40       4.130 -32.422 -10.980  1.00 79.70           S  
ATOM    314  N   ILE B  41       3.191 -35.806 -14.287  1.00 74.52           N  
ATOM    315  CA  ILE B  41       2.736 -37.088 -14.814  1.00 74.52           C  
ATOM    316  C   ILE B  41       3.853 -37.739 -15.627  1.00 74.52           C  
ATOM    317  CB  ILE B  41       1.467 -36.924 -15.681  1.00 74.52           C  
ATOM    318  O   ILE B  41       4.143 -38.925 -15.455  1.00 74.52           O  
ATOM    319  CG1 ILE B  41       0.285 -36.469 -14.818  1.00 74.52           C  
ATOM    320  CG2 ILE B  41       1.141 -38.230 -16.412  1.00 74.52           C  
ATOM    321  CD1 ILE B  41      -0.937 -36.040 -15.618  1.00 74.52           C  
ATOM    322  N   ALA B  42       4.455 -36.886 -16.410  1.00 79.24           N  
ATOM    323  CA  ALA B  42       5.488 -37.395 -17.308  1.00 79.24           C  
ATOM    324  C   ALA B  42       6.686 -37.921 -16.523  1.00 79.24           C  
ATOM    325  CB  ALA B  42       5.931 -36.305 -18.281  1.00 79.24           C  
ATOM    326  O   ALA B  42       7.353 -38.865 -16.954  1.00 79.24           O  
ATOM    327  N   THR B  43       6.885 -37.395 -15.300  1.00 80.57           N  
ATOM    328  CA  THR B  43       8.070 -37.752 -14.527  1.00 80.57           C  
ATOM    329  C   THR B  43       7.710 -38.717 -13.401  1.00 80.57           C  
ATOM    330  CB  THR B  43       8.749 -36.502 -13.937  1.00 80.57           C  
ATOM    331  O   THR B  43       8.563 -39.074 -12.586  1.00 80.57           O  
ATOM    332  CG2 THR B  43       9.340 -35.627 -15.037  1.00 80.57           C  
ATOM    333  OG1 THR B  43       7.782 -35.740 -13.204  1.00 80.57           O  
ATOM    334  N   GLY B  44       6.503 -39.157 -13.310  1.00 77.69           N  
ATOM    335  CA  GLY B  44       6.047 -40.127 -12.327  1.00 77.69           C  
ATOM    336  C   GLY B  44       5.881 -39.537 -10.939  1.00 77.69           C  
ATOM    337  O   GLY B  44       5.880 -40.266  -9.945  1.00 77.69           O  
ATOM    338  N   LEU B  45       5.778 -38.239 -10.840  1.00 77.18           N  
ATOM    339  CA  LEU B  45       5.548 -37.565  -9.567  1.00 77.18           C  
ATOM    340  C   LEU B  45       4.056 -37.381  -9.311  1.00 77.18           C  
ATOM    341  CB  LEU B  45       6.254 -36.207  -9.543  1.00 77.18           C  
ATOM    342  O   LEU B  45       3.256 -37.382 -10.250  1.00 77.18           O  
ATOM    343  CG  LEU B  45       7.782 -36.237  -9.570  1.00 77.18           C  
ATOM    344  CD1 LEU B  45       8.334 -34.847  -9.869  1.00 77.18           C  
ATOM    345  CD2 LEU B  45       8.331 -36.763  -8.249  1.00 77.18           C  
ATOM    346  N   PRO B  46       3.705 -37.398  -8.043  1.00 72.67           N  
ATOM    347  CA  PRO B  46       2.291 -37.150  -7.753  1.00 72.67           C  
ATOM    348  C   PRO B  46       1.803 -35.809  -8.296  1.00 72.67           C  
ATOM    349  CB  PRO B  46       2.237 -37.172  -6.223  1.00 72.67           C  
ATOM    350  O   PRO B  46       2.569 -34.843  -8.344  1.00 72.67           O  
ATOM    351  CG  PRO B  46       3.564 -37.713  -5.801  1.00 72.67           C  
ATOM    352  CD  PRO B  46       4.506 -37.629  -6.968  1.00 72.67           C  
ATOM    353  N   ARG B  47       0.608 -35.921  -8.669  1.00 68.96           N  
ATOM    354  CA  ARG B  47      -0.002 -34.696  -9.179  1.00 68.96           C  
ATOM    355  C   ARG B  47       0.029 -33.591  -8.129  1.00 68.96           C  
ATOM    356  CB  ARG B  47      -1.443 -34.957  -9.622  1.00 68.96           C  
ATOM    357  O   ARG B  47      -0.024 -33.866  -6.928  1.00 68.96           O  
ATOM    358  CG  ARG B  47      -1.562 -35.522 -11.029  1.00 68.96           C  
ATOM    359  CD  ARG B  47      -3.014 -35.634 -11.471  1.00 68.96           C  
ATOM    360  NE  ARG B  47      -3.123 -36.093 -12.853  1.00 68.96           N  
ATOM    361  NH1 ARG B  47      -5.412 -35.810 -12.984  1.00 68.96           N  
ATOM    362  NH2 ARG B  47      -4.244 -36.598 -14.792  1.00 68.96           N  
ATOM    363  CZ  ARG B  47      -4.260 -36.166 -13.540  1.00 68.96           C  
ATOM    364  N   ASN B  48       0.476 -32.454  -8.441  1.00 60.84           N  
ATOM    365  CA  ASN B  48       0.445 -31.266  -7.595  1.00 60.84           C  
ATOM    366  C   ASN B  48       1.758 -31.080  -6.840  1.00 60.84           C  
ATOM    367  CB  ASN B  48      -0.726 -31.337  -6.613  1.00 60.84           C  
ATOM    368  O   ASN B  48       1.820 -30.322  -5.870  1.00 60.84           O  
ATOM    369  CG  ASN B  48      -2.073 -31.234  -7.301  1.00 60.84           C  
ATOM    370  ND2 ASN B  48      -3.136 -31.561  -6.576  1.00 60.84           N  
ATOM    371  OD1 ASN B  48      -2.157 -30.865  -8.475  1.00 60.84           O  
ATOM    372  N   THR B  49       2.722 -31.924  -7.207  1.00 70.61           N  
ATOM    373  CA  THR B  49       4.060 -31.720  -6.663  1.00 70.61           C  
ATOM    374  C   THR B  49       4.697 -30.464  -7.251  1.00 70.61           C  
ATOM    375  CB  THR B  49       4.966 -32.934  -6.939  1.00 70.61           C  
ATOM    376  O   THR B  49       4.619 -30.229  -8.458  1.00 70.61           O  
ATOM    377  CG2 THR B  49       6.223 -32.890  -6.075  1.00 70.61           C  
ATOM    378  OG1 THR B  49       4.244 -34.138  -6.650  1.00 70.61           O  
ATOM    379  N   THR B  50       5.179 -29.612  -6.398  1.00 73.15           N  
ATOM    380  CA  THR B  50       5.903 -28.453  -6.907  1.00 73.15           C  
ATOM    381  C   THR B  50       7.278 -28.860  -7.429  1.00 73.15           C  
ATOM    382  CB  THR B  50       6.061 -27.372  -5.822  1.00 73.15           C  
ATOM    383  O   THR B  50       8.042 -29.525  -6.726  1.00 73.15           O  
ATOM    384  CG2 THR B  50       6.494 -26.042  -6.430  1.00 73.15           C  
ATOM    385  OG1 THR B  50       4.809 -27.192  -5.149  1.00 73.15           O  
ATOM    386  N   ILE B  51       7.479 -28.496  -8.724  1.00 79.79           N  
ATOM    387  CA  ILE B  51       8.734 -28.914  -9.340  1.00 79.79           C  
ATOM    388  C   ILE B  51       9.500 -27.688  -9.833  1.00 79.79           C  
ATOM    389  CB  ILE B  51       8.491 -29.899 -10.505  1.00 79.79           C  
ATOM    390  O   ILE B  51       8.908 -26.633 -10.072  1.00 79.79           O  
ATOM    391  CG1 ILE B  51       7.441 -29.337 -11.470  1.00 79.79           C  
ATOM    392  CG2 ILE B  51       8.068 -31.271  -9.973  1.00 79.79           C  
ATOM    393  CD1 ILE B  51       7.275 -30.149 -12.747  1.00 79.79           C  
ATOM    394  N   SER B  52      10.804 -27.777  -9.812  1.00 81.50           N  
ATOM    395  CA  SER B  52      11.663 -26.798 -10.471  1.00 81.50           C  
ATOM    396  C   SER B  52      12.300 -27.380 -11.728  1.00 81.50           C  
ATOM    397  CB  SER B  52      12.753 -26.311  -9.515  1.00 81.50           C  
ATOM    398  O   SER B  52      12.623 -28.569 -11.773  1.00 81.50           O  
ATOM    399  OG  SER B  52      12.235 -26.141  -8.207  1.00 81.50           O  
ATOM    400  N   LEU B  53      12.290 -26.538 -12.774  1.00 85.56           N  
ATOM    401  CA  LEU B  53      12.914 -26.927 -14.033  1.00 85.56           C  
ATOM    402  C   LEU B  53      14.266 -26.242 -14.204  1.00 85.56           C  
ATOM    403  CB  LEU B  53      12.002 -26.583 -15.213  1.00 85.56           C  
ATOM    404  O   LEU B  53      14.372 -25.022 -14.061  1.00 85.56           O  
ATOM    405  CG  LEU B  53      11.088 -27.702 -15.712  1.00 85.56           C  
ATOM    406  CD1 LEU B  53       9.709 -27.148 -16.054  1.00 85.56           C  
ATOM    407  CD2 LEU B  53      11.705 -28.398 -16.921  1.00 85.56           C  
ATOM    408  N   LEU B  54      15.337 -27.055 -14.524  1.00 85.65           N  
ATOM    409  CA  LEU B  54      16.687 -26.517 -14.659  1.00 85.65           C  
ATOM    410  C   LEU B  54      17.273 -26.857 -16.025  1.00 85.65           C  
ATOM    411  CB  LEU B  54      17.594 -27.061 -13.552  1.00 85.65           C  
ATOM    412  O   LEU B  54      17.001 -27.927 -16.573  1.00 85.65           O  
ATOM    413  CG  LEU B  54      17.164 -26.762 -12.115  1.00 85.65           C  
ATOM    414  CD1 LEU B  54      17.603 -27.888 -11.185  1.00 85.65           C  
ATOM    415  CD2 LEU B  54      17.736 -25.426 -11.652  1.00 85.65           C  
ATOM    416  N   THR B  55      18.018 -25.959 -16.563  1.00 84.86           N  
ATOM    417  CA  THR B  55      18.783 -26.253 -17.770  1.00 84.86           C  
ATOM    418  C   THR B  55      19.958 -27.174 -17.455  1.00 84.86           C  
ATOM    419  CB  THR B  55      19.302 -24.962 -18.431  1.00 84.86           C  
ATOM    420  O   THR B  55      20.198 -27.507 -16.292  1.00 84.86           O  
ATOM    421  CG2 THR B  55      18.150 -24.043 -18.822  1.00 84.86           C  
ATOM    422  OG1 THR B  55      20.157 -24.272 -17.511  1.00 84.86           O  
ATOM    423  N   THR B  56      20.612 -27.613 -18.497  1.00 78.73           N  
ATOM    424  CA  THR B  56      21.761 -28.496 -18.334  1.00 78.73           C  
ATOM    425  C   THR B  56      22.848 -27.821 -17.503  1.00 78.73           C  
ATOM    426  CB  THR B  56      22.340 -28.917 -19.698  1.00 78.73           C  
ATOM    427  O   THR B  56      23.593 -28.490 -16.784  1.00 78.73           O  
ATOM    428  CG2 THR B  56      21.499 -30.017 -20.336  1.00 78.73           C  
ATOM    429  OG1 THR B  56      22.364 -27.781 -20.571  1.00 78.73           O  
ATOM    430  N   ASP B  57      22.835 -26.507 -17.597  1.00 75.39           N  
ATOM    431  CA  ASP B  57      23.828 -25.749 -16.842  1.00 75.39           C  
ATOM    432  C   ASP B  57      23.291 -25.359 -15.466  1.00 75.39           C  
ATOM    433  CB  ASP B  57      24.251 -24.498 -17.615  1.00 75.39           C  
ATOM    434  O   ASP B  57      23.842 -24.475 -14.807  1.00 75.39           O  
ATOM    435  CG  ASP B  57      23.172 -23.988 -18.554  1.00 75.39           C  
ATOM    436  OD1 ASP B  57      22.398 -24.806 -19.096  1.00 75.39           O  
ATOM    437  OD2 ASP B  57      23.097 -22.756 -18.755  1.00 75.39           O  
ATOM    438  N   ASP B  58      22.082 -25.941 -15.045  1.00 78.83           N  
ATOM    439  CA  ASP B  58      21.481 -25.820 -13.720  1.00 78.83           C  
ATOM    440  C   ASP B  58      20.868 -24.435 -13.520  1.00 78.83           C  
ATOM    441  CB  ASP B  58      22.520 -26.097 -12.632  1.00 78.83           C  
ATOM    442  O   ASP B  58      20.786 -23.944 -12.393  1.00 78.83           O  
ATOM    443  CG  ASP B  58      22.759 -27.579 -12.403  1.00 78.83           C  
ATOM    444  OD1 ASP B  58      21.811 -28.380 -12.557  1.00 78.83           O  
ATOM    445  OD2 ASP B  58      23.903 -27.949 -12.064  1.00 78.83           O  
ATOM    446  N   ALA B  59      20.539 -23.742 -14.615  1.00 74.94           N  
ATOM    447  CA  ALA B  59      19.780 -22.497 -14.525  1.00 74.94           C  
ATOM    448  C   ALA B  59      18.283 -22.774 -14.420  1.00 74.94           C  
ATOM    449  CB  ALA B  59      20.071 -21.608 -15.732  1.00 74.94           C  
ATOM    450  O   ALA B  59      17.764 -23.675 -15.083  1.00 74.94           O  
ATOM    451  N   MET B  60      17.512 -22.007 -13.550  1.00 79.13           N  
ATOM    452  CA  MET B  60      16.084 -22.219 -13.331  1.00 79.13           C  
ATOM    453  C   MET B  60      15.268 -21.679 -14.500  1.00 79.13           C  
ATOM    454  CB  MET B  60      15.634 -21.555 -12.028  1.00 79.13           C  
ATOM    455  O   MET B  60      15.571 -20.610 -15.033  1.00 79.13           O  
ATOM    456  CG  MET B  60      14.498 -22.283 -11.329  1.00 79.13           C  
ATOM    457  SD  MET B  60      13.975 -21.448  -9.782  1.00 79.13           S  
ATOM    458  CE  MET B  60      15.572 -21.321  -8.930  1.00 79.13           C  
ATOM    459  N   VAL B  61      14.338 -22.568 -14.912  1.00 76.26           N  
ATOM    460  CA  VAL B  61      13.459 -22.192 -16.014  1.00 76.26           C  
ATOM    461  C   VAL B  61      12.033 -22.010 -15.500  1.00 76.26           C  
ATOM    462  CB  VAL B  61      13.488 -23.244 -17.146  1.00 76.26           C  
ATOM    463  O   VAL B  61      11.519 -22.856 -14.764  1.00 76.26           O  
ATOM    464  CG1 VAL B  61      12.558 -22.835 -18.287  1.00 76.26           C  
ATOM    465  CG2 VAL B  61      14.914 -23.437 -17.659  1.00 76.26           C  
ATOM    466  N   SER B  62      11.456 -20.871 -15.860  1.00 75.78           N  
ATOM    467  CA  SER B  62      10.064 -20.645 -15.485  1.00 75.78           C  
ATOM    468  C   SER B  62       9.128 -21.573 -16.252  1.00 75.78           C  
ATOM    469  CB  SER B  62       9.671 -19.189 -15.735  1.00 75.78           C  
ATOM    470  O   SER B  62       9.241 -21.708 -17.472  1.00 75.78           O  
ATOM    471  OG  SER B  62       8.350 -18.940 -15.285  1.00 75.78           O  
ATOM    472  N   ILE B  63       8.232 -22.145 -15.493  1.00 76.46           N  
ATOM    473  CA  ILE B  63       7.295 -23.072 -16.118  1.00 76.46           C  
ATOM    474  C   ILE B  63       6.071 -22.308 -16.620  1.00 76.46           C  
ATOM    475  CB  ILE B  63       6.865 -24.188 -15.140  1.00 76.46           C  
ATOM    476  O   ILE B  63       5.159 -22.007 -15.846  1.00 76.46           O  
ATOM    477  CG1 ILE B  63       8.094 -24.944 -14.620  1.00 76.46           C  
ATOM    478  CG2 ILE B  63       5.877 -25.145 -15.813  1.00 76.46           C  
ATOM    479  CD1 ILE B  63       7.783 -25.945 -13.516  1.00 76.46           C  
ATOM    480  N   ASP B  64       6.031 -22.038 -17.984  1.00 65.62           N  
ATOM    481  CA  ASP B  64       4.932 -21.360 -18.663  1.00 65.62           C  
ATOM    482  C   ASP B  64       4.937 -21.668 -20.159  1.00 65.62           C  
ATOM    483  CB  ASP B  64       5.011 -19.849 -18.437  1.00 65.62           C  
ATOM    484  O   ASP B  64       5.901 -22.234 -20.678  1.00 65.62           O  
ATOM    485  CG  ASP B  64       6.246 -19.220 -19.059  1.00 65.62           C  
ATOM    486  OD1 ASP B  64       6.214 -18.870 -20.258  1.00 65.62           O  
ATOM    487  OD2 ASP B  64       7.261 -19.076 -18.344  1.00 65.62           O  
ATOM    488  N   PRO B  65       3.864 -21.481 -20.813  1.00 62.07           N  
ATOM    489  CA  PRO B  65       3.749 -21.860 -22.223  1.00 62.07           C  
ATOM    490  C   PRO B  65       4.819 -21.211 -23.098  1.00 62.07           C  
ATOM    491  CB  PRO B  65       2.353 -21.363 -22.608  1.00 62.07           C  
ATOM    492  O   PRO B  65       5.077 -21.676 -24.211  1.00 62.07           O  
ATOM    493  CG  PRO B  65       1.650 -21.150 -21.307  1.00 62.07           C  
ATOM    494  CD  PRO B  65       2.682 -20.973 -20.231  1.00 62.07           C  
ATOM    495  N   THR B  66       5.386 -20.178 -22.524  1.00 63.35           N  
ATOM    496  CA  THR B  66       6.356 -19.451 -23.336  1.00 63.35           C  
ATOM    497  C   THR B  66       7.773 -19.943 -23.056  1.00 63.35           C  
ATOM    498  CB  THR B  66       6.275 -17.935 -23.079  1.00 63.35           C  
ATOM    499  O   THR B  66       8.745 -19.367 -23.549  1.00 63.35           O  
ATOM    500  CG2 THR B  66       4.877 -17.401 -23.371  1.00 63.35           C  
ATOM    501  OG1 THR B  66       6.599 -17.671 -21.709  1.00 63.35           O  
ATOM    502  N   MET B  67       7.916 -21.003 -22.232  1.00 75.03           N  
ATOM    503  CA  MET B  67       9.248 -21.494 -21.890  1.00 75.03           C  
ATOM    504  C   MET B  67      10.012 -21.912 -23.142  1.00 75.03           C  
ATOM    505  CB  MET B  67       9.154 -22.671 -20.917  1.00 75.03           C  
ATOM    506  O   MET B  67       9.424 -22.451 -24.082  1.00 75.03           O  
ATOM    507  CG  MET B  67      10.263 -23.697 -21.088  1.00 75.03           C  
ATOM    508  SD  MET B  67      10.115 -25.095 -19.908  1.00 75.03           S  
ATOM    509  CE  MET B  67       8.458 -25.700 -20.336  1.00 75.03           C  
ATOM    510  N   PRO B  68      11.298 -21.653 -23.224  1.00 73.20           N  
ATOM    511  CA  PRO B  68      12.094 -21.980 -24.409  1.00 73.20           C  
ATOM    512  C   PRO B  68      12.085 -23.472 -24.733  1.00 73.20           C  
ATOM    513  CB  PRO B  68      13.501 -21.513 -24.028  1.00 73.20           C  
ATOM    514  O   PRO B  68      12.162 -24.305 -23.827  1.00 73.20           O  
ATOM    515  CG  PRO B  68      13.303 -20.639 -22.832  1.00 73.20           C  
ATOM    516  CD  PRO B  68      11.962 -20.950 -22.231  1.00 73.20           C  
ATOM    517  N   ALA B  69      11.858 -23.751 -25.986  1.00 78.37           N  
ATOM    518  CA  ALA B  69      11.922 -25.135 -26.447  1.00 78.37           C  
ATOM    519  C   ALA B  69      13.323 -25.711 -26.259  1.00 78.37           C  
ATOM    520  CB  ALA B  69      11.505 -25.227 -27.913  1.00 78.37           C  
ATOM    521  O   ALA B  69      14.300 -24.966 -26.159  1.00 78.37           O  
ATOM    522  N   ASN B  70      13.452 -27.013 -25.965  1.00 84.66           N  
ATOM    523  CA  ASN B  70      14.733 -27.702 -25.854  1.00 84.66           C  
ATOM    524  C   ASN B  70      14.770 -28.959 -26.718  1.00 84.66           C  
ATOM    525  CB  ASN B  70      15.029 -28.053 -24.394  1.00 84.66           C  
ATOM    526  O   ASN B  70      13.881 -29.176 -27.544  1.00 84.66           O  
ATOM    527  CG  ASN B  70      14.029 -29.033 -23.814  1.00 84.66           C  
ATOM    528  ND2 ASN B  70      14.311 -29.529 -22.616  1.00 84.66           N  
ATOM    529  OD1 ASN B  70      13.011 -29.343 -24.439  1.00 84.66           O  
ATOM    530  N   SER B  71      15.886 -29.691 -26.815  1.00 84.12           N  
ATOM    531  CA  SER B  71      16.048 -30.910 -27.600  1.00 84.12           C  
ATOM    532  C   SER B  71      16.351 -32.108 -26.706  1.00 84.12           C  
ATOM    533  CB  SER B  71      17.162 -30.739 -28.633  1.00 84.12           C  
ATOM    534  O   SER B  71      16.563 -31.952 -25.502  1.00 84.12           O  
ATOM    535  OG  SER B  71      18.434 -30.750 -28.007  1.00 84.12           O  
ATOM    536  N   GLU B  72      16.262 -33.218 -27.217  1.00 84.63           N  
ATOM    537  CA  GLU B  72      16.553 -34.453 -26.495  1.00 84.63           C  
ATOM    538  C   GLU B  72      17.968 -34.438 -25.923  1.00 84.63           C  
ATOM    539  CB  GLU B  72      16.369 -35.667 -27.409  1.00 84.63           C  
ATOM    540  O   GLU B  72      18.234 -35.061 -24.893  1.00 84.63           O  
ATOM    541  CG  GLU B  72      15.984 -36.940 -26.670  1.00 84.63           C  
ATOM    542  CD  GLU B  72      15.614 -38.085 -27.600  1.00 84.63           C  
ATOM    543  OE1 GLU B  72      15.259 -39.179 -27.105  1.00 84.63           O  
ATOM    544  OE2 GLU B  72      15.682 -37.887 -28.834  1.00 84.63           O  
ATOM    545  N   ARG B  73      18.833 -33.668 -26.579  1.00 87.96           N  
ATOM    546  CA  ARG B  73      20.232 -33.605 -26.169  1.00 87.96           C  
ATOM    547  C   ARG B  73      20.420 -32.631 -25.011  1.00 87.96           C  
ATOM    548  CB  ARG B  73      21.119 -33.195 -27.347  1.00 87.96           C  
ATOM    549  O   ARG B  73      21.388 -32.735 -24.256  1.00 87.96           O  
ATOM    550  CG  ARG B  73      21.160 -34.218 -28.472  1.00 87.96           C  
ATOM    551  CD  ARG B  73      22.148 -33.820 -29.559  1.00 87.96           C  
ATOM    552  NE  ARG B  73      22.208 -34.817 -30.624  1.00 87.96           N  
ATOM    553  NH1 ARG B  73      24.146 -33.990 -31.572  1.00 87.96           N  
ATOM    554  NH2 ARG B  73      23.113 -35.825 -32.479  1.00 87.96           N  
ATOM    555  CZ  ARG B  73      23.155 -34.875 -31.556  1.00 87.96           C  
ATOM    556  N   THR B  74      19.488 -31.728 -24.859  1.00 87.87           N  
ATOM    557  CA  THR B  74      19.585 -30.737 -23.793  1.00 87.87           C  
ATOM    558  C   THR B  74      18.281 -30.660 -23.005  1.00 87.87           C  
ATOM    559  CB  THR B  74      19.932 -29.346 -24.354  1.00 87.87           C  
ATOM    560  O   THR B  74      17.628 -29.615 -22.976  1.00 87.87           O  
ATOM    561  CG2 THR B  74      21.345 -29.320 -24.927  1.00 87.87           C  
ATOM    562  OG1 THR B  74      19.002 -29.010 -25.392  1.00 87.87           O  
ATOM    563  N   PRO B  75      17.884 -31.776 -22.350  1.00 91.15           N  
ATOM    564  CA  PRO B  75      16.614 -31.788 -21.620  1.00 91.15           C  
ATOM    565  C   PRO B  75      16.664 -30.964 -20.335  1.00 91.15           C  
ATOM    566  CB  PRO B  75      16.401 -33.272 -21.308  1.00 91.15           C  
ATOM    567  O   PRO B  75      17.741 -30.763 -19.768  1.00 91.15           O  
ATOM    568  CG  PRO B  75      17.775 -33.859 -21.287  1.00 91.15           C  
ATOM    569  CD  PRO B  75      18.658 -33.040 -22.185  1.00 91.15           C  
ATOM    570  N   TYR B  76      15.518 -30.400 -19.990  1.00 91.02           N  
ATOM    571  CA  TYR B  76      15.438 -29.760 -18.682  1.00 91.02           C  
ATOM    572  C   TYR B  76      15.482 -30.796 -17.565  1.00 91.02           C  
ATOM    573  CB  TYR B  76      14.159 -28.925 -18.569  1.00 91.02           C  
ATOM    574  O   TYR B  76      14.846 -31.848 -17.659  1.00 91.02           O  
ATOM    575  CG  TYR B  76      14.159 -27.694 -19.442  1.00 91.02           C  
ATOM    576  CD1 TYR B  76      15.287 -26.883 -19.536  1.00 91.02           C  
ATOM    577  CD2 TYR B  76      13.031 -27.339 -20.174  1.00 91.02           C  
ATOM    578  CE1 TYR B  76      15.291 -25.746 -20.338  1.00 91.02           C  
ATOM    579  CE2 TYR B  76      13.023 -26.205 -20.979  1.00 91.02           C  
ATOM    580  OH  TYR B  76      14.155 -24.292 -21.851  1.00 91.02           O  
ATOM    581  CZ  TYR B  76      14.157 -25.416 -21.055  1.00 91.02           C  
ATOM    582  N   LYS B  77      16.228 -30.534 -16.467  1.00 89.86           N  
ATOM    583  CA  LYS B  77      16.227 -31.378 -15.276  1.00 89.86           C  
ATOM    584  C   LYS B  77      15.053 -31.037 -14.362  1.00 89.86           C  
ATOM    585  CB  LYS B  77      17.544 -31.232 -14.513  1.00 89.86           C  
ATOM    586  O   LYS B  77      14.758 -29.862 -14.133  1.00 89.86           O  
ATOM    587  CG  LYS B  77      18.759 -31.747 -15.271  1.00 89.86           C  
ATOM    588  CD  LYS B  77      20.039 -31.566 -14.465  1.00 89.86           C  
ATOM    589  CE  LYS B  77      21.270 -31.942 -15.279  1.00 89.86           C  
ATOM    590  NZ  LYS B  77      22.532 -31.696 -14.518  1.00 89.86           N  
ATOM    591  N   VAL B  78      14.352 -31.985 -13.914  1.00 88.07           N  
ATOM    592  CA  VAL B  78      13.194 -31.776 -13.052  1.00 88.07           C  
ATOM    593  C   VAL B  78      13.563 -32.090 -11.604  1.00 88.07           C  
ATOM    594  CB  VAL B  78      11.993 -32.642 -13.495  1.00 88.07           C  
ATOM    595  O   VAL B  78      14.100 -33.161 -11.311  1.00 88.07           O  
ATOM    596  CG1 VAL B  78      10.789 -32.402 -12.586  1.00 88.07           C  
ATOM    597  CG2 VAL B  78      11.634 -32.351 -14.951  1.00 88.07           C  
ATOM    598  N   ARG B  79      13.333 -31.149 -10.727  1.00 82.33           N  
ATOM    599  CA  ARG B  79      13.603 -31.363  -9.309  1.00 82.33           C  
ATOM    600  C   ARG B  79      12.362 -31.084  -8.467  1.00 82.33           C  
ATOM    601  CB  ARG B  79      14.761 -30.478  -8.843  1.00 82.33           C  
ATOM    602  O   ARG B  79      11.813 -29.981  -8.507  1.00 82.33           O  
ATOM    603  CG  ARG B  79      16.136 -31.044  -9.164  1.00 82.33           C  
ATOM    604  CD  ARG B  79      17.247 -30.219  -8.530  1.00 82.33           C  
ATOM    605  NE  ARG B  79      18.561 -30.807  -8.774  1.00 82.33           N  
ATOM    606  NH1 ARG B  79      19.741 -29.106  -7.749  1.00 82.33           N  
ATOM    607  NH2 ARG B  79      20.854 -30.886  -8.671  1.00 82.33           N  
ATOM    608  CZ  ARG B  79      19.716 -30.265  -8.398  1.00 82.33           C  
ATOM    609  N   PRO B  80      11.884 -32.171  -7.810  1.00 76.74           N  
ATOM    610  CA  PRO B  80      10.785 -31.892  -6.883  1.00 76.74           C  
ATOM    611  C   PRO B  80      11.204 -30.990  -5.725  1.00 76.74           C  
ATOM    612  CB  PRO B  80      10.390 -33.282  -6.377  1.00 76.74           C  
ATOM    613  O   PRO B  80      12.335 -31.086  -5.241  1.00 76.74           O  
ATOM    614  CG  PRO B  80      11.312 -34.222  -7.084  1.00 76.74           C  
ATOM    615  CD  PRO B  80      12.295 -33.416  -7.882  1.00 76.74           C  
ATOM    616  N   VAL B  81      10.610 -29.988  -5.539  1.00 63.42           N  
ATOM    617  CA  VAL B  81      10.902 -29.079  -4.436  1.00 63.42           C  
ATOM    618  C   VAL B  81      10.349 -29.653  -3.133  1.00 63.42           C  
ATOM    619  CB  VAL B  81      10.317 -27.672  -4.689  1.00 63.42           C  
ATOM    620  O   VAL B  81       9.163 -29.982  -3.047  1.00 63.42           O  
ATOM    621  CG1 VAL B  81      10.673 -26.725  -3.545  1.00 63.42           C  
ATOM    622  CG2 VAL B  81      10.818 -27.118  -6.022  1.00 63.42           C  
ATOM    623  N   ALA B  82      11.171 -30.670  -2.447  1.00 49.93           N  
ATOM    624  CA  ALA B  82      10.754 -31.330  -1.212  1.00 49.93           C  
ATOM    625  C   ALA B  82      10.234 -30.316  -0.197  1.00 49.93           C  
ATOM    626  CB  ALA B  82      11.913 -32.127  -0.618  1.00 49.93           C  
ATOM    627  O   ALA B  82      10.837 -29.258  -0.002  1.00 49.93           O  
ATOM    628  N   ILE B  83       9.073 -30.283   0.098  1.00 36.96           N  
ATOM    629  CA  ILE B  83       8.675 -29.558   1.299  1.00 36.96           C  
ATOM    630  C   ILE B  83       9.162 -30.305   2.538  1.00 36.96           C  
ATOM    631  CB  ILE B  83       7.143 -29.361   1.359  1.00 36.96           C  
ATOM    632  O   ILE B  83       8.985 -31.521   2.647  1.00 36.96           O  
ATOM    633  CG1 ILE B  83       6.647 -28.648   0.097  1.00 36.96           C  
ATOM    634  CG2 ILE B  83       6.747 -28.585   2.619  1.00 36.96           C  
ATOM    635  CD1 ILE B  83       5.131 -28.624  -0.045  1.00 36.96           C  
ATOM    636  N   LYS B  84      10.356 -30.052   3.193  1.00 32.27           N  
ATOM    637  CA  LYS B  84      10.810 -30.685   4.427  1.00 32.27           C  
ATOM    638  C   LYS B  84       9.633 -31.023   5.338  1.00 32.27           C  
ATOM    639  CB  LYS B  84      11.799 -29.779   5.163  1.00 32.27           C  
ATOM    640  O   LYS B  84       8.872 -30.136   5.732  1.00 32.27           O  
ATOM    641  CG  LYS B  84      13.216 -29.831   4.610  1.00 32.27           C  
ATOM    642  CD  LYS B  84      14.184 -29.039   5.479  1.00 32.27           C  
ATOM    643  CE  LYS B  84      15.597 -29.067   4.912  1.00 32.27           C  
ATOM    644  NZ  LYS B  84      16.550 -28.289   5.759  1.00 32.27           N  
ATOM    645  N   GLN B  85       8.977 -32.110   5.152  1.00 27.88           N  
ATOM    646  CA  GLN B  85       8.012 -32.549   6.153  1.00 27.88           C  
ATOM    647  C   GLN B  85       8.674 -32.720   7.518  1.00 27.88           C  
ATOM    648  CB  GLN B  85       7.350 -33.860   5.723  1.00 27.88           C  
ATOM    649  O   GLN B  85       9.866 -33.021   7.602  1.00 27.88           O  
ATOM    650  CG  GLN B  85       6.250 -33.681   4.686  1.00 27.88           C  
ATOM    651  CD  GLN B  85       5.280 -34.847   4.652  1.00 27.88           C  
ATOM    652  NE2 GLN B  85       4.191 -34.692   3.908  1.00 27.88           N  
ATOM    653  OE1 GLN B  85       5.508 -35.880   5.290  1.00 27.88           O  
ATOM    654  N   LEU B  86       8.207 -32.205   8.710  1.00 24.45           N  
ATOM    655  CA  LEU B  86       8.571 -32.267  10.121  1.00 24.45           C  
ATOM    656  C   LEU B  86       8.635 -33.712  10.603  1.00 24.45           C  
ATOM    657  CB  LEU B  86       7.568 -31.478  10.968  1.00 24.45           C  
ATOM    658  O   LEU B  86       7.621 -34.413  10.615  1.00 24.45           O  
ATOM    659  CG  LEU B  86       7.763 -29.962  11.013  1.00 24.45           C  
ATOM    660  CD1 LEU B  86       6.432 -29.264  11.270  1.00 24.45           C  
ATOM    661  CD2 LEU B  86       8.785 -29.585  12.080  1.00 24.45           C  
ATOM    662  N   SER B  87       9.573 -34.525  10.088  1.00 22.66           N  
ATOM    663  CA  SER B  87       9.644 -35.905  10.557  1.00 22.66           C  
ATOM    664  C   SER B  87       9.839 -35.967  12.068  1.00 22.66           C  
ATOM    665  CB  SER B  87      10.781 -36.651   9.857  1.00 22.66           C  
ATOM    666  O   SER B  87      10.721 -35.300  12.613  1.00 22.66           O  
ATOM    667  OG  SER B  87      11.878 -35.785   9.617  1.00 22.66           O  
ATOM    668  N   ALA B  88       8.825 -36.226  12.873  1.00 22.38           N  
ATOM    669  CA  ALA B  88       8.811 -36.477  14.312  1.00 22.38           C  
ATOM    670  C   ALA B  88       9.623 -37.722  14.659  1.00 22.38           C  
ATOM    671  CB  ALA B  88       7.377 -36.625  14.813  1.00 22.38           C  
ATOM    672  O   ALA B  88       9.542 -38.738  13.964  1.00 22.38           O  
ATOM    673  N   GLY B  89      10.765 -37.608  15.353  1.00 22.24           N  
ATOM    674  CA  GLY B  89      11.834 -38.411  15.925  1.00 22.24           C  
ATOM    675  C   GLY B  89      11.329 -39.522  16.826  1.00 22.24           C  
ATOM    676  O   GLY B  89      10.622 -39.264  17.802  1.00 22.24           O  
ATOM    677  N   VAL B  90      10.856 -40.613  16.286  1.00 23.46           N  
ATOM    678  CA  VAL B  90      10.402 -41.678  17.174  1.00 23.46           C  
ATOM    679  C   VAL B  90      11.568 -42.170  18.029  1.00 23.46           C  
ATOM    680  CB  VAL B  90       9.789 -42.854  16.381  1.00 23.46           C  
ATOM    681  O   VAL B  90      12.589 -42.616  17.500  1.00 23.46           O  
ATOM    682  CG1 VAL B  90       9.156 -43.872  17.329  1.00 23.46           C  
ATOM    683  CG2 VAL B  90       8.758 -42.341  15.378  1.00 23.46           C  
ATOM    684  N   GLU B  91      11.809 -41.686  19.329  1.00 20.93           N  
ATOM    685  CA  GLU B  91      12.755 -41.911  20.418  1.00 20.93           C  
ATOM    686  C   GLU B  91      12.716 -43.361  20.892  1.00 20.93           C  
ATOM    687  CB  GLU B  91      12.464 -40.967  21.587  1.00 20.93           C  
ATOM    688  O   GLU B  91      11.643 -43.901  21.168  1.00 20.93           O  
ATOM    689  CG  GLU B  91      13.291 -39.690  21.567  1.00 20.93           C  
ATOM    690  CD  GLU B  91      13.071 -38.814  22.790  1.00 20.93           C  
ATOM    691  OE1 GLU B  91      13.799 -37.809  22.956  1.00 20.93           O  
ATOM    692  OE2 GLU B  91      12.163 -39.135  23.589  1.00 20.93           O  
ATOM    693  N   ASP B  92      13.754 -44.150  20.472  1.00 22.40           N  
ATOM    694  CA  ASP B  92      13.988 -45.532  20.882  1.00 22.40           C  
ATOM    695  C   ASP B  92      14.019 -45.655  22.404  1.00 22.40           C  
ATOM    696  CB  ASP B  92      15.296 -46.055  20.285  1.00 22.40           C  
ATOM    697  O   ASP B  92      14.921 -45.126  23.056  1.00 22.40           O  
ATOM    698  CG  ASP B  92      15.175 -47.466  19.737  1.00 22.40           C  
ATOM    699  OD1 ASP B  92      14.088 -48.073  19.850  1.00 22.40           O  
ATOM    700  OD2 ASP B  92      16.176 -47.976  19.189  1.00 22.40           O  
ATOM    701  N   LYS B  93      12.994 -46.012  23.089  1.00 21.23           N  
ATOM    702  CA  LYS B  93      12.795 -45.915  24.532  1.00 21.23           C  
ATOM    703  C   LYS B  93      13.670 -46.919  25.276  1.00 21.23           C  
ATOM    704  CB  LYS B  93      11.324 -46.137  24.887  1.00 21.23           C  
ATOM    705  O   LYS B  93      13.865 -48.044  24.813  1.00 21.23           O  
ATOM    706  CG  LYS B  93      10.432 -44.935  24.611  1.00 21.23           C  
ATOM    707  CD  LYS B  93       9.058 -45.101  25.247  1.00 21.23           C  
ATOM    708  CE  LYS B  93       8.161 -43.904  24.962  1.00 21.23           C  
ATOM    709  NZ  LYS B  93       6.803 -44.074  25.560  1.00 21.23           N  
ATOM    710  N   ARG B  94      14.284 -46.564  26.441  1.00 20.36           N  
ATOM    711  CA  ARG B  94      15.382 -46.698  27.393  1.00 20.36           C  
ATOM    712  C   ARG B  94      15.244 -47.977  28.212  1.00 20.36           C  
ATOM    713  CB  ARG B  94      15.439 -45.484  28.322  1.00 20.36           C  
ATOM    714  O   ARG B  94      16.198 -48.747  28.335  1.00 20.36           O  
ATOM    715  CG  ARG B  94      16.273 -44.333  27.782  1.00 20.36           C  
ATOM    716  CD  ARG B  94      16.391 -43.199  28.791  1.00 20.36           C  
ATOM    717  NE  ARG B  94      16.960 -41.998  28.187  1.00 20.36           N  
ATOM    718  NH1 ARG B  94      16.859 -40.731  30.116  1.00 20.36           N  
ATOM    719  NH2 ARG B  94      17.694 -39.821  28.185  1.00 20.36           N  
ATOM    720  CZ  ARG B  94      17.170 -40.853  28.831  1.00 20.36           C  
ATOM    721  N   THR B  95      14.527 -48.030  29.411  1.00 20.09           N  
ATOM    722  CA  THR B  95      15.075 -47.937  30.760  1.00 20.09           C  
ATOM    723  C   THR B  95      15.081 -49.305  31.436  1.00 20.09           C  
ATOM    724  CB  THR B  95      14.277 -46.940  31.620  1.00 20.09           C  
ATOM    725  O   THR B  95      14.439 -50.243  30.958  1.00 20.09           O  
ATOM    726  CG2 THR B  95      15.057 -45.645  31.826  1.00 20.09           C  
ATOM    727  OG1 THR B  95      13.038 -46.640  30.967  1.00 20.09           O  
ATOM    728  N   THR B  96      14.608 -49.515  32.821  1.00 20.04           N  
ATOM    729  CA  THR B  96      15.181 -49.673  34.153  1.00 20.04           C  
ATOM    730  C   THR B  96      14.956 -51.089  34.674  1.00 20.04           C  
ATOM    731  CB  THR B  96      14.582 -48.657  35.143  1.00 20.04           C  
ATOM    732  O   THR B  96      14.247 -51.881  34.050  1.00 20.04           O  
ATOM    733  CG2 THR B  96      15.266 -47.299  35.018  1.00 20.04           C  
ATOM    734  OG1 THR B  96      13.184 -48.502  34.872  1.00 20.04           O  
ATOM    735  N   SER B  97      14.261 -51.394  35.890  1.00 19.85           N  
ATOM    736  CA  SER B  97      14.654 -51.684  37.265  1.00 19.85           C  
ATOM    737  C   SER B  97      14.276 -53.108  37.659  1.00 19.85           C  
ATOM    738  CB  SER B  97      14.006 -50.690  38.229  1.00 19.85           C  
ATOM    739  O   SER B  97      13.590 -53.804  36.908  1.00 19.85           O  
ATOM    740  OG  SER B  97      13.033 -49.904  37.562  1.00 19.85           O  
ATOM    741  N   ARG B  98      13.522 -53.373  38.831  1.00 20.41           N  
ATOM    742  CA  ARG B  98      13.698 -53.848  40.199  1.00 20.41           C  
ATOM    743  C   ARG B  98      13.090 -55.235  40.380  1.00 20.41           C  
ATOM    744  CB  ARG B  98      13.072 -52.868  41.194  1.00 20.41           C  
ATOM    745  O   ARG B  98      12.321 -55.696  39.534  1.00 20.41           O  
ATOM    746  CG  ARG B  98      13.982 -52.505  42.356  1.00 20.41           C  
ATOM    747  CD  ARG B  98      13.345 -51.466  43.268  1.00 20.41           C  
ATOM    748  NE  ARG B  98      14.244 -51.073  44.349  1.00 20.41           N  
ATOM    749  NH1 ARG B  98      12.739 -49.643  45.361  1.00 20.41           N  
ATOM    750  NH2 ARG B  98      14.831 -49.929  46.253  1.00 20.41           N  
ATOM    751  CZ  ARG B  98      13.936 -50.216  45.318  1.00 20.41           C  
ATOM    752  N   GLY B  99      12.852 -55.640  41.655  1.00 20.36           N  
ATOM    753  CA  GLY B  99      13.087 -56.618  42.705  1.00 20.36           C  
ATOM    754  C   GLY B  99      11.988 -57.660  42.807  1.00 20.36           C  
ATOM    755  O   GLY B  99      12.267 -58.852  42.950  1.00 20.36           O  
ATOM    756  N   GLN B 100      10.705 -57.229  42.858  1.00 21.73           N  
ATOM    757  CA  GLN B 100      10.018 -57.417  44.131  1.00 21.73           C  
ATOM    758  C   GLN B 100       9.379 -58.801  44.211  1.00 21.73           C  
ATOM    759  CB  GLN B 100       8.956 -56.336  44.333  1.00 21.73           C  
ATOM    760  O   GLN B 100       8.961 -59.357  43.193  1.00 21.73           O  
ATOM    761  CG  GLN B 100       9.452 -55.124  45.110  1.00 21.73           C  
ATOM    762  CD  GLN B 100       8.413 -54.022  45.207  1.00 21.73           C  
ATOM    763  NE2 GLN B 100       8.860 -52.812  45.524  1.00 21.73           N  
ATOM    764  OE1 GLN B 100       7.219 -54.257  44.997  1.00 21.73           O  
ATOM    765  N   SER B 101       9.570 -59.452  45.456  1.00 22.24           N  
ATOM    766  CA  SER B 101       9.458 -60.666  46.259  1.00 22.24           C  
ATOM    767  C   SER B 101       8.018 -61.163  46.313  1.00 22.24           C  
ATOM    768  CB  SER B 101       9.975 -60.420  47.677  1.00 22.24           C  
ATOM    769  O   SER B 101       7.767 -62.321  46.651  1.00 22.24           O  
ATOM    770  OG  SER B 101       9.323 -59.306  48.264  1.00 22.24           O  
ATOM    771  N   ALA B 102       6.993 -60.143  45.999  1.00 20.71           N  
ATOM    772  CA  ALA B 102       6.039 -59.950  47.088  1.00 20.71           C  
ATOM    773  C   ALA B 102       4.990 -61.059  47.101  1.00 20.71           C  
ATOM    774  CB  ALA B 102       5.365 -58.586  46.970  1.00 20.71           C  
ATOM    775  O   ALA B 102       4.160 -61.147  46.193  1.00 20.71           O  
ATOM    776  N   GLU B 103       5.447 -62.247  47.557  1.00 21.64           N  
ATOM    777  CA  GLU B 103       4.360 -63.208  47.399  1.00 21.64           C  
ATOM    778  C   GLU B 103       3.130 -62.787  48.197  1.00 21.64           C  
ATOM    779  CB  GLU B 103       4.812 -64.606  47.829  1.00 21.64           C  
ATOM    780  O   GLU B 103       2.587 -63.575  48.974  1.00 21.64           O  
ATOM    781  CG  GLU B 103       5.256 -65.492  46.673  1.00 21.64           C  
ATOM    782  CD  GLU B 103       5.461 -66.944  47.074  1.00 21.64           C  
ATOM    783  OE1 GLU B 103       5.598 -67.808  46.178  1.00 21.64           O  
ATOM    784  OE2 GLU B 103       5.484 -67.220  48.294  1.00 21.64           O  
ATOM    785  N   ARG B 104       2.692 -61.526  48.131  1.00 19.79           N  
ATOM    786  CA  ARG B 104       2.070 -60.814  49.243  1.00 19.79           C  
ATOM    787  C   ARG B 104       0.958 -61.646  49.873  1.00 19.79           C  
ATOM    788  CB  ARG B 104       1.516 -59.466  48.776  1.00 19.79           C  
ATOM    789  O   ARG B 104       0.919 -61.817  51.094  1.00 19.79           O  
ATOM    790  CG  ARG B 104       2.315 -58.269  49.264  1.00 19.79           C  
ATOM    791  CD  ARG B 104       1.700 -56.954  48.804  1.00 19.79           C  
ATOM    792  NE  ARG B 104       2.525 -55.811  49.184  1.00 19.79           N  
ATOM    793  NH1 ARG B 104       0.935 -54.223  48.649  1.00 19.79           N  
ATOM    794  NH2 ARG B 104       2.973 -53.577  49.476  1.00 19.79           N  
ATOM    795  CZ  ARG B 104       2.142 -54.540  49.102  1.00 19.79           C  
ATOM    796  N   PRO B 105      -0.408 -61.395  49.733  1.00 21.07           N  
ATOM    797  CA  PRO B 105      -1.041 -60.397  50.598  1.00 21.07           C  
ATOM    798  C   PRO B 105      -2.053 -61.010  51.564  1.00 21.07           C  
ATOM    799  CB  PRO B 105      -1.734 -59.460  49.605  1.00 21.07           C  
ATOM    800  O   PRO B 105      -2.494 -62.144  51.363  1.00 21.07           O  
ATOM    801  CG  PRO B 105      -1.844 -60.253  48.343  1.00 21.07           C  
ATOM    802  CD  PRO B 105      -1.265 -61.618  48.586  1.00 21.07           C  
ATOM    803  N   LEU B 106      -3.012 -60.277  52.149  1.00 20.93           N  
ATOM    804  CA  LEU B 106      -3.425 -59.561  53.352  1.00 20.93           C  
ATOM    805  C   LEU B 106      -4.679 -60.186  53.953  1.00 20.93           C  
ATOM    806  CB  LEU B 106      -3.676 -58.084  53.037  1.00 20.93           C  
ATOM    807  O   LEU B 106      -5.350 -60.991  53.302  1.00 20.93           O  
ATOM    808  CG  LEU B 106      -2.457 -57.163  53.089  1.00 20.93           C  
ATOM    809  CD1 LEU B 106      -2.660 -55.962  52.171  1.00 20.93           C  
ATOM    810  CD2 LEU B 106      -2.189 -56.709  54.520  1.00 20.93           C  
ATOM    811  N   ARG B 107      -5.722 -59.300  54.203  1.00 21.01           N  
ATOM    812  CA  ARG B 107      -6.256 -58.508  55.307  1.00 21.01           C  
ATOM    813  C   ARG B 107      -7.575 -59.087  55.808  1.00 21.01           C  
ATOM    814  CB  ARG B 107      -6.452 -57.052  54.879  1.00 21.01           C  
ATOM    815  O   ARG B 107      -8.213 -59.882  55.115  1.00 21.01           O  
ATOM    816  CG  ARG B 107      -5.246 -56.165  55.144  1.00 21.01           C  
ATOM    817  CD  ARG B 107      -5.535 -54.707  54.817  1.00 21.01           C  
ATOM    818  NE  ARG B 107      -4.394 -53.849  55.122  1.00 21.01           N  
ATOM    819  NH1 ARG B 107      -5.527 -51.866  54.772  1.00 21.01           N  
ATOM    820  NH2 ARG B 107      -3.320 -51.836  55.390  1.00 21.01           N  
ATOM    821  CZ  ARG B 107      -4.416 -52.519  55.094  1.00 21.01           C  
ATOM    822  N   ASP B 108      -8.509 -58.157  56.358  1.00 20.55           N  
ATOM    823  CA  ASP B 108      -9.069 -57.439  57.499  1.00 20.55           C  
ATOM    824  C   ASP B 108     -10.588 -57.580  57.545  1.00 20.55           C  
ATOM    825  CB  ASP B 108      -8.680 -55.960  57.445  1.00 20.55           C  
ATOM    826  O   ASP B 108     -11.154 -57.919  58.586  1.00 20.55           O  
ATOM    827  CG  ASP B 108      -7.824 -55.529  58.624  1.00 20.55           C  
ATOM    828  OD1 ASP B 108      -7.708 -56.294  59.605  1.00 20.55           O  
ATOM    829  OD2 ASP B 108      -7.264 -54.412  58.572  1.00 20.55           O  
ATOM    830  N   ARG B 109     -11.273 -56.435  57.186  1.00 20.46           N  
ATOM    831  CA  ARG B 109     -12.013 -55.478  58.002  1.00 20.46           C  
ATOM    832  C   ARG B 109     -13.508 -55.775  57.972  1.00 20.46           C  
ATOM    833  CB  ARG B 109     -11.753 -54.048  57.523  1.00 20.46           C  
ATOM    834  O   ARG B 109     -13.984 -56.509  57.104  1.00 20.46           O  
ATOM    835  CG  ARG B 109     -11.028 -53.180  58.539  1.00 20.46           C  
ATOM    836  CD  ARG B 109     -10.807 -51.767  58.018  1.00 20.46           C  
ATOM    837  NE  ARG B 109     -10.070 -50.948  58.977  1.00 20.46           N  
ATOM    838  NH1 ARG B 109      -9.854 -49.129  57.570  1.00 20.46           N  
ATOM    839  NH2 ARG B 109      -8.973 -49.059  59.685  1.00 20.46           N  
ATOM    840  CZ  ARG B 109      -9.634 -49.714  58.742  1.00 20.46           C  
ATOM    841  N   ARG B 110     -14.337 -54.675  57.751  1.00 19.93           N  
ATOM    842  CA  ARG B 110     -15.197 -53.821  58.564  1.00 19.93           C  
ATOM    843  C   ARG B 110     -16.666 -54.182  58.374  1.00 19.93           C  
ATOM    844  CB  ARG B 110     -14.970 -52.347  58.221  1.00 19.93           C  
ATOM    845  O   ARG B 110     -17.393 -54.382  59.349  1.00 19.93           O  
ATOM    846  CG  ARG B 110     -13.994 -51.642  59.149  1.00 19.93           C  
ATOM    847  CD  ARG B 110     -13.928 -50.147  58.867  1.00 19.93           C  
ATOM    848  NE  ARG B 110     -12.679 -49.563  59.348  1.00 19.93           N  
ATOM    849  NH1 ARG B 110     -13.341 -47.372  59.030  1.00 19.93           N  
ATOM    850  NH2 ARG B 110     -11.258 -47.835  59.868  1.00 19.93           N  
ATOM    851  CZ  ARG B 110     -12.429 -48.258  59.414  1.00 19.93           C  
ATOM    852  N   VAL B 111     -17.467 -53.370  57.486  1.00 19.75           N  
ATOM    853  CA  VAL B 111     -18.183 -52.148  57.836  1.00 19.75           C  
ATOM    854  C   VAL B 111     -19.687 -52.414  57.845  1.00 19.75           C  
ATOM    855  CB  VAL B 111     -17.852 -50.997  56.860  1.00 19.75           C  
ATOM    856  O   VAL B 111     -20.156 -53.383  57.243  1.00 19.75           O  
ATOM    857  CG1 VAL B 111     -18.599 -49.724  57.252  1.00 19.75           C  
ATOM    858  CG2 VAL B 111     -16.345 -50.746  56.823  1.00 19.75           C  
ATOM    859  N   VAL B 112     -20.575 -51.265  57.458  1.00 18.61           N  
ATOM    860  CA  VAL B 112     -21.505 -50.299  58.033  1.00 18.61           C  
ATOM    861  C   VAL B 112     -22.930 -50.630  57.595  1.00 18.61           C  
ATOM    862  CB  VAL B 112     -21.144 -48.853  57.627  1.00 18.61           C  
ATOM    863  O   VAL B 112     -23.828 -50.761  58.430  1.00 18.61           O  
ATOM    864  CG1 VAL B 112     -22.036 -47.849  58.355  1.00 18.61           C  
ATOM    865  CG2 VAL B 112     -19.671 -48.570  57.915  1.00 18.61           C  
ATOM    866  N   GLY B 113     -23.369 -50.133  56.384  1.00 19.24           N  
ATOM    867  CA  GLY B 113     -24.094 -48.906  56.094  1.00 19.24           C  
ATOM    868  C   GLY B 113     -25.561 -49.137  55.787  1.00 19.24           C  
ATOM    869  O   GLY B 113     -25.984 -50.276  55.577  1.00 19.24           O  
ATOM    870  N   LEU B 114     -26.426 -47.828  55.239  1.00 16.58           N  
ATOM    871  CA  LEU B 114     -27.467 -46.810  55.322  1.00 16.58           C  
ATOM    872  C   LEU B 114     -28.434 -46.924  54.148  1.00 16.58           C  
ATOM    873  CB  LEU B 114     -26.848 -45.410  55.355  1.00 16.58           C  
ATOM    874  O   LEU B 114     -28.089 -46.569  53.018  1.00 16.58           O  
ATOM    875  CG  LEU B 114     -26.568 -44.825  56.739  1.00 16.58           C  
ATOM    876  CD1 LEU B 114     -25.133 -44.313  56.818  1.00 16.58           C  
ATOM    877  CD2 LEU B 114     -27.557 -43.710  57.060  1.00 16.58           C  
ATOM    878  N   GLU B 115     -28.989 -47.686  53.915  1.00 18.19           N  
ATOM    879  CA  GLU B 115     -29.300 -47.835  52.497  1.00 18.19           C  
ATOM    880  C   GLU B 115     -30.007 -46.596  51.954  1.00 18.19           C  
ATOM    881  CB  GLU B 115     -30.163 -49.077  52.263  1.00 18.19           C  
ATOM    882  O   GLU B 115     -31.081 -46.227  52.433  1.00 18.19           O  
ATOM    883  CG  GLU B 115     -29.375 -50.297  51.809  1.00 18.19           C  
ATOM    884  CD  GLU B 115     -30.259 -51.466  51.404  1.00 18.19           C  
ATOM    885  OE1 GLU B 115     -29.741 -52.444  50.818  1.00 18.19           O  
ATOM    886  OE2 GLU B 115     -31.479 -51.403  51.673  1.00 18.19           O  
ATOM    887  N   GLN B 116     -29.619 -45.721  51.371  1.00 18.85           N  
ATOM    888  CA  GLN B 116     -29.939 -44.310  51.185  1.00 18.85           C  
ATOM    889  C   GLN B 116     -31.223 -44.139  50.379  1.00 18.85           C  
ATOM    890  CB  GLN B 116     -28.784 -43.584  50.492  1.00 18.85           C  
ATOM    891  O   GLN B 116     -31.745 -45.106  49.820  1.00 18.85           O  
ATOM    892  CG  GLN B 116     -27.862 -42.841  51.449  1.00 18.85           C  
ATOM    893  CD  GLN B 116     -26.815 -42.011  50.731  1.00 18.85           C  
ATOM    894  NE2 GLN B 116     -26.023 -41.266  51.494  1.00 18.85           N  
ATOM    895  OE1 GLN B 116     -26.719 -42.040  49.500  1.00 18.85           O  
ATOM    896  N   PRO B 117     -31.322 -42.799  49.334  1.00 16.44           N  
ATOM    897  CA  PRO B 117     -32.076 -41.573  49.063  1.00 16.44           C  
ATOM    898  C   PRO B 117     -33.038 -41.721  47.886  1.00 16.44           C  
ATOM    899  CB  PRO B 117     -30.983 -40.548  48.750  1.00 16.44           C  
ATOM    900  O   PRO B 117     -33.890 -40.855  47.668  1.00 16.44           O  
ATOM    901  CG  PRO B 117     -29.783 -41.366  48.396  1.00 16.44           C  
ATOM    902  CD  PRO B 117     -30.124 -42.817  48.577  1.00 16.44           C  
ATOM    903  N   ARG B 118     -32.964 -42.298  46.969  1.00 16.99           N  
ATOM    904  CA  ARG B 118     -32.773 -41.832  45.600  1.00 16.99           C  
ATOM    905  C   ARG B 118     -34.011 -41.097  45.094  1.00 16.99           C  
ATOM    906  CB  ARG B 118     -32.445 -43.004  44.673  1.00 16.99           C  
ATOM    907  O   ARG B 118     -35.132 -41.401  45.507  1.00 16.99           O  
ATOM    908  CG  ARG B 118     -30.970 -43.112  44.316  1.00 16.99           C  
ATOM    909  CD  ARG B 118     -30.711 -44.242  43.329  1.00 16.99           C  
ATOM    910  NE  ARG B 118     -29.294 -44.347  42.990  1.00 16.99           N  
ATOM    911  NH1 ARG B 118     -29.590 -45.959  41.363  1.00 16.99           N  
ATOM    912  NH2 ARG B 118     -27.489 -45.174  41.837  1.00 16.99           N  
ATOM    913  CZ  ARG B 118     -28.794 -45.160  42.064  1.00 16.99           C  
ATOM    914  N   ARG B 119     -34.130 -40.438  43.683  1.00 16.69           N  
ATOM    915  CA  ARG B 119     -34.029 -39.306  42.767  1.00 16.69           C  
ATOM    916  C   ARG B 119     -35.318 -39.130  41.970  1.00 16.69           C  
ATOM    917  CB  ARG B 119     -32.845 -39.488  41.815  1.00 16.69           C  
ATOM    918  O   ARG B 119     -36.107 -40.068  41.842  1.00 16.69           O  
ATOM    919  CG  ARG B 119     -31.693 -38.530  42.074  1.00 16.69           C  
ATOM    920  CD  ARG B 119     -30.568 -38.716  41.066  1.00 16.69           C  
ATOM    921  NE  ARG B 119     -29.477 -37.773  41.297  1.00 16.69           N  
ATOM    922  NH1 ARG B 119     -28.212 -38.477  39.496  1.00 16.69           N  
ATOM    923  NH2 ARG B 119     -27.452 -36.787  40.846  1.00 16.69           N  
ATOM    924  CZ  ARG B 119     -28.383 -37.681  40.546  1.00 16.69           C  
ATOM    925  N   GLU B 120     -35.327 -38.118  40.886  1.00 16.23           N  
ATOM    926  CA  GLU B 120     -35.965 -36.867  40.486  1.00 16.23           C  
ATOM    927  C   GLU B 120     -37.028 -37.106  39.417  1.00 16.23           C  
ATOM    928  CB  GLU B 120     -34.921 -35.870  39.975  1.00 16.23           C  
ATOM    929  O   GLU B 120     -38.137 -36.576  39.509  1.00 16.23           O  
ATOM    930  CG  GLU B 120     -34.539 -34.804  40.991  1.00 16.23           C  
ATOM    931  CD  GLU B 120     -33.599 -33.749  40.430  1.00 16.23           C  
ATOM    932  OE1 GLU B 120     -33.299 -32.763  41.141  1.00 16.23           O  
ATOM    933  OE2 GLU B 120     -33.161 -33.909  39.269  1.00 16.23           O  
ATOM    934  N   GLY B 121     -36.713 -37.281  38.120  1.00 16.04           N  
ATOM    935  CA  GLY B 121     -36.738 -36.289  37.057  1.00 16.04           C  
ATOM    936  C   GLY B 121     -38.056 -36.252  36.306  1.00 16.04           C  
ATOM    937  O   GLY B 121     -38.951 -37.056  36.573  1.00 16.04           O  
ATOM    938  N   ALA B 122     -38.017 -36.252  34.940  1.00 17.05           N  
ATOM    939  CA  ALA B 122     -38.131 -35.228  33.904  1.00 17.05           C  
ATOM    940  C   ALA B 122     -39.441 -35.369  33.135  1.00 17.05           C  
ATOM    941  CB  ALA B 122     -36.944 -35.307  32.946  1.00 17.05           C  
ATOM    942  O   ALA B 122     -40.164 -34.388  32.944  1.00 17.05           O  
ATOM    943  N   PHE B 123     -39.424 -35.816  31.835  1.00 15.72           N  
ATOM    944  CA  PHE B 123     -39.564 -35.045  30.605  1.00 15.72           C  
ATOM    945  C   PHE B 123     -40.990 -35.129  30.073  1.00 15.72           C  
ATOM    946  CB  PHE B 123     -38.578 -35.540  29.543  1.00 15.72           C  
ATOM    947  O   PHE B 123     -41.584 -36.209  30.042  1.00 15.72           O  
ATOM    948  CG  PHE B 123     -37.465 -34.571  29.249  1.00 15.72           C  
ATOM    949  CD1 PHE B 123     -37.611 -33.602  28.263  1.00 15.72           C  
ATOM    950  CD2 PHE B 123     -36.272 -34.628  29.958  1.00 15.72           C  
ATOM    951  CE1 PHE B 123     -36.583 -32.703  27.988  1.00 15.72           C  
ATOM    952  CE2 PHE B 123     -35.241 -33.733  29.689  1.00 15.72           C  
ATOM    953  CZ  PHE B 123     -35.398 -32.772  28.703  1.00 15.72           C  
ATOM    954  N   GLU B 124     -41.364 -34.044  29.607  1.00 17.63           N  
ATOM    955  CA  GLU B 124     -42.753 -33.609  29.490  1.00 17.63           C  
ATOM    956  C   GLU B 124     -43.495 -34.412  28.426  1.00 17.63           C  
ATOM    957  CB  GLU B 124     -42.823 -32.114  29.165  1.00 17.63           C  
ATOM    958  O   GLU B 124     -44.617 -34.869  28.655  1.00 17.63           O  
ATOM    959  CG  GLU B 124     -43.112 -31.235  30.373  1.00 17.63           C  
ATOM    960  CD  GLU B 124     -43.382 -29.784  30.009  1.00 17.63           C  
ATOM    961  OE1 GLU B 124     -43.774 -28.997  30.900  1.00 17.63           O  
ATOM    962  OE2 GLU B 124     -43.201 -29.432  28.822  1.00 17.63           O  
ATOM    963  N   SER B 125     -43.078 -34.185  27.222  1.00 16.80           N  
ATOM    964  CA  SER B 125     -43.763 -33.197  26.395  1.00 16.80           C  
ATOM    965  C   SER B 125     -44.835 -33.849  25.528  1.00 16.80           C  
ATOM    966  CB  SER B 125     -42.762 -32.453  25.509  1.00 16.80           C  
ATOM    967  O   SER B 125     -45.977 -33.387  25.492  1.00 16.80           O  
ATOM    968  OG  SER B 125     -42.207 -33.322  24.538  1.00 16.80           O  
ATOM    969  N   GLY B 126     -44.411 -34.383  24.371  1.00 15.82           N  
ATOM    970  CA  GLY B 126     -44.607 -33.620  23.149  1.00 15.82           C  
ATOM    971  C   GLY B 126     -45.677 -34.204  22.246  1.00 15.82           C  
ATOM    972  O   GLY B 126     -46.078 -33.576  21.263  1.00 15.82           O  
ATOM    973  N   GLN B 127     -45.684 -35.370  22.088  1.00 16.06           N  
ATOM    974  CA  GLN B 127     -45.556 -35.599  20.652  1.00 16.06           C  
ATOM    975  C   GLN B 127     -46.842 -35.230  19.919  1.00 16.06           C  
ATOM    976  CB  GLN B 127     -45.191 -37.058  20.372  1.00 16.06           C  
ATOM    977  O   GLN B 127     -47.917 -35.736  20.248  1.00 16.06           O  
ATOM    978  CG  GLN B 127     -43.759 -37.416  20.744  1.00 16.06           C  
ATOM    979  CD  GLN B 127     -43.133 -38.408  19.782  1.00 16.06           C  
ATOM    980  NE2 GLN B 127     -41.862 -38.727  20.002  1.00 16.06           N  
ATOM    981  OE1 GLN B 127     -43.786 -38.884  18.848  1.00 16.06           O  
ATOM    982  N   VAL B 128     -46.706 -34.328  19.140  1.00 17.62           N  
ATOM    983  CA  VAL B 128     -47.680 -33.343  18.682  1.00 17.62           C  
ATOM    984  C   VAL B 128     -48.741 -34.026  17.822  1.00 17.62           C  
ATOM    985  CB  VAL B 128     -47.004 -32.202  17.889  1.00 17.62           C  
ATOM    986  O   VAL B 128     -49.940 -33.823  18.026  1.00 17.62           O  
ATOM    987  CG1 VAL B 128     -48.052 -31.267  17.288  1.00 17.62           C  
ATOM    988  CG2 VAL B 128     -46.042 -31.426  18.786  1.00 17.62           C  
ATOM    989  N   GLU B 129     -48.408 -34.632  16.638  1.00 16.87           N  
ATOM    990  CA  GLU B 129     -48.489 -33.903  15.376  1.00 16.87           C  
ATOM    991  C   GLU B 129     -49.658 -34.396  14.528  1.00 16.87           C  
ATOM    992  CB  GLU B 129     -47.179 -34.035  14.594  1.00 16.87           C  
ATOM    993  O   GLU B 129     -50.062 -35.556  14.633  1.00 16.87           O  
ATOM    994  CG  GLU B 129     -46.234 -32.855  14.773  1.00 16.87           C  
ATOM    995  CD  GLU B 129     -45.374 -32.584  13.549  1.00 16.87           C  
ATOM    996  OE1 GLU B 129     -44.722 -31.517  13.490  1.00 16.87           O  
ATOM    997  OE2 GLU B 129     -45.353 -33.445  12.642  1.00 16.87           O  
ATOM    998  N   PRO B 130     -49.902 -33.714  13.443  1.00 18.95           N  
ATOM    999  CA  PRO B 130     -51.052 -32.984  12.903  1.00 18.95           C  
ATOM   1000  C   PRO B 130     -51.935 -33.853  12.011  1.00 18.95           C  
ATOM   1001  CB  PRO B 130     -50.405 -31.854  12.098  1.00 18.95           C  
ATOM   1002  O   PRO B 130     -53.092 -33.506  11.756  1.00 18.95           O  
ATOM   1003  CG  PRO B 130     -49.035 -32.353  11.772  1.00 18.95           C  
ATOM   1004  CD  PRO B 130     -48.841 -33.685  12.438  1.00 18.95           C  
ATOM   1005  N   ARG B 131     -51.615 -34.889  11.460  1.00 16.35           N  
ATOM   1006  CA  ARG B 131     -51.199 -34.651  10.081  1.00 16.35           C  
ATOM   1007  C   ARG B 131     -52.358 -34.867   9.114  1.00 16.35           C  
ATOM   1008  CB  ARG B 131     -50.028 -35.564   9.708  1.00 16.35           C  
ATOM   1009  O   ARG B 131     -53.282 -35.630   9.405  1.00 16.35           O  
ATOM   1010  CG  ARG B 131     -48.670 -35.029  10.134  1.00 16.35           C  
ATOM   1011  CD  ARG B 131     -47.531 -35.813   9.498  1.00 16.35           C  
ATOM   1012  NE  ARG B 131     -46.396 -35.946  10.407  1.00 16.35           N  
ATOM   1013  NH1 ARG B 131     -45.012 -36.962   8.861  1.00 16.35           N  
ATOM   1014  NH2 ARG B 131     -44.260 -36.559  10.989  1.00 16.35           N  
ATOM   1015  CZ  ARG B 131     -45.225 -36.489  10.084  1.00 16.35           C  
ATOM   1016  N   PRO B 132     -52.162 -35.621   8.050  1.00 17.09           N  
ATOM   1017  CA  PRO B 132     -52.021 -34.934   6.764  1.00 17.09           C  
ATOM   1018  C   PRO B 132     -53.328 -34.881   5.976  1.00 17.09           C  
ATOM   1019  CB  PRO B 132     -50.974 -35.775   6.028  1.00 17.09           C  
ATOM   1020  O   PRO B 132     -54.225 -35.696   6.207  1.00 17.09           O  
ATOM   1021  CG  PRO B 132     -50.824 -37.009   6.857  1.00 17.09           C  
ATOM   1022  CD  PRO B 132     -51.789 -36.932   8.006  1.00 17.09           C  
ATOM   1023  N   ARG B 133     -53.231 -34.195   4.963  1.00 19.11           N  
ATOM   1024  CA  ARG B 133     -54.127 -33.116   4.560  1.00 19.11           C  
ATOM   1025  C   ARG B 133     -55.391 -33.668   3.910  1.00 19.11           C  
ATOM   1026  CB  ARG B 133     -53.418 -32.159   3.598  1.00 19.11           C  
ATOM   1027  O   ARG B 133     -56.498 -33.221   4.216  1.00 19.11           O  
ATOM   1028  CG  ARG B 133     -52.925 -30.879   4.254  1.00 19.11           C  
ATOM   1029  CD  ARG B 133     -52.300 -29.931   3.241  1.00 19.11           C  
ATOM   1030  NE  ARG B 133     -51.738 -28.747   3.885  1.00 19.11           N  
ATOM   1031  NH1 ARG B 133     -51.199 -27.674   1.912  1.00 19.11           N  
ATOM   1032  NH2 ARG B 133     -50.744 -26.677   3.925  1.00 19.11           N  
ATOM   1033  CZ  ARG B 133     -51.228 -27.702   3.239  1.00 19.11           C  
ATOM   1034  N   GLU B 134     -55.193 -34.241   2.646  1.00 17.10           N  
ATOM   1035  CA  GLU B 134     -55.277 -33.194   1.632  1.00 17.10           C  
ATOM   1036  C   GLU B 134     -56.546 -33.335   0.796  1.00 17.10           C  
ATOM   1037  CB  GLU B 134     -54.043 -33.224   0.725  1.00 17.10           C  
ATOM   1038  O   GLU B 134     -57.155 -34.406   0.759  1.00 17.10           O  
ATOM   1039  CG  GLU B 134     -52.931 -32.286   1.169  1.00 17.10           C  
ATOM   1040  CD  GLU B 134     -51.919 -31.993   0.073  1.00 17.10           C  
ATOM   1041  OE1 GLU B 134     -51.037 -31.128   0.276  1.00 17.10           O  
ATOM   1042  OE2 GLU B 134     -52.010 -32.633  -0.999  1.00 17.10           O  
ATOM   1043  N   PRO B 135     -56.212 -33.291  -0.520  1.00 17.39           N  
ATOM   1044  CA  PRO B 135     -56.764 -32.140  -1.237  1.00 17.39           C  
ATOM   1045  C   PRO B 135     -58.140 -32.421  -1.835  1.00 17.39           C  
ATOM   1046  CB  PRO B 135     -55.732 -31.883  -2.339  1.00 17.39           C  
ATOM   1047  O   PRO B 135     -58.968 -31.513  -1.945  1.00 17.39           O  
ATOM   1048  CG  PRO B 135     -55.027 -33.189  -2.513  1.00 17.39           C  
ATOM   1049  CD  PRO B 135     -55.563 -34.160  -1.501  1.00 17.39           C  
ATOM   1050  N   GLN B 136     -58.251 -33.538  -2.528  1.00 15.87           N  
ATOM   1051  CA  GLN B 136     -57.983 -33.390  -3.955  1.00 15.87           C  
ATOM   1052  C   GLN B 136     -59.203 -32.842  -4.690  1.00 15.87           C  
ATOM   1053  CB  GLN B 136     -57.560 -34.727  -4.564  1.00 15.87           C  
ATOM   1054  O   GLN B 136     -60.331 -33.270  -4.436  1.00 15.87           O  
ATOM   1055  CG  GLN B 136     -56.052 -34.896  -4.691  1.00 15.87           C  
ATOM   1056  CD  GLN B 136     -55.654 -36.285  -5.152  1.00 15.87           C  
ATOM   1057  NE2 GLN B 136     -54.383 -36.628  -4.971  1.00 15.87           N  
ATOM   1058  OE1 GLN B 136     -56.481 -37.044  -5.667  1.00 15.87           O  
ATOM   1059  N   GLY B 137     -58.959 -32.308  -5.898  1.00 16.44           N  
ATOM   1060  CA  GLY B 137     -59.382 -31.096  -6.581  1.00 16.44           C  
ATOM   1061  C   GLY B 137     -60.639 -31.285  -7.409  1.00 16.44           C  
ATOM   1062  O   GLY B 137     -61.148 -32.401  -7.527  1.00 16.44           O  
ATOM   1063  N   CYS B 138     -60.488 -30.726  -8.705  1.00 18.60           N  
ATOM   1064  CA  CYS B 138     -61.310 -29.551  -8.970  1.00 18.60           C  
ATOM   1065  C   CYS B 138     -62.649 -29.949  -9.581  1.00 18.60           C  
ATOM   1066  CB  CYS B 138     -60.580 -28.586  -9.904  1.00 18.60           C  
ATOM   1067  O   CYS B 138     -63.703 -29.685  -9.000  1.00 18.60           O  
ATOM   1068  SG  CYS B 138     -58.790 -28.555  -9.664  1.00 18.60           S  
ATOM   1069  N   TYR B 139     -62.483 -29.524 -10.901  1.00 17.61           N  
ATOM   1070  CA  TYR B 139     -63.438 -28.562 -11.440  1.00 17.61           C  
ATOM   1071  C   TYR B 139     -64.596 -29.271 -12.130  1.00 17.61           C  
ATOM   1072  CB  TYR B 139     -62.748 -27.611 -12.423  1.00 17.61           C  
ATOM   1073  O   TYR B 139     -65.760 -28.914 -11.930  1.00 17.61           O  
ATOM   1074  CG  TYR B 139     -62.028 -26.465 -11.755  1.00 17.61           C  
ATOM   1075  CD1 TYR B 139     -62.712 -25.309 -11.385  1.00 17.61           C  
ATOM   1076  CD2 TYR B 139     -60.664 -26.534 -11.493  1.00 17.61           C  
ATOM   1077  CE1 TYR B 139     -62.053 -24.249 -10.771  1.00 17.61           C  
ATOM   1078  CE2 TYR B 139     -59.995 -25.481 -10.880  1.00 17.61           C  
ATOM   1079  OH  TYR B 139     -60.039 -23.298  -9.915  1.00 17.61           O  
ATOM   1080  CZ  TYR B 139     -60.697 -24.344 -10.523  1.00 17.61           C  
ATOM   1081  N   GLN B 140     -64.339 -29.793 -13.477  1.00 17.21           N  
ATOM   1082  CA  GLN B 140     -64.105 -28.743 -14.464  1.00 17.21           C  
ATOM   1083  C   GLN B 140     -65.267 -28.646 -15.449  1.00 17.21           C  
ATOM   1084  CB  GLN B 140     -62.798 -28.996 -15.217  1.00 17.21           C  
ATOM   1085  O   GLN B 140     -65.761 -27.551 -15.728  1.00 17.21           O  
ATOM   1086  CG  GLN B 140     -61.625 -28.170 -14.706  1.00 17.21           C  
ATOM   1087  CD  GLN B 140     -60.349 -28.417 -15.489  1.00 17.21           C  
ATOM   1088  NE2 GLN B 140     -59.249 -27.832 -15.029  1.00 17.21           N  
ATOM   1089  OE1 GLN B 140     -60.352 -29.129 -16.498  1.00 17.21           O  
ATOM   1090  N   GLU B 141     -64.894 -28.852 -16.822  1.00 16.71           N  
ATOM   1091  CA  GLU B 141     -64.688 -27.813 -17.827  1.00 16.71           C  
ATOM   1092  C   GLU B 141     -65.878 -27.721 -18.778  1.00 16.71           C  
ATOM   1093  CB  GLU B 141     -63.402 -28.076 -18.616  1.00 16.71           C  
ATOM   1094  O   GLU B 141     -66.362 -26.626 -19.071  1.00 16.71           O  
ATOM   1095  CG  GLU B 141     -62.365 -26.969 -18.488  1.00 16.71           C  
ATOM   1096  CD  GLU B 141     -61.074 -27.268 -19.233  1.00 16.71           C  
ATOM   1097  OE1 GLU B 141     -60.157 -26.416 -19.223  1.00 16.71           O  
ATOM   1098  OE2 GLU B 141     -60.980 -28.362 -19.833  1.00 16.71           O  
ATOM   1099  N   GLY B 142     -65.630 -28.208 -20.033  1.00 16.61           N  
ATOM   1100  CA  GLY B 142     -65.210 -27.449 -21.200  1.00 16.61           C  
ATOM   1101  C   GLY B 142     -66.357 -27.099 -22.129  1.00 16.61           C  
ATOM   1102  O   GLY B 142     -67.361 -27.812 -22.180  1.00 16.61           O  
ATOM   1103  N   GLN B 143     -65.942 -26.113 -22.954  1.00 18.00           N  
ATOM   1104  CA  GLN B 143     -66.812 -25.159 -23.632  1.00 18.00           C  
ATOM   1105  C   GLN B 143     -67.388 -25.753 -24.914  1.00 18.00           C  
ATOM   1106  CB  GLN B 143     -66.052 -23.869 -23.947  1.00 18.00           C  
ATOM   1107  O   GLN B 143     -68.514 -25.435 -25.301  1.00 18.00           O  
ATOM   1108  CG  GLN B 143     -66.396 -22.711 -23.020  1.00 18.00           C  
ATOM   1109  CD  GLN B 143     -65.552 -21.478 -23.284  1.00 18.00           C  
ATOM   1110  NE2 GLN B 143     -65.716 -20.457 -22.449  1.00 18.00           N  
ATOM   1111  OE1 GLN B 143     -64.758 -21.443 -24.229  1.00 18.00           O  
ATOM   1112  N   ARG B 144     -66.413 -26.332 -25.691  1.00 17.55           N  
ATOM   1113  CA  ARG B 144     -66.104 -25.505 -26.853  1.00 17.55           C  
ATOM   1114  C   ARG B 144     -67.297 -25.421 -27.799  1.00 17.55           C  
ATOM   1115  CB  ARG B 144     -64.884 -26.054 -27.595  1.00 17.55           C  
ATOM   1116  O   ARG B 144     -68.192 -26.268 -27.754  1.00 17.55           O  
ATOM   1117  CG  ARG B 144     -63.562 -25.466 -27.128  1.00 17.55           C  
ATOM   1118  CD  ARG B 144     -62.398 -25.943 -27.984  1.00 17.55           C  
ATOM   1119  NE  ARG B 144     -61.130 -25.377 -27.534  1.00 17.55           N  
ATOM   1120  NH1 ARG B 144     -59.841 -26.488 -29.097  1.00 17.55           N  
ATOM   1121  NH2 ARG B 144     -58.853 -25.077 -27.585  1.00 17.55           N  
ATOM   1122  CZ  ARG B 144     -59.944 -25.649 -28.073  1.00 17.55           C  
ATOM   1123  N   ILE B 145     -66.691 -25.317 -29.091  1.00 17.37           N  
ATOM   1124  CA  ILE B 145     -66.973 -24.202 -29.989  1.00 17.37           C  
ATOM   1125  C   ILE B 145     -68.210 -24.516 -30.828  1.00 17.37           C  
ATOM   1126  CB  ILE B 145     -65.768 -23.895 -30.906  1.00 17.37           C  
ATOM   1127  O   ILE B 145     -68.627 -25.673 -30.921  1.00 17.37           O  
ATOM   1128  CG1 ILE B 145     -64.486 -23.758 -30.075  1.00 17.37           C  
ATOM   1129  CG2 ILE B 145     -66.024 -22.630 -31.729  1.00 17.37           C  
ATOM   1130  CD1 ILE B 145     -63.230 -23.542 -30.907  1.00 17.37           C  
ATOM   1131  N   PRO B 146     -67.733 -24.616 -32.213  1.00 19.45           N  
ATOM   1132  CA  PRO B 146     -68.097 -23.548 -33.146  1.00 19.45           C  
ATOM   1133  C   PRO B 146     -69.327 -23.890 -33.985  1.00 19.45           C  
ATOM   1134  CB  PRO B 146     -66.854 -23.413 -34.030  1.00 19.45           C  
ATOM   1135  O   PRO B 146     -69.737 -25.052 -34.039  1.00 19.45           O  
ATOM   1136  CG  PRO B 146     -65.913 -24.459 -33.527  1.00 19.45           C  
ATOM   1137  CD  PRO B 146     -66.581 -25.204 -32.407  1.00 19.45           C  
ATOM   1138  N   PRO B 147     -69.067 -23.221 -35.253  1.00 19.65           N  
ATOM   1139  CA  PRO B 147     -70.063 -22.362 -35.899  1.00 19.65           C  
ATOM   1140  C   PRO B 147     -70.923 -23.115 -36.912  1.00 19.65           C  
ATOM   1141  CB  PRO B 147     -69.212 -21.294 -36.591  1.00 19.65           C  
ATOM   1142  O   PRO B 147     -72.148 -22.974 -36.913  1.00 19.65           O  
ATOM   1143  CG  PRO B 147     -67.856 -21.909 -36.717  1.00 19.65           C  
ATOM   1144  CD  PRO B 147     -67.874 -23.247 -36.036  1.00 19.65           C  
ATOM   1145  N   GLU B 148     -70.110 -23.457 -38.101  1.00 20.40           N  
ATOM   1146  CA  GLU B 148     -70.137 -22.684 -39.339  1.00 20.40           C  
ATOM   1147  C   GLU B 148     -71.164 -23.245 -40.318  1.00 20.40           C  
ATOM   1148  CB  GLU B 148     -68.751 -22.659 -39.988  1.00 20.40           C  
ATOM   1149  O   GLU B 148     -71.518 -24.424 -40.246  1.00 20.40           O  
ATOM   1150  CG  GLU B 148     -67.837 -21.569 -39.445  1.00 20.40           C  
ATOM   1151  CD  GLU B 148     -66.487 -21.516 -40.142  1.00 20.40           C  
ATOM   1152  OE1 GLU B 148     -65.669 -20.627 -39.815  1.00 20.40           O  
ATOM   1153  OE2 GLU B 148     -66.245 -22.371 -41.024  1.00 20.40           O  
ATOM   1154  N   ARG B 149     -71.018 -22.640 -41.648  1.00 20.48           N  
ATOM   1155  CA  ARG B 149     -71.949 -21.974 -42.553  1.00 20.48           C  
ATOM   1156  C   ARG B 149     -72.541 -22.961 -43.553  1.00 20.48           C  
ATOM   1157  CB  ARG B 149     -71.252 -20.831 -43.295  1.00 20.48           C  
ATOM   1158  O   ARG B 149     -72.015 -24.061 -43.734  1.00 20.48           O  
ATOM   1159  CG  ARG B 149     -72.106 -19.581 -43.441  1.00 20.48           C  
ATOM   1160  CD  ARG B 149     -71.334 -18.444 -44.096  1.00 20.48           C  
ATOM   1161  NE  ARG B 149     -72.176 -17.269 -44.302  1.00 20.48           N  
ATOM   1162  NH1 ARG B 149     -70.673 -16.177 -45.675  1.00 20.48           N  
ATOM   1163  NH2 ARG B 149     -72.685 -15.203 -45.165  1.00 20.48           N  
ATOM   1164  CZ  ARG B 149     -71.843 -16.219 -45.047  1.00 20.48           C  
ATOM   1165  N   GLU B 150     -72.396 -22.567 -45.051  1.00 19.32           N  
ATOM   1166  CA  GLU B 150     -73.352 -21.962 -45.975  1.00 19.32           C  
ATOM   1167  C   GLU B 150     -73.606 -22.867 -47.177  1.00 19.32           C  
ATOM   1168  CB  GLU B 150     -72.853 -20.593 -46.444  1.00 19.32           C  
ATOM   1169  O   GLU B 150     -74.758 -23.147 -47.517  1.00 19.32           O  
ATOM   1170  CG  GLU B 150     -73.852 -19.466 -46.223  1.00 19.32           C  
ATOM   1171  CD  GLU B 150     -73.198 -18.156 -45.814  1.00 19.32           C  
ATOM   1172  OE1 GLU B 150     -73.925 -17.180 -45.521  1.00 19.32           O  
ATOM   1173  OE2 GLU B 150     -71.948 -18.105 -45.786  1.00 19.32           O  
ATOM   1174  N   GLU B 151     -73.252 -22.313 -48.569  1.00 19.49           N  
ATOM   1175  CA  GLU B 151     -74.020 -21.970 -49.763  1.00 19.49           C  
ATOM   1176  C   GLU B 151     -73.812 -23.002 -50.868  1.00 19.49           C  
ATOM   1177  CB  GLU B 151     -73.638 -20.576 -50.266  1.00 19.49           C  
ATOM   1178  O   GLU B 151     -72.878 -23.805 -50.807  1.00 19.49           O  
ATOM   1179  CG  GLU B 151     -74.626 -19.488 -49.872  1.00 19.49           C  
ATOM   1180  CD  GLU B 151     -74.235 -18.109 -50.379  1.00 19.49           C  
ATOM   1181  OE1 GLU B 151     -74.982 -17.136 -50.130  1.00 19.49           O  
ATOM   1182  OE2 GLU B 151     -73.173 -18.001 -51.032  1.00 19.49           O  
ATOM   1183  N   LEU B 152     -73.535 -22.537 -52.304  1.00 18.60           N  
ATOM   1184  CA  LEU B 152     -74.175 -22.405 -53.609  1.00 18.60           C  
ATOM   1185  C   LEU B 152     -73.413 -23.191 -54.670  1.00 18.60           C  
ATOM   1186  CB  LEU B 152     -74.267 -20.932 -54.015  1.00 18.60           C  
ATOM   1187  O   LEU B 152     -74.007 -23.971 -55.418  1.00 18.60           O  
ATOM   1188  CG  LEU B 152     -75.552 -20.504 -54.725  1.00 18.60           C  
ATOM   1189  CD1 LEU B 152     -76.483 -19.789 -53.752  1.00 18.60           C  
ATOM   1190  CD2 LEU B 152     -75.231 -19.611 -55.919  1.00 18.60           C  
ATOM   1191  N   ILE B 153     -72.376 -22.508 -55.449  1.00 18.63           N  
ATOM   1192  CA  ILE B 153     -72.454 -21.895 -56.770  1.00 18.63           C  
ATOM   1193  C   ILE B 153     -71.821 -22.821 -57.807  1.00 18.63           C  
ATOM   1194  CB  ILE B 153     -71.763 -20.513 -56.794  1.00 18.63           C  
ATOM   1195  O   ILE B 153     -72.524 -23.421 -58.624  1.00 18.63           O  
ATOM   1196  CG1 ILE B 153     -72.503 -19.531 -55.879  1.00 18.63           C  
ATOM   1197  CG2 ILE B 153     -71.683 -19.974 -58.225  1.00 18.63           C  
ATOM   1198  CD1 ILE B 153     -71.805 -18.188 -55.719  1.00 18.63           C  
ATOM   1199  N   GLN B 154     -70.817 -22.261 -58.771  1.00 18.62           N  
ATOM   1200  CA  GLN B 154     -70.650 -21.797 -60.144  1.00 18.62           C  
ATOM   1201  C   GLN B 154     -69.722 -22.721 -60.928  1.00 18.62           C  
ATOM   1202  CB  GLN B 154     -70.110 -20.367 -60.167  1.00 18.62           C  
ATOM   1203  O   GLN B 154     -68.869 -23.393 -60.344  1.00 18.62           O  
ATOM   1204  CG  GLN B 154     -71.157 -19.319 -60.519  1.00 18.62           C  
ATOM   1205  CD  GLN B 154     -70.641 -17.900 -60.372  1.00 18.62           C  
ATOM   1206  NE2 GLN B 154     -71.513 -16.925 -60.602  1.00 18.62           N  
ATOM   1207  OE1 GLN B 154     -69.467 -17.682 -60.054  1.00 18.62           O  
ATOM   1208  N   SER B 155     -69.544 -22.444 -62.323  1.00 19.73           N  
ATOM   1209  CA  SER B 155     -69.280 -22.786 -63.717  1.00 19.73           C  
ATOM   1210  C   SER B 155     -67.815 -22.559 -64.074  1.00 19.73           C  
ATOM   1211  CB  SER B 155     -70.173 -21.966 -64.649  1.00 19.73           C  
ATOM   1212  O   SER B 155     -67.201 -23.385 -64.752  1.00 19.73           O  
ATOM   1213  OG  SER B 155     -69.412 -21.385 -65.693  1.00 19.73           O  
ATOM   1214  N   VAL B 156     -67.289 -21.293 -63.991  1.00 19.50           N  
ATOM   1215  CA  VAL B 156     -66.824 -20.556 -65.161  1.00 19.50           C  
ATOM   1216  C   VAL B 156     -65.384 -20.950 -65.482  1.00 19.50           C  
ATOM   1217  CB  VAL B 156     -66.924 -19.029 -64.947  1.00 19.50           C  
ATOM   1218  O   VAL B 156     -64.691 -21.530 -64.642  1.00 19.50           O  
ATOM   1219  CG1 VAL B 156     -66.329 -18.277 -66.136  1.00 19.50           C  
ATOM   1220  CG2 VAL B 156     -68.377 -18.617 -64.722  1.00 19.50           C  
ATOM   1221  N   LEU B 157     -64.438 -19.973 -65.651  1.00 18.30           N  
ATOM   1222  CA  LEU B 157     -63.838 -19.348 -66.825  1.00 18.30           C  
ATOM   1223  C   LEU B 157     -62.391 -19.797 -66.999  1.00 18.30           C  
ATOM   1224  CB  LEU B 157     -63.902 -17.823 -66.711  1.00 18.30           C  
ATOM   1225  O   LEU B 157     -61.799 -20.369 -66.081  1.00 18.30           O  
ATOM   1226  CG  LEU B 157     -65.227 -17.169 -67.105  1.00 18.30           C  
ATOM   1227  CD1 LEU B 157     -65.303 -15.750 -66.551  1.00 18.30           C  
ATOM   1228  CD2 LEU B 157     -65.392 -17.166 -68.621  1.00 18.30           C  
ATOM   1229  N   ALA B 158     -61.354 -18.925 -67.722  1.00 20.04           N  
ATOM   1230  CA  ALA B 158     -60.681 -18.729 -69.003  1.00 20.04           C  
ATOM   1231  C   ALA B 158     -59.179 -18.972 -68.876  1.00 20.04           C  
ATOM   1232  CB  ALA B 158     -60.947 -17.323 -69.535  1.00 20.04           C  
ATOM   1233  O   ALA B 158     -58.648 -19.044 -67.766  1.00 20.04           O  
ATOM   1234  N   GLN B 159     -58.046 -18.156 -69.731  1.00 20.13           N  
ATOM   1235  CA  GLN B 159     -57.100 -17.999 -70.830  1.00 20.13           C  
ATOM   1236  C   GLN B 159     -55.744 -17.515 -70.324  1.00 20.13           C  
ATOM   1237  CB  GLN B 159     -57.648 -17.027 -71.876  1.00 20.13           C  
ATOM   1238  O   GLN B 159     -54.711 -18.114 -70.630  1.00 20.13           O  
ATOM   1239  CG  GLN B 159     -57.940 -17.673 -73.223  1.00 20.13           C  
ATOM   1240  CD  GLN B 159     -58.601 -16.719 -74.201  1.00 20.13           C  
ATOM   1241  NE2 GLN B 159     -59.028 -17.244 -75.344  1.00 20.13           N  
ATOM   1242  OE1 GLN B 159     -58.728 -15.521 -73.930  1.00 20.13           O  
ATOM   1243  N   VAL B 160     -55.168 -16.237 -70.741  1.00 20.15           N  
ATOM   1244  CA  VAL B 160     -54.200 -15.650 -71.662  1.00 20.15           C  
ATOM   1245  C   VAL B 160     -52.976 -15.166 -70.887  1.00 20.15           C  
ATOM   1246  CB  VAL B 160     -54.816 -14.485 -72.467  1.00 20.15           C  
ATOM   1247  O   VAL B 160     -51.847 -15.556 -71.191  1.00 20.15           O  
ATOM   1248  CG1 VAL B 160     -53.758 -13.812 -73.340  1.00 20.15           C  
ATOM   1249  CG2 VAL B 160     -55.979 -14.984 -73.322  1.00 20.15           C  
ATOM   1250  N   ALA B 161     -52.770 -13.836 -70.671  1.00 18.05           N  
ATOM   1251  CA  ALA B 161     -51.845 -12.808 -71.141  1.00 18.05           C  
ATOM   1252  C   ALA B 161     -50.785 -12.501 -70.087  1.00 18.05           C  
ATOM   1253  CB  ALA B 161     -52.606 -11.537 -71.511  1.00 18.05           C  
ATOM   1254  O   ALA B 161     -49.605 -12.346 -70.412  1.00 18.05           O  
ATOM   1255  N   GLU B 162     -51.020 -12.409 -68.938  1.00 20.12           N  
ATOM   1256  CA  GLU B 162     -50.636 -11.092 -68.440  1.00 20.12           C  
ATOM   1257  C   GLU B 162     -49.120 -10.917 -68.453  1.00 20.12           C  
ATOM   1258  CB  GLU B 162     -51.178 -10.871 -67.026  1.00 20.12           C  
ATOM   1259  O   GLU B 162     -48.380 -11.844 -68.117  1.00 20.12           O  
ATOM   1260  CG  GLU B 162     -51.984  -9.590 -66.869  1.00 20.12           C  
ATOM   1261  CD  GLU B 162     -52.558  -9.409 -65.473  1.00 20.12           C  
ATOM   1262  OE1 GLU B 162     -53.194  -8.364 -65.209  1.00 20.12           O  
ATOM   1263  OE2 GLU B 162     -52.369 -10.320 -64.636  1.00 20.12           O  
ATOM   1264  N   GLN B 163     -48.433  -9.585 -68.647  1.00 20.02           N  
ATOM   1265  CA  GLN B 163     -47.588  -8.571 -69.268  1.00 20.02           C  
ATOM   1266  C   GLN B 163     -46.229  -8.490 -68.578  1.00 20.02           C  
ATOM   1267  CB  GLN B 163     -48.275  -7.205 -69.235  1.00 20.02           C  
ATOM   1268  O   GLN B 163     -46.075  -8.947 -67.443  1.00 20.02           O  
ATOM   1269  CG  GLN B 163     -49.176  -6.941 -70.434  1.00 20.02           C  
ATOM   1270  CD  GLN B 163     -49.416  -5.462 -70.673  1.00 20.02           C  
ATOM   1271  NE2 GLN B 163     -49.870  -5.122 -71.875  1.00 20.02           N  
ATOM   1272  OE1 GLN B 163     -49.195  -4.632 -69.786  1.00 20.02           O  
ATOM   1273  N   PHE B 164     -45.120  -7.783 -69.192  1.00 19.59           N  
ATOM   1274  CA  PHE B 164     -43.803  -7.396 -69.686  1.00 19.59           C  
ATOM   1275  C   PHE B 164     -43.048  -6.588 -68.637  1.00 19.59           C  
ATOM   1276  CB  PHE B 164     -43.930  -6.587 -70.981  1.00 19.59           C  
ATOM   1277  O   PHE B 164     -41.875  -6.854 -68.367  1.00 19.59           O  
ATOM   1278  CG  PHE B 164     -43.548  -7.357 -72.216  1.00 19.59           C  
ATOM   1279  CD1 PHE B 164     -42.229  -7.392 -72.651  1.00 19.59           C  
ATOM   1280  CD2 PHE B 164     -44.510  -8.045 -72.944  1.00 19.59           C  
ATOM   1281  CE1 PHE B 164     -41.873  -8.104 -73.794  1.00 19.59           C  
ATOM   1282  CE2 PHE B 164     -44.162  -8.759 -74.088  1.00 19.59           C  
ATOM   1283  CZ  PHE B 164     -42.844  -8.786 -74.511  1.00 19.59           C  
ATOM   1284  N   SER B 165     -43.574  -5.464 -68.318  1.00 18.77           N  
ATOM   1285  CA  SER B 165     -42.852  -4.196 -68.337  1.00 18.77           C  
ATOM   1286  C   SER B 165     -42.067  -3.987 -67.046  1.00 18.77           C  
ATOM   1287  CB  SER B 165     -43.819  -3.031 -68.550  1.00 18.77           C  
ATOM   1288  O   SER B 165     -40.996  -3.378 -67.056  1.00 18.77           O  
ATOM   1289  OG  SER B 165     -44.027  -2.795 -69.932  1.00 18.77           O  
ATOM   1290  N   ARG B 166     -42.708  -4.277 -65.975  1.00 19.53           N  
ATOM   1291  CA  ARG B 166     -42.536  -3.043 -65.215  1.00 19.53           C  
ATOM   1292  C   ARG B 166     -41.062  -2.777 -64.928  1.00 19.53           C  
ATOM   1293  CB  ARG B 166     -43.322  -3.105 -63.904  1.00 19.53           C  
ATOM   1294  O   ARG B 166     -40.266  -3.713 -64.825  1.00 19.53           O  
ATOM   1295  CG  ARG B 166     -44.675  -2.413 -63.963  1.00 19.53           C  
ATOM   1296  CD  ARG B 166     -45.391  -2.458 -62.620  1.00 19.53           C  
ATOM   1297  NE  ARG B 166     -46.711  -1.840 -62.693  1.00 19.53           N  
ATOM   1298  NH1 ARG B 166     -47.268  -2.284 -60.495  1.00 19.53           N  
ATOM   1299  NH2 ARG B 166     -48.748  -1.186 -61.857  1.00 19.53           N  
ATOM   1300  CZ  ARG B 166     -47.573  -1.771 -61.681  1.00 19.53           C  
ATOM   1301  N   ALA B 167     -40.694  -1.538 -64.479  1.00 20.27           N  
ATOM   1302  CA  ALA B 167     -39.754  -0.420 -64.471  1.00 20.27           C  
ATOM   1303  C   ALA B 167     -38.515  -0.750 -63.643  1.00 20.27           C  
ATOM   1304  CB  ALA B 167     -40.430   0.839 -63.933  1.00 20.27           C  
ATOM   1305  O   ALA B 167     -38.589  -1.521 -62.684  1.00 20.27           O  
ATOM   1306  N   PHE B 168     -37.300  -0.204 -63.989  1.00 21.62           N  
ATOM   1307  CA  PHE B 168     -35.880   0.128 -63.997  1.00 21.62           C  
ATOM   1308  C   PHE B 168     -35.497   0.896 -62.738  1.00 21.62           C  
ATOM   1309  CB  PHE B 168     -35.525   0.948 -65.241  1.00 21.62           C  
ATOM   1310  O   PHE B 168     -34.325   1.222 -62.535  1.00 21.62           O  
ATOM   1311  CG  PHE B 168     -35.222   0.110 -66.454  1.00 21.62           C  
ATOM   1312  CD1 PHE B 168     -33.946  -0.397 -66.664  1.00 21.62           C  
ATOM   1313  CD2 PHE B 168     -36.215  -0.170 -67.384  1.00 21.62           C  
ATOM   1314  CE1 PHE B 168     -33.663  -1.173 -67.786  1.00 21.62           C  
ATOM   1315  CE2 PHE B 168     -35.940  -0.944 -68.508  1.00 21.62           C  
ATOM   1316  CZ  PHE B 168     -34.663  -1.444 -68.707  1.00 21.62           C  
ATOM   1317  N   LYS B 169     -36.427   1.404 -62.030  1.00 25.53           N  
ATOM   1318  CA  LYS B 169     -36.044   2.763 -61.659  1.00 25.53           C  
ATOM   1319  C   LYS B 169     -34.770   2.766 -60.819  1.00 25.53           C  
ATOM   1320  CB  LYS B 169     -37.177   3.450 -60.894  1.00 25.53           C  
ATOM   1321  O   LYS B 169     -34.402   1.743 -60.236  1.00 25.53           O  
ATOM   1322  CG  LYS B 169     -38.247   4.058 -61.789  1.00 25.53           C  
ATOM   1323  CD  LYS B 169     -39.285   4.823 -60.978  1.00 25.53           C  
ATOM   1324  CE  LYS B 169     -40.381   5.394 -61.867  1.00 25.53           C  
ATOM   1325  NZ  LYS B 169     -41.429   6.101 -61.071  1.00 25.53           N  
ATOM   1326  N   ILE B 170     -34.132   3.953 -60.517  1.00 20.70           N  
ATOM   1327  CA  ILE B 170     -33.049   4.924 -60.401  1.00 20.70           C  
ATOM   1328  C   ILE B 170     -32.491   4.907 -58.979  1.00 20.70           C  
ATOM   1329  CB  ILE B 170     -33.523   6.347 -60.774  1.00 20.70           C  
ATOM   1330  O   ILE B 170     -31.277   4.810 -58.783  1.00 20.70           O  
ATOM   1331  CG1 ILE B 170     -33.809   6.437 -62.277  1.00 20.70           C  
ATOM   1332  CG2 ILE B 170     -32.485   7.390 -60.350  1.00 20.70           C  
ATOM   1333  CD1 ILE B 170     -34.496   7.728 -62.700  1.00 20.70           C  
ATOM   1334  N   ASN B 171     -33.128   5.667 -58.086  1.00 21.92           N  
ATOM   1335  CA  ASN B 171     -32.521   6.794 -57.386  1.00 21.92           C  
ATOM   1336  C   ASN B 171     -31.879   6.359 -56.072  1.00 21.92           C  
ATOM   1337  CB  ASN B 171     -33.559   7.890 -57.133  1.00 21.92           C  
ATOM   1338  O   ASN B 171     -30.795   6.826 -55.721  1.00 21.92           O  
ATOM   1339  CG  ASN B 171     -33.824   8.739 -58.360  1.00 21.92           C  
ATOM   1340  ND2 ASN B 171     -34.961   9.424 -58.374  1.00 21.92           N  
ATOM   1341  OD1 ASN B 171     -33.013   8.777 -59.290  1.00 21.92           O  
ATOM   1342  N   GLU B 172     -32.675   5.671 -55.195  1.00 25.02           N  
ATOM   1343  CA  GLU B 172     -32.617   6.070 -53.792  1.00 25.02           C  
ATOM   1344  C   GLU B 172     -31.380   5.498 -53.106  1.00 25.02           C  
ATOM   1345  CB  GLU B 172     -33.881   5.624 -53.054  1.00 25.02           C  
ATOM   1346  O   GLU B 172     -31.201   5.664 -51.898  1.00 25.02           O  
ATOM   1347  CG  GLU B 172     -35.015   6.638 -53.107  1.00 25.02           C  
ATOM   1348  CD  GLU B 172     -36.269   6.175 -52.383  1.00 25.02           C  
ATOM   1349  OE1 GLU B 172     -37.257   6.942 -52.330  1.00 25.02           O  
ATOM   1350  OE2 GLU B 172     -36.263   5.037 -51.864  1.00 25.02           O  
ATOM   1351  N   LEU B 173     -30.546   4.839 -53.927  1.00 24.71           N  
ATOM   1352  CA  LEU B 173     -29.539   3.969 -53.330  1.00 24.71           C  
ATOM   1353  C   LEU B 173     -28.576   4.769 -52.460  1.00 24.71           C  
ATOM   1354  CB  LEU B 173     -28.762   3.223 -54.419  1.00 24.71           C  
ATOM   1355  O   LEU B 173     -27.886   4.203 -51.609  1.00 24.71           O  
ATOM   1356  CG  LEU B 173     -29.049   1.727 -54.552  1.00 24.71           C  
ATOM   1357  CD1 LEU B 173     -29.311   1.365 -56.010  1.00 24.71           C  
ATOM   1358  CD2 LEU B 173     -27.890   0.908 -53.993  1.00 24.71           C  
ATOM   1359  N   LYS B 174     -28.547   6.149 -52.780  1.00 23.14           N  
ATOM   1360  CA  LYS B 174     -27.500   7.125 -52.495  1.00 23.14           C  
ATOM   1361  C   LYS B 174     -27.354   7.353 -50.993  1.00 23.14           C  
ATOM   1362  CB  LYS B 174     -27.796   8.450 -53.199  1.00 23.14           C  
ATOM   1363  O   LYS B 174     -26.237   7.390 -50.472  1.00 23.14           O  
ATOM   1364  CG  LYS B 174     -27.071   8.622 -54.526  1.00 23.14           C  
ATOM   1365  CD  LYS B 174     -27.376   9.974 -55.159  1.00 23.14           C  
ATOM   1366  CE  LYS B 174     -26.681  10.131 -56.505  1.00 23.14           C  
ATOM   1367  NZ  LYS B 174     -27.017  11.435 -57.152  1.00 23.14           N  
ATOM   1368  N   ALA B 175     -28.503   7.666 -50.312  1.00 25.82           N  
ATOM   1369  CA  ALA B 175     -28.480   8.533 -49.137  1.00 25.82           C  
ATOM   1370  C   ALA B 175     -27.842   7.825 -47.945  1.00 25.82           C  
ATOM   1371  CB  ALA B 175     -29.894   8.991 -48.785  1.00 25.82           C  
ATOM   1372  O   ALA B 175     -27.109   8.442 -47.168  1.00 25.82           O  
ATOM   1373  N   GLU B 176     -28.087   6.493 -47.910  1.00 28.64           N  
ATOM   1374  CA  GLU B 176     -28.029   5.790 -46.632  1.00 28.64           C  
ATOM   1375  C   GLU B 176     -26.595   5.698 -46.117  1.00 28.64           C  
ATOM   1376  CB  GLU B 176     -28.632   4.389 -46.760  1.00 28.64           C  
ATOM   1377  O   GLU B 176     -26.366   5.649 -44.907  1.00 28.64           O  
ATOM   1378  CG  GLU B 176     -29.486   3.976 -45.570  1.00 28.64           C  
ATOM   1379  CD  GLU B 176     -30.122   2.604 -45.735  1.00 28.64           C  
ATOM   1380  OE1 GLU B 176     -30.791   2.128 -44.790  1.00 28.64           O  
ATOM   1381  OE2 GLU B 176     -29.949   2.001 -46.818  1.00 28.64           O  
ATOM   1382  N   VAL B 177     -25.637   5.714 -47.147  1.00 30.49           N  
ATOM   1383  CA  VAL B 177     -24.239   5.422 -46.847  1.00 30.49           C  
ATOM   1384  C   VAL B 177     -23.666   6.512 -45.944  1.00 30.49           C  
ATOM   1385  CB  VAL B 177     -23.396   5.300 -48.136  1.00 30.49           C  
ATOM   1386  O   VAL B 177     -22.893   6.224 -45.027  1.00 30.49           O  
ATOM   1387  CG1 VAL B 177     -21.912   5.163 -47.800  1.00 30.49           C  
ATOM   1388  CG2 VAL B 177     -23.869   4.112 -48.972  1.00 30.49           C  
ATOM   1389  N   ALA B 178     -24.215   7.742 -46.060  1.00 31.83           N  
ATOM   1390  CA  ALA B 178     -23.648   8.966 -45.498  1.00 31.83           C  
ATOM   1391  C   ALA B 178     -23.647   8.919 -43.973  1.00 31.83           C  
ATOM   1392  CB  ALA B 178     -24.423  10.186 -45.990  1.00 31.83           C  
ATOM   1393  O   ALA B 178     -22.670   9.319 -43.334  1.00 31.83           O  
ATOM   1394  N   ASN B 179     -24.804   8.468 -43.369  1.00 30.89           N  
ATOM   1395  CA  ASN B 179     -25.019   8.778 -41.960  1.00 30.89           C  
ATOM   1396  C   ASN B 179     -24.038   8.027 -41.064  1.00 30.89           C  
ATOM   1397  CB  ASN B 179     -26.460   8.459 -41.554  1.00 30.89           C  
ATOM   1398  O   ASN B 179     -23.622   8.540 -40.024  1.00 30.89           O  
ATOM   1399  CG  ASN B 179     -27.279   9.706 -41.284  1.00 30.89           C  
ATOM   1400  ND2 ASN B 179     -28.578   9.527 -41.074  1.00 30.89           N  
ATOM   1401  OD1 ASN B 179     -26.750  10.820 -41.265  1.00 30.89           O  
ATOM   1402  N   HIS B 180     -23.730   6.805 -41.557  1.00 34.62           N  
ATOM   1403  CA  HIS B 180     -23.036   5.904 -40.645  1.00 34.62           C  
ATOM   1404  C   HIS B 180     -21.660   6.447 -40.275  1.00 34.62           C  
ATOM   1405  CB  HIS B 180     -22.902   4.512 -41.265  1.00 34.62           C  
ATOM   1406  O   HIS B 180     -21.227   6.322 -39.127  1.00 34.62           O  
ATOM   1407  CG  HIS B 180     -23.493   3.422 -40.429  1.00 34.62           C  
ATOM   1408  CD2 HIS B 180     -23.759   2.126 -40.716  1.00 34.62           C  
ATOM   1409  ND1 HIS B 180     -23.889   3.618 -39.123  1.00 34.62           N  
ATOM   1410  CE1 HIS B 180     -24.372   2.485 -38.642  1.00 34.62           C  
ATOM   1411  NE2 HIS B 180     -24.305   1.564 -39.588  1.00 34.62           N  
ATOM   1412  N   LEU B 181     -21.082   7.194 -41.315  1.00 30.15           N  
ATOM   1413  CA  LEU B 181     -19.711   7.668 -41.164  1.00 30.15           C  
ATOM   1414  C   LEU B 181     -19.602   8.660 -40.011  1.00 30.15           C  
ATOM   1415  CB  LEU B 181     -19.224   8.320 -42.461  1.00 30.15           C  
ATOM   1416  O   LEU B 181     -18.602   8.674 -39.291  1.00 30.15           O  
ATOM   1417  CG  LEU B 181     -17.782   8.018 -42.871  1.00 30.15           C  
ATOM   1418  CD1 LEU B 181     -17.743   6.852 -43.852  1.00 30.15           C  
ATOM   1419  CD2 LEU B 181     -17.127   9.255 -43.477  1.00 30.15           C  
ATOM   1420  N   ALA B 182     -20.714   9.361 -39.832  1.00 32.43           N  
ATOM   1421  CA  ALA B 182     -20.667  10.503 -38.922  1.00 32.43           C  
ATOM   1422  C   ALA B 182     -20.417  10.050 -37.486  1.00 32.43           C  
ATOM   1423  CB  ALA B 182     -21.965  11.303 -39.005  1.00 32.43           C  
ATOM   1424  O   ALA B 182     -19.675  10.698 -36.744  1.00 32.43           O  
ATOM   1425  N   VAL B 183     -21.110   8.861 -37.202  1.00 34.63           N  
ATOM   1426  CA  VAL B 183     -21.150   8.490 -35.791  1.00 34.63           C  
ATOM   1427  C   VAL B 183     -19.739   8.178 -35.298  1.00 34.63           C  
ATOM   1428  CB  VAL B 183     -22.080   7.280 -35.548  1.00 34.63           C  
ATOM   1429  O   VAL B 183     -19.379   8.519 -34.169  1.00 34.63           O  
ATOM   1430  CG1 VAL B 183     -21.981   6.806 -34.100  1.00 34.63           C  
ATOM   1431  CG2 VAL B 183     -23.523   7.638 -35.900  1.00 34.63           C  
ATOM   1432  N   LEU B 184     -18.932   7.583 -36.235  1.00 29.71           N  
ATOM   1433  CA  LEU B 184     -17.623   7.099 -35.811  1.00 29.71           C  
ATOM   1434  C   LEU B 184     -16.718   8.258 -35.407  1.00 29.71           C  
ATOM   1435  CB  LEU B 184     -16.963   6.287 -36.929  1.00 29.71           C  
ATOM   1436  O   LEU B 184     -15.893   8.121 -34.502  1.00 29.71           O  
ATOM   1437  CG  LEU B 184     -17.340   4.807 -37.005  1.00 29.71           C  
ATOM   1438  CD1 LEU B 184     -16.901   4.216 -38.341  1.00 29.71           C  
ATOM   1439  CD2 LEU B 184     -16.720   4.036 -35.844  1.00 29.71           C  
ATOM   1440  N   GLU B 185     -17.060   9.428 -36.037  1.00 32.38           N  
ATOM   1441  CA  GLU B 185     -16.165  10.556 -35.800  1.00 32.38           C  
ATOM   1442  C   GLU B 185     -16.242  11.027 -34.351  1.00 32.38           C  
ATOM   1443  CB  GLU B 185     -16.495  11.713 -36.747  1.00 32.38           C  
ATOM   1444  O   GLU B 185     -15.226  11.391 -33.755  1.00 32.38           O  
ATOM   1445  CG  GLU B 185     -15.440  11.952 -37.818  1.00 32.38           C  
ATOM   1446  CD  GLU B 185     -15.819  13.048 -38.800  1.00 32.38           C  
ATOM   1447  OE1 GLU B 185     -15.000  13.377 -39.688  1.00 32.38           O  
ATOM   1448  OE2 GLU B 185     -16.943  13.584 -38.680  1.00 32.38           O  
ATOM   1449  N   LYS B 186     -17.526  10.903 -33.888  1.00 32.32           N  
ATOM   1450  CA  LYS B 186     -17.740  11.516 -32.580  1.00 32.32           C  
ATOM   1451  C   LYS B 186     -16.932  10.801 -31.500  1.00 32.32           C  
ATOM   1452  CB  LYS B 186     -19.225  11.504 -32.217  1.00 32.32           C  
ATOM   1453  O   LYS B 186     -16.427  11.437 -30.572  1.00 32.32           O  
ATOM   1454  CG  LYS B 186     -19.745  12.836 -31.695  1.00 32.32           C  
ATOM   1455  CD  LYS B 186     -21.245  12.786 -31.433  1.00 32.32           C  
ATOM   1456  CE  LYS B 186     -21.763  14.111 -30.889  1.00 32.32           C  
ATOM   1457  NZ  LYS B 186     -23.235  14.071 -30.642  1.00 32.32           N  
ATOM   1458  N   ARG B 187     -16.898   9.453 -31.714  1.00 32.19           N  
ATOM   1459  CA  ARG B 187     -16.293   8.669 -30.641  1.00 32.19           C  
ATOM   1460  C   ARG B 187     -14.827   9.042 -30.452  1.00 32.19           C  
ATOM   1461  CB  ARG B 187     -16.420   7.172 -30.931  1.00 32.19           C  
ATOM   1462  O   ARG B 187     -14.270   8.861 -29.367  1.00 32.19           O  
ATOM   1463  CG  ARG B 187     -16.751   6.334 -29.706  1.00 32.19           C  
ATOM   1464  CD  ARG B 187     -17.084   4.896 -30.080  1.00 32.19           C  
ATOM   1465  NE  ARG B 187     -17.435   4.102 -28.907  1.00 32.19           N  
ATOM   1466  NH1 ARG B 187     -17.553   2.095 -30.044  1.00 32.19           N  
ATOM   1467  NH2 ARG B 187     -17.963   2.165 -27.790  1.00 32.19           N  
ATOM   1468  CZ  ARG B 187     -17.650   2.789 -28.916  1.00 32.19           C  
ATOM   1469  N   VAL B 188     -14.223   9.581 -31.562  1.00 30.40           N  
ATOM   1470  CA  VAL B 188     -12.800   9.904 -31.520  1.00 30.40           C  
ATOM   1471  C   VAL B 188     -12.561  11.060 -30.553  1.00 30.40           C  
ATOM   1472  CB  VAL B 188     -12.258  10.261 -32.922  1.00 30.40           C  
ATOM   1473  O   VAL B 188     -11.562  11.077 -29.830  1.00 30.40           O  
ATOM   1474  CG1 VAL B 188     -10.831  10.799 -32.828  1.00 30.40           C  
ATOM   1475  CG2 VAL B 188     -12.312   9.042 -33.841  1.00 30.40           C  
ATOM   1476  N   GLU B 189     -13.581  11.908 -30.480  1.00 30.68           N  
ATOM   1477  CA  GLU B 189     -13.307  13.127 -29.724  1.00 30.68           C  
ATOM   1478  C   GLU B 189     -13.145  12.829 -28.237  1.00 30.68           C  
ATOM   1479  CB  GLU B 189     -14.422  14.154 -29.937  1.00 30.68           C  
ATOM   1480  O   GLU B 189     -12.285  13.411 -27.572  1.00 30.68           O  
ATOM   1481  CG  GLU B 189     -14.063  15.257 -30.922  1.00 30.68           C  
ATOM   1482  CD  GLU B 189     -15.192  16.249 -31.150  1.00 30.68           C  
ATOM   1483  OE1 GLU B 189     -15.018  17.193 -31.953  1.00 30.68           O  
ATOM   1484  OE2 GLU B 189     -16.260  16.081 -30.520  1.00 30.68           O  
ATOM   1485  N   LEU B 190     -14.099  11.945 -27.788  1.00 29.30           N  
ATOM   1486  CA  LEU B 190     -14.135  11.771 -26.340  1.00 29.30           C  
ATOM   1487  C   LEU B 190     -12.808  11.222 -25.825  1.00 29.30           C  
ATOM   1488  CB  LEU B 190     -15.277  10.834 -25.941  1.00 29.30           C  
ATOM   1489  O   LEU B 190     -12.439  11.460 -24.672  1.00 29.30           O  
ATOM   1490  CG  LEU B 190     -16.497  11.490 -25.292  1.00 29.30           C  
ATOM   1491  CD1 LEU B 190     -17.783  10.911 -25.874  1.00 29.30           C  
ATOM   1492  CD2 LEU B 190     -16.461  11.309 -23.778  1.00 29.30           C  
ATOM   1493  N   GLU B 191     -12.172  10.373 -26.702  1.00 33.64           N  
ATOM   1494  CA  GLU B 191     -10.921   9.749 -26.280  1.00 33.64           C  
ATOM   1495  C   GLU B 191      -9.828  10.792 -26.068  1.00 33.64           C  
ATOM   1496  CB  GLU B 191     -10.466   8.710 -27.308  1.00 33.64           C  
ATOM   1497  O   GLU B 191      -8.835  10.528 -25.386  1.00 33.64           O  
ATOM   1498  CG  GLU B 191     -10.787   7.275 -26.917  1.00 33.64           C  
ATOM   1499  CD  GLU B 191     -10.255   6.250 -27.905  1.00 33.64           C  
ATOM   1500  OE1 GLU B 191     -10.410   5.032 -27.659  1.00 33.64           O  
ATOM   1501  OE2 GLU B 191      -9.676   6.668 -28.933  1.00 33.64           O  
ATOM   1502  N   GLY B 192     -10.048  11.977 -26.608  1.00 31.97           N  
ATOM   1503  CA  GLY B 192      -9.007  12.990 -26.544  1.00 31.97           C  
ATOM   1504  C   GLY B 192      -8.758  13.503 -25.138  1.00 31.97           C  
ATOM   1505  O   GLY B 192      -7.618  13.796 -24.771  1.00 31.97           O  
ATOM   1506  N   LEU B 193      -9.885  13.641 -24.371  1.00 31.26           N  
ATOM   1507  CA  LEU B 193      -9.707  14.232 -23.049  1.00 31.26           C  
ATOM   1508  C   LEU B 193      -8.894  13.309 -22.147  1.00 31.26           C  
ATOM   1509  CB  LEU B 193     -11.064  14.528 -22.407  1.00 31.26           C  
ATOM   1510  O   LEU B 193      -8.399  13.735 -21.101  1.00 31.26           O  
ATOM   1511  CG  LEU B 193     -11.719  15.856 -22.789  1.00 31.26           C  
ATOM   1512  CD1 LEU B 193     -13.237  15.750 -22.678  1.00 31.26           C  
ATOM   1513  CD2 LEU B 193     -11.192  16.986 -21.910  1.00 31.26           C  
ATOM   1514  N   LYS B 194      -9.083  12.038 -22.457  1.00 32.88           N  
ATOM   1515  CA  LYS B 194      -8.421  10.987 -21.689  1.00 32.88           C  
ATOM   1516  C   LYS B 194      -6.904  11.092 -21.808  1.00 32.88           C  
ATOM   1517  CB  LYS B 194      -8.889   9.607 -22.154  1.00 32.88           C  
ATOM   1518  O   LYS B 194      -6.173  10.583 -20.955  1.00 32.88           O  
ATOM   1519  CG  LYS B 194     -10.183   9.141 -21.503  1.00 32.88           C  
ATOM   1520  CD  LYS B 194     -10.552   7.729 -21.941  1.00 32.88           C  
ATOM   1521  CE  LYS B 194     -11.867   7.276 -21.321  1.00 32.88           C  
ATOM   1522  NZ  LYS B 194     -12.263   5.916 -21.794  1.00 32.88           N  
ATOM   1523  N   VAL B 195      -6.448  11.816 -22.845  1.00 32.48           N  
ATOM   1524  CA  VAL B 195      -5.028  11.909 -23.166  1.00 32.48           C  
ATOM   1525  C   VAL B 195      -4.319  12.775 -22.127  1.00 32.48           C  
ATOM   1526  CB  VAL B 195      -4.803  12.485 -24.582  1.00 32.48           C  
ATOM   1527  O   VAL B 195      -3.169  12.509 -21.770  1.00 32.48           O  
ATOM   1528  CG1 VAL B 195      -3.312  12.674 -24.857  1.00 32.48           C  
ATOM   1529  CG2 VAL B 195      -5.432  11.573 -25.634  1.00 32.48           C  
ATOM   1530  N   VAL B 196      -5.059  13.760 -21.521  1.00 33.74           N  
ATOM   1531  CA  VAL B 196      -4.331  14.676 -20.649  1.00 33.74           C  
ATOM   1532  C   VAL B 196      -3.906  13.949 -19.375  1.00 33.74           C  
ATOM   1533  CB  VAL B 196      -5.180  15.918 -20.295  1.00 33.74           C  
ATOM   1534  O   VAL B 196      -2.779  14.116 -18.904  1.00 33.74           O  
ATOM   1535  CG1 VAL B 196      -4.440  16.813 -19.302  1.00 33.74           C  
ATOM   1536  CG2 VAL B 196      -5.536  16.697 -21.560  1.00 33.74           C  
ATOM   1537  N   GLU B 197      -4.902  13.207 -18.859  1.00 35.11           N  
ATOM   1538  CA  GLU B 197      -4.614  12.568 -17.578  1.00 35.11           C  
ATOM   1539  C   GLU B 197      -3.566  11.469 -17.733  1.00 35.11           C  
ATOM   1540  CB  GLU B 197      -5.894  11.992 -16.966  1.00 35.11           C  
ATOM   1541  O   GLU B 197      -2.716  11.289 -16.859  1.00 35.11           O  
ATOM   1542  CG  GLU B 197      -6.526  12.886 -15.909  1.00 35.11           C  
ATOM   1543  CD  GLU B 197      -7.818  12.321 -15.340  1.00 35.11           C  
ATOM   1544  OE1 GLU B 197      -8.419  12.961 -14.447  1.00 35.11           O  
ATOM   1545  OE2 GLU B 197      -8.231  11.229 -15.789  1.00 35.11           O  
ATOM   1546  N   ILE B 198      -3.480  10.852 -18.877  1.00 35.37           N  
ATOM   1547  CA  ILE B 198      -2.494   9.841 -19.245  1.00 35.37           C  
ATOM   1548  C   ILE B 198      -1.114  10.484 -19.359  1.00 35.37           C  
ATOM   1549  CB  ILE B 198      -2.871   9.141 -20.570  1.00 35.37           C  
ATOM   1550  O   ILE B 198      -0.118   9.916 -18.906  1.00 35.37           O  
ATOM   1551  CG1 ILE B 198      -4.134   8.292 -20.385  1.00 35.37           C  
ATOM   1552  CG2 ILE B 198      -1.706   8.286 -21.078  1.00 35.37           C  
ATOM   1553  CD1 ILE B 198      -4.691   7.721 -21.682  1.00 35.37           C  
ATOM   1554  N   GLU B 199      -1.108  11.788 -19.702  1.00 37.82           N  
ATOM   1555  CA  GLU B 199       0.164  12.493 -19.829  1.00 37.82           C  
ATOM   1556  C   GLU B 199       0.803  12.728 -18.463  1.00 37.82           C  
ATOM   1557  CB  GLU B 199      -0.030  13.827 -20.555  1.00 37.82           C  
ATOM   1558  O   GLU B 199       2.023  12.625 -18.317  1.00 37.82           O  
ATOM   1559  CG  GLU B 199       0.219  13.753 -22.054  1.00 37.82           C  
ATOM   1560  CD  GLU B 199       1.586  14.277 -22.462  1.00 37.82           C  
ATOM   1561  OE1 GLU B 199       2.123  13.829 -23.501  1.00 37.82           O  
ATOM   1562  OE2 GLU B 199       2.126  15.142 -21.737  1.00 37.82           O  
ATOM   1563  N   LYS B 200      -0.081  12.966 -17.430  1.00 40.47           N  
ATOM   1564  CA  LYS B 200       0.469  13.169 -16.093  1.00 40.47           C  
ATOM   1565  C   LYS B 200       1.059  11.875 -15.539  1.00 40.47           C  
ATOM   1566  CB  LYS B 200      -0.605  13.703 -15.145  1.00 40.47           C  
ATOM   1567  O   LYS B 200       2.147  11.880 -14.960  1.00 40.47           O  
ATOM   1568  CG  LYS B 200      -0.053  14.329 -13.873  1.00 40.47           C  
ATOM   1569  CD  LYS B 200      -1.158  14.955 -13.032  1.00 40.47           C  
ATOM   1570  CE  LYS B 200      -0.616  15.525 -11.729  1.00 40.47           C  
ATOM   1571  NZ  LYS B 200      -1.689  16.175 -10.919  1.00 40.47           N  
ATOM   1572  N   CYS B 201       0.434  10.800 -15.711  1.00 41.85           N  
ATOM   1573  CA  CYS B 201       0.922   9.493 -15.286  1.00 41.85           C  
ATOM   1574  C   CYS B 201       2.151   9.083 -16.088  1.00 41.85           C  
ATOM   1575  CB  CYS B 201      -0.172   8.437 -15.438  1.00 41.85           C  
ATOM   1576  O   CYS B 201       3.120   8.567 -15.528  1.00 41.85           O  
ATOM   1577  SG  CYS B 201      -1.285   8.334 -14.018  1.00 41.85           S  
ATOM   1578  N   LYS B 202       2.139   9.406 -17.367  1.00 44.56           N  
ATOM   1579  CA  LYS B 202       3.308   9.190 -18.215  1.00 44.56           C  
ATOM   1580  C   LYS B 202       4.493  10.026 -17.739  1.00 44.56           C  
ATOM   1581  CB  LYS B 202       2.984   9.523 -19.672  1.00 44.56           C  
ATOM   1582  O   LYS B 202       5.631   9.551 -17.731  1.00 44.56           O  
ATOM   1583  CG  LYS B 202       2.318   8.387 -20.433  1.00 44.56           C  
ATOM   1584  CD  LYS B 202       2.135   8.731 -21.906  1.00 44.56           C  
ATOM   1585  CE  LYS B 202       1.465   7.596 -22.668  1.00 44.56           C  
ATOM   1586  NZ  LYS B 202       1.234   7.951 -24.100  1.00 44.56           N  
ATOM   1587  N   SER B 203       4.113  11.223 -17.285  1.00 48.65           N  
ATOM   1588  CA  SER B 203       5.159  12.078 -16.731  1.00 48.65           C  
ATOM   1589  C   SER B 203       5.718  11.498 -15.436  1.00 48.65           C  
ATOM   1590  CB  SER B 203       4.622  13.487 -16.479  1.00 48.65           C  
ATOM   1591  O   SER B 203       6.927  11.544 -15.201  1.00 48.65           O  
ATOM   1592  OG  SER B 203       5.053  13.971 -15.218  1.00 48.65           O  
ATOM   1593  N   ASP B 204       4.837  10.924 -14.655  1.00 46.89           N  
ATOM   1594  CA  ASP B 204       5.293  10.304 -13.415  1.00 46.89           C  
ATOM   1595  C   ASP B 204       6.118   9.051 -13.699  1.00 46.89           C  
ATOM   1596  CB  ASP B 204       4.102   9.958 -12.519  1.00 46.89           C  
ATOM   1597  O   ASP B 204       7.135   8.810 -13.045  1.00 46.89           O  
ATOM   1598  CG  ASP B 204       3.575  11.153 -11.745  1.00 46.89           C  
ATOM   1599  OD1 ASP B 204       4.226  12.220 -11.753  1.00 46.89           O  
ATOM   1600  OD2 ASP B 204       2.500  11.026 -11.119  1.00 46.89           O  
ATOM   1601  N   ILE B 205       5.672   8.335 -14.697  1.00 48.45           N  
ATOM   1602  CA  ILE B 205       6.414   7.163 -15.149  1.00 48.45           C  
ATOM   1603  C   ILE B 205       7.744   7.599 -15.760  1.00 48.45           C  
ATOM   1604  CB  ILE B 205       5.599   6.338 -16.170  1.00 48.45           C  
ATOM   1605  O   ILE B 205       8.782   6.982 -15.507  1.00 48.45           O  
ATOM   1606  CG1 ILE B 205       4.397   5.677 -15.486  1.00 48.45           C  
ATOM   1607  CG2 ILE B 205       6.487   5.291 -16.849  1.00 48.45           C  
ATOM   1608  CD1 ILE B 205       3.446   4.977 -16.446  1.00 48.45           C  
ATOM   1609  N   LYS B 206       7.673   8.658 -16.540  1.00 50.44           N  
ATOM   1610  CA  LYS B 206       8.889   9.227 -17.113  1.00 50.44           C  
ATOM   1611  C   LYS B 206       9.841   9.706 -16.020  1.00 50.44           C  
ATOM   1612  CB  LYS B 206       8.549  10.383 -18.055  1.00 50.44           C  
ATOM   1613  O   LYS B 206      11.044   9.443 -16.079  1.00 50.44           O  
ATOM   1614  CG  LYS B 206       9.721  10.858 -18.901  1.00 50.44           C  
ATOM   1615  CD  LYS B 206       9.307  11.974 -19.853  1.00 50.44           C  
ATOM   1616  CE  LYS B 206      10.488  12.477 -20.672  1.00 50.44           C  
ATOM   1617  NZ  LYS B 206      10.096  13.598 -21.578  1.00 50.44           N  
ATOM   1618  N   LYS B 207       9.292  10.406 -15.093  1.00 50.88           N  
ATOM   1619  CA  LYS B 207      10.100  10.875 -13.971  1.00 50.88           C  
ATOM   1620  C   LYS B 207      10.679   9.704 -13.183  1.00 50.88           C  
ATOM   1621  CB  LYS B 207       9.269  11.768 -13.048  1.00 50.88           C  
ATOM   1622  O   LYS B 207      11.841   9.740 -12.773  1.00 50.88           O  
ATOM   1623  CG  LYS B 207      10.042  12.941 -12.462  1.00 50.88           C  
ATOM   1624  CD  LYS B 207       9.146  13.829 -11.608  1.00 50.88           C  
ATOM   1625  CE  LYS B 207       9.924  14.989 -11.001  1.00 50.88           C  
ATOM   1626  NZ  LYS B 207       9.043  15.881 -10.189  1.00 50.88           N  
ATOM   1627  N   MET B 208       9.888   8.767 -13.042  1.00 47.17           N  
ATOM   1628  CA  MET B 208      10.364   7.563 -12.367  1.00 47.17           C  
ATOM   1629  C   MET B 208      11.434   6.861 -13.196  1.00 47.17           C  
ATOM   1630  CB  MET B 208       9.204   6.605 -12.092  1.00 47.17           C  
ATOM   1631  O   MET B 208      12.424   6.370 -12.652  1.00 47.17           O  
ATOM   1632  CG  MET B 208       8.834   6.496 -10.621  1.00 47.17           C  
ATOM   1633  SD  MET B 208       7.616   5.162 -10.299  1.00 47.17           S  
ATOM   1634  CE  MET B 208       6.075   6.031 -10.701  1.00 47.17           C  
ATOM   1635  N   ARG B 209      11.241   6.922 -14.525  1.00 47.29           N  
ATOM   1636  CA  ARG B 209      12.227   6.360 -15.442  1.00 47.29           C  
ATOM   1637  C   ARG B 209      13.541   7.130 -15.371  1.00 47.29           C  
ATOM   1638  CB  ARG B 209      11.693   6.366 -16.876  1.00 47.29           C  
ATOM   1639  O   ARG B 209      14.619   6.532 -15.388  1.00 47.29           O  
ATOM   1640  CG  ARG B 209      10.849   5.150 -17.223  1.00 47.29           C  
ATOM   1641  CD  ARG B 209      10.424   5.158 -18.685  1.00 47.29           C  
ATOM   1642  NE  ARG B 209       9.771   3.908 -19.063  1.00 47.29           N  
ATOM   1643  NH1 ARG B 209       9.110   4.644 -21.151  1.00 47.29           N  
ATOM   1644  NH2 ARG B 209       8.599   2.517 -20.466  1.00 47.29           N  
ATOM   1645  CZ  ARG B 209       9.162   3.692 -20.226  1.00 47.29           C  
ATOM   1646  N   GLU B 210      13.418   8.454 -15.489  1.00 49.28           N  
ATOM   1647  CA  GLU B 210      14.601   9.307 -15.424  1.00 49.28           C  
ATOM   1648  C   GLU B 210      15.329   9.142 -14.093  1.00 49.28           C  
ATOM   1649  CB  GLU B 210      14.218  10.774 -15.636  1.00 49.28           C  
ATOM   1650  O   GLU B 210      16.560   9.111 -14.052  1.00 49.28           O  
ATOM   1651  CG  GLU B 210      13.959  11.138 -17.090  1.00 49.28           C  
ATOM   1652  CD  GLU B 210      13.424  12.550 -17.269  1.00 49.28           C  
ATOM   1653  OE1 GLU B 210      13.155  12.956 -18.423  1.00 49.28           O  
ATOM   1654  OE2 GLU B 210      13.273  13.257 -16.247  1.00 49.28           O  
ATOM   1655  N   GLU B 211      14.599   9.014 -13.045  1.00 43.24           N  
ATOM   1656  CA  GLU B 211      15.201   8.796 -11.733  1.00 43.24           C  
ATOM   1657  C   GLU B 211      15.847   7.417 -11.645  1.00 43.24           C  
ATOM   1658  CB  GLU B 211      14.155   8.959 -10.627  1.00 43.24           C  
ATOM   1659  O   GLU B 211      16.916   7.263 -11.050  1.00 43.24           O  
ATOM   1660  CG  GLU B 211      14.354  10.200  -9.769  1.00 43.24           C  
ATOM   1661  CD  GLU B 211      13.256  10.398  -8.736  1.00 43.24           C  
ATOM   1662  OE1 GLU B 211      13.303  11.398  -7.985  1.00 43.24           O  
ATOM   1663  OE2 GLU B 211      12.342   9.546  -8.678  1.00 43.24           O  
ATOM   1664  N   LEU B 212      15.235   6.576 -12.373  1.00 41.04           N  
ATOM   1665  CA  LEU B 212      15.775   5.222 -12.416  1.00 41.04           C  
ATOM   1666  C   LEU B 212      17.020   5.161 -13.294  1.00 41.04           C  
ATOM   1667  CB  LEU B 212      14.721   4.241 -12.936  1.00 41.04           C  
ATOM   1668  O   LEU B 212      17.991   4.480 -12.956  1.00 41.04           O  
ATOM   1669  CG  LEU B 212      14.176   3.233 -11.923  1.00 41.04           C  
ATOM   1670  CD1 LEU B 212      12.651   3.263 -11.914  1.00 41.04           C  
ATOM   1671  CD2 LEU B 212      14.686   1.830 -12.236  1.00 41.04           C  
ATOM   1672  N   ALA B 213      16.942   5.804 -14.506  1.00 39.83           N  
ATOM   1673  CA  ALA B 213      18.081   5.868 -15.418  1.00 39.83           C  
ATOM   1674  C   ALA B 213      19.260   6.593 -14.775  1.00 39.83           C  
ATOM   1675  CB  ALA B 213      17.682   6.558 -16.720  1.00 39.83           C  
ATOM   1676  O   ALA B 213      20.416   6.212 -14.976  1.00 39.83           O  
ATOM   1677  N   ALA B 214      18.950   7.732 -14.154  1.00 37.00           N  
ATOM   1678  CA  ALA B 214      20.025   8.440 -13.463  1.00 37.00           C  
ATOM   1679  C   ALA B 214      20.689   7.545 -12.421  1.00 37.00           C  
ATOM   1680  CB  ALA B 214      19.490   9.710 -12.807  1.00 37.00           C  
ATOM   1681  O   ALA B 214      21.899   7.633 -12.198  1.00 37.00           O  
ATOM   1682  N   ARG B 215      19.888   6.752 -11.815  1.00 31.97           N  
ATOM   1683  CA  ARG B 215      20.450   5.836 -10.827  1.00 31.97           C  
ATOM   1684  C   ARG B 215      21.193   4.689 -11.503  1.00 31.97           C  
ATOM   1685  CB  ARG B 215      19.349   5.283  -9.919  1.00 31.97           C  
ATOM   1686  O   ARG B 215      22.021   4.024 -10.877  1.00 31.97           O  
ATOM   1687  CG  ARG B 215      18.992   6.197  -8.757  1.00 31.97           C  
ATOM   1688  CD  ARG B 215      17.921   5.584  -7.866  1.00 31.97           C  
ATOM   1689  NE  ARG B 215      17.620   6.437  -6.720  1.00 31.97           N  
ATOM   1690  NH1 ARG B 215      16.050   5.009  -5.806  1.00 31.97           N  
ATOM   1691  NH2 ARG B 215      16.542   6.993  -4.769  1.00 31.97           N  
ATOM   1692  CZ  ARG B 215      16.738   6.145  -5.768  1.00 31.97           C  
ATOM   1693  N   SER B 216      20.841   4.383 -12.808  1.00 31.28           N  
ATOM   1694  CA  SER B 216      21.469   3.243 -13.468  1.00 31.28           C  
ATOM   1695  C   SER B 216      22.921   3.542 -13.825  1.00 31.28           C  
ATOM   1696  CB  SER B 216      20.693   2.860 -14.729  1.00 31.28           C  
ATOM   1697  O   SER B 216      23.660   2.647 -14.239  1.00 31.28           O  
ATOM   1698  OG  SER B 216      19.576   2.050 -14.406  1.00 31.28           O  
ATOM   1699  N   SER B 217      23.292   4.791 -14.167  1.00 28.53           N  
ATOM   1700  CA  SER B 217      24.700   4.922 -14.528  1.00 28.53           C  
ATOM   1701  C   SER B 217      25.607   4.468 -13.388  1.00 28.53           C  
ATOM   1702  CB  SER B 217      25.026   6.368 -14.904  1.00 28.53           C  
ATOM   1703  O   SER B 217      26.831   4.446 -13.533  1.00 28.53           O  
ATOM   1704  OG  SER B 217      24.971   7.208 -13.764  1.00 28.53           O  
ATOM   1705  N   ARG B 218      25.159   4.654 -12.161  1.00 26.62           N  
ATOM   1706  CA  ARG B 218      26.052   4.177 -11.109  1.00 26.62           C  
ATOM   1707  C   ARG B 218      26.160   2.656 -11.131  1.00 26.62           C  
ATOM   1708  CB  ARG B 218      25.566   4.648  -9.737  1.00 26.62           C  
ATOM   1709  O   ARG B 218      25.536   1.972 -10.317  1.00 26.62           O  
ATOM   1710  CG  ARG B 218      25.968   6.075  -9.398  1.00 26.62           C  
ATOM   1711  CD  ARG B 218      25.542   6.461  -7.988  1.00 26.62           C  
ATOM   1712  NE  ARG B 218      25.896   7.843  -7.677  1.00 26.62           N  
ATOM   1713  NH1 ARG B 218      24.649   7.944  -5.735  1.00 26.62           N  
ATOM   1714  NH2 ARG B 218      25.848   9.770  -6.429  1.00 26.62           N  
ATOM   1715  CZ  ARG B 218      25.464   8.516  -6.614  1.00 26.62           C  
ATOM   1716  N   THR B 219      26.188   2.077 -12.382  1.00 25.51           N  
ATOM   1717  CA  THR B 219      26.074   0.626 -12.487  1.00 25.51           C  
ATOM   1718  C   THR B 219      27.254  -0.060 -11.805  1.00 25.51           C  
ATOM   1719  CB  THR B 219      25.996   0.177 -13.958  1.00 25.51           C  
ATOM   1720  O   THR B 219      27.498  -1.248 -12.023  1.00 25.51           O  
ATOM   1721  CG2 THR B 219      24.554   0.176 -14.457  1.00 25.51           C  
ATOM   1722  OG1 THR B 219      26.769   1.073 -14.767  1.00 25.51           O  
ATOM   1723  N   ASN B 220      28.306   0.640 -11.417  1.00 23.36           N  
ATOM   1724  CA  ASN B 220      29.196  -0.373 -10.858  1.00 23.36           C  
ATOM   1725  C   ASN B 220      28.468  -1.274  -9.865  1.00 23.36           C  
ATOM   1726  CB  ASN B 220      30.406   0.285 -10.191  1.00 23.36           C  
ATOM   1727  O   ASN B 220      27.970  -0.801  -8.842  1.00 23.36           O  
ATOM   1728  CG  ASN B 220      31.667   0.173 -11.025  1.00 23.36           C  
ATOM   1729  ND2 ASN B 220      32.789   0.608 -10.465  1.00 23.36           N  
ATOM   1730  OD1 ASN B 220      31.632  -0.300 -12.164  1.00 23.36           O  
ATOM   1731  N   CYS B 221      27.834  -2.322 -10.394  1.00 26.97           N  
ATOM   1732  CA  CYS B 221      26.997  -3.229  -9.618  1.00 26.97           C  
ATOM   1733  C   CYS B 221      27.728  -3.713  -8.371  1.00 26.97           C  
ATOM   1734  CB  CYS B 221      26.572  -4.426 -10.468  1.00 26.97           C  
ATOM   1735  O   CYS B 221      28.690  -4.477  -8.468  1.00 26.97           O  
ATOM   1736  SG  CYS B 221      25.273  -5.430  -9.714  1.00 26.97           S  
ATOM   1737  N   PRO B 222      28.259  -2.865  -7.501  1.00 26.58           N  
ATOM   1738  CA  PRO B 222      28.701  -3.597  -6.311  1.00 26.58           C  
ATOM   1739  C   PRO B 222      27.625  -4.529  -5.759  1.00 26.58           C  
ATOM   1740  CB  PRO B 222      29.023  -2.483  -5.312  1.00 26.58           C  
ATOM   1741  O   PRO B 222      26.525  -4.080  -5.424  1.00 26.58           O  
ATOM   1742  CG  PRO B 222      28.684  -1.216  -6.029  1.00 26.58           C  
ATOM   1743  CD  PRO B 222      28.139  -1.567  -7.384  1.00 26.58           C  
ATOM   1744  N   CYS B 223      27.151  -5.541  -6.492  1.00 26.12           N  
ATOM   1745  CA  CYS B 223      26.299  -6.568  -5.903  1.00 26.12           C  
ATOM   1746  C   CYS B 223      26.713  -6.863  -4.467  1.00 26.12           C  
ATOM   1747  CB  CYS B 223      26.353  -7.850  -6.733  1.00 26.12           C  
ATOM   1748  O   CYS B 223      26.239  -7.829  -3.865  1.00 26.12           O  
ATOM   1749  SG  CYS B 223      27.736  -7.908  -7.893  1.00 26.12           S  
ATOM   1750  N   LYS B 224      27.979  -6.457  -4.180  1.00 23.90           N  
ATOM   1751  CA  LYS B 224      28.312  -6.960  -2.850  1.00 23.90           C  
ATOM   1752  C   LYS B 224      27.331  -6.439  -1.804  1.00 23.90           C  
ATOM   1753  CB  LYS B 224      29.741  -6.568  -2.471  1.00 23.90           C  
ATOM   1754  O   LYS B 224      27.092  -5.232  -1.716  1.00 23.90           O  
ATOM   1755  CG  LYS B 224      30.813  -7.423  -3.129  1.00 23.90           C  
ATOM   1756  CD  LYS B 224      32.193  -7.131  -2.553  1.00 23.90           C  
ATOM   1757  CE  LYS B 224      33.267  -7.988  -3.211  1.00 23.90           C  
ATOM   1758  NZ  LYS B 224      34.630  -7.658  -2.698  1.00 23.90           N  
ATOM   1759  N   TYR B 225      26.191  -7.102  -1.715  1.00 25.06           N  
ATOM   1760  CA  TYR B 225      25.307  -6.922  -0.570  1.00 25.06           C  
ATOM   1761  C   TYR B 225      26.101  -6.577   0.684  1.00 25.06           C  
ATOM   1762  CB  TYR B 225      24.475  -8.186  -0.329  1.00 25.06           C  
ATOM   1763  O   TYR B 225      26.828  -7.419   1.217  1.00 25.06           O  
ATOM   1764  CG  TYR B 225      23.317  -8.342  -1.285  1.00 25.06           C  
ATOM   1765  CD1 TYR B 225      22.125  -7.651  -1.085  1.00 25.06           C  
ATOM   1766  CD2 TYR B 225      23.414  -9.181  -2.390  1.00 25.06           C  
ATOM   1767  CE1 TYR B 225      21.055  -7.793  -1.962  1.00 25.06           C  
ATOM   1768  CE2 TYR B 225      22.350  -9.331  -3.274  1.00 25.06           C  
ATOM   1769  OH  TYR B 225      20.121  -8.778  -3.924  1.00 25.06           O  
ATOM   1770  CZ  TYR B 225      21.177  -8.633  -3.052  1.00 25.06           C  
ATOM   1771  N   SER B 226      27.002  -5.625   0.567  1.00 26.85           N  
ATOM   1772  CA  SER B 226      27.547  -5.361   1.895  1.00 26.85           C  
ATOM   1773  C   SER B 226      26.442  -5.309   2.945  1.00 26.85           C  
ATOM   1774  CB  SER B 226      28.331  -4.048   1.902  1.00 26.85           C  
ATOM   1775  O   SER B 226      25.500  -4.523   2.824  1.00 26.85           O  
ATOM   1776  OG  SER B 226      27.953  -3.243   3.006  1.00 26.85           O  
ATOM   1777  N   PHE B 227      25.930  -6.433   3.360  1.00 28.45           N  
ATOM   1778  CA  PHE B 227      25.081  -6.582   4.536  1.00 28.45           C  
ATOM   1779  C   PHE B 227      25.446  -5.555   5.601  1.00 28.45           C  
ATOM   1780  CB  PHE B 227      25.198  -7.997   5.110  1.00 28.45           C  
ATOM   1781  O   PHE B 227      24.741  -5.413   6.602  1.00 28.45           O  
ATOM   1782  CG  PHE B 227      24.300  -9.001   4.439  1.00 28.45           C  
ATOM   1783  CD1 PHE B 227      22.978  -9.148   4.838  1.00 28.45           C  
ATOM   1784  CD2 PHE B 227      24.779  -9.798   3.407  1.00 28.45           C  
ATOM   1785  CE1 PHE B 227      22.144 -10.076   4.219  1.00 28.45           C  
ATOM   1786  CE2 PHE B 227      23.952 -10.728   2.783  1.00 28.45           C  
ATOM   1787  CZ  PHE B 227      22.635 -10.866   3.191  1.00 28.45           C  
ATOM   1788  N   LEU B 228      26.873  -5.360   5.713  1.00 25.78           N  
ATOM   1789  CA  LEU B 228      27.233  -4.883   7.044  1.00 25.78           C  
ATOM   1790  C   LEU B 228      26.539  -3.561   7.354  1.00 25.78           C  
ATOM   1791  CB  LEU B 228      28.750  -4.715   7.162  1.00 25.78           C  
ATOM   1792  O   LEU B 228      26.295  -3.241   8.520  1.00 25.78           O  
ATOM   1793  CG  LEU B 228      29.555  -5.989   7.425  1.00 25.78           C  
ATOM   1794  CD1 LEU B 228      30.970  -5.845   6.877  1.00 25.78           C  
ATOM   1795  CD2 LEU B 228      29.583  -6.305   8.917  1.00 25.78           C  
ATOM   1796  N   ASP B 229      26.824  -2.540   6.488  1.00 29.67           N  
ATOM   1797  CA  ASP B 229      26.515  -1.281   7.159  1.00 29.67           C  
ATOM   1798  C   ASP B 229      25.007  -1.096   7.312  1.00 29.67           C  
ATOM   1799  CB  ASP B 229      27.115  -0.102   6.391  1.00 29.67           C  
ATOM   1800  O   ASP B 229      24.387  -0.355   6.546  1.00 29.67           O  
ATOM   1801  CG  ASP B 229      28.287   0.541   7.111  1.00 29.67           C  
ATOM   1802  OD1 ASP B 229      28.548   0.193   8.283  1.00 29.67           O  
ATOM   1803  OD2 ASP B 229      28.954   1.406   6.502  1.00 29.67           O  
ATOM   1804  N   ASN B 230      24.257  -2.190   7.225  1.00 32.14           N  
ATOM   1805  CA  ASN B 230      22.805  -2.236   7.354  1.00 32.14           C  
ATOM   1806  C   ASN B 230      22.315  -1.348   8.495  1.00 32.14           C  
ATOM   1807  CB  ASN B 230      22.330  -3.676   7.560  1.00 32.14           C  
ATOM   1808  O   ASN B 230      21.144  -1.408   8.875  1.00 32.14           O  
ATOM   1809  CG  ASN B 230      21.971  -4.364   6.258  1.00 32.14           C  
ATOM   1810  ND2 ASN B 230      21.754  -5.673   6.319  1.00 32.14           N  
ATOM   1811  OD1 ASN B 230      21.890  -3.726   5.206  1.00 32.14           O  
ATOM   1812  N   HIS B 231      23.165  -1.043   9.387  1.00 32.24           N  
ATOM   1813  CA  HIS B 231      22.661  -0.353  10.569  1.00 32.24           C  
ATOM   1814  C   HIS B 231      22.062   1.001  10.203  1.00 32.24           C  
ATOM   1815  CB  HIS B 231      23.776  -0.173  11.601  1.00 32.24           C  
ATOM   1816  O   HIS B 231      21.630   1.751  11.082  1.00 32.24           O  
ATOM   1817  CG  HIS B 231      23.928  -1.336  12.530  1.00 32.24           C  
ATOM   1818  CD2 HIS B 231      24.888  -2.286  12.614  1.00 32.24           C  
ATOM   1819  ND1 HIS B 231      23.013  -1.621  13.520  1.00 32.24           N  
ATOM   1820  CE1 HIS B 231      23.406  -2.700  14.176  1.00 32.24           C  
ATOM   1821  NE2 HIS B 231      24.541  -3.123  13.646  1.00 32.24           N  
ATOM   1822  N   LYS B 232      22.329   1.496   8.979  1.00 32.97           N  
ATOM   1823  CA  LYS B 232      21.872   2.878   8.861  1.00 32.97           C  
ATOM   1824  C   LYS B 232      20.349   2.958   8.892  1.00 32.97           C  
ATOM   1825  CB  LYS B 232      22.404   3.512   7.575  1.00 32.97           C  
ATOM   1826  O   LYS B 232      19.783   4.007   9.208  1.00 32.97           O  
ATOM   1827  CG  LYS B 232      23.782   4.141   7.719  1.00 32.97           C  
ATOM   1828  CD  LYS B 232      24.199   4.873   6.450  1.00 32.97           C  
ATOM   1829  CE  LYS B 232      25.602   5.451   6.571  1.00 32.97           C  
ATOM   1830  NZ  LYS B 232      26.048   6.094   5.299  1.00 32.97           N  
ATOM   1831  N   LYS B 233      19.712   2.012   8.078  1.00 38.34           N  
ATOM   1832  CA  LYS B 233      18.395   2.576   7.799  1.00 38.34           C  
ATOM   1833  C   LYS B 233      17.638   2.870   9.091  1.00 38.34           C  
ATOM   1834  CB  LYS B 233      17.580   1.628   6.918  1.00 38.34           C  
ATOM   1835  O   LYS B 233      16.586   3.512   9.068  1.00 38.34           O  
ATOM   1836  CG  LYS B 233      17.811   1.817   5.426  1.00 38.34           C  
ATOM   1837  CD  LYS B 233      16.915   0.902   4.602  1.00 38.34           C  
ATOM   1838  CE  LYS B 233      17.197   1.038   3.111  1.00 38.34           C  
ATOM   1839  NZ  LYS B 233      16.358   0.104   2.302  1.00 38.34           N  
ATOM   1840  N   LEU B 234      17.785   1.860  10.031  1.00 37.48           N  
ATOM   1841  CA  LEU B 234      16.824   1.937  11.126  1.00 37.48           C  
ATOM   1842  C   LEU B 234      17.011   3.222  11.925  1.00 37.48           C  
ATOM   1843  CB  LEU B 234      16.966   0.723  12.049  1.00 37.48           C  
ATOM   1844  O   LEU B 234      17.739   3.239  12.920  1.00 37.48           O  
ATOM   1845  CG  LEU B 234      16.087  -0.485  11.720  1.00 37.48           C  
ATOM   1846  CD1 LEU B 234      16.945  -1.734  11.552  1.00 37.48           C  
ATOM   1847  CD2 LEU B 234      15.036  -0.693  12.805  1.00 37.48           C  
ATOM   1848  N   THR B 235      17.672   4.181  11.426  1.00 33.08           N  
ATOM   1849  CA  THR B 235      17.852   5.210  12.444  1.00 33.08           C  
ATOM   1850  C   THR B 235      16.505   5.776  12.885  1.00 33.08           C  
ATOM   1851  CB  THR B 235      18.748   6.352  11.932  1.00 33.08           C  
ATOM   1852  O   THR B 235      15.750   6.305  12.066  1.00 33.08           O  
ATOM   1853  CG2 THR B 235      20.142   6.275  12.546  1.00 33.08           C  
ATOM   1854  OG1 THR B 235      18.861   6.261  10.506  1.00 33.08           O  
ATOM   1855  N   PRO B 236      15.945   5.146  13.841  1.00 37.16           N  
ATOM   1856  CA  PRO B 236      14.770   5.842  14.371  1.00 37.16           C  
ATOM   1857  C   PRO B 236      15.015   7.333  14.589  1.00 37.16           C  
ATOM   1858  CB  PRO B 236      14.509   5.131  15.701  1.00 37.16           C  
ATOM   1859  O   PRO B 236      16.032   7.716  15.172  1.00 37.16           O  
ATOM   1860  CG  PRO B 236      15.653   4.182  15.857  1.00 37.16           C  
ATOM   1861  CD  PRO B 236      16.548   4.312  14.659  1.00 37.16           C  
ATOM   1862  N   ARG B 237      14.883   8.078  13.597  1.00 37.02           N  
ATOM   1863  CA  ARG B 237      14.918   9.486  13.980  1.00 37.02           C  
ATOM   1864  C   ARG B 237      14.090   9.732  15.236  1.00 37.02           C  
ATOM   1865  CB  ARG B 237      14.412  10.368  12.836  1.00 37.02           C  
ATOM   1866  O   ARG B 237      13.044   9.109  15.428  1.00 37.02           O  
ATOM   1867  CG  ARG B 237      15.446  10.624  11.752  1.00 37.02           C  
ATOM   1868  CD  ARG B 237      14.933  11.602  10.704  1.00 37.02           C  
ATOM   1869  NE  ARG B 237      15.954  11.907   9.705  1.00 37.02           N  
ATOM   1870  NH1 ARG B 237      14.560  13.169   8.363  1.00 37.02           N  
ATOM   1871  NH2 ARG B 237      16.754  12.858   7.774  1.00 37.02           N  
ATOM   1872  CZ  ARG B 237      15.754  12.644   8.616  1.00 37.02           C  
ATOM   1873  N   ARG B 238      14.738   9.936  16.295  1.00 38.83           N  
ATOM   1874  CA  ARG B 238      14.135  10.262  17.583  1.00 38.83           C  
ATOM   1875  C   ARG B 238      12.915  11.160  17.405  1.00 38.83           C  
ATOM   1876  CB  ARG B 238      15.156  10.942  18.498  1.00 38.83           C  
ATOM   1877  O   ARG B 238      11.978  11.108  18.204  1.00 38.83           O  
ATOM   1878  CG  ARG B 238      15.971   9.973  19.340  1.00 38.83           C  
ATOM   1879  CD  ARG B 238      16.920  10.702  20.280  1.00 38.83           C  
ATOM   1880  NE  ARG B 238      17.710   9.769  21.078  1.00 38.83           N  
ATOM   1881  NH1 ARG B 238      18.910  11.407  22.181  1.00 38.83           N  
ATOM   1882  NH2 ARG B 238      19.297   9.193  22.635  1.00 38.83           N  
ATOM   1883  CZ  ARG B 238      18.637  10.125  21.963  1.00 38.83           C  
ATOM   1884  N   ASP B 239      12.981  12.063  16.268  1.00 41.02           N  
ATOM   1885  CA  ASP B 239      11.847  12.980  16.206  1.00 41.02           C  
ATOM   1886  C   ASP B 239      10.635  12.312  15.561  1.00 41.02           C  
ATOM   1887  CB  ASP B 239      12.223  14.247  15.434  1.00 41.02           C  
ATOM   1888  O   ASP B 239      10.784  11.442  14.701  1.00 41.02           O  
ATOM   1889  CG  ASP B 239      13.180  15.145  16.198  1.00 41.02           C  
ATOM   1890  OD1 ASP B 239      13.246  15.048  17.442  1.00 41.02           O  
ATOM   1891  OD2 ASP B 239      13.871  15.961  15.550  1.00 41.02           O  
ATOM   1892  N   VAL B 240       9.611  12.129  16.347  1.00 44.76           N  
ATOM   1893  CA  VAL B 240       8.354  11.623  15.807  1.00 44.76           C  
ATOM   1894  C   VAL B 240       8.196  12.074  14.356  1.00 44.76           C  
ATOM   1895  CB  VAL B 240       7.145  12.094  16.646  1.00 44.76           C  
ATOM   1896  O   VAL B 240       8.207  13.273  14.068  1.00 44.76           O  
ATOM   1897  CG1 VAL B 240       5.841  11.545  16.068  1.00 44.76           C  
ATOM   1898  CG2 VAL B 240       7.309  11.666  18.103  1.00 44.76           C  
ATOM   1899  N   PRO B 241       8.509  11.163  13.462  1.00 48.97           N  
ATOM   1900  CA  PRO B 241       8.238  11.609  12.094  1.00 48.97           C  
ATOM   1901  C   PRO B 241       6.865  12.261  11.946  1.00 48.97           C  
ATOM   1902  CB  PRO B 241       8.320  10.316  11.279  1.00 48.97           C  
ATOM   1903  O   PRO B 241       5.894  11.807  12.557  1.00 48.97           O  
ATOM   1904  CG  PRO B 241       8.684   9.261  12.272  1.00 48.97           C  
ATOM   1905  CD  PRO B 241       8.645   9.866  13.646  1.00 48.97           C  
ATOM   1906  N   THR B 242       6.863  13.620  11.870  1.00 50.28           N  
ATOM   1907  CA  THR B 242       5.567  14.289  11.846  1.00 50.28           C  
ATOM   1908  C   THR B 242       5.048  14.410  10.416  1.00 50.28           C  
ATOM   1909  CB  THR B 242       5.648  15.687  12.486  1.00 50.28           C  
ATOM   1910  O   THR B 242       5.767  14.869   9.526  1.00 50.28           O  
ATOM   1911  CG2 THR B 242       4.334  16.057  13.167  1.00 50.28           C  
ATOM   1912  OG1 THR B 242       6.698  15.701  13.460  1.00 50.28           O  
ATOM   1913  N   TYR B 243       4.389  13.290   9.954  1.00 52.31           N  
ATOM   1914  CA  TYR B 243       3.602  13.664   8.785  1.00 52.31           C  
ATOM   1915  C   TYR B 243       2.274  14.288   9.198  1.00 52.31           C  
ATOM   1916  CB  TYR B 243       3.350  12.444   7.893  1.00 52.31           C  
ATOM   1917  O   TYR B 243       1.781  14.040  10.300  1.00 52.31           O  
ATOM   1918  CG  TYR B 243       2.630  11.318   8.595  1.00 52.31           C  
ATOM   1919  CD1 TYR B 243       3.338  10.338   9.288  1.00 52.31           C  
ATOM   1920  CD2 TYR B 243       1.243  11.230   8.565  1.00 52.31           C  
ATOM   1921  CE1 TYR B 243       2.680   9.297   9.934  1.00 52.31           C  
ATOM   1922  CE2 TYR B 243       0.574  10.193   9.208  1.00 52.31           C  
ATOM   1923  OH  TYR B 243       0.643   8.205  10.527  1.00 52.31           O  
ATOM   1924  CZ  TYR B 243       1.300   9.234   9.889  1.00 52.31           C  
ATOM   1925  N   PRO B 244       1.903  15.372   8.403  1.00 47.07           N  
ATOM   1926  CA  PRO B 244       0.629  16.001   8.761  1.00 47.07           C  
ATOM   1927  C   PRO B 244      -0.518  14.997   8.857  1.00 47.07           C  
ATOM   1928  CB  PRO B 244       0.393  16.993   7.620  1.00 47.07           C  
ATOM   1929  O   PRO B 244      -0.598  14.067   8.051  1.00 47.07           O  
ATOM   1930  CG  PRO B 244       1.600  16.867   6.748  1.00 47.07           C  
ATOM   1931  CD  PRO B 244       2.420  15.707   7.233  1.00 47.07           C  
ATOM   1932  N   LYS B 245      -1.122  14.967   9.989  1.00 52.46           N  
ATOM   1933  CA  LYS B 245      -2.320  14.143  10.118  1.00 52.46           C  
ATOM   1934  C   LYS B 245      -3.507  14.784   9.406  1.00 52.46           C  
ATOM   1935  CB  LYS B 245      -2.656  13.910  11.591  1.00 52.46           C  
ATOM   1936  O   LYS B 245      -3.680  16.004   9.450  1.00 52.46           O  
ATOM   1937  CG  LYS B 245      -3.444  12.635  11.853  1.00 52.46           C  
ATOM   1938  CD  LYS B 245      -3.661  12.408  13.344  1.00 52.46           C  
ATOM   1939  CE  LYS B 245      -4.526  11.182  13.603  1.00 52.46           C  
ATOM   1940  NZ  LYS B 245      -4.711  10.934  15.064  1.00 52.46           N  
ATOM   1941  N   TYR B 246      -4.164  13.973   8.557  1.00 57.35           N  
ATOM   1942  CA  TYR B 246      -5.344  14.434   7.834  1.00 57.35           C  
ATOM   1943  C   TYR B 246      -6.616  13.846   8.433  1.00 57.35           C  
ATOM   1944  CB  TYR B 246      -5.245  14.061   6.351  1.00 57.35           C  
ATOM   1945  O   TYR B 246      -6.606  12.728   8.953  1.00 57.35           O  
ATOM   1946  CG  TYR B 246      -4.036  14.642   5.659  1.00 57.35           C  
ATOM   1947  CD1 TYR B 246      -4.080  15.911   5.086  1.00 57.35           C  
ATOM   1948  CD2 TYR B 246      -2.849  13.923   5.575  1.00 57.35           C  
ATOM   1949  CE1 TYR B 246      -2.969  16.449   4.445  1.00 57.35           C  
ATOM   1950  CE2 TYR B 246      -1.732  14.451   4.936  1.00 57.35           C  
ATOM   1951  OH  TYR B 246      -0.699  16.241   3.742  1.00 57.35           O  
ATOM   1952  CZ  TYR B 246      -1.801  15.713   4.376  1.00 57.35           C  
ATOM   1953  N   LEU B 247      -7.609  14.689   8.586  1.00 60.85           N  
ATOM   1954  CA  LEU B 247      -8.932  14.129   8.837  1.00 60.85           C  
ATOM   1955  C   LEU B 247      -9.576  13.652   7.540  1.00 60.85           C  
ATOM   1956  CB  LEU B 247      -9.832  15.164   9.517  1.00 60.85           C  
ATOM   1957  O   LEU B 247      -9.674  14.413   6.574  1.00 60.85           O  
ATOM   1958  CG  LEU B 247     -10.072  14.974  11.016  1.00 60.85           C  
ATOM   1959  CD1 LEU B 247      -9.783  16.270  11.767  1.00 60.85           C  
ATOM   1960  CD2 LEU B 247     -11.500  14.507  11.274  1.00 60.85           C  
ATOM   1961  N   LEU B 248      -9.991  12.449   7.548  1.00 71.35           N  
ATOM   1962  CA  LEU B 248     -10.583  11.895   6.335  1.00 71.35           C  
ATOM   1963  C   LEU B 248     -12.072  12.218   6.260  1.00 71.35           C  
ATOM   1964  CB  LEU B 248     -10.374  10.380   6.280  1.00 71.35           C  
ATOM   1965  O   LEU B 248     -12.797  12.053   7.243  1.00 71.35           O  
ATOM   1966  CG  LEU B 248      -8.924   9.895   6.288  1.00 71.35           C  
ATOM   1967  CD1 LEU B 248      -8.875   8.371   6.304  1.00 71.35           C  
ATOM   1968  CD2 LEU B 248      -8.168  10.447   5.084  1.00 71.35           C  
ATOM   1969  N   SER B 249     -12.540  12.740   5.128  1.00 66.29           N  
ATOM   1970  CA  SER B 249     -13.966  12.981   4.930  1.00 66.29           C  
ATOM   1971  C   SER B 249     -14.745  11.671   4.880  1.00 66.29           C  
ATOM   1972  CB  SER B 249     -14.202  13.773   3.643  1.00 66.29           C  
ATOM   1973  O   SER B 249     -14.179  10.616   4.585  1.00 66.29           O  
ATOM   1974  OG  SER B 249     -13.930  12.975   2.504  1.00 66.29           O  
ATOM   1975  N   PRO B 250     -16.022  11.714   5.178  1.00 74.43           N  
ATOM   1976  CA  PRO B 250     -16.847  10.508   5.069  1.00 74.43           C  
ATOM   1977  C   PRO B 250     -16.810   9.892   3.672  1.00 74.43           C  
ATOM   1978  CB  PRO B 250     -18.253  11.011   5.407  1.00 74.43           C  
ATOM   1979  O   PRO B 250     -16.845   8.667   3.532  1.00 74.43           O  
ATOM   1980  CG  PRO B 250     -18.032  12.243   6.224  1.00 74.43           C  
ATOM   1981  CD  PRO B 250     -16.754  12.890   5.775  1.00 74.43           C  
ATOM   1982  N   GLU B 251     -16.700  10.783   2.699  1.00 75.94           N  
ATOM   1983  CA  GLU B 251     -16.619  10.294   1.326  1.00 75.94           C  
ATOM   1984  C   GLU B 251     -15.343   9.487   1.102  1.00 75.94           C  
ATOM   1985  CB  GLU B 251     -16.684  11.460   0.336  1.00 75.94           C  
ATOM   1986  O   GLU B 251     -15.368   8.448   0.439  1.00 75.94           O  
ATOM   1987  CG  GLU B 251     -18.008  12.209   0.354  1.00 75.94           C  
ATOM   1988  CD  GLU B 251     -18.119  13.205   1.497  1.00 75.94           C  
ATOM   1989  OE1 GLU B 251     -19.253  13.599   1.851  1.00 75.94           O  
ATOM   1990  OE2 GLU B 251     -17.063  13.594   2.043  1.00 75.94           O  
ATOM   1991  N   THR B 252     -14.301   9.992   1.649  1.00 80.57           N  
ATOM   1992  CA  THR B 252     -13.025   9.294   1.531  1.00 80.57           C  
ATOM   1993  C   THR B 252     -13.069   7.959   2.268  1.00 80.57           C  
ATOM   1994  CB  THR B 252     -11.868  10.149   2.080  1.00 80.57           C  
ATOM   1995  O   THR B 252     -12.614   6.940   1.744  1.00 80.57           O  
ATOM   1996  CG2 THR B 252     -10.540   9.404   1.984  1.00 80.57           C  
ATOM   1997  OG1 THR B 252     -11.778  11.363   1.324  1.00 80.57           O  
ATOM   1998  N   ILE B 253     -13.669   7.971   3.437  1.00 82.83           N  
ATOM   1999  CA  ILE B 253     -13.775   6.757   4.240  1.00 82.83           C  
ATOM   2000  C   ILE B 253     -14.587   5.708   3.484  1.00 82.83           C  
ATOM   2001  CB  ILE B 253     -14.419   7.044   5.615  1.00 82.83           C  
ATOM   2002  O   ILE B 253     -14.189   4.543   3.409  1.00 82.83           O  
ATOM   2003  CG1 ILE B 253     -13.499   7.933   6.460  1.00 82.83           C  
ATOM   2004  CG2 ILE B 253     -14.738   5.736   6.345  1.00 82.83           C  
ATOM   2005  CD1 ILE B 253     -14.121   8.397   7.770  1.00 82.83           C  
ATOM   2006  N   GLU B 254     -15.637   6.156   2.888  1.00 88.41           N  
ATOM   2007  CA  GLU B 254     -16.473   5.246   2.111  1.00 88.41           C  
ATOM   2008  C   GLU B 254     -15.723   4.709   0.896  1.00 88.41           C  
ATOM   2009  CB  GLU B 254     -17.762   5.944   1.668  1.00 88.41           C  
ATOM   2010  O   GLU B 254     -15.807   3.519   0.584  1.00 88.41           O  
ATOM   2011  CG  GLU B 254     -18.889   4.987   1.310  1.00 88.41           C  
ATOM   2012  CD  GLU B 254     -20.195   5.306   2.020  1.00 88.41           C  
ATOM   2013  OE1 GLU B 254     -21.129   4.473   1.976  1.00 88.41           O  
ATOM   2014  OE2 GLU B 254     -20.286   6.398   2.624  1.00 88.41           O  
ATOM   2015  N   ALA B 255     -14.973   5.591   0.269  1.00 88.13           N  
ATOM   2016  CA  ALA B 255     -14.193   5.186  -0.898  1.00 88.13           C  
ATOM   2017  C   ALA B 255     -13.117   4.175  -0.514  1.00 88.13           C  
ATOM   2018  CB  ALA B 255     -13.560   6.405  -1.564  1.00 88.13           C  
ATOM   2019  O   ALA B 255     -12.869   3.214  -1.246  1.00 88.13           O  
ATOM   2020  N   LEU B 256     -12.480   4.351   0.674  1.00 92.49           N  
ATOM   2021  CA  LEU B 256     -11.419   3.478   1.164  1.00 92.49           C  
ATOM   2022  C   LEU B 256     -11.936   2.059   1.371  1.00 92.49           C  
ATOM   2023  CB  LEU B 256     -10.842   4.020   2.475  1.00 92.49           C  
ATOM   2024  O   LEU B 256     -11.175   1.095   1.262  1.00 92.49           O  
ATOM   2025  CG  LEU B 256      -9.540   4.814   2.365  1.00 92.49           C  
ATOM   2026  CD1 LEU B 256      -9.511   5.932   3.402  1.00 92.49           C  
ATOM   2027  CD2 LEU B 256      -8.336   3.892   2.531  1.00 92.49           C  
ATOM   2028  N   ARG B 257     -13.210   1.892   1.587  1.00 95.98           N  
ATOM   2029  CA  ARG B 257     -13.807   0.594   1.883  1.00 95.98           C  
ATOM   2030  C   ARG B 257     -14.158  -0.154   0.601  1.00 95.98           C  
ATOM   2031  CB  ARG B 257     -15.056   0.762   2.750  1.00 95.98           C  
ATOM   2032  O   ARG B 257     -14.599  -1.304   0.648  1.00 95.98           O  
ATOM   2033  CG  ARG B 257     -14.760   1.163   4.187  1.00 95.98           C  
ATOM   2034  CD  ARG B 257     -16.037   1.399   4.981  1.00 95.98           C  
ATOM   2035  NE  ARG B 257     -15.753   1.688   6.384  1.00 95.98           N  
ATOM   2036  NH1 ARG B 257     -17.917   2.305   6.909  1.00 95.98           N  
ATOM   2037  NH2 ARG B 257     -16.286   2.345   8.519  1.00 95.98           N  
ATOM   2038  CZ  ARG B 257     -16.653   2.112   7.268  1.00 95.98           C  
ATOM   2039  N   LYS B 258     -13.890   0.455  -0.503  1.00 94.95           N  
ATOM   2040  CA  LYS B 258     -14.266  -0.163  -1.771  1.00 94.95           C  
ATOM   2041  C   LYS B 258     -13.032  -0.509  -2.600  1.00 94.95           C  
ATOM   2042  CB  LYS B 258     -15.188   0.763  -2.566  1.00 94.95           C  
ATOM   2043  O   LYS B 258     -12.032   0.211  -2.566  1.00 94.95           O  
ATOM   2044  CG  LYS B 258     -16.524   1.034  -1.891  1.00 94.95           C  
ATOM   2045  CD  LYS B 258     -17.384   1.985  -2.714  1.00 94.95           C  
ATOM   2046  CE  LYS B 258     -18.685   2.324  -2.000  1.00 94.95           C  
ATOM   2047  NZ  LYS B 258     -19.495   3.317  -2.767  1.00 94.95           N  
ATOM   2048  N   PRO B 259     -13.135  -1.620  -3.405  1.00 96.20           N  
ATOM   2049  CA  PRO B 259     -12.019  -2.019  -4.266  1.00 96.20           C  
ATOM   2050  C   PRO B 259     -11.706  -0.983  -5.344  1.00 96.20           C  
ATOM   2051  CB  PRO B 259     -12.507  -3.328  -4.892  1.00 96.20           C  
ATOM   2052  O   PRO B 259     -10.611  -0.991  -5.913  1.00 96.20           O  
ATOM   2053  CG  PRO B 259     -13.516  -3.860  -3.926  1.00 96.20           C  
ATOM   2054  CD  PRO B 259     -14.219  -2.700  -3.283  1.00 96.20           C  
ATOM   2055  N   THR B 260     -12.606  -0.030  -5.593  1.00 93.91           N  
ATOM   2056  CA  THR B 260     -12.476   0.935  -6.679  1.00 93.91           C  
ATOM   2057  C   THR B 260     -11.620   2.122  -6.248  1.00 93.91           C  
ATOM   2058  CB  THR B 260     -13.854   1.436  -7.150  1.00 93.91           C  
ATOM   2059  O   THR B 260     -11.434   3.070  -7.013  1.00 93.91           O  
ATOM   2060  CG2 THR B 260     -14.668   0.305  -7.770  1.00 93.91           C  
ATOM   2061  OG1 THR B 260     -14.571   1.966  -6.029  1.00 93.91           O  
ATOM   2062  N   PHE B 261     -11.106   2.110  -5.028  1.00 92.79           N  
ATOM   2063  CA  PHE B 261     -10.305   3.210  -4.504  1.00 92.79           C  
ATOM   2064  C   PHE B 261      -9.172   3.559  -5.462  1.00 92.79           C  
ATOM   2065  CB  PHE B 261      -9.738   2.855  -3.126  1.00 92.79           C  
ATOM   2066  O   PHE B 261      -8.438   2.677  -5.910  1.00 92.79           O  
ATOM   2067  CG  PHE B 261      -8.982   3.980  -2.472  1.00 92.79           C  
ATOM   2068  CD1 PHE B 261      -7.596   4.037  -2.540  1.00 92.79           C  
ATOM   2069  CD2 PHE B 261      -9.660   4.982  -1.789  1.00 92.79           C  
ATOM   2070  CE1 PHE B 261      -6.894   5.077  -1.936  1.00 92.79           C  
ATOM   2071  CE2 PHE B 261      -8.965   6.025  -1.183  1.00 92.79           C  
ATOM   2072  CZ  PHE B 261      -7.582   6.070  -1.256  1.00 92.79           C  
ATOM   2073  N   ASP B 262      -9.063   4.834  -5.815  1.00 86.92           N  
ATOM   2074  CA  ASP B 262      -8.044   5.308  -6.745  1.00 86.92           C  
ATOM   2075  C   ASP B 262      -6.827   5.849  -5.998  1.00 86.92           C  
ATOM   2076  CB  ASP B 262      -8.617   6.386  -7.667  1.00 86.92           C  
ATOM   2077  O   ASP B 262      -6.821   7.003  -5.565  1.00 86.92           O  
ATOM   2078  CG  ASP B 262      -7.665   6.782  -8.782  1.00 86.92           C  
ATOM   2079  OD1 ASP B 262      -6.483   6.378  -8.746  1.00 86.92           O  
ATOM   2080  OD2 ASP B 262      -8.101   7.506  -9.703  1.00 86.92           O  
ATOM   2081  N   VAL B 263      -5.789   5.095  -6.047  1.00 90.30           N  
ATOM   2082  CA  VAL B 263      -4.616   5.409  -5.236  1.00 90.30           C  
ATOM   2083  C   VAL B 263      -3.804   6.513  -5.908  1.00 90.30           C  
ATOM   2084  CB  VAL B 263      -3.734   4.161  -5.008  1.00 90.30           C  
ATOM   2085  O   VAL B 263      -3.025   7.207  -5.250  1.00 90.30           O  
ATOM   2086  CG1 VAL B 263      -3.086   3.711  -6.316  1.00 90.30           C  
ATOM   2087  CG2 VAL B 263      -2.669   4.448  -3.951  1.00 90.30           C  
ATOM   2088  N   TRP B 264      -3.987   6.678  -7.191  1.00 80.13           N  
ATOM   2089  CA  TRP B 264      -3.174   7.616  -7.958  1.00 80.13           C  
ATOM   2090  C   TRP B 264      -3.488   9.056  -7.566  1.00 80.13           C  
ATOM   2091  CB  TRP B 264      -3.401   7.422  -9.460  1.00 80.13           C  
ATOM   2092  O   TRP B 264      -2.721   9.971  -7.876  1.00 80.13           O  
ATOM   2093  CG  TRP B 264      -3.030   6.058  -9.961  1.00 80.13           C  
ATOM   2094  CD1 TRP B 264      -3.881   5.080 -10.397  1.00 80.13           C  
ATOM   2095  CD2 TRP B 264      -1.709   5.520 -10.073  1.00 80.13           C  
ATOM   2096  CE2 TRP B 264      -1.834   4.209 -10.585  1.00 80.13           C  
ATOM   2097  CE3 TRP B 264      -0.431   6.019  -9.790  1.00 80.13           C  
ATOM   2098  NE1 TRP B 264      -3.167   3.966 -10.773  1.00 80.13           N  
ATOM   2099  CH2 TRP B 264       0.513   3.904 -10.535  1.00 80.13           C  
ATOM   2100  CZ2 TRP B 264      -0.726   3.391 -10.820  1.00 80.13           C  
ATOM   2101  CZ3 TRP B 264       0.670   5.204 -10.025  1.00 80.13           C  
ATOM   2102  N   LEU B 265      -4.526   9.280  -6.816  1.00 74.64           N  
ATOM   2103  CA  LEU B 265      -4.929  10.621  -6.408  1.00 74.64           C  
ATOM   2104  C   LEU B 265      -4.315  10.988  -5.061  1.00 74.64           C  
ATOM   2105  CB  LEU B 265      -6.455  10.722  -6.331  1.00 74.64           C  
ATOM   2106  O   LEU B 265      -4.570  12.072  -4.533  1.00 74.64           O  
ATOM   2107  CG  LEU B 265      -7.220  10.419  -7.621  1.00 74.64           C  
ATOM   2108  CD1 LEU B 265      -8.723  10.474  -7.370  1.00 74.64           C  
ATOM   2109  CD2 LEU B 265      -6.821  11.396  -8.722  1.00 74.64           C  
ATOM   2110  N   TRP B 266      -3.481  10.070  -4.548  1.00 78.61           N  
ATOM   2111  CA  TRP B 266      -3.017  10.276  -3.180  1.00 78.61           C  
ATOM   2112  C   TRP B 266      -1.493  10.284  -3.117  1.00 78.61           C  
ATOM   2113  CB  TRP B 266      -3.572   9.190  -2.255  1.00 78.61           C  
ATOM   2114  O   TRP B 266      -0.831   9.568  -3.871  1.00 78.61           O  
ATOM   2115  CG  TRP B 266      -5.070   9.149  -2.193  1.00 78.61           C  
ATOM   2116  CD1 TRP B 266      -5.919   8.629  -3.130  1.00 78.61           C  
ATOM   2117  CD2 TRP B 266      -5.895   9.655  -1.140  1.00 78.61           C  
ATOM   2118  CE2 TRP B 266      -7.237   9.407  -1.504  1.00 78.61           C  
ATOM   2119  CE3 TRP B 266      -5.630  10.295   0.079  1.00 78.61           C  
ATOM   2120  NE1 TRP B 266      -7.224   8.780  -2.721  1.00 78.61           N  
ATOM   2121  CH2 TRP B 266      -8.025  10.400   0.495  1.00 78.61           C  
ATOM   2122  CZ2 TRP B 266      -8.312   9.776  -0.692  1.00 78.61           C  
ATOM   2123  CZ3 TRP B 266      -6.701  10.661   0.886  1.00 78.61           C  
ATOM   2124  N   GLU B 267      -0.960  11.105  -2.180  1.00 73.55           N  
ATOM   2125  CA  GLU B 267       0.474  11.175  -1.916  1.00 73.55           C  
ATOM   2126  C   GLU B 267       0.864  10.277  -0.746  1.00 73.55           C  
ATOM   2127  CB  GLU B 267       0.899  12.619  -1.635  1.00 73.55           C  
ATOM   2128  O   GLU B 267       0.024   9.938   0.091  1.00 73.55           O  
ATOM   2129  CG  GLU B 267       0.670  13.565  -2.804  1.00 73.55           C  
ATOM   2130  CD  GLU B 267       1.541  13.251  -4.010  1.00 73.55           C  
ATOM   2131  OE1 GLU B 267       1.070  13.414  -5.159  1.00 73.55           O  
ATOM   2132  OE2 GLU B 267       2.704  12.837  -3.805  1.00 73.55           O  
ATOM   2133  N   PRO B 268       2.090   9.878  -0.667  1.00 79.20           N  
ATOM   2134  CA  PRO B 268       2.550   8.936   0.356  1.00 79.20           C  
ATOM   2135  C   PRO B 268       2.157   9.362   1.769  1.00 79.20           C  
ATOM   2136  CB  PRO B 268       4.071   8.945   0.185  1.00 79.20           C  
ATOM   2137  O   PRO B 268       1.712   8.533   2.566  1.00 79.20           O  
ATOM   2138  CG  PRO B 268       4.290   9.191  -1.272  1.00 79.20           C  
ATOM   2139  CD  PRO B 268       3.259  10.172  -1.751  1.00 79.20           C  
ATOM   2140  N   ASN B 269       2.312  10.655   2.125  1.00 73.65           N  
ATOM   2141  CA  ASN B 269       1.934  11.099   3.462  1.00 73.65           C  
ATOM   2142  C   ASN B 269       0.441  10.912   3.714  1.00 73.65           C  
ATOM   2143  CB  ASN B 269       2.328  12.563   3.673  1.00 73.65           C  
ATOM   2144  O   ASN B 269       0.030  10.594   4.832  1.00 73.65           O  
ATOM   2145  CG  ASN B 269       3.718  12.874   3.155  1.00 73.65           C  
ATOM   2146  ND2 ASN B 269       3.915  14.099   2.682  1.00 73.65           N  
ATOM   2147  OD1 ASN B 269       4.608  12.019   3.178  1.00 73.65           O  
ATOM   2148  N   GLU B 270      -0.359  11.128   2.657  1.00 80.12           N  
ATOM   2149  CA  GLU B 270      -1.798  10.903   2.765  1.00 80.12           C  
ATOM   2150  C   GLU B 270      -2.114   9.417   2.908  1.00 80.12           C  
ATOM   2151  CB  GLU B 270      -2.525  11.481   1.549  1.00 80.12           C  
ATOM   2152  O   GLU B 270      -3.002   9.037   3.675  1.00 80.12           O  
ATOM   2153  CG  GLU B 270      -2.372  12.988   1.399  1.00 80.12           C  
ATOM   2154  CD  GLU B 270      -2.927  13.520   0.088  1.00 80.12           C  
ATOM   2155  OE1 GLU B 270      -3.557  14.602   0.090  1.00 80.12           O  
ATOM   2156  OE2 GLU B 270      -2.731  12.850  -0.950  1.00 80.12           O  
ATOM   2157  N   MET B 271      -1.368   8.565   2.192  1.00 89.33           N  
ATOM   2158  CA  MET B 271      -1.546   7.120   2.295  1.00 89.33           C  
ATOM   2159  C   MET B 271      -1.263   6.636   3.713  1.00 89.33           C  
ATOM   2160  CB  MET B 271      -0.635   6.393   1.303  1.00 89.33           C  
ATOM   2161  O   MET B 271      -1.970   5.770   4.231  1.00 89.33           O  
ATOM   2162  CG  MET B 271      -0.987   6.650  -0.153  1.00 89.33           C  
ATOM   2163  SD  MET B 271       0.218   5.891  -1.311  1.00 89.33           S  
ATOM   2164  CE  MET B 271      -0.114   6.868  -2.804  1.00 89.33           C  
ATOM   2165  N   LEU B 272      -0.223   7.276   4.337  1.00 89.18           N  
ATOM   2166  CA  LEU B 272       0.093   6.938   5.720  1.00 89.18           C  
ATOM   2167  C   LEU B 272      -1.080   7.259   6.640  1.00 89.18           C  
ATOM   2168  CB  LEU B 272       1.342   7.693   6.185  1.00 89.18           C  
ATOM   2169  O   LEU B 272      -1.418   6.467   7.522  1.00 89.18           O  
ATOM   2170  CG  LEU B 272       2.676   7.216   5.608  1.00 89.18           C  
ATOM   2171  CD1 LEU B 272       3.784   8.208   5.944  1.00 89.18           C  
ATOM   2172  CD2 LEU B 272       3.019   5.826   6.131  1.00 89.18           C  
ATOM   2173  N   SER B 273      -1.740   8.388   6.370  1.00 82.07           N  
ATOM   2174  CA  SER B 273      -2.908   8.766   7.159  1.00 82.07           C  
ATOM   2175  C   SER B 273      -4.055   7.782   6.957  1.00 82.07           C  
ATOM   2176  CB  SER B 273      -3.367  10.179   6.794  1.00 82.07           C  
ATOM   2177  O   SER B 273      -4.746   7.421   7.911  1.00 82.07           O  
ATOM   2178  OG  SER B 273      -2.419  11.142   7.222  1.00 82.07           O  
ATOM   2179  N   CYS B 274      -4.206   7.327   5.773  1.00 90.54           N  
ATOM   2180  CA  CYS B 274      -5.250   6.354   5.469  1.00 90.54           C  
ATOM   2181  C   CYS B 274      -4.980   5.028   6.169  1.00 90.54           C  
ATOM   2182  CB  CYS B 274      -5.354   6.133   3.960  1.00 90.54           C  
ATOM   2183  O   CYS B 274      -5.892   4.423   6.735  1.00 90.54           O  
ATOM   2184  SG  CYS B 274      -5.999   7.558   3.058  1.00 90.54           S  
ATOM   2185  N   LEU B 275      -3.730   4.588   6.173  1.00 96.66           N  
ATOM   2186  CA  LEU B 275      -3.367   3.345   6.845  1.00 96.66           C  
ATOM   2187  C   LEU B 275      -3.645   3.435   8.342  1.00 96.66           C  
ATOM   2188  CB  LEU B 275      -1.891   3.018   6.607  1.00 96.66           C  
ATOM   2189  O   LEU B 275      -4.192   2.501   8.933  1.00 96.66           O  
ATOM   2190  CG  LEU B 275      -1.522   2.530   5.205  1.00 96.66           C  
ATOM   2191  CD1 LEU B 275      -0.006   2.449   5.054  1.00 96.66           C  
ATOM   2192  CD2 LEU B 275      -2.165   1.177   4.922  1.00 96.66           C  
ATOM   2193  N   GLU B 276      -3.274   4.576   8.876  1.00 89.32           N  
ATOM   2194  CA  GLU B 276      -3.555   4.790  10.293  1.00 89.32           C  
ATOM   2195  C   GLU B 276      -5.052   4.710  10.577  1.00 89.32           C  
ATOM   2196  CB  GLU B 276      -3.004   6.142  10.752  1.00 89.32           C  
ATOM   2197  O   GLU B 276      -5.474   4.048  11.528  1.00 89.32           O  
ATOM   2198  CG  GLU B 276      -3.097   6.367  12.254  1.00 89.32           C  
ATOM   2199  CD  GLU B 276      -2.489   7.686  12.703  1.00 89.32           C  
ATOM   2200  OE1 GLU B 276      -2.565   8.010  13.910  1.00 89.32           O  
ATOM   2201  OE2 GLU B 276      -1.934   8.402  11.840  1.00 89.32           O  
ATOM   2202  N   HIS B 277      -5.813   5.347   9.736  1.00 88.59           N  
ATOM   2203  CA  HIS B 277      -7.263   5.314   9.888  1.00 88.59           C  
ATOM   2204  C   HIS B 277      -7.789   3.883   9.846  1.00 88.59           C  
ATOM   2205  CB  HIS B 277      -7.935   6.152   8.798  1.00 88.59           C  
ATOM   2206  O   HIS B 277      -8.637   3.505  10.657  1.00 88.59           O  
ATOM   2207  CG  HIS B 277      -9.421   5.991   8.749  1.00 88.59           C  
ATOM   2208  CD2 HIS B 277     -10.207   5.238   7.944  1.00 88.59           C  
ATOM   2209  ND1 HIS B 277     -10.271   6.661   9.602  1.00 88.59           N  
ATOM   2210  CE1 HIS B 277     -11.519   6.324   9.324  1.00 88.59           C  
ATOM   2211  NE2 HIS B 277     -11.508   5.462   8.322  1.00 88.59           N  
ATOM   2212  N   MET B 278      -7.331   3.102   8.947  1.00 97.14           N  
ATOM   2213  CA  MET B 278      -7.799   1.727   8.795  1.00 97.14           C  
ATOM   2214  C   MET B 278      -7.585   0.935  10.080  1.00 97.14           C  
ATOM   2215  CB  MET B 278      -7.082   1.040   7.632  1.00 97.14           C  
ATOM   2216  O   MET B 278      -8.465   0.184  10.505  1.00 97.14           O  
ATOM   2217  CG  MET B 278      -7.417   1.630   6.271  1.00 97.14           C  
ATOM   2218  SD  MET B 278      -6.453   0.858   4.914  1.00 97.14           S  
ATOM   2219  CE  MET B 278      -6.626   2.132   3.634  1.00 97.14           C  
ATOM   2220  N   TYR B 279      -6.453   1.168  10.765  1.00 97.28           N  
ATOM   2221  CA  TYR B 279      -6.191   0.487  12.028  1.00 97.28           C  
ATOM   2222  C   TYR B 279      -7.174   0.936  13.103  1.00 97.28           C  
ATOM   2223  CB  TYR B 279      -4.755   0.748  12.492  1.00 97.28           C  
ATOM   2224  O   TYR B 279      -7.704   0.112  13.852  1.00 97.28           O  
ATOM   2225  CG  TYR B 279      -3.765  -0.283  12.009  1.00 97.28           C  
ATOM   2226  CD1 TYR B 279      -3.196  -1.199  12.892  1.00 97.28           C  
ATOM   2227  CD2 TYR B 279      -3.394  -0.343  10.670  1.00 97.28           C  
ATOM   2228  CE1 TYR B 279      -2.281  -2.150  12.452  1.00 97.28           C  
ATOM   2229  CE2 TYR B 279      -2.480  -1.290  10.219  1.00 97.28           C  
ATOM   2230  OH  TYR B 279      -1.025  -3.127  10.675  1.00 97.28           O  
ATOM   2231  CZ  TYR B 279      -1.930  -2.188  11.116  1.00 97.28           C  
ATOM   2232  N   HIS B 280      -7.495   2.190  13.134  1.00 90.97           N  
ATOM   2233  CA  HIS B 280      -8.445   2.708  14.111  1.00 90.97           C  
ATOM   2234  C   HIS B 280      -9.861   2.229  13.810  1.00 90.97           C  
ATOM   2235  CB  HIS B 280      -8.403   4.237  14.139  1.00 90.97           C  
ATOM   2236  O   HIS B 280     -10.558   1.738  14.701  1.00 90.97           O  
ATOM   2237  CG  HIS B 280      -7.242   4.791  14.902  1.00 90.97           C  
ATOM   2238  CD2 HIS B 280      -6.115   5.411  14.480  1.00 90.97           C  
ATOM   2239  ND1 HIS B 280      -7.160   4.735  16.277  1.00 90.97           N  
ATOM   2240  CE1 HIS B 280      -6.029   5.298  16.667  1.00 90.97           C  
ATOM   2241  NE2 HIS B 280      -5.377   5.716  15.596  1.00 90.97           N  
ATOM   2242  N   ASP B 281     -10.175   2.335  12.525  1.00 93.70           N  
ATOM   2243  CA  ASP B 281     -11.533   1.995  12.110  1.00 93.70           C  
ATOM   2244  C   ASP B 281     -11.836   0.522  12.377  1.00 93.70           C  
ATOM   2245  CB  ASP B 281     -11.737   2.314  10.628  1.00 93.70           C  
ATOM   2246  O   ASP B 281     -12.962   0.169  12.733  1.00 93.70           O  
ATOM   2247  CG  ASP B 281     -13.190   2.218  10.195  1.00 93.70           C  
ATOM   2248  OD1 ASP B 281     -14.060   2.845  10.836  1.00 93.70           O  
ATOM   2249  OD2 ASP B 281     -13.467   1.506   9.205  1.00 93.70           O  
ATOM   2250  N   LEU B 282     -10.863  -0.339  12.260  1.00 97.71           N  
ATOM   2251  CA  LEU B 282     -11.059  -1.769  12.471  1.00 97.71           C  
ATOM   2252  C   LEU B 282     -10.957  -2.118  13.952  1.00 97.71           C  
ATOM   2253  CB  LEU B 282     -10.030  -2.575  11.673  1.00 97.71           C  
ATOM   2254  O   LEU B 282     -11.099  -3.283  14.331  1.00 97.71           O  
ATOM   2255  CG  LEU B 282     -10.171  -2.535  10.151  1.00 97.71           C  
ATOM   2256  CD1 LEU B 282      -8.997  -3.250   9.491  1.00 97.71           C  
ATOM   2257  CD2 LEU B 282     -11.494  -3.158   9.719  1.00 97.71           C  
ATOM   2258  N   GLY B 283     -10.672  -1.173  14.856  1.00 94.92           N  
ATOM   2259  CA  GLY B 283     -10.600  -1.351  16.298  1.00 94.92           C  
ATOM   2260  C   GLY B 283      -9.307  -1.999  16.755  1.00 94.92           C  
ATOM   2261  O   GLY B 283      -9.224  -2.511  17.873  1.00 94.92           O  
ATOM   2262  N   LEU B 284      -8.290  -2.015  15.937  1.00 97.45           N  
ATOM   2263  CA  LEU B 284      -7.042  -2.707  16.241  1.00 97.45           C  
ATOM   2264  C   LEU B 284      -6.218  -1.922  17.256  1.00 97.45           C  
ATOM   2265  CB  LEU B 284      -6.227  -2.928  14.964  1.00 97.45           C  
ATOM   2266  O   LEU B 284      -5.570  -2.510  18.124  1.00 97.45           O  
ATOM   2267  CG  LEU B 284      -6.894  -3.761  13.869  1.00 97.45           C  
ATOM   2268  CD1 LEU B 284      -5.997  -3.834  12.638  1.00 97.45           C  
ATOM   2269  CD2 LEU B 284      -7.220  -5.159  14.384  1.00 97.45           C  
ATOM   2270  N   VAL B 285      -6.227  -0.565  17.152  1.00 93.03           N  
ATOM   2271  CA  VAL B 285      -5.480   0.283  18.075  1.00 93.03           C  
ATOM   2272  C   VAL B 285      -6.048   0.138  19.485  1.00 93.03           C  
ATOM   2273  CB  VAL B 285      -5.512   1.764  17.637  1.00 93.03           C  
ATOM   2274  O   VAL B 285      -5.303  -0.093  20.440  1.00 93.03           O  
ATOM   2275  CG1 VAL B 285      -4.808   2.647  18.665  1.00 93.03           C  
ATOM   2276  CG2 VAL B 285      -4.871   1.927  16.260  1.00 93.03           C  
ATOM   2277  N   ARG B 286      -7.358   0.094  19.563  1.00 93.36           N  
ATOM   2278  CA  ARG B 286      -8.031  -0.019  20.853  1.00 93.36           C  
ATOM   2279  C   ARG B 286      -7.894  -1.428  21.421  1.00 93.36           C  
ATOM   2280  CB  ARG B 286      -9.510   0.351  20.722  1.00 93.36           C  
ATOM   2281  O   ARG B 286      -7.436  -1.605  22.551  1.00 93.36           O  
ATOM   2282  CG  ARG B 286     -10.276   0.303  22.035  1.00 93.36           C  
ATOM   2283  CD  ARG B 286     -11.780   0.386  21.814  1.00 93.36           C  
ATOM   2284  NE  ARG B 286     -12.277  -0.755  21.050  1.00 93.36           N  
ATOM   2285  NH1 ARG B 286     -14.055   0.383  20.113  1.00 93.36           N  
ATOM   2286  NH2 ARG B 286     -13.710  -1.827  19.611  1.00 93.36           N  
ATOM   2287  CZ  ARG B 286     -13.346  -0.730  20.260  1.00 93.36           C  
ATOM   2288  N   ASP B 287      -8.160  -2.451  20.672  1.00 96.33           N  
ATOM   2289  CA  ASP B 287      -8.232  -3.835  21.131  1.00 96.33           C  
ATOM   2290  C   ASP B 287      -6.859  -4.341  21.568  1.00 96.33           C  
ATOM   2291  CB  ASP B 287      -8.799  -4.736  20.032  1.00 96.33           C  
ATOM   2292  O   ASP B 287      -6.758  -5.181  22.464  1.00 96.33           O  
ATOM   2293  CG  ASP B 287     -10.279  -4.506  19.781  1.00 96.33           C  
ATOM   2294  OD1 ASP B 287     -10.924  -3.776  20.565  1.00 96.33           O  
ATOM   2295  OD2 ASP B 287     -10.805  -5.061  18.792  1.00 96.33           O  
ATOM   2296  N   PHE B 288      -5.797  -3.733  20.984  1.00 96.76           N  
ATOM   2297  CA  PHE B 288      -4.468  -4.239  21.308  1.00 96.76           C  
ATOM   2298  C   PHE B 288      -3.642  -3.173  22.019  1.00 96.76           C  
ATOM   2299  CB  PHE B 288      -3.744  -4.705  20.040  1.00 96.76           C  
ATOM   2300  O   PHE B 288      -2.429  -3.325  22.179  1.00 96.76           O  
ATOM   2301  CG  PHE B 288      -4.365  -5.916  19.398  1.00 96.76           C  
ATOM   2302  CD1 PHE B 288      -4.015  -7.195  19.812  1.00 96.76           C  
ATOM   2303  CD2 PHE B 288      -5.298  -5.775  18.379  1.00 96.76           C  
ATOM   2304  CE1 PHE B 288      -4.588  -8.318  19.219  1.00 96.76           C  
ATOM   2305  CE2 PHE B 288      -5.874  -6.892  17.782  1.00 96.76           C  
ATOM   2306  CZ  PHE B 288      -5.517  -8.163  18.203  1.00 96.76           C  
ATOM   2307  N   SER B 289      -4.331  -2.110  22.446  1.00 92.22           N  
ATOM   2308  CA  SER B 289      -3.702  -1.015  23.178  1.00 92.22           C  
ATOM   2309  C   SER B 289      -2.421  -0.555  22.490  1.00 92.22           C  
ATOM   2310  CB  SER B 289      -3.395  -1.437  24.615  1.00 92.22           C  
ATOM   2311  O   SER B 289      -1.373  -0.442  23.130  1.00 92.22           O  
ATOM   2312  OG  SER B 289      -4.579  -1.830  25.288  1.00 92.22           O  
ATOM   2313  N   ILE B 290      -2.548  -0.358  21.166  1.00 91.06           N  
ATOM   2314  CA  ILE B 290      -1.408   0.128  20.396  1.00 91.06           C  
ATOM   2315  C   ILE B 290      -1.212   1.621  20.650  1.00 91.06           C  
ATOM   2316  CB  ILE B 290      -1.592  -0.139  18.885  1.00 91.06           C  
ATOM   2317  O   ILE B 290      -2.154   2.407  20.526  1.00 91.06           O  
ATOM   2318  CG1 ILE B 290      -1.726  -1.643  18.621  1.00 91.06           C  
ATOM   2319  CG2 ILE B 290      -0.428   0.456  18.087  1.00 91.06           C  
ATOM   2320  CD1 ILE B 290      -2.073  -1.990  17.180  1.00 91.06           C  
ATOM   2321  N   ASN B 291       0.049   1.999  21.086  1.00 84.43           N  
ATOM   2322  CA  ASN B 291       0.354   3.422  21.196  1.00 84.43           C  
ATOM   2323  C   ASN B 291       0.285   4.117  19.840  1.00 84.43           C  
ATOM   2324  CB  ASN B 291       1.732   3.627  21.829  1.00 84.43           C  
ATOM   2325  O   ASN B 291       0.979   3.724  18.900  1.00 84.43           O  
ATOM   2326  CG  ASN B 291       2.046   5.089  22.081  1.00 84.43           C  
ATOM   2327  ND2 ASN B 291       2.682   5.372  23.212  1.00 84.43           N  
ATOM   2328  OD1 ASN B 291       1.719   5.956  21.267  1.00 84.43           O  
ATOM   2329  N   PRO B 292      -0.578   5.097  19.695  1.00 79.06           N  
ATOM   2330  CA  PRO B 292      -0.760   5.767  18.406  1.00 79.06           C  
ATOM   2331  C   PRO B 292       0.539   6.353  17.857  1.00 79.06           C  
ATOM   2332  CB  PRO B 292      -1.767   6.875  18.723  1.00 79.06           C  
ATOM   2333  O   PRO B 292       0.736   6.396  16.640  1.00 79.06           O  
ATOM   2334  CG  PRO B 292      -2.491   6.396  19.940  1.00 79.06           C  
ATOM   2335  CD  PRO B 292      -1.556   5.539  20.744  1.00 79.06           C  
ATOM   2336  N   VAL B 293       1.421   6.824  18.711  1.00 80.27           N  
ATOM   2337  CA  VAL B 293       2.707   7.359  18.276  1.00 80.27           C  
ATOM   2338  C   VAL B 293       3.574   6.232  17.719  1.00 80.27           C  
ATOM   2339  CB  VAL B 293       3.443   8.077  19.430  1.00 80.27           C  
ATOM   2340  O   VAL B 293       4.236   6.400  16.691  1.00 80.27           O  
ATOM   2341  CG1 VAL B 293       4.837   8.519  18.990  1.00 80.27           C  
ATOM   2342  CG2 VAL B 293       2.629   9.273  19.919  1.00 80.27           C  
ATOM   2343  N   THR B 294       3.507   5.075  18.385  1.00 85.66           N  
ATOM   2344  CA  THR B 294       4.260   3.917  17.916  1.00 85.66           C  
ATOM   2345  C   THR B 294       3.736   3.444  16.563  1.00 85.66           C  
ATOM   2346  CB  THR B 294       4.192   2.759  18.929  1.00 85.66           C  
ATOM   2347  O   THR B 294       4.517   3.084  15.680  1.00 85.66           O  
ATOM   2348  CG2 THR B 294       5.037   1.576  18.469  1.00 85.66           C  
ATOM   2349  OG1 THR B 294       4.678   3.214  20.198  1.00 85.66           O  
ATOM   2350  N   LEU B 295       2.408   3.466  16.395  1.00 92.37           N  
ATOM   2351  CA  LEU B 295       1.806   3.098  15.119  1.00 92.37           C  
ATOM   2352  C   LEU B 295       2.307   4.005  14.000  1.00 92.37           C  
ATOM   2353  CB  LEU B 295       0.279   3.171  15.206  1.00 92.37           C  
ATOM   2354  O   LEU B 295       2.718   3.523  12.942  1.00 92.37           O  
ATOM   2355  CG  LEU B 295      -0.488   2.890  13.913  1.00 92.37           C  
ATOM   2356  CD1 LEU B 295      -0.191   1.479  13.416  1.00 92.37           C  
ATOM   2357  CD2 LEU B 295      -1.985   3.084  14.126  1.00 92.37           C  
ATOM   2358  N   ARG B 296       2.335   5.256  14.241  1.00 85.91           N  
ATOM   2359  CA  ARG B 296       2.800   6.223  13.252  1.00 85.91           C  
ATOM   2360  C   ARG B 296       4.271   5.999  12.917  1.00 85.91           C  
ATOM   2361  CB  ARG B 296       2.590   7.653  13.756  1.00 85.91           C  
ATOM   2362  O   ARG B 296       4.657   6.025  11.747  1.00 85.91           O  
ATOM   2363  CG  ARG B 296       1.230   8.236  13.406  1.00 85.91           C  
ATOM   2364  CD  ARG B 296       1.124   9.700  13.807  1.00 85.91           C  
ATOM   2365  NE  ARG B 296       0.519   9.854  15.127  1.00 85.91           N  
ATOM   2366  NH1 ARG B 296       0.087  12.112  14.893  1.00 85.91           N  
ATOM   2367  NH2 ARG B 296      -0.489  11.024  16.827  1.00 85.91           N  
ATOM   2368  CZ  ARG B 296       0.040  10.996  15.613  1.00 85.91           C  
ATOM   2369  N   ARG B 297       5.059   5.760  13.933  1.00 86.20           N  
ATOM   2370  CA  ARG B 297       6.481   5.513  13.719  1.00 86.20           C  
ATOM   2371  C   ARG B 297       6.700   4.240  12.908  1.00 86.20           C  
ATOM   2372  CB  ARG B 297       7.217   5.414  15.058  1.00 86.20           C  
ATOM   2373  O   ARG B 297       7.545   4.207  12.011  1.00 86.20           O  
ATOM   2374  CG  ARG B 297       7.425   6.754  15.746  1.00 86.20           C  
ATOM   2375  CD  ARG B 297       8.206   6.605  17.044  1.00 86.20           C  
ATOM   2376  NE  ARG B 297       8.390   7.890  17.713  1.00 86.20           N  
ATOM   2377  NH1 ARG B 297       8.956   6.979  19.759  1.00 86.20           N  
ATOM   2378  NH2 ARG B 297       8.881   9.255  19.494  1.00 86.20           N  
ATOM   2379  CZ  ARG B 297       8.742   8.038  18.987  1.00 86.20           C  
ATOM   2380  N   TRP B 298       5.900   3.246  13.299  1.00 94.62           N  
ATOM   2381  CA  TRP B 298       6.008   1.989  12.567  1.00 94.62           C  
ATOM   2382  C   TRP B 298       5.648   2.181  11.098  1.00 94.62           C  
ATOM   2383  CB  TRP B 298       5.104   0.923  13.191  1.00 94.62           C  
ATOM   2384  O   TRP B 298       6.394   1.763  10.209  1.00 94.62           O  
ATOM   2385  CG  TRP B 298       5.007  -0.340  12.389  1.00 94.62           C  
ATOM   2386  CD1 TRP B 298       5.970  -1.299  12.242  1.00 94.62           C  
ATOM   2387  CD2 TRP B 298       3.884  -0.778  11.618  1.00 94.62           C  
ATOM   2388  CE2 TRP B 298       4.236  -2.013  11.030  1.00 94.62           C  
ATOM   2389  CE3 TRP B 298       2.612  -0.245  11.367  1.00 94.62           C  
ATOM   2390  NE1 TRP B 298       5.513  -2.308  11.426  1.00 94.62           N  
ATOM   2391  CH2 TRP B 298       2.123  -2.181   9.977  1.00 94.62           C  
ATOM   2392  CZ2 TRP B 298       3.361  -2.724  10.206  1.00 94.62           C  
ATOM   2393  CZ3 TRP B 298       1.742  -0.955  10.547  1.00 94.62           C  
ATOM   2394  N   LEU B 299       4.514   2.837  10.795  1.00 94.29           N  
ATOM   2395  CA  LEU B 299       4.072   3.063   9.423  1.00 94.29           C  
ATOM   2396  C   LEU B 299       5.099   3.884   8.650  1.00 94.29           C  
ATOM   2397  CB  LEU B 299       2.716   3.774   9.407  1.00 94.29           C  
ATOM   2398  O   LEU B 299       5.388   3.589   7.488  1.00 94.29           O  
ATOM   2399  CG  LEU B 299       1.507   2.936   9.824  1.00 94.29           C  
ATOM   2400  CD1 LEU B 299       0.274   3.822   9.971  1.00 94.29           C  
ATOM   2401  CD2 LEU B 299       1.254   1.821   8.815  1.00 94.29           C  
ATOM   2402  N   PHE B 300       5.612   4.857   9.326  1.00 86.75           N  
ATOM   2403  CA  PHE B 300       6.625   5.692   8.690  1.00 86.75           C  
ATOM   2404  C   PHE B 300       7.870   4.876   8.362  1.00 86.75           C  
ATOM   2405  CB  PHE B 300       6.994   6.873   9.592  1.00 86.75           C  
ATOM   2406  O   PHE B 300       8.432   5.003   7.273  1.00 86.75           O  
ATOM   2407  CG  PHE B 300       7.866   7.900   8.922  1.00 86.75           C  
ATOM   2408  CD1 PHE B 300       9.232   7.941   9.170  1.00 86.75           C  
ATOM   2409  CD2 PHE B 300       7.319   8.825   8.042  1.00 86.75           C  
ATOM   2410  CE1 PHE B 300      10.042   8.890   8.551  1.00 86.75           C  
ATOM   2411  CE2 PHE B 300       8.122   9.776   7.419  1.00 86.75           C  
ATOM   2412  CZ  PHE B 300       9.483   9.808   7.675  1.00 86.75           C  
ATOM   2413  N   CYS B 301       8.295   4.063   9.303  1.00 90.38           N  
ATOM   2414  CA  CYS B 301       9.464   3.217   9.091  1.00 90.38           C  
ATOM   2415  C   CYS B 301       9.221   2.224   7.960  1.00 90.38           C  
ATOM   2416  CB  CYS B 301       9.822   2.465  10.373  1.00 90.38           C  
ATOM   2417  O   CYS B 301      10.108   1.982   7.140  1.00 90.38           O  
ATOM   2418  SG  CYS B 301      11.445   1.675  10.325  1.00 90.38           S  
ATOM   2419  N   VAL B 302       8.031   1.635   7.934  1.00 93.79           N  
ATOM   2420  CA  VAL B 302       7.657   0.746   6.839  1.00 93.79           C  
ATOM   2421  C   VAL B 302       7.772   1.488   5.509  1.00 93.79           C  
ATOM   2422  CB  VAL B 302       6.225   0.195   7.020  1.00 93.79           C  
ATOM   2423  O   VAL B 302       8.383   0.986   4.563  1.00 93.79           O  
ATOM   2424  CG1 VAL B 302       5.717  -0.425   5.719  1.00 93.79           C  
ATOM   2425  CG2 VAL B 302       6.186  -0.828   8.154  1.00 93.79           C  
ATOM   2426  N   HIS B 303       7.215   2.692   5.440  1.00 90.46           N  
ATOM   2427  CA  HIS B 303       7.287   3.518   4.240  1.00 90.46           C  
ATOM   2428  C   HIS B 303       8.730   3.707   3.787  1.00 90.46           C  
ATOM   2429  CB  HIS B 303       6.632   4.878   4.486  1.00 90.46           C  
ATOM   2430  O   HIS B 303       9.042   3.534   2.606  1.00 90.46           O  
ATOM   2431  CG  HIS B 303       6.855   5.861   3.381  1.00 90.46           C  
ATOM   2432  CD2 HIS B 303       6.134   6.123   2.265  1.00 90.46           C  
ATOM   2433  ND1 HIS B 303       7.938   6.713   3.350  1.00 90.46           N  
ATOM   2434  CE1 HIS B 303       7.872   7.459   2.260  1.00 90.46           C  
ATOM   2435  NE2 HIS B 303       6.787   7.121   1.584  1.00 90.46           N  
ATOM   2436  N   ASP B 304       9.625   3.921   4.708  1.00 88.93           N  
ATOM   2437  CA  ASP B 304      11.018   4.227   4.398  1.00 88.93           C  
ATOM   2438  C   ASP B 304      11.770   2.975   3.953  1.00 88.93           C  
ATOM   2439  CB  ASP B 304      11.712   4.855   5.609  1.00 88.93           C  
ATOM   2440  O   ASP B 304      12.853   3.068   3.371  1.00 88.93           O  
ATOM   2441  CG  ASP B 304      11.387   6.328   5.780  1.00 88.93           C  
ATOM   2442  OD1 ASP B 304      10.706   6.909   4.907  1.00 88.93           O  
ATOM   2443  OD2 ASP B 304      11.817   6.915   6.797  1.00 88.93           O  
ATOM   2444  N   ASN B 305      11.192   1.797   4.205  1.00 92.02           N  
ATOM   2445  CA  ASN B 305      11.891   0.560   3.877  1.00 92.02           C  
ATOM   2446  C   ASN B 305      11.350  -0.066   2.594  1.00 92.02           C  
ATOM   2447  CB  ASN B 305      11.794  -0.436   5.035  1.00 92.02           C  
ATOM   2448  O   ASN B 305      11.765  -1.161   2.209  1.00 92.02           O  
ATOM   2449  CG  ASN B 305      12.833  -0.183   6.110  1.00 92.02           C  
ATOM   2450  ND2 ASN B 305      12.432   0.507   7.171  1.00 92.02           N  
ATOM   2451  OD1 ASN B 305      13.986  -0.605   5.987  1.00 92.02           O  
ATOM   2452  N   TYR B 306      10.415   0.539   2.001  1.00 91.63           N  
ATOM   2453  CA  TYR B 306      10.053   0.200   0.629  1.00 91.63           C  
ATOM   2454  C   TYR B 306      10.925   0.956  -0.367  1.00 91.63           C  
ATOM   2455  CB  TYR B 306       8.576   0.511   0.371  1.00 91.63           C  
ATOM   2456  O   TYR B 306      11.183   2.149  -0.196  1.00 91.63           O  
ATOM   2457  CG  TYR B 306       7.642  -0.604   0.774  1.00 91.63           C  
ATOM   2458  CD1 TYR B 306       7.328  -1.632  -0.112  1.00 91.63           C  
ATOM   2459  CD2 TYR B 306       7.069  -0.631   2.042  1.00 91.63           C  
ATOM   2460  CE1 TYR B 306       6.466  -2.660   0.255  1.00 91.63           C  
ATOM   2461  CE2 TYR B 306       6.206  -1.654   2.419  1.00 91.63           C  
ATOM   2462  OH  TYR B 306       5.058  -3.678   1.890  1.00 91.63           O  
ATOM   2463  CZ  TYR B 306       5.912  -2.663   1.521  1.00 91.63           C  
ATOM   2464  N   ARG B 307      11.393   0.249  -1.400  1.00 90.31           N  
ATOM   2465  CA  ARG B 307      12.236   0.859  -2.424  1.00 90.31           C  
ATOM   2466  C   ARG B 307      11.391   1.555  -3.486  1.00 90.31           C  
ATOM   2467  CB  ARG B 307      13.137  -0.192  -3.076  1.00 90.31           C  
ATOM   2468  O   ARG B 307      10.172   1.376  -3.532  1.00 90.31           O  
ATOM   2469  CG  ARG B 307      14.099  -0.863  -2.109  1.00 90.31           C  
ATOM   2470  CD  ARG B 307      15.110  -1.739  -2.837  1.00 90.31           C  
ATOM   2471  NE  ARG B 307      16.009  -2.412  -1.905  1.00 90.31           N  
ATOM   2472  NH1 ARG B 307      17.221  -3.504  -3.540  1.00 90.31           N  
ATOM   2473  NH2 ARG B 307      17.751  -3.794  -1.329  1.00 90.31           N  
ATOM   2474  CZ  ARG B 307      16.992  -3.235  -2.260  1.00 90.31           C  
ATOM   2475  N   ASN B 308      11.990   2.361  -4.217  1.00 85.53           N  
ATOM   2476  CA  ASN B 308      11.306   3.069  -5.294  1.00 85.53           C  
ATOM   2477  C   ASN B 308      11.341   2.275  -6.597  1.00 85.53           C  
ATOM   2478  CB  ASN B 308      11.921   4.455  -5.501  1.00 85.53           C  
ATOM   2479  O   ASN B 308      11.955   2.704  -7.575  1.00 85.53           O  
ATOM   2480  CG  ASN B 308      10.946   5.440  -6.116  1.00 85.53           C  
ATOM   2481  ND2 ASN B 308      11.467   6.545  -6.635  1.00 85.53           N  
ATOM   2482  OD1 ASN B 308       9.734   5.210  -6.123  1.00 85.53           O  
ATOM   2483  N   ASN B 309      10.707   1.155  -6.640  1.00 90.66           N  
ATOM   2484  CA  ASN B 309      10.548   0.330  -7.833  1.00 90.66           C  
ATOM   2485  C   ASN B 309       9.315   0.735  -8.635  1.00 90.66           C  
ATOM   2486  CB  ASN B 309      10.472  -1.151  -7.454  1.00 90.66           C  
ATOM   2487  O   ASN B 309       8.377   1.319  -8.088  1.00 90.66           O  
ATOM   2488  CG  ASN B 309      11.716  -1.634  -6.735  1.00 90.66           C  
ATOM   2489  ND2 ASN B 309      11.526  -2.468  -5.719  1.00 90.66           N  
ATOM   2490  OD1 ASN B 309      12.837  -1.261  -7.088  1.00 90.66           O  
ATOM   2491  N   PRO B 310       9.336   0.429  -9.883  1.00 89.66           N  
ATOM   2492  CA  PRO B 310       8.159   0.785 -10.678  1.00 89.66           C  
ATOM   2493  C   PRO B 310       6.871   0.171 -10.133  1.00 89.66           C  
ATOM   2494  CB  PRO B 310       8.487   0.225 -12.065  1.00 89.66           C  
ATOM   2495  O   PRO B 310       5.848   0.853 -10.042  1.00 89.66           O  
ATOM   2496  CG  PRO B 310       9.979   0.248 -12.143  1.00 89.66           C  
ATOM   2497  CD  PRO B 310      10.533  -0.085 -10.787  1.00 89.66           C  
ATOM   2498  N   PHE B 311       6.880  -1.102  -9.763  1.00 93.95           N  
ATOM   2499  CA  PHE B 311       5.661  -1.769  -9.320  1.00 93.95           C  
ATOM   2500  C   PHE B 311       5.710  -2.048  -7.823  1.00 93.95           C  
ATOM   2501  CB  PHE B 311       5.451  -3.076 -10.091  1.00 93.95           C  
ATOM   2502  O   PHE B 311       4.941  -1.469  -7.053  1.00 93.95           O  
ATOM   2503  CG  PHE B 311       4.151  -3.765  -9.775  1.00 93.95           C  
ATOM   2504  CD1 PHE B 311       4.114  -4.845  -8.902  1.00 93.95           C  
ATOM   2505  CD2 PHE B 311       2.964  -3.331 -10.353  1.00 93.95           C  
ATOM   2506  CE1 PHE B 311       2.912  -5.484  -8.608  1.00 93.95           C  
ATOM   2507  CE2 PHE B 311       1.759  -3.965 -10.064  1.00 93.95           C  
ATOM   2508  CZ  PHE B 311       1.735  -5.042  -9.192  1.00 93.95           C  
ATOM   2509  N   HIS B 312       6.715  -2.828  -7.356  1.00 96.31           N  
ATOM   2510  CA  HIS B 312       6.813  -3.235  -5.959  1.00 96.31           C  
ATOM   2511  C   HIS B 312       7.355  -2.103  -5.092  1.00 96.31           C  
ATOM   2512  CB  HIS B 312       7.702  -4.473  -5.822  1.00 96.31           C  
ATOM   2513  O   HIS B 312       8.469  -2.192  -4.572  1.00 96.31           O  
ATOM   2514  CG  HIS B 312       7.111  -5.706  -6.427  1.00 96.31           C  
ATOM   2515  CD2 HIS B 312       6.198  -6.582  -5.946  1.00 96.31           C  
ATOM   2516  ND1 HIS B 312       7.458  -6.159  -7.681  1.00 96.31           N  
ATOM   2517  CE1 HIS B 312       6.780  -7.264  -7.946  1.00 96.31           C  
ATOM   2518  NE2 HIS B 312       6.008  -7.542  -6.909  1.00 96.31           N  
ATOM   2519  N   ASN B 313       6.567  -1.050  -4.829  1.00 95.67           N  
ATOM   2520  CA  ASN B 313       6.852   0.142  -4.037  1.00 95.67           C  
ATOM   2521  C   ASN B 313       5.797   0.361  -2.956  1.00 95.67           C  
ATOM   2522  CB  ASN B 313       6.952   1.374  -4.938  1.00 95.67           C  
ATOM   2523  O   ASN B 313       4.954  -0.506  -2.721  1.00 95.67           O  
ATOM   2524  CG  ASN B 313       5.695   1.606  -5.753  1.00 95.67           C  
ATOM   2525  ND2 ASN B 313       5.867   1.960  -7.021  1.00 95.67           N  
ATOM   2526  OD1 ASN B 313       4.578   1.469  -5.247  1.00 95.67           O  
ATOM   2527  N   PHE B 314       5.942   1.443  -2.235  1.00 93.73           N  
ATOM   2528  CA  PHE B 314       5.046   1.714  -1.117  1.00 93.73           C  
ATOM   2529  C   PHE B 314       3.608   1.865  -1.600  1.00 93.73           C  
ATOM   2530  CB  PHE B 314       5.483   2.978  -0.370  1.00 93.73           C  
ATOM   2531  O   PHE B 314       2.671   1.448  -0.916  1.00 93.73           O  
ATOM   2532  CG  PHE B 314       4.606   3.325   0.802  1.00 93.73           C  
ATOM   2533  CD1 PHE B 314       3.776   4.439   0.761  1.00 93.73           C  
ATOM   2534  CD2 PHE B 314       4.611   2.537   1.946  1.00 93.73           C  
ATOM   2535  CE1 PHE B 314       2.962   4.762   1.845  1.00 93.73           C  
ATOM   2536  CE2 PHE B 314       3.801   2.854   3.033  1.00 93.73           C  
ATOM   2537  CZ  PHE B 314       2.978   3.968   2.980  1.00 93.73           C  
ATOM   2538  N   ARG B 315       3.354   2.474  -2.730  1.00 94.92           N  
ATOM   2539  CA  ARG B 315       2.008   2.635  -3.271  1.00 94.92           C  
ATOM   2540  C   ARG B 315       1.341   1.281  -3.490  1.00 94.92           C  
ATOM   2541  CB  ARG B 315       2.046   3.419  -4.585  1.00 94.92           C  
ATOM   2542  O   ARG B 315       0.165   1.103  -3.167  1.00 94.92           O  
ATOM   2543  CG  ARG B 315       0.680   3.883  -5.065  1.00 94.92           C  
ATOM   2544  CD  ARG B 315       0.782   4.717  -6.334  1.00 94.92           C  
ATOM   2545  NE  ARG B 315       1.476   5.979  -6.096  1.00 94.92           N  
ATOM   2546  NH1 ARG B 315      -0.417   7.136  -5.453  1.00 94.92           N  
ATOM   2547  NH2 ARG B 315       1.618   8.192  -5.497  1.00 94.92           N  
ATOM   2548  CZ  ARG B 315       0.891   7.100  -5.682  1.00 94.92           C  
ATOM   2549  N   HIS B 316       2.088   0.340  -4.072  1.00 97.00           N  
ATOM   2550  CA  HIS B 316       1.566  -1.011  -4.236  1.00 97.00           C  
ATOM   2551  C   HIS B 316       1.196  -1.627  -2.890  1.00 97.00           C  
ATOM   2552  CB  HIS B 316       2.585  -1.896  -4.956  1.00 97.00           C  
ATOM   2553  O   HIS B 316       0.112  -2.194  -2.739  1.00 97.00           O  
ATOM   2554  CG  HIS B 316       2.214  -3.345  -4.976  1.00 97.00           C  
ATOM   2555  CD2 HIS B 316       2.796  -4.420  -4.396  1.00 97.00           C  
ATOM   2556  ND1 HIS B 316       1.118  -3.822  -5.663  1.00 97.00           N  
ATOM   2557  CE1 HIS B 316       1.042  -5.133  -5.502  1.00 97.00           C  
ATOM   2558  NE2 HIS B 316       2.049  -5.521  -4.738  1.00 97.00           N  
ATOM   2559  N   CYS B 317       2.093  -1.464  -1.961  1.00 96.70           N  
ATOM   2560  CA  CYS B 317       1.826  -1.935  -0.606  1.00 96.70           C  
ATOM   2561  C   CYS B 317       0.511  -1.371  -0.082  1.00 96.70           C  
ATOM   2562  CB  CYS B 317       2.968  -1.546   0.332  1.00 96.70           C  
ATOM   2563  O   CYS B 317      -0.311  -2.109   0.465  1.00 96.70           O  
ATOM   2564  SG  CYS B 317       2.546  -1.671   2.083  1.00 96.70           S  
ATOM   2565  N   PHE B 318       0.367  -0.047  -0.221  1.00 97.97           N  
ATOM   2566  CA  PHE B 318      -0.851   0.603   0.248  1.00 97.97           C  
ATOM   2567  C   PHE B 318      -2.081  -0.022  -0.398  1.00 97.97           C  
ATOM   2568  CB  PHE B 318      -0.808   2.105  -0.047  1.00 97.97           C  
ATOM   2569  O   PHE B 318      -3.070  -0.304   0.281  1.00 97.97           O  
ATOM   2570  CG  PHE B 318      -2.086   2.826   0.286  1.00 97.97           C  
ATOM   2571  CD1 PHE B 318      -3.080   2.988  -0.671  1.00 97.97           C  
ATOM   2572  CD2 PHE B 318      -2.294   3.343   1.559  1.00 97.97           C  
ATOM   2573  CE1 PHE B 318      -4.264   3.654  -0.365  1.00 97.97           C  
ATOM   2574  CE2 PHE B 318      -3.474   4.010   1.872  1.00 97.97           C  
ATOM   2575  CZ  PHE B 318      -4.458   4.166   0.908  1.00 97.97           C  
ATOM   2576  N   CYS B 319      -2.032  -0.301  -1.667  1.00 98.00           N  
ATOM   2577  CA  CYS B 319      -3.157  -0.870  -2.401  1.00 98.00           C  
ATOM   2578  C   CYS B 319      -3.528  -2.242  -1.852  1.00 98.00           C  
ATOM   2579  CB  CYS B 319      -2.827  -0.979  -3.889  1.00 98.00           C  
ATOM   2580  O   CYS B 319      -4.710  -2.560  -1.709  1.00 98.00           O  
ATOM   2581  SG  CYS B 319      -2.856   0.604  -4.759  1.00 98.00           S  
ATOM   2582  N   VAL B 320      -2.504  -3.006  -1.563  1.00 98.66           N  
ATOM   2583  CA  VAL B 320      -2.750  -4.347  -1.044  1.00 98.66           C  
ATOM   2584  C   VAL B 320      -3.414  -4.257   0.328  1.00 98.66           C  
ATOM   2585  CB  VAL B 320      -1.445  -5.168  -0.951  1.00 98.66           C  
ATOM   2586  O   VAL B 320      -4.413  -4.932   0.587  1.00 98.66           O  
ATOM   2587  CG1 VAL B 320      -1.698  -6.511  -0.268  1.00 98.66           C  
ATOM   2588  CG2 VAL B 320      -0.847  -5.377  -2.341  1.00 98.66           C  
ATOM   2589  N   ALA B 321      -2.903  -3.387   1.192  1.00 98.78           N  
ATOM   2590  CA  ALA B 321      -3.487  -3.191   2.516  1.00 98.78           C  
ATOM   2591  C   ALA B 321      -4.904  -2.632   2.414  1.00 98.78           C  
ATOM   2592  CB  ALA B 321      -2.611  -2.262   3.352  1.00 98.78           C  
ATOM   2593  O   ALA B 321      -5.806  -3.077   3.127  1.00 98.78           O  
ATOM   2594  N   GLN B 322      -5.048  -1.666   1.492  1.00 98.61           N  
ATOM   2595  CA  GLN B 322      -6.367  -1.078   1.286  1.00 98.61           C  
ATOM   2596  C   GLN B 322      -7.359  -2.116   0.771  1.00 98.61           C  
ATOM   2597  CB  GLN B 322      -6.285   0.098   0.312  1.00 98.61           C  
ATOM   2598  O   GLN B 322      -8.520  -2.132   1.185  1.00 98.61           O  
ATOM   2599  CG  GLN B 322      -7.603   0.839   0.128  1.00 98.61           C  
ATOM   2600  CD  GLN B 322      -8.477   0.222  -0.947  1.00 98.61           C  
ATOM   2601  NE2 GLN B 322      -9.790   0.279  -0.749  1.00 98.61           N  
ATOM   2602  OE1 GLN B 322      -7.977  -0.301  -1.948  1.00 98.61           O  
ATOM   2603  N   MET B 323      -6.961  -2.970  -0.116  1.00 98.60           N  
ATOM   2604  CA  MET B 323      -7.828  -4.035  -0.614  1.00 98.60           C  
ATOM   2605  C   MET B 323      -8.209  -4.995   0.508  1.00 98.60           C  
ATOM   2606  CB  MET B 323      -7.143  -4.801  -1.747  1.00 98.60           C  
ATOM   2607  O   MET B 323      -9.350  -5.454   0.577  1.00 98.60           O  
ATOM   2608  CG  MET B 323      -8.025  -5.856  -2.395  1.00 98.60           C  
ATOM   2609  SD  MET B 323      -9.483  -5.130  -3.240  1.00 98.60           S  
ATOM   2610  CE  MET B 323      -8.690  -4.454  -4.724  1.00 98.60           C  
ATOM   2611  N   MET B 324      -7.270  -5.315   1.367  1.00 98.83           N  
ATOM   2612  CA  MET B 324      -7.574  -6.153   2.523  1.00 98.83           C  
ATOM   2613  C   MET B 324      -8.612  -5.486   3.420  1.00 98.83           C  
ATOM   2614  CB  MET B 324      -6.305  -6.448   3.323  1.00 98.83           C  
ATOM   2615  O   MET B 324      -9.557  -6.136   3.872  1.00 98.83           O  
ATOM   2616  CG  MET B 324      -6.534  -7.347   4.528  1.00 98.83           C  
ATOM   2617  SD  MET B 324      -7.185  -8.997   4.060  1.00 98.83           S  
ATOM   2618  CE  MET B 324      -5.687  -9.747   3.364  1.00 98.83           C  
ATOM   2619  N   TYR B 325      -8.423  -4.189   3.668  1.00 98.66           N  
ATOM   2620  CA  TYR B 325      -9.384  -3.396   4.426  1.00 98.66           C  
ATOM   2621  C   TYR B 325     -10.764  -3.448   3.781  1.00 98.66           C  
ATOM   2622  CB  TYR B 325      -8.914  -1.942   4.537  1.00 98.66           C  
ATOM   2623  O   TYR B 325     -11.767  -3.670   4.464  1.00 98.66           O  
ATOM   2624  CG  TYR B 325      -9.920  -1.028   5.193  1.00 98.66           C  
ATOM   2625  CD1 TYR B 325     -10.590  -0.054   4.456  1.00 98.66           C  
ATOM   2626  CD2 TYR B 325     -10.201  -1.135   6.551  1.00 98.66           C  
ATOM   2627  CE1 TYR B 325     -11.516   0.792   5.057  1.00 98.66           C  
ATOM   2628  CE2 TYR B 325     -11.125  -0.294   7.162  1.00 98.66           C  
ATOM   2629  OH  TYR B 325     -12.693   1.500   7.008  1.00 98.66           O  
ATOM   2630  CZ  TYR B 325     -11.777   0.665   6.408  1.00 98.66           C  
ATOM   2631  N   SER B 326     -10.806  -3.327   2.455  1.00 97.84           N  
ATOM   2632  CA  SER B 326     -12.057  -3.426   1.709  1.00 97.84           C  
ATOM   2633  C   SER B 326     -12.698  -4.798   1.885  1.00 97.84           C  
ATOM   2634  CB  SER B 326     -11.818  -3.152   0.224  1.00 97.84           C  
ATOM   2635  O   SER B 326     -13.904  -4.900   2.123  1.00 97.84           O  
ATOM   2636  OG  SER B 326     -11.315  -1.841   0.029  1.00 97.84           O  
ATOM   2637  N   MET B 327     -11.902  -5.835   1.867  1.00 98.10           N  
ATOM   2638  CA  MET B 327     -12.412  -7.196   2.008  1.00 98.10           C  
ATOM   2639  C   MET B 327     -12.959  -7.428   3.413  1.00 98.10           C  
ATOM   2640  CB  MET B 327     -11.316  -8.217   1.698  1.00 98.10           C  
ATOM   2641  O   MET B 327     -13.971  -8.110   3.584  1.00 98.10           O  
ATOM   2642  CG  MET B 327     -11.009  -8.355   0.216  1.00 98.10           C  
ATOM   2643  SD  MET B 327      -9.957  -9.813  -0.151  1.00 98.10           S  
ATOM   2644  CE  MET B 327     -11.183 -11.141   0.013  1.00 98.10           C  
ATOM   2645  N   VAL B 328     -12.301  -6.866   4.381  1.00 98.44           N  
ATOM   2646  CA  VAL B 328     -12.784  -6.993   5.752  1.00 98.44           C  
ATOM   2647  C   VAL B 328     -14.201  -6.432   5.855  1.00 98.44           C  
ATOM   2648  CB  VAL B 328     -11.852  -6.273   6.751  1.00 98.44           C  
ATOM   2649  O   VAL B 328     -15.085  -7.065   6.437  1.00 98.44           O  
ATOM   2650  CG1 VAL B 328     -12.493  -6.207   8.136  1.00 98.44           C  
ATOM   2651  CG2 VAL B 328     -10.498  -6.977   6.819  1.00 98.44           C  
ATOM   2652  N   TRP B 329     -14.439  -5.373   5.241  1.00 96.87           N  
ATOM   2653  CA  TRP B 329     -15.749  -4.734   5.311  1.00 96.87           C  
ATOM   2654  C   TRP B 329     -16.748  -5.437   4.399  1.00 96.87           C  
ATOM   2655  CB  TRP B 329     -15.647  -3.253   4.933  1.00 96.87           C  
ATOM   2656  O   TRP B 329     -17.849  -5.790   4.828  1.00 96.87           O  
ATOM   2657  CG  TRP B 329     -15.337  -2.349   6.088  1.00 96.87           C  
ATOM   2658  CD1 TRP B 329     -14.127  -1.793   6.398  1.00 96.87           C  
ATOM   2659  CD2 TRP B 329     -16.254  -1.900   7.090  1.00 96.87           C  
ATOM   2660  CE2 TRP B 329     -15.530  -1.073   7.978  1.00 96.87           C  
ATOM   2661  CE3 TRP B 329     -17.618  -2.116   7.324  1.00 96.87           C  
ATOM   2662  NE1 TRP B 329     -14.236  -1.024   7.533  1.00 96.87           N  
ATOM   2663  CH2 TRP B 329     -17.463  -0.689   9.289  1.00 96.87           C  
ATOM   2664  CZ2 TRP B 329     -16.127  -0.461   9.083  1.00 96.87           C  
ATOM   2665  CZ3 TRP B 329     -18.210  -1.507   8.425  1.00 96.87           C  
ATOM   2666  N   LEU B 330     -16.336  -5.667   3.179  1.00 95.41           N  
ATOM   2667  CA  LEU B 330     -17.236  -6.231   2.178  1.00 95.41           C  
ATOM   2668  C   LEU B 330     -17.678  -7.636   2.575  1.00 95.41           C  
ATOM   2669  CB  LEU B 330     -16.558  -6.265   0.806  1.00 95.41           C  
ATOM   2670  O   LEU B 330     -18.837  -8.006   2.374  1.00 95.41           O  
ATOM   2671  CG  LEU B 330     -16.404  -4.921   0.093  1.00 95.41           C  
ATOM   2672  CD1 LEU B 330     -15.503  -5.070  -1.129  1.00 95.41           C  
ATOM   2673  CD2 LEU B 330     -17.768  -4.368  -0.306  1.00 95.41           C  
ATOM   2674  N   CYS B 331     -16.767  -8.407   3.172  1.00 97.29           N  
ATOM   2675  CA  CYS B 331     -17.057  -9.800   3.491  1.00 97.29           C  
ATOM   2676  C   CYS B 331     -17.339  -9.971   4.979  1.00 97.29           C  
ATOM   2677  CB  CYS B 331     -15.892 -10.698   3.078  1.00 97.29           C  
ATOM   2678  O   CYS B 331     -17.472 -11.095   5.465  1.00 97.29           O  
ATOM   2679  SG  CYS B 331     -15.515 -10.634   1.313  1.00 97.29           S  
ATOM   2680  N   SER B 332     -17.514  -8.884   5.698  1.00 97.16           N  
ATOM   2681  CA  SER B 332     -17.747  -8.901   7.138  1.00 97.16           C  
ATOM   2682  C   SER B 332     -16.819  -9.889   7.836  1.00 97.16           C  
ATOM   2683  CB  SER B 332     -19.203  -9.254   7.442  1.00 97.16           C  
ATOM   2684  O   SER B 332     -17.272 -10.728   8.618  1.00 97.16           O  
ATOM   2685  OG  SER B 332     -20.083  -8.315   6.847  1.00 97.16           O  
ATOM   2686  N   LEU B 333     -15.540  -9.778   7.568  1.00 98.19           N  
ATOM   2687  CA  LEU B 333     -14.554 -10.740   8.046  1.00 98.19           C  
ATOM   2688  C   LEU B 333     -14.427 -10.681   9.564  1.00 98.19           C  
ATOM   2689  CB  LEU B 333     -13.192 -10.478   7.398  1.00 98.19           C  
ATOM   2690  O   LEU B 333     -13.994 -11.649  10.194  1.00 98.19           O  
ATOM   2691  CG  LEU B 333     -13.107 -10.696   5.886  1.00 98.19           C  
ATOM   2692  CD1 LEU B 333     -11.672 -10.511   5.404  1.00 98.19           C  
ATOM   2693  CD2 LEU B 333     -13.626 -12.081   5.516  1.00 98.19           C  
ATOM   2694  N   GLN B 334     -14.772  -9.583  10.176  1.00 97.38           N  
ATOM   2695  CA  GLN B 334     -14.666  -9.459  11.626  1.00 97.38           C  
ATOM   2696  C   GLN B 334     -15.689 -10.344  12.331  1.00 97.38           C  
ATOM   2697  CB  GLN B 334     -14.847  -8.002  12.056  1.00 97.38           C  
ATOM   2698  O   GLN B 334     -15.566 -10.614  13.527  1.00 97.38           O  
ATOM   2699  CG  GLN B 334     -13.648  -7.116  11.746  1.00 97.38           C  
ATOM   2700  CD  GLN B 334     -13.848  -5.681  12.195  1.00 97.38           C  
ATOM   2701  NE2 GLN B 334     -12.963  -5.203  13.064  1.00 97.38           N  
ATOM   2702  OE1 GLN B 334     -14.788  -5.006  11.764  1.00 97.38           O  
ATOM   2703  N   GLU B 335     -16.625 -10.840  11.581  1.00 96.85           N  
ATOM   2704  CA  GLU B 335     -17.579 -11.804  12.121  1.00 96.85           C  
ATOM   2705  C   GLU B 335     -17.022 -13.224  12.063  1.00 96.85           C  
ATOM   2706  CB  GLU B 335     -18.907 -11.729  11.364  1.00 96.85           C  
ATOM   2707  O   GLU B 335     -17.468 -14.102  12.804  1.00 96.85           O  
ATOM   2708  CG  GLU B 335     -19.623 -10.394  11.508  1.00 96.85           C  
ATOM   2709  CD  GLU B 335     -20.903 -10.307  10.692  1.00 96.85           C  
ATOM   2710  OE1 GLU B 335     -21.503  -9.211  10.617  1.00 96.85           O  
ATOM   2711  OE2 GLU B 335     -21.310 -11.345  10.123  1.00 96.85           O  
ATOM   2712  N   LYS B 336     -16.078 -13.443  11.171  1.00 95.76           N  
ATOM   2713  CA  LYS B 336     -15.550 -14.783  10.932  1.00 95.76           C  
ATOM   2714  C   LYS B 336     -14.170 -14.951  11.563  1.00 95.76           C  
ATOM   2715  CB  LYS B 336     -15.479 -15.072   9.432  1.00 95.76           C  
ATOM   2716  O   LYS B 336     -13.793 -16.056  11.957  1.00 95.76           O  
ATOM   2717  CG  LYS B 336     -16.789 -14.842   8.694  1.00 95.76           C  
ATOM   2718  CD  LYS B 336     -17.829 -15.894   9.060  1.00 95.76           C  
ATOM   2719  CE  LYS B 336     -19.116 -15.709   8.267  1.00 95.76           C  
ATOM   2720  NZ  LYS B 336     -20.161 -16.696   8.669  1.00 95.76           N  
ATOM   2721  N   PHE B 337     -13.432 -13.855  11.661  1.00 97.89           N  
ATOM   2722  CA  PHE B 337     -12.071 -13.887  12.184  1.00 97.89           C  
ATOM   2723  C   PHE B 337     -11.985 -13.151  13.515  1.00 97.89           C  
ATOM   2724  CB  PHE B 337     -11.093 -13.270  11.179  1.00 97.89           C  
ATOM   2725  O   PHE B 337     -12.757 -12.224  13.769  1.00 97.89           O  
ATOM   2726  CG  PHE B 337     -10.878 -14.108   9.948  1.00 97.89           C  
ATOM   2727  CD1 PHE B 337     -10.185 -15.311  10.021  1.00 97.89           C  
ATOM   2728  CD2 PHE B 337     -11.369 -13.693   8.717  1.00 97.89           C  
ATOM   2729  CE1 PHE B 337      -9.985 -16.088   8.882  1.00 97.89           C  
ATOM   2730  CE2 PHE B 337     -11.173 -14.465   7.575  1.00 97.89           C  
ATOM   2731  CZ  PHE B 337     -10.480 -15.662   7.660  1.00 97.89           C  
ATOM   2732  N   SER B 338     -11.069 -13.668  14.429  1.00 97.62           N  
ATOM   2733  CA  SER B 338     -10.756 -12.927  15.646  1.00 97.62           C  
ATOM   2734  C   SER B 338     -10.034 -11.621  15.329  1.00 97.62           C  
ATOM   2735  CB  SER B 338      -9.899 -13.776  16.586  1.00 97.62           C  
ATOM   2736  O   SER B 338      -9.536 -11.436  14.216  1.00 97.62           O  
ATOM   2737  OG  SER B 338      -8.598 -13.956  16.056  1.00 97.62           O  
ATOM   2738  N   GLN B 339      -9.968 -10.742  16.302  1.00 97.90           N  
ATOM   2739  CA  GLN B 339      -9.259  -9.481  16.112  1.00 97.90           C  
ATOM   2740  C   GLN B 339      -7.769  -9.716  15.883  1.00 97.90           C  
ATOM   2741  CB  GLN B 339      -9.467  -8.562  17.316  1.00 97.90           C  
ATOM   2742  O   GLN B 339      -7.122  -8.964  15.151  1.00 97.90           O  
ATOM   2743  CG  GLN B 339     -10.676  -7.645  17.189  1.00 97.90           C  
ATOM   2744  CD  GLN B 339     -10.579  -6.706  16.001  1.00 97.90           C  
ATOM   2745  NE2 GLN B 339     -11.309  -5.598  16.059  1.00 97.90           N  
ATOM   2746  OE1 GLN B 339      -9.852  -6.975  15.039  1.00 97.90           O  
ATOM   2747  N   THR B 340      -7.273 -10.757  16.513  1.00 98.40           N  
ATOM   2748  CA  THR B 340      -5.879 -11.116  16.276  1.00 98.40           C  
ATOM   2749  C   THR B 340      -5.656 -11.482  14.811  1.00 98.40           C  
ATOM   2750  CB  THR B 340      -5.444 -12.290  17.173  1.00 98.40           C  
ATOM   2751  O   THR B 340      -4.667 -11.064  14.205  1.00 98.40           O  
ATOM   2752  CG2 THR B 340      -3.984 -12.658  16.927  1.00 98.40           C  
ATOM   2753  OG1 THR B 340      -5.607 -11.920  18.547  1.00 98.40           O  
ATOM   2754  N   ASP B 341      -6.586 -12.220  14.199  1.00 98.65           N  
ATOM   2755  CA  ASP B 341      -6.499 -12.593  12.790  1.00 98.65           C  
ATOM   2756  C   ASP B 341      -6.536 -11.358  11.892  1.00 98.65           C  
ATOM   2757  CB  ASP B 341      -7.633 -13.550  12.417  1.00 98.65           C  
ATOM   2758  O   ASP B 341      -5.763 -11.254  10.938  1.00 98.65           O  
ATOM   2759  CG  ASP B 341      -7.459 -14.936  13.011  1.00 98.65           C  
ATOM   2760  OD1 ASP B 341      -6.306 -15.365  13.232  1.00 98.65           O  
ATOM   2761  OD2 ASP B 341      -8.484 -15.607  13.258  1.00 98.65           O  
ATOM   2762  N   ILE B 342      -7.425 -10.424  12.261  1.00 98.85           N  
ATOM   2763  CA  ILE B 342      -7.552  -9.202  11.474  1.00 98.85           C  
ATOM   2764  C   ILE B 342      -6.254  -8.401  11.553  1.00 98.85           C  
ATOM   2765  CB  ILE B 342      -8.743  -8.342  11.954  1.00 98.85           C  
ATOM   2766  O   ILE B 342      -5.776  -7.881  10.542  1.00 98.85           O  
ATOM   2767  CG1 ILE B 342     -10.056  -9.120  11.809  1.00 98.85           C  
ATOM   2768  CG2 ILE B 342      -8.801  -7.021  11.182  1.00 98.85           C  
ATOM   2769  CD1 ILE B 342     -10.374  -9.536  10.380  1.00 98.85           C  
ATOM   2770  N   LEU B 343      -5.651  -8.338  12.742  1.00 98.82           N  
ATOM   2771  CA  LEU B 343      -4.376  -7.657  12.939  1.00 98.82           C  
ATOM   2772  C   LEU B 343      -3.283  -8.293  12.086  1.00 98.82           C  
ATOM   2773  CB  LEU B 343      -3.973  -7.691  14.415  1.00 98.82           C  
ATOM   2774  O   LEU B 343      -2.518  -7.588  11.424  1.00 98.82           O  
ATOM   2775  CG  LEU B 343      -2.638  -7.033  14.768  1.00 98.82           C  
ATOM   2776  CD1 LEU B 343      -2.701  -5.532  14.507  1.00 98.82           C  
ATOM   2777  CD2 LEU B 343      -2.272  -7.313  16.222  1.00 98.82           C  
ATOM   2778  N   ILE B 344      -3.271  -9.620  12.021  1.00 98.80           N  
ATOM   2779  CA  ILE B 344      -2.276 -10.362  11.254  1.00 98.80           C  
ATOM   2780  C   ILE B 344      -2.465 -10.088   9.763  1.00 98.80           C  
ATOM   2781  CB  ILE B 344      -2.362 -11.879  11.535  1.00 98.80           C  
ATOM   2782  O   ILE B 344      -1.502  -9.789   9.054  1.00 98.80           O  
ATOM   2783  CG1 ILE B 344      -1.899 -12.184  12.964  1.00 98.80           C  
ATOM   2784  CG2 ILE B 344      -1.536 -12.665  10.512  1.00 98.80           C  
ATOM   2785  CD1 ILE B 344      -2.197 -13.606  13.421  1.00 98.80           C  
ATOM   2786  N   LEU B 345      -3.692 -10.109   9.241  1.00 98.86           N  
ATOM   2787  CA  LEU B 345      -4.000  -9.876   7.834  1.00 98.86           C  
ATOM   2788  C   LEU B 345      -3.542  -8.487   7.400  1.00 98.86           C  
ATOM   2789  CB  LEU B 345      -5.501 -10.034   7.580  1.00 98.86           C  
ATOM   2790  O   LEU B 345      -2.853  -8.344   6.388  1.00 98.86           O  
ATOM   2791  CG  LEU B 345      -6.026 -11.467   7.490  1.00 98.86           C  
ATOM   2792  CD1 LEU B 345      -7.546 -11.484   7.618  1.00 98.86           C  
ATOM   2793  CD2 LEU B 345      -5.588 -12.117   6.182  1.00 98.86           C  
ATOM   2794  N   MET B 346      -3.854  -7.494   8.217  1.00 98.91           N  
ATOM   2795  CA  MET B 346      -3.534  -6.111   7.874  1.00 98.91           C  
ATOM   2796  C   MET B 346      -2.028  -5.873   7.923  1.00 98.91           C  
ATOM   2797  CB  MET B 346      -4.248  -5.142   8.818  1.00 98.91           C  
ATOM   2798  O   MET B 346      -1.452  -5.317   6.987  1.00 98.91           O  
ATOM   2799  CG  MET B 346      -5.739  -5.016   8.552  1.00 98.91           C  
ATOM   2800  SD  MET B 346      -6.107  -4.531   6.821  1.00 98.91           S  
ATOM   2801  CE  MET B 346      -5.429  -2.848   6.809  1.00 98.91           C  
ATOM   2802  N   THR B 347      -1.418  -6.356   8.963  1.00 98.90           N  
ATOM   2803  CA  THR B 347       0.009  -6.115   9.148  1.00 98.90           C  
ATOM   2804  C   THR B 347       0.826  -6.889   8.117  1.00 98.90           C  
ATOM   2805  CB  THR B 347       0.462  -6.506  10.566  1.00 98.90           C  
ATOM   2806  O   THR B 347       1.784  -6.358   7.551  1.00 98.90           O  
ATOM   2807  CG2 THR B 347       1.891  -6.045  10.834  1.00 98.90           C  
ATOM   2808  OG1 THR B 347      -0.412  -5.900  11.526  1.00 98.90           O  
ATOM   2809  N   ALA B 348       0.418  -8.093   7.792  1.00 98.82           N  
ATOM   2810  CA  ALA B 348       1.098  -8.876   6.764  1.00 98.82           C  
ATOM   2811  C   ALA B 348       0.965  -8.216   5.394  1.00 98.82           C  
ATOM   2812  CB  ALA B 348       0.541 -10.297   6.722  1.00 98.82           C  
ATOM   2813  O   ALA B 348       1.921  -8.190   4.615  1.00 98.82           O  
ATOM   2814  N   ALA B 349      -0.217  -7.660   5.101  1.00 98.80           N  
ATOM   2815  CA  ALA B 349      -0.432  -6.971   3.832  1.00 98.80           C  
ATOM   2816  C   ALA B 349       0.520  -5.788   3.682  1.00 98.80           C  
ATOM   2817  CB  ALA B 349      -1.880  -6.501   3.720  1.00 98.80           C  
ATOM   2818  O   ALA B 349       1.109  -5.588   2.617  1.00 98.80           O  
ATOM   2819  N   ILE B 350       0.767  -5.105   4.744  1.00 98.77           N  
ATOM   2820  CA  ILE B 350       1.615  -3.918   4.729  1.00 98.77           C  
ATOM   2821  C   ILE B 350       3.078  -4.331   4.583  1.00 98.77           C  
ATOM   2822  CB  ILE B 350       1.423  -3.069   6.006  1.00 98.77           C  
ATOM   2823  O   ILE B 350       3.862  -3.639   3.930  1.00 98.77           O  
ATOM   2824  CG1 ILE B 350       0.037  -2.413   6.007  1.00 98.77           C  
ATOM   2825  CG2 ILE B 350       2.528  -2.016   6.126  1.00 98.77           C  
ATOM   2826  CD1 ILE B 350      -0.327  -1.739   7.323  1.00 98.77           C  
ATOM   2827  N   CYS B 351       3.429  -5.514   4.999  1.00 98.65           N  
ATOM   2828  CA  CYS B 351       4.828  -5.913   5.110  1.00 98.65           C  
ATOM   2829  C   CYS B 351       5.204  -6.895   4.007  1.00 98.65           C  
ATOM   2830  CB  CYS B 351       5.099  -6.539   6.477  1.00 98.65           C  
ATOM   2831  O   CYS B 351       6.372  -7.261   3.867  1.00 98.65           O  
ATOM   2832  SG  CYS B 351       4.903  -5.389   7.856  1.00 98.65           S  
ATOM   2833  N   HIS B 352       4.377  -7.259   3.142  1.00 98.66           N  
ATOM   2834  CA  HIS B 352       4.516  -8.435   2.290  1.00 98.66           C  
ATOM   2835  C   HIS B 352       5.618  -8.237   1.254  1.00 98.66           C  
ATOM   2836  CB  HIS B 352       3.192  -8.751   1.594  1.00 98.66           C  
ATOM   2837  O   HIS B 352       6.205  -9.209   0.773  1.00 98.66           O  
ATOM   2838  CG  HIS B 352       2.937  -7.915   0.380  1.00 98.66           C  
ATOM   2839  CD2 HIS B 352       3.120  -8.178  -0.935  1.00 98.66           C  
ATOM   2840  ND1 HIS B 352       2.432  -6.635   0.452  1.00 98.66           N  
ATOM   2841  CE1 HIS B 352       2.315  -6.146  -0.772  1.00 98.66           C  
ATOM   2842  NE2 HIS B 352       2.726  -7.062  -1.631  1.00 98.66           N  
ATOM   2843  N   ASP B 353       5.948  -6.974   0.927  1.00 98.22           N  
ATOM   2844  CA  ASP B 353       6.933  -6.696  -0.114  1.00 98.22           C  
ATOM   2845  C   ASP B 353       8.026  -5.761   0.400  1.00 98.22           C  
ATOM   2846  CB  ASP B 353       6.257  -6.088  -1.344  1.00 98.22           C  
ATOM   2847  O   ASP B 353       8.630  -5.018  -0.376  1.00 98.22           O  
ATOM   2848  CG  ASP B 353       5.764  -7.135  -2.328  1.00 98.22           C  
ATOM   2849  OD1 ASP B 353       6.203  -8.303  -2.246  1.00 98.22           O  
ATOM   2850  OD2 ASP B 353       4.932  -6.788  -3.194  1.00 98.22           O  
ATOM   2851  N   LEU B 354       8.250  -5.719   1.717  1.00 97.42           N  
ATOM   2852  CA  LEU B 354       9.254  -4.841   2.308  1.00 97.42           C  
ATOM   2853  C   LEU B 354      10.623  -5.081   1.682  1.00 97.42           C  
ATOM   2854  CB  LEU B 354       9.328  -5.054   3.822  1.00 97.42           C  
ATOM   2855  O   LEU B 354      11.064  -6.227   1.562  1.00 97.42           O  
ATOM   2856  CG  LEU B 354       8.299  -4.299   4.664  1.00 97.42           C  
ATOM   2857  CD1 LEU B 354       8.288  -4.833   6.093  1.00 97.42           C  
ATOM   2858  CD2 LEU B 354       8.590  -2.802   4.650  1.00 97.42           C  
ATOM   2859  N   ASP B 355      11.299  -4.007   1.192  1.00 94.29           N  
ATOM   2860  CA  ASP B 355      12.656  -3.964   0.655  1.00 94.29           C  
ATOM   2861  C   ASP B 355      12.775  -4.814  -0.608  1.00 94.29           C  
ATOM   2862  CB  ASP B 355      13.664  -4.437   1.704  1.00 94.29           C  
ATOM   2863  O   ASP B 355      13.838  -5.370  -0.891  1.00 94.29           O  
ATOM   2864  CG  ASP B 355      15.097  -4.072   1.358  1.00 94.29           C  
ATOM   2865  OD1 ASP B 355      15.323  -3.008   0.741  1.00 94.29           O  
ATOM   2866  OD2 ASP B 355      16.007  -4.856   1.701  1.00 94.29           O  
ATOM   2867  N   HIS B 356      11.766  -4.988  -1.337  1.00 94.31           N  
ATOM   2868  CA  HIS B 356      11.770  -5.711  -2.603  1.00 94.31           C  
ATOM   2869  C   HIS B 356      12.729  -5.070  -3.601  1.00 94.31           C  
ATOM   2870  CB  HIS B 356      10.359  -5.768  -3.192  1.00 94.31           C  
ATOM   2871  O   HIS B 356      12.618  -3.878  -3.897  1.00 94.31           O  
ATOM   2872  CG  HIS B 356      10.197  -6.801  -4.261  1.00 94.31           C  
ATOM   2873  CD2 HIS B 356       9.421  -7.909  -4.316  1.00 94.31           C  
ATOM   2874  ND1 HIS B 356      10.890  -6.756  -5.452  1.00 94.31           N  
ATOM   2875  CE1 HIS B 356      10.545  -7.794  -6.194  1.00 94.31           C  
ATOM   2876  NE2 HIS B 356       9.655  -8.510  -5.528  1.00 94.31           N  
ATOM   2877  N   PRO B 357      13.603  -5.833  -4.178  1.00 93.28           N  
ATOM   2878  CA  PRO B 357      14.645  -5.273  -5.042  1.00 93.28           C  
ATOM   2879  C   PRO B 357      14.155  -5.011  -6.464  1.00 93.28           C  
ATOM   2880  CB  PRO B 357      15.731  -6.351  -5.028  1.00 93.28           C  
ATOM   2881  O   PRO B 357      14.868  -4.401  -7.264  1.00 93.28           O  
ATOM   2882  CG  PRO B 357      15.000  -7.626  -4.758  1.00 93.28           C  
ATOM   2883  CD  PRO B 357      13.802  -7.318  -3.907  1.00 93.28           C  
ATOM   2884  N   GLY B 358      12.962  -5.435  -6.817  1.00 93.42           N  
ATOM   2885  CA  GLY B 358      12.412  -5.213  -8.145  1.00 93.42           C  
ATOM   2886  C   GLY B 358      12.686  -6.358  -9.103  1.00 93.42           C  
ATOM   2887  O   GLY B 358      12.402  -6.255 -10.298  1.00 93.42           O  
ATOM   2888  N   TYR B 359      13.337  -7.415  -8.647  1.00 92.02           N  
ATOM   2889  CA  TYR B 359      13.586  -8.647  -9.387  1.00 92.02           C  
ATOM   2890  C   TYR B 359      12.964  -9.845  -8.678  1.00 92.02           C  
ATOM   2891  CB  TYR B 359      15.090  -8.871  -9.568  1.00 92.02           C  
ATOM   2892  O   TYR B 359      13.115 -10.002  -7.464  1.00 92.02           O  
ATOM   2893  CG  TYR B 359      15.814  -7.684 -10.157  1.00 92.02           C  
ATOM   2894  CD1 TYR B 359      15.796  -7.443 -11.529  1.00 92.02           C  
ATOM   2895  CD2 TYR B 359      16.517  -6.803  -9.343  1.00 92.02           C  
ATOM   2896  CE1 TYR B 359      16.463  -6.352 -12.076  1.00 92.02           C  
ATOM   2897  CE2 TYR B 359      17.188  -5.708  -9.879  1.00 92.02           C  
ATOM   2898  OH  TYR B 359      17.816  -4.410 -11.781  1.00 92.02           O  
ATOM   2899  CZ  TYR B 359      17.154  -5.491 -11.244  1.00 92.02           C  
ATOM   2900  N   ASN B 360      12.262 -10.733  -9.420  1.00 87.15           N  
ATOM   2901  CA  ASN B 360      11.503 -11.811  -8.796  1.00 87.15           C  
ATOM   2902  C   ASN B 360      12.419 -12.926  -8.298  1.00 87.15           C  
ATOM   2903  CB  ASN B 360      10.466 -12.372  -9.772  1.00 87.15           C  
ATOM   2904  O   ASN B 360      13.643 -12.807  -8.369  1.00 87.15           O  
ATOM   2905  CG  ASN B 360      11.099 -13.023 -10.986  1.00 87.15           C  
ATOM   2906  ND2 ASN B 360      10.304 -13.231 -12.029  1.00 87.15           N  
ATOM   2907  OD1 ASN B 360      12.292 -13.335 -10.987  1.00 87.15           O  
ATOM   2908  N   ASN B 361      11.881 -13.926  -7.759  1.00 84.43           N  
ATOM   2909  CA  ASN B 361      12.630 -15.015  -7.142  1.00 84.43           C  
ATOM   2910  C   ASN B 361      13.474 -15.767  -8.167  1.00 84.43           C  
ATOM   2911  CB  ASN B 361      11.683 -15.979  -6.424  1.00 84.43           C  
ATOM   2912  O   ASN B 361      14.601 -16.169  -7.875  1.00 84.43           O  
ATOM   2913  CG  ASN B 361      11.233 -15.459  -5.073  1.00 84.43           C  
ATOM   2914  ND2 ASN B 361       9.965 -15.677  -4.745  1.00 84.43           N  
ATOM   2915  OD1 ASN B 361      12.019 -14.866  -4.330  1.00 84.43           O  
ATOM   2916  N   THR B 362      12.945 -15.929  -9.409  1.00 79.51           N  
ATOM   2917  CA  THR B 362      13.681 -16.640 -10.449  1.00 79.51           C  
ATOM   2918  C   THR B 362      14.999 -15.937 -10.756  1.00 79.51           C  
ATOM   2919  CB  THR B 362      12.848 -16.763 -11.738  1.00 79.51           C  
ATOM   2920  O   THR B 362      16.044 -16.583 -10.861  1.00 79.51           O  
ATOM   2921  CG2 THR B 362      13.596 -17.559 -12.803  1.00 79.51           C  
ATOM   2922  OG1 THR B 362      11.613 -17.425 -11.442  1.00 79.51           O  
ATOM   2923  N   TYR B 363      14.937 -14.639 -10.806  1.00 85.87           N  
ATOM   2924  CA  TYR B 363      16.169 -13.887 -11.021  1.00 85.87           C  
ATOM   2925  C   TYR B 363      17.130 -14.069  -9.853  1.00 85.87           C  
ATOM   2926  CB  TYR B 363      15.862 -12.400 -11.219  1.00 85.87           C  
ATOM   2927  O   TYR B 363      18.320 -14.323 -10.054  1.00 85.87           O  
ATOM   2928  CG  TYR B 363      17.095 -11.534 -11.319  1.00 85.87           C  
ATOM   2929  CD1 TYR B 363      17.645 -10.938 -10.186  1.00 85.87           C  
ATOM   2930  CD2 TYR B 363      17.712 -11.310 -12.545  1.00 85.87           C  
ATOM   2931  CE1 TYR B 363      18.780 -10.138 -10.273  1.00 85.87           C  
ATOM   2932  CE2 TYR B 363      18.847 -10.512 -12.644  1.00 85.87           C  
ATOM   2933  OH  TYR B 363      20.496  -9.141 -11.596  1.00 85.87           O  
ATOM   2934  CZ  TYR B 363      19.373  -9.932 -11.504  1.00 85.87           C  
ATOM   2935  N   GLN B 364      16.556 -13.907  -8.600  1.00 87.56           N  
ATOM   2936  CA  GLN B 364      17.404 -14.030  -7.419  1.00 87.56           C  
ATOM   2937  C   GLN B 364      18.180 -15.343  -7.433  1.00 87.56           C  
ATOM   2938  CB  GLN B 364      16.566 -13.929  -6.143  1.00 87.56           C  
ATOM   2939  O   GLN B 364      19.380 -15.364  -7.149  1.00 87.56           O  
ATOM   2940  CG  GLN B 364      15.792 -12.624  -6.018  1.00 87.56           C  
ATOM   2941  CD  GLN B 364      16.692 -11.403  -6.034  1.00 87.56           C  
ATOM   2942  NE2 GLN B 364      16.171 -10.288  -6.535  1.00 87.56           N  
ATOM   2943  OE1 GLN B 364      17.847 -11.461  -5.599  1.00 87.56           O  
ATOM   2944  N   ILE B 365      17.574 -16.392  -7.836  1.00 79.31           N  
ATOM   2945  CA  ILE B 365      18.148 -17.733  -7.815  1.00 79.31           C  
ATOM   2946  C   ILE B 365      19.145 -17.886  -8.962  1.00 79.31           C  
ATOM   2947  CB  ILE B 365      17.052 -18.818  -7.910  1.00 79.31           C  
ATOM   2948  O   ILE B 365      20.283 -18.313  -8.751  1.00 79.31           O  
ATOM   2949  CG1 ILE B 365      16.181 -18.809  -6.648  1.00 79.31           C  
ATOM   2950  CG2 ILE B 365      17.676 -20.199  -8.134  1.00 79.31           C  
ATOM   2951  CD1 ILE B 365      14.910 -19.638  -6.767  1.00 79.31           C  
ATOM   2952  N   ASN B 366      18.780 -17.462 -10.213  1.00 76.53           N  
ATOM   2953  CA  ASN B 366      19.640 -17.615 -11.382  1.00 76.53           C  
ATOM   2954  C   ASN B 366      20.884 -16.736 -11.281  1.00 76.53           C  
ATOM   2955  CB  ASN B 366      18.867 -17.295 -12.663  1.00 76.53           C  
ATOM   2956  O   ASN B 366      21.956 -17.114 -11.756  1.00 76.53           O  
ATOM   2957  CG  ASN B 366      17.865 -18.374 -13.025  1.00 76.53           C  
ATOM   2958  ND2 ASN B 366      16.901 -18.029 -13.870  1.00 76.53           N  
ATOM   2959  OD1 ASN B 366      17.956 -19.508 -12.548  1.00 76.53           O  
ATOM   2960  N   ALA B 367      20.661 -15.588 -10.592  1.00 82.84           N  
ATOM   2961  CA  ALA B 367      21.787 -14.669 -10.448  1.00 82.84           C  
ATOM   2962  C   ALA B 367      22.604 -14.994  -9.201  1.00 82.84           C  
ATOM   2963  CB  ALA B 367      21.292 -13.226 -10.396  1.00 82.84           C  
ATOM   2964  O   ALA B 367      23.624 -14.353  -8.935  1.00 82.84           O  
ATOM   2965  N   ARG B 368      22.184 -16.012  -8.457  1.00 82.81           N  
ATOM   2966  CA  ARG B 368      22.857 -16.423  -7.229  1.00 82.81           C  
ATOM   2967  C   ARG B 368      23.119 -15.226  -6.322  1.00 82.81           C  
ATOM   2968  CB  ARG B 368      24.173 -17.135  -7.550  1.00 82.81           C  
ATOM   2969  O   ARG B 368      24.234 -15.047  -5.828  1.00 82.81           O  
ATOM   2970  CG  ARG B 368      24.001 -18.415  -8.353  1.00 82.81           C  
ATOM   2971  CD  ARG B 368      25.331 -19.119  -8.584  1.00 82.81           C  
ATOM   2972  NE  ARG B 368      25.174 -20.309  -9.415  1.00 82.81           N  
ATOM   2973  NH1 ARG B 368      27.400 -20.921  -9.321  1.00 82.81           N  
ATOM   2974  NH2 ARG B 368      25.906 -22.192 -10.508  1.00 82.81           N  
ATOM   2975  CZ  ARG B 368      26.160 -21.138  -9.746  1.00 82.81           C  
ATOM   2976  N   THR B 369      22.088 -14.437  -6.142  1.00 88.28           N  
ATOM   2977  CA  THR B 369      22.220 -13.256  -5.297  1.00 88.28           C  
ATOM   2978  C   THR B 369      22.403 -13.654  -3.835  1.00 88.28           C  
ATOM   2979  CB  THR B 369      20.994 -12.333  -5.431  1.00 88.28           C  
ATOM   2980  O   THR B 369      22.209 -14.817  -3.474  1.00 88.28           O  
ATOM   2981  CG2 THR B 369      20.758 -11.940  -6.885  1.00 88.28           C  
ATOM   2982  OG1 THR B 369      19.834 -13.015  -4.937  1.00 88.28           O  
ATOM   2983  N   GLU B 370      22.773 -12.738  -2.980  1.00 84.18           N  
ATOM   2984  CA  GLU B 370      22.926 -12.966  -1.546  1.00 84.18           C  
ATOM   2985  C   GLU B 370      21.633 -13.495  -0.931  1.00 84.18           C  
ATOM   2986  CB  GLU B 370      23.357 -11.679  -0.839  1.00 84.18           C  
ATOM   2987  O   GLU B 370      21.664 -14.381  -0.075  1.00 84.18           O  
ATOM   2988  CG  GLU B 370      23.743 -11.878   0.619  1.00 84.18           C  
ATOM   2989  CD  GLU B 370      24.112 -10.582   1.324  1.00 84.18           C  
ATOM   2990  OE1 GLU B 370      24.293 -10.596   2.563  1.00 84.18           O  
ATOM   2991  OE2 GLU B 370      24.221  -9.545   0.632  1.00 84.18           O  
ATOM   2992  N   LEU B 371      20.474 -13.008  -1.382  1.00 87.82           N  
ATOM   2993  CA  LEU B 371      19.182 -13.435  -0.855  1.00 87.82           C  
ATOM   2994  C   LEU B 371      18.929 -14.907  -1.164  1.00 87.82           C  
ATOM   2995  CB  LEU B 371      18.055 -12.579  -1.439  1.00 87.82           C  
ATOM   2996  O   LEU B 371      18.500 -15.664  -0.290  1.00 87.82           O  
ATOM   2997  CG  LEU B 371      18.005 -11.120  -0.980  1.00 87.82           C  
ATOM   2998  CD1 LEU B 371      16.874 -10.381  -1.687  1.00 87.82           C  
ATOM   2999  CD2 LEU B 371      17.839 -11.041   0.533  1.00 87.82           C  
ATOM   3000  N   ALA B 372      19.195 -15.267  -2.420  1.00 83.83           N  
ATOM   3001  CA  ALA B 372      18.986 -16.655  -2.825  1.00 83.83           C  
ATOM   3002  C   ALA B 372      19.870 -17.600  -2.017  1.00 83.83           C  
ATOM   3003  CB  ALA B 372      19.258 -16.821  -4.318  1.00 83.83           C  
ATOM   3004  O   ALA B 372      19.419 -18.663  -1.583  1.00 83.83           O  
ATOM   3005  N   VAL B 373      21.163 -17.181  -1.760  1.00 82.48           N  
ATOM   3006  CA  VAL B 373      22.109 -17.993  -1.002  1.00 82.48           C  
ATOM   3007  C   VAL B 373      21.684 -18.048   0.464  1.00 82.48           C  
ATOM   3008  CB  VAL B 373      23.549 -17.445  -1.118  1.00 82.48           C  
ATOM   3009  O   VAL B 373      21.638 -19.125   1.063  1.00 82.48           O  
ATOM   3010  CG1 VAL B 373      24.495 -18.211  -0.196  1.00 82.48           C  
ATOM   3011  CG2 VAL B 373      24.032 -17.519  -2.566  1.00 82.48           C  
ATOM   3012  N   ARG B 374      21.281 -16.966   0.973  1.00 83.55           N  
ATOM   3013  CA  ARG B 374      20.920 -16.856   2.383  1.00 83.55           C  
ATOM   3014  C   ARG B 374      19.718 -17.736   2.711  1.00 83.55           C  
ATOM   3015  CB  ARG B 374      20.619 -15.401   2.749  1.00 83.55           C  
ATOM   3016  O   ARG B 374      19.677 -18.372   3.766  1.00 83.55           O  
ATOM   3017  CG  ARG B 374      20.285 -15.192   4.218  1.00 83.55           C  
ATOM   3018  CD  ARG B 374      20.173 -13.714   4.566  1.00 83.55           C  
ATOM   3019  NE  ARG B 374      21.483 -13.070   4.606  1.00 83.55           N  
ATOM   3020  NH1 ARG B 374      20.655 -10.915   4.505  1.00 83.55           N  
ATOM   3021  NH2 ARG B 374      22.916 -11.275   4.617  1.00 83.55           N  
ATOM   3022  CZ  ARG B 374      21.682 -11.755   4.576  1.00 83.55           C  
ATOM   3023  N   TYR B 375      18.745 -17.810   1.730  1.00 82.39           N  
ATOM   3024  CA  TYR B 375      17.499 -18.499   2.048  1.00 82.39           C  
ATOM   3025  C   TYR B 375      17.380 -19.800   1.263  1.00 82.39           C  
ATOM   3026  CB  TYR B 375      16.296 -17.598   1.751  1.00 82.39           C  
ATOM   3027  O   TYR B 375      16.276 -20.313   1.063  1.00 82.39           O  
ATOM   3028  CG  TYR B 375      16.226 -16.371   2.627  1.00 82.39           C  
ATOM   3029  CD1 TYR B 375      15.949 -16.477   3.988  1.00 82.39           C  
ATOM   3030  CD2 TYR B 375      16.435 -15.103   2.095  1.00 82.39           C  
ATOM   3031  CE1 TYR B 375      15.882 -15.349   4.799  1.00 82.39           C  
ATOM   3032  CE2 TYR B 375      16.371 -13.967   2.896  1.00 82.39           C  
ATOM   3033  OH  TYR B 375      16.029 -12.980   5.042  1.00 82.39           O  
ATOM   3034  CZ  TYR B 375      16.094 -14.100   4.245  1.00 82.39           C  
ATOM   3035  N   ASN B 376      18.555 -20.283   0.750  1.00 77.77           N  
ATOM   3036  CA  ASN B 376      18.706 -21.595   0.129  1.00 77.77           C  
ATOM   3037  C   ASN B 376      17.738 -21.777  -1.037  1.00 77.77           C  
ATOM   3038  CB  ASN B 376      18.508 -22.705   1.163  1.00 77.77           C  
ATOM   3039  O   ASN B 376      17.101 -22.825  -1.162  1.00 77.77           O  
ATOM   3040  CG  ASN B 376      19.645 -22.783   2.162  1.00 77.77           C  
ATOM   3041  ND2 ASN B 376      19.320 -23.113   3.406  1.00 77.77           N  
ATOM   3042  OD1 ASN B 376      20.807 -22.547   1.818  1.00 77.77           O  
ATOM   3043  N   ASP B 377      17.486 -20.643  -1.744  1.00 71.47           N  
ATOM   3044  CA  ASP B 377      16.723 -20.656  -2.988  1.00 71.47           C  
ATOM   3045  C   ASP B 377      15.246 -20.941  -2.723  1.00 71.47           C  
ATOM   3046  CB  ASP B 377      17.293 -21.695  -3.956  1.00 71.47           C  
ATOM   3047  O   ASP B 377      14.508 -21.321  -3.634  1.00 71.47           O  
ATOM   3048  CG  ASP B 377      18.721 -21.394  -4.374  1.00 71.47           C  
ATOM   3049  OD1 ASP B 377      19.177 -20.242  -4.207  1.00 71.47           O  
ATOM   3050  OD2 ASP B 377      19.397 -22.317  -4.879  1.00 71.47           O  
ATOM   3051  N   ILE B 378      14.775 -20.860  -1.471  1.00 77.16           N  
ATOM   3052  CA  ILE B 378      13.376 -21.094  -1.132  1.00 77.16           C  
ATOM   3053  C   ILE B 378      12.688 -19.763  -0.833  1.00 77.16           C  
ATOM   3054  CB  ILE B 378      13.238 -22.051   0.074  1.00 77.16           C  
ATOM   3055  O   ILE B 378      12.876 -19.188   0.242  1.00 77.16           O  
ATOM   3056  CG1 ILE B 378      13.931 -23.386  -0.223  1.00 77.16           C  
ATOM   3057  CG2 ILE B 378      11.764 -22.265   0.428  1.00 77.16           C  
ATOM   3058  CD1 ILE B 378      14.024 -24.315   0.980  1.00 77.16           C  
ATOM   3059  N   SER B 379      11.886 -19.332  -1.703  1.00 85.47           N  
ATOM   3060  CA  SER B 379      11.171 -18.066  -1.579  1.00 85.47           C  
ATOM   3061  C   SER B 379      12.066 -16.981  -0.990  1.00 85.47           C  
ATOM   3062  CB  SER B 379       9.924 -18.237  -0.712  1.00 85.47           C  
ATOM   3063  O   SER B 379      11.711 -16.351   0.009  1.00 85.47           O  
ATOM   3064  OG  SER B 379       9.057 -19.213  -1.264  1.00 85.47           O  
ATOM   3065  N   PRO B 380      13.196 -16.776  -1.634  1.00 90.15           N  
ATOM   3066  CA  PRO B 380      14.166 -15.836  -1.069  1.00 90.15           C  
ATOM   3067  C   PRO B 380      13.552 -14.474  -0.751  1.00 90.15           C  
ATOM   3068  CB  PRO B 380      15.222 -15.714  -2.170  1.00 90.15           C  
ATOM   3069  O   PRO B 380      13.825 -13.902   0.308  1.00 90.15           O  
ATOM   3070  CG  PRO B 380      14.582 -16.313  -3.381  1.00 90.15           C  
ATOM   3071  CD  PRO B 380      13.481 -17.232  -2.933  1.00 90.15           C  
ATOM   3072  N   LEU B 381      12.690 -13.914  -1.563  1.00 95.63           N  
ATOM   3073  CA  LEU B 381      12.144 -12.576  -1.364  1.00 95.63           C  
ATOM   3074  C   LEU B 381      11.196 -12.548  -0.169  1.00 95.63           C  
ATOM   3075  CB  LEU B 381      11.412 -12.103  -2.622  1.00 95.63           C  
ATOM   3076  O   LEU B 381      11.348 -11.717   0.730  1.00 95.63           O  
ATOM   3077  CG  LEU B 381      12.280 -11.842  -3.854  1.00 95.63           C  
ATOM   3078  CD1 LEU B 381      11.405 -11.512  -5.059  1.00 95.63           C  
ATOM   3079  CD2 LEU B 381      13.270 -10.714  -3.581  1.00 95.63           C  
ATOM   3080  N   GLU B 382      10.245 -13.515  -0.157  1.00 95.55           N  
ATOM   3081  CA  GLU B 382       9.247 -13.530   0.908  1.00 95.55           C  
ATOM   3082  C   GLU B 382       9.898 -13.742   2.271  1.00 95.55           C  
ATOM   3083  CB  GLU B 382       8.201 -14.618   0.649  1.00 95.55           C  
ATOM   3084  O   GLU B 382       9.498 -13.122   3.259  1.00 95.55           O  
ATOM   3085  CG  GLU B 382       7.204 -14.265  -0.445  1.00 95.55           C  
ATOM   3086  CD  GLU B 382       7.808 -14.297  -1.840  1.00 95.55           C  
ATOM   3087  OE1 GLU B 382       7.402 -13.479  -2.696  1.00 95.55           O  
ATOM   3088  OE2 GLU B 382       8.693 -15.149  -2.079  1.00 95.55           O  
ATOM   3089  N   ASN B 383      10.917 -14.621   2.283  1.00 91.55           N  
ATOM   3090  CA  ASN B 383      11.657 -14.771   3.531  1.00 91.55           C  
ATOM   3091  C   ASN B 383      12.349 -13.471   3.933  1.00 91.55           C  
ATOM   3092  CB  ASN B 383      12.680 -15.903   3.416  1.00 91.55           C  
ATOM   3093  O   ASN B 383      12.372 -13.114   5.112  1.00 91.55           O  
ATOM   3094  CG  ASN B 383      12.060 -17.273   3.609  1.00 91.55           C  
ATOM   3095  ND2 ASN B 383      12.163 -18.120   2.592  1.00 91.55           N  
ATOM   3096  OD1 ASN B 383      11.492 -17.567   4.664  1.00 91.55           O  
ATOM   3097  N   HIS B 384      12.903 -12.804   2.989  1.00 94.91           N  
ATOM   3098  CA  HIS B 384      13.560 -11.527   3.244  1.00 94.91           C  
ATOM   3099  C   HIS B 384      12.563 -10.483   3.736  1.00 94.91           C  
ATOM   3100  CB  HIS B 384      14.265 -11.025   1.983  1.00 94.91           C  
ATOM   3101  O   HIS B 384      12.852  -9.734   4.672  1.00 94.91           O  
ATOM   3102  CG  HIS B 384      14.922  -9.692   2.152  1.00 94.91           C  
ATOM   3103  CD2 HIS B 384      14.690  -8.503   1.549  1.00 94.91           C  
ATOM   3104  ND1 HIS B 384      15.960  -9.481   3.035  1.00 94.91           N  
ATOM   3105  CE1 HIS B 384      16.337  -8.215   2.967  1.00 94.91           C  
ATOM   3106  NE2 HIS B 384      15.582  -7.600   2.072  1.00 94.91           N  
ATOM   3107  N   HIS B 385      11.391 -10.407   3.160  1.00 97.77           N  
ATOM   3108  CA  HIS B 385      10.359  -9.483   3.617  1.00 97.77           C  
ATOM   3109  C   HIS B 385      10.015  -9.724   5.083  1.00 97.77           C  
ATOM   3110  CB  HIS B 385       9.103  -9.614   2.755  1.00 97.77           C  
ATOM   3111  O   HIS B 385       9.862  -8.773   5.853  1.00 97.77           O  
ATOM   3112  CG  HIS B 385       9.358  -9.437   1.292  1.00 97.77           C  
ATOM   3113  CD2 HIS B 385       8.781 -10.015   0.212  1.00 97.77           C  
ATOM   3114  ND1 HIS B 385      10.315  -8.574   0.802  1.00 97.77           N  
ATOM   3115  CE1 HIS B 385      10.315  -8.630  -0.519  1.00 97.77           C  
ATOM   3116  NE2 HIS B 385       9.393  -9.497  -0.902  1.00 97.77           N  
ATOM   3117  N   CYS B 386       9.908 -10.970   5.455  1.00 94.00           N  
ATOM   3118  CA  CYS B 386       9.653 -11.317   6.848  1.00 94.00           C  
ATOM   3119  C   CYS B 386      10.777 -10.821   7.749  1.00 94.00           C  
ATOM   3120  CB  CYS B 386       9.493 -12.829   7.003  1.00 94.00           C  
ATOM   3121  O   CYS B 386      10.522 -10.226   8.798  1.00 94.00           O  
ATOM   3122  SG  CYS B 386       7.914 -13.460   6.394  1.00 94.00           S  
ATOM   3123  N   ALA B 387      11.959 -11.066   7.275  1.00 91.75           N  
ATOM   3124  CA  ALA B 387      13.114 -10.662   8.073  1.00 91.75           C  
ATOM   3125  C   ALA B 387      13.115  -9.155   8.314  1.00 91.75           C  
ATOM   3126  CB  ALA B 387      14.410 -11.088   7.386  1.00 91.75           C  
ATOM   3127  O   ALA B 387      13.309  -8.701   9.444  1.00 91.75           O  
ATOM   3128  N   VAL B 388      12.866  -8.379   7.281  1.00 94.46           N  
ATOM   3129  CA  VAL B 388      12.851  -6.924   7.389  1.00 94.46           C  
ATOM   3130  C   VAL B 388      11.691  -6.484   8.280  1.00 94.46           C  
ATOM   3131  CB  VAL B 388      12.743  -6.253   6.002  1.00 94.46           C  
ATOM   3132  O   VAL B 388      11.850  -5.600   9.125  1.00 94.46           O  
ATOM   3133  CG1 VAL B 388      12.669  -4.733   6.142  1.00 94.46           C  
ATOM   3134  CG2 VAL B 388      13.925  -6.654   5.122  1.00 94.46           C  
ATOM   3135  N   ALA B 389      10.552  -7.138   8.133  1.00 97.46           N  
ATOM   3136  CA  ALA B 389       9.376  -6.804   8.932  1.00 97.46           C  
ATOM   3137  C   ALA B 389       9.667  -6.944  10.423  1.00 97.46           C  
ATOM   3138  CB  ALA B 389       8.196  -7.689   8.537  1.00 97.46           C  
ATOM   3139  O   ALA B 389       9.407  -6.023  11.202  1.00 97.46           O  
ATOM   3140  N   PHE B 390      10.299  -7.980  10.782  1.00 92.43           N  
ATOM   3141  CA  PHE B 390      10.483  -8.250  12.203  1.00 92.43           C  
ATOM   3142  C   PHE B 390      11.714  -7.527  12.736  1.00 92.43           C  
ATOM   3143  CB  PHE B 390      10.610  -9.756  12.454  1.00 92.43           C  
ATOM   3144  O   PHE B 390      11.833  -7.297  13.941  1.00 92.43           O  
ATOM   3145  CG  PHE B 390       9.302 -10.496  12.375  1.00 92.43           C  
ATOM   3146  CD1 PHE B 390       8.330 -10.326  13.353  1.00 92.43           C  
ATOM   3147  CD2 PHE B 390       9.045 -11.364  11.321  1.00 92.43           C  
ATOM   3148  CE1 PHE B 390       7.119 -11.010  13.282  1.00 92.43           C  
ATOM   3149  CE2 PHE B 390       7.836 -12.051  11.244  1.00 92.43           C  
ATOM   3150  CZ  PHE B 390       6.875 -11.873  12.226  1.00 92.43           C  
ATOM   3151  N   GLN B 391      12.599  -7.151  11.811  1.00 90.46           N  
ATOM   3152  CA  GLN B 391      13.656  -6.232  12.221  1.00 90.46           C  
ATOM   3153  C   GLN B 391      13.081  -4.877  12.624  1.00 90.46           C  
ATOM   3154  CB  GLN B 391      14.678  -6.054  11.097  1.00 90.46           C  
ATOM   3155  O   GLN B 391      13.485  -4.302  13.637  1.00 90.46           O  
ATOM   3156  CG  GLN B 391      16.026  -5.527  11.570  1.00 90.46           C  
ATOM   3157  CD  GLN B 391      17.033  -5.393  10.443  1.00 90.46           C  
ATOM   3158  NE2 GLN B 391      18.244  -4.963  10.778  1.00 90.46           N  
ATOM   3159  OE1 GLN B 391      16.724  -5.675   9.281  1.00 90.46           O  
ATOM   3160  N   ILE B 392      12.135  -4.376  11.813  1.00 93.48           N  
ATOM   3161  CA  ILE B 392      11.480  -3.108  12.114  1.00 93.48           C  
ATOM   3162  C   ILE B 392      10.702  -3.227  13.422  1.00 93.48           C  
ATOM   3163  CB  ILE B 392      10.539  -2.672  10.969  1.00 93.48           C  
ATOM   3164  O   ILE B 392      10.824  -2.373  14.304  1.00 93.48           O  
ATOM   3165  CG1 ILE B 392      11.349  -2.327   9.713  1.00 93.48           C  
ATOM   3166  CG2 ILE B 392       9.673  -1.486  11.403  1.00 93.48           C  
ATOM   3167  CD1 ILE B 392      10.499  -2.100   8.471  1.00 93.48           C  
ATOM   3168  N   LEU B 393       9.960  -4.305  13.634  1.00 95.62           N  
ATOM   3169  CA  LEU B 393       9.083  -4.500  14.783  1.00 95.62           C  
ATOM   3170  C   LEU B 393       9.893  -4.786  16.043  1.00 95.62           C  
ATOM   3171  CB  LEU B 393       8.103  -5.646  14.521  1.00 95.62           C  
ATOM   3172  O   LEU B 393       9.370  -4.697  17.156  1.00 95.62           O  
ATOM   3173  CG  LEU B 393       6.942  -5.342  13.574  1.00 95.62           C  
ATOM   3174  CD1 LEU B 393       6.298  -6.638  13.092  1.00 95.62           C  
ATOM   3175  CD2 LEU B 393       5.912  -4.450  14.258  1.00 95.62           C  
ATOM   3176  N   ALA B 394      11.168  -5.133  15.863  1.00 87.88           N  
ATOM   3177  CA  ALA B 394      12.045  -5.384  17.004  1.00 87.88           C  
ATOM   3178  C   ALA B 394      12.477  -4.076  17.662  1.00 87.88           C  
ATOM   3179  CB  ALA B 394      13.269  -6.186  16.568  1.00 87.88           C  
ATOM   3180  O   ALA B 394      12.892  -4.066  18.823  1.00 87.88           O  
ATOM   3181  N   GLU B 395      12.419  -2.954  16.919  1.00 87.33           N  
ATOM   3182  CA  GLU B 395      12.721  -1.648  17.498  1.00 87.33           C  
ATOM   3183  C   GLU B 395      11.613  -1.194  18.445  1.00 87.33           C  
ATOM   3184  CB  GLU B 395      12.930  -0.607  16.395  1.00 87.33           C  
ATOM   3185  O   GLU B 395      10.452  -1.089  18.045  1.00 87.33           O  
ATOM   3186  CG  GLU B 395      14.220  -0.792  15.610  1.00 87.33           C  
ATOM   3187  CD  GLU B 395      15.460  -0.807  16.489  1.00 87.33           C  
ATOM   3188  OE1 GLU B 395      16.556  -1.145  15.987  1.00 87.33           O  
ATOM   3189  OE2 GLU B 395      15.335  -0.480  17.691  1.00 87.33           O  
ATOM   3190  N   PRO B 396      11.941  -0.874  19.623  1.00 85.81           N  
ATOM   3191  CA  PRO B 396      10.945  -0.538  20.643  1.00 85.81           C  
ATOM   3192  C   PRO B 396      10.022   0.601  20.214  1.00 85.81           C  
ATOM   3193  CB  PRO B 396      11.797  -0.126  21.846  1.00 85.81           C  
ATOM   3194  O   PRO B 396       8.822   0.569  20.500  1.00 85.81           O  
ATOM   3195  CG  PRO B 396      13.108  -0.814  21.638  1.00 85.81           C  
ATOM   3196  CD  PRO B 396      13.346  -0.952  20.162  1.00 85.81           C  
ATOM   3197  N   GLU B 397      10.532   1.536  19.448  1.00 85.29           N  
ATOM   3198  CA  GLU B 397       9.747   2.704  19.058  1.00 85.29           C  
ATOM   3199  C   GLU B 397       8.790   2.369  17.918  1.00 85.29           C  
ATOM   3200  CB  GLU B 397      10.667   3.858  18.652  1.00 85.29           C  
ATOM   3201  O   GLU B 397       7.862   3.130  17.636  1.00 85.29           O  
ATOM   3202  CG  GLU B 397      11.909   3.990  19.520  1.00 85.29           C  
ATOM   3203  CD  GLU B 397      12.499   5.391  19.515  1.00 85.29           C  
ATOM   3204  OE1 GLU B 397      13.541   5.614  20.173  1.00 85.29           O  
ATOM   3205  OE2 GLU B 397      11.915   6.274  18.848  1.00 85.29           O  
ATOM   3206  N   CYS B 398       8.984   1.185  17.246  1.00 91.20           N  
ATOM   3207  CA  CYS B 398       8.154   0.790  16.113  1.00 91.20           C  
ATOM   3208  C   CYS B 398       7.358  -0.469  16.433  1.00 91.20           C  
ATOM   3209  CB  CYS B 398       9.016   0.558  14.873  1.00 91.20           C  
ATOM   3210  O   CYS B 398       6.643  -0.991  15.576  1.00 91.20           O  
ATOM   3211  SG  CYS B 398       9.873   2.039  14.294  1.00 91.20           S  
ATOM   3212  N   ASN B 399       7.542  -0.924  17.659  1.00 94.19           N  
ATOM   3213  CA  ASN B 399       6.911  -2.191  18.014  1.00 94.19           C  
ATOM   3214  C   ASN B 399       5.439  -2.004  18.371  1.00 94.19           C  
ATOM   3215  CB  ASN B 399       7.658  -2.857  19.171  1.00 94.19           C  
ATOM   3216  O   ASN B 399       5.107  -1.713  19.521  1.00 94.19           O  
ATOM   3217  CG  ASN B 399       7.131  -4.244  19.485  1.00 94.19           C  
ATOM   3218  ND2 ASN B 399       7.787  -4.932  20.412  1.00 94.19           N  
ATOM   3219  OD1 ASN B 399       6.143  -4.693  18.899  1.00 94.19           O  
ATOM   3220  N   ILE B 400       4.521  -2.286  17.435  1.00 97.04           N  
ATOM   3221  CA  ILE B 400       3.095  -2.065  17.648  1.00 97.04           C  
ATOM   3222  C   ILE B 400       2.508  -3.223  18.453  1.00 97.04           C  
ATOM   3223  CB  ILE B 400       2.341  -1.906  16.309  1.00 97.04           C  
ATOM   3224  O   ILE B 400       1.338  -3.187  18.840  1.00 97.04           O  
ATOM   3225  CG1 ILE B 400       2.481  -3.176  15.463  1.00 97.04           C  
ATOM   3226  CG2 ILE B 400       2.850  -0.680  15.545  1.00 97.04           C  
ATOM   3227  CD1 ILE B 400       1.564  -3.215  14.248  1.00 97.04           C  
ATOM   3228  N   PHE B 401       3.319  -4.241  18.748  1.00 96.94           N  
ATOM   3229  CA  PHE B 401       2.845  -5.406  19.487  1.00 96.94           C  
ATOM   3230  C   PHE B 401       3.379  -5.395  20.914  1.00 96.94           C  
ATOM   3231  CB  PHE B 401       3.263  -6.699  18.779  1.00 96.94           C  
ATOM   3232  O   PHE B 401       3.364  -6.422  21.595  1.00 96.94           O  
ATOM   3233  CG  PHE B 401       2.805  -6.784  17.349  1.00 96.94           C  
ATOM   3234  CD1 PHE B 401       1.464  -6.617  17.023  1.00 96.94           C  
ATOM   3235  CD2 PHE B 401       3.715  -7.030  16.329  1.00 96.94           C  
ATOM   3236  CE1 PHE B 401       1.037  -6.695  15.699  1.00 96.94           C  
ATOM   3237  CE2 PHE B 401       3.295  -7.110  15.004  1.00 96.94           C  
ATOM   3238  CZ  PHE B 401       1.956  -6.943  14.692  1.00 96.94           C  
ATOM   3239  N   SER B 402       3.873  -4.273  21.363  1.00 92.78           N  
ATOM   3240  CA  SER B 402       4.563  -4.176  22.645  1.00 92.78           C  
ATOM   3241  C   SER B 402       3.640  -4.552  23.799  1.00 92.78           C  
ATOM   3242  CB  SER B 402       5.106  -2.762  22.856  1.00 92.78           C  
ATOM   3243  O   SER B 402       4.097  -5.053  24.829  1.00 92.78           O  
ATOM   3244  OG  SER B 402       4.062  -1.807  22.791  1.00 92.78           O  
ATOM   3245  N   ASN B 403       2.338  -4.399  23.646  1.00 93.08           N  
ATOM   3246  CA  ASN B 403       1.396  -4.658  24.730  1.00 93.08           C  
ATOM   3247  C   ASN B 403       0.771  -6.045  24.611  1.00 93.08           C  
ATOM   3248  CB  ASN B 403       0.305  -3.585  24.761  1.00 93.08           C  
ATOM   3249  O   ASN B 403      -0.108  -6.404  25.396  1.00 93.08           O  
ATOM   3250  CG  ASN B 403       0.839  -2.220  25.147  1.00 93.08           C  
ATOM   3251  ND2 ASN B 403       0.269  -1.173  24.563  1.00 93.08           N  
ATOM   3252  OD1 ASN B 403       1.758  -2.107  25.963  1.00 93.08           O  
ATOM   3253  N   ILE B 404       1.186  -6.866  23.663  1.00 95.85           N  
ATOM   3254  CA  ILE B 404       0.679  -8.221  23.471  1.00 95.85           C  
ATOM   3255  C   ILE B 404       1.554  -9.212  24.235  1.00 95.85           C  
ATOM   3256  CB  ILE B 404       0.625  -8.597  21.974  1.00 95.85           C  
ATOM   3257  O   ILE B 404       2.781  -9.180  24.124  1.00 95.85           O  
ATOM   3258  CG1 ILE B 404      -0.327  -7.660  21.222  1.00 95.85           C  
ATOM   3259  CG2 ILE B 404       0.205 -10.060  21.799  1.00 95.85           C  
ATOM   3260  CD1 ILE B 404      -0.321  -7.853  19.711  1.00 95.85           C  
ATOM   3261  N   PRO B 405       0.965 -10.089  24.994  1.00 93.87           N  
ATOM   3262  CA  PRO B 405       1.742 -11.093  25.724  1.00 93.87           C  
ATOM   3263  C   PRO B 405       2.547 -12.004  24.799  1.00 93.87           C  
ATOM   3264  CB  PRO B 405       0.672 -11.888  26.477  1.00 93.87           C  
ATOM   3265  O   PRO B 405       2.198 -12.162  23.626  1.00 93.87           O  
ATOM   3266  CG  PRO B 405      -0.570 -11.066  26.355  1.00 93.87           C  
ATOM   3267  CD  PRO B 405      -0.400 -10.111  25.209  1.00 93.87           C  
ATOM   3268  N   PRO B 406       3.501 -12.625  25.338  1.00 90.60           N  
ATOM   3269  CA  PRO B 406       4.436 -13.417  24.536  1.00 90.60           C  
ATOM   3270  C   PRO B 406       3.744 -14.530  23.752  1.00 90.60           C  
ATOM   3271  CB  PRO B 406       5.391 -13.999  25.581  1.00 90.60           C  
ATOM   3272  O   PRO B 406       4.076 -14.769  22.588  1.00 90.60           O  
ATOM   3273  CG  PRO B 406       5.286 -13.075  26.751  1.00 90.60           C  
ATOM   3274  CD  PRO B 406       3.916 -12.460  26.751  1.00 90.60           C  
ATOM   3275  N   ASP B 407       2.811 -15.158  24.382  1.00 92.35           N  
ATOM   3276  CA  ASP B 407       2.109 -16.225  23.675  1.00 92.35           C  
ATOM   3277  C   ASP B 407       1.297 -15.669  22.508  1.00 92.35           C  
ATOM   3278  CB  ASP B 407       1.196 -16.993  24.633  1.00 92.35           C  
ATOM   3279  O   ASP B 407       1.228 -16.287  21.443  1.00 92.35           O  
ATOM   3280  CG  ASP B 407       1.963 -17.826  25.644  1.00 92.35           C  
ATOM   3281  OD1 ASP B 407       3.064 -18.320  25.318  1.00 92.35           O  
ATOM   3282  OD2 ASP B 407       1.461 -17.992  26.777  1.00 92.35           O  
ATOM   3283  N   GLY B 408       0.676 -14.543  22.737  1.00 94.66           N  
ATOM   3284  CA  GLY B 408      -0.046 -13.869  21.670  1.00 94.66           C  
ATOM   3285  C   GLY B 408       0.852 -13.414  20.535  1.00 94.66           C  
ATOM   3286  O   GLY B 408       0.512 -13.582  19.362  1.00 94.66           O  
ATOM   3287  N   PHE B 409       2.033 -12.947  20.923  1.00 93.50           N  
ATOM   3288  CA  PHE B 409       2.976 -12.479  19.915  1.00 93.50           C  
ATOM   3289  C   PHE B 409       3.491 -13.642  19.075  1.00 93.50           C  
ATOM   3290  CB  PHE B 409       4.150 -11.747  20.573  1.00 93.50           C  
ATOM   3291  O   PHE B 409       3.698 -13.499  17.868  1.00 93.50           O  
ATOM   3292  CG  PHE B 409       5.194 -11.274  19.598  1.00 93.50           C  
ATOM   3293  CD1 PHE B 409       6.451 -11.865  19.564  1.00 93.50           C  
ATOM   3294  CD2 PHE B 409       4.918 -10.237  18.716  1.00 93.50           C  
ATOM   3295  CE1 PHE B 409       7.419 -11.429  18.662  1.00 93.50           C  
ATOM   3296  CE2 PHE B 409       5.881  -9.796  17.813  1.00 93.50           C  
ATOM   3297  CZ  PHE B 409       7.131 -10.392  17.788  1.00 93.50           C  
ATOM   3298  N   LYS B 410       3.730 -14.773  19.677  1.00 91.95           N  
ATOM   3299  CA  LYS B 410       4.170 -15.957  18.943  1.00 91.95           C  
ATOM   3300  C   LYS B 410       3.173 -16.328  17.849  1.00 91.95           C  
ATOM   3301  CB  LYS B 410       4.365 -17.137  19.896  1.00 91.95           C  
ATOM   3302  O   LYS B 410       3.566 -16.642  16.724  1.00 91.95           O  
ATOM   3303  CG  LYS B 410       5.309 -18.208  19.369  1.00 91.95           C  
ATOM   3304  CD  LYS B 410       5.492 -19.336  20.377  1.00 91.95           C  
ATOM   3305  CE  LYS B 410       6.399 -20.432  19.832  1.00 91.95           C  
ATOM   3306  NZ  LYS B 410       6.570 -21.546  20.811  1.00 91.95           N  
ATOM   3307  N   GLN B 411       1.902 -16.269  18.205  1.00 94.97           N  
ATOM   3308  CA  GLN B 411       0.838 -16.557  17.248  1.00 94.97           C  
ATOM   3309  C   GLN B 411       0.817 -15.526  16.122  1.00 94.97           C  
ATOM   3310  CB  GLN B 411      -0.520 -16.596  17.950  1.00 94.97           C  
ATOM   3311  O   GLN B 411       0.694 -15.884  14.949  1.00 94.97           O  
ATOM   3312  CG  GLN B 411      -1.650 -17.119  17.074  1.00 94.97           C  
ATOM   3313  CD  GLN B 411      -3.006 -17.029  17.748  1.00 94.97           C  
ATOM   3314  NE2 GLN B 411      -4.044 -17.485  17.056  1.00 94.97           N  
ATOM   3315  OE1 GLN B 411      -3.119 -16.555  18.883  1.00 94.97           O  
ATOM   3316  N   ILE B 412       0.984 -14.298  16.470  1.00 97.78           N  
ATOM   3317  CA  ILE B 412       0.977 -13.209  15.498  1.00 97.78           C  
ATOM   3318  C   ILE B 412       2.166 -13.355  14.551  1.00 97.78           C  
ATOM   3319  CB  ILE B 412       1.013 -11.830  16.194  1.00 97.78           C  
ATOM   3320  O   ILE B 412       2.007 -13.282  13.330  1.00 97.78           O  
ATOM   3321  CG1 ILE B 412      -0.321 -11.552  16.897  1.00 97.78           C  
ATOM   3322  CG2 ILE B 412       1.342 -10.725  15.186  1.00 97.78           C  
ATOM   3323  CD1 ILE B 412      -0.298 -10.332  17.808  1.00 97.78           C  
ATOM   3324  N   ARG B 413       3.280 -13.624  15.107  1.00 94.95           N  
ATOM   3325  CA  ARG B 413       4.489 -13.790  14.306  1.00 94.95           C  
ATOM   3326  C   ARG B 413       4.339 -14.945  13.322  1.00 94.95           C  
ATOM   3327  CB  ARG B 413       5.703 -14.023  15.207  1.00 94.95           C  
ATOM   3328  O   ARG B 413       4.605 -14.788  12.128  1.00 94.95           O  
ATOM   3329  CG  ARG B 413       7.022 -14.101  14.455  1.00 94.95           C  
ATOM   3330  CD  ARG B 413       8.199 -14.305  15.400  1.00 94.95           C  
ATOM   3331  NE  ARG B 413       9.455 -14.455  14.671  1.00 94.95           N  
ATOM   3332  NH1 ARG B 413       9.532 -16.756  14.864  1.00 94.95           N  
ATOM   3333  NH2 ARG B 413      11.201 -15.637  13.760  1.00 94.95           N  
ATOM   3334  CZ  ARG B 413      10.060 -15.615  14.433  1.00 94.95           C  
ATOM   3335  N   GLN B 414       3.893 -16.051  13.781  1.00 93.88           N  
ATOM   3336  CA  GLN B 414       3.695 -17.216  12.924  1.00 93.88           C  
ATOM   3337  C   GLN B 414       2.664 -16.931  11.837  1.00 93.88           C  
ATOM   3338  CB  GLN B 414       3.262 -18.426  13.754  1.00 93.88           C  
ATOM   3339  O   GLN B 414       2.851 -17.314  10.680  1.00 93.88           O  
ATOM   3340  CG  GLN B 414       3.536 -19.764  13.080  1.00 93.88           C  
ATOM   3341  CD  GLN B 414       4.741 -20.478  13.662  1.00 93.88           C  
ATOM   3342  NE2 GLN B 414       5.258 -21.460  12.932  1.00 93.88           N  
ATOM   3343  OE1 GLN B 414       5.205 -20.150  14.759  1.00 93.88           O  
ATOM   3344  N   GLY B 415       1.593 -16.270  12.237  1.00 97.29           N  
ATOM   3345  CA  GLY B 415       0.564 -15.909  11.275  1.00 97.29           C  
ATOM   3346  C   GLY B 415       1.070 -14.992  10.177  1.00 97.29           C  
ATOM   3347  O   GLY B 415       0.790 -15.214   8.997  1.00 97.29           O  
ATOM   3348  N   MET B 416       1.868 -14.007  10.550  1.00 98.52           N  
ATOM   3349  CA  MET B 416       2.436 -13.074   9.581  1.00 98.52           C  
ATOM   3350  C   MET B 416       3.380 -13.793   8.623  1.00 98.52           C  
ATOM   3351  CB  MET B 416       3.178 -11.942  10.295  1.00 98.52           C  
ATOM   3352  O   MET B 416       3.313 -13.588   7.409  1.00 98.52           O  
ATOM   3353  CG  MET B 416       2.259 -10.945  10.982  1.00 98.52           C  
ATOM   3354  SD  MET B 416       3.183  -9.598  11.818  1.00 98.52           S  
ATOM   3355  CE  MET B 416       3.894  -8.756  10.377  1.00 98.52           C  
ATOM   3356  N   ILE B 417       4.226 -14.653   9.153  1.00 95.31           N  
ATOM   3357  CA  ILE B 417       5.188 -15.389   8.339  1.00 95.31           C  
ATOM   3358  C   ILE B 417       4.447 -16.272   7.337  1.00 95.31           C  
ATOM   3359  CB  ILE B 417       6.130 -16.246   9.213  1.00 95.31           C  
ATOM   3360  O   ILE B 417       4.759 -16.265   6.144  1.00 95.31           O  
ATOM   3361  CG1 ILE B 417       7.088 -15.347  10.004  1.00 95.31           C  
ATOM   3362  CG2 ILE B 417       6.904 -17.248   8.352  1.00 95.31           C  
ATOM   3363  CD1 ILE B 417       7.892 -16.084  11.067  1.00 95.31           C  
ATOM   3364  N   THR B 418       3.441 -16.923   7.816  1.00 96.50           N  
ATOM   3365  CA  THR B 418       2.646 -17.803   6.966  1.00 96.50           C  
ATOM   3366  C   THR B 418       2.028 -17.024   5.809  1.00 96.50           C  
ATOM   3367  CB  THR B 418       1.534 -18.501   7.770  1.00 96.50           C  
ATOM   3368  O   THR B 418       2.109 -17.449   4.654  1.00 96.50           O  
ATOM   3369  CG2 THR B 418       0.652 -19.353   6.864  1.00 96.50           C  
ATOM   3370  OG1 THR B 418       2.128 -19.341   8.767  1.00 96.50           O  
ATOM   3371  N   LEU B 419       1.468 -15.888   6.074  1.00 98.69           N  
ATOM   3372  CA  LEU B 419       0.761 -15.108   5.065  1.00 98.69           C  
ATOM   3373  C   LEU B 419       1.739 -14.483   4.076  1.00 98.69           C  
ATOM   3374  CB  LEU B 419      -0.083 -14.015   5.726  1.00 98.69           C  
ATOM   3375  O   LEU B 419       1.502 -14.500   2.866  1.00 98.69           O  
ATOM   3376  CG  LEU B 419      -1.254 -14.491   6.588  1.00 98.69           C  
ATOM   3377  CD1 LEU B 419      -2.092 -13.302   7.045  1.00 98.69           C  
ATOM   3378  CD2 LEU B 419      -2.110 -15.492   5.821  1.00 98.69           C  
ATOM   3379  N   ILE B 420       2.836 -13.941   4.560  1.00 98.48           N  
ATOM   3380  CA  ILE B 420       3.816 -13.323   3.673  1.00 98.48           C  
ATOM   3381  C   ILE B 420       4.415 -14.381   2.749  1.00 98.48           C  
ATOM   3382  CB  ILE B 420       4.934 -12.615   4.471  1.00 98.48           C  
ATOM   3383  O   ILE B 420       4.563 -14.152   1.546  1.00 98.48           O  
ATOM   3384  CG1 ILE B 420       4.366 -11.410   5.230  1.00 98.48           C  
ATOM   3385  CG2 ILE B 420       6.075 -12.190   3.542  1.00 98.48           C  
ATOM   3386  CD1 ILE B 420       5.361 -10.750   6.175  1.00 98.48           C  
ATOM   3387  N   LEU B 421       4.711 -15.566   3.229  1.00 93.80           N  
ATOM   3388  CA  LEU B 421       5.243 -16.650   2.410  1.00 93.80           C  
ATOM   3389  C   LEU B 421       4.220 -17.099   1.372  1.00 93.80           C  
ATOM   3390  CB  LEU B 421       5.651 -17.835   3.288  1.00 93.80           C  
ATOM   3391  O   LEU B 421       4.588 -17.519   0.272  1.00 93.80           O  
ATOM   3392  CG  LEU B 421       6.914 -17.651   4.132  1.00 93.80           C  
ATOM   3393  CD1 LEU B 421       7.133 -18.864   5.029  1.00 93.80           C  
ATOM   3394  CD2 LEU B 421       8.126 -17.414   3.237  1.00 93.80           C  
ATOM   3395  N   ALA B 422       2.967 -16.939   1.700  1.00 94.79           N  
ATOM   3396  CA  ALA B 422       1.894 -17.357   0.801  1.00 94.79           C  
ATOM   3397  C   ALA B 422       1.820 -16.448  -0.423  1.00 94.79           C  
ATOM   3398  CB  ALA B 422       0.557 -17.365   1.536  1.00 94.79           C  
ATOM   3399  O   ALA B 422       1.185 -16.794  -1.422  1.00 94.79           O  
ATOM   3400  N   THR B 423       2.441 -15.276  -0.364  1.00 96.62           N  
ATOM   3401  CA  THR B 423       2.384 -14.345  -1.486  1.00 96.62           C  
ATOM   3402  C   THR B 423       3.364 -14.757  -2.581  1.00 96.62           C  
ATOM   3403  CB  THR B 423       2.692 -12.906  -1.033  1.00 96.62           C  
ATOM   3404  O   THR B 423       3.368 -14.176  -3.668  1.00 96.62           O  
ATOM   3405  CG2 THR B 423       1.736 -12.460   0.069  1.00 96.62           C  
ATOM   3406  OG1 THR B 423       4.035 -12.843  -0.540  1.00 96.62           O  
ATOM   3407  N   ASP B 424       4.184 -15.733  -2.334  1.00 89.44           N  
ATOM   3408  CA  ASP B 424       5.026 -16.306  -3.379  1.00 89.44           C  
ATOM   3409  C   ASP B 424       4.183 -17.018  -4.435  1.00 89.44           C  
ATOM   3410  CB  ASP B 424       6.044 -17.277  -2.777  1.00 89.44           C  
ATOM   3411  O   ASP B 424       3.500 -17.999  -4.134  1.00 89.44           O  
ATOM   3412  CG  ASP B 424       7.009 -17.838  -3.806  1.00 89.44           C  
ATOM   3413  OD1 ASP B 424       6.883 -17.507  -5.005  1.00 89.44           O  
ATOM   3414  OD2 ASP B 424       7.903 -18.620  -3.415  1.00 89.44           O  
ATOM   3415  N   MET B 425       4.326 -16.570  -5.640  1.00 87.98           N  
ATOM   3416  CA  MET B 425       3.473 -17.092  -6.704  1.00 87.98           C  
ATOM   3417  C   MET B 425       3.825 -18.542  -7.021  1.00 87.98           C  
ATOM   3418  CB  MET B 425       3.600 -16.236  -7.965  1.00 87.98           C  
ATOM   3419  O   MET B 425       3.023 -19.264  -7.615  1.00 87.98           O  
ATOM   3420  CG  MET B 425       2.825 -14.930  -7.899  1.00 87.98           C  
ATOM   3421  SD  MET B 425       1.058 -15.181  -7.472  1.00 87.98           S  
ATOM   3422  CE  MET B 425       0.498 -16.081  -8.945  1.00 87.98           C  
ATOM   3423  N   ALA B 426       5.013 -19.016  -6.643  1.00 75.10           N  
ATOM   3424  CA  ALA B 426       5.403 -20.409  -6.849  1.00 75.10           C  
ATOM   3425  C   ALA B 426       4.556 -21.347  -5.994  1.00 75.10           C  
ATOM   3426  CB  ALA B 426       6.885 -20.598  -6.534  1.00 75.10           C  
ATOM   3427  O   ALA B 426       4.467 -22.544  -6.278  1.00 75.10           O  
ATOM   3428  N   ARG B 427       3.888 -20.836  -5.005  1.00 83.17           N  
ATOM   3429  CA  ARG B 427       3.077 -21.650  -4.104  1.00 83.17           C  
ATOM   3430  C   ARG B 427       1.595 -21.530  -4.443  1.00 83.17           C  
ATOM   3431  CB  ARG B 427       3.316 -21.242  -2.649  1.00 83.17           C  
ATOM   3432  O   ARG B 427       0.748 -22.114  -3.764  1.00 83.17           O  
ATOM   3433  CG  ARG B 427       4.743 -21.466  -2.173  1.00 83.17           C  
ATOM   3434  CD  ARG B 427       4.913 -21.092  -0.707  1.00 83.17           C  
ATOM   3435  NE  ARG B 427       4.142 -21.971   0.167  1.00 83.17           N  
ATOM   3436  NH1 ARG B 427       4.360 -20.639   2.042  1.00 83.17           N  
ATOM   3437  NH2 ARG B 427       3.184 -22.604   2.156  1.00 83.17           N  
ATOM   3438  CZ  ARG B 427       3.897 -21.736   1.453  1.00 83.17           C  
ATOM   3439  N   HIS B 428       1.256 -20.760  -5.458  1.00 83.86           N  
ATOM   3440  CA  HIS B 428      -0.128 -20.452  -5.798  1.00 83.86           C  
ATOM   3441  C   HIS B 428      -0.929 -21.724  -6.054  1.00 83.86           C  
ATOM   3442  CB  HIS B 428      -0.188 -19.538  -7.024  1.00 83.86           C  
ATOM   3443  O   HIS B 428      -1.988 -21.927  -5.456  1.00 83.86           O  
ATOM   3444  CG  HIS B 428      -1.580 -19.239  -7.482  1.00 83.86           C  
ATOM   3445  CD2 HIS B 428      -2.324 -19.778  -8.477  1.00 83.86           C  
ATOM   3446  ND1 HIS B 428      -2.366 -18.274  -6.892  1.00 83.86           N  
ATOM   3447  CE1 HIS B 428      -3.537 -18.233  -7.505  1.00 83.86           C  
ATOM   3448  NE2 HIS B 428      -3.537 -19.136  -8.470  1.00 83.86           N  
ATOM   3449  N   ALA B 429      -0.411 -22.579  -6.902  1.00 75.01           N  
ATOM   3450  CA  ALA B 429      -1.139 -23.786  -7.286  1.00 75.01           C  
ATOM   3451  C   ALA B 429      -1.383 -24.688  -6.080  1.00 75.01           C  
ATOM   3452  CB  ALA B 429      -0.376 -24.545  -8.369  1.00 75.01           C  
ATOM   3453  O   ALA B 429      -2.493 -25.187  -5.884  1.00 75.01           O  
ATOM   3454  N   GLU B 430      -0.338 -24.818  -5.274  1.00 80.86           N  
ATOM   3455  CA  GLU B 430      -0.436 -25.655  -4.082  1.00 80.86           C  
ATOM   3456  C   GLU B 430      -1.485 -25.117  -3.114  1.00 80.86           C  
ATOM   3457  CB  GLU B 430       0.922 -25.757  -3.383  1.00 80.86           C  
ATOM   3458  O   GLU B 430      -2.319 -25.872  -2.610  1.00 80.86           O  
ATOM   3459  CG  GLU B 430       0.883 -26.531  -2.073  1.00 80.86           C  
ATOM   3460  CD  GLU B 430       2.145 -26.365  -1.241  1.00 80.86           C  
ATOM   3461  OE1 GLU B 430       2.124 -26.698  -0.034  1.00 80.86           O  
ATOM   3462  OE2 GLU B 430       3.162 -25.899  -1.800  1.00 80.86           O  
ATOM   3463  N   ILE B 431      -1.504 -23.872  -2.882  1.00 88.88           N  
ATOM   3464  CA  ILE B 431      -2.431 -23.239  -1.950  1.00 88.88           C  
ATOM   3465  C   ILE B 431      -3.853 -23.320  -2.502  1.00 88.88           C  
ATOM   3466  CB  ILE B 431      -2.044 -21.768  -1.680  1.00 88.88           C  
ATOM   3467  O   ILE B 431      -4.788 -23.664  -1.776  1.00 88.88           O  
ATOM   3468  CG1 ILE B 431      -0.714 -21.697  -0.920  1.00 88.88           C  
ATOM   3469  CG2 ILE B 431      -3.155 -21.050  -0.908  1.00 88.88           C  
ATOM   3470  CD1 ILE B 431      -0.136 -20.292  -0.815  1.00 88.88           C  
ATOM   3471  N   MET B 432      -4.014 -23.073  -3.774  1.00 89.23           N  
ATOM   3472  CA  MET B 432      -5.325 -23.142  -4.411  1.00 89.23           C  
ATOM   3473  C   MET B 432      -5.895 -24.554  -4.333  1.00 89.23           C  
ATOM   3474  CB  MET B 432      -5.239 -22.692  -5.871  1.00 89.23           C  
ATOM   3475  O   MET B 432      -7.066 -24.738  -3.996  1.00 89.23           O  
ATOM   3476  CG  MET B 432      -5.227 -21.183  -6.048  1.00 89.23           C  
ATOM   3477  SD  MET B 432      -6.729 -20.383  -5.361  1.00 89.23           S  
ATOM   3478  CE  MET B 432      -7.983 -21.020  -6.507  1.00 89.23           C  
ATOM   3479  N   ASP B 433      -5.114 -25.582  -4.600  1.00 83.64           N  
ATOM   3480  CA  ASP B 433      -5.562 -26.971  -4.565  1.00 83.64           C  
ATOM   3481  C   ASP B 433      -5.992 -27.373  -3.156  1.00 83.64           C  
ATOM   3482  CB  ASP B 433      -4.457 -27.904  -5.065  1.00 83.64           C  
ATOM   3483  O   ASP B 433      -7.037 -28.002  -2.976  1.00 83.64           O  
ATOM   3484  CG  ASP B 433      -4.249 -27.826  -6.567  1.00 83.64           C  
ATOM   3485  OD1 ASP B 433      -5.107 -27.253  -7.272  1.00 83.64           O  
ATOM   3486  OD2 ASP B 433      -3.220 -28.345  -7.050  1.00 83.64           O  
ATOM   3487  N   SER B 434      -5.177 -26.927  -2.212  1.00 89.67           N  
ATOM   3488  CA  SER B 434      -5.505 -27.238  -0.824  1.00 89.67           C  
ATOM   3489  C   SER B 434      -6.810 -26.571  -0.402  1.00 89.67           C  
ATOM   3490  CB  SER B 434      -4.374 -26.799   0.106  1.00 89.67           C  
ATOM   3491  O   SER B 434      -7.636 -27.184   0.278  1.00 89.67           O  
ATOM   3492  OG  SER B 434      -3.202 -27.559  -0.134  1.00 89.67           O  
ATOM   3493  N   PHE B 435      -6.992 -25.363  -0.853  1.00 94.85           N  
ATOM   3494  CA  PHE B 435      -8.197 -24.622  -0.500  1.00 94.85           C  
ATOM   3495  C   PHE B 435      -9.424 -25.236  -1.164  1.00 94.85           C  
ATOM   3496  CB  PHE B 435      -8.062 -23.150  -0.904  1.00 94.85           C  
ATOM   3497  O   PHE B 435     -10.456 -25.425  -0.517  1.00 94.85           O  
ATOM   3498  CG  PHE B 435      -9.182 -22.279  -0.404  1.00 94.85           C  
ATOM   3499  CD1 PHE B 435     -10.049 -21.657  -1.295  1.00 94.85           C  
ATOM   3500  CD2 PHE B 435      -9.368 -22.080   0.958  1.00 94.85           C  
ATOM   3501  CE1 PHE B 435     -11.087 -20.850  -0.834  1.00 94.85           C  
ATOM   3502  CE2 PHE B 435     -10.403 -21.275   1.426  1.00 94.85           C  
ATOM   3503  CZ  PHE B 435     -11.260 -20.660   0.528  1.00 94.85           C  
ATOM   3504  N   LYS B 436      -9.375 -25.592  -2.457  1.00 89.64           N  
ATOM   3505  CA  LYS B 436     -10.480 -26.202  -3.191  1.00 89.64           C  
ATOM   3506  C   LYS B 436     -10.904 -27.521  -2.552  1.00 89.64           C  
ATOM   3507  CB  LYS B 436     -10.092 -26.428  -4.653  1.00 89.64           C  
ATOM   3508  O   LYS B 436     -12.096 -27.828  -2.482  1.00 89.64           O  
ATOM   3509  CG  LYS B 436     -10.088 -25.161  -5.496  1.00 89.64           C  
ATOM   3510  CD  LYS B 436      -9.691 -25.450  -6.938  1.00 89.64           C  
ATOM   3511  CE  LYS B 436      -9.607 -24.173  -7.763  1.00 89.64           C  
ATOM   3512  NZ  LYS B 436      -9.104 -24.437  -9.144  1.00 89.64           N  
ATOM   3513  N   GLU B 437      -9.920 -28.243  -2.059  1.00 90.51           N  
ATOM   3514  CA  GLU B 437     -10.199 -29.522  -1.413  1.00 90.51           C  
ATOM   3515  C   GLU B 437     -11.050 -29.334  -0.160  1.00 90.51           C  
ATOM   3516  CB  GLU B 437      -8.895 -30.242  -1.060  1.00 90.51           C  
ATOM   3517  O   GLU B 437     -11.915 -30.160   0.139  1.00 90.51           O  
ATOM   3518  CG  GLU B 437      -9.095 -31.662  -0.550  1.00 90.51           C  
ATOM   3519  CD  GLU B 437      -7.798 -32.341  -0.140  1.00 90.51           C  
ATOM   3520  OE1 GLU B 437      -7.851 -33.440   0.457  1.00 90.51           O  
ATOM   3521  OE2 GLU B 437      -6.721 -31.769  -0.418  1.00 90.51           O  
ATOM   3522  N   LYS B 438     -10.835 -28.217   0.471  1.00 93.73           N  
ATOM   3523  CA  LYS B 438     -11.532 -27.974   1.731  1.00 93.73           C  
ATOM   3524  C   LYS B 438     -12.846 -27.234   1.499  1.00 93.73           C  
ATOM   3525  CB  LYS B 438     -10.644 -27.179   2.690  1.00 93.73           C  
ATOM   3526  O   LYS B 438     -13.691 -27.163   2.394  1.00 93.73           O  
ATOM   3527  CG  LYS B 438      -9.320 -27.856   3.014  1.00 93.73           C  
ATOM   3528  CD  LYS B 438      -9.532 -29.194   3.711  1.00 93.73           C  
ATOM   3529  CE  LYS B 438      -8.209 -29.885   4.012  1.00 93.73           C  
ATOM   3530  NZ  LYS B 438      -8.414 -31.239   4.606  1.00 93.73           N  
ATOM   3531  N   MET B 439     -13.138 -26.767   0.411  1.00 93.65           N  
ATOM   3532  CA  MET B 439     -14.270 -25.901   0.094  1.00 93.65           C  
ATOM   3533  C   MET B 439     -15.586 -26.663   0.205  1.00 93.65           C  
ATOM   3534  CB  MET B 439     -14.122 -25.314  -1.311  1.00 93.65           C  
ATOM   3535  O   MET B 439     -16.611 -26.088   0.575  1.00 93.65           O  
ATOM   3536  CG  MET B 439     -14.936 -24.049  -1.535  1.00 93.65           C  
ATOM   3537  SD  MET B 439     -14.524 -22.725  -0.334  1.00 93.65           S  
ATOM   3538  CE  MET B 439     -12.781 -22.444  -0.752  1.00 93.65           C  
ATOM   3539  N   GLU B 440     -15.675 -27.970  -0.048  1.00 88.24           N  
ATOM   3540  CA  GLU B 440     -16.902 -28.758   0.003  1.00 88.24           C  
ATOM   3541  C   GLU B 440     -17.434 -28.859   1.430  1.00 88.24           C  
ATOM   3542  CB  GLU B 440     -16.667 -30.158  -0.571  1.00 88.24           C  
ATOM   3543  O   GLU B 440     -18.647 -28.832   1.649  1.00 88.24           O  
ATOM   3544  CG  GLU B 440     -16.609 -30.198  -2.091  1.00 88.24           C  
ATOM   3545  CD  GLU B 440     -17.436 -31.322  -2.694  1.00 88.24           C  
ATOM   3546  OE1 GLU B 440     -17.718 -31.282  -3.913  1.00 88.24           O  
ATOM   3547  OE2 GLU B 440     -17.805 -32.251  -1.941  1.00 88.24           O  
ATOM   3548  N   ASN B 441     -16.584 -28.860   2.322  1.00 94.16           N  
ATOM   3549  CA  ASN B 441     -16.970 -28.941   3.727  1.00 94.16           C  
ATOM   3550  C   ASN B 441     -16.238 -27.901   4.570  1.00 94.16           C  
ATOM   3551  CB  ASN B 441     -16.711 -30.346   4.275  1.00 94.16           C  
ATOM   3552  O   ASN B 441     -15.731 -28.214   5.649  1.00 94.16           O  
ATOM   3553  CG  ASN B 441     -16.873 -31.423   3.221  1.00 94.16           C  
ATOM   3554  ND2 ASN B 441     -16.220 -32.560   3.429  1.00 94.16           N  
ATOM   3555  OD1 ASN B 441     -17.580 -31.235   2.227  1.00 94.16           O  
ATOM   3556  N   PHE B 442     -16.219 -26.688   4.054  1.00 96.63           N  
ATOM   3557  CA  PHE B 442     -15.470 -25.643   4.743  1.00 96.63           C  
ATOM   3558  C   PHE B 442     -16.059 -25.376   6.124  1.00 96.63           C  
ATOM   3559  CB  PHE B 442     -15.461 -24.353   3.918  1.00 96.63           C  
ATOM   3560  O   PHE B 442     -17.270 -25.192   6.263  1.00 96.63           O  
ATOM   3561  CG  PHE B 442     -14.487 -23.320   4.416  1.00 96.63           C  
ATOM   3562  CD1 PHE B 442     -14.896 -22.325   5.296  1.00 96.63           C  
ATOM   3563  CD2 PHE B 442     -13.161 -23.344   4.005  1.00 96.63           C  
ATOM   3564  CE1 PHE B 442     -13.996 -21.368   5.759  1.00 96.63           C  
ATOM   3565  CE2 PHE B 442     -12.256 -22.391   4.463  1.00 96.63           C  
ATOM   3566  CZ  PHE B 442     -12.676 -21.403   5.339  1.00 96.63           C  
ATOM   3567  N   ASP B 443     -15.233 -25.381   7.143  1.00 96.73           N  
ATOM   3568  CA  ASP B 443     -15.635 -25.182   8.532  1.00 96.73           C  
ATOM   3569  C   ASP B 443     -14.888 -24.006   9.156  1.00 96.73           C  
ATOM   3570  CB  ASP B 443     -15.391 -26.453   9.348  1.00 96.73           C  
ATOM   3571  O   ASP B 443     -13.677 -24.077   9.373  1.00 96.73           O  
ATOM   3572  CG  ASP B 443     -15.840 -26.325  10.793  1.00 96.73           C  
ATOM   3573  OD1 ASP B 443     -16.431 -25.286  11.159  1.00 96.73           O  
ATOM   3574  OD2 ASP B 443     -15.597 -27.270  11.575  1.00 96.73           O  
ATOM   3575  N   TYR B 444     -15.588 -22.989   9.574  1.00 94.97           N  
ATOM   3576  CA  TYR B 444     -14.987 -21.779  10.123  1.00 94.97           C  
ATOM   3577  C   TYR B 444     -14.417 -22.035  11.513  1.00 94.97           C  
ATOM   3578  CB  TYR B 444     -16.016 -20.646  10.181  1.00 94.97           C  
ATOM   3579  O   TYR B 444     -13.652 -21.221  12.037  1.00 94.97           O  
ATOM   3580  CG  TYR B 444     -16.350 -20.059   8.831  1.00 94.97           C  
ATOM   3581  CD1 TYR B 444     -15.490 -19.156   8.210  1.00 94.97           C  
ATOM   3582  CD2 TYR B 444     -17.526 -20.405   8.175  1.00 94.97           C  
ATOM   3583  CE1 TYR B 444     -15.795 -18.611   6.967  1.00 94.97           C  
ATOM   3584  CE2 TYR B 444     -17.841 -19.867   6.932  1.00 94.97           C  
ATOM   3585  OH  TYR B 444     -17.277 -18.436   5.106  1.00 94.97           O  
ATOM   3586  CZ  TYR B 444     -16.970 -18.972   6.337  1.00 94.97           C  
ATOM   3587  N   SER B 445     -14.729 -23.119  12.075  1.00 95.31           N  
ATOM   3588  CA  SER B 445     -14.212 -23.460  13.396  1.00 95.31           C  
ATOM   3589  C   SER B 445     -12.908 -24.244  13.294  1.00 95.31           C  
ATOM   3590  CB  SER B 445     -15.243 -24.270  14.183  1.00 95.31           C  
ATOM   3591  O   SER B 445     -12.189 -24.395  14.284  1.00 95.31           O  
ATOM   3592  OG  SER B 445     -15.575 -25.465  13.496  1.00 95.31           O  
ATOM   3593  N   ASN B 446     -12.639 -24.754  12.070  1.00 96.27           N  
ATOM   3594  CA  ASN B 446     -11.411 -25.506  11.834  1.00 96.27           C  
ATOM   3595  C   ASN B 446     -10.227 -24.578  11.579  1.00 96.27           C  
ATOM   3596  CB  ASN B 446     -11.590 -26.472  10.662  1.00 96.27           C  
ATOM   3597  O   ASN B 446     -10.245 -23.787  10.634  1.00 96.27           O  
ATOM   3598  CG  ASN B 446     -10.400 -27.394  10.477  1.00 96.27           C  
ATOM   3599  ND2 ASN B 446     -10.638 -28.696  10.574  1.00 96.27           N  
ATOM   3600  OD1 ASN B 446      -9.276 -26.938  10.251  1.00 96.27           O  
ATOM   3601  N   GLU B 447      -9.171 -24.718  12.303  1.00 95.38           N  
ATOM   3602  CA  GLU B 447      -8.021 -23.819  12.250  1.00 95.38           C  
ATOM   3603  C   GLU B 447      -7.297 -23.928  10.911  1.00 95.38           C  
ATOM   3604  CB  GLU B 447      -7.053 -24.117  13.397  1.00 95.38           C  
ATOM   3605  O   GLU B 447      -6.818 -22.927  10.375  1.00 95.38           O  
ATOM   3606  CG  GLU B 447      -6.560 -22.874  14.124  1.00 95.38           C  
ATOM   3607  CD  GLU B 447      -5.093 -22.951  14.516  1.00 95.38           C  
ATOM   3608  OE1 GLU B 447      -4.499 -21.901  14.853  1.00 95.38           O  
ATOM   3609  OE2 GLU B 447      -4.532 -24.069  14.486  1.00 95.38           O  
ATOM   3610  N   GLU B 448      -7.164 -25.134  10.390  1.00 94.36           N  
ATOM   3611  CA  GLU B 448      -6.506 -25.326   9.101  1.00 94.36           C  
ATOM   3612  C   GLU B 448      -7.277 -24.635   7.980  1.00 94.36           C  
ATOM   3613  CB  GLU B 448      -6.353 -26.818   8.792  1.00 94.36           C  
ATOM   3614  O   GLU B 448      -6.680 -23.988   7.117  1.00 94.36           O  
ATOM   3615  CG  GLU B 448      -5.486 -27.108   7.576  1.00 94.36           C  
ATOM   3616  CD  GLU B 448      -5.393 -28.589   7.245  1.00 94.36           C  
ATOM   3617  OE1 GLU B 448      -4.738 -28.946   6.240  1.00 94.36           O  
ATOM   3618  OE2 GLU B 448      -5.981 -29.399   7.997  1.00 94.36           O  
ATOM   3619  N   HIS B 449      -8.627 -24.785   8.039  1.00 97.50           N  
ATOM   3620  CA  HIS B 449      -9.469 -24.119   7.052  1.00 97.50           C  
ATOM   3621  C   HIS B 449      -9.301 -22.605   7.116  1.00 97.50           C  
ATOM   3622  CB  HIS B 449     -10.937 -24.493   7.261  1.00 97.50           C  
ATOM   3623  O   HIS B 449      -9.130 -21.950   6.085  1.00 97.50           O  
ATOM   3624  CG  HIS B 449     -11.232 -25.936   6.999  1.00 97.50           C  
ATOM   3625  CD2 HIS B 449     -10.407 -27.002   6.865  1.00 97.50           C  
ATOM   3626  ND1 HIS B 449     -12.513 -26.417   6.841  1.00 97.50           N  
ATOM   3627  CE1 HIS B 449     -12.464 -27.721   6.622  1.00 97.50           C  
ATOM   3628  NE2 HIS B 449     -11.197 -28.100   6.631  1.00 97.50           N  
ATOM   3629  N   MET B 450      -9.245 -22.105   8.339  1.00 97.92           N  
ATOM   3630  CA  MET B 450      -9.145 -20.663   8.539  1.00 97.92           C  
ATOM   3631  C   MET B 450      -7.785 -20.143   8.083  1.00 97.92           C  
ATOM   3632  CB  MET B 450      -9.375 -20.306  10.009  1.00 97.92           C  
ATOM   3633  O   MET B 450      -7.692 -19.056   7.511  1.00 97.92           O  
ATOM   3634  CG  MET B 450     -10.792 -20.573  10.490  1.00 97.92           C  
ATOM   3635  SD  MET B 450     -12.052 -19.702   9.479  1.00 97.92           S  
ATOM   3636  CE  MET B 450     -11.651 -17.979   9.881  1.00 97.92           C  
ATOM   3637  N   THR B 451      -6.748 -20.910   8.271  1.00 97.31           N  
ATOM   3638  CA  THR B 451      -5.414 -20.541   7.812  1.00 97.31           C  
ATOM   3639  C   THR B 451      -5.363 -20.485   6.288  1.00 97.31           C  
ATOM   3640  CB  THR B 451      -4.352 -21.530   8.328  1.00 97.31           C  
ATOM   3641  O   THR B 451      -4.818 -19.540   5.714  1.00 97.31           O  
ATOM   3642  CG2 THR B 451      -2.966 -21.172   7.801  1.00 97.31           C  
ATOM   3643  OG1 THR B 451      -4.330 -21.494   9.760  1.00 97.31           O  
ATOM   3644  N   LEU B 452      -5.940 -21.456   5.622  1.00 97.26           N  
ATOM   3645  CA  LEU B 452      -5.979 -21.487   4.164  1.00 97.26           C  
ATOM   3646  C   LEU B 452      -6.766 -20.301   3.616  1.00 97.26           C  
ATOM   3647  CB  LEU B 452      -6.601 -22.797   3.672  1.00 97.26           C  
ATOM   3648  O   LEU B 452      -6.366 -19.693   2.621  1.00 97.26           O  
ATOM   3649  CG  LEU B 452      -5.684 -24.021   3.662  1.00 97.26           C  
ATOM   3650  CD1 LEU B 452      -6.499 -25.293   3.456  1.00 97.26           C  
ATOM   3651  CD2 LEU B 452      -4.617 -23.882   2.581  1.00 97.26           C  
ATOM   3652  N   LEU B 453      -7.859 -19.991   4.313  1.00 98.56           N  
ATOM   3653  CA  LEU B 453      -8.661 -18.848   3.893  1.00 98.56           C  
ATOM   3654  C   LEU B 453      -7.861 -17.554   3.996  1.00 98.56           C  
ATOM   3655  CB  LEU B 453      -9.932 -18.744   4.740  1.00 98.56           C  
ATOM   3656  O   LEU B 453      -7.890 -16.726   3.082  1.00 98.56           O  
ATOM   3657  CG  LEU B 453     -10.842 -17.548   4.454  1.00 98.56           C  
ATOM   3658  CD1 LEU B 453     -11.229 -17.518   2.979  1.00 98.56           C  
ATOM   3659  CD2 LEU B 453     -12.084 -17.598   5.337  1.00 98.56           C  
ATOM   3660  N   LYS B 454      -7.114 -17.379   5.103  1.00 98.75           N  
ATOM   3661  CA  LYS B 454      -6.274 -16.195   5.259  1.00 98.75           C  
ATOM   3662  C   LYS B 454      -5.227 -16.114   4.151  1.00 98.75           C  
ATOM   3663  CB  LYS B 454      -5.590 -16.198   6.627  1.00 98.75           C  
ATOM   3664  O   LYS B 454      -4.970 -15.037   3.610  1.00 98.75           O  
ATOM   3665  CG  LYS B 454      -6.540 -15.971   7.794  1.00 98.75           C  
ATOM   3666  CD  LYS B 454      -5.794 -15.922   9.121  1.00 98.75           C  
ATOM   3667  CE  LYS B 454      -5.452 -17.319   9.622  1.00 98.75           C  
ATOM   3668  NZ  LYS B 454      -4.784 -17.280  10.957  1.00 98.75           N  
ATOM   3669  N   MET B 455      -4.651 -17.246   3.743  1.00 98.45           N  
ATOM   3670  CA  MET B 455      -3.668 -17.278   2.663  1.00 98.45           C  
ATOM   3671  C   MET B 455      -4.299 -16.852   1.341  1.00 98.45           C  
ATOM   3672  CB  MET B 455      -3.062 -18.676   2.528  1.00 98.45           C  
ATOM   3673  O   MET B 455      -3.708 -16.076   0.589  1.00 98.45           O  
ATOM   3674  CG  MET B 455      -2.173 -19.074   3.695  1.00 98.45           C  
ATOM   3675  SD  MET B 455      -1.626 -20.823   3.597  1.00 98.45           S  
ATOM   3676  CE  MET B 455      -0.471 -20.719   2.202  1.00 98.45           C  
ATOM   3677  N   ILE B 456      -5.486 -17.335   1.111  1.00 98.50           N  
ATOM   3678  CA  ILE B 456      -6.191 -17.000  -0.121  1.00 98.50           C  
ATOM   3679  C   ILE B 456      -6.512 -15.507  -0.142  1.00 98.50           C  
ATOM   3680  CB  ILE B 456      -7.486 -17.828  -0.274  1.00 98.50           C  
ATOM   3681  O   ILE B 456      -6.328 -14.840  -1.163  1.00 98.50           O  
ATOM   3682  CG1 ILE B 456      -7.151 -19.291  -0.587  1.00 98.50           C  
ATOM   3683  CG2 ILE B 456      -8.385 -17.228  -1.360  1.00 98.50           C  
ATOM   3684  CD1 ILE B 456      -6.500 -19.499  -1.947  1.00 98.50           C  
ATOM   3685  N   LEU B 457      -6.944 -14.953   0.982  1.00 98.72           N  
ATOM   3686  CA  LEU B 457      -7.336 -13.551   1.062  1.00 98.72           C  
ATOM   3687  C   LEU B 457      -6.150 -12.637   0.769  1.00 98.72           C  
ATOM   3688  CB  LEU B 457      -7.911 -13.233   2.445  1.00 98.72           C  
ATOM   3689  O   LEU B 457      -6.273 -11.680   0.002  1.00 98.72           O  
ATOM   3690  CG  LEU B 457      -9.286 -13.824   2.759  1.00 98.72           C  
ATOM   3691  CD1 LEU B 457      -9.645 -13.583   4.222  1.00 98.72           C  
ATOM   3692  CD2 LEU B 457     -10.347 -13.230   1.839  1.00 98.72           C  
ATOM   3693  N   ILE B 458      -4.984 -12.948   1.349  1.00 98.76           N  
ATOM   3694  CA  ILE B 458      -3.836 -12.078   1.115  1.00 98.76           C  
ATOM   3695  C   ILE B 458      -3.384 -12.200  -0.338  1.00 98.76           C  
ATOM   3696  CB  ILE B 458      -2.669 -12.414   2.070  1.00 98.76           C  
ATOM   3697  O   ILE B 458      -2.927 -11.224  -0.936  1.00 98.76           O  
ATOM   3698  CG1 ILE B 458      -1.638 -11.279   2.073  1.00 98.76           C  
ATOM   3699  CG2 ILE B 458      -2.018 -13.744   1.681  1.00 98.76           C  
ATOM   3700  CD1 ILE B 458      -0.668 -11.327   3.246  1.00 98.76           C  
ATOM   3701  N   LYS B 459      -3.494 -13.378  -0.950  1.00 97.69           N  
ATOM   3702  CA  LYS B 459      -3.158 -13.541  -2.362  1.00 97.69           C  
ATOM   3703  C   LYS B 459      -4.079 -12.705  -3.246  1.00 97.69           C  
ATOM   3704  CB  LYS B 459      -3.237 -15.013  -2.767  1.00 97.69           C  
ATOM   3705  O   LYS B 459      -3.623 -12.059  -4.191  1.00 97.69           O  
ATOM   3706  CG  LYS B 459      -2.133 -15.878  -2.176  1.00 97.69           C  
ATOM   3707  CD  LYS B 459      -2.160 -17.289  -2.751  1.00 97.69           C  
ATOM   3708  CE  LYS B 459      -1.554 -17.337  -4.147  1.00 97.69           C  
ATOM   3709  NZ  LYS B 459      -0.147 -16.838  -4.158  1.00 97.69           N  
ATOM   3710  N   CYS B 460      -5.400 -12.740  -2.904  1.00 97.88           N  
ATOM   3711  CA  CYS B 460      -6.362 -11.930  -3.642  1.00 97.88           C  
ATOM   3712  C   CYS B 460      -5.977 -10.455  -3.604  1.00 97.88           C  
ATOM   3713  CB  CYS B 460      -7.768 -12.114  -3.072  1.00 97.88           C  
ATOM   3714  O   CYS B 460      -5.996  -9.777  -4.633  1.00 97.88           O  
ATOM   3715  SG  CYS B 460      -8.511 -13.712  -3.469  1.00 97.88           S  
ATOM   3716  N   CYS B 461      -5.556 -10.028  -2.495  1.00 98.38           N  
ATOM   3717  CA  CYS B 461      -5.242  -8.615  -2.313  1.00 98.38           C  
ATOM   3718  C   CYS B 461      -3.941  -8.250  -3.018  1.00 98.38           C  
ATOM   3719  CB  CYS B 461      -5.139  -8.277  -0.826  1.00 98.38           C  
ATOM   3720  O   CYS B 461      -3.832  -7.175  -3.611  1.00 98.38           O  
ATOM   3721  SG  CYS B 461      -6.677  -8.531   0.087  1.00 98.38           S  
ATOM   3722  N   ASP B 462      -2.989  -9.153  -3.072  1.00 97.22           N  
ATOM   3723  CA  ASP B 462      -1.658  -8.916  -3.621  1.00 97.22           C  
ATOM   3724  C   ASP B 462      -1.701  -8.820  -5.144  1.00 97.22           C  
ATOM   3725  CB  ASP B 462      -0.694 -10.024  -3.191  1.00 97.22           C  
ATOM   3726  O   ASP B 462      -0.986  -8.011  -5.741  1.00 97.22           O  
ATOM   3727  CG  ASP B 462       0.739  -9.763  -3.618  1.00 97.22           C  
ATOM   3728  OD1 ASP B 462       1.130  -8.583  -3.754  1.00 97.22           O  
ATOM   3729  OD2 ASP B 462       1.484 -10.745  -3.824  1.00 97.22           O  
ATOM   3730  N   ILE B 463      -2.639  -9.487  -5.823  1.00 95.77           N  
ATOM   3731  CA  ILE B 463      -2.634  -9.535  -7.282  1.00 95.77           C  
ATOM   3732  C   ILE B 463      -3.974  -9.038  -7.819  1.00 95.77           C  
ATOM   3733  CB  ILE B 463      -2.345 -10.963  -7.799  1.00 95.77           C  
ATOM   3734  O   ILE B 463      -4.410  -9.452  -8.896  1.00 95.77           O  
ATOM   3735  CG1 ILE B 463      -3.351 -11.958  -7.209  1.00 95.77           C  
ATOM   3736  CG2 ILE B 463      -0.908 -11.376  -7.470  1.00 95.77           C  
ATOM   3737  CD1 ILE B 463      -3.286 -13.346  -7.831  1.00 95.77           C  
ATOM   3738  N   SER B 464      -4.617  -8.053  -7.168  1.00 94.25           N  
ATOM   3739  CA  SER B 464      -6.008  -7.686  -7.415  1.00 94.25           C  
ATOM   3740  C   SER B 464      -6.103  -6.417  -8.256  1.00 94.25           C  
ATOM   3741  CB  SER B 464      -6.754  -7.490  -6.094  1.00 94.25           C  
ATOM   3742  O   SER B 464      -7.181  -5.834  -8.388  1.00 94.25           O  
ATOM   3743  OG  SER B 464      -6.178  -6.434  -5.344  1.00 94.25           O  
ATOM   3744  N   ASN B 465      -5.032  -5.947  -8.782  1.00 95.09           N  
ATOM   3745  CA  ASN B 465      -5.091  -4.662  -9.470  1.00 95.09           C  
ATOM   3746  C   ASN B 465      -6.127  -4.674 -10.591  1.00 95.09           C  
ATOM   3747  CB  ASN B 465      -3.715  -4.284 -10.022  1.00 95.09           C  
ATOM   3748  O   ASN B 465      -6.800  -3.670 -10.830  1.00 95.09           O  
ATOM   3749  CG  ASN B 465      -2.796  -3.713  -8.960  1.00 95.09           C  
ATOM   3750  ND2 ASN B 465      -1.494  -3.903  -9.137  1.00 95.09           N  
ATOM   3751  OD1 ASN B 465      -3.253  -3.108  -7.986  1.00 95.09           O  
ATOM   3752  N   GLU B 466      -6.295  -5.830 -11.231  1.00 95.35           N  
ATOM   3753  CA  GLU B 466      -7.204  -5.913 -12.370  1.00 95.35           C  
ATOM   3754  C   GLU B 466      -8.661  -5.899 -11.916  1.00 95.35           C  
ATOM   3755  CB  GLU B 466      -6.921  -7.173 -13.193  1.00 95.35           C  
ATOM   3756  O   GLU B 466      -9.571  -5.778 -12.738  1.00 95.35           O  
ATOM   3757  CG  GLU B 466      -5.604  -7.129 -13.953  1.00 95.35           C  
ATOM   3758  CD  GLU B 466      -5.543  -6.013 -14.984  1.00 95.35           C  
ATOM   3759  OE1 GLU B 466      -4.425  -5.616 -15.383  1.00 95.35           O  
ATOM   3760  OE2 GLU B 466      -6.623  -5.531 -15.394  1.00 95.35           O  
ATOM   3761  N   VAL B 467      -8.897  -5.971 -10.683  1.00 97.01           N  
ATOM   3762  CA  VAL B 467     -10.239  -5.835 -10.126  1.00 97.01           C  
ATOM   3763  C   VAL B 467     -10.667  -4.369 -10.163  1.00 97.01           C  
ATOM   3764  CB  VAL B 467     -10.312  -6.375  -8.681  1.00 97.01           C  
ATOM   3765  O   VAL B 467     -11.860  -4.066 -10.240  1.00 97.01           O  
ATOM   3766  CG1 VAL B 467     -11.644  -6.002  -8.031  1.00 97.01           C  
ATOM   3767  CG2 VAL B 467     -10.113  -7.890  -8.668  1.00 97.01           C  
ATOM   3768  N   ARG B 468      -9.782  -3.427 -10.160  1.00 96.04           N  
ATOM   3769  CA  ARG B 468     -10.049  -1.993 -10.118  1.00 96.04           C  
ATOM   3770  C   ARG B 468     -10.468  -1.473 -11.488  1.00 96.04           C  
ATOM   3771  CB  ARG B 468      -8.817  -1.232  -9.623  1.00 96.04           C  
ATOM   3772  O   ARG B 468     -10.222  -2.122 -12.507  1.00 96.04           O  
ATOM   3773  CG  ARG B 468      -8.356  -1.643  -8.233  1.00 96.04           C  
ATOM   3774  CD  ARG B 468      -7.084  -0.914  -7.823  1.00 96.04           C  
ATOM   3775  NE  ARG B 468      -6.604  -1.361  -6.518  1.00 96.04           N  
ATOM   3776  NH1 ARG B 468      -7.680   0.300  -5.325  1.00 96.04           N  
ATOM   3777  NH2 ARG B 468      -6.408  -1.263  -4.232  1.00 96.04           N  
ATOM   3778  CZ  ARG B 468      -6.899  -0.774  -5.361  1.00 96.04           C  
ATOM   3779  N   PRO B 469     -11.134  -0.308 -11.522  1.00 91.02           N  
ATOM   3780  CA  PRO B 469     -11.485   0.276 -12.818  1.00 91.02           C  
ATOM   3781  C   PRO B 469     -10.271   0.475 -13.724  1.00 91.02           C  
ATOM   3782  CB  PRO B 469     -12.111   1.621 -12.442  1.00 91.02           C  
ATOM   3783  O   PRO B 469      -9.155   0.665 -13.233  1.00 91.02           O  
ATOM   3784  CG  PRO B 469     -12.550   1.454 -11.023  1.00 91.02           C  
ATOM   3785  CD  PRO B 469     -11.600   0.514 -10.337  1.00 91.02           C  
ATOM   3786  N   MET B 470     -10.506   0.472 -14.957  1.00 89.52           N  
ATOM   3787  CA  MET B 470      -9.463   0.510 -15.978  1.00 89.52           C  
ATOM   3788  C   MET B 470      -8.528   1.693 -15.756  1.00 89.52           C  
ATOM   3789  CB  MET B 470     -10.080   0.585 -17.375  1.00 89.52           C  
ATOM   3790  O   MET B 470      -7.309   1.557 -15.872  1.00 89.52           O  
ATOM   3791  CG  MET B 470      -9.055   0.622 -18.497  1.00 89.52           C  
ATOM   3792  SD  MET B 470      -9.829   0.777 -20.153  1.00 89.52           S  
ATOM   3793  CE  MET B 470      -8.401   0.408 -21.210  1.00 89.52           C  
ATOM   3794  N   GLU B 471      -9.060   2.797 -15.411  1.00 85.06           N  
ATOM   3795  CA  GLU B 471      -8.280   4.021 -15.253  1.00 85.06           C  
ATOM   3796  C   GLU B 471      -7.292   3.900 -14.096  1.00 85.06           C  
ATOM   3797  CB  GLU B 471      -9.202   5.223 -15.034  1.00 85.06           C  
ATOM   3798  O   GLU B 471      -6.284   4.608 -14.057  1.00 85.06           O  
ATOM   3799  CG  GLU B 471     -10.678   4.910 -15.236  1.00 85.06           C  
ATOM   3800  CD  GLU B 471     -11.562   6.146 -15.208  1.00 85.06           C  
ATOM   3801  OE1 GLU B 471     -12.794   6.008 -15.028  1.00 85.06           O  
ATOM   3802  OE2 GLU B 471     -11.020   7.263 -15.367  1.00 85.06           O  
ATOM   3803  N   VAL B 472      -7.681   3.006 -13.156  1.00 89.06           N  
ATOM   3804  CA  VAL B 472      -6.795   2.783 -12.018  1.00 89.06           C  
ATOM   3805  C   VAL B 472      -5.853   1.619 -12.317  1.00 89.06           C  
ATOM   3806  CB  VAL B 472      -7.593   2.504 -10.725  1.00 89.06           C  
ATOM   3807  O   VAL B 472      -4.658   1.688 -12.022  1.00 89.06           O  
ATOM   3808  CG1 VAL B 472      -6.648   2.249  -9.552  1.00 89.06           C  
ATOM   3809  CG2 VAL B 472      -8.531   3.670 -10.415  1.00 89.06           C  
ATOM   3810  N   ALA B 473      -6.315   0.569 -13.011  1.00 93.98           N  
ATOM   3811  CA  ALA B 473      -5.598  -0.682 -13.239  1.00 93.98           C  
ATOM   3812  C   ALA B 473      -4.553  -0.523 -14.340  1.00 93.98           C  
ATOM   3813  CB  ALA B 473      -6.575  -1.799 -13.595  1.00 93.98           C  
ATOM   3814  O   ALA B 473      -3.447  -1.059 -14.238  1.00 93.98           O  
ATOM   3815  N   GLU B 474      -4.806   0.220 -15.338  1.00 89.47           N  
ATOM   3816  CA  GLU B 474      -3.952   0.313 -16.518  1.00 89.47           C  
ATOM   3817  C   GLU B 474      -2.577   0.871 -16.162  1.00 89.47           C  
ATOM   3818  CB  GLU B 474      -4.610   1.183 -17.592  1.00 89.47           C  
ATOM   3819  O   GLU B 474      -1.553   0.320 -16.570  1.00 89.47           O  
ATOM   3820  CG  GLU B 474      -4.074   0.939 -18.995  1.00 89.47           C  
ATOM   3821  CD  GLU B 474      -4.735   1.812 -20.050  1.00 89.47           C  
ATOM   3822  OE1 GLU B 474      -4.213   1.892 -21.185  1.00 89.47           O  
ATOM   3823  OE2 GLU B 474      -5.783   2.420 -19.739  1.00 89.47           O  
ATOM   3824  N   PRO B 475      -2.540   1.990 -15.402  1.00 88.42           N  
ATOM   3825  CA  PRO B 475      -1.213   2.469 -15.009  1.00 88.42           C  
ATOM   3826  C   PRO B 475      -0.421   1.430 -14.220  1.00 88.42           C  
ATOM   3827  CB  PRO B 475      -1.523   3.693 -14.143  1.00 88.42           C  
ATOM   3828  O   PRO B 475       0.807   1.373 -14.326  1.00 88.42           O  
ATOM   3829  CG  PRO B 475      -2.862   4.163 -14.610  1.00 88.42           C  
ATOM   3830  CD  PRO B 475      -3.670   2.966 -15.023  1.00 88.42           C  
ATOM   3831  N   TRP B 476      -1.061   0.584 -13.453  1.00 92.05           N  
ATOM   3832  CA  TRP B 476      -0.368  -0.456 -12.700  1.00 92.05           C  
ATOM   3833  C   TRP B 476       0.231  -1.499 -13.637  1.00 92.05           C  
ATOM   3834  CB  TRP B 476      -1.322  -1.128 -11.709  1.00 92.05           C  
ATOM   3835  O   TRP B 476       1.334  -1.996 -13.399  1.00 92.05           O  
ATOM   3836  CG  TRP B 476      -1.449  -0.407 -10.401  1.00 92.05           C  
ATOM   3837  CD1 TRP B 476      -2.581   0.148  -9.872  1.00 92.05           C  
ATOM   3838  CD2 TRP B 476      -0.402  -0.157  -9.458  1.00 92.05           C  
ATOM   3839  CE2 TRP B 476      -0.972   0.554  -8.379  1.00 92.05           C  
ATOM   3840  CE3 TRP B 476       0.964  -0.467  -9.420  1.00 92.05           C  
ATOM   3841  NE1 TRP B 476      -2.301   0.727  -8.656  1.00 92.05           N  
ATOM   3842  CH2 TRP B 476       1.112   0.644  -7.261  1.00 92.05           C  
ATOM   3843  CZ2 TRP B 476      -0.222   0.960  -7.272  1.00 92.05           C  
ATOM   3844  CZ3 TRP B 476       1.709  -0.062  -8.319  1.00 92.05           C  
ATOM   3845  N   VAL B 477      -0.478  -1.824 -14.655  1.00 90.73           N  
ATOM   3846  CA  VAL B 477       0.056  -2.784 -15.615  1.00 90.73           C  
ATOM   3847  C   VAL B 477       1.319  -2.220 -16.262  1.00 90.73           C  
ATOM   3848  CB  VAL B 477      -0.985  -3.141 -16.700  1.00 90.73           C  
ATOM   3849  O   VAL B 477       2.309  -2.935 -16.432  1.00 90.73           O  
ATOM   3850  CG1 VAL B 477      -0.369  -4.051 -17.761  1.00 90.73           C  
ATOM   3851  CG2 VAL B 477      -2.208  -3.803 -16.068  1.00 90.73           C  
ATOM   3852  N   ASP B 478       1.262  -0.927 -16.583  1.00 87.80           N  
ATOM   3853  CA  ASP B 478       2.448  -0.286 -17.143  1.00 87.80           C  
ATOM   3854  C   ASP B 478       3.627  -0.373 -16.178  1.00 87.80           C  
ATOM   3855  CB  ASP B 478       2.155   1.177 -17.486  1.00 87.80           C  
ATOM   3856  O   ASP B 478       4.751  -0.669 -16.588  1.00 87.80           O  
ATOM   3857  CG  ASP B 478       1.169   1.332 -18.630  1.00 87.80           C  
ATOM   3858  OD1 ASP B 478       1.075   0.423 -19.483  1.00 87.80           O  
ATOM   3859  OD2 ASP B 478       0.480   2.374 -18.680  1.00 87.80           O  
ATOM   3860  N   CYS B 479       3.370  -0.138 -14.890  1.00 90.83           N  
ATOM   3861  CA  CYS B 479       4.413  -0.236 -13.875  1.00 90.83           C  
ATOM   3862  C   CYS B 479       4.962  -1.654 -13.791  1.00 90.83           C  
ATOM   3863  CB  CYS B 479       3.873   0.193 -12.510  1.00 90.83           C  
ATOM   3864  O   CYS B 479       6.178  -1.852 -13.741  1.00 90.83           O  
ATOM   3865  SG  CYS B 479       3.474   1.951 -12.405  1.00 90.83           S  
ATOM   3866  N   LEU B 480       4.056  -2.614 -13.828  1.00 92.54           N  
ATOM   3867  CA  LEU B 480       4.448  -4.017 -13.749  1.00 92.54           C  
ATOM   3868  C   LEU B 480       5.326  -4.403 -14.934  1.00 92.54           C  
ATOM   3869  CB  LEU B 480       3.211  -4.917 -13.699  1.00 92.54           C  
ATOM   3870  O   LEU B 480       6.402  -4.979 -14.754  1.00 92.54           O  
ATOM   3871  CG  LEU B 480       3.471  -6.424 -13.662  1.00 92.54           C  
ATOM   3872  CD1 LEU B 480       4.164  -6.810 -12.360  1.00 92.54           C  
ATOM   3873  CD2 LEU B 480       2.166  -7.196 -13.828  1.00 92.54           C  
ATOM   3874  N   LEU B 481       4.915  -4.062 -16.108  1.00 88.76           N  
ATOM   3875  CA  LEU B 481       5.658  -4.411 -17.314  1.00 88.76           C  
ATOM   3876  C   LEU B 481       7.022  -3.727 -17.330  1.00 88.76           C  
ATOM   3877  CB  LEU B 481       4.865  -4.021 -18.564  1.00 88.76           C  
ATOM   3878  O   LEU B 481       8.021  -4.335 -17.721  1.00 88.76           O  
ATOM   3879  CG  LEU B 481       3.628  -4.867 -18.873  1.00 88.76           C  
ATOM   3880  CD1 LEU B 481       2.889  -4.303 -20.082  1.00 88.76           C  
ATOM   3881  CD2 LEU B 481       4.020  -6.321 -19.110  1.00 88.76           C  
ATOM   3882  N   GLU B 482       7.016  -2.457 -16.877  1.00 90.42           N  
ATOM   3883  CA  GLU B 482       8.295  -1.757 -16.813  1.00 90.42           C  
ATOM   3884  C   GLU B 482       9.279  -2.486 -15.903  1.00 90.42           C  
ATOM   3885  CB  GLU B 482       8.097  -0.318 -16.327  1.00 90.42           C  
ATOM   3886  O   GLU B 482      10.456  -2.629 -16.240  1.00 90.42           O  
ATOM   3887  CG  GLU B 482       9.373   0.510 -16.321  1.00 90.42           C  
ATOM   3888  CD  GLU B 482      10.009   0.643 -17.696  1.00 90.42           C  
ATOM   3889  OE1 GLU B 482      11.234   0.890 -17.777  1.00 90.42           O  
ATOM   3890  OE2 GLU B 482       9.276   0.499 -18.700  1.00 90.42           O  
ATOM   3891  N   GLU B 483       8.768  -2.924 -14.777  1.00 91.63           N  
ATOM   3892  CA  GLU B 483       9.623  -3.668 -13.857  1.00 91.63           C  
ATOM   3893  C   GLU B 483      10.073  -4.991 -14.471  1.00 91.63           C  
ATOM   3894  CB  GLU B 483       8.896  -3.922 -12.534  1.00 91.63           C  
ATOM   3895  O   GLU B 483      11.234  -5.381 -14.335  1.00 91.63           O  
ATOM   3896  CG  GLU B 483       9.798  -4.455 -11.430  1.00 91.63           C  
ATOM   3897  CD  GLU B 483       9.114  -4.515 -10.073  1.00 91.63           C  
ATOM   3898  OE1 GLU B 483       8.833  -5.633  -9.584  1.00 91.63           O  
ATOM   3899  OE2 GLU B 483       8.856  -3.436  -9.495  1.00 91.63           O  
ATOM   3900  N   TYR B 484       9.250  -5.695 -15.205  1.00 88.51           N  
ATOM   3901  CA  TYR B 484       9.600  -6.919 -15.916  1.00 88.51           C  
ATOM   3902  C   TYR B 484      10.666  -6.652 -16.971  1.00 88.51           C  
ATOM   3903  CB  TYR B 484       8.359  -7.533 -16.571  1.00 88.51           C  
ATOM   3904  O   TYR B 484      11.646  -7.394 -17.075  1.00 88.51           O  
ATOM   3905  CG  TYR B 484       7.500  -8.328 -15.618  1.00 88.51           C  
ATOM   3906  CD1 TYR B 484       7.908  -8.556 -14.306  1.00 88.51           C  
ATOM   3907  CD2 TYR B 484       6.279  -8.854 -16.028  1.00 88.51           C  
ATOM   3908  CE1 TYR B 484       7.120  -9.289 -13.425  1.00 88.51           C  
ATOM   3909  CE2 TYR B 484       5.483  -9.589 -15.155  1.00 88.51           C  
ATOM   3910  OH  TYR B 484       5.128 -10.528 -12.990  1.00 88.51           O  
ATOM   3911  CZ  TYR B 484       5.912  -9.801 -13.858  1.00 88.51           C  
ATOM   3912  N   PHE B 485      10.458  -5.584 -17.703  1.00 88.62           N  
ATOM   3913  CA  PHE B 485      11.395  -5.249 -18.769  1.00 88.62           C  
ATOM   3914  C   PHE B 485      12.772  -4.931 -18.199  1.00 88.62           C  
ATOM   3915  CB  PHE B 485      10.879  -4.061 -19.586  1.00 88.62           C  
ATOM   3916  O   PHE B 485      13.791  -5.351 -18.752  1.00 88.62           O  
ATOM   3917  CG  PHE B 485       9.565  -4.321 -20.273  1.00 88.62           C  
ATOM   3918  CD1 PHE B 485       9.201  -5.611 -20.641  1.00 88.62           C  
ATOM   3919  CD2 PHE B 485       8.694  -3.276 -20.551  1.00 88.62           C  
ATOM   3920  CE1 PHE B 485       7.986  -5.855 -21.277  1.00 88.62           C  
ATOM   3921  CE2 PHE B 485       7.478  -3.512 -21.186  1.00 88.62           C  
ATOM   3922  CZ  PHE B 485       7.126  -4.802 -21.549  1.00 88.62           C  
ATOM   3923  N   MET B 486      12.787  -4.225 -17.107  1.00 90.89           N  
ATOM   3924  CA  MET B 486      14.057  -3.914 -16.457  1.00 90.89           C  
ATOM   3925  C   MET B 486      14.788  -5.190 -16.052  1.00 90.89           C  
ATOM   3926  CB  MET B 486      13.831  -3.029 -15.229  1.00 90.89           C  
ATOM   3927  O   MET B 486      16.002  -5.299 -16.234  1.00 90.89           O  
ATOM   3928  CG  MET B 486      13.430  -1.603 -15.568  1.00 90.89           C  
ATOM   3929  SD  MET B 486      13.064  -0.602 -14.074  1.00 90.89           S  
ATOM   3930  CE  MET B 486      14.706  -0.565 -13.303  1.00 90.89           C  
ATOM   3931  N   GLN B 487      14.077  -6.143 -15.568  1.00 87.60           N  
ATOM   3932  CA  GLN B 487      14.688  -7.415 -15.195  1.00 87.60           C  
ATOM   3933  C   GLN B 487      15.210  -8.155 -16.423  1.00 87.60           C  
ATOM   3934  CB  GLN B 487      13.687  -8.291 -14.440  1.00 87.60           C  
ATOM   3935  O   GLN B 487      16.336  -8.658 -16.419  1.00 87.60           O  
ATOM   3936  CG  GLN B 487      14.254  -9.634 -14.000  1.00 87.60           C  
ATOM   3937  CD  GLN B 487      13.305 -10.407 -13.104  1.00 87.60           C  
ATOM   3938  NE2 GLN B 487      13.166 -11.702 -13.364  1.00 87.60           N  
ATOM   3939  OE1 GLN B 487      12.701  -9.844 -12.185  1.00 87.60           O  
ATOM   3940  N   SER B 488      14.391  -8.209 -17.446  1.00 85.90           N  
ATOM   3941  CA  SER B 488      14.788  -8.908 -18.664  1.00 85.90           C  
ATOM   3942  C   SER B 488      16.026  -8.272 -19.287  1.00 85.90           C  
ATOM   3943  CB  SER B 488      13.643  -8.914 -19.677  1.00 85.90           C  
ATOM   3944  O   SER B 488      16.940  -8.975 -19.723  1.00 85.90           O  
ATOM   3945  OG  SER B 488      14.023  -9.591 -20.863  1.00 85.90           O  
ATOM   3946  N   ASP B 489      16.076  -6.971 -19.258  1.00 87.47           N  
ATOM   3947  CA  ASP B 489      17.251  -6.271 -19.767  1.00 87.47           C  
ATOM   3948  C   ASP B 489      18.498  -6.637 -18.966  1.00 87.47           C  
ATOM   3949  CB  ASP B 489      17.030  -4.757 -19.734  1.00 87.47           C  
ATOM   3950  O   ASP B 489      19.561  -6.886 -19.540  1.00 87.47           O  
ATOM   3951  CG  ASP B 489      15.980  -4.290 -20.726  1.00 87.47           C  
ATOM   3952  OD1 ASP B 489      15.622  -5.059 -21.644  1.00 87.47           O  
ATOM   3953  OD2 ASP B 489      15.507  -3.141 -20.589  1.00 87.47           O  
ATOM   3954  N   ARG B 490      18.323  -6.703 -17.732  1.00 87.96           N  
ATOM   3955  CA  ARG B 490      19.444  -7.065 -16.871  1.00 87.96           C  
ATOM   3956  C   ARG B 490      19.860  -8.516 -17.093  1.00 87.96           C  
ATOM   3957  CB  ARG B 490      19.086  -6.843 -15.400  1.00 87.96           C  
ATOM   3958  O   ARG B 490      21.052  -8.819 -17.177  1.00 87.96           O  
ATOM   3959  CG  ARG B 490      20.198  -7.216 -14.432  1.00 87.96           C  
ATOM   3960  CD  ARG B 490      21.337  -6.206 -14.465  1.00 87.96           C  
ATOM   3961  NE  ARG B 490      22.339  -6.492 -13.442  1.00 87.96           N  
ATOM   3962  NH1 ARG B 490      23.714  -4.722 -14.003  1.00 87.96           N  
ATOM   3963  NH2 ARG B 490      24.291  -6.128 -12.287  1.00 87.96           N  
ATOM   3964  CZ  ARG B 490      23.446  -5.780 -13.246  1.00 87.96           C  
ATOM   3965  N   GLU B 491      18.948  -9.397 -17.208  1.00 82.04           N  
ATOM   3966  CA  GLU B 491      19.229 -10.809 -17.446  1.00 82.04           C  
ATOM   3967  C   GLU B 491      19.994 -11.007 -18.752  1.00 82.04           C  
ATOM   3968  CB  GLU B 491      17.930 -11.619 -17.470  1.00 82.04           C  
ATOM   3969  O   GLU B 491      20.950 -11.783 -18.805  1.00 82.04           O  
ATOM   3970  CG  GLU B 491      17.306 -11.822 -16.097  1.00 82.04           C  
ATOM   3971  CD  GLU B 491      15.924 -12.452 -16.153  1.00 82.04           C  
ATOM   3972  OE1 GLU B 491      15.525 -13.130 -15.179  1.00 82.04           O  
ATOM   3973  OE2 GLU B 491      15.233 -12.266 -17.180  1.00 82.04           O  
ATOM   3974  N   LYS B 492      19.618 -10.271 -19.754  1.00 81.35           N  
ATOM   3975  CA  LYS B 492      20.296 -10.352 -21.044  1.00 81.35           C  
ATOM   3976  C   LYS B 492      21.741  -9.871 -20.937  1.00 81.35           C  
ATOM   3977  CB  LYS B 492      19.548  -9.532 -22.096  1.00 81.35           C  
ATOM   3978  O   LYS B 492      22.656 -10.521 -21.446  1.00 81.35           O  
ATOM   3979  CG  LYS B 492      18.250 -10.169 -22.569  1.00 81.35           C  
ATOM   3980  CD  LYS B 492      17.528  -9.284 -23.578  1.00 81.35           C  
ATOM   3981  CE  LYS B 492      16.171  -9.861 -23.958  1.00 81.35           C  
ATOM   3982  NZ  LYS B 492      15.396  -8.926 -24.827  1.00 81.35           N  
ATOM   3983  N   SER B 493      21.929  -8.814 -20.224  1.00 87.36           N  
ATOM   3984  CA  SER B 493      23.267  -8.250 -20.079  1.00 87.36           C  
ATOM   3985  C   SER B 493      24.168  -9.167 -19.259  1.00 87.36           C  
ATOM   3986  CB  SER B 493      23.199  -6.870 -19.423  1.00 87.36           C  
ATOM   3987  O   SER B 493      25.382  -9.202 -19.468  1.00 87.36           O  
ATOM   3988  OG  SER B 493      22.848  -6.980 -18.055  1.00 87.36           O  
ATOM   3989  N   GLU B 494      23.576 -10.020 -18.452  1.00 82.89           N  
ATOM   3990  CA  GLU B 494      24.349 -10.899 -17.580  1.00 82.89           C  
ATOM   3991  C   GLU B 494      24.441 -12.308 -18.158  1.00 82.89           C  
ATOM   3992  CB  GLU B 494      23.733 -10.945 -16.179  1.00 82.89           C  
ATOM   3993  O   GLU B 494      25.055 -13.193 -17.557  1.00 82.89           O  
ATOM   3994  CG  GLU B 494      23.809  -9.622 -15.430  1.00 82.89           C  
ATOM   3995  CD  GLU B 494      23.136  -9.664 -14.068  1.00 82.89           C  
ATOM   3996  OE1 GLU B 494      23.089  -8.618 -13.381  1.00 82.89           O  
ATOM   3997  OE2 GLU B 494      22.652 -10.752 -13.683  1.00 82.89           O  
ATOM   3998  N   GLY B 495      23.860 -12.493 -19.302  1.00 76.72           N  
ATOM   3999  CA  GLY B 495      23.876 -13.793 -19.955  1.00 76.72           C  
ATOM   4000  C   GLY B 495      23.016 -14.825 -19.251  1.00 76.72           C  
ATOM   4001  O   GLY B 495      23.320 -16.019 -19.281  1.00 76.72           O  
ATOM   4002  N   LEU B 496      21.958 -14.372 -18.518  1.00 74.09           N  
ATOM   4003  CA  LEU B 496      21.029 -15.254 -17.820  1.00 74.09           C  
ATOM   4004  C   LEU B 496      19.819 -15.569 -18.693  1.00 74.09           C  
ATOM   4005  CB  LEU B 496      20.573 -14.619 -16.504  1.00 74.09           C  
ATOM   4006  O   LEU B 496      19.529 -14.842 -19.645  1.00 74.09           O  
ATOM   4007  CG  LEU B 496      21.662 -14.364 -15.461  1.00 74.09           C  
ATOM   4008  CD1 LEU B 496      21.110 -13.527 -14.312  1.00 74.09           C  
ATOM   4009  CD2 LEU B 496      22.229 -15.682 -14.946  1.00 74.09           C  
ATOM   4010  N   PRO B 497      19.133 -16.695 -18.398  1.00 67.88           N  
ATOM   4011  CA  PRO B 497      17.907 -16.999 -19.140  1.00 67.88           C  
ATOM   4012  C   PRO B 497      16.818 -15.948 -18.936  1.00 67.88           C  
ATOM   4013  CB  PRO B 497      17.474 -18.351 -18.568  1.00 67.88           C  
ATOM   4014  O   PRO B 497      16.657 -15.427 -17.830  1.00 67.88           O  
ATOM   4015  CG  PRO B 497      18.700 -18.897 -17.909  1.00 67.88           C  
ATOM   4016  CD  PRO B 497      19.595 -17.749 -17.541  1.00 67.88           C  
ATOM   4017  N   VAL B 498      16.138 -15.648 -20.008  1.00 72.06           N  
ATOM   4018  CA  VAL B 498      15.112 -14.612 -19.985  1.00 72.06           C  
ATOM   4019  C   VAL B 498      13.740 -15.237 -20.230  1.00 72.06           C  
ATOM   4020  CB  VAL B 498      15.391 -13.513 -21.036  1.00 72.06           C  
ATOM   4021  O   VAL B 498      13.572 -16.040 -21.151  1.00 72.06           O  
ATOM   4022  CG1 VAL B 498      14.284 -12.461 -21.024  1.00 72.06           C  
ATOM   4023  CG2 VAL B 498      16.751 -12.866 -20.781  1.00 72.06           C  
ATOM   4024  N   ALA B 499      12.793 -14.917 -19.401  1.00 68.84           N  
ATOM   4025  CA  ALA B 499      11.419 -15.347 -19.644  1.00 68.84           C  
ATOM   4026  C   ALA B 499      10.760 -14.495 -20.726  1.00 68.84           C  
ATOM   4027  CB  ALA B 499      10.605 -15.285 -18.354  1.00 68.84           C  
ATOM   4028  O   ALA B 499      10.749 -13.265 -20.634  1.00 68.84           O  
ATOM   4029  N   PRO B 500      10.159 -15.099 -21.705  1.00 66.77           N  
ATOM   4030  CA  PRO B 500       9.597 -14.365 -22.842  1.00 66.77           C  
ATOM   4031  C   PRO B 500       8.520 -13.366 -22.425  1.00 66.77           C  
ATOM   4032  CB  PRO B 500       9.005 -15.472 -23.718  1.00 66.77           C  
ATOM   4033  O   PRO B 500       8.398 -12.297 -23.028  1.00 66.77           O  
ATOM   4034  CG  PRO B 500       9.771 -16.701 -23.350  1.00 66.77           C  
ATOM   4035  CD  PRO B 500      10.204 -16.582 -21.917  1.00 66.77           C  
ATOM   4036  N   PHE B 501       7.780 -13.695 -21.390  1.00 71.24           N  
ATOM   4037  CA  PHE B 501       6.676 -12.819 -21.015  1.00 71.24           C  
ATOM   4038  C   PHE B 501       7.190 -11.574 -20.303  1.00 71.24           C  
ATOM   4039  CB  PHE B 501       5.679 -13.562 -20.120  1.00 71.24           C  
ATOM   4040  O   PHE B 501       6.442 -10.615 -20.101  1.00 71.24           O  
ATOM   4041  CG  PHE B 501       6.193 -13.828 -18.730  1.00 71.24           C  
ATOM   4042  CD1 PHE B 501       6.838 -15.021 -18.430  1.00 71.24           C  
ATOM   4043  CD2 PHE B 501       6.029 -12.884 -17.724  1.00 71.24           C  
ATOM   4044  CE1 PHE B 501       7.315 -15.270 -17.144  1.00 71.24           C  
ATOM   4045  CE2 PHE B 501       6.503 -13.126 -16.438  1.00 71.24           C  
ATOM   4046  CZ  PHE B 501       7.144 -14.320 -16.150  1.00 71.24           C  
ATOM   4047  N   MET B 502       8.457 -11.504 -20.044  1.00 79.74           N  
ATOM   4048  CA  MET B 502       9.066 -10.337 -19.412  1.00 79.74           C  
ATOM   4049  C   MET B 502       9.899  -9.547 -20.415  1.00 79.74           C  
ATOM   4050  CB  MET B 502       9.936 -10.760 -18.227  1.00 79.74           C  
ATOM   4051  O   MET B 502      10.472  -8.511 -20.073  1.00 79.74           O  
ATOM   4052  CG  MET B 502       9.155 -11.395 -17.088  1.00 79.74           C  
ATOM   4053  SD  MET B 502      10.168 -11.605 -15.573  1.00 79.74           S  
ATOM   4054  CE  MET B 502      11.167 -13.042 -16.052  1.00 79.74           C  
ATOM   4055  N   ASP B 503      10.030 -10.067 -21.601  1.00 74.02           N  
ATOM   4056  CA  ASP B 503      10.861  -9.472 -22.643  1.00 74.02           C  
ATOM   4057  C   ASP B 503      10.093  -8.401 -23.414  1.00 74.02           C  
ATOM   4058  CB  ASP B 503      11.369 -10.549 -23.604  1.00 74.02           C  
ATOM   4059  O   ASP B 503       9.050  -8.684 -24.007  1.00 74.02           O  
ATOM   4060  CG  ASP B 503      12.440 -10.040 -24.553  1.00 74.02           C  
ATOM   4061  OD1 ASP B 503      12.543  -8.811 -24.754  1.00 74.02           O  
ATOM   4062  OD2 ASP B 503      13.186 -10.877 -25.107  1.00 74.02           O  
ATOM   4063  N   ARG B 504      10.638  -7.230 -23.413  1.00 82.72           N  
ATOM   4064  CA  ARG B 504       9.979  -6.075 -24.014  1.00 82.72           C  
ATOM   4065  C   ARG B 504       9.702  -6.311 -25.495  1.00 82.72           C  
ATOM   4066  CB  ARG B 504      10.830  -4.816 -23.834  1.00 82.72           C  
ATOM   4067  O   ARG B 504       8.752  -5.755 -26.050  1.00 82.72           O  
ATOM   4068  CG  ARG B 504      10.930  -3.957 -25.085  1.00 82.72           C  
ATOM   4069  CD  ARG B 504      11.801  -2.729 -24.857  1.00 82.72           C  
ATOM   4070  NE  ARG B 504      12.334  -2.690 -23.498  1.00 82.72           N  
ATOM   4071  NH1 ARG B 504      11.616  -0.539 -23.057  1.00 82.72           N  
ATOM   4072  NH2 ARG B 504      12.755  -1.723 -21.458  1.00 82.72           N  
ATOM   4073  CZ  ARG B 504      12.234  -1.651 -22.674  1.00 82.72           C  
ATOM   4074  N   ASP B 505      10.440  -7.166 -26.157  1.00 78.33           N  
ATOM   4075  CA  ASP B 505      10.333  -7.381 -27.597  1.00 78.33           C  
ATOM   4076  C   ASP B 505       9.337  -8.494 -27.913  1.00 78.33           C  
ATOM   4077  CB  ASP B 505      11.702  -7.715 -28.193  1.00 78.33           C  
ATOM   4078  O   ASP B 505       8.927  -8.659 -29.064  1.00 78.33           O  
ATOM   4079  CG  ASP B 505      12.712  -6.593 -28.022  1.00 78.33           C  
ATOM   4080  OD1 ASP B 505      12.331  -5.408 -28.128  1.00 78.33           O  
ATOM   4081  OD2 ASP B 505      13.901  -6.898 -27.784  1.00 78.33           O  
ATOM   4082  N   LYS B 506       8.875  -9.178 -26.965  1.00 70.89           N  
ATOM   4083  CA  LYS B 506       8.066 -10.359 -27.253  1.00 70.89           C  
ATOM   4084  C   LYS B 506       6.663 -10.220 -26.670  1.00 70.89           C  
ATOM   4085  CB  LYS B 506       8.739 -11.618 -26.704  1.00 70.89           C  
ATOM   4086  O   LYS B 506       5.733 -10.900 -27.109  1.00 70.89           O  
ATOM   4087  CG  LYS B 506      10.041 -11.979 -27.403  1.00 70.89           C  
ATOM   4088  CD  LYS B 506      10.551 -13.346 -26.964  1.00 70.89           C  
ATOM   4089  CE  LYS B 506      11.837 -13.723 -27.688  1.00 70.89           C  
ATOM   4090  NZ  LYS B 506      12.387 -15.022 -27.199  1.00 70.89           N  
ATOM   4091  N   VAL B 507       6.526  -9.320 -25.753  1.00 74.63           N  
ATOM   4092  CA  VAL B 507       5.260  -9.330 -25.026  1.00 74.63           C  
ATOM   4093  C   VAL B 507       4.528  -8.008 -25.243  1.00 74.63           C  
ATOM   4094  CB  VAL B 507       5.475  -9.579 -23.516  1.00 74.63           C  
ATOM   4095  O   VAL B 507       5.159  -6.955 -25.368  1.00 74.63           O  
ATOM   4096  CG1 VAL B 507       6.117  -8.362 -22.854  1.00 74.63           C  
ATOM   4097  CG2 VAL B 507       4.149  -9.923 -22.839  1.00 74.63           C  
ATOM   4098  N   THR B 508       3.174  -8.125 -25.368  1.00 76.80           N  
ATOM   4099  CA  THR B 508       2.315  -6.946 -25.350  1.00 76.80           C  
ATOM   4100  C   THR B 508       1.495  -6.894 -24.064  1.00 76.80           C  
ATOM   4101  CB  THR B 508       1.371  -6.924 -26.566  1.00 76.80           C  
ATOM   4102  O   THR B 508       1.339  -7.907 -23.380  1.00 76.80           O  
ATOM   4103  CG2 THR B 508       2.151  -7.040 -27.871  1.00 76.80           C  
ATOM   4104  OG1 THR B 508       0.454  -8.022 -26.471  1.00 76.80           O  
ATOM   4105  N   LYS B 509       0.986  -5.754 -23.755  1.00 81.86           N  
ATOM   4106  CA  LYS B 509       0.151  -5.569 -22.572  1.00 81.86           C  
ATOM   4107  C   LYS B 509      -1.035  -6.528 -22.581  1.00 81.86           C  
ATOM   4108  CB  LYS B 509      -0.344  -4.124 -22.485  1.00 81.86           C  
ATOM   4109  O   LYS B 509      -1.324  -7.176 -21.572  1.00 81.86           O  
ATOM   4110  CG  LYS B 509      -0.914  -3.746 -21.126  1.00 81.86           C  
ATOM   4111  CD  LYS B 509      -1.288  -2.270 -21.068  1.00 81.86           C  
ATOM   4112  CE  LYS B 509      -1.549  -1.815 -19.638  1.00 81.86           C  
ATOM   4113  NZ  LYS B 509      -1.884  -0.361 -19.573  1.00 81.86           N  
ATOM   4114  N   ALA B 510      -1.670  -6.702 -23.739  1.00 82.31           N  
ATOM   4115  CA  ALA B 510      -2.868  -7.527 -23.866  1.00 82.31           C  
ATOM   4116  C   ALA B 510      -2.550  -8.999 -23.618  1.00 82.31           C  
ATOM   4117  CB  ALA B 510      -3.494  -7.347 -25.247  1.00 82.31           C  
ATOM   4118  O   ALA B 510      -3.200  -9.651 -22.798  1.00 82.31           O  
ATOM   4119  N   THR B 511      -1.534  -9.467 -24.192  1.00 72.59           N  
ATOM   4120  CA  THR B 511      -1.203 -10.883 -24.081  1.00 72.59           C  
ATOM   4121  C   THR B 511      -0.757 -11.225 -22.662  1.00 72.59           C  
ATOM   4122  CB  THR B 511      -0.097 -11.277 -25.078  1.00 72.59           C  
ATOM   4123  O   THR B 511      -1.071 -12.302 -22.150  1.00 72.59           O  
ATOM   4124  CG2 THR B 511      -0.661 -11.448 -26.485  1.00 72.59           C  
ATOM   4125  OG1 THR B 511       0.907 -10.255 -25.098  1.00 72.59           O  
ATOM   4126  N   ALA B 512      -0.072 -10.280 -22.036  1.00 75.65           N  
ATOM   4127  CA  ALA B 512       0.412 -10.503 -20.675  1.00 75.65           C  
ATOM   4128  C   ALA B 512      -0.749 -10.603 -19.690  1.00 75.65           C  
ATOM   4129  CB  ALA B 512       1.364  -9.385 -20.259  1.00 75.65           C  
ATOM   4130  O   ALA B 512      -0.719 -11.419 -18.766  1.00 75.65           O  
ATOM   4131  N   GLN B 513      -1.772  -9.897 -19.868  1.00 85.70           N  
ATOM   4132  CA  GLN B 513      -2.851  -9.773 -18.894  1.00 85.70           C  
ATOM   4133  C   GLN B 513      -3.918 -10.842 -19.116  1.00 85.70           C  
ATOM   4134  CB  GLN B 513      -3.481  -8.381 -18.964  1.00 85.70           C  
ATOM   4135  O   GLN B 513      -4.499 -11.354 -18.157  1.00 85.70           O  
ATOM   4136  CG  GLN B 513      -2.586  -7.273 -18.424  1.00 85.70           C  
ATOM   4137  CD  GLN B 513      -2.088  -7.554 -17.019  1.00 85.70           C  
ATOM   4138  NE2 GLN B 513      -0.771  -7.643 -16.864  1.00 85.70           N  
ATOM   4139  OE1 GLN B 513      -2.879  -7.688 -16.081  1.00 85.70           O  
ATOM   4140  N   ILE B 514      -4.157 -11.233 -20.414  1.00 76.91           N  
ATOM   4141  CA  ILE B 514      -5.228 -12.172 -20.730  1.00 76.91           C  
ATOM   4142  C   ILE B 514      -4.986 -13.494 -20.005  1.00 76.91           C  
ATOM   4143  CB  ILE B 514      -5.342 -12.408 -22.253  1.00 76.91           C  
ATOM   4144  O   ILE B 514      -5.864 -13.989 -19.294  1.00 76.91           O  
ATOM   4145  CG1 ILE B 514      -5.898 -11.159 -22.947  1.00 76.91           C  
ATOM   4146  CG2 ILE B 514      -6.216 -13.632 -22.545  1.00 76.91           C  
ATOM   4147  CD1 ILE B 514      -5.859 -11.227 -24.467  1.00 76.91           C  
ATOM   4148  N   GLY B 515      -3.781 -14.072 -20.185  1.00 70.57           N  
ATOM   4149  CA  GLY B 515      -3.449 -15.325 -19.525  1.00 70.57           C  
ATOM   4150  C   GLY B 515      -3.534 -15.243 -18.013  1.00 70.57           C  
ATOM   4151  O   GLY B 515      -4.112 -16.122 -17.370  1.00 70.57           O  
ATOM   4152  N   PHE B 516      -2.996 -14.158 -17.432  1.00 81.73           N  
ATOM   4153  CA  PHE B 516      -2.972 -13.956 -15.988  1.00 81.73           C  
ATOM   4154  C   PHE B 516      -4.388 -13.866 -15.431  1.00 81.73           C  
ATOM   4155  CB  PHE B 516      -2.188 -12.689 -15.634  1.00 81.73           C  
ATOM   4156  O   PHE B 516      -4.720 -14.540 -14.453  1.00 81.73           O  
ATOM   4157  CG  PHE B 516      -2.041 -12.460 -14.154  1.00 81.73           C  
ATOM   4158  CD1 PHE B 516      -2.637 -11.362 -13.544  1.00 81.73           C  
ATOM   4159  CD2 PHE B 516      -1.307 -13.342 -13.372  1.00 81.73           C  
ATOM   4160  CE1 PHE B 516      -2.503 -11.148 -12.174  1.00 81.73           C  
ATOM   4161  CE2 PHE B 516      -1.169 -13.134 -12.003  1.00 81.73           C  
ATOM   4162  CZ  PHE B 516      -1.767 -12.036 -11.406  1.00 81.73           C  
ATOM   4163  N   ILE B 517      -5.279 -13.120 -16.080  1.00 86.86           N  
ATOM   4164  CA  ILE B 517      -6.655 -12.926 -15.634  1.00 86.86           C  
ATOM   4165  C   ILE B 517      -7.433 -14.232 -15.778  1.00 86.86           C  
ATOM   4166  CB  ILE B 517      -7.351 -11.797 -16.427  1.00 86.86           C  
ATOM   4167  O   ILE B 517      -8.072 -14.688 -14.827  1.00 86.86           O  
ATOM   4168  CG1 ILE B 517      -6.710 -10.443 -16.102  1.00 86.86           C  
ATOM   4169  CG2 ILE B 517      -8.854 -11.777 -16.130  1.00 86.86           C  
ATOM   4170  CD1 ILE B 517      -7.199  -9.300 -16.982  1.00 86.86           C  
ATOM   4171  N   LYS B 518      -7.304 -14.948 -16.874  1.00 77.28           N  
ATOM   4172  CA  LYS B 518      -8.103 -16.124 -17.203  1.00 77.28           C  
ATOM   4173  C   LYS B 518      -7.697 -17.322 -16.349  1.00 77.28           C  
ATOM   4174  CB  LYS B 518      -7.967 -16.468 -18.687  1.00 77.28           C  
ATOM   4175  O   LYS B 518      -8.553 -18.076 -15.880  1.00 77.28           O  
ATOM   4176  CG  LYS B 518      -8.995 -15.787 -19.578  1.00 77.28           C  
ATOM   4177  CD  LYS B 518      -8.860 -16.231 -21.028  1.00 77.28           C  
ATOM   4178  CE  LYS B 518     -10.041 -15.767 -21.869  1.00 77.28           C  
ATOM   4179  NZ  LYS B 518      -9.911 -16.197 -23.293  1.00 77.28           N  
ATOM   4180  N   PHE B 519      -6.418 -17.378 -16.061  1.00 75.84           N  
ATOM   4181  CA  PHE B 519      -5.981 -18.658 -15.516  1.00 75.84           C  
ATOM   4182  C   PHE B 519      -5.550 -18.509 -14.062  1.00 75.84           C  
ATOM   4183  CB  PHE B 519      -4.831 -19.234 -16.348  1.00 75.84           C  
ATOM   4184  O   PHE B 519      -5.361 -19.504 -13.359  1.00 75.84           O  
ATOM   4185  CG  PHE B 519      -5.210 -19.552 -17.769  1.00 75.84           C  
ATOM   4186  CD1 PHE B 519      -6.088 -20.591 -18.053  1.00 75.84           C  
ATOM   4187  CD2 PHE B 519      -4.689 -18.811 -18.822  1.00 75.84           C  
ATOM   4188  CE1 PHE B 519      -6.441 -20.887 -19.368  1.00 75.84           C  
ATOM   4189  CE2 PHE B 519      -5.037 -19.101 -20.138  1.00 75.84           C  
ATOM   4190  CZ  PHE B 519      -5.912 -20.140 -20.409  1.00 75.84           C  
ATOM   4191  N   VAL B 520      -5.413 -17.243 -13.611  1.00 81.58           N  
ATOM   4192  CA  VAL B 520      -4.976 -17.054 -12.232  1.00 81.58           C  
ATOM   4193  C   VAL B 520      -6.050 -16.302 -11.448  1.00 81.58           C  
ATOM   4194  CB  VAL B 520      -3.633 -16.294 -12.161  1.00 81.58           C  
ATOM   4195  O   VAL B 520      -6.678 -16.865 -10.548  1.00 81.58           O  
ATOM   4196  CG1 VAL B 520      -3.199 -16.099 -10.709  1.00 81.58           C  
ATOM   4197  CG2 VAL B 520      -2.557 -17.038 -12.949  1.00 81.58           C  
ATOM   4198  N   LEU B 521      -6.514 -15.179 -11.876  1.00 91.76           N  
ATOM   4199  CA  LEU B 521      -7.385 -14.299 -11.104  1.00 91.76           C  
ATOM   4200  C   LEU B 521      -8.810 -14.840 -11.067  1.00 91.76           C  
ATOM   4201  CB  LEU B 521      -7.378 -12.886 -11.693  1.00 91.76           C  
ATOM   4202  O   LEU B 521      -9.367 -15.062  -9.989  1.00 91.76           O  
ATOM   4203  CG  LEU B 521      -6.092 -12.080 -11.507  1.00 91.76           C  
ATOM   4204  CD1 LEU B 521      -6.234 -10.700 -12.142  1.00 91.76           C  
ATOM   4205  CD2 LEU B 521      -5.746 -11.959 -10.027  1.00 91.76           C  
ATOM   4206  N   ILE B 522      -9.358 -15.162 -12.222  1.00 89.47           N  
ATOM   4207  CA  ILE B 522     -10.762 -15.549 -12.301  1.00 89.47           C  
ATOM   4208  C   ILE B 522     -10.985 -16.844 -11.523  1.00 89.47           C  
ATOM   4209  CB  ILE B 522     -11.220 -15.719 -13.767  1.00 89.47           C  
ATOM   4210  O   ILE B 522     -11.860 -16.913 -10.657  1.00 89.47           O  
ATOM   4211  CG1 ILE B 522     -11.424 -14.350 -14.425  1.00 89.47           C  
ATOM   4212  CG2 ILE B 522     -12.499 -16.558 -13.839  1.00 89.47           C  
ATOM   4213  CD1 ILE B 522     -11.769 -14.420 -15.906  1.00 89.47           C  
ATOM   4214  N   PRO B 523     -10.167 -17.895 -11.715  1.00 84.59           N  
ATOM   4215  CA  PRO B 523     -10.380 -19.111 -10.926  1.00 84.59           C  
ATOM   4216  C   PRO B 523     -10.278 -18.864  -9.423  1.00 84.59           C  
ATOM   4217  CB  PRO B 523      -9.262 -20.041 -11.403  1.00 84.59           C  
ATOM   4218  O   PRO B 523     -11.058 -19.424  -8.647  1.00 84.59           O  
ATOM   4219  CG  PRO B 523      -8.955 -19.588 -12.794  1.00 84.59           C  
ATOM   4220  CD  PRO B 523      -9.119 -18.096 -12.857  1.00 84.59           C  
ATOM   4221  N   MET B 524      -9.325 -18.044  -9.017  1.00 94.26           N  
ATOM   4222  CA  MET B 524      -9.143 -17.750  -7.599  1.00 94.26           C  
ATOM   4223  C   MET B 524     -10.361 -17.028  -7.032  1.00 94.26           C  
ATOM   4224  CB  MET B 524      -7.886 -16.905  -7.381  1.00 94.26           C  
ATOM   4225  O   MET B 524     -10.916 -17.445  -6.014  1.00 94.26           O  
ATOM   4226  CG  MET B 524      -7.579 -16.630  -5.918  1.00 94.26           C  
ATOM   4227  SD  MET B 524      -5.985 -15.751  -5.688  1.00 94.26           S  
ATOM   4228  CE  MET B 524      -6.350 -14.195  -6.547  1.00 94.26           C  
ATOM   4229  N   PHE B 525     -10.816 -16.011  -7.704  1.00 96.86           N  
ATOM   4230  CA  PHE B 525     -11.929 -15.222  -7.189  1.00 96.86           C  
ATOM   4231  C   PHE B 525     -13.238 -15.995  -7.301  1.00 96.86           C  
ATOM   4232  CB  PHE B 525     -12.040 -13.892  -7.941  1.00 96.86           C  
ATOM   4233  O   PHE B 525     -14.148 -15.806  -6.491  1.00 96.86           O  
ATOM   4234  CG  PHE B 525     -11.123 -12.820  -7.415  1.00 96.86           C  
ATOM   4235  CD1 PHE B 525     -11.575 -11.896  -6.481  1.00 96.86           C  
ATOM   4236  CD2 PHE B 525      -9.809 -12.736  -7.857  1.00 96.86           C  
ATOM   4237  CE1 PHE B 525     -10.729 -10.903  -5.992  1.00 96.86           C  
ATOM   4238  CE2 PHE B 525      -8.958 -11.746  -7.374  1.00 96.86           C  
ATOM   4239  CZ  PHE B 525      -9.420 -10.830  -6.442  1.00 96.86           C  
ATOM   4240  N   GLU B 526     -13.356 -16.911  -8.296  1.00 95.09           N  
ATOM   4241  CA  GLU B 526     -14.516 -17.795  -8.354  1.00 95.09           C  
ATOM   4242  C   GLU B 526     -14.604 -18.674  -7.110  1.00 95.09           C  
ATOM   4243  CB  GLU B 526     -14.464 -18.667  -9.611  1.00 95.09           C  
ATOM   4244  O   GLU B 526     -15.690 -18.882  -6.566  1.00 95.09           O  
ATOM   4245  CG  GLU B 526     -14.926 -17.954 -10.874  1.00 95.09           C  
ATOM   4246  CD  GLU B 526     -14.815 -18.814 -12.123  1.00 95.09           C  
ATOM   4247  OE1 GLU B 526     -15.429 -18.464 -13.157  1.00 95.09           O  
ATOM   4248  OE2 GLU B 526     -14.109 -19.845 -12.068  1.00 95.09           O  
ATOM   4249  N   THR B 527     -13.453 -19.139  -6.726  1.00 94.45           N  
ATOM   4250  CA  THR B 527     -13.414 -19.984  -5.537  1.00 94.45           C  
ATOM   4251  C   THR B 527     -13.816 -19.191  -4.297  1.00 94.45           C  
ATOM   4252  CB  THR B 527     -12.014 -20.592  -5.330  1.00 94.45           C  
ATOM   4253  O   THR B 527     -14.572 -19.684  -3.457  1.00 94.45           O  
ATOM   4254  CG2 THR B 527     -12.010 -21.579  -4.167  1.00 94.45           C  
ATOM   4255  OG1 THR B 527     -11.615 -21.276  -6.524  1.00 94.45           O  
ATOM   4256  N   VAL B 528     -13.389 -17.966  -4.140  1.00 97.08           N  
ATOM   4257  CA  VAL B 528     -13.676 -17.109  -2.994  1.00 97.08           C  
ATOM   4258  C   VAL B 528     -15.170 -16.798  -2.942  1.00 97.08           C  
ATOM   4259  CB  VAL B 528     -12.861 -15.797  -3.049  1.00 97.08           C  
ATOM   4260  O   VAL B 528     -15.746 -16.669  -1.859  1.00 97.08           O  
ATOM   4261  CG1 VAL B 528     -13.340 -14.818  -1.979  1.00 97.08           C  
ATOM   4262  CG2 VAL B 528     -11.371 -16.088  -2.883  1.00 97.08           C  
ATOM   4263  N   THR B 529     -15.845 -16.696  -4.116  1.00 96.84           N  
ATOM   4264  CA  THR B 529     -17.268 -16.388  -4.197  1.00 96.84           C  
ATOM   4265  C   THR B 529     -18.097 -17.477  -3.523  1.00 96.84           C  
ATOM   4266  CB  THR B 529     -17.722 -16.226  -5.660  1.00 96.84           C  
ATOM   4267  O   THR B 529     -19.222 -17.227  -3.085  1.00 96.84           O  
ATOM   4268  CG2 THR B 529     -17.127 -14.968  -6.284  1.00 96.84           C  
ATOM   4269  OG1 THR B 529     -17.297 -17.367  -6.415  1.00 96.84           O  
ATOM   4270  N   LYS B 530     -17.577 -18.683  -3.437  1.00 96.01           N  
ATOM   4271  CA  LYS B 530     -18.309 -19.771  -2.797  1.00 96.01           C  
ATOM   4272  C   LYS B 530     -18.510 -19.499  -1.309  1.00 96.01           C  
ATOM   4273  CB  LYS B 530     -17.576 -21.099  -2.992  1.00 96.01           C  
ATOM   4274  O   LYS B 530     -19.543 -19.861  -0.740  1.00 96.01           O  
ATOM   4275  CG  LYS B 530     -17.562 -21.593  -4.432  1.00 96.01           C  
ATOM   4276  CD  LYS B 530     -16.878 -22.948  -4.551  1.00 96.01           C  
ATOM   4277  CE  LYS B 530     -16.808 -23.414  -5.999  1.00 96.01           C  
ATOM   4278  NZ  LYS B 530     -16.054 -24.697  -6.133  1.00 96.01           N  
ATOM   4279  N   LEU B 531     -17.573 -18.837  -0.697  1.00 96.88           N  
ATOM   4280  CA  LEU B 531     -17.695 -18.489   0.714  1.00 96.88           C  
ATOM   4281  C   LEU B 531     -18.290 -17.094   0.880  1.00 96.88           C  
ATOM   4282  CB  LEU B 531     -16.330 -18.559   1.404  1.00 96.88           C  
ATOM   4283  O   LEU B 531     -19.014 -16.834   1.844  1.00 96.88           O  
ATOM   4284  CG  LEU B 531     -15.708 -19.950   1.533  1.00 96.88           C  
ATOM   4285  CD1 LEU B 531     -14.338 -19.858   2.197  1.00 96.88           C  
ATOM   4286  CD2 LEU B 531     -16.627 -20.877   2.321  1.00 96.88           C  
ATOM   4287  N   PHE B 532     -17.990 -16.211  -0.067  1.00 97.15           N  
ATOM   4288  CA  PHE B 532     -18.446 -14.827  -0.016  1.00 97.15           C  
ATOM   4289  C   PHE B 532     -19.106 -14.426  -1.330  1.00 97.15           C  
ATOM   4290  CB  PHE B 532     -17.278 -13.886   0.293  1.00 97.15           C  
ATOM   4291  O   PHE B 532     -18.469 -13.814  -2.190  1.00 97.15           O  
ATOM   4292  CG  PHE B 532     -16.478 -14.288   1.503  1.00 97.15           C  
ATOM   4293  CD1 PHE B 532     -16.985 -14.101   2.783  1.00 97.15           C  
ATOM   4294  CD2 PHE B 532     -15.217 -14.853   1.360  1.00 97.15           C  
ATOM   4295  CE1 PHE B 532     -16.247 -14.472   3.904  1.00 97.15           C  
ATOM   4296  CE2 PHE B 532     -14.474 -15.227   2.476  1.00 97.15           C  
ATOM   4297  CZ  PHE B 532     -14.990 -15.035   3.747  1.00 97.15           C  
ATOM   4298  N   PRO B 533     -20.360 -14.644  -1.479  1.00 96.05           N  
ATOM   4299  CA  PRO B 533     -21.082 -14.409  -2.732  1.00 96.05           C  
ATOM   4300  C   PRO B 533     -21.057 -12.944  -3.161  1.00 96.05           C  
ATOM   4301  CB  PRO B 533     -22.508 -14.859  -2.407  1.00 96.05           C  
ATOM   4302  O   PRO B 533     -21.141 -12.645  -4.355  1.00 96.05           O  
ATOM   4303  CG  PRO B 533     -22.365 -15.753  -1.217  1.00 96.05           C  
ATOM   4304  CD  PRO B 533     -21.102 -15.383  -0.492  1.00 96.05           C  
ATOM   4305  N   MET B 534     -20.909 -12.022  -2.250  1.00 93.53           N  
ATOM   4306  CA  MET B 534     -20.880 -10.601  -2.582  1.00 93.53           C  
ATOM   4307  C   MET B 534     -19.670 -10.268  -3.448  1.00 93.53           C  
ATOM   4308  CB  MET B 534     -20.863  -9.751  -1.311  1.00 93.53           C  
ATOM   4309  O   MET B 534     -19.677  -9.275  -4.178  1.00 93.53           O  
ATOM   4310  CG  MET B 534     -19.685 -10.042  -0.395  1.00 93.53           C  
ATOM   4311  SD  MET B 534     -19.955 -11.528   0.647  1.00 93.53           S  
ATOM   4312  CE  MET B 534     -21.216 -10.895   1.787  1.00 93.53           C  
ATOM   4313  N   VAL B 535     -18.650 -11.061  -3.408  1.00 96.13           N  
ATOM   4314  CA  VAL B 535     -17.417 -10.858  -4.161  1.00 96.13           C  
ATOM   4315  C   VAL B 535     -17.701 -10.972  -5.657  1.00 96.13           C  
ATOM   4316  CB  VAL B 535     -16.325 -11.870  -3.747  1.00 96.13           C  
ATOM   4317  O   VAL B 535     -16.996 -10.378  -6.477  1.00 96.13           O  
ATOM   4318  CG1 VAL B 535     -15.152 -11.829  -4.724  1.00 96.13           C  
ATOM   4319  CG2 VAL B 535     -15.849 -11.587  -2.323  1.00 96.13           C  
ATOM   4320  N   GLU B 536     -18.696 -11.700  -6.067  1.00 96.14           N  
ATOM   4321  CA  GLU B 536     -19.013 -11.911  -7.476  1.00 96.14           C  
ATOM   4322  C   GLU B 536     -19.273 -10.586  -8.187  1.00 96.14           C  
ATOM   4323  CB  GLU B 536     -20.226 -12.833  -7.622  1.00 96.14           C  
ATOM   4324  O   GLU B 536     -18.565 -10.233  -9.132  1.00 96.14           O  
ATOM   4325  CG  GLU B 536     -20.551 -13.199  -9.063  1.00 96.14           C  
ATOM   4326  CD  GLU B 536     -21.620 -14.273  -9.183  1.00 96.14           C  
ATOM   4327  OE1 GLU B 536     -22.083 -14.545 -10.314  1.00 96.14           O  
ATOM   4328  OE2 GLU B 536     -21.999 -14.847  -8.137  1.00 96.14           O  
ATOM   4329  N   GLU B 537     -20.124  -9.823  -7.640  1.00 95.01           N  
ATOM   4330  CA  GLU B 537     -20.534  -8.581  -8.288  1.00 95.01           C  
ATOM   4331  C   GLU B 537     -19.453  -7.512  -8.167  1.00 95.01           C  
ATOM   4332  CB  GLU B 537     -21.848  -8.071  -7.690  1.00 95.01           C  
ATOM   4333  O   GLU B 537     -19.196  -6.770  -9.118  1.00 95.01           O  
ATOM   4334  CG  GLU B 537     -22.602  -7.106  -8.593  1.00 95.01           C  
ATOM   4335  CD  GLU B 537     -23.848  -6.525  -7.944  1.00 95.01           C  
ATOM   4336  OE1 GLU B 537     -24.473  -5.616  -8.535  1.00 95.01           O  
ATOM   4337  OE2 GLU B 537     -24.202  -6.983  -6.835  1.00 95.01           O  
ATOM   4338  N   ILE B 538     -18.744  -7.507  -7.118  1.00 95.02           N  
ATOM   4339  CA  ILE B 538     -17.873  -6.382  -6.796  1.00 95.02           C  
ATOM   4340  C   ILE B 538     -16.472  -6.640  -7.346  1.00 95.02           C  
ATOM   4341  CB  ILE B 538     -17.813  -6.131  -5.273  1.00 95.02           C  
ATOM   4342  O   ILE B 538     -15.789  -5.710  -7.782  1.00 95.02           O  
ATOM   4343  CG1 ILE B 538     -19.208  -5.800  -4.730  1.00 95.02           C  
ATOM   4344  CG2 ILE B 538     -16.819  -5.012  -4.948  1.00 95.02           C  
ATOM   4345  CD1 ILE B 538     -19.274  -5.696  -3.213  1.00 95.02           C  
ATOM   4346  N   MET B 539     -16.076  -7.908  -7.447  1.00 97.11           N  
ATOM   4347  CA  MET B 539     -14.690  -8.168  -7.826  1.00 97.11           C  
ATOM   4348  C   MET B 539     -14.620  -9.098  -9.032  1.00 97.11           C  
ATOM   4349  CB  MET B 539     -13.916  -8.772  -6.653  1.00 97.11           C  
ATOM   4350  O   MET B 539     -13.828  -8.875  -9.949  1.00 97.11           O  
ATOM   4351  CG  MET B 539     -13.768  -7.833  -5.467  1.00 97.11           C  
ATOM   4352  SD  MET B 539     -12.687  -8.523  -4.155  1.00 97.11           S  
ATOM   4353  CE  MET B 539     -12.675  -7.135  -2.987  1.00 97.11           C  
ATOM   4354  N   LEU B 540     -15.437 -10.158  -9.104  1.00 96.88           N  
ATOM   4355  CA  LEU B 540     -15.377 -11.126 -10.194  1.00 96.88           C  
ATOM   4356  C   LEU B 540     -15.915 -10.522 -11.487  1.00 96.88           C  
ATOM   4357  CB  LEU B 540     -16.171 -12.385  -9.836  1.00 96.88           C  
ATOM   4358  O   LEU B 540     -15.325 -10.703 -12.554  1.00 96.88           O  
ATOM   4359  CG  LEU B 540     -16.017 -13.576 -10.784  1.00 96.88           C  
ATOM   4360  CD1 LEU B 540     -14.548 -13.970 -10.905  1.00 96.88           C  
ATOM   4361  CD2 LEU B 540     -16.854 -14.756 -10.302  1.00 96.88           C  
ATOM   4362  N   GLN B 541     -16.992  -9.812 -11.434  1.00 96.68           N  
ATOM   4363  CA  GLN B 541     -17.549  -9.175 -12.622  1.00 96.68           C  
ATOM   4364  C   GLN B 541     -16.546  -8.211 -13.250  1.00 96.68           C  
ATOM   4365  CB  GLN B 541     -18.843  -8.435 -12.279  1.00 96.68           C  
ATOM   4366  O   GLN B 541     -16.314  -8.249 -14.460  1.00 96.68           O  
ATOM   4367  CG  GLN B 541     -19.696  -8.092 -13.493  1.00 96.68           C  
ATOM   4368  CD  GLN B 541     -21.147  -7.830 -13.136  1.00 96.68           C  
ATOM   4369  NE2 GLN B 541     -21.973  -7.591 -14.149  1.00 96.68           N  
ATOM   4370  OE1 GLN B 541     -21.522  -7.842 -11.960  1.00 96.68           O  
ATOM   4371  N   PRO B 542     -15.957  -7.324 -12.470  1.00 96.30           N  
ATOM   4372  CA  PRO B 542     -14.926  -6.456 -13.043  1.00 96.30           C  
ATOM   4373  C   PRO B 542     -13.790  -7.240 -13.697  1.00 96.30           C  
ATOM   4374  CB  PRO B 542     -14.418  -5.666 -11.835  1.00 96.30           C  
ATOM   4375  O   PRO B 542     -13.201  -6.778 -14.677  1.00 96.30           O  
ATOM   4376  CG  PRO B 542     -15.568  -5.646 -10.880  1.00 96.30           C  
ATOM   4377  CD  PRO B 542     -16.296  -6.956 -10.984  1.00 96.30           C  
ATOM   4378  N   LEU B 543     -13.475  -8.365 -13.203  1.00 96.40           N  
ATOM   4379  CA  LEU B 543     -12.428  -9.194 -13.790  1.00 96.40           C  
ATOM   4380  C   LEU B 543     -12.852  -9.716 -15.159  1.00 96.40           C  
ATOM   4381  CB  LEU B 543     -12.092 -10.367 -12.865  1.00 96.40           C  
ATOM   4382  O   LEU B 543     -12.045  -9.752 -16.091  1.00 96.40           O  
ATOM   4383  CG  LEU B 543     -11.240 -10.041 -11.638  1.00 96.40           C  
ATOM   4384  CD1 LEU B 543     -11.054 -11.285 -10.776  1.00 96.40           C  
ATOM   4385  CD2 LEU B 543      -9.891  -9.470 -12.059  1.00 96.40           C  
ATOM   4386  N   TRP B 544     -14.075 -10.146 -15.257  1.00 95.93           N  
ATOM   4387  CA  TRP B 544     -14.583 -10.555 -16.563  1.00 95.93           C  
ATOM   4388  C   TRP B 544     -14.503  -9.407 -17.562  1.00 95.93           C  
ATOM   4389  CB  TRP B 544     -16.028 -11.049 -16.448  1.00 95.93           C  
ATOM   4390  O   TRP B 544     -14.085  -9.599 -18.707  1.00 95.93           O  
ATOM   4391  CG  TRP B 544     -16.174 -12.331 -15.684  1.00 95.93           C  
ATOM   4392  CD1 TRP B 544     -15.273 -13.357 -15.616  1.00 95.93           C  
ATOM   4393  CD2 TRP B 544     -17.293 -12.726 -14.885  1.00 95.93           C  
ATOM   4394  CE2 TRP B 544     -17.001 -14.004 -14.359  1.00 95.93           C  
ATOM   4395  CE3 TRP B 544     -18.515 -12.122 -14.560  1.00 95.93           C  
ATOM   4396  NE1 TRP B 544     -15.764 -14.366 -14.820  1.00 95.93           N  
ATOM   4397  CH2 TRP B 544     -19.077 -14.076 -13.225  1.00 95.93           C  
ATOM   4398  CZ2 TRP B 544     -17.888 -14.690 -13.526  1.00 95.93           C  
ATOM   4399  CZ3 TRP B 544     -19.397 -12.806 -13.731  1.00 95.93           C  
ATOM   4400  N   GLU B 545     -14.866  -8.249 -17.113  1.00 94.87           N  
ATOM   4401  CA  GLU B 545     -14.813  -7.073 -17.975  1.00 94.87           C  
ATOM   4402  C   GLU B 545     -13.380  -6.759 -18.395  1.00 94.87           C  
ATOM   4403  CB  GLU B 545     -15.433  -5.862 -17.272  1.00 94.87           C  
ATOM   4404  O   GLU B 545     -13.129  -6.399 -19.547  1.00 94.87           O  
ATOM   4405  CG  GLU B 545     -16.930  -5.989 -17.033  1.00 94.87           C  
ATOM   4406  CD  GLU B 545     -17.485  -4.913 -16.114  1.00 94.87           C  
ATOM   4407  OE1 GLU B 545     -18.678  -4.987 -15.743  1.00 94.87           O  
ATOM   4408  OE2 GLU B 545     -16.719  -3.988 -15.761  1.00 94.87           O  
ATOM   4409  N   SER B 546     -12.517  -6.873 -17.449  1.00 93.94           N  
ATOM   4410  CA  SER B 546     -11.109  -6.653 -17.760  1.00 93.94           C  
ATOM   4411  C   SER B 546     -10.608  -7.655 -18.795  1.00 93.94           C  
ATOM   4412  CB  SER B 546     -10.258  -6.749 -16.492  1.00 93.94           C  
ATOM   4413  O   SER B 546      -9.913  -7.282 -19.742  1.00 93.94           O  
ATOM   4414  OG  SER B 546      -8.907  -6.423 -16.768  1.00 93.94           O  
ATOM   4415  N   ARG B 547     -10.978  -8.917 -18.601  1.00 90.71           N  
ATOM   4416  CA  ARG B 547     -10.622  -9.940 -19.579  1.00 90.71           C  
ATOM   4417  C   ARG B 547     -11.121  -9.564 -20.971  1.00 90.71           C  
ATOM   4418  CB  ARG B 547     -11.192 -11.299 -19.168  1.00 90.71           C  
ATOM   4419  O   ARG B 547     -10.359  -9.596 -21.939  1.00 90.71           O  
ATOM   4420  CG  ARG B 547     -10.868 -12.422 -20.139  1.00 90.71           C  
ATOM   4421  CD  ARG B 547     -11.863 -13.570 -20.027  1.00 90.71           C  
ATOM   4422  NE  ARG B 547     -13.225 -13.133 -20.320  1.00 90.71           N  
ATOM   4423  NH1 ARG B 547     -14.243 -14.956 -19.331  1.00 90.71           N  
ATOM   4424  NH2 ARG B 547     -15.514 -13.313 -20.300  1.00 90.71           N  
ATOM   4425  CZ  ARG B 547     -14.324 -13.802 -19.983  1.00 90.71           C  
ATOM   4426  N   ASP B 548     -12.317  -9.172 -21.093  1.00 92.20           N  
ATOM   4427  CA  ASP B 548     -12.921  -8.820 -22.374  1.00 92.20           C  
ATOM   4428  C   ASP B 548     -12.221  -7.615 -22.999  1.00 92.20           C  
ATOM   4429  CB  ASP B 548     -14.414  -8.531 -22.203  1.00 92.20           C  
ATOM   4430  O   ASP B 548     -11.996  -7.580 -24.210  1.00 92.20           O  
ATOM   4431  CG  ASP B 548     -15.217  -9.763 -21.825  1.00 92.20           C  
ATOM   4432  OD1 ASP B 548     -14.721 -10.895 -22.011  1.00 92.20           O  
ATOM   4433  OD2 ASP B 548     -16.358  -9.600 -21.340  1.00 92.20           O  
ATOM   4434  N   ARG B 549     -11.904  -6.699 -22.204  1.00 91.84           N  
ATOM   4435  CA  ARG B 549     -11.222  -5.505 -22.693  1.00 91.84           C  
ATOM   4436  C   ARG B 549      -9.879  -5.859 -23.322  1.00 91.84           C  
ATOM   4437  CB  ARG B 549     -11.020  -4.499 -21.558  1.00 91.84           C  
ATOM   4438  O   ARG B 549      -9.560  -5.395 -24.419  1.00 91.84           O  
ATOM   4439  CG  ARG B 549     -11.633  -3.134 -21.828  1.00 91.84           C  
ATOM   4440  CD  ARG B 549     -11.283  -2.133 -20.736  1.00 91.84           C  
ATOM   4441  NE  ARG B 549     -11.284  -2.754 -19.414  1.00 91.84           N  
ATOM   4442  NH1 ARG B 549     -13.407  -2.038 -18.851  1.00 91.84           N  
ATOM   4443  NH2 ARG B 549     -12.187  -3.297 -17.374  1.00 91.84           N  
ATOM   4444  CZ  ARG B 549     -12.293  -2.695 -18.549  1.00 91.84           C  
ATOM   4445  N   TYR B 550      -9.108  -6.682 -22.687  1.00 87.41           N  
ATOM   4446  CA  TYR B 550      -7.792  -7.044 -23.203  1.00 87.41           C  
ATOM   4447  C   TYR B 550      -7.914  -7.941 -24.428  1.00 87.41           C  
ATOM   4448  CB  TYR B 550      -6.966  -7.746 -22.121  1.00 87.41           C  
ATOM   4449  O   TYR B 550      -7.084  -7.876 -25.338  1.00 87.41           O  
ATOM   4450  CG  TYR B 550      -6.353  -6.802 -21.116  1.00 87.41           C  
ATOM   4451  CD1 TYR B 550      -5.366  -5.895 -21.495  1.00 87.41           C  
ATOM   4452  CD2 TYR B 550      -6.758  -6.815 -19.786  1.00 87.41           C  
ATOM   4453  CE1 TYR B 550      -4.797  -5.024 -20.571  1.00 87.41           C  
ATOM   4454  CE2 TYR B 550      -6.196  -5.949 -18.854  1.00 87.41           C  
ATOM   4455  OH  TYR B 550      -4.658  -4.198 -18.337  1.00 87.41           O  
ATOM   4456  CZ  TYR B 550      -5.218  -5.058 -19.256  1.00 87.41           C  
ATOM   4457  N   GLU B 551      -8.901  -8.787 -24.451  1.00 86.27           N  
ATOM   4458  CA  GLU B 551      -9.143  -9.589 -25.646  1.00 86.27           C  
ATOM   4459  C   GLU B 551      -9.463  -8.705 -26.848  1.00 86.27           C  
ATOM   4460  CB  GLU B 551     -10.282 -10.582 -25.405  1.00 86.27           C  
ATOM   4461  O   GLU B 551      -9.007  -8.973 -27.962  1.00 86.27           O  
ATOM   4462  CG  GLU B 551      -9.894 -11.761 -24.525  1.00 86.27           C  
ATOM   4463  CD  GLU B 551     -11.023 -12.760 -24.327  1.00 86.27           C  
ATOM   4464  OE1 GLU B 551     -10.770 -13.866 -23.799  1.00 86.27           O  
ATOM   4465  OE2 GLU B 551     -12.171 -12.434 -24.705  1.00 86.27           O  
ATOM   4466  N   GLU B 552     -10.240  -7.663 -26.611  1.00 86.40           N  
ATOM   4467  CA  GLU B 552     -10.541  -6.702 -27.668  1.00 86.40           C  
ATOM   4468  C   GLU B 552      -9.286  -5.954 -28.107  1.00 86.40           C  
ATOM   4469  CB  GLU B 552     -11.610  -5.709 -27.203  1.00 86.40           C  
ATOM   4470  O   GLU B 552      -9.053  -5.771 -29.304  1.00 86.40           O  
ATOM   4471  CG  GLU B 552     -11.988  -4.676 -28.254  1.00 86.40           C  
ATOM   4472  CD  GLU B 552     -12.551  -5.291 -29.526  1.00 86.40           C  
ATOM   4473  OE1 GLU B 552     -12.648  -4.581 -30.552  1.00 86.40           O  
ATOM   4474  OE2 GLU B 552     -12.898  -6.493 -29.494  1.00 86.40           O  
ATOM   4475  N   LEU B 553      -8.531  -5.549 -27.144  1.00 85.32           N  
ATOM   4476  CA  LEU B 553      -7.281  -4.863 -27.451  1.00 85.32           C  
ATOM   4477  C   LEU B 553      -6.359  -5.756 -28.274  1.00 85.32           C  
ATOM   4478  CB  LEU B 553      -6.576  -4.431 -26.163  1.00 85.32           C  
ATOM   4479  O   LEU B 553      -5.697  -5.285 -29.202  1.00 85.32           O  
ATOM   4480  CG  LEU B 553      -5.341  -3.546 -26.330  1.00 85.32           C  
ATOM   4481  CD1 LEU B 553      -5.728  -2.206 -26.947  1.00 85.32           C  
ATOM   4482  CD2 LEU B 553      -4.643  -3.341 -24.990  1.00 85.32           C  
ATOM   4483  N   LYS B 554      -6.283  -6.996 -27.968  1.00 80.25           N  
ATOM   4484  CA  LYS B 554      -5.472  -7.950 -28.720  1.00 80.25           C  
ATOM   4485  C   LYS B 554      -5.960  -8.071 -30.161  1.00 80.25           C  
ATOM   4486  CB  LYS B 554      -5.492  -9.322 -28.044  1.00 80.25           C  
ATOM   4487  O   LYS B 554      -5.155  -8.107 -31.094  1.00 80.25           O  
ATOM   4488  CG  LYS B 554      -4.586 -10.350 -28.704  1.00 80.25           C  
ATOM   4489  CD  LYS B 554      -4.616 -11.680 -27.962  1.00 80.25           C  
ATOM   4490  CE  LYS B 554      -3.784 -12.738 -28.674  1.00 80.25           C  
ATOM   4491  NZ  LYS B 554      -3.795 -14.039 -27.940  1.00 80.25           N  
ATOM   4492  N   ARG B 555      -7.217  -8.083 -30.380  1.00 83.32           N  
ATOM   4493  CA  ARG B 555      -7.796  -8.163 -31.717  1.00 83.32           C  
ATOM   4494  C   ARG B 555      -7.419  -6.942 -32.551  1.00 83.32           C  
ATOM   4495  CB  ARG B 555      -9.318  -8.292 -31.637  1.00 83.32           C  
ATOM   4496  O   ARG B 555      -7.054  -7.072 -33.721  1.00 83.32           O  
ATOM   4497  CG  ARG B 555      -9.798  -9.679 -31.239  1.00 83.32           C  
ATOM   4498  CD  ARG B 555     -11.309  -9.814 -31.377  1.00 83.32           C  
ATOM   4499  NE  ARG B 555     -12.002  -9.358 -30.176  1.00 83.32           N  
ATOM   4500  NH1 ARG B 555     -13.899  -8.652 -31.289  1.00 83.32           N  
ATOM   4501  NH2 ARG B 555     -13.754  -8.437 -29.011  1.00 83.32           N  
ATOM   4502  CZ  ARG B 555     -13.217  -8.817 -30.161  1.00 83.32           C  
ATOM   4503  N   ILE B 556      -7.498  -5.816 -31.872  1.00 79.23           N  
ATOM   4504  CA  ILE B 556      -7.156  -4.570 -32.550  1.00 79.23           C  
ATOM   4505  C   ILE B 556      -5.672  -4.569 -32.910  1.00 79.23           C  
ATOM   4506  CB  ILE B 556      -7.496  -3.341 -31.678  1.00 79.23           C  
ATOM   4507  O   ILE B 556      -5.299  -4.210 -34.029  1.00 79.23           O  
ATOM   4508  CG1 ILE B 556      -9.013  -3.222 -31.492  1.00 79.23           C  
ATOM   4509  CG2 ILE B 556      -6.919  -2.064 -32.296  1.00 79.23           C  
ATOM   4510  CD1 ILE B 556      -9.431  -2.185 -30.458  1.00 79.23           C  
ATOM   4511  N   ASP B 557      -4.884  -5.055 -32.026  1.00 75.96           N  
ATOM   4512  CA  ASP B 557      -3.444  -5.114 -32.260  1.00 75.96           C  
ATOM   4513  C   ASP B 557      -3.111  -6.082 -33.393  1.00 75.96           C  
ATOM   4514  CB  ASP B 557      -2.710  -5.527 -30.982  1.00 75.96           C  
ATOM   4515  O   ASP B 557      -2.271  -5.784 -34.244  1.00 75.96           O  
ATOM   4516  CG  ASP B 557      -2.482  -4.368 -30.028  1.00 75.96           C  
ATOM   4517  OD1 ASP B 557      -2.784  -3.211 -30.391  1.00 75.96           O  
ATOM   4518  OD2 ASP B 557      -1.994  -4.614 -28.904  1.00 75.96           O  
ATOM   4519  N   ASP B 558      -3.733  -7.172 -33.454  1.00 77.33           N  
ATOM   4520  CA  ASP B 558      -3.512  -8.169 -34.496  1.00 77.33           C  
ATOM   4521  C   ASP B 558      -3.927  -7.634 -35.865  1.00 77.33           C  
ATOM   4522  CB  ASP B 558      -4.278  -9.455 -34.180  1.00 77.33           C  
ATOM   4523  O   ASP B 558      -3.249  -7.878 -36.865  1.00 77.33           O  
ATOM   4524  CG  ASP B 558      -3.684 -10.227 -33.015  1.00 77.33           C  
ATOM   4525  OD1 ASP B 558      -2.549  -9.918 -32.593  1.00 77.33           O  
ATOM   4526  OD2 ASP B 558      -4.357 -11.155 -32.515  1.00 77.33           O  
ATOM   4527  N   ALA B 559      -5.011  -6.883 -35.852  1.00 76.51           N  
ATOM   4528  CA  ALA B 559      -5.497  -6.287 -37.093  1.00 76.51           C  
ATOM   4529  C   ALA B 559      -4.530  -5.224 -37.607  1.00 76.51           C  
ATOM   4530  CB  ALA B 559      -6.884  -5.684 -36.886  1.00 76.51           C  
ATOM   4531  O   ALA B 559      -4.275  -5.137 -38.811  1.00 76.51           O  
ATOM   4532  N   MET B 560      -4.007  -4.464 -36.715  1.00 75.10           N  
ATOM   4533  CA  MET B 560      -3.055  -3.418 -37.077  1.00 75.10           C  
ATOM   4534  C   MET B 560      -1.760  -4.021 -37.611  1.00 75.10           C  
ATOM   4535  CB  MET B 560      -2.758  -2.522 -35.874  1.00 75.10           C  
ATOM   4536  O   MET B 560      -1.175  -3.502 -38.563  1.00 75.10           O  
ATOM   4537  CG  MET B 560      -3.745  -1.379 -35.702  1.00 75.10           C  
ATOM   4538  SD  MET B 560      -3.291  -0.260 -34.319  1.00 75.10           S  
ATOM   4539  CE  MET B 560      -2.271   0.949 -35.207  1.00 75.10           C  
ATOM   4540  N   LYS B 561      -1.329  -5.131 -37.100  1.00 74.05           N  
ATOM   4541  CA  LYS B 561      -0.118  -5.813 -37.549  1.00 74.05           C  
ATOM   4542  C   LYS B 561      -0.308  -6.410 -38.940  1.00 74.05           C  
ATOM   4543  CB  LYS B 561       0.279  -6.908 -36.558  1.00 74.05           C  
ATOM   4544  O   LYS B 561       0.604  -6.369 -39.769  1.00 74.05           O  
ATOM   4545  CG  LYS B 561       1.003  -6.392 -35.323  1.00 74.05           C  
ATOM   4546  CD  LYS B 561       1.416  -7.532 -34.400  1.00 74.05           C  
ATOM   4547  CE  LYS B 561       2.028  -7.011 -33.107  1.00 74.05           C  
ATOM   4548  NZ  LYS B 561       2.352  -8.121 -32.161  1.00 74.05           N  
ATOM   4549  N   GLU B 562      -1.505  -6.880 -39.211  1.00 74.98           N  
ATOM   4550  CA  GLU B 562      -1.830  -7.429 -40.524  1.00 74.98           C  
ATOM   4551  C   GLU B 562      -1.868  -6.335 -41.587  1.00 74.98           C  
ATOM   4552  CB  GLU B 562      -3.170  -8.168 -40.482  1.00 74.98           C  
ATOM   4553  O   GLU B 562      -1.418  -6.542 -42.716  1.00 74.98           O  
ATOM   4554  CG  GLU B 562      -3.046  -9.648 -40.147  1.00 74.98           C  
ATOM   4555  CD  GLU B 562      -4.376 -10.384 -40.181  1.00 74.98           C  
ATOM   4556  OE1 GLU B 562      -4.398 -11.609 -39.924  1.00 74.98           O  
ATOM   4557  OE2 GLU B 562      -5.404  -9.730 -40.467  1.00 74.98           O  
ATOM   4558  N   LEU B 563      -2.389  -5.185 -41.169  1.00 72.33           N  
ATOM   4559  CA  LEU B 563      -2.446  -4.049 -42.082  1.00 72.33           C  
ATOM   4560  C   LEU B 563      -1.047  -3.530 -42.394  1.00 72.33           C  
ATOM   4561  CB  LEU B 563      -3.299  -2.925 -41.487  1.00 72.33           C  
ATOM   4562  O   LEU B 563      -0.760  -3.149 -43.531  1.00 72.33           O  
ATOM   4563  CG  LEU B 563      -4.811  -3.041 -41.689  1.00 72.33           C  
ATOM   4564  CD1 LEU B 563      -5.546  -2.098 -40.742  1.00 72.33           C  
ATOM   4565  CD2 LEU B 563      -5.181  -2.748 -43.138  1.00 72.33           C  
ATOM   4566  N   GLN B 564      -0.206  -3.552 -41.414  1.00 73.33           N  
ATOM   4567  CA  GLN B 564       1.172  -3.102 -41.584  1.00 73.33           C  
ATOM   4568  C   GLN B 564       1.952  -4.048 -42.492  1.00 73.33           C  
ATOM   4569  CB  GLN B 564       1.869  -2.981 -40.228  1.00 73.33           C  
ATOM   4570  O   GLN B 564       2.749  -3.605 -43.321  1.00 73.33           O  
ATOM   4571  CG  GLN B 564       3.227  -2.296 -40.294  1.00 73.33           C  
ATOM   4572  CD  GLN B 564       3.130  -0.838 -40.704  1.00 73.33           C  
ATOM   4573  NE2 GLN B 564       4.212  -0.305 -41.261  1.00 73.33           N  
ATOM   4574  OE1 GLN B 564       2.090  -0.197 -40.523  1.00 73.33           O  
ATOM   4575  N   LYS B 565       1.738  -5.287 -42.483  1.00 72.52           N  
ATOM   4576  CA  LYS B 565       2.374  -6.285 -43.338  1.00 72.52           C  
ATOM   4577  C   LYS B 565       1.941  -6.119 -44.792  1.00 72.52           C  
ATOM   4578  CB  LYS B 565       2.046  -7.697 -42.851  1.00 72.52           C  
ATOM   4579  O   LYS B 565       2.755  -6.257 -45.707  1.00 72.52           O  
ATOM   4580  CG  LYS B 565       2.942  -8.186 -41.723  1.00 72.52           C  
ATOM   4581  CD  LYS B 565       2.624  -9.626 -41.342  1.00 72.52           C  
ATOM   4582  CE  LYS B 565       3.417 -10.070 -40.120  1.00 72.52           C  
ATOM   4583  NZ  LYS B 565       3.068 -11.463 -39.709  1.00 72.52           N  
ATOM   4584  N   LYS B 566       0.721  -5.721 -44.994  1.00 71.58           N  
ATOM   4585  CA  LYS B 566       0.182  -5.516 -46.335  1.00 71.58           C  
ATOM   4586  C   LYS B 566       0.750  -4.249 -46.968  1.00 71.58           C  
ATOM   4587  CB  LYS B 566      -1.345  -5.442 -46.295  1.00 71.58           C  
ATOM   4588  O   LYS B 566       1.028  -4.219 -48.169  1.00 71.58           O  
ATOM   4589  CG  LYS B 566      -2.025  -6.791 -46.112  1.00 71.58           C  
ATOM   4590  CD  LYS B 566      -3.542  -6.667 -46.187  1.00 71.58           C  
ATOM   4591  CE  LYS B 566      -4.224  -8.014 -45.992  1.00 71.58           C  
ATOM   4592  NZ  LYS B 566      -5.711  -7.899 -46.069  1.00 71.58           N  
ATOM   4593  N   THR B 567       0.906  -3.255 -46.146  1.00 69.30           N  
ATOM   4594  CA  THR B 567       1.448  -1.988 -46.626  1.00 69.30           C  
ATOM   4595  C   THR B 567       2.929  -2.127 -46.965  1.00 69.30           C  
ATOM   4596  CB  THR B 567       1.260  -0.870 -45.585  1.00 69.30           C  
ATOM   4597  O   THR B 567       3.399  -1.572 -47.960  1.00 69.30           O  
ATOM   4598  CG2 THR B 567       1.391   0.507 -46.227  1.00 69.30           C  
ATOM   4599  OG1 THR B 567      -0.041  -0.988 -44.995  1.00 69.30           O  
ATOM   4600  N   ASP B 568       3.693  -2.952 -46.240  1.00 67.18           N  
ATOM   4601  CA  ASP B 568       5.116  -3.176 -46.478  1.00 67.18           C  
ATOM   4602  C   ASP B 568       5.336  -4.035 -47.721  1.00 67.18           C  
ATOM   4603  CB  ASP B 568       5.766  -3.837 -45.260  1.00 67.18           C  
ATOM   4604  O   ASP B 568       6.327  -3.862 -48.434  1.00 67.18           O  
ATOM   4605  CG  ASP B 568       5.926  -2.888 -44.086  1.00 67.18           C  
ATOM   4606  OD1 ASP B 568       5.808  -1.658 -44.275  1.00 67.18           O  
ATOM   4607  OD2 ASP B 568       6.177  -3.374 -42.962  1.00 67.18           O  
ATOM   4608  N   SER B 569       4.495  -4.915 -48.091  1.00 68.36           N  
ATOM   4609  CA  SER B 569       4.575  -5.765 -49.274  1.00 68.36           C  
ATOM   4610  C   SER B 569       4.298  -4.970 -50.546  1.00 68.36           C  
ATOM   4611  CB  SER B 569       3.590  -6.929 -49.166  1.00 68.36           C  
ATOM   4612  O   SER B 569       4.865  -5.260 -51.602  1.00 68.36           O  
ATOM   4613  OG  SER B 569       2.419  -6.669 -49.922  1.00 68.36           O  
ATOM   4614  N   LEU B 570       3.495  -3.925 -50.454  1.00 59.21           N  
ATOM   4615  CA  LEU B 570       3.166  -3.090 -51.604  1.00 59.21           C  
ATOM   4616  C   LEU B 570       4.296  -2.112 -51.908  1.00 59.21           C  
ATOM   4617  CB  LEU B 570       1.865  -2.323 -51.355  1.00 59.21           C  
ATOM   4618  O   LEU B 570       4.538  -1.777 -53.070  1.00 59.21           O  
ATOM   4619  CG  LEU B 570       0.569  -3.127 -51.477  1.00 59.21           C  
ATOM   4620  CD1 LEU B 570      -0.567  -2.414 -50.752  1.00 59.21           C  
ATOM   4621  CD2 LEU B 570       0.216  -3.354 -52.943  1.00 59.21           C  
ATOM   4622  N   THR B 571       4.992  -1.733 -50.905  1.00 56.50           N  
ATOM   4623  CA  THR B 571       6.056  -0.752 -51.082  1.00 56.50           C  
ATOM   4624  C   THR B 571       7.343  -1.427 -51.549  1.00 56.50           C  
ATOM   4625  CB  THR B 571       6.324   0.024 -49.779  1.00 56.50           C  
ATOM   4626  O   THR B 571       8.121  -0.838 -52.302  1.00 56.50           O  
ATOM   4627  CG2 THR B 571       5.354   1.191 -49.625  1.00 56.50           C  
ATOM   4628  OG1 THR B 571       6.170  -0.861 -48.663  1.00 56.50           O  
ATOM   4629  N   SER B 572       7.629  -2.674 -51.198  1.00 57.14           N  
ATOM   4630  CA  SER B 572       8.852  -3.360 -51.603  1.00 57.14           C  
ATOM   4631  C   SER B 572       8.741  -3.894 -53.027  1.00 57.14           C  
ATOM   4632  CB  SER B 572       9.166  -4.507 -50.642  1.00 57.14           C  
ATOM   4633  O   SER B 572       9.755  -4.139 -53.684  1.00 57.14           O  
ATOM   4634  OG  SER B 572       8.047  -5.364 -50.499  1.00 57.14           O  
ATOM   4635  N   GLY B 573       7.581  -4.212 -53.456  1.00 53.79           N  
ATOM   4636  CA  GLY B 573       7.436  -4.690 -54.822  1.00 53.79           C  
ATOM   4637  C   GLY B 573       7.621  -3.598 -55.859  1.00 53.79           C  
ATOM   4638  O   GLY B 573       7.893  -3.884 -57.027  1.00 53.79           O  
ATOM   4639  N   ALA B 574       7.425  -2.343 -55.451  1.00 48.74           N  
ATOM   4640  CA  ALA B 574       7.583  -1.257 -56.414  1.00 48.74           C  
ATOM   4641  C   ALA B 574       9.057  -0.930 -56.635  1.00 48.74           C  
ATOM   4642  CB  ALA B 574       6.830  -0.015 -55.943  1.00 48.74           C  
ATOM   4643  O   ALA B 574       9.450  -0.514 -57.727  1.00 48.74           O  
ATOM   4644  N   THR B 575       9.918  -1.256 -55.636  1.00 44.80           N  
ATOM   4645  CA  THR B 575      11.317  -0.874 -55.798  1.00 44.80           C  
ATOM   4646  C   THR B 575      12.076  -1.926 -56.602  1.00 44.80           C  
ATOM   4647  CB  THR B 575      12.002  -0.672 -54.434  1.00 44.80           C  
ATOM   4648  O   THR B 575      13.016  -1.600 -57.329  1.00 44.80           O  
ATOM   4649  CG2 THR B 575      13.009   0.472 -54.488  1.00 44.80           C  
ATOM   4650  OG1 THR B 575      11.009  -0.373 -53.446  1.00 44.80           O  
ATOM   4651  N   GLU B 576      11.712  -3.212 -56.557  1.00 43.26           N  
ATOM   4652  CA  GLU B 576      12.530  -4.211 -57.239  1.00 43.26           C  
ATOM   4653  C   GLU B 576      12.267  -4.206 -58.742  1.00 43.26           C  
ATOM   4654  CB  GLU B 576      12.268  -5.605 -56.664  1.00 43.26           C  
ATOM   4655  O   GLU B 576      13.113  -4.640 -59.527  1.00 43.26           O  
ATOM   4656  CG  GLU B 576      13.397  -6.131 -55.790  1.00 43.26           C  
ATOM   4657  CD  GLU B 576      13.157  -7.546 -55.286  1.00 43.26           C  
ATOM   4658  OE1 GLU B 576      14.067  -8.128 -54.654  1.00 43.26           O  
ATOM   4659  OE2 GLU B 576      12.049  -8.076 -55.527  1.00 43.26           O  
ATOM   4660  N   LYS B 577      11.095  -3.752 -59.163  1.00 42.85           N  
ATOM   4661  CA  LYS B 577      10.862  -3.794 -60.604  1.00 42.85           C  
ATOM   4662  C   LYS B 577      11.657  -2.707 -61.321  1.00 42.85           C  
ATOM   4663  CB  LYS B 577       9.371  -3.641 -60.911  1.00 42.85           C  
ATOM   4664  O   LYS B 577      11.840  -2.765 -62.539  1.00 42.85           O  
ATOM   4665  CG  LYS B 577       8.635  -4.963 -61.072  1.00 42.85           C  
ATOM   4666  CD  LYS B 577       7.187  -4.748 -61.494  1.00 42.85           C  
ATOM   4667  CE  LYS B 577       6.418  -6.061 -61.546  1.00 42.85           C  
ATOM   4668  NZ  LYS B 577       4.993  -5.853 -61.942  1.00 42.85           N  
ATOM   4669  N   SER B 578      12.007  -1.652 -60.588  1.00 41.87           N  
ATOM   4670  CA  SER B 578      12.675  -0.556 -61.283  1.00 41.87           C  
ATOM   4671  C   SER B 578      14.122  -0.910 -61.612  1.00 41.87           C  
ATOM   4672  CB  SER B 578      12.633   0.719 -60.440  1.00 41.87           C  
ATOM   4673  O   SER B 578      14.751  -0.258 -62.447  1.00 41.87           O  
ATOM   4674  OG  SER B 578      11.823   0.536 -59.291  1.00 41.87           O  
ATOM   4675  N   ARG B 579      14.726  -1.795 -60.851  1.00 39.82           N  
ATOM   4676  CA  ARG B 579      16.161  -1.980 -61.041  1.00 39.82           C  
ATOM   4677  C   ARG B 579      16.444  -2.845 -62.265  1.00 39.82           C  
ATOM   4678  CB  ARG B 579      16.791  -2.610 -59.797  1.00 39.82           C  
ATOM   4679  O   ARG B 579      17.538  -2.793 -62.829  1.00 39.82           O  
ATOM   4680  CG  ARG B 579      17.748  -1.689 -59.058  1.00 39.82           C  
ATOM   4681  CD  ARG B 579      18.371  -2.375 -57.850  1.00 39.82           C  
ATOM   4682  NE  ARG B 579      19.342  -1.513 -57.182  1.00 39.82           N  
ATOM   4683  NH1 ARG B 579      19.903  -3.055 -55.557  1.00 39.82           N  
ATOM   4684  NH2 ARG B 579      20.905  -0.994 -55.582  1.00 39.82           N  
ATOM   4685  CZ  ARG B 579      20.048  -1.856 -56.108  1.00 39.82           C  
ATOM   4686  N   GLU B 580      15.567  -3.766 -62.652  1.00 40.40           N  
ATOM   4687  CA  GLU B 580      15.939  -4.722 -63.692  1.00 40.40           C  
ATOM   4688  C   GLU B 580      16.012  -4.049 -65.059  1.00 40.40           C  
ATOM   4689  CB  GLU B 580      14.947  -5.887 -63.732  1.00 40.40           C  
ATOM   4690  O   GLU B 580      16.673  -4.552 -65.970  1.00 40.40           O  
ATOM   4691  CG  GLU B 580      15.537  -7.213 -63.275  1.00 40.40           C  
ATOM   4692  CD  GLU B 580      14.544  -8.363 -63.332  1.00 40.40           C  
ATOM   4693  OE1 GLU B 580      14.941  -9.521 -63.071  1.00 40.40           O  
ATOM   4694  OE2 GLU B 580      13.359  -8.103 -63.640  1.00 40.40           O  
ATOM   4695  N   ARG B 581      15.320  -2.915 -65.277  1.00 40.09           N  
ATOM   4696  CA  ARG B 581      15.247  -2.401 -66.641  1.00 40.09           C  
ATOM   4697  C   ARG B 581      16.581  -1.798 -67.071  1.00 40.09           C  
ATOM   4698  CB  ARG B 581      14.136  -1.356 -66.763  1.00 40.09           C  
ATOM   4699  O   ARG B 581      16.838  -1.637 -68.265  1.00 40.09           O  
ATOM   4700  CG  ARG B 581      12.829  -1.908 -67.308  1.00 40.09           C  
ATOM   4701  CD  ARG B 581      11.795  -0.809 -67.515  1.00 40.09           C  
ATOM   4702  NE  ARG B 581      10.477  -1.359 -67.817  1.00 40.09           N  
ATOM   4703  NH1 ARG B 581       9.580   0.642 -68.544  1.00 40.09           N  
ATOM   4704  NH2 ARG B 581       8.299  -1.259 -68.539  1.00 40.09           N  
ATOM   4705  CZ  ARG B 581       9.455  -0.658 -68.300  1.00 40.09           C  
ATOM   4706  N   SER B 582      17.417  -1.402 -66.112  1.00 40.83           N  
ATOM   4707  CA  SER B 582      18.518  -0.542 -66.533  1.00 40.83           C  
ATOM   4708  C   SER B 582      19.620  -1.347 -67.213  1.00 40.83           C  
ATOM   4709  CB  SER B 582      19.094   0.217 -65.337  1.00 40.83           C  
ATOM   4710  O   SER B 582      20.559  -0.775 -67.771  1.00 40.83           O  
ATOM   4711  OG  SER B 582      18.149   1.142 -64.825  1.00 40.83           O  
ATOM   4712  N   ARG B 583      19.813  -2.613 -66.949  1.00 36.99           N  
ATOM   4713  CA  ARG B 583      21.086  -3.224 -67.316  1.00 36.99           C  
ATOM   4714  C   ARG B 583      21.157  -3.482 -68.818  1.00 36.99           C  
ATOM   4715  CB  ARG B 583      21.297  -4.531 -66.549  1.00 36.99           C  
ATOM   4716  O   ARG B 583      22.230  -3.761 -69.355  1.00 36.99           O  
ATOM   4717  CG  ARG B 583      22.313  -4.427 -65.423  1.00 36.99           C  
ATOM   4718  CD  ARG B 583      22.543  -5.771 -64.745  1.00 36.99           C  
ATOM   4719  NE  ARG B 583      23.367  -5.637 -63.548  1.00 36.99           N  
ATOM   4720  NH1 ARG B 583      23.459  -7.902 -63.105  1.00 36.99           N  
ATOM   4721  NH2 ARG B 583      24.530  -6.416 -61.727  1.00 36.99           N  
ATOM   4722  CZ  ARG B 583      23.783  -6.652 -62.796  1.00 36.99           C  
ATOM   4723  N   ASP B 584      20.085  -3.536 -69.587  1.00 36.98           N  
ATOM   4724  CA  ASP B 584      20.203  -4.171 -70.896  1.00 36.98           C  
ATOM   4725  C   ASP B 584      20.929  -3.261 -71.884  1.00 36.98           C  
ATOM   4726  CB  ASP B 584      18.821  -4.540 -71.440  1.00 36.98           C  
ATOM   4727  O   ASP B 584      21.278  -3.686 -72.987  1.00 36.98           O  
ATOM   4728  CG  ASP B 584      18.388  -5.943 -71.053  1.00 36.98           C  
ATOM   4729  OD1 ASP B 584      19.253  -6.774 -70.701  1.00 36.98           O  
ATOM   4730  OD2 ASP B 584      17.170  -6.222 -71.103  1.00 36.98           O  
ATOM   4731  N   VAL B 585      20.967  -1.909 -71.716  1.00 38.36           N  
ATOM   4732  CA  VAL B 585      21.206  -1.091 -72.900  1.00 38.36           C  
ATOM   4733  C   VAL B 585      22.681  -1.158 -73.286  1.00 38.36           C  
ATOM   4734  CB  VAL B 585      20.781   0.377 -72.670  1.00 38.36           C  
ATOM   4735  O   VAL B 585      23.036  -0.943 -74.448  1.00 38.36           O  
ATOM   4736  CG1 VAL B 585      21.102   1.230 -73.896  1.00 38.36           C  
ATOM   4737  CG2 VAL B 585      19.293   0.456 -72.335  1.00 38.36           C  
ATOM   4738  N   LYS B 586      23.650  -1.492 -72.426  1.00 36.23           N  
ATOM   4739  CA  LYS B 586      24.977  -0.965 -72.729  1.00 36.23           C  
ATOM   4740  C   LYS B 586      25.659  -1.787 -73.819  1.00 36.23           C  
ATOM   4741  CB  LYS B 586      25.846  -0.940 -71.470  1.00 36.23           C  
ATOM   4742  O   LYS B 586      26.808  -1.520 -74.179  1.00 36.23           O  
ATOM   4743  CG  LYS B 586      25.818   0.386 -70.725  1.00 36.23           C  
ATOM   4744  CD  LYS B 586      26.809   0.398 -69.569  1.00 36.23           C  
ATOM   4745  CE  LYS B 586      26.738   1.701 -68.784  1.00 36.23           C  
ATOM   4746  NZ  LYS B 586      27.690   1.707 -67.633  1.00 36.23           N  
ATOM   4747  N   ASN B 587      25.128  -2.897 -74.340  1.00 35.44           N  
ATOM   4748  CA  ASN B 587      26.073  -3.740 -75.065  1.00 35.44           C  
ATOM   4749  C   ASN B 587      26.474  -3.115 -76.398  1.00 35.44           C  
ATOM   4750  CB  ASN B 587      25.485  -5.135 -75.288  1.00 35.44           C  
ATOM   4751  O   ASN B 587      27.214  -3.722 -77.174  1.00 35.44           O  
ATOM   4752  CG  ASN B 587      25.962  -6.141 -74.258  1.00 35.44           C  
ATOM   4753  ND2 ASN B 587      25.295  -7.288 -74.197  1.00 35.44           N  
ATOM   4754  OD1 ASN B 587      26.920  -5.889 -73.524  1.00 35.44           O  
ATOM   4755  N   SER B 588      25.740  -2.179 -76.981  1.00 36.26           N  
ATOM   4756  CA  SER B 588      25.862  -2.166 -78.435  1.00 36.26           C  
ATOM   4757  C   SER B 588      27.207  -1.596 -78.872  1.00 36.26           C  
ATOM   4758  CB  SER B 588      24.727  -1.356 -79.061  1.00 36.26           C  
ATOM   4759  O   SER B 588      27.623  -1.780 -80.018  1.00 36.26           O  
ATOM   4760  OG  SER B 588      24.866   0.022 -78.758  1.00 36.26           O  
ATOM   4761  N   GLU B 589      27.902  -0.683 -78.193  1.00 35.24           N  
ATOM   4762  CA  GLU B 589      28.611   0.329 -78.970  1.00 35.24           C  
ATOM   4763  C   GLU B 589      29.942  -0.207 -79.490  1.00 35.24           C  
ATOM   4764  CB  GLU B 589      28.843   1.587 -78.130  1.00 35.24           C  
ATOM   4765  O   GLU B 589      30.698   0.519 -80.139  1.00 35.24           O  
ATOM   4766  CG  GLU B 589      27.744   2.631 -78.268  1.00 35.24           C  
ATOM   4767  CD  GLU B 589      28.011   3.894 -77.466  1.00 35.24           C  
ATOM   4768  OE1 GLU B 589      27.266   4.887 -77.631  1.00 35.24           O  
ATOM   4769  OE2 GLU B 589      28.975   3.892 -76.668  1.00 35.24           O  
ATOM   4770  N   GLY B 590      30.441  -1.415 -79.161  1.00 33.04           N  
ATOM   4771  CA  GLY B 590      31.872  -1.449 -79.420  1.00 33.04           C  
ATOM   4772  C   GLY B 590      32.209  -1.519 -80.897  1.00 33.04           C  
ATOM   4773  O   GLY B 590      33.339  -1.843 -81.267  1.00 33.04           O  
ATOM   4774  N   ASP B 591      31.333  -1.156 -81.835  1.00 30.33           N  
ATOM   4775  CA  ASP B 591      31.695  -1.481 -83.211  1.00 30.33           C  
ATOM   4776  C   ASP B 591      32.841  -0.599 -83.700  1.00 30.33           C  
ATOM   4777  CB  ASP B 591      30.484  -1.331 -84.134  1.00 30.33           C  
ATOM   4778  O   ASP B 591      33.297  -0.738 -84.837  1.00 30.33           O  
ATOM   4779  CG  ASP B 591      30.106  -2.626 -84.831  1.00 30.33           C  
ATOM   4780  OD1 ASP B 591      30.788  -3.652 -84.624  1.00 30.33           O  
ATOM   4781  OD2 ASP B 591      29.118  -2.619 -85.598  1.00 30.33           O  
ATOM   4782  N   CYS B 592      33.166   0.519 -83.092  1.00 32.73           N  
ATOM   4783  CA  CYS B 592      33.619   1.561 -84.007  1.00 32.73           C  
ATOM   4784  C   CYS B 592      34.906   1.147 -84.710  1.00 32.73           C  
ATOM   4785  CB  CYS B 592      33.837   2.875 -83.257  1.00 32.73           C  
ATOM   4786  O   CYS B 592      35.589   0.221 -84.270  1.00 32.73           O  
ATOM   4787  SG  CYS B 592      32.308   3.758 -82.875  1.00 32.73           S  
ATOM   4788  N   ALA B 593      35.617   2.237 -85.288  1.00 25.39           N  
ATOM   4789  CA  ALA B 593      36.771   2.664 -86.074  1.00 25.39           C  
ATOM   4790  C   ALA B 593      38.068   2.475 -85.293  1.00 25.39           C  
ATOM   4791  CB  ALA B 593      36.617   4.123 -86.497  1.00 25.39           C  
ATOM   4792  O   ALA B 593      39.142   2.333 -85.884  1.00 25.39           O  
TER    4793      ALA B 593                                                      
ATOM   4794  N   MET C   1      16.560 127.626 -31.794  1.00 17.38           N  
ATOM   4795  CA  MET C   1      17.751 126.844 -31.477  1.00 17.38           C  
ATOM   4796  C   MET C   1      17.900 125.667 -32.436  1.00 17.38           C  
ATOM   4797  CB  MET C   1      17.695 126.338 -30.035  1.00 17.38           C  
ATOM   4798  O   MET C   1      16.909 125.166 -32.969  1.00 17.38           O  
ATOM   4799  CG  MET C   1      18.485 127.191 -29.055  1.00 17.38           C  
ATOM   4800  SD  MET C   1      18.564 126.447 -27.380  1.00 17.38           S  
ATOM   4801  CE  MET C   1      19.718 127.593 -26.575  1.00 17.38           C  
ATOM   4802  N   HIS C   2      18.097 124.386 -32.289  1.00 20.74           N  
ATOM   4803  CA  HIS C   2      18.675 123.629 -33.393  1.00 20.74           C  
ATOM   4804  C   HIS C   2      17.847 123.786 -34.664  1.00 20.74           C  
ATOM   4805  CB  HIS C   2      18.793 122.149 -33.024  1.00 20.74           C  
ATOM   4806  O   HIS C   2      18.399 123.897 -35.761  1.00 20.74           O  
ATOM   4807  CG  HIS C   2      20.150 121.760 -32.530  1.00 20.74           C  
ATOM   4808  CD2 HIS C   2      20.536 121.122 -31.400  1.00 20.74           C  
ATOM   4809  ND1 HIS C   2      21.304 122.032 -33.233  1.00 20.74           N  
ATOM   4810  CE1 HIS C   2      22.344 121.575 -32.555  1.00 20.74           C  
ATOM   4811  NE2 HIS C   2      21.905 121.019 -31.439  1.00 20.74           N  
ATOM   4812  N   THR C   3      17.077 122.785 -35.384  1.00 18.46           N  
ATOM   4813  CA  THR C   3      18.252 122.103 -34.853  1.00 18.46           C  
ATOM   4814  C   THR C   3      18.806 121.109 -35.870  1.00 18.46           C  
ATOM   4815  CB  THR C   3      17.926 121.368 -33.539  1.00 18.46           C  
ATOM   4816  O   THR C   3      20.017 121.056 -36.098  1.00 18.46           O  
ATOM   4817  CG2 THR C   3      18.302 122.215 -32.328  1.00 18.46           C  
ATOM   4818  OG1 THR C   3      16.522 121.085 -33.493  1.00 18.46           O  
ATOM   4819  N   ASP C   4      18.553 119.582 -35.915  1.00 18.14           N  
ATOM   4820  CA  ASP C   4      19.630 118.722 -35.435  1.00 18.14           C  
ATOM   4821  C   ASP C   4      20.366 118.061 -36.598  1.00 18.14           C  
ATOM   4822  CB  ASP C   4      19.082 117.655 -34.485  1.00 18.14           C  
ATOM   4823  O   ASP C   4      21.598 118.017 -36.616  1.00 18.14           O  
ATOM   4824  CG  ASP C   4      19.382 117.949 -33.026  1.00 18.14           C  
ATOM   4825  OD1 ASP C   4      20.234 118.818 -32.741  1.00 18.14           O  
ATOM   4826  OD2 ASP C   4      18.763 117.303 -32.152  1.00 18.14           O  
ATOM   4827  N   LEU C   5      20.255 116.549 -36.801  1.00 17.20           N  
ATOM   4828  CA  LEU C   5      21.445 115.706 -36.788  1.00 17.20           C  
ATOM   4829  C   LEU C   5      22.086 115.649 -38.171  1.00 17.20           C  
ATOM   4830  CB  LEU C   5      21.096 114.292 -36.315  1.00 17.20           C  
ATOM   4831  O   LEU C   5      21.396 115.778 -39.185  1.00 17.20           O  
ATOM   4832  CG  LEU C   5      21.032 114.079 -34.802  1.00 17.20           C  
ATOM   4833  CD1 LEU C   5      20.030 112.982 -34.463  1.00 17.20           C  
ATOM   4834  CD2 LEU C   5      22.413 113.738 -34.252  1.00 17.20           C  
ATOM   4835  N   ASP C   6      23.319 115.164 -38.346  1.00 18.79           N  
ATOM   4836  CA  ASP C   6      24.625 115.322 -38.978  1.00 18.79           C  
ATOM   4837  C   ASP C   6      24.668 114.618 -40.332  1.00 18.79           C  
ATOM   4838  CB  ASP C   6      25.730 114.781 -38.069  1.00 18.79           C  
ATOM   4839  O   ASP C   6      25.241 115.139 -41.291  1.00 18.79           O  
ATOM   4840  CG  ASP C   6      26.785 115.821 -37.736  1.00 18.79           C  
ATOM   4841  OD1 ASP C   6      26.740 116.938 -38.296  1.00 18.79           O  
ATOM   4842  OD2 ASP C   6      27.672 115.521 -36.907  1.00 18.79           O  
ATOM   4843  N   THR C   7      24.541 113.143 -40.413  1.00 15.74           N  
ATOM   4844  CA  THR C   7      25.760 112.342 -40.420  1.00 15.74           C  
ATOM   4845  C   THR C   7      26.150 111.963 -41.846  1.00 15.74           C  
ATOM   4846  CB  THR C   7      25.595 111.066 -39.573  1.00 15.74           C  
ATOM   4847  O   THR C   7      27.329 112.006 -42.205  1.00 15.74           O  
ATOM   4848  CG2 THR C   7      26.869 110.755 -38.794  1.00 15.74           C  
ATOM   4849  OG1 THR C   7      24.515 111.249 -38.649  1.00 15.74           O  
ATOM   4850  N   ASP C   8      25.491 110.963 -42.416  1.00 16.88           N  
ATOM   4851  CA  ASP C   8      26.192 109.686 -42.498  1.00 16.88           C  
ATOM   4852  C   ASP C   8      27.143 109.657 -43.693  1.00 16.88           C  
ATOM   4853  CB  ASP C   8      25.194 108.530 -42.593  1.00 16.88           C  
ATOM   4854  O   ASP C   8      26.905 110.330 -44.698  1.00 16.88           O  
ATOM   4855  CG  ASP C   8      25.422 107.461 -41.538  1.00 16.88           C  
ATOM   4856  OD1 ASP C   8      26.445 107.520 -40.822  1.00 16.88           O  
ATOM   4857  OD2 ASP C   8      24.573 106.551 -41.424  1.00 16.88           O  
ATOM   4858  N   MET C   9      27.753 108.387 -44.059  1.00 14.73           N  
ATOM   4859  CA  MET C   9      29.034 107.727 -44.300  1.00 14.73           C  
ATOM   4860  C   MET C   9      29.241 107.467 -45.788  1.00 14.73           C  
ATOM   4861  CB  MET C   9      29.116 106.412 -43.523  1.00 14.73           C  
ATOM   4862  O   MET C   9      30.377 107.433 -46.264  1.00 14.73           O  
ATOM   4863  CG  MET C   9      29.708 106.559 -42.130  1.00 14.73           C  
ATOM   4864  SD  MET C   9      31.433 105.940 -42.030  1.00 14.73           S  
ATOM   4865  CE  MET C   9      31.157 104.174 -42.341  1.00 14.73           C  
ATOM   4866  N   ASP C  10      28.444 106.603 -46.344  1.00 16.57           N  
ATOM   4867  CA  ASP C  10      29.005 105.283 -46.614  1.00 16.57           C  
ATOM   4868  C   ASP C  10      29.864 105.299 -47.877  1.00 16.57           C  
ATOM   4869  CB  ASP C  10      27.890 104.243 -46.750  1.00 16.57           C  
ATOM   4870  O   ASP C  10      29.589 106.054 -48.811  1.00 16.57           O  
ATOM   4871  CG  ASP C  10      27.877 103.236 -45.614  1.00 16.57           C  
ATOM   4872  OD1 ASP C  10      28.844 103.196 -44.822  1.00 16.57           O  
ATOM   4873  OD2 ASP C  10      26.892 102.473 -45.510  1.00 16.57           O  
ATOM   4874  N   MET C  11      30.281 104.097 -48.463  1.00 15.45           N  
ATOM   4875  CA  MET C  11      31.585 103.507 -48.754  1.00 15.45           C  
ATOM   4876  C   MET C  11      31.868 103.525 -50.252  1.00 15.45           C  
ATOM   4877  CB  MET C  11      31.657 102.074 -48.225  1.00 15.45           C  
ATOM   4878  O   MET C  11      32.961 103.905 -50.677  1.00 15.45           O  
ATOM   4879  CG  MET C  11      32.418 101.941 -46.915  1.00 15.45           C  
ATOM   4880  SD  MET C  11      32.724 100.192 -46.453  1.00 15.45           S  
ATOM   4881  CE  MET C  11      33.563  99.607 -47.952  1.00 15.45           C  
ATOM   4882  N   ASP C  12      31.780 102.181 -51.011  1.00 16.29           N  
ATOM   4883  CA  ASP C  12      33.014 101.489 -51.370  1.00 16.29           C  
ATOM   4884  C   ASP C  12      33.330 101.665 -52.854  1.00 16.29           C  
ATOM   4885  CB  ASP C  12      32.915 100.001 -51.026  1.00 16.29           C  
ATOM   4886  O   ASP C  12      32.440 101.962 -53.653  1.00 16.29           O  
ATOM   4887  CG  ASP C  12      33.381  99.686 -49.616  1.00 16.29           C  
ATOM   4888  OD1 ASP C  12      34.099 100.512 -49.012  1.00 16.29           O  
ATOM   4889  OD2 ASP C  12      33.029  98.601 -49.104  1.00 16.29           O  
ATOM   4890  N   THR C  13      33.905 100.474 -53.563  1.00 16.35           N  
ATOM   4891  CA  THR C  13      35.207 100.364 -54.213  1.00 16.35           C  
ATOM   4892  C   THR C  13      35.061 100.433 -55.730  1.00 16.35           C  
ATOM   4893  CB  THR C  13      35.917  99.055 -53.822  1.00 16.35           C  
ATOM   4894  O   THR C  13      35.801 101.159 -56.397  1.00 16.35           O  
ATOM   4895  CG2 THR C  13      37.425  99.258 -53.717  1.00 16.35           C  
ATOM   4896  OG1 THR C  13      35.417  98.605 -52.557  1.00 16.35           O  
ATOM   4897  N   GLU C  14      34.741  99.079 -56.537  1.00 16.70           N  
ATOM   4898  CA  GLU C  14      35.890  98.396 -57.124  1.00 16.70           C  
ATOM   4899  C   GLU C  14      35.941  98.601 -58.635  1.00 16.70           C  
ATOM   4900  CB  GLU C  14      35.852  96.901 -56.797  1.00 16.70           C  
ATOM   4901  O   GLU C  14      34.901  98.733 -59.285  1.00 16.70           O  
ATOM   4902  CG  GLU C  14      37.191  96.337 -56.342  1.00 16.70           C  
ATOM   4903  CD  GLU C  14      37.124  94.866 -55.963  1.00 16.70           C  
ATOM   4904  OE1 GLU C  14      38.186  94.262 -55.686  1.00 16.70           O  
ATOM   4905  OE2 GLU C  14      36.002  94.313 -55.943  1.00 16.70           O  
ATOM   4906  N   THR C  15      36.450  97.538 -59.423  1.00 16.69           N  
ATOM   4907  CA  THR C  15      37.586  97.705 -60.323  1.00 16.69           C  
ATOM   4908  C   THR C  15      37.117  97.834 -61.769  1.00 16.69           C  
ATOM   4909  CB  THR C  15      38.571  96.528 -60.203  1.00 16.69           C  
ATOM   4910  O   THR C  15      35.996  97.442 -62.101  1.00 16.69           O  
ATOM   4911  CG2 THR C  15      39.996  96.968 -60.525  1.00 16.69           C  
ATOM   4912  OG1 THR C  15      38.532  96.014 -58.866  1.00 16.69           O  
ATOM   4913  N   THR C  16      37.410  96.635 -62.699  1.00 17.34           N  
ATOM   4914  CA  THR C  16      38.467  96.771 -63.695  1.00 17.34           C  
ATOM   4915  C   THR C  16      37.886  96.753 -65.106  1.00 17.34           C  
ATOM   4916  CB  THR C  16      39.514  95.650 -63.554  1.00 17.34           C  
ATOM   4917  O   THR C  16      36.763  96.290 -65.315  1.00 17.34           O  
ATOM   4918  CG2 THR C  16      40.720  95.907 -64.452  1.00 17.34           C  
ATOM   4919  OG1 THR C  16      39.953  95.582 -62.191  1.00 17.34           O  
ATOM   4920  N   ALA C  17      38.106  95.491 -66.039  1.00 16.32           N  
ATOM   4921  CA  ALA C  17      39.091  95.492 -67.118  1.00 16.32           C  
ATOM   4922  C   ALA C  17      38.425  95.248 -68.469  1.00 16.32           C  
ATOM   4923  CB  ALA C  17      40.164  94.437 -66.859  1.00 16.32           C  
ATOM   4924  O   ALA C  17      37.281  94.790 -68.530  1.00 16.32           O  
ATOM   4925  N   LEU C  18      38.564  93.787 -69.193  1.00 15.47           N  
ATOM   4926  CA  LEU C  18      39.454  93.481 -70.308  1.00 15.47           C  
ATOM   4927  C   LEU C  18      38.662  93.013 -71.524  1.00 15.47           C  
ATOM   4928  CB  LEU C  18      40.470  92.409 -69.903  1.00 15.47           C  
ATOM   4929  O   LEU C  18      37.517  92.573 -71.392  1.00 15.47           O  
ATOM   4930  CG  LEU C  18      41.746  92.907 -69.221  1.00 15.47           C  
ATOM   4931  CD1 LEU C  18      42.279  91.851 -68.259  1.00 15.47           C  
ATOM   4932  CD2 LEU C  18      42.800  93.274 -70.260  1.00 15.47           C  
ATOM   4933  N   CYS C  19      38.781  91.524 -72.172  1.00 14.54           N  
ATOM   4934  CA  CYS C  19      39.509  91.225 -73.400  1.00 14.54           C  
ATOM   4935  C   CYS C  19      38.612  90.515 -74.407  1.00 14.54           C  
ATOM   4936  CB  CYS C  19      40.735  90.365 -73.101  1.00 14.54           C  
ATOM   4937  O   CYS C  19      38.558  90.899 -75.577  1.00 14.54           O
[truncated: 199,909 more chars]
