# Supplementary material for: AI-guided pipeline for protein–protein interaction drug discovery identifies a SARS-CoV-2 inhibitor
Source: Mol Syst Biol. 2024 Mar 11;20(4):428–57. doi: 10.1038/s44320-024-00019-8 (PMC10987651; doi:10.1038/s44320-024-00019-8)
Supplement: Supplementary file 12 — Source Data Fig. 2 [file 44320_2024_19_MOESM12_ESM.zip › Source Data Figure EV3-EV4/ColabFold/SLC6A1_TM4SF4_unrelaxed_rank_3_model_2.pdb]

MODEL     1                                                                     
ATOM      1  N   MET B   1     -75.164  83.505  23.238  1.00 19.57           N  
ATOM      2  CA  MET B   1     -75.638  83.345  21.866  1.00 19.57           C  
ATOM      3  C   MET B   1     -74.923  84.310  20.927  1.00 19.57           C  
ATOM      4  CB  MET B   1     -77.150  83.564  21.790  1.00 19.57           C  
ATOM      5  O   MET B   1     -74.363  85.314  21.370  1.00 19.57           O  
ATOM      6  CG  MET B   1     -77.951  82.277  21.674  1.00 19.57           C  
ATOM      7  SD  MET B   1     -79.743  82.585  21.423  1.00 19.57           S  
ATOM      8  CE  MET B   1     -80.343  80.879  21.281  1.00 19.57           C  
ATOM      9  N   ALA B   2     -75.426  84.853  19.888  1.00 18.81           N  
ATOM     10  CA  ALA B   2     -75.151  84.506  18.496  1.00 18.81           C  
ATOM     11  C   ALA B   2     -74.130  85.461  17.884  1.00 18.81           C  
ATOM     12  CB  ALA B   2     -76.441  84.516  17.680  1.00 18.81           C  
ATOM     13  O   ALA B   2     -73.155  85.026  17.266  1.00 18.81           O  
ATOM     14  N   THR B   3     -74.352  86.315  16.936  1.00 20.06           N  
ATOM     15  CA  THR B   3     -74.285  86.016  15.510  1.00 20.06           C  
ATOM     16  C   THR B   3     -73.181  86.828  14.838  1.00 20.06           C  
ATOM     17  CB  THR B   3     -75.630  86.301  14.816  1.00 20.06           C  
ATOM     18  O   THR B   3     -72.388  86.287  14.065  1.00 20.06           O  
ATOM     19  CG2 THR B   3     -76.531  85.071  14.838  1.00 20.06           C  
ATOM     20  OG1 THR B   3     -76.291  87.377  15.492  1.00 20.06           O  
ATOM     21  N   ASN B   4     -73.207  87.970  14.264  1.00 20.24           N  
ATOM     22  CA  ASN B   4     -73.534  88.091  12.847  1.00 20.24           C  
ATOM     23  C   ASN B   4     -72.366  88.665  12.049  1.00 20.24           C  
ATOM     24  CB  ASN B   4     -74.783  88.953  12.655  1.00 20.24           C  
ATOM     25  O   ASN B   4     -72.256  88.430  10.845  1.00 20.24           O  
ATOM     26  CG  ASN B   4     -76.013  88.133  12.321  1.00 20.24           C  
ATOM     27  ND2 ASN B   4     -77.172  88.780  12.308  1.00 20.24           N  
ATOM     28  OD1 ASN B   4     -75.923  86.927  12.076  1.00 20.24           O  
ATOM     29  N   GLY B   5     -71.858  89.844  12.183  1.00 20.75           N  
ATOM     30  CA  GLY B   5     -71.972  90.817  11.108  1.00 20.75           C  
ATOM     31  C   GLY B   5     -70.801  90.783  10.145  1.00 20.75           C  
ATOM     32  O   GLY B   5     -69.818  90.077  10.380  1.00 20.75           O  
ATOM     33  N   SER B   6     -70.133  91.856   9.570  1.00 21.50           N  
ATOM     34  CA  SER B   6     -70.294  92.464   8.253  1.00 21.50           C  
ATOM     35  C   SER B   6     -69.067  92.223   7.380  1.00 21.50           C  
ATOM     36  CB  SER B   6     -70.549  93.966   8.384  1.00 21.50           C  
ATOM     37  O   SER B   6     -68.022  91.795   7.873  1.00 21.50           O  
ATOM     38  OG  SER B   6     -69.336  94.665   8.608  1.00 21.50           O  
ATOM     39  N   LYS B   7     -68.328  93.206   6.854  1.00 21.35           N  
ATOM     40  CA  LYS B   7     -68.267  93.651   5.465  1.00 21.35           C  
ATOM     41  C   LYS B   7     -67.004  93.137   4.778  1.00 21.35           C  
ATOM     42  CB  LYS B   7     -68.321  95.177   5.387  1.00 21.35           C  
ATOM     43  O   LYS B   7     -66.064  92.699   5.444  1.00 21.35           O  
ATOM     44  CG  LYS B   7     -69.730  95.743   5.291  1.00 21.35           C  
ATOM     45  CD  LYS B   7     -69.714  97.246   5.044  1.00 21.35           C  
ATOM     46  CE  LYS B   7     -71.125  97.813   4.951  1.00 21.35           C  
ATOM     47  NZ  LYS B   7     -71.114  99.295   4.766  1.00 21.35           N  
ATOM     48  N   VAL B   8     -66.316  93.814   3.863  1.00 21.81           N  
ATOM     49  CA  VAL B   8     -66.238  93.694   2.411  1.00 21.81           C  
ATOM     50  C   VAL B   8     -64.878  93.126   2.012  1.00 21.81           C  
ATOM     51  CB  VAL B   8     -66.472  95.054   1.715  1.00 21.81           C  
ATOM     52  O   VAL B   8     -64.802  92.134   1.283  1.00 21.81           O  
ATOM     53  CG1 VAL B   8     -66.555  94.878   0.200  1.00 21.81           C  
ATOM     54  CG2 VAL B   8     -67.742  95.714   2.250  1.00 21.81           C  
ATOM     55  N   ALA B   9     -63.949  93.791   1.251  1.00 21.50           N  
ATOM     56  CA  ALA B   9     -63.762  93.553  -0.178  1.00 21.50           C  
ATOM     57  C   ALA B   9     -62.460  92.802  -0.443  1.00 21.50           C  
ATOM     58  CB  ALA B   9     -63.777  94.873  -0.943  1.00 21.50           C  
ATOM     59  O   ALA B   9     -62.454  91.785  -1.140  1.00 21.50           O  
ATOM     60  N   ASP B  10     -61.311  93.416  -0.888  1.00 20.83           N  
ATOM     61  CA  ASP B  10     -60.890  93.250  -2.276  1.00 20.83           C  
ATOM     62  C   ASP B  10     -59.773  92.215  -2.391  1.00 20.83           C  
ATOM     63  CB  ASP B  10     -60.430  94.587  -2.861  1.00 20.83           C  
ATOM     64  O   ASP B  10     -59.846  91.304  -3.219  1.00 20.83           O  
ATOM     65  CG  ASP B  10     -61.454  95.210  -3.793  1.00 20.83           C  
ATOM     66  OD1 ASP B  10     -62.433  94.528  -4.168  1.00 20.83           O  
ATOM     67  OD2 ASP B  10     -61.280  96.392  -4.159  1.00 20.83           O  
ATOM     68  N   GLY B  11     -58.470  92.616  -2.520  1.00 20.86           N  
ATOM     69  CA  GLY B  11     -57.721  92.311  -3.728  1.00 20.86           C  
ATOM     70  C   GLY B  11     -56.954  91.004  -3.642  1.00 20.86           C  
ATOM     71  O   GLY B  11     -56.989  90.325  -2.613  1.00 20.86           O  
ATOM     72  N   GLN B  12     -55.631  90.921  -3.851  1.00 21.18           N  
ATOM     73  CA  GLN B  12     -55.067  90.244  -5.015  1.00 21.18           C  
ATOM     74  C   GLN B  12     -54.648  88.818  -4.672  1.00 21.18           C  
ATOM     75  CB  GLN B  12     -53.873  91.025  -5.564  1.00 21.18           C  
ATOM     76  O   GLN B  12     -55.062  88.273  -3.647  1.00 21.18           O  
ATOM     77  CG  GLN B  12     -54.151  91.726  -6.887  1.00 21.18           C  
ATOM     78  CD  GLN B  12     -52.973  92.546  -7.377  1.00 21.18           C  
ATOM     79  NE2 GLN B  12     -53.030  92.976  -8.632  1.00 21.18           N  
ATOM     80  OE1 GLN B  12     -52.018  92.792  -6.632  1.00 21.18           O  
ATOM     81  N   ILE B  13     -53.282  88.407  -4.730  1.00 21.70           N  
ATOM     82  CA  ILE B  13     -52.741  87.603  -5.820  1.00 21.70           C  
ATOM     83  C   ILE B  13     -52.559  86.160  -5.357  1.00 21.70           C  
ATOM     84  CB  ILE B  13     -51.401  88.176  -6.333  1.00 21.70           C  
ATOM     85  O   ILE B  13     -52.536  85.886  -4.155  1.00 21.70           O  
ATOM     86  CG1 ILE B  13     -51.586  89.619  -6.815  1.00 21.70           C  
ATOM     87  CG2 ILE B  13     -50.828  87.295  -7.447  1.00 21.70           C  
ATOM     88  CD1 ILE B  13     -50.285  90.319  -7.186  1.00 21.70           C  
ATOM     89  N   SER B  14     -51.503  85.358  -5.884  1.00 21.51           N  
ATOM     90  CA  SER B  14     -51.471  84.056  -6.543  1.00 21.51           C  
ATOM     91  C   SER B  14     -51.246  82.932  -5.537  1.00 21.51           C  
ATOM     92  CB  SER B  14     -50.377  84.022  -7.611  1.00 21.51           C  
ATOM     93  O   SER B  14     -50.880  83.185  -4.387  1.00 21.51           O  
ATOM     94  OG  SER B  14     -50.776  84.743  -8.763  1.00 21.51           O  
ATOM     95  N   THR B  15     -50.859  81.678  -6.123  1.00 23.22           N  
ATOM     96  CA  THR B  15     -51.205  80.263  -6.055  1.00 23.22           C  
ATOM     97  C   THR B  15     -50.340  79.543  -5.025  1.00 23.22           C  
ATOM     98  CB  THR B  15     -51.047  79.583  -7.428  1.00 23.22           C  
ATOM     99  O   THR B  15     -50.405  78.319  -4.899  1.00 23.22           O  
ATOM    100  CG2 THR B  15     -52.381  79.511  -8.163  1.00 23.22           C  
ATOM    101  OG1 THR B  15     -50.116  80.330  -8.220  1.00 23.22           O  
ATOM    102  N   GLU B  16     -49.634  80.221  -4.304  1.00 22.18           N  
ATOM    103  CA  GLU B  16     -48.333  79.610  -4.047  1.00 22.18           C  
ATOM    104  C   GLU B  16     -48.467  78.392  -3.137  1.00 22.18           C  
ATOM    105  CB  GLU B  16     -47.374  80.628  -3.425  1.00 22.18           C  
ATOM    106  O   GLU B  16     -48.816  78.523  -1.962  1.00 22.18           O  
ATOM    107  CG  GLU B  16     -46.383  81.223  -4.416  1.00 22.18           C  
ATOM    108  CD  GLU B  16     -45.348  82.123  -3.760  1.00 22.18           C  
ATOM    109  OE1 GLU B  16     -44.356  82.495  -4.429  1.00 22.18           O  
ATOM    110  OE2 GLU B  16     -45.528  82.459  -2.569  1.00 22.18           O  
ATOM    111  N   VAL B  17     -49.083  77.356  -3.682  1.00 24.32           N  
ATOM    112  CA  VAL B  17     -49.628  76.243  -2.913  1.00 24.32           C  
ATOM    113  C   VAL B  17     -48.500  75.521  -2.178  1.00 24.32           C  
ATOM    114  CB  VAL B  17     -50.396  75.252  -3.815  1.00 24.32           C  
ATOM    115  O   VAL B  17     -47.538  75.065  -2.800  1.00 24.32           O  
ATOM    116  CG1 VAL B  17     -50.950  74.090  -2.993  1.00 24.32           C  
ATOM    117  CG2 VAL B  17     -51.522  75.970  -4.557  1.00 24.32           C  
ATOM    118  N   SER B  18     -48.261  75.942  -1.000  1.00 21.88           N  
ATOM    119  CA  SER B  18     -47.139  75.571  -0.144  1.00 21.88           C  
ATOM    120  C   SER B  18     -47.094  74.064   0.084  1.00 21.88           C  
ATOM    121  CB  SER B  18     -47.227  76.296   1.199  1.00 21.88           C  
ATOM    122  O   SER B  18     -48.070  73.471   0.547  1.00 21.88           O  
ATOM    123  OG  SER B  18     -46.802  77.642   1.073  1.00 21.88           O  
ATOM    124  N   GLU B  19     -46.363  73.349  -0.694  1.00 21.78           N  
ATOM    125  CA  GLU B  19     -46.300  71.923  -1.000  1.00 21.78           C  
ATOM    126  C   GLU B  19     -45.955  71.106   0.242  1.00 21.78           C  
ATOM    127  CB  GLU B  19     -45.277  71.654  -2.106  1.00 21.78           C  
ATOM    128  O   GLU B  19     -44.889  71.287   0.833  1.00 21.78           O  
ATOM    129  CG  GLU B  19     -45.889  71.532  -3.494  1.00 21.78           C  
ATOM    130  CD  GLU B  19     -44.866  71.227  -4.577  1.00 21.78           C  
ATOM    131  OE1 GLU B  19     -45.264  70.799  -5.684  1.00 21.78           O  
ATOM    132  OE2 GLU B  19     -43.658  71.416  -4.315  1.00 21.78           O  
ATOM    133  N   ALA B  20     -46.916  71.002   1.097  1.00 26.15           N  
ATOM    134  CA  ALA B  20     -46.758  70.410   2.423  1.00 26.15           C  
ATOM    135  C   ALA B  20     -46.207  68.990   2.328  1.00 26.15           C  
ATOM    136  CB  ALA B  20     -48.090  70.411   3.168  1.00 26.15           C  
ATOM    137  O   ALA B  20     -46.789  68.135   1.656  1.00 26.15           O  
ATOM    138  N   PRO B  21     -44.974  68.835   2.448  1.00 23.81           N  
ATOM    139  CA  PRO B  21     -44.385  67.581   1.973  1.00 23.81           C  
ATOM    140  C   PRO B  21     -44.939  66.356   2.699  1.00 23.81           C  
ATOM    141  CB  PRO B  21     -42.893  67.759   2.265  1.00 23.81           C  
ATOM    142  O   PRO B  21     -45.486  66.481   3.797  1.00 23.81           O  
ATOM    143  CG  PRO B  21     -42.813  68.991   3.108  1.00 23.81           C  
ATOM    144  CD  PRO B  21     -44.197  69.554   3.262  1.00 23.81           C  
ATOM    145  N   VAL B  22     -45.226  65.283   1.977  1.00 24.42           N  
ATOM    146  CA  VAL B  22     -45.905  63.992   2.028  1.00 24.42           C  
ATOM    147  C   VAL B  22     -45.329  63.149   3.163  1.00 24.42           C  
ATOM    148  CB  VAL B  22     -45.786  63.235   0.687  1.00 24.42           C  
ATOM    149  O   VAL B  22     -44.147  62.797   3.145  1.00 24.42           O  
ATOM    150  CG1 VAL B  22     -46.688  62.002   0.681  1.00 24.42           C  
ATOM    151  CG2 VAL B  22     -46.130  64.158  -0.480  1.00 24.42           C  
ATOM    152  N   ALA B  23     -45.469  63.710   4.385  1.00 24.62           N  
ATOM    153  CA  ALA B  23     -44.750  63.011   5.446  1.00 24.62           C  
ATOM    154  C   ALA B  23     -45.138  61.535   5.491  1.00 24.62           C  
ATOM    155  CB  ALA B  23     -45.020  63.670   6.796  1.00 24.62           C  
ATOM    156  O   ALA B  23     -46.315  61.201   5.646  1.00 24.62           O  
ATOM    157  N   ASN B  24     -44.696  60.775   4.562  1.00 23.26           N  
ATOM    158  CA  ASN B  24     -45.029  59.380   4.295  1.00 23.26           C  
ATOM    159  C   ASN B  24     -44.857  58.514   5.539  1.00 23.26           C  
ATOM    160  CB  ASN B  24     -44.177  58.835   3.147  1.00 23.26           C  
ATOM    161  O   ASN B  24     -43.748  58.384   6.062  1.00 23.26           O  
ATOM    162  CG  ASN B  24     -44.975  58.627   1.874  1.00 23.26           C  
ATOM    163  ND2 ASN B  24     -44.280  58.354   0.776  1.00 23.26           N  
ATOM    164  OD1 ASN B  24     -46.205  58.712   1.878  1.00 23.26           O  
ATOM    165  N   ASP B  25     -45.793  58.698   6.438  1.00 25.08           N  
ATOM    166  CA  ASP B  25     -45.798  57.937   7.684  1.00 25.08           C  
ATOM    167  C   ASP B  25     -45.644  56.442   7.415  1.00 25.08           C  
ATOM    168  CB  ASP B  25     -47.085  58.200   8.469  1.00 25.08           C  
ATOM    169  O   ASP B  25     -46.539  55.812   6.848  1.00 25.08           O  
ATOM    170  CG  ASP B  25     -46.893  59.183   9.610  1.00 25.08           C  
ATOM    171  OD1 ASP B  25     -45.734  59.463   9.986  1.00 25.08           O  
ATOM    172  OD2 ASP B  25     -47.910  59.680  10.141  1.00 25.08           O  
ATOM    173  N   LYS B  26     -44.598  56.067   6.950  1.00 23.72           N  
ATOM    174  CA  LYS B  26     -44.429  54.700   6.466  1.00 23.72           C  
ATOM    175  C   LYS B  26     -44.789  53.685   7.547  1.00 23.72           C  
ATOM    176  CB  LYS B  26     -42.994  54.473   5.990  1.00 23.72           C  
ATOM    177  O   LYS B  26     -44.585  53.939   8.736  1.00 23.72           O  
ATOM    178  CG  LYS B  26     -42.785  54.732   4.505  1.00 23.72           C  
ATOM    179  CD  LYS B  26     -41.363  54.400   4.074  1.00 23.72           C  
ATOM    180  CE  LYS B  26     -41.137  54.712   2.600  1.00 23.72           C  
ATOM    181  NZ  LYS B  26     -39.716  54.488   2.198  1.00 23.72           N  
ATOM    182  N   PRO B  27     -45.865  52.927   7.225  1.00 26.12           N  
ATOM    183  CA  PRO B  27     -46.363  51.804   8.022  1.00 26.12           C  
ATOM    184  C   PRO B  27     -45.242  51.013   8.692  1.00 26.12           C  
ATOM    185  CB  PRO B  27     -47.101  50.942   6.995  1.00 26.12           C  
ATOM    186  O   PRO B  27     -44.135  50.927   8.154  1.00 26.12           O  
ATOM    187  CG  PRO B  27     -46.726  51.522   5.670  1.00 26.12           C  
ATOM    188  CD  PRO B  27     -45.853  52.721   5.904  1.00 26.12           C  
ATOM    189  N   LYS B  28     -45.218  51.184  10.000  1.00 25.32           N  
ATOM    190  CA  LYS B  28     -44.261  50.517  10.877  1.00 25.32           C  
ATOM    191  C   LYS B  28     -44.142  49.035  10.535  1.00 25.32           C  
ATOM    192  CB  LYS B  28     -44.667  50.686  12.342  1.00 25.32           C  
ATOM    193  O   LYS B  28     -45.119  48.290  10.630  1.00 25.32           O  
ATOM    194  CG  LYS B  28     -44.122  51.948  12.994  1.00 25.32           C  
ATOM    195  CD  LYS B  28     -44.470  52.006  14.476  1.00 25.32           C  
ATOM    196  CE  LYS B  28     -43.957  53.287  15.122  1.00 25.32           C  
ATOM    197  NZ  LYS B  28     -44.339  53.372  16.563  1.00 25.32           N  
ATOM    198  N   THR B  29     -43.716  48.818   9.353  1.00 24.11           N  
ATOM    199  CA  THR B  29     -43.553  47.430   8.933  1.00 24.11           C  
ATOM    200  C   THR B  29     -42.911  46.601  10.043  1.00 24.11           C  
ATOM    201  CB  THR B  29     -42.700  47.329   7.655  1.00 24.11           C  
ATOM    202  O   THR B  29     -41.932  47.029  10.657  1.00 24.11           O  
ATOM    203  CG2 THR B  29     -43.391  46.473   6.599  1.00 24.11           C  
ATOM    204  OG1 THR B  29     -42.488  48.643   7.125  1.00 24.11           O  
ATOM    205  N   LEU B  30     -43.847  45.908  10.760  1.00 23.15           N  
ATOM    206  CA  LEU B  30     -43.491  44.858  11.707  1.00 23.15           C  
ATOM    207  C   LEU B  30     -42.256  44.097  11.236  1.00 23.15           C  
ATOM    208  CB  LEU B  30     -44.660  43.887  11.896  1.00 23.15           C  
ATOM    209  O   LEU B  30     -42.242  43.551  10.130  1.00 23.15           O  
ATOM    210  CG  LEU B  30     -45.590  44.168  13.077  1.00 23.15           C  
ATOM    211  CD1 LEU B  30     -47.044  43.953  12.670  1.00 23.15           C  
ATOM    212  CD2 LEU B  30     -45.226  43.286  14.266  1.00 23.15           C  
ATOM    213  N   VAL B  31     -41.224  44.790  11.380  1.00 25.26           N  
ATOM    214  CA  VAL B  31     -39.954  44.173  11.014  1.00 25.26           C  
ATOM    215  C   VAL B  31     -39.847  42.791  11.653  1.00 25.26           C  
ATOM    216  CB  VAL B  31     -38.754  45.050  11.436  1.00 25.26           C  
ATOM    217  O   VAL B  31     -39.905  42.660  12.878  1.00 25.26           O  
ATOM    218  CG1 VAL B  31     -37.437  44.404  11.010  1.00 25.26           C  
ATOM    219  CG2 VAL B  31     -38.883  46.451  10.842  1.00 25.26           C  
ATOM    220  N   VAL B  32     -40.706  41.955  11.083  1.00 25.95           N  
ATOM    221  CA  VAL B  32     -40.502  40.549  11.414  1.00 25.95           C  
ATOM    222  C   VAL B  32     -39.008  40.257  11.534  1.00 25.95           C  
ATOM    223  CB  VAL B  32     -41.143  39.619  10.359  1.00 25.95           C  
ATOM    224  O   VAL B  32     -38.240  40.526  10.608  1.00 25.95           O  
ATOM    225  CG1 VAL B  32     -40.915  38.153  10.720  1.00 25.95           C  
ATOM    226  CG2 VAL B  32     -42.636  39.914  10.226  1.00 25.95           C  
ATOM    227  N   LYS B  33     -38.592  40.653  12.707  1.00 23.91           N  
ATOM    228  CA  LYS B  33     -37.247  40.176  13.016  1.00 23.91           C  
ATOM    229  C   LYS B  33     -36.998  38.799  12.406  1.00 23.91           C  
ATOM    230  CB  LYS B  33     -37.030  40.125  14.529  1.00 23.91           C  
ATOM    231  O   LYS B  33     -37.736  37.850  12.679  1.00 23.91           O  
ATOM    232  CG  LYS B  33     -36.277  41.323  15.088  1.00 23.91           C  
ATOM    233  CD  LYS B  33     -35.998  41.164  16.577  1.00 23.91           C  
ATOM    234  CE  LYS B  33     -35.284  42.382  17.146  1.00 23.91           C  
ATOM    235  NZ  LYS B  33     -35.052  42.252  18.616  1.00 23.91           N  
ATOM    236  N   VAL B  34     -36.820  38.835  11.171  1.00 27.39           N  
ATOM    237  CA  VAL B  34     -36.342  37.619  10.523  1.00 27.39           C  
ATOM    238  C   VAL B  34     -35.357  36.897  11.441  1.00 27.39           C  
ATOM    239  CB  VAL B  34     -35.676  37.925   9.163  1.00 27.39           C  
ATOM    240  O   VAL B  34     -34.365  37.483  11.880  1.00 27.39           O  
ATOM    241  CG1 VAL B  34     -35.184  36.639   8.500  1.00 27.39           C  
ATOM    242  CG2 VAL B  34     -36.650  38.663   8.246  1.00 27.39           C  
ATOM    243  N   GLN B  35     -35.968  36.241  12.424  1.00 25.65           N  
ATOM    244  CA  GLN B  35     -35.094  35.294  13.109  1.00 25.65           C  
ATOM    245  C   GLN B  35     -33.976  34.812  12.189  1.00 25.65           C  
ATOM    246  CB  GLN B  35     -35.897  34.101  13.630  1.00 25.65           C  
ATOM    247  O   GLN B  35     -34.238  34.348  11.077  1.00 25.65           O  
ATOM    248  CG  GLN B  35     -36.185  34.160  15.124  1.00 25.65           C  
ATOM    249  CD  GLN B  35     -37.112  33.052  15.587  1.00 25.65           C  
ATOM    250  NE2 GLN B  35     -37.245  32.899  16.900  1.00 25.65           N  
ATOM    251  OE1 GLN B  35     -37.705  32.339  14.771  1.00 25.65           O  
ATOM    252  N   LYS B  36     -32.979  35.682  12.174  1.00 29.86           N  
ATOM    253  CA  LYS B  36     -31.808  35.126  11.501  1.00 29.86           C  
ATOM    254  C   LYS B  36     -31.774  33.606  11.625  1.00 29.86           C  
ATOM    255  CB  LYS B  36     -30.524  35.727  12.074  1.00 29.86           C  
ATOM    256  O   LYS B  36     -31.833  33.066  12.731  1.00 29.86           O  
ATOM    257  CG  LYS B  36     -29.815  36.688  11.130  1.00 29.86           C  
ATOM    258  CD  LYS B  36     -28.526  37.223  11.741  1.00 29.86           C  
ATOM    259  CE  LYS B  36     -27.846  38.227  10.821  1.00 29.86           C  
ATOM    260  NZ  LYS B  36     -26.623  38.812  11.447  1.00 29.86           N  
ATOM    261  N   LYS B  37     -32.558  32.914  10.834  1.00 30.71           N  
ATOM    262  CA  LYS B  37     -32.343  31.471  10.774  1.00 30.71           C  
ATOM    263  C   LYS B  37     -30.952  31.101  11.281  1.00 30.71           C  
ATOM    264  CB  LYS B  37     -32.534  30.959   9.346  1.00 30.71           C  
ATOM    265  O   LYS B  37     -30.055  31.946  11.322  1.00 30.71           O  
ATOM    266  CG  LYS B  37     -33.902  30.346   9.086  1.00 30.71           C  
ATOM    267  CD  LYS B  37     -33.994  29.760   7.683  1.00 30.71           C  
ATOM    268  CE  LYS B  37     -35.377  29.186   7.406  1.00 30.71           C  
ATOM    269  NZ  LYS B  37     -35.485  28.645   6.018  1.00 30.71           N  
ATOM    270  N   ALA B  38     -30.829  30.041  12.048  1.00 36.10           N  
ATOM    271  CA  ALA B  38     -29.541  29.423  12.352  1.00 36.10           C  
ATOM    272  C   ALA B  38     -28.486  29.818  11.322  1.00 36.10           C  
ATOM    273  CB  ALA B  38     -29.681  27.904  12.410  1.00 36.10           C  
ATOM    274  O   ALA B  38     -28.794  29.977  10.139  1.00 36.10           O  
ATOM    275  N   ALA B  39     -27.562  30.808  11.624  1.00 41.44           N  
ATOM    276  CA  ALA B  39     -26.382  31.103  10.816  1.00 41.44           C  
ATOM    277  C   ALA B  39     -26.114  29.989   9.809  1.00 41.44           C  
ATOM    278  CB  ALA B  39     -25.162  31.312  11.710  1.00 41.44           C  
ATOM    279  O   ALA B  39     -25.995  28.820  10.184  1.00 41.44           O  
ATOM    280  N   ASP B  40     -26.667  29.996   8.662  1.00 46.79           N  
ATOM    281  CA  ASP B  40     -26.546  29.054   7.554  1.00 46.79           C  
ATOM    282  C   ASP B  40     -25.126  28.501   7.455  1.00 46.79           C  
ATOM    283  CB  ASP B  40     -26.943  29.721   6.235  1.00 46.79           C  
ATOM    284  O   ASP B  40     -24.173  29.256   7.247  1.00 46.79           O  
ATOM    285  CG  ASP B  40     -28.421  29.576   5.919  1.00 46.79           C  
ATOM    286  OD1 ASP B  40     -29.090  28.704   6.515  1.00 46.79           O  
ATOM    287  OD2 ASP B  40     -28.922  30.338   5.064  1.00 46.79           O  
ATOM    288  N   LEU B  41     -24.789  27.616   8.295  1.00 52.38           N  
ATOM    289  CA  LEU B  41     -23.533  26.894   8.122  1.00 52.38           C  
ATOM    290  C   LEU B  41     -23.229  26.680   6.643  1.00 52.38           C  
ATOM    291  CB  LEU B  41     -23.586  25.545   8.844  1.00 52.38           C  
ATOM    292  O   LEU B  41     -24.115  26.311   5.869  1.00 52.38           O  
ATOM    293  CG  LEU B  41     -23.013  25.512  10.262  1.00 52.38           C  
ATOM    294  CD1 LEU B  41     -23.999  24.847  11.217  1.00 52.38           C  
ATOM    295  CD2 LEU B  41     -21.671  24.787  10.280  1.00 52.38           C  
ATOM    296  N   PRO B  42     -22.195  27.284   6.140  1.00 56.75           N  
ATOM    297  CA  PRO B  42     -21.816  27.000   4.754  1.00 56.75           C  
ATOM    298  C   PRO B  42     -22.008  25.532   4.379  1.00 56.75           C  
ATOM    299  CB  PRO B  42     -20.335  27.386   4.707  1.00 56.75           C  
ATOM    300  O   PRO B  42     -21.882  24.651   5.233  1.00 56.75           O  
ATOM    301  CG  PRO B  42     -19.982  27.719   6.121  1.00 56.75           C  
ATOM    302  CD  PRO B  42     -21.224  27.621   6.958  1.00 56.75           C  
ATOM    303  N   ASP B  43     -22.605  25.292   3.246  1.00 61.51           N  
ATOM    304  CA  ASP B  43     -22.852  23.945   2.739  1.00 61.51           C  
ATOM    305  C   ASP B  43     -21.548  23.161   2.605  1.00 61.51           C  
ATOM    306  CB  ASP B  43     -23.571  24.003   1.389  1.00 61.51           C  
ATOM    307  O   ASP B  43     -20.503  23.733   2.289  1.00 61.51           O  
ATOM    308  CG  ASP B  43     -25.060  24.268   1.522  1.00 61.51           C  
ATOM    309  OD1 ASP B  43     -25.622  24.056   2.619  1.00 61.51           O  
ATOM    310  OD2 ASP B  43     -25.679  24.689   0.521  1.00 61.51           O  
ATOM    311  N   ARG B  44     -21.684  21.948   2.890  1.00 65.98           N  
ATOM    312  CA  ARG B  44     -20.534  21.063   2.734  1.00 65.98           C  
ATOM    313  C   ARG B  44     -20.150  20.917   1.265  1.00 65.98           C  
ATOM    314  CB  ARG B  44     -20.828  19.688   3.338  1.00 65.98           C  
ATOM    315  O   ARG B  44     -21.020  20.860   0.394  1.00 65.98           O  
ATOM    316  CG  ARG B  44     -19.592  18.960   3.843  1.00 65.98           C  
ATOM    317  CD  ARG B  44     -19.941  17.603   4.438  1.00 65.98           C  
ATOM    318  NE  ARG B  44     -18.762  16.932   4.977  1.00 65.98           N  
ATOM    319  NH1 ARG B  44     -18.990  15.037   3.676  1.00 65.98           N  
ATOM    320  NH2 ARG B  44     -17.251  15.212   5.160  1.00 65.98           N  
ATOM    321  CZ  ARG B  44     -18.337  15.728   4.603  1.00 65.98           C  
ATOM    322  N   ASP B  45     -18.867  20.832   0.970  1.00 69.01           N  
ATOM    323  CA  ASP B  45     -18.351  20.697  -0.389  1.00 69.01           C  
ATOM    324  C   ASP B  45     -18.669  19.318  -0.963  1.00 69.01           C  
ATOM    325  CB  ASP B  45     -16.841  20.942  -0.417  1.00 69.01           C  
ATOM    326  O   ASP B  45     -18.786  18.342  -0.218  1.00 69.01           O  
ATOM    327  CG  ASP B  45     -16.481  22.408  -0.585  1.00 69.01           C  
ATOM    328  OD1 ASP B  45     -17.349  23.205  -1.003  1.00 69.01           O  
ATOM    329  OD2 ASP B  45     -15.319  22.769  -0.299  1.00 69.01           O  
ATOM    330  N   THR B  46     -19.003  19.141  -2.268  1.00 72.82           N  
ATOM    331  CA  THR B  46     -19.227  17.894  -2.991  1.00 72.82           C  
ATOM    332  C   THR B  46     -18.397  17.854  -4.270  1.00 72.82           C  
ATOM    333  CB  THR B  46     -20.716  17.709  -3.336  1.00 72.82           C  
ATOM    334  O   THR B  46     -17.915  18.888  -4.737  1.00 72.82           O  
ATOM    335  CG2 THR B  46     -21.568  17.629  -2.073  1.00 72.82           C  
ATOM    336  OG1 THR B  46     -21.159  18.818  -4.128  1.00 72.82           O  
ATOM    337  N   TRP B  47     -18.249  16.595  -4.719  1.00 75.77           N  
ATOM    338  CA  TRP B  47     -17.540  16.461  -5.987  1.00 75.77           C  
ATOM    339  C   TRP B  47     -18.336  17.089  -7.126  1.00 75.77           C  
ATOM    340  CB  TRP B  47     -17.261  14.987  -6.294  1.00 75.77           C  
ATOM    341  O   TRP B  47     -19.544  16.865  -7.244  1.00 75.77           O  
ATOM    342  CG  TRP B  47     -16.420  14.298  -5.263  1.00 75.77           C  
ATOM    343  CD1 TRP B  47     -16.800  13.278  -4.436  1.00 75.77           C  
ATOM    344  CD2 TRP B  47     -15.054  14.584  -4.945  1.00 75.77           C  
ATOM    345  CE2 TRP B  47     -14.670  13.697  -3.915  1.00 75.77           C  
ATOM    346  CE3 TRP B  47     -14.117  15.504  -5.432  1.00 75.77           C  
ATOM    347  NE1 TRP B  47     -15.752  12.912  -3.623  1.00 75.77           N  
ATOM    348  CH2 TRP B  47     -12.489  14.615  -3.858  1.00 75.77           C  
ATOM    349  CZ2 TRP B  47     -13.387  13.704  -3.363  1.00 75.77           C  
ATOM    350  CZ3 TRP B  47     -12.840  15.510  -4.882  1.00 75.77           C  
ATOM    351  N   LYS B  48     -17.669  17.807  -7.938  1.00 66.37           N  
ATOM    352  CA  LYS B  48     -18.335  18.452  -9.066  1.00 66.37           C  
ATOM    353  C   LYS B  48     -18.303  17.562 -10.305  1.00 66.37           C  
ATOM    354  CB  LYS B  48     -17.684  19.802  -9.373  1.00 66.37           C  
ATOM    355  O   LYS B  48     -19.297  17.460 -11.027  1.00 66.37           O  
ATOM    356  CG  LYS B  48     -17.892  20.850  -8.291  1.00 66.37           C  
ATOM    357  CD  LYS B  48     -17.357  22.211  -8.720  1.00 66.37           C  
ATOM    358  CE  LYS B  48     -17.559  23.259  -7.635  1.00 66.37           C  
ATOM    359  NZ  LYS B  48     -17.016  24.590  -8.042  1.00 66.37           N  
ATOM    360  N   GLY B  49     -17.135  16.830 -10.421  1.00 65.75           N  
ATOM    361  CA  GLY B  49     -16.943  15.987 -11.591  1.00 65.75           C  
ATOM    362  C   GLY B  49     -17.327  14.539 -11.352  1.00 65.75           C  
ATOM    363  O   GLY B  49     -17.267  14.054 -10.220  1.00 65.75           O  
ATOM    364  N   ARG B  50     -17.632  13.828 -12.493  1.00 62.66           N  
ATOM    365  CA  ARG B  50     -18.052  12.432 -12.422  1.00 62.66           C  
ATOM    366  C   ARG B  50     -16.897  11.534 -11.993  1.00 62.66           C  
ATOM    367  CB  ARG B  50     -18.603  11.967 -13.772  1.00 62.66           C  
ATOM    368  O   ARG B  50     -17.106  10.528 -11.313  1.00 62.66           O  
ATOM    369  CG  ARG B  50     -19.489  10.734 -13.684  1.00 62.66           C  
ATOM    370  CD  ARG B  50     -20.057  10.350 -15.042  1.00 62.66           C  
ATOM    371  NE  ARG B  50     -20.940   9.190 -14.949  1.00 62.66           N  
ATOM    372  NH1 ARG B  50     -21.318   9.035 -17.222  1.00 62.66           N  
ATOM    373  NH2 ARG B  50     -22.304   7.544 -15.787  1.00 62.66           N  
ATOM    374  CZ  ARG B  50     -21.519   8.593 -15.986  1.00 62.66           C  
ATOM    375  N   PHE B  51     -15.653  11.951 -12.349  1.00 70.58           N  
ATOM    376  CA  PHE B  51     -14.505  11.092 -12.088  1.00 70.58           C  
ATOM    377  C   PHE B  51     -13.624  11.682 -10.994  1.00 70.58           C  
ATOM    378  CB  PHE B  51     -13.686  10.884 -13.367  1.00 70.58           C  
ATOM    379  O   PHE B  51     -12.504  11.217 -10.772  1.00 70.58           O  
ATOM    380  CG  PHE B  51     -14.401  10.085 -14.422  1.00 70.58           C  
ATOM    381  CD1 PHE B  51     -14.563   8.712 -14.284  1.00 70.58           C  
ATOM    382  CD2 PHE B  51     -14.911  10.707 -15.554  1.00 70.58           C  
ATOM    383  CE1 PHE B  51     -15.224   7.970 -15.260  1.00 70.58           C  
ATOM    384  CE2 PHE B  51     -15.573   9.972 -16.533  1.00 70.58           C  
ATOM    385  CZ  PHE B  51     -15.728   8.603 -16.385  1.00 70.58           C  
ATOM    386  N   ASP B  52     -14.193  12.669 -10.344  1.00 76.07           N  
ATOM    387  CA  ASP B  52     -13.431  13.360  -9.308  1.00 76.07           C  
ATOM    388  C   ASP B  52     -13.102  12.422  -8.150  1.00 76.07           C  
ATOM    389  CB  ASP B  52     -14.202  14.578  -8.796  1.00 76.07           C  
ATOM    390  O   ASP B  52     -11.979  12.425  -7.640  1.00 76.07           O  
ATOM    391  CG  ASP B  52     -14.144  15.760  -9.747  1.00 76.07           C  
ATOM    392  OD1 ASP B  52     -13.469  15.667 -10.795  1.00 76.07           O  
ATOM    393  OD2 ASP B  52     -14.776  16.795  -9.445  1.00 76.07           O  
ATOM    394  N   PHE B  53     -14.065  11.622  -7.848  1.00 82.14           N  
ATOM    395  CA  PHE B  53     -13.853  10.680  -6.755  1.00 82.14           C  
ATOM    396  C   PHE B  53     -12.791   9.652  -7.124  1.00 82.14           C  
ATOM    397  CB  PHE B  53     -15.163   9.975  -6.390  1.00 82.14           C  
ATOM    398  O   PHE B  53     -11.840   9.436  -6.371  1.00 82.14           O  
ATOM    399  CG  PHE B  53     -14.986   8.815  -5.448  1.00 82.14           C  
ATOM    400  CD1 PHE B  53     -15.157   7.509  -5.890  1.00 82.14           C  
ATOM    401  CD2 PHE B  53     -14.647   9.031  -4.118  1.00 82.14           C  
ATOM    402  CE1 PHE B  53     -14.994   6.434  -5.020  1.00 82.14           C  
ATOM    403  CE2 PHE B  53     -14.482   7.962  -3.243  1.00 82.14           C  
ATOM    404  CZ  PHE B  53     -14.657   6.664  -3.695  1.00 82.14           C  
ATOM    405  N   LEU B  54     -12.941   9.065  -8.284  1.00 79.50           N  
ATOM    406  CA  LEU B  54     -12.022   8.027  -8.740  1.00 79.50           C  
ATOM    407  C   LEU B  54     -10.598   8.564  -8.835  1.00 79.50           C  
ATOM    408  CB  LEU B  54     -12.465   7.478 -10.099  1.00 79.50           C  
ATOM    409  O   LEU B  54      -9.665   7.959  -8.302  1.00 79.50           O  
ATOM    410  CG  LEU B  54     -11.586   6.384 -10.707  1.00 79.50           C  
ATOM    411  CD1 LEU B  54     -11.659   5.115  -9.864  1.00 79.50           C  
ATOM    412  CD2 LEU B  54     -12.004   6.100 -12.146  1.00 79.50           C  
ATOM    413  N   MET B  55     -10.453   9.663  -9.408  1.00 80.15           N  
ATOM    414  CA  MET B  55      -9.133  10.248  -9.623  1.00 80.15           C  
ATOM    415  C   MET B  55      -8.508  10.681  -8.301  1.00 80.15           C  
ATOM    416  CB  MET B  55      -9.220  11.441 -10.576  1.00 80.15           C  
ATOM    417  O   MET B  55      -7.291  10.594  -8.126  1.00 80.15           O  
ATOM    418  CG  MET B  55      -9.315  11.049 -12.042  1.00 80.15           C  
ATOM    419  SD  MET B  55      -8.044   9.815 -12.522  1.00 80.15           S  
ATOM    420  CE  MET B  55      -8.012  10.073 -14.318  1.00 80.15           C  
ATOM    421  N   SER B  56      -9.322  11.160  -7.413  1.00 82.51           N  
ATOM    422  CA  SER B  56      -8.826  11.546  -6.096  1.00 82.51           C  
ATOM    423  C   SER B  56      -8.369  10.328  -5.299  1.00 82.51           C  
ATOM    424  CB  SER B  56      -9.904  12.300  -5.316  1.00 82.51           C  
ATOM    425  O   SER B  56      -7.350  10.380  -4.607  1.00 82.51           O  
ATOM    426  OG  SER B  56     -10.206  13.536  -5.942  1.00 82.51           O  
ATOM    427  N   CYS B  57      -9.127   9.247  -5.474  1.00 87.56           N  
ATOM    428  CA  CYS B  57      -8.751   8.012  -4.795  1.00 87.56           C  
ATOM    429  C   CYS B  57      -7.464   7.440  -5.378  1.00 87.56           C  
ATOM    430  CB  CYS B  57      -9.873   6.979  -4.900  1.00 87.56           C  
ATOM    431  O   CYS B  57      -6.619   6.926  -4.643  1.00 87.56           O  
ATOM    432  SG  CYS B  57     -11.245   7.277  -3.764  1.00 87.56           S  
ATOM    433  N   VAL B  58      -7.377   7.570  -6.627  1.00 83.85           N  
ATOM    434  CA  VAL B  58      -6.157   7.102  -7.275  1.00 83.85           C  
ATOM    435  C   VAL B  58      -4.969   7.940  -6.806  1.00 83.85           C  
ATOM    436  CB  VAL B  58      -6.274   7.160  -8.815  1.00 83.85           C  
ATOM    437  O   VAL B  58      -3.912   7.398  -6.474  1.00 83.85           O  
ATOM    438  CG1 VAL B  58      -4.913   6.927  -9.469  1.00 83.85           C  
ATOM    439  CG2 VAL B  58      -7.291   6.134  -9.311  1.00 83.85           C  
ATOM    440  N   GLY B  59      -5.142   9.249  -6.795  1.00 83.97           N  
ATOM    441  CA  GLY B  59      -4.101  10.134  -6.297  1.00 83.97           C  
ATOM    442  C   GLY B  59      -3.722   9.858  -4.855  1.00 83.97           C  
ATOM    443  O   GLY B  59      -2.548   9.946  -4.488  1.00 83.97           O  
ATOM    444  N   TYR B  60      -4.708   9.428  -4.133  1.00 87.69           N  
ATOM    445  CA  TYR B  60      -4.489   9.113  -2.726  1.00 87.69           C  
ATOM    446  C   TYR B  60      -3.811   7.757  -2.569  1.00 87.69           C  
ATOM    447  CB  TYR B  60      -5.815   9.125  -1.959  1.00 87.69           C  
ATOM    448  O   TYR B  60      -2.857   7.618  -1.800  1.00 87.69           O  
ATOM    449  CG  TYR B  60      -5.686   8.700  -0.517  1.00 87.69           C  
ATOM    450  CD1 TYR B  60      -6.476   7.676   0.001  1.00 87.69           C  
ATOM    451  CD2 TYR B  60      -4.775   9.320   0.331  1.00 87.69           C  
ATOM    452  CE1 TYR B  60      -6.362   7.281   1.330  1.00 87.69           C  
ATOM    453  CE2 TYR B  60      -4.652   8.934   1.662  1.00 87.69           C  
ATOM    454  OH  TYR B  60      -5.332   7.528   3.468  1.00 87.69           O  
ATOM    455  CZ  TYR B  60      -5.449   7.915   2.151  1.00 87.69           C  
ATOM    456  N   ALA B  61      -4.311   6.808  -3.360  1.00 84.38           N  
ATOM    457  CA  ALA B  61      -3.878   5.423  -3.191  1.00 84.38           C  
ATOM    458  C   ALA B  61      -2.530   5.184  -3.865  1.00 84.38           C  
ATOM    459  CB  ALA B  61      -4.926   4.465  -3.751  1.00 84.38           C  
ATOM    460  O   ALA B  61      -1.787   4.278  -3.480  1.00 84.38           O  
ATOM    461  N   ILE B  62      -2.222   5.991  -4.877  1.00 84.60           N  
ATOM    462  CA  ILE B  62      -0.934   5.870  -5.552  1.00 84.60           C  
ATOM    463  C   ILE B  62       0.008   6.969  -5.066  1.00 84.60           C  
ATOM    464  CB  ILE B  62      -1.092   5.939  -7.087  1.00 84.60           C  
ATOM    465  O   ILE B  62      -0.071   8.111  -5.525  1.00 84.60           O  
ATOM    466  CG1 ILE B  62      -2.054   4.849  -7.574  1.00 84.60           C  
ATOM    467  CG2 ILE B  62       0.270   5.815  -7.776  1.00 84.60           C  
ATOM    468  CD1 ILE B  62      -2.481   5.005  -9.028  1.00 84.60           C  
ATOM    469  N   GLY B  63       0.830   6.710  -4.171  1.00 87.88           N  
ATOM    470  CA  GLY B  63       1.747   7.677  -3.591  1.00 87.88           C  
ATOM    471  C   GLY B  63       3.100   7.085  -3.247  1.00 87.88           C  
ATOM    472  O   GLY B  63       3.618   6.238  -3.979  1.00 87.88           O  
ATOM    473  N   LEU B  64       3.658   7.695  -2.291  1.00 87.92           N  
ATOM    474  CA  LEU B  64       4.991   7.286  -1.862  1.00 87.92           C  
ATOM    475  C   LEU B  64       4.956   5.899  -1.230  1.00 87.92           C  
ATOM    476  CB  LEU B  64       5.569   8.298  -0.870  1.00 87.92           C  
ATOM    477  O   LEU B  64       5.973   5.202  -1.194  1.00 87.92           O  
ATOM    478  CG  LEU B  64       5.961   9.661  -1.442  1.00 87.92           C  
ATOM    479  CD1 LEU B  64       6.325  10.624  -0.316  1.00 87.92           C  
ATOM    480  CD2 LEU B  64       7.119   9.516  -2.424  1.00 87.92           C  
ATOM    481  N   GLY B  65       3.790   5.484  -0.820  1.00 87.80           N  
ATOM    482  CA  GLY B  65       3.635   4.141  -0.286  1.00 87.80           C  
ATOM    483  C   GLY B  65       3.925   3.056  -1.306  1.00 87.80           C  
ATOM    484  O   GLY B  65       4.361   1.960  -0.948  1.00 87.80           O  
ATOM    485  N   ASN B  66       3.826   3.386  -2.617  1.00 89.63           N  
ATOM    486  CA  ASN B  66       4.008   2.418  -3.692  1.00 89.63           C  
ATOM    487  C   ASN B  66       5.425   2.464  -4.254  1.00 89.63           C  
ATOM    488  CB  ASN B  66       2.986   2.655  -4.807  1.00 89.63           C  
ATOM    489  O   ASN B  66       6.040   1.421  -4.487  1.00 89.63           O  
ATOM    490  CG  ASN B  66       1.557   2.632  -4.303  1.00 89.63           C  
ATOM    491  ND2 ASN B  66       0.821   1.584  -4.655  1.00 89.63           N  
ATOM    492  OD1 ASN B  66       1.117   3.549  -3.605  1.00 89.63           O  
ATOM    493  N   VAL B  67       5.942   3.625  -4.393  1.00 87.72           N  
ATOM    494  CA  VAL B  67       7.188   3.795  -5.131  1.00 87.72           C  
ATOM    495  C   VAL B  67       8.363   3.847  -4.157  1.00 87.72           C  
ATOM    496  CB  VAL B  67       7.162   5.071  -6.003  1.00 87.72           C  
ATOM    497  O   VAL B  67       9.487   3.481  -4.510  1.00 87.72           O  
ATOM    498  CG1 VAL B  67       8.450   5.196  -6.815  1.00 87.72           C  
ATOM    499  CG2 VAL B  67       5.944   5.062  -6.924  1.00 87.72           C  
ATOM    500  N   TRP B  68       8.077   4.281  -3.025  1.00 86.81           N  
ATOM    501  CA  TRP B  68       9.133   4.401  -2.026  1.00 86.81           C  
ATOM    502  C   TRP B  68       9.057   3.263  -1.013  1.00 86.81           C  
ATOM    503  CB  TRP B  68       9.043   5.749  -1.306  1.00 86.81           C  
ATOM    504  O   TRP B  68      10.013   2.501  -0.852  1.00 86.81           O  
ATOM    505  CG  TRP B  68       9.840   5.818  -0.038  1.00 86.81           C  
ATOM    506  CD1 TRP B  68      11.191   5.995   0.076  1.00 86.81           C  
ATOM    507  CD2 TRP B  68       9.336   5.705   1.296  1.00 86.81           C  
ATOM    508  CE2 TRP B  68      10.438   5.824   2.171  1.00 86.81           C  
ATOM    509  CE3 TRP B  68       8.057   5.515   1.837  1.00 86.81           C  
ATOM    510  NE1 TRP B  68      11.557   6.000   1.403  1.00 86.81           N  
ATOM    511  CH2 TRP B  68       9.037   5.573   4.062  1.00 86.81           C  
ATOM    512  CZ2 TRP B  68      10.299   5.759   3.560  1.00 86.81           C  
ATOM    513  CZ3 TRP B  68       7.921   5.451   3.219  1.00 86.81           C  
ATOM    514  N   ARG B  69       8.031   3.044  -0.391  1.00 88.25           N  
ATOM    515  CA  ARG B  69       7.864   2.162   0.759  1.00 88.25           C  
ATOM    516  C   ARG B  69       7.778   0.703   0.322  1.00 88.25           C  
ATOM    517  CB  ARG B  69       6.614   2.545   1.554  1.00 88.25           C  
ATOM    518  O   ARG B  69       8.412  -0.168   0.921  1.00 88.25           O  
ATOM    519  CG  ARG B  69       6.490   1.829   2.889  1.00 88.25           C  
ATOM    520  CD  ARG B  69       5.332   2.372   3.715  1.00 88.25           C  
ATOM    521  NE  ARG B  69       5.254   1.729   5.023  1.00 88.25           N  
ATOM    522  NH1 ARG B  69       2.962   1.942   5.221  1.00 88.25           N  
ATOM    523  NH2 ARG B  69       4.174   0.942   6.891  1.00 88.25           N  
ATOM    524  CZ  ARG B  69       4.130   1.539   5.709  1.00 88.25           C  
ATOM    525  N   PHE B  70       7.065   0.366  -0.702  1.00 91.68           N  
ATOM    526  CA  PHE B  70       6.837  -1.004  -1.146  1.00 91.68           C  
ATOM    527  C   PHE B  70       8.152  -1.680  -1.515  1.00 91.68           C  
ATOM    528  CB  PHE B  70       5.879  -1.030  -2.342  1.00 91.68           C  
ATOM    529  O   PHE B  70       8.482  -2.740  -0.980  1.00 91.68           O  
ATOM    530  CG  PHE B  70       5.652  -2.406  -2.908  1.00 91.68           C  
ATOM    531  CD1 PHE B  70       6.404  -2.863  -3.983  1.00 91.68           C  
ATOM    532  CD2 PHE B  70       4.686  -3.242  -2.364  1.00 91.68           C  
ATOM    533  CE1 PHE B  70       6.196  -4.136  -4.509  1.00 91.68           C  
ATOM    534  CE2 PHE B  70       4.473  -4.516  -2.883  1.00 91.68           C  
ATOM    535  CZ  PHE B  70       5.228  -4.960  -3.957  1.00 91.68           C  
ATOM    536  N   PRO B  71       8.928  -1.114  -2.364  1.00 89.54           N  
ATOM    537  CA  PRO B  71      10.190  -1.765  -2.725  1.00 89.54           C  
ATOM    538  C   PRO B  71      11.110  -1.974  -1.524  1.00 89.54           C  
ATOM    539  CB  PRO B  71      10.814  -0.793  -3.729  1.00 89.54           C  
ATOM    540  O   PRO B  71      11.812  -2.986  -1.448  1.00 89.54           O  
ATOM    541  CG  PRO B  71       9.658  -0.037  -4.298  1.00 89.54           C  
ATOM    542  CD  PRO B  71       8.615   0.117  -3.228  1.00 89.54           C  
ATOM    543  N   TYR B  72      11.092  -0.966  -0.705  1.00 88.26           N  
ATOM    544  CA  TYR B  72      11.900  -1.080   0.504  1.00 88.26           C  
ATOM    545  C   TYR B  72      11.475  -2.286   1.332  1.00 88.26           C  
ATOM    546  CB  TYR B  72      11.791   0.196   1.346  1.00 88.26           C  
ATOM    547  O   TYR B  72      12.316  -3.083   1.757  1.00 88.26           O  
ATOM    548  CG  TYR B  72      12.149  -0.003   2.798  1.00 88.26           C  
ATOM    549  CD1 TYR B  72      11.186   0.126   3.797  1.00 88.26           C  
ATOM    550  CD2 TYR B  72      13.449  -0.320   3.175  1.00 88.26           C  
ATOM    551  CE1 TYR B  72      11.512  -0.054   5.137  1.00 88.26           C  
ATOM    552  CE2 TYR B  72      13.786  -0.503   4.513  1.00 88.26           C  
ATOM    553  OH  TYR B  72      13.140  -0.548   6.810  1.00 88.26           O  
ATOM    554  CZ  TYR B  72      12.812  -0.369   5.485  1.00 88.26           C  
ATOM    555  N   LEU B  73      10.228  -2.445   1.545  1.00 90.44           N  
ATOM    556  CA  LEU B  73       9.715  -3.540   2.362  1.00 90.44           C  
ATOM    557  C   LEU B  73       9.927  -4.881   1.667  1.00 90.44           C  
ATOM    558  CB  LEU B  73       8.228  -3.336   2.661  1.00 90.44           C  
ATOM    559  O   LEU B  73      10.185  -5.892   2.325  1.00 90.44           O  
ATOM    560  CG  LEU B  73       7.880  -2.208   3.634  1.00 90.44           C  
ATOM    561  CD1 LEU B  73       6.368  -2.038   3.729  1.00 90.44           C  
ATOM    562  CD2 LEU B  73       8.480  -2.485   5.009  1.00 90.44           C  
ATOM    563  N   CYS B  74       9.857  -4.881   0.359  1.00 87.74           N  
ATOM    564  CA  CYS B  74      10.116  -6.095  -0.407  1.00 87.74           C  
ATOM    565  C   CYS B  74      11.561  -6.548  -0.237  1.00 87.74           C  
ATOM    566  CB  CYS B  74       9.813  -5.870  -1.887  1.00 87.74           C  
ATOM    567  O   CYS B  74      11.822  -7.726   0.015  1.00 87.74           O  
ATOM    568  SG  CYS B  74       9.729  -7.394  -2.853  1.00 87.74           S  
ATOM    569  N   GLY B  75      12.483  -5.622  -0.372  1.00 87.27           N  
ATOM    570  CA  GLY B  75      13.897  -5.920  -0.211  1.00 87.27           C  
ATOM    571  C   GLY B  75      14.256  -6.367   1.194  1.00 87.27           C  
ATOM    572  O   GLY B  75      14.992  -7.340   1.372  1.00 87.27           O  
ATOM    573  N   LYS B  76      13.684  -5.750   2.132  1.00 83.91           N  
ATOM    574  CA  LYS B  76      13.929  -6.064   3.536  1.00 83.91           C  
ATOM    575  C   LYS B  76      13.434  -7.465   3.882  1.00 83.91           C  
ATOM    576  CB  LYS B  76      13.256  -5.032   4.443  1.00 83.91           C  
ATOM    577  O   LYS B  76      14.021  -8.147   4.725  1.00 83.91           O  
ATOM    578  CG  LYS B  76      13.416  -5.316   5.929  1.00 83.91           C  
ATOM    579  CD  LYS B  76      12.586  -4.357   6.773  1.00 83.91           C  
ATOM    580  CE  LYS B  76      12.578  -4.766   8.240  1.00 83.91           C  
ATOM    581  NZ  LYS B  76      11.718  -3.863   9.062  1.00 83.91           N  
ATOM    582  N   ASN B  77      12.368  -7.890   3.266  1.00 88.07           N  
ATOM    583  CA  ASN B  77      11.725  -9.150   3.623  1.00 88.07           C  
ATOM    584  C   ASN B  77      12.102 -10.266   2.654  1.00 88.07           C  
ATOM    585  CB  ASN B  77      10.205  -8.981   3.674  1.00 88.07           C  
ATOM    586  O   ASN B  77      11.440 -11.305   2.609  1.00 88.07           O  
ATOM    587  CG  ASN B  77       9.750  -8.132   4.844  1.00 88.07           C  
ATOM    588  ND2 ASN B  77       9.076  -7.027   4.549  1.00 88.07           N  
ATOM    589  OD1 ASN B  77      10.002  -8.466   6.005  1.00 88.07           O  
ATOM    590  N   GLY B  78      13.164 -10.114   1.950  1.00 76.14           N  
ATOM    591  CA  GLY B  78      13.679 -11.169   1.092  1.00 76.14           C  
ATOM    592  C   GLY B  78      13.007 -11.215  -0.267  1.00 76.14           C  
ATOM    593  O   GLY B  78      12.881 -12.284  -0.867  1.00 76.14           O  
ATOM    594  N   GLY B  79      12.529 -10.216  -0.818  1.00 77.37           N  
ATOM    595  CA  GLY B  79      11.970 -10.030  -2.147  1.00 77.37           C  
ATOM    596  C   GLY B  79      10.691 -10.815  -2.371  1.00 77.37           C  
ATOM    597  O   GLY B  79       9.630 -10.440  -1.868  1.00 77.37           O  
ATOM    598  N   GLY B  80      10.850 -11.981  -3.048  1.00 72.87           N  
ATOM    599  CA  GLY B  80       9.699 -12.768  -3.462  1.00 72.87           C  
ATOM    600  C   GLY B  80       8.894 -13.308  -2.295  1.00 72.87           C  
ATOM    601  O   GLY B  80       7.679 -13.485  -2.401  1.00 72.87           O  
ATOM    602  N   ALA B  81       9.433 -13.533  -1.160  1.00 75.68           N  
ATOM    603  CA  ALA B  81       8.731 -14.030   0.021  1.00 75.68           C  
ATOM    604  C   ALA B  81       7.692 -13.022   0.506  1.00 75.68           C  
ATOM    605  CB  ALA B  81       9.723 -14.346   1.137  1.00 75.68           C  
ATOM    606  O   ALA B  81       6.610 -13.405   0.957  1.00 75.68           O  
ATOM    607  N   PHE B  82       7.953 -11.802   0.365  1.00 88.92           N  
ATOM    608  CA  PHE B  82       7.096 -10.699   0.783  1.00 88.92           C  
ATOM    609  C   PHE B  82       5.804 -10.680  -0.027  1.00 88.92           C  
ATOM    610  CB  PHE B  82       7.828  -9.361   0.634  1.00 88.92           C  
ATOM    611  O   PHE B  82       4.742 -10.337   0.497  1.00 88.92           O  
ATOM    612  CG  PHE B  82       6.961  -8.161   0.905  1.00 88.92           C  
ATOM    613  CD1 PHE B  82       6.416  -7.429  -0.143  1.00 88.92           C  
ATOM    614  CD2 PHE B  82       6.690  -7.765   2.208  1.00 88.92           C  
ATOM    615  CE1 PHE B  82       5.613  -6.318   0.104  1.00 88.92           C  
ATOM    616  CE2 PHE B  82       5.889  -6.656   2.463  1.00 88.92           C  
ATOM    617  CZ  PHE B  82       5.352  -5.933   1.410  1.00 88.92           C  
ATOM    618  N   LEU B  83       5.854 -11.122  -1.258  1.00 81.52           N  
ATOM    619  CA  LEU B  83       4.754 -10.994  -2.208  1.00 81.52           C  
ATOM    620  C   LEU B  83       3.617 -11.947  -1.855  1.00 81.52           C  
ATOM    621  CB  LEU B  83       5.241 -11.267  -3.633  1.00 81.52           C  
ATOM    622  O   LEU B  83       2.449 -11.651  -2.117  1.00 81.52           O  
ATOM    623  CG  LEU B  83       6.159 -10.212  -4.250  1.00 81.52           C  
ATOM    624  CD1 LEU B  83       6.615 -10.651  -5.638  1.00 81.52           C  
ATOM    625  CD2 LEU B  83       5.454  -8.861  -4.316  1.00 81.52           C  
ATOM    626  N   ILE B  84       3.931 -13.023  -1.194  1.00 73.85           N  
ATOM    627  CA  ILE B  84       2.912 -14.010  -0.856  1.00 73.85           C  
ATOM    628  C   ILE B  84       1.954 -13.429   0.181  1.00 73.85           C  
ATOM    629  CB  ILE B  84       3.545 -15.317  -0.328  1.00 73.85           C  
ATOM    630  O   ILE B  84       0.756 -13.292  -0.078  1.00 73.85           O  
ATOM    631  CG1 ILE B  84       4.415 -15.965  -1.411  1.00 73.85           C  
ATOM    632  CG2 ILE B  84       2.461 -16.285   0.156  1.00 73.85           C  
ATOM    633  CD1 ILE B  84       5.172 -17.200  -0.941  1.00 73.85           C  
ATOM    634  N   PRO B  85       2.441 -13.084   1.335  1.00 82.61           N  
ATOM    635  CA  PRO B  85       1.520 -12.472   2.296  1.00 82.61           C  
ATOM    636  C   PRO B  85       0.919 -11.164   1.787  1.00 82.61           C  
ATOM    637  CB  PRO B  85       2.403 -12.226   3.522  1.00 82.61           C  
ATOM    638  O   PRO B  85      -0.213 -10.822   2.139  1.00 82.61           O  
ATOM    639  CG  PRO B  85       3.804 -12.317   3.009  1.00 82.61           C  
ATOM    640  CD  PRO B  85       3.806 -13.180   1.779  1.00 82.61           C  
ATOM    641  N   TYR B  86       1.638 -10.460   0.947  1.00 86.71           N  
ATOM    642  CA  TYR B  86       1.133  -9.230   0.346  1.00 86.71           C  
ATOM    643  C   TYR B  86      -0.141  -9.494  -0.448  1.00 86.71           C  
ATOM    644  CB  TYR B  86       2.194  -8.602  -0.563  1.00 86.71           C  
ATOM    645  O   TYR B  86      -1.157  -8.827  -0.242  1.00 86.71           O  
ATOM    646  CG  TYR B  86       1.727  -7.349  -1.264  1.00 86.71           C  
ATOM    647  CD1 TYR B  86       1.231  -7.399  -2.565  1.00 86.71           C  
ATOM    648  CD2 TYR B  86       1.781  -6.114  -0.628  1.00 86.71           C  
ATOM    649  CE1 TYR B  86       0.802  -6.247  -3.216  1.00 86.71           C  
ATOM    650  CE2 TYR B  86       1.354  -4.955  -1.269  1.00 86.71           C  
ATOM    651  OH  TYR B  86       0.443  -3.889  -3.200  1.00 86.71           O  
ATOM    652  CZ  TYR B  86       0.867  -5.032  -2.561  1.00 86.71           C  
ATOM    653  N   PHE B  87      -0.166 -10.519  -1.277  1.00 75.14           N  
ATOM    654  CA  PHE B  87      -1.306 -10.832  -2.130  1.00 75.14           C  
ATOM    655  C   PHE B  87      -2.448 -11.424  -1.313  1.00 75.14           C  
ATOM    656  CB  PHE B  87      -0.896 -11.804  -3.241  1.00 75.14           C  
ATOM    657  O   PHE B  87      -3.618 -11.143  -1.577  1.00 75.14           O  
ATOM    658  CG  PHE B  87      -0.294 -11.131  -4.445  1.00 75.14           C  
ATOM    659  CD1 PHE B  87      -1.070 -10.325  -5.269  1.00 75.14           C  
ATOM    660  CD2 PHE B  87       1.049 -11.305  -4.753  1.00 75.14           C  
ATOM    661  CE1 PHE B  87      -0.515  -9.701  -6.384  1.00 75.14           C  
ATOM    662  CE2 PHE B  87       1.611 -10.684  -5.865  1.00 75.14           C  
ATOM    663  CZ  PHE B  87       0.827  -9.884  -6.680  1.00 75.14           C  
ATOM    664  N   LEU B  88      -2.080 -12.152  -0.388  1.00 75.21           N  
ATOM    665  CA  LEU B  88      -3.101 -12.726   0.482  1.00 75.21           C  
ATOM    666  C   LEU B  88      -3.853 -11.632   1.233  1.00 75.21           C  
ATOM    667  CB  LEU B  88      -2.469 -13.703   1.478  1.00 75.21           C  
ATOM    668  O   LEU B  88      -5.085 -11.625   1.258  1.00 75.21           O  
ATOM    669  CG  LEU B  88      -2.398 -15.166   1.039  1.00 75.21           C  
ATOM    670  CD1 LEU B  88      -1.231 -15.869   1.725  1.00 75.21           C  
ATOM    671  CD2 LEU B  88      -3.711 -15.880   1.341  1.00 75.21           C  
ATOM    672  N   THR B  89      -3.125 -10.733   1.789  1.00 87.47           N  
ATOM    673  CA  THR B  89      -3.732  -9.635   2.533  1.00 87.47           C  
ATOM    674  C   THR B  89      -4.514  -8.716   1.599  1.00 87.47           C  
ATOM    675  CB  THR B  89      -2.668  -8.818   3.290  1.00 87.47           C  
ATOM    676  O   THR B  89      -5.562  -8.187   1.974  1.00 87.47           O  
ATOM    677  CG2 THR B  89      -3.316  -7.855   4.279  1.00 87.47           C  
ATOM    678  OG1 THR B  89      -1.807  -9.713   4.005  1.00 87.47           O  
ATOM    679  N   LEU B  90      -4.008  -8.546   0.436  1.00 83.59           N  
ATOM    680  CA  LEU B  90      -4.650  -7.715  -0.576  1.00 83.59           C  
ATOM    681  C   LEU B  90      -6.053  -8.225  -0.889  1.00 83.59           C  
ATOM    682  CB  LEU B  90      -3.809  -7.682  -1.855  1.00 83.59           C  
ATOM    683  O   LEU B  90      -7.019  -7.459  -0.855  1.00 83.59           O  
ATOM    684  CG  LEU B  90      -4.382  -6.876  -3.022  1.00 83.59           C  
ATOM    685  CD1 LEU B  90      -3.261  -6.168  -3.777  1.00 83.59           C  
ATOM    686  CD2 LEU B  90      -5.176  -7.780  -3.959  1.00 83.59           C  
ATOM    687  N   ILE B  91      -6.261  -9.476  -0.997  1.00 71.88           N  
ATOM    688  CA  ILE B  91      -7.495 -10.094  -1.470  1.00 71.88           C  
ATOM    689  C   ILE B  91      -8.476 -10.242  -0.309  1.00 71.88           C  
ATOM    690  CB  ILE B  91      -7.225 -11.469  -2.121  1.00 71.88           C  
ATOM    691  O   ILE B  91      -9.668  -9.966  -0.457  1.00 71.88           O  
ATOM    692  CG1 ILE B  91      -6.385 -11.301  -3.393  1.00 71.88           C  
ATOM    693  CG2 ILE B  91      -8.541 -12.190  -2.426  1.00 71.88           C  
ATOM    694  CD1 ILE B  91      -5.889 -12.614  -3.985  1.00 71.88           C  
ATOM    695  N   PHE B  92      -7.898 -10.547   0.767  1.00 80.60           N  
ATOM    696  CA  PHE B  92      -8.787 -10.941   1.854  1.00 80.60           C  
ATOM    697  C   PHE B  92      -9.016  -9.780   2.814  1.00 80.60           C  
ATOM    698  CB  PHE B  92      -8.213 -12.143   2.610  1.00 80.60           C  
ATOM    699  O   PHE B  92      -9.979  -9.785   3.584  1.00 80.60           O  
ATOM    700  CG  PHE B  92      -8.216 -13.420   1.814  1.00 80.60           C  
ATOM    701  CD1 PHE B  92      -9.395 -14.130   1.617  1.00 80.60           C  
ATOM    702  CD2 PHE B  92      -7.040 -13.910   1.261  1.00 80.60           C  
ATOM    703  CE1 PHE B  92      -9.400 -15.312   0.880  1.00 80.60           C  
ATOM    704  CE2 PHE B  92      -7.038 -15.090   0.523  1.00 80.60           C  
ATOM    705  CZ  PHE B  92      -8.219 -15.790   0.335  1.00 80.60           C  
ATOM    706  N   ALA B  93      -8.225  -8.822   2.799  1.00 90.61           N  
ATOM    707  CA  ALA B  93      -8.363  -7.749   3.781  1.00 90.61           C  
ATOM    708  C   ALA B  93      -8.282  -6.380   3.113  1.00 90.61           C  
ATOM    709  CB  ALA B  93      -7.290  -7.875   4.860  1.00 90.61           C  
ATOM    710  O   ALA B  93      -9.229  -5.592   3.179  1.00 90.61           O  
ATOM    711  N   GLY B  94      -7.344  -6.127   2.305  1.00 93.20           N  
ATOM    712  CA  GLY B  94      -7.110  -4.822   1.709  1.00 93.20           C  
ATOM    713  C   GLY B  94      -8.289  -4.315   0.900  1.00 93.20           C  
ATOM    714  O   GLY B  94      -8.936  -3.337   1.282  1.00 93.20           O  
ATOM    715  N   VAL B  95      -8.743  -5.076  -0.136  1.00 86.65           N  
ATOM    716  CA  VAL B  95      -9.790  -4.661  -1.064  1.00 86.65           C  
ATOM    717  C   VAL B  95     -11.128  -4.582  -0.332  1.00 86.65           C  
ATOM    718  CB  VAL B  95      -9.898  -5.625  -2.267  1.00 86.65           C  
ATOM    719  O   VAL B  95     -11.836  -3.576  -0.426  1.00 86.65           O  
ATOM    720  CG1 VAL B  95     -11.069  -5.236  -3.168  1.00 86.65           C  
ATOM    721  CG2 VAL B  95      -8.591  -5.636  -3.059  1.00 86.65           C  
ATOM    722  N   PRO B  96     -11.371  -5.548   0.467  1.00 88.94           N  
ATOM    723  CA  PRO B  96     -12.637  -5.499   1.202  1.00 88.94           C  
ATOM    724  C   PRO B  96     -12.733  -4.291   2.132  1.00 88.94           C  
ATOM    725  CB  PRO B  96     -12.631  -6.804   2.001  1.00 88.94           C  
ATOM    726  O   PRO B  96     -13.789  -3.661   2.224  1.00 88.94           O  
ATOM    727  CG  PRO B  96     -11.789  -7.741   1.196  1.00 88.94           C  
ATOM    728  CD  PRO B  96     -10.676  -6.957   0.562  1.00 88.94           C  
ATOM    729  N   LEU B  97     -11.707  -3.972   2.789  1.00 96.07           N  
ATOM    730  CA  LEU B  97     -11.722  -2.850   3.721  1.00 96.07           C  
ATOM    731  C   LEU B  97     -11.791  -1.523   2.973  1.00 96.07           C  
ATOM    732  CB  LEU B  97     -10.480  -2.881   4.616  1.00 96.07           C  
ATOM    733  O   LEU B  97     -12.392  -0.562   3.458  1.00 96.07           O  
ATOM    734  CG  LEU B  97     -10.558  -3.777   5.853  1.00 96.07           C  
ATOM    735  CD1 LEU B  97      -9.179  -3.925   6.488  1.00 96.07           C  
ATOM    736  CD2 LEU B  97     -11.558  -3.216   6.858  1.00 96.07           C  
ATOM    737  N   PHE B  98     -11.151  -1.486   1.857  1.00 94.74           N  
ATOM    738  CA  PHE B  98     -11.231  -0.287   1.031  1.00 94.74           C  
ATOM    739  C   PHE B  98     -12.677   0.016   0.655  1.00 94.74           C  
ATOM    740  CB  PHE B  98     -10.382  -0.446  -0.234  1.00 94.74           C  
ATOM    741  O   PHE B  98     -13.137   1.150   0.801  1.00 94.74           O  
ATOM    742  CG  PHE B  98     -10.210   0.829  -1.015  1.00 94.74           C  
ATOM    743  CD1 PHE B  98     -11.175   1.237  -1.928  1.00 94.74           C  
ATOM    744  CD2 PHE B  98      -9.083   1.620  -0.835  1.00 94.74           C  
ATOM    745  CE1 PHE B  98     -11.018   2.417  -2.651  1.00 94.74           C  
ATOM    746  CE2 PHE B  98      -8.920   2.800  -1.555  1.00 94.74           C  
ATOM    747  CZ  PHE B  98      -9.888   3.196  -2.463  1.00 94.74           C  
ATOM    748  N   LEU B  99     -13.369  -1.007   0.193  1.00 90.89           N  
ATOM    749  CA  LEU B  99     -14.776  -0.860  -0.163  1.00 90.89           C  
ATOM    750  C   LEU B  99     -15.607  -0.467   1.054  1.00 90.89           C  
ATOM    751  CB  LEU B  99     -15.315  -2.160  -0.766  1.00 90.89           C  
ATOM    752  O   LEU B  99     -16.494   0.384   0.957  1.00 90.89           O  
ATOM    753  CG  LEU B  99     -16.800  -2.173  -1.133  1.00 90.89           C  
ATOM    754  CD1 LEU B  99     -17.087  -1.141  -2.219  1.00 90.89           C  
ATOM    755  CD2 LEU B  99     -17.228  -3.565  -1.583  1.00 90.89           C  
ATOM    756  N   LEU B 100     -15.303  -1.026   2.162  1.00 94.97           N  
ATOM    757  CA  LEU B 100     -16.022  -0.739   3.398  1.00 94.97           C  
ATOM    758  C   LEU B 100     -15.909   0.737   3.763  1.00 94.97           C  
ATOM    759  CB  LEU B 100     -15.484  -1.602   4.543  1.00 94.97           C  
ATOM    760  O   LEU B 100     -16.921   1.402   3.998  1.00 94.97           O  
ATOM    761  CG  LEU B 100     -16.225  -1.496   5.877  1.00 94.97           C  
ATOM    762  CD1 LEU B 100     -16.246  -2.849   6.580  1.00 94.97           C  
ATOM    763  CD2 LEU B 100     -15.580  -0.437   6.765  1.00 94.97           C  
ATOM    764  N   GLU B 101     -14.744   1.308   3.759  1.00 95.08           N  
ATOM    765  CA  GLU B 101     -14.509   2.685   4.181  1.00 95.08           C  
ATOM    766  C   GLU B 101     -15.150   3.676   3.214  1.00 95.08           C  
ATOM    767  CB  GLU B 101     -13.008   2.962   4.301  1.00 95.08           C  
ATOM    768  O   GLU B 101     -15.792   4.639   3.638  1.00 95.08           O  
ATOM    769  CG  GLU B 101     -12.361   2.327   5.523  1.00 95.08           C  
ATOM    770  CD  GLU B 101     -10.997   2.912   5.852  1.00 95.08           C  
ATOM    771  OE1 GLU B 101     -10.271   2.326   6.687  1.00 95.08           O  
ATOM    772  OE2 GLU B 101     -10.651   3.964   5.270  1.00 95.08           O  
ATOM    773  N   CYS B 102     -15.053   3.414   1.946  1.00 93.40           N  
ATOM    774  CA  CYS B 102     -15.636   4.308   0.952  1.00 93.40           C  
ATOM    775  C   CYS B 102     -17.158   4.285   1.024  1.00 93.40           C  
ATOM    776  CB  CYS B 102     -15.176   3.921  -0.453  1.00 93.40           C  
ATOM    777  O   CYS B 102     -17.805   5.326   0.893  1.00 93.40           O  
ATOM    778  SG  CYS B 102     -13.440   4.294  -0.780  1.00 93.40           S  
ATOM    779  N   SER B 103     -17.694   3.102   1.193  1.00 92.22           N  
ATOM    780  CA  SER B 103     -19.142   2.943   1.270  1.00 92.22           C  
ATOM    781  C   SER B 103     -19.707   3.621   2.514  1.00 92.22           C  
ATOM    782  CB  SER B 103     -19.520   1.462   1.270  1.00 92.22           C  
ATOM    783  O   SER B 103     -20.781   4.223   2.466  1.00 92.22           O  
ATOM    784  OG  SER B 103     -19.021   0.815   0.112  1.00 92.22           O  
ATOM    785  N   LEU B 104     -18.930   3.514   3.565  1.00 92.63           N  
ATOM    786  CA  LEU B 104     -19.350   4.168   4.800  1.00 92.63           C  
ATOM    787  C   LEU B 104     -19.423   5.680   4.618  1.00 92.63           C  
ATOM    788  CB  LEU B 104     -18.389   3.825   5.941  1.00 92.63           C  
ATOM    789  O   LEU B 104     -20.398   6.313   5.028  1.00 92.63           O  
ATOM    790  CG  LEU B 104     -18.699   2.553   6.731  1.00 92.63           C  
ATOM    791  CD1 LEU B 104     -17.432   2.013   7.387  1.00 92.63           C  
ATOM    792  CD2 LEU B 104     -19.776   2.821   7.777  1.00 92.63           C  
ATOM    793  N   GLY B 105     -18.474   6.221   4.052  1.00 91.25           N  
ATOM    794  CA  GLY B 105     -18.451   7.652   3.793  1.00 91.25           C  
ATOM    795  C   GLY B 105     -19.547   8.104   2.846  1.00 91.25           C  
ATOM    796  O   GLY B 105     -20.203   9.120   3.087  1.00 91.25           O  
ATOM    797  N   GLN B 106     -19.740   7.356   1.818  1.00 89.34           N  
ATOM    798  CA  GLN B 106     -20.756   7.699   0.829  1.00 89.34           C  
ATOM    799  C   GLN B 106     -22.157   7.618   1.428  1.00 89.34           C  
ATOM    800  CB  GLN B 106     -20.652   6.779  -0.389  1.00 89.34           C  
ATOM    801  O   GLN B 106     -22.995   8.486   1.179  1.00 89.34           O  
ATOM    802  CG  GLN B 106     -21.617   7.135  -1.512  1.00 89.34           C  
ATOM    803  CD  GLN B 106     -21.350   6.353  -2.785  1.00 89.34           C  
ATOM    804  NE2 GLN B 106     -22.410   5.831  -3.393  1.00 89.34           N  
ATOM    805  OE1 GLN B 106     -20.201   6.220  -3.218  1.00 89.34           O  
ATOM    806  N   TYR B 107     -22.382   6.617   2.165  1.00 89.43           N  
ATOM    807  CA  TYR B 107     -23.705   6.386   2.733  1.00 89.43           C  
ATOM    808  C   TYR B 107     -24.052   7.457   3.761  1.00 89.43           C  
ATOM    809  CB  TYR B 107     -23.779   4.999   3.378  1.00 89.43           C  
ATOM    810  O   TYR B 107     -25.184   7.944   3.802  1.00 89.43           O  
ATOM    811  CG  TYR B 107     -25.140   4.662   3.938  1.00 89.43           C  
ATOM    812  CD1 TYR B 107     -25.375   4.686   5.311  1.00 89.43           C  
ATOM    813  CD2 TYR B 107     -26.192   4.319   3.097  1.00 89.43           C  
ATOM    814  CE1 TYR B 107     -26.626   4.375   5.832  1.00 89.43           C  
ATOM    815  CE2 TYR B 107     -27.448   4.005   3.607  1.00 89.43           C  
ATOM    816  OH  TYR B 107     -28.896   3.727   5.484  1.00 89.43           O  
ATOM    817  CZ  TYR B 107     -27.655   4.036   4.974  1.00 89.43           C  
ATOM    818  N   THR B 108     -23.121   7.887   4.562  1.00 86.11           N  
ATOM    819  CA  THR B 108     -23.391   8.794   5.672  1.00 86.11           C  
ATOM    820  C   THR B 108     -23.122  10.241   5.266  1.00 86.11           C  
ATOM    821  CB  THR B 108     -22.540   8.437   6.905  1.00 86.11           C  
ATOM    822  O   THR B 108     -23.586  11.172   5.927  1.00 86.11           O  
ATOM    823  CG2 THR B 108     -22.885   7.046   7.427  1.00 86.11           C  
ATOM    824  OG1 THR B 108     -21.153   8.471   6.547  1.00 86.11           O  
ATOM    825  N   SER B 109     -22.406  10.417   4.229  1.00 84.75           N  
ATOM    826  CA  SER B 109     -22.033  11.741   3.740  1.00 84.75           C  
ATOM    827  C   SER B 109     -21.411  12.584   4.848  1.00 84.75           C  
ATOM    828  CB  SER B 109     -23.251  12.461   3.161  1.00 84.75           C  
ATOM    829  O   SER B 109     -21.636  13.795   4.913  1.00 84.75           O  
ATOM    830  OG  SER B 109     -23.891  11.661   2.183  1.00 84.75           O  
ATOM    831  N   ILE B 110     -20.758  11.906   5.766  1.00 84.01           N  
ATOM    832  CA  ILE B 110     -20.088  12.589   6.868  1.00 84.01           C  
ATOM    833  C   ILE B 110     -18.659  12.069   7.004  1.00 84.01           C  
ATOM    834  CB  ILE B 110     -20.854  12.404   8.197  1.00 84.01           C  
ATOM    835  O   ILE B 110     -18.340  10.978   6.524  1.00 84.01           O  
ATOM    836  CG1 ILE B 110     -22.258  13.012   8.093  1.00 84.01           C  
ATOM    837  CG2 ILE B 110     -20.074  13.022   9.361  1.00 84.01           C  
ATOM    838  CD1 ILE B 110     -23.183  12.633   9.242  1.00 84.01           C  
ATOM    839  N   GLY B 111     -17.874  12.779   7.648  1.00 81.70           N  
ATOM    840  CA  GLY B 111     -16.458  12.469   7.767  1.00 81.70           C  
ATOM    841  C   GLY B 111     -16.182  11.279   8.667  1.00 81.70           C  
ATOM    842  O   GLY B 111     -17.105  10.557   9.051  1.00 81.70           O  
ATOM    843  N   GLY B 112     -14.892  11.043   9.003  1.00 85.53           N  
ATOM    844  CA  GLY B 112     -14.371   9.852   9.654  1.00 85.53           C  
ATOM    845  C   GLY B 112     -14.846   9.698  11.086  1.00 85.53           C  
ATOM    846  O   GLY B 112     -14.982   8.578  11.584  1.00 85.53           O  
ATOM    847  N   LEU B 113     -15.140  10.750  11.753  1.00 88.91           N  
ATOM    848  CA  LEU B 113     -15.592  10.661  13.137  1.00 88.91           C  
ATOM    849  C   LEU B 113     -17.112  10.551  13.207  1.00 88.91           C  
ATOM    850  CB  LEU B 113     -15.120  11.879  13.935  1.00 88.91           C  
ATOM    851  O   LEU B 113     -17.648   9.821  14.044  1.00 88.91           O  
ATOM    852  CG  LEU B 113     -13.793  11.727  14.681  1.00 88.91           C  
ATOM    853  CD1 LEU B 113     -12.933  12.972  14.491  1.00 88.91           C  
ATOM    854  CD2 LEU B 113     -14.040  11.463  16.163  1.00 88.91           C  
ATOM    855  N   GLY B 114     -17.837  11.144  12.365  1.00 85.51           N  
ATOM    856  CA  GLY B 114     -19.290  11.206  12.344  1.00 85.51           C  
ATOM    857  C   GLY B 114     -19.937   9.893  11.946  1.00 85.51           C  
ATOM    858  O   GLY B 114     -21.055   9.592  12.370  1.00 85.51           O  
ATOM    859  N   VAL B 115     -19.253   9.060  11.307  1.00 88.20           N  
ATOM    860  CA  VAL B 115     -19.795   7.813  10.777  1.00 88.20           C  
ATOM    861  C   VAL B 115     -20.092   6.850  11.924  1.00 88.20           C  
ATOM    862  CB  VAL B 115     -18.828   7.157   9.766  1.00 88.20           C  
ATOM    863  O   VAL B 115     -20.927   5.952  11.788  1.00 88.20           O  
ATOM    864  CG1 VAL B 115     -18.708   8.008   8.503  1.00 88.20           C  
ATOM    865  CG2 VAL B 115     -17.456   6.944  10.403  1.00 88.20           C  
ATOM    866  N   TRP B 116     -19.488   7.102  13.061  1.00 88.66           N  
ATOM    867  CA  TRP B 116     -19.575   6.139  14.154  1.00 88.66           C  
ATOM    868  C   TRP B 116     -20.844   6.356  14.972  1.00 88.66           C  
ATOM    869  CB  TRP B 116     -18.345   6.241  15.061  1.00 88.66           C  
ATOM    870  O   TRP B 116     -21.044   5.708  16.002  1.00 88.66           O  
ATOM    871  CG  TRP B 116     -17.060   5.861  14.389  1.00 88.66           C  
ATOM    872  CD1 TRP B 116     -16.045   6.699  14.017  1.00 88.66           C  
ATOM    873  CD2 TRP B 116     -16.654   4.544  14.004  1.00 88.66           C  
ATOM    874  CE2 TRP B 116     -15.380   4.658  13.404  1.00 88.66           C  
ATOM    875  CE3 TRP B 116     -17.243   3.277  14.109  1.00 88.66           C  
ATOM    876  NE1 TRP B 116     -15.032   5.982  13.424  1.00 88.66           N  
ATOM    877  CH2 TRP B 116     -15.285   2.323  13.026  1.00 88.66           C  
ATOM    878  CZ2 TRP B 116     -14.686   3.551  12.910  1.00 88.66           C  
ATOM    879  CZ3 TRP B 116     -16.551   2.177  13.618  1.00 88.66           C  
ATOM    880  N   LYS B 117     -21.663   7.218  14.429  1.00 84.25           N  
ATOM    881  CA  LYS B 117     -23.035   7.257  14.926  1.00 84.25           C  
ATOM    882  C   LYS B 117     -23.764   5.948  14.634  1.00 84.25           C  
ATOM    883  CB  LYS B 117     -23.797   8.430  14.306  1.00 84.25           C  
ATOM    884  O   LYS B 117     -24.743   5.614  15.304  1.00 84.25           O  
ATOM    885  CG  LYS B 117     -23.325   9.796  14.783  1.00 84.25           C  
ATOM    886  CD  LYS B 117     -24.142  10.919  14.157  1.00 84.25           C  
ATOM    887  CE  LYS B 117     -23.625  12.288  14.578  1.00 84.25           C  
ATOM    888  NZ  LYS B 117     -24.382  13.393  13.916  1.00 84.25           N  
ATOM    889  N   LEU B 118     -23.250   5.252  13.657  1.00 84.95           N  
ATOM    890  CA  LEU B 118     -23.788   3.939  13.317  1.00 84.95           C  
ATOM    891  C   LEU B 118     -23.525   2.937  14.436  1.00 84.95           C  
ATOM    892  CB  LEU B 118     -23.177   3.432  12.008  1.00 84.95           C  
ATOM    893  O   LEU B 118     -24.321   2.022  14.655  1.00 84.95           O  
ATOM    894  CG  LEU B 118     -23.578   4.182  10.737  1.00 84.95           C  
ATOM    895  CD1 LEU B 118     -22.567   3.920   9.625  1.00 84.95           C  
ATOM    896  CD2 LEU B 118     -24.981   3.778  10.297  1.00 84.95           C  
ATOM    897  N   ALA B 119     -22.410   3.063  15.058  1.00 86.75           N  
ATOM    898  CA  ALA B 119     -22.004   2.279  16.222  1.00 86.75           C  
ATOM    899  C   ALA B 119     -21.288   3.152  17.249  1.00 86.75           C  
ATOM    900  CB  ALA B 119     -21.107   1.119  15.797  1.00 86.75           C  
ATOM    901  O   ALA B 119     -20.059   3.128  17.343  1.00 86.75           O  
ATOM    902  N   PRO B 120     -22.047   3.812  18.073  1.00 84.07           N  
ATOM    903  CA  PRO B 120     -21.531   4.847  18.973  1.00 84.07           C  
ATOM    904  C   PRO B 120     -20.472   4.317  19.937  1.00 84.07           C  
ATOM    905  CB  PRO B 120     -22.778   5.308  19.732  1.00 84.07           C  
ATOM    906  O   PRO B 120     -19.560   5.052  20.323  1.00 84.07           O  
ATOM    907  CG  PRO B 120     -23.919   4.645  19.030  1.00 84.07           C  
ATOM    908  CD  PRO B 120     -23.366   3.610  18.093  1.00 84.07           C  
ATOM    909  N   MET B 121     -20.571   3.070  20.424  1.00 86.28           N  
ATOM    910  CA  MET B 121     -19.592   2.491  21.340  1.00 86.28           C  
ATOM    911  C   MET B 121     -18.200   2.488  20.718  1.00 86.28           C  
ATOM    912  CB  MET B 121     -19.994   1.067  21.728  1.00 86.28           C  
ATOM    913  O   MET B 121     -17.196   2.484  21.433  1.00 86.28           O  
ATOM    914  CG  MET B 121     -18.873   0.052  21.580  1.00 86.28           C  
ATOM    915  SD  MET B 121     -19.419  -1.659  21.956  1.00 86.28           S  
ATOM    916  CE  MET B 121     -19.818  -1.487  23.718  1.00 86.28           C  
ATOM    917  N   PHE B 122     -18.142   2.614  19.393  1.00 91.98           N  
ATOM    918  CA  PHE B 122     -16.873   2.468  18.691  1.00 91.98           C  
ATOM    919  C   PHE B 122     -16.409   3.805  18.126  1.00 91.98           C  
ATOM    920  CB  PHE B 122     -16.997   1.437  17.564  1.00 91.98           C  
ATOM    921  O   PHE B 122     -15.601   3.846  17.196  1.00 91.98           O  
ATOM    922  CG  PHE B 122     -17.066   0.014  18.049  1.00 91.98           C  
ATOM    923  CD1 PHE B 122     -15.915  -0.661  18.434  1.00 91.98           C  
ATOM    924  CD2 PHE B 122     -18.285  -0.649  18.119  1.00 91.98           C  
ATOM    925  CE1 PHE B 122     -15.976  -1.978  18.883  1.00 91.98           C  
ATOM    926  CE2 PHE B 122     -18.354  -1.966  18.567  1.00 91.98           C  
ATOM    927  CZ  PHE B 122     -17.199  -2.629  18.947  1.00 91.98           C  
ATOM    928  N   LYS B 123     -16.944   4.867  18.598  1.00 91.67           N  
ATOM    929  CA  LYS B 123     -16.450   6.190  18.229  1.00 91.67           C  
ATOM    930  C   LYS B 123     -14.955   6.317  18.508  1.00 91.67           C  
ATOM    931  CB  LYS B 123     -17.217   7.279  18.981  1.00 91.67           C  
ATOM    932  O   LYS B 123     -14.263   7.108  17.864  1.00 91.67           O  
ATOM    933  CG  LYS B 123     -16.969   8.686  18.457  1.00 91.67           C  
ATOM    934  CD  LYS B 123     -17.918   9.694  19.092  1.00 91.67           C  
ATOM    935  CE  LYS B 123     -17.664  11.104  18.575  1.00 91.67           C  
ATOM    936  NZ  LYS B 123     -18.669  12.076  19.101  1.00 91.67           N  
ATOM    937  N   GLY B 124     -14.436   5.503  19.513  1.00 94.61           N  
ATOM    938  CA  GLY B 124     -13.012   5.428  19.797  1.00 94.61           C  
ATOM    939  C   GLY B 124     -12.181   5.050  18.585  1.00 94.61           C  
ATOM    940  O   GLY B 124     -11.029   5.472  18.460  1.00 94.61           O  
ATOM    941  N   VAL B 125     -12.768   4.311  17.695  1.00 95.47           N  
ATOM    942  CA  VAL B 125     -12.087   3.918  16.466  1.00 95.47           C  
ATOM    943  C   VAL B 125     -11.832   5.149  15.599  1.00 95.47           C  
ATOM    944  CB  VAL B 125     -12.903   2.870  15.675  1.00 95.47           C  
ATOM    945  O   VAL B 125     -10.745   5.307  15.039  1.00 95.47           O  
ATOM    946  CG1 VAL B 125     -12.249   2.583  14.325  1.00 95.47           C  
ATOM    947  CG2 VAL B 125     -13.046   1.584  16.487  1.00 95.47           C  
ATOM    948  N   GLY B 126     -12.856   5.983  15.468  1.00 95.10           N  
ATOM    949  CA  GLY B 126     -12.700   7.229  14.733  1.00 95.10           C  
ATOM    950  C   GLY B 126     -11.664   8.154  15.342  1.00 95.10           C  
ATOM    951  O   GLY B 126     -10.866   8.760  14.624  1.00 95.10           O  
ATOM    952  N   LEU B 127     -11.664   8.243  16.655  1.00 95.71           N  
ATOM    953  CA  LEU B 127     -10.684   9.066  17.357  1.00 95.71           C  
ATOM    954  C   LEU B 127      -9.274   8.523  17.154  1.00 95.71           C  
ATOM    955  CB  LEU B 127     -11.010   9.129  18.851  1.00 95.71           C  
ATOM    956  O   LEU B 127      -8.335   9.291  16.930  1.00 95.71           O  
ATOM    957  CG  LEU B 127     -12.158  10.054  19.257  1.00 95.71           C  
ATOM    958  CD1 LEU B 127     -12.711   9.648  20.619  1.00 95.71           C  
ATOM    959  CD2 LEU B 127     -11.695  11.507  19.274  1.00 95.71           C  
ATOM    960  N   ALA B 128      -9.188   7.274  17.334  1.00 96.11           N  
ATOM    961  CA  ALA B 128      -7.899   6.631  17.094  1.00 96.11           C  
ATOM    962  C   ALA B 128      -7.406   6.901  15.675  1.00 96.11           C  
ATOM    963  CB  ALA B 128      -7.999   5.128  17.342  1.00 96.11           C  
ATOM    964  O   ALA B 128      -6.226   7.190  15.466  1.00 96.11           O  
ATOM    965  N   ALA B 129      -8.265   6.809  14.694  1.00 95.67           N  
ATOM    966  CA  ALA B 129      -7.930   7.083  13.298  1.00 95.67           C  
ATOM    967  C   ALA B 129      -7.424   8.512  13.126  1.00 95.67           C  
ATOM    968  CB  ALA B 129      -9.143   6.840  12.403  1.00 95.67           C  
ATOM    969  O   ALA B 129      -6.476   8.755  12.375  1.00 95.67           O  
ATOM    970  N   ALA B 130      -8.052   9.420  13.803  1.00 95.04           N  
ATOM    971  CA  ALA B 130      -7.647  10.822  13.740  1.00 95.04           C  
ATOM    972  C   ALA B 130      -6.237  11.012  14.292  1.00 95.04           C  
ATOM    973  CB  ALA B 130      -8.637  11.697  14.506  1.00 95.04           C  
ATOM    974  O   ALA B 130      -5.428  11.737  13.709  1.00 95.04           O  
ATOM    975  N   VAL B 131      -5.958  10.351  15.411  1.00 95.78           N  
ATOM    976  CA  VAL B 131      -4.636  10.440  16.023  1.00 95.78           C  
ATOM    977  C   VAL B 131      -3.593   9.824  15.093  1.00 95.78           C  
ATOM    978  CB  VAL B 131      -4.601   9.740  17.400  1.00 95.78           C  
ATOM    979  O   VAL B 131      -2.514  10.388  14.901  1.00 95.78           O  
ATOM    980  CG1 VAL B 131      -3.172   9.678  17.937  1.00 95.78           C  
ATOM    981  CG2 VAL B 131      -5.515  10.463  18.388  1.00 95.78           C  
ATOM    982  N   LEU B 132      -3.880   8.687  14.562  1.00 95.72           N  
ATOM    983  CA  LEU B 132      -2.976   8.041  13.616  1.00 95.72           C  
ATOM    984  C   LEU B 132      -2.708   8.945  12.417  1.00 95.72           C  
ATOM    985  CB  LEU B 132      -3.558   6.706  13.144  1.00 95.72           C  
ATOM    986  O   LEU B 132      -1.564   9.073  11.974  1.00 95.72           O  
ATOM    987  CG  LEU B 132      -3.345   5.508  14.071  1.00 95.72           C  
ATOM    988  CD1 LEU B 132      -4.326   4.392  13.728  1.00 95.72           C  
ATOM    989  CD2 LEU B 132      -1.907   5.010  13.981  1.00 95.72           C  
ATOM    990  N   SER B 133      -3.803   9.504  11.894  1.00 95.11           N  
ATOM    991  CA  SER B 133      -3.671  10.418  10.763  1.00 95.11           C  
ATOM    992  C   SER B 133      -2.776  11.602  11.111  1.00 95.11           C  
ATOM    993  CB  SER B 133      -5.044  10.920  10.316  1.00 95.11           C  
ATOM    994  O   SER B 133      -1.964  12.036  10.291  1.00 95.11           O  
ATOM    995  OG  SER B 133      -4.929  11.750   9.173  1.00 95.11           O  
ATOM    996  N   PHE B 134      -2.941  12.058  12.296  1.00 96.07           N  
ATOM    997  CA  PHE B 134      -2.130  13.173  12.770  1.00 96.07           C  
ATOM    998  C   PHE B 134      -0.651  12.806  12.772  1.00 96.07           C  
ATOM    999  CB  PHE B 134      -2.567  13.598  14.176  1.00 96.07           C  
ATOM   1000  O   PHE B 134       0.176  13.538  12.225  1.00 96.07           O  
ATOM   1001  CG  PHE B 134      -1.730  14.702  14.764  1.00 96.07           C  
ATOM   1002  CD1 PHE B 134      -0.815  14.436  15.775  1.00 96.07           C  
ATOM   1003  CD2 PHE B 134      -1.859  16.006  14.306  1.00 96.07           C  
ATOM   1004  CE1 PHE B 134      -0.039  15.455  16.321  1.00 96.07           C  
ATOM   1005  CE2 PHE B 134      -1.087  17.031  14.847  1.00 96.07           C  
ATOM   1006  CZ  PHE B 134      -0.178  16.753  15.855  1.00 96.07           C  
ATOM   1007  N   TRP B 135      -0.290  11.694  13.354  1.00 95.79           N  
ATOM   1008  CA  TRP B 135       1.096  11.239  13.400  1.00 95.79           C  
ATOM   1009  C   TRP B 135       1.634  10.991  11.995  1.00 95.79           C  
ATOM   1010  CB  TRP B 135       1.216   9.964  14.239  1.00 95.79           C  
ATOM   1011  O   TRP B 135       2.770  11.359  11.684  1.00 95.79           O  
ATOM   1012  CG  TRP B 135       0.994  10.177  15.706  1.00 95.79           C  
ATOM   1013  CD1 TRP B 135       0.062   9.563  16.496  1.00 95.79           C  
ATOM   1014  CD2 TRP B 135       1.716  11.071  16.558  1.00 95.79           C  
ATOM   1015  CE2 TRP B 135       1.169  10.946  17.854  1.00 95.79           C  
ATOM   1016  CE3 TRP B 135       2.775  11.965  16.352  1.00 95.79           C  
ATOM   1017  NE1 TRP B 135       0.162  10.021  17.789  1.00 95.79           N  
ATOM   1018  CH2 TRP B 135       2.682  12.552  18.711  1.00 95.79           C  
ATOM   1019  CZ2 TRP B 135       1.646  11.684  18.940  1.00 95.79           C  
ATOM   1020  CZ3 TRP B 135       3.248  12.698  17.434  1.00 95.79           C  
ATOM   1021  N   LEU B 136       0.879  10.370  11.135  1.00 94.61           N  
ATOM   1022  CA  LEU B 136       1.290  10.067   9.769  1.00 94.61           C  
ATOM   1023  C   LEU B 136       1.612  11.345   9.002  1.00 94.61           C  
ATOM   1024  CB  LEU B 136       0.194   9.284   9.041  1.00 94.61           C  
ATOM   1025  O   LEU B 136       2.593  11.396   8.256  1.00 94.61           O  
ATOM   1026  CG  LEU B 136       0.500   8.870   7.601  1.00 94.61           C  
ATOM   1027  CD1 LEU B 136       1.446   7.674   7.582  1.00 94.61           C  
ATOM   1028  CD2 LEU B 136      -0.789   8.550   6.851  1.00 94.61           C  
ATOM   1029  N   ASN B 137       0.792  12.390   9.175  1.00 95.80           N  
ATOM   1030  CA  ASN B 137       0.999  13.656   8.479  1.00 95.80           C  
ATOM   1031  C   ASN B 137       2.339  14.285   8.846  1.00 95.80           C  
ATOM   1032  CB  ASN B 137      -0.145  14.627   8.780  1.00 95.80           C  
ATOM   1033  O   ASN B 137       2.950  14.976   8.029  1.00 95.80           O  
ATOM   1034  CG  ASN B 137      -1.408  14.300   8.008  1.00 95.80           C  
ATOM   1035  ND2 ASN B 137      -2.558  14.606   8.596  1.00 95.80           N  
ATOM   1036  OD1 ASN B 137      -1.350  13.775   6.893  1.00 95.80           O  
ATOM   1037  N   ILE B 138       2.819  13.953   9.993  1.00 95.67           N  
ATOM   1038  CA  ILE B 138       4.041  14.559  10.509  1.00 95.67           C  
ATOM   1039  C   ILE B 138       5.256  13.926   9.835  1.00 95.67           C  
ATOM   1040  CB  ILE B 138       4.142  14.409  12.044  1.00 95.67           C  
ATOM   1041  O   ILE B 138       6.212  14.622   9.484  1.00 95.67           O  
ATOM   1042  CG1 ILE B 138       3.064  15.252  12.735  1.00 95.67           C  
ATOM   1043  CG2 ILE B 138       5.539  14.798  12.534  1.00 95.67           C  
ATOM   1044  CD1 ILE B 138       2.971  15.028  14.238  1.00 95.67           C  
ATOM   1045  N   TYR B 139       5.212  12.648   9.635  1.00 93.10           N  
ATOM   1046  CA  TYR B 139       6.437  12.037   9.131  1.00 93.10           C  
ATOM   1047  C   TYR B 139       6.345  11.788   7.631  1.00 93.10           C  
ATOM   1048  CB  TYR B 139       6.723  10.722   9.862  1.00 93.10           C  
ATOM   1049  O   TYR B 139       7.364  11.755   6.937  1.00 93.10           O  
ATOM   1050  CG  TYR B 139       5.885   9.564   9.377  1.00 93.10           C  
ATOM   1051  CD1 TYR B 139       4.644   9.289   9.948  1.00 93.10           C  
ATOM   1052  CD2 TYR B 139       6.333   8.741   8.349  1.00 93.10           C  
ATOM   1053  CE1 TYR B 139       3.869   8.222   9.505  1.00 93.10           C  
ATOM   1054  CE2 TYR B 139       5.566   7.671   7.899  1.00 93.10           C  
ATOM   1055  OH  TYR B 139       3.575   6.362   8.040  1.00 93.10           O  
ATOM   1056  CZ  TYR B 139       4.338   7.420   8.482  1.00 93.10           C  
ATOM   1057  N   TYR B 140       5.183  11.582   7.076  1.00 93.36           N  
ATOM   1058  CA  TYR B 140       5.013  11.373   5.642  1.00 93.36           C  
ATOM   1059  C   TYR B 140       5.529  12.570   4.852  1.00 93.36           C  
ATOM   1060  CB  TYR B 140       3.540  11.121   5.306  1.00 93.36           C  
ATOM   1061  O   TYR B 140       6.195  12.405   3.828  1.00 93.36           O  
ATOM   1062  CG  TYR B 140       3.302  10.751   3.863  1.00 93.36           C  
ATOM   1063  CD1 TYR B 140       2.949  11.719   2.924  1.00 93.36           C  
ATOM   1064  CD2 TYR B 140       3.428   9.434   3.434  1.00 93.36           C  
ATOM   1065  CE1 TYR B 140       2.727  11.382   1.593  1.00 93.36           C  
ATOM   1066  CE2 TYR B 140       3.207   9.086   2.105  1.00 93.36           C  
ATOM   1067  OH  TYR B 140       2.639   9.727  -0.123  1.00 93.36           O  
ATOM   1068  CZ  TYR B 140       2.858  10.066   1.194  1.00 93.36           C  
ATOM   1069  N   ILE B 141       5.315  13.777   5.320  1.00 96.69           N  
ATOM   1070  CA  ILE B 141       5.668  15.018   4.640  1.00 96.69           C  
ATOM   1071  C   ILE B 141       7.186  15.185   4.626  1.00 96.69           C  
ATOM   1072  CB  ILE B 141       5.001  16.240   5.311  1.00 96.69           C  
ATOM   1073  O   ILE B 141       7.727  15.933   3.808  1.00 96.69           O  
ATOM   1074  CG1 ILE B 141       5.019  17.445   4.364  1.00 96.69           C  
ATOM   1075  CG2 ILE B 141       5.694  16.574   6.635  1.00 96.69           C  
ATOM   1076  CD1 ILE B 141       4.049  18.552   4.752  1.00 96.69           C  
ATOM   1077  N   VAL B 142       7.859  14.488   5.575  1.00 95.84           N  
ATOM   1078  CA  VAL B 142       9.316  14.537   5.638  1.00 95.84           C  
ATOM   1079  C   VAL B 142       9.908  13.948   4.360  1.00 95.84           C  
ATOM   1080  CB  VAL B 142       9.857  13.783   6.873  1.00 95.84           C  
ATOM   1081  O   VAL B 142      10.931  14.426   3.864  1.00 95.84           O  
ATOM   1082  CG1 VAL B 142      11.380  13.678   6.817  1.00 95.84           C  
ATOM   1083  CG2 VAL B 142       9.413  14.479   8.159  1.00 95.84           C  
ATOM   1084  N   ILE B 143       9.345  12.962   3.790  1.00 93.89           N  
ATOM   1085  CA  ILE B 143       9.803  12.363   2.541  1.00 93.89           C  
ATOM   1086  C   ILE B 143       9.645  13.365   1.400  1.00 93.89           C  
ATOM   1087  CB  ILE B 143       9.032  11.062   2.223  1.00 93.89           C  
ATOM   1088  O   ILE B 143      10.498  13.444   0.512  1.00 93.89           O  
ATOM   1089  CG1 ILE B 143       9.206  10.046   3.357  1.00 93.89           C  
ATOM   1090  CG2 ILE B 143       9.493  10.475   0.885  1.00 93.89           C  
ATOM   1091  CD1 ILE B 143       8.269   8.850   3.266  1.00 93.89           C  
ATOM   1092  N   ILE B 144       8.602  14.087   1.458  1.00 95.26           N  
ATOM   1093  CA  ILE B 144       8.385  15.137   0.469  1.00 95.26           C  
ATOM   1094  C   ILE B 144       9.479  16.195   0.591  1.00 95.26           C  
ATOM   1095  CB  ILE B 144       6.992  15.786   0.630  1.00 95.26           C  
ATOM   1096  O   ILE B 144       9.956  16.723  -0.417  1.00 95.26           O  
ATOM   1097  CG1 ILE B 144       5.889  14.738   0.438  1.00 95.26           C  
ATOM   1098  CG2 ILE B 144       6.820  16.948  -0.353  1.00 95.26           C  
ATOM   1099  CD1 ILE B 144       4.492  15.241   0.775  1.00 95.26           C  
ATOM   1100  N   SER B 145       9.808  16.467   1.802  1.00 96.55           N  
ATOM   1101  CA  SER B 145      10.900  17.403   2.046  1.00 96.55           C  
ATOM   1102  C   SER B 145      12.199  16.914   1.413  1.00 96.55           C  
ATOM   1103  CB  SER B 145      11.103  17.613   3.547  1.00 96.55           C  
ATOM   1104  O   SER B 145      12.937  17.698   0.812  1.00 96.55           O  
ATOM   1105  OG  SER B 145      12.235  18.429   3.793  1.00 96.55           O  
ATOM   1106  N   TRP B 146      12.487  15.646   1.538  1.00 95.87           N  
ATOM   1107  CA  TRP B 146      13.660  15.057   0.901  1.00 95.87           C  
ATOM   1108  C   TRP B 146      13.603  15.233  -0.613  1.00 95.87           C  
ATOM   1109  CB  TRP B 146      13.773  13.571   1.251  1.00 95.87           C  
ATOM   1110  O   TRP B 146      14.609  15.567  -1.243  1.00 95.87           O  
ATOM   1111  CG  TRP B 146      13.949  13.301   2.715  1.00 95.87           C  
ATOM   1112  CD1 TRP B 146      14.339  14.193   3.676  1.00 95.87           C  
ATOM   1113  CD2 TRP B 146      13.745  12.053   3.384  1.00 95.87           C  
ATOM   1114  CE2 TRP B 146      14.029  12.261   4.752  1.00 95.87           C  
ATOM   1115  CE3 TRP B 146      13.347  10.778   2.960  1.00 95.87           C  
ATOM   1116  NE1 TRP B 146      14.389  13.573   4.903  1.00 95.87           N  
ATOM   1117  CH2 TRP B 146      13.538  10.002   5.258  1.00 95.87           C  
ATOM   1118  CZ2 TRP B 146      13.929  11.239   5.700  1.00 95.87           C  
ATOM   1119  CZ3 TRP B 146      13.248   9.763   3.904  1.00 95.87           C  
ATOM   1120  N   ALA B 147      12.472  14.990  -1.183  1.00 95.10           N  
ATOM   1121  CA  ALA B 147      12.282  15.115  -2.626  1.00 95.10           C  
ATOM   1122  C   ALA B 147      12.547  16.543  -3.093  1.00 95.10           C  
ATOM   1123  CB  ALA B 147      10.870  14.684  -3.016  1.00 95.10           C  
ATOM   1124  O   ALA B 147      13.192  16.757  -4.122  1.00 95.10           O  
ATOM   1125  N   ILE B 148      12.091  17.509  -2.317  1.00 97.54           N  
ATOM   1126  CA  ILE B 148      12.312  18.913  -2.650  1.00 97.54           C  
ATOM   1127  C   ILE B 148      13.804  19.229  -2.589  1.00 97.54           C  
ATOM   1128  CB  ILE B 148      11.526  19.848  -1.704  1.00 97.54           C  
ATOM   1129  O   ILE B 148      14.328  19.947  -3.445  1.00 97.54           O  
ATOM   1130  CG1 ILE B 148      10.018  19.627  -1.866  1.00 97.54           C  
ATOM   1131  CG2 ILE B 148      11.896  21.312  -1.963  1.00 97.54           C  
ATOM   1132  CD1 ILE B 148       9.168  20.401  -0.867  1.00 97.54           C  
ATOM   1133  N   TYR B 149      14.434  18.648  -1.593  1.00 97.42           N  
ATOM   1134  CA  TYR B 149      15.873  18.844  -1.459  1.00 97.42           C  
ATOM   1135  C   TYR B 149      16.611  18.320  -2.686  1.00 97.42           C  
ATOM   1136  CB  TYR B 149      16.396  18.147  -0.199  1.00 97.42           C  
ATOM   1137  O   TYR B 149      17.476  19.005  -3.236  1.00 97.42           O  
ATOM   1138  CG  TYR B 149      17.855  18.412   0.080  1.00 97.42           C  
ATOM   1139  CD1 TYR B 149      18.840  17.531  -0.360  1.00 97.42           C  
ATOM   1140  CD2 TYR B 149      18.252  19.543   0.785  1.00 97.42           C  
ATOM   1141  CE1 TYR B 149      20.186  17.770  -0.104  1.00 97.42           C  
ATOM   1142  CE2 TYR B 149      19.595  19.793   1.048  1.00 97.42           C  
ATOM   1143  OH  TYR B 149      21.884  19.144   0.857  1.00 97.42           O  
ATOM   1144  CZ  TYR B 149      20.553  18.902   0.600  1.00 97.42           C  
ATOM   1145  N   TYR B 150      16.330  17.189  -3.120  1.00 96.37           N  
ATOM   1146  CA  TYR B 150      16.945  16.613  -4.310  1.00 96.37           C  
ATOM   1147  C   TYR B 150      16.596  17.424  -5.552  1.00 96.37           C  
ATOM   1148  CB  TYR B 150      16.500  15.159  -4.495  1.00 96.37           C  
ATOM   1149  O   TYR B 150      17.437  17.612  -6.435  1.00 96.37           O  
ATOM   1150  CG  TYR B 150      17.403  14.157  -3.817  1.00 96.37           C  
ATOM   1151  CD1 TYR B 150      18.405  13.500  -4.527  1.00 96.37           C  
ATOM   1152  CD2 TYR B 150      17.256  13.865  -2.465  1.00 96.37           C  
ATOM   1153  CE1 TYR B 150      19.239  12.575  -3.907  1.00 96.37           C  
ATOM   1154  CE2 TYR B 150      18.083  12.941  -1.835  1.00 96.37           C  
ATOM   1155  OH  TYR B 150      19.892  11.388  -1.944  1.00 96.37           O  
ATOM   1156  CZ  TYR B 150      19.070  12.303  -2.563  1.00 96.37           C  
ATOM   1157  N   LEU B 151      15.353  17.820  -5.624  1.00 96.51           N  
ATOM   1158  CA  LEU B 151      14.920  18.634  -6.754  1.00 96.51           C  
ATOM   1159  C   LEU B 151      15.744  19.914  -6.850  1.00 96.51           C  
ATOM   1160  CB  LEU B 151      13.433  18.979  -6.628  1.00 96.51           C  
ATOM   1161  O   LEU B 151      16.242  20.258  -7.924  1.00 96.51           O  
ATOM   1162  CG  LEU B 151      12.828  19.796  -7.770  1.00 96.51           C  
ATOM   1163  CD1 LEU B 151      12.917  19.022  -9.081  1.00 96.51           C  
ATOM   1164  CD2 LEU B 151      11.381  20.162  -7.457  1.00 96.51           C  
ATOM   1165  N   TYR B 152      15.900  20.548  -5.746  1.00 96.29           N  
ATOM   1166  CA  TYR B 152      16.699  21.767  -5.702  1.00 96.29           C  
ATOM   1167  C   TYR B 152      18.131  21.497  -6.147  1.00 96.29           C  
ATOM   1168  CB  TYR B 152      16.694  22.364  -4.291  1.00 96.29           C  
ATOM   1169  O   TYR B 152      18.710  22.278  -6.906  1.00 96.29           O  
ATOM   1170  CG  TYR B 152      17.658  23.511  -4.114  1.00 96.29           C  
ATOM   1171  CD1 TYR B 152      18.853  23.342  -3.418  1.00 96.29           C  
ATOM   1172  CD2 TYR B 152      17.377  24.767  -4.642  1.00 96.29           C  
ATOM   1173  CE1 TYR B 152      19.744  24.397  -3.250  1.00 96.29           C  
ATOM   1174  CE2 TYR B 152      18.260  25.829  -4.480  1.00 96.29           C  
ATOM   1175  OH  TYR B 152      20.317  26.683  -3.622  1.00 96.29           O  
ATOM   1176  CZ  TYR B 152      19.439  25.635  -3.785  1.00 96.29           C  
ATOM   1177  N   ASN B 153      18.702  20.381  -5.735  1.00 95.68           N  
ATOM   1178  CA  ASN B 153      20.089  20.039  -6.031  1.00 95.68           C  
ATOM   1179  C   ASN B 153      20.243  19.496  -7.448  1.00 95.68           C  
ATOM   1180  CB  ASN B 153      20.621  19.027  -5.014  1.00 95.68           C  
ATOM   1181  O   ASN B 153      21.362  19.321  -7.933  1.00 95.68           O  
ATOM   1182  CG  ASN B 153      21.060  19.678  -3.717  1.00 95.68           C  
ATOM   1183  ND2 ASN B 153      20.235  19.558  -2.684  1.00 95.68           N  
ATOM   1184  OD1 ASN B 153      22.132  20.284  -3.644  1.00 95.68           O  
ATOM   1185  N   SER B 154      19.146  19.312  -8.115  1.00 95.37           N  
ATOM   1186  CA  SER B 154      19.167  18.810  -9.485  1.00 95.37           C  
ATOM   1187  C   SER B 154      19.392  19.940 -10.484  1.00 95.37           C  
ATOM   1188  CB  SER B 154      17.862  18.083  -9.811  1.00 95.37           C  
ATOM   1189  O   SER B 154      19.772  19.695 -11.631  1.00 95.37           O  
ATOM   1190  OG  SER B 154      17.708  16.936  -8.993  1.00 95.37           O  
ATOM   1191  N   PHE B 155      19.209  21.214 -10.060  1.00 95.06           N  
ATOM   1192  CA  PHE B 155      19.415  22.363 -10.933  1.00 95.06           C  
ATOM   1193  C   PHE B 155      20.889  22.747 -10.983  1.00 95.06           C  
ATOM   1194  CB  PHE B 155      18.577  23.556 -10.462  1.00 95.06           C  
ATOM   1195  O   PHE B 155      21.265  23.842 -10.560  1.00 95.06           O  
ATOM   1196  CG  PHE B 155      17.101  23.395 -10.707  1.00 95.06           C  
ATOM   1197  CD1 PHE B 155      16.560  23.638 -11.963  1.00 95.06           C  
ATOM   1198  CD2 PHE B 155      16.254  23.000  -9.680  1.00 95.06           C  
ATOM   1199  CE1 PHE B 155      15.194  23.490 -12.193  1.00 95.06           C  
ATOM   1200  CE2 PHE B 155      14.888  22.850  -9.901  1.00 95.06           C  
ATOM   1201  CZ  PHE B 155      14.360  23.096 -11.158  1.00 95.06           C  
ATOM   1202  N   THR B 156      21.752  21.825 -11.368  1.00 91.09           N  
ATOM   1203  CA  THR B 156      23.188  21.977 -11.573  1.00 91.09           C  
ATOM   1204  C   THR B 156      23.621  21.313 -12.877  1.00 91.09           C  
ATOM   1205  CB  THR B 156      23.986  21.380 -10.399  1.00 91.09           C  
ATOM   1206  O   THR B 156      22.852  20.567 -13.485  1.00 91.09           O  
ATOM   1207  CG2 THR B 156      23.613  22.052  -9.082  1.00 91.09           C  
ATOM   1208  OG1 THR B 156      23.707  19.978 -10.303  1.00 91.09           O  
ATOM   1209  N   THR B 157      24.756  21.725 -13.371  1.00 88.88           N  
ATOM   1210  CA  THR B 157      25.261  21.146 -14.611  1.00 88.88           C  
ATOM   1211  C   THR B 157      25.653  19.685 -14.406  1.00 88.88           C  
ATOM   1212  CB  THR B 157      26.471  21.935 -15.145  1.00 88.88           C  
ATOM   1213  O   THR B 157      25.426  18.847 -15.281  1.00 88.88           O  
ATOM   1214  CG2 THR B 157      26.024  23.186 -15.895  1.00 88.88           C  
ATOM   1215  OG1 THR B 157      27.303  22.322 -14.045  1.00 88.88           O  
ATOM   1216  N   THR B 158      26.267  19.464 -13.292  1.00 90.64           N  
ATOM   1217  CA  THR B 158      26.602  18.103 -12.886  1.00 90.64           C  
ATOM   1218  C   THR B 158      25.963  17.766 -11.542  1.00 90.64           C  
ATOM   1219  CB  THR B 158      28.127  17.907 -12.796  1.00 90.64           C  
ATOM   1220  O   THR B 158      26.069  18.539 -10.587  1.00 90.64           O  
ATOM   1221  CG2 THR B 158      28.782  18.054 -14.165  1.00 90.64           C  
ATOM   1222  OG1 THR B 158      28.677  18.888 -11.908  1.00 90.64           O  
ATOM   1223  N   LEU B 159      25.260  16.713 -11.605  1.00 94.52           N  
ATOM   1224  CA  LEU B 159      24.580  16.316 -10.377  1.00 94.52           C  
ATOM   1225  C   LEU B 159      25.580  16.104  -9.246  1.00 94.52           C  
ATOM   1226  CB  LEU B 159      23.767  15.039 -10.602  1.00 94.52           C  
ATOM   1227  O   LEU B 159      26.606  15.445  -9.435  1.00 94.52           O  
ATOM   1228  CG  LEU B 159      22.587  15.148 -11.569  1.00 94.52           C  
ATOM   1229  CD1 LEU B 159      22.017  13.765 -11.868  1.00 94.52           C  
ATOM   1230  CD2 LEU B 159      21.509  16.063 -10.996  1.00 94.52           C  
ATOM   1231  N   PRO B 160      25.289  16.625  -8.076  1.00 93.40           N  
ATOM   1232  CA  PRO B 160      26.214  16.548  -6.943  1.00 93.40           C  
ATOM   1233  C   PRO B 160      26.480  15.112  -6.495  1.00 93.40           C  
ATOM   1234  CB  PRO B 160      25.495  17.338  -5.846  1.00 93.40           C  
ATOM   1235  O   PRO B 160      27.516  14.834  -5.887  1.00 93.40           O  
ATOM   1236  CG  PRO B 160      24.104  17.524  -6.359  1.00 93.40           C  
ATOM   1237  CD  PRO B 160      24.098  17.246  -7.834  1.00 93.40           C  
ATOM   1238  N   TRP B 161      25.629  14.213  -6.809  1.00 93.13           N  
ATOM   1239  CA  TRP B 161      25.794  12.834  -6.362  1.00 93.13           C  
ATOM   1240  C   TRP B 161      26.331  11.957  -7.488  1.00 93.13           C  
ATOM   1241  CB  TRP B 161      24.465  12.272  -5.850  1.00 93.13           C  
ATOM   1242  O   TRP B 161      26.305  10.728  -7.392  1.00 93.13           O  
ATOM   1243  CG  TRP B 161      23.309  12.499  -6.779  1.00 93.13           C  
ATOM   1244  CD1 TRP B 161      22.942  11.723  -7.842  1.00 93.13           C  
ATOM   1245  CD2 TRP B 161      22.374  13.581  -6.729  1.00 93.13           C  
ATOM   1246  CE2 TRP B 161      21.464  13.395  -7.793  1.00 93.13           C  
ATOM   1247  CE3 TRP B 161      22.216  14.689  -5.886  1.00 93.13           C  
ATOM   1248  NE1 TRP B 161      21.832  12.256  -8.456  1.00 93.13           N  
ATOM   1249  CH2 TRP B 161      20.277  15.355  -7.196  1.00 93.13           C  
ATOM   1250  CZ2 TRP B 161      20.409  14.279  -8.036  1.00 93.13           C  
ATOM   1251  CZ3 TRP B 161      21.166  15.567  -6.129  1.00 93.13           C  
ATOM   1252  N   LYS B 162      26.746  12.565  -8.530  1.00 89.47           N  
ATOM   1253  CA  LYS B 162      27.333  11.836  -9.651  1.00 89.47           C  
ATOM   1254  C   LYS B 162      28.840  11.674  -9.471  1.00 89.47           C  
ATOM   1255  CB  LYS B 162      27.036  12.549 -10.971  1.00 89.47           C  
ATOM   1256  O   LYS B 162      29.421  10.683  -9.918  1.00 89.47           O  
ATOM   1257  CG  LYS B 162      27.478  11.776 -12.205  1.00 89.47           C  
ATOM   1258  CD  LYS B 162      27.105  12.510 -13.487  1.00 89.47           C  
ATOM   1259  CE  LYS B 162      27.586  11.759 -14.721  1.00 89.47           C  
ATOM   1260  NZ  LYS B 162      27.214  12.470 -15.981  1.00 89.47           N  
ATOM   1261  N   GLN B 163      29.504  12.584  -8.872  1.00 86.61           N  
ATOM   1262  CA  GLN B 163      30.959  12.583  -8.757  1.00 86.61           C  
ATOM   1263  C   GLN B 163      31.395  12.682  -7.298  1.00 86.61           C  
ATOM   1264  CB  GLN B 163      31.562  13.733  -9.564  1.00 86.61           C  
ATOM   1265  O   GLN B 163      30.584  12.986  -6.421  1.00 86.61           O  
ATOM   1266  CG  GLN B 163      31.255  13.666 -11.054  1.00 86.61           C  
ATOM   1267  CD  GLN B 163      31.791  14.862 -11.819  1.00 86.61           C  
ATOM   1268  NE2 GLN B 163      31.644  14.836 -13.139  1.00 86.61           N  
ATOM   1269  OE1 GLN B 163      32.333  15.802 -11.228  1.00 86.61           O  
ATOM   1270  N   CYS B 164      32.688  12.338  -7.111  1.00 87.57           N  
ATOM   1271  CA  CYS B 164      33.260  12.346  -5.769  1.00 87.57           C  
ATOM   1272  C   CYS B 164      34.129  13.579  -5.553  1.00 87.57           C  
ATOM   1273  CB  CYS B 164      34.085  11.081  -5.531  1.00 87.57           C  
ATOM   1274  O   CYS B 164      34.992  13.589  -4.674  1.00 87.57           O  
ATOM   1275  SG  CYS B 164      33.096   9.573  -5.442  1.00 87.57           S  
ATOM   1276  N   ASP B 165      33.866  14.612  -6.150  1.00 86.62           N  
ATOM   1277  CA  ASP B 165      34.679  15.820  -6.046  1.00 86.62           C  
ATOM   1278  C   ASP B 165      33.996  16.869  -5.171  1.00 86.62           C  
ATOM   1279  CB  ASP B 165      34.963  16.398  -7.434  1.00 86.62           C  
ATOM   1280  O   ASP B 165      34.268  18.064  -5.299  1.00 86.62           O  
ATOM   1281  CG  ASP B 165      35.966  15.576  -8.224  1.00 86.62           C  
ATOM   1282  OD1 ASP B 165      36.794  14.869  -7.610  1.00 86.62           O  
ATOM   1283  OD2 ASP B 165      35.930  15.637  -9.472  1.00 86.62           O  
ATOM   1284  N   ASN B 166      33.249  16.499  -4.244  1.00 91.34           N  
ATOM   1285  CA  ASN B 166      32.581  17.417  -3.327  1.00 91.34           C  
ATOM   1286  C   ASN B 166      33.231  17.402  -1.947  1.00 91.34           C  
ATOM   1287  CB  ASN B 166      31.093  17.077  -3.217  1.00 91.34           C  
ATOM   1288  O   ASN B 166      33.904  16.435  -1.583  1.00 91.34           O  
ATOM   1289  CG  ASN B 166      30.358  17.238  -4.533  1.00 91.34           C  
ATOM   1290  ND2 ASN B 166      29.940  16.122  -5.119  1.00 91.34           N  
ATOM   1291  OD1 ASN B 166      30.170  18.356  -5.020  1.00 91.34           O  
ATOM   1292  N   PRO B 167      33.155  18.452  -1.165  1.00 91.43           N  
ATOM   1293  CA  PRO B 167      33.780  18.561   0.156  1.00 91.43           C  
ATOM   1294  C   PRO B 167      33.284  17.498   1.133  1.00 91.43           C  
ATOM   1295  CB  PRO B 167      33.377  19.962   0.622  1.00 91.43           C  
ATOM   1296  O   PRO B 167      34.020  17.092   2.036  1.00 91.43           O  
ATOM   1297  CG  PRO B 167      32.997  20.686  -0.629  1.00 91.43           C  
ATOM   1298  CD  PRO B 167      32.592  19.673  -1.662  1.00 91.43           C  
ATOM   1299  N   TRP B 168      32.157  17.049   0.964  1.00 91.87           N  
ATOM   1300  CA  TRP B 168      31.570  16.103   1.907  1.00 91.87           C  
ATOM   1301  C   TRP B 168      31.984  14.674   1.573  1.00 91.87           C  
ATOM   1302  CB  TRP B 168      30.043  16.219   1.906  1.00 91.87           C  
ATOM   1303  O   TRP B 168      31.761  13.755   2.365  1.00 91.87           O  
ATOM   1304  CG  TRP B 168      29.425  16.101   0.545  1.00 91.87           C  
ATOM   1305  CD1 TRP B 168      29.091  14.949  -0.111  1.00 91.87           C  
ATOM   1306  CD2 TRP B 168      29.070  17.178  -0.328  1.00 91.87           C  
ATOM   1307  CE2 TRP B 168      28.525  16.605  -1.498  1.00 91.87           C  
ATOM   1308  CE3 TRP B 168      29.159  18.573  -0.234  1.00 91.87           C  
ATOM   1309  NE1 TRP B 168      28.549  15.245  -1.340  1.00 91.87           N  
ATOM   1310  CH2 TRP B 168      28.169  18.742  -2.450  1.00 91.87           C  
ATOM   1311  CZ2 TRP B 168      28.070  17.380  -2.568  1.00 91.87           C  
ATOM   1312  CZ3 TRP B 168      28.706  19.343  -1.299  1.00 91.87           C  
ATOM   1313  N   ASN B 169      32.652  14.476   0.443  1.00 91.92           N  
ATOM   1314  CA  ASN B 169      33.053  13.136   0.025  1.00 91.92           C  
ATOM   1315  C   ASN B 169      34.324  12.684   0.738  1.00 91.92           C  
ATOM   1316  CB  ASN B 169      33.248  13.083  -1.492  1.00 91.92           C  
ATOM   1317  O   ASN B 169      35.246  13.478   0.937  1.00 91.92           O  
ATOM   1318  CG  ASN B 169      31.949  13.260  -2.253  1.00 91.92           C  
ATOM   1319  ND2 ASN B 169      30.947  12.458  -1.912  1.00 91.92           N  
ATOM   1320  OD1 ASN B 169      31.847  14.110  -3.142  1.00 91.92           O  
ATOM   1321  N   THR B 170      34.331  11.462   1.123  1.00 89.40           N  
ATOM   1322  CA  THR B 170      35.492  10.850   1.758  1.00 89.40           C  
ATOM   1323  C   THR B 170      36.469  10.325   0.709  1.00 89.40           C  
ATOM   1324  CB  THR B 170      35.076   9.701   2.696  1.00 89.40           C  
ATOM   1325  O   THR B 170      36.177  10.353  -0.488  1.00 89.40           O  
ATOM   1326  CG2 THR B 170      34.106  10.190   3.767  1.00 89.40           C  
ATOM   1327  OG1 THR B 170      34.443   8.671   1.928  1.00 89.40           O  
ATOM   1328  N   ASP B 171      37.579   9.828   1.213  1.00 86.57           N  
ATOM   1329  CA  ASP B 171      38.601   9.284   0.323  1.00 86.57           C  
ATOM   1330  C   ASP B 171      38.175   7.931  -0.241  1.00 86.57           C  
ATOM   1331  CB  ASP B 171      39.937   9.151   1.058  1.00 86.57           C  
ATOM   1332  O   ASP B 171      38.718   7.474  -1.249  1.00 86.57           O  
ATOM   1333  CG  ASP B 171      40.521  10.490   1.474  1.00 86.57           C  
ATOM   1334  OD1 ASP B 171      40.288  11.500   0.776  1.00 86.57           O  
ATOM   1335  OD2 ASP B 171      41.223  10.534   2.507  1.00 86.57           O  
ATOM   1336  N   ARG B 172      37.128   7.427   0.352  1.00 84.67           N  
ATOM   1337  CA  ARG B 172      36.653   6.110  -0.062  1.00 84.67           C  
ATOM   1338  C   ARG B 172      35.540   6.230  -1.097  1.00 84.67           C  
ATOM   1339  CB  ARG B 172      36.161   5.312   1.147  1.00 84.67           C  
ATOM   1340  O   ARG B 172      35.007   5.221  -1.562  1.00 84.67           O  
ATOM   1341  CG  ARG B 172      37.256   4.961   2.141  1.00 84.67           C  
ATOM   1342  CD  ARG B 172      36.729   4.102   3.282  1.00 84.67           C  
ATOM   1343  NE  ARG B 172      37.768   3.816   4.267  1.00 84.67           N  
ATOM   1344  NH1 ARG B 172      36.344   2.811   5.783  1.00 84.67           N  
ATOM   1345  NH2 ARG B 172      38.580   2.999   6.254  1.00 84.67           N  
ATOM   1346  CZ  ARG B 172      37.562   3.209   5.432  1.00 84.67           C  
ATOM   1347  N   CYS B 173      35.274   7.427  -1.488  1.00 87.05           N  
ATOM   1348  CA  CYS B 173      34.194   7.670  -2.438  1.00 87.05           C  
ATOM   1349  C   CYS B 173      34.609   7.272  -3.849  1.00 87.05           C  
ATOM   1350  CB  CYS B 173      33.780   9.141  -2.414  1.00 87.05           C  
ATOM   1351  O   CYS B 173      35.725   7.569  -4.280  1.00 87.05           O  
ATOM   1352  SG  CYS B 173      32.399   9.526  -3.512  1.00 87.05           S  
ATOM   1353  N   PHE B 174      33.743   6.552  -4.423  1.00 82.16           N  
ATOM   1354  CA  PHE B 174      34.064   6.202  -5.801  1.00 82.16           C  
ATOM   1355  C   PHE B 174      32.906   6.543  -6.731  1.00 82.16           C  
ATOM   1356  CB  PHE B 174      34.407   4.713  -5.913  1.00 82.16           C  
ATOM   1357  O   PHE B 174      31.743   6.494  -6.325  1.00 82.16           O  
ATOM   1358  CG  PHE B 174      33.205   3.809  -5.874  1.00 82.16           C  
ATOM   1359  CD1 PHE B 174      32.713   3.335  -4.664  1.00 82.16           C  
ATOM   1360  CD2 PHE B 174      32.566   3.433  -7.049  1.00 82.16           C  
ATOM   1361  CE1 PHE B 174      31.600   2.498  -4.626  1.00 82.16           C  
ATOM   1362  CE2 PHE B 174      31.454   2.596  -7.018  1.00 82.16           C  
ATOM   1363  CZ  PHE B 174      30.973   2.130  -5.806  1.00 82.16           C  
ATOM   1364  N   SER B 175      33.205   7.025  -7.901  1.00 72.15           N  
ATOM   1365  CA  SER B 175      32.199   7.373  -8.899  1.00 72.15           C  
ATOM   1366  C   SER B 175      32.414   6.598 -10.194  1.00 72.15           C  
ATOM   1367  CB  SER B 175      32.225   8.876  -9.184  1.00 72.15           C  
ATOM   1368  O   SER B 175      31.481   6.423 -10.981  1.00 72.15           O  
ATOM   1369  OG  SER B 175      33.485   9.268  -9.700  1.00 72.15           O  
ATOM   1370  N   ASN B 176      33.727   6.222 -10.344  1.00 57.93           N  
ATOM   1371  CA  ASN B 176      34.075   5.513 -11.571  1.00 57.93           C  
ATOM   1372  C   ASN B 176      33.769   4.022 -11.463  1.00 57.93           C  
ATOM   1373  CB  ASN B 176      35.550   5.728 -11.915  1.00 57.93           C  
ATOM   1374  O   ASN B 176      34.409   3.306 -10.691  1.00 57.93           O  
ATOM   1375  CG  ASN B 176      35.803   5.755 -13.410  1.00 57.93           C  
ATOM   1376  ND2 ASN B 176      36.978   6.231 -13.804  1.00 57.93           N  
ATOM   1377  OD1 ASN B 176      34.949   5.351 -14.204  1.00 57.93           O  
ATOM   1378  N   TYR B 177      32.751   3.614 -12.090  1.00 59.78           N  
ATOM   1379  CA  TYR B 177      32.262   2.243 -11.992  1.00 59.78           C  
ATOM   1380  C   TYR B 177      33.198   1.277 -12.708  1.00 59.78           C  
ATOM   1381  CB  TYR B 177      30.851   2.133 -12.577  1.00 59.78           C  
ATOM   1382  O   TYR B 177      32.982   0.063 -12.688  1.00 59.78           O  
ATOM   1383  CG  TYR B 177      29.848   3.049 -11.918  1.00 59.78           C  
ATOM   1384  CD1 TYR B 177      29.338   2.762 -10.654  1.00 59.78           C  
ATOM   1385  CD2 TYR B 177      29.407   4.202 -12.559  1.00 59.78           C  
ATOM   1386  CE1 TYR B 177      28.412   3.602 -10.045  1.00 59.78           C  
ATOM   1387  CE2 TYR B 177      28.481   5.049 -11.959  1.00 59.78           C  
ATOM   1388  OH  TYR B 177      27.074   5.577 -10.105  1.00 59.78           O  
ATOM   1389  CZ  TYR B 177      27.991   4.742 -10.704  1.00 59.78           C  
ATOM   1390  N   SER B 178      34.310   1.870 -13.244  1.00 51.63           N  
ATOM   1391  CA  SER B 178      35.295   1.037 -13.927  1.00 51.63           C  
ATOM   1392  C   SER B 178      36.327   0.486 -12.949  1.00 51.63           C  
ATOM   1393  CB  SER B 178      35.997   1.831 -15.029  1.00 51.63           C  
ATOM   1394  O   SER B 178      37.145  -0.361 -13.313  1.00 51.63           O  
ATOM   1395  OG  SER B 178      36.750   2.899 -14.477  1.00 51.63           O  
ATOM   1396  N   MET B 179      36.263   0.901 -11.757  1.00 57.54           N  
ATOM   1397  CA  MET B 179      37.244   0.435 -10.781  1.00 57.54           C  
ATOM   1398  C   MET B 179      36.981  -1.016 -10.394  1.00 57.54           C  
ATOM   1399  CB  MET B 179      37.224   1.321  -9.534  1.00 57.54           C  
ATOM   1400  O   MET B 179      35.828  -1.422 -10.238  1.00 57.54           O  
ATOM   1401  CG  MET B 179      38.149   2.524  -9.622  1.00 57.54           C  
ATOM   1402  SD  MET B 179      38.497   3.265  -7.979  1.00 57.54           S  
ATOM   1403  CE  MET B 179      37.037   4.325  -7.791  1.00 57.54           C  
ATOM   1404  N   VAL B 180      38.009  -1.847 -10.361  1.00 55.71           N  
ATOM   1405  CA  VAL B 180      37.933  -3.297 -10.221  1.00 55.71           C  
ATOM   1406  C   VAL B 180      37.591  -3.660  -8.778  1.00 55.71           C  
ATOM   1407  CB  VAL B 180      39.254  -3.978 -10.644  1.00 55.71           C  
ATOM   1408  O   VAL B 180      36.781  -4.557  -8.532  1.00 55.71           O  
ATOM   1409  CG1 VAL B 180      39.147  -5.496 -10.509  1.00 55.71           C  
ATOM   1410  CG2 VAL B 180      39.619  -3.590 -12.076  1.00 55.71           C  
ATOM   1411  N   ASN B 181      38.188  -2.923  -7.783  1.00 57.04           N  
ATOM   1412  CA  ASN B 181      37.945  -3.328  -6.402  1.00 57.04           C  
ATOM   1413  C   ASN B 181      37.248  -2.225  -5.609  1.00 57.04           C  
ATOM   1414  CB  ASN B 181      39.255  -3.725  -5.720  1.00 57.04           C  
ATOM   1415  O   ASN B 181      37.902  -1.315  -5.097  1.00 57.04           O  
ATOM   1416  CG  ASN B 181      39.045  -4.683  -4.564  1.00 57.04           C  
ATOM   1417  ND2 ASN B 181      40.129  -5.283  -4.086  1.00 57.04           N  
ATOM   1418  OD1 ASN B 181      37.918  -4.884  -4.105  1.00 57.04           O  
ATOM   1419  N   THR B 182      35.926  -2.305  -5.584  1.00 63.54           N  
ATOM   1420  CA  THR B 182      35.138  -1.271  -4.923  1.00 63.54           C  
ATOM   1421  C   THR B 182      34.512  -1.807  -3.639  1.00 63.54           C  
ATOM   1422  CB  THR B 182      34.034  -0.732  -5.850  1.00 63.54           C  
ATOM   1423  O   THR B 182      33.570  -1.215  -3.107  1.00 63.54           O  
ATOM   1424  CG2 THR B 182      34.630   0.015  -7.039  1.00 63.54           C  
ATOM   1425  OG1 THR B 182      33.247  -1.827  -6.334  1.00 63.54           O  
ATOM   1426  N   THR B 183      35.029  -2.920  -3.058  1.00 62.64           N  
ATOM   1427  CA  THR B 183      34.421  -3.596  -1.918  1.00 62.64           C  
ATOM   1428  C   THR B 183      34.454  -2.705  -0.680  1.00 62.64           C  
ATOM   1429  CB  THR B 183      35.132  -4.928  -1.614  1.00 62.64           C  
ATOM   1430  O   THR B 183      33.495  -2.672   0.094  1.00 62.64           O  
ATOM   1431  CG2 THR B 183      34.155  -6.098  -1.668  1.00 62.64           C  
ATOM   1432  OG1 THR B 183      36.169  -5.141  -2.579  1.00 62.64           O  
ATOM   1433  N   ASN B 184      35.474  -1.866  -0.554  1.00 66.71           N  
ATOM   1434  CA  ASN B 184      35.595  -1.020   0.628  1.00 66.71           C  
ATOM   1435  C   ASN B 184      35.310   0.443   0.301  1.00 66.71           C  
ATOM   1436  CB  ASN B 184      36.984  -1.164   1.252  1.00 66.71           C  
ATOM   1437  O   ASN B 184      35.674   1.337   1.068  1.00 66.71           O  
ATOM   1438  CG  ASN B 184      37.112  -2.404   2.114  1.00 66.71           C  
ATOM   1439  ND2 ASN B 184      38.340  -2.872   2.303  1.00 66.71           N  
ATOM   1440  OD1 ASN B 184      36.114  -2.938   2.606  1.00 66.71           O  
ATOM   1441  N   MET B 185      34.586   0.570  -0.755  1.00 78.07           N  
ATOM   1442  CA  MET B 185      34.315   1.937  -1.192  1.00 78.07           C  
ATOM   1443  C   MET B 185      32.824   2.248  -1.112  1.00 78.07           C  
ATOM   1444  CB  MET B 185      34.819   2.155  -2.620  1.00 78.07           C  
ATOM   1445  O   MET B 185      31.997   1.337  -1.056  1.00 78.07           O  
ATOM   1446  CG  MET B 185      36.330   2.056  -2.758  1.00 78.07           C  
ATOM   1447  SD  MET B 185      36.970   3.020  -4.182  1.00 78.07           S  
ATOM   1448  CE  MET B 185      37.281   1.678  -5.363  1.00 78.07           C  
ATOM   1449  N   THR B 186      32.616   3.543  -0.917  1.00 81.52           N  
ATOM   1450  CA  THR B 186      31.237   4.011  -0.844  1.00 81.52           C  
ATOM   1451  C   THR B 186      30.876   4.825  -2.083  1.00 81.52           C  
ATOM   1452  CB  THR B 186      31.002   4.862   0.418  1.00 81.52           C  
ATOM   1453  O   THR B 186      31.699   5.588  -2.593  1.00 81.52           O  
ATOM   1454  CG2 THR B 186      30.900   3.985   1.662  1.00 81.52           C  
ATOM   1455  OG1 THR B 186      32.093   5.777   0.581  1.00 81.52           O  
ATOM   1456  N   SER B 187      29.696   4.609  -2.558  1.00 85.09           N  
ATOM   1457  CA  SER B 187      29.250   5.306  -3.760  1.00 85.09           C  
ATOM   1458  C   SER B 187      28.947   6.772  -3.469  1.00 85.09           C  
ATOM   1459  CB  SER B 187      28.010   4.627  -4.344  1.00 85.09           C  
ATOM   1460  O   SER B 187      28.573   7.124  -2.349  1.00 85.09           O  
ATOM   1461  OG  SER B 187      26.856   4.948  -3.585  1.00 85.09           O  
ATOM   1462  N   ALA B 188      29.127   7.572  -4.455  1.00 89.46           N  
ATOM   1463  CA  ALA B 188      28.861   9.004  -4.353  1.00 89.46           C  
ATOM   1464  C   ALA B 188      27.418   9.265  -3.930  1.00 89.46           C  
ATOM   1465  CB  ALA B 188      29.156   9.697  -5.681  1.00 89.46           C  
ATOM   1466  O   ALA B 188      27.144  10.207  -3.183  1.00 89.46           O  
ATOM   1467  N   VAL B 189      26.516   8.451  -4.363  1.00 89.95           N  
ATOM   1468  CA  VAL B 189      25.096   8.612  -4.071  1.00 89.95           C  
ATOM   1469  C   VAL B 189      24.845   8.386  -2.582  1.00 89.95           C  
ATOM   1470  CB  VAL B 189      24.230   7.646  -4.911  1.00 89.95           C  
ATOM   1471  O   VAL B 189      24.092   9.133  -1.952  1.00 89.95           O  
ATOM   1472  CG1 VAL B 189      22.770   7.702  -4.464  1.00 89.95           C  
ATOM   1473  CG2 VAL B 189      24.350   7.977  -6.397  1.00 89.95           C  
ATOM   1474  N   VAL B 190      25.514   7.410  -2.012  1.00 87.93           N  
ATOM   1475  CA  VAL B 190      25.365   7.079  -0.598  1.00 87.93           C  
ATOM   1476  C   VAL B 190      25.955   8.197   0.259  1.00 87.93           C  
ATOM   1477  CB  VAL B 190      26.041   5.733  -0.257  1.00 87.93           C  
ATOM   1478  O   VAL B 190      25.361   8.597   1.263  1.00 87.93           O  
ATOM   1479  CG1 VAL B 190      26.093   5.523   1.256  1.00 87.93           C  
ATOM   1480  CG2 VAL B 190      25.304   4.579  -0.935  1.00 87.93           C  
ATOM   1481  N   GLU B 191      27.054   8.651  -0.186  1.00 91.35           N  
ATOM   1482  CA  GLU B 191      27.710   9.712   0.573  1.00 91.35           C  
ATOM   1483  C   GLU B 191      26.898  11.003   0.531  1.00 91.35           C  
ATOM   1484  CB  GLU B 191      29.122   9.961   0.038  1.00 91.35           C  
ATOM   1485  O   GLU B 191      26.870  11.757   1.506  1.00 91.35           O  
ATOM   1486  CG  GLU B 191      30.121   8.874   0.408  1.00 91.35           C  
ATOM   1487  CD  GLU B 191      31.569   9.314   0.258  1.00 91.35           C  
ATOM   1488  OE1 GLU B 191      32.471   8.445   0.267  1.00 91.35           O  
ATOM   1489  OE2 GLU B 191      31.803  10.536   0.132  1.00 91.35           O  
ATOM   1490  N   PHE B 192      26.270  11.288  -0.600  1.00 93.55           N  
ATOM   1491  CA  PHE B 192      25.387  12.445  -0.689  1.00 93.55           C  
ATOM   1492  C   PHE B 192      24.237  12.327   0.304  1.00 93.55           C  
ATOM   1493  CB  PHE B 192      24.838  12.595  -2.112  1.00 93.55           C  
ATOM   1494  O   PHE B 192      23.901  13.294   0.990  1.00 93.55           O  
ATOM   1495  CG  PHE B 192      23.928  13.780  -2.289  1.00 93.55           C  
ATOM   1496  CD1 PHE B 192      22.547  13.622  -2.276  1.00 93.55           C  
ATOM   1497  CD2 PHE B 192      24.453  15.053  -2.470  1.00 93.55           C  
ATOM   1498  CE1 PHE B 192      21.702  14.717  -2.440  1.00 93.55           C  
ATOM   1499  CE2 PHE B 192      23.615  16.152  -2.635  1.00 93.55           C  
ATOM   1500  CZ  PHE B 192      22.240  15.982  -2.620  1.00 93.55           C  
ATOM   1501  N   TRP B 193      23.652  11.212   0.410  1.00 92.32           N  
ATOM   1502  CA  TRP B 193      22.526  10.922   1.292  1.00 92.32           C  
ATOM   1503  C   TRP B 193      22.950  10.985   2.755  1.00 92.32           C  
ATOM   1504  CB  TRP B 193      21.937   9.544   0.977  1.00 92.32           C  
ATOM   1505  O   TRP B 193      22.332  11.690   3.557  1.00 92.32           O  
ATOM   1506  CG  TRP B 193      20.895   9.089   1.954  1.00 92.32           C  
ATOM   1507  CD1 TRP B 193      21.066   8.224   2.998  1.00 92.32           C  
ATOM   1508  CD2 TRP B 193      19.517   9.475   1.973  1.00 92.32           C  
ATOM   1509  CE2 TRP B 193      18.910   8.804   3.058  1.00 92.32           C  
ATOM   1510  CE3 TRP B 193      18.735  10.323   1.177  1.00 92.32           C  
ATOM   1511  NE1 TRP B 193      19.876   8.048   3.667  1.00 92.32           N  
ATOM   1512  CH2 TRP B 193      16.815   9.793   2.574  1.00 92.32           C  
ATOM   1513  CZ2 TRP B 193      17.557   8.957   3.368  1.00 92.32           C  
ATOM   1514  CZ3 TRP B 193      17.389  10.474   1.487  1.00 92.32           C  
ATOM   1515  N   GLU B 194      24.089  10.385   3.141  1.00 90.63           N  
ATOM   1516  CA  GLU B 194      24.505  10.211   4.529  1.00 90.63           C  
ATOM   1517  C   GLU B 194      25.274  11.429   5.032  1.00 90.63           C  
ATOM   1518  CB  GLU B 194      25.360   8.950   4.680  1.00 90.63           C  
ATOM   1519  O   GLU B 194      25.073  11.872   6.165  1.00 90.63           O  
ATOM   1520  CG  GLU B 194      24.577   7.654   4.524  1.00 90.63           C  
ATOM   1521  CD  GLU B 194      25.429   6.411   4.723  1.00 90.63           C  
ATOM   1522  OE1 GLU B 194      24.867   5.294   4.790  1.00 90.63           O  
ATOM   1523  OE2 GLU B 194      26.669   6.555   4.814  1.00 90.63           O  
ATOM   1524  N   ARG B 195      26.075  11.961   4.178  1.00 92.82           N  
ATOM   1525  CA  ARG B 195      27.026  12.962   4.652  1.00 92.82           C  
ATOM   1526  C   ARG B 195      26.602  14.364   4.227  1.00 92.82           C  
ATOM   1527  CB  ARG B 195      28.432  12.659   4.129  1.00 92.82           C  
ATOM   1528  O   ARG B 195      27.019  15.354   4.831  1.00 92.82           O  
ATOM   1529  CG  ARG B 195      29.038  11.385   4.696  1.00 92.82           C  
ATOM   1530  CD  ARG B 195      30.530  11.294   4.408  1.00 92.82           C  
ATOM   1531  NE  ARG B 195      31.173  10.262   5.217  1.00 92.82           N  
ATOM   1532  NH1 ARG B 195      33.170  11.399   5.451  1.00 92.82           N  
ATOM   1533  NH2 ARG B 195      32.898   9.339   6.418  1.00 92.82           N  
ATOM   1534  CZ  ARG B 195      32.412  10.336   5.693  1.00 92.82           C  
ATOM   1535  N   ASN B 196      25.878  14.472   3.180  1.00 94.24           N  
ATOM   1536  CA  ASN B 196      25.442  15.793   2.740  1.00 94.24           C  
ATOM   1537  C   ASN B 196      24.014  16.090   3.190  1.00 94.24           C  
ATOM   1538  CB  ASN B 196      25.556  15.917   1.219  1.00 94.24           C  
ATOM   1539  O   ASN B 196      23.794  16.954   4.041  1.00 94.24           O  
ATOM   1540  CG  ASN B 196      25.212  17.307   0.719  1.00 94.24           C  
ATOM   1541  ND2 ASN B 196      24.471  17.375  -0.380  1.00 94.24           N  
ATOM   1542  OD1 ASN B 196      25.610  18.311   1.316  1.00 94.24           O  
ATOM   1543  N   MET B 197      23.108  15.379   2.758  1.00 93.71           N  
ATOM   1544  CA  MET B 197      21.700  15.670   3.013  1.00 93.71           C  
ATOM   1545  C   MET B 197      21.382  15.553   4.500  1.00 93.71           C  
ATOM   1546  CB  MET B 197      20.801  14.729   2.210  1.00 93.71           C  
ATOM   1547  O   MET B 197      20.937  16.519   5.122  1.00 93.71           O  
ATOM   1548  CG  MET B 197      19.316  15.004   2.381  1.00 93.71           C  
ATOM   1549  SD  MET B 197      18.269  13.805   1.470  1.00 93.71           S  
ATOM   1550  CE  MET B 197      17.107  13.333   2.782  1.00 93.71           C  
ATOM   1551  N   HIS B 198      21.751  14.372   5.170  1.00 93.63           N  
ATOM   1552  CA  HIS B 198      21.346  14.118   6.548  1.00 93.63           C  
ATOM   1553  C   HIS B 198      22.474  14.441   7.522  1.00 93.63           C  
ATOM   1554  CB  HIS B 198      20.906  12.663   6.718  1.00 93.63           C  
ATOM   1555  O   HIS B 198      22.222  14.791   8.677  1.00 93.63           O  
ATOM   1556  CG  HIS B 198      19.542  12.381   6.173  1.00 93.63           C  
ATOM   1557  CD2 HIS B 198      19.137  11.571   5.167  1.00 93.63           C  
ATOM   1558  ND1 HIS B 198      18.403  12.974   6.674  1.00 93.63           N  
ATOM   1559  CE1 HIS B 198      17.353  12.538   5.998  1.00 93.63           C  
ATOM   1560  NE2 HIS B 198      17.771  11.685   5.078  1.00 93.63           N  
ATOM   1561  N   GLN B 199      23.703  14.354   6.981  1.00 94.48           N  
ATOM   1562  CA  GLN B 199      24.805  14.426   7.935  1.00 94.48           C  
ATOM   1563  C   GLN B 199      24.530  13.556   9.159  1.00 94.48           C  
ATOM   1564  CB  GLN B 199      25.052  15.873   8.364  1.00 94.48           C  
ATOM   1565  O   GLN B 199      24.625  14.026  10.295  1.00 94.48           O  
ATOM   1566  CG  GLN B 199      25.487  16.786   7.226  1.00 94.48           C  
ATOM   1567  CD  GLN B 199      25.762  18.205   7.684  1.00 94.48           C  
ATOM   1568  NE2 GLN B 199      26.136  19.070   6.746  1.00 94.48           N  
ATOM   1569  OE1 GLN B 199      25.639  18.523   8.871  1.00 94.48           O  
ATOM   1570  N   MET B 200      24.376  12.356   8.898  1.00 90.09           N  
ATOM   1571  CA  MET B 200      23.835  11.359   9.818  1.00 90.09           C  
ATOM   1572  C   MET B 200      24.776  11.141  10.998  1.00 90.09           C  
ATOM   1573  CB  MET B 200      23.589  10.034   9.093  1.00 90.09           C  
ATOM   1574  O   MET B 200      25.989  11.022  10.816  1.00 90.09           O  
ATOM   1575  CG  MET B 200      22.382  10.056   8.170  1.00 90.09           C  
ATOM   1576  SD  MET B 200      22.130   8.457   7.305  1.00 90.09           S  
ATOM   1577  CE  MET B 200      21.468   7.458   8.668  1.00 90.09           C  
ATOM   1578  N   THR B 201      24.120  11.152  12.175  1.00 91.25           N  
ATOM   1579  CA  THR B 201      24.838  10.765  13.384  1.00 91.25           C  
ATOM   1580  C   THR B 201      24.792   9.252  13.578  1.00 91.25           C  
ATOM   1581  CB  THR B 201      24.256  11.463  14.627  1.00 91.25           C  
ATOM   1582  O   THR B 201      24.221   8.532  12.756  1.00 91.25           O  
ATOM   1583  CG2 THR B 201      24.328  12.980  14.490  1.00 91.25           C  
ATOM   1584  OG1 THR B 201      22.887  11.073  14.789  1.00 91.25           O  
ATOM   1585  N   ASP B 202      25.290   8.751  14.732  1.00 86.46           N  
ATOM   1586  CA  ASP B 202      25.488   7.319  14.932  1.00 86.46           C  
ATOM   1587  C   ASP B 202      24.255   6.678  15.566  1.00 86.46           C  
ATOM   1588  CB  ASP B 202      26.720   7.063  15.802  1.00 86.46           C  
ATOM   1589  O   ASP B 202      24.136   5.451  15.602  1.00 86.46           O  
ATOM   1590  CG  ASP B 202      28.018   7.464  15.123  1.00 86.46           C  
ATOM   1591  OD1 ASP B 202      28.100   7.401  13.878  1.00 86.46           O  
ATOM   1592  OD2 ASP B 202      28.969   7.844  15.841  1.00 86.46           O  
ATOM   1593  N   GLY B 203      23.378   7.540  15.998  1.00 87.92           N  
ATOM   1594  CA  GLY B 203      22.230   6.901  16.622  1.00 87.92           C  
ATOM   1595  C   GLY B 203      21.226   7.891  17.181  1.00 87.92           C  
ATOM   1596  O   GLY B 203      21.429   9.104  17.094  1.00 87.92           O  
ATOM   1597  N   LEU B 204      20.221   7.320  17.755  1.00 90.41           N  
ATOM   1598  CA  LEU B 204      19.119   8.091  18.322  1.00 90.41           C  
ATOM   1599  C   LEU B 204      19.586   8.901  19.526  1.00 90.41           C  
ATOM   1600  CB  LEU B 204      17.970   7.165  18.729  1.00 90.41           C  
ATOM   1601  O   LEU B 204      19.032   9.963  19.818  1.00 90.41           O  
ATOM   1602  CG  LEU B 204      16.659   7.845  19.125  1.00 90.41           C  
ATOM   1603  CD1 LEU B 204      15.905   8.307  17.882  1.00 90.41           C  
ATOM   1604  CD2 LEU B 204      15.798   6.902  19.959  1.00 90.41           C  
ATOM   1605  N   ASP B 205      20.623   8.497  20.210  1.00 90.29           N  
ATOM   1606  CA  ASP B 205      21.138   9.120  21.425  1.00 90.29           C  
ATOM   1607  C   ASP B 205      21.912  10.396  21.102  1.00 90.29           C  
ATOM   1608  CB  ASP B 205      22.031   8.143  22.192  1.00 90.29           C  
ATOM   1609  O   ASP B 205      22.151  11.224  21.984  1.00 90.29           O  
ATOM   1610  CG  ASP B 205      21.784   6.693  21.816  1.00 90.29           C  
ATOM   1611  OD1 ASP B 205      20.652   6.198  22.006  1.00 90.29           O  
ATOM   1612  OD2 ASP B 205      22.731   6.038  21.329  1.00 90.29           O  
ATOM   1613  N   LYS B 206      22.096  10.631  19.826  1.00 92.53           N  
ATOM   1614  CA  LYS B 206      22.816  11.819  19.379  1.00 92.53           C  
ATOM   1615  C   LYS B 206      22.007  12.595  18.344  1.00 92.53           C  
ATOM   1616  CB  LYS B 206      24.178  11.435  18.799  1.00 92.53           C  
ATOM   1617  O   LYS B 206      22.281  12.512  17.145  1.00 92.53           O  
ATOM   1618  CG  LYS B 206      25.119  10.790  19.805  1.00 92.53           C  
ATOM   1619  CD  LYS B 206      26.475  10.479  19.184  1.00 92.53           C  
ATOM   1620  CE  LYS B 206      27.400   9.785  20.174  1.00 92.53           C  
ATOM   1621  NZ  LYS B 206      28.701   9.408  19.546  1.00 92.53           N  
ATOM   1622  N   PRO B 207      21.099  13.412  18.819  1.00 90.00           N  
ATOM   1623  CA  PRO B 207      20.218  14.135  17.899  1.00 90.00           C  
ATOM   1624  C   PRO B 207      20.975  15.116  17.007  1.00 90.00           C  
ATOM   1625  CB  PRO B 207      19.261  14.876  18.837  1.00 90.00           C  
ATOM   1626  O   PRO B 207      20.574  15.352  15.864  1.00 90.00           O  
ATOM   1627  CG  PRO B 207      19.880  14.751  20.191  1.00 90.00           C  
ATOM   1628  CD  PRO B 207      20.878  13.629  20.158  1.00 90.00           C  
ATOM   1629  N   GLY B 208      22.065  15.619  17.420  1.00 93.58           N  
ATOM   1630  CA  GLY B 208      22.827  16.592  16.654  1.00 93.58           C  
ATOM   1631  C   GLY B 208      22.083  17.897  16.439  1.00 93.58           C  
ATOM   1632  O   GLY B 208      21.289  18.311  17.286  1.00 93.58           O  
ATOM   1633  N   GLN B 209      22.416  18.567  15.367  1.00 94.27           N  
ATOM   1634  CA  GLN B 209      21.834  19.862  15.031  1.00 94.27           C  
ATOM   1635  C   GLN B 209      20.760  19.721  13.956  1.00 94.27           C  
ATOM   1636  CB  GLN B 209      22.918  20.835  14.565  1.00 94.27           C  
ATOM   1637  O   GLN B 209      20.696  18.701  13.266  1.00 94.27           O  
ATOM   1638  CG  GLN B 209      23.988  21.112  15.613  1.00 94.27           C  
ATOM   1639  CD  GLN B 209      24.823  22.336  15.289  1.00 94.27           C  
ATOM   1640  NE2 GLN B 209      25.576  22.817  16.273  1.00 94.27           N  
ATOM   1641  OE1 GLN B 209      24.793  22.845  14.164  1.00 94.27           O  
ATOM   1642  N   ILE B 210      19.906  20.718  14.018  1.00 95.24           N  
ATOM   1643  CA  ILE B 210      18.878  20.749  12.982  1.00 95.24           C  
ATOM   1644  C   ILE B 210      19.526  20.985  11.620  1.00 95.24           C  
ATOM   1645  CB  ILE B 210      17.819  21.837  13.269  1.00 95.24           C  
ATOM   1646  O   ILE B 210      20.397  21.847  11.481  1.00 95.24           O  
ATOM   1647  CG1 ILE B 210      17.066  21.521  14.566  1.00 95.24           C  
ATOM   1648  CG2 ILE B 210      16.850  21.970  12.091  1.00 95.24           C  
ATOM   1649  CD1 ILE B 210      16.156  22.644  15.043  1.00 95.24           C  
ATOM   1650  N   ARG B 211      19.157  20.163  10.684  1.00 96.33           N  
ATOM   1651  CA  ARG B 211      19.596  20.379   9.309  1.00 96.33           C  
ATOM   1652  C   ARG B 211      18.776  21.475   8.638  1.00 96.33           C  
ATOM   1653  CB  ARG B 211      19.496  19.082   8.503  1.00 96.33           C  
ATOM   1654  O   ARG B 211      17.681  21.217   8.133  1.00 96.33           O  
ATOM   1655  CG  ARG B 211      20.546  18.045   8.872  1.00 96.33           C  
ATOM   1656  CD  ARG B 211      21.950  18.514   8.519  1.00 96.33           C  
ATOM   1657  NE  ARG B 211      22.159  18.554   7.074  1.00 96.33           N  
ATOM   1658  NH1 ARG B 211      24.083  19.827   7.178  1.00 96.33           N  
ATOM   1659  NH2 ARG B 211      23.260  19.149   5.149  1.00 96.33           N  
ATOM   1660  CZ  ARG B 211      23.167  19.176   6.471  1.00 96.33           C  
ATOM   1661  N   TRP B 212      19.301  22.569   8.481  1.00 94.78           N  
ATOM   1662  CA  TRP B 212      18.577  23.775   8.092  1.00 94.78           C  
ATOM   1663  C   TRP B 212      18.041  23.653   6.670  1.00 94.78           C  
ATOM   1664  CB  TRP B 212      19.482  25.005   8.205  1.00 94.78           C  
ATOM   1665  O   TRP B 212      16.917  24.074   6.385  1.00 94.78           O  
ATOM   1666  CG  TRP B 212      19.441  25.669   9.549  1.00 94.78           C  
ATOM   1667  CD1 TRP B 212      20.468  25.780  10.445  1.00 94.78           C  
ATOM   1668  CD2 TRP B 212      18.313  26.311  10.150  1.00 94.78           C  
ATOM   1669  CE2 TRP B 212      18.728  26.790  11.412  1.00 94.78           C  
ATOM   1670  CE3 TRP B 212      16.989  26.528   9.743  1.00 94.78           C  
ATOM   1671  NE1 TRP B 212      20.045  26.453  11.568  1.00 94.78           N  
ATOM   1672  CH2 TRP B 212      16.576  27.673  11.850  1.00 94.78           C  
ATOM   1673  CZ2 TRP B 212      17.865  27.474  12.272  1.00 94.78           C  
ATOM   1674  CZ3 TRP B 212      16.132  27.209  10.600  1.00 94.78           C  
ATOM   1675  N   PRO B 213      18.878  23.073   5.745  1.00 96.35           N  
ATOM   1676  CA  PRO B 213      18.301  22.911   4.408  1.00 96.35           C  
ATOM   1677  C   PRO B 213      17.034  22.058   4.412  1.00 96.35           C  
ATOM   1678  CB  PRO B 213      19.420  22.222   3.623  1.00 96.35           C  
ATOM   1679  O   PRO B 213      16.091  22.344   3.671  1.00 96.35           O  
ATOM   1680  CG  PRO B 213      20.669  22.540   4.379  1.00 96.35           C  
ATOM   1681  CD  PRO B 213      20.319  22.707   5.830  1.00 96.35           C  
ATOM   1682  N   LEU B 214      16.991  21.098   5.242  1.00 97.24           N  
ATOM   1683  CA  LEU B 214      15.820  20.233   5.333  1.00 97.24           C  
ATOM   1684  C   LEU B 214      14.682  20.935   6.067  1.00 97.24           C  
ATOM   1685  CB  LEU B 214      16.173  18.925   6.046  1.00 97.24           C  
ATOM   1686  O   LEU B 214      13.509  20.707   5.765  1.00 97.24           O  
ATOM   1687  CG  LEU B 214      17.033  17.935   5.260  1.00 97.24           C  
ATOM   1688  CD1 LEU B 214      17.349  16.712   6.114  1.00 97.24           C  
ATOM   1689  CD2 LEU B 214      16.333  17.526   3.969  1.00 97.24           C  
ATOM   1690  N   ALA B 215      15.035  21.739   7.016  1.00 97.77           N  
ATOM   1691  CA  ALA B 215      14.024  22.511   7.734  1.00 97.77           C  
ATOM   1692  C   ALA B 215      13.282  23.454   6.792  1.00 97.77           C  
ATOM   1693  CB  ALA B 215      14.667  23.300   8.873  1.00 97.77           C  
ATOM   1694  O   ALA B 215      12.063  23.610   6.893  1.00 97.77           O  
ATOM   1695  N   ILE B 216      13.999  24.009   5.891  1.00 97.93           N  
ATOM   1696  CA  ILE B 216      13.424  24.933   4.920  1.00 97.93           C  
ATOM   1697  C   ILE B 216      12.537  24.167   3.941  1.00 97.93           C  
ATOM   1698  CB  ILE B 216      14.522  25.706   4.156  1.00 97.93           C  
ATOM   1699  O   ILE B 216      11.410  24.581   3.659  1.00 97.93           O  
ATOM   1700  CG1 ILE B 216      15.293  26.624   5.112  1.00 97.93           C  
ATOM   1701  CG2 ILE B 216      13.914  26.506   3.000  1.00 97.93           C  
ATOM   1702  CD1 ILE B 216      16.542  27.244   4.502  1.00 97.93           C  
ATOM   1703  N   THR B 217      13.055  23.069   3.444  1.00 98.00           N  
ATOM   1704  CA  THR B 217      12.274  22.268   2.507  1.00 98.00           C  
ATOM   1705  C   THR B 217      11.016  21.725   3.179  1.00 98.00           C  
ATOM   1706  CB  THR B 217      13.104  21.099   1.945  1.00 98.00           C  
ATOM   1707  O   THR B 217       9.965  21.616   2.544  1.00 98.00           O  
ATOM   1708  CG2 THR B 217      14.261  21.607   1.091  1.00 98.00           C  
ATOM   1709  OG1 THR B 217      13.629  20.327   3.031  1.00 98.00           O  
ATOM   1710  N   LEU B 218      11.132  21.381   4.451  1.00 98.19           N  
ATOM   1711  CA  LEU B 218       9.973  20.926   5.211  1.00 98.19           C  
ATOM   1712  C   LEU B 218       8.934  22.035   5.335  1.00 98.19           C  
ATOM   1713  CB  LEU B 218      10.399  20.452   6.604  1.00 98.19           C  
ATOM   1714  O   LEU B 218       7.736  21.790   5.174  1.00 98.19           O  
ATOM   1715  CG  LEU B 218       9.289  19.902   7.501  1.00 98.19           C  
ATOM   1716  CD1 LEU B 218       8.648  18.675   6.861  1.00 98.19           C  
ATOM   1717  CD2 LEU B 218       9.836  19.566   8.884  1.00 98.19           C  
ATOM   1718  N   ALA B 219       9.397  23.209   5.612  1.00 97.96           N  
ATOM   1719  CA  ALA B 219       8.509  24.366   5.700  1.00 97.96           C  
ATOM   1720  C   ALA B 219       7.795  24.611   4.374  1.00 97.96           C  
ATOM   1721  CB  ALA B 219       9.294  25.608   6.116  1.00 97.96           C  
ATOM   1722  O   ALA B 219       6.583  24.833   4.346  1.00 97.96           O  
ATOM   1723  N   ILE B 220       8.542  24.539   3.331  1.00 97.62           N  
ATOM   1724  CA  ILE B 220       7.981  24.736   1.998  1.00 97.62           C  
ATOM   1725  C   ILE B 220       6.908  23.683   1.729  1.00 97.62           C  
ATOM   1726  CB  ILE B 220       9.076  24.676   0.910  1.00 97.62           C  
ATOM   1727  O   ILE B 220       5.840  23.998   1.199  1.00 97.62           O  
ATOM   1728  CG1 ILE B 220      10.038  25.861   1.053  1.00 97.62           C  
ATOM   1729  CG2 ILE B 220       8.448  24.646  -0.487  1.00 97.62           C  
ATOM   1730  CD1 ILE B 220      11.267  25.773   0.159  1.00 97.62           C  
ATOM   1731  N   ALA B 221       7.211  22.492   2.106  1.00 97.08           N  
ATOM   1732  CA  ALA B 221       6.254  21.405   1.914  1.00 97.08           C  
ATOM   1733  C   ALA B 221       4.950  21.685   2.656  1.00 97.08           C  
ATOM   1734  CB  ALA B 221       6.853  20.080   2.380  1.00 97.08           C  
ATOM   1735  O   ALA B 221       3.863  21.511   2.101  1.00 97.08           O  
ATOM   1736  N   TRP B 222       5.024  22.164   3.858  1.00 96.99           N  
ATOM   1737  CA  TRP B 222       3.830  22.465   4.640  1.00 96.99           C  
ATOM   1738  C   TRP B 222       3.070  23.644   4.041  1.00 96.99           C  
ATOM   1739  CB  TRP B 222       4.201  22.768   6.095  1.00 96.99           C  
ATOM   1740  O   TRP B 222       1.837  23.659   4.039  1.00 96.99           O  
ATOM   1741  CG  TRP B 222       4.284  21.552   6.968  1.00 96.99           C  
ATOM   1742  CD1 TRP B 222       5.406  21.027   7.546  1.00 96.99           C  
ATOM   1743  CD2 TRP B 222       3.198  20.705   7.357  1.00 96.99           C  
ATOM   1744  CE2 TRP B 222       3.735  19.685   8.173  1.00 96.99           C  
ATOM   1745  CE3 TRP B 222       1.822  20.709   7.095  1.00 96.99           C  
ATOM   1746  NE1 TRP B 222       5.083  19.905   8.273  1.00 96.99           N  
ATOM   1747  CH2 TRP B 222       1.599  18.707   8.458  1.00 96.99           C  
ATOM   1748  CZ2 TRP B 222       2.942  18.679   8.731  1.00 96.99           C  
ATOM   1749  CZ3 TRP B 222       1.034  19.707   7.650  1.00 96.99           C  
ATOM   1750  N   ILE B 223       3.756  24.557   3.563  1.00 95.51           N  
ATOM   1751  CA  ILE B 223       3.126  25.709   2.927  1.00 95.51           C  
ATOM   1752  C   ILE B 223       2.382  25.262   1.671  1.00 95.51           C  
ATOM   1753  CB  ILE B 223       4.164  26.799   2.577  1.00 95.51           C  
ATOM   1754  O   ILE B 223       1.247  25.681   1.433  1.00 95.51           O  
ATOM   1755  CG1 ILE B 223       4.735  27.423   3.855  1.00 95.51           C  
ATOM   1756  CG2 ILE B 223       3.540  27.868   1.676  1.00 95.51           C  
ATOM   1757  CD1 ILE B 223       5.905  28.367   3.614  1.00 95.51           C  
ATOM   1758  N   LEU B 224       3.052  24.436   0.926  1.00 92.58           N  
ATOM   1759  CA  LEU B 224       2.423  23.903  -0.278  1.00 92.58           C  
ATOM   1760  C   LEU B 224       1.142  23.151   0.066  1.00 92.58           C  
ATOM   1761  CB  LEU B 224       3.389  22.977  -1.022  1.00 92.58           C  
ATOM   1762  O   LEU B 224       0.107  23.355  -0.572  1.00 92.58           O  
ATOM   1763  CG  LEU B 224       4.483  23.659  -1.846  1.00 92.58           C  
ATOM   1764  CD1 LEU B 224       5.468  22.624  -2.377  1.00 92.58           C  
ATOM   1765  CD2 LEU B 224       3.871  24.459  -2.990  1.00 92.58           C  
ATOM   1766  N   VAL B 225       1.161  22.365   1.110  1.00 91.38           N  
ATOM   1767  CA  VAL B 225       0.007  21.576   1.530  1.00 91.38           C  
ATOM   1768  C   VAL B 225      -1.103  22.504   2.018  1.00 91.38           C  
ATOM   1769  CB  VAL B 225       0.383  20.566   2.638  1.00 91.38           C  
ATOM   1770  O   VAL B 225      -2.279  22.290   1.712  1.00 91.38           O  
ATOM   1771  CG1 VAL B 225      -0.872  19.949   3.254  1.00 91.38           C  
ATOM   1772  CG2 VAL B 225       1.297  19.478   2.079  1.00 91.38           C  
ATOM   1773  N   TYR B 226      -0.771  23.494   2.700  1.00 92.24           N  
ATOM   1774  CA  TYR B 226      -1.744  24.462   3.197  1.00 92.24           C  
ATOM   1775  C   TYR B 226      -2.522  25.091   2.047  1.00 92.24           C  
ATOM   1776  CB  TYR B 226      -1.047  25.553   4.015  1.00 92.24           C  
ATOM   1777  O   TYR B 226      -3.755  25.114   2.063  1.00 92.24           O  
ATOM   1778  CG  TYR B 226      -1.949  26.707   4.379  1.00 92.24           C  
ATOM   1779  CD1 TYR B 226      -1.856  27.926   3.711  1.00 92.24           C  
ATOM   1780  CD2 TYR B 226      -2.894  26.582   5.392  1.00 92.24           C  
ATOM   1781  CE1 TYR B 226      -2.684  28.993   4.045  1.00 92.24           C  
ATOM   1782  CE2 TYR B 226      -3.727  27.642   5.734  1.00 92.24           C  
ATOM   1783  OH  TYR B 226      -4.437  29.895   5.389  1.00 92.24           O  
ATOM   1784  CZ  TYR B 226      -3.615  28.842   5.055  1.00 92.24           C  
ATOM   1785  N   PHE B 227      -1.844  25.490   1.007  1.00 85.99           N  
ATOM   1786  CA  PHE B 227      -2.495  26.204  -0.085  1.00 85.99           C  
ATOM   1787  C   PHE B 227      -3.261  25.239  -0.982  1.00 85.99           C  
ATOM   1788  CB  PHE B 227      -1.464  26.981  -0.910  1.00 85.99           C  
ATOM   1789  O   PHE B 227      -4.212  25.635  -1.659  1.00 85.99           O  
ATOM   1790  CG  PHE B 227      -1.069  28.300  -0.301  1.00 85.99           C  
ATOM   1791  CD1 PHE B 227      -1.995  29.329  -0.176  1.00 85.99           C  
ATOM   1792  CD2 PHE B 227       0.228  28.510   0.147  1.00 85.99           C  
ATOM   1793  CE1 PHE B 227      -1.632  30.550   0.387  1.00 85.99           C  
ATOM   1794  CE2 PHE B 227       0.598  29.727   0.711  1.00 85.99           C  
ATOM   1795  CZ  PHE B 227      -0.333  30.746   0.830  1.00 85.99           C  
ATOM   1796  N   CYS B 228      -2.935  24.024  -0.885  1.00 80.43           N  
ATOM   1797  CA  CYS B 228      -3.670  23.030  -1.658  1.00 80.43           C  
ATOM   1798  C   CYS B 228      -5.036  22.758  -1.039  1.00 80.43           C  
ATOM   1799  CB  CYS B 228      -2.875  21.728  -1.752  1.00 80.43           C  
ATOM   1800  O   CYS B 228      -5.989  22.431  -1.747  1.00 80.43           O  
ATOM   1801  SG  CYS B 228      -1.495  21.801  -2.915  1.00 80.43           S  
ATOM   1802  N   ILE B 229      -5.184  22.937   0.252  1.00 80.52           N  
ATOM   1803  CA  ILE B 229      -6.411  22.500   0.909  1.00 80.52           C  
ATOM   1804  C   ILE B 229      -7.198  23.716   1.392  1.00 80.52           C  
ATOM   1805  CB  ILE B 229      -6.112  21.551   2.091  1.00 80.52           C  
ATOM   1806  O   ILE B 229      -8.384  23.608   1.712  1.00 80.52           O  
ATOM   1807  CG1 ILE B 229      -5.021  22.145   2.990  1.00 80.52           C  
ATOM   1808  CG2 ILE B 229      -5.707  20.165   1.581  1.00 80.52           C  
ATOM   1809  CD1 ILE B 229      -4.815  21.388   4.295  1.00 80.52           C  
ATOM   1810  N   TRP B 230      -6.599  24.852   1.346  1.00 76.28           N  
ATOM   1811  CA  TRP B 230      -7.249  26.002   1.965  1.00 76.28           C  
ATOM   1812  C   TRP B 230      -8.514  26.387   1.206  1.00 76.28           C  
ATOM   1813  CB  TRP B 230      -6.290  27.195   2.023  1.00 76.28           C  
ATOM   1814  O   TRP B 230      -9.479  26.873   1.800  1.00 76.28           O  
ATOM   1815  CG  TRP B 230      -6.113  27.898   0.711  1.00 76.28           C  
ATOM   1816  CD1 TRP B 230      -6.266  27.362  -0.538  1.00 76.28           C  
ATOM   1817  CD2 TRP B 230      -5.742  29.266   0.518  1.00 76.28           C  
ATOM   1818  CE2 TRP B 230      -5.690  29.493  -0.875  1.00 76.28           C  
ATOM   1819  CE3 TRP B 230      -5.449  30.324   1.389  1.00 76.28           C  
ATOM   1820  NE1 TRP B 230      -6.014  28.317  -1.496  1.00 76.28           N  
ATOM   1821  CH2 TRP B 230      -5.075  31.754  -0.543  1.00 76.28           C  
ATOM   1822  CZ2 TRP B 230      -5.357  30.737  -1.417  1.00 76.28           C  
ATOM   1823  CZ3 TRP B 230      -5.118  31.561   0.848  1.00 76.28           C  
ATOM   1824  N   LYS B 231      -8.584  26.135  -0.154  1.00 69.70           N  
ATOM   1825  CA  LYS B 231      -9.754  26.498  -0.949  1.00 69.70           C  
ATOM   1826  C   LYS B 231     -10.765  25.356  -0.993  1.00 69.70           C  
ATOM   1827  CB  LYS B 231      -9.339  26.885  -2.369  1.00 69.70           C  
ATOM   1828  O   LYS B 231     -11.829  25.485  -1.603  1.00 69.70           O  
ATOM   1829  CG  LYS B 231      -8.718  28.270  -2.477  1.00 69.70           C  
ATOM   1830  CD  LYS B 231      -8.632  28.734  -3.925  1.00 69.70           C  
ATOM   1831  CE  LYS B 231      -8.052  30.138  -4.031  1.00 69.70           C  
ATOM   1832  NZ  LYS B 231      -7.923  30.578  -5.452  1.00 69.70           N  
ATOM   1833  N   GLY B 232     -10.618  24.303  -0.382  1.00 65.42           N  
ATOM   1834  CA  GLY B 232     -11.548  23.185  -0.350  1.00 65.42           C  
ATOM   1835  C   GLY B 232     -11.286  22.160  -1.437  1.00 65.42           C  
ATOM   1836  O   GLY B 232     -10.438  22.372  -2.306  1.00 65.42           O  
ATOM   1837  N   VAL B 233     -11.983  21.005  -1.433  1.00 64.84           N  
ATOM   1838  CA  VAL B 233     -11.758  19.820  -2.254  1.00 64.84           C  
ATOM   1839  C   VAL B 233     -12.235  20.081  -3.680  1.00 64.84           C  
ATOM   1840  CB  VAL B 233     -12.474  18.581  -1.670  1.00 64.84           C  
ATOM   1841  O   VAL B 233     -11.802  19.409  -4.619  1.00 64.84           O  
ATOM   1842  CG1 VAL B 233     -11.997  17.306  -2.363  1.00 64.84           C  
ATOM   1843  CG2 VAL B 233     -12.242  18.492  -0.163  1.00 64.84           C  
ATOM   1844  N   GLY B 234     -13.065  21.016  -3.931  1.00 61.83           N  
ATOM   1845  CA  GLY B 234     -13.595  21.267  -5.262  1.00 61.83           C  
ATOM   1846  C   GLY B 234     -12.524  21.638  -6.271  1.00 61.83           C  
ATOM   1847  O   GLY B 234     -12.552  21.174  -7.413  1.00 61.83           O  
ATOM   1848  N   TRP B 235     -11.576  22.360  -5.921  1.00 60.25           N  
ATOM   1849  CA  TRP B 235     -10.503  22.808  -6.802  1.00 60.25           C  
ATOM   1850  C   TRP B 235      -9.428  21.736  -6.941  1.00 60.25           C  
ATOM   1851  CB  TRP B 235      -9.883  24.106  -6.278  1.00 60.25           C  
ATOM   1852  O   TRP B 235      -8.873  21.540  -8.025  1.00 60.25           O  
ATOM   1853  CG  TRP B 235      -9.215  24.933  -7.335  1.00 60.25           C  
ATOM   1854  CD1 TRP B 235      -9.824  25.719  -8.273  1.00 60.25           C  
ATOM   1855  CD2 TRP B 235      -7.808  25.051  -7.565  1.00 60.25           C  
ATOM   1856  CE2 TRP B 235      -7.635  25.927  -8.660  1.00 60.25           C  
ATOM   1857  CE3 TRP B 235      -6.675  24.501  -6.951  1.00 60.25           C  
ATOM   1858  NE1 TRP B 235      -8.879  26.320  -9.073  1.00 60.25           N  
ATOM   1859  CH2 TRP B 235      -5.281  25.713  -8.534  1.00 60.25           C  
ATOM   1860  CZ2 TRP B 235      -6.373  26.265  -9.153  1.00 60.25           C  
ATOM   1861  CZ3 TRP B 235      -5.420  24.839  -7.444  1.00 60.25           C  
ATOM   1862  N   THR B 236      -9.264  20.893  -5.994  1.00 60.58           N  
ATOM   1863  CA  THR B 236      -8.208  19.889  -5.916  1.00 60.58           C  
ATOM   1864  C   THR B 236      -8.514  18.709  -6.833  1.00 60.58           C  
ATOM   1865  CB  THR B 236      -8.022  19.386  -4.472  1.00 60.58           C  
ATOM   1866  O   THR B 236      -7.601  18.095  -7.389  1.00 60.58           O  
ATOM   1867  CG2 THR B 236      -6.543  19.291  -4.110  1.00 60.58           C  
ATOM   1868  OG1 THR B 236      -8.666  20.293  -3.569  1.00 60.58           O  
ATOM   1869  N   GLY B 237      -9.789  18.551  -7.221  1.00 59.76           N  
ATOM   1870  CA  GLY B 237     -10.158  17.426  -8.067  1.00 59.76           C  
ATOM   1871  C   GLY B 237      -9.613  17.537  -9.478  1.00 59.76           C  
ATOM   1872  O   GLY B 237      -9.196  16.538 -10.068  1.00 59.76           O  
ATOM   1873  N   LYS B 238      -9.318  18.710  -9.943  1.00 57.94           N  
ATOM   1874  CA  LYS B 238      -8.841  18.918 -11.307  1.00 57.94           C  
ATOM   1875  C   LYS B 238      -7.336  18.682 -11.405  1.00 57.94           C  
ATOM   1876  CB  LYS B 238      -9.182  20.329 -11.787  1.00 57.94           C  
ATOM   1877  O   LYS B 238      -6.855  18.106 -12.383  1.00 57.94           O  
ATOM   1878  CG  LYS B 238     -10.658  20.539 -12.092  1.00 57.94           C  
ATOM   1879  CD  LYS B 238     -10.920  21.932 -12.652  1.00 57.94           C  
ATOM   1880  CE  LYS B 238     -12.406  22.169 -12.889  1.00 57.94           C  
ATOM   1881  NZ  LYS B 238     -12.672  23.546 -13.403  1.00 57.94           N  
ATOM   1882  N   VAL B 239      -6.610  18.953 -10.433  1.00 69.08           N  
ATOM   1883  CA  VAL B 239      -5.154  18.861 -10.423  1.00 69.08           C  
ATOM   1884  C   VAL B 239      -4.728  17.398 -10.325  1.00 69.08           C  
ATOM   1885  CB  VAL B 239      -4.542  19.673  -9.260  1.00 69.08           C  
ATOM   1886  O   VAL B 239      -3.659  17.022 -10.810  1.00 69.08           O  
ATOM   1887  CG1 VAL B 239      -3.030  19.468  -9.194  1.00 69.08           C  
ATOM   1888  CG2 VAL B 239      -4.877  21.156  -9.411  1.00 69.08           C  
ATOM   1889  N   VAL B 240      -5.612  16.599  -9.938  1.00 73.06           N  
ATOM   1890  CA  VAL B 240      -5.292  15.201  -9.668  1.00 73.06           C  
ATOM   1891  C   VAL B 240      -5.218  14.425 -10.981  1.00 73.06           C  
ATOM   1892  CB  VAL B 240      -6.329  14.553  -8.723  1.00 73.06           C  
ATOM   1893  O   VAL B 240      -4.538  13.400 -11.066  1.00 73.06           O  
ATOM   1894  CG1 VAL B 240      -6.057  13.058  -8.566  1.00 73.06           C  
ATOM   1895  CG2 VAL B 240      -6.318  15.248  -7.363  1.00 73.06           C  
ATOM   1896  N   TYR B 241      -5.938  15.035 -12.077  1.00 65.06           N  
ATOM   1897  CA  TYR B 241      -5.898  14.363 -13.372  1.00 65.06           C  
ATOM   1898  C   TYR B 241      -4.477  14.324 -13.921  1.00 65.06           C  
ATOM   1899  CB  TYR B 241      -6.824  15.064 -14.370  1.00 65.06           C  
ATOM   1900  O   TYR B 241      -4.030  13.294 -14.431  1.00 65.06           O  
ATOM   1901  CG  TYR B 241      -8.272  14.658 -14.241  1.00 65.06           C  
ATOM   1902  CD1 TYR B 241      -8.828  13.708 -15.094  1.00 65.06           C  
ATOM   1903  CD2 TYR B 241      -9.088  15.226 -13.268  1.00 65.06           C  
ATOM   1904  CE1 TYR B 241     -10.163  13.332 -14.981  1.00 65.06           C  
ATOM   1905  CE2 TYR B 241     -10.424  14.858 -13.145  1.00 65.06           C  
ATOM   1906  OH  TYR B 241     -12.273  13.544 -13.888  1.00 65.06           O  
ATOM   1907  CZ  TYR B 241     -10.951  13.912 -14.004  1.00 65.06           C  
ATOM   1908  N   PHE B 242      -3.821  15.407 -13.702  1.00 65.00           N  
ATOM   1909  CA  PHE B 242      -2.455  15.514 -14.202  1.00 65.00           C  
ATOM   1910  C   PHE B 242      -1.470  14.877 -13.229  1.00 65.00           C  
ATOM   1911  CB  PHE B 242      -2.083  16.981 -14.441  1.00 65.00           C  
ATOM   1912  O   PHE B 242      -0.594  14.111 -13.636  1.00 65.00           O  
ATOM   1913  CG  PHE B 242      -0.666  17.179 -14.910  1.00 65.00           C  
ATOM   1914  CD1 PHE B 242       0.321  17.596 -14.026  1.00 65.00           C  
ATOM   1915  CD2 PHE B 242      -0.323  16.948 -16.236  1.00 65.00           C  
ATOM   1916  CE1 PHE B 242       1.633  17.780 -14.458  1.00 65.00           C  
ATOM   1917  CE2 PHE B 242       0.986  17.130 -16.674  1.00 65.00           C  
ATOM   1918  CZ  PHE B 242       1.962  17.547 -15.784  1.00 65.00           C  
ATOM   1919  N   SER B 243      -1.604  15.025 -12.045  1.00 71.20           N  
ATOM   1920  CA  SER B 243      -0.678  14.560 -11.017  1.00 71.20           C  
ATOM   1921  C   SER B 243      -0.727  13.042 -10.876  1.00 71.20           C  
ATOM   1922  CB  SER B 243      -0.995  15.215  -9.673  1.00 71.20           C  
ATOM   1923  O   SER B 243       0.271  12.414 -10.517  1.00 71.20           O  
ATOM   1924  OG  SER B 243      -2.313  14.901  -9.258  1.00 71.20           O  
ATOM   1925  N   ALA B 244      -1.906  12.523 -11.328  1.00 67.80           N  
ATOM   1926  CA  ALA B 244      -2.079  11.082 -11.167  1.00 67.80           C  
ATOM   1927  C   ALA B 244      -1.488  10.322 -12.351  1.00 67.80           C  
ATOM   1928  CB  ALA B 244      -3.558  10.738 -11.004  1.00 67.80           C  
ATOM   1929  O   ALA B 244      -1.105   9.157 -12.221  1.00 67.80           O  
ATOM   1930  N   THR B 245      -1.305  10.929 -13.525  1.00 66.44           N  
ATOM   1931  CA  THR B 245      -0.853  10.248 -14.733  1.00 66.44           C  
ATOM   1932  C   THR B 245       0.654  10.406 -14.911  1.00 66.44           C  
ATOM   1933  CB  THR B 245      -1.579  10.783 -15.981  1.00 66.44           C  
ATOM   1934  O   THR B 245       1.336   9.470 -15.334  1.00 66.44           O  
ATOM   1935  CG2 THR B 245      -2.671   9.821 -16.437  1.00 66.44           C  
ATOM   1936  OG1 THR B 245      -2.172  12.051 -15.674  1.00 66.44           O  
ATOM   1937  N   TYR B 246       1.261  11.527 -14.532  1.00 75.89           N  
ATOM   1938  CA  TYR B 246       2.654  11.925 -14.707  1.00 75.89           C  
ATOM   1939  C   TYR B 246       3.596  10.899 -14.089  1.00 75.89           C  
ATOM   1940  CB  TYR B 246       2.901  13.302 -14.083  1.00 75.89           C  
ATOM   1941  O   TYR B 246       4.547  10.453 -14.735  1.00 75.89           O  
ATOM   1942  CG  TYR B 246       4.360  13.686 -14.018  1.00 75.89           C  
ATOM   1943  CD1 TYR B 246       4.996  13.874 -12.793  1.00 75.89           C  
ATOM   1944  CD2 TYR B 246       5.104  13.861 -15.180  1.00 75.89           C  
ATOM   1945  CE1 TYR B 246       6.340  14.230 -12.728  1.00 75.89           C  
ATOM   1946  CE2 TYR B 246       6.447  14.216 -15.127  1.00 75.89           C  
ATOM   1947  OH  TYR B 246       8.386  14.749 -13.840  1.00 75.89           O  
ATOM   1948  CZ  TYR B 246       7.056  14.398 -13.898  1.00 75.89           C  
ATOM   1949  N   PRO B 247       3.409  10.270 -13.020  1.00 76.83           N  
ATOM   1950  CA  PRO B 247       4.318   9.303 -12.400  1.00 76.83           C  
ATOM   1951  C   PRO B 247       4.452   8.015 -13.210  1.00 76.83           C  
ATOM   1952  CB  PRO B 247       3.669   9.029 -11.042  1.00 76.83           C  
ATOM   1953  O   PRO B 247       5.515   7.389 -13.210  1.00 76.83           O  
ATOM   1954  CG  PRO B 247       2.833  10.237 -10.767  1.00 76.83           C  
ATOM   1955  CD  PRO B 247       2.360  10.798 -12.077  1.00 76.83           C  
ATOM   1956  N   TYR B 248       3.406   7.702 -13.987  1.00 72.23           N  
ATOM   1957  CA  TYR B 248       3.438   6.472 -14.771  1.00 72.23           C  
ATOM   1958  C   TYR B 248       4.385   6.605 -15.957  1.00 72.23           C  
ATOM   1959  CB  TYR B 248       2.033   6.111 -15.262  1.00 72.23           C  
ATOM   1960  O   TYR B 248       5.125   5.672 -16.276  1.00 72.23           O  
ATOM   1961  CG  TYR B 248       1.129   5.576 -14.178  1.00 72.23           C  
ATOM   1962  CD1 TYR B 248       1.232   4.256 -13.747  1.00 72.23           C  
ATOM   1963  CD2 TYR B 248       0.170   6.389 -13.584  1.00 72.23           C  
ATOM   1964  CE1 TYR B 248       0.400   3.757 -12.750  1.00 72.23           C  
ATOM   1965  CE2 TYR B 248      -0.667   5.902 -12.585  1.00 72.23           C  
ATOM   1966  OH  TYR B 248      -1.370   4.099 -11.188  1.00 72.23           O  
ATOM   1967  CZ  TYR B 248      -0.544   4.587 -12.175  1.00 72.23           C  
ATOM   1968  N   ILE B 249       4.394   7.753 -16.484  1.00 72.35           N  
ATOM   1969  CA  ILE B 249       5.299   8.004 -17.600  1.00 72.35           C  
ATOM   1970  C   ILE B 249       6.746   7.931 -17.118  1.00 72.35           C  
ATOM   1971  CB  ILE B 249       5.021   9.376 -18.255  1.00 72.35           C  
ATOM   1972  O   ILE B 249       7.587   7.289 -17.752  1.00 72.35           O  
ATOM   1973  CG1 ILE B 249       3.619   9.398 -18.874  1.00 72.35           C  
ATOM   1974  CG2 ILE B 249       6.088   9.699 -19.306  1.00 72.35           C  
ATOM   1975  CD1 ILE B 249       3.189  10.765 -19.386  1.00 72.35           C  
ATOM   1976  N   MET B 250       7.010   8.497 -16.064  1.00 84.25           N  
ATOM   1977  CA  MET B 250       8.358   8.491 -15.503  1.00 84.25           C  
ATOM   1978  C   MET B 250       8.774   7.081 -15.100  1.00 84.25           C  
ATOM   1979  CB  MET B 250       8.442   9.427 -14.295  1.00 84.25           C  
ATOM   1980  O   MET B 250       9.908   6.668 -15.349  1.00 84.25           O  
ATOM   1981  CG  MET B 250       8.418  10.902 -14.660  1.00 84.25           C  
ATOM   1982  SD  MET B 250       9.757  11.360 -15.827  1.00 84.25           S  
ATOM   1983  CE  MET B 250       8.833  11.366 -17.389  1.00 84.25           C  
ATOM   1984  N   LEU B 251       7.899   6.301 -14.512  1.00 79.89           N  
ATOM   1985  CA  LEU B 251       8.196   4.936 -14.090  1.00 79.89           C  
ATOM   1986  C   LEU B 251       8.490   4.047 -15.294  1.00 79.89           C  
ATOM   1987  CB  LEU B 251       7.029   4.358 -13.286  1.00 79.89           C  
ATOM   1988  O   LEU B 251       9.377   3.193 -15.238  1.00 79.89           O  
ATOM   1989  CG  LEU B 251       6.956   4.761 -11.812  1.00 79.89           C  
ATOM   1990  CD1 LEU B 251       5.681   4.217 -11.177  1.00 79.89           C  
ATOM   1991  CD2 LEU B 251       8.187   4.266 -11.060  1.00 79.89           C  
ATOM   1992  N   ILE B 252       7.779   4.302 -16.336  1.00 72.24           N  
ATOM   1993  CA  ILE B 252       7.986   3.528 -17.555  1.00 72.24           C  
ATOM   1994  C   ILE B 252       9.370   3.827 -18.127  1.00 72.24           C  
ATOM   1995  CB  ILE B 252       6.895   3.828 -18.607  1.00 72.24           C  
ATOM   1996  O   ILE B 252      10.090   2.912 -18.536  1.00 72.24           O  
ATOM   1997  CG1 ILE B 252       5.559   3.207 -18.184  1.00 72.24           C  
ATOM   1998  CG2 ILE B 252       7.322   3.320 -19.988  1.00 72.24           C  
ATOM   1999  CD1 ILE B 252       4.388   3.588 -19.079  1.00 72.24           C  
ATOM   2000  N   ILE B 253       9.776   5.084 -18.132  1.00 78.97           N  
ATOM   2001  CA  ILE B 253      11.093   5.484 -18.616  1.00 78.97           C  
ATOM   2002  C   ILE B 253      12.176   4.864 -17.735  1.00 78.97           C  
ATOM   2003  CB  ILE B 253      11.241   7.021 -18.646  1.00 78.97           C  
ATOM   2004  O   ILE B 253      13.146   4.296 -18.241  1.00 78.97           O  
ATOM   2005  CG1 ILE B 253      10.270   7.632 -19.663  1.00 78.97           C  
ATOM   2006  CG2 ILE B 253      12.686   7.418 -18.963  1.00 78.97           C  
ATOM   2007  CD1 ILE B 253      10.197   9.152 -19.615  1.00 78.97           C  
ATOM   2008  N   LEU B 254      12.002   4.861 -16.474  1.00 83.34           N  
ATOM   2009  CA  LEU B 254      12.965   4.280 -15.545  1.00 83.34           C  
ATOM   2010  C   LEU B 254      13.021   2.763 -15.698  1.00 83.34           C  
ATOM   2011  CB  LEU B 254      12.607   4.646 -14.103  1.00 83.34           C  
ATOM   2012  O   LEU B 254      14.082   2.157 -15.533  1.00 83.34           O  
ATOM   2013  CG  LEU B 254      12.890   6.088 -13.679  1.00 83.34           C  
ATOM   2014  CD1 LEU B 254      12.375   6.337 -12.266  1.00 83.34           C  
ATOM   2015  CD2 LEU B 254      14.382   6.390 -13.771  1.00 83.34           C  
ATOM   2016  N   PHE B 255      11.863   2.279 -16.016  1.00 78.92           N  
ATOM   2017  CA  PHE B 255      11.785   0.837 -16.218  1.00 78.92           C  
ATOM   2018  C   PHE B 255      12.684   0.402 -17.369  1.00 78.92           C  
ATOM   2019  CB  PHE B 255      10.339   0.409 -16.491  1.00 78.92           C  
ATOM   2020  O   PHE B 255      13.499  -0.510 -17.217  1.00 78.92           O  
ATOM   2021  CG  PHE B 255      10.200  -1.032 -16.902  1.00 78.92           C  
ATOM   2022  CD1 PHE B 255       9.979  -1.372 -18.231  1.00 78.92           C  
ATOM   2023  CD2 PHE B 255      10.291  -2.047 -15.958  1.00 78.92           C  
ATOM   2024  CE1 PHE B 255       9.850  -2.705 -18.614  1.00 78.92           C  
ATOM   2025  CE2 PHE B 255      10.163  -3.381 -16.334  1.00 78.92           C  
ATOM   2026  CZ  PHE B 255       9.942  -3.708 -17.662  1.00 78.92           C  
ATOM   2027  N   PHE B 256      12.585   1.035 -18.498  1.00 73.55           N  
ATOM   2028  CA  PHE B 256      13.373   0.653 -19.663  1.00 73.55           C  
ATOM   2029  C   PHE B 256      14.854   0.930 -19.430  1.00 73.55           C  
ATOM   2030  CB  PHE B 256      12.890   1.400 -20.910  1.00 73.55           C  
ATOM   2031  O   PHE B 256      15.709   0.137 -19.829  1.00 73.55           O  
ATOM   2032  CG  PHE B 256      11.638   0.824 -21.515  1.00 73.55           C  
ATOM   2033  CD1 PHE B 256      11.649  -0.436 -22.102  1.00 73.55           C  
ATOM   2034  CD2 PHE B 256      10.450   1.542 -21.497  1.00 73.55           C  
ATOM   2035  CE1 PHE B 256      10.492  -0.971 -22.664  1.00 73.55           C  
ATOM   2036  CE2 PHE B 256       9.290   1.014 -22.056  1.00 73.55           C  
ATOM   2037  CZ  PHE B 256       9.313  -0.243 -22.639  1.00 73.55           C  
ATOM   2038  N   ARG B 257      15.168   1.913 -18.790  1.00 80.34           N  
ATOM   2039  CA  ARG B 257      16.560   2.190 -18.450  1.00 80.34           C  
ATOM   2040  C   ARG B 257      17.086   1.184 -17.432  1.00 80.34           C  
ATOM   2041  CB  ARG B 257      16.708   3.613 -17.907  1.00 80.34           C  
ATOM   2042  O   ARG B 257      18.217   0.708 -17.548  1.00 80.34           O  
ATOM   2043  CG  ARG B 257      18.125   3.965 -17.482  1.00 80.34           C  
ATOM   2044  CD  ARG B 257      19.099   3.888 -18.648  1.00 80.34           C  
ATOM   2045  NE  ARG B 257      20.455   4.248 -18.243  1.00 80.34           N  
ATOM   2046  NH1 ARG B 257      21.498   2.737 -19.645  1.00 80.34           N  
ATOM   2047  NH2 ARG B 257      22.746   4.098 -18.287  1.00 80.34           N  
ATOM   2048  CZ  ARG B 257      21.563   3.694 -18.726  1.00 80.34           C  
ATOM   2049  N   GLY B 258      16.325   0.847 -16.435  1.00 83.74           N  
ATOM   2050  CA  GLY B 258      16.722  -0.082 -15.390  1.00 83.74           C  
ATOM   2051  C   GLY B 258      16.990  -1.483 -15.907  1.00 83.74           C  
ATOM   2052  O   GLY B 258      18.004  -2.094 -15.563  1.00 83.74           O  
ATOM   2053  N   VAL B 259      16.114  -1.922 -16.805  1.00 74.15           N  
ATOM   2054  CA  VAL B 259      16.198  -3.292 -17.300  1.00 74.15           C  
ATOM   2055  C   VAL B 259      17.390  -3.429 -18.245  1.00 74.15           C  
ATOM   2056  CB  VAL B 259      14.898  -3.718 -18.018  1.00 74.15           C  
ATOM   2057  O   VAL B 259      17.899  -4.532 -18.456  1.00 74.15           O  
ATOM   2058  CG1 VAL B 259      15.054  -5.103 -18.642  1.00 74.15           C  
ATOM   2059  CG2 VAL B 259      13.720  -3.697 -17.044  1.00 74.15           C  
ATOM   2060  N   THR B 260      17.915  -2.298 -18.762  1.00 76.90           N  
ATOM   2061  CA  THR B 260      19.036  -2.309 -19.695  1.00 76.90           C  
ATOM   2062  C   THR B 260      20.363  -2.212 -18.947  1.00 76.90           C  
ATOM   2063  CB  THR B 260      18.930  -1.156 -20.710  1.00 76.90           C  
ATOM   2064  O   THR B 260      21.426  -2.441 -19.527  1.00 76.90           O  
ATOM   2065  CG2 THR B 260      17.675  -1.291 -21.567  1.00 76.90           C  
ATOM   2066  OG1 THR B 260      18.883   0.090 -20.005  1.00 76.90           O  
ATOM   2067  N   LEU B 261      20.396  -1.964 -17.697  1.00 82.23           N  
ATOM   2068  CA  LEU B 261      21.610  -1.815 -16.902  1.00 82.23           C  
ATOM   2069  C   LEU B 261      22.195  -3.177 -16.544  1.00 82.23           C  
ATOM   2070  CB  LEU B 261      21.321  -1.020 -15.626  1.00 82.23           C  
ATOM   2071  O   LEU B 261      21.461  -4.160 -16.421  1.00 82.23           O  
ATOM   2072  CG  LEU B 261      20.994   0.463 -15.812  1.00 82.23           C  
ATOM   2073  CD1 LEU B 261      20.463   1.055 -14.510  1.00 82.23           C  
ATOM   2074  CD2 LEU B 261      22.224   1.227 -16.290  1.00 82.23           C  
ATOM   2075  N   PRO B 262      23.550  -3.236 -16.426  1.00 82.63           N  
ATOM   2076  CA  PRO B 262      24.184  -4.499 -16.041  1.00 82.63           C  
ATOM   2077  C   PRO B 262      23.811  -4.940 -14.627  1.00 82.63           C  
ATOM   2078  CB  PRO B 262      25.679  -4.187 -16.139  1.00 82.63           C  
ATOM   2079  O   PRO B 262      23.811  -4.124 -13.702  1.00 82.63           O  
ATOM   2080  CG  PRO B 262      25.757  -2.695 -16.172  1.00 82.63           C  
ATOM   2081  CD  PRO B 262      24.403  -2.155 -16.533  1.00 82.63           C  
ATOM   2082  N   GLY B 263      23.429  -6.170 -14.402  1.00 86.13           N  
ATOM   2083  CA  GLY B 263      23.067  -6.712 -13.103  1.00 86.13           C  
ATOM   2084  C   GLY B 263      21.580  -6.624 -12.813  1.00 86.13           C  
ATOM   2085  O   GLY B 263      21.117  -7.089 -11.770  1.00 86.13           O  
ATOM   2086  N   ALA B 264      20.875  -6.048 -13.759  1.00 82.30           N  
ATOM   2087  CA  ALA B 264      19.437  -5.850 -13.598  1.00 82.30           C  
ATOM   2088  C   ALA B 264      18.714  -7.184 -13.442  1.00 82.30           C  
ATOM   2089  CB  ALA B 264      18.870  -5.076 -14.786  1.00 82.30           C  
ATOM   2090  O   ALA B 264      17.773  -7.299 -12.653  1.00 82.30           O  
ATOM   2091  N   LYS B 265      19.199  -8.191 -14.131  1.00 77.61           N  
ATOM   2092  CA  LYS B 265      18.580  -9.513 -14.092  1.00 77.61           C  
ATOM   2093  C   LYS B 265      18.628 -10.101 -12.685  1.00 77.61           C  
ATOM   2094  CB  LYS B 265      19.269 -10.457 -15.079  1.00 77.61           C  
ATOM   2095  O   LYS B 265      17.628 -10.628 -12.193  1.00 77.61           O  
ATOM   2096  CG  LYS B 265      18.474 -11.717 -15.387  1.00 77.61           C  
ATOM   2097  CD  LYS B 265      19.219 -12.624 -16.358  1.00 77.61           C  
ATOM   2098  CE  LYS B 265      18.473 -13.932 -16.587  1.00 77.61           C  
ATOM   2099  NZ  LYS B 265      19.218 -14.840 -17.509  1.00 77.61           N  
ATOM   2100  N   GLU B 266      19.750  -9.968 -12.055  1.00 85.66           N  
ATOM   2101  CA  GLU B 266      19.921 -10.496 -10.705  1.00 85.66           C  
ATOM   2102  C   GLU B 266      19.009  -9.781  -9.713  1.00 85.66           C  
ATOM   2103  CB  GLU B 266      21.381 -10.372 -10.261  1.00 85.66           C  
ATOM   2104  O   GLU B 266      18.476 -10.404  -8.792  1.00 85.66           O  
ATOM   2105  CG  GLU B 266      22.330 -11.308 -10.996  1.00 85.66           C  
ATOM   2106  CD  GLU B 266      22.843 -10.733 -12.307  1.00 85.66           C  
ATOM   2107  OE1 GLU B 266      23.569 -11.444 -13.038  1.00 85.66           O  
ATOM   2108  OE2 GLU B 266      22.518  -9.562 -12.604  1.00 85.66           O  
ATOM   2109  N   GLY B 267      18.876  -8.513  -9.910  1.00 88.01           N  
ATOM   2110  CA  GLY B 267      17.977  -7.744  -9.065  1.00 88.01           C  
ATOM   2111  C   GLY B 267      16.526  -8.164  -9.200  1.00 88.01           C  
ATOM   2112  O   GLY B 267      15.830  -8.345  -8.199  1.00 88.01           O  
ATOM   2113  N   ILE B 268      16.119  -8.369 -10.433  1.00 79.15           N  
ATOM   2114  CA  ILE B 268      14.738  -8.740 -10.722  1.00 79.15           C  
ATOM   2115  C   ILE B 268      14.465 -10.152 -10.210  1.00 79.15           C  
ATOM   2116  CB  ILE B 268      14.434  -8.651 -12.235  1.00 79.15           C  
ATOM   2117  O   ILE B 268      13.395 -10.424  -9.660  1.00 79.15           O  
ATOM   2118  CG1 ILE B 268      14.507  -7.195 -12.709  1.00 79.15           C  
ATOM   2119  CG2 ILE B 268      13.065  -9.261 -12.547  1.00 79.15           C  
ATOM   2120  CD1 ILE B 268      14.430  -7.032 -14.221  1.00 79.15           C  
ATOM   2121  N   LEU B 269      15.407 -10.960 -10.343  1.00 76.45           N  
ATOM   2122  CA  LEU B 269      15.274 -12.327  -9.850  1.00 76.45           C  
ATOM   2123  C   LEU B 269      15.139 -12.346  -8.331  1.00 76.45           C  
ATOM   2124  CB  LEU B 269      16.478 -13.170 -10.277  1.00 76.45           C  
ATOM   2125  O   LEU B 269      14.367 -13.136  -7.783  1.00 76.45           O  
ATOM   2126  CG  LEU B 269      16.324 -14.686 -10.149  1.00 76.45           C  
ATOM   2127  CD1 LEU B 269      15.322 -15.206 -11.174  1.00 76.45           C  
ATOM   2128  CD2 LEU B 269      17.673 -15.377 -10.315  1.00 76.45           C  
ATOM   2129  N   PHE B 270      15.883 -11.506  -7.700  1.00 83.72           N  
ATOM   2130  CA  PHE B 270      15.769 -11.363  -6.253  1.00 83.72           C  
ATOM   2131  C   PHE B 270      14.365 -10.916  -5.862  1.00 83.72           C  
ATOM   2132  CB  PHE B 270      16.804 -10.364  -5.728  1.00 83.72           C  
ATOM   2133  O   PHE B 270      13.809 -11.396  -4.872  1.00 83.72           O  
ATOM   2134  CG  PHE B 270      16.715 -10.121  -4.245  1.00 83.72           C  
ATOM   2135  CD1 PHE B 270      16.009  -9.033  -3.746  1.00 83.72           C  
ATOM   2136  CD2 PHE B 270      17.337 -10.982  -3.350  1.00 83.72           C  
ATOM   2137  CE1 PHE B 270      15.925  -8.806  -2.374  1.00 83.72           C  
ATOM   2138  CE2 PHE B 270      17.258 -10.762  -1.978  1.00 83.72           C  
ATOM   2139  CZ  PHE B 270      16.552  -9.673  -1.492  1.00 83.72           C  
ATOM   2140  N   TYR B 271      13.818 -10.119  -6.643  1.00 82.25           N  
ATOM   2141  CA  TYR B 271      12.501  -9.540  -6.401  1.00 82.25           C  
ATOM   2142  C   TYR B 271      11.407 -10.589  -6.554  1.00 82.25           C  
ATOM   2143  CB  TYR B 271      12.243  -8.372  -7.358  1.00 82.25           C  
ATOM   2144  O   TYR B 271      10.472 -10.642  -5.752  1.00 82.25           O  
ATOM   2145  CG  TYR B 271      10.820  -7.869  -7.331  1.00 82.25           C  
ATOM   2146  CD1 TYR B 271      10.046  -7.849  -8.490  1.00 82.25           C  
ATOM   2147  CD2 TYR B 271      10.247  -7.413  -6.149  1.00 82.25           C  
ATOM   2148  CE1 TYR B 271       8.735  -7.385  -8.471  1.00 82.25           C  
ATOM   2149  CE2 TYR B 271       8.936  -6.946  -6.119  1.00 82.25           C  
ATOM   2150  OH  TYR B 271       6.892  -6.476  -7.258  1.00 82.25           O  
ATOM   2151  CZ  TYR B 271       8.190  -6.937  -7.282  1.00 82.25           C  
ATOM   2152  N   ILE B 272      11.611 -11.532  -7.440  1.00 64.88           N  
ATOM   2153  CA  ILE B 272      10.536 -12.443  -7.816  1.00 64.88           C  
ATOM   2154  C   ILE B 272      10.716 -13.778  -7.097  1.00 64.88           C  
ATOM   2155  CB  ILE B 272      10.488 -12.660  -9.345  1.00 64.88           C  
ATOM   2156  O   ILE B 272       9.736 -14.447  -6.760  1.00 64.88           O  
ATOM   2157  CG1 ILE B 272      10.111 -11.357 -10.058  1.00 64.88           C  
ATOM   2158  CG2 ILE B 272       9.507 -13.782  -9.701  1.00 64.88           C  
ATOM   2159  CD1 ILE B 272      10.222 -11.426 -11.575  1.00 64.88           C  
ATOM   2160  N   THR B 273      11.880 -14.127  -6.721  1.00 67.52           N  
ATOM   2161  CA  THR B 273      12.154 -15.440  -6.147  1.00 67.52           C  
ATOM   2162  C   THR B 273      11.928 -15.428  -4.638  1.00 67.52           C  
ATOM   2163  CB  THR B 273      13.595 -15.892  -6.449  1.00 67.52           C  
ATOM   2164  O   THR B 273      12.608 -14.702  -3.909  1.00 67.52           O  
ATOM   2165  CG2 THR B 273      13.794 -17.364  -6.104  1.00 67.52           C  
ATOM   2166  OG1 THR B 273      13.867 -15.698  -7.843  1.00 67.52           O  
ATOM   2167  N   PRO B 274      11.050 -16.327  -4.239  1.00 63.88           N  
ATOM   2168  CA  PRO B 274      10.710 -16.341  -2.814  1.00 63.88           C  
ATOM   2169  C   PRO B 274      11.700 -17.151  -1.979  1.00 63.88           C  
ATOM   2170  CB  PRO B 274       9.321 -16.985  -2.789  1.00 63.88           C  
ATOM   2171  O   PRO B 274      12.101 -18.246  -2.380  1.00 63.88           O  
ATOM   2172  CG  PRO B 274       9.162 -17.603  -4.141  1.00 63.88           C  
ATOM   2173  CD  PRO B 274      10.215 -17.037  -5.050  1.00 63.88           C  
ATOM   2174  N   ASN B 275      12.144 -16.478  -0.950  1.00 69.10           N  
ATOM   2175  CA  ASN B 275      12.828 -17.208   0.112  1.00 69.10           C  
ATOM   2176  C   ASN B 275      11.850 -17.703   1.173  1.00 69.10           C  
ATOM   2177  CB  ASN B 275      13.910 -16.335   0.752  1.00 69.10           C  
ATOM   2178  O   ASN B 275      11.451 -16.944   2.058  1.00 69.10           O  
ATOM   2179  CG  ASN B 275      14.808 -17.114   1.693  1.00 69.10           C  
ATOM   2180  ND2 ASN B 275      15.965 -16.548   2.013  1.00 69.10           N  
ATOM   2181  OD1 ASN B 275      14.464 -18.216   2.128  1.00 69.10           O  
ATOM   2182  N   PHE B 276      11.488 -18.926   1.186  1.00 62.05           N  
ATOM   2183  CA  PHE B 276      10.414 -19.507   1.981  1.00 62.05           C  
ATOM   2184  C   PHE B 276      10.772 -19.500   3.462  1.00 62.05           C  
ATOM   2185  CB  PHE B 276      10.115 -20.937   1.520  1.00 62.05           C  
ATOM   2186  O   PHE B 276       9.886 -19.485   4.320  1.00 62.05           O  
ATOM   2187  CG  PHE B 276       9.408 -21.013   0.194  1.00 62.05           C  
ATOM   2188  CD1 PHE B 276       8.042 -20.773   0.105  1.00 62.05           C  
ATOM   2189  CD2 PHE B 276      10.109 -21.324  -0.963  1.00 62.05           C  
ATOM   2190  CE1 PHE B 276       7.384 -20.842  -1.121  1.00 62.05           C  
ATOM   2191  CE2 PHE B 276       9.459 -21.394  -2.192  1.00 62.05           C  
ATOM   2192  CZ  PHE B 276       8.097 -21.154  -2.269  1.00 62.05           C  
ATOM   2193  N   ARG B 277      12.037 -19.447   3.762  1.00 70.78           N  
ATOM   2194  CA  ARG B 277      12.466 -19.393   5.156  1.00 70.78           C  
ATOM   2195  C   ARG B 277      11.992 -18.107   5.826  1.00 70.78           C  
ATOM   2196  CB  ARG B 277      13.989 -19.506   5.255  1.00 70.78           C  
ATOM   2197  O   ARG B 277      11.688 -18.099   7.020  1.00 70.78           O  
ATOM   2198  CG  ARG B 277      14.503 -20.936   5.232  1.00 70.78           C  
ATOM   2199  CD  ARG B 277      16.017 -20.993   5.384  1.00 70.78           C  
ATOM   2200  NE  ARG B 277      16.497 -22.369   5.485  1.00 70.78           N  
ATOM   2201  NH1 ARG B 277      18.717 -21.792   5.766  1.00 70.78           N  
ATOM   2202  NH2 ARG B 277      18.095 -23.998   5.741  1.00 70.78           N  
ATOM   2203  CZ  ARG B 277      17.768 -22.716   5.664  1.00 70.78           C  
ATOM   2204  N   LYS B 278      11.793 -17.111   5.062  1.00 80.76           N  
ATOM   2205  CA  LYS B 278      11.410 -15.800   5.578  1.00 80.76           C  
ATOM   2206  C   LYS B 278       9.932 -15.767   5.954  1.00 80.76           C  
ATOM   2207  CB  LYS B 278      11.714 -14.708   4.551  1.00 80.76           C  
ATOM   2208  O   LYS B 278       9.505 -14.921   6.742  1.00 80.76           O  
ATOM   2209  CG  LYS B 278      13.153 -14.214   4.579  1.00 80.76           C  
ATOM   2210  CD  LYS B 278      13.313 -13.012   5.500  1.00 80.76           C  
ATOM   2211  CE  LYS B 278      14.729 -12.454   5.453  1.00 80.76           C  
ATOM   2212  NZ  LYS B 278      14.862 -11.210   6.268  1.00 80.76           N  
ATOM   2213  N   LEU B 279       9.217 -16.692   5.474  1.00 77.09           N  
ATOM   2214  CA  LEU B 279       7.780 -16.724   5.721  1.00 77.09           C  
ATOM   2215  C   LEU B 279       7.486 -17.130   7.162  1.00 77.09           C  
ATOM   2216  CB  LEU B 279       7.091 -17.691   4.755  1.00 77.09           C  
ATOM   2217  O   LEU B 279       6.376 -16.918   7.656  1.00 77.09           O  
ATOM   2218  CG  LEU B 279       6.909 -17.199   3.318  1.00 77.09           C  
ATOM   2219  CD1 LEU B 279       6.618 -18.373   2.389  1.00 77.09           C  
ATOM   2220  CD2 LEU B 279       5.793 -16.163   3.245  1.00 77.09           C  
ATOM   2221  N   SER B 280       8.464 -17.687   7.764  1.00 77.44           N  
ATOM   2222  CA  SER B 280       8.309 -18.075   9.162  1.00 77.44           C  
ATOM   2223  C   SER B 280       8.534 -16.889  10.094  1.00 77.44           C  
ATOM   2224  CB  SER B 280       9.279 -19.203   9.516  1.00 77.44           C  
ATOM   2225  O   SER B 280       8.155 -16.933  11.266  1.00 77.44           O  
ATOM   2226  OG  SER B 280      10.612 -18.838   9.200  1.00 77.44           O  
ATOM   2227  N   ASP B 281       9.038 -15.846   9.510  1.00 86.83           N  
ATOM   2228  CA  ASP B 281       9.257 -14.627  10.282  1.00 86.83           C  
ATOM   2229  C   ASP B 281       7.991 -13.774  10.333  1.00 86.83           C  
ATOM   2230  CB  ASP B 281      10.413 -13.818   9.690  1.00 86.83           C  
ATOM   2231  O   ASP B 281       7.426 -13.430   9.293  1.00 86.83           O  
ATOM   2232  CG  ASP B 281      11.549 -13.600  10.674  1.00 86.83           C  
ATOM   2233  OD1 ASP B 281      11.335 -13.752  11.896  1.00 86.83           O  
ATOM   2234  OD2 ASP B 281      12.667 -13.270  10.223  1.00 86.83           O  
ATOM   2235  N   SER B 282       7.542 -13.394  11.542  1.00 86.66           N  
ATOM   2236  CA  SER B 282       6.317 -12.624  11.728  1.00 86.66           C  
ATOM   2237  C   SER B 282       6.430 -11.243  11.090  1.00 86.66           C  
ATOM   2238  CB  SER B 282       5.993 -12.482  13.216  1.00 86.66           C  
ATOM   2239  O   SER B 282       5.429 -10.670  10.657  1.00 86.66           O  
ATOM   2240  OG  SER B 282       7.006 -11.749  13.883  1.00 86.66           O  
ATOM   2241  N   GLU B 283       7.657 -10.761  10.986  1.00 88.39           N  
ATOM   2242  CA  GLU B 283       7.906  -9.422  10.461  1.00 88.39           C  
ATOM   2243  C   GLU B 283       7.472  -9.311   9.003  1.00 88.39           C  
ATOM   2244  CB  GLU B 283       9.387  -9.058  10.598  1.00 88.39           C  
ATOM   2245  O   GLU B 283       6.986  -8.263   8.573  1.00 88.39           O  
ATOM   2246  CG  GLU B 283       9.646  -7.562  10.699  1.00 88.39           C  
ATOM   2247  CD  GLU B 283      11.111  -7.219  10.915  1.00 88.39           C  
ATOM   2248  OE1 GLU B 283      11.456  -6.016  10.938  1.00 88.39           O  
ATOM   2249  OE2 GLU B 283      11.921  -8.162  11.060  1.00 88.39           O  
ATOM   2250  N   VAL B 284       7.616 -10.450   8.234  1.00 89.78           N  
ATOM   2251  CA  VAL B 284       7.257 -10.451   6.820  1.00 89.78           C  
ATOM   2252  C   VAL B 284       5.749 -10.261   6.669  1.00 89.78           C  
ATOM   2253  CB  VAL B 284       7.702 -11.755   6.122  1.00 89.78           C  
ATOM   2254  O   VAL B 284       5.297  -9.481   5.828  1.00 89.78           O  
ATOM   2255  CG1 VAL B 284       7.219 -11.784   4.673  1.00 89.78           C  
ATOM   2256  CG2 VAL B 284       9.222 -11.902   6.184  1.00 89.78           C  
ATOM   2257  N   TRP B 285       4.967 -10.868   7.529  1.00 89.93           N  
ATOM   2258  CA  TRP B 285       3.510 -10.788   7.483  1.00 89.93           C  
ATOM   2259  C   TRP B 285       3.025  -9.424   7.962  1.00 89.93           C  
ATOM   2260  CB  TRP B 285       2.884 -11.895   8.336  1.00 89.93           C  
ATOM   2261  O   TRP B 285       2.122  -8.834   7.363  1.00 89.93           O  
ATOM   2262  CG  TRP B 285       3.091 -13.276   7.789  1.00 89.93           C  
ATOM   2263  CD1 TRP B 285       4.160 -14.098   8.011  1.00 89.93           C  
ATOM   2264  CD2 TRP B 285       2.205 -13.993   6.925  1.00 89.93           C  
ATOM   2265  CE2 TRP B 285       2.801 -15.246   6.662  1.00 89.93           C  
ATOM   2266  CE3 TRP B 285       0.963 -13.698   6.346  1.00 89.93           C  
ATOM   2267  NE1 TRP B 285       3.992 -15.285   7.336  1.00 89.93           N  
ATOM   2268  CH2 TRP B 285       0.982 -15.891   5.292  1.00 89.93           C  
ATOM   2269  CZ2 TRP B 285       2.196 -16.205   5.845  1.00 89.93           C  
ATOM   2270  CZ3 TRP B 285       0.363 -14.653   5.534  1.00 89.93           C  
ATOM   2271  N   LEU B 286       3.673  -8.975   8.999  1.00 92.49           N  
ATOM   2272  CA  LEU B 286       3.327  -7.658   9.521  1.00 92.49           C  
ATOM   2273  C   LEU B 286       3.606  -6.572   8.487  1.00 92.49           C  
ATOM   2274  CB  LEU B 286       4.109  -7.368  10.805  1.00 92.49           C  
ATOM   2275  O   LEU B 286       2.747  -5.729   8.219  1.00 92.49           O  
ATOM   2276  CG  LEU B 286       3.836  -6.020  11.476  1.00 92.49           C  
ATOM   2277  CD1 LEU B 286       2.514  -6.064  12.235  1.00 92.49           C  
ATOM   2278  CD2 LEU B 286       4.983  -5.645  12.409  1.00 92.49           C  
ATOM   2279  N   ASP B 287       4.742  -6.643   7.842  1.00 91.60           N  
ATOM   2280  CA  ASP B 287       5.139  -5.655   6.844  1.00 91.60           C  
ATOM   2281  C   ASP B 287       4.227  -5.714   5.620  1.00 91.60           C  
ATOM   2282  CB  ASP B 287       6.595  -5.868   6.426  1.00 91.60           C  
ATOM   2283  O   ASP B 287       3.845  -4.677   5.074  1.00 91.60           O  
ATOM   2284  CG  ASP B 287       7.588  -5.369   7.461  1.00 91.60           C  
ATOM   2285  OD1 ASP B 287       7.183  -4.645   8.396  1.00 91.60           O  
ATOM   2286  OD2 ASP B 287       8.787  -5.701   7.339  1.00 91.60           O  
ATOM   2287  N   ALA B 288       3.867  -6.912   5.243  1.00 90.62           N  
ATOM   2288  CA  ALA B 288       2.997  -7.081   4.082  1.00 90.62           C  
ATOM   2289  C   ALA B 288       1.610  -6.503   4.348  1.00 90.62           C  
ATOM   2290  CB  ALA B 288       2.891  -8.557   3.706  1.00 90.62           C  
ATOM   2291  O   ALA B 288       1.082  -5.741   3.535  1.00 90.62           O  
ATOM   2292  N   ALA B 289       1.047  -6.794   5.509  1.00 92.18           N  
ATOM   2293  CA  ALA B 289      -0.284  -6.310   5.866  1.00 92.18           C  
ATOM   2294  C   ALA B 289      -0.300  -4.790   5.992  1.00 92.18           C  
ATOM   2295  CB  ALA B 289      -0.753  -6.954   7.168  1.00 92.18           C  
ATOM   2296  O   ALA B 289      -1.179  -4.124   5.442  1.00 92.18           O  
ATOM   2297  N   THR B 290       0.657  -4.314   6.630  1.00 91.16           N  
ATOM   2298  CA  THR B 290       0.709  -2.876   6.866  1.00 91.16           C  
ATOM   2299  C   THR B 290       0.970  -2.123   5.565  1.00 91.16           C  
ATOM   2300  CB  THR B 290       1.796  -2.517   7.897  1.00 91.16           C  
ATOM   2301  O   THR B 290       0.485  -1.005   5.380  1.00 91.16           O  
ATOM   2302  CG2 THR B 290       1.183  -2.213   9.260  1.00 91.16           C  
ATOM   2303  OG1 THR B 290       2.703  -3.619   8.029  1.00 91.16           O  
ATOM   2304  N   GLN B 291       1.747  -2.738   4.707  1.00 91.02           N  
ATOM   2305  CA  GLN B 291       2.009  -2.116   3.414  1.00 91.02           C  
ATOM   2306  C   GLN B 291       0.717  -1.926   2.623  1.00 91.02           C  
ATOM   2307  CB  GLN B 291       3.001  -2.953   2.606  1.00 91.02           C  
ATOM   2308  O   GLN B 291       0.500  -0.872   2.022  1.00 91.02           O  
ATOM   2309  CG  GLN B 291       3.219  -2.447   1.186  1.00 91.02           C  
ATOM   2310  CD  GLN B 291       3.686  -1.004   1.142  1.00 91.02           C  
ATOM   2311  NE2 GLN B 291       3.653  -0.407  -0.044  1.00 91.02           N  
ATOM   2312  OE1 GLN B 291       4.071  -0.431   2.166  1.00 91.02           O  
ATOM   2313  N   ILE B 292      -0.164  -2.903   2.623  1.00 90.84           N  
ATOM   2314  CA  ILE B 292      -1.437  -2.803   1.917  1.00 90.84           C  
ATOM   2315  C   ILE B 292      -2.308  -1.734   2.572  1.00 90.84           C  
ATOM   2316  CB  ILE B 292      -2.178  -4.159   1.894  1.00 90.84           C  
ATOM   2317  O   ILE B 292      -2.862  -0.870   1.888  1.00 90.84           O  
ATOM   2318  CG1 ILE B 292      -1.489  -5.127   0.926  1.00 90.84           C  
ATOM   2319  CG2 ILE B 292      -3.650  -3.963   1.519  1.00 90.84           C  
ATOM   2320  CD1 ILE B 292      -2.256  -5.358  -0.369  1.00 90.84           C  
ATOM   2321  N   PHE B 293      -2.333  -1.749   3.838  1.00 92.62           N  
ATOM   2322  CA  PHE B 293      -3.157  -0.794   4.569  1.00 92.62           C  
ATOM   2323  C   PHE B 293      -2.635   0.626   4.383  1.00 92.62           C  
ATOM   2324  CB  PHE B 293      -3.198  -1.148   6.059  1.00 92.62           C  
ATOM   2325  O   PHE B 293      -3.416   1.559   4.186  1.00 92.62           O  
ATOM   2326  CG  PHE B 293      -3.845  -2.474   6.350  1.00 92.62           C  
ATOM   2327  CD1 PHE B 293      -4.695  -3.067   5.425  1.00 92.62           C  
ATOM   2328  CD2 PHE B 293      -3.603  -3.129   7.551  1.00 92.62           C  
ATOM   2329  CE1 PHE B 293      -5.295  -4.296   5.692  1.00 92.62           C  
ATOM   2330  CE2 PHE B 293      -4.200  -4.357   7.825  1.00 92.62           C  
ATOM   2331  CZ  PHE B 293      -5.046  -4.938   6.895  1.00 92.62           C  
ATOM   2332  N   PHE B 294      -1.338   0.619   4.436  1.00 88.43           N  
ATOM   2333  CA  PHE B 294      -0.706   1.921   4.261  1.00 88.43           C  
ATOM   2334  C   PHE B 294      -0.908   2.435   2.841  1.00 88.43           C  
ATOM   2335  CB  PHE B 294       0.790   1.840   4.583  1.00 88.43           C  
ATOM   2336  O   PHE B 294      -1.295   3.589   2.643  1.00 88.43           O  
ATOM   2337  CG  PHE B 294       1.467   3.182   4.663  1.00 88.43           C  
ATOM   2338  CD1 PHE B 294       2.056   3.748   3.539  1.00 88.43           C  
ATOM   2339  CD2 PHE B 294       1.513   3.878   5.864  1.00 88.43           C  
ATOM   2340  CE1 PHE B 294       2.683   4.989   3.611  1.00 88.43           C  
ATOM   2341  CE2 PHE B 294       2.138   5.120   5.944  1.00 88.43           C  
ATOM   2342  CZ  PHE B 294       2.723   5.673   4.816  1.00 88.43           C  
ATOM   2343  N   SER B 295      -0.677   1.622   1.875  1.00 89.66           N  
ATOM   2344  CA  SER B 295      -0.777   2.012   0.472  1.00 89.66           C  
ATOM   2345  C   SER B 295      -2.209   2.385   0.102  1.00 89.66           C  
ATOM   2346  CB  SER B 295      -0.284   0.884  -0.435  1.00 89.66           C  
ATOM   2347  O   SER B 295      -2.437   3.369  -0.604  1.00 89.66           O  
ATOM   2348  OG  SER B 295      -0.488   1.209  -1.799  1.00 89.66           O  
ATOM   2349  N   TYR B 296      -3.196   1.742   0.682  1.00 91.93           N  
ATOM   2350  CA  TYR B 296      -4.598   2.021   0.392  1.00 91.93           C  
ATOM   2351  C   TYR B 296      -5.122   3.151   1.270  1.00 91.93           C  
ATOM   2352  CB  TYR B 296      -5.449   0.764   0.595  1.00 91.93           C  
ATOM   2353  O   TYR B 296      -6.194   3.702   1.009  1.00 91.93           O  
ATOM   2354  CG  TYR B 296      -5.338  -0.233  -0.533  1.00 91.93           C  
ATOM   2355  CD1 TYR B 296      -4.433  -0.038  -1.574  1.00 91.93           C  
ATOM   2356  CD2 TYR B 296      -6.138  -1.370  -0.561  1.00 91.93           C  
ATOM   2357  CE1 TYR B 296      -4.329  -0.953  -2.617  1.00 91.93           C  
ATOM   2358  CE2 TYR B 296      -6.042  -2.292  -1.598  1.00 91.93           C  
ATOM   2359  OH  TYR B 296      -5.037  -2.984  -3.650  1.00 91.93           O  
ATOM   2360  CZ  TYR B 296      -5.136  -2.075  -2.620  1.00 91.93           C  
ATOM   2361  N   GLY B 297      -4.363   3.555   2.304  1.00 91.84           N  
ATOM   2362  CA  GLY B 297      -4.796   4.577   3.243  1.00 91.84           C  
ATOM   2363  C   GLY B 297      -5.936   4.124   4.136  1.00 91.84           C  
ATOM   2364  O   GLY B 297      -6.865   4.889   4.402  1.00 91.84           O  
ATOM   2365  N   LEU B 298      -5.858   2.888   4.533  1.00 93.59           N  
ATOM   2366  CA  LEU B 298      -6.927   2.305   5.336  1.00 93.59           C  
ATOM   2367  C   LEU B 298      -6.766   2.676   6.806  1.00 93.59           C  
ATOM   2368  CB  LEU B 298      -6.944   0.782   5.181  1.00 93.59           C  
ATOM   2369  O   LEU B 298      -5.647   2.716   7.322  1.00 93.59           O  
ATOM   2370  CG  LEU B 298      -7.297   0.245   3.792  1.00 93.59           C  
ATOM   2371  CD1 LEU B 298      -7.031  -1.255   3.720  1.00 93.59           C  
ATOM   2372  CD2 LEU B 298      -8.752   0.553   3.454  1.00 93.59           C  
ATOM   2373  N   GLY B 299      -7.812   2.960   7.439  1.00 91.52           N  
ATOM   2374  CA  GLY B 299      -7.813   3.168   8.878  1.00 91.52           C  
ATOM   2375  C   GLY B 299      -7.415   4.576   9.278  1.00 91.52           C  
ATOM   2376  O   GLY B 299      -7.181   4.850  10.457  1.00 91.52           O  
ATOM   2377  N   LEU B 300      -7.292   5.448   8.316  1.00 91.37           N  
ATOM   2378  CA  LEU B 300      -6.845   6.806   8.607  1.00 91.37           C  
ATOM   2379  C   LEU B 300      -8.009   7.789   8.538  1.00 91.37           C  
ATOM   2380  CB  LEU B 300      -5.746   7.230   7.628  1.00 91.37           C  
ATOM   2381  O   LEU B 300      -7.861   8.958   8.900  1.00 91.37           O  
ATOM   2382  CG  LEU B 300      -4.451   6.417   7.670  1.00 91.37           C  
ATOM   2383  CD1 LEU B 300      -3.585   6.737   6.456  1.00 91.37           C  
ATOM   2384  CD2 LEU B 300      -3.690   6.690   8.963  1.00 91.37           C  
ATOM   2385  N   GLY B 301      -9.177   7.350   8.099  1.00 91.35           N  
ATOM   2386  CA  GLY B 301     -10.354   8.198   7.998  1.00 91.35           C  
ATOM   2387  C   GLY B 301     -10.410   8.990   6.706  1.00 91.35           C  
ATOM   2388  O   GLY B 301     -11.434   9.600   6.390  1.00 91.35           O  
ATOM   2389  N   SER B 302      -9.361   9.001   5.962  1.00 91.77           N  
ATOM   2390  CA  SER B 302      -9.291   9.774   4.727  1.00 91.77           C  
ATOM   2391  C   SER B 302     -10.190   9.176   3.649  1.00 91.77           C  
ATOM   2392  CB  SER B 302      -7.851   9.846   4.219  1.00 91.77           C  
ATOM   2393  O   SER B 302     -10.844   9.908   2.903  1.00 91.77           O  
ATOM   2394  OG  SER B 302      -6.989  10.356   5.222  1.00 91.77           O  
ATOM   2395  N   LEU B 303     -10.271   7.894   3.569  1.00 93.58           N  
ATOM   2396  CA  LEU B 303     -11.124   7.243   2.580  1.00 93.58           C  
ATOM   2397  C   LEU B 303     -12.597   7.494   2.884  1.00 93.58           C  
ATOM   2398  CB  LEU B 303     -10.848   5.738   2.542  1.00 93.58           C  
ATOM   2399  O   LEU B 303     -13.403   7.670   1.968  1.00 93.58           O  
ATOM   2400  CG  LEU B 303      -9.719   5.279   1.617  1.00 93.58           C  
ATOM   2401  CD1 LEU B 303      -9.195   3.916   2.056  1.00 93.58           C  
ATOM   2402  CD2 LEU B 303     -10.198   5.233   0.170  1.00 93.58           C  
ATOM   2403  N   ILE B 304     -12.922   7.521   4.134  1.00 93.68           N  
ATOM   2404  CA  ILE B 304     -14.286   7.829   4.549  1.00 93.68           C  
ATOM   2405  C   ILE B 304     -14.637   9.260   4.148  1.00 93.68           C  
ATOM   2406  CB  ILE B 304     -14.469   7.639   6.072  1.00 93.68           C  
ATOM   2407  O   ILE B 304     -15.728   9.517   3.634  1.00 93.68           O  
ATOM   2408  CG1 ILE B 304     -14.285   6.166   6.452  1.00 93.68           C  
ATOM   2409  CG2 ILE B 304     -15.841   8.153   6.519  1.00 93.68           C  
ATOM   2410  CD1 ILE B 304     -14.293   5.908   7.953  1.00 93.68           C  
ATOM   2411  N   ALA B 305     -13.676  10.083   4.349  1.00 90.42           N  
ATOM   2412  CA  ALA B 305     -13.880  11.482   3.980  1.00 90.42           C  
ATOM   2413  C   ALA B 305     -14.064  11.630   2.473  1.00 90.42           C  
ATOM   2414  CB  ALA B 305     -12.707  12.335   4.457  1.00 90.42           C  
ATOM   2415  O   ALA B 305     -14.983  12.316   2.017  1.00 90.42           O  
ATOM   2416  N   LEU B 306     -13.253  11.019   1.735  1.00 89.19           N  
ATOM   2417  CA  LEU B 306     -13.351  11.093   0.281  1.00 89.19           C  
ATOM   2418  C   LEU B 306     -14.678  10.519  -0.204  1.00 89.19           C  
ATOM   2419  CB  LEU B 306     -12.188  10.345  -0.374  1.00 89.19           C  
ATOM   2420  O   LEU B 306     -15.311  11.080  -1.101  1.00 89.19           O  
ATOM   2421  CG  LEU B 306     -10.814  11.009  -0.277  1.00 89.19           C  
ATOM   2422  CD1 LEU B 306      -9.735  10.075  -0.816  1.00 89.19           C  
ATOM   2423  CD2 LEU B 306     -10.806  12.335  -1.029  1.00 89.19           C  
ATOM   2424  N   GLY B 307     -15.070   9.457   0.384  1.00 90.52           N  
ATOM   2425  CA  GLY B 307     -16.349   8.856   0.041  1.00 90.52           C  
ATOM   2426  C   GLY B 307     -17.536   9.717   0.428  1.00 90.52           C  
ATOM   2427  O   GLY B 307     -18.582   9.670  -0.223  1.00 90.52           O  
ATOM   2428  N   SER B 308     -17.367  10.515   1.411  1.00 88.81           N  
ATOM   2429  CA  SER B 308     -18.442  11.356   1.927  1.00 88.81           C  
ATOM   2430  C   SER B 308     -18.811  12.452   0.934  1.00 88.81           C  
ATOM   2431  CB  SER B 308     -18.040  11.981   3.263  1.00 88.81           C  
ATOM   2432  O   SER B 308     -19.909  13.010   0.997  1.00 88.81           O  
ATOM   2433  OG  SER B 308     -17.106  13.029   3.068  1.00 88.81           O  
ATOM   2434  N   TYR B 309     -17.915  12.731   0.023  1.00 85.27           N  
ATOM   2435  CA  TYR B 309     -18.161  13.776  -0.965  1.00 85.27           C  
ATOM   2436  C   TYR B 309     -18.886  13.215  -2.183  1.00 85.27           C  
ATOM   2437  CB  TYR B 309     -16.845  14.430  -1.396  1.00 85.27           C  
ATOM   2438  O   TYR B 309     -19.304  13.968  -3.066  1.00 85.27           O  
ATOM   2439  CG  TYR B 309     -16.118  15.128  -0.273  1.00 85.27           C  
ATOM   2440  CD1 TYR B 309     -16.717  16.172   0.428  1.00 85.27           C  
ATOM   2441  CD2 TYR B 309     -14.830  14.747   0.089  1.00 85.27           C  
ATOM   2442  CE1 TYR B 309     -16.050  16.820   1.463  1.00 85.27           C  
ATOM   2443  CE2 TYR B 309     -14.154  15.387   1.122  1.00 85.27           C  
ATOM   2444  OH  TYR B 309     -14.106  17.059   2.825  1.00 85.27           O  
ATOM   2445  CZ  TYR B 309     -14.771  16.421   1.802  1.00 85.27           C  
ATOM   2446  N   ASN B 310     -19.079  11.951  -2.232  1.00 85.69           N  
ATOM   2447  CA  ASN B 310     -19.735  11.295  -3.358  1.00 85.69           C  
ATOM   2448  C   ASN B 310     -21.234  11.578  -3.376  1.00 85.69           C  
ATOM   2449  CB  ASN B 310     -19.480   9.787  -3.324  1.00 85.69           C  
ATOM   2450  O   ASN B 310     -21.848  11.765  -2.324  1.00 85.69           O  
ATOM   2451  CG  ASN B 310     -18.120   9.412  -3.880  1.00 85.69           C  
ATOM   2452  ND2 ASN B 310     -17.687   8.186  -3.610  1.00 85.69           N  
ATOM   2453  OD1 ASN B 310     -17.463  10.218  -4.544  1.00 85.69           O  
ATOM   2454  N   SER B 311     -21.739  11.612  -4.605  1.00 78.99           N  
ATOM   2455  CA  SER B 311     -23.194  11.534  -4.691  1.00 78.99           C  
ATOM   2456  C   SER B 311     -23.708  10.199  -4.163  1.00 78.99           C  
ATOM   2457  CB  SER B 311     -23.657  11.733  -6.135  1.00 78.99           C  
ATOM   2458  O   SER B 311     -22.995   9.194  -4.203  1.00 78.99           O  
ATOM   2459  OG  SER B 311     -23.149  10.708  -6.972  1.00 78.99           O  
ATOM   2460  N   PHE B 312     -24.914  10.194  -3.699  1.00 81.65           N  
ATOM   2461  CA  PHE B 312     -25.469   9.018  -3.039  1.00 81.65           C  
ATOM   2462  C   PHE B 312     -25.490   7.825  -3.987  1.00 81.65           C  
ATOM   2463  CB  PHE B 312     -26.884   9.307  -2.526  1.00 81.65           C  
ATOM   2464  O   PHE B 312     -25.268   6.688  -3.566  1.00 81.65           O  
ATOM   2465  CG  PHE B 312     -27.459   8.203  -1.680  1.00 81.65           C  
ATOM   2466  CD1 PHE B 312     -28.402   7.327  -2.203  1.00 81.65           C  
ATOM   2467  CD2 PHE B 312     -27.057   8.042  -0.361  1.00 81.65           C  
ATOM   2468  CE1 PHE B 312     -28.937   6.305  -1.423  1.00 81.65           C  
ATOM   2469  CE2 PHE B 312     -27.586   7.023   0.426  1.00 81.65           C  
ATOM   2470  CZ  PHE B 312     -28.527   6.156  -0.107  1.00 81.65           C  
ATOM   2471  N   HIS B 313     -25.677   7.960  -5.210  1.00 79.05           N  
ATOM   2472  CA  HIS B 313     -25.844   6.851  -6.143  1.00 79.05           C  
ATOM   2473  C   HIS B 313     -24.575   6.620  -6.956  1.00 79.05           C  
ATOM   2474  CB  HIS B 313     -27.026   7.111  -7.078  1.00 79.05           C  
ATOM   2475  O   HIS B 313     -24.613   5.969  -8.003  1.00 79.05           O  
ATOM   2476  CG  HIS B 313     -28.346   7.159  -6.377  1.00 79.05           C  
ATOM   2477  CD2 HIS B 313     -29.229   8.173  -6.212  1.00 79.05           C  
ATOM   2478  ND1 HIS B 313     -28.890   6.066  -5.738  1.00 79.05           N  
ATOM   2479  CE1 HIS B 313     -30.055   6.406  -5.210  1.00 79.05           C  
ATOM   2480  NE2 HIS B 313     -30.283   7.679  -5.483  1.00 79.05           N  
ATOM   2481  N   ASN B 314     -23.481   7.197  -6.474  1.00 79.46           N  
ATOM   2482  CA  ASN B 314     -22.198   6.906  -7.105  1.00 79.46           C  
ATOM   2483  C   ASN B 314     -21.828   5.432  -6.967  1.00 79.46           C  
ATOM   2484  CB  ASN B 314     -21.096   7.788  -6.514  1.00 79.46           C  
ATOM   2485  O   ASN B 314     -22.035   4.831  -5.912  1.00 79.46           O  
ATOM   2486  CG  ASN B 314     -19.765   7.608  -7.216  1.00 79.46           C  
ATOM   2487  ND2 ASN B 314     -18.757   7.169  -6.471  1.00 79.46           N  
ATOM   2488  OD1 ASN B 314     -19.643   7.861  -8.417  1.00 79.46           O  
ATOM   2489  N   ASN B 315     -21.398   4.833  -8.071  1.00 75.19           N  
ATOM   2490  CA  ASN B 315     -20.990   3.433  -8.027  1.00 75.19           C  
ATOM   2491  C   ASN B 315     -19.663   3.259  -7.295  1.00 75.19           C  
ATOM   2492  CB  ASN B 315     -20.898   2.856  -9.441  1.00 75.19           C  
ATOM   2493  O   ASN B 315     -18.621   3.074  -7.927  1.00 75.19           O  
ATOM   2494  CG  ASN B 315     -20.850   1.341  -9.452  1.00 75.19           C  
ATOM   2495  ND2 ASN B 315     -21.231   0.744 -10.574  1.00 75.19           N  
ATOM   2496  OD1 ASN B 315     -20.474   0.713  -8.459  1.00 75.19           O  
ATOM   2497  N   VAL B 316     -19.709   3.160  -6.046  1.00 81.57           N  
ATOM   2498  CA  VAL B 316     -18.537   3.102  -5.179  1.00 81.57           C  
ATOM   2499  C   VAL B 316     -17.882   1.727  -5.285  1.00 81.57           C  
ATOM   2500  CB  VAL B 316     -18.904   3.406  -3.709  1.00 81.57           C  
ATOM   2501  O   VAL B 316     -16.670   1.594  -5.101  1.00 81.57           O  
ATOM   2502  CG1 VAL B 316     -19.751   2.280  -3.120  1.00 81.57           C  
ATOM   2503  CG2 VAL B 316     -17.641   3.619  -2.877  1.00 81.57           C  
ATOM   2504  N   TYR B 317     -18.637   0.796  -5.615  1.00 72.50           N  
ATOM   2505  CA  TYR B 317     -18.150  -0.569  -5.775  1.00 72.50           C  
ATOM   2506  C   TYR B 317     -17.152  -0.661  -6.924  1.00 72.50           C  
ATOM   2507  CB  TYR B 317     -19.316  -1.532  -6.019  1.00 72.50           C  
ATOM   2508  O   TYR B 317     -16.018  -1.105  -6.736  1.00 72.50           O  
ATOM   2509  CG  TYR B 317     -18.888  -2.965  -6.223  1.00 72.50           C  
ATOM   2510  CD1 TYR B 317     -18.889  -3.538  -7.493  1.00 72.50           C  
ATOM   2511  CD2 TYR B 317     -18.482  -3.748  -5.148  1.00 72.50           C  
ATOM   2512  CE1 TYR B 317     -18.498  -4.859  -7.686  1.00 72.50           C  
ATOM   2513  CE2 TYR B 317     -18.089  -5.070  -5.329  1.00 72.50           C  
ATOM   2514  OH  TYR B 317     -17.710  -6.923  -6.785  1.00 72.50           O  
ATOM   2515  CZ  TYR B 317     -18.099  -5.615  -6.600  1.00 72.50           C  
ATOM   2516  N   ARG B 318     -17.562  -0.227  -8.024  1.00 67.90           N  
ATOM   2517  CA  ARG B 318     -16.713  -0.222  -9.211  1.00 67.90           C  
ATOM   2518  C   ARG B 318     -15.457   0.611  -8.983  1.00 67.90           C  
ATOM   2519  CB  ARG B 318     -17.483   0.312 -10.421  1.00 67.90           C  
ATOM   2520  O   ARG B 318     -14.347   0.166  -9.282  1.00 67.90           O  
ATOM   2521  CG  ARG B 318     -16.644   0.428 -11.683  1.00 67.90           C  
ATOM   2522  CD  ARG B 318     -17.359   1.228 -12.764  1.00 67.90           C  
ATOM   2523  NE  ARG B 318     -16.415   1.823 -13.707  1.00 67.90           N  
ATOM   2524  NH1 ARG B 318     -17.927   3.334 -14.583  1.00 67.90           N  
ATOM   2525  NH2 ARG B 318     -15.772   3.276 -15.364  1.00 67.90           N  
ATOM   2526  CZ  ARG B 318     -16.707   2.810 -14.549  1.00 67.90           C  
ATOM   2527  N   ASP B 319     -15.619   1.712  -8.408  1.00 77.24           N  
ATOM   2528  CA  ASP B 319     -14.509   2.635  -8.193  1.00 77.24           C  
ATOM   2529  C   ASP B 319     -13.490   2.051  -7.218  1.00 77.24           C  
ATOM   2530  CB  ASP B 319     -15.023   3.980  -7.674  1.00 77.24           C  
ATOM   2531  O   ASP B 319     -12.281   2.183  -7.423  1.00 77.24           O  
ATOM   2532  CG  ASP B 319     -15.806   4.758  -8.716  1.00 77.24           C  
ATOM   2533  OD1 ASP B 319     -15.733   4.415  -9.916  1.00 77.24           O  
ATOM   2534  OD2 ASP B 319     -16.500   5.725  -8.335  1.00 77.24           O  
ATOM   2535  N   SER B 320     -13.975   1.357  -6.226  1.00 82.40           N  
ATOM   2536  CA  SER B 320     -13.096   0.769  -5.220  1.00 82.40           C  
ATOM   2537  C   SER B 320     -12.228  -0.332  -5.819  1.00 82.40           C  
ATOM   2538  CB  SER B 320     -13.914   0.209  -4.055  1.00 82.40           C  
ATOM   2539  O   SER B 320     -11.028  -0.401  -5.546  1.00 82.40           O  
ATOM   2540  OG  SER B 320     -14.600   1.247  -3.377  1.00 82.40           O  
ATOM   2541  N   ILE B 321     -12.727  -1.141  -6.667  1.00 70.25           N  
ATOM   2542  CA  ILE B 321     -12.001  -2.239  -7.296  1.00 70.25           C  
ATOM   2543  C   ILE B 321     -10.951  -1.681  -8.255  1.00 70.25           C  
ATOM   2544  CB  ILE B 321     -12.958  -3.194  -8.045  1.00 70.25           C  
ATOM   2545  O   ILE B 321      -9.808  -2.144  -8.272  1.00 70.25           O  
ATOM   2546  CG1 ILE B 321     -13.842  -3.953  -7.049  1.00 70.25           C  
ATOM   2547  CG2 ILE B 321     -12.169  -4.165  -8.928  1.00 70.25           C  
ATOM   2548  CD1 ILE B 321     -14.813  -4.927  -7.701  1.00 70.25           C  
ATOM   2549  N   ILE B 322     -11.310  -0.700  -8.961  1.00 70.43           N  
ATOM   2550  CA  ILE B 322     -10.412  -0.083  -9.931  1.00 70.43           C  
ATOM   2551  C   ILE B 322      -9.218   0.535  -9.208  1.00 70.43           C  
ATOM   2552  CB  ILE B 322     -11.140   0.986 -10.776  1.00 70.43           C  
ATOM   2553  O   ILE B 322      -8.067   0.297  -9.581  1.00 70.43           O  
ATOM   2554  CG1 ILE B 322     -12.177   0.327 -11.693  1.00 70.43           C  
ATOM   2555  CG2 ILE B 322     -10.136   1.810 -11.586  1.00 70.43           C  
ATOM   2556  CD1 ILE B 322     -13.055   1.317 -12.445  1.00 70.43           C  
ATOM   2557  N   VAL B 323      -9.528   1.237  -8.204  1.00 85.06           N  
ATOM   2558  CA  VAL B 323      -8.480   1.932  -7.464  1.00 85.06           C  
ATOM   2559  C   VAL B 323      -7.523   0.915  -6.846  1.00 85.06           C  
ATOM   2560  CB  VAL B 323      -9.070   2.844  -6.366  1.00 85.06           C  
ATOM   2561  O   VAL B 323      -6.303   1.089  -6.899  1.00 85.06           O  
ATOM   2562  CG1 VAL B 323      -7.965   3.372  -5.451  1.00 85.06           C  
ATOM   2563  CG2 VAL B 323      -9.846   4.000  -6.993  1.00 85.06           C  
ATOM   2564  N   CYS B 324      -8.065  -0.175  -6.328  1.00 84.67           N  
ATOM   2565  CA  CYS B 324      -7.248  -1.195  -5.681  1.00 84.67           C  
ATOM   2566  C   CYS B 324      -6.373  -1.919  -6.697  1.00 84.67           C  
ATOM   2567  CB  CYS B 324      -8.132  -2.202  -4.946  1.00 84.67           C  
ATOM   2568  O   CYS B 324      -5.218  -2.238  -6.413  1.00 84.67           O  
ATOM   2569  SG  CYS B 324      -8.945  -1.525  -3.482  1.00 84.67           S  
ATOM   2570  N   CYS B 325      -6.846  -2.134  -7.810  1.00 72.76           N  
ATOM   2571  CA  CYS B 325      -6.082  -2.783  -8.869  1.00 72.76           C  
ATOM   2572  C   CYS B 325      -4.954  -1.881  -9.358  1.00 72.76           C  
ATOM   2573  CB  CYS B 325      -6.994  -3.153 -10.038  1.00 72.76           C  
ATOM   2574  O   CYS B 325      -3.816  -2.330  -9.509  1.00 72.76           O  
ATOM   2575  SG  CYS B 325      -7.892  -4.702  -9.798  1.00 72.76           S  
ATOM   2576  N   ILE B 326      -5.284  -0.659  -9.535  1.00 75.84           N  
ATOM   2577  CA  ILE B 326      -4.287   0.299 -10.001  1.00 75.84           C  
ATOM   2578  C   ILE B 326      -3.189   0.453  -8.950  1.00 75.84           C  
ATOM   2579  CB  ILE B 326      -4.924   1.671 -10.314  1.00 75.84           C  
ATOM   2580  O   ILE B 326      -2.001   0.465  -9.282  1.00 75.84           O  
ATOM   2581  CG1 ILE B 326      -5.863   1.561 -11.521  1.00 75.84           C  
ATOM   2582  CG2 ILE B 326      -3.842   2.727 -10.557  1.00 75.84           C  
ATOM   2583  CD1 ILE B 326      -6.642   2.835 -11.818  1.00 75.84           C  
ATOM   2584  N   ASN B 327      -3.601   0.510  -7.731  1.00 87.38           N  
ATOM   2585  CA  ASN B 327      -2.650   0.646  -6.632  1.00 87.38           C  
ATOM   2586  C   ASN B 327      -1.689  -0.538  -6.573  1.00 87.38           C  
ATOM   2587  CB  ASN B 327      -3.387   0.798  -5.300  1.00 87.38           C  
ATOM   2588  O   ASN B 327      -0.471  -0.353  -6.557  1.00 87.38           O  
ATOM   2589  CG  ASN B 327      -2.443   0.940  -4.123  1.00 87.38           C  
ATOM   2590  ND2 ASN B 327      -2.512   2.077  -3.440  1.00 87.38           N  
ATOM   2591  OD1 ASN B 327      -1.656   0.036  -3.830  1.00 87.38           O  
ATOM   2592  N   SER B 328      -2.235  -1.744  -6.562  1.00 79.64           N  
ATOM   2593  CA  SER B 328      -1.430  -2.955  -6.437  1.00 79.64           C  
ATOM   2594  C   SER B 328      -0.530  -3.148  -7.653  1.00 79.64           C  
ATOM   2595  CB  SER B 328      -2.327  -4.180  -6.257  1.00 79.64           C  
ATOM   2596  O   SER B 328       0.621  -3.567  -7.520  1.00 79.64           O  
ATOM   2597  OG  SER B 328      -3.122  -4.053  -5.090  1.00 79.64           O  
ATOM   2598  N   CYS B 329      -1.001  -2.799  -8.798  1.00 74.95           N  
ATOM   2599  CA  CYS B 329      -0.202  -2.898 -10.015  1.00 74.95           C  
ATOM   2600  C   CYS B 329       0.944  -1.894  -9.997  1.00 74.95           C  
ATOM   2601  CB  CYS B 329      -1.075  -2.668 -11.248  1.00 74.95           C  
ATOM   2602  O   CYS B 329       2.066  -2.220 -10.389  1.00 74.95           O  
ATOM   2603  SG  CYS B 329      -2.133  -4.072 -11.663  1.00 74.95           S  
ATOM   2604  N   THR B 330       0.636  -0.756  -9.557  1.00 83.10           N  
ATOM   2605  CA  THR B 330       1.671   0.267  -9.458  1.00 83.10           C  
ATOM   2606  C   THR B 330       2.772  -0.168  -8.495  1.00 83.10           C  
ATOM   2607  CB  THR B 330       1.083   1.613  -8.994  1.00 83.10           C  
ATOM   2608  O   THR B 330       3.958   0.022  -8.773  1.00 83.10           O  
ATOM   2609  CG2 THR B 330       2.148   2.705  -8.988  1.00 83.10           C  
ATOM   2610  OG1 THR B 330       0.027   1.998  -9.883  1.00 83.10           O  
ATOM   2611  N   SER B 331       2.420  -0.761  -7.390  1.00 88.78           N  
ATOM   2612  CA  SER B 331       3.393  -1.247  -6.418  1.00 88.78           C  
ATOM   2613  C   SER B 331       4.288  -2.324  -7.022  1.00 88.78           C  
ATOM   2614  CB  SER B 331       2.685  -1.797  -5.179  1.00 88.78           C  
ATOM   2615  O   SER B 331       5.511  -2.277  -6.875  1.00 88.78           O  
ATOM   2616  OG  SER B 331       2.003  -0.764  -4.489  1.00 88.78           O  
ATOM   2617  N   MET B 332       3.661  -3.226  -7.681  1.00 80.79           N  
ATOM   2618  CA  MET B 332       4.406  -4.315  -8.307  1.00 80.79           C  
ATOM   2619  C   MET B 332       5.342  -3.783  -9.387  1.00 80.79           C  
ATOM   2620  CB  MET B 332       3.449  -5.347  -8.906  1.00 80.79           C  
ATOM   2621  O   MET B 332       6.498  -4.202  -9.473  1.00 80.79           O  
ATOM   2622  CG  MET B 332       2.794  -6.248  -7.872  1.00 80.79           C  
ATOM   2623  SD  MET B 332       3.997  -7.358  -7.043  1.00 80.79           S  
ATOM   2624  CE  MET B 332       4.456  -6.328  -5.622  1.00 80.79           C  
ATOM   2625  N   PHE B 333       4.829  -2.882 -10.110  1.00 80.38           N  
ATOM   2626  CA  PHE B 333       5.620  -2.287 -11.180  1.00 80.38           C  
ATOM   2627  C   PHE B 333       6.783  -1.482 -10.611  1.00 80.38           C  
ATOM   2628  CB  PHE B 333       4.745  -1.392 -12.064  1.00 80.38           C  
ATOM   2629  O   PHE B 333       7.910  -1.580 -11.100  1.00 80.38           O  
ATOM   2630  CG  PHE B 333       5.438  -0.905 -13.308  1.00 80.38           C  
ATOM   2631  CD1 PHE B 333       5.708   0.447 -13.486  1.00 80.38           C  
ATOM   2632  CD2 PHE B 333       5.818  -1.798 -14.300  1.00 80.38           C  
ATOM   2633  CE1 PHE B 333       6.348   0.901 -14.637  1.00 80.38           C  
ATOM   2634  CE2 PHE B 333       6.459  -1.352 -15.453  1.00 80.38           C  
ATOM   2635  CZ  PHE B 333       6.722  -0.002 -15.619  1.00 80.38           C  
ATOM   2636  N   ALA B 334       6.551  -0.669  -9.624  1.00 88.19           N  
ATOM   2637  CA  ALA B 334       7.610   0.087  -8.961  1.00 88.19           C  
ATOM   2638  C   ALA B 334       8.684  -0.844  -8.406  1.00 88.19           C  
ATOM   2639  CB  ALA B 334       7.028   0.949  -7.843  1.00 88.19           C  
ATOM   2640  O   ALA B 334       9.875  -0.528  -8.458  1.00 88.19           O  
ATOM   2641  N   GLY B 335       8.286  -1.967  -7.850  1.00 87.80           N  
ATOM   2642  CA  GLY B 335       9.235  -2.970  -7.394  1.00 87.80           C  
ATOM   2643  C   GLY B 335      10.145  -3.476  -8.498  1.00 87.80           C  
ATOM   2644  O   GLY B 335      11.356  -3.595  -8.305  1.00 87.80           O  
ATOM   2645  N   PHE B 336       9.588  -3.677  -9.662  1.00 81.53           N  
ATOM   2646  CA  PHE B 336      10.372  -4.120 -10.809  1.00 81.53           C  
ATOM   2647  C   PHE B 336      11.413  -3.074 -11.190  1.00 81.53           C  
ATOM   2648  CB  PHE B 336       9.460  -4.412 -12.005  1.00 81.53           C  
ATOM   2649  O   PHE B 336      12.580  -3.405 -11.414  1.00 81.53           O  
ATOM   2650  CG  PHE B 336       9.116  -5.868 -12.165  1.00 81.53           C  
ATOM   2651  CD1 PHE B 336      10.028  -6.754 -12.727  1.00 81.53           C  
ATOM   2652  CD2 PHE B 336       7.881  -6.351 -11.754  1.00 81.53           C  
ATOM   2653  CE1 PHE B 336       9.712  -8.102 -12.876  1.00 81.53           C  
ATOM   2654  CE2 PHE B 336       7.558  -7.697 -11.900  1.00 81.53           C  
ATOM   2655  CZ  PHE B 336       8.475  -8.571 -12.462  1.00 81.53           C  
ATOM   2656  N   VAL B 337      10.981  -1.918 -11.176  1.00 86.62           N  
ATOM   2657  CA  VAL B 337      11.852  -0.817 -11.576  1.00 86.62           C  
ATOM   2658  C   VAL B 337      12.986  -0.663 -10.565  1.00 86.62           C  
ATOM   2659  CB  VAL B 337      11.068   0.508 -11.704  1.00 86.62           C  
ATOM   2660  O   VAL B 337      14.162  -0.662 -10.938  1.00 86.62           O  
ATOM   2661  CG1 VAL B 337      12.020   1.674 -11.968  1.00 86.62           C  
ATOM   2662  CG2 VAL B 337      10.024   0.405 -12.814  1.00 86.62           C  
ATOM   2663  N   ILE B 338      12.717  -0.606  -9.306  1.00 90.61           N  
ATOM   2664  CA  ILE B 338      13.699  -0.344  -8.259  1.00 90.61           C  
ATOM   2665  C   ILE B 338      14.681  -1.510  -8.171  1.00 90.61           C  
ATOM   2666  CB  ILE B 338      13.019  -0.112  -6.892  1.00 90.61           C  
ATOM   2667  O   ILE B 338      15.888  -1.303  -8.021  1.00 90.61           O  
ATOM   2668  CG1 ILE B 338      12.381   1.281  -6.843  1.00 90.61           C  
ATOM   2669  CG2 ILE B 338      14.024  -0.294  -5.751  1.00 90.61           C  
ATOM   2670  CD1 ILE B 338      11.781   1.640  -5.490  1.00 90.61           C  
ATOM   2671  N   PHE B 339      14.212  -2.752  -8.320  1.00 89.99           N  
ATOM   2672  CA  PHE B 339      15.087  -3.907  -8.154  1.00 89.99           C  
ATOM   2673  C   PHE B 339      15.939  -4.124  -9.399  1.00 89.99           C  
ATOM   2674  CB  PHE B 339      14.266  -5.165  -7.854  1.00 89.99           C  
ATOM   2675  O   PHE B 339      16.981  -4.780  -9.338  1.00 89.99           O  
ATOM   2676  CG  PHE B 339      13.934  -5.340  -6.397  1.00 89.99           C  
ATOM   2677  CD1 PHE B 339      14.842  -5.936  -5.530  1.00 89.99           C  
ATOM   2678  CD2 PHE B 339      12.714  -4.909  -5.894  1.00 89.99           C  
ATOM   2679  CE1 PHE B 339      14.537  -6.099  -4.180  1.00 89.99           C  
ATOM   2680  CE2 PHE B 339      12.402  -5.069  -4.547  1.00 89.99           C  
ATOM   2681  CZ  PHE B 339      13.315  -5.665  -3.692  1.00 89.99           C  
ATOM   2682  N   SER B 340      15.466  -3.624 -10.529  1.00 85.81           N  
ATOM   2683  CA  SER B 340      16.350  -3.589 -11.690  1.00 85.81           C  
ATOM   2684  C   SER B 340      17.538  -2.663 -11.453  1.00 85.81           C  
ATOM   2685  CB  SER B 340      15.583  -3.140 -12.934  1.00 85.81           C  
ATOM   2686  O   SER B 340      18.667  -2.985 -11.829  1.00 85.81           O  
ATOM   2687  OG  SER B 340      15.153  -1.796 -12.803  1.00 85.81           O  
ATOM   2688  N   ILE B 341      17.340  -1.585 -10.761  1.00 89.39           N  
ATOM   2689  CA  ILE B 341      18.377  -0.604 -10.464  1.00 89.39           C  
ATOM   2690  C   ILE B 341      19.225  -1.088  -9.290  1.00 89.39           C  
ATOM   2691  CB  ILE B 341      17.771   0.783 -10.152  1.00 89.39           C  
ATOM   2692  O   ILE B 341      20.444  -0.902  -9.278  1.00 89.39           O  
ATOM   2693  CG1 ILE B 341      16.960   1.293 -11.349  1.00 89.39           C  
ATOM   2694  CG2 ILE B 341      18.869   1.779  -9.770  1.00 89.39           C  
ATOM   2695  CD1 ILE B 341      16.134   2.537 -11.052  1.00 89.39           C  
ATOM   2696  N   VAL B 342      18.596  -1.643  -8.307  1.00 89.80           N  
ATOM   2697  CA  VAL B 342      19.320  -2.201  -7.170  1.00 89.80           C  
ATOM   2698  C   VAL B 342      20.276  -3.291  -7.650  1.00 89.80           C  
ATOM   2699  CB  VAL B 342      18.354  -2.770  -6.107  1.00 89.80           C  
ATOM   2700  O   VAL B 342      21.385  -3.426  -7.128  1.00 89.80           O  
ATOM   2701  CG1 VAL B 342      19.113  -3.612  -5.083  1.00 89.80           C  
ATOM   2702  CG2 VAL B 342      17.596  -1.638  -5.415  1.00 89.80           C  
ATOM   2703  N   GLY B 343      19.749  -4.097  -8.545  1.00 88.52           N  
ATOM   2704  CA  GLY B 343      20.633  -5.071  -9.165  1.00 88.52           C  
ATOM   2705  C   GLY B 343      21.876  -4.448  -9.771  1.00 88.52           C  
ATOM   2706  O   GLY B 343      22.979  -4.977  -9.617  1.00 88.52           O  
ATOM   2707  N   PHE B 344      21.727  -3.388 -10.436  1.00 86.88           N  
ATOM   2708  CA  PHE B 344      22.836  -2.641 -11.019  1.00 86.88           C  
ATOM   2709  C   PHE B 344      23.768  -2.120  -9.932  1.00 86.88           C  
ATOM   2710  CB  PHE B 344      22.314  -1.476 -11.867  1.00 86.88           C  
ATOM   2711  O   PHE B 344      24.990  -2.244 -10.043  1.00 86.88           O  
ATOM   2712  CG  PHE B 344      23.388  -0.519 -12.309  1.00 86.88           C  
ATOM   2713  CD1 PHE B 344      23.487   0.746 -11.744  1.00 86.88           C  
ATOM   2714  CD2 PHE B 344      24.299  -0.886 -13.292  1.00 86.88           C  
ATOM   2715  CE1 PHE B 344      24.481   1.634 -12.152  1.00 86.88           C  
ATOM   2716  CE2 PHE B 344      25.294  -0.004 -13.704  1.00 86.88           C  
ATOM   2717  CZ  PHE B 344      25.382   1.255 -13.134  1.00 86.88           C  
ATOM   2718  N   MET B 345      23.256  -1.590  -8.969  1.00 86.42           N  
ATOM   2719  CA  MET B 345      24.041  -1.056  -7.860  1.00 86.42           C  
ATOM   2720  C   MET B 345      24.852  -2.158  -7.187  1.00 86.42           C  
ATOM   2721  CB  MET B 345      23.132  -0.375  -6.836  1.00 86.42           C  
ATOM   2722  O   MET B 345      26.007  -1.946  -6.814  1.00 86.42           O  
ATOM   2723  CG  MET B 345      22.533   0.934  -7.323  1.00 86.42           C  
ATOM   2724  SD  MET B 345      21.446   1.719  -6.069  1.00 86.42           S  
ATOM   2725  CE  MET B 345      22.690   2.277  -4.872  1.00 86.42           C  
ATOM   2726  N   ALA B 346      24.211  -3.242  -7.015  1.00 86.03           N  
ATOM   2727  CA  ALA B 346      24.906  -4.383  -6.423  1.00 86.03           C  
ATOM   2728  C   ALA B 346      26.049  -4.853  -7.319  1.00 86.03           C  
ATOM   2729  CB  ALA B 346      23.929  -5.528  -6.169  1.00 86.03           C  
ATOM   2730  O   ALA B 346      27.105  -5.257  -6.826  1.00 86.03           O  
ATOM   2731  N   HIS B 347      25.767  -4.800  -8.532  1.00 84.27           N  
ATOM   2732  CA  HIS B 347      26.756  -5.229  -9.515  1.00 84.27           C  
ATOM   2733  C   HIS B 347      27.967  -4.302  -9.519  1.00 84.27           C  
ATOM   2734  CB  HIS B 347      26.134  -5.285 -10.912  1.00 84.27           C  
ATOM   2735  O   HIS B 347      29.109  -4.766  -9.532  1.00 84.27           O  
ATOM   2736  CG  HIS B 347      27.057  -5.823 -11.958  1.00 84.27           C  
ATOM   2737  CD2 HIS B 347      27.217  -7.076 -12.444  1.00 84.27           C  
ATOM   2738  ND1 HIS B 347      27.961  -5.030 -12.631  1.00 84.27           N  
ATOM   2739  CE1 HIS B 347      28.638  -5.775 -13.489  1.00 84.27           C  
ATOM   2740  NE2 HIS B 347      28.206  -7.021 -13.395  1.00 84.27           N  
ATOM   2741  N   VAL B 348      27.807  -3.047  -9.410  1.00 78.68           N  
ATOM   2742  CA  VAL B 348      28.882  -2.064  -9.497  1.00 78.68           C  
ATOM   2743  C   VAL B 348      29.603  -1.967  -8.154  1.00 78.68           C  
ATOM   2744  CB  VAL B 348      28.349  -0.676  -9.917  1.00 78.68           C  
ATOM   2745  O   VAL B 348      30.813  -1.738  -8.107  1.00 78.68           O  
ATOM   2746  CG1 VAL B 348      29.475   0.357  -9.917  1.00 78.68           C  
ATOM   2747  CG2 VAL B 348      27.690  -0.753 -11.293  1.00 78.68           C  
ATOM   2748  N   THR B 349      28.900  -2.205  -7.104  1.00 78.47           N  
ATOM   2749  CA  THR B 349      29.490  -2.096  -5.774  1.00 78.47           C  
ATOM   2750  C   THR B 349      30.001  -3.452  -5.296  1.00 78.47           C  
ATOM   2751  CB  THR B 349      28.476  -1.539  -4.758  1.00 78.47           C  
ATOM   2752  O   THR B 349      30.659  -3.542  -4.258  1.00 78.47           O  
ATOM   2753  CG2 THR B 349      28.055  -0.119  -5.123  1.00 78.47           C  
ATOM   2754  OG1 THR B 349      27.316  -2.379  -4.739  1.00 78.47           O  
ATOM   2755  N   LYS B 350      29.753  -4.473  -6.013  1.00 81.81           N  
ATOM   2756  CA  LYS B 350      30.163  -5.837  -5.694  1.00 81.81           C  
ATOM   2757  C   LYS B 350      29.660  -6.254  -4.315  1.00 81.81           C  
ATOM   2758  CB  LYS B 350      31.685  -5.969  -5.758  1.00 81.81           C  
ATOM   2759  O   LYS B 350      30.378  -6.911  -3.559  1.00 81.81           O  
ATOM   2760  CG  LYS B 350      32.273  -5.693  -7.134  1.00 81.81           C  
ATOM   2761  CD  LYS B 350      33.206  -6.813  -7.578  1.00 81.81           C  
ATOM   2762  CE  LYS B 350      33.794  -6.539  -8.955  1.00 81.81           C  
ATOM   2763  NZ  LYS B 350      34.632  -7.678  -9.437  1.00 81.81           N  
ATOM   2764  N   ARG B 351      28.558  -5.767  -4.043  1.00 83.41           N  
ATOM   2765  CA  ARG B 351      27.860  -6.158  -2.822  1.00 83.41           C  
ATOM   2766  C   ARG B 351      26.655  -7.037  -3.138  1.00 83.41           C  
ATOM   2767  CB  ARG B 351      27.416  -4.922  -2.037  1.00 83.41           C  
ATOM   2768  O   ARG B 351      26.222  -7.116  -4.290  1.00 83.41           O  
ATOM   2769  CG  ARG B 351      28.567  -4.111  -1.463  1.00 83.41           C  
ATOM   2770  CD  ARG B 351      28.072  -3.003  -0.543  1.00 83.41           C  
ATOM   2771  NE  ARG B 351      29.173  -2.182  -0.047  1.00 83.41           N  
ATOM   2772  NH1 ARG B 351      27.839  -0.803   1.240  1.00 83.41           N  
ATOM   2773  NH2 ARG B 351      30.107  -0.477   1.175  1.00 83.41           N  
ATOM   2774  CZ  ARG B 351      29.037  -1.156   0.788  1.00 83.41           C  
ATOM   2775  N   SER B 352      26.208  -7.737  -2.116  1.00 86.56           N  
ATOM   2776  CA  SER B 352      25.027  -8.570  -2.321  1.00 86.56           C  
ATOM   2777  C   SER B 352      23.770  -7.720  -2.469  1.00 86.56           C  
ATOM   2778  CB  SER B 352      24.855  -9.551  -1.161  1.00 86.56           C  
ATOM   2779  O   SER B 352      23.665  -6.647  -1.872  1.00 86.56           O  
ATOM   2780  OG  SER B 352      24.458  -8.872   0.018  1.00 86.56           O  
ATOM   2781  N   ILE B 353      22.880  -8.136  -3.257  1.00 86.59           N  
ATOM   2782  CA  ILE B 353      21.627  -7.435  -3.515  1.00 86.59           C  
ATOM   2783  C   ILE B 353      20.874  -7.223  -2.203  1.00 86.59           C  
ATOM   2784  CB  ILE B 353      20.744  -8.208  -4.521  1.00 86.59           C  
ATOM   2785  O   ILE B 353      20.289  -6.161  -1.981  1.00 86.59           O  
ATOM   2786  CG1 ILE B 353      21.446  -8.311  -5.879  1.00 86.59           C  
ATOM   2787  CG2 ILE B 353      19.374  -7.539  -4.662  1.00 86.59           C  
ATOM   2788  CD1 ILE B 353      20.778  -9.275  -6.850  1.00 86.59           C  
ATOM   2789  N   ALA B 354      20.952  -8.182  -1.370  1.00 82.98           N  
ATOM   2790  CA  ALA B 354      20.264  -8.122  -0.083  1.00 82.98           C  
ATOM   2791  C   ALA B 354      20.804  -6.982   0.775  1.00 82.98           C  
ATOM   2792  CB  ALA B 354      20.402  -9.451   0.656  1.00 82.98           C  
ATOM   2793  O   ALA B 354      20.039  -6.288   1.449  1.00 82.98           O  
ATOM   2794  N   ASP B 355      22.013  -6.829   0.666  1.00 81.65           N  
ATOM   2795  CA  ASP B 355      22.658  -5.787   1.459  1.00 81.65           C  
ATOM   2796  C   ASP B 355      22.290  -4.398   0.942  1.00 81.65           C  
ATOM   2797  CB  ASP B 355      24.177  -5.967   1.449  1.00 81.65           C  
ATOM   2798  O   ASP B 355      22.034  -3.485   1.729  1.00 81.65           O  
ATOM   2799  CG  ASP B 355      24.675  -6.866   2.567  1.00 81.65           C  
ATOM   2800  OD1 ASP B 355      23.877  -7.231   3.457  1.00 81.65           O  
ATOM   2801  OD2 ASP B 355      25.877  -7.210   2.559  1.00 81.65           O  
ATOM   2802  N   VAL B 356      22.228  -4.299  -0.351  1.00 83.23           N  
ATOM   2803  CA  VAL B 356      21.897  -3.015  -0.961  1.00 83.23           C  
ATOM   2804  C   VAL B 356      20.424  -2.693  -0.721  1.00 83.23           C  
ATOM   2805  CB  VAL B 356      22.203  -3.011  -2.476  1.00 83.23           C  
ATOM   2806  O   VAL B 356      20.071  -1.545  -0.442  1.00 83.23           O  
ATOM   2807  CG1 VAL B 356      21.789  -1.683  -3.107  1.00 83.23           C  
ATOM   2808  CG2 VAL B 356      23.686  -3.283  -2.721  1.00 83.23           C  
ATOM   2809  N   ALA B 357      19.650  -3.732  -0.786  1.00 78.65           N  
ATOM   2810  CA  ALA B 357      18.206  -3.573  -0.643  1.00 78.65           C  
ATOM   2811  C   ALA B 357      17.828  -3.272   0.805  1.00 78.65           C  
ATOM   2812  CB  ALA B 357      17.481  -4.825  -1.130  1.00 78.65           C  
ATOM   2813  O   ALA B 357      16.783  -2.671   1.068  1.00 78.65           O  
ATOM   2814  N   ALA B 358      18.662  -3.625   1.779  1.00 71.54           N  
ATOM   2815  CA  ALA B 358      18.377  -3.471   3.203  1.00 71.54           C  
ATOM   2816  C   ALA B 358      18.852  -2.114   3.714  1.00 71.54           C  
ATOM   2817  CB  ALA B 358      19.032  -4.595   4.002  1.00 71.54           C  
ATOM   2818  O   ALA B 358      18.882  -1.874   4.923  1.00 71.54           O  
ATOM   2819  N   SER B 359      19.094  -1.140   2.831  1.00 68.23           N  
ATOM   2820  CA  SER B 359      19.666   0.157   3.179  1.00 68.23           C  
ATOM   2821  C   SER B 359      18.632   1.054   3.852  1.00 68.23           C  
ATOM   2822  CB  SER B 359      20.221   0.850   1.934  1.00 68.23           C  
ATOM   2823  O   SER B 359      18.906   2.223   4.131  1.00 68.23           O  
ATOM   2824  OG  SER B 359      20.266  -0.047   0.837  1.00 68.23           O  
ATOM   2825  N   GLY B 360      17.568   0.541   4.354  1.00 66.74           N  
ATOM   2826  CA  GLY B 360      16.619   1.294   5.158  1.00 66.74           C  
ATOM   2827  C   GLY B 360      15.625   2.082   4.326  1.00 66.74           C  
ATOM   2828  O   GLY B 360      15.393   1.762   3.158  1.00 66.74           O  
ATOM   2829  N   PRO B 361      14.933   3.139   5.012  1.00 71.28           N  
ATOM   2830  CA  PRO B 361      13.872   3.925   4.379  1.00 71.28           C  
ATOM   2831  C   PRO B 361      14.386   4.802   3.240  1.00 71.28           C  
ATOM   2832  CB  PRO B 361      13.334   4.782   5.527  1.00 71.28           C  
ATOM   2833  O   PRO B 361      13.597   5.292   2.428  1.00 71.28           O  
ATOM   2834  CG  PRO B 361      14.247   4.498   6.676  1.00 71.28           C  
ATOM   2835  CD  PRO B 361      15.184   3.394   6.279  1.00 71.28           C  
ATOM   2836  N   GLY B 362      15.667   4.782   3.060  1.00 80.38           N  
ATOM   2837  CA  GLY B 362      16.251   5.630   2.033  1.00 80.38           C  
ATOM   2838  C   GLY B 362      16.522   4.893   0.735  1.00 80.38           C  
ATOM   2839  O   GLY B 362      17.158   5.436  -0.172  1.00 80.38           O  
ATOM   2840  N   LEU B 363      15.965   3.730   0.625  1.00 83.73           N  
ATOM   2841  CA  LEU B 363      16.258   2.919  -0.552  1.00 83.73           C  
ATOM   2842  C   LEU B 363      15.902   3.670  -1.831  1.00 83.73           C  
ATOM   2843  CB  LEU B 363      15.492   1.594  -0.495  1.00 83.73           C  
ATOM   2844  O   LEU B 363      16.691   3.699  -2.779  1.00 83.73           O  
ATOM   2845  CG  LEU B 363      15.738   0.619  -1.647  1.00 83.73           C  
ATOM   2846  CD1 LEU B 363      17.173   0.103  -1.608  1.00 83.73           C  
ATOM   2847  CD2 LEU B 363      14.747  -0.539  -1.588  1.00 83.73           C  
ATOM   2848  N   ALA B 364      14.764   4.287  -1.882  1.00 84.60           N  
ATOM   2849  CA  ALA B 364      14.315   5.008  -3.070  1.00 84.60           C  
ATOM   2850  C   ALA B 364      15.216   6.205  -3.359  1.00 84.60           C  
ATOM   2851  CB  ALA B 364      12.868   5.464  -2.900  1.00 84.60           C  
ATOM   2852  O   ALA B 364      15.447   6.551  -4.520  1.00 84.60           O  
ATOM   2853  N   PHE B 365      15.808   6.790  -2.344  1.00 90.32           N  
ATOM   2854  CA  PHE B 365      16.647   7.972  -2.506  1.00 90.32           C  
ATOM   2855  C   PHE B 365      18.097   7.576  -2.755  1.00 90.32           C  
ATOM   2856  CB  PHE B 365      16.553   8.872  -1.270  1.00 90.32           C  
ATOM   2857  O   PHE B 365      18.971   8.439  -2.871  1.00 90.32           O  
ATOM   2858  CG  PHE B 365      15.266   9.647  -1.179  1.00 90.32           C  
ATOM   2859  CD1 PHE B 365      15.138  10.884  -1.799  1.00 90.32           C  
ATOM   2860  CD2 PHE B 365      14.184   9.138  -0.474  1.00 90.32           C  
ATOM   2861  CE1 PHE B 365      13.948  11.603  -1.717  1.00 90.32           C  
ATOM   2862  CE2 PHE B 365      12.992   9.850  -0.387  1.00 90.32           C  
ATOM   2863  CZ  PHE B 365      12.876  11.083  -1.008  1.00 90.32           C  
ATOM   2864  N   LEU B 366      18.314   6.324  -2.830  1.00 88.67           N  
ATOM   2865  CA  LEU B 366      19.595   5.775  -3.261  1.00 88.67           C  
ATOM   2866  C   LEU B 366      19.494   5.204  -4.671  1.00 88.67           C  
ATOM   2867  CB  LEU B 366      20.067   4.690  -2.290  1.00 88.67           C  
ATOM   2868  O   LEU B 366      20.311   5.527  -5.536  1.00 88.67           O  
ATOM   2869  CG  LEU B 366      20.407   5.150  -0.872  1.00 88.67           C  
ATOM   2870  CD1 LEU B 366      20.680   3.947   0.024  1.00 88.67           C  
ATOM   2871  CD2 LEU B 366      21.604   6.094  -0.888  1.00 88.67           C  
ATOM   2872  N   ALA B 367      18.378   4.491  -4.884  1.00 85.65           N  
ATOM   2873  CA  ALA B 367      18.198   3.775  -6.144  1.00 85.65           C  
ATOM   2874  C   ALA B 367      17.865   4.738  -7.280  1.00 85.65           C  
ATOM   2875  CB  ALA B 367      17.102   2.721  -6.006  1.00 85.65           C  
ATOM   2876  O   ALA B 367      18.529   4.736  -8.319  1.00 85.65           O  
ATOM   2877  N   TYR B 368      16.962   5.644  -7.062  1.00 86.95           N  
ATOM   2878  CA  TYR B 368      16.505   6.533  -8.124  1.00 86.95           C  
ATOM   2879  C   TYR B 368      17.595   7.526  -8.511  1.00 86.95           C  
ATOM   2880  CB  TYR B 368      15.244   7.286  -7.689  1.00 86.95           C  
ATOM   2881  O   TYR B 368      17.864   7.730  -9.697  1.00 86.95           O  
ATOM   2882  CG  TYR B 368      14.003   6.426  -7.662  1.00 86.95           C  
ATOM   2883  CD1 TYR B 368      13.640   5.659  -8.766  1.00 86.95           C  
ATOM   2884  CD2 TYR B 368      13.193   6.380  -6.533  1.00 86.95           C  
ATOM   2885  CE1 TYR B 368      12.496   4.867  -8.747  1.00 86.95           C  
ATOM   2886  CE2 TYR B 368      12.047   5.592  -6.502  1.00 86.95           C  
ATOM   2887  OH  TYR B 368      10.575   4.057  -7.587  1.00 86.95           O  
ATOM   2888  CZ  TYR B 368      11.708   4.840  -7.612  1.00 86.95           C  
ATOM   2889  N   PRO B 369      18.233   8.131  -7.561  1.00 89.54           N  
ATOM   2890  CA  PRO B 369      19.335   9.020  -7.936  1.00 89.54           C  
ATOM   2891  C   PRO B 369      20.434   8.300  -8.715  1.00 89.54           C  
ATOM   2892  CB  PRO B 369      19.859   9.520  -6.588  1.00 89.54           C  
ATOM   2893  O   PRO B 369      21.056   8.892  -9.601  1.00 89.54           O  
ATOM   2894  CG  PRO B 369      18.693   9.409  -5.659  1.00 89.54           C  
ATOM   2895  CD  PRO B 369      17.856   8.237  -6.084  1.00 89.54           C  
ATOM   2896  N   GLU B 370      20.706   7.100  -8.311  1.00 86.28           N  
ATOM   2897  CA  GLU B 370      21.674   6.301  -9.057  1.00 86.28           C  
ATOM   2898  C   GLU B 370      21.206   6.065 -10.490  1.00 86.28           C  
ATOM   2899  CB  GLU B 370      21.919   4.961  -8.357  1.00 86.28           C  
ATOM   2900  O   GLU B 370      21.998   6.163 -11.430  1.00 86.28           O  
ATOM   2901  CG  GLU B 370      23.022   4.128  -8.992  1.00 86.28           C  
ATOM   2902  CD  GLU B 370      24.408   4.723  -8.803  1.00 86.28           C  
ATOM   2903  OE1 GLU B 370      25.333   4.360  -9.565  1.00 86.28           O  
ATOM   2904  OE2 GLU B 370      24.570   5.558  -7.886  1.00 86.28           O  
ATOM   2905  N   ALA B 371      19.952   5.816 -10.682  1.00 83.91           N  
ATOM   2906  CA  ALA B 371      19.376   5.539 -11.995  1.00 83.91           C  
ATOM   2907  C   ALA B 371      19.436   6.773 -12.892  1.00 83.91           C  
ATOM   2908  CB  ALA B 371      17.934   5.058 -11.853  1.00 83.91           C  
ATOM   2909  O   ALA B 371      19.777   6.673 -14.073  1.00 83.91           O  
ATOM   2910  N   VAL B 372      19.230   7.847 -12.341  1.00 88.15           N  
ATOM   2911  CA  VAL B 372      19.165   9.086 -13.109  1.00 88.15           C  
ATOM   2912  C   VAL B 372      20.562   9.470 -13.590  1.00 88.15           C  
ATOM   2913  CB  VAL B 372      18.551  10.236 -12.279  1.00 88.15           C  
ATOM   2914  O   VAL B 372      20.713  10.092 -14.644  1.00 88.15           O  
ATOM   2915  CG1 VAL B 372      18.566  11.541 -13.072  1.00 88.15           C  
ATOM   2916  CG2 VAL B 372      17.128   9.884 -11.850  1.00 88.15           C  
ATOM   2917  N   THR B 373      21.603   9.082 -12.829  1.00 88.05           N  
ATOM   2918  CA  THR B 373      22.975   9.391 -13.219  1.00 88.05           C  
ATOM   2919  C   THR B 373      23.386   8.575 -14.441  1.00 88.05           C  
ATOM   2920  CB  THR B 373      23.958   9.123 -12.065  1.00 88.05           C  
ATOM   2921  O   THR B 373      24.344   8.924 -15.134  1.00 88.05           O  
ATOM   2922  CG2 THR B 373      23.611   9.964 -10.841  1.00 88.05           C  
ATOM   2923  OG1 THR B 373      23.902   7.736 -11.709  1.00 88.05           O  
ATOM   2924  N   GLN B 374      22.643   7.551 -14.715  1.00 82.80           N  
ATOM   2925  CA  GLN B 374      22.985   6.667 -15.825  1.00 82.80           C  
ATOM   2926  C   GLN B 374      22.296   7.110 -17.113  1.00 82.80           C  
ATOM   2927  CB  GLN B 374      22.606   5.222 -15.497  1.00 82.80           C  
ATOM   2928  O   GLN B 374      22.583   6.583 -18.189  1.00 82.80           O  
ATOM   2929  CG  GLN B 374      23.320   4.662 -14.274  1.00 82.80           C  
ATOM   2930  CD  GLN B 374      24.830   4.666 -14.423  1.00 82.80           C  
ATOM   2931  NE2 GLN B 374      25.535   4.868 -13.315  1.00 82.80           N  
ATOM   2932  OE1 GLN B 374      25.359   4.489 -15.525  1.00 82.80           O  
ATOM   2933  N   LEU B 375      21.437   8.012 -17.062  1.00 81.57           N  
ATOM   2934  CA  LEU B 375      20.731   8.532 -18.229  1.00 81.57           C  
ATOM   2935  C   LEU B 375      21.483   9.710 -18.839  1.00 81.57           C  
ATOM   2936  CB  LEU B 375      19.311   8.958 -17.850  1.00 81.57           C  
ATOM   2937  O   LEU B 375      22.159  10.456 -18.127  1.00 81.57           O  
ATOM   2938  CG  LEU B 375      18.338   7.834 -17.491  1.00 81.57           C  
ATOM   2939  CD1 LEU B 375      17.083   8.406 -16.840  1.00 81.57           C  
ATOM   2940  CD2 LEU B 375      17.980   7.020 -18.730  1.00 81.57           C  
ATOM   2941  N   PRO B 376      21.320   9.766 -20.189  1.00 81.48           N  
ATOM   2942  CA  PRO B 376      21.920  10.957 -20.795  1.00 81.48           C  
ATOM   2943  C   PRO B 376      21.262  12.252 -20.327  1.00 81.48           C  
ATOM   2944  CB  PRO B 376      21.696  10.740 -22.294  1.00 81.48           C  
ATOM   2945  O   PRO B 376      20.070  12.263 -20.008  1.00 81.48           O  
ATOM   2946  CG  PRO B 376      20.524   9.816 -22.375  1.00 81.48           C  
ATOM   2947  CD  PRO B 376      20.477   8.994 -21.119  1.00 81.48           C  
ATOM   2948  N   ILE B 377      21.954  13.365 -20.191  1.00 86.89           N  
ATOM   2949  CA  ILE B 377      21.448  14.628 -19.666  1.00 86.89           C  
ATOM   2950  C   ILE B 377      20.814  14.401 -18.296  1.00 86.89           C  
ATOM   2951  CB  ILE B 377      20.426  15.273 -20.630  1.00 86.89           C  
ATOM   2952  O   ILE B 377      19.651  14.751 -18.077  1.00 86.89           O  
ATOM   2953  CG1 ILE B 377      21.008  15.360 -22.045  1.00 86.89           C  
ATOM   2954  CG2 ILE B 377      20.005  16.656 -20.125  1.00 86.89           C  
ATOM   2955  CD1 ILE B 377      19.998  15.774 -23.106  1.00 86.89           C  
ATOM   2956  N   SER B 378      21.633  13.890 -17.452  1.00 90.52           N  
ATOM   2957  CA  SER B 378      21.233  13.382 -16.143  1.00 90.52           C  
ATOM   2958  C   SER B 378      20.485  14.443 -15.343  1.00 90.52           C  
ATOM   2959  CB  SER B 378      22.455  12.906 -15.357  1.00 90.52           C  
ATOM   2960  O   SER B 378      19.464  14.150 -14.717  1.00 90.52           O  
ATOM   2961  OG  SER B 378      23.138  11.882 -16.059  1.00 90.52           O  
ATOM   2962  N   PRO B 379      20.872  15.705 -15.365  1.00 93.46           N  
ATOM   2963  CA  PRO B 379      20.175  16.724 -14.575  1.00 93.46           C  
ATOM   2964  C   PRO B 379      18.718  16.903 -14.997  1.00 93.46           C  
ATOM   2965  CB  PRO B 379      20.983  17.995 -14.848  1.00 93.46           C  
ATOM   2966  O   PRO B 379      17.852  17.140 -14.152  1.00 93.46           O  
ATOM   2967  CG  PRO B 379      22.344  17.508 -15.227  1.00 93.46           C  
ATOM   2968  CD  PRO B 379      22.201  16.190 -15.932  1.00 93.46           C  
ATOM   2969  N   LEU B 380      18.427  16.836 -16.250  1.00 91.94           N  
ATOM   2970  CA  LEU B 380      17.058  16.959 -16.739  1.00 91.94           C  
ATOM   2971  C   LEU B 380      16.177  15.849 -16.173  1.00 91.94           C  
ATOM   2972  CB  LEU B 380      17.029  16.919 -18.269  1.00 91.94           C  
ATOM   2973  O   LEU B 380      15.082  16.115 -15.672  1.00 91.94           O  
ATOM   2974  CG  LEU B 380      15.646  16.950 -18.922  1.00 91.94           C  
ATOM   2975  CD1 LEU B 380      14.995  18.314 -18.721  1.00 91.94           C  
ATOM   2976  CD2 LEU B 380      15.748  16.614 -20.406  1.00 91.94           C  
ATOM   2977  N   TRP B 381      16.714  14.695 -16.196  1.00 88.20           N  
ATOM   2978  CA  TRP B 381      15.952  13.545 -15.722  1.00 88.20           C  
ATOM   2979  C   TRP B 381      15.822  13.567 -14.202  1.00 88.20           C  
ATOM   2980  CB  TRP B 381      16.612  12.239 -16.172  1.00 88.20           C  
ATOM   2981  O   TRP B 381      14.814  13.118 -13.652  1.00 88.20           O  
ATOM   2982  CG  TRP B 381      16.474  11.960 -17.638  1.00 88.20           C  
ATOM   2983  CD1 TRP B 381      17.432  12.118 -18.601  1.00 88.20           C  
ATOM   2984  CD2 TRP B 381      15.306  11.479 -18.310  1.00 88.20           C  
ATOM   2985  CE2 TRP B 381      15.628  11.367 -19.681  1.00 88.20           C  
ATOM   2986  CE3 TRP B 381      14.017  11.130 -17.885  1.00 88.20           C  
ATOM   2987  NE1 TRP B 381      16.930  11.763 -19.831  1.00 88.20           N  
ATOM   2988  CH2 TRP B 381      13.453  10.586 -20.188  1.00 88.20           C  
ATOM   2989  CZ2 TRP B 381      14.707  10.921 -20.630  1.00 88.20           C  
ATOM   2990  CZ3 TRP B 381      13.101  10.686 -18.832  1.00 88.20           C  
ATOM   2991  N   ALA B 382      16.840  14.120 -13.631  1.00 94.01           N  
ATOM   2992  CA  ALA B 382      16.752  14.279 -12.182  1.00 94.01           C  
ATOM   2993  C   ALA B 382      15.632  15.243 -11.803  1.00 94.01           C  
ATOM   2994  CB  ALA B 382      18.084  14.769 -11.618  1.00 94.01           C  
ATOM   2995  O   ALA B 382      14.860  14.975 -10.879  1.00 94.01           O  
ATOM   2996  N   ILE B 383      15.444  16.306 -12.528  1.00 94.10           N  
ATOM   2997  CA  ILE B 383      14.384  17.280 -12.294  1.00 94.10           C  
ATOM   2998  C   ILE B 383      13.023  16.627 -12.524  1.00 94.10           C  
ATOM   2999  CB  ILE B 383      14.544  18.520 -13.202  1.00 94.10           C  
ATOM   3000  O   ILE B 383      12.110  16.776 -11.708  1.00 94.10           O  
ATOM   3001  CG1 ILE B 383      15.817  19.291 -12.833  1.00 94.10           C  
ATOM   3002  CG2 ILE B 383      13.310  19.421 -13.108  1.00 94.10           C  
ATOM   3003  CD1 ILE B 383      16.200  20.370 -13.837  1.00 94.10           C  
ATOM   3004  N   LEU B 384      12.910  15.909 -13.519  1.00 89.74           N  
ATOM   3005  CA  LEU B 384      11.652  15.258 -13.869  1.00 89.74           C  
ATOM   3006  C   LEU B 384      11.288  14.192 -12.841  1.00 89.74           C  
ATOM   3007  CB  LEU B 384      11.742  14.630 -15.262  1.00 89.74           C  
ATOM   3008  O   LEU B 384      10.139  14.115 -12.400  1.00 89.74           O  
ATOM   3009  CG  LEU B 384      11.811  15.602 -16.441  1.00 89.74           C  
ATOM   3010  CD1 LEU B 384      12.032  14.841 -17.744  1.00 89.74           C  
ATOM   3011  CD2 LEU B 384      10.541  16.443 -16.515  1.00 89.74           C  
ATOM   3012  N   PHE B 385      12.275  13.478 -12.408  1.00 90.41           N  
ATOM   3013  CA  PHE B 385      12.036  12.372 -11.488  1.00 90.41           C  
ATOM   3014  C   PHE B 385      11.634  12.890 -10.112  1.00 90.41           C  
ATOM   3015  CB  PHE B 385      13.282  11.489 -11.373  1.00 90.41           C  
ATOM   3016  O   PHE B 385      10.630  12.451  -9.547  1.00 90.41           O  
ATOM   3017  CG  PHE B 385      13.074  10.251 -10.542  1.00 90.41           C  
ATOM   3018  CD1 PHE B 385      13.504  10.202  -9.222  1.00 90.41           C  
ATOM   3019  CD2 PHE B 385      12.447   9.136 -11.083  1.00 90.41           C  
ATOM   3020  CE1 PHE B 385      13.312   9.058  -8.451  1.00 90.41           C  
ATOM   3021  CE2 PHE B 385      12.252   7.989 -10.319  1.00 90.41           C  
ATOM   3022  CZ  PHE B 385      12.686   7.951  -9.003  1.00 90.41           C  
ATOM   3023  N   PHE B 386      12.384  13.777  -9.561  1.00 94.00           N  
ATOM   3024  CA  PHE B 386      12.101  14.261  -8.216  1.00 94.00           C  
ATOM   3025  C   PHE B 386      10.868  15.157  -8.211  1.00 94.00           C  
ATOM   3026  CB  PHE B 386      13.305  15.022  -7.652  1.00 94.00           C  
ATOM   3027  O   PHE B 386      10.175  15.263  -7.197  1.00 94.00           O  
ATOM   3028  CG  PHE B 386      14.439  14.132  -7.223  1.00 94.00           C  
ATOM   3029  CD1 PHE B 386      14.305  13.292  -6.124  1.00 94.00           C  
ATOM   3030  CD2 PHE B 386      15.641  14.135  -7.919  1.00 94.00           C  
ATOM   3031  CE1 PHE B 386      15.353  12.467  -5.725  1.00 94.00           C  
ATOM   3032  CE2 PHE B 386      16.694  13.313  -7.525  1.00 94.00           C  
ATOM   3033  CZ  PHE B 386      16.548  12.480  -6.428  1.00 94.00           C  
ATOM   3034  N   SER B 387      10.552  15.777  -9.351  1.00 91.16           N  
ATOM   3035  CA  SER B 387       9.271  16.464  -9.482  1.00 91.16           C  
ATOM   3036  C   SER B 387       8.109  15.477  -9.447  1.00 91.16           C  
ATOM   3037  CB  SER B 387       9.226  17.272 -10.780  1.00 91.16           C  
ATOM   3038  O   SER B 387       7.047  15.780  -8.899  1.00 91.16           O  
ATOM   3039  OG  SER B 387       9.211  16.412 -11.907  1.00 91.16           O  
ATOM   3040  N   MET B 388       8.294  14.362 -10.017  1.00 88.43           N  
ATOM   3041  CA  MET B 388       7.293  13.300  -9.978  1.00 88.43           C  
ATOM   3042  C   MET B 388       7.074  12.811  -8.551  1.00 88.43           C  
ATOM   3043  CB  MET B 388       7.713  12.131 -10.872  1.00 88.43           C  
ATOM   3044  O   MET B 388       5.933  12.638  -8.118  1.00 88.43           O  
ATOM   3045  CG  MET B 388       6.763  10.946 -10.818  1.00 88.43           C  
ATOM   3046  SD  MET B 388       7.558   9.382 -11.356  1.00 88.43           S  
ATOM   3047  CE  MET B 388       8.161   8.765  -9.759  1.00 88.43           C  
ATOM   3048  N   LEU B 389       8.160  12.602  -7.825  1.00 91.11           N  
ATOM   3049  CA  LEU B 389       8.068  12.152  -6.440  1.00 91.11           C  
ATOM   3050  C   LEU B 389       7.349  13.185  -5.579  1.00 91.11           C  
ATOM   3051  CB  LEU B 389       9.462  11.878  -5.871  1.00 91.11           C  
ATOM   3052  O   LEU B 389       6.577  12.827  -4.687  1.00 91.11           O  
ATOM   3053  CG  LEU B 389      10.036  10.483  -6.124  1.00 91.11           C  
ATOM   3054  CD1 LEU B 389      11.496  10.423  -5.689  1.00 91.11           C  
ATOM   3055  CD2 LEU B 389       9.212   9.426  -5.396  1.00 91.11           C  
ATOM   3056  N   LEU B 390       7.640  14.409  -5.898  1.00 92.18           N  
ATOM   3057  CA  LEU B 390       6.979  15.500  -5.192  1.00 92.18           C  
ATOM   3058  C   LEU B 390       5.478  15.492  -5.462  1.00 92.18           C  
ATOM   3059  CB  LEU B 390       7.576  16.847  -5.606  1.00 92.18           C  
ATOM   3060  O   LEU B 390       4.675  15.592  -4.531  1.00 92.18           O  
ATOM   3061  CG  LEU B 390       6.998  18.086  -4.920  1.00 92.18           C  
ATOM   3062  CD1 LEU B 390       7.811  18.430  -3.676  1.00 92.18           C  
ATOM   3063  CD2 LEU B 390       6.963  19.265  -5.886  1.00 92.18           C  
ATOM   3064  N   MET B 391       5.084  15.307  -6.663  1.00 87.31           N  
ATOM   3065  CA  MET B 391       3.675  15.297  -7.047  1.00 87.31           C  
ATOM   3066  C   MET B 391       2.951  14.106  -6.427  1.00 87.31           C  
ATOM   3067  CB  MET B 391       3.532  15.261  -8.569  1.00 87.31           C  
ATOM   3068  O   MET B 391       1.835  14.245  -5.924  1.00 87.31           O  
ATOM   3069  CG  MET B 391       2.871  16.500  -9.152  1.00 87.31           C  
ATOM   3070  SD  MET B 391       3.271  16.742 -10.926  1.00 87.31           S  
ATOM   3071  CE  MET B 391       1.675  16.312 -11.676  1.00 87.31           C  
ATOM   3072  N   LEU B 392       3.599  12.940  -6.455  1.00 88.79           N  
ATOM   3073  CA  LEU B 392       3.021  11.751  -5.839  1.00 88.79           C  
ATOM   3074  C   LEU B 392       2.828  11.953  -4.340  1.00 88.79           C  
ATOM   3075  CB  LEU B 392       3.910  10.530  -6.092  1.00 88.79           C  
ATOM   3076  O   LEU B 392       1.780  11.604  -3.792  1.00 88.79           O  
ATOM   3077  CG  LEU B 392       3.766   9.857  -7.458  1.00 88.79           C  
ATOM   3078  CD1 LEU B 392       4.898   8.859  -7.678  1.00 88.79           C  
ATOM   3079  CD2 LEU B 392       2.410   9.171  -7.576  1.00 88.79           C  
ATOM   3080  N   GLY B 393       3.777  12.595  -3.722  1.00 91.26           N  
ATOM   3081  CA  GLY B 393       3.744  12.821  -2.286  1.00 91.26           C  
ATOM   3082  C   GLY B 393       2.691  13.828  -1.864  1.00 91.26           C  
ATOM   3083  O   GLY B 393       1.958  13.600  -0.899  1.00 91.26           O  
ATOM   3084  N   ILE B 394       2.545  14.887  -2.648  1.00 87.64           N  
ATOM   3085  CA  ILE B 394       1.631  15.969  -2.298  1.00 87.64           C  
ATOM   3086  C   ILE B 394       0.188  15.492  -2.439  1.00 87.64           C  
ATOM   3087  CB  ILE B 394       1.871  17.218  -3.177  1.00 87.64           C  
ATOM   3088  O   ILE B 394      -0.676  15.865  -1.642  1.00 87.64           O  
ATOM   3089  CG1 ILE B 394       3.135  17.956  -2.722  1.00 87.64           C  
ATOM   3090  CG2 ILE B 394       0.653  18.145  -3.141  1.00 87.64           C  
ATOM   3091  CD1 ILE B 394       3.514  19.137  -3.605  1.00 87.64           C  
ATOM   3092  N   ASP B 395      -0.113  14.673  -3.463  1.00 84.49           N  
ATOM   3093  CA  ASP B 395      -1.460  14.145  -3.657  1.00 84.49           C  
ATOM   3094  C   ASP B 395      -1.915  13.343  -2.439  1.00 84.49           C  
ATOM   3095  CB  ASP B 395      -1.519  13.273  -4.913  1.00 84.49           C  
ATOM   3096  O   ASP B 395      -3.012  13.561  -1.921  1.00 84.49           O  
ATOM   3097  CG  ASP B 395      -1.712  14.079  -6.185  1.00 84.49           C  
ATOM   3098  OD1 ASP B 395      -1.973  15.298  -6.101  1.00 84.49           O  
ATOM   3099  OD2 ASP B 395      -1.606  13.488  -7.282  1.00 84.49           O  
ATOM   3100  N   SER B 396      -1.066  12.508  -1.927  1.00 89.23           N  
ATOM   3101  CA  SER B 396      -1.411  11.671  -0.782  1.00 89.23           C  
ATOM   3102  C   SER B 396      -1.461  12.489   0.504  1.00 89.23           C  
ATOM   3103  CB  SER B 396      -0.407  10.528  -0.631  1.00 89.23           C  
ATOM   3104  O   SER B 396      -2.334  12.275   1.348  1.00 89.23           O  
ATOM   3105  OG  SER B 396      -0.389   9.717  -1.793  1.00 89.23           O  
ATOM   3106  N   GLN B 397      -0.543  13.394   0.641  1.00 90.87           N  
ATOM   3107  CA  GLN B 397      -0.484  14.231   1.834  1.00 90.87           C  
ATOM   3108  C   GLN B 397      -1.730  15.104   1.956  1.00 90.87           C  
ATOM   3109  CB  GLN B 397       0.770  15.107   1.815  1.00 90.87           C  
ATOM   3110  O   GLN B 397      -2.294  15.241   3.043  1.00 90.87           O  
ATOM   3111  CG  GLN B 397       1.106  15.730   3.163  1.00 90.87           C  
ATOM   3112  CD  GLN B 397       1.539  14.704   4.192  1.00 90.87           C  
ATOM   3113  NE2 GLN B 397       1.630  15.126   5.449  1.00 90.87           N  
ATOM   3114  OE1 GLN B 397       1.789  13.540   3.861  1.00 90.87           O  
ATOM   3115  N   PHE B 398      -2.156  15.647   0.878  1.00 86.46           N  
ATOM   3116  CA  PHE B 398      -3.343  16.493   0.864  1.00 86.46           C  
ATOM   3117  C   PHE B 398      -4.573  15.708   1.304  1.00 86.46           C  
ATOM   3118  CB  PHE B 398      -3.567  17.084  -0.531  1.00 86.46           C  
ATOM   3119  O   PHE B 398      -5.358  16.184   2.126  1.00 86.46           O  
ATOM   3120  CG  PHE B 398      -4.982  17.532  -0.780  1.00 86.46           C  
ATOM   3121  CD1 PHE B 398      -5.846  16.761  -1.549  1.00 86.46           C  
ATOM   3122  CD2 PHE B 398      -5.449  18.726  -0.245  1.00 86.46           C  
ATOM   3123  CE1 PHE B 398      -7.156  17.174  -1.781  1.00 86.46           C  
ATOM   3124  CE2 PHE B 398      -6.757  19.145  -0.472  1.00 86.46           C  
ATOM   3125  CZ  PHE B 398      -7.608  18.368  -1.241  1.00 86.46           C  
ATOM   3126  N   CYS B 399      -4.724  14.566   0.810  1.00 87.87           N  
ATOM   3127  CA  CYS B 399      -5.890  13.745   1.115  1.00 87.87           C  
ATOM   3128  C   CYS B 399      -5.910  13.352   2.588  1.00 87.87           C  
ATOM   3129  CB  CYS B 399      -5.906  12.490   0.243  1.00 87.87           C  
ATOM   3130  O   CYS B 399      -6.969  13.342   3.218  1.00 87.87           O  
ATOM   3131  SG  CYS B 399      -6.320  12.810  -1.486  1.00 87.87           S  
ATOM   3132  N   THR B 400      -4.773  13.051   3.132  1.00 91.64           N  
ATOM   3133  CA  THR B 400      -4.700  12.641   4.530  1.00 91.64           C  
ATOM   3134  C   THR B 400      -5.009  13.815   5.455  1.00 91.64           C  
ATOM   3135  CB  THR B 400      -3.312  12.066   4.872  1.00 91.64           C  
ATOM   3136  O   THR B 400      -5.736  13.662   6.439  1.00 91.64           O  
ATOM   3137  CG2 THR B 400      -3.229  10.584   4.522  1.00 91.64           C  
ATOM   3138  OG1 THR B 400      -2.312  12.778   4.133  1.00 91.64           O  
ATOM   3139  N   VAL B 401      -4.430  14.995   5.116  1.00 92.91           N  
ATOM   3140  CA  VAL B 401      -4.684  16.181   5.927  1.00 92.91           C  
ATOM   3141  C   VAL B 401      -6.154  16.579   5.813  1.00 92.91           C  
ATOM   3142  CB  VAL B 401      -3.779  17.360   5.508  1.00 92.91           C  
ATOM   3143  O   VAL B 401      -6.786  16.935   6.811  1.00 92.91           O  
ATOM   3144  CG1 VAL B 401      -4.177  18.637   6.246  1.00 92.91           C  
ATOM   3145  CG2 VAL B 401      -2.311  17.024   5.769  1.00 92.91           C  
ATOM   3146  N   GLU B 402      -6.636  16.492   4.604  1.00 87.63           N  
ATOM   3147  CA  GLU B 402      -8.046  16.797   4.382  1.00 87.63           C  
ATOM   3148  C   GLU B 402      -8.946  15.859   5.182  1.00 87.63           C  
ATOM   3149  CB  GLU B 402      -8.387  16.710   2.892  1.00 87.63           C  
ATOM   3150  O   GLU B 402      -9.948  16.292   5.755  1.00 87.63           O  
ATOM   3151  CG  GLU B 402      -9.848  16.997   2.578  1.00 87.63           C  
ATOM   3152  CD  GLU B 402     -10.259  18.427   2.889  1.00 87.63           C  
ATOM   3153  OE1 GLU B 402     -11.477  18.713   2.936  1.00 87.63           O  
ATOM   3154  OE2 GLU B 402      -9.355  19.270   3.087  1.00 87.63           O  
ATOM   3155  N   GLY B 403      -8.624  14.599   5.136  1.00 91.03           N  
ATOM   3156  CA  GLY B 403      -9.378  13.640   5.927  1.00 91.03           C  
ATOM   3157  C   GLY B 403      -9.372  13.955   7.411  1.00 91.03           C  
ATOM   3158  O   GLY B 403     -10.408  13.867   8.074  1.00 91.03           O  
ATOM   3159  N   PHE B 404      -8.235  14.368   7.888  1.00 93.51           N  
ATOM   3160  CA  PHE B 404      -8.087  14.729   9.292  1.00 93.51           C  
ATOM   3161  C   PHE B 404      -8.895  15.981   9.617  1.00 93.51           C  
ATOM   3162  CB  PHE B 404      -6.612  14.952   9.639  1.00 93.51           C  
ATOM   3163  O   PHE B 404      -9.650  16.003  10.591  1.00 93.51           O  
ATOM   3164  CG  PHE B 404      -6.385  15.436  11.046  1.00 93.51           C  
ATOM   3165  CD1 PHE B 404      -6.030  16.756  11.293  1.00 93.51           C  
ATOM   3166  CD2 PHE B 404      -6.528  14.569  12.122  1.00 93.51           C  
ATOM   3167  CE1 PHE B 404      -5.820  17.206  12.595  1.00 93.51           C  
ATOM   3168  CE2 PHE B 404      -6.320  15.012  13.425  1.00 93.51           C  
ATOM   3169  CZ  PHE B 404      -5.965  16.331  13.659  1.00 93.51           C  
ATOM   3170  N   ILE B 405      -8.831  16.988   8.810  1.00 90.74           N  
ATOM   3171  CA  ILE B 405      -9.520  18.258   9.007  1.00 90.74           C  
ATOM   3172  C   ILE B 405     -11.030  18.042   8.933  1.00 90.74           C  
ATOM   3173  CB  ILE B 405      -9.078  19.309   7.965  1.00 90.74           C  
ATOM   3174  O   ILE B 405     -11.776  18.532   9.785  1.00 90.74           O  
ATOM   3175  CG1 ILE B 405      -7.598  19.660   8.155  1.00 90.74           C  
ATOM   3176  CG2 ILE B 405      -9.954  20.562   8.056  1.00 90.74           C  
ATOM   3177  CD1 ILE B 405      -7.277  20.278   9.509  1.00 90.74           C  
ATOM   3178  N   THR B 406     -11.461  17.295   7.949  1.00 86.88           N  
ATOM   3179  CA  THR B 406     -12.882  17.021   7.765  1.00 86.88           C  
ATOM   3180  C   THR B 406     -13.450  16.277   8.970  1.00 86.88           C  
ATOM   3181  CB  THR B 406     -13.131  16.198   6.487  1.00 86.88           C  
ATOM   3182  O   THR B 406     -14.572  16.549   9.402  1.00 86.88           O  
ATOM   3183  CG2 THR B 406     -14.620  15.944   6.278  1.00 86.88           C  
ATOM   3184  OG1 THR B 406     -12.618  16.915   5.357  1.00 86.88           O  
ATOM   3185  N   ALA B 407     -12.711  15.403   9.494  1.00 90.11           N  
ATOM   3186  CA  ALA B 407     -13.155  14.648  10.663  1.00 90.11           C  
ATOM   3187  C   ALA B 407     -13.415  15.574  11.848  1.00 90.11           C  
ATOM   3188  CB  ALA B 407     -12.121  13.589  11.036  1.00 90.11           C  
ATOM   3189  O   ALA B 407     -14.422  15.432  12.546  1.00 90.11           O  
ATOM   3190  N   LEU B 408     -12.591  16.549  12.033  1.00 88.95           N  
ATOM   3191  CA  LEU B 408     -12.699  17.451  13.175  1.00 88.95           C  
ATOM   3192  C   LEU B 408     -13.725  18.546  12.906  1.00 88.95           C  
ATOM   3193  CB  LEU B 408     -11.339  18.076  13.495  1.00 88.95           C  
ATOM   3194  O   LEU B 408     -14.517  18.890  13.787  1.00 88.95           O  
ATOM   3195  CG  LEU B 408     -10.273  17.133  14.055  1.00 88.95           C  
ATOM   3196  CD1 LEU B 408      -8.934  17.854  14.169  1.00 88.95           C  
ATOM   3197  CD2 LEU B 408     -10.706  16.580  15.408  1.00 88.95           C  
ATOM   3198  N   VAL B 409     -13.766  19.059  11.682  1.00 86.33           N  
ATOM   3199  CA  VAL B 409     -14.690  20.126  11.310  1.00 86.33           C  
ATOM   3200  C   VAL B 409     -16.124  19.604  11.348  1.00 86.33           C  
ATOM   3201  CB  VAL B 409     -14.366  20.694   9.910  1.00 86.33           C  
ATOM   3202  O   VAL B 409     -17.038  20.312  11.778  1.00 86.33           O  
ATOM   3203  CG1 VAL B 409     -15.495  21.600   9.421  1.00 86.33           C  
ATOM   3204  CG2 VAL B 409     -13.041  21.454   9.937  1.00 86.33           C  
ATOM   3205  N   ASP B 410     -16.317  18.370  10.915  1.00 84.93           N  
ATOM   3206  CA  ASP B 410     -17.650  17.775  10.917  1.00 84.93           C  
ATOM   3207  C   ASP B 410     -18.129  17.506  12.342  1.00 84.93           C  
ATOM   3208  CB  ASP B 410     -17.660  16.478  10.105  1.00 84.93           C  
ATOM   3209  O   ASP B 410     -19.331  17.540  12.615  1.00 84.93           O  
ATOM   3210  CG  ASP B 410     -17.722  16.717   8.607  1.00 84.93           C  
ATOM   3211  OD1 ASP B 410     -17.906  17.878   8.181  1.00 84.93           O  
ATOM   3212  OD2 ASP B 410     -17.590  15.735   7.845  1.00 84.93           O  
ATOM   3213  N   GLU B 411     -17.213  17.229  13.220  1.00 82.94           N  
ATOM   3214  CA  GLU B 411     -17.565  16.978  14.615  1.00 82.94           C  
ATOM   3215  C   GLU B 411     -17.895  18.278  15.343  1.00 82.94           C  
ATOM   3216  CB  GLU B 411     -16.427  16.247  15.333  1.00 82.94           C  
ATOM   3217  O   GLU B 411     -18.780  18.306  16.201  1.00 82.94           O  
ATOM   3218  CG  GLU B 411     -16.781  15.792  16.741  1.00 82.94           C  
ATOM   3219  CD  GLU B 411     -17.878  14.739  16.773  1.00 82.94           C  
ATOM   3220  OE1 GLU B 411     -18.491  14.533  17.845  1.00 82.94           O  
ATOM   3221  OE2 GLU B 411     -18.125  14.114  15.717  1.00 82.94           O  
ATOM   3222  N   TYR B 412     -17.140  19.320  14.968  1.00 83.86           N  
ATOM   3223  CA  TYR B 412     -17.391  20.630  15.557  1.00 83.86           C  
ATOM   3224  C   TYR B 412     -17.645  21.674  14.476  1.00 83.86           C  
ATOM   3225  CB  TYR B 412     -16.210  21.062  16.432  1.00 83.86           C  
ATOM   3226  O   TYR B 412     -16.870  22.622  14.325  1.00 83.86           O  
ATOM   3227  CG  TYR B 412     -15.872  20.076  17.524  1.00 83.86           C  
ATOM   3228  CD1 TYR B 412     -16.620  20.022  18.698  1.00 83.86           C  
ATOM   3229  CD2 TYR B 412     -14.803  19.196  17.384  1.00 83.86           C  
ATOM   3230  CE1 TYR B 412     -16.310  19.117  19.707  1.00 83.86           C  
ATOM   3231  CE2 TYR B 412     -14.485  18.286  18.387  1.00 83.86           C  
ATOM   3232  OH  TYR B 412     -14.933  17.355  20.539  1.00 83.86           O  
ATOM   3233  CZ  TYR B 412     -15.243  18.254  19.543  1.00 83.86           C  
ATOM   3234  N   PRO B 413     -18.862  21.574  13.883  1.00 80.37           N  
ATOM   3235  CA  PRO B 413     -19.156  22.429  12.731  1.00 80.37           C  
ATOM   3236  C   PRO B 413     -19.301  23.901  13.110  1.00 80.37           C  
ATOM   3237  CB  PRO B 413     -20.479  21.868  12.204  1.00 80.37           C  
ATOM   3238  O   PRO B 413     -18.841  24.780  12.377  1.00 80.37           O  
ATOM   3239  CG  PRO B 413     -20.964  20.956  13.285  1.00 80.37           C  
ATOM   3240  CD  PRO B 413     -19.807  20.621  14.182  1.00 80.37           C  
ATOM   3241  N   ARG B 414     -19.858  24.278  14.186  1.00 79.35           N  
ATOM   3242  CA  ARG B 414     -20.138  25.649  14.601  1.00 79.35           C  
ATOM   3243  C   ARG B 414     -18.850  26.395  14.933  1.00 79.35           C  
ATOM   3244  CB  ARG B 414     -21.078  25.665  15.808  1.00 79.35           C  
ATOM   3245  O   ARG B 414     -18.724  27.586  14.643  1.00 79.35           O  
ATOM   3246  CG  ARG B 414     -22.545  25.489  15.448  1.00 79.35           C  
ATOM   3247  CD  ARG B 414     -23.444  25.608  16.671  1.00 79.35           C  
ATOM   3248  NE  ARG B 414     -24.770  25.051  16.422  1.00 79.35           N  
ATOM   3249  NH1 ARG B 414     -25.625  25.620  18.491  1.00 79.35           N  
ATOM   3250  NH2 ARG B 414     -26.942  24.534  16.961  1.00 79.35           N  
ATOM   3251  CZ  ARG B 414     -25.776  25.070  17.292  1.00 79.35           C  
ATOM   3252  N   LEU B 415     -17.876  25.620  15.391  1.00 78.73           N  
ATOM   3253  CA  LEU B 415     -16.639  26.242  15.850  1.00 78.73           C  
ATOM   3254  C   LEU B 415     -15.616  26.314  14.721  1.00 78.73           C  
ATOM   3255  CB  LEU B 415     -16.056  25.467  17.035  1.00 78.73           C  
ATOM   3256  O   LEU B 415     -14.908  27.314  14.582  1.00 78.73           O  
ATOM   3257  CG  LEU B 415     -15.083  26.232  17.933  1.00 78.73           C  
ATOM   3258  CD1 LEU B 415     -15.843  26.970  19.030  1.00 78.73           C  
ATOM   3259  CD2 LEU B 415     -14.052  25.283  18.535  1.00 78.73           C  
ATOM   3260  N   LEU B 416     -15.644  25.355  13.854  1.00 81.80           N  
ATOM   3261  CA  LEU B 416     -14.491  25.185  12.976  1.00 81.80           C  
ATOM   3262  C   LEU B 416     -14.864  25.478  11.527  1.00 81.80           C  
ATOM   3263  CB  LEU B 416     -13.931  23.765  13.095  1.00 81.80           C  
ATOM   3264  O   LEU B 416     -14.008  25.861  10.726  1.00 81.80           O  
ATOM   3265  CG  LEU B 416     -13.266  23.408  14.425  1.00 81.80           C  
ATOM   3266  CD1 LEU B 416     -13.004  21.908  14.501  1.00 81.80           C  
ATOM   3267  CD2 LEU B 416     -11.970  24.192  14.602  1.00 81.80           C  
ATOM   3268  N   ARG B 417     -16.041  25.351  11.135  1.00 77.71           N  
ATOM   3269  CA  ARG B 417     -16.429  25.475   9.733  1.00 77.71           C  
ATOM   3270  C   ARG B 417     -16.210  26.897   9.228  1.00 77.71           C  
ATOM   3271  CB  ARG B 417     -17.893  25.071   9.543  1.00 77.71           C  
ATOM   3272  O   ARG B 417     -15.780  27.098   8.090  1.00 77.71           O  
ATOM   3273  CG  ARG B 417     -18.179  24.405   8.207  1.00 77.71           C  
ATOM   3274  CD  ARG B 417     -19.588  23.831   8.153  1.00 77.71           C  
ATOM   3275  NE  ARG B 417     -19.921  23.343   6.818  1.00 77.71           N  
ATOM   3276  NH1 ARG B 417     -21.980  22.486   7.419  1.00 77.71           N  
ATOM   3277  NH2 ARG B 417     -21.250  22.313   5.253  1.00 77.71           N  
ATOM   3278  CZ  ARG B 417     -21.049  22.715   6.499  1.00 77.71           C  
ATOM   3279  N   ASN B 418     -16.448  27.943  10.066  1.00 77.68           N  
ATOM   3280  CA  ASN B 418     -16.295  29.337   9.663  1.00 77.68           C  
ATOM   3281  C   ASN B 418     -14.829  29.761   9.657  1.00 77.68           C  
ATOM   3282  CB  ASN B 418     -17.109  30.253  10.578  1.00 77.68           C  
ATOM   3283  O   ASN B 418     -14.452  30.699   8.953  1.00 77.68           O  
ATOM   3284  CG  ASN B 418     -18.560  30.365  10.152  1.00 77.68           C  
ATOM   3285  ND2 ASN B 418     -19.377  30.993  10.989  1.00 77.68           N  
ATOM   3286  OD1 ASN B 418     -18.943  29.890   9.080  1.00 77.68           O  
ATOM   3287  N   ARG B 419     -14.032  29.021  10.355  1.00 85.07           N  
ATOM   3288  CA  ARG B 419     -12.613  29.338  10.475  1.00 85.07           C  
ATOM   3289  C   ARG B 419     -11.750  28.182   9.980  1.00 85.07           C  
ATOM   3290  CB  ARG B 419     -12.258  29.674  11.925  1.00 85.07           C  
ATOM   3291  O   ARG B 419     -10.678  27.921  10.530  1.00 85.07           O  
ATOM   3292  CG  ARG B 419     -13.005  30.875  12.480  1.00 85.07           C  
ATOM   3293  CD  ARG B 419     -12.505  31.260  13.866  1.00 85.07           C  
ATOM   3294  NE  ARG B 419     -13.274  32.366  14.429  1.00 85.07           N  
ATOM   3295  NH1 ARG B 419     -11.784  32.804  16.139  1.00 85.07           N  
ATOM   3296  NH2 ARG B 419     -13.689  34.061  15.923  1.00 85.07           N  
ATOM   3297  CZ  ARG B 419     -12.914  33.074  15.496  1.00 85.07           C  
ATOM   3298  N   ARG B 420     -12.304  27.628   8.983  1.00 86.67           N  
ATOM   3299  CA  ARG B 420     -11.646  26.435   8.459  1.00 86.67           C  
ATOM   3300  C   ARG B 420     -10.223  26.748   8.010  1.00 86.67           C  
ATOM   3301  CB  ARG B 420     -12.446  25.847   7.295  1.00 86.67           C  
ATOM   3302  O   ARG B 420      -9.294  25.990   8.299  1.00 86.67           O  
ATOM   3303  CG  ARG B 420     -11.866  24.556   6.739  1.00 86.67           C  
ATOM   3304  CD  ARG B 420     -12.705  24.008   5.594  1.00 86.67           C  
ATOM   3305  NE  ARG B 420     -12.100  22.817   5.004  1.00 86.67           N  
ATOM   3306  NH1 ARG B 420     -12.125  23.624   2.839  1.00 86.67           N  
ATOM   3307  NH2 ARG B 420     -11.286  21.537   3.280  1.00 86.67           N  
ATOM   3308  CZ  ARG B 420     -11.838  22.662   3.709  1.00 86.67           C  
ATOM   3309  N   GLU B 421      -9.904  27.879   7.403  1.00 88.75           N  
ATOM   3310  CA  GLU B 421      -8.600  28.269   6.875  1.00 88.75           C  
ATOM   3311  C   GLU B 421      -7.589  28.475   8.000  1.00 88.75           C  
ATOM   3312  CB  GLU B 421      -8.719  29.542   6.034  1.00 88.75           C  
ATOM   3313  O   GLU B 421      -6.438  28.049   7.893  1.00 88.75           O  
ATOM   3314  CG  GLU B 421      -9.596  29.385   4.801  1.00 88.75           C  
ATOM   3315  CD  GLU B 421      -9.848  30.696   4.072  1.00 88.75           C  
ATOM   3316  OE1 GLU B 421     -10.577  30.694   3.055  1.00 88.75           O  
ATOM   3317  OE2 GLU B 421      -9.310  31.732   4.522  1.00 88.75           O  
ATOM   3318  N   LEU B 422      -8.052  29.038   9.040  1.00 90.14           N  
ATOM   3319  CA  LEU B 422      -7.190  29.289  10.189  1.00 90.14           C  
ATOM   3320  C   LEU B 422      -6.878  27.992  10.929  1.00 90.14           C  
ATOM   3321  CB  LEU B 422      -7.846  30.290  11.144  1.00 90.14           C  
ATOM   3322  O   LEU B 422      -5.768  27.814  11.436  1.00 90.14           O  
ATOM   3323  CG  LEU B 422      -6.952  31.417  11.664  1.00 90.14           C  
ATOM   3324  CD1 LEU B 422      -7.311  32.734  10.984  1.00 90.14           C  
ATOM   3325  CD2 LEU B 422      -7.074  31.540  13.179  1.00 90.14           C  
ATOM   3326  N   PHE B 423      -7.852  27.194  10.983  1.00 91.77           N  
ATOM   3327  CA  PHE B 423      -7.671  25.904  11.638  1.00 91.77           C  
ATOM   3328  C   PHE B 423      -6.626  25.068  10.909  1.00 91.77           C  
ATOM   3329  CB  PHE B 423      -8.999  25.143  11.705  1.00 91.77           C  
ATOM   3330  O   PHE B 423      -5.744  24.479  11.539  1.00 91.77           O  
ATOM   3331  CG  PHE B 423      -8.881  23.767  12.305  1.00 91.77           C  
ATOM   3332  CD1 PHE B 423      -9.192  22.639  11.556  1.00 91.77           C  
ATOM   3333  CD2 PHE B 423      -8.459  23.604  13.618  1.00 91.77           C  
ATOM   3334  CE1 PHE B 423      -9.083  21.364  12.109  1.00 91.77           C  
ATOM   3335  CE2 PHE B 423      -8.348  22.334  14.177  1.00 91.77           C  
ATOM   3336  CZ  PHE B 423      -8.662  21.216  13.421  1.00 91.77           C  
ATOM   3337  N   ILE B 424      -6.706  25.056   9.660  1.00 92.59           N  
ATOM   3338  CA  ILE B 424      -5.748  24.315   8.848  1.00 92.59           C  
ATOM   3339  C   ILE B 424      -4.341  24.858   9.086  1.00 92.59           C  
ATOM   3340  CB  ILE B 424      -6.104  24.387   7.346  1.00 92.59           C  
ATOM   3341  O   ILE B 424      -3.391  24.090   9.254  1.00 92.59           O  
ATOM   3342  CG1 ILE B 424      -7.478  23.757   7.093  1.00 92.59           C  
ATOM   3343  CG2 ILE B 424      -5.024  23.703   6.502  1.00 92.59           C  
ATOM   3344  CD1 ILE B 424      -8.000  23.960   5.677  1.00 92.59           C  
ATOM   3345  N   ALA B 425      -4.184  26.148   9.124  1.00 94.12           N  
ATOM   3346  CA  ALA B 425      -2.898  26.799   9.358  1.00 94.12           C  
ATOM   3347  C   ALA B 425      -2.316  26.393  10.709  1.00 94.12           C  
ATOM   3348  CB  ALA B 425      -3.047  28.316   9.280  1.00 94.12           C  
ATOM   3349  O   ALA B 425      -1.124  26.095  10.815  1.00 94.12           O  
ATOM   3350  N   ALA B 426      -3.146  26.353  11.691  1.00 94.74           N  
ATOM   3351  CA  ALA B 426      -2.709  25.968  13.031  1.00 94.74           C  
ATOM   3352  C   ALA B 426      -2.189  24.533  13.047  1.00 94.74           C  
ATOM   3353  CB  ALA B 426      -3.853  26.127  14.030  1.00 94.74           C  
ATOM   3354  O   ALA B 426      -1.125  24.258  13.607  1.00 94.74           O  
ATOM   3355  N   VAL B 427      -2.932  23.687  12.413  1.00 95.29           N  
ATOM   3356  CA  VAL B 427      -2.548  22.280  12.356  1.00 95.29           C  
ATOM   3357  C   VAL B 427      -1.216  22.138  11.623  1.00 95.29           C  
ATOM   3358  CB  VAL B 427      -3.632  21.424  11.663  1.00 95.29           C  
ATOM   3359  O   VAL B 427      -0.343  21.379  12.051  1.00 95.29           O  
ATOM   3360  CG1 VAL B 427      -3.115  20.012  11.396  1.00 95.29           C  
ATOM   3361  CG2 VAL B 427      -4.900  21.380  12.514  1.00 95.29           C  
ATOM   3362  N   CYS B 428      -1.003  22.865  10.611  1.00 96.00           N  
ATOM   3363  CA  CYS B 428       0.230  22.821   9.834  1.00 96.00           C  
ATOM   3364  C   CYS B 428       1.413  23.313  10.660  1.00 96.00           C  
ATOM   3365  CB  CYS B 428       0.096  23.664   8.566  1.00 96.00           C  
ATOM   3366  O   CYS B 428       2.482  22.700  10.648  1.00 96.00           O  
ATOM   3367  SG  CYS B 428      -0.990  22.938   7.320  1.00 96.00           S  
ATOM   3368  N   ILE B 429       1.211  24.339  11.415  1.00 96.80           N  
ATOM   3369  CA  ILE B 429       2.278  24.931  12.215  1.00 96.80           C  
ATOM   3370  C   ILE B 429       2.682  23.968  13.329  1.00 96.80           C  
ATOM   3371  CB  ILE B 429       1.849  26.291  12.810  1.00 96.80           C  
ATOM   3372  O   ILE B 429       3.870  23.711  13.535  1.00 96.80           O  
ATOM   3373  CG1 ILE B 429       1.713  27.340  11.701  1.00 96.80           C  
ATOM   3374  CG2 ILE B 429       2.844  26.749  13.880  1.00 96.80           C  
ATOM   3375  CD1 ILE B 429       1.107  28.657  12.167  1.00 96.80           C  
ATOM   3376  N   ILE B 430       1.686  23.422  13.973  1.00 97.07           N  
ATOM   3377  CA  ILE B 430       1.954  22.479  15.053  1.00 97.07           C  
ATOM   3378  C   ILE B 430       2.651  21.240  14.496  1.00 97.07           C  
ATOM   3379  CB  ILE B 430       0.656  22.079  15.789  1.00 97.07           C  
ATOM   3380  O   ILE B 430       3.633  20.762  15.068  1.00 97.07           O  
ATOM   3381  CG1 ILE B 430       0.078  23.281  16.544  1.00 97.07           C  
ATOM   3382  CG2 ILE B 430       0.914  20.908  16.741  1.00 97.07           C  
ATOM   3383  CD1 ILE B 430      -1.320  23.049  17.101  1.00 97.07           C  
ATOM   3384  N   SER B 431       2.169  20.805  13.370  1.00 97.33           N  
ATOM   3385  CA  SER B 431       2.758  19.632  12.734  1.00 97.33           C  
ATOM   3386  C   SER B 431       4.189  19.907  12.283  1.00 97.33           C  
ATOM   3387  CB  SER B 431       1.914  19.190  11.538  1.00 97.33           C  
ATOM   3388  O   SER B 431       5.059  19.041  12.397  1.00 97.33           O  
ATOM   3389  OG  SER B 431       0.618  18.797  11.955  1.00 97.33           O  
ATOM   3390  N   TYR B 432       4.432  21.078  11.793  1.00 97.70           N  
ATOM   3391  CA  TYR B 432       5.771  21.486  11.384  1.00 97.70           C  
ATOM   3392  C   TYR B 432       6.732  21.466  12.566  1.00 97.70           C  
ATOM   3393  CB  TYR B 432       5.740  22.884  10.760  1.00 97.70           C  
ATOM   3394  O   TYR B 432       7.845  20.945  12.460  1.00 97.70           O  
ATOM   3395  CG  TYR B 432       7.110  23.459  10.491  1.00 97.70           C  
ATOM   3396  CD1 TYR B 432       7.635  24.466  11.299  1.00 97.70           C  
ATOM   3397  CD2 TYR B 432       7.881  22.998   9.430  1.00 97.70           C  
ATOM   3398  CE1 TYR B 432       8.895  25.000  11.054  1.00 97.70           C  
ATOM   3399  CE2 TYR B 432       9.143  23.525   9.176  1.00 97.70           C  
ATOM   3400  OH  TYR B 432      10.890  25.049   9.745  1.00 97.70           O  
ATOM   3401  CZ  TYR B 432       9.641  24.524   9.992  1.00 97.70           C  
ATOM   3402  N   LEU B 433       6.307  21.934  13.691  1.00 97.11           N  
ATOM   3403  CA  LEU B 433       7.152  22.007  14.878  1.00 97.11           C  
ATOM   3404  C   LEU B 433       7.530  20.611  15.363  1.00 97.11           C  
ATOM   3405  CB  LEU B 433       6.441  22.774  15.996  1.00 97.11           C  
ATOM   3406  O   LEU B 433       8.690  20.358  15.696  1.00 97.11           O  
ATOM   3407  CG  LEU B 433       6.369  24.293  15.837  1.00 97.11           C  
ATOM   3408  CD1 LEU B 433       5.445  24.893  16.891  1.00 97.11           C  
ATOM   3409  CD2 LEU B 433       7.763  24.906  15.929  1.00 97.11           C  
ATOM   3410  N   ILE B 434       6.595  19.781  15.331  1.00 95.86           N  
ATOM   3411  CA  ILE B 434       6.868  18.408  15.744  1.00 95.86           C  
ATOM   3412  C   ILE B 434       7.731  17.715  14.692  1.00 95.86           C  
ATOM   3413  CB  ILE B 434       5.561  17.616  15.971  1.00 95.86           C  
ATOM   3414  O   ILE B 434       8.607  16.914  15.028  1.00 95.86           O  
ATOM   3415  CG1 ILE B 434       4.721  18.276  17.071  1.00 95.86           C  
ATOM   3416  CG2 ILE B 434       5.868  16.156  16.318  1.00 95.86           C  
ATOM   3417  CD1 ILE B 434       3.345  17.651  17.258  1.00 95.86           C  
ATOM   3418  N   GLY B 435       7.554  18.052  13.446  1.00 96.52           N  
ATOM   3419  CA  GLY B 435       8.300  17.479  12.338  1.00 96.52           C  
ATOM   3420  C   GLY B 435       9.774  17.837  12.362  1.00 96.52           C  
ATOM   3421  O   GLY B 435      10.601  17.125  11.788  1.00 96.52           O  
ATOM   3422  N   LEU B 436      10.120  18.882  13.094  1.00 96.70           N  
ATOM   3423  CA  LEU B 436      11.514  19.300  13.198  1.00 96.70           C  
ATOM   3424  C   LEU B 436      12.354  18.225  13.879  1.00 96.70           C  
ATOM   3425  CB  LEU B 436      11.623  20.616  13.972  1.00 96.70           C  
ATOM   3426  O   LEU B 436      13.553  18.109  13.617  1.00 96.70           O  
ATOM   3427  CG  LEU B 436      11.186  21.879  13.228  1.00 96.70           C  
ATOM   3428  CD1 LEU B 436      11.206  23.081  14.166  1.00 96.70           C  
ATOM   3429  CD2 LEU B 436      12.081  22.123  12.018  1.00 96.70           C  
ATOM   3430  N   SER B 437      11.704  17.465  14.631  1.00 93.98           N  
ATOM   3431  CA  SER B 437      12.397  16.366  15.296  1.00 93.98           C  
ATOM   3432  C   SER B 437      12.890  15.333  14.289  1.00 93.98           C  
ATOM   3433  CB  SER B 437      11.479  15.694  16.319  1.00 93.98           C  
ATOM   3434  O   SER B 437      13.864  14.623  14.546  1.00 93.98           O  
ATOM   3435  OG  SER B 437      10.388  15.060  15.676  1.00 93.98           O  
ATOM   3436  N   ASN B 438      12.301  15.273  13.136  1.00 95.21           N  
ATOM   3437  CA  ASN B 438      12.638  14.288  12.114  1.00 95.21           C  
ATOM   3438  C   ASN B 438      13.721  14.805  11.172  1.00 95.21           C  
ATOM   3439  CB  ASN B 438      11.391  13.889  11.322  1.00 95.21           C  
ATOM   3440  O   ASN B 438      14.198  14.070  10.305  1.00 95.21           O  
ATOM   3441  CG  ASN B 438      10.415  13.069  12.142  1.00 95.21           C  
ATOM   3442  ND2 ASN B 438       9.368  13.717  12.640  1.00 95.21           N  
ATOM   3443  OD1 ASN B 438      10.600  11.864  12.328  1.00 95.21           O  
ATOM   3444  N   ILE B 439      14.111  16.036  11.303  1.00 95.28           N  
ATOM   3445  CA  ILE B 439      15.040  16.609  10.335  1.00 95.28           C  
ATOM   3446  C   ILE B 439      16.346  16.984  11.033  1.00 95.28           C  
ATOM   3447  CB  ILE B 439      14.434  17.844   9.632  1.00 95.28           C  
ATOM   3448  O   ILE B 439      17.164  17.721  10.477  1.00 95.28           O  
ATOM   3449  CG1 ILE B 439      13.941  18.860  10.668  1.00 95.28           C  
ATOM   3450  CG2 ILE B 439      13.299  17.427   8.691  1.00 95.28           C  
ATOM   3451  CD1 ILE B 439      14.768  20.138  10.724  1.00 95.28           C  
ATOM   3452  N   THR B 440      16.574  16.497  12.191  1.00 95.37           N  
ATOM   3453  CA  THR B 440      17.864  16.654  12.855  1.00 95.37           C  
ATOM   3454  C   THR B 440      18.880  15.657  12.306  1.00 95.37           C  
ATOM   3455  CB  THR B 440      17.733  16.472  14.379  1.00 95.37           C  
ATOM   3456  O   THR B 440      18.535  14.794  11.496  1.00 95.37           O  
ATOM   3457  CG2 THR B 440      16.720  17.450  14.964  1.00 95.37           C  
ATOM   3458  OG1 THR B 440      17.306  15.134  14.659  1.00 95.37           O  
ATOM   3459  N   GLN B 441      20.153  15.779  12.613  1.00 95.04           N  
ATOM   3460  CA  GLN B 441      21.182  14.856  12.146  1.00 95.04           C  
ATOM   3461  C   GLN B 441      20.870  13.424  12.570  1.00 95.04           C  
ATOM   3462  CB  GLN B 441      22.556  15.272  12.672  1.00 95.04           C  
ATOM   3463  O   GLN B 441      21.225  12.472  11.871  1.00 95.04           O  
ATOM   3464  CG  GLN B 441      23.095  16.550  12.044  1.00 95.04           C  
ATOM   3465  CD  GLN B 441      24.463  16.935  12.576  1.00 95.04           C  
ATOM   3466  NE2 GLN B 441      25.223  17.674  11.776  1.00 95.04           N  
ATOM   3467  OE1 GLN B 441      24.832  16.571  13.697  1.00 95.04           O  
ATOM   3468  N   GLY B 442      20.232  13.310  13.691  1.00 92.63           N  
ATOM   3469  CA  GLY B 442      19.723  12.019  14.126  1.00 92.63           C  
ATOM   3470  C   GLY B 442      18.249  11.827  13.826  1.00 92.63           C  
ATOM   3471  O   GLY B 442      17.602  10.949  14.401  1.00 92.63           O  
ATOM   3472  N   GLY B 443      17.758  12.661  12.982  1.00 92.89           N  
ATOM   3473  CA  GLY B 443      16.339  12.699  12.667  1.00 92.89           C  
ATOM   3474  C   GLY B 443      15.858  11.463  11.930  1.00 92.89           C  
ATOM   3475  O   GLY B 443      14.699  11.065  12.066  1.00 92.89           O  
ATOM   3476  N   ILE B 444      16.772  10.820  11.219  1.00 91.18           N  
ATOM   3477  CA  ILE B 444      16.408   9.640  10.441  1.00 91.18           C  
ATOM   3478  C   ILE B 444      15.959   8.522  11.379  1.00 91.18           C  
ATOM   3479  CB  ILE B 444      17.583   9.161   9.559  1.00 91.18           C  
ATOM   3480  O   ILE B 444      15.096   7.715  11.024  1.00 91.18           O  
ATOM   3481  CG1 ILE B 444      17.080   8.199   8.476  1.00 91.18           C  
ATOM   3482  CG2 ILE B 444      18.667   8.501  10.416  1.00 91.18           C  
ATOM   3483  CD1 ILE B 444      17.250   8.721   7.057  1.00 91.18           C  
ATOM   3484  N   TYR B 445      16.547   8.492  12.575  1.00 92.55           N  
ATOM   3485  CA  TYR B 445      16.171   7.490  13.567  1.00 92.55           C  
ATOM   3486  C   TYR B 445      14.799   7.795  14.157  1.00 92.55           C  
ATOM   3487  CB  TYR B 445      17.216   7.422  14.685  1.00 92.55           C  
ATOM   3488  O   TYR B 445      14.004   6.883  14.397  1.00 92.55           O  
ATOM   3489  CG  TYR B 445      18.606   7.093  14.197  1.00 92.55           C  
ATOM   3490  CD1 TYR B 445      18.956   5.787  13.861  1.00 92.55           C  
ATOM   3491  CD2 TYR B 445      19.572   8.086  14.072  1.00 92.55           C  
ATOM   3492  CE1 TYR B 445      20.237   5.478  13.413  1.00 92.55           C  
ATOM   3493  CE2 TYR B 445      20.855   7.789  13.625  1.00 92.55           C  
ATOM   3494  OH  TYR B 445      22.446   6.184  12.855  1.00 92.55           O  
ATOM   3495  CZ  TYR B 445      21.177   6.484  13.298  1.00 92.55           C  
ATOM   3496  N   VAL B 446      14.564   9.062  14.345  1.00 93.57           N  
ATOM   3497  CA  VAL B 446      13.250   9.484  14.819  1.00 93.57           C  
ATOM   3498  C   VAL B 446      12.193   9.168  13.763  1.00 93.57           C  
ATOM   3499  CB  VAL B 446      13.227  10.990  15.162  1.00 93.57           C  
ATOM   3500  O   VAL B 446      11.100   8.701  14.090  1.00 93.57           O  
ATOM   3501  CG1 VAL B 446      11.830  11.422  15.605  1.00 93.57           C  
ATOM   3502  CG2 VAL B 446      14.256  11.306  16.245  1.00 93.57           C  
ATOM   3503  N   PHE B 447      12.574   9.418  12.556  1.00 93.08           N  
ATOM   3504  CA  PHE B 447      11.696   9.113  11.433  1.00 93.08           C  
ATOM   3505  C   PHE B 447      11.319   7.636  11.425  1.00 93.08           C  
ATOM   3506  CB  PHE B 447      12.365   9.491  10.107  1.00 93.08           C  
ATOM   3507  O   PHE B 447      10.148   7.290  11.257  1.00 93.08           O  
ATOM   3508  CG  PHE B 447      11.550   9.137   8.893  1.00 93.08           C  
ATOM   3509  CD1 PHE B 447      11.748   7.929   8.234  1.00 93.08           C  
ATOM   3510  CD2 PHE B 447      10.586  10.011   8.410  1.00 93.08           C  
ATOM   3511  CE1 PHE B 447      10.995   7.599   7.110  1.00 93.08           C  
ATOM   3512  CE2 PHE B 447       9.829   9.688   7.287  1.00 93.08           C  
ATOM   3513  CZ  PHE B 447      10.036   8.482   6.638  1.00 93.08           C  
ATOM   3514  N   LYS B 448      12.277   6.809  11.618  1.00 90.51           N  
ATOM   3515  CA  LYS B 448      12.052   5.366  11.637  1.00 90.51           C  
ATOM   3516  C   LYS B 448      11.150   4.965  12.800  1.00 90.51           C  
ATOM   3517  CB  LYS B 448      13.383   4.617  11.723  1.00 90.51           C  
ATOM   3518  O   LYS B 448      10.331   4.053  12.672  1.00 90.51           O  
ATOM   3519  CG  LYS B 448      13.274   3.127  11.435  1.00 90.51           C  
ATOM   3520  CD  LYS B 448      13.317   2.842   9.939  1.00 90.51           C  
ATOM   3521  CE  LYS B 448      13.286   1.347   9.652  1.00 90.51           C  
ATOM   3522  NZ  LYS B 448      13.224   1.065   8.187  1.00 90.51           N  
ATOM   3523  N   LEU B 449      11.290   5.625  13.888  1.00 90.95           N  
ATOM   3524  CA  LEU B 449      10.434   5.371  15.042  1.00 90.95           C  
ATOM   3525  C   LEU B 449       8.978   5.690  14.720  1.00 90.95           C  
ATOM   3526  CB  LEU B 449      10.896   6.199  16.245  1.00 90.95           C  
ATOM   3527  O   LEU B 449       8.084   4.893  15.014  1.00 90.95           O  
ATOM   3528  CG  LEU B 449      11.099   5.436  17.555  1.00 90.95           C  
ATOM   3529  CD1 LEU B 449      12.514   5.652  18.080  1.00 90.95           C  
ATOM   3530  CD2 LEU B 449      10.066   5.869  18.591  1.00 90.95           C  
ATOM   3531  N   PHE B 450       8.765   6.824  14.084  1.00 91.89           N  
ATOM   3532  CA  PHE B 450       7.421   7.216  13.674  1.00 91.89           C  
ATOM   3533  C   PHE B 450       6.845   6.215  12.679  1.00 91.89           C  
ATOM   3534  CB  PHE B 450       7.432   8.619  13.060  1.00 91.89           C  
ATOM   3535  O   PHE B 450       5.713   5.755  12.839  1.00 91.89           O  
ATOM   3536  CG  PHE B 450       7.187   9.720  14.056  1.00 91.89           C  
ATOM   3537  CD1 PHE B 450       5.958  10.367  14.110  1.00 91.89           C  
ATOM   3538  CD2 PHE B 450       8.185  10.107  14.940  1.00 91.89           C  
ATOM   3539  CE1 PHE B 450       5.728  11.386  15.031  1.00 91.89           C  
ATOM   3540  CE2 PHE B 450       7.963  11.125  15.864  1.00 91.89           C  
ATOM   3541  CZ  PHE B 450       6.734  11.763  15.907  1.00 91.89           C  
ATOM   3542  N   ASP B 451       7.659   5.830  11.801  1.00 87.01           N  
ATOM   3543  CA  ASP B 451       7.232   4.961  10.709  1.00 87.01           C  
ATOM   3544  C   ASP B 451       6.844   3.578  11.227  1.00 87.01           C  
ATOM   3545  CB  ASP B 451       8.336   4.839   9.657  1.00 87.01           C  
ATOM   3546  O   ASP B 451       5.869   2.985  10.760  1.00 87.01           O  
ATOM   3547  CG  ASP B 451       7.912   4.028   8.444  1.00 87.01           C  
ATOM   3548  OD1 ASP B 451       6.748   4.150   8.005  1.00 87.01           O  
ATOM   3549  OD2 ASP B 451       8.749   3.259   7.925  1.00 87.01           O  
ATOM   3550  N   TYR B 452       7.516   3.137  12.222  1.00 85.89           N  
ATOM   3551  CA  TYR B 452       7.316   1.775  12.703  1.00 85.89           C  
ATOM   3552  C   TYR B 452       6.206   1.722  13.746  1.00 85.89           C  
ATOM   3553  CB  TYR B 452       8.614   1.217  13.294  1.00 85.89           C  
ATOM   3554  O   TYR B 452       5.374   0.813  13.731  1.00 85.89           O  
ATOM   3555  CG  TYR B 452       8.587  -0.276  13.516  1.00 85.89           C  
ATOM   3556  CD1 TYR B 452       8.286  -0.808  14.768  1.00 85.89           C  
ATOM   3557  CD2 TYR B 452       8.864  -1.157  12.476  1.00 85.89           C  
ATOM   3558  CE1 TYR B 452       8.262  -2.183  14.978  1.00 85.89           C  
ATOM   3559  CE2 TYR B 452       8.843  -2.534  12.675  1.00 85.89           C  
ATOM   3560  OH  TYR B 452       8.519  -4.398  14.129  1.00 85.89           O  
ATOM   3561  CZ  TYR B 452       8.541  -3.036  13.927  1.00 85.89           C  
ATOM   3562  N   TYR B 453       6.068   2.753  14.604  1.00 89.49           N  
ATOM   3563  CA  TYR B 453       5.209   2.622  15.776  1.00 89.49           C  
ATOM   3564  C   TYR B 453       3.961   3.484  15.636  1.00 89.49           C  
ATOM   3565  CB  TYR B 453       5.971   3.008  17.047  1.00 89.49           C  
ATOM   3566  O   TYR B 453       2.888   3.117  16.120  1.00 89.49           O  
ATOM   3567  CG  TYR B 453       6.890   1.925  17.557  1.00 89.49           C  
ATOM   3568  CD1 TYR B 453       6.387   0.825  18.248  1.00 89.49           C  
ATOM   3569  CD2 TYR B 453       8.263   1.998  17.349  1.00 89.49           C  
ATOM   3570  CE1 TYR B 453       7.230  -0.175  18.722  1.00 89.49           C  
ATOM   3571  CE2 TYR B 453       9.116   1.004  17.818  1.00 89.49           C  
ATOM   3572  OH  TYR B 453       9.430  -1.063  18.968  1.00 89.49           O  
ATOM   3573  CZ  TYR B 453       8.591  -0.077  18.502  1.00 89.49           C  
ATOM   3574  N   SER B 454       3.955   4.596  15.066  1.00 87.97           N  
ATOM   3575  CA  SER B 454       2.914   5.614  15.160  1.00 87.97           C  
ATOM   3576  C   SER B 454       1.764   5.319  14.203  1.00 87.97           C  
ATOM   3577  CB  SER B 454       3.490   7.000  14.865  1.00 87.97           C  
ATOM   3578  O   SER B 454       0.641   5.051  14.636  1.00 87.97           O  
ATOM   3579  OG  SER B 454       4.020   7.055  13.551  1.00 87.97           O  
ATOM   3580  N   ALA B 455       1.972   5.310  12.892  1.00 83.99           N  
ATOM   3581  CA  ALA B 455       0.882   5.231  11.923  1.00 83.99           C  
ATOM   3582  C   ALA B 455       0.999   3.973  11.067  1.00 83.99           C  
ATOM   3583  CB  ALA B 455       0.866   6.474  11.038  1.00 83.99           C  
ATOM   3584  O   ALA B 455       0.338   3.855  10.033  1.00 83.99           O  
ATOM   3585  N   SER B 456       1.808   3.122  11.484  1.00 82.82           N  
ATOM   3586  CA  SER B 456       1.995   1.856  10.783  1.00 82.82           C  
ATOM   3587  C   SER B 456       2.263   0.717  11.761  1.00 82.82           C  
ATOM   3588  CB  SER B 456       3.146   1.961   9.782  1.00 82.82           C  
ATOM   3589  O   SER B 456       2.072   0.871  12.969  1.00 82.82           O  
ATOM   3590  OG  SER B 456       3.285   0.758   9.046  1.00 82.82           O  
ATOM   3591  N   GLY B 457       2.320  -0.469  11.368  1.00 85.28           N  
ATOM   3592  CA  GLY B 457       2.671  -1.613  12.194  1.00 85.28           C  
ATOM   3593  C   GLY B 457       1.497  -2.165  12.979  1.00 85.28           C  
ATOM   3594  O   GLY B 457       0.425  -2.404  12.418  1.00 85.28           O  
ATOM   3595  N   MET B 458       1.730  -2.184  14.266  1.00 88.78           N  
ATOM   3596  CA  MET B 458       0.772  -2.834  15.156  1.00 88.78           C  
ATOM   3597  C   MET B 458      -0.407  -1.914  15.451  1.00 88.78           C  
ATOM   3598  CB  MET B 458       1.450  -3.252  16.462  1.00 88.78           C  
ATOM   3599  O   MET B 458      -1.546  -2.373  15.559  1.00 88.78           O  
ATOM   3600  CG  MET B 458       2.384  -4.441  16.315  1.00 88.78           C  
ATOM   3601  SD  MET B 458       1.804  -5.911  17.248  1.00 88.78           S  
ATOM   3602  CE  MET B 458       2.526  -5.562  18.876  1.00 88.78           C  
ATOM   3603  N   SER B 459      -0.160  -0.660  15.552  1.00 92.81           N  
ATOM   3604  CA  SER B 459      -1.225   0.295  15.842  1.00 92.81           C  
ATOM   3605  C   SER B 459      -2.275   0.304  14.736  1.00 92.81           C  
ATOM   3606  CB  SER B 459      -0.650   1.700  16.022  1.00 92.81           C  
ATOM   3607  O   SER B 459      -3.476   0.332  15.014  1.00 92.81           O  
ATOM   3608  OG  SER B 459       0.126   2.074  14.897  1.00 92.81           O  
ATOM   3609  N   LEU B 460      -1.789   0.289  13.531  1.00 94.21           N  
ATOM   3610  CA  LEU B 460      -2.700   0.294  12.391  1.00 94.21           C  
ATOM   3611  C   LEU B 460      -3.506  -1.000  12.334  1.00 94.21           C  
ATOM   3612  CB  LEU B 460      -1.924   0.483  11.085  1.00 94.21           C  
ATOM   3613  O   LEU B 460      -4.714  -0.973  12.089  1.00 94.21           O  
ATOM   3614  CG  LEU B 460      -2.761   0.641   9.815  1.00 94.21           C  
ATOM   3615  CD1 LEU B 460      -3.683   1.850   9.936  1.00 94.21           C  
ATOM   3616  CD2 LEU B 460      -1.860   0.769   8.592  1.00 94.21           C  
ATOM   3617  N   LEU B 461      -2.856  -2.141  12.549  1.00 94.74           N  
ATOM   3618  CA  LEU B 461      -3.536  -3.432  12.547  1.00 94.74           C  
ATOM   3619  C   LEU B 461      -4.619  -3.478  13.619  1.00 94.74           C  
ATOM   3620  CB  LEU B 461      -2.532  -4.566  12.770  1.00 94.74           C  
ATOM   3621  O   LEU B 461      -5.725  -3.963  13.370  1.00 94.74           O  
ATOM   3622  CG  LEU B 461      -1.639  -4.926  11.581  1.00 94.74           C  
ATOM   3623  CD1 LEU B 461      -0.585  -5.945  11.999  1.00 94.74           C  
ATOM   3624  CD2 LEU B 461      -2.478  -5.460  10.425  1.00 94.74           C  
ATOM   3625  N   PHE B 462      -4.282  -2.926  14.725  1.00 95.41           N  
ATOM   3626  CA  PHE B 462      -5.207  -2.885  15.851  1.00 95.41           C  
ATOM   3627  C   PHE B 462      -6.444  -2.065  15.505  1.00 95.41           C  
ATOM   3628  CB  PHE B 462      -4.521  -2.302  17.091  1.00 95.41           C  
ATOM   3629  O   PHE B 462      -7.572  -2.506  15.735  1.00 95.41           O  
ATOM   3630  CG  PHE B 462      -5.345  -2.407  18.346  1.00 95.41           C  
ATOM   3631  CD1 PHE B 462      -6.109  -1.333  18.784  1.00 95.41           C  
ATOM   3632  CD2 PHE B 462      -5.355  -3.581  19.087  1.00 95.41           C  
ATOM   3633  CE1 PHE B 462      -6.872  -1.427  19.945  1.00 95.41           C  
ATOM   3634  CE2 PHE B 462      -6.115  -3.683  20.249  1.00 95.41           C  
ATOM   3635  CZ  PHE B 462      -6.872  -2.604  20.677  1.00 95.41           C  
ATOM   3636  N   LEU B 463      -6.252  -0.955  14.991  1.00 95.89           N  
ATOM   3637  CA  LEU B 463      -7.339  -0.057  14.617  1.00 95.89           C  
ATOM   3638  C   LEU B 463      -8.236  -0.700  13.565  1.00 95.89           C  
ATOM   3639  CB  LEU B 463      -6.783   1.268  14.091  1.00 95.89           C  
ATOM   3640  O   LEU B 463      -9.462  -0.700  13.704  1.00 95.89           O  
ATOM   3641  CG  LEU B 463      -7.813   2.340  13.731  1.00 95.89           C  
ATOM   3642  CD1 LEU B 463      -7.267   3.728  14.051  1.00 95.89           C  
ATOM   3643  CD2 LEU B 463      -8.200   2.238  12.260  1.00 95.89           C  
ATOM   3644  N   VAL B 464      -7.660  -1.275  12.530  1.00 94.95           N  
ATOM   3645  CA  VAL B 464      -8.409  -1.852  11.419  1.00 94.95           C  
ATOM   3646  C   VAL B 464      -9.219  -3.051  11.908  1.00 94.95           C  
ATOM   3647  CB  VAL B 464      -7.474  -2.276  10.264  1.00 94.95           C  
ATOM   3648  O   VAL B 464     -10.333  -3.289  11.436  1.00 94.95           O  
ATOM   3649  CG1 VAL B 464      -8.226  -3.132   9.247  1.00 94.95           C  
ATOM   3650  CG2 VAL B 464      -6.869  -1.046   9.589  1.00 94.95           C  
ATOM   3651  N   PHE B 465      -8.661  -3.756  12.834  1.00 96.11           N  
ATOM   3652  CA  PHE B 465      -9.389  -4.877  13.415  1.00 96.11           C  
ATOM   3653  C   PHE B 465     -10.708  -4.411  14.022  1.00 96.11           C  
ATOM   3654  CB  PHE B 465      -8.540  -5.577  14.481  1.00 96.11           C  
ATOM   3655  O   PHE B 465     -11.770  -4.943  13.694  1.00 96.11           O  
ATOM   3656  CG  PHE B 465      -9.278  -6.646  15.240  1.00 96.11           C  
ATOM   3657  CD1 PHE B 465      -9.777  -6.396  16.513  1.00 96.11           C  
ATOM   3658  CD2 PHE B 465      -9.472  -7.902  14.680  1.00 96.11           C  
ATOM   3659  CE1 PHE B 465     -10.460  -7.385  17.217  1.00 96.11           C  
ATOM   3660  CE2 PHE B 465     -10.154  -8.895  15.379  1.00 96.11           C  
ATOM   3661  CZ  PHE B 465     -10.646  -8.634  16.647  1.00 96.11           C  
ATOM   3662  N   PHE B 466     -10.687  -3.388  14.831  1.00 95.96           N  
ATOM   3663  CA  PHE B 466     -11.880  -2.906  15.518  1.00 95.96           C  
ATOM   3664  C   PHE B 466     -12.817  -2.201  14.545  1.00 95.96           C  
ATOM   3665  CB  PHE B 466     -11.499  -1.959  16.659  1.00 95.96           C  
ATOM   3666  O   PHE B 466     -14.038  -2.242  14.710  1.00 95.96           O  
ATOM   3667  CG  PHE B 466     -11.073  -2.665  17.918  1.00 95.96           C  
ATOM   3668  CD1 PHE B 466     -12.015  -3.254  18.753  1.00 95.96           C  
ATOM   3669  CD2 PHE B 466      -9.731  -2.741  18.266  1.00 95.96           C  
ATOM   3670  CE1 PHE B 466     -11.624  -3.909  19.919  1.00 95.96           C  
ATOM   3671  CE2 PHE B 466      -9.333  -3.393  19.430  1.00 95.96           C  
ATOM   3672  CZ  PHE B 466     -10.281  -3.976  20.255  1.00 95.96           C  
ATOM   3673  N   GLU B 467     -12.254  -1.572  13.629  1.00 95.31           N  
ATOM   3674  CA  GLU B 467     -13.088  -0.966  12.595  1.00 95.31           C  
ATOM   3675  C   GLU B 467     -13.926  -2.019  11.875  1.00 95.31           C  
ATOM   3676  CB  GLU B 467     -12.225  -0.202  11.587  1.00 95.31           C  
ATOM   3677  O   GLU B 467     -15.136  -1.848  11.707  1.00 95.31           O  
ATOM   3678  CG  GLU B 467     -13.026   0.523  10.516  1.00 95.31           C  
ATOM   3679  CD  GLU B 467     -12.155   1.224   9.486  1.00 95.31           C  
ATOM   3680  OE1 GLU B 467     -12.642   2.163   8.817  1.00 95.31           O  
ATOM   3681  OE2 GLU B 467     -10.976   0.830   9.346  1.00 95.31           O  
ATOM   3682  N   CYS B 468     -13.287  -3.084  11.485  1.00 94.52           N  
ATOM   3683  CA  CYS B 468     -13.962  -4.150  10.753  1.00 94.52           C  
ATOM   3684  C   CYS B 468     -15.000  -4.840  11.628  1.00 94.52           C  
ATOM   3685  CB  CYS B 468     -12.949  -5.174  10.242  1.00 94.52           C  
ATOM   3686  O   CYS B 468     -16.146  -5.024  11.213  1.00 94.52           O  
ATOM   3687  SG  CYS B 468     -13.678  -6.469   9.215  1.00 94.52           S  
ATOM   3688  N   VAL B 469     -14.635  -5.145  12.854  1.00 93.43           N  
ATOM   3689  CA  VAL B 469     -15.527  -5.841  13.774  1.00 93.43           C  
ATOM   3690  C   VAL B 469     -16.703  -4.937  14.138  1.00 93.43           C  
ATOM   3691  CB  VAL B 469     -14.786  -6.290  15.053  1.00 93.43           C  
ATOM   3692  O   VAL B 469     -17.841  -5.402  14.246  1.00 93.43           O  
ATOM   3693  CG1 VAL B 469     -15.777  -6.762  16.115  1.00 93.43           C  
ATOM   3694  CG2 VAL B 469     -13.782  -7.394  14.727  1.00 93.43           C  
ATOM   3695  N   SER B 470     -16.486  -3.702  14.264  1.00 93.08           N  
ATOM   3696  CA  SER B 470     -17.528  -2.747  14.629  1.00 93.08           C  
ATOM   3697  C   SER B 470     -18.634  -2.708  13.580  1.00 93.08           C  
ATOM   3698  CB  SER B 470     -16.935  -1.349  14.811  1.00 93.08           C  
ATOM   3699  O   SER B 470     -19.817  -2.789  13.914  1.00 93.08           O  
ATOM   3700  OG  SER B 470     -16.311  -0.909  13.617  1.00 93.08           O  
ATOM   3701  N   ILE B 471     -18.325  -2.706  12.349  1.00 91.82           N  
ATOM   3702  CA  ILE B 471     -19.304  -2.552  11.278  1.00 91.82           C  
ATOM   3703  C   ILE B 471     -19.894  -3.913  10.917  1.00 91.82           C  
ATOM   3704  CB  ILE B 471     -18.677  -1.891  10.030  1.00 91.82           C  
ATOM   3705  O   ILE B 471     -21.103  -4.038  10.708  1.00 91.82           O  
ATOM   3706  CG1 ILE B 471     -18.184  -0.479  10.364  1.00 91.82           C  
ATOM   3707  CG2 ILE B 471     -19.681  -1.862   8.873  1.00 91.82           C  
ATOM   3708  CD1 ILE B 471     -19.272   0.449  10.887  1.00 91.82           C  
ATOM   3709  N   SER B 472     -19.066  -4.916  10.917  1.00 90.65           N  
ATOM   3710  CA  SER B 472     -19.511  -6.234  10.478  1.00 90.65           C  
ATOM   3711  C   SER B 472     -20.329  -6.931  11.560  1.00 90.65           C  
ATOM   3712  CB  SER B 472     -18.314  -7.104  10.092  1.00 90.65           C  
ATOM   3713  O   SER B 472     -21.370  -7.525  11.273  1.00 90.65           O  
ATOM   3714  OG  SER B 472     -17.357  -7.133  11.137  1.00 90.65           O  
ATOM   3715  N   TRP B 473     -19.938  -6.820  12.789  1.00 89.09           N  
ATOM   3716  CA  TRP B 473     -20.575  -7.595  13.849  1.00 89.09           C  
ATOM   3717  C   TRP B 473     -21.518  -6.722  14.670  1.00 89.09           C  
ATOM   3718  CB  TRP B 473     -19.521  -8.228  14.761  1.00 89.09           C  
ATOM   3719  O   TRP B 473     -22.603  -7.163  15.058  1.00 89.09           O  
ATOM   3720  CG  TRP B 473     -18.764  -9.356  14.126  1.00 89.09           C  
ATOM   3721  CD1 TRP B 473     -18.539  -9.549  12.792  1.00 89.09           C  
ATOM   3722  CD2 TRP B 473     -18.136 -10.450  14.802  1.00 89.09           C  
ATOM   3723  CE2 TRP B 473     -17.548 -11.270  13.813  1.00 89.09           C  
ATOM   3724  CE3 TRP B 473     -18.013 -10.817  16.149  1.00 89.09           C  
ATOM   3725  NE1 TRP B 473     -17.808 -10.698  12.597  1.00 89.09           N  
ATOM   3726  CH2 TRP B 473     -16.741 -12.771  15.455  1.00 89.09           C  
ATOM   3727  CZ2 TRP B 473     -16.846 -12.435  14.130  1.00 89.09           C  
ATOM   3728  CZ3 TRP B 473     -17.314 -11.977  16.462  1.00 89.09           C  
ATOM   3729  N   PHE B 474     -21.296  -5.529  14.939  1.00 86.19           N  
ATOM   3730  CA  PHE B 474     -22.108  -4.703  15.825  1.00 86.19           C  
ATOM   3731  C   PHE B 474     -23.148  -3.920  15.033  1.00 86.19           C  
ATOM   3732  CB  PHE B 474     -21.224  -3.742  16.626  1.00 86.19           C  
ATOM   3733  O   PHE B 474     -24.341  -3.978  15.338  1.00 86.19           O  
ATOM   3734  CG  PHE B 474     -20.389  -4.419  17.679  1.00 86.19           C  
ATOM   3735  CD1 PHE B 474     -20.865  -4.564  18.976  1.00 86.19           C  
ATOM   3736  CD2 PHE B 474     -19.127  -4.910  17.371  1.00 86.19           C  
ATOM   3737  CE1 PHE B 474     -20.094  -5.190  19.953  1.00 86.19           C  
ATOM   3738  CE2 PHE B 474     -18.351  -5.537  18.341  1.00 86.19           C  
ATOM   3739  CZ  PHE B 474     -18.836  -5.675  19.632  1.00 86.19           C  
ATOM   3740  N   TYR B 475     -22.728  -3.217  14.036  1.00 86.72           N  
ATOM   3741  CA  TYR B 475     -23.716  -2.591  13.165  1.00 86.72           C  
ATOM   3742  C   TYR B 475     -24.481  -3.639  12.366  1.00 86.72           C  
ATOM   3743  CB  TYR B 475     -23.042  -1.598  12.214  1.00 86.72           C  
ATOM   3744  O   TYR B 475     -25.706  -3.564  12.244  1.00 86.72           O  
ATOM   3745  CG  TYR B 475     -24.008  -0.875  11.307  1.00 86.72           C  
ATOM   3746  CD1 TYR B 475     -23.990  -1.084   9.930  1.00 86.72           C  
ATOM   3747  CD2 TYR B 475     -24.939   0.019  11.824  1.00 86.72           C  
ATOM   3748  CE1 TYR B 475     -24.877  -0.418   9.090  1.00 86.72           C  
ATOM   3749  CE2 TYR B 475     -25.830   0.690  10.994  1.00 86.72           C  
ATOM   3750  OH  TYR B 475     -26.672   1.127   8.804  1.00 86.72           O  
ATOM   3751  CZ  TYR B 475     -25.792   0.465   9.630  1.00 86.72           C  
ATOM   3752  N   GLY B 476     -23.784  -4.632  11.937  1.00 88.07           N  
ATOM   3753  CA  GLY B 476     -24.375  -5.738  11.201  1.00 88.07           C  
ATOM   3754  C   GLY B 476     -24.067  -5.700   9.716  1.00 88.07           C  
ATOM   3755  O   GLY B 476     -24.446  -4.754   9.023  1.00 88.07           O  
ATOM   3756  N   VAL B 477     -23.459  -6.755   9.263  1.00 86.95           N  
ATOM   3757  CA  VAL B 477     -23.008  -6.842   7.878  1.00 86.95           C  
ATOM   3758  C   VAL B 477     -24.214  -6.843   6.942  1.00 86.95           C  
ATOM   3759  CB  VAL B 477     -22.148  -8.103   7.639  1.00 86.95           C  
ATOM   3760  O   VAL B 477     -24.152  -6.294   5.839  1.00 86.95           O  
ATOM   3761  CG1 VAL B 477     -22.995  -9.368   7.771  1.00 86.95           C  
ATOM   3762  CG2 VAL B 477     -21.483  -8.042   6.266  1.00 86.95           C  
ATOM   3763  N   ASN B 478     -25.326  -7.398   7.370  1.00 87.20           N  
ATOM   3764  CA  ASN B 478     -26.524  -7.441   6.538  1.00 87.20           C  
ATOM   3765  C   ASN B 478     -27.130  -6.053   6.355  1.00 87.20           C  
ATOM   3766  CB  ASN B 478     -27.559  -8.397   7.136  1.00 87.20           C  
ATOM   3767  O   ASN B 478     -27.588  -5.710   5.264  1.00 87.20           O  
ATOM   3768  CG  ASN B 478     -27.123  -9.847   7.067  1.00 87.20           C  
ATOM   3769  ND2 ASN B 478     -27.372 -10.593   8.137  1.00 87.20           N  
ATOM   3770  OD1 ASN B 478     -26.565 -10.293   6.061  1.00 87.20           O  
ATOM   3771  N   ARG B 479     -27.118  -5.283   7.443  1.00 85.39           N  
ATOM   3772  CA  ARG B 479     -27.566  -3.897   7.354  1.00 85.39           C  
ATOM   3773  C   ARG B 479     -26.667  -3.090   6.425  1.00 85.39           C  
ATOM   3774  CB  ARG B 479     -27.600  -3.253   8.742  1.00 85.39           C  
ATOM   3775  O   ARG B 479     -27.152  -2.281   5.630  1.00 85.39           O  
ATOM   3776  CG  ARG B 479     -28.866  -3.551   9.529  1.00 85.39           C  
ATOM   3777  CD  ARG B 479     -28.866  -2.853  10.882  1.00 85.39           C  
ATOM   3778  NE  ARG B 479     -29.889  -3.398  11.769  1.00 85.39           N  
ATOM   3779  NH1 ARG B 479     -29.336  -2.059  13.569  1.00 85.39           N  
ATOM   3780  NH2 ARG B 479     -31.049  -3.572  13.744  1.00 85.39           N  
ATOM   3781  CZ  ARG B 479     -30.089  -3.009  13.025  1.00 85.39           C  
ATOM   3782  N   PHE B 480     -25.447  -3.371   6.589  1.00 88.70           N  
ATOM   3783  CA  PHE B 480     -24.481  -2.678   5.745  1.00 88.70           C  
ATOM   3784  C   PHE B 480     -24.669  -3.058   4.282  1.00 88.70           C  
ATOM   3785  CB  PHE B 480     -23.050  -2.995   6.190  1.00 88.70           C  
ATOM   3786  O   PHE B 480     -24.593  -2.202   3.397  1.00 88.70           O  
ATOM   3787  CG  PHE B 480     -22.003  -2.148   5.518  1.00 88.70           C  
ATOM   3788  CD1 PHE B 480     -21.050  -2.725   4.688  1.00 88.70           C  
ATOM   3789  CD2 PHE B 480     -21.972  -0.774   5.717  1.00 88.70           C  
ATOM   3790  CE1 PHE B 480     -20.080  -1.944   4.064  1.00 88.70           C  
ATOM   3791  CE2 PHE B 480     -21.006   0.013   5.098  1.00 88.70           C  
ATOM   3792  CZ  PHE B 480     -20.060  -0.574   4.272  1.00 88.70           C  
ATOM   3793  N   TYR B 481     -24.916  -4.258   4.027  1.00 81.06           N  
ATOM   3794  CA  TYR B 481     -25.228  -4.720   2.679  1.00 81.06           C  
ATOM   3795  C   TYR B 481     -26.445  -3.993   2.121  1.00 81.06           C  
ATOM   3796  CB  TYR B 481     -25.475  -6.232   2.672  1.00 81.06           C  
ATOM   3797  O   TYR B 481     -26.463  -3.608   0.949  1.00 81.06           O  
ATOM   3798  CG  TYR B 481     -24.324  -7.032   2.114  1.00 81.06           C  
ATOM   3799  CD1 TYR B 481     -24.534  -8.003   1.137  1.00 81.06           C  
ATOM   3800  CD2 TYR B 481     -23.024  -6.821   2.562  1.00 81.06           C  
ATOM   3801  CE1 TYR B 481     -23.476  -8.745   0.620  1.00 81.06           C  
ATOM   3802  CE2 TYR B 481     -21.959  -7.557   2.052  1.00 81.06           C  
ATOM   3803  OH  TYR B 481     -21.144  -9.246   0.576  1.00 81.06           O  
ATOM   3804  CZ  TYR B 481     -22.195  -8.514   1.083  1.00 81.06           C  
ATOM   3805  N   ASP B 482     -27.410  -3.809   2.965  1.00 83.27           N  
ATOM   3806  CA  ASP B 482     -28.610  -3.083   2.562  1.00 83.27           C  
ATOM   3807  C   ASP B 482     -28.284  -1.633   2.212  1.00 83.27           C  
ATOM   3808  CB  ASP B 482     -29.665  -3.133   3.670  1.00 83.27           C  
ATOM   3809  O   ASP B 482     -28.839  -1.078   1.262  1.00 83.27           O  
ATOM   3810  CG  ASP B 482     -30.250  -4.519   3.870  1.00 83.27           C  
ATOM   3811  OD1 ASP B 482     -30.143  -5.365   2.956  1.00 83.27           O  
ATOM   3812  OD2 ASP B 482     -30.826  -4.768   4.951  1.00 83.27           O  
ATOM   3813  N   ASN B 483     -27.438  -1.135   2.972  1.00 86.68           N  
ATOM   3814  CA  ASN B 483     -26.994   0.228   2.702  1.00 86.68           C  
ATOM   3815  C   ASN B 483     -26.334   0.341   1.331  1.00 86.68           C  
ATOM   3816  CB  ASN B 483     -26.034   0.706   3.794  1.00 86.68           C  
ATOM   3817  O   ASN B 483     -26.598   1.287   0.587  1.00 86.68           O  
ATOM   3818  CG  ASN B 483     -26.705   0.829   5.148  1.00 86.68           C  
ATOM   3819  ND2 ASN B 483     -25.901   0.930   6.200  1.00 86.68           N  
ATOM   3820  OD1 ASN B 483     -27.934   0.831   5.247  1.00 86.68           O  
ATOM   3821  N   ILE B 484     -25.532  -0.625   1.019  1.00 82.80           N  
ATOM   3822  CA  ILE B 484     -24.826  -0.620  -0.258  1.00 82.80           C  
ATOM   3823  C   ILE B 484     -25.823  -0.817  -1.398  1.00 82.80           C  
ATOM   3824  CB  ILE B 484     -23.735  -1.713  -0.305  1.00 82.80           C  
ATOM   3825  O   ILE B 484     -25.712  -0.176  -2.446  1.00 82.80           O  
ATOM   3826  CG1 ILE B 484     -22.614  -1.391   0.691  1.00 82.80           C  
ATOM   3827  CG2 ILE B 484     -23.180  -1.861  -1.724  1.00 82.80           C  
ATOM   3828  CD1 ILE B 484     -21.506  -2.435   0.734  1.00 82.80           C  
ATOM   3829  N   GLN B 485     -26.765  -1.649  -1.140  1.00 79.59           N  
ATOM   3830  CA  GLN B 485     -27.804  -1.883  -2.137  1.00 79.59           C  
ATOM   3831  C   GLN B 485     -28.601  -0.610  -2.410  1.00 79.59           C  
ATOM   3832  CB  GLN B 485     -28.742  -3.002  -1.682  1.00 79.59           C  
ATOM   3833  O   GLN B 485     -28.932  -0.314  -3.560  1.00 79.59           O  
ATOM   3834  CG  GLN B 485     -29.794  -3.381  -2.716  1.00 79.59           C  
ATOM   3835  CD  GLN B 485     -30.670  -4.535  -2.267  1.00 79.59           C  
ATOM   3836  NE2 GLN B 485     -31.614  -4.929  -3.116  1.00 79.59           N  
ATOM   3837  OE1 GLN B 485     -30.500  -5.069  -1.166  1.00 79.59           O  
ATOM   3838  N   GLU B 486     -28.830   0.094  -1.392  1.00 80.82           N  
ATOM   3839  CA  GLU B 486     -29.555   1.354  -1.523  1.00 80.82           C  
ATOM   3840  C   GLU B 486     -28.744   2.377  -2.313  1.00 80.82           C  
ATOM   3841  CB  GLU B 486     -29.911   1.916  -0.144  1.00 80.82           C  
ATOM   3842  O   GLU B 486     -29.303   3.156  -3.087  1.00 80.82           O  
ATOM   3843  CG  GLU B 486     -30.953   3.024  -0.183  1.00 80.82           C  
ATOM   3844  CD  GLU B 486     -31.358   3.515   1.198  1.00 80.82           C  
ATOM   3845  OE1 GLU B 486     -32.138   4.490   1.291  1.00 80.82           O  
ATOM   3846  OE2 GLU B 486     -30.890   2.921   2.195  1.00 80.82           O  
ATOM   3847  N   MET B 487     -27.549   2.323  -2.208  1.00 83.18           N  
ATOM   3848  CA  MET B 487     -26.674   3.298  -2.854  1.00 83.18           C  
ATOM   3849  C   MET B 487     -26.399   2.906  -4.302  1.00 83.18           C  
ATOM   3850  CB  MET B 487     -25.356   3.429  -2.088  1.00 83.18           C  
ATOM   3851  O   MET B 487     -26.485   3.743  -5.203  1.00 83.18           O  
ATOM   3852  CG  MET B 487     -25.500   4.099  -0.732  1.00 83.18           C  
ATOM   3853  SD  MET B 487     -23.879   4.507   0.026  1.00 83.18           S  
ATOM   3854  CE  MET B 487     -23.308   2.844   0.475  1.00 83.18           C  
ATOM   3855  N   VAL B 488     -26.082   1.645  -4.528  1.00 72.54           N  
ATOM   3856  CA  VAL B 488     -25.596   1.185  -5.824  1.00 72.54           C  
ATOM   3857  C   VAL B 488     -26.740   0.547  -6.609  1.00 72.54           C  
ATOM   3858  CB  VAL B 488     -24.431   0.181  -5.670  1.00 72.54           C  
ATOM   3859  O   VAL B 488     -26.756   0.591  -7.841  1.00 72.54           O  
ATOM   3860  CG1 VAL B 488     -23.972  -0.327  -7.036  1.00 72.54           C  
ATOM   3861  CG2 VAL B 488     -23.268   0.826  -4.918  1.00 72.54           C  
ATOM   3862  N   GLY B 489     -27.752   0.070  -5.868  1.00 68.61           N  
ATOM   3863  CA  GLY B 489     -28.911  -0.515  -6.524  1.00 68.61           C  
ATOM   3864  C   GLY B 489     -28.837  -2.027  -6.629  1.00 68.61           C  
ATOM   3865  O   GLY B 489     -29.830  -2.680  -6.956  1.00 68.61           O  
ATOM   3866  N   SER B 490     -27.649  -2.543  -6.498  1.00 64.21           N  
ATOM   3867  CA  SER B 490     -27.498  -3.993  -6.553  1.00 64.21           C  
ATOM   3868  C   SER B 490     -26.768  -4.519  -5.321  1.00 64.21           C  
ATOM   3869  CB  SER B 490     -26.744  -4.406  -7.818  1.00 64.21           C  
ATOM   3870  O   SER B 490     -25.893  -3.844  -4.776  1.00 64.21           O  
ATOM   3871  OG  SER B 490     -25.428  -3.882  -7.812  1.00 64.21           O  
ATOM   3872  N   ARG B 491     -27.228  -5.750  -4.981  1.00 64.46           N  
ATOM   3873  CA  ARG B 491     -26.573  -6.375  -3.836  1.00 64.46           C  
ATOM   3874  C   ARG B 491     -25.225  -6.967  -4.233  1.00 64.46           C  
ATOM   3875  CB  ARG B 491     -27.466  -7.462  -3.234  1.00 64.46           C  
ATOM   3876  O   ARG B 491     -25.132  -7.718  -5.205  1.00 64.46           O  
ATOM   3877  CG  ARG B 491     -28.491  -6.937  -2.242  1.00 64.46           C  
ATOM   3878  CD  ARG B 491     -29.055  -8.050  -1.371  1.00 64.46           C  
ATOM   3879  NE  ARG B 491     -30.056  -7.547  -0.433  1.00 64.46           N  
ATOM   3880  NH1 ARG B 491     -30.461  -9.596   0.555  1.00 64.46           N  
ATOM   3881  NH2 ARG B 491     -31.591  -7.733   1.264  1.00 64.46           N  
ATOM   3882  CZ  ARG B 491     -30.700  -8.293   0.460  1.00 64.46           C  
ATOM   3883  N   PRO B 492     -24.211  -6.667  -3.425  1.00 62.13           N  
ATOM   3884  CA  PRO B 492     -22.875  -7.192  -3.717  1.00 62.13           C  
ATOM   3885  C   PRO B 492     -22.782  -8.705  -3.529  1.00 62.13           C  
ATOM   3886  CB  PRO B 492     -21.981  -6.461  -2.712  1.00 62.13           C  
ATOM   3887  O   PRO B 492     -23.637  -9.303  -2.872  1.00 62.13           O  
ATOM   3888  CG  PRO B 492     -22.889  -5.491  -2.028  1.00 62.13           C  
ATOM   3889  CD  PRO B 492     -24.307  -5.829  -2.389  1.00 62.13           C  
ATOM   3890  N   CYS B 493     -21.757  -9.322  -4.080  1.00 61.06           N  
ATOM   3891  CA  CYS B 493     -21.492 -10.754  -4.004  1.00 61.06           C  
ATOM   3892  C   CYS B 493     -21.228 -11.183  -2.566  1.00 61.06           C  
ATOM   3893  CB  CYS B 493     -20.299 -11.126  -4.884  1.00 61.06           C  
ATOM   3894  O   CYS B 493     -20.784 -10.379  -1.745  1.00 61.06           O  
ATOM   3895  SG  CYS B 493     -19.892 -12.886  -4.852  1.00 61.06           S  
ATOM   3896  N   ILE B 494     -21.484 -12.370  -2.178  1.00 65.40           N  
ATOM   3897  CA  ILE B 494     -21.369 -12.941  -0.840  1.00 65.40           C  
ATOM   3898  C   ILE B 494     -19.911 -12.903  -0.387  1.00 65.40           C  
ATOM   3899  CB  ILE B 494     -21.906 -14.388  -0.795  1.00 65.40           C  
ATOM   3900  O   ILE B 494     -19.628 -12.881   0.813  1.00 65.40           O  
ATOM   3901  CG1 ILE B 494     -22.997 -14.520   0.275  1.00 65.40           C  
ATOM   3902  CG2 ILE B 494     -20.767 -15.380  -0.540  1.00 65.40           C  
ATOM   3903  CD1 ILE B 494     -24.099 -15.507  -0.082  1.00 65.40           C  
ATOM   3904  N   TRP B 495     -19.000 -12.885  -1.276  1.00 62.62           N  
ATOM   3905  CA  TRP B 495     -17.570 -12.844  -0.987  1.00 62.62           C  
ATOM   3906  C   TRP B 495     -17.236 -11.680  -0.060  1.00 62.62           C  
ATOM   3907  CB  TRP B 495     -16.762 -12.729  -2.283  1.00 62.62           C  
ATOM   3908  O   TRP B 495     -16.465 -11.838   0.891  1.00 62.62           O  
ATOM   3909  CG  TRP B 495     -15.311 -12.421  -2.070  1.00 62.62           C  
ATOM   3910  CD1 TRP B 495     -14.678 -11.231  -2.302  1.00 62.62           C  
ATOM   3911  CD2 TRP B 495     -14.309 -13.320  -1.587  1.00 62.62           C  
ATOM   3912  CE2 TRP B 495     -13.090 -12.608  -1.550  1.00 62.62           C  
ATOM   3913  CE3 TRP B 495     -14.323 -14.661  -1.180  1.00 62.62           C  
ATOM   3914  NE1 TRP B 495     -13.342 -11.337  -1.990  1.00 62.62           N  
ATOM   3915  CH2 TRP B 495     -11.938 -14.505  -0.729  1.00 62.62           C  
ATOM   3916  CZ2 TRP B 495     -11.896 -13.192  -1.121  1.00 62.62           C  
ATOM   3917  CZ3 TRP B 495     -13.134 -15.241  -0.754  1.00 62.62           C  
ATOM   3918  N   TRP B 496     -17.846 -10.565  -0.213  1.00 77.29           N  
ATOM   3919  CA  TRP B 496     -17.562  -9.375   0.583  1.00 77.29           C  
ATOM   3920  C   TRP B 496     -18.044  -9.553   2.018  1.00 77.29           C  
ATOM   3921  CB  TRP B 496     -18.219  -8.141  -0.041  1.00 77.29           C  
ATOM   3922  O   TRP B 496     -17.353  -9.168   2.964  1.00 77.29           O  
ATOM   3923  CG  TRP B 496     -17.789  -7.869  -1.451  1.00 77.29           C  
ATOM   3924  CD1 TRP B 496     -18.505  -8.107  -2.591  1.00 77.29           C  
ATOM   3925  CD2 TRP B 496     -16.540  -7.312  -1.871  1.00 77.29           C  
ATOM   3926  CE2 TRP B 496     -16.568  -7.239  -3.282  1.00 77.29           C  
ATOM   3927  CE3 TRP B 496     -15.399  -6.865  -1.191  1.00 77.29           C  
ATOM   3928  NE1 TRP B 496     -17.777  -7.730  -3.696  1.00 77.29           N  
ATOM   3929  CH2 TRP B 496     -14.393  -6.307  -3.335  1.00 77.29           C  
ATOM   3930  CZ2 TRP B 496     -15.497  -6.737  -4.025  1.00 77.29           C  
ATOM   3931  CZ3 TRP B 496     -14.334  -6.366  -1.932  1.00 77.29           C  
ATOM   3932  N   LYS B 497     -19.129 -10.145   2.102  1.00 80.17           N  
ATOM   3933  CA  LYS B 497     -19.684 -10.420   3.424  1.00 80.17           C  
ATOM   3934  C   LYS B 497     -18.780 -11.361   4.215  1.00 80.17           C  
ATOM   3935  CB  LYS B 497     -21.086 -11.020   3.304  1.00 80.17           C  
ATOM   3936  O   LYS B 497     -18.542 -11.147   5.406  1.00 80.17           O  
ATOM   3937  CG  LYS B 497     -21.885 -10.992   4.599  1.00 80.17           C  
ATOM   3938  CD  LYS B 497     -23.296 -11.529   4.397  1.00 80.17           C  
ATOM   3939  CE  LYS B 497     -24.107 -11.471   5.685  1.00 80.17           C  
ATOM   3940  NZ  LYS B 497     -25.503 -11.961   5.483  1.00 80.17           N  
ATOM   3941  N   LEU B 498     -18.286 -12.348   3.522  1.00 79.73           N  
ATOM   3942  CA  LEU B 498     -17.404 -13.315   4.168  1.00 79.73           C  
ATOM   3943  C   LEU B 498     -16.083 -12.665   4.564  1.00 79.73           C  
ATOM   3944  CB  LEU B 498     -17.144 -14.505   3.241  1.00 79.73           C  
ATOM   3945  O   LEU B 498     -15.554 -12.932   5.645  1.00 79.73           O  
ATOM   3946  CG  LEU B 498     -18.173 -15.635   3.284  1.00 79.73           C  
ATOM   3947  CD1 LEU B 498     -18.217 -16.363   1.944  1.00 79.73           C  
ATOM   3948  CD2 LEU B 498     -17.855 -16.606   4.415  1.00 79.73           C  
ATOM   3949  N   CYS B 499     -15.621 -11.876   3.763  1.00 84.12           N  
ATOM   3950  CA  CYS B 499     -14.367 -11.185   4.039  1.00 84.12           C  
ATOM   3951  C   CYS B 499     -14.501 -10.273   5.252  1.00 84.12           C  
ATOM   3952  CB  CYS B 499     -13.926 -10.371   2.823  1.00 84.12           C  
ATOM   3953  O   CYS B 499     -13.709 -10.362   6.192  1.00 84.12           O  
ATOM   3954  SG  CYS B 499     -13.223 -11.370   1.493  1.00 84.12           S  
ATOM   3955  N   TRP B 500     -15.477  -9.459   5.333  1.00 91.35           N  
ATOM   3956  CA  TRP B 500     -15.661  -8.489   6.408  1.00 91.35           C  
ATOM   3957  C   TRP B 500     -15.970  -9.190   7.727  1.00 91.35           C  
ATOM   3958  CB  TRP B 500     -16.784  -7.508   6.061  1.00 91.35           C  
ATOM   3959  O   TRP B 500     -15.492  -8.775   8.785  1.00 91.35           O  
ATOM   3960  CG  TRP B 500     -16.449  -6.572   4.939  1.00 91.35           C  
ATOM   3961  CD1 TRP B 500     -15.213  -6.093   4.606  1.00 91.35           C  
ATOM   3962  CD2 TRP B 500     -17.368  -5.996   4.005  1.00 91.35           C  
ATOM   3963  CE2 TRP B 500     -16.617  -5.178   3.131  1.00 91.35           C  
ATOM   3964  CE3 TRP B 500     -18.753  -6.094   3.821  1.00 91.35           C  
ATOM   3965  NE1 TRP B 500     -15.307  -5.255   3.519  1.00 91.35           N  
ATOM   3966  CH2 TRP B 500     -18.565  -4.575   1.930  1.00 91.35           C  
ATOM   3967  CZ2 TRP B 500     -17.208  -4.461   2.088  1.00 91.35           C  
ATOM   3968  CZ3 TRP B 500     -19.339  -5.380   2.782  1.00 91.35           C  
ATOM   3969  N   SER B 501     -16.714 -10.234   7.685  1.00 88.74           N  
ATOM   3970  CA  SER B 501     -17.189 -10.885   8.902  1.00 88.74           C  
ATOM   3971  C   SER B 501     -16.155 -11.866   9.444  1.00 88.74           C  
ATOM   3972  CB  SER B 501     -18.508 -11.614   8.640  1.00 88.74           C  
ATOM   3973  O   SER B 501     -15.994 -11.998  10.659  1.00 88.74           O  
ATOM   3974  OG  SER B 501     -19.539 -10.692   8.329  1.00 88.74           O  
ATOM   3975  N   PHE B 502     -15.380 -12.462   8.499  1.00 86.78           N  
ATOM   3976  CA  PHE B 502     -14.561 -13.561   8.997  1.00 86.78           C  
ATOM   3977  C   PHE B 502     -13.119 -13.417   8.528  1.00 86.78           C  
ATOM   3978  CB  PHE B 502     -15.130 -14.907   8.537  1.00 86.78           C  
ATOM   3979  O   PHE B 502     -12.217 -13.190   9.338  1.00 86.78           O  
ATOM   3980  CG  PHE B 502     -16.040 -15.557   9.545  1.00 86.78           C  
ATOM   3981  CD1 PHE B 502     -15.527 -16.395  10.527  1.00 86.78           C  
ATOM   3982  CD2 PHE B 502     -17.410 -15.331   9.509  1.00 86.78           C  
ATOM   3983  CE1 PHE B 502     -16.367 -16.998  11.461  1.00 86.78           C  
ATOM   3984  CE2 PHE B 502     -18.255 -15.929  10.438  1.00 86.78           C  
ATOM   3985  CZ  PHE B 502     -17.732 -16.763  11.413  1.00 86.78           C  
ATOM   3986  N   PHE B 503     -12.805 -13.376   7.294  1.00 83.61           N  
ATOM   3987  CA  PHE B 503     -11.460 -13.456   6.739  1.00 83.61           C  
ATOM   3988  C   PHE B 503     -10.626 -12.253   7.164  1.00 83.61           C  
ATOM   3989  CB  PHE B 503     -11.512 -13.545   5.211  1.00 83.61           C  
ATOM   3990  O   PHE B 503      -9.526 -12.411   7.698  1.00 83.61           O  
ATOM   3991  CG  PHE B 503     -12.062 -14.848   4.697  1.00 83.61           C  
ATOM   3992  CD1 PHE B 503     -11.547 -16.060   5.142  1.00 83.61           C  
ATOM   3993  CD2 PHE B 503     -13.094 -14.862   3.768  1.00 83.61           C  
ATOM   3994  CE1 PHE B 503     -12.054 -17.267   4.668  1.00 83.61           C  
ATOM   3995  CE2 PHE B 503     -13.606 -16.064   3.290  1.00 83.61           C  
ATOM   3996  CZ  PHE B 503     -13.084 -17.266   3.741  1.00 83.61           C  
ATOM   3997  N   THR B 504     -11.106 -11.059   7.010  1.00 90.39           N  
ATOM   3998  CA  THR B 504     -10.358  -9.846   7.324  1.00 90.39           C  
ATOM   3999  C   THR B 504      -9.996  -9.803   8.806  1.00 90.39           C  
ATOM   4000  CB  THR B 504     -11.158  -8.584   6.952  1.00 90.39           C  
ATOM   4001  O   THR B 504      -8.824  -9.656   9.160  1.00 90.39           O  
ATOM   4002  CG2 THR B 504     -10.354  -7.320   7.237  1.00 90.39           C  
ATOM   4003  OG1 THR B 504     -11.482  -8.626   5.556  1.00 90.39           O  
ATOM   4004  N   PRO B 505     -10.956  -9.979   9.721  1.00 92.98           N  
ATOM   4005  CA  PRO B 505     -10.616  -9.933  11.146  1.00 92.98           C  
ATOM   4006  C   PRO B 505      -9.650 -11.041  11.558  1.00 92.98           C  
ATOM   4007  CB  PRO B 505     -11.971 -10.105  11.837  1.00 92.98           C  
ATOM   4008  O   PRO B 505      -8.785 -10.825  12.411  1.00 92.98           O  
ATOM   4009  CG  PRO B 505     -12.980  -9.951  10.744  1.00 92.98           C  
ATOM   4010  CD  PRO B 505     -12.265 -10.008   9.424  1.00 92.98           C  
ATOM   4011  N   ILE B 506      -9.736 -12.179  10.992  1.00 87.79           N  
ATOM   4012  CA  ILE B 506      -8.881 -13.310  11.333  1.00 87.79           C  
ATOM   4013  C   ILE B 506      -7.447 -13.024  10.893  1.00 87.79           C  
ATOM   4014  CB  ILE B 506      -9.389 -14.618  10.686  1.00 87.79           C  
ATOM   4015  O   ILE B 506      -6.503 -13.230  11.659  1.00 87.79           O  
ATOM   4016  CG1 ILE B 506     -10.686 -15.079  11.360  1.00 87.79           C  
ATOM   4017  CG2 ILE B 506      -8.316 -15.709  10.759  1.00 87.79           C  
ATOM   4018  CD1 ILE B 506     -11.363 -16.252  10.664  1.00 87.79           C  
ATOM   4019  N   ILE B 507      -7.315 -12.557   9.715  1.00 85.49           N  
ATOM   4020  CA  ILE B 507      -5.990 -12.270   9.176  1.00 85.49           C  
ATOM   4021  C   ILE B 507      -5.340 -11.143   9.976  1.00 85.49           C  
ATOM   4022  CB  ILE B 507      -6.057 -11.894   7.679  1.00 85.49           C  
ATOM   4023  O   ILE B 507      -4.190 -11.261  10.404  1.00 85.49           O  
ATOM   4024  CG1 ILE B 507      -6.371 -13.133   6.831  1.00 85.49           C  
ATOM   4025  CG2 ILE B 507      -4.750 -11.238   7.227  1.00 85.49           C  
ATOM   4026  CD1 ILE B 507      -6.539 -12.840   5.347  1.00 85.49           C  
ATOM   4027  N   VAL B 508      -6.044 -10.095  10.223  1.00 93.34           N  
ATOM   4028  CA  VAL B 508      -5.505  -8.937  10.928  1.00 93.34           C  
ATOM   4029  C   VAL B 508      -5.164  -9.320  12.366  1.00 93.34           C  
ATOM   4030  CB  VAL B 508      -6.496  -7.752  10.913  1.00 93.34           C  
ATOM   4031  O   VAL B 508      -4.082  -8.996  12.862  1.00 93.34           O  
ATOM   4032  CG1 VAL B 508      -5.984  -6.608  11.786  1.00 93.34           C  
ATOM   4033  CG2 VAL B 508      -6.732  -7.272   9.482  1.00 93.34           C  
ATOM   4034  N   ALA B 509      -6.075 -10.017  12.985  1.00 92.19           N  
ATOM   4035  CA  ALA B 509      -5.824 -10.480  14.347  1.00 92.19           C  
ATOM   4036  C   ALA B 509      -4.682 -11.491  14.382  1.00 92.19           C  
ATOM   4037  CB  ALA B 509      -7.090 -11.092  14.942  1.00 92.19           C  
ATOM   4038  O   ALA B 509      -3.838 -11.453  15.281  1.00 92.19           O  
ATOM   4039  N   GLY B 510      -4.651 -12.411  13.460  1.00 91.82           N  
ATOM   4040  CA  GLY B 510      -3.589 -13.400  13.366  1.00 91.82           C  
ATOM   4041  C   GLY B 510      -2.210 -12.784  13.220  1.00 91.82           C  
ATOM   4042  O   GLY B 510      -1.285 -13.138  13.954  1.00 91.82           O  
ATOM   4043  N   VAL B 511      -2.109 -11.829  12.310  1.00 91.33           N  
ATOM   4044  CA  VAL B 511      -0.833 -11.162  12.074  1.00 91.33           C  
ATOM   4045  C   VAL B 511      -0.440 -10.346  13.304  1.00 91.33           C  
ATOM   4046  CB  VAL B 511      -0.890 -10.252  10.827  1.00 91.33           C  
ATOM   4047  O   VAL B 511       0.732 -10.315  13.687  1.00 91.33           O  
ATOM   4048  CG1 VAL B 511       0.392  -9.431  10.698  1.00 91.33           C  
ATOM   4049  CG2 VAL B 511      -1.123 -11.086   9.568  1.00 91.33           C  
ATOM   4050  N   PHE B 512      -1.443  -9.758  13.910  1.00 91.69           N  
ATOM   4051  CA  PHE B 512      -1.202  -8.972  15.114  1.00 91.69           C  
ATOM   4052  C   PHE B 512      -0.637  -9.847  16.227  1.00 91.69           C  
ATOM   4053  CB  PHE B 512      -2.493  -8.294  15.583  1.00 91.69           C  
ATOM   4054  O   PHE B 512       0.393  -9.518  16.819  1.00 91.69           O  
ATOM   4055  CG  PHE B 512      -2.321  -7.450  16.817  1.00 91.69           C  
ATOM   4056  CD1 PHE B 512      -2.570  -7.979  18.078  1.00 91.69           C  
ATOM   4057  CD2 PHE B 512      -1.910  -6.127  16.717  1.00 91.69           C  
ATOM   4058  CE1 PHE B 512      -2.412  -7.200  19.222  1.00 91.69           C  
ATOM   4059  CE2 PHE B 512      -1.750  -5.343  17.855  1.00 91.69           C  
ATOM   4060  CZ  PHE B 512      -2.003  -5.881  19.107  1.00 91.69           C  
ATOM   4061  N   ILE B 513      -1.250 -10.969  16.512  1.00 87.90           N  
ATOM   4062  CA  ILE B 513      -0.841 -11.871  17.583  1.00 87.90           C  
ATOM   4063  C   ILE B 513       0.516 -12.487  17.248  1.00 87.90           C  
ATOM   4064  CB  ILE B 513      -1.890 -12.980  17.819  1.00 87.90           C  
ATOM   4065  O   ILE B 513       1.399 -12.562  18.106  1.00 87.90           O  
ATOM   4066  CG1 ILE B 513      -3.195 -12.376  18.352  1.00 87.90           C  
ATOM   4067  CG2 ILE B 513      -1.346 -14.042  18.779  1.00 87.90           C  
ATOM   4068  CD1 ILE B 513      -4.352 -13.364  18.418  1.00 87.90           C  
ATOM   4069  N   PHE B 514       0.597 -12.894  16.006  1.00 85.38           N  
ATOM   4070  CA  PHE B 514       1.862 -13.449  15.541  1.00 85.38           C  
ATOM   4071  C   PHE B 514       3.000 -12.460  15.760  1.00 85.38           C  
ATOM   4072  CB  PHE B 514       1.772 -13.827  14.059  1.00 85.38           C  
ATOM   4073  O   PHE B 514       4.060 -12.828  16.270  1.00 85.38           O  
ATOM   4074  CG  PHE B 514       2.976 -14.572  13.549  1.00 85.38           C  
ATOM   4075  CD1 PHE B 514       3.458 -14.346  12.265  1.00 85.38           C  
ATOM   4076  CD2 PHE B 514       3.625 -15.500  14.353  1.00 85.38           C  
ATOM   4077  CE1 PHE B 514       4.572 -15.034  11.790  1.00 85.38           C  
ATOM   4078  CE2 PHE B 514       4.739 -16.191  13.885  1.00 85.38           C  
ATOM   4079  CZ  PHE B 514       5.210 -15.958  12.603  1.00 85.38           C  
ATOM   4080  N   SER B 515       2.828 -11.249  15.454  1.00 85.91           N  
ATOM   4081  CA  SER B 515       3.838 -10.206  15.599  1.00 85.91           C  
ATOM   4082  C   SER B 515       4.067  -9.857  17.066  1.00 85.91           C  
ATOM   4083  CB  SER B 515       3.429  -8.951  14.826  1.00 85.91           C  
ATOM   4084  O   SER B 515       5.192  -9.551  17.468  1.00 85.91           O  
ATOM   4085  OG  SER B 515       3.557  -9.156  13.430  1.00 85.91           O  
ATOM   4086  N   ALA B 516       3.014  -9.958  17.847  1.00 83.49           N  
ATOM   4087  CA  ALA B 516       3.121  -9.640  19.269  1.00 83.49           C  
ATOM   4088  C   ALA B 516       3.931 -10.701  20.009  1.00 83.49           C  
ATOM   4089  CB  ALA B 516       1.733  -9.506  19.890  1.00 83.49           C  
ATOM   4090  O   ALA B 516       4.722 -10.379  20.898  1.00 83.49           O  
ATOM   4091  N   VAL B 517       3.810 -11.893  19.605  1.00 82.88           N  
ATOM   4092  CA  VAL B 517       4.487 -13.003  20.268  1.00 82.88           C  
ATOM   4093  C   VAL B 517       5.968 -13.002  19.895  1.00 82.88           C  
ATOM   4094  CB  VAL B 517       3.845 -14.360  19.900  1.00 82.88           C  
ATOM   4095  O   VAL B 517       6.826 -13.283  20.735  1.00 82.88           O  
ATOM   4096  CG1 VAL B 517       4.686 -15.518  20.436  1.00 82.88           C  
ATOM   4097  CG2 VAL B 517       2.418 -14.438  20.437  1.00 82.88           C  
ATOM   4098  N   GLN B 518       6.308 -12.760  18.681  1.00 79.42           N  
ATOM   4099  CA  GLN B 518       7.691 -12.775  18.217  1.00 79.42           C  
ATOM   4100  C   GLN B 518       8.333 -11.398  18.356  1.00 79.42           C  
ATOM   4101  CB  GLN B 518       7.765 -13.245  16.763  1.00 79.42           C  
ATOM   4102  O   GLN B 518       9.496 -11.209  17.993  1.00 79.42           O  
ATOM   4103  CG  GLN B 518       7.793 -14.759  16.607  1.00 79.42           C  
ATOM   4104  CD  GLN B 518       8.016 -15.196  15.171  1.00 79.42           C  
ATOM   4105  NE2 GLN B 518       8.004 -16.505  14.941  1.00 79.42           N  
ATOM   4106  OE1 GLN B 518       8.196 -14.365  14.276  1.00 79.42           O  
ATOM   4107  N   MET B 519       7.993 -10.617  19.326  1.00 76.87           N  
ATOM   4108  CA  MET B 519       8.430  -9.232  19.470  1.00 76.87           C  
ATOM   4109  C   MET B 519       9.918  -9.097  19.166  1.00 76.87           C  
ATOM   4110  CB  MET B 519       8.136  -8.719  20.881  1.00 76.87           C  
ATOM   4111  O   MET B 519      10.750  -9.729  19.820  1.00 76.87           O  
ATOM   4112  CG  MET B 519       7.296  -7.452  20.910  1.00 76.87           C  
ATOM   4113  SD  MET B 519       7.043  -6.815  22.612  1.00 76.87           S  
ATOM   4114  CE  MET B 519       6.622  -5.088  22.248  1.00 76.87           C  
ATOM   4115  N   THR B 520      10.302  -8.394  18.022  1.00 76.58           N  
ATOM   4116  CA  THR B 520      11.686  -8.126  17.651  1.00 76.58           C  
ATOM   4117  C   THR B 520      12.005  -6.639  17.788  1.00 76.58           C  
ATOM   4118  CB  THR B 520      11.978  -8.585  16.210  1.00 76.58           C  
ATOM   4119  O   THR B 520      11.152  -5.790  17.522  1.00 76.58           O  
ATOM   4120  CG2 THR B 520      11.846 -10.098  16.078  1.00 76.58           C  
ATOM   4121  OG1 THR B 520      11.049  -7.956  15.318  1.00 76.58           O  
ATOM   4122  N   PRO B 521      13.177  -6.438  18.371  1.00 83.47           N  
ATOM   4123  CA  PRO B 521      13.579  -5.036  18.506  1.00 83.47           C  
ATOM   4124  C   PRO B 521      13.713  -4.329  17.159  1.00 83.47           C  
ATOM   4125  CB  PRO B 521      14.933  -5.124  19.214  1.00 83.47           C  
ATOM   4126  O   PRO B 521      14.001  -4.972  16.146  1.00 83.47           O  
ATOM   4127  CG  PRO B 521      15.393  -6.527  18.987  1.00 83.47           C  
ATOM   4128  CD  PRO B 521      14.198  -7.373  18.653  1.00 83.47           C  
ATOM   4129  N   LEU B 522      13.462  -3.075  17.247  1.00 85.91           N  
ATOM   4130  CA  LEU B 522      13.560  -2.255  16.044  1.00 85.91           C  
ATOM   4131  C   LEU B 522      15.018  -2.042  15.649  1.00 85.91           C  
ATOM   4132  CB  LEU B 522      12.875  -0.903  16.260  1.00 85.91           C  
ATOM   4133  O   LEU B 522      15.844  -1.668  16.485  1.00 85.91           O  
ATOM   4134  CG  LEU B 522      12.871   0.053  15.067  1.00 85.91           C  
ATOM   4135  CD1 LEU B 522      11.986  -0.494  13.952  1.00 85.91           C  
ATOM   4136  CD2 LEU B 522      12.405   1.441  15.494  1.00 85.91           C  
ATOM   4137  N   THR B 523      15.281  -2.349  14.376  1.00 83.67           N  
ATOM   4138  CA  THR B 523      16.649  -2.198  13.893  1.00 83.67           C  
ATOM   4139  C   THR B 523      16.679  -1.392  12.597  1.00 83.67           C  
ATOM   4140  CB  THR B 523      17.316  -3.567  13.664  1.00 83.67           C  
ATOM   4141  O   THR B 523      15.674  -1.310  11.888  1.00 83.67           O  
ATOM   4142  CG2 THR B 523      17.319  -4.398  14.943  1.00 83.67           C  
ATOM   4143  OG1 THR B 523      16.597  -4.278  12.648  1.00 83.67           O  
ATOM   4144  N   MET B 524      17.669  -0.739  12.401  1.00 81.86           N  
ATOM   4145  CA  MET B 524      18.002  -0.082  11.140  1.00 81.86           C  
ATOM   4146  C   MET B 524      19.412  -0.451  10.691  1.00 81.86           C  
ATOM   4147  CB  MET B 524      17.876   1.436  11.274  1.00 81.86           C  
ATOM   4148  O   MET B 524      20.389   0.147  11.145  1.00 81.86           O  
ATOM   4149  CG  MET B 524      17.834   2.167   9.942  1.00 81.86           C  
ATOM   4150  SD  MET B 524      17.743   3.989  10.143  1.00 81.86           S  
ATOM   4151  CE  MET B 524      16.530   4.393   8.856  1.00 81.86           C  
ATOM   4152  N   GLY B 525      19.505  -1.302   9.705  1.00 74.42           N  
ATOM   4153  CA  GLY B 525      20.806  -1.855   9.366  1.00 74.42           C  
ATOM   4154  C   GLY B 525      21.453  -2.606  10.515  1.00 74.42           C  
ATOM   4155  O   GLY B 525      20.884  -3.568  11.034  1.00 74.42           O  
ATOM   4156  N   ASN B 526      22.629  -2.084  10.949  1.00 74.94           N  
ATOM   4157  CA  ASN B 526      23.346  -2.695  12.063  1.00 74.94           C  
ATOM   4158  C   ASN B 526      23.041  -1.989  13.381  1.00 74.94           C  
ATOM   4159  CB  ASN B 526      24.853  -2.693  11.797  1.00 74.94           C  
ATOM   4160  O   ASN B 526      23.455  -2.449  14.447  1.00 74.94           O  
ATOM   4161  CG  ASN B 526      25.255  -3.670  10.709  1.00 74.94           C  
ATOM   4162  ND2 ASN B 526      26.397  -3.419  10.079  1.00 74.94           N  
ATOM   4163  OD1 ASN B 526      24.545  -4.642  10.438  1.00 74.94           O  
ATOM   4164  N   TYR B 527      22.214  -1.028  13.289  1.00 85.96           N  
ATOM   4165  CA  TYR B 527      21.893  -0.233  14.469  1.00 85.96           C  
ATOM   4166  C   TYR B 527      20.638  -0.759  15.156  1.00 85.96           C  
ATOM   4167  CB  TYR B 527      21.704   1.239  14.092  1.00 85.96           C  
ATOM   4168  O   TYR B 527      19.587  -0.894  14.524  1.00 85.96           O  
ATOM   4169  CG  TYR B 527      21.347   2.124  15.261  1.00 85.96           C  
ATOM   4170  CD1 TYR B 527      20.044   2.584  15.440  1.00 85.96           C  
ATOM   4171  CD2 TYR B 527      22.311   2.504  16.188  1.00 85.96           C  
ATOM   4172  CE1 TYR B 527      19.711   3.402  16.515  1.00 85.96           C  
ATOM   4173  CE2 TYR B 527      21.989   3.322  17.267  1.00 85.96           C  
ATOM   4174  OH  TYR B 527      20.364   4.573  18.488  1.00 85.96           O  
ATOM   4175  CZ  TYR B 527      20.688   3.764  17.422  1.00 85.96           C  
ATOM   4176  N   VAL B 528      20.843  -1.047  16.434  1.00 90.21           N  
ATOM   4177  CA  VAL B 528      19.714  -1.485  17.247  1.00 90.21           C  
ATOM   4178  C   VAL B 528      19.239  -0.336  18.134  1.00 90.21           C  
ATOM   4179  CB  VAL B 528      20.080  -2.711  18.114  1.00 90.21           C  
ATOM   4180  O   VAL B 528      20.029   0.249  18.879  1.00 90.21           O  
ATOM   4181  CG1 VAL B 528      18.883  -3.156  18.952  1.00 90.21           C  
ATOM   4182  CG2 VAL B 528      20.576  -3.857  17.234  1.00 90.21           C  
ATOM   4183  N   PHE B 529      17.997  -0.021  18.103  1.00 92.52           N  
ATOM   4184  CA  PHE B 529      17.425   1.093  18.850  1.00 92.52           C  
ATOM   4185  C   PHE B 529      17.478   0.825  20.349  1.00 92.52           C  
ATOM   4186  CB  PHE B 529      15.979   1.348  18.413  1.00 92.52           C  
ATOM   4187  O   PHE B 529      17.246  -0.302  20.792  1.00 92.52           O  
ATOM   4188  CG  PHE B 529      15.860   2.165  17.154  1.00 92.52           C  
ATOM   4189  CD1 PHE B 529      15.469   3.497  17.208  1.00 92.52           C  
ATOM   4190  CD2 PHE B 529      16.139   1.600  15.917  1.00 92.52           C  
ATOM   4191  CE1 PHE B 529      15.358   4.256  16.045  1.00 92.52           C  
ATOM   4192  CE2 PHE B 529      16.031   2.351  14.750  1.00 92.52           C  
ATOM   4193  CZ  PHE B 529      15.639   3.679  14.816  1.00 92.52           C  
ATOM   4194  N   PRO B 530      17.824   1.857  21.097  1.00 92.74           N  
ATOM   4195  CA  PRO B 530      17.843   1.712  22.554  1.00 92.74           C  
ATOM   4196  C   PRO B 530      16.456   1.453  23.139  1.00 92.74           C  
ATOM   4197  CB  PRO B 530      18.396   3.055  23.036  1.00 92.74           C  
ATOM   4198  O   PRO B 530      15.447   1.800  22.521  1.00 92.74           O  
ATOM   4199  CG  PRO B 530      18.189   3.988  21.886  1.00 92.74           C  
ATOM   4200  CD  PRO B 530      18.067   3.175  20.629  1.00 92.74           C  
ATOM   4201  N   LYS B 531      16.429   0.925  24.326  1.00 91.51           N  
ATOM   4202  CA  LYS B 531      15.174   0.546  24.970  1.00 91.51           C  
ATOM   4203  C   LYS B 531      14.288   1.765  25.208  1.00 91.51           C  
ATOM   4204  CB  LYS B 531      15.445  -0.171  26.294  1.00 91.51           C  
ATOM   4205  O   LYS B 531      13.064   1.682  25.088  1.00 91.51           O  
ATOM   4206  CG  LYS B 531      16.044  -1.560  26.135  1.00 91.51           C  
ATOM   4207  CD  LYS B 531      16.147  -2.282  27.472  1.00 91.51           C  
ATOM   4208  CE  LYS B 531      16.748  -3.672  27.314  1.00 91.51           C  
ATOM   4209  NZ  LYS B 531      16.894  -4.365  28.629  1.00 91.51           N  
ATOM   4210  N   TRP B 532      14.892   2.833  25.566  1.00 92.22           N  
ATOM   4211  CA  TRP B 532      14.096   4.030  25.819  1.00 92.22           C  
ATOM   4212  C   TRP B 532      13.429   4.521  24.539  1.00 92.22           C  
ATOM   4213  CB  TRP B 532      14.967   5.140  26.414  1.00 92.22           C  
ATOM   4214  O   TRP B 532      12.304   5.026  24.572  1.00 92.22           O  
ATOM   4215  CG  TRP B 532      16.000   5.675  25.469  1.00 92.22           C  
ATOM   4216  CD1 TRP B 532      17.291   5.246  25.329  1.00 92.22           C  
ATOM   4217  CD2 TRP B 532      15.830   6.746  24.535  1.00 92.22           C  
ATOM   4218  CE2 TRP B 532      17.060   6.911  23.860  1.00 92.22           C  
ATOM   4219  CE3 TRP B 532      14.755   7.581  24.201  1.00 92.22           C  
ATOM   4220  NE1 TRP B 532      17.933   5.985  24.363  1.00 92.22           N  
ATOM   4221  CH2 TRP B 532      16.177   8.684  22.564  1.00 92.22           C  
ATOM   4222  CZ2 TRP B 532      17.244   7.880  22.870  1.00 92.22           C  
ATOM   4223  CZ3 TRP B 532      14.941   8.544  23.216  1.00 92.22           C  
ATOM   4224  N   GLY B 533      14.237   4.449  23.425  1.00 91.97           N  
ATOM   4225  CA  GLY B 533      13.666   4.806  22.136  1.00 91.97           C  
ATOM   4226  C   GLY B 533      12.464   3.960  21.761  1.00 91.97           C  
ATOM   4227  O   GLY B 533      11.455   4.482  21.281  1.00 91.97           O  
ATOM   4228  N   GLN B 534      12.575   2.700  22.063  1.00 90.64           N  
ATOM   4229  CA  GLN B 534      11.462   1.789  21.821  1.00 90.64           C  
ATOM   4230  C   GLN B 534      10.277   2.115  22.726  1.00 90.64           C  
ATOM   4231  CB  GLN B 534      11.899   0.338  22.031  1.00 90.64           C  
ATOM   4232  O   GLN B 534       9.122   1.984  22.317  1.00 90.64           O  
ATOM   4233  CG  GLN B 534      12.900  -0.158  20.996  1.00 90.64           C  
ATOM   4234  CD  GLN B 534      13.290  -1.609  21.207  1.00 90.64           C  
ATOM   4235  NE2 GLN B 534      14.571  -1.911  21.023  1.00 90.64           N  
ATOM   4236  OE1 GLN B 534      12.448  -2.452  21.532  1.00 90.64           O  
ATOM   4237  N   GLY B 535      10.551   2.537  23.911  1.00 92.19           N  
ATOM   4238  CA  GLY B 535       9.513   2.979  24.829  1.00 92.19           C  
ATOM   4239  C   GLY B 535       8.716   4.158  24.305  1.00 92.19           C  
ATOM   4240  O   GLY B 535       7.484   4.157  24.366  1.00 92.19           O  
ATOM   4241  N   VAL B 536       9.444   5.093  23.799  1.00 92.85           N  
ATOM   4242  CA  VAL B 536       8.799   6.259  23.206  1.00 92.85           C  
ATOM   4243  C   VAL B 536       7.931   5.825  22.026  1.00 92.85           C  
ATOM   4244  CB  VAL B 536       9.835   7.309  22.747  1.00 92.85           C  
ATOM   4245  O   VAL B 536       6.820   6.328  21.847  1.00 92.85           O  
ATOM   4246  CG1 VAL B 536       9.159   8.419  21.944  1.00 92.85           C  
ATOM   4247  CG2 VAL B 536      10.572   7.891  23.952  1.00 92.85           C  
ATOM   4248  N   GLY B 537       8.483   4.911  21.299  1.00 93.10           N  
ATOM   4249  CA  GLY B 537       7.717   4.353  20.195  1.00 93.10           C  
ATOM   4250  C   GLY B 537       6.409   3.724  20.635  1.00 93.10           C  
ATOM   4251  O   GLY B 537       5.360   3.980  20.040  1.00 93.10           O  
ATOM   4252  N   TRP B 538       6.421   3.010  21.686  1.00 91.97           N  
ATOM   4253  CA  TRP B 538       5.224   2.359  22.208  1.00 91.97           C  
ATOM   4254  C   TRP B 538       4.244   3.387  22.764  1.00 91.97           C  
ATOM   4255  CB  TRP B 538       5.593   1.346  23.295  1.00 91.97           C  
ATOM   4256  O   TRP B 538       3.027   3.206  22.672  1.00 91.97           O  
ATOM   4257  CG  TRP B 538       5.841  -0.039  22.778  1.00 91.97           C  
ATOM   4258  CD1 TRP B 538       7.042  -0.690  22.709  1.00 91.97           C  
ATOM   4259  CD2 TRP B 538       4.864  -0.943  22.253  1.00 91.97           C  
ATOM   4260  CE2 TRP B 538       5.543  -2.125  21.885  1.00 91.97           C  
ATOM   4261  CE3 TRP B 538       3.478  -0.868  22.060  1.00 91.97           C  
ATOM   4262  NE1 TRP B 538       6.869  -1.945  22.173  1.00 91.97           N  
ATOM   4263  CH2 TRP B 538       3.526  -3.125  21.154  1.00 91.97           C  
ATOM   4264  CZ2 TRP B 538       4.882  -3.225  21.333  1.00 91.97           C  
ATOM   4265  CZ3 TRP B 538       2.822  -1.963  21.510  1.00 91.97           C  
ATOM   4266  N   LEU B 539       4.738   4.396  23.313  1.00 93.96           N  
ATOM   4267  CA  LEU B 539       3.875   5.470  23.791  1.00 93.96           C  
ATOM   4268  C   LEU B 539       3.124   6.120  22.633  1.00 93.96           C  
ATOM   4269  CB  LEU B 539       4.696   6.525  24.538  1.00 93.96           C  
ATOM   4270  O   LEU B 539       1.944   6.453  22.762  1.00 93.96           O  
ATOM   4271  CG  LEU B 539       4.807   6.348  26.053  1.00 93.96           C  
ATOM   4272  CD1 LEU B 539       6.076   7.016  26.572  1.00 93.96           C  
ATOM   4273  CD2 LEU B 539       3.575   6.915  26.750  1.00 93.96           C  
ATOM   4274  N   MET B 540       3.846   6.257  21.614  1.00 94.02           N  
ATOM   4275  CA  MET B 540       3.211   6.794  20.413  1.00 94.02           C  
ATOM   4276  C   MET B 540       2.121   5.856  19.907  1.00 94.02           C  
ATOM   4277  CB  MET B 540       4.250   7.031  19.315  1.00 94.02           C  
ATOM   4278  O   MET B 540       1.027   6.300  19.556  1.00 94.02           O  
ATOM   4279  CG  MET B 540       5.171   8.208  19.587  1.00 94.02           C  
ATOM   4280  SD  MET B 540       6.416   8.447  18.260  1.00 94.02           S  
ATOM   4281  CE  MET B 540       5.324   8.825  16.861  1.00 94.02           C  
ATOM   4282  N   ALA B 541       2.425   4.593  19.885  1.00 94.33           N  
ATOM   4283  CA  ALA B 541       1.460   3.587  19.450  1.00 94.33           C  
ATOM   4284  C   ALA B 541       0.248   3.553  20.376  1.00 94.33           C  
ATOM   4285  CB  ALA B 541       2.117   2.210  19.388  1.00 94.33           C  
ATOM   4286  O   ALA B 541      -0.895   3.527  19.912  1.00 94.33           O  
ATOM   4287  N   LEU B 542       0.447   3.661  21.653  1.00 95.12           N  
ATOM   4288  CA  LEU B 542      -0.605   3.566  22.659  1.00 95.12           C  
ATOM   4289  C   LEU B 542      -1.478   4.816  22.651  1.00 95.12           C  
ATOM   4290  CB  LEU B 542       0.001   3.361  24.050  1.00 95.12           C  
ATOM   4291  O   LEU B 542      -2.624   4.781  23.104  1.00 95.12           O  
ATOM   4292  CG  LEU B 542       0.509   1.954  24.367  1.00 95.12           C  
ATOM   4293  CD1 LEU B 542       1.265   1.949  25.691  1.00 95.12           C  
ATOM   4294  CD2 LEU B 542      -0.650   0.962  24.403  1.00 95.12           C  
ATOM   4295  N   SER B 543      -0.904   5.855  22.157  1.00 94.89           N  
ATOM   4296  CA  SER B 543      -1.673   7.093  22.080  1.00 94.89           C  
ATOM   4297  C   SER B 543      -2.932   6.910  21.240  1.00 94.89           C  
ATOM   4298  CB  SER B 543      -0.818   8.218  21.494  1.00 94.89           C  
ATOM   4299  O   SER B 543      -3.964   7.525  21.517  1.00 94.89           O  
ATOM   4300  OG  SER B 543      -0.576   8.000  20.115  1.00 94.89           O  
ATOM   4301  N   SER B 544      -2.905   6.059  20.281  1.00 94.97           N  
ATOM   4302  CA  SER B 544      -4.064   5.807  19.429  1.00 94.97           C  
ATOM   4303  C   SER B 544      -4.810   4.552  19.869  1.00 94.97           C  
ATOM   4304  CB  SER B 544      -3.635   5.670  17.968  1.00 94.97           C  
ATOM   4305  O   SER B 544      -6.040   4.553  19.953  1.00 94.97           O  
ATOM   4306  OG  SER B 544      -2.727   4.595  17.808  1.00 94.97           O  
ATOM   4307  N   MET B 545      -4.142   3.524  20.290  1.00 95.84           N  
ATOM   4308  CA  MET B 545      -4.727   2.221  20.598  1.00 95.84           C  
ATOM   4309  C   MET B 545      -5.623   2.305  21.829  1.00 95.84           C  
ATOM   4310  CB  MET B 545      -3.631   1.178  20.819  1.00 95.84           C  
ATOM   4311  O   MET B 545      -6.694   1.695  21.865  1.00 95.84           O  
ATOM   4312  CG  MET B 545      -2.883   0.796  19.552  1.00 95.84           C  
ATOM   4313  SD  MET B 545      -1.513  -0.382  19.871  1.00 95.84           S  
ATOM   4314  CE  MET B 545      -2.457  -1.916  20.093  1.00 95.84           C  
ATOM   4315  N   VAL B 546      -5.285   3.077  22.744  1.00 96.39           N  
ATOM   4316  CA  VAL B 546      -5.987   3.161  24.021  1.00 96.39           C  
ATOM   4317  C   VAL B 546      -7.319   3.884  23.831  1.00 96.39           C  
ATOM   4318  CB  VAL B 546      -5.137   3.883  25.090  1.00 96.39           C  
ATOM   4319  O   VAL B 546      -8.260   3.675  24.600  1.00 96.39           O  
ATOM   4320  CG1 VAL B 546      -5.997   4.274  26.290  1.00 96.39           C  
ATOM   4321  CG2 VAL B 546      -3.971   2.999  25.530  1.00 96.39           C  
ATOM   4322  N   LEU B 547      -7.447   4.664  22.848  1.00 96.37           N  
ATOM   4323  CA  LEU B 547      -8.644   5.461  22.602  1.00 96.37           C  
ATOM   4324  C   LEU B 547      -9.842   4.565  22.302  1.00 96.37           C  
ATOM   4325  CB  LEU B 547      -8.414   6.430  21.439  1.00 96.37           C  
ATOM   4326  O   LEU B 547     -10.985   4.938  22.573  1.00 96.37           O  
ATOM   4327  CG  LEU B 547      -7.460   7.595  21.707  1.00 96.37           C  
ATOM   4328  CD1 LEU B 547      -7.200   8.373  20.421  1.00 96.37           C  
ATOM   4329  CD2 LEU B 547      -8.024   8.511  22.787  1.00 96.37           C  
ATOM   4330  N   ILE B 548      -9.651   3.389  21.787  1.00 95.99           N  
ATOM   4331  CA  ILE B 548     -10.747   2.497  21.425  1.00 95.99           C  
ATOM   4332  C   ILE B 548     -11.381   1.919  22.688  1.00 95.99           C  
ATOM   4333  CB  ILE B 548     -10.265   1.358  20.498  1.00 95.99           C  
ATOM   4334  O   ILE B 548     -12.538   2.212  22.998  1.00 95.99           O  
ATOM   4335  CG1 ILE B 548      -9.681   1.935  19.203  1.00 95.99           C  
ATOM   4336  CG2 ILE B 548     -11.410   0.386  20.197  1.00 95.99           C  
ATOM   4337  CD1 ILE B 548      -9.074   0.889  18.278  1.00 95.99           C  
ATOM   4338  N   PRO B 549     -10.562   1.165  23.401  1.00 94.41           N  
ATOM   4339  CA  PRO B 549     -11.173   0.697  24.647  1.00 94.41           C  
ATOM   4340  C   PRO B 549     -11.432   1.828  25.639  1.00 94.41           C  
ATOM   4341  CB  PRO B 549     -10.139  -0.288  25.198  1.00 94.41           C  
ATOM   4342  O   PRO B 549     -12.384   1.764  26.421  1.00 94.41           O  
ATOM   4343  CG  PRO B 549      -8.864   0.068  24.504  1.00 94.41           C  
ATOM   4344  CD  PRO B 549      -9.201   0.693  23.180  1.00 94.41           C  
ATOM   4345  N   GLY B 550     -10.653   2.848  25.610  1.00 94.92           N  
ATOM   4346  CA  GLY B 550     -10.821   3.998  26.484  1.00 94.92           C  
ATOM   4347  C   GLY B 550     -12.163   4.685  26.314  1.00 94.92           C  
ATOM   4348  O   GLY B 550     -12.845   4.977  27.299  1.00 94.92           O  
ATOM   4349  N   TYR B 551     -12.559   4.888  25.085  1.00 92.59           N  
ATOM   4350  CA  TYR B 551     -13.842   5.528  24.817  1.00 92.59           C  
ATOM   4351  C   TYR B 551     -14.998   4.614  25.206  1.00 92.59           C  
ATOM   4352  CB  TYR B 551     -13.955   5.911  23.339  1.00 92.59           C  
ATOM   4353  O   TYR B 551     -16.037   5.083  25.677  1.00 92.59           O  
ATOM   4354  CG  TYR B 551     -15.174   6.741  23.018  1.00 92.59           C  
ATOM   4355  CD1 TYR B 551     -16.318   6.154  22.481  1.00 92.59           C  
ATOM   4356  CD2 TYR B 551     -15.185   8.112  23.249  1.00 92.59           C  
ATOM   4357  CE1 TYR B 551     -17.444   6.915  22.182  1.00 92.59           C  
ATOM   4358  CE2 TYR B 551     -16.304   8.883  22.954  1.00 92.59           C  
ATOM   4359  OH  TYR B 551     -18.539   9.034  22.127  1.00 92.59           O  
ATOM   4360  CZ  TYR B 551     -17.427   8.276  22.422  1.00 92.59           C  
ATOM   4361  N   MET B 552     -14.819   3.347  24.955  1.00 89.81           N  
ATOM   4362  CA  MET B 552     -15.838   2.384  25.363  1.00 89.81           C  
ATOM   4363  C   MET B 552     -16.085   2.458  26.866  1.00 89.81           C  
ATOM   4364  CB  MET B 552     -15.426   0.965  24.970  1.00 89.81           C  
ATOM   4365  O   MET B 552     -17.233   2.499  27.310  1.00 89.81           O  
ATOM   4366  CG  MET B 552     -15.478   0.704  23.473  1.00 89.81           C  
ATOM   4367  SD  MET B 552     -15.026  -1.022  23.044  1.00 89.81           S  
ATOM   4368  CE  MET B 552     -15.702  -1.121  21.363  1.00 89.81           C  
ATOM   4369  N   ALA B 553     -15.024   2.516  27.602  1.00 89.79           N  
ATOM   4370  CA  ALA B 553     -15.106   2.615  29.057  1.00 89.79           C  
ATOM   4371  C   ALA B 553     -15.720   3.946  29.483  1.00 89.79           C  
ATOM   4372  CB  ALA B 553     -13.723   2.446  29.681  1.00 89.79           C  
ATOM   4373  O   ALA B 553     -16.564   3.989  30.381  1.00 89.79           O  
ATOM   4374  N   TYR B 554     -15.281   4.974  28.843  1.00 89.59           N  
ATOM   4375  CA  TYR B 554     -15.826   6.298  29.119  1.00 89.59           C  
ATOM   4376  C   TYR B 554     -17.331   6.329  28.882  1.00 89.59           C  
ATOM   4377  CB  TYR B 554     -15.139   7.355  28.249  1.00 89.59           C  
ATOM   4378  O   TYR B 554     -18.088   6.827  29.719  1.00 89.59           O  
ATOM   4379  CG  TYR B 554     -15.811   8.706  28.291  1.00 89.59           C  
ATOM   4380  CD1 TYR B 554     -16.604   9.144  27.233  1.00 89.59           C  
ATOM   4381  CD2 TYR B 554     -15.653   9.547  29.387  1.00 89.59           C  
ATOM   4382  CE1 TYR B 554     -17.224  10.389  27.267  1.00 89.59           C  
ATOM   4383  CE2 TYR B 554     -16.267  10.794  29.431  1.00 89.59           C  
ATOM   4384  OH  TYR B 554     -17.661  12.439  28.406  1.00 89.59           O  
ATOM   4385  CZ  TYR B 554     -17.050  11.206  28.368  1.00 89.59           C  
ATOM   4386  N   MET B 555     -17.830   5.820  27.781  1.00 85.38           N  
ATOM   4387  CA  MET B 555     -19.252   5.793  27.449  1.00 85.38           C  
ATOM   4388  C   MET B 555     -20.030   4.958  28.459  1.00 85.38           C  
ATOM   4389  CB  MET B 555     -19.465   5.240  26.039  1.00 85.38           C  
ATOM   4390  O   MET B 555     -21.121   5.345  28.882  1.00 85.38           O  
ATOM   4391  CG  MET B 555     -20.843   5.532  25.468  1.00 85.38           C  
ATOM   4392  SD  MET B 555     -21.016   4.972  23.729  1.00 85.38           S  
ATOM   4393  CE  MET B 555     -20.418   6.447  22.857  1.00 85.38           C  
ATOM   4394  N   PHE B 556     -19.444   3.850  28.869  1.00 85.03           N  
ATOM   4395  CA  PHE B 556     -20.093   2.963  29.827  1.00 85.03           C  
ATOM   4396  C   PHE B 556     -20.246   3.647  31.180  1.00 85.03           C  
ATOM   4397  CB  PHE B 556     -19.297   1.663  29.984  1.00 85.03           C  
ATOM   4398  O   PHE B 556     -21.290   3.531  31.826  1.00 85.03           O  
ATOM   4399  CG  PHE B 556     -19.972   0.640  30.856  1.00 85.03           C  
ATOM   4400  CD1 PHE B 556     -19.592   0.478  32.183  1.00 85.03           C  
ATOM   4401  CD2 PHE B 556     -20.986  -0.162  30.349  1.00 85.03           C  
ATOM   4402  CE1 PHE B 556     -20.215  -0.469  32.993  1.00 85.03           C  
ATOM   4403  CE2 PHE B 556     -21.614  -1.110  31.152  1.00 85.03           C  
ATOM   4404  CZ  PHE B 556     -21.226  -1.263  32.473  1.00 85.03           C  
ATOM   4405  N   LEU B 557     -19.295   4.444  31.607  1.00 86.41           N  
ATOM   4406  CA  LEU B 557     -19.300   5.085  32.918  1.00 86.41           C  
ATOM   4407  C   LEU B 557     -20.173   6.335  32.908  1.00 86.41           C  
ATOM   4408  CB  LEU B 557     -17.874   5.447  33.343  1.00 86.41           C  
ATOM   4409  O   LEU B 557     -20.706   6.733  33.946  1.00 86.41           O  
ATOM   4410  CG  LEU B 557     -16.929   4.275  33.613  1.00 86.41           C  
ATOM   4411  CD1 LEU B 557     -15.501   4.778  33.799  1.00 86.41           C  
ATOM   4412  CD2 LEU B 557     -17.388   3.489  34.837  1.00 86.41           C  
ATOM   4413  N   THR B 558     -20.352   6.956  31.810  1.00 83.41           N  
ATOM   4414  CA  THR B 558     -21.082   8.215  31.717  1.00 83.41           C  
ATOM   4415  C   THR B 558     -22.562   7.963  31.445  1.00 83.41           C  
ATOM   4416  CB  THR B 558     -20.501   9.117  30.613  1.00 83.41           C  
ATOM   4417  O   THR B 558     -23.412   8.782  31.800  1.00 83.41           O  
ATOM   4418  CG2 THR B 558     -19.266   9.864  31.106  1.00 83.41           C  
ATOM   4419  OG1 THR B 558     -20.138   8.310  29.486  1.00 83.41           O  
ATOM   4420  N   LEU B 559     -22.966   6.808  30.954  1.00 79.95           N  
ATOM   4421  CA  LEU B 559     -24.360   6.523  30.632  1.00 79.95           C  
ATOM   4422  C   LEU B 559     -25.149   6.181  31.892  1.00 79.95           C  
ATOM   4423  CB  LEU B 559     -24.454   5.372  29.628  1.00 79.95           C  
ATOM   4424  O   LEU B 559     -24.650   5.473  32.769  1.00 79.95           O  
ATOM   4425  CG  LEU B 559     -24.415   5.757  28.149  1.00 79.95           C  
ATOM   4426  CD1 LEU B 559     -23.731   4.664  27.334  1.00 79.95           C  
ATOM   4427  CD2 LEU B 559     -25.824   6.018  27.627  1.00 79.95           C  
ATOM   4428  N   LYS B 560     -26.307   6.904  31.956  1.00 79.02           N  
ATOM   4429  CA  LYS B 560     -27.192   6.668  33.093  1.00 79.02           C  
ATOM   4430  C   LYS B 560     -28.122   5.487  32.830  1.00 79.02           C  
ATOM   4431  CB  LYS B 560     -28.012   7.921  33.404  1.00 79.02           C  
ATOM   4432  O   LYS B 560     -28.533   5.255  31.691  1.00 79.02           O  
ATOM   4433  CG  LYS B 560     -27.185   9.090  33.919  1.00 79.02           C  
ATOM   4434  CD  LYS B 560     -28.069  10.243  34.375  1.00 79.02           C  
ATOM   4435  CE  LYS B 560     -27.242  11.420  34.873  1.00 79.02           C  
ATOM   4436  NZ  LYS B 560     -28.105  12.560  35.307  1.00 79.02           N  
ATOM   4437  N   GLY B 561     -28.288   4.615  33.839  1.00 78.74           N  
ATOM   4438  CA  GLY B 561     -29.214   3.502  33.703  1.00 78.74           C  
ATOM   4439  C   GLY B 561     -28.663   2.198  34.246  1.00 78.74           C  
ATOM   4440  O   GLY B 561     -27.551   2.161  34.777  1.00 78.74           O  
ATOM   4441  N   SER B 562     -29.610   1.197  34.197  1.00 80.00           N  
ATOM   4442  CA  SER B 562     -29.214  -0.147  34.603  1.00 80.00           C  
ATOM   4443  C   SER B 562     -28.163  -0.723  33.660  1.00 80.00           C  
ATOM   4444  CB  SER B 562     -30.431  -1.073  34.650  1.00 80.00           C  
ATOM   4445  O   SER B 562     -28.008  -0.250  32.532  1.00 80.00           O  
ATOM   4446  OG  SER B 562     -30.474  -1.905  33.504  1.00 80.00           O  
ATOM   4447  N   LEU B 563     -27.274  -1.595  34.035  1.00 80.72           N  
ATOM   4448  CA  LEU B 563     -26.214  -2.221  33.252  1.00 80.72           C  
ATOM   4449  C   LEU B 563     -26.744  -2.702  31.906  1.00 80.72           C  
ATOM   4450  CB  LEU B 563     -25.601  -3.395  34.021  1.00 80.72           C  
ATOM   4451  O   LEU B 563     -26.108  -2.489  30.871  1.00 80.72           O  
ATOM   4452  CG  LEU B 563     -24.462  -3.054  34.983  1.00 80.72           C  
ATOM   4453  CD1 LEU B 563     -24.394  -4.081  36.109  1.00 80.72           C  
ATOM   4454  CD2 LEU B 563     -23.134  -2.982  34.237  1.00 80.72           C  
ATOM   4455  N   LYS B 564     -27.865  -3.247  31.901  1.00 78.87           N  
ATOM   4456  CA  LYS B 564     -28.466  -3.783  30.683  1.00 78.87           C  
ATOM   4457  C   LYS B 564     -28.873  -2.661  29.731  1.00 78.87           C  
ATOM   4458  CB  LYS B 564     -29.680  -4.650  31.019  1.00 78.87           C  
ATOM   4459  O   LYS B 564     -28.699  -2.776  28.517  1.00 78.87           O  
ATOM   4460  CG  LYS B 564     -29.862  -5.845  30.095  1.00 78.87           C  
ATOM   4461  CD  LYS B 564     -31.059  -6.693  30.506  1.00 78.87           C  
ATOM   4462  CE  LYS B 564     -31.277  -7.856  29.548  1.00 78.87           C  
ATOM   4463  NZ  LYS B 564     -32.472  -8.668  29.926  1.00 78.87           N  
ATOM   4464  N   GLN B 565     -29.406  -1.652  30.285  1.00 77.45           N  
ATOM   4465  CA  GLN B 565     -29.849  -0.519  29.479  1.00 77.45           C  
ATOM   4466  C   GLN B 565     -28.660   0.222  28.873  1.00 77.45           C  
ATOM   4467  CB  GLN B 565     -30.693   0.441  30.319  1.00 77.45           C  
ATOM   4468  O   GLN B 565     -28.723   0.676  27.729  1.00 77.45           O  
ATOM   4469  CG  GLN B 565     -32.172   0.081  30.364  1.00 77.45           C  
ATOM   4470  CD  GLN B 565     -32.958   0.951  31.327  1.00 77.45           C  
ATOM   4471  NE2 GLN B 565     -34.277   0.791  31.328  1.00 77.45           N  
ATOM   4472  OE1 GLN B 565     -32.385   1.759  32.065  1.00 77.45           O  
ATOM   4473  N   ARG B 566     -27.638   0.236  29.651  1.00 79.72           N  
ATOM   4474  CA  ARG B 566     -26.437   0.924  29.189  1.00 79.72           C  
ATOM   4475  C   ARG B 566     -25.819   0.205  27.995  1.00 79.72           C  
ATOM   4476  CB  ARG B 566     -25.412   1.037  30.320  1.00 79.72           C  
ATOM   4477  O   ARG B 566     -25.433   0.841  27.012  1.00 79.72           O  
ATOM   4478  CG  ARG B 566     -25.816   2.003  31.423  1.00 79.72           C  
ATOM   4479  CD  ARG B 566     -24.738   2.123  32.490  1.00 79.72           C  
ATOM   4480  NE  ARG B 566     -25.192   2.917  33.629  1.00 79.72           N  
ATOM   4481  NH1 ARG B 566     -23.145   2.933  34.699  1.00 79.72           N  
ATOM   4482  NH2 ARG B 566     -24.941   4.006  35.635  1.00 79.72           N  
ATOM   4483  CZ  ARG B 566     -24.425   3.283  34.652  1.00 79.72           C  
ATOM   4484  N   ILE B 567     -25.777  -1.092  28.037  1.00 74.12           N  
ATOM   4485  CA  ILE B 567     -25.183  -1.907  26.982  1.00 74.12           C  
ATOM   4486  C   ILE B 567     -26.050  -1.840  25.727  1.00 74.12           C  
ATOM   4487  CB  ILE B 567     -25.005  -3.374  27.434  1.00 74.12           C  
ATOM   4488  O   ILE B 567     -25.533  -1.805  24.609  1.00 74.12           O  
ATOM   4489  CG1 ILE B 567     -23.978  -3.463  28.569  1.00 74.12           C  
ATOM   4490  CG2 ILE B 567     -24.593  -4.256  26.252  1.00 74.12           C  
ATOM   4491  CD1 ILE B 567     -23.835  -4.856  29.166  1.00 74.12           C  
ATOM   4492  N   GLN B 568     -27.259  -1.704  25.925  1.00 74.62           N  
ATOM   4493  CA  GLN B 568     -28.198  -1.647  24.810  1.00 74.62           C  
ATOM   4494  C   GLN B 568     -28.042  -0.347  24.026  1.00 74.62           C  
ATOM   4495  CB  GLN B 568     -29.636  -1.788  25.311  1.00 74.62           C  
ATOM   4496  O   GLN B 568     -28.052  -0.355  22.793  1.00 74.62           O  
ATOM   4497  CG  GLN B 568     -30.570  -2.465  24.317  1.00 74.62           C  
ATOM   4498  CD  GLN B 568     -31.971  -2.661  24.867  1.00 74.62           C  
ATOM   4499  NE2 GLN B 568     -32.864  -3.191  24.039  1.00 74.62           N  
ATOM   4500  OE1 GLN B 568     -32.247  -2.338  26.027  1.00 74.62           O  
ATOM   4501  N   VAL B 569     -27.910   0.688  24.787  1.00 74.32           N  
ATOM   4502  CA  VAL B 569     -27.768   1.991  24.145  1.00 74.32           C  
ATOM   4503  C   VAL B 569     -26.421   2.072  23.430  1.00 74.32           C  
ATOM   4504  CB  VAL B 569     -27.900   3.144  25.166  1.00 74.32           C  
ATOM   4505  O   VAL B 569     -26.299   2.731  22.395  1.00 74.32           O  
ATOM   4506  CG1 VAL B 569     -27.584   4.486  24.508  1.00 74.32           C  
ATOM   4507  CG2 VAL B 569     -29.301   3.160  25.775  1.00 74.32           C  
ATOM   4508  N   MET B 570     -25.495   1.345  23.996  1.00 77.23           N  
ATOM   4509  CA  MET B 570     -24.138   1.358  23.456  1.00 77.23           C  
ATOM   4510  C   MET B 570     -24.077   0.620  22.123  1.00 77.23           C  
ATOM   4511  CB  MET B 570     -23.159   0.728  24.448  1.00 77.23           C  
ATOM   4512  O   MET B 570     -23.278   0.970  21.252  1.00 77.23           O  
ATOM   4513  CG  MET B 570     -22.794   1.637  25.610  1.00 77.23           C  
ATOM   4514  SD  MET B 570     -21.534   0.892  26.717  1.00 77.23           S  
ATOM   4515  CE  MET B 570     -20.067   1.007  25.654  1.00 77.23           C  
ATOM   4516  N   VAL B 571     -24.956  -0.273  21.961  1.00 71.17           N  
ATOM   4517  CA  VAL B 571     -24.889  -1.132  20.784  1.00 71.17           C  
ATOM   4518  C   VAL B 571     -25.880  -0.642  19.730  1.00 71.17           C  
ATOM   4519  CB  VAL B 571     -25.178  -2.608  21.141  1.00 71.17           C  
ATOM   4520  O   VAL B 571     -25.687  -0.871  18.533  1.00 71.17           O  
ATOM   4521  CG1 VAL B 571     -25.215  -3.471  19.881  1.00 71.17           C  
ATOM   4522  CG2 VAL B 571     -24.132  -3.133  22.122  1.00 71.17           C  
ATOM   4523  N   GLN B 572     -26.806   0.249  20.044  1.00 73.23           N  
ATOM   4524  CA  GLN B 572     -27.845   0.686  19.117  1.00 73.23           C  
ATOM   4525  C   GLN B 572     -27.419   1.943  18.364  1.00 73.23           C  
ATOM   4526  CB  GLN B 572     -29.157   0.939  19.862  1.00 73.23           C  
ATOM   4527  O   GLN B 572     -26.860   2.868  18.957  1.00 73.23           O  
ATOM   4528  CG  GLN B 572     -30.052  -0.288  19.967  1.00 73.23           C  
ATOM   4529  CD  GLN B 572     -31.356  -0.003  20.688  1.00 73.23           C  
ATOM   4530  NE2 GLN B 572     -32.216  -1.013  20.779  1.00 73.23           N  
ATOM   4531  OE1 GLN B 572     -31.590   1.114  21.159  1.00 73.23           O  
ATOM   4532  N   PRO B 573     -27.711   1.817  17.043  1.00 72.77           N  
ATOM   4533  CA  PRO B 573     -27.405   3.009  16.248  1.00 72.77           C  
ATOM   4534  C   PRO B 573     -28.178   4.241  16.711  1.00 72.77           C  
ATOM   4535  CB  PRO B 573     -27.820   2.604  14.831  1.00 72.77           C  
ATOM   4536  O   PRO B 573     -29.318   4.123  17.168  1.00 72.77           O  
ATOM   4537  CG  PRO B 573     -27.975   1.118  14.889  1.00 72.77           C  
ATOM   4538  CD  PRO B 573     -28.110   0.708  16.327  1.00 72.77           C  
ATOM   4539  N   SER B 574     -27.574   5.378  16.713  1.00 63.34           N  
ATOM   4540  CA  SER B 574     -28.215   6.616  17.146  1.00 63.34           C  
ATOM   4541  C   SER B 574     -29.333   7.022  16.191  1.00 63.34           C  
ATOM   4542  CB  SER B 574     -27.188   7.744  17.251  1.00 63.34           C  
ATOM   4543  O   SER B 574     -29.243   6.785  14.985  1.00 63.34           O  
ATOM   4544  OG  SER B 574     -26.194   7.431  18.211  1.00 63.34           O  
ATOM   4545  N   GLU B 575     -30.533   7.278  16.649  1.00 51.58           N  
ATOM   4546  CA  GLU B 575     -31.745   7.632  15.916  1.00 51.58           C  
ATOM   4547  C   GLU B 575     -31.478   8.756  14.919  1.00 51.58           C  
ATOM   4548  CB  GLU B 575     -32.859   8.040  16.884  1.00 51.58           C  
ATOM   4549  O   GLU B 575     -32.193   8.894  13.925  1.00 51.58           O  
ATOM   4550  CG  GLU B 575     -33.596   6.862  17.504  1.00 51.58           C  
ATOM   4551  CD  GLU B 575     -34.898   7.259  18.182  1.00 51.58           C  
ATOM   4552  OE1 GLU B 575     -35.657   6.361  18.613  1.00 51.58           O  
ATOM   4553  OE2 GLU B 575     -35.163   8.478  18.281  1.00 51.58           O  
ATOM   4554  N   ASP B 576     -30.456   9.547  15.070  1.00 45.71           N  
ATOM   4555  CA  ASP B 576     -30.167  10.717  14.247  1.00 45.71           C  
ATOM   4556  C   ASP B 576     -29.458  10.319  12.954  1.00 45.71           C  
ATOM   4557  CB  ASP B 576     -29.317  11.724  15.024  1.00 45.71           C  
ATOM   4558  O   ASP B 576     -28.794  11.145  12.325  1.00 45.71           O  
ATOM   4559  CG  ASP B 576     -30.108  12.479  16.078  1.00 45.71           C  
ATOM   4560  OD1 ASP B 576     -31.353  12.532  15.984  1.00 45.71           O  
ATOM   4561  OD2 ASP B 576     -29.480  13.030  17.008  1.00 45.71           O  
ATOM   4562  N   ILE B 577     -29.591   9.083  12.602  1.00 49.93           N  
ATOM   4563  CA  ILE B 577     -28.921   8.799  11.337  1.00 49.93           C  
ATOM   4564  C   ILE B 577     -29.651   9.504  10.197  1.00 49.93           C  
ATOM   4565  CB  ILE B 577     -28.845   7.279  11.067  1.00 49.93           C  
ATOM   4566  O   ILE B 577     -30.847   9.286   9.987  1.00 49.93           O  
ATOM   4567  CG1 ILE B 577     -28.145   6.564  12.228  1.00 49.93           C  
ATOM   4568  CG2 ILE B 577     -28.129   7.002   9.741  1.00 49.93           C  
ATOM   4569  CD1 ILE B 577     -28.235   5.046  12.164  1.00 49.93           C  
ATOM   4570  N   VAL B 578     -29.418  10.874  10.081  1.00 46.52           N  
ATOM   4571  CA  VAL B 578     -29.999  11.702   9.030  1.00 46.52           C  
ATOM   4572  C   VAL B 578     -29.702  11.088   7.664  1.00 46.52           C  
ATOM   4573  CB  VAL B 578     -29.467  13.152   9.089  1.00 46.52           C  
ATOM   4574  O   VAL B 578     -28.554  10.751   7.364  1.00 46.52           O  
ATOM   4575  CG1 VAL B 578     -30.171  14.028   8.055  1.00 46.52           C  
ATOM   4576  CG2 VAL B 578     -29.646  13.728  10.493  1.00 46.52           C  
ATOM   4577  N   ARG B 579     -30.691  10.397   7.149  1.00 47.02           N  
ATOM   4578  CA  ARG B 579     -30.526  10.057   5.740  1.00 47.02           C  
ATOM   4579  C   ARG B 579     -30.156  11.288   4.920  1.00 47.02           C  
ATOM   4580  CB  ARG B 579     -31.804   9.423   5.186  1.00 47.02           C  
ATOM   4581  O   ARG B 579     -30.649  12.386   5.182  1.00 47.02           O  
ATOM   4582  CG  ARG B 579     -31.809   7.903   5.236  1.00 47.02           C  
ATOM   4583  CD  ARG B 579     -33.114   7.326   4.705  1.00 47.02           C  
ATOM   4584  NE  ARG B 579     -33.152   5.872   4.835  1.00 47.02           N  
ATOM   4585  NH1 ARG B 579     -35.244   5.636   3.884  1.00 47.02           N  
ATOM   4586  NH2 ARG B 579     -34.094   3.790   4.607  1.00 47.02           N  
ATOM   4587  CZ  ARG B 579     -34.164   5.102   4.442  1.00 47.02           C  
ATOM   4588  N   PRO B 580     -29.162  11.254   4.315  1.00 43.94           N  
ATOM   4589  CA  PRO B 580     -28.864  12.465   3.546  1.00 43.94           C  
ATOM   4590  C   PRO B 580     -30.103  13.063   2.884  1.00 43.94           C  
ATOM   4591  CB  PRO B 580     -27.864  11.977   2.494  1.00 43.94           C  
ATOM   4592  O   PRO B 580     -31.034  12.333   2.534  1.00 43.94           O  
ATOM   4593  CG  PRO B 580     -27.760  10.503   2.719  1.00 43.94           C  
ATOM   4594  CD  PRO B 580     -28.662  10.131   3.862  1.00 43.94           C  
ATOM   4595  N   GLU B 581     -30.639  14.265   3.281  1.00 37.08           N  
ATOM   4596  CA  GLU B 581     -31.706  15.012   2.621  1.00 37.08           C  
ATOM   4597  C   GLU B 581     -31.688  14.783   1.112  1.00 37.08           C  
ATOM   4598  CB  GLU B 581     -31.585  16.507   2.928  1.00 37.08           C  
ATOM   4599  O   GLU B 581     -32.691  15.012   0.433  1.00 37.08           O  
ATOM   4600  CG  GLU B 581     -32.505  16.983   4.042  1.00 37.08           C  
ATOM   4601  CD  GLU B 581     -32.470  18.489   4.248  1.00 37.08           C  
ATOM   4602  OE1 GLU B 581     -33.327  19.020   4.990  1.00 37.08           O  
ATOM   4603  OE2 GLU B 581     -31.579  19.143   3.661  1.00 37.08           O  
ATOM   4604  N   ASN B 582     -30.601  14.643   0.463  1.00 34.31           N  
ATOM   4605  CA  ASN B 582     -30.632  14.557  -0.993  1.00 34.31           C  
ATOM   4606  C   ASN B 582     -31.278  13.258  -1.465  1.00 34.31           C  
ATOM   4607  CB  ASN B 582     -29.220  14.688  -1.569  1.00 34.31           C  
ATOM   4608  O   ASN B 582     -31.136  12.875  -2.628  1.00 34.31           O  
ATOM   4609  CG  ASN B 582     -28.741  16.125  -1.621  1.00 34.31           C  
ATOM   4610  ND2 ASN B 582     -27.432  16.309  -1.744  1.00 34.31           N  
ATOM   4611  OD1 ASN B 582     -29.541  17.062  -1.550  1.00 34.31           O  
ATOM   4612  N   GLY B 583     -31.586  12.270  -0.541  1.00 32.48           N  
ATOM   4613  CA  GLY B 583     -32.313  11.106  -1.023  1.00 32.48           C  
ATOM   4614  C   GLY B 583     -33.796  11.364  -1.208  1.00 32.48           C  
ATOM   4615  O   GLY B 583     -34.291  12.441  -0.869  1.00 32.48           O  
ATOM   4616  N   PRO B 584     -34.605  10.483  -2.019  1.00 29.10           N  
ATOM   4617  CA  PRO B 584     -36.005  10.799  -2.313  1.00 29.10           C  
ATOM   4618  C   PRO B 584     -36.832  11.043  -1.053  1.00 29.10           C  
ATOM   4619  CB  PRO B 584     -36.498   9.555  -3.057  1.00 29.10           C  
ATOM   4620  O   PRO B 584     -36.474  10.567   0.027  1.00 29.10           O  
ATOM   4621  CG  PRO B 584     -35.381   8.569  -2.936  1.00 29.10           C  
ATOM   4622  CD  PRO B 584     -34.244   9.224  -2.205  1.00 29.10           C  
ATOM   4623  N   GLU B 585     -37.468  12.185  -0.904  1.00 31.25           N  
ATOM   4624  CA  GLU B 585     -38.410  12.602   0.131  1.00 31.25           C  
ATOM   4625  C   GLU B 585     -39.391  11.484   0.467  1.00 31.25           C  
ATOM   4626  CB  GLU B 585     -39.171  13.856  -0.309  1.00 31.25           C  
ATOM   4627  O   GLU B 585     -40.113  10.999  -0.407  1.00 31.25           O  
ATOM   4628  CG  GLU B 585     -38.522  15.158   0.136  1.00 31.25           C  
ATOM   4629  CD  GLU B 585     -39.349  16.388  -0.202  1.00 31.25           C  
ATOM   4630  OE1 GLU B 585     -39.043  17.486   0.315  1.00 31.25           O  
ATOM   4631  OE2 GLU B 585     -40.313  16.251  -0.989  1.00 31.25           O  
ATOM   4632  N   GLN B 586     -39.060  10.550   1.332  1.00 28.92           N  
ATOM   4633  CA  GLN B 586     -40.092   9.559   1.616  1.00 28.92           C  
ATOM   4634  C   GLN B 586     -41.401  10.229   2.025  1.00 28.92           C  
ATOM   4635  CB  GLN B 586     -39.628   8.600   2.713  1.00 28.92           C  
ATOM   4636  O   GLN B 586     -41.393  11.238   2.732  1.00 28.92           O  
ATOM   4637  CG  GLN B 586     -39.040   7.298   2.185  1.00 28.92           C  
ATOM   4638  CD  GLN B 586     -38.645   6.340   3.292  1.00 28.92           C  
ATOM   4639  NE2 GLN B 586     -38.382   5.089   2.929  1.00 28.92           N  
ATOM   4640  OE1 GLN B 586     -38.574   6.721   4.465  1.00 28.92           O  
ATOM   4641  N   PRO B 587     -42.510   9.951   1.339  1.00 28.73           N  
ATOM   4642  CA  PRO B 587     -43.832  10.493   1.659  1.00 28.73           C  
ATOM   4643  C   PRO B 587     -44.212  10.295   3.125  1.00 28.73           C  
ATOM   4644  CB  PRO B 587     -44.769   9.703   0.741  1.00 28.73           C  
ATOM   4645  O   PRO B 587     -43.831   9.293   3.736  1.00 28.73           O  
ATOM   4646  CG  PRO B 587     -43.891   8.688   0.082  1.00 28.73           C  
ATOM   4647  CD  PRO B 587     -42.489   8.869   0.590  1.00 28.73           C  
ATOM   4648  N   GLN B 588     -44.142  11.291   3.942  1.00 28.23           N  
ATOM   4649  CA  GLN B 588     -44.600  11.291   5.327  1.00 28.23           C  
ATOM   4650  C   GLN B 588     -45.928  10.552   5.467  1.00 28.23           C  
ATOM   4651  CB  GLN B 588     -44.739  12.723   5.847  1.00 28.23           C  
ATOM   4652  O   GLN B 588     -46.915  10.910   4.822  1.00 28.23           O  
ATOM   4653  CG  GLN B 588     -43.570  13.180   6.709  1.00 28.23           C  
ATOM   4654  CD  GLN B 588     -43.716  14.614   7.183  1.00 28.23           C  
ATOM   4655  NE2 GLN B 588     -42.777  15.064   8.008  1.00 28.23           N  
ATOM   4656  OE1 GLN B 588     -44.665  15.312   6.810  1.00 28.23           O  
ATOM   4657  N   ALA B 589     -45.897   9.223   5.560  1.00 27.17           N  
ATOM   4658  CA  ALA B 589     -47.133   8.497   5.841  1.00 27.17           C  
ATOM   4659  C   ALA B 589     -47.846   9.077   7.059  1.00 27.17           C  
ATOM   4660  CB  ALA B 589     -46.842   7.014   6.054  1.00 27.17           C  
ATOM   4661  O   ALA B 589     -47.211   9.373   8.074  1.00 27.17           O  
ATOM   4662  N   GLY B 590     -48.842   9.918   6.828  1.00 27.59           N  
ATOM   4663  CA  GLY B 590     -49.854  10.465   7.718  1.00 27.59           C  
ATOM   4664  C   GLY B 590     -50.463   9.425   8.639  1.00 27.59           C  
ATOM   4665  O   GLY B 590     -51.630   9.058   8.484  1.00 27.59           O  
ATOM   4666  N   SER B 591     -49.665   8.545   9.226  1.00 26.51           N  
ATOM   4667  CA  SER B 591     -50.305   7.391   9.850  1.00 26.51           C  
ATOM   4668  C   SER B 591     -51.138   7.807  11.058  1.00 26.51           C  
ATOM   4669  CB  SER B 591     -49.257   6.361  10.273  1.00 26.51           C  
ATOM   4670  O   SER B 591     -51.641   6.956  11.794  1.00 26.51           O  
ATOM   4671  OG  SER B 591     -48.870   6.561  11.621  1.00 26.51           O  
ATOM   4672  N   SER B 592     -51.162   9.059  11.549  1.00 27.49           N  
ATOM   4673  CA  SER B 592     -51.769   8.937  12.871  1.00 27.49           C  
ATOM   4674  C   SER B 592     -53.208   8.442  12.775  1.00 27.49           C  
ATOM   4675  CB  SER B 592     -51.730  10.278  13.604  1.00 27.49           C  
ATOM   4676  O   SER B 592     -54.088   9.165  12.303  1.00 27.49           O  
ATOM   4677  OG  SER B 592     -52.561  11.228  12.960  1.00 27.49           O  
ATOM   4678  N   THR B 593     -53.565   7.415  12.001  1.00 24.36           N  
ATOM   4679  CA  THR B 593     -55.002   7.165  12.026  1.00 24.36           C  
ATOM   4680  C   THR B 593     -55.505   7.050  13.462  1.00 24.36           C  
ATOM   4681  CB  THR B 593     -55.359   5.885  11.250  1.00 24.36           C  
ATOM   4682  O   THR B 593     -54.713   6.890  14.393  1.00 24.36           O  
ATOM   4683  CG2 THR B 593     -56.347   6.181  10.126  1.00 24.36           C  
ATOM   4684  OG1 THR B 593     -54.166   5.325  10.687  1.00 24.36           O  
ATOM   4685  N   SER B 594     -56.701   6.339  13.718  1.00 26.28           N  
ATOM   4686  CA  SER B 594     -57.948   6.288  14.474  1.00 26.28           C  
ATOM   4687  C   SER B 594     -57.758   5.571  15.806  1.00 26.28           C  
ATOM   4688  CB  SER B 594     -59.040   5.591  13.662  1.00 26.28           C  
ATOM   4689  O   SER B 594     -58.694   5.470  16.602  1.00 26.28           O  
ATOM   4690  OG  SER B 594     -59.112   4.215  13.993  1.00 26.28           O  
ATOM   4691  N   LYS B 595     -56.656   4.877  16.128  1.00 25.24           N  
ATOM   4692  CA  LYS B 595     -57.125   3.799  16.994  1.00 25.24           C  
ATOM   4693  C   LYS B 595     -57.642   4.345  18.321  1.00 25.24           C  
ATOM   4694  CB  LYS B 595     -56.007   2.786  17.244  1.00 25.24           C  
ATOM   4695  O   LYS B 595     -56.858   4.786  19.165  1.00 25.24           O  
ATOM   4696  CG  LYS B 595     -55.997   1.621  16.265  1.00 25.24           C  
ATOM   4697  CD  LYS B 595     -54.935   0.592  16.632  1.00 25.24           C  
ATOM   4698  CE  LYS B 595     -54.911  -0.565  15.643  1.00 25.24           C  
ATOM   4699  NZ  LYS B 595     -53.815  -1.532  15.948  1.00 25.24           N  
ATOM   4700  N   GLU B 596     -58.572   5.395  18.325  1.00 24.77           N  
ATOM   4701  CA  GLU B 596     -59.222   5.747  19.584  1.00 24.77           C  
ATOM   4702  C   GLU B 596     -59.985   4.558  20.161  1.00 24.77           C  
ATOM   4703  CB  GLU B 596     -60.168   6.934  19.388  1.00 24.77           C  
ATOM   4704  O   GLU B 596     -60.664   4.686  21.182  1.00 24.77           O  
ATOM   4705  CG  GLU B 596     -59.549   8.278  19.745  1.00 24.77           C  
ATOM   4706  CD  GLU B 596     -60.509   9.445  19.574  1.00 24.77           C  
ATOM   4707  OE1 GLU B 596     -60.222  10.548  20.092  1.00 24.77           O  
ATOM   4708  OE2 GLU B 596     -61.557   9.254  18.918  1.00 24.77           O  
ATOM   4709  N   ALA B 597     -59.997   3.375  19.596  1.00 26.33           N  
ATOM   4710  CA  ALA B 597     -61.158   2.588  20.004  1.00 26.33           C  
ATOM   4711  C   ALA B 597     -61.174   2.379  21.516  1.00 26.33           C  
ATOM   4712  CB  ALA B 597     -61.169   1.242  19.284  1.00 26.33           C  
ATOM   4713  O   ALA B 597     -62.235   2.418  22.143  1.00 26.33           O  
ATOM   4714  N   TYR B 598     -60.034   1.898  22.200  1.00 23.66           N  
ATOM   4715  CA  TYR B 598     -60.394   1.026  23.312  1.00 23.66           C  
ATOM   4716  C   TYR B 598     -60.723   1.839  24.559  1.00 23.66           C  
ATOM   4717  CB  TYR B 598     -59.258   0.044  23.615  1.00 23.66           C  
ATOM   4718  O   TYR B 598     -59.836   2.445  25.164  1.00 23.66           O  
ATOM   4719  CG  TYR B 598     -59.527  -1.361  23.132  1.00 23.66           C  
ATOM   4720  CD1 TYR B 598     -60.200  -2.278  23.937  1.00 23.66           C  
ATOM   4721  CD2 TYR B 598     -59.107  -1.775  21.873  1.00 23.66           C  
ATOM   4722  CE1 TYR B 598     -60.448  -3.574  23.498  1.00 23.66           C  
ATOM   4723  CE2 TYR B 598     -59.349  -3.069  21.423  1.00 23.66           C  
ATOM   4724  OH  TYR B 598     -60.262  -5.242  21.801  1.00 23.66           O  
ATOM   4725  CZ  TYR B 598     -60.020  -3.960  22.241  1.00 23.66           C  
ATOM   4726  N   ILE B 599     -61.641   2.850  24.479  1.00 20.31           N  
ATOM   4727  CA  ILE B 599     -62.342   2.813  25.757  1.00 20.31           C  
ATOM   4728  C   ILE B 599     -63.192   1.547  25.843  1.00 20.31           C  
ATOM   4729  CB  ILE B 599     -63.225   4.065  25.954  1.00 20.31           C  
ATOM   4730  O   ILE B 599     -63.890   1.194  24.889  1.00 20.31           O  
ATOM   4731  CG1 ILE B 599     -62.376   5.338  25.858  1.00 20.31           C  
ATOM   4732  CG2 ILE B 599     -63.964   4.000  27.294  1.00 20.31           C  
ATOM   4733  CD1 ILE B 599     -63.171   6.626  26.022  1.00 20.31           C  
TER    4734      ILE B 599                                                      
ATOM   4735  N   MET C   1     -26.560 -18.236 -28.081  1.00 42.52           N  
ATOM   4736  CA  MET C   1     -26.168 -18.057 -26.686  1.00 42.52           C  
ATOM   4737  C   MET C   1     -25.663 -16.639 -26.440  1.00 42.52           C  
ATOM   4738  CB  MET C   1     -25.091 -19.070 -26.295  1.00 42.52           C  
ATOM   4739  O   MET C   1     -24.885 -16.106 -27.233  1.00 42.52           O  
ATOM   4740  CG  MET C   1     -25.581 -20.148 -25.341  1.00 42.52           C  
ATOM   4741  SD  MET C   1     -24.258 -21.333 -24.880  1.00 42.52           S  
ATOM   4742  CE  MET C   1     -24.914 -21.946 -23.303  1.00 42.52           C  
ATOM   4743  N   CYS C   2     -26.169 -15.863 -25.562  1.00 61.49           N  
ATOM   4744  CA  CYS C   2     -25.790 -14.510 -25.168  1.00 61.49           C  
ATOM   4745  C   CYS C   2     -24.337 -14.462 -24.711  1.00 61.49           C  
ATOM   4746  CB  CYS C   2     -26.702 -14.002 -24.052  1.00 61.49           C  
ATOM   4747  O   CYS C   2     -23.813 -15.448 -24.191  1.00 61.49           O  
ATOM   4748  SG  CYS C   2     -28.141 -13.086 -24.647  1.00 61.49           S  
ATOM   4749  N   THR C   3     -23.483 -13.502 -25.216  1.00 66.16           N  
ATOM   4750  CA  THR C   3     -22.080 -13.314 -24.863  1.00 66.16           C  
ATOM   4751  C   THR C   3     -21.869 -13.500 -23.364  1.00 66.16           C  
ATOM   4752  CB  THR C   3     -21.580 -11.920 -25.286  1.00 66.16           C  
ATOM   4753  O   THR C   3     -20.863 -14.071 -22.939  1.00 66.16           O  
ATOM   4754  CG2 THR C   3     -21.484 -11.807 -26.804  1.00 66.16           C  
ATOM   4755  OG1 THR C   3     -22.490 -10.925 -24.800  1.00 66.16           O  
ATOM   4756  N   GLY C   4     -22.880 -13.178 -22.614  1.00 67.89           N  
ATOM   4757  CA  GLY C   4     -22.782 -13.351 -21.173  1.00 67.89           C  
ATOM   4758  C   GLY C   4     -22.966 -14.790 -20.731  1.00 67.89           C  
ATOM   4759  O   GLY C   4     -22.267 -15.263 -19.833  1.00 67.89           O  
ATOM   4760  N   GLY C   5     -23.904 -15.376 -21.256  1.00 67.19           N  
ATOM   4761  CA  GLY C   5     -24.129 -16.785 -20.975  1.00 67.19           C  
ATOM   4762  C   GLY C   5     -22.951 -17.663 -21.353  1.00 67.19           C  
ATOM   4763  O   GLY C   5     -22.610 -18.600 -20.627  1.00 67.19           O  
ATOM   4764  N   CYS C   6     -22.330 -17.389 -22.478  1.00 73.18           N  
ATOM   4765  CA  CYS C   6     -21.139 -18.103 -22.926  1.00 73.18           C  
ATOM   4766  C   CYS C   6     -19.989 -17.916 -21.943  1.00 73.18           C  
ATOM   4767  CB  CYS C   6     -20.718 -17.623 -24.315  1.00 73.18           C  
ATOM   4768  O   CYS C   6     -19.303 -18.878 -21.594  1.00 73.18           O  
ATOM   4769  SG  CYS C   6     -19.327 -18.542 -25.011  1.00 73.18           S  
ATOM   4770  N   ALA C   7     -19.851 -16.724 -21.513  1.00 76.84           N  
ATOM   4771  CA  ALA C   7     -18.787 -16.423 -20.559  1.00 76.84           C  
ATOM   4772  C   ALA C   7     -18.992 -17.182 -19.251  1.00 76.84           C  
ATOM   4773  CB  ALA C   7     -18.719 -14.921 -20.294  1.00 76.84           C  
ATOM   4774  O   ALA C   7     -18.034 -17.689 -18.664  1.00 76.84           O  
ATOM   4775  N   ARG C   8     -20.158 -17.261 -18.831  1.00 72.49           N  
ATOM   4776  CA  ARG C   8     -20.481 -17.971 -17.598  1.00 72.49           C  
ATOM   4777  C   ARG C   8     -20.140 -19.453 -17.714  1.00 72.49           C  
ATOM   4778  CB  ARG C   8     -21.961 -17.799 -17.250  1.00 72.49           C  
ATOM   4779  O   ARG C   8     -19.612 -20.049 -16.773  1.00 72.49           O  
ATOM   4780  CG  ARG C   8     -22.349 -18.384 -15.902  1.00 72.49           C  
ATOM   4781  CD  ARG C   8     -23.819 -18.145 -15.585  1.00 72.49           C  
ATOM   4782  NE  ARG C   8     -24.233 -18.855 -14.378  1.00 72.49           N  
ATOM   4783  NH1 ARG C   8     -25.981 -17.427 -13.888  1.00 72.49           N  
ATOM   4784  NH2 ARG C   8     -25.540 -19.216 -12.524  1.00 72.49           N  
ATOM   4785  CZ  ARG C   8     -25.250 -18.497 -13.599  1.00 72.49           C  
ATOM   4786  N   CYS C   9     -20.457 -19.996 -18.809  1.00 75.71           N  
ATOM   4787  CA  CYS C   9     -20.146 -21.401 -19.047  1.00 75.71           C  
ATOM   4788  C   CYS C   9     -18.639 -21.626 -19.092  1.00 75.71           C  
ATOM   4789  CB  CYS C   9     -20.781 -21.878 -20.352  1.00 75.71           C  
ATOM   4790  O   CYS C   9     -18.138 -22.616 -18.556  1.00 75.71           O  
ATOM   4791  SG  CYS C   9     -20.928 -23.674 -20.478  1.00 75.71           S  
ATOM   4792  N   LEU C  10     -17.931 -20.677 -19.702  1.00 84.16           N  
ATOM   4793  CA  LEU C  10     -16.475 -20.756 -19.762  1.00 84.16           C  
ATOM   4794  C   LEU C  10     -15.867 -20.646 -18.368  1.00 84.16           C  
ATOM   4795  CB  LEU C  10     -15.915 -19.652 -20.664  1.00 84.16           C  
ATOM   4796  O   LEU C  10     -14.943 -21.389 -18.029  1.00 84.16           O  
ATOM   4797  CG  LEU C  10     -16.195 -19.793 -22.161  1.00 84.16           C  
ATOM   4798  CD1 LEU C  10     -15.796 -18.518 -22.897  1.00 84.16           C  
ATOM   4799  CD2 LEU C  10     -15.458 -21.000 -22.732  1.00 84.16           C  
ATOM   4800  N   GLY C  11     -16.414 -19.727 -17.656  1.00 81.41           N  
ATOM   4801  CA  GLY C  11     -15.948 -19.567 -16.288  1.00 81.41           C  
ATOM   4802  C   GLY C  11     -16.183 -20.797 -15.431  1.00 81.41           C  
ATOM   4803  O   GLY C  11     -15.312 -21.194 -14.655  1.00 81.41           O  
ATOM   4804  N   GLY C  12     -17.342 -21.350 -15.588  1.00 77.51           N  
ATOM   4805  CA  GLY C  12     -17.663 -22.574 -14.870  1.00 77.51           C  
ATOM   4806  C   GLY C  12     -16.717 -23.717 -15.186  1.00 77.51           C  
ATOM   4807  O   GLY C  12     -16.346 -24.486 -14.297  1.00 77.51           O  
ATOM   4808  N   THR C  13     -16.297 -23.771 -16.364  1.00 81.25           N  
ATOM   4809  CA  THR C  13     -15.397 -24.829 -16.809  1.00 81.25           C  
ATOM   4810  C   THR C  13     -13.974 -24.570 -16.320  1.00 81.25           C  
ATOM   4811  CB  THR C  13     -15.399 -24.956 -18.344  1.00 81.25           C  
ATOM   4812  O   THR C  13     -13.215 -25.511 -16.079  1.00 81.25           O  
ATOM   4813  CG2 THR C  13     -16.702 -25.574 -18.842  1.00 81.25           C  
ATOM   4814  OG1 THR C  13     -15.247 -23.655 -18.925  1.00 81.25           O  
ATOM   4815  N   LEU C  14     -13.611 -23.362 -16.178  1.00 88.47           N  
ATOM   4816  CA  LEU C  14     -12.257 -22.984 -15.788  1.00 88.47           C  
ATOM   4817  C   LEU C  14     -11.986 -23.359 -14.334  1.00 88.47           C  
ATOM   4818  CB  LEU C  14     -12.040 -21.482 -15.989  1.00 88.47           C  
ATOM   4819  O   LEU C  14     -10.849 -23.667 -13.970  1.00 88.47           O  
ATOM   4820  CG  LEU C  14     -11.759 -21.024 -17.421  1.00 88.47           C  
ATOM   4821  CD1 LEU C  14     -11.850 -19.505 -17.518  1.00 88.47           C  
ATOM   4822  CD2 LEU C  14     -10.389 -21.513 -17.879  1.00 88.47           C  
ATOM   4823  N   ILE C  15     -13.010 -23.444 -13.539  1.00 80.66           N  
ATOM   4824  CA  ILE C  15     -12.844 -23.659 -12.106  1.00 80.66           C  
ATOM   4825  C   ILE C  15     -12.312 -25.067 -11.853  1.00 80.66           C  
ATOM   4826  CB  ILE C  15     -14.172 -23.443 -11.345  1.00 80.66           C  
ATOM   4827  O   ILE C  15     -11.278 -25.239 -11.203  1.00 80.66           O  
ATOM   4828  CG1 ILE C  15     -14.594 -21.971 -11.414  1.00 80.66           C  
ATOM   4829  CG2 ILE C  15     -14.043 -23.909  -9.892  1.00 80.66           C  
ATOM   4830  CD1 ILE C  15     -15.894 -21.665 -10.682  1.00 80.66           C  
ATOM   4831  N   PRO C  16     -13.019 -26.054 -12.390  1.00 79.45           N  
ATOM   4832  CA  PRO C  16     -12.459 -27.392 -12.191  1.00 79.45           C  
ATOM   4833  C   PRO C  16     -11.077 -27.553 -12.821  1.00 79.45           C  
ATOM   4834  CB  PRO C  16     -13.479 -28.307 -12.874  1.00 79.45           C  
ATOM   4835  O   PRO C  16     -10.213 -28.231 -12.259  1.00 79.45           O  
ATOM   4836  CG  PRO C  16     -14.613 -27.405 -13.242  1.00 79.45           C  
ATOM   4837  CD  PRO C  16     -14.192 -25.985 -12.998  1.00 79.45           C  
ATOM   4838  N   LEU C  17     -10.860 -26.941 -13.931  1.00 88.71           N  
ATOM   4839  CA  LEU C  17      -9.566 -27.018 -14.601  1.00 88.71           C  
ATOM   4840  C   LEU C  17      -8.474 -26.380 -13.749  1.00 88.71           C  
ATOM   4841  CB  LEU C  17      -9.629 -26.332 -15.968  1.00 88.71           C  
ATOM   4842  O   LEU C  17      -7.357 -26.897 -13.675  1.00 88.71           O  
ATOM   4843  CG  LEU C  17      -9.742 -27.253 -17.184  1.00 88.71           C  
ATOM   4844  CD1 LEU C  17     -11.147 -27.181 -17.774  1.00 88.71           C  
ATOM   4845  CD2 LEU C  17      -8.697 -26.885 -18.232  1.00 88.71           C  
ATOM   4846  N   ALA C  18      -8.810 -25.236 -13.193  1.00 86.20           N  
ATOM   4847  CA  ALA C  18      -7.862 -24.573 -12.301  1.00 86.20           C  
ATOM   4848  C   ALA C  18      -7.533 -25.453 -11.098  1.00 86.20           C  
ATOM   4849  CB  ALA C  18      -8.419 -23.230 -11.836  1.00 86.20           C  
ATOM   4850  O   ALA C  18      -6.376 -25.533 -10.678  1.00 86.20           O  
ATOM   4851  N   PHE C  19      -8.546 -26.112 -10.620  1.00 78.81           N  
ATOM   4852  CA  PHE C  19      -8.384 -27.012  -9.485  1.00 78.81           C  
ATOM   4853  C   PHE C  19      -7.466 -28.175  -9.842  1.00 78.81           C  
ATOM   4854  CB  PHE C  19      -9.744 -27.541  -9.018  1.00 78.81           C  
ATOM   4855  O   PHE C  19      -6.542 -28.496  -9.092  1.00 78.81           O  
ATOM   4856  CG  PHE C  19      -9.659 -28.485  -7.849  1.00 78.81           C  
ATOM   4857  CD1 PHE C  19      -9.776 -29.857  -8.035  1.00 78.81           C  
ATOM   4858  CD2 PHE C  19      -9.463 -27.999  -6.562  1.00 78.81           C  
ATOM   4859  CE1 PHE C  19      -9.698 -30.733  -6.955  1.00 78.81           C  
ATOM   4860  CE2 PHE C  19      -9.384 -28.868  -5.478  1.00 78.81           C  
ATOM   4861  CZ  PHE C  19      -9.503 -30.234  -5.676  1.00 78.81           C  
ATOM   4862  N   PHE C  20      -7.648 -28.748 -10.972  1.00 82.88           N  
ATOM   4863  CA  PHE C  20      -6.855 -29.890 -11.412  1.00 82.88           C  
ATOM   4864  C   PHE C  20      -5.410 -29.479 -11.667  1.00 82.88           C  
ATOM   4865  CB  PHE C  20      -7.457 -30.507 -12.678  1.00 82.88           C  
ATOM   4866  O   PHE C  20      -4.482 -30.223 -11.343  1.00 82.88           O  
ATOM   4867  CG  PHE C  20      -8.661 -31.372 -12.419  1.00 82.88           C  
ATOM   4868  CD1 PHE C  20      -8.562 -32.502 -11.617  1.00 82.88           C  
ATOM   4869  CD2 PHE C  20      -9.891 -31.055 -12.979  1.00 82.88           C  
ATOM   4870  CE1 PHE C  20      -9.675 -33.304 -11.375  1.00 82.88           C  
ATOM   4871  CE2 PHE C  20     -11.008 -31.852 -12.743  1.00 82.88           C  
ATOM   4872  CZ  PHE C  20     -10.897 -32.977 -11.941  1.00 82.88           C  
ATOM   4873  N   GLY C  21      -5.253 -28.313 -12.261  1.00 87.29           N  
ATOM   4874  CA  GLY C  21      -3.901 -27.809 -12.444  1.00 87.29           C  
ATOM   4875  C   GLY C  21      -3.167 -27.580 -11.136  1.00 87.29           C  
ATOM   4876  O   GLY C  21      -1.999 -27.951 -11.000  1.00 87.29           O  
ATOM   4877  N   PHE C  22      -3.905 -27.040 -10.223  1.00 81.84           N  
ATOM   4878  CA  PHE C  22      -3.363 -26.773  -8.896  1.00 81.84           C  
ATOM   4879  C   PHE C  22      -2.983 -28.073  -8.195  1.00 81.84           C  
ATOM   4880  CB  PHE C  22      -4.373 -25.995  -8.047  1.00 81.84           C  
ATOM   4881  O   PHE C  22      -1.872 -28.203  -7.678  1.00 81.84           O  
ATOM   4882  CG  PHE C  22      -3.823 -25.526  -6.727  1.00 81.84           C  
ATOM   4883  CD1 PHE C  22      -3.963 -26.304  -5.584  1.00 81.84           C  
ATOM   4884  CD2 PHE C  22      -3.165 -24.307  -6.629  1.00 81.84           C  
ATOM   4885  CE1 PHE C  22      -3.455 -25.873  -4.361  1.00 81.84           C  
ATOM   4886  CE2 PHE C  22      -2.655 -23.869  -5.410  1.00 81.84           C  
ATOM   4887  CZ  PHE C  22      -2.802 -24.653  -4.277  1.00 81.84           C  
ATOM   4888  N   LEU C  23      -3.834 -29.052  -8.261  1.00 77.54           N  
ATOM   4889  CA  LEU C  23      -3.633 -30.341  -7.607  1.00 77.54           C  
ATOM   4890  C   LEU C  23      -2.482 -31.104  -8.252  1.00 77.54           C  
ATOM   4891  CB  LEU C  23      -4.913 -31.178  -7.667  1.00 77.54           C  
ATOM   4892  O   LEU C  23      -1.652 -31.692  -7.555  1.00 77.54           O  
ATOM   4893  CG  LEU C  23      -4.982 -32.381  -6.725  1.00 77.54           C  
ATOM   4894  CD1 LEU C  23      -5.270 -31.923  -5.300  1.00 77.54           C  
ATOM   4895  CD2 LEU C  23      -6.040 -33.372  -7.199  1.00 77.54           C  
ATOM   4896  N   ALA C  24      -2.421 -31.102  -9.501  1.00 88.16           N  
ATOM   4897  CA  ALA C  24      -1.359 -31.797 -10.224  1.00 88.16           C  
ATOM   4898  C   ALA C  24       0.015 -31.263  -9.828  1.00 88.16           C  
ATOM   4899  CB  ALA C  24      -1.565 -31.660 -11.731  1.00 88.16           C  
ATOM   4900  O   ALA C  24       0.955 -32.037  -9.633  1.00 88.16           O  
ATOM   4901  N   ASN C  25       0.077 -29.979  -9.738  1.00 86.94           N  
ATOM   4902  CA  ASN C  25       1.356 -29.378  -9.377  1.00 86.94           C  
ATOM   4903  C   ASN C  25       1.755 -29.724  -7.945  1.00 86.94           C  
ATOM   4904  CB  ASN C  25       1.307 -27.859  -9.561  1.00 86.94           C  
ATOM   4905  O   ASN C  25       2.935 -29.933  -7.658  1.00 86.94           O  
ATOM   4906  CG  ASN C  25       2.680 -27.252  -9.775  1.00 86.94           C  
ATOM   4907  ND2 ASN C  25       2.781 -25.940  -9.604  1.00 86.94           N  
ATOM   4908  OD1 ASN C  25       3.641 -27.957 -10.093  1.00 86.94           O  
ATOM   4909  N   ILE C  26       0.780 -29.823  -7.053  1.00 75.49           N  
ATOM   4910  CA  ILE C  26       1.048 -30.195  -5.668  1.00 75.49           C  
ATOM   4911  C   ILE C  26       1.547 -31.638  -5.609  1.00 75.49           C  
ATOM   4912  CB  ILE C  26      -0.207 -30.026  -4.784  1.00 75.49           C  
ATOM   4913  O   ILE C  26       2.492 -31.945  -4.879  1.00 75.49           O  
ATOM   4914  CG1 ILE C  26      -0.557 -28.541  -4.633  1.00 75.49           C  
ATOM   4915  CG2 ILE C  26       0.003 -30.681  -3.416  1.00 75.49           C  
ATOM   4916  CD1 ILE C  26      -1.690 -28.268  -3.653  1.00 75.49           C  
ATOM   4917  N   LEU C  27       0.978 -32.495  -6.367  1.00 82.11           N  
ATOM   4918  CA  LEU C  27       1.329 -33.911  -6.381  1.00 82.11           C  
ATOM   4919  C   LEU C  27       2.738 -34.117  -6.927  1.00 82.11           C  
ATOM   4920  CB  LEU C  27       0.323 -34.704  -7.219  1.00 82.11           C  
ATOM   4921  O   LEU C  27       3.399 -35.103  -6.594  1.00 82.11           O  
ATOM   4922  CG  LEU C  27      -1.050 -34.939  -6.587  1.00 82.11           C  
ATOM   4923  CD1 LEU C  27      -2.026 -35.479  -7.627  1.00 82.11           C  
ATOM   4924  CD2 LEU C  27      -0.938 -35.895  -5.404  1.00 82.11           C  
ATOM   4925  N   LEU C  28       3.176 -33.158  -7.692  1.00 87.45           N  
ATOM   4926  CA  LEU C  28       4.514 -33.243  -8.268  1.00 87.45           C  
ATOM   4927  C   LEU C  28       5.580 -33.119  -7.185  1.00 87.45           C  
ATOM   4928  CB  LEU C  28       4.713 -32.153  -9.324  1.00 87.45           C  
ATOM   4929  O   LEU C  28       6.726 -33.528  -7.386  1.00 87.45           O  
ATOM   4930  CG  LEU C  28       4.170 -32.456 -10.722  1.00 87.45           C  
ATOM   4931  CD1 LEU C  28       3.992 -31.165 -11.513  1.00 87.45           C  
ATOM   4932  CD2 LEU C  28       5.098 -33.417 -11.459  1.00 87.45           C  
ATOM   4933  N   PHE C  29       5.184 -32.645  -6.060  1.00 80.40           N  
ATOM   4934  CA  PHE C  29       6.126 -32.521  -4.953  1.00 80.40           C  
ATOM   4935  C   PHE C  29       6.329 -33.865  -4.263  1.00 80.40           C  
ATOM   4936  CB  PHE C  29       5.635 -31.481  -3.942  1.00 80.40           C  
ATOM   4937  O   PHE C  29       7.249 -34.022  -3.458  1.00 80.40           O
[truncated: 104,653 more chars]
