# Supplementary material for: AI-guided pipeline for protein–protein interaction drug discovery identifies a SARS-CoV-2 inhibitor
Source: Mol Syst Biol. 2024 Mar 11;20(4):428–57. doi: 10.1038/s44320-024-00019-8 (PMC10987651; doi:10.1038/s44320-024-00019-8)
Supplement: Supplementary file 12 — Source Data Fig. 2 [file 44320_2024_19_MOESM12_ESM.zip › Source Data Figure EV3-EV4/ColabFold/PEX19_PEX11B_unrelaxed_rank_3_model_4.pdb]

MODEL     1                                                                     
ATOM      1  N   MET B   1     -46.302  55.538  41.783  1.00 20.47           N  
ATOM      2  CA  MET B   1     -47.647  55.265  42.281  1.00 20.47           C  
ATOM      3  C   MET B   1     -48.214  53.998  41.650  1.00 20.47           C  
ATOM      4  CB  MET B   1     -48.575  56.449  42.001  1.00 20.47           C  
ATOM      5  O   MET B   1     -48.843  53.188  42.332  1.00 20.47           O  
ATOM      6  CG  MET B   1     -49.090  57.134  43.256  1.00 20.47           C  
ATOM      7  SD  MET B   1     -50.313  58.451  42.886  1.00 20.47           S  
ATOM      8  CE  MET B   1     -51.052  58.672  44.528  1.00 20.47           C  
ATOM      9  N   ALA B   2     -48.657  54.054  40.115  1.00 20.98           N  
ATOM     10  CA  ALA B   2     -49.240  55.200  39.421  1.00 20.98           C  
ATOM     11  C   ALA B   2     -49.803  54.790  38.063  1.00 20.98           C  
ATOM     12  CB  ALA B   2     -48.201  56.305  39.252  1.00 20.98           C  
ATOM     13  O   ALA B   2     -49.250  53.914  37.394  1.00 20.98           O  
ATOM     14  N   ALA B   3     -51.137  55.375  37.519  1.00 27.44           N  
ATOM     15  CA  ALA B   3     -52.520  55.185  37.091  1.00 27.44           C  
ATOM     16  C   ALA B   3     -52.622  55.138  35.569  1.00 27.44           C  
ATOM     17  CB  ALA B   3     -53.406  56.298  37.646  1.00 27.44           C  
ATOM     18  O   ALA B   3     -51.648  55.419  34.866  1.00 27.44           O  
ATOM     19  N   ALA B   4     -53.685  56.011  34.983  1.00 26.00           N  
ATOM     20  CA  ALA B   4     -54.790  55.920  34.033  1.00 26.00           C  
ATOM     21  C   ALA B   4     -54.337  56.301  32.626  1.00 26.00           C  
ATOM     22  CB  ALA B   4     -55.947  56.813  34.476  1.00 26.00           C  
ATOM     23  O   ALA B   4     -54.823  55.745  31.639  1.00 26.00           O  
ATOM     24  N   GLU B   5     -53.454  57.419  32.218  1.00 19.95           N  
ATOM     25  CA  GLU B   5     -54.016  58.742  31.959  1.00 19.95           C  
ATOM     26  C   GLU B   5     -54.184  58.986  30.462  1.00 19.95           C  
ATOM     27  CB  GLU B   5     -53.134  59.831  32.574  1.00 19.95           C  
ATOM     28  O   GLU B   5     -53.649  58.237  29.641  1.00 19.95           O  
ATOM     29  CG  GLU B   5     -53.410  60.086  34.048  1.00 19.95           C  
ATOM     30  CD  GLU B   5     -53.045  61.493  34.493  1.00 19.95           C  
ATOM     31  OE1 GLU B   5     -53.912  62.194  35.063  1.00 19.95           O  
ATOM     32  OE2 GLU B   5     -51.883  61.899  34.268  1.00 19.95           O  
ATOM     33  N   GLU B   6     -53.602  60.098  29.855  1.00 19.64           N  
ATOM     34  CA  GLU B   6     -54.247  61.381  29.594  1.00 19.64           C  
ATOM     35  C   GLU B   6     -54.510  61.573  28.103  1.00 19.64           C  
ATOM     36  CB  GLU B   6     -53.391  62.532  30.130  1.00 19.64           C  
ATOM     37  O   GLU B   6     -55.630  61.893  27.701  1.00 19.64           O  
ATOM     38  CG  GLU B   6     -53.723  62.930  31.561  1.00 19.64           C  
ATOM     39  CD  GLU B   6     -53.270  64.338  31.912  1.00 19.64           C  
ATOM     40  OE1 GLU B   6     -53.966  65.022  32.697  1.00 19.64           O  
ATOM     41  OE2 GLU B   6     -52.210  64.761  31.399  1.00 19.64           O  
ATOM     42  N   GLY B   7     -53.633  62.281  27.393  1.00 20.54           N  
ATOM     43  CA  GLY B   7     -53.814  63.666  26.988  1.00 20.54           C  
ATOM     44  C   GLY B   7     -54.345  63.809  25.574  1.00 20.54           C  
ATOM     45  O   GLY B   7     -54.417  62.829  24.830  1.00 20.54           O  
ATOM     46  N   CYS B   8     -54.546  65.040  25.268  1.00 19.73           N  
ATOM     47  CA  CYS B   8     -55.478  65.894  24.540  1.00 19.73           C  
ATOM     48  C   CYS B   8     -55.150  65.915  23.052  1.00 19.73           C  
ATOM     49  CB  CYS B   8     -55.450  67.317  25.097  1.00 19.73           C  
ATOM     50  O   CYS B   8     -56.048  65.823  22.212  1.00 19.73           O  
ATOM     51  SG  CYS B   8     -56.514  67.555  26.537  1.00 19.73           S  
ATOM     52  N   SER B   9     -53.926  66.410  22.780  1.00 19.34           N  
ATOM     53  CA  SER B   9     -53.987  67.691  22.085  1.00 19.34           C  
ATOM     54  C   SER B   9     -54.417  67.513  20.633  1.00 19.34           C  
ATOM     55  CB  SER B   9     -52.632  68.397  22.141  1.00 19.34           C  
ATOM     56  O   SER B   9     -54.088  66.506  20.002  1.00 19.34           O  
ATOM     57  OG  SER B   9     -52.604  69.503  21.256  1.00 19.34           O  
ATOM     58  N   VAL B  10     -54.953  68.595  20.233  1.00 21.56           N  
ATOM     59  CA  VAL B  10     -55.860  69.155  19.237  1.00 21.56           C  
ATOM     60  C   VAL B  10     -55.107  69.398  17.931  1.00 21.56           C  
ATOM     61  CB  VAL B  10     -56.505  70.469  19.732  1.00 21.56           C  
ATOM     62  O   VAL B  10     -55.703  69.801  16.929  1.00 21.56           O  
ATOM     63  CG1 VAL B  10     -57.457  71.033  18.679  1.00 21.56           C  
ATOM     64  CG2 VAL B  10     -57.239  70.237  21.052  1.00 21.56           C  
ATOM     65  N   GLY B  11     -53.793  69.426  18.095  1.00 19.03           N  
ATOM     66  CA  GLY B  11     -53.535  70.619  17.305  1.00 19.03           C  
ATOM     67  C   GLY B  11     -54.166  70.570  15.926  1.00 19.03           C  
ATOM     68  O   GLY B  11     -54.570  69.502  15.461  1.00 19.03           O  
ATOM     69  N   ALA B  12     -53.972  71.668  15.339  1.00 20.54           N  
ATOM     70  CA  ALA B  12     -54.818  72.548  14.536  1.00 20.54           C  
ATOM     71  C   ALA B  12     -54.982  72.008  13.119  1.00 20.54           C  
ATOM     72  CB  ALA B  12     -54.235  73.959  14.501  1.00 20.54           C  
ATOM     73  O   ALA B  12     -56.103  71.884  12.620  1.00 20.54           O  
ATOM     74  N   GLU B  13     -54.149  72.645  12.295  1.00 21.11           N  
ATOM     75  CA  GLU B  13     -54.667  73.629  11.350  1.00 21.11           C  
ATOM     76  C   GLU B  13     -55.065  72.972  10.031  1.00 21.11           C  
ATOM     77  CB  GLU B  13     -53.633  74.730  11.098  1.00 21.11           C  
ATOM     78  O   GLU B  13     -54.611  71.869   9.720  1.00 21.11           O  
ATOM     79  CG  GLU B  13     -54.064  76.103  11.593  1.00 21.11           C  
ATOM     80  CD  GLU B  13     -52.984  77.162  11.437  1.00 21.11           C  
ATOM     81  OE1 GLU B  13     -53.322  78.365  11.353  1.00 21.11           O  
ATOM     82  OE2 GLU B  13     -51.791  76.786  11.398  1.00 21.11           O  
ATOM     83  N   ALA B  14     -55.108  73.846   9.040  1.00 20.36           N  
ATOM     84  CA  ALA B  14     -56.163  74.201   8.094  1.00 20.36           C  
ATOM     85  C   ALA B  14     -56.035  73.397   6.803  1.00 20.36           C  
ATOM     86  CB  ALA B  14     -56.125  75.697   7.792  1.00 20.36           C  
ATOM     87  O   ALA B  14     -57.012  72.811   6.330  1.00 20.36           O  
ATOM     88  N   ASP B  15     -55.031  73.835   5.990  1.00 19.67           N  
ATOM     89  CA  ASP B  15     -55.551  74.627   4.880  1.00 19.67           C  
ATOM     90  C   ASP B  15     -55.875  73.742   3.678  1.00 19.67           C  
ATOM     91  CB  ASP B  15     -54.550  75.712   4.478  1.00 19.67           C  
ATOM     92  O   ASP B  15     -55.927  72.516   3.800  1.00 19.67           O  
ATOM     93  CG  ASP B  15     -55.005  77.110   4.858  1.00 19.67           C  
ATOM     94  OD1 ASP B  15     -56.222  77.324   5.048  1.00 19.67           O  
ATOM     95  OD2 ASP B  15     -54.140  78.006   4.967  1.00 19.67           O  
ATOM     96  N   ARG B  16     -55.074  73.946   2.616  1.00 16.92           N  
ATOM     97  CA  ARG B  16     -55.514  74.636   1.408  1.00 16.92           C  
ATOM     98  C   ARG B  16     -55.923  73.640   0.327  1.00 16.92           C  
ATOM     99  CB  ARG B  16     -54.411  75.556   0.882  1.00 16.92           C  
ATOM    100  O   ARG B  16     -57.007  73.753  -0.250  1.00 16.92           O  
ATOM    101  CG  ARG B  16     -54.510  76.987   1.385  1.00 16.92           C  
ATOM    102  CD  ARG B  16     -53.559  77.914   0.641  1.00 16.92           C  
ATOM    103  NE  ARG B  16     -53.758  79.309   1.021  1.00 16.92           N  
ATOM    104  NH1 ARG B  16     -51.912  80.100  -0.120  1.00 16.92           N  
ATOM    105  NH2 ARG B  16     -53.246  81.548   1.055  1.00 16.92           N  
ATOM    106  CZ  ARG B  16     -52.972  80.316   0.651  1.00 16.92           C  
ATOM    107  N   GLU B  17     -54.997  73.486  -0.632  1.00 19.82           N  
ATOM    108  CA  GLU B  17     -55.240  73.908  -2.008  1.00 19.82           C  
ATOM    109  C   GLU B  17     -55.848  72.776  -2.832  1.00 19.82           C  
ATOM    110  CB  GLU B  17     -53.942  74.394  -2.658  1.00 19.82           C  
ATOM    111  O   GLU B  17     -55.761  71.607  -2.451  1.00 19.82           O  
ATOM    112  CG  GLU B  17     -53.722  75.895  -2.546  1.00 19.82           C  
ATOM    113  CD  GLU B  17     -52.515  76.386  -3.329  1.00 19.82           C  
ATOM    114  OE1 GLU B  17     -52.357  77.617  -3.492  1.00 19.82           O  
ATOM    115  OE2 GLU B  17     -51.722  75.532  -3.784  1.00 19.82           O  
ATOM    116  N   LEU B  18     -55.659  72.919  -4.130  1.00 19.48           N  
ATOM    117  CA  LEU B  18     -56.503  73.004  -5.317  1.00 19.48           C  
ATOM    118  C   LEU B  18     -56.703  71.627  -5.941  1.00 19.48           C  
ATOM    119  CB  LEU B  18     -55.890  73.959  -6.344  1.00 19.48           C  
ATOM    120  O   LEU B  18     -55.758  70.839  -6.032  1.00 19.48           O  
ATOM    121  CG  LEU B  18     -56.875  74.766  -7.192  1.00 19.48           C  
ATOM    122  CD1 LEU B  18     -57.198  76.092  -6.512  1.00 19.48           C  
ATOM    123  CD2 LEU B  18     -56.312  74.999  -8.590  1.00 19.48           C  
ATOM    124  N   GLU B  19     -57.738  71.437  -6.639  1.00 21.53           N  
ATOM    125  CA  GLU B  19     -58.687  70.457  -7.158  1.00 21.53           C  
ATOM    126  C   GLU B  19     -58.140  69.762  -8.401  1.00 21.53           C  
ATOM    127  CB  GLU B  19     -60.029  71.123  -7.475  1.00 21.53           C  
ATOM    128  O   GLU B  19     -58.730  68.797  -8.890  1.00 21.53           O  
ATOM    129  CG  GLU B  19     -61.185  70.611  -6.628  1.00 21.53           C  
ATOM    130  CD  GLU B  19     -62.397  71.528  -6.651  1.00 21.53           C  
ATOM    131  OE1 GLU B  19     -63.399  71.227  -5.962  1.00 21.53           O  
ATOM    132  OE2 GLU B  19     -62.345  72.555  -7.363  1.00 21.53           O  
ATOM    133  N   GLU B  20     -57.306  70.497  -9.157  1.00 19.86           N  
ATOM    134  CA  GLU B  20     -57.809  70.796 -10.494  1.00 19.86           C  
ATOM    135  C   GLU B  20     -57.838  69.543 -11.366  1.00 19.86           C  
ATOM    136  CB  GLU B  20     -56.958  71.880 -11.159  1.00 19.86           C  
ATOM    137  O   GLU B  20     -58.846  69.253 -12.012  1.00 19.86           O  
ATOM    138  CG  GLU B  20     -57.764  73.057 -11.688  1.00 19.86           C  
ATOM    139  CD  GLU B  20     -56.898  74.173 -12.252  1.00 19.86           C  
ATOM    140  OE1 GLU B  20     -57.453  75.168 -12.771  1.00 19.86           O  
ATOM    141  OE2 GLU B  20     -55.655  74.050 -12.175  1.00 19.86           O  
ATOM    142  N   LEU B  21     -57.035  69.572 -12.510  1.00 17.79           N  
ATOM    143  CA  LEU B  21     -57.437  69.641 -13.911  1.00 17.79           C  
ATOM    144  C   LEU B  21     -57.599  68.243 -14.499  1.00 17.79           C  
ATOM    145  CB  LEU B  21     -56.412  70.435 -14.725  1.00 17.79           C  
ATOM    146  O   LEU B  21     -56.954  67.295 -14.046  1.00 17.79           O  
ATOM    147  CG  LEU B  21     -56.798  71.870 -15.085  1.00 17.79           C  
ATOM    148  CD1 LEU B  21     -55.581  72.785 -14.991  1.00 17.79           C  
ATOM    149  CD2 LEU B  21     -57.408  71.926 -16.481  1.00 17.79           C  
ATOM    150  N   LEU B  22     -57.998  68.165 -15.850  1.00 19.14           N  
ATOM    151  CA  LEU B  22     -59.042  67.588 -16.690  1.00 19.14           C  
ATOM    152  C   LEU B  22     -58.569  66.285 -17.326  1.00 19.14           C  
ATOM    153  CB  LEU B  22     -59.462  68.578 -17.779  1.00 19.14           C  
ATOM    154  O   LEU B  22     -57.377  65.969 -17.290  1.00 19.14           O  
ATOM    155  CG  LEU B  22     -60.734  69.383 -17.509  1.00 19.14           C  
ATOM    156  CD1 LEU B  22     -60.538  70.839 -17.920  1.00 19.14           C  
ATOM    157  CD2 LEU B  22     -61.922  68.771 -18.244  1.00 19.14           C  
ATOM    158  N   GLU B  23     -58.836  66.157 -18.829  1.00 21.63           N  
ATOM    159  CA  GLU B  23     -59.704  65.246 -19.570  1.00 21.63           C  
ATOM    160  C   GLU B  23     -58.890  64.204 -20.331  1.00 21.63           C  
ATOM    161  CB  GLU B  23     -60.599  66.024 -20.538  1.00 21.63           C  
ATOM    162  O   GLU B  23     -59.248  63.025 -20.355  1.00 21.63           O  
ATOM    163  CG  GLU B  23     -62.072  65.650 -20.450  1.00 21.63           C  
ATOM    164  CD  GLU B  23     -62.995  66.705 -21.039  1.00 21.63           C  
ATOM    165  OE1 GLU B  23     -64.230  66.503 -21.031  1.00 21.63           O  
ATOM    166  OE2 GLU B  23     -62.478  67.741 -21.514  1.00 21.63           O  
ATOM    167  N   SER B  24     -57.983  64.632 -21.333  1.00 20.21           N  
ATOM    168  CA  SER B  24     -58.279  64.465 -22.752  1.00 20.21           C  
ATOM    169  C   SER B  24     -57.864  63.083 -23.245  1.00 20.21           C  
ATOM    170  CB  SER B  24     -57.574  65.543 -23.577  1.00 20.21           C  
ATOM    171  O   SER B  24     -58.635  62.403 -23.925  1.00 20.21           O  
ATOM    172  OG  SER B  24     -58.514  66.449 -24.129  1.00 20.21           O  
ATOM    173  N   ALA B  25     -56.677  62.887 -23.851  1.00 19.03           N  
ATOM    174  CA  ALA B  25     -56.491  62.624 -25.276  1.00 19.03           C  
ATOM    175  C   ALA B  25     -56.649  61.139 -25.585  1.00 19.03           C  
ATOM    176  CB  ALA B  25     -55.120  63.117 -25.733  1.00 19.03           C  
ATOM    177  O   ALA B  25     -56.205  60.286 -24.812  1.00 19.03           O  
ATOM    178  N   LEU B  26     -57.238  60.767 -26.817  1.00 21.81           N  
ATOM    179  CA  LEU B  26     -58.156  59.774 -27.364  1.00 21.81           C  
ATOM    180  C   LEU B  26     -57.397  58.548 -27.860  1.00 21.81           C  
ATOM    181  CB  LEU B  26     -58.979  60.376 -28.506  1.00 21.81           C  
ATOM    182  O   LEU B  26     -57.777  57.414 -27.560  1.00 21.81           O  
ATOM    183  CG  LEU B  26     -60.299  61.041 -28.113  1.00 21.81           C  
ATOM    184  CD1 LEU B  26     -60.639  62.161 -29.090  1.00 21.81           C  
ATOM    185  CD2 LEU B  26     -61.422  60.011 -28.060  1.00 21.81           C  
ATOM    186  N   ASP B  27     -56.654  58.637 -29.107  1.00 20.53           N  
ATOM    187  CA  ASP B  27     -57.083  58.100 -30.395  1.00 20.53           C  
ATOM    188  C   ASP B  27     -56.475  56.721 -30.644  1.00 20.53           C  
ATOM    189  CB  ASP B  27     -56.703  59.055 -31.528  1.00 20.53           C  
ATOM    190  O   ASP B  27     -57.147  55.825 -31.158  1.00 20.53           O  
ATOM    191  CG  ASP B  27     -57.895  59.808 -32.093  1.00 20.53           C  
ATOM    192  OD1 ASP B  27     -59.048  59.385 -31.862  1.00 20.53           O  
ATOM    193  OD2 ASP B  27     -57.678  60.831 -32.778  1.00 20.53           O  
ATOM    194  N   ASP B  28     -55.188  56.606 -30.893  1.00 20.81           N  
ATOM    195  CA  ASP B  28     -54.636  56.051 -32.126  1.00 20.81           C  
ATOM    196  C   ASP B  28     -54.699  54.526 -32.118  1.00 20.81           C  
ATOM    197  CB  ASP B  28     -53.193  56.517 -32.325  1.00 20.81           C  
ATOM    198  O   ASP B  28     -54.074  53.878 -31.276  1.00 20.81           O  
ATOM    199  CG  ASP B  28     -53.081  57.727 -33.236  1.00 20.81           C  
ATOM    200  OD1 ASP B  28     -54.038  58.017 -33.986  1.00 20.81           O  
ATOM    201  OD2 ASP B  28     -52.024  58.395 -33.206  1.00 20.81           O  
ATOM    202  N   PHE B  29     -55.646  53.869 -32.825  1.00 24.91           N  
ATOM    203  CA  PHE B  29     -56.306  52.579 -32.660  1.00 24.91           C  
ATOM    204  C   PHE B  29     -55.439  51.453 -33.209  1.00 24.91           C  
ATOM    205  CB  PHE B  29     -57.670  52.579 -33.356  1.00 24.91           C  
ATOM    206  O   PHE B  29     -55.203  50.454 -32.527  1.00 24.91           O  
ATOM    207  CG  PHE B  29     -58.813  52.951 -32.451  1.00 24.91           C  
ATOM    208  CD1 PHE B  29     -59.448  51.987 -31.677  1.00 24.91           C  
ATOM    209  CD2 PHE B  29     -59.254  54.266 -32.374  1.00 24.91           C  
ATOM    210  CE1 PHE B  29     -60.507  52.329 -30.839  1.00 24.91           C  
ATOM    211  CE2 PHE B  29     -60.311  54.615 -31.539  1.00 24.91           C  
ATOM    212  CZ  PHE B  29     -60.937  53.645 -30.773  1.00 24.91           C  
ATOM    213  N   ASP B  30     -55.400  51.180 -34.665  1.00 21.11           N  
ATOM    214  CA  ASP B  30     -56.069  50.048 -35.297  1.00 21.11           C  
ATOM    215  C   ASP B  30     -55.069  48.956 -35.670  1.00 21.11           C  
ATOM    216  CB  ASP B  30     -56.837  50.503 -36.540  1.00 21.11           C  
ATOM    217  O   ASP B  30     -55.359  47.766 -35.528  1.00 21.11           O  
ATOM    218  CG  ASP B  30     -58.319  50.707 -36.279  1.00 21.11           C  
ATOM    219  OD1 ASP B  30     -58.878  50.042 -35.380  1.00 21.11           O  
ATOM    220  OD2 ASP B  30     -58.935  51.538 -36.982  1.00 21.11           O  
ATOM    221  N   LYS B  31     -54.039  49.117 -36.588  1.00 19.67           N  
ATOM    222  CA  LYS B  31     -54.004  48.454 -37.889  1.00 19.67           C  
ATOM    223  C   LYS B  31     -53.413  47.052 -37.777  1.00 19.67           C  
ATOM    224  CB  LYS B  31     -53.201  49.283 -38.892  1.00 19.67           C  
ATOM    225  O   LYS B  31     -52.292  46.883 -37.292  1.00 19.67           O  
ATOM    226  CG  LYS B  31     -53.899  49.483 -40.230  1.00 19.67           C  
ATOM    227  CD  LYS B  31     -53.208  50.552 -41.067  1.00 19.67           C  
ATOM    228  CE  LYS B  31     -53.908  50.756 -42.403  1.00 19.67           C  
ATOM    229  NZ  LYS B  31     -53.303  51.879 -43.180  1.00 19.67           N  
ATOM    230  N   ALA B  32     -54.161  45.910 -38.133  1.00 22.20           N  
ATOM    231  CA  ALA B  32     -54.130  44.473 -37.873  1.00 22.20           C  
ATOM    232  C   ALA B  32     -53.233  43.753 -38.875  1.00 22.20           C  
ATOM    233  CB  ALA B  32     -55.543  43.894 -37.917  1.00 22.20           C  
ATOM    234  O   ALA B  32     -53.140  42.523 -38.863  1.00 22.20           O  
ATOM    235  N   LYS B  33     -52.573  44.308 -39.861  1.00 19.03           N  
ATOM    236  CA  LYS B  33     -52.713  43.594 -41.127  1.00 19.03           C  
ATOM    237  C   LYS B  33     -51.992  42.250 -41.082  1.00 19.03           C  
ATOM    238  CB  LYS B  33     -52.174  44.440 -42.282  1.00 19.03           C  
ATOM    239  O   LYS B  33     -50.865  42.160 -40.592  1.00 19.03           O  
ATOM    240  CG  LYS B  33     -53.069  44.448 -43.513  1.00 19.03           C  
ATOM    241  CD  LYS B  33     -52.582  45.450 -44.552  1.00 19.03           C  
ATOM    242  CE  LYS B  33     -53.448  45.423 -45.804  1.00 19.03           C  
ATOM    243  NZ  LYS B  33     -53.101  46.534 -46.741  1.00 19.03           N  
ATOM    244  N   PRO B  34     -52.430  41.123 -41.946  1.00 23.29           N  
ATOM    245  CA  PRO B  34     -52.432  39.660 -41.877  1.00 23.29           C  
ATOM    246  C   PRO B  34     -51.221  39.035 -42.567  1.00 23.29           C  
ATOM    247  CB  PRO B  34     -53.728  39.274 -42.593  1.00 23.29           C  
ATOM    248  O   PRO B  34     -51.123  37.809 -42.660  1.00 23.29           O  
ATOM    249  CG  PRO B  34     -54.079  40.469 -43.419  1.00 23.29           C  
ATOM    250  CD  PRO B  34     -53.069  41.548 -43.150  1.00 23.29           C  
ATOM    251  N   SER B  35     -50.183  39.644 -42.976  1.00 19.31           N  
ATOM    252  CA  SER B  35     -49.778  39.237 -44.318  1.00 19.31           C  
ATOM    253  C   SER B  35     -49.316  37.783 -44.338  1.00 19.31           C  
ATOM    254  CB  SER B  35     -48.661  40.142 -44.839  1.00 19.31           C  
ATOM    255  O   SER B  35     -48.780  37.283 -43.347  1.00 19.31           O  
ATOM    256  OG  SER B  35     -49.198  41.314 -45.428  1.00 19.31           O  
ATOM    257  N   PRO B  36     -49.078  37.079 -45.647  1.00 21.36           N  
ATOM    258  CA  PRO B  36     -49.294  35.786 -46.301  1.00 21.36           C  
ATOM    259  C   PRO B  36     -48.130  34.819 -46.096  1.00 21.36           C  
ATOM    260  CB  PRO B  36     -49.442  36.158 -47.778  1.00 21.36           C  
ATOM    261  O   PRO B  36     -47.040  35.236 -45.694  1.00 21.36           O  
ATOM    262  CG  PRO B  36     -48.862  37.531 -47.886  1.00 21.36           C  
ATOM    263  CD  PRO B  36     -48.427  37.974 -46.519  1.00 21.36           C  
ATOM    264  N   ALA B  37     -48.194  33.539 -46.764  1.00 22.89           N  
ATOM    265  CA  ALA B  37     -47.880  32.129 -46.547  1.00 22.89           C  
ATOM    266  C   ALA B  37     -46.563  31.751 -47.219  1.00 22.89           C  
ATOM    267  CB  ALA B  37     -49.012  31.246 -47.067  1.00 22.89           C  
ATOM    268  O   ALA B  37     -46.171  30.582 -47.216  1.00 22.89           O  
ATOM    269  N   PRO B  38     -45.618  32.556 -47.604  1.00 21.66           N  
ATOM    270  CA  PRO B  38     -45.085  32.078 -48.882  1.00 21.66           C  
ATOM    271  C   PRO B  38     -44.414  30.711 -48.767  1.00 21.66           C  
ATOM    272  CB  PRO B  38     -44.066  33.155 -49.264  1.00 21.66           C  
ATOM    273  O   PRO B  38     -44.054  30.286 -47.666  1.00 21.66           O  
ATOM    274  CG  PRO B  38     -43.726  33.833 -47.976  1.00 21.66           C  
ATOM    275  CD  PRO B  38     -44.641  33.312 -46.906  1.00 21.66           C  
ATOM    276  N   PRO B  39     -43.917  30.038 -49.960  1.00 21.46           N  
ATOM    277  CA  PRO B  39     -43.846  28.696 -50.543  1.00 21.46           C  
ATOM    278  C   PRO B  39     -42.605  27.925 -50.099  1.00 21.46           C  
ATOM    279  CB  PRO B  39     -43.811  28.968 -52.049  1.00 21.46           C  
ATOM    280  O   PRO B  39     -41.668  28.516 -49.557  1.00 21.46           O  
ATOM    281  CG  PRO B  39     -43.321  30.374 -52.172  1.00 21.46           C  
ATOM    282  CD  PRO B  39     -43.252  30.978 -50.799  1.00 21.46           C  
ATOM    283  N   SER B  40     -42.410  26.599 -50.563  1.00 23.05           N  
ATOM    284  CA  SER B  40     -41.935  25.279 -50.160  1.00 23.05           C  
ATOM    285  C   SER B  40     -40.508  25.035 -50.638  1.00 23.05           C  
ATOM    286  CB  SER B  40     -42.858  24.188 -50.703  1.00 23.05           C  
ATOM    287  O   SER B  40     -39.984  23.927 -50.503  1.00 23.05           O  
ATOM    288  OG  SER B  40     -44.202  24.431 -50.325  1.00 23.05           O  
ATOM    289  N   THR B  41     -39.708  25.902 -51.186  1.00 21.27           N  
ATOM    290  CA  THR B  41     -38.911  25.280 -52.238  1.00 21.27           C  
ATOM    291  C   THR B  41     -37.905  24.298 -51.646  1.00 21.27           C  
ATOM    292  CB  THR B  41     -38.168  26.338 -53.076  1.00 21.27           C  
ATOM    293  O   THR B  41     -37.357  24.537 -50.567  1.00 21.27           O  
ATOM    294  CG2 THR B  41     -39.097  26.978 -54.103  1.00 21.27           C  
ATOM    295  OG1 THR B  41     -37.661  27.358 -52.206  1.00 21.27           O  
ATOM    296  N   THR B  42     -37.634  23.077 -52.296  1.00 23.22           N  
ATOM    297  CA  THR B  42     -37.240  21.696 -52.040  1.00 23.22           C  
ATOM    298  C   THR B  42     -35.724  21.544 -52.116  1.00 23.22           C  
ATOM    299  CB  THR B  42     -37.906  20.731 -53.038  1.00 23.22           C  
ATOM    300  O   THR B  42     -35.187  20.473 -51.826  1.00 23.22           O  
ATOM    301  CG2 THR B  42     -38.227  19.394 -52.379  1.00 23.22           C  
ATOM    302  OG1 THR B  42     -39.121  21.317 -53.522  1.00 23.22           O  
ATOM    303  N   THR B  43     -34.868  22.502 -52.245  1.00 21.15           N  
ATOM    304  CA  THR B  43     -33.731  22.078 -53.054  1.00 21.15           C  
ATOM    305  C   THR B  43     -32.893  21.043 -52.310  1.00 21.15           C  
ATOM    306  CB  THR B  43     -32.845  23.276 -53.443  1.00 21.15           C  
ATOM    307  O   THR B  43     -32.726  21.131 -51.091  1.00 21.15           O  
ATOM    308  CG2 THR B  43     -32.887  23.527 -54.946  1.00 21.15           C  
ATOM    309  OG1 THR B  43     -33.310  24.448 -52.761  1.00 21.15           O  
ATOM    310  N   ALA B  44     -32.266  19.991 -53.027  1.00 25.80           N  
ATOM    311  CA  ALA B  44     -31.820  18.612 -52.842  1.00 25.80           C  
ATOM    312  C   ALA B  44     -30.414  18.566 -52.250  1.00 25.80           C  
ATOM    313  CB  ALA B  44     -31.862  17.856 -54.167  1.00 25.80           C  
ATOM    314  O   ALA B  44     -29.767  17.515 -52.252  1.00 25.80           O  
ATOM    315  N   PRO B  45     -30.078  19.192 -51.140  1.00 27.27           N  
ATOM    316  CA  PRO B  45     -28.636  19.364 -50.951  1.00 27.27           C  
ATOM    317  C   PRO B  45     -27.889  18.034 -50.872  1.00 27.27           C  
ATOM    318  CB  PRO B  45     -28.542  20.122 -49.624  1.00 27.27           C  
ATOM    319  O   PRO B  45     -28.489  17.002 -50.563  1.00 27.27           O  
ATOM    320  CG  PRO B  45     -29.866  19.904 -48.965  1.00 27.27           C  
ATOM    321  CD  PRO B  45     -30.729  19.090 -49.886  1.00 27.27           C  
ATOM    322  N   ASP B  46     -26.650  17.905 -51.465  1.00 23.56           N  
ATOM    323  CA  ASP B  46     -25.767  16.800 -51.822  1.00 23.56           C  
ATOM    324  C   ASP B  46     -25.347  16.010 -50.584  1.00 23.56           C  
ATOM    325  CB  ASP B  46     -24.530  17.318 -52.560  1.00 23.56           C  
ATOM    326  O   ASP B  46     -25.200  16.577 -49.500  1.00 23.56           O  
ATOM    327  CG  ASP B  46     -24.432  16.804 -53.986  1.00 23.56           C  
ATOM    328  OD1 ASP B  46     -25.029  15.751 -54.297  1.00 23.56           O  
ATOM    329  OD2 ASP B  46     -23.750  17.458 -54.805  1.00 23.56           O  
ATOM    330  N   ALA B  47     -25.168  14.586 -50.583  1.00 26.31           N  
ATOM    331  CA  ALA B  47     -25.227  13.385 -49.752  1.00 26.31           C  
ATOM    332  C   ALA B  47     -23.917  13.175 -48.998  1.00 26.31           C  
ATOM    333  CB  ALA B  47     -25.547  12.162 -50.608  1.00 26.31           C  
ATOM    334  O   ALA B  47     -23.677  12.098 -48.448  1.00 26.31           O  
ATOM    335  N   SER B  48     -22.948  14.097 -48.879  1.00 26.82           N  
ATOM    336  CA  SER B  48     -21.648  13.494 -48.602  1.00 26.82           C  
ATOM    337  C   SER B  48     -21.677  12.687 -47.308  1.00 26.82           C  
ATOM    338  CB  SER B  48     -20.565  14.570 -48.516  1.00 26.82           C  
ATOM    339  O   SER B  48     -22.397  13.034 -46.370  1.00 26.82           O  
ATOM    340  OG  SER B  48     -20.491  15.307 -49.724  1.00 26.82           O  
ATOM    341  N   GLY B  49     -21.133  11.370 -47.285  1.00 26.06           N  
ATOM    342  CA  GLY B  49     -21.220  10.182 -46.452  1.00 26.06           C  
ATOM    343  C   GLY B  49     -20.628  10.378 -45.069  1.00 26.06           C  
ATOM    344  O   GLY B  49     -19.663  11.127 -44.902  1.00 26.06           O  
ATOM    345  N   PRO B  50     -21.462  10.329 -43.986  1.00 33.34           N  
ATOM    346  CA  PRO B  50     -21.217  10.525 -42.555  1.00 33.34           C  
ATOM    347  C   PRO B  50     -20.163   9.570 -42.000  1.00 33.34           C  
ATOM    348  CB  PRO B  50     -22.585  10.255 -41.923  1.00 33.34           C  
ATOM    349  O   PRO B  50     -20.244   8.359 -42.223  1.00 33.34           O  
ATOM    350  CG  PRO B  50     -23.335   9.474 -42.954  1.00 33.34           C  
ATOM    351  CD  PRO B  50     -22.497   9.399 -44.198  1.00 33.34           C  
ATOM    352  N   GLN B  51     -18.830   9.873 -42.078  1.00 28.50           N  
ATOM    353  CA  GLN B  51     -17.798   9.003 -41.523  1.00 28.50           C  
ATOM    354  C   GLN B  51     -18.123   8.613 -40.084  1.00 28.50           C  
ATOM    355  CB  GLN B  51     -16.430   9.683 -41.587  1.00 28.50           C  
ATOM    356  O   GLN B  51     -18.530   9.457 -39.283  1.00 28.50           O  
ATOM    357  CG  GLN B  51     -15.771   9.613 -42.958  1.00 28.50           C  
ATOM    358  CD  GLN B  51     -14.311  10.021 -42.929  1.00 28.50           C  
ATOM    359  NE2 GLN B  51     -13.573   9.659 -43.973  1.00 28.50           N  
ATOM    360  OE1 GLN B  51     -13.849  10.659 -41.977  1.00 28.50           O  
ATOM    361  N   LYS B  52     -18.489   7.291 -39.766  1.00 31.62           N  
ATOM    362  CA  LYS B  52     -18.960   6.550 -38.599  1.00 31.62           C  
ATOM    363  C   LYS B  52     -17.985   6.683 -37.433  1.00 31.62           C  
ATOM    364  CB  LYS B  52     -19.163   5.074 -38.946  1.00 31.62           C  
ATOM    365  O   LYS B  52     -16.855   6.197 -37.503  1.00 31.62           O  
ATOM    366  CG  LYS B  52     -20.616   4.688 -39.179  1.00 31.62           C  
ATOM    367  CD  LYS B  52     -20.759   3.198 -39.466  1.00 31.62           C  
ATOM    368  CE  LYS B  52     -22.205   2.821 -39.761  1.00 31.62           C  
ATOM    369  NZ  LYS B  52     -22.339   1.377 -40.116  1.00 31.62           N  
ATOM    370  N   ARG B  53     -17.934   7.844 -36.733  1.00 33.53           N  
ATOM    371  CA  ARG B  53     -17.053   8.021 -35.583  1.00 33.53           C  
ATOM    372  C   ARG B  53     -17.300   6.942 -34.534  1.00 33.53           C  
ATOM    373  CB  ARG B  53     -17.248   9.407 -34.965  1.00 33.53           C  
ATOM    374  O   ARG B  53     -18.442   6.707 -34.134  1.00 33.53           O  
ATOM    375  CG  ARG B  53     -16.263  10.450 -35.470  1.00 33.53           C  
ATOM    376  CD  ARG B  53     -16.408  11.770 -34.725  1.00 33.53           C  
ATOM    377  NE  ARG B  53     -15.522  12.796 -35.268  1.00 33.53           N  
ATOM    378  NH1 ARG B  53     -16.527  14.549 -34.150  1.00 33.53           N  
ATOM    379  NH2 ARG B  53     -14.742  14.939 -35.533  1.00 33.53           N  
ATOM    380  CZ  ARG B  53     -15.599  14.092 -34.982  1.00 33.53           C  
ATOM    381  N   SER B  54     -16.369   5.887 -34.315  1.00 33.60           N  
ATOM    382  CA  SER B  54     -16.481   4.701 -33.471  1.00 33.60           C  
ATOM    383  C   SER B  54     -16.813   5.077 -32.031  1.00 33.60           C  
ATOM    384  CB  SER B  54     -15.184   3.892 -33.509  1.00 33.60           C  
ATOM    385  O   SER B  54     -16.507   6.186 -31.587  1.00 33.60           O  
ATOM    386  OG  SER B  54     -14.629   3.892 -34.813  1.00 33.60           O  
ATOM    387  N   PRO B  55     -17.771   4.490 -31.327  1.00 35.13           N  
ATOM    388  CA  PRO B  55     -18.251   4.688 -29.957  1.00 35.13           C  
ATOM    389  C   PRO B  55     -17.115   4.818 -28.946  1.00 35.13           C  
ATOM    390  CB  PRO B  55     -19.080   3.429 -29.688  1.00 35.13           C  
ATOM    391  O   PRO B  55     -17.304   5.387 -27.868  1.00 35.13           O  
ATOM    392  CG  PRO B  55     -19.002   2.643 -30.957  1.00 35.13           C  
ATOM    393  CD  PRO B  55     -18.069   3.348 -31.899  1.00 35.13           C  
ATOM    394  N   GLY B  56     -15.962   4.170 -29.226  1.00 36.41           N  
ATOM    395  CA  GLY B  56     -14.842   4.177 -28.299  1.00 36.41           C  
ATOM    396  C   GLY B  56     -14.226   5.552 -28.116  1.00 36.41           C  
ATOM    397  O   GLY B  56     -13.707   5.868 -27.044  1.00 36.41           O  
ATOM    398  N   ASP B  57     -14.191   6.395 -29.131  1.00 39.56           N  
ATOM    399  CA  ASP B  57     -13.572   7.716 -29.108  1.00 39.56           C  
ATOM    400  C   ASP B  57     -14.382   8.687 -28.251  1.00 39.56           C  
ATOM    401  CB  ASP B  57     -13.425   8.265 -30.528  1.00 39.56           C  
ATOM    402  O   ASP B  57     -13.820   9.583 -27.619  1.00 39.56           O  
ATOM    403  CG  ASP B  57     -12.126   7.847 -31.194  1.00 39.56           C  
ATOM    404  OD1 ASP B  57     -11.156   7.508 -30.481  1.00 39.56           O  
ATOM    405  OD2 ASP B  57     -12.070   7.859 -32.443  1.00 39.56           O  
ATOM    406  N   THR B  58     -15.739   8.490 -28.066  1.00 33.95           N  
ATOM    407  CA  THR B  58     -16.593   9.404 -27.316  1.00 33.95           C  
ATOM    408  C   THR B  58     -16.367   9.247 -25.815  1.00 33.95           C  
ATOM    409  CB  THR B  58     -18.081   9.173 -27.641  1.00 33.95           C  
ATOM    410  O   THR B  58     -16.301  10.239 -25.085  1.00 33.95           O  
ATOM    411  CG2 THR B  58     -18.897  10.441 -27.411  1.00 33.95           C  
ATOM    412  OG1 THR B  58     -18.208   8.777 -29.012  1.00 33.95           O  
ATOM    413  N   ALA B  59     -16.135   7.924 -25.340  1.00 31.64           N  
ATOM    414  CA  ALA B  59     -15.919   7.679 -23.916  1.00 31.64           C  
ATOM    415  C   ALA B  59     -14.574   8.237 -23.462  1.00 31.64           C  
ATOM    416  CB  ALA B  59     -16.001   6.185 -23.614  1.00 31.64           C  
ATOM    417  O   ALA B  59     -14.458   8.773 -22.357  1.00 31.64           O  
ATOM    418  N   LYS B  60     -13.521   8.213 -24.248  1.00 38.05           N  
ATOM    419  CA  LYS B  60     -12.198   8.774 -23.989  1.00 38.05           C  
ATOM    420  C   LYS B  60     -12.269  10.287 -23.803  1.00 38.05           C  
ATOM    421  CB  LYS B  60     -11.236   8.430 -25.127  1.00 38.05           C  
ATOM    422  O   LYS B  60     -11.629  10.838 -22.905  1.00 38.05           O  
ATOM    423  CG  LYS B  60     -10.166   7.416 -24.748  1.00 38.05           C  
ATOM    424  CD  LYS B  60      -9.269   7.082 -25.933  1.00 38.05           C  
ATOM    425  CE  LYS B  60      -8.251   6.006 -25.578  1.00 38.05           C  
ATOM    426  NZ  LYS B  60      -7.654   5.385 -26.798  1.00 38.05           N  
ATOM    427  N   ASP B  61     -13.100  11.024 -24.590  1.00 38.36           N  
ATOM    428  CA  ASP B  61     -13.244  12.475 -24.520  1.00 38.36           C  
ATOM    429  C   ASP B  61     -13.989  12.893 -23.254  1.00 38.36           C  
ATOM    430  CB  ASP B  61     -13.974  13.002 -25.758  1.00 38.36           C  
ATOM    431  O   ASP B  61     -13.656  13.908 -22.639  1.00 38.36           O  
ATOM    432  CG  ASP B  61     -13.070  13.124 -26.972  1.00 38.36           C  
ATOM    433  OD1 ASP B  61     -11.834  13.204 -26.807  1.00 38.36           O  
ATOM    434  OD2 ASP B  61     -13.600  13.142 -28.104  1.00 38.36           O  
ATOM    435  N   ALA B  62     -14.953  12.047 -22.743  1.00 36.18           N  
ATOM    436  CA  ALA B  62     -15.741  12.383 -21.560  1.00 36.18           C  
ATOM    437  C   ALA B  62     -14.907  12.250 -20.289  1.00 36.18           C  
ATOM    438  CB  ALA B  62     -16.980  11.495 -21.476  1.00 36.18           C  
ATOM    439  O   ALA B  62     -15.041  13.056 -19.365  1.00 36.18           O  
ATOM    440  N   LEU B  63     -14.007  11.268 -20.130  1.00 37.08           N  
ATOM    441  CA  LEU B  63     -13.143  11.136 -18.962  1.00 37.08           C  
ATOM    442  C   LEU B  63     -12.133  12.277 -18.900  1.00 37.08           C  
ATOM    443  CB  LEU B  63     -12.410   9.792 -18.986  1.00 37.08           C  
ATOM    444  O   LEU B  63     -11.887  12.837 -17.829  1.00 37.08           O  
ATOM    445  CG  LEU B  63     -13.089   8.637 -18.249  1.00 37.08           C  
ATOM    446  CD1 LEU B  63     -12.572   7.299 -18.769  1.00 37.08           C  
ATOM    447  CD2 LEU B  63     -12.862   8.755 -16.745  1.00 37.08           C  
ATOM    448  N   PHE B  64     -11.599  12.622 -20.076  1.00 42.75           N  
ATOM    449  CA  PHE B  64     -10.597  13.678 -20.169  1.00 42.75           C  
ATOM    450  C   PHE B  64     -11.247  15.052 -20.065  1.00 42.75           C  
ATOM    451  CB  PHE B  64      -9.816  13.565 -21.482  1.00 42.75           C  
ATOM    452  O   PHE B  64     -10.628  16.003 -19.583  1.00 42.75           O  
ATOM    453  CG  PHE B  64      -8.848  12.414 -21.515  1.00 42.75           C  
ATOM    454  CD1 PHE B  64      -7.665  12.461 -20.788  1.00 42.75           C  
ATOM    455  CD2 PHE B  64      -9.120  11.283 -22.275  1.00 42.75           C  
ATOM    456  CE1 PHE B  64      -6.766  11.397 -20.817  1.00 42.75           C  
ATOM    457  CE2 PHE B  64      -8.228  10.216 -22.308  1.00 42.75           C  
ATOM    458  CZ  PHE B  64      -7.051  10.275 -21.580  1.00 42.75           C  
ATOM    459  N   ALA B  65     -12.486  15.177 -20.565  1.00 41.32           N  
ATOM    460  CA  ALA B  65     -13.167  16.467 -20.506  1.00 41.32           C  
ATOM    461  C   ALA B  65     -13.523  16.834 -19.068  1.00 41.32           C  
ATOM    462  CB  ALA B  65     -14.423  16.447 -21.373  1.00 41.32           C  
ATOM    463  O   ALA B  65     -13.417  17.997 -18.673  1.00 41.32           O  
ATOM    464  N   SER B  66     -14.020  15.761 -18.272  1.00 41.61           N  
ATOM    465  CA  SER B  66     -14.384  16.021 -16.883  1.00 41.61           C  
ATOM    466  C   SER B  66     -13.145  16.156 -16.003  1.00 41.61           C  
ATOM    467  CB  SER B  66     -15.281  14.906 -16.345  1.00 41.61           C  
ATOM    468  O   SER B  66     -13.224  16.671 -14.886  1.00 41.61           O  
ATOM    469  OG  SER B  66     -15.374  13.842 -17.277  1.00 41.61           O  
ATOM    470  N   GLN B  67     -12.042  15.764 -16.491  1.00 43.53           N  
ATOM    471  CA  GLN B  67     -10.779  15.804 -15.760  1.00 43.53           C  
ATOM    472  C   GLN B  67     -10.266  17.235 -15.627  1.00 43.53           C  
ATOM    473  CB  GLN B  67      -9.730  14.933 -16.452  1.00 43.53           C  
ATOM    474  O   GLN B  67      -9.800  17.636 -14.559  1.00 43.53           O  
ATOM    475  CG  GLN B  67      -8.914  14.075 -15.495  1.00 43.53           C  
ATOM    476  CD  GLN B  67      -7.903  13.198 -16.209  1.00 43.53           C  
ATOM    477  NE2 GLN B  67      -7.242  12.323 -15.458  1.00 43.53           N  
ATOM    478  OE1 GLN B  67      -7.718  13.305 -17.425  1.00 43.53           O  
ATOM    479  N   GLU B  68     -10.315  17.928 -16.732  1.00 44.03           N  
ATOM    480  CA  GLU B  68      -9.879  19.320 -16.679  1.00 44.03           C  
ATOM    481  C   GLU B  68     -10.700  20.118 -15.669  1.00 44.03           C  
ATOM    482  CB  GLU B  68      -9.976  19.967 -18.063  1.00 44.03           C  
ATOM    483  O   GLU B  68     -10.149  20.905 -14.896  1.00 44.03           O  
ATOM    484  CG  GLU B  68      -8.830  20.918 -18.378  1.00 44.03           C  
ATOM    485  CD  GLU B  68      -8.876  21.463 -19.797  1.00 44.03           C  
ATOM    486  OE1 GLU B  68      -8.012  22.295 -20.156  1.00 44.03           O  
ATOM    487  OE2 GLU B  68      -9.784  21.056 -20.555  1.00 44.03           O  
ATOM    488  N   LYS B  69     -12.060  19.898 -15.662  1.00 45.54           N  
ATOM    489  CA  LYS B  69     -12.914  20.576 -14.691  1.00 45.54           C  
ATOM    490  C   LYS B  69     -12.594  20.128 -13.268  1.00 45.54           C  
ATOM    491  CB  LYS B  69     -14.390  20.319 -15.002  1.00 45.54           C  
ATOM    492  O   LYS B  69     -12.602  20.938 -12.340  1.00 45.54           O  
ATOM    493  CG  LYS B  69     -15.084  21.475 -15.707  1.00 45.54           C  
ATOM    494  CD  LYS B  69     -16.571  21.202 -15.896  1.00 45.54           C  
ATOM    495  CE  LYS B  69     -17.243  22.302 -16.707  1.00 45.54           C  
ATOM    496  NZ  LYS B  69     -18.680  21.994 -16.973  1.00 45.54           N  
ATOM    497  N   PHE B  70     -12.293  18.993 -13.101  1.00 42.06           N  
ATOM    498  CA  PHE B  70     -11.943  18.418 -11.808  1.00 42.06           C  
ATOM    499  C   PHE B  70     -10.672  19.056 -11.258  1.00 42.06           C  
ATOM    500  CB  PHE B  70     -11.762  16.902 -11.923  1.00 42.06           C  
ATOM    501  O   PHE B  70     -10.647  19.518 -10.116  1.00 42.06           O  
ATOM    502  CG  PHE B  70     -11.303  16.246 -10.648  1.00 42.06           C  
ATOM    503  CD1 PHE B  70      -9.975  15.870 -10.483  1.00 42.06           C  
ATOM    504  CD2 PHE B  70     -12.199  16.006  -9.615  1.00 42.06           C  
ATOM    505  CE1 PHE B  70      -9.548  15.263  -9.304  1.00 42.06           C  
ATOM    506  CE2 PHE B  70     -11.780  15.400  -8.435  1.00 42.06           C  
ATOM    507  CZ  PHE B  70     -10.454  15.029  -8.281  1.00 42.06           C  
ATOM    508  N   PHE B  71      -9.617  19.046 -12.062  1.00 42.23           N  
ATOM    509  CA  PHE B  71      -8.347  19.613 -11.625  1.00 42.23           C  
ATOM    510  C   PHE B  71      -8.429  21.133 -11.556  1.00 42.23           C  
ATOM    511  CB  PHE B  71      -7.216  19.191 -12.568  1.00 42.23           C  
ATOM    512  O   PHE B  71      -7.791  21.756 -10.704  1.00 42.23           O  
ATOM    513  CG  PHE B  71      -6.733  17.783 -12.343  1.00 42.23           C  
ATOM    514  CD1 PHE B  71      -6.000  17.458 -11.209  1.00 42.23           C  
ATOM    515  CD2 PHE B  71      -7.012  16.785 -13.268  1.00 42.23           C  
ATOM    516  CE1 PHE B  71      -5.551  16.156 -10.998  1.00 42.23           C  
ATOM    517  CE2 PHE B  71      -6.567  15.482 -13.064  1.00 42.23           C  
ATOM    518  CZ  PHE B  71      -5.836  15.169 -11.930  1.00 42.23           C  
ATOM    519  N   GLN B  72      -9.295  21.727 -12.480  1.00 48.60           N  
ATOM    520  CA  GLN B  72      -9.503  23.171 -12.439  1.00 48.60           C  
ATOM    521  C   GLN B  72     -10.198  23.591 -11.147  1.00 48.60           C  
ATOM    522  CB  GLN B  72     -10.319  23.631 -13.648  1.00 48.60           C  
ATOM    523  O   GLN B  72      -9.911  24.658 -10.601  1.00 48.60           O  
ATOM    524  CG  GLN B  72      -9.710  24.815 -14.388  1.00 48.60           C  
ATOM    525  CD  GLN B  72      -9.440  24.517 -15.851  1.00 48.60           C  
ATOM    526  NE2 GLN B  72      -8.490  25.237 -16.437  1.00 48.60           N  
ATOM    527  OE1 GLN B  72     -10.080  23.646 -16.449  1.00 48.60           O  
ATOM    528  N   GLU B  73     -11.057  22.716 -10.519  1.00 44.54           N  
ATOM    529  CA  GLU B  73     -11.755  22.991  -9.267  1.00 44.54           C  
ATOM    530  C   GLU B  73     -10.839  22.779  -8.066  1.00 44.54           C  
ATOM    531  CB  GLU B  73     -13.001  22.110  -9.141  1.00 44.54           C  
ATOM    532  O   GLU B  73     -10.984  23.450  -7.042  1.00 44.54           O  
ATOM    533  CG  GLU B  73     -14.286  22.794  -9.584  1.00 44.54           C  
ATOM    534  CD  GLU B  73     -15.503  21.885  -9.518  1.00 44.54           C  
ATOM    535  OE1 GLU B  73     -16.617  22.336  -9.867  1.00 44.54           O  
ATOM    536  OE2 GLU B  73     -15.341  20.712  -9.112  1.00 44.54           O  
ATOM    537  N   LEU B  74      -9.901  21.970  -8.174  1.00 39.47           N  
ATOM    538  CA  LEU B  74      -9.056  21.599  -7.044  1.00 39.47           C  
ATOM    539  C   LEU B  74      -7.812  22.479  -6.982  1.00 39.47           C  
ATOM    540  CB  LEU B  74      -8.650  20.126  -7.139  1.00 39.47           C  
ATOM    541  O   LEU B  74      -7.336  22.812  -5.895  1.00 39.47           O  
ATOM    542  CG  LEU B  74      -9.640  19.111  -6.566  1.00 39.47           C  
ATOM    543  CD1 LEU B  74      -9.371  17.725  -7.143  1.00 39.47           C  
ATOM    544  CD2 LEU B  74      -9.561  19.087  -5.044  1.00 39.47           C  
ATOM    545  N   PHE B  75      -7.231  22.767  -8.137  1.00 41.28           N  
ATOM    546  CA  PHE B  75      -5.965  23.486  -8.224  1.00 41.28           C  
ATOM    547  C   PHE B  75      -6.140  24.800  -8.978  1.00 41.28           C  
ATOM    548  CB  PHE B  75      -4.902  22.624  -8.911  1.00 41.28           C  
ATOM    549  O   PHE B  75      -7.154  25.007  -9.647  1.00 41.28           O  
ATOM    550  CG  PHE B  75      -4.645  21.312  -8.220  1.00 41.28           C  
ATOM    551  CD1 PHE B  75      -3.965  21.271  -7.009  1.00 41.28           C  
ATOM    552  CD2 PHE B  75      -5.083  20.120  -8.782  1.00 41.28           C  
ATOM    553  CE1 PHE B  75      -3.725  20.058  -6.367  1.00 41.28           C  
ATOM    554  CE2 PHE B  75      -4.847  18.904  -8.146  1.00 41.28           C  
ATOM    555  CZ  PHE B  75      -4.167  18.875  -6.939  1.00 41.28           C  
ATOM    556  N   ASP B  76      -5.302  25.661  -8.575  1.00 48.71           N  
ATOM    557  CA  ASP B  76      -5.182  26.821  -9.453  1.00 48.71           C  
ATOM    558  C   ASP B  76      -4.894  26.394 -10.890  1.00 48.71           C  
ATOM    559  CB  ASP B  76      -4.082  27.761  -8.953  1.00 48.71           C  
ATOM    560  O   ASP B  76      -4.551  25.237 -11.143  1.00 48.71           O  
ATOM    561  CG  ASP B  76      -4.575  28.748  -7.911  1.00 48.71           C  
ATOM    562  OD1 ASP B  76      -5.775  29.099  -7.921  1.00 48.71           O  
ATOM    563  OD2 ASP B  76      -3.755  29.182  -7.072  1.00 48.71           O  
ATOM    564  N   SER B  77      -5.178  27.122 -11.898  1.00 51.58           N  
ATOM    565  CA  SER B  77      -5.215  26.840 -13.329  1.00 51.58           C  
ATOM    566  C   SER B  77      -3.937  26.147 -13.789  1.00 51.58           C  
ATOM    567  CB  SER B  77      -5.421  28.130 -14.124  1.00 51.58           C  
ATOM    568  O   SER B  77      -3.988  25.190 -14.564  1.00 51.58           O  
ATOM    569  OG  SER B  77      -4.214  28.535 -14.747  1.00 51.58           O  
ATOM    570  N   GLU B  78      -2.820  26.495 -13.174  1.00 52.56           N  
ATOM    571  CA  GLU B  78      -1.549  25.976 -13.671  1.00 52.56           C  
ATOM    572  C   GLU B  78      -1.302  24.554 -13.175  1.00 52.56           C  
ATOM    573  CB  GLU B  78      -0.394  26.888 -13.250  1.00 52.56           C  
ATOM    574  O   GLU B  78      -0.877  23.688 -13.943  1.00 52.56           O  
ATOM    575  CG  GLU B  78       0.509  27.307 -14.401  1.00 52.56           C  
ATOM    576  CD  GLU B  78       1.662  28.197 -13.965  1.00 52.56           C  
ATOM    577  OE1 GLU B  78       2.538  28.509 -14.803  1.00 52.56           O  
ATOM    578  OE2 GLU B  78       1.691  28.584 -12.775  1.00 52.56           O  
ATOM    579  N   LEU B  79      -1.531  24.266 -11.838  1.00 47.87           N  
ATOM    580  CA  LEU B  79      -1.335  22.941 -11.258  1.00 47.87           C  
ATOM    581  C   LEU B  79      -2.395  21.967 -11.761  1.00 47.87           C  
ATOM    582  CB  LEU B  79      -1.376  23.013  -9.730  1.00 47.87           C  
ATOM    583  O   LEU B  79      -2.106  20.788 -11.979  1.00 47.87           O  
ATOM    584  CG  LEU B  79      -0.032  22.894  -9.009  1.00 47.87           C  
ATOM    585  CD1 LEU B  79       0.080  23.953  -7.918  1.00 47.87           C  
ATOM    586  CD2 LEU B  79       0.140  21.496  -8.425  1.00 47.87           C  
ATOM    587  N   ALA B  80      -3.523  22.446 -11.970  1.00 48.90           N  
ATOM    588  CA  ALA B  80      -4.620  21.648 -12.513  1.00 48.90           C  
ATOM    589  C   ALA B  80      -4.289  21.143 -13.915  1.00 48.90           C  
ATOM    590  CB  ALA B  80      -5.910  22.464 -12.536  1.00 48.90           C  
ATOM    591  O   ALA B  80      -4.530  19.977 -14.234  1.00 48.90           O  
ATOM    592  N   SER B  81      -3.623  21.986 -14.658  1.00 55.58           N  
ATOM    593  CA  SER B  81      -3.235  21.633 -16.020  1.00 55.58           C  
ATOM    594  C   SER B  81      -2.130  20.582 -16.026  1.00 55.58           C  
ATOM    595  CB  SER B  81      -2.773  22.874 -16.784  1.00 55.58           C  
ATOM    596  O   SER B  81      -2.163  19.644 -16.825  1.00 55.58           O  
ATOM    597  OG  SER B  81      -3.884  23.604 -17.277  1.00 55.58           O  
ATOM    598  N   GLN B  82      -1.189  20.756 -15.004  1.00 53.21           N  
ATOM    599  CA  GLN B  82      -0.080  19.811 -14.922  1.00 53.21           C  
ATOM    600  C   GLN B  82      -0.562  18.436 -14.466  1.00 53.21           C  
ATOM    601  CB  GLN B  82       0.999  20.330 -13.971  1.00 53.21           C  
ATOM    602  O   GLN B  82      -0.144  17.414 -15.014  1.00 53.21           O  
ATOM    603  CG  GLN B  82       2.418  19.990 -14.407  1.00 53.21           C  
ATOM    604  CD  GLN B  82       3.473  20.657 -13.544  1.00 53.21           C  
ATOM    605  NE2 GLN B  82       4.733  20.533 -13.947  1.00 53.21           N  
ATOM    606  OE1 GLN B  82       3.158  21.279 -12.525  1.00 53.21           O  
ATOM    607  N   ALA B  83      -1.345  18.384 -13.453  1.00 49.48           N  
ATOM    608  CA  ALA B  83      -1.902  17.138 -12.933  1.00 49.48           C  
ATOM    609  C   ALA B  83      -2.771  16.447 -13.979  1.00 49.48           C  
ATOM    610  CB  ALA B  83      -2.710  17.404 -11.666  1.00 49.48           C  
ATOM    611  O   ALA B  83      -2.723  15.223 -14.126  1.00 49.48           O  
ATOM    612  N   THR B  84      -3.459  17.226 -14.646  1.00 53.05           N  
ATOM    613  CA  THR B  84      -4.275  16.708 -15.739  1.00 53.05           C  
ATOM    614  C   THR B  84      -3.395  16.140 -16.849  1.00 53.05           C  
ATOM    615  CB  THR B  84      -5.193  17.801 -16.317  1.00 53.05           C  
ATOM    616  O   THR B  84      -3.664  15.054 -17.368  1.00 53.05           O  
ATOM    617  CG2 THR B  84      -6.207  17.209 -17.290  1.00 53.05           C  
ATOM    618  OG1 THR B  84      -5.895  18.443 -15.245  1.00 53.05           O  
ATOM    619  N   ALA B  85      -2.320  16.876 -17.085  1.00 59.38           N  
ATOM    620  CA  ALA B  85      -1.406  16.449 -18.141  1.00 59.38           C  
ATOM    621  C   ALA B  85      -0.700  15.151 -17.763  1.00 59.38           C  
ATOM    622  CB  ALA B  85      -0.382  17.543 -18.433  1.00 59.38           C  
ATOM    623  O   ALA B  85      -0.585  14.238 -18.584  1.00 59.38           O  
ATOM    624  N   GLU B  86      -0.261  15.087 -16.483  1.00 52.56           N  
ATOM    625  CA  GLU B  86       0.444  13.892 -16.031  1.00 52.56           C  
ATOM    626  C   GLU B  86      -0.497  12.693 -15.951  1.00 52.56           C  
ATOM    627  CB  GLU B  86       1.101  14.137 -14.670  1.00 52.56           C  
ATOM    628  O   GLU B  86      -0.113  11.572 -16.290  1.00 52.56           O  
ATOM    629  CG  GLU B  86       2.486  14.761 -14.759  1.00 52.56           C  
ATOM    630  CD  GLU B  86       3.546  13.981 -13.999  1.00 52.56           C  
ATOM    631  OE1 GLU B  86       4.753  14.249 -14.194  1.00 52.56           O  
ATOM    632  OE2 GLU B  86       3.166  13.094 -13.202  1.00 52.56           O  
ATOM    633  N   PHE B  87      -1.641  12.864 -15.509  1.00 52.23           N  
ATOM    634  CA  PHE B  87      -2.661  11.823 -15.470  1.00 52.23           C  
ATOM    635  C   PHE B  87      -3.016  11.359 -16.877  1.00 52.23           C  
ATOM    636  CB  PHE B  87      -3.917  12.326 -14.751  1.00 52.23           C  
ATOM    637  O   PHE B  87      -3.111  10.157 -17.135  1.00 52.23           O  
ATOM    638  CG  PHE B  87      -4.990  11.282 -14.602  1.00 52.23           C  
ATOM    639  CD1 PHE B  87      -6.124  11.312 -15.404  1.00 52.23           C  
ATOM    640  CD2 PHE B  87      -4.865  10.271 -13.658  1.00 52.23           C  
ATOM    641  CE1 PHE B  87      -7.119  10.347 -15.269  1.00 52.23           C  
ATOM    642  CE2 PHE B  87      -5.856   9.303 -13.517  1.00 52.23           C  
ATOM    643  CZ  PHE B  87      -6.982   9.343 -14.322  1.00 52.23           C  
ATOM    644  N   GLU B  88      -3.184  12.338 -17.713  1.00 55.63           N  
ATOM    645  CA  GLU B  88      -3.469  12.016 -19.108  1.00 55.63           C  
ATOM    646  C   GLU B  88      -2.329  11.219 -19.735  1.00 55.63           C  
ATOM    647  CB  GLU B  88      -3.723  13.293 -19.913  1.00 55.63           C  
ATOM    648  O   GLU B  88      -2.566  10.256 -20.466  1.00 55.63           O  
ATOM    649  CG  GLU B  88      -5.170  13.466 -20.352  1.00 55.63           C  
ATOM    650  CD  GLU B  88      -5.417  14.760 -21.110  1.00 55.63           C  
ATOM    651  OE1 GLU B  88      -6.568  15.001 -21.541  1.00 55.63           O  
ATOM    652  OE2 GLU B  88      -4.452  15.539 -21.275  1.00 55.63           O  
ATOM    653  N   LYS B  89      -1.122  11.720 -19.452  1.00 57.69           N  
ATOM    654  CA  LYS B  89       0.048  11.010 -19.960  1.00 57.69           C  
ATOM    655  C   LYS B  89       0.092   9.577 -19.437  1.00 57.69           C  
ATOM    656  CB  LYS B  89       1.332  11.747 -19.576  1.00 57.69           C  
ATOM    657  O   LYS B  89       0.360   8.642 -20.194  1.00 57.69           O  
ATOM    658  CG  LYS B  89       2.577  11.230 -20.281  1.00 57.69           C  
ATOM    659  CD  LYS B  89       3.810  12.042 -19.906  1.00 57.69           C  
ATOM    660  CE  LYS B  89       5.071  11.473 -20.543  1.00 57.69           C  
ATOM    661  NZ  LYS B  89       6.280  12.277 -20.193  1.00 57.69           N  
ATOM    662  N   ALA B  90      -0.089   9.364 -18.207  1.00 50.79           N  
ATOM    663  CA  ALA B  90      -0.065   8.046 -17.580  1.00 50.79           C  
ATOM    664  C   ALA B  90      -1.171   7.153 -18.136  1.00 50.79           C  
ATOM    665  CB  ALA B  90      -0.201   8.175 -16.065  1.00 50.79           C  
ATOM    666  O   ALA B  90      -0.939   5.980 -18.435  1.00 50.79           O  
ATOM    667  N   MET B  91      -2.365   7.691 -18.283  1.00 50.34           N  
ATOM    668  CA  MET B  91      -3.506   6.944 -18.804  1.00 50.34           C  
ATOM    669  C   MET B  91      -3.306   6.603 -20.277  1.00 50.34           C  
ATOM    670  CB  MET B  91      -4.800   7.741 -18.623  1.00 50.34           C  
ATOM    671  O   MET B  91      -3.684   5.519 -20.724  1.00 50.34           O  
ATOM    672  CG  MET B  91      -5.417   7.601 -17.241  1.00 50.34           C  
ATOM    673  SD  MET B  91      -5.899   5.872 -16.858  1.00 50.34           S  
ATOM    674  CE  MET B  91      -7.358   5.704 -17.923  1.00 50.34           C  
ATOM    675  N   LYS B  92      -2.849   7.575 -21.053  1.00 56.34           N  
ATOM    676  CA  LYS B  92      -2.519   7.316 -22.451  1.00 56.34           C  
ATOM    677  C   LYS B  92      -1.532   6.159 -22.578  1.00 56.34           C  
ATOM    678  CB  LYS B  92      -1.943   8.570 -23.110  1.00 56.34           C  
ATOM    679  O   LYS B  92      -1.685   5.298 -23.448  1.00 56.34           O  
ATOM    680  CG  LYS B  92      -2.334   8.738 -24.571  1.00 56.34           C  
ATOM    681  CD  LYS B  92      -1.773  10.028 -25.155  1.00 56.34           C  
ATOM    682  CE  LYS B  92      -2.133  10.179 -26.627  1.00 56.34           C  
ATOM    683  NZ  LYS B  92      -1.693  11.498 -27.172  1.00 56.34           N  
ATOM    684  N   GLU B  93      -0.548   6.178 -21.746  1.00 52.76           N  
ATOM    685  CA  GLU B  93       0.436   5.099 -21.761  1.00 52.76           C  
ATOM    686  C   GLU B  93      -0.204   3.763 -21.392  1.00 52.76           C  
ATOM    687  CB  GLU B  93       1.591   5.411 -20.806  1.00 52.76           C  
ATOM    688  O   GLU B  93       0.127   2.729 -21.974  1.00 52.76           O  
ATOM    689  CG  GLU B  93       2.747   6.152 -21.460  1.00 52.76           C  
ATOM    690  CD  GLU B  93       3.880   6.467 -20.497  1.00 52.76           C  
ATOM    691  OE1 GLU B  93       4.877   7.096 -20.917  1.00 52.76           O  
ATOM    692  OE2 GLU B  93       3.771   6.080 -19.312  1.00 52.76           O  
ATOM    693  N   LEU B  94      -1.102   3.754 -20.542  1.00 48.39           N  
ATOM    694  CA  LEU B  94      -1.831   2.554 -20.146  1.00 48.39           C  
ATOM    695  C   LEU B  94      -2.726   2.062 -21.278  1.00 48.39           C  
ATOM    696  CB  LEU B  94      -2.672   2.826 -18.896  1.00 48.39           C  
ATOM    697  O   LEU B  94      -2.818   0.857 -21.524  1.00 48.39           O  
ATOM    698  CG  LEU B  94      -3.235   1.599 -18.177  1.00 48.39           C  
ATOM    699  CD1 LEU B  94      -2.143   0.920 -17.356  1.00 48.39           C  
ATOM    700  CD2 LEU B  94      -4.412   1.991 -17.290  1.00 48.39           C  
ATOM    701  N   ALA B  95      -3.428   3.061 -21.880  1.00 52.99           N  
ATOM    702  CA  ALA B  95      -4.324   2.746 -22.990  1.00 52.99           C  
ATOM    703  C   ALA B  95      -3.563   2.096 -24.141  1.00 52.99           C  
ATOM    704  CB  ALA B  95      -5.037   4.007 -23.472  1.00 52.99           C  
ATOM    705  O   ALA B  95      -4.096   1.224 -24.832  1.00 52.99           O  
ATOM    706  N   GLU B  96      -2.413   2.576 -24.353  1.00 55.51           N  
ATOM    707  CA  GLU B  96      -1.592   2.004 -25.416  1.00 55.51           C  
ATOM    708  C   GLU B  96      -1.175   0.574 -25.083  1.00 55.51           C  
ATOM    709  CB  GLU B  96      -0.354   2.869 -25.665  1.00 55.51           C  
ATOM    710  O   GLU B  96      -1.170  -0.296 -25.956  1.00 55.51           O  
ATOM    711  CG  GLU B  96      -0.583   4.001 -26.655  1.00 55.51           C  
ATOM    712  CD  GLU B  96       0.650   4.862 -26.878  1.00 55.51           C  
ATOM    713  OE1 GLU B  96       0.584   5.821 -27.680  1.00 55.51           O  
ATOM    714  OE2 GLU B  96       1.692   4.574 -26.247  1.00 55.51           O  
ATOM    715  N   GLU B  97      -0.897   0.344 -23.833  1.00 53.18           N  
ATOM    716  CA  GLU B  97      -0.356  -0.955 -23.445  1.00 53.18           C  
ATOM    717  C   GLU B  97      -1.473  -1.954 -23.159  1.00 53.18           C  
ATOM    718  CB  GLU B  97       0.551  -0.816 -22.220  1.00 53.18           C  
ATOM    719  O   GLU B  97      -1.360  -3.134 -23.499  1.00 53.18           O  
ATOM    720  CG  GLU B  97       1.973  -0.388 -22.554  1.00 53.18           C  
ATOM    721  CD  GLU B  97       2.897  -0.384 -21.347  1.00 53.18           C  
ATOM    722  OE1 GLU B  97       4.098  -0.064 -21.502  1.00 53.18           O  
ATOM    723  OE2 GLU B  97       2.418  -0.705 -20.236  1.00 53.18           O  
ATOM    724  N   GLU B  98      -2.623  -1.428 -22.580  1.00 41.69           N  
ATOM    725  CA  GLU B  98      -3.714  -2.323 -22.204  1.00 41.69           C  
ATOM    726  C   GLU B  98      -5.072  -1.671 -22.450  1.00 41.69           C  
ATOM    727  CB  GLU B  98      -3.588  -2.738 -20.736  1.00 41.69           C  
ATOM    728  O   GLU B  98      -5.764  -1.290 -21.503  1.00 41.69           O  
ATOM    729  CG  GLU B  98      -2.349  -3.569 -20.436  1.00 41.69           C  
ATOM    730  CD  GLU B  98      -2.483  -5.021 -20.866  1.00 41.69           C  
ATOM    731  OE1 GLU B  98      -1.449  -5.668 -21.152  1.00 41.69           O  
ATOM    732  OE2 GLU B  98      -3.630  -5.517 -20.917  1.00 41.69           O  
ATOM    733  N   PRO B  99      -5.516  -1.638 -23.652  1.00 54.68           N  
ATOM    734  CA  PRO B  99      -6.753  -0.948 -24.024  1.00 54.68           C  
ATOM    735  C   PRO B  99      -7.983  -1.527 -23.328  1.00 54.68           C  
ATOM    736  CB  PRO B  99      -6.833  -1.159 -25.538  1.00 54.68           C  
ATOM    737  O   PRO B  99      -8.908  -0.786 -22.985  1.00 54.68           O  
ATOM    738  CG  PRO B  99      -5.743  -2.134 -25.846  1.00 54.68           C  
ATOM    739  CD  PRO B  99      -4.873  -2.276 -24.631  1.00 54.68           C  
ATOM    740  N   HIS B 100      -8.014  -2.888 -23.130  1.00 51.75           N  
ATOM    741  CA  HIS B 100      -9.171  -3.550 -22.538  1.00 51.75           C  
ATOM    742  C   HIS B 100      -9.371  -3.118 -21.089  1.00 51.75           C  
ATOM    743  CB  HIS B 100      -9.016  -5.070 -22.616  1.00 51.75           C  
ATOM    744  O   HIS B 100     -10.507  -2.957 -20.636  1.00 51.75           O  
ATOM    745  CG  HIS B 100     -10.232  -5.771 -23.132  1.00 51.75           C  
ATOM    746  CD2 HIS B 100     -10.374  -6.968 -23.750  1.00 51.75           C  
ATOM    747  ND1 HIS B 100     -11.497  -5.232 -23.040  1.00 51.75           N  
ATOM    748  CE1 HIS B 100     -12.367  -6.070 -23.579  1.00 51.75           C  
ATOM    749  NE2 HIS B 100     -11.711  -7.131 -24.017  1.00 51.75           N  
ATOM    750  N   LEU B 101      -8.379  -2.907 -20.330  1.00 45.66           N  
ATOM    751  CA  LEU B 101      -8.425  -2.460 -18.942  1.00 45.66           C  
ATOM    752  C   LEU B 101      -8.976  -1.042 -18.846  1.00 45.66           C  
ATOM    753  CB  LEU B 101      -7.031  -2.523 -18.312  1.00 45.66           C  
ATOM    754  O   LEU B 101      -9.789  -0.745 -17.967  1.00 45.66           O  
ATOM    755  CG  LEU B 101      -6.973  -2.886 -16.828  1.00 45.66           C  
ATOM    756  CD1 LEU B 101      -6.522  -4.332 -16.653  1.00 45.66           C  
ATOM    757  CD2 LEU B 101      -6.043  -1.936 -16.081  1.00 45.66           C  
ATOM    758  N   VAL B 102      -8.642  -0.259 -19.714  1.00 47.40           N  
ATOM    759  CA  VAL B 102      -9.110   1.122 -19.777  1.00 47.40           C  
ATOM    760  C   VAL B 102     -10.613   1.146 -20.047  1.00 47.40           C  
ATOM    761  CB  VAL B 102      -8.360   1.926 -20.863  1.00 47.40           C  
ATOM    762  O   VAL B 102     -11.344   1.943 -19.454  1.00 47.40           O  
ATOM    763  CG1 VAL B 102      -8.980   3.312 -21.033  1.00 47.40           C  
ATOM    764  CG2 VAL B 102      -6.878   2.040 -20.513  1.00 47.40           C  
ATOM    765  N   GLU B 103     -11.086   0.273 -20.800  1.00 51.03           N  
ATOM    766  CA  GLU B 103     -12.510   0.167 -21.105  1.00 51.03           C  
ATOM    767  C   GLU B 103     -13.310  -0.243 -19.872  1.00 51.03           C  
ATOM    768  CB  GLU B 103     -12.743  -0.833 -22.240  1.00 51.03           C  
ATOM    769  O   GLU B 103     -14.384   0.305 -19.613  1.00 51.03           O  
ATOM    770  CG  GLU B 103     -13.887  -0.453 -23.170  1.00 51.03           C  
ATOM    771  CD  GLU B 103     -14.100  -1.451 -24.297  1.00 51.03           C  
ATOM    772  OE1 GLU B 103     -15.061  -1.283 -25.082  1.00 51.03           O  
ATOM    773  OE2 GLU B 103     -13.301  -2.408 -24.396  1.00 51.03           O  
ATOM    774  N   GLN B 104     -12.806  -1.165 -19.139  1.00 47.80           N  
ATOM    775  CA  GLN B 104     -13.484  -1.665 -17.948  1.00 47.80           C  
ATOM    776  C   GLN B 104     -13.495  -0.616 -16.840  1.00 47.80           C  
ATOM    777  CB  GLN B 104     -12.817  -2.948 -17.449  1.00 47.80           C  
ATOM    778  O   GLN B 104     -14.498  -0.454 -16.142  1.00 47.80           O  
ATOM    779  CG  GLN B 104     -13.245  -4.198 -18.207  1.00 47.80           C  
ATOM    780  CD  GLN B 104     -13.033  -5.470 -17.409  1.00 47.80           C  
ATOM    781  NE2 GLN B 104     -13.814  -6.500 -17.716  1.00 47.80           N  
ATOM    782  OE1 GLN B 104     -12.173  -5.527 -16.524  1.00 47.80           O  
ATOM    783  N   PHE B 105     -12.431   0.087 -16.732  1.00 44.08           N  
ATOM    784  CA  PHE B 105     -12.357   1.175 -15.764  1.00 44.08           C  
ATOM    785  C   PHE B 105     -13.302   2.307 -16.149  1.00 44.08           C  
ATOM    786  CB  PHE B 105     -10.923   1.703 -15.657  1.00 44.08           C  
ATOM    787  O   PHE B 105     -13.953   2.899 -15.286  1.00 44.08           O  
ATOM    788  CG  PHE B 105     -10.360   1.651 -14.262  1.00 44.08           C  
ATOM    789  CD1 PHE B 105     -10.549   2.709 -13.382  1.00 44.08           C  
ATOM    790  CD2 PHE B 105      -9.641   0.543 -13.831  1.00 44.08           C  
ATOM    791  CE1 PHE B 105     -10.029   2.664 -12.090  1.00 44.08           C  
ATOM    792  CE2 PHE B 105      -9.119   0.491 -12.542  1.00 44.08           C  
ATOM    793  CZ  PHE B 105      -9.313   1.553 -11.673  1.00 44.08           C  
ATOM    794  N   GLN B 106     -13.397   2.536 -17.347  1.00 45.07           N  
ATOM    795  CA  GLN B 106     -14.325   3.536 -17.864  1.00 45.07           C  
ATOM    796  C   GLN B 106     -15.771   3.151 -17.567  1.00 45.07           C  
ATOM    797  CB  GLN B 106     -14.130   3.722 -19.370  1.00 45.07           C  
ATOM    798  O   GLN B 106     -16.576   3.997 -17.172  1.00 45.07           O  
ATOM    799  CG  GLN B 106     -14.523   5.104 -19.875  1.00 45.07           C  
ATOM    800  CD  GLN B 106     -13.493   5.701 -20.815  1.00 45.07           C  
ATOM    801  NE2 GLN B 106     -13.584   7.007 -21.043  1.00 45.07           N  
ATOM    802  OE1 GLN B 106     -12.622   4.994 -21.332  1.00 45.07           O  
ATOM    803  N   LYS B 107     -16.145   1.905 -17.769  1.00 48.89           N  
ATOM    804  CA  LYS B 107     -17.482   1.401 -17.471  1.00 48.89           C  
ATOM    805  C   LYS B 107     -17.793   1.514 -15.981  1.00 48.89           C  
ATOM    806  CB  LYS B 107     -17.622  -0.052 -17.927  1.00 48.89           C  
ATOM    807  O   LYS B 107     -18.910   1.869 -15.600  1.00 48.89           O  
ATOM    808  CG  LYS B 107     -18.156  -0.208 -19.343  1.00 48.89           C  
ATOM    809  CD  LYS B 107     -18.324  -1.674 -19.719  1.00 48.89           C  
ATOM    810  CE  LYS B 107     -18.775  -1.834 -21.165  1.00 48.89           C  
ATOM    811  NZ  LYS B 107     -18.826  -3.269 -21.574  1.00 48.89           N  
ATOM    812  N   LEU B 108     -16.875   1.235 -15.179  1.00 44.42           N  
ATOM    813  CA  LEU B 108     -17.027   1.333 -13.731  1.00 44.42           C  
ATOM    814  C   LEU B 108     -17.158   2.788 -13.295  1.00 44.42           C  
ATOM    815  CB  LEU B 108     -15.837   0.681 -13.022  1.00 44.42           C  
ATOM    816  O   LEU B 108     -17.992   3.114 -12.447  1.00 44.42           O  
ATOM    817  CG  LEU B 108     -16.080   0.201 -11.591  1.00 44.42           C  
ATOM    818  CD1 LEU B 108     -16.453  -1.278 -11.584  1.00 44.42           C  
ATOM    819  CD2 LEU B 108     -14.850   0.452 -10.725  1.00 44.42           C  
ATOM    820  N   SER B 109     -16.318   3.625 -13.865  1.00 39.74           N  
ATOM    821  CA  SER B 109     -16.343   5.052 -13.561  1.00 39.74           C  
ATOM    822  C   SER B 109     -17.653   5.689 -14.011  1.00 39.74           C  
ATOM    823  CB  SER B 109     -15.165   5.763 -14.227  1.00 39.74           C  
ATOM    824  O   SER B 109     -18.226   6.513 -13.295  1.00 39.74           O  
ATOM    825  OG  SER B 109     -15.224   7.160 -13.996  1.00 39.74           O  
ATOM    826  N   GLU B 110     -18.132   5.397 -15.189  1.00 43.41           N  
ATOM    827  CA  GLU B 110     -19.409   5.893 -15.692  1.00 43.41           C  
ATOM    828  C   GLU B 110     -20.564   5.450 -14.799  1.00 43.41           C  
ATOM    829  CB  GLU B 110     -19.643   5.419 -17.129  1.00 43.41           C  
ATOM    830  O   GLU B 110     -21.484   6.226 -14.533  1.00 43.41           O  
ATOM    831  CG  GLU B 110     -19.168   6.404 -18.187  1.00 43.41           C  
ATOM    832  CD  GLU B 110     -19.372   5.903 -19.608  1.00 43.41           C  
ATOM    833  OE1 GLU B 110     -19.010   6.625 -20.564  1.00 43.41           O  
ATOM    834  OE2 GLU B 110     -19.899   4.779 -19.766  1.00 43.41           O  
ATOM    835  N   ALA B 111     -20.494   4.163 -14.338  1.00 45.16           N  
ATOM    836  CA  ALA B 111     -21.509   3.611 -13.444  1.00 45.16           C  
ATOM    837  C   ALA B 111     -21.462   4.289 -12.077  1.00 45.16           C  
ATOM    838  CB  ALA B 111     -21.323   2.104 -13.294  1.00 45.16           C  
ATOM    839  O   ALA B 111     -22.500   4.496 -11.445  1.00 45.16           O  
ATOM    840  N   ALA B 112     -20.246   4.659 -11.708  1.00 41.31           N  
ATOM    841  CA  ALA B 112     -20.070   5.334 -10.425  1.00 41.31           C  
ATOM    842  C   ALA B 112     -20.549   6.781 -10.496  1.00 41.31           C  
ATOM    843  CB  ALA B 112     -18.607   5.282  -9.992  1.00 41.31           C  
ATOM    844  O   ALA B 112     -21.061   7.321  -9.513  1.00 41.31           O  
ATOM    845  N   GLY B 113     -20.326   7.462 -11.594  1.00 37.18           N  
ATOM    846  CA  GLY B 113     -20.727   8.845 -11.793  1.00 37.18           C  
ATOM    847  C   GLY B 113     -22.229   9.018 -11.920  1.00 37.18           C  
ATOM    848  O   GLY B 113     -22.765  10.085 -11.611  1.00 37.18           O  
ATOM    849  N   ARG B 114     -22.917   7.984 -12.386  1.00 40.01           N  
ATOM    850  CA  ARG B 114     -24.369   8.018 -12.532  1.00 40.01           C  
ATOM    851  C   ARG B 114     -25.060   7.619 -11.232  1.00 40.01           C  
ATOM    852  CB  ARG B 114     -24.817   7.095 -13.668  1.00 40.01           C  
ATOM    853  O   ARG B 114     -26.290   7.613 -11.153  1.00 40.01           O  
ATOM    854  CG  ARG B 114     -24.749   7.735 -15.045  1.00 40.01           C  
ATOM    855  CD  ARG B 114     -25.345   6.833 -16.116  1.00 40.01           C  
ATOM    856  NE  ARG B 114     -24.920   7.232 -17.455  1.00 40.01           N  
ATOM    857  NH1 ARG B 114     -25.917   5.446 -18.529  1.00 40.01           N  
ATOM    858  NH2 ARG B 114     -24.763   7.016 -19.736  1.00 40.01           N  
ATOM    859  CZ  ARG B 114     -25.201   6.564 -18.570  1.00 40.01           C  
ATOM    860  N   VAL B 115     -24.332   7.232 -10.163  1.00 38.29           N  
ATOM    861  CA  VAL B 115     -24.921   6.808  -8.897  1.00 38.29           C  
ATOM    862  C   VAL B 115     -25.532   8.012  -8.182  1.00 38.29           C  
ATOM    863  CB  VAL B 115     -23.877   6.122  -7.987  1.00 38.29           C  
ATOM    864  O   VAL B 115     -24.823   8.955  -7.824  1.00 38.29           O  
ATOM    865  CG1 VAL B 115     -24.491   5.764  -6.635  1.00 38.29           C  
ATOM    866  CG2 VAL B 115     -23.313   4.877  -8.668  1.00 38.29           C  
ATOM    867  N   GLY B 116     -26.660   8.624  -8.791  1.00 36.87           N  
ATOM    868  CA  GLY B 116     -27.488   9.584  -8.078  1.00 36.87           C  
ATOM    869  C   GLY B 116     -28.161   8.996  -6.852  1.00 36.87           C  
ATOM    870  O   GLY B 116     -27.877   7.861  -6.465  1.00 36.87           O  
ATOM    871  N   SER B 117     -28.946   9.761  -5.919  1.00 42.87           N  
ATOM    872  CA  SER B 117     -29.685   9.357  -4.728  1.00 42.87           C  
ATOM    873  C   SER B 117     -30.814   8.394  -5.078  1.00 42.87           C  
ATOM    874  CB  SER B 117     -30.253  10.581  -4.008  1.00 42.87           C  
ATOM    875  O   SER B 117     -31.549   7.943  -4.196  1.00 42.87           O  
ATOM    876  OG  SER B 117     -29.491  11.738  -4.306  1.00 42.87           O  
ATOM    877  N   ASP B 118     -31.096   8.105  -6.363  1.00 46.10           N  
ATOM    878  CA  ASP B 118     -32.276   7.306  -6.677  1.00 46.10           C  
ATOM    879  C   ASP B 118     -31.974   5.813  -6.569  1.00 46.10           C  
ATOM    880  CB  ASP B 118     -32.791   7.638  -8.079  1.00 46.10           C  
ATOM    881  O   ASP B 118     -30.834   5.389  -6.770  1.00 46.10           O  
ATOM    882  CG  ASP B 118     -34.287   7.425  -8.227  1.00 46.10           C  
ATOM    883  OD1 ASP B 118     -34.783   6.326  -7.899  1.00 46.10           O  
ATOM    884  OD2 ASP B 118     -34.977   8.365  -8.680  1.00 46.10           O  
ATOM    885  N   MET B 119     -32.777   4.826  -5.888  1.00 50.26           N  
ATOM    886  CA  MET B 119     -32.703   3.407  -5.550  1.00 50.26           C  
ATOM    887  C   MET B 119     -32.351   2.573  -6.777  1.00 50.26           C  
ATOM    888  CB  MET B 119     -34.027   2.927  -4.953  1.00 50.26           C  
ATOM    889  O   MET B 119     -31.559   1.634  -6.688  1.00 50.26           O  
ATOM    890  CG  MET B 119     -34.096   3.047  -3.439  1.00 50.26           C  
ATOM    891  SD  MET B 119     -34.869   1.581  -2.652  1.00 50.26           S  
ATOM    892  CE  MET B 119     -33.880   0.257  -3.401  1.00 50.26           C  
ATOM    893  N   THR B 120     -32.727   2.991  -8.026  1.00 51.43           N  
ATOM    894  CA  THR B 120     -32.527   2.191  -9.229  1.00 51.43           C  
ATOM    895  C   THR B 120     -31.079   2.280  -9.704  1.00 51.43           C  
ATOM    896  CB  THR B 120     -33.470   2.639 -10.361  1.00 51.43           C  
ATOM    897  O   THR B 120     -30.480   1.270 -10.080  1.00 51.43           O  
ATOM    898  CG2 THR B 120     -34.094   1.439 -11.065  1.00 51.43           C  
ATOM    899  OG1 THR B 120     -34.513   3.453  -9.812  1.00 51.43           O  
ATOM    900  N   SER B 121     -30.438   3.450  -9.674  1.00 46.10           N  
ATOM    901  CA  SER B 121     -29.064   3.678 -10.109  1.00 46.10           C  
ATOM    902  C   SER B 121     -28.068   3.009  -9.168  1.00 46.10           C  
ATOM    903  CB  SER B 121     -28.770   5.176 -10.196  1.00 46.10           C  
ATOM    904  O   SER B 121     -27.041   2.489  -9.610  1.00 46.10           O  
ATOM    905  OG  SER B 121     -29.555   5.785 -11.207  1.00 46.10           O  
ATOM    906  N   GLN B 122     -28.322   3.004  -7.827  1.00 46.81           N  
ATOM    907  CA  GLN B 122     -27.529   2.300  -6.825  1.00 46.81           C  
ATOM    908  C   GLN B 122     -27.561   0.792  -7.057  1.00 46.81           C  
ATOM    909  CB  GLN B 122     -28.030   2.626  -5.417  1.00 46.81           C  
ATOM    910  O   GLN B 122     -26.543   0.114  -6.908  1.00 46.81           O  
ATOM    911  CG  GLN B 122     -27.221   3.705  -4.710  1.00 46.81           C  
ATOM    912  CD  GLN B 122     -27.799   4.082  -3.359  1.00 46.81           C  
ATOM    913  NE2 GLN B 122     -27.119   4.978  -2.652  1.00 46.81           N  
ATOM    914  OE1 GLN B 122     -28.849   3.573  -2.955  1.00 46.81           O  
ATOM    915  N   GLN B 123     -28.693   0.239  -7.470  1.00 51.53           N  
ATOM    916  CA  GLN B 123     -28.843  -1.184  -7.758  1.00 51.53           C  
ATOM    917  C   GLN B 123     -28.060  -1.578  -9.007  1.00 51.53           C  
ATOM    918  CB  GLN B 123     -30.320  -1.544  -7.928  1.00 51.53           C  
ATOM    919  O   GLN B 123     -27.448  -2.647  -9.050  1.00 51.53           O  
ATOM    920  CG  GLN B 123     -30.794  -2.652  -6.997  1.00 51.53           C  
ATOM    921  CD  GLN B 123     -32.306  -2.743  -6.915  1.00 51.53           C  
ATOM    922  NE2 GLN B 123     -32.802  -3.736  -6.184  1.00 51.53           N  
ATOM    923  OE1 GLN B 123     -33.023  -1.927  -7.503  1.00 51.53           O  
ATOM    924  N   GLU B 124     -28.054  -0.665  -9.980  1.00 49.17           N  
ATOM    925  CA  GLU B 124     -27.312  -0.934 -11.208  1.00 49.17           C  
ATOM    926  C   GLU B 124     -25.807  -0.948 -10.952  1.00 49.17           C  
ATOM    927  CB  GLU B 124     -27.654   0.102 -12.282  1.00 49.17           C  
ATOM    928  O   GLU B 124     -25.086  -1.782 -11.504  1.00 49.17           O  
ATOM    929  CG  GLU B 124     -28.717  -0.361 -13.267  1.00 49.17           C  
ATOM    930  CD  GLU B 124     -29.017   0.662 -14.351  1.00 49.17           C  
ATOM    931  OE1 GLU B 124     -29.819   0.361 -15.264  1.00 49.17           O  
ATOM    932  OE2 GLU B 124     -28.446   1.773 -14.286  1.00 49.17           O  
ATOM    933  N   PHE B 125     -25.330   0.004 -10.124  1.00 45.20           N  
ATOM    934  CA  PHE B 125     -23.930   0.019  -9.717  1.00 45.20           C  
ATOM    935  C   PHE B 125     -23.571  -1.257  -8.965  1.00 45.20           C  
ATOM    936  CB  PHE B 125     -23.635   1.243  -8.845  1.00 45.20           C  
ATOM    937  O   PHE B 125     -22.537  -1.872  -9.233  1.00 45.20           O  
ATOM    938  CG  PHE B 125     -22.209   1.322  -8.371  1.00 45.20           C  
ATOM    939  CD1 PHE B 125     -21.883   1.035  -7.051  1.00 45.20           C  
ATOM    940  CD2 PHE B 125     -21.193   1.682  -9.247  1.00 45.20           C  
ATOM    941  CE1 PHE B 125     -20.564   1.107  -6.610  1.00 45.20           C  
ATOM    942  CE2 PHE B 125     -19.872   1.756  -8.814  1.00 45.20           C  
ATOM    943  CZ  PHE B 125     -19.560   1.469  -7.494  1.00 45.20           C  
ATOM    944  N   THR B 126     -24.369  -1.670  -7.954  1.00 45.31           N  
ATOM    945  CA  THR B 126     -24.143  -2.889  -7.185  1.00 45.31           C  
ATOM    946  C   THR B 126     -24.202  -4.117  -8.089  1.00 45.31           C  
ATOM    947  CB  THR B 126     -25.175  -3.034  -6.051  1.00 45.31           C  
ATOM    948  O   THR B 126     -23.387  -5.033  -7.955  1.00 45.31           O  
ATOM    949  CG2 THR B 126     -24.622  -3.881  -4.910  1.00 45.31           C  
ATOM    950  OG1 THR B 126     -25.508  -1.734  -5.549  1.00 45.31           O  
ATOM    951  N   SER B 127     -25.101  -4.120  -9.117  1.00 49.75           N  
ATOM    952  CA  SER B 127     -25.205  -5.226 -10.064  1.00 49.75           C  
ATOM    953  C   SER B 127     -23.986  -5.289 -10.977  1.00 49.75           C  
ATOM    954  CB  SER B 127     -26.476  -5.095 -10.905  1.00 49.75           C  
ATOM    955  O   SER B 127     -23.458  -6.371 -11.243  1.00 49.75           O  
ATOM    956  OG  SER B 127     -27.529  -5.862 -10.348  1.00 49.75           O  
ATOM    957  N   CYS B 128     -23.565  -4.128 -11.489  1.00 47.55           N  
ATOM    958  CA  CYS B 128     -22.379  -4.055 -12.335  1.00 47.55           C  
ATOM    959  C   CYS B 128     -21.126  -4.425 -11.552  1.00 47.55           C  
ATOM    960  CB  CYS B 128     -22.227  -2.653 -12.925  1.00 47.55           C  
ATOM    961  O   CYS B 128     -20.261  -5.142 -12.059  1.00 47.55           O  
ATOM    962  SG  CYS B 128     -20.886  -2.510 -14.126  1.00 47.55           S  
ATOM    963  N   LEU B 129     -20.959  -3.971 -10.303  1.00 44.78           N  
ATOM    964  CA  LEU B 129     -19.899  -4.387  -9.391  1.00 44.78           C  
ATOM    965  C   LEU B 129     -19.953  -5.891  -9.145  1.00 44.78           C  
ATOM    966  CB  LEU B 129     -20.010  -3.636  -8.062  1.00 44.78           C  
ATOM    967  O   LEU B 129     -18.922  -6.567  -9.180  1.00 44.78           O  
ATOM    968  CG  LEU B 129     -18.732  -3.542  -7.227  1.00 44.78           C  
ATOM    969  CD1 LEU B 129     -18.141  -2.139  -7.320  1.00 44.78           C  
ATOM    970  CD2 LEU B 129     -19.012  -3.914  -5.775  1.00 44.78           C  
ATOM    971  N   LYS B 130     -21.148  -6.405  -8.828  1.00 43.23           N  
ATOM    972  CA  LYS B 130     -21.358  -7.836  -8.627  1.00 43.23           C  
ATOM    973  C   LYS B 130     -20.992  -8.627  -9.879  1.00 43.23           C  
ATOM    974  CB  LYS B 130     -22.810  -8.116  -8.235  1.00 43.23           C  
ATOM    975  O   LYS B 130     -20.324  -9.659  -9.795  1.00 43.23           O  
ATOM    976  CG  LYS B 130     -23.061  -9.542  -7.770  1.00 43.23           C  
ATOM    977  CD  LYS B 130     -24.525  -9.764  -7.412  1.00 43.23           C  
ATOM    978  CE  LYS B 130     -24.803 -11.221  -7.067  1.00 43.23           C  
ATOM    979  NZ  LYS B 130     -26.182 -11.408  -6.525  1.00 43.23           N  
ATOM    980  N   GLU B 131     -21.399  -8.175 -11.046  1.00 47.84           N  
ATOM    981  CA  GLU B 131     -21.098  -8.849 -12.306  1.00 47.84           C  
ATOM    982  C   GLU B 131     -19.602  -8.815 -12.605  1.00 47.84           C  
ATOM    983  CB  GLU B 131     -21.879  -8.212 -13.458  1.00 47.84           C  
ATOM    984  O   GLU B 131     -19.036  -9.802 -13.079  1.00 47.84           O  
ATOM    985  CG  GLU B 131     -22.494  -9.221 -14.416  1.00 47.84           C  
ATOM    986  CD  GLU B 131     -23.342  -8.577 -15.502  1.00 47.84           C  
ATOM    987  OE1 GLU B 131     -23.861  -9.306 -16.378  1.00 47.84           O  
ATOM    988  OE2 GLU B 131     -23.489  -7.335 -15.476  1.00 47.84           O  
ATOM    989  N   THR B 132     -18.977  -7.655 -12.373  1.00 41.35           N  
ATOM    990  CA  THR B 132     -17.536  -7.528 -12.556  1.00 41.35           C  
ATOM    991  C   THR B 132     -16.784  -8.403 -11.557  1.00 41.35           C  
ATOM    992  CB  THR B 132     -17.081  -6.065 -12.406  1.00 41.35           C  
ATOM    993  O   THR B 132     -15.844  -9.109 -11.926  1.00 41.35           O  
ATOM    994  CG2 THR B 132     -15.615  -5.902 -12.795  1.00 41.35           C  
ATOM    995  OG1 THR B 132     -17.884  -5.231 -13.251  1.00 41.35           O  
ATOM    996  N   LEU B 133     -17.307  -8.372 -10.314  1.00 41.82           N  
ATOM    997  CA  LEU B 133     -16.708  -9.225  -9.294  1.00 41.82           C  
ATOM    998  C   LEU B 133     -17.002 -10.695  -9.574  1.00 41.82           C  
ATOM    999  CB  LEU B 133     -17.226  -8.844  -7.905  1.00 41.82           C  
ATOM   1000  O   LEU B 133     -16.128 -11.549  -9.407  1.00 41.82           O  
ATOM   1001  CG  LEU B 133     -16.603  -7.601  -7.266  1.00 41.82           C  
ATOM   1002  CD1 LEU B 133     -17.393  -7.189  -6.029  1.00 41.82           C  
ATOM   1003  CD2 LEU B 133     -15.142  -7.857  -6.913  1.00 41.82           C  
ATOM   1004  N   SER B 134     -18.310 -10.972  -9.971  1.00 42.74           N  
ATOM   1005  CA  SER B 134     -18.677 -12.337 -10.335  1.00 42.74           C  
ATOM   1006  C   SER B 134     -17.923 -12.799 -11.577  1.00 42.74           C  
ATOM   1007  CB  SER B 134     -20.184 -12.442 -10.574  1.00 42.74           C  
ATOM   1008  O   SER B 134     -17.491 -13.951 -11.655  1.00 42.74           O  
ATOM   1009  OG  SER B 134     -20.592 -13.798 -10.625  1.00 42.74           O  
ATOM   1010  N   GLY B 135     -17.864 -11.985 -12.577  1.00 42.30           N  
ATOM   1011  CA  GLY B 135     -17.050 -12.285 -13.744  1.00 42.30           C  
ATOM   1012  C   GLY B 135     -15.581 -12.474 -13.414  1.00 42.30           C  
ATOM   1013  O   GLY B 135     -14.933 -13.380 -13.942  1.00 42.30           O  
ATOM   1014  N   LEU B 136     -15.128 -11.653 -12.560  1.00 38.88           N  
ATOM   1015  CA  LEU B 136     -13.773 -11.821 -12.045  1.00 38.88           C  
ATOM   1016  C   LEU B 136     -13.667 -13.083 -11.196  1.00 38.88           C  
ATOM   1017  CB  LEU B 136     -13.358 -10.600 -11.219  1.00 38.88           C  
ATOM   1018  O   LEU B 136     -12.677 -13.813 -11.283  1.00 38.88           O  
ATOM   1019  CG  LEU B 136     -12.411  -9.611 -11.900  1.00 38.88           C  
ATOM   1020  CD1 LEU B 136     -12.922  -8.184 -11.730  1.00 38.88           C  
ATOM   1021  CD2 LEU B 136     -11.000  -9.749 -11.338  1.00 38.88           C  
ATOM   1022  N   ALA B 137     -14.698 -13.218 -10.340  1.00 35.42           N  
ATOM   1023  CA  ALA B 137     -14.778 -14.419  -9.514  1.00 35.42           C  
ATOM   1024  C   ALA B 137     -14.980 -15.664 -10.374  1.00 35.42           C  
ATOM   1025  CB  ALA B 137     -15.908 -14.291  -8.495  1.00 35.42           C  
ATOM   1026  O   ALA B 137     -14.394 -16.715 -10.103  1.00 35.42           O  
ATOM   1027  N   LYS B 138     -15.920 -15.581 -11.370  1.00 37.51           N  
ATOM   1028  CA  LYS B 138     -16.107 -16.693 -12.298  1.00 37.51           C  
ATOM   1029  C   LYS B 138     -14.813 -17.012 -13.041  1.00 37.51           C  
ATOM   1030  CB  LYS B 138     -17.220 -16.376 -13.298  1.00 37.51           C  
ATOM   1031  O   LYS B 138     -14.481 -18.181 -13.246  1.00 37.51           O  
ATOM   1032  CG  LYS B 138     -18.386 -17.353 -13.256  1.00 37.51           C  
ATOM   1033  CD  LYS B 138     -19.469 -16.975 -14.258  1.00 37.51           C  
ATOM   1034  CE  LYS B 138     -20.667 -17.911 -14.168  1.00 37.51           C  
ATOM   1035  NZ  LYS B 138     -21.756 -17.507 -15.107  1.00 37.51           N  
ATOM   1036  N   ASN B 139     -14.159 -15.990 -13.566  1.00 30.41           N  
ATOM   1037  CA  ASN B 139     -12.835 -16.228 -14.129  1.00 30.41           C  
ATOM   1038  C   ASN B 139     -11.853 -16.714 -13.067  1.00 30.41           C  
ATOM   1039  CB  ASN B 139     -12.303 -14.963 -14.805  1.00 30.41           C  
ATOM   1040  O   ASN B 139     -11.002 -17.562 -13.343  1.00 30.41           O  
ATOM   1041  CG  ASN B 139     -12.704 -14.868 -16.264  1.00 30.41           C  
ATOM   1042  ND2 ASN B 139     -12.529 -13.690 -16.851  1.00 30.41           N  
ATOM   1043  OD1 ASN B 139     -13.168 -15.844 -16.858  1.00 30.41           O  
ATOM   1044  N   ALA B 140     -12.066 -16.216 -11.851  1.00 28.10           N  
ATOM   1045  CA  ALA B 140     -11.350 -16.803 -10.721  1.00 28.10           C  
ATOM   1046  C   ALA B 140     -11.955 -18.147 -10.328  1.00 28.10           C  
ATOM   1047  CB  ALA B 140     -11.363 -15.848  -9.530  1.00 28.10           C  
ATOM   1048  O   ALA B 140     -11.229 -19.091 -10.006  1.00 28.10           O  
ATOM   1049  N   THR B 141     -13.316 -18.128 -10.241  1.00 30.01           N  
ATOM   1050  CA  THR B 141     -14.001 -19.385  -9.963  1.00 30.01           C  
ATOM   1051  C   THR B 141     -13.957 -20.306 -11.179  1.00 30.01           C  
ATOM   1052  CB  THR B 141     -15.465 -19.144  -9.551  1.00 30.01           C  
ATOM   1053  O   THR B 141     -13.883 -21.528 -11.036  1.00 30.01           O  
ATOM   1054  CG2 THR B 141     -15.929 -20.182  -8.535  1.00 30.01           C  
ATOM   1055  OG1 THR B 141     -15.584 -17.838  -8.972  1.00 30.01           O  
ATOM   1056  N   ASP B 142     -14.147 -19.900 -12.487  1.00 29.47           N  
ATOM   1057  CA  ASP B 142     -13.774 -20.812 -13.563  1.00 29.47           C  
ATOM   1058  C   ASP B 142     -12.375 -21.382 -13.340  1.00 29.47           C  
ATOM   1059  CB  ASP B 142     -13.842 -20.101 -14.917  1.00 29.47           C  
ATOM   1060  O   ASP B 142     -12.083 -22.505 -13.757  1.00 29.47           O  
ATOM   1061  CG  ASP B 142     -15.226 -20.144 -15.540  1.00 29.47           C  
ATOM   1062  OD1 ASP B 142     -16.082 -20.925 -15.071  1.00 29.47           O  
ATOM   1063  OD2 ASP B 142     -15.462 -19.392 -16.510  1.00 29.47           O  
ATOM   1064  N   LEU B 143     -11.483 -20.785 -12.631  1.00 26.20           N  
ATOM   1065  CA  LEU B 143     -10.362 -21.386 -11.916  1.00 26.20           C  
ATOM   1066  C   LEU B 143     -10.849 -22.165 -10.699  1.00 26.20           C  
ATOM   1067  CB  LEU B 143      -9.363 -20.310 -11.483  1.00 26.20           C  
ATOM   1068  O   LEU B 143     -10.332 -23.243 -10.398  1.00 26.20           O  
ATOM   1069  CG  LEU B 143      -8.244 -19.985 -12.473  1.00 26.20           C  
ATOM   1070  CD1 LEU B 143      -7.718 -18.574 -12.234  1.00 26.20           C  
ATOM   1071  CD2 LEU B 143      -7.118 -21.007 -12.363  1.00 26.20           C  
ATOM   1072  N   GLN B 144     -11.769 -21.544  -9.959  1.00 27.49           N  
ATOM   1073  CA  GLN B 144     -12.354 -22.272  -8.838  1.00 27.49           C  
ATOM   1074  C   GLN B 144     -13.506 -23.160  -9.300  1.00 27.49           C  
ATOM   1075  CB  GLN B 144     -12.840 -21.301  -7.761  1.00 27.49           C  
ATOM   1076  O   GLN B 144     -13.768 -24.207  -8.704  1.00 27.49           O  
ATOM   1077  CG  GLN B 144     -11.815 -21.035  -6.666  1.00 27.49           C  
ATOM   1078  CD  GLN B 144     -12.287 -20.003  -5.659  1.00 27.49           C  
ATOM   1079  NE2 GLN B 144     -11.471 -19.751  -4.641  1.00 27.49           N  
ATOM   1080  OE1 GLN B 144     -13.376 -19.436  -5.795  1.00 27.49           O  
ATOM   1081  N   ASN B 145     -14.417 -22.764 -10.109  1.00 29.18           N  
ATOM   1082  CA  ASN B 145     -15.532 -23.609 -10.526  1.00 29.18           C  
ATOM   1083  C   ASN B 145     -15.075 -24.710 -11.478  1.00 29.18           C  
ATOM   1084  CB  ASN B 145     -16.630 -22.766 -11.177  1.00 29.18           C  
ATOM   1085  O   ASN B 145     -15.889 -25.291 -12.198  1.00 29.18           O  
ATOM   1086  CG  ASN B 145     -17.555 -22.126 -10.160  1.00 29.18           C  
ATOM   1087  ND2 ASN B 145     -18.397 -21.208 -10.620  1.00 29.18           N  
ATOM   1088  OD1 ASN B 145     -17.513 -22.454  -8.972  1.00 29.18           O  
ATOM   1089  N   SER B 146     -13.927 -25.201 -11.629  1.00 27.81           N  
ATOM   1090  CA  SER B 146     -13.840 -26.656 -11.701  1.00 27.81           C  
ATOM   1091  C   SER B 146     -14.592 -27.312 -10.548  1.00 27.81           C  
ATOM   1092  CB  SER B 146     -12.379 -27.107 -11.689  1.00 27.81           C  
ATOM   1093  O   SER B 146     -14.508 -26.856  -9.405  1.00 27.81           O  
ATOM   1094  OG  SER B 146     -11.509 -25.992 -11.608  1.00 27.81           O  
ATOM   1095  N   SER B 147     -15.836 -27.770 -10.691  1.00 28.94           N  
ATOM   1096  CA  SER B 147     -16.892 -28.578 -10.090  1.00 28.94           C  
ATOM   1097  C   SER B 147     -16.312 -29.697  -9.232  1.00 28.94           C  
ATOM   1098  CB  SER B 147     -17.796 -29.170 -11.172  1.00 28.94           C  
ATOM   1099  O   SER B 147     -16.151 -30.826  -9.700  1.00 28.94           O  
ATOM   1100  OG  SER B 147     -17.048 -29.974 -12.067  1.00 28.94           O  
ATOM   1101  N   MET B 148     -15.170 -29.569  -8.510  1.00 28.92           N  
ATOM   1102  CA  MET B 148     -15.062 -30.731  -7.633  1.00 28.92           C  
ATOM   1103  C   MET B 148     -16.200 -30.755  -6.619  1.00 28.92           C  
ATOM   1104  CB  MET B 148     -13.715 -30.736  -6.909  1.00 28.92           C  
ATOM   1105  O   MET B 148     -16.466 -29.753  -5.954  1.00 28.92           O  
ATOM   1106  CG  MET B 148     -12.574 -31.300  -7.739  1.00 28.92           C  
ATOM   1107  SD  MET B 148     -11.116 -31.749  -6.719  1.00 28.92           S  
ATOM   1108  CE  MET B 148     -11.571 -33.438  -6.236  1.00 28.92           C  
ATOM   1109  N   SER B 149     -17.335 -31.350  -6.898  1.00 31.61           N  
ATOM   1110  CA  SER B 149     -18.521 -31.635  -6.098  1.00 31.61           C  
ATOM   1111  C   SER B 149     -18.165 -31.818  -4.626  1.00 31.61           C  
ATOM   1112  CB  SER B 149     -19.232 -32.885  -6.618  1.00 31.61           C  
ATOM   1113  O   SER B 149     -17.035 -32.187  -4.297  1.00 31.61           O  
ATOM   1114  OG  SER B 149     -18.398 -34.025  -6.497  1.00 31.61           O  
ATOM   1115  N   GLU B 150     -18.604 -31.170  -3.700  1.00 35.83           N  
ATOM   1116  CA  GLU B 150     -18.328 -31.520  -2.309  1.00 35.83           C  
ATOM   1117  C   GLU B 150     -18.229 -33.032  -2.130  1.00 35.83           C  
ATOM   1118  CB  GLU B 150     -19.408 -30.950  -1.387  1.00 35.83           C  
ATOM   1119  O   GLU B 150     -17.334 -33.523  -1.439  1.00 35.83           O  
ATOM   1120  CG  GLU B 150     -18.867 -30.041  -0.293  1.00 35.83           C  
ATOM   1121  CD  GLU B 150     -19.955 -29.444   0.585  1.00 35.83           C  
ATOM   1122  OE1 GLU B 150     -19.625 -28.728   1.557  1.00 35.83           O  
ATOM   1123  OE2 GLU B 150     -21.147 -29.696   0.298  1.00 35.83           O  
ATOM   1124  N   GLU B 151     -19.240 -33.767  -2.693  1.00 40.28           N  
ATOM   1125  CA  GLU B 151     -19.302 -35.225  -2.712  1.00 40.28           C  
ATOM   1126  C   GLU B 151     -18.231 -35.811  -3.628  1.00 40.28           C  
ATOM   1127  CB  GLU B 151     -20.688 -35.699  -3.155  1.00 40.28           C  
ATOM   1128  O   GLU B 151     -17.577 -36.796  -3.277  1.00 40.28           O  
ATOM   1129  CG  GLU B 151     -21.396 -36.573  -2.130  1.00 40.28           C  
ATOM   1130  CD  GLU B 151     -22.825 -36.918  -2.519  1.00 40.28           C  
ATOM   1131  OE1 GLU B 151     -23.454 -37.759  -1.838  1.00 40.28           O  
ATOM   1132  OE2 GLU B 151     -23.319 -36.343  -3.515  1.00 40.28           O  
ATOM   1133  N   GLU B 152     -17.877 -35.229  -4.805  1.00 37.07           N  
ATOM   1134  CA  GLU B 152     -16.826 -35.625  -5.738  1.00 37.07           C  
ATOM   1135  C   GLU B 152     -15.455 -35.158  -5.255  1.00 37.07           C  
ATOM   1136  CB  GLU B 152     -17.109 -35.067  -7.135  1.00 37.07           C  
ATOM   1137  O   GLU B 152     -14.458 -35.862  -5.426  1.00 37.07           O  
ATOM   1138  CG  GLU B 152     -17.904 -36.012  -8.025  1.00 37.07           C  
ATOM   1139  CD  GLU B 152     -18.234 -35.420  -9.385  1.00 37.07           C  
ATOM   1140  OE1 GLU B 152     -18.801 -36.139 -10.239  1.00 37.07           O  
ATOM   1141  OE2 GLU B 152     -17.921 -34.227  -9.600  1.00 37.07           O  
ATOM   1142  N   LEU B 153     -15.170 -34.130  -4.580  1.00 32.50           N  
ATOM   1143  CA  LEU B 153     -13.966 -33.768  -3.839  1.00 32.50           C  
ATOM   1144  C   LEU B 153     -13.838 -34.603  -2.570  1.00 32.50           C  
ATOM   1145  CB  LEU B 153     -13.983 -32.279  -3.484  1.00 32.50           C  
ATOM   1146  O   LEU B 153     -12.754 -35.100  -2.256  1.00 32.50           O  
ATOM   1147  CG  LEU B 153     -12.619 -31.604  -3.329  1.00 32.50           C  
ATOM   1148  CD1 LEU B 153     -12.264 -30.829  -4.594  1.00 32.50           C  
ATOM   1149  CD2 LEU B 153     -12.614 -30.683  -2.113  1.00 32.50           C  
ATOM   1150  N   THR B 154     -14.852 -34.859  -1.708  1.00 37.31           N  
ATOM   1151  CA  THR B 154     -14.886 -35.849  -0.637  1.00 37.31           C  
ATOM   1152  C   THR B 154     -14.818 -37.263  -1.206  1.00 37.31           C  
ATOM   1153  CB  THR B 154     -16.154 -35.699   0.223  1.00 37.31           C  
ATOM   1154  O   THR B 154     -14.080 -38.109  -0.695  1.00 37.31           O  
ATOM   1155  CG2 THR B 154     -15.963 -36.329   1.599  1.00 37.31           C  
ATOM   1156  OG1 THR B 154     -16.453 -34.306   0.385  1.00 37.31           O  
ATOM   1157  N   LYS B 155     -15.475 -37.682  -2.368  1.00 37.77           N  
ATOM   1158  CA  LYS B 155     -15.322 -38.928  -3.113  1.00 37.77           C  
ATOM   1159  C   LYS B 155     -14.011 -38.945  -3.893  1.00 37.77           C  
ATOM   1160  CB  LYS B 155     -16.501 -39.132  -4.066  1.00 37.77           C  
ATOM   1161  O   LYS B 155     -13.339 -39.977  -3.966  1.00 37.77           O  
ATOM   1162  CG  LYS B 155     -17.276 -40.419  -3.825  1.00 37.77           C  
ATOM   1163  CD  LYS B 155     -18.455 -40.548  -4.781  1.00 37.77           C  
ATOM   1164  CE  LYS B 155     -19.290 -41.785  -4.476  1.00 37.77           C  
ATOM   1165  NZ  LYS B 155     -20.486 -41.879  -5.366  1.00 37.77           N  
ATOM   1166  N   ALA B 156     -13.405 -37.933  -4.519  1.00 33.49           N  
ATOM   1167  CA  ALA B 156     -12.051 -37.801  -5.051  1.00 33.49           C  
ATOM   1168  C   ALA B 156     -11.022 -37.748  -3.925  1.00 33.49           C  
ATOM   1169  CB  ALA B 156     -11.942 -36.554  -5.925  1.00 33.49           C  
ATOM   1170  O   ALA B 156      -9.963 -38.374  -4.013  1.00 33.49           O  
ATOM   1171  N   MET B 157     -11.164 -37.052  -2.799  1.00 31.94           N  
ATOM   1172  CA  MET B 157     -10.351 -37.085  -1.587  1.00 31.94           C  
ATOM   1173  C   MET B 157     -10.565 -38.388  -0.824  1.00 31.94           C  
ATOM   1174  CB  MET B 157     -10.676 -35.892  -0.687  1.00 31.94           C  
ATOM   1175  O   MET B 157      -9.616 -38.957  -0.280  1.00 31.94           O  
ATOM   1176  CG  MET B 157      -9.674 -34.754  -0.791  1.00 31.94           C  
ATOM   1177  SD  MET B 157     -10.092 -33.346   0.309  1.00 31.94           S  
ATOM   1178  CE  MET B 157      -8.806 -33.537   1.575  1.00 31.94           C  
ATOM   1179  N   GLU B 158     -11.837 -38.909  -0.544  1.00 38.48           N  
ATOM   1180  CA  GLU B 158     -12.141 -40.243  -0.035  1.00 38.48           C  
ATOM   1181  C   GLU B 158     -11.658 -41.324  -0.998  1.00 38.48           C  
ATOM   1182  CB  GLU B 158     -13.643 -40.394   0.215  1.00 38.48           C  
ATOM   1183  O   GLU B 158     -11.191 -42.381  -0.569  1.00 38.48           O  
ATOM   1184  CG  GLU B 158     -13.985 -40.957   1.587  1.00 38.48           C  
ATOM   1185  CD  GLU B 158     -15.474 -40.935   1.891  1.00 38.48           C  
ATOM   1186  OE1 GLU B 158     -15.889 -41.490   2.934  1.00 38.48           O  
ATOM   1187  OE2 GLU B 158     -16.232 -40.358   1.080  1.00 38.48           O  
ATOM   1188  N   GLY B 159     -11.827 -41.206  -2.387  1.00 36.82           N  
ATOM   1189  CA  GLY B 159     -11.192 -42.018  -3.413  1.00 36.82           C  
ATOM   1190  C   GLY B 159      -9.688 -41.832  -3.474  1.00 36.82           C  
ATOM   1191  O   GLY B 159      -8.975 -42.672  -4.028  1.00 36.82           O  
ATOM   1192  N   LEU B 160      -8.993 -40.611  -3.172  1.00 32.10           N  
ATOM   1193  CA  LEU B 160      -7.563 -40.411  -2.964  1.00 32.10           C  
ATOM   1194  C   LEU B 160      -7.118 -41.008  -1.633  1.00 32.10           C  
ATOM   1195  CB  LEU B 160      -7.218 -38.920  -3.009  1.00 32.10           C  
ATOM   1196  O   LEU B 160      -5.920 -41.085  -1.352  1.00 32.10           O  
ATOM   1197  CG  LEU B 160      -6.514 -38.424  -4.273  1.00 32.10           C  
ATOM   1198  CD1 LEU B 160      -7.325 -37.312  -4.930  1.00 32.10           C  
ATOM   1199  CD2 LEU B 160      -5.104 -37.943  -3.946  1.00 32.10           C  
ATOM   1200  N   GLY B 161      -7.604 -42.074  -1.161  1.00 32.25           N  
ATOM   1201  CA  GLY B 161      -7.275 -42.965  -0.060  1.00 32.25           C  
ATOM   1202  C   GLY B 161      -7.089 -42.240   1.260  1.00 32.25           C  
ATOM   1203  O   GLY B 161      -6.347 -42.702   2.129  1.00 32.25           O  
ATOM   1204  N   MET B 162      -7.391 -40.957   1.295  1.00 33.86           N  
ATOM   1205  CA  MET B 162      -7.150 -40.246   2.547  1.00 33.86           C  
ATOM   1206  C   MET B 162      -8.201 -40.609   3.590  1.00 33.86           C  
ATOM   1207  CB  MET B 162      -7.143 -38.734   2.316  1.00 33.86           C  
ATOM   1208  O   MET B 162      -9.351 -40.175   3.496  1.00 33.86           O  
ATOM   1209  CG  MET B 162      -5.766 -38.168   2.009  1.00 33.86           C  
ATOM   1210  SD  MET B 162      -5.800 -36.356   1.720  1.00 33.86           S  
ATOM   1211  CE  MET B 162      -4.184 -35.893   2.402  1.00 33.86           C  
ATOM   1212  N   ASP B 163      -8.585 -41.808   3.899  1.00 35.78           N  
ATOM   1213  CA  ASP B 163      -9.399 -42.231   5.034  1.00 35.78           C  
ATOM   1214  C   ASP B 163      -8.962 -41.526   6.316  1.00 35.78           C  
ATOM   1215  CB  ASP B 163      -9.319 -43.749   5.215  1.00 35.78           C  
ATOM   1216  O   ASP B 163      -7.859 -40.979   6.385  1.00 35.78           O  
ATOM   1217  CG  ASP B 163     -10.609 -44.352   5.741  1.00 35.78           C  
ATOM   1218  OD1 ASP B 163     -11.595 -43.608   5.936  1.00 35.78           O  
ATOM   1219  OD2 ASP B 163     -10.640 -45.581   5.965  1.00 35.78           O  
ATOM   1220  N   GLU B 164      -9.768 -41.435   7.406  1.00 38.47           N  
ATOM   1221  CA  GLU B 164      -9.777 -40.839   8.739  1.00 38.47           C  
ATOM   1222  C   GLU B 164      -8.482 -41.142   9.487  1.00 38.47           C  
ATOM   1223  CB  GLU B 164     -10.979 -41.339   9.544  1.00 38.47           C  
ATOM   1224  O   GLU B 164      -8.242 -40.600  10.568  1.00 38.47           O  
ATOM   1225  CG  GLU B 164     -12.012 -40.261   9.839  1.00 38.47           C  
ATOM   1226  CD  GLU B 164     -13.242 -40.791  10.559  1.00 38.47           C  
ATOM   1227  OE1 GLU B 164     -14.043 -39.976  11.071  1.00 38.47           O  
ATOM   1228  OE2 GLU B 164     -13.406 -42.030  10.612  1.00 38.47           O  
ATOM   1229  N   GLY B 165      -7.955 -42.408   9.478  1.00 35.39           N  
ATOM   1230  CA  GLY B 165      -7.225 -42.783  10.679  1.00 35.39           C  
ATOM   1231  C   GLY B 165      -6.067 -41.853  10.988  1.00 35.39           C  
ATOM   1232  O   GLY B 165      -5.969 -41.322  12.096  1.00 35.39           O  
ATOM   1233  N   ASP B 166      -4.794 -42.068  10.323  1.00 35.89           N  
ATOM   1234  CA  ASP B 166      -3.583 -41.579  10.977  1.00 35.89           C  
ATOM   1235  C   ASP B 166      -3.451 -40.066  10.828  1.00 35.89           C  
ATOM   1236  CB  ASP B 166      -2.347 -42.274  10.403  1.00 35.89           C  
ATOM   1237  O   ASP B 166      -3.869 -39.497   9.817  1.00 35.89           O  
ATOM   1238  CG  ASP B 166      -1.410 -42.799  11.477  1.00 35.89           C  
ATOM   1239  OD1 ASP B 166      -1.623 -42.499  12.672  1.00 35.89           O  
ATOM   1240  OD2 ASP B 166      -0.449 -43.517  11.126  1.00 35.89           O  
ATOM   1241  N   GLY B 167      -3.443 -39.263  11.877  1.00 38.30           N  
ATOM   1242  CA  GLY B 167      -3.116 -37.872  12.148  1.00 38.30           C  
ATOM   1243  C   GLY B 167      -2.199 -37.260  11.106  1.00 38.30           C  
ATOM   1244  O   GLY B 167      -1.842 -36.084  11.200  1.00 38.30           O  
ATOM   1245  N   GLU B 168      -1.140 -38.038  10.493  1.00 34.96           N  
ATOM   1246  CA  GLU B 168      -0.095 -37.354   9.737  1.00 34.96           C  
ATOM   1247  C   GLU B 168      -0.631 -36.829   8.408  1.00 34.96           C  
ATOM   1248  CB  GLU B 168       1.092 -38.289   9.493  1.00 34.96           C  
ATOM   1249  O   GLU B 168      -1.316 -37.550   7.680  1.00 34.96           O  
ATOM   1250  CG  GLU B 168       2.225 -38.118  10.494  1.00 34.96           C  
ATOM   1251  CD  GLU B 168       3.412 -39.028  10.219  1.00 34.96           C  
ATOM   1252  OE1 GLU B 168       4.439 -38.916  10.926  1.00 34.96           O  
ATOM   1253  OE2 GLU B 168       3.314 -39.858   9.288  1.00 34.96           O  
ATOM   1254  N   GLY B 169      -1.060 -35.712   8.228  1.00 39.62           N  
ATOM   1255  CA  GLY B 169      -1.214 -34.953   6.997  1.00 39.62           C  
ATOM   1256  C   GLY B 169      -0.424 -35.529   5.838  1.00 39.62           C  
ATOM   1257  O   GLY B 169       0.595 -34.965   5.433  1.00 39.62           O  
ATOM   1258  N   ASN B 170      -0.334 -36.946   5.706  1.00 35.98           N  
ATOM   1259  CA  ASN B 170       0.668 -37.542   4.829  1.00 35.98           C  
ATOM   1260  C   ASN B 170       0.422 -37.176   3.368  1.00 35.98           C  
ATOM   1261  CB  ASN B 170       0.695 -39.062   4.998  1.00 35.98           C  
ATOM   1262  O   ASN B 170      -0.480 -37.721   2.730  1.00 35.98           O  
ATOM   1263  CG  ASN B 170       2.104 -39.619   5.047  1.00 35.98           C  
ATOM   1264  ND2 ASN B 170       2.219 -40.942   5.032  1.00 35.98           N  
ATOM   1265  OD1 ASN B 170       3.081 -38.867   5.099  1.00 35.98           O  
ATOM   1266  N   ILE B 171       0.647 -36.066   2.638  1.00 38.44           N  
ATOM   1267  CA  ILE B 171       0.784 -35.559   1.277  1.00 38.44           C  
ATOM   1268  C   ILE B 171       1.505 -36.589   0.412  1.00 38.44           C  
ATOM   1269  CB  ILE B 171       1.541 -34.212   1.250  1.00 38.44           C  
ATOM   1270  O   ILE B 171       1.422 -36.544  -0.818  1.00 38.44           O  
ATOM   1271  CG1 ILE B 171       0.641 -33.083   1.764  1.00 38.44           C  
ATOM   1272  CG2 ILE B 171       2.050 -33.907  -0.162  1.00 38.44           C  
ATOM   1273  CD1 ILE B 171       1.392 -31.811   2.132  1.00 38.44           C  
ATOM   1274  N   LEU B 172       1.953 -37.697   0.977  1.00 43.45           N  
ATOM   1275  CA  LEU B 172       2.809 -38.659   0.292  1.00 43.45           C  
ATOM   1276  C   LEU B 172       2.005 -39.493  -0.700  1.00 43.45           C  
ATOM   1277  CB  LEU B 172       3.502 -39.576   1.304  1.00 43.45           C  
ATOM   1278  O   LEU B 172       2.438 -39.701  -1.836  1.00 43.45           O  
ATOM   1279  CG  LEU B 172       4.862 -39.109   1.823  1.00 43.45           C  
ATOM   1280  CD1 LEU B 172       5.187 -39.792   3.147  1.00 43.45           C  
ATOM   1281  CD2 LEU B 172       5.951 -39.384   0.792  1.00 43.45           C  
ATOM   1282  N   PRO B 173       0.806 -39.850  -0.425  1.00 49.01           N  
ATOM   1283  CA  PRO B 173       0.025 -40.630  -1.387  1.00 49.01           C  
ATOM   1284  C   PRO B 173      -0.401 -39.811  -2.603  1.00 49.01           C  
ATOM   1285  CB  PRO B 173      -1.193 -41.075  -0.574  1.00 49.01           C  
ATOM   1286  O   PRO B 173      -0.467 -40.340  -3.716  1.00 49.01           O  
ATOM   1287  CG  PRO B 173      -0.860 -40.719   0.839  1.00 49.01           C  
ATOM   1288  CD  PRO B 173       0.328 -39.801   0.832  1.00 49.01           C  
ATOM   1289  N   ILE B 174      -0.613 -38.598  -2.499  1.00 42.50           N  
ATOM   1290  CA  ILE B 174      -0.988 -37.718  -3.600  1.00 42.50           C  
ATOM   1291  C   ILE B 174       0.204 -37.524  -4.535  1.00 42.50           C  
ATOM   1292  CB  ILE B 174      -1.491 -36.351  -3.085  1.00 42.50           C  
ATOM   1293  O   ILE B 174       0.054 -37.560  -5.758  1.00 42.50           O  
ATOM   1294  CG1 ILE B 174      -2.772 -36.530  -2.261  1.00 42.50           C  
ATOM   1295  CG2 ILE B 174      -1.721 -35.385  -4.251  1.00 42.50           C  
ATOM   1296  CD1 ILE B 174      -3.200 -35.281  -1.503  1.00 42.50           C  
ATOM   1297  N   MET B 175       1.339 -37.357  -3.933  1.00 44.30           N  
ATOM   1298  CA  MET B 175       2.556 -37.224  -4.730  1.00 44.30           C  
ATOM   1299  C   MET B 175       2.826 -38.495  -5.527  1.00 44.30           C  
ATOM   1300  CB  MET B 175       3.754 -36.903  -3.834  1.00 44.30           C  
ATOM   1301  O   MET B 175       3.218 -38.430  -6.694  1.00 44.30           O  
ATOM   1302  CG  MET B 175       4.189 -35.448  -3.891  1.00 44.30           C  
ATOM   1303  SD  MET B 175       5.793 -35.161  -3.046  1.00 44.30           S  
ATOM   1304  CE  MET B 175       6.927 -35.907  -4.250  1.00 44.30           C  
ATOM   1305  N   GLN B 176       2.556 -39.609  -4.890  1.00 51.70           N  
ATOM   1306  CA  GLN B 176       2.750 -40.887  -5.566  1.00 51.70           C  
ATOM   1307  C   GLN B 176       1.793 -41.036  -6.746  1.00 51.70           C  
ATOM   1308  CB  GLN B 176       2.561 -42.047  -4.588  1.00 51.70           C  
ATOM   1309  O   GLN B 176       2.177 -41.537  -7.804  1.00 51.70           O  
ATOM   1310  CG  GLN B 176       3.827 -42.857  -4.343  1.00 51.70           C  
ATOM   1311  CD  GLN B 176       3.645 -43.924  -3.280  1.00 51.70           C  
ATOM   1312  NE2 GLN B 176       4.675 -44.738  -3.074  1.00 51.70           N  
ATOM   1313  OE1 GLN B 176       2.587 -44.016  -2.648  1.00 51.70           O  
ATOM   1314  N   SER B 177       0.565 -40.584  -6.585  1.00 57.38           N  
ATOM   1315  CA  SER B 177      -0.423 -40.660  -7.657  1.00 57.38           C  
ATOM   1316  C   SER B 177      -0.050 -39.745  -8.818  1.00 57.38           C  
ATOM   1317  CB  SER B 177      -1.811 -40.292  -7.132  1.00 57.38           C  
ATOM   1318  O   SER B 177      -0.193 -40.122  -9.983  1.00 57.38           O  
ATOM   1319  OG  SER B 177      -2.818 -40.704  -8.041  1.00 57.38           O  
ATOM   1320  N   ILE B 178       0.474 -38.622  -8.525  1.00 48.00           N  
ATOM   1321  CA  ILE B 178       0.906 -37.676  -9.549  1.00 48.00           C  
ATOM   1322  C   ILE B 178       2.084 -38.260 -10.326  1.00 48.00           C  
ATOM   1323  CB  ILE B 178       1.294 -36.314  -8.931  1.00 48.00           C  
ATOM   1324  O   ILE B 178       2.101 -38.222 -11.559  1.00 48.00           O  
ATOM   1325  CG1 ILE B 178       0.061 -35.629  -8.331  1.00 48.00           C  
ATOM   1326  CG2 ILE B 178       1.964 -35.418  -9.978  1.00 48.00           C  
ATOM   1327  CD1 ILE B 178       0.372 -34.342  -7.580  1.00 48.00           C  
ATOM   1328  N   MET B 179       2.990 -38.849  -9.529  1.00 56.58           N  
ATOM   1329  CA  MET B 179       4.156 -39.454 -10.166  1.00 56.58           C  
ATOM   1330  C   MET B 179       3.748 -40.637 -11.037  1.00 56.58           C  
ATOM   1331  CB  MET B 179       5.170 -39.905  -9.113  1.00 56.58           C  
ATOM   1332  O   MET B 179       4.269 -40.810 -12.140  1.00 56.58           O  
ATOM   1333  CG  MET B 179       6.147 -38.817  -8.697  1.00 56.58           C  
ATOM   1334  SD  MET B 179       7.863 -39.441  -8.524  1.00 56.58           S  
ATOM   1335  CE  MET B 179       7.705 -40.395  -6.989  1.00 56.58           C  
ATOM   1336  N   GLN B 180       2.833 -41.416 -10.565  1.00 66.38           N  
ATOM   1337  CA  GLN B 180       2.349 -42.556 -11.337  1.00 66.38           C  
ATOM   1338  C   GLN B 180       1.715 -42.103 -12.649  1.00 66.38           C  
ATOM   1339  CB  GLN B 180       1.343 -43.369 -10.521  1.00 66.38           C  
ATOM   1340  O   GLN B 180       1.896 -42.745 -13.686  1.00 66.38           O  
ATOM   1341  CG  GLN B 180       1.890 -44.697 -10.016  1.00 66.38           C  
ATOM   1342  CD  GLN B 180       0.928 -45.414  -9.088  1.00 66.38           C  
ATOM   1343  NE2 GLN B 180       1.379 -46.520  -8.504  1.00 66.38           N  
ATOM   1344  OE1 GLN B 180      -0.212 -44.978  -8.896  1.00 66.38           O  
ATOM   1345  N   ASN B 181       0.978 -40.976 -12.601  1.00 59.58           N  
ATOM   1346  CA  ASN B 181       0.338 -40.466 -13.809  1.00 59.58           C  
ATOM   1347  C   ASN B 181       1.356 -39.850 -14.765  1.00 59.58           C  
ATOM   1348  CB  ASN B 181      -0.743 -39.443 -13.453  1.00 59.58           C  
ATOM   1349  O   ASN B 181       1.279 -40.057 -15.977  1.00 59.58           O  
ATOM   1350  CG  ASN B 181      -2.142 -39.945 -13.748  1.00 59.58           C  
ATOM   1351  ND2 ASN B 181      -3.139 -39.104 -13.502  1.00 59.58           N  
ATOM   1352  OD1 ASN B 181      -2.326 -41.081 -14.194  1.00 59.58           O  
ATOM   1353  N   LEU B 182       2.308 -39.160 -14.226  1.00 57.91           N  
ATOM   1354  CA  LEU B 182       3.319 -38.496 -15.042  1.00 57.91           C  
ATOM   1355  C   LEU B 182       4.250 -39.515 -15.690  1.00 57.91           C  
ATOM   1356  CB  LEU B 182       4.130 -37.512 -14.194  1.00 57.91           C  
ATOM   1357  O   LEU B 182       4.708 -39.314 -16.817  1.00 57.91           O  
ATOM   1358  CG  LEU B 182       3.446 -36.187 -13.854  1.00 57.91           C  
ATOM   1359  CD1 LEU B 182       4.287 -35.398 -12.855  1.00 57.91           C  
ATOM   1360  CD2 LEU B 182       3.204 -35.370 -15.118  1.00 57.91           C  
ATOM   1361  N   LEU B 183       4.453 -40.631 -14.897  1.00 68.21           N  
ATOM   1362  CA  LEU B 183       5.378 -41.654 -15.373  1.00 68.21           C  
ATOM   1363  C   LEU B 183       4.626 -42.791 -16.057  1.00 68.21           C  
ATOM   1364  CB  LEU B 183       6.213 -42.203 -14.214  1.00 68.21           C  
ATOM   1365  O   LEU B 183       5.178 -43.876 -16.252  1.00 68.21           O  
ATOM   1366  CG  LEU B 183       7.170 -41.218 -13.541  1.00 68.21           C  
ATOM   1367  CD1 LEU B 183       7.669 -41.785 -12.216  1.00 68.21           C  
ATOM   1368  CD2 LEU B 183       8.339 -40.892 -14.463  1.00 68.21           C  
ATOM   1369  N   SER B 184       3.445 -42.565 -16.339  1.00 68.63           N  
ATOM   1370  CA  SER B 184       2.639 -43.562 -17.036  1.00 68.63           C  
ATOM   1371  C   SER B 184       2.999 -43.628 -18.517  1.00 68.63           C  
ATOM   1372  CB  SER B 184       1.150 -43.253 -16.878  1.00 68.63           C  
ATOM   1373  O   SER B 184       3.567 -42.681 -19.065  1.00 68.63           O  
ATOM   1374  OG  SER B 184       0.797 -42.092 -17.611  1.00 68.63           O  
ATOM   1375  N   LYS B 185       2.737 -44.749 -19.145  1.00 75.28           N  
ATOM   1376  CA  LYS B 185       3.042 -45.015 -20.548  1.00 75.28           C  
ATOM   1377  C   LYS B 185       2.407 -43.968 -21.457  1.00 75.28           C  
ATOM   1378  CB  LYS B 185       2.564 -46.413 -20.945  1.00 75.28           C  
ATOM   1379  O   LYS B 185       3.033 -43.506 -22.414  1.00 75.28           O  
ATOM   1380  CG  LYS B 185       2.964 -46.826 -22.354  1.00 75.28           C  
ATOM   1381  CD  LYS B 185       2.506 -48.244 -22.671  1.00 75.28           C  
ATOM   1382  CE  LYS B 185       2.850 -48.637 -24.101  1.00 75.28           C  
ATOM   1383  NZ  LYS B 185       2.484 -50.056 -24.389  1.00 75.28           N  
ATOM   1384  N   ASP B 186       1.200 -43.437 -21.142  1.00 68.40           N  
ATOM   1385  CA  ASP B 186       0.453 -42.524 -22.001  1.00 68.40           C  
ATOM   1386  C   ASP B 186       1.068 -41.127 -21.985  1.00 68.40           C  
ATOM   1387  CB  ASP B 186      -1.013 -42.458 -21.568  1.00 68.40           C  
ATOM   1388  O   ASP B 186       0.944 -40.377 -22.956  1.00 68.40           O  
ATOM   1389  CG  ASP B 186      -1.773 -43.742 -21.850  1.00 68.40           C  
ATOM   1390  OD1 ASP B 186      -1.412 -44.468 -22.801  1.00 68.40           O  
ATOM   1391  OD2 ASP B 186      -2.745 -44.028 -21.117  1.00 68.40           O  
ATOM   1392  N   VAL B 187       1.827 -40.865 -20.926  1.00 64.36           N  
ATOM   1393  CA  VAL B 187       2.335 -39.503 -20.796  1.00 64.36           C  
ATOM   1394  C   VAL B 187       3.826 -39.474 -21.121  1.00 64.36           C  
ATOM   1395  CB  VAL B 187       2.087 -38.938 -19.379  1.00 64.36           C  
ATOM   1396  O   VAL B 187       4.267 -38.703 -21.977  1.00 64.36           O  
ATOM   1397  CG1 VAL B 187       2.671 -37.532 -19.248  1.00 64.36           C  
ATOM   1398  CG2 VAL B 187       0.593 -38.932 -19.061  1.00 64.36           C  
ATOM   1399  N   LEU B 188       4.584 -40.343 -20.604  1.00 70.35           N  
ATOM   1400  CA  LEU B 188       6.039 -40.287 -20.684  1.00 70.35           C  
ATOM   1401  C   LEU B 188       6.543 -40.996 -21.936  1.00 70.35           C  
ATOM   1402  CB  LEU B 188       6.669 -40.917 -19.438  1.00 70.35           C  
ATOM   1403  O   LEU B 188       7.498 -40.542 -22.570  1.00 70.35           O  
ATOM   1404  CG  LEU B 188       8.018 -40.347 -18.998  1.00 70.35           C  
ATOM   1405  CD1 LEU B 188       7.818 -39.276 -17.931  1.00 70.35           C  
ATOM   1406  CD2 LEU B 188       8.927 -41.458 -18.485  1.00 70.35           C  
ATOM   1407  N   TYR B 189       5.932 -42.093 -22.368  1.00 76.88           N  
ATOM   1408  CA  TYR B 189       6.432 -42.967 -23.424  1.00 76.88           C  
ATOM   1409  C   TYR B 189       6.551 -42.213 -24.743  1.00 76.88           C  
ATOM   1410  CB  TYR B 189       5.514 -44.181 -23.597  1.00 76.88           C  
ATOM   1411  O   TYR B 189       7.604 -42.238 -25.386  1.00 76.88           O  
ATOM   1412  CG  TYR B 189       5.959 -45.127 -24.686  1.00 76.88           C  
ATOM   1413  CD1 TYR B 189       5.237 -45.245 -25.872  1.00 76.88           C  
ATOM   1414  CD2 TYR B 189       7.100 -45.906 -24.531  1.00 76.88           C  
ATOM   1415  CE1 TYR B 189       5.641 -46.117 -26.877  1.00 76.88           C  
ATOM   1416  CE2 TYR B 189       7.514 -46.782 -25.530  1.00 76.88           C  
ATOM   1417  OH  TYR B 189       7.185 -47.745 -27.689  1.00 76.88           O  
ATOM   1418  CZ  TYR B 189       6.780 -46.879 -26.697  1.00 76.88           C  
ATOM   1419  N   PRO B 190       5.502 -41.441 -25.188  1.00 67.94           N  
ATOM   1420  CA  PRO B 190       5.614 -40.759 -26.479  1.00 67.94           C  
ATOM   1421  C   PRO B 190       6.781 -39.775 -26.527  1.00 67.94           C  
ATOM   1422  CB  PRO B 190       4.277 -40.026 -26.608  1.00 67.94           C  
ATOM   1423  O   PRO B 190       7.515 -39.730 -27.518  1.00 67.94           O  
ATOM   1424  CG  PRO B 190       3.413 -40.617 -25.541  1.00 67.94           C  
ATOM   1425  CD  PRO B 190       4.292 -41.335 -24.558  1.00 67.94           C  
ATOM   1426  N   SER B 191       7.013 -39.049 -25.447  1.00 68.15           N  
ATOM   1427  CA  SER B 191       8.087 -38.062 -25.398  1.00 68.15           C  
ATOM   1428  C   SER B 191       9.452 -38.736 -25.303  1.00 68.15           C  
ATOM   1429  CB  SER B 191       7.892 -37.117 -24.212  1.00 68.15           C  
ATOM   1430  O   SER B 191      10.390 -38.349 -26.003  1.00 68.15           O  
ATOM   1431  OG  SER B 191       6.563 -36.625 -24.174  1.00 68.15           O  
ATOM   1432  N   LEU B 192       9.512 -39.729 -24.481  1.00 75.47           N  
ATOM   1433  CA  LEU B 192      10.771 -40.435 -24.278  1.00 75.47           C  
ATOM   1434  C   LEU B 192      11.165 -41.215 -25.528  1.00 75.47           C  
ATOM   1435  CB  LEU B 192      10.666 -41.385 -23.081  1.00 75.47           C  
ATOM   1436  O   LEU B 192      12.345 -41.275 -25.881  1.00 75.47           O  
ATOM   1437  CG  LEU B 192      11.752 -41.251 -22.012  1.00 75.47           C  
ATOM   1438  CD1 LEU B 192      11.121 -41.042 -20.640  1.00 75.47           C  
ATOM   1439  CD2 LEU B 192      12.655 -42.479 -22.010  1.00 75.47           C  
ATOM   1440  N   LYS B 193      10.218 -41.859 -26.147  1.00 79.79           N  
ATOM   1441  CA  LYS B 193      10.468 -42.598 -27.382  1.00 79.79           C  
ATOM   1442  C   LYS B 193      11.024 -41.681 -28.468  1.00 79.79           C  
ATOM   1443  CB  LYS B 193       9.188 -43.274 -27.872  1.00 79.79           C  
ATOM   1444  O   LYS B 193      11.962 -42.049 -29.178  1.00 79.79           O  
ATOM   1445  CG  LYS B 193       9.408 -44.278 -28.994  1.00 79.79           C  
ATOM   1446  CD  LYS B 193       8.128 -45.030 -29.331  1.00 79.79           C  
ATOM   1447  CE  LYS B 193       8.345 -46.029 -30.460  1.00 79.79           C  
ATOM   1448  NZ  LYS B 193       7.110 -46.817 -30.749  1.00 79.79           N  
ATOM   1449  N   GLU B 194      10.465 -40.477 -28.578  1.00 73.72           N  
ATOM   1450  CA  GLU B 194      10.926 -39.508 -29.569  1.00 73.72           C  
ATOM   1451  C   GLU B 194      12.376 -39.107 -29.316  1.00 73.72           C  
ATOM   1452  CB  GLU B 194      10.029 -38.268 -29.566  1.00 73.72           C  
ATOM   1453  O   GLU B 194      13.184 -39.058 -30.246  1.00 73.72           O  
ATOM   1454  CG  GLU B 194      10.240 -37.353 -30.763  1.00 73.72           C  
ATOM   1455  CD  GLU B 194       9.325 -36.139 -30.760  1.00 73.72           C  
ATOM   1456  OE1 GLU B 194       9.448 -35.283 -31.665  1.00 73.72           O  
ATOM   1457  OE2 GLU B 194       8.479 -36.042 -29.843  1.00 73.72           O  
ATOM   1458  N   ILE B 195      12.698 -38.859 -28.075  1.00 76.27           N  
ATOM   1459  CA  ILE B 195      14.051 -38.448 -27.717  1.00 76.27           C  
ATOM   1460  C   ILE B 195      15.016 -39.614 -27.916  1.00 76.27           C  
ATOM   1461  CB  ILE B 195      14.119 -37.939 -26.259  1.00 76.27           C  
ATOM   1462  O   ILE B 195      16.129 -39.430 -28.415  1.00 76.27           O  
ATOM   1463  CG1 ILE B 195      13.301 -36.653 -26.103  1.00 76.27           C  
ATOM   1464  CG2 ILE B 195      15.573 -37.719 -25.832  1.00 76.27           C  
ATOM   1465  CD1 ILE B 195      13.128 -36.200 -24.660  1.00 76.27           C  
ATOM   1466  N   THR B 196      14.635 -40.849 -27.530  1.00 83.46           N  
ATOM   1467  CA  THR B 196      15.467 -42.044 -27.623  1.00 83.46           C  
ATOM   1468  C   THR B 196      15.782 -42.372 -29.079  1.00 83.46           C  
ATOM   1469  CB  THR B 196      14.785 -43.253 -26.957  1.00 83.46           C  
ATOM   1470  O   THR B 196      16.891 -42.807 -29.397  1.00 83.46           O  
ATOM   1471  CG2 THR B 196      15.759 -44.415 -26.797  1.00 83.46           C  
ATOM   1472  OG1 THR B 196      14.300 -42.869 -25.664  1.00 83.46           O  
ATOM   1473  N   GLU B 197      14.883 -42.120 -29.953  1.00 85.24           N  
ATOM   1474  CA  GLU B 197      15.070 -42.413 -31.370  1.00 85.24           C  
ATOM   1475  C   GLU B 197      16.032 -41.421 -32.017  1.00 85.24           C  
ATOM   1476  CB  GLU B 197      13.727 -42.400 -32.105  1.00 85.24           C  
ATOM   1477  O   GLU B 197      16.769 -41.774 -32.940  1.00 85.24           O  
ATOM   1478  CG  GLU B 197      12.896 -43.657 -31.891  1.00 85.24           C  
ATOM   1479  CD  GLU B 197      11.541 -43.604 -32.579  1.00 85.24           C  
ATOM   1480  OE1 GLU B 197      10.801 -44.613 -32.539  1.00 85.24           O  
ATOM   1481  OE2 GLU B 197      11.217 -42.546 -33.162  1.00 85.24           O  
ATOM   1482  N   LYS B 198      16.074 -40.214 -31.543  1.00 80.78           N  
ATOM   1483  CA  LYS B 198      16.902 -39.158 -32.118  1.00 80.78           C  
ATOM   1484  C   LYS B 198      18.301 -39.163 -31.509  1.00 80.78           C  
ATOM   1485  CB  LYS B 198      16.246 -37.791 -31.915  1.00 80.78           C  
ATOM   1486  O   LYS B 198      19.232 -38.587 -32.075  1.00 80.78           O  
ATOM   1487  CG  LYS B 198      14.995 -37.574 -32.752  1.00 80.78           C  
ATOM   1488  CD  LYS B 198      14.406 -36.187 -32.528  1.00 80.78           C  
ATOM   1489  CE  LYS B 198      13.118 -35.991 -33.316  1.00 80.78           C  
ATOM   1490  NZ  LYS B 198      12.501 -34.658 -33.047  1.00 80.78           N  
ATOM   1491  N   TYR B 199      18.444 -39.985 -30.405  1.00 86.04           N  
ATOM   1492  CA  TYR B 199      19.667 -39.915 -29.613  1.00 86.04           C  
ATOM   1493  C   TYR B 199      20.847 -40.503 -30.378  1.00 86.04           C  
ATOM   1494  CB  TYR B 199      19.489 -40.652 -28.282  1.00 86.04           C  
ATOM   1495  O   TYR B 199      21.919 -39.896 -30.440  1.00 86.04           O  
ATOM   1496  CG  TYR B 199      20.045 -39.905 -27.095  1.00 86.04           C  
ATOM   1497  CD1 TYR B 199      21.360 -40.101 -26.678  1.00 86.04           C  
ATOM   1498  CD2 TYR B 199      19.259 -39.002 -26.388  1.00 86.04           C  
ATOM   1499  CE1 TYR B 199      21.877 -39.416 -25.583  1.00 86.04           C  
ATOM   1500  CE2 TYR B 199      19.765 -38.311 -25.292  1.00 86.04           C  
ATOM   1501  OH  TYR B 199      21.580 -37.844 -23.813  1.00 86.04           O  
ATOM   1502  CZ  TYR B 199      21.073 -38.524 -24.898  1.00 86.04           C  
ATOM   1503  N   PRO B 200      20.717 -41.627 -31.032  1.00 88.34           N  
ATOM   1504  CA  PRO B 200      21.852 -42.235 -31.730  1.00 88.34           C  
ATOM   1505  C   PRO B 200      22.397 -41.353 -32.851  1.00 88.34           C  
ATOM   1506  CB  PRO B 200      21.266 -43.532 -32.293  1.00 88.34           C  
ATOM   1507  O   PRO B 200      23.615 -41.213 -32.995  1.00 88.34           O  
ATOM   1508  CG  PRO B 200      19.870 -43.584 -31.760  1.00 88.34           C  
ATOM   1509  CD  PRO B 200      19.589 -42.299 -31.036  1.00 88.34           C  
ATOM   1510  N   GLU B 201      21.464 -40.740 -33.634  1.00 87.98           N  
ATOM   1511  CA  GLU B 201      21.889 -39.835 -34.698  1.00 87.98           C  
ATOM   1512  C   GLU B 201      22.626 -38.625 -34.132  1.00 87.98           C  
ATOM   1513  CB  GLU B 201      20.685 -39.378 -35.527  1.00 87.98           C  
ATOM   1514  O   GLU B 201      23.629 -38.183 -34.697  1.00 87.98           O  
ATOM   1515  CG  GLU B 201      20.282 -40.359 -36.618  1.00 87.98           C  
ATOM   1516  CD  GLU B 201      19.074 -39.900 -37.420  1.00 87.98           C  
ATOM   1517  OE1 GLU B 201      18.631 -40.641 -38.327  1.00 87.98           O  
ATOM   1518  OE2 GLU B 201      18.567 -38.792 -37.139  1.00 87.98           O  
ATOM   1519  N   TRP B 202      22.107 -38.172 -32.972  1.00 85.90           N  
ATOM   1520  CA  TRP B 202      22.738 -37.028 -32.322  1.00 85.90           C  
ATOM   1521  C   TRP B 202      24.117 -37.398 -31.786  1.00 85.90           C  
ATOM   1522  CB  TRP B 202      21.858 -36.503 -31.184  1.00 85.90           C  
ATOM   1523  O   TRP B 202      25.071 -36.629 -31.924  1.00 85.90           O  
ATOM   1524  CG  TRP B 202      22.353 -35.227 -30.571  1.00 85.90           C  
ATOM   1525  CD1 TRP B 202      22.069 -33.954 -30.978  1.00 85.90           C  
ATOM   1526  CD2 TRP B 202      23.223 -35.104 -29.442  1.00 85.90           C  
ATOM   1527  CE2 TRP B 202      23.424 -33.723 -29.219  1.00 85.90           C  
ATOM   1528  CE3 TRP B 202      23.852 -36.027 -28.595  1.00 85.90           C  
ATOM   1529  NE1 TRP B 202      22.710 -33.044 -30.168  1.00 85.90           N  
ATOM   1530  CH2 TRP B 202      24.833 -34.168 -27.369  1.00 85.90           C  
ATOM   1531  CZ2 TRP B 202      24.230 -33.244 -28.183  1.00 85.90           C  
ATOM   1532  CZ3 TRP B 202      24.653 -35.548 -27.565  1.00 85.90           C  
ATOM   1533  N   LEU B 203      24.270 -38.557 -31.224  1.00 88.70           N  
ATOM   1534  CA  LEU B 203      25.541 -39.013 -30.672  1.00 88.70           C  
ATOM   1535  C   LEU B 203      26.583 -39.178 -31.773  1.00 88.70           C  
ATOM   1536  CB  LEU B 203      25.356 -40.337 -29.925  1.00 88.70           C  
ATOM   1537  O   LEU B 203      27.749 -38.823 -31.588  1.00 88.70           O  
ATOM   1538  CG  LEU B 203      25.012 -40.234 -28.439  1.00 88.70           C  
ATOM   1539  CD1 LEU B 203      24.227 -41.463 -27.990  1.00 88.70           C  
ATOM   1540  CD2 LEU B 203      26.279 -40.070 -27.606  1.00 88.70           C  
ATOM   1541  N   GLN B 204      26.164 -39.605 -32.907  1.00 87.80           N  
ATOM   1542  CA  GLN B 204      27.067 -39.808 -34.034  1.00 87.80           C  
ATOM   1543  C   GLN B 204      27.565 -38.476 -34.588  1.00 87.80           C  
ATOM   1544  CB  GLN B 204      26.377 -40.610 -35.138  1.00 87.80           C  
ATOM   1545  O   GLN B 204      28.742 -38.340 -34.927  1.00 87.80           O  
ATOM   1546  CG  GLN B 204      26.799 -42.072 -35.193  1.00 87.80           C  
ATOM   1547  CD  GLN B 204      25.972 -42.886 -36.170  1.00 87.80           C  
ATOM   1548  NE2 GLN B 204      26.093 -44.207 -36.092  1.00 87.80           N  
ATOM   1549  OE1 GLN B 204      25.229 -42.333 -36.987  1.00 87.80           O  
ATOM   1550  N   SER B 205      26.666 -37.536 -34.610  1.00 87.99           N  
ATOM   1551  CA  SER B 205      27.001 -36.233 -35.174  1.00 87.99           C  
ATOM   1552  C   SER B 205      27.861 -35.419 -34.212  1.00 87.99           C  
ATOM   1553  CB  SER B 205      25.730 -35.455 -35.518  1.00 87.99           C  
ATOM   1554  O   SER B 205      28.601 -34.528 -34.635  1.00 87.99           O  
ATOM   1555  OG  SER B 205      24.665 -35.826 -34.659  1.00 87.99           O  
ATOM   1556  N   HIS B 206      27.855 -35.851 -32.921  1.00 86.02           N  
ATOM   1557  CA  HIS B 206      28.543 -35.020 -31.940  1.00 86.02           C  
ATOM   1558  C   HIS B 206      29.678 -35.786 -31.268  1.00 86.02           C  
ATOM   1559  CB  HIS B 206      27.559 -34.510 -30.886  1.00 86.02           C  
ATOM   1560  O   HIS B 206      30.244 -35.322 -30.275  1.00 86.02           O  
ATOM   1561  CG  HIS B 206      26.666 -33.416 -31.379  1.00 86.02           C  
ATOM   1562  CD2 HIS B 206      26.685 -32.082 -31.151  1.00 86.02           C  
ATOM   1563  ND1 HIS B 206      25.594 -33.650 -32.213  1.00 86.02           N  
ATOM   1564  CE1 HIS B 206      24.992 -32.503 -32.478  1.00 86.02           C  
ATOM   1565  NE2 HIS B 206      25.634 -31.536 -31.846  1.00 86.02           N  
ATOM   1566  N   ARG B 207      29.999 -36.874 -31.802  1.00 84.84           N  
ATOM   1567  CA  ARG B 207      31.036 -37.730 -31.235  1.00 84.84           C  
ATOM   1568  C   ARG B 207      32.370 -36.995 -31.156  1.00 84.84           C  
ATOM   1569  CB  ARG B 207      31.190 -39.008 -32.062  1.00 84.84           C  
ATOM   1570  O   ARG B 207      33.071 -37.078 -30.146  1.00 84.84           O  
ATOM   1571  CG  ARG B 207      32.110 -40.042 -31.433  1.00 84.84           C  
ATOM   1572  CD  ARG B 207      32.163 -41.323 -32.253  1.00 84.84           C  
ATOM   1573  NE  ARG B 207      32.989 -42.341 -31.610  1.00 84.84           N  
ATOM   1574  NH1 ARG B 207      32.750 -43.898 -33.299  1.00 84.84           N  
ATOM   1575  NH2 ARG B 207      34.014 -44.390 -31.451  1.00 84.84           N  
ATOM   1576  CZ  ARG B 207      33.249 -43.541 -32.122  1.00 84.84           C  
ATOM   1577  N   GLU B 208      32.638 -36.104 -32.167  1.00 85.28           N  
ATOM   1578  CA  GLU B 208      33.940 -35.451 -32.254  1.00 85.28           C  
ATOM   1579  C   GLU B 208      33.963 -34.156 -31.447  1.00 85.28           C  
ATOM   1580  CB  GLU B 208      34.304 -35.168 -33.714  1.00 85.28           C  
ATOM   1581  O   GLU B 208      35.024 -33.713 -31.004  1.00 85.28           O  
ATOM   1582  CG  GLU B 208      34.563 -36.421 -34.537  1.00 85.28           C  
ATOM   1583  CD  GLU B 208      35.325 -36.147 -35.824  1.00 85.28           C  
ATOM   1584  OE1 GLU B 208      35.837 -37.107 -36.443  1.00 85.28           O  
ATOM   1585  OE2 GLU B 208      35.411 -34.961 -36.216  1.00 85.28           O  
ATOM   1586  N   SER B 209      32.783 -33.685 -31.159  1.00 83.88           N  
ATOM   1587  CA  SER B 209      32.697 -32.379 -30.513  1.00 83.88           C  
ATOM   1588  C   SER B 209      32.598 -32.518 -28.998  1.00 83.88           C  
ATOM   1589  CB  SER B 209      31.493 -31.598 -31.042  1.00 83.88           C  
ATOM   1590  O   SER B 209      32.926 -31.585 -28.261  1.00 83.88           O  
ATOM   1591  OG  SER B 209      30.307 -32.367 -30.931  1.00 83.88           O  
ATOM   1592  N   LEU B 210      32.368 -33.673 -28.481  1.00 80.33           N  
ATOM   1593  CA  LEU B 210      32.126 -33.858 -27.054  1.00 80.33           C  
ATOM   1594  C   LEU B 210      33.321 -34.523 -26.381  1.00 80.33           C  
ATOM   1595  CB  LEU B 210      30.865 -34.697 -26.829  1.00 80.33           C  
ATOM   1596  O   LEU B 210      33.950 -35.411 -26.961  1.00 80.33           O  
ATOM   1597  CG  LEU B 210      29.530 -33.995 -27.078  1.00 80.33           C  
ATOM   1598  CD1 LEU B 210      28.440 -35.019 -27.377  1.00 80.33           C  
ATOM   1599  CD2 LEU B 210      29.146 -33.133 -25.879  1.00 80.33           C  
ATOM   1600  N   PRO B 211      33.634 -33.986 -25.197  1.00 86.63           N  
ATOM   1601  CA  PRO B 211      34.630 -34.711 -24.405  1.00 86.63           C  
ATOM   1602  C   PRO B 211      34.233 -36.162 -24.144  1.00 86.63           C  
ATOM   1603  CB  PRO B 211      34.686 -33.917 -23.097  1.00 86.63           C  
ATOM   1604  O   PRO B 211      33.045 -36.469 -24.021  1.00 86.63           O  
ATOM   1605  CG  PRO B 211      33.896 -32.678 -23.368  1.00 86.63           C  
ATOM   1606  CD  PRO B 211      33.091 -32.889 -24.619  1.00 86.63           C  
ATOM   1607  N   PRO B 212      35.194 -37.100 -24.116  1.00 87.79           N  
ATOM   1608  CA  PRO B 212      34.924 -38.533 -23.976  1.00 87.79           C  
ATOM   1609  C   PRO B 212      34.068 -38.856 -22.754  1.00 87.79           C  
ATOM   1610  CB  PRO B 212      36.321 -39.144 -23.842  1.00 87.79           C  
ATOM   1611  O   PRO B 212      33.202 -39.732 -22.816  1.00 87.79           O  
ATOM   1612  CG  PRO B 212      37.241 -37.972 -23.727  1.00 87.79           C  
ATOM   1613  CD  PRO B 212      36.462 -36.723 -24.027  1.00 87.79           C  
ATOM   1614  N   GLU B 213      34.317 -38.167 -21.620  1.00 86.10           N  
ATOM   1615  CA  GLU B 213      33.562 -38.415 -20.396  1.00 86.10           C  
ATOM   1616  C   GLU B 213      32.089 -38.061 -20.575  1.00 86.10           C  
ATOM   1617  CB  GLU B 213      34.156 -37.622 -19.228  1.00 86.10           C  
ATOM   1618  O   GLU B 213      31.209 -38.789 -20.111  1.00 86.10           O  
ATOM   1619  CG  GLU B 213      35.365 -38.286 -18.586  1.00 86.10           C  
ATOM   1620  CD  GLU B 213      35.966 -37.470 -17.452  1.00 86.10           C  
ATOM   1621  OE1 GLU B 213      36.953 -37.927 -16.833  1.00 86.10           O  
ATOM   1622  OE2 GLU B 213      35.444 -36.366 -17.180  1.00 86.10           O  
ATOM   1623  N   GLN B 214      31.840 -37.018 -21.298  1.00 86.80           N  
ATOM   1624  CA  GLN B 214      30.477 -36.569 -21.559  1.00 86.80           C  
ATOM   1625  C   GLN B 214      29.782 -37.476 -22.570  1.00 86.80           C  
ATOM   1626  CB  GLN B 214      30.475 -35.124 -22.061  1.00 86.80           C  
ATOM   1627  O   GLN B 214      28.592 -37.766 -22.436  1.00 86.80           O  
ATOM   1628  CG  GLN B 214      29.294 -34.302 -21.563  1.00 86.80           C  
ATOM   1629  CD  GLN B 214      29.710 -32.948 -21.019  1.00 86.80           C  
ATOM   1630  NE2 GLN B 214      28.806 -32.296 -20.296  1.00 86.80           N  
ATOM   1631  OE1 GLN B 214      30.836 -32.492 -21.246  1.00 86.80           O  
ATOM   1632  N   PHE B 215      30.521 -37.858 -23.495  1.00 89.04           N  
ATOM   1633  CA  PHE B 215      29.984 -38.768 -24.500  1.00 89.04           C  
ATOM   1634  C   PHE B 215      29.528 -40.074 -23.860  1.00 89.04           C  
ATOM   1635  CB  PHE B 215      31.029 -39.052 -25.584  1.00 89.04           C  
ATOM   1636  O   PHE B 215      28.450 -40.583 -24.176  1.00 89.04           O  
ATOM   1637  CG  PHE B 215      30.514 -39.898 -26.717  1.00 89.04           C  
ATOM   1638  CD1 PHE B 215      30.728 -41.271 -26.730  1.00 89.04           C  
ATOM   1639  CD2 PHE B 215      29.816 -39.321 -27.769  1.00 89.04           C  
ATOM   1640  CE1 PHE B 215      30.253 -42.058 -27.777  1.00 89.04           C  
ATOM   1641  CE2 PHE B 215      29.338 -40.100 -28.819  1.00 89.04           C  
ATOM   1642  CZ  PHE B 215      29.558 -41.468 -28.822  1.00 89.04           C  
ATOM   1643  N   GLU B 216      30.375 -40.556 -22.926  1.00 89.36           N  
ATOM   1644  CA  GLU B 216      30.042 -41.796 -22.231  1.00 89.36           C  
ATOM   1645  C   GLU B 216      28.781 -41.634 -21.388  1.00 89.36           C  
ATOM   1646  CB  GLU B 216      31.209 -42.249 -21.350  1.00 89.36           C  
ATOM   1647  O   GLU B 216      27.947 -42.540 -21.328  1.00 89.36           O  
ATOM   1648  CG  GLU B 216      32.224 -43.121 -22.075  1.00 89.36           C  
ATOM   1649  CD  GLU B 216      33.380 -43.558 -21.189  1.00 89.36           C  
ATOM   1650  OE1 GLU B 216      34.292 -44.259 -21.684  1.00 89.36           O  
ATOM   1651  OE2 GLU B 216      33.373 -43.198 -19.991  1.00 89.36           O  
ATOM   1652  N   LYS B 217      28.660 -40.483 -20.787  1.00 89.82           N  
ATOM   1653  CA  LYS B 217      27.474 -40.186 -19.989  1.00 89.82           C  
ATOM   1654  C   LYS B 217      26.221 -40.151 -20.859  1.00 89.82           C  
ATOM   1655  CB  LYS B 217      27.640 -38.854 -19.256  1.00 89.82           C  
ATOM   1656  O   LYS B 217      25.189 -40.716 -20.492  1.00 89.82           O  
ATOM   1657  CG  LYS B 217      28.377 -38.965 -17.929  1.00 89.82           C  
ATOM   1658  CD  LYS B 217      28.418 -37.629 -17.199  1.00 89.82           C  
ATOM   1659  CE  LYS B 217      29.190 -37.730 -15.890  1.00 89.82           C  
ATOM   1660  NZ  LYS B 217      29.285 -36.409 -15.199  1.00 89.82           N  
ATOM   1661  N   TYR B 218      26.284 -39.551 -22.006  1.00 89.18           N  
ATOM   1662  CA  TYR B 218      25.159 -39.459 -22.930  1.00 89.18           C  
ATOM   1663  C   TYR B 218      24.805 -40.830 -23.496  1.00 89.18           C  
ATOM   1664  CB  TYR B 218      25.480 -38.490 -24.072  1.00 89.18           C  
ATOM   1665  O   TYR B 218      23.628 -41.141 -23.694  1.00 89.18           O  
ATOM   1666  CG  TYR B 218      25.369 -37.036 -23.683  1.00 89.18           C  
ATOM   1667  CD1 TYR B 218      24.327 -36.589 -22.874  1.00 89.18           C  
ATOM   1668  CD2 TYR B 218      26.305 -36.107 -24.125  1.00 89.18           C  
ATOM   1669  CE1 TYR B 218      24.221 -35.249 -22.515  1.00 89.18           C  
ATOM   1670  CE2 TYR B 218      26.208 -34.765 -23.772  1.00 89.18           C  
ATOM   1671  OH  TYR B 218      25.063 -33.019 -22.615  1.00 89.18           O  
ATOM   1672  CZ  TYR B 218      25.164 -34.346 -22.967  1.00 89.18           C  
ATOM   1673  N   GLN B 219      25.849 -41.582 -23.733  1.00 90.75           N  
ATOM   1674  CA  GLN B 219      25.621 -42.948 -24.192  1.00 90.75           C  
ATOM   1675  C   GLN B 219      24.868 -43.762 -23.144  1.00 90.75           C  
ATOM   1676  CB  GLN B 219      26.947 -43.629 -24.533  1.00 90.75           C  
ATOM   1677  O   GLN B 219      23.963 -44.529 -23.478  1.00 90.75           O  
ATOM   1678  CG  GLN B 219      26.842 -44.652 -25.656  1.00 90.75           C  
ATOM   1679  CD  GLN B 219      28.187 -45.235 -26.048  1.00 90.75           C  
ATOM   1680  NE2 GLN B 219      28.206 -46.008 -27.128  1.00 90.75           N  
ATOM   1681  OE1 GLN B 219      29.200 -44.991 -25.385  1.00 90.75           O  
ATOM   1682  N   GLU B 220      25.332 -43.587 -21.911  1.00 90.98           N  
ATOM   1683  CA  GLU B 220      24.659 -44.281 -20.817  1.00 90.98           C  
ATOM   1684  C   GLU B 220      23.227 -43.782 -20.645  1.00 90.98           C  
ATOM   1685  CB  GLU B 220      25.437 -44.106 -19.510  1.00 90.98           C  
ATOM   1686  O   GLU B 220      22.323 -44.565 -20.348  1.00 90.98           O  
ATOM   1687  CG  GLU B 220      26.351 -45.276 -19.177  1.00 90.98           C  
ATOM   1688  CD  GLU B 220      27.095 -45.101 -17.863  1.00 90.98           C  
ATOM   1689  OE1 GLU B 220      27.986 -45.925 -17.555  1.00 90.98           O  
ATOM   1690  OE2 GLU B 220      26.785 -44.132 -17.134  1.00 90.98           O  
ATOM   1691  N   GLN B 221      23.037 -42.481 -20.891  1.00 89.60           N  
ATOM   1692  CA  GLN B 221      21.693 -41.913 -20.853  1.00 89.60           C  
ATOM   1693  C   GLN B 221      20.787 -42.575 -21.887  1.00 89.60           C  
ATOM   1694  CB  GLN B 221      21.741 -40.403 -21.087  1.00 89.60           C  
ATOM   1695  O   GLN B 221      19.645 -42.928 -21.584  1.00 89.60           O  
ATOM   1696  CG  GLN B 221      21.940 -39.589 -19.815  1.00 89.60           C  
ATOM   1697  CD  GLN B 221      21.972 -38.094 -20.073  1.00 89.60           C  
ATOM   1698  NE2 GLN B 221      22.139 -37.313 -19.012  1.00 89.60           N  
ATOM   1699  OE1 GLN B 221      21.850 -37.646 -21.218  1.00 89.60           O  
ATOM   1700  N   HIS B 222      21.294 -42.675 -23.025  1.00 90.17           N  
ATOM   1701  CA  HIS B 222      20.543 -43.310 -24.102  1.00 90.17           C  
ATOM   1702  C   HIS B 222      20.175 -44.746 -23.745  1.00 90.17           C  
ATOM   1703  CB  HIS B 222      21.346 -43.282 -25.404  1.00 90.17           C  
ATOM   1704  O   HIS B 222      19.043 -45.177 -23.975  1.00 90.17           O  
ATOM   1705  CG  HIS B 222      20.639 -43.918 -26.558  1.00 90.17           C  
ATOM   1706  CD2 HIS B 222      19.634 -43.465 -27.344  1.00 90.17           C  
ATOM   1707  ND1 HIS B 222      20.950 -45.179 -27.018  1.00 90.17           N  
ATOM   1708  CE1 HIS B 222      20.164 -45.475 -28.040  1.00 90.17           C  
ATOM   1709  NE2 HIS B 222      19.357 -44.451 -28.258  1.00 90.17           N  
ATOM   1710  N   SER B 223      21.120 -45.464 -23.157  1.00 92.02           N  
ATOM   1711  CA  SER B 223      20.885 -46.850 -22.767  1.00 92.02           C  
ATOM   1712  C   SER B 223      19.758 -46.953 -21.744  1.00 92.02           C  
ATOM   1713  CB  SER B 223      22.161 -47.471 -22.196  1.00 92.02           C  
ATOM   1714  O   SER B 223      18.880 -47.809 -21.863  1.00 92.02           O  
ATOM   1715  OG  SER B 223      21.990 -48.860 -21.976  1.00 92.02           O  
ATOM   1716  N   VAL B 224      19.813 -46.092 -20.723  1.00 90.31           N  
ATOM   1717  CA  VAL B 224      18.798 -46.088 -19.676  1.00 90.31           C  
ATOM   1718  C   VAL B 224      17.439 -45.733 -20.274  1.00 90.31           C  
ATOM   1719  CB  VAL B 224      19.156 -45.101 -18.542  1.00 90.31           C  
ATOM   1720  O   VAL B 224      16.422 -46.339 -19.926  1.00 90.31           O  
ATOM   1721  CG1 VAL B 224      18.016 -45.005 -17.530  1.00 90.31           C  
ATOM   1722  CG2 VAL B 224      20.451 -45.526 -17.854  1.00 90.31           C  
ATOM   1723  N   MET B 225      17.397 -44.772 -21.224  1.00 89.42           N  
ATOM   1724  CA  MET B 225      16.160 -44.365 -21.883  1.00 89.42           C  
ATOM   1725  C   MET B 225      15.561 -45.521 -22.677  1.00 89.42           C  
ATOM   1726  CB  MET B 225      16.410 -43.171 -22.806  1.00 89.42           C  
ATOM   1727  O   MET B 225      14.343 -45.708 -22.687  1.00 89.42           O  
ATOM   1728  CG  MET B 225      16.572 -41.851 -22.070  1.00 89.42           C  
ATOM   1729  SD  MET B 225      16.798 -40.433 -23.213  1.00 89.42           S  
ATOM   1730  CE  MET B 225      15.094 -39.814 -23.296  1.00 89.42           C  
ATOM   1731  N   CYS B 226      16.393 -46.230 -23.280  1.00 91.49           N  
ATOM   1732  CA  CYS B 226      15.946 -47.406 -24.018  1.00 91.49           C  
ATOM   1733  C   CYS B 226      15.324 -48.434 -23.081  1.00 91.49           C  
ATOM   1734  CB  CYS B 226      17.111 -48.035 -24.780  1.00 91.49           C  
ATOM   1735  O   CYS B 226      14.300 -49.037 -23.407  1.00 91.49           O  
ATOM   1736  SG  CYS B 226      17.551 -47.156 -26.295  1.00 91.49           S  
ATOM   1737  N   LYS B 227      15.916 -48.647 -21.943  1.00 92.77           N  
ATOM   1738  CA  LYS B 227      15.401 -49.589 -20.954  1.00 92.77           C  
ATOM   1739  C   LYS B 227      14.018 -49.168 -20.463  1.00 92.77           C  
ATOM   1740  CB  LYS B 227      16.363 -49.706 -19.771  1.00 92.77           C  
ATOM   1741  O   LYS B 227      13.139 -50.011 -20.270  1.00 92.77           O  
ATOM   1742  CG  LYS B 227      17.643 -50.466 -20.088  1.00 92.77           C  
ATOM   1743  CD  LYS B 227      18.563 -50.541 -18.877  1.00 92.77           C  
ATOM   1744  CE  LYS B 227      19.903 -51.173 -19.229  1.00 92.77           C  
ATOM   1745  NZ  LYS B 227      20.841 -51.168 -18.067  1.00 92.77           N  
ATOM   1746  N   ILE B 228      13.867 -47.846 -20.327  1.00 88.31           N  
ATOM   1747  CA  ILE B 228      12.574 -47.327 -19.895  1.00 88.31           C  
ATOM   1748  C   ILE B 228      11.522 -47.607 -20.966  1.00 88.31           C  
ATOM   1749  CB  ILE B 228      12.644 -45.813 -19.596  1.00 88.31           C  
ATOM   1750  O   ILE B 228      10.421 -48.069 -20.657  1.00 88.31           O  
ATOM   1751  CG1 ILE B 228      13.610 -45.541 -18.438  1.00 88.31           C  
ATOM   1752  CG2 ILE B 228      11.250 -45.258 -19.288  1.00 88.31           C  
ATOM   1753  CD1 ILE B 228      13.860 -44.063 -18.173  1.00 88.31           C  
ATOM   1754  N   CYS B 229      11.855 -47.345 -22.202  1.00 90.57           N  
ATOM   1755  CA  CYS B 229      10.939 -47.574 -23.313  1.00 90.57           C  
ATOM   1756  C   CYS B 229      10.557 -49.046 -23.411  1.00 90.57           C  
ATOM   1757  CB  CYS B 229      11.566 -47.113 -24.628  1.00 90.57           C  
ATOM   1758  O   CYS B 229       9.401 -49.376 -23.680  1.00 90.57           O  
ATOM   1759  SG  CYS B 229      11.643 -45.317 -24.807  1.00 90.57           S  
ATOM   1760  N   GLU B 230      11.522 -49.871 -23.166  1.00 91.71           N  
ATOM   1761  CA  GLU B 230      11.265 -51.308 -23.189  1.00 91.71           C  
ATOM   1762  C   GLU B 230      10.257 -51.707 -22.115  1.00 91.71           C  
ATOM   1763  CB  GLU B 230      12.568 -52.090 -23.004  1.00 91.71           C  
ATOM   1764  O   GLU B 230       9.405 -52.567 -22.345  1.00 91.71           O  
ATOM   1765  CG  GLU B 230      13.401 -52.207 -24.272  1.00 91.71           C  
ATOM   1766  CD  GLU B 230      14.720 -52.934 -24.059  1.00 91.71           C  
ATOM   1767  OE1 GLU B 230      15.513 -53.046 -25.020  1.00 91.71           O  
ATOM   1768  OE2 GLU B 230      14.960 -53.397 -22.921  1.00 91.71           O  
ATOM   1769  N   GLN B 231      10.389 -51.008 -20.971  1.00 89.63           N  
ATOM   1770  CA  GLN B 231       9.452 -51.291 -19.889  1.00 89.63           C  
ATOM   1771  C   GLN B 231       8.027 -50.911 -20.281  1.00 89.63           C  
ATOM   1772  CB  GLN B 231       9.861 -50.550 -18.616  1.00 89.63           C  
ATOM   1773  O   GLN B 231       7.083 -51.655 -20.009  1.00 89.63           O  
ATOM   1774  CG  GLN B 231      11.041 -51.182 -17.888  1.00 89.63           C  
ATOM   1775  CD  GLN B 231      10.759 -52.602 -17.436  1.00 89.63           C  
ATOM   1776  NE2 GLN B 231      11.802 -53.423 -17.376  1.00 89.63           N  
ATOM   1777  OE1 GLN B 231       9.613 -52.959 -17.144  1.00 89.63           O  
ATOM   1778  N   PHE B 232       7.906 -49.803 -20.976  1.00 88.31           N  
ATOM   1779  CA  PHE B 232       6.589 -49.336 -21.391  1.00 88.31           C  
ATOM   1780  C   PHE B 232       6.029 -50.212 -22.504  1.00 88.31           C  
ATOM   1781  CB  PHE B 232       6.656 -47.877 -21.854  1.00 88.31           C  
ATOM   1782  O   PHE B 232       4.829 -50.492 -22.537  1.00 88.31           O  
ATOM   1783  CG  PHE B 232       6.713 -46.883 -20.726  1.00 88.31           C  
ATOM   1784  CD1 PHE B 232       5.791 -46.935 -19.688  1.00 88.31           C  
ATOM   1785  CD2 PHE B 232       7.690 -45.897 -20.702  1.00 88.31           C  
ATOM   1786  CE1 PHE B 232       5.841 -46.017 -18.642  1.00 88.31           C  
ATOM   1787  CE2 PHE B 232       7.747 -44.975 -19.661  1.00 88.31           C  
ATOM   1788  CZ  PHE B 232       6.821 -45.037 -18.632  1.00 88.31           C  
ATOM   1789  N   GLU B 233       6.860 -50.625 -23.378  1.00 90.70           N  
ATOM   1790  CA  GLU B 233       6.440 -51.474 -24.489  1.00 90.70           C  
ATOM   1791  C   GLU B 233       6.008 -52.853 -23.997  1.00 90.70           C  
ATOM   1792  CB  GLU B 233       7.566 -51.611 -25.517  1.00 90.70           C  
ATOM   1793  O   GLU B 233       5.173 -53.508 -24.624  1.00 90.70           O  
ATOM   1794  CG  GLU B 233       7.830 -50.341 -26.312  1.00 90.70           C  
ATOM   1795  CD  GLU B 233       9.030 -50.452 -27.240  1.00 90.70           C  
ATOM   1796  OE1 GLU B 233       9.376 -49.451 -27.907  1.00 90.70           O  
ATOM   1797  OE2 GLU B 233       9.627 -51.550 -27.300  1.00 90.70           O  
ATOM   1798  N   ALA B 234       6.495 -53.287 -22.878  1.00 90.07           N  
ATOM   1799  CA  ALA B 234       6.159 -54.584 -22.295  1.00 90.07           C  
ATOM   1800  C   ALA B 234       4.833 -54.521 -21.544  1.00 90.07           C  
ATOM   1801  CB  ALA B 234       7.274 -55.053 -21.363  1.00 90.07           C  
ATOM   1802  O   ALA B 234       4.285 -55.554 -21.152  1.00 90.07           O  
ATOM   1803  N   GLU B 235       4.311 -53.265 -21.458  1.00 87.00           N  
ATOM   1804  CA  GLU B 235       3.069 -53.069 -20.716  1.00 87.00           C  
ATOM   1805  C   GLU B 235       1.865 -53.557 -21.518  1.00 87.00           C  
ATOM   1806  CB  GLU B 235       2.891 -51.595 -20.344  1.00 87.00           C  
ATOM   1807  O   GLU B 235       1.736 -53.247 -22.704  1.00 87.00           O  
ATOM   1808  CG  GLU B 235       1.724 -51.335 -19.403  1.00 87.00           C  
ATOM   1809  CD  GLU B 235       1.587 -49.873 -19.006  1.00 87.00           C  
ATOM   1810  OE1 GLU B 235       0.510 -49.478 -18.505  1.00 87.00           O  
ATOM   1811  OE2 GLU B 235       2.565 -49.117 -19.199  1.00 87.00           O  
ATOM   1812  N   THR B 236       1.065 -54.464 -20.949  1.00 84.14           N  
ATOM   1813  CA  THR B 236      -0.162 -54.959 -21.562  1.00 84.14           C  
ATOM   1814  C   THR B 236      -1.382 -54.542 -20.744  1.00 84.14           C  
ATOM   1815  CB  THR B 236      -0.137 -56.492 -21.704  1.00 84.14           C  
ATOM   1816  O   THR B 236      -1.281 -54.330 -19.534  1.00 84.14           O  
ATOM   1817  CG2 THR B 236       0.792 -56.924 -22.835  1.00 84.14           C  
ATOM   1818  OG1 THR B 236       0.322 -57.073 -20.477  1.00 84.14           O  
ATOM   1819  N   PRO B 237      -2.526 -54.378 -21.364  1.00 74.30           N  
ATOM   1820  CA  PRO B 237      -3.748 -53.958 -20.673  1.00 74.30           C  
ATOM   1821  C   PRO B 237      -4.213 -54.972 -19.630  1.00 74.30           C  
ATOM   1822  CB  PRO B 237      -4.769 -53.833 -21.806  1.00 74.30           C  
ATOM   1823  O   PRO B 237      -4.944 -54.616 -18.701  1.00 74.30           O  
ATOM   1824  CG  PRO B 237      -4.036 -54.276 -23.031  1.00 74.30           C  
ATOM   1825  CD  PRO B 237      -2.626 -54.621 -22.646  1.00 74.30           C  
ATOM   1826  N   THR B 238      -3.748 -56.259 -19.675  1.00 81.40           N  
ATOM   1827  CA  THR B 238      -4.190 -57.323 -18.780  1.00 81.40           C  
ATOM   1828  C   THR B 238      -3.220 -57.486 -17.614  1.00 81.40           C  
ATOM   1829  CB  THR B 238      -4.328 -58.662 -19.528  1.00 81.40           C  
ATOM   1830  O   THR B 238      -3.304 -58.459 -16.861  1.00 81.40           O  
ATOM   1831  CG2 THR B 238      -5.527 -58.644 -20.470  1.00 81.40           C  
ATOM   1832  OG1 THR B 238      -3.139 -58.900 -20.291  1.00 81.40           O  
ATOM   1833  N   ASP B 239      -2.362 -56.487 -17.418  1.00 82.54           N  
ATOM   1834  CA  ASP B 239      -1.363 -56.588 -16.358  1.00 82.54           C  
ATOM   1835  C   ASP B 239      -2.008 -56.451 -14.981  1.00 82.54           C  
ATOM   1836  CB  ASP B 239      -0.279 -55.523 -16.539  1.00 82.54           C  
ATOM   1837  O   ASP B 239      -2.908 -55.630 -14.790  1.00 82.54           O  
ATOM   1838  CG  ASP B 239       0.764 -55.909 -17.573  1.00 82.54           C  
ATOM   1839  OD1 ASP B 239       0.807 -57.088 -17.986  1.00 82.54           O  
ATOM   1840  OD2 ASP B 239       1.551 -55.026 -17.978  1.00 82.54           O  
ATOM   1841  N   SER B 240      -1.750 -57.469 -14.052  1.00 84.86           N  
ATOM   1842  CA  SER B 240      -2.235 -57.428 -12.676  1.00 84.86           C  
ATOM   1843  C   SER B 240      -1.753 -56.173 -11.956  1.00 84.86           C  
ATOM   1844  CB  SER B 240      -1.781 -58.671 -11.910  1.00 84.86           C  
ATOM   1845  O   SER B 240      -0.827 -55.504 -12.419  1.00 84.86           O  
ATOM   1846  OG  SER B 240      -0.387 -58.624 -11.656  1.00 84.86           O  
ATOM   1847  N   GLU B 241      -2.338 -55.780 -10.907  1.00 82.42           N  
ATOM   1848  CA  GLU B 241      -1.958 -54.634 -10.087  1.00 82.42           C  
ATOM   1849  C   GLU B 241      -0.530 -54.777  -9.568  1.00 82.42           C  
ATOM   1850  CB  GLU B 241      -2.929 -54.465  -8.916  1.00 82.42           C  
ATOM   1851  O   GLU B 241       0.210 -53.793  -9.494  1.00 82.42           O  
ATOM   1852  CG  GLU B 241      -3.085 -53.025  -8.449  1.00 82.42           C  
ATOM   1853  CD  GLU B 241      -4.070 -52.869  -7.302  1.00 82.42           C  
ATOM   1854  OE1 GLU B 241      -4.152 -51.765  -6.717  1.00 82.42           O  
ATOM   1855  OE2 GLU B 241      -4.766 -53.860  -6.984  1.00 82.42           O  
ATOM   1856  N   THR B 242      -0.155 -55.930  -9.252  1.00 85.04           N  
ATOM   1857  CA  THR B 242       1.185 -56.200  -8.744  1.00 85.04           C  
ATOM   1858  C   THR B 242       2.233 -55.949  -9.824  1.00 85.04           C  
ATOM   1859  CB  THR B 242       1.308 -57.648  -8.234  1.00 85.04           C  
ATOM   1860  O   THR B 242       3.295 -55.386  -9.548  1.00 85.04           O  
ATOM   1861  CG2 THR B 242       1.339 -57.693  -6.710  1.00 85.04           C  
ATOM   1862  OG1 THR B 242       0.188 -58.410  -8.701  1.00 85.04           O  
ATOM   1863  N   THR B 243       1.898 -56.345 -11.001  1.00 86.64           N  
ATOM   1864  CA  THR B 243       2.807 -56.159 -12.126  1.00 86.64           C  
ATOM   1865  C   THR B 243       2.928 -54.681 -12.486  1.00 86.64           C  
ATOM   1866  CB  THR B 243       2.338 -56.953 -13.360  1.00 86.64           C  
ATOM   1867  O   THR B 243       4.020 -54.200 -12.797  1.00 86.64           O  
ATOM   1868  CG2 THR B 243       3.451 -57.067 -14.396  1.00 86.64           C  
ATOM   1869  OG1 THR B 243       1.943 -58.269 -12.952  1.00 86.64           O  
ATOM   1870  N   GLN B 244       1.823 -54.005 -12.336  1.00 82.51           N  
ATOM   1871  CA  GLN B 244       1.804 -52.574 -12.624  1.00 82.51           C  
ATOM   1872  C   GLN B 244       2.647 -51.800 -11.615  1.00 82.51           C  
ATOM   1873  CB  GLN B 244       0.370 -52.045 -12.626  1.00 82.51           C  
ATOM   1874  O   GLN B 244       3.401 -50.898 -11.990  1.00 82.51           O  
ATOM   1875  CG  GLN B 244      -0.345 -52.210 -13.960  1.00 82.51           C  
ATOM   1876  CD  GLN B 244      -1.771 -51.691 -13.931  1.00 82.51           C  
ATOM   1877  NE2 GLN B 244      -2.464 -51.799 -15.059  1.00 82.51           N  
ATOM   1878  OE1 GLN B 244      -2.245 -51.198 -12.902  1.00 82.51           O  
ATOM   1879  N   LYS B 245       2.482 -52.256 -10.395  1.00 81.33           N  
ATOM   1880  CA  LYS B 245       3.241 -51.612  -9.327  1.00 81.33           C  
ATOM   1881  C   LYS B 245       4.736 -51.877  -9.479  1.00 81.33           C  
ATOM   1882  CB  LYS B 245       2.760 -52.097  -7.958  1.00 81.33           C  
ATOM   1883  O   LYS B 245       5.554 -50.975  -9.289  1.00 81.33           O  
ATOM   1884  CG  LYS B 245       3.112 -51.161  -6.811  1.00 81.33           C  
ATOM   1885  CD  LYS B 245       2.527 -51.649  -5.492  1.00 81.33           C  
ATOM   1886  CE  LYS B 245       2.932 -50.748  -4.333  1.00 81.33           C  
ATOM   1887  NZ  LYS B 245       2.257 -51.145  -3.061  1.00 81.33           N  
ATOM   1888  N   ALA B 246       5.103 -53.138  -9.834  1.00 85.27           N  
ATOM   1889  CA  ALA B 246       6.500 -53.511 -10.040  1.00 85.27           C  
ATOM   1890  C   ALA B 246       7.106 -52.745 -11.212  1.00 85.27           C  
ATOM   1891  CB  ALA B 246       6.620 -55.015 -10.273  1.00 85.27           C  
ATOM   1892  O   ALA B 246       8.252 -52.295 -11.142  1.00 85.27           O  
ATOM   1893  N   ARG B 247       6.364 -52.613 -12.216  1.00 86.83           N  
ATOM   1894  CA  ARG B 247       6.827 -51.861 -13.377  1.00 86.83           C  
ATOM   1895  C   ARG B 247       7.067 -50.397 -13.022  1.00 86.83           C  
ATOM   1896  CB  ARG B 247       5.817 -51.963 -14.522  1.00 86.83           C  
ATOM   1897  O   ARG B 247       8.073 -49.811 -13.429  1.00 86.83           O  
ATOM   1898  CG  ARG B 247       6.312 -51.377 -15.835  1.00 86.83           C  
ATOM   1899  CD  ARG B 247       5.285 -51.537 -16.947  1.00 86.83           C  
ATOM   1900  NE  ARG B 247       5.097 -52.939 -17.309  1.00 86.83           N  
ATOM   1901  NH1 ARG B 247       3.069 -52.608 -18.366  1.00 86.83           N  
ATOM   1902  NH2 ARG B 247       3.978 -54.710 -18.252  1.00 86.83           N  
ATOM   1903  CZ  ARG B 247       4.048 -53.416 -17.975  1.00 86.83           C  
ATOM   1904  N   PHE B 248       6.096 -49.900 -12.293  1.00 82.43           N  
ATOM   1905  CA  PHE B 248       6.220 -48.510 -11.869  1.00 82.43           C  
ATOM   1906  C   PHE B 248       7.498 -48.301 -11.065  1.00 82.43           C  
ATOM   1907  CB  PHE B 248       5.003 -48.090 -11.038  1.00 82.43           C  
ATOM   1908  O   PHE B 248       8.228 -47.334 -11.290  1.00 82.43           O  
ATOM   1909  CG  PHE B 248       5.097 -46.692 -10.489  1.00 82.43           C  
ATOM   1910  CD1 PHE B 248       5.390 -46.475  -9.148  1.00 82.43           C  
ATOM   1911  CD2 PHE B 248       4.891 -45.594 -11.314  1.00 82.43           C  
ATOM   1912  CE1 PHE B 248       5.477 -45.182  -8.637  1.00 82.43           C  
ATOM   1913  CE2 PHE B 248       4.976 -44.299 -10.811  1.00 82.43           C  
ATOM   1914  CZ  PHE B 248       5.268 -44.095  -9.472  1.00 82.43           C  
ATOM   1915  N   GLU B 249       7.747 -49.156 -10.117  1.00 78.95           N  
ATOM   1916  CA  GLU B 249       8.946 -49.062  -9.289  1.00 78.95           C  
ATOM   1917  C   GLU B 249      10.211 -49.160 -10.137  1.00 78.95           C  
ATOM   1918  CB  GLU B 249       8.946 -50.155  -8.217  1.00 78.95           C  
ATOM   1919  O   GLU B 249      11.187 -48.448  -9.890  1.00 78.95           O  
ATOM   1920  CG  GLU B 249       8.005 -49.876  -7.054  1.00 78.95           C  
ATOM   1921  CD  GLU B 249       8.044 -50.951  -5.980  1.00 78.95           C  
ATOM   1922  OE1 GLU B 249       7.365 -50.795  -4.940  1.00 78.95           O  
ATOM   1923  OE2 GLU B 249       8.760 -51.958  -6.179  1.00 78.95           O  
ATOM   1924  N   MET B 250      10.190 -50.013 -11.127  1.00 86.13           N  
ATOM   1925  CA  MET B 250      11.326 -50.180 -12.030  1.00 86.13           C  
ATOM   1926  C   MET B 250      11.558 -48.918 -12.853  1.00 86.13           C  
ATOM   1927  CB  MET B 250      11.104 -51.376 -12.958  1.00 86.13           C  
ATOM   1928  O   MET B 250      12.696 -48.467 -12.998  1.00 86.13           O  
ATOM   1929  CG  MET B 250      12.387 -52.083 -13.364  1.00 86.13           C  
ATOM   1930  SD  MET B 250      12.549 -53.741 -12.594  1.00 86.13           S  
ATOM   1931  CE  MET B 250      11.161 -54.599 -13.386  1.00 86.13           C  
ATOM   1932  N   VAL B 251      10.471 -48.364 -13.372  1.00 83.57           N  
ATOM   1933  CA  VAL B 251      10.567 -47.147 -14.171  1.00 83.57           C  
ATOM   1934  C   VAL B 251      11.101 -46.004 -13.309  1.00 83.57           C  
ATOM   1935  CB  VAL B 251       9.201 -46.759 -14.781  1.00 83.57           C  
ATOM   1936  O   VAL B 251      11.942 -45.222 -13.758  1.00 83.57           O  
ATOM   1937  CG1 VAL B 251       9.266 -45.369 -15.410  1.00 83.57           C  
ATOM   1938  CG2 VAL B 251       8.767 -47.797 -15.815  1.00 83.57           C  
ATOM   1939  N   LEU B 252      10.637 -45.950 -12.073  1.00 76.56           N  
ATOM   1940  CA  LEU B 252      11.095 -44.915 -11.153  1.00 76.56           C  
ATOM   1941  C   LEU B 252      12.592 -45.043 -10.892  1.00 76.56           C  
ATOM   1942  CB  LEU B 252      10.327 -44.994  -9.831  1.00 76.56           C  
ATOM   1943  O   LEU B 252      13.312 -44.041 -10.873  1.00 76.56           O  
ATOM   1944  CG  LEU B 252       9.705 -43.690  -9.329  1.00 76.56           C  
ATOM   1945  CD1 LEU B 252       8.304 -43.946  -8.784  1.00 76.56           C  
ATOM   1946  CD2 LEU B 252      10.590 -43.050  -8.265  1.00 76.56           C  
ATOM   1947  N   ASP B 253      13.083 -46.227 -10.680  1.00 76.61           N  
ATOM   1948  CA  ASP B 253      14.505 -46.478 -10.469  1.00 76.61           C  
ATOM   1949  C   ASP B 253      15.324 -46.066 -11.690  1.00 76.61           C  
ATOM   1950  CB  ASP B 253      14.747 -47.955 -10.148  1.00 76.61           C  
ATOM   1951  O   ASP B 253      16.379 -45.443 -11.555  1.00 76.61           O  
ATOM   1952  CG  ASP B 253      15.399 -48.168  -8.793  1.00 76.61           C  
ATOM   1953  OD1 ASP B 253      15.475 -47.209  -7.995  1.00 76.61           O  
ATOM   1954  OD2 ASP B 253      15.843 -49.305  -8.522  1.00 76.61           O  
ATOM   1955  N   LEU B 254      14.808 -46.377 -12.839  1.00 84.56           N  
ATOM   1956  CA  LEU B 254      15.497 -46.044 -14.082  1.00 84.56           C  
ATOM   1957  C   LEU B 254      15.528 -44.535 -14.299  1.00 84.56           C  
ATOM   1958  CB  LEU B 254      14.818 -46.730 -15.271  1.00 84.56           C  
ATOM   1959  O   LEU B 254      16.528 -43.993 -14.775  1.00 84.56           O  
ATOM   1960  CG  LEU B 254      15.044 -48.236 -15.404  1.00 84.56           C  
ATOM   1961  CD1 LEU B 254      14.093 -48.825 -16.441  1.00 84.56           C  
ATOM   1962  CD2 LEU B 254      16.495 -48.529 -15.774  1.00 84.56           C  
ATOM   1963  N   MET B 255      14.424 -43.934 -13.946  1.00 75.04           N  
ATOM   1964  CA  MET B 255      14.358 -42.480 -14.062  1.00 75.04           C  
ATOM   1965  C   MET B 255      15.374 -41.815 -13.139  1.00 75.04           C  
ATOM   1966  CB  MET B 255      12.951 -41.977 -13.738  1.00 75.04           C  
ATOM   1967  O   MET B 255      15.996 -40.817 -13.510  1.00 75.04           O  
ATOM   1968  CG  MET B 255      12.039 -41.884 -14.952  1.00 75.04           C  
ATOM   1969  SD  MET B 255      11.757 -40.152 -15.488  1.00 75.04           S  
ATOM   1970  CE  MET B 255      10.638 -39.589 -14.175  1.00 75.04           C  
ATOM   1971  N   GLN B 256      15.516 -42.414 -11.942  1.00 68.05           N  
ATOM   1972  CA  GLN B 256      16.505 -41.903 -10.998  1.00 68.05           C  
ATOM   1973  C   GLN B 256      17.920 -42.053 -11.550  1.00 68.05           C  
ATOM   1974  CB  GLN B 256      16.387 -42.623  -9.654  1.00 68.05           C  
ATOM   1975  O   GLN B 256      18.747 -41.151 -11.405  1.00 68.05           O  
ATOM   1976  CG  GLN B 256      16.045 -41.701  -8.491  1.00 68.05           C  
ATOM   1977  CD  GLN B 256      14.980 -42.278  -7.578  1.00 68.05           C  
ATOM   1978  NE2 GLN B 256      14.255 -41.405  -6.887  1.00 68.05           N  
ATOM   1979  OE1 GLN B 256      14.809 -43.498  -7.495  1.00 68.05           O  
ATOM   1980  N   GLN B 257      18.186 -43.196 -12.151  1.00 75.03           N  
ATOM   1981  CA  GLN B 257      19.479 -43.421 -12.790  1.00 75.03           C  
ATOM   1982  C   GLN B 257      19.739 -42.389 -13.884  1.00 75.03           C  
ATOM   1983  CB  GLN B 257      19.551 -44.834 -13.373  1.00 75.03           C  
ATOM   1984  O   GLN B 257      20.861 -41.899 -14.028  1.00 75.03           O  
ATOM   1985  CG  GLN B 257      20.216 -45.846 -12.450  1.00 75.03           C  
ATOM   1986  CD  GLN B 257      20.178 -47.258 -13.003  1.00 75.03           C  
ATOM   1987  NE2 GLN B 257      20.268 -48.245 -12.118  1.00 75.03           N  
ATOM   1988  OE1 GLN B 257      20.068 -47.461 -14.216  1.00 75.03           O  
ATOM   1989  N   LEU B 258      18.687 -42.098 -14.634  1.00 78.13           N  
ATOM   1990  CA  LEU B 258      18.794 -41.110 -15.701  1.00 78.13           C  
ATOM   1991  C   LEU B 258      19.146 -39.737 -15.138  1.00 78.13           C  
ATOM   1992  CB  LEU B 258      17.484 -41.030 -16.490  1.00 78.13           C  
ATOM   1993  O   LEU B 258      19.970 -39.019 -15.710  1.00 78.13           O  
ATOM   1994  CG  LEU B 258      17.593 -40.544 -17.936  1.00 78.13           C  
ATOM   1995  CD1 LEU B 258      17.758 -41.729 -18.882  1.00 78.13           C  
ATOM   1996  CD2 LEU B 258      16.369 -39.717 -18.316  1.00 78.13           C  
ATOM   1997  N   GLN B 259      18.582 -39.412 -13.981  1.00 68.41           N  
ATOM   1998  CA  GLN B 259      18.824 -38.125 -13.336  1.00 68.41           C  
ATOM   1999  C   GLN B 259      20.256 -38.029 -12.820  1.00 68.41           C  
ATOM   2000  CB  GLN B 259      17.836 -37.905 -12.190  1.00 68.41           C  
ATOM   2001  O   GLN B 259      20.871 -36.962 -12.874  1.00 68.41           O  
ATOM   2002  CG  GLN B 259      16.650 -37.024 -12.559  1.00 68.41           C  
ATOM   2003  CD  GLN B 259      15.677 -36.837 -11.411  1.00 68.41           C  
ATOM   2004  NE2 GLN B 259      14.479 -36.355 -11.722  1.00 68.41           N  
ATOM   2005  OE1 GLN B 259      15.999 -37.124 -10.254  1.00 68.41           O  
ATOM   2006  N   ASP B 260      20.791 -39.147 -12.338  1.00 68.46           N  
ATOM   2007  CA  ASP B 260      22.160 -39.193 -11.832  1.00 68.46           C  
ATOM   2008  C   ASP B 260      23.168 -38.951 -12.954  1.00 68.46           C  
ATOM   2009  CB  ASP B 260      22.438 -40.537 -11.157  1.00 68.46           C  
ATOM   2010  O   ASP B 260      24.274 -38.465 -12.708  1.00 68.46           O  
ATOM   2011  CG  ASP B 260      21.721 -40.692  -9.827  1.00 68.46           C  
ATOM   2012  OD1 ASP B 260      21.273 -39.676  -9.254  1.00 68.46           O  
ATOM   2013  OD2 ASP B 260      21.606 -41.840  -9.347  1.00 68.46           O  
ATOM   2014  N   LEU B 261      22.714 -39.269 -14.175  1.00 78.44           N  
ATOM   2015  CA  LEU B 261      23.591 -39.113 -15.330  1.00 78.44           C  
ATOM   2016  C   LEU B 261      23.578 -37.672 -15.831  1.00 78.44           C  
ATOM   2017  CB  LEU B 261      23.168 -40.060 -16.456  1.00 78.44           C  
ATOM   2018  O   LEU B 261      24.422 -37.286 -16.643  1.00 78.44           O  
ATOM   2019  CG  LEU B 261      23.439 -41.548 -16.228  1.00 78.44           C  
ATOM   2020  CD1 LEU B 261      22.631 -42.391 -17.208  1.00 78.44           C  
ATOM   2021  CD2 LEU B 261      24.929 -41.847 -16.359  1.00 78.44           C  
ATOM   2022  N   GLY B 262      22.711 -36.789 -15.351  1.00 65.81           N  
ATOM   2023  CA  GLY B 262      22.632 -35.382 -15.709  1.00 65.81           C  
ATOM   2024  C   GLY B 262      21.583 -35.092 -16.766  1.00 65.81           C  
ATOM   2025  O   GLY B 262      20.731 -35.937 -17.050  1.00 65.81           O  
ATOM   2026  N   HIS B 263      21.491 -33.900 -17.342  1.00 65.89           N  
ATOM   2027  CA  HIS B 263      20.495 -33.420 -18.293  1.00 65.89           C  
ATOM   2028  C   HIS B 263      20.830 -33.866 -19.713  1.00 65.89           C  
ATOM   2029  CB  HIS B 263      20.388 -31.896 -18.233  1.00 65.89           C  
ATOM   2030  O   HIS B 263      22.002 -33.896 -20.098  1.00 65.89           O  
ATOM   2031  CG  HIS B 263      19.875 -31.381 -16.926  1.00 65.89           C  
ATOM   2032  CD2 HIS B 263      20.478 -30.647 -15.961  1.00 65.89           C  
ATOM   2033  ND1 HIS B 263      18.590 -31.616 -16.486  1.00 65.89           N  
ATOM   2034  CE1 HIS B 263      18.425 -31.045 -15.305  1.00 65.89           C  
ATOM   2035  NE2 HIS B 263      19.555 -30.450 -14.964  1.00 65.89           N  
ATOM   2036  N   PRO B 264      19.853 -34.296 -20.396  1.00 71.28           N  
ATOM   2037  CA  PRO B 264      20.082 -34.605 -21.809  1.00 71.28           C  
ATOM   2038  C   PRO B 264      20.484 -33.377 -22.624  1.00 71.28           C  
ATOM   2039  CB  PRO B 264      18.730 -35.150 -22.275  1.00 71.28           C  
ATOM   2040  O   PRO B 264      20.345 -32.246 -22.152  1.00 71.28           O  
ATOM   2041  CG  PRO B 264      17.769 -34.760 -21.199  1.00 71.28           C  
ATOM   2042  CD  PRO B 264      18.554 -34.301 -20.003  1.00 71.28           C  
ATOM   2043  N   PRO B 265      21.063 -33.650 -23.742  1.00 70.05           N  
ATOM   2044  CA  PRO B 265      21.422 -32.519 -24.600  1.00 70.05           C  
ATOM   2045  C   PRO B 265      20.226 -31.631 -24.937  1.00 70.05           C  
ATOM   2046  CB  PRO B 265      21.973 -33.193 -25.859  1.00 70.05           C  
ATOM   2047  O   PRO B 265      19.138 -32.137 -25.225  1.00 70.05           O  
ATOM   2048  CG  PRO B 265      21.895 -34.658 -25.574  1.00 70.05           C  
ATOM   2049  CD  PRO B 265      21.259 -34.848 -24.227  1.00 70.05           C  
ATOM   2050  N   LYS B 266      20.296 -30.306 -24.802  1.00 65.69           N  
ATOM   2051  CA  LYS B 266      19.257 -29.297 -24.981  1.00 65.69           C  
ATOM   2052  C   LYS B 266      18.605 -29.416 -26.355  1.00 65.69           C  
ATOM   2053  CB  LYS B 266      19.834 -27.893 -24.795  1.00 65.69           C  
ATOM   2054  O   LYS B 266      17.404 -29.180 -26.501  1.00 65.69           O  
ATOM   2055  CG  LYS B 266      19.992 -27.476 -23.340  1.00 65.69           C  
ATOM   2056  CD  LYS B 266      20.463 -26.033 -23.219  1.00 65.69           C  
ATOM   2057  CE  LYS B 266      20.681 -25.634 -21.766  1.00 65.69           C  
ATOM   2058  NZ  LYS B 266      21.182 -24.232 -21.645  1.00 65.69           N  
ATOM   2059  N   GLU B 267      19.449 -29.857 -27.330  1.00 67.46           N  
ATOM   2060  CA  GLU B 267      18.970 -29.947 -28.706  1.00 67.46           C  
ATOM   2061  C   GLU B 267      17.923 -31.047 -28.855  1.00 67.46           C  
ATOM   2062  CB  GLU B 267      20.136 -30.196 -29.666  1.00 67.46           C  
ATOM   2063  O   GLU B 267      17.074 -30.985 -29.746  1.00 67.46           O  
ATOM   2064  CG  GLU B 267      21.148 -29.060 -29.713  1.00 67.46           C  
ATOM   2065  CD  GLU B 267      22.343 -29.358 -30.604  1.00 67.46           C  
ATOM   2066  OE1 GLU B 267      23.267 -28.516 -30.682  1.00 67.46           O  
ATOM   2067  OE2 GLU B 267      22.356 -30.441 -31.230  1.00 67.46           O  
ATOM   2068  N   LEU B 268      18.084 -32.053 -28.089  1.00 67.59           N  
ATOM   2069  CA  LEU B 268      17.170 -33.187 -28.167  1.00 67.59           C  
ATOM   2070  C   LEU B 268      15.948 -32.962 -27.282  1.00 67.59           C  
ATOM   2071  CB  LEU B 268      17.881 -34.479 -27.757  1.00 67.59           C  
ATOM   2072  O   LEU B 268      14.860 -33.460 -27.580  1.00 67.59           O  
ATOM   2073  CG  LEU B 268      18.656 -35.205 -28.857  1.00 67.59           C  
ATOM   2074  CD1 LEU B 268      19.855 -35.939 -28.265  1.00 67.59           C  
ATOM   2075  CD2 LEU B 268      17.745 -36.173 -29.603  1.00 67.59           C  
ATOM   2076  N   ALA B 269      16.061 -32.236 -26.145  1.00 56.74           N  
ATOM   2077  CA  ALA B 269      15.022 -32.043 -25.137  1.00 56.74           C  
ATOM   2078  C   ALA B 269      13.994 -31.014 -25.599  1.00 56.74           C  
ATOM   2079  CB  ALA B 269      15.642 -31.612 -23.809  1.00 56.74           C  
ATOM   2080  O   ALA B 269      12.850 -31.021 -25.139  1.00 56.74           O  
ATOM   2081  N   GLY B 270      13.766 -30.684 -26.996  1.00 46.19           N  
ATOM   2082  CA  GLY B 270      12.832 -29.718 -27.551  1.00 46.19           C  
ATOM   2083  C   GLY B 270      12.501 -28.589 -26.593  1.00 46.19           C  
ATOM   2084  O   GLY B 270      13.064 -28.512 -25.499  1.00 46.19           O  
ATOM   2085  N   GLU B 271      11.531 -27.475 -26.994  1.00 39.65           N  
ATOM   2086  CA  GLU B 271      10.956 -26.435 -26.145  1.00 39.65           C  
ATOM   2087  C   GLU B 271      10.002 -27.030 -25.113  1.00 39.65           C  
ATOM   2088  CB  GLU B 271      10.227 -25.390 -26.994  1.00 39.65           C  
ATOM   2089  O   GLU B 271       8.950 -27.566 -25.469  1.00 39.65           O  
ATOM   2090  CG  GLU B 271      11.069 -24.164 -27.316  1.00 39.65           C  
ATOM   2091  CD  GLU B 271      10.310 -23.103 -28.097  1.00 39.65           C  
ATOM   2092  OE1 GLU B 271      10.839 -21.982 -28.269  1.00 39.65           O  
ATOM   2093  OE2 GLU B 271       9.177 -23.396 -28.541  1.00 39.65           O  
ATOM   2094  N   MET B 272      10.507 -27.837 -24.088  1.00 38.60           N  
ATOM   2095  CA  MET B 272       9.594 -28.395 -23.094  1.00 38.60           C  
ATOM   2096  C   MET B 272       8.622 -27.334 -22.592  1.00 38.60           C  
ATOM   2097  CB  MET B 272      10.374 -28.988 -21.920  1.00 38.60           C  
ATOM   2098  O   MET B 272       8.965 -26.152 -22.526  1.00 38.60           O  
ATOM   2099  CG  MET B 272      10.967 -30.359 -22.207  1.00 38.60           C  
ATOM   2100  SD  MET B 272      10.984 -31.441 -20.725  1.00 38.60           S  
ATOM   2101  CE  MET B 272      12.033 -30.455 -19.621  1.00 38.60           C  
ATOM   2102  N   PRO B 273       7.205 -27.485 -22.659  1.00 31.25           N  
ATOM   2103  CA  PRO B 273       6.348 -26.427 -22.119  1.00 31.25           C  
ATOM   2104  C   PRO B 273       6.910 -25.807 -20.842  1.00 31.25           C  
ATOM   2105  CB  PRO B 273       5.028 -27.151 -21.840  1.00 31.25           C  
ATOM   2106  O   PRO B 273       7.655 -26.463 -20.109  1.00 31.25           O  
ATOM   2107  CG  PRO B 273       5.264 -28.559 -22.281  1.00 31.25           C  
ATOM   2108  CD  PRO B 273       6.686 -28.681 -22.747  1.00 31.25           C  
ATOM   2109  N   PRO B 274       6.746 -24.483 -20.647  1.00 29.49           N  
ATOM   2110  CA  PRO B 274       7.137 -23.784 -19.421  1.00 29.49           C  
ATOM   2111  C   PRO B 274       6.519 -24.399 -18.168  1.00 29.49           C  
ATOM   2112  CB  PRO B 274       6.617 -22.362 -19.645  1.00 29.49           C  
ATOM   2113  O   PRO B 274       5.324 -24.706 -18.152  1.00 29.49           O  
ATOM   2114  CG  PRO B 274       5.993 -22.393 -21.003  1.00 29.49           C  
ATOM   2115  CD  PRO B 274       6.093 -23.791 -21.542  1.00 29.49           C  
ATOM   2116  N   GLY B 275       7.156 -25.321 -17.407  1.00 32.15           N  
ATOM   2117  CA  GLY B 275       6.816 -26.041 -16.190  1.00 32.15           C  
ATOM   2118  C   GLY B 275       7.296 -27.480 -16.194  1.00 32.15           C  
ATOM   2119  O   GLY B 275       7.280 -28.148 -15.158  1.00 32.15           O  
ATOM   2120  N   LEU B 276       7.349 -28.107 -17.368  1.00 31.08           N  
ATOM   2121  CA  LEU B 276       7.870 -29.466 -17.473  1.00 31.08           C  
ATOM   2122  C   LEU B 276       9.369 -29.454 -17.751  1.00 31.08           C  
ATOM   2123  CB  LEU B 276       7.139 -30.236 -18.576  1.00 31.08           C  
ATOM   2124  O   LEU B 276       9.791 -29.570 -18.904  1.00 31.08           O  
ATOM   2125  CG  LEU B 276       5.935 -31.070 -18.138  1.00 31.08           C  
ATOM   2126  CD1 LEU B 276       4.827 -30.991 -19.183  1.00 31.08           C  
ATOM   2127  CD2 LEU B 276       6.347 -32.518 -17.896  1.00 31.08           C  
ATOM   2128  N   ASN B 277      10.048 -28.338 -17.333  1.00 32.53           N  
ATOM   2129  CA  ASN B 277      11.501 -28.386 -17.460  1.00 32.53           C  
ATOM   2130  C   ASN B 277      12.085 -29.608 -16.756  1.00 32.53           C  
ATOM   2131  CB  ASN B 277      12.130 -27.105 -16.909  1.00 32.53           C  
ATOM   2132  O   ASN B 277      11.784 -29.860 -15.588  1.00 32.53           O  
ATOM   2133  CG  ASN B 277      12.675 -26.206 -18.001  1.00 32.53           C  
ATOM   2134  ND2 ASN B 277      13.164 -25.033 -17.614  1.00 32.53           N  
ATOM   2135  OD1 ASN B 277      12.656 -26.561 -19.182  1.00 32.53           O  
ATOM   2136  N   PHE B 278      12.329 -30.773 -17.431  1.00 31.95           N  
ATOM   2137  CA  PHE B 278      12.946 -31.940 -16.811  1.00 31.95           C  
ATOM   2138  C   PHE B 278      14.099 -31.525 -15.904  1.00 31.95           C  
ATOM   2139  CB  PHE B 278      13.445 -32.918 -17.879  1.00 31.95           C  
ATOM   2140  O   PHE B 278      15.252 -31.481 -16.338  1.00 31.95           O  
ATOM   2141  CG  PHE B 278      12.344 -33.690 -18.556  1.00 31.95           C  
ATOM   2142  CD1 PHE B 278      11.763 -34.789 -17.935  1.00 31.95           C  
ATOM   2143  CD2 PHE B 278      11.891 -33.316 -19.814  1.00 31.95           C  
ATOM   2144  CE1 PHE B 278      10.745 -35.505 -18.559  1.00 31.95           C  
ATOM   2145  CE2 PHE B 278      10.873 -34.027 -20.444  1.00 31.95           C  
ATOM   2146  CZ  PHE B 278      10.302 -35.121 -19.816  1.00 31.95           C  
ATOM   2147  N   ASP B 279      14.004 -30.350 -15.283  1.00 32.68           N  
ATOM   2148  CA  ASP B 279      15.057 -30.227 -14.280  1.00 32.68           C  
ATOM   2149  C   ASP B 279      14.948 -31.332 -13.231  1.00 32.68           C  
ATOM   2150  CB  ASP B 279      14.998 -28.855 -13.606  1.00 32.68           C  
ATOM   2151  O   ASP B 279      14.075 -31.286 -12.362  1.00 32.68           O  
ATOM   2152  CG  ASP B 279      16.365 -28.341 -13.188  1.00 32.68           C  
ATOM   2153  OD1 ASP B 279      17.345 -29.116 -13.222  1.00 32.68           O  
ATOM   2154  OD2 ASP B 279      16.462 -27.151 -12.818  1.00 32.68           O  
ATOM   2155  N   LEU B 280      15.302 -32.640 -13.647  1.00 32.09           N  
ATOM   2156  CA  LEU B 280      15.267 -33.829 -12.802  1.00 32.09           C  
ATOM   2157  C   LEU B 280      15.843 -33.532 -11.421  1.00 32.09           C  
ATOM   2158  CB  LEU B 280      16.044 -34.975 -13.456  1.00 32.09           C  
ATOM   2159  O   LEU B 280      15.662 -34.315 -10.486  1.00 32.09           O  
ATOM   2160  CG  LEU B 280      15.210 -36.131 -14.009  1.00 32.09           C  
ATOM   2161  CD1 LEU B 280      15.278 -36.153 -15.532  1.00 32.09           C  
ATOM   2162  CD2 LEU B 280      15.685 -37.459 -13.428  1.00 32.09           C  
ATOM   2163  N   ASP B 281      16.738 -32.447 -11.253  1.00 36.18           N  
ATOM   2164  CA  ASP B 281      17.274 -32.057  -9.953  1.00 36.18           C  
ATOM   2165  C   ASP B 281      16.156 -31.632  -9.003  1.00 36.18           C  
ATOM   2166  CB  ASP B 281      18.291 -30.925 -10.108  1.00 36.18           C  
ATOM   2167  O   ASP B 281      16.244 -31.853  -7.794  1.00 36.18           O  
ATOM   2168  CG  ASP B 281      19.687 -31.424 -10.439  1.00 36.18           C  
ATOM   2169  OD1 ASP B 281      20.018 -32.580 -10.100  1.00 36.18           O  
ATOM   2170  OD2 ASP B 281      20.464 -30.652 -11.042  1.00 36.18           O  
ATOM   2171  N   ALA B 282      15.085 -31.013  -9.450  1.00 33.37           N  
ATOM   2172  CA  ALA B 282      13.959 -30.577  -8.628  1.00 33.37           C  
ATOM   2173  C   ALA B 282      13.073 -31.758  -8.242  1.00 33.37           C  
ATOM   2174  CB  ALA B 282      13.141 -29.520  -9.365  1.00 33.37           C  
ATOM   2175  O   ALA B 282      12.387 -31.719  -7.218  1.00 33.37           O  
ATOM   2176  N   LEU B 283      12.939 -32.862  -8.993  1.00 29.22           N  
ATOM   2177  CA  LEU B 283      12.240 -34.086  -8.615  1.00 29.22           C  
ATOM   2178  C   LEU B 283      13.064 -34.897  -7.620  1.00 29.22           C  
ATOM   2179  CB  LEU B 283      11.934 -34.933  -9.853  1.00 29.22           C  
ATOM   2180  O   LEU B 283      12.637 -35.967  -7.181  1.00 29.22           O  
ATOM   2181  CG  LEU B 283      10.864 -34.388 -10.800  1.00 29.22           C  
ATOM   2182  CD1 LEU B 283      10.816 -35.217 -12.079  1.00 29.22           C  
ATOM   2183  CD2 LEU B 283       9.502 -34.372 -10.115  1.00 29.22           C  
ATOM   2184  N   ASN B 284      14.399 -34.750  -7.492  1.00 29.76           N  
ATOM   2185  CA  ASN B 284      15.234 -35.446  -6.519  1.00 29.76           C  
ATOM   2186  C   ASN B 284      14.795 -35.149  -5.089  1.00 29.76           C  
ATOM   2187  CB  ASN B 284      16.706 -35.075  -6.711  1.00 29.76           C  
ATOM   2188  O   ASN B 284      14.857 -34.003  -4.641  1.00 29.76           O  
ATOM   2189  CG  ASN B 284      17.627 -36.276  -6.633  1.00 29.76           C  
ATOM   2190  ND2 ASN B 284      18.931 -36.026  -6.654  1.00 29.76           N  
ATOM   2191  OD1 ASN B 284      17.170 -37.420  -6.555  1.00 29.76           O  
ATOM   2192  N   LEU B 285      13.714 -35.826  -4.670  1.00 28.47           N  
ATOM   2193  CA  LEU B 285      13.355 -35.754  -3.258  1.00 28.47           C  
ATOM   2194  C   LEU B 285      14.589 -35.908  -2.375  1.00 28.47           C  
ATOM   2195  CB  LEU B 285      12.326 -36.832  -2.911  1.00 28.47           C  
ATOM   2196  O   LEU B 285      15.307 -36.906  -2.474  1.00 28.47           O  
ATOM   2197  CG  LEU B 285      10.855 -36.427  -3.020  1.00 28.47           C  
ATOM   2198  CD1 LEU B 285      10.062 -37.502  -3.754  1.00 28.47           C  
ATOM   2199  CD2 LEU B 285      10.267 -36.171  -1.637  1.00 28.47           C  
ATOM   2200  N   SER B 286      15.363 -34.902  -2.049  1.00 28.44           N  
ATOM   2201  CA  SER B 286      16.528 -35.024  -1.178  1.00 28.44           C  
ATOM   2202  C   SER B 286      16.245 -35.954  -0.003  1.00 28.44           C  
ATOM   2203  CB  SER B 286      16.957 -33.651  -0.660  1.00 28.44           C  
ATOM   2204  O   SER B 286      15.306 -35.728   0.762  1.00 28.44           O  
ATOM   2205  OG  SER B 286      17.175 -32.753  -1.735  1.00 28.44           O  
ATOM   2206  N   GLY B 287      16.390 -37.290  -0.105  1.00 28.08           N  
ATOM   2207  CA  GLY B 287      16.351 -38.129   1.082  1.00 28.08           C  
ATOM   2208  C   GLY B 287      17.129 -37.550   2.248  1.00 28.08           C  
ATOM   2209  O   GLY B 287      17.860 -36.570   2.088  1.00 28.08           O  
ATOM   2210  N   PRO B 288      16.799 -37.710   3.559  1.00 30.09           N  
ATOM   2211  CA  PRO B 288      17.636 -37.151   4.624  1.00 30.09           C  
ATOM   2212  C   PRO B 288      19.126 -37.383   4.386  1.00 30.09           C  
ATOM   2213  CB  PRO B 288      17.160 -37.896   5.873  1.00 30.09           C  
ATOM   2214  O   PRO B 288      19.502 -38.272   3.617  1.00 30.09           O  
ATOM   2215  CG  PRO B 288      16.161 -38.887   5.370  1.00 30.09           C  
ATOM   2216  CD  PRO B 288      16.067 -38.754   3.877  1.00 30.09           C  
ATOM   2217  N   PRO B 289      20.105 -36.499   4.684  1.00 29.60           N  
ATOM   2218  CA  PRO B 289      21.537 -36.804   4.625  1.00 29.60           C  
ATOM   2219  C   PRO B 289      21.869 -38.188   5.176  1.00 29.60           C  
ATOM   2220  CB  PRO B 289      22.167 -35.707   5.487  1.00 29.60           C  
ATOM   2221  O   PRO B 289      21.154 -38.700   6.042  1.00 29.60           O  
ATOM   2222  CG  PRO B 289      21.010 -35.033   6.152  1.00 29.60           C  
ATOM   2223  CD  PRO B 289      19.739 -35.620   5.608  1.00 29.60           C  
ATOM   2224  N   GLY B 290      22.400 -39.167   4.488  1.00 26.98           N  
ATOM   2225  CA  GLY B 290      22.932 -40.444   4.935  1.00 26.98           C  
ATOM   2226  C   GLY B 290      23.662 -40.355   6.262  1.00 26.98           C  
ATOM   2227  O   GLY B 290      24.271 -39.329   6.573  1.00 26.98           O  
ATOM   2228  N   ALA B 291      23.173 -40.891   7.437  1.00 30.29           N  
ATOM   2229  CA  ALA B 291      23.836 -41.118   8.718  1.00 30.29           C  
ATOM   2230  C   ALA B 291      25.261 -41.624   8.516  1.00 30.29           C  
ATOM   2231  CB  ALA B 291      23.037 -42.109   9.561  1.00 30.29           C  
ATOM   2232  O   ALA B 291      25.487 -42.586   7.779  1.00 30.29           O  
ATOM   2233  N   SER B 292      26.329 -40.773   8.391  1.00 27.61           N  
ATOM   2234  CA  SER B 292      27.702 -41.262   8.463  1.00 27.61           C  
ATOM   2235  C   SER B 292      27.901 -42.173   9.670  1.00 27.61           C  
ATOM   2236  CB  SER B 292      28.685 -40.093   8.529  1.00 27.61           C  
ATOM   2237  O   SER B 292      27.399 -41.888  10.759  1.00 27.61           O  
ATOM   2238  OG  SER B 292      30.000 -40.524   8.222  1.00 27.61           O  
ATOM   2239  N   GLY B 293      28.078 -43.493   9.567  1.00 27.19           N  
ATOM   2240  CA  GLY B 293      28.435 -44.586  10.458  1.00 27.19           C  
ATOM   2241  C   GLY B 293      29.597 -44.252  11.374  1.00 27.19           C  
ATOM   2242  O   GLY B 293      30.733 -44.111  10.918  1.00 27.19           O  
ATOM   2243  N   GLU B 294      29.625 -43.207  12.271  1.00 28.71           N  
ATOM   2244  CA  GLU B 294      30.724 -43.151  13.229  1.00 28.71           C  
ATOM   2245  C   GLU B 294      30.837 -44.454  14.016  1.00 28.71           C  
ATOM   2246  CB  GLU B 294      30.543 -41.972  14.189  1.00 28.71           C  
ATOM   2247  O   GLU B 294      29.827 -45.020  14.439  1.00 28.71           O  
ATOM   2248  CG  GLU B 294      31.070 -40.652  13.646  1.00 28.71           C  
ATOM   2249  CD  GLU B 294      30.945 -39.504  14.635  1.00 28.71           C  
ATOM   2250  OE1 GLU B 294      31.985 -39.006  15.122  1.00 28.71           O  
ATOM   2251  OE2 GLU B 294      29.797 -39.099  14.926  1.00 28.71           O  
ATOM   2252  N   GLN B 295      32.053 -45.240  13.990  1.00 27.78           N  
ATOM   2253  CA  GLN B 295      32.533 -46.466  14.620  1.00 27.78           C  
ATOM   2254  C   GLN B 295      32.459 -46.367  16.141  1.00 27.78           C  
ATOM   2255  CB  GLN B 295      33.967 -46.769  14.183  1.00 27.78           C  
ATOM   2256  O   GLN B 295      32.489 -45.269  16.700  1.00 27.78           O  
ATOM   2257  CG  GLN B 295      34.060 -47.644  12.941  1.00 27.78           C  
ATOM   2258  CD  GLN B 295      35.488 -47.847  12.470  1.00 27.78           C  
ATOM   2259  NE2 GLN B 295      35.653 -48.586  11.379  1.00 27.78           N  
ATOM   2260  OE1 GLN B 295      36.434 -47.343  13.082  1.00 27.78           O  
ATOM   2261  N   CYS B 296      32.124 -47.403  16.928  1.00 30.86           N  
ATOM   2262  CA  CYS B 296      31.954 -47.668  18.353  1.00 30.86           C  
ATOM   2263  C   CYS B 296      33.268 -47.483  19.102  1.00 30.86           C  
ATOM   2264  CB  CYS B 296      31.425 -49.085  18.575  1.00 30.86           C  
ATOM   2265  O   CYS B 296      34.175 -48.308  18.987  1.00 30.86           O  
ATOM   2266  SG  CYS B 296      29.630 -49.171  18.760  1.00 30.86           S  
ATOM   2267  N   LEU B 297      34.171 -46.448  18.983  1.00 27.05           N  
ATOM   2268  CA  LEU B 297      35.374 -46.681  19.776  1.00 27.05           C  
ATOM   2269  C   LEU B 297      35.020 -46.937  21.237  1.00 27.05           C  
ATOM   2270  CB  LEU B 297      36.325 -45.486  19.671  1.00 27.05           C  
ATOM   2271  O   LEU B 297      34.356 -46.115  21.873  1.00 27.05           O  
ATOM   2272  CG  LEU B 297      37.572 -45.686  18.808  1.00 27.05           C  
ATOM   2273  CD1 LEU B 297      37.676 -44.580  17.763  1.00 27.05           C  
ATOM   2274  CD2 LEU B 297      38.824 -45.727  19.677  1.00 27.05           C  
ATOM   2275  N   ILE B 298      34.841 -48.164  21.680  1.00 29.50           N  
ATOM   2276  CA  ILE B 298      34.623 -48.723  23.010  1.00 29.50           C  
ATOM   2277  C   ILE B 298      35.755 -48.295  23.941  1.00 29.50           C  
ATOM   2278  CB  ILE B 298      34.518 -50.263  22.966  1.00 29.50           C  
ATOM   2279  O   ILE B 298      36.908 -48.689  23.748  1.00 29.50           O  
ATOM   2280  CG1 ILE B 298      33.353 -50.694  22.067  1.00 29.50           C  
ATOM   2281  CG2 ILE B 298      34.359 -50.834  24.378  1.00 29.50           C  
ATOM   2282  CD1 ILE B 298      33.224 -52.202  21.901  1.00 29.50           C  
ATOM   2283  N   MET B 299      36.313 -47.019  24.128  1.00 25.36           N  
ATOM   2284  CA  MET B 299      36.786 -47.089  25.508  1.00 25.36           C  
ATOM   2285  C   MET B 299      35.618 -47.038  26.487  1.00 25.36           C  
ATOM   2286  CB  MET B 299      37.764 -45.950  25.800  1.00 25.36           C  
ATOM   2287  O   MET B 299      34.609 -46.383  26.221  1.00 25.36           O  
ATOM   2288  CG  MET B 299      39.176 -46.212  25.303  1.00 25.36           C  
ATOM   2289  SD  MET B 299      40.448 -45.363  26.319  1.00 25.36           S  
ATOM   2290  CE  MET B 299      41.123 -44.212  25.089  1.00 25.36           C  
TER    2291      MET B 299                                                      
ATOM   2292  N   MET C   1     -25.389   8.335  -0.474  1.00 47.16           N  
ATOM   2293  CA  MET C   1     -24.039   8.788  -0.151  1.00 47.16           C  
ATOM   2294  C   MET C   1     -23.584   8.230   1.193  1.00 47.16           C  
ATOM   2295  CB  MET C   1     -23.974  10.317  -0.132  1.00 47.16           C  
ATOM   2296  O   MET C   1     -22.415   7.881   1.361  1.00 47.16           O  
ATOM   2297  CG  MET C   1     -23.479  10.926  -1.433  1.00 47.16           C  
ATOM   2298  SD  MET C   1     -22.923  12.663  -1.229  1.00 47.16           S  
ATOM   2299  CE  MET C   1     -23.061  13.246  -2.942  1.00 47.16           C  
ATOM   2300  N   ASP C   2     -24.568   7.892   2.015  1.00 52.15           N  
ATOM   2301  CA  ASP C   2     -24.264   7.359   3.339  1.00 52.15           C  
ATOM   2302  C   ASP C   2     -23.874   5.884   3.261  1.00 52.15           C  
ATOM   2303  CB  ASP C   2     -25.458   7.538   4.278  1.00 52.15           C  
ATOM   2304  O   ASP C   2     -22.971   5.437   3.971  1.00 52.15           O  
ATOM   2305  CG  ASP C   2     -25.546   8.936   4.866  1.00 52.15           C  
ATOM   2306  OD1 ASP C   2     -24.517   9.645   4.910  1.00 52.15           O  
ATOM   2307  OD2 ASP C   2     -26.653   9.331   5.292  1.00 52.15           O  
ATOM   2308  N   ALA C   3     -24.545   5.183   2.342  1.00 53.42           N  
ATOM   2309  CA  ALA C   3     -24.241   3.764   2.180  1.00 53.42           C  
ATOM   2310  C   ALA C   3     -22.829   3.563   1.639  1.00 53.42           C  
ATOM   2311  CB  ALA C   3     -25.261   3.104   1.255  1.00 53.42           C  
ATOM   2312  O   ALA C   3     -22.108   2.667   2.084  1.00 53.42           O  
ATOM   2313  N   TRP C   4     -22.471   4.364   0.713  1.00 52.22           N  
ATOM   2314  CA  TRP C   4     -21.135   4.279   0.133  1.00 52.22           C  
ATOM   2315  C   TRP C   4     -20.069   4.614   1.170  1.00 52.22           C  
ATOM   2316  CB  TRP C   4     -21.009   5.221  -1.068  1.00 52.22           C  
ATOM   2317  O   TRP C   4     -19.029   3.954   1.236  1.00 52.22           O  
ATOM   2318  CG  TRP C   4     -19.628   5.289  -1.647  1.00 52.22           C  
ATOM   2319  CD1 TRP C   4     -18.727   6.309  -1.511  1.00 52.22           C  
ATOM   2320  CD2 TRP C   4     -18.992   4.297  -2.458  1.00 52.22           C  
ATOM   2321  CE2 TRP C   4     -17.704   4.781  -2.778  1.00 52.22           C  
ATOM   2322  CE3 TRP C   4     -19.386   3.043  -2.945  1.00 52.22           C  
ATOM   2323  NE1 TRP C   4     -17.568   6.009  -2.189  1.00 52.22           N  
ATOM   2324  CH2 TRP C   4     -17.218   2.831  -4.028  1.00 52.22           C  
ATOM   2325  CZ2 TRP C   4     -16.807   4.054  -3.564  1.00 52.22           C  
ATOM   2326  CZ3 TRP C   4     -18.491   2.321  -3.727  1.00 52.22           C  
ATOM   2327  N   VAL C   5     -20.366   5.644   1.919  1.00 55.65           N  
ATOM   2328  CA  VAL C   5     -19.424   6.057   2.954  1.00 55.65           C  
ATOM   2329  C   VAL C   5     -19.222   4.919   3.953  1.00 55.65           C  
ATOM   2330  CB  VAL C   5     -19.907   7.329   3.686  1.00 55.65           C  
ATOM   2331  O   VAL C   5     -18.093   4.632   4.356  1.00 55.65           O  
ATOM   2332  CG1 VAL C   5     -18.999   7.647   4.872  1.00 55.65           C  
ATOM   2333  CG2 VAL C   5     -19.962   8.511   2.719  1.00 55.65           C  
ATOM   2334  N   ARG C   6     -20.305   4.327   4.242  1.00 63.11           N  
ATOM   2335  CA  ARG C   6     -20.223   3.211   5.179  1.00 63.11           C  
ATOM   2336  C   ARG C   6     -19.450   2.044   4.575  1.00 63.11           C  
ATOM   2337  CB  ARG C   6     -21.623   2.754   5.595  1.00 63.11           C  
ATOM   2338  O   ARG C   6     -18.630   1.420   5.251  1.00 63.11           O  
ATOM   2339  CG  ARG C   6     -22.223   3.562   6.735  1.00 63.11           C  
ATOM   2340  CD  ARG C   6     -23.554   2.985   7.195  1.00 63.11           C  
ATOM   2341  NE  ARG C   6     -24.125   3.759   8.294  1.00 63.11           N  
ATOM   2342  NH1 ARG C   6     -26.006   2.437   8.521  1.00 63.11           N  
ATOM   2343  NH2 ARG C   6     -25.703   4.252   9.888  1.00 63.11           N  
ATOM   2344  CZ  ARG C   6     -25.277   3.481   8.899  1.00 63.11           C  
ATOM   2345  N   PHE C   7     -19.772   1.797   3.400  1.00 61.46           N  
ATOM   2346  CA  PHE C   7     -19.099   0.709   2.699  1.00 61.46           C  
ATOM   2347  C   PHE C   7     -17.605   0.982   2.583  1.00 61.46           C  
ATOM   2348  CB  PHE C   7     -19.706   0.508   1.307  1.00 61.46           C  
ATOM   2349  O   PHE C   7     -16.785   0.102   2.851  1.00 61.46           O  
ATOM   2350  CG  PHE C   7     -19.018  -0.553   0.492  1.00 61.46           C  
ATOM   2351  CD1 PHE C   7     -18.089  -0.208  -0.482  1.00 61.46           C  
ATOM   2352  CD2 PHE C   7     -19.301  -1.897   0.700  1.00 61.46           C  
ATOM   2353  CE1 PHE C   7     -17.450  -1.189  -1.237  1.00 61.46           C  
ATOM   2354  CE2 PHE C   7     -18.667  -2.883  -0.052  1.00 61.46           C  
ATOM   2355  CZ  PHE C   7     -17.742  -2.526  -1.020  1.00 61.46           C  
ATOM   2356  N   SER C   8     -17.314   2.114   2.211  1.00 60.72           N  
ATOM   2357  CA  SER C   8     -15.918   2.512   2.063  1.00 60.72           C  
ATOM   2358  C   SER C   8     -15.181   2.450   3.397  1.00 60.72           C  
ATOM   2359  CB  SER C   8     -15.821   3.923   1.483  1.00 60.72           C  
ATOM   2360  O   SER C   8     -14.020   2.041   3.453  1.00 60.72           O  
ATOM   2361  OG  SER C   8     -14.468   4.333   1.381  1.00 60.72           O  
ATOM   2362  N   ALA C   9     -15.885   2.862   4.403  1.00 66.81           N  
ATOM   2363  CA  ALA C   9     -15.286   2.828   5.735  1.00 66.81           C  
ATOM   2364  C   ALA C   9     -14.980   1.396   6.163  1.00 66.81           C  
ATOM   2365  CB  ALA C   9     -16.209   3.498   6.750  1.00 66.81           C  
ATOM   2366  O   ALA C   9     -13.932   1.129   6.756  1.00 66.81           O  
ATOM   2367  N   GLN C  10     -15.867   0.530   5.865  1.00 69.56           N  
ATOM   2368  CA  GLN C  10     -15.662  -0.878   6.189  1.00 69.56           C  
ATOM   2369  C   GLN C  10     -14.494  -1.460   5.399  1.00 69.56           C  
ATOM   2370  CB  GLN C  10     -16.933  -1.683   5.917  1.00 69.56           C  
ATOM   2371  O   GLN C  10     -13.683  -2.213   5.943  1.00 69.56           O  
ATOM   2372  CG  GLN C  10     -17.974  -1.582   7.023  1.00 69.56           C  
ATOM   2373  CD  GLN C  10     -19.261  -2.313   6.688  1.00 69.56           C  
ATOM   2374  NE2 GLN C  10     -20.197  -2.329   7.630  1.00 69.56           N  
ATOM   2375  OE1 GLN C  10     -19.412  -2.858   5.590  1.00 69.56           O  
ATOM   2376  N   SER C  11     -14.444  -1.123   4.177  1.00 72.98           N  
ATOM   2377  CA  SER C  11     -13.367  -1.602   3.318  1.00 72.98           C  
ATOM   2378  C   SER C  11     -12.011  -1.091   3.794  1.00 72.98           C  
ATOM   2379  CB  SER C  11     -13.603  -1.172   1.870  1.00 72.98           C  
ATOM   2380  O   SER C  11     -11.022  -1.827   3.773  1.00 72.98           O  
ATOM   2381  OG  SER C  11     -12.523  -1.570   1.044  1.00 72.98           O  
ATOM   2382  N   GLN C  12     -11.977   0.126   4.254  1.00 79.62           N  
ATOM   2383  CA  GLN C  12     -10.744   0.725   4.754  1.00 79.62           C  
ATOM   2384  C   GLN C  12     -10.244  -0.003   5.998  1.00 79.62           C  
ATOM   2385  CB  GLN C  12     -10.954   2.208   5.062  1.00 79.62           C  
ATOM   2386  O   GLN C  12      -9.041  -0.227   6.151  1.00 79.62           O  
ATOM   2387  CG  GLN C  12     -10.854   3.111   3.840  1.00 79.62           C  
ATOM   2388  CD  GLN C  12     -11.035   4.579   4.178  1.00 79.62           C  
ATOM   2389  NE2 GLN C  12     -10.994   5.431   3.159  1.00 79.62           N  
ATOM   2390  OE1 GLN C  12     -11.212   4.944   5.344  1.00 79.62           O  
ATOM   2391  N   ALA C  13     -11.195  -0.370   6.854  1.00 80.83           N  
ATOM   2392  CA  ALA C  13     -10.829  -1.099   8.065  1.00 80.83           C  
ATOM   2393  C   ALA C  13     -10.205  -2.449   7.724  1.00 80.83           C  
ATOM   2394  CB  ALA C  13     -12.051  -1.293   8.960  1.00 80.83           C  
ATOM   2395  O   ALA C  13      -9.166  -2.817   8.278  1.00 80.83           O  
ATOM   2396  N   ARG C  14     -10.737  -3.153   6.855  1.00 82.10           N  
ATOM   2397  CA  ARG C  14     -10.222  -4.454   6.443  1.00 82.10           C  
ATOM   2398  C   ARG C  14      -8.863  -4.315   5.765  1.00 82.10           C  
ATOM   2399  CB  ARG C  14     -11.208  -5.150   5.503  1.00 82.10           C  
ATOM   2400  O   ARG C  14      -7.975  -5.147   5.966  1.00 82.10           O  
ATOM   2401  CG  ARG C  14     -12.486  -5.613   6.183  1.00 82.10           C  
ATOM   2402  CD  ARG C  14     -13.430  -6.298   5.205  1.00 82.10           C  
ATOM   2403  NE  ARG C  14     -14.598  -6.853   5.882  1.00 82.10           N  
ATOM   2404  NH1 ARG C  14     -15.749  -7.344   3.940  1.00 82.10           N  
ATOM   2405  NH2 ARG C  14     -16.680  -7.819   5.980  1.00 82.10           N  
ATOM   2406  CZ  ARG C  14     -15.673  -7.338   5.266  1.00 82.10           C  
ATOM   2407  N   GLU C  15      -8.773  -3.350   4.964  1.00 88.18           N  
ATOM   2408  CA  GLU C  15      -7.506  -3.088   4.288  1.00 88.18           C  
ATOM   2409  C   GLU C  15      -6.382  -2.854   5.292  1.00 88.18           C  
ATOM   2410  CB  GLU C  15      -7.636  -1.883   3.352  1.00 88.18           C  
ATOM   2411  O   GLU C  15      -5.269  -3.351   5.113  1.00 88.18           O  
ATOM   2412  CG  GLU C  15      -6.388  -1.611   2.524  1.00 88.18           C  
ATOM   2413  CD  GLU C  15      -5.428  -0.637   3.189  1.00 88.18           C  
ATOM   2414  OE1 GLU C  15      -4.229  -0.626   2.827  1.00 88.18           O  
ATOM   2415  OE2 GLU C  15      -5.877   0.119   4.078  1.00 88.18           O  
ATOM   2416  N   ARG C  16      -6.663  -2.096   6.361  1.00 89.94           N  
ATOM   2417  CA  ARG C  16      -5.657  -1.792   7.374  1.00 89.94           C  
ATOM   2418  C   ARG C  16      -5.263  -3.046   8.147  1.00 89.94           C  
ATOM   2419  CB  ARG C  16      -6.171  -0.721   8.339  1.00 89.94           C  
ATOM   2420  O   ARG C  16      -4.106  -3.198   8.544  1.00 89.94           O  
ATOM   2421  CG  ARG C  16      -6.389   0.637   7.692  1.00 89.94           C  
ATOM   2422  CD  ARG C  16      -5.074   1.282   7.278  1.00 89.94           C  
ATOM   2423  NE  ARG C  16      -5.288   2.572   6.628  1.00 89.94           N  
ATOM   2424  NH1 ARG C  16      -3.068   3.209   6.700  1.00 89.94           N  
ATOM   2425  NH2 ARG C  16      -4.635   4.602   5.773  1.00 89.94           N  
ATOM   2426  CZ  ARG C  16      -4.330   3.458   6.369  1.00 89.94           C  
ATOM   2427  N   LEU C  17      -6.226  -3.880   8.359  1.00 86.75           N  
ATOM   2428  CA  LEU C  17      -5.935  -5.153   9.009  1.00 86.75           C  
ATOM   2429  C   LEU C  17      -5.017  -6.008   8.143  1.00 86.75           C  
ATOM   2430  CB  LEU C  17      -7.231  -5.912   9.305  1.00 86.75           C  
ATOM   2431  O   LEU C  17      -4.056  -6.598   8.643  1.00 86.75           O  
ATOM   2432  CG  LEU C  17      -7.544  -6.169  10.780  1.00 86.75           C  
ATOM   2433  CD1 LEU C  17      -8.959  -5.705  11.109  1.00 86.75           C  
ATOM   2434  CD2 LEU C  17      -7.369  -7.646  11.115  1.00 86.75           C  
ATOM   2435  N   CYS C  18      -5.356  -6.047   6.886  1.00 86.80           N  
ATOM   2436  CA  CYS C  18      -4.522  -6.792   5.949  1.00 86.80           C  
ATOM   2437  C   CYS C  18      -3.113  -6.215   5.895  1.00 86.80           C  
ATOM   2438  CB  CYS C  18      -5.143  -6.779   4.552  1.00 86.80           C  
ATOM   2439  O   CYS C  18      -2.134  -6.961   5.823  1.00 86.80           O  
ATOM   2440  SG  CYS C  18      -6.524  -7.927   4.359  1.00 86.80           S  
ATOM   2441  N   ARG C  19      -2.983  -4.882   5.911  1.00 91.58           N  
ATOM   2442  CA  ARG C  19      -1.685  -4.214   5.904  1.00 91.58           C  
ATOM   2443  C   ARG C  19      -0.861  -4.605   7.126  1.00 91.58           C  
ATOM   2444  CB  ARG C  19      -1.863  -2.695   5.856  1.00 91.58           C  
ATOM   2445  O   ARG C  19       0.324  -4.921   7.007  1.00 91.58           O  
ATOM   2446  CG  ARG C  19      -0.559  -1.927   5.706  1.00 91.58           C  
ATOM   2447  CD  ARG C  19      -0.798  -0.428   5.590  1.00 91.58           C  
ATOM   2448  NE  ARG C  19       0.453   0.323   5.647  1.00 91.58           N  
ATOM   2449  NH1 ARG C  19       0.481   0.848   3.397  1.00 91.58           N  
ATOM   2450  NH2 ARG C  19       2.170   1.570   4.768  1.00 91.58           N  
ATOM   2451  CZ  ARG C  19       1.032   0.912   4.604  1.00 91.58           C  
ATOM   2452  N   ALA C  20      -1.515  -4.611   8.297  1.00 88.97           N  
ATOM   2453  CA  ALA C  20      -0.835  -4.999   9.530  1.00 88.97           C  
ATOM   2454  C   ALA C  20      -0.337  -6.439   9.452  1.00 88.97           C  
ATOM   2455  CB  ALA C  20      -1.766  -4.825  10.728  1.00 88.97           C  
ATOM   2456  O   ALA C  20       0.807  -6.727   9.812  1.00 88.97           O  
ATOM   2457  N   ALA C  21      -1.186  -7.284   8.958  1.00 86.44           N  
ATOM   2458  CA  ALA C  21      -0.832  -8.694   8.821  1.00 86.44           C  
ATOM   2459  C   ALA C  21       0.310  -8.878   7.824  1.00 86.44           C  
ATOM   2460  CB  ALA C  21      -2.048  -9.509   8.388  1.00 86.44           C  
ATOM   2461  O   ALA C  21       1.208  -9.694   8.044  1.00 86.44           O  
ATOM   2462  N   GLN C  22       0.281  -8.125   6.771  1.00 89.25           N  
ATOM   2463  CA  GLN C  22       1.324  -8.184   5.752  1.00 89.25           C  
ATOM   2464  C   GLN C  22       2.688  -7.833   6.340  1.00 89.25           C  
ATOM   2465  CB  GLN C  22       0.995  -7.245   4.591  1.00 89.25           C  
ATOM   2466  O   GLN C  22       3.658  -8.571   6.154  1.00 89.25           O  
ATOM   2467  CG  GLN C  22       2.073  -7.192   3.518  1.00 89.25           C  
ATOM   2468  CD  GLN C  22       1.805  -6.131   2.467  1.00 89.25           C  
ATOM   2469  NE2 GLN C  22       2.813  -5.833   1.655  1.00 89.25           N  
ATOM   2470  OE1 GLN C  22       0.700  -5.585   2.385  1.00 89.25           O  
ATOM   2471  N   TYR C  23       2.737  -6.718   7.074  1.00 90.37           N  
ATOM   2472  CA  TYR C  23       4.009  -6.261   7.623  1.00 90.37           C  
ATOM   2473  C   TYR C  23       4.448  -7.141   8.787  1.00 90.37           C  
ATOM   2474  CB  TYR C  23       3.904  -4.803   8.081  1.00 90.37           C  
ATOM   2475  O   TYR C  23       5.645  -7.289   9.044  1.00 90.37           O  
ATOM   2476  CG  TYR C  23       4.004  -3.804   6.954  1.00 90.37           C  
ATOM   2477  CD1 TYR C  23       5.166  -3.697   6.193  1.00 90.37           C  
ATOM   2478  CD2 TYR C  23       2.938  -2.965   6.649  1.00 90.37           C  
ATOM   2479  CE1 TYR C  23       5.264  -2.776   5.155  1.00 90.37           C  
ATOM   2480  CE2 TYR C  23       3.024  -2.040   5.613  1.00 90.37           C  
ATOM   2481  OH  TYR C  23       4.280  -1.041   3.846  1.00 90.37           O  
ATOM   2482  CZ  TYR C  23       4.189  -1.954   4.873  1.00 90.37           C  
ATOM   2483  N   ALA C  24       3.499  -7.696   9.491  1.00 84.98           N  
ATOM   2484  CA  ALA C  24       3.841  -8.689  10.507  1.00 84.98           C  
ATOM   2485  C   ALA C  24       4.550  -9.889   9.884  1.00 84.98           C  
ATOM   2486  CB  ALA C  24       2.588  -9.143  11.251  1.00 84.98           C  
ATOM   2487  O   ALA C  24       5.544 -10.379  10.423  1.00 84.98           O  
ATOM   2488  N   CYS C  25       4.002 -10.341   8.743  1.00 84.63           N  
ATOM   2489  CA  CYS C  25       4.614 -11.450   8.020  1.00 84.63           C  
ATOM   2490  C   CYS C  25       6.013 -11.084   7.542  1.00 84.63           C  
ATOM   2491  CB  CYS C  25       3.747 -11.855   6.828  1.00 84.63           C  
ATOM   2492  O   CYS C  25       6.935 -11.899   7.622  1.00 84.63           O  
ATOM   2493  SG  CYS C  25       2.228 -12.716   7.291  1.00 84.63           S  
ATOM   2494  N   SER C  26       6.194  -9.884   7.057  1.00 85.50           N  
ATOM   2495  CA  SER C  26       7.499  -9.410   6.607  1.00 85.50           C  
ATOM   2496  C   SER C  26       8.509  -9.405   7.750  1.00 85.50           C  
ATOM   2497  CB  SER C  26       7.385  -8.007   6.010  1.00 85.50           C  
ATOM   2498  O   SER C  26       9.654  -9.828   7.576  1.00 85.50           O  
ATOM   2499  OG  SER C  26       8.652  -7.537   5.583  1.00 85.50           O  
ATOM   2500  N   LEU C  27       8.057  -8.924   8.879  1.00 85.46           N  
ATOM   2501  CA  LEU C  27       8.908  -8.882  10.063  1.00 85.46           C  
ATOM   2502  C   LEU C  27       9.259 -10.291  10.529  1.00 85.46           C  
ATOM   2503  CB  LEU C  27       8.217  -8.116  11.193  1.00 85.46           C  
ATOM   2504  O   LEU C  27      10.417 -10.575  10.845  1.00 85.46           O  
ATOM   2505  CG  LEU C  27       9.056  -7.852  12.445  1.00 85.46           C  
ATOM   2506  CD1 LEU C  27      10.250  -6.965  12.106  1.00 85.46           C  
ATOM   2507  CD2 LEU C  27       8.203  -7.215  13.536  1.00 85.46           C  
ATOM   2508  N   LEU C  28       8.243 -11.109  10.572  1.00 82.81           N  
ATOM   2509  CA  LEU C  28       8.448 -12.497  10.969  1.00 82.81           C  
ATOM   2510  C   LEU C  28       9.396 -13.204  10.006  1.00 82.81           C  
ATOM   2511  CB  LEU C  28       7.112 -13.242  11.026  1.00 82.81           C  
ATOM   2512  O   LEU C  28      10.255 -13.980  10.431  1.00 82.81           O  
ATOM   2513  CG  LEU C  28       7.144 -14.648  11.625  1.00 82.81           C  
ATOM   2514  CD1 LEU C  28       7.565 -14.591  13.090  1.00 82.81           C  
ATOM   2515  CD2 LEU C  28       5.784 -15.323  11.480  1.00 82.81           C  
ATOM   2516  N   GLY C  29       9.238 -12.974   8.715  1.00 79.82           N  
ATOM   2517  CA  GLY C  29      10.130 -13.543   7.717  1.00 79.82           C  
ATOM   2518  C   GLY C  29      11.584 -13.169   7.935  1.00 79.82           C  
ATOM   2519  O   GLY C  29      12.472 -14.017   7.824  1.00 79.82           O  
ATOM   2520  N   HIS C  30      11.778 -11.908   8.253  1.00 79.32           N  
ATOM   2521  CA  HIS C  30      13.128 -11.427   8.522  1.00 79.32           C  
ATOM   2522  C   HIS C  30      13.700 -12.068   9.783  1.00 79.32           C  
ATOM   2523  CB  HIS C  30      13.137  -9.903   8.658  1.00 79.32           C  
ATOM   2524  O   HIS C  30      14.872 -12.451   9.812  1.00 79.32           O  
ATOM   2525  CG  HIS C  30      14.502  -9.327   8.864  1.00 79.32           C  
ATOM   2526  CD2 HIS C  30      15.065  -8.740   9.946  1.00 79.32           C  
ATOM   2527  ND1 HIS C  30      15.462  -9.317   7.875  1.00 79.32           N  
ATOM   2528  CE1 HIS C  30      16.560  -8.746   8.343  1.00 79.32           C  
ATOM   2529  NE2 HIS C  30      16.345  -8.387   9.597  1.00 79.32           N  
ATOM   2530  N   ALA C  31      12.867 -12.150  10.797  1.00 77.79           N  
ATOM   2531  CA  ALA C  31      13.287 -12.752  12.060  1.00 77.79           C  
ATOM   2532  C   ALA C  31      13.632 -14.227  11.878  1.00 77.79           C  
ATOM   2533  CB  ALA C  31      12.194 -12.590  13.115  1.00 77.79           C  
ATOM   2534  O   ALA C  31      14.612 -14.716  12.444  1.00 77.79           O  
ATOM   2535  N   LEU C  32      12.850 -14.956  11.110  1.00 79.43           N  
ATOM   2536  CA  LEU C  32      13.065 -16.376  10.855  1.00 79.43           C  
ATOM   2537  C   LEU C  32      14.339 -16.595  10.045  1.00 79.43           C  
ATOM   2538  CB  LEU C  32      11.866 -16.976  10.115  1.00 79.43           C  
ATOM   2539  O   LEU C  32      15.047 -17.584  10.250  1.00 79.43           O  
ATOM   2540  CG  LEU C  32      10.602 -17.203  10.945  1.00 79.43           C  
ATOM   2541  CD1 LEU C  32       9.416 -17.502  10.034  1.00 79.43           C  
ATOM   2542  CD2 LEU C  32      10.814 -18.336  11.943  1.00 79.43           C  
ATOM   2543  N   GLN C  33      14.646 -15.765   9.108  1.00 74.26           N  
ATOM   2544  CA  GLN C  33      15.857 -15.840   8.298  1.00 74.26           C  
ATOM   2545  C   GLN C  33      17.105 -15.652   9.156  1.00 74.26           C  
ATOM   2546  CB  GLN C  33      15.824 -14.794   7.183  1.00 74.26           C  
ATOM   2547  O   GLN C  33      18.115 -16.329   8.948  1.00 74.26           O  
ATOM   2548  CG  GLN C  33      16.910 -14.980   6.132  1.00 74.26           C  
ATOM   2549  CD  GLN C  33      16.783 -14.004   4.978  1.00 74.26           C  
ATOM   2550  NE2 GLN C  33      17.645 -14.153   3.977  1.00 74.26           N  
ATOM   2551  OE1 GLN C  33      15.917 -13.123   4.984  1.00 74.26           O  
ATOM   2552  N   ARG C  34      17.011 -14.837  10.177  1.00 70.60           N  
ATOM   2553  CA  ARG C  34      18.140 -14.543  11.054  1.00 70.60           C  
ATOM   2554  C   ARG C  34      18.383 -15.684  12.036  1.00 70.60           C  
ATOM   2555  CB  ARG C  34      17.904 -13.237  11.815  1.00 70.60           C  
ATOM   2556  O   ARG C  34      19.524 -15.946  12.420  1.00 70.60           O  
ATOM   2557  CG  ARG C  34      18.379 -11.997  11.075  1.00 70.60           C  
ATOM   2558  CD  ARG C  34      18.417 -10.777  11.984  1.00 70.60           C  
ATOM   2559  NE  ARG C  34      19.053  -9.637  11.330  1.00 70.60           N  
ATOM   2560  NH1 ARG C  34      18.446  -8.105  12.950  1.00 70.60           N  
ATOM   2561  NH2 ARG C  34      19.662  -7.431  11.127  1.00 70.60           N  
ATOM   2562  CZ  ARG C  34      19.052  -8.394  11.804  1.00 70.60           C  
ATOM   2563  N   HIS C  35      17.309 -16.372  12.344  1.00 70.48           N  
ATOM   2564  CA  HIS C  35      17.417 -17.422  13.350  1.00 70.48           C  
ATOM   2565  C   HIS C  35      17.530 -18.798  12.702  1.00 70.48           C  
ATOM   2566  CB  HIS C  35      16.214 -17.385  14.295  1.00 70.48           C  
ATOM   2567  O   HIS C  35      17.542 -19.817  13.396  1.00 70.48           O  
ATOM   2568  CG  HIS C  35      16.205 -16.200  15.208  1.00 70.48           C  
ATOM   2569  CD2 HIS C  35      15.400 -15.113  15.247  1.00 70.48           C  
ATOM   2570  ND1 HIS C  35      17.113 -16.045  16.233  1.00 70.48           N  
ATOM   2571  CE1 HIS C  35      16.864 -14.910  16.865  1.00 70.48           C  
ATOM   2572  NE2 HIS C  35      15.829 -14.326  16.286  1.00 70.48           N  
ATOM   2573  N   GLY C  36      17.709 -18.958  11.322  1.00 69.90           N  
ATOM   2574  CA  GLY C  36      18.006 -20.171  10.576  1.00 69.90           C  
ATOM   2575  C   GLY C  36      16.809 -21.090  10.430  1.00 69.90           C  
ATOM   2576  O   GLY C  36      16.945 -22.313  10.505  1.00 69.90           O  
ATOM   2577  N   ALA C  37      15.594 -20.579  10.266  1.00 68.35           N  
ATOM   2578  CA  ALA C  37      14.380 -21.357  10.033  1.00 68.35           C  
ATOM   2579  C   ALA C  37      14.455 -22.106   8.705  1.00 68.35           C  
ATOM   2580  CB  ALA C  37      13.153 -20.449  10.060  1.00 68.35           C  
ATOM   2581  O   ALA C  37      15.290 -21.791   7.854  1.00 68.35           O  
ATOM   2582  N   SER C  38      13.645 -23.158   8.536  1.00 72.92           N  
ATOM   2583  CA  SER C  38      13.580 -23.992   7.340  1.00 72.92           C  
ATOM   2584  C   SER C  38      13.185 -23.174   6.116  1.00 72.92           C  
ATOM   2585  CB  SER C  38      12.587 -25.138   7.540  1.00 72.92           C  
ATOM   2586  O   SER C  38      12.364 -22.259   6.212  1.00 72.92           O  
ATOM   2587  OG  SER C  38      11.265 -24.643   7.660  1.00 72.92           O  
ATOM   2588  N   PRO C  39      13.837 -23.402   5.058  1.00 75.75           N  
ATOM   2589  CA  PRO C  39      13.522 -22.718   3.802  1.00 75.75           C  
ATOM   2590  C   PRO C  39      12.055 -22.863   3.403  1.00 75.75           C  
ATOM   2591  CB  PRO C  39      14.435 -23.408   2.786  1.00 75.75           C  
ATOM   2592  O   PRO C  39      11.481 -21.950   2.804  1.00 75.75           O  
ATOM   2593  CG  PRO C  39      14.925 -24.635   3.484  1.00 75.75           C  
ATOM   2594  CD  PRO C  39      14.714 -24.461   4.961  1.00 75.75           C  
ATOM   2595  N   GLU C  40      11.486 -23.939   3.782  1.00 76.88           N  
ATOM   2596  CA  GLU C  40      10.084 -24.168   3.449  1.00 76.88           C  
ATOM   2597  C   GLU C  40       9.174 -23.193   4.192  1.00 76.88           C  
ATOM   2598  CB  GLU C  40       9.683 -25.610   3.770  1.00 76.88           C  
ATOM   2599  O   GLU C  40       8.238 -22.643   3.609  1.00 76.88           O  
ATOM   2600  CG  GLU C  40      10.144 -26.622   2.731  1.00 76.88           C  
ATOM   2601  CD  GLU C  40      11.607 -27.010   2.879  1.00 76.88           C  
ATOM   2602  OE1 GLU C  40      12.188 -27.565   1.919  1.00 76.88           O  
ATOM   2603  OE2 GLU C  40      12.176 -26.757   3.965  1.00 76.88           O  
ATOM   2604  N   LEU C  41       9.473 -23.078   5.429  1.00 77.62           N  
ATOM   2605  CA  LEU C  41       8.693 -22.158   6.249  1.00 77.62           C  
ATOM   2606  C   LEU C  41       8.852 -20.723   5.758  1.00 77.62           C  
ATOM   2607  CB  LEU C  41       9.116 -22.257   7.717  1.00 77.62           C  
ATOM   2608  O   LEU C  41       7.877 -19.970   5.698  1.00 77.62           O  
ATOM   2609  CG  LEU C  41       8.344 -21.383   8.706  1.00 77.62           C  
ATOM   2610  CD1 LEU C  41       6.883 -21.815   8.767  1.00 77.62           C  
ATOM   2611  CD2 LEU C  41       8.984 -21.445  10.088  1.00 77.62           C  
ATOM   2612  N   GLN C  42      10.031 -20.354   5.403  1.00 80.98           N  
ATOM   2613  CA  GLN C  42      10.297 -19.021   4.873  1.00 80.98           C  
ATOM   2614  C   GLN C  42       9.512 -18.775   3.587  1.00 80.98           C  
ATOM   2615  CB  GLN C  42      11.793 -18.831   4.619  1.00 80.98           C  
ATOM   2616  O   GLN C  42       8.964 -17.689   3.386  1.00 80.98           O  
ATOM   2617  CG  GLN C  42      12.611 -18.628   5.888  1.00 80.98           C  
ATOM   2618  CD  GLN C  42      14.090 -18.440   5.608  1.00 80.98           C  
ATOM   2619  NE2 GLN C  42      14.878 -18.284   6.667  1.00 80.98           N  
ATOM   2620  OE1 GLN C  42      14.521 -18.435   4.451  1.00 80.98           O  
ATOM   2621  N   LYS C  43       9.437 -19.727   2.780  1.00 81.26           N  
ATOM   2622  CA  LYS C  43       8.686 -19.623   1.532  1.00 81.26           C  
ATOM   2623  C   LYS C  43       7.192 -19.466   1.801  1.00 81.26           C  
ATOM   2624  CB  LYS C  43       8.934 -20.849   0.652  1.00 81.26           C  
ATOM   2625  O   LYS C  43       6.514 -18.683   1.132  1.00 81.26           O  
ATOM   2626  CG  LYS C  43       8.495 -20.673  -0.794  1.00 81.26           C  
ATOM   2627  CD  LYS C  43       8.814 -21.906  -1.629  1.00 81.26           C  
ATOM   2628  CE  LYS C  43       8.272 -21.778  -3.046  1.00 81.26           C  
ATOM   2629  NZ  LYS C  43       8.582 -22.985  -3.870  1.00 81.26           N  
ATOM   2630  N   GLN C  44       6.712 -20.163   2.800  1.00 77.30           N  
ATOM   2631  CA  GLN C  44       5.298 -20.107   3.157  1.00 77.30           C  
ATOM   2632  C   GLN C  44       4.917 -18.723   3.675  1.00 77.30           C  
ATOM   2633  CB  GLN C  44       4.965 -21.170   4.204  1.00 77.30           C  
ATOM   2634  O   GLN C  44       3.863 -18.190   3.321  1.00 77.30           O  
ATOM   2635  CG  GLN C  44       4.929 -22.588   3.650  1.00 77.30           C  
ATOM   2636  CD  GLN C  44       4.620 -23.626   4.713  1.00 77.30           C  
ATOM   2637  NE2 GLN C  44       4.155 -24.794   4.284  1.00 77.30           N  
ATOM   2638  OE1 GLN C  44       4.798 -23.379   5.910  1.00 77.30           O  
ATOM   2639  N   ILE C  45       5.759 -18.206   4.433  1.00 80.67           N  
ATOM   2640  CA  ILE C  45       5.508 -16.891   5.014  1.00 80.67           C  
ATOM   2641  C   ILE C  45       5.555 -15.827   3.920  1.00 80.67           C  
ATOM   2642  CB  ILE C  45       6.527 -16.561   6.127  1.00 80.67           C  
ATOM   2643  O   ILE C  45       4.732 -14.909   3.902  1.00 80.67           O  
ATOM   2644  CG1 ILE C  45       6.295 -17.461   7.347  1.00 80.67           C  
ATOM   2645  CG2 ILE C  45       6.443 -15.082   6.514  1.00 80.67           C  
ATOM   2646  CD1 ILE C  45       7.311 -17.264   8.463  1.00 80.67           C  
ATOM   2647  N   ARG C  46       6.440 -15.992   2.983  1.00 82.70           N  
ATOM   2648  CA  ARG C  46       6.552 -15.060   1.866  1.00 82.70           C  
ATOM   2649  C   ARG C  46       5.324 -15.135   0.965  1.00 82.70           C  
ATOM   2650  CB  ARG C  46       7.817 -15.344   1.053  1.00 82.70           C  
ATOM   2651  O   ARG C  46       4.849 -14.111   0.468  1.00 82.70           O  
ATOM   2652  CG  ARG C  46       9.085 -14.774   1.667  1.00 82.70           C  
ATOM   2653  CD  ARG C  46      10.284 -14.944   0.744  1.00 82.70           C  
ATOM   2654  NE  ARG C  46      11.542 -14.695   1.443  1.00 82.70           N  
ATOM   2655  NH1 ARG C  46      12.836 -14.650  -0.470  1.00 82.70           N  
ATOM   2656  NH2 ARG C  46      13.806 -14.337   1.583  1.00 82.70           N  
ATOM   2657  CZ  ARG C  46      12.725 -14.561   0.851  1.00 82.70           C  
ATOM   2658  N   GLN C  47       4.879 -16.302   0.789  1.00 81.94           N  
ATOM   2659  CA  GLN C  47       3.678 -16.487  -0.018  1.00 81.94           C  
ATOM   2660  C   GLN C  47       2.460 -15.860   0.655  1.00 81.94           C  
ATOM   2661  CB  GLN C  47       3.428 -17.974  -0.276  1.00 81.94           C  
ATOM   2662  O   GLN C  47       1.638 -15.223  -0.007  1.00 81.94           O  
ATOM   2663  CG  GLN C  47       2.406 -18.244  -1.372  1.00 81.94           C  
ATOM   2664  CD  GLN C  47       2.320 -19.713  -1.745  1.00 81.94           C  
ATOM   2665  NE2 GLN C  47       1.363 -20.052  -2.602  1.00 81.94           N  
ATOM   2666  OE1 GLN C  47       3.108 -20.535  -1.267  1.00 81.94           O  
ATOM   2667  N   LEU C  48       2.370 -16.078   1.904  1.00 82.48           N  
ATOM   2668  CA  LEU C  48       1.278 -15.485   2.668  1.00 82.48           C  
ATOM   2669  C   LEU C  48       1.326 -13.963   2.594  1.00 82.48           C  
ATOM   2670  CB  LEU C  48       1.338 -15.939   4.129  1.00 82.48           C  
ATOM   2671  O   LEU C  48       0.298 -13.314   2.387  1.00 82.48           O  
ATOM   2672  CG  LEU C  48       0.238 -15.408   5.049  1.00 82.48           C  
ATOM   2673  CD1 LEU C  48      -1.127 -15.908   4.587  1.00 82.48           C  
ATOM   2674  CD2 LEU C  48       0.503 -15.821   6.493  1.00 82.48           C  
ATOM   2675  N   GLU C  49       2.541 -13.483   2.765  1.00 85.70           N  
ATOM   2676  CA  GLU C  49       2.734 -12.041   2.651  1.00 85.70           C  
ATOM   2677  C   GLU C  49       2.286 -11.530   1.284  1.00 85.70           C  
ATOM   2678  CB  GLU C  49       4.199 -11.673   2.895  1.00 85.70           C  
ATOM   2679  O   GLU C  49       1.614 -10.501   1.190  1.00 85.70           O  
ATOM   2680  CG  GLU C  49       4.482 -10.180   2.806  1.00 85.70           C  
ATOM   2681  CD  GLU C  49       5.966  -9.851   2.785  1.00 85.70           C  
ATOM   2682  OE1 GLU C  49       6.326  -8.690   2.484  1.00 85.70           O  
ATOM   2683  OE2 GLU C  49       6.776 -10.761   3.071  1.00 85.70           O  
ATOM   2684  N   SER C  50       2.627 -12.217   0.242  1.00 82.16           N  
ATOM   2685  CA  SER C  50       2.269 -11.823  -1.117  1.00 82.16           C  
ATOM   2686  C   SER C  50       0.759 -11.870  -1.326  1.00 82.16           C  
ATOM   2687  CB  SER C  50       2.962 -12.727  -2.137  1.00 82.16           C  
ATOM   2688  O   SER C  50       0.191 -10.997  -1.986  1.00 82.16           O  
ATOM   2689  OG  SER C  50       2.412 -14.033  -2.107  1.00 82.16           O  
ATOM   2690  N   HIS C  51       0.074 -12.850  -0.762  1.00 79.57           N  
ATOM   2691  CA  HIS C  51      -1.376 -12.964  -0.874  1.00 79.57           C  
ATOM   2692  C   HIS C  51      -2.077 -11.835  -0.127  1.00 79.57           C  
ATOM   2693  CB  HIS C  51      -1.849 -14.319  -0.342  1.00 79.57           C  
ATOM   2694  O   HIS C  51      -3.067 -11.284  -0.614  1.00 79.57           O  
ATOM   2695  CG  HIS C  51      -1.527 -15.465  -1.248  1.00 79.57           C  
ATOM   2696  CD2 HIS C  51      -0.840 -16.609  -1.023  1.00 79.57           C  
ATOM   2697  ND1 HIS C  51      -1.926 -15.506  -2.566  1.00 79.57           N  
ATOM   2698  CE1 HIS C  51      -1.498 -16.632  -3.114  1.00 79.57           C  
ATOM   2699  NE2 HIS C  51      -0.836 -17.318  -2.199  1.00 79.57           N  
ATOM   2700  N   LEU C  52      -1.562 -11.598   0.998  1.00 84.11           N  
ATOM   2701  CA  LEU C  52      -2.125 -10.509   1.789  1.00 84.11           C  
ATOM   2702  C   LEU C  52      -1.945  -9.172   1.078  1.00 84.11           C  
ATOM   2703  CB  LEU C  52      -1.470 -10.456   3.172  1.00 84.11           C  
ATOM   2704  O   LEU C  52      -2.850  -8.334   1.083  1.00 84.11           O  
ATOM   2705  CG  LEU C  52      -1.851 -11.573   4.145  1.00 84.11           C  
ATOM   2706  CD1 LEU C  52      -0.944 -11.541   5.370  1.00 84.11           C  
ATOM   2707  CD2 LEU C  52      -3.315 -11.451   4.553  1.00 84.11           C  
ATOM   2708  N   SER C  53      -0.798  -8.971   0.441  1.00 86.99           N  
ATOM   2709  CA  SER C  53      -0.523  -7.748  -0.306  1.00 86.99           C  
ATOM   2710  C   SER C  53      -1.471  -7.599  -1.492  1.00 86.99           C  
ATOM   2711  CB  SER C  53       0.925  -7.733  -0.796  1.00 86.99           C  
ATOM   2712  O   SER C  53      -2.019  -6.519  -1.723  1.00 86.99           O  
ATOM   2713  OG  SER C  53       1.170  -6.597  -1.607  1.00 86.99           O  
ATOM   2714  N   LEU C  54      -1.630  -8.648  -2.172  1.00 83.67           N  
ATOM   2715  CA  LEU C  54      -2.545  -8.628  -3.308  1.00 83.67           C  
ATOM   2716  C   LEU C  54      -3.974  -8.354  -2.850  1.00 83.67           C  
ATOM   2717  CB  LEU C  54      -2.486  -9.957  -4.067  1.00 83.67           C  
ATOM   2718  O   LEU C  54      -4.703  -7.598  -3.496  1.00 83.67           O  
ATOM   2719  CG  LEU C  54      -2.904  -9.917  -5.538  1.00 83.67           C  
ATOM   2720  CD1 LEU C  54      -1.674  -9.928  -6.439  1.00 83.67           C  
ATOM   2721  CD2 LEU C  54      -3.824 -11.088  -5.864  1.00 83.67           C  
ATOM   2722  N   GLY C  55      -4.343  -9.021  -1.718  1.00 79.34           N  
ATOM   2723  CA  GLY C  55      -5.652  -8.757  -1.141  1.00 79.34           C  
ATOM   2724  C   GLY C  55      -5.845  -7.307  -0.740  1.00 79.34           C  
ATOM   2725  O   GLY C  55      -6.897  -6.720  -1.004  1.00 79.34           O  
ATOM   2726  N   ARG C  56      -4.851  -6.774  -0.196  1.00 87.04           N  
ATOM   2727  CA  ARG C  56      -4.875  -5.371   0.204  1.00 87.04           C  
ATOM   2728  C   ARG C  56      -5.067  -4.461  -1.005  1.00 87.04           C  
ATOM   2729  CB  ARG C  56      -3.586  -4.999   0.940  1.00 87.04           C  
ATOM   2730  O   ARG C  56      -5.874  -3.530  -0.965  1.00 87.04           O  
ATOM   2731  CG  ARG C  56      -3.542  -3.555   1.413  1.00 87.04           C  
ATOM   2732  CD  ARG C  56      -2.230  -3.232   2.116  1.00 87.04           C  
ATOM   2733  NE  ARG C  56      -1.114  -3.179   1.176  1.00 87.04           N  
ATOM   2734  NH1 ARG C  56      -0.641  -0.948   1.543  1.00 87.04           N  
ATOM   2735  NH2 ARG C  56       0.609  -2.159   0.051  1.00 87.04           N  
ATOM   2736  CZ  ARG C  56      -0.385  -2.095   0.926  1.00 87.04           C  
ATOM   2737  N   LYS C  57      -4.359  -4.666  -2.043  1.00 84.76           N  
ATOM   2738  CA  LYS C  57      -4.445  -3.848  -3.248  1.00 84.76           C  
ATOM   2739  C   LYS C  57      -5.821  -3.966  -3.897  1.00 84.76           C  
ATOM   2740  CB  LYS C  57      -3.358  -4.248  -4.248  1.00 84.76           C  
ATOM   2741  O   LYS C  57      -6.319  -3.007  -4.489  1.00 84.76           O  
ATOM   2742  CG  LYS C  57      -1.957  -3.810  -3.848  1.00 84.76           C  
ATOM   2743  CD  LYS C  57      -0.930  -4.187  -4.907  1.00 84.76           C  
ATOM   2744  CE  LYS C  57       0.480  -3.793  -4.486  1.00 84.76           C  
ATOM   2745  NZ  LYS C  57       1.482  -4.097  -5.551  1.00 84.76           N  
ATOM   2746  N   LEU C  58      -6.463  -5.048  -3.710  1.00 80.90           N  
ATOM   2747  CA  LEU C  58      -7.817  -5.252  -4.212  1.00 80.90           C  
ATOM   2748  C   LEU C  58      -8.818  -4.400  -3.439  1.00 80.90           C  
ATOM   2749  CB  LEU C  58      -8.207  -6.730  -4.117  1.00 80.90           C  
ATOM   2750  O   LEU C  58      -9.706  -3.785  -4.034  1.00 80.90           O  
ATOM   2751  CG  LEU C  58      -9.625  -7.087  -4.565  1.00 80.90           C  
ATOM   2752  CD1 LEU C  58      -9.743  -6.987  -6.082  1.00 80.90           C  
ATOM   2753  CD2 LEU C  58     -10.001  -8.486  -4.086  1.00 80.90           C  
ATOM   2754  N   LEU C  59      -8.657  -4.380  -2.203  1.00 83.64           N  
ATOM   2755  CA  LEU C  59      -9.565  -3.633  -1.339  1.00 83.64           C  
ATOM   2756  C   LEU C  59      -9.407  -2.131  -1.553  1.00 83.64           C  
ATOM   2757  CB  LEU C  59      -9.314  -3.980   0.131  1.00 83.64           C  
ATOM   2758  O   LEU C  59     -10.272  -1.348  -1.153  1.00 83.64           O  
ATOM   2759  CG  LEU C  59      -9.703  -5.392   0.570  1.00 83.64           C  
ATOM   2760  CD1 LEU C  59      -9.230  -5.653   1.996  1.00 83.64           C  
ATOM   2761  CD2 LEU C  59     -11.211  -5.590   0.458  1.00 83.64           C  
ATOM   2762  N   ARG C  60      -8.312  -1.709  -2.204  1.00 84.94           N  
ATOM   2763  CA  ARG C  60      -8.017  -0.295  -2.409  1.00 84.94           C  
ATOM   2764  C   ARG C  60      -8.598   0.200  -3.729  1.00 84.94           C  
ATOM   2765  CB  ARG C  60      -6.507  -0.050  -2.376  1.00 84.94           C  
ATOM   2766  O   ARG C  60      -8.475   1.380  -4.065  1.00 84.94           O  
ATOM   2767  CG  ARG C  60      -5.896  -0.157  -0.988  1.00 84.94           C  
ATOM   2768  CD  ARG C  60      -4.401   0.134  -1.007  1.00 84.94           C  
ATOM   2769  NE  ARG C  60      -3.842   0.165   0.342  1.00 84.94           N  
ATOM   2770  NH1 ARG C  60      -1.671   0.558  -0.345  1.00 84.94           N  
ATOM   2771  NH2 ARG C  60      -2.157   0.375   1.888  1.00 84.94           N  
ATOM   2772  CZ  ARG C  60      -2.558   0.366   0.625  1.00 84.94           C  
ATOM   2773  N   LEU C  61      -9.238  -0.698  -4.367  1.00 77.22           N  
ATOM   2774  CA  LEU C  61      -9.869  -0.283  -5.615  1.00 77.22           C  
ATOM   2775  C   LEU C  61     -10.925   0.787  -5.360  1.00 77.22           C  
ATOM   2776  CB  LEU C  61     -10.502  -1.485  -6.321  1.00 77.22           C  
ATOM   2777  O   LEU C  61     -11.819   0.598  -4.533  1.00 77.22           O  
ATOM   2778  CG  LEU C  61      -9.707  -2.087  -7.480  1.00 77.22           C  
ATOM   2779  CD1 LEU C  61      -9.469  -3.575  -7.243  1.00 77.22           C  
ATOM   2780  CD2 LEU C  61     -10.432  -1.860  -8.802  1.00 77.22           C  
ATOM   2781  N   GLY C  62     -10.765   1.929  -5.888  1.00 72.57           N  
ATOM   2782  CA  GLY C  62     -11.699   3.030  -5.710  1.00 72.57           C  
ATOM   2783  C   GLY C  62     -11.181   4.106  -4.774  1.00 72.57           C  
ATOM   2784  O   GLY C  62     -11.779   5.178  -4.662  1.00 72.57           O  
ATOM   2785  N   ASN C  63     -10.131   3.799  -4.184  1.00 81.89           N  
ATOM   2786  CA  ASN C  63      -9.572   4.736  -3.215  1.00 81.89           C  
ATOM   2787  C   ASN C  63      -9.038   5.993  -3.895  1.00 81.89           C  
ATOM   2788  CB  ASN C  63      -8.468   4.065  -2.396  1.00 81.89           C  
ATOM   2789  O   ASN C  63      -8.909   7.041  -3.259  1.00 81.89           O  
ATOM   2790  CG  ASN C  63      -9.014   3.176  -1.297  1.00 81.89           C  
ATOM   2791  ND2 ASN C  63      -8.122   2.619  -0.486  1.00 81.89           N  
ATOM   2792  OD1 ASN C  63     -10.228   2.989  -1.178  1.00 81.89           O  
ATOM   2793  N   SER C  64      -8.724   5.908  -5.132  1.00 75.85           N  
ATOM   2794  CA  SER C  64      -8.297   7.093  -5.868  1.00 75.85           C  
ATOM   2795  C   SER C  64      -9.402   8.143  -5.914  1.00 75.85           C  
ATOM   2796  CB  SER C  64      -7.879   6.719  -7.291  1.00 75.85           C  
ATOM   2797  O   SER C  64      -9.143   9.333  -5.722  1.00 75.85           O  
ATOM   2798  OG  SER C  64      -8.913   6.007  -7.949  1.00 75.85           O  
ATOM   2799  N   ALA C  65     -10.598   7.694  -6.059  1.00 71.30           N  
ATOM   2800  CA  ALA C  65     -11.752   8.588  -6.119  1.00 71.30           C  
ATOM   2801  C   ALA C  65     -12.027   9.221  -4.758  1.00 71.30           C  
ATOM   2802  CB  ALA C  65     -12.985   7.833  -6.611  1.00 71.30           C  
ATOM   2803  O   ALA C  65     -12.321  10.415  -4.670  1.00 71.30           O  
ATOM   2804  N   ASP C  66     -11.927   8.428  -3.815  1.00 76.23           N  
ATOM   2805  CA  ASP C  66     -12.117   8.937  -2.460  1.00 76.23           C  
ATOM   2806  C   ASP C  66     -11.087  10.016  -2.130  1.00 76.23           C  
ATOM   2807  CB  ASP C  66     -12.031   7.799  -1.442  1.00 76.23           C  
ATOM   2808  O   ASP C  66     -11.423  11.040  -1.532  1.00 76.23           O  
ATOM   2809  CG  ASP C  66     -13.250   6.893  -1.461  1.00 76.23           C  
ATOM   2810  OD1 ASP C  66     -14.293   7.286  -2.027  1.00 76.23           O  
ATOM   2811  OD2 ASP C  66     -13.168   5.778  -0.902  1.00 76.23           O  
ATOM   2812  N   ALA C  67      -9.908   9.812  -2.538  1.00 80.66           N  
ATOM   2813  CA  ALA C  67      -8.832  10.767  -2.287  1.00 80.66           C  
ATOM   2814  C   ALA C  67      -9.058  12.063  -3.062  1.00 80.66           C  
ATOM   2815  CB  ALA C  67      -7.482  10.158  -2.658  1.00 80.66           C  
ATOM   2816  O   ALA C  67      -8.757  13.151  -2.566  1.00 80.66           O  
ATOM   2817  N   LEU C  68      -9.563  11.958  -4.157  1.00 71.61           N  
ATOM   2818  CA  LEU C  68      -9.873  13.131  -4.968  1.00 71.61           C  
ATOM   2819  C   LEU C  68     -10.991  13.951  -4.332  1.00 71.61           C  
ATOM   2820  CB  LEU C  68     -10.273  12.713  -6.385  1.00 71.61           C  
ATOM   2821  O   LEU C  68     -10.922  15.182  -4.299  1.00 71.61           O  
ATOM   2822  CG  LEU C  68     -10.138  13.781  -7.471  1.00 71.61           C  
ATOM   2823  CD1 LEU C  68      -8.690  13.879  -7.941  1.00 71.61           C  
ATOM   2824  CD2 LEU C  68     -11.066  13.476  -8.641  1.00 71.61           C  
ATOM   2825  N   GLU C  69     -11.956  13.272  -3.856  1.00 72.91           N  
ATOM   2826  CA  GLU C  69     -13.041  13.952  -3.155  1.00 72.91           C  
ATOM   2827  C   GLU C  69     -12.527  14.682  -1.917  1.00 72.91           C  
ATOM   2828  CB  GLU C  69     -14.135  12.956  -2.762  1.00 72.91           C  
ATOM   2829  O   GLU C  69     -12.954  15.801  -1.628  1.00 72.91           O  
ATOM   2830  CG  GLU C  69     -15.415  13.612  -2.264  1.00 72.91           C  
ATOM   2831  CD  GLU C  69     -16.532  12.618  -1.992  1.00 72.91           C  
ATOM   2832  OE1 GLU C  69     -17.616  13.036  -1.524  1.00 72.91           O  
ATOM   2833  OE2 GLU C  69     -16.323  11.411  -2.249  1.00 72.91           O  
ATOM   2834  N   SER C  70     -11.671  14.066  -1.233  1.00 80.66           N  
ATOM   2835  CA  SER C  70     -11.066  14.690  -0.060  1.00 80.66           C  
ATOM   2836  C   SER C  70     -10.251  15.919  -0.447  1.00 80.66           C  
ATOM   2837  CB  SER C  70     -10.177  13.691   0.681  1.00 80.66           C  
ATOM   2838  O   SER C  70     -10.231  16.913   0.283  1.00 80.66           O  
ATOM   2839  OG  SER C  70     -10.945  12.610   1.182  1.00 80.66           O  
ATOM   2840  N   ALA C  71      -9.586  15.853  -1.538  1.00 72.47           N  
ATOM   2841  CA  ALA C  71      -8.827  16.995  -2.041  1.00 72.47           C  
ATOM   2842  C   ALA C  71      -9.751  18.167  -2.364  1.00 72.47           C  
ATOM   2843  CB  ALA C  71      -8.025  16.598  -3.277  1.00 72.47           C  
ATOM   2844  O   ALA C  71      -9.432  19.318  -2.058  1.00 72.47           O  
ATOM   2845  N   LYS C  72     -10.868  17.816  -2.895  1.00 67.35           N  
ATOM   2846  CA  LYS C  72     -11.853  18.838  -3.235  1.00 67.35           C  
ATOM   2847  C   LYS C  72     -12.353  19.557  -1.986  1.00 67.35           C  
ATOM   2848  CB  LYS C  72     -13.031  18.218  -3.989  1.00 67.35           C  
ATOM   2849  O   LYS C  72     -12.505  20.780  -1.986  1.00 67.35           O  
ATOM   2850  CG  LYS C  72     -13.960  19.237  -4.632  1.00 67.35           C  
ATOM   2851  CD  LYS C  72     -15.097  18.560  -5.386  1.00 67.35           C  
ATOM   2852  CE  LYS C  72     -16.125  19.572  -5.875  1.00 67.35           C  
ATOM   2853  NZ  LYS C  72     -17.209  18.920  -6.670  1.00 67.35           N  
ATOM   2854  N   ARG C  73     -12.549  18.805  -0.978  1.00 73.72           N  
ATOM   2855  CA  ARG C  73     -13.021  19.382   0.277  1.00 73.72           C  
ATOM   2856  C   ARG C  73     -11.939  20.237   0.927  1.00 73.72           C  
ATOM   2857  CB  ARG C  73     -13.469  18.281   1.240  1.00 73.72           C  
ATOM   2858  O   ARG C  73     -12.236  21.272   1.527  1.00 73.72           O  
ATOM   2859  CG  ARG C  73     -14.774  17.608   0.844  1.00 73.72           C  
ATOM   2860  CD  ARG C  73     -15.185  16.540   1.847  1.00 73.72           C  
ATOM   2861  NE  ARG C  73     -15.777  15.380   1.188  1.00 73.72           N  
ATOM   2862  NH1 ARG C  73     -15.088  13.861   2.786  1.00 73.72           N  
ATOM   2863  NH2 ARG C  73     -16.291  13.152   0.967  1.00 73.72           N  
ATOM   2864  CZ  ARG C  73     -15.717  14.134   1.648  1.00 73.72           C  
ATOM   2865  N   ALA C  74     -10.736  19.878   0.741  1.00 72.50           N  
ATOM   2866  CA  ALA C  74      -9.613  20.538   1.403  1.00 72.50           C  
ATOM   2867  C   ALA C  74      -9.313  21.888   0.759  1.00 72.50           C  
ATOM   2868  CB  ALA C  74      -8.374  19.646   1.363  1.00 72.50           C  
ATOM   2869  O   ALA C  74      -8.689  22.753   1.377  1.00 72.50           O  
ATOM   2870  N   VAL C  75      -9.796  22.091  -0.409  1.00 68.24           N  
ATOM   2871  CA  VAL C  75      -9.544  23.325  -1.147  1.00 68.24           C  
ATOM   2872  C   VAL C  75     -10.283  24.485  -0.482  1.00 68.24           C  
ATOM   2873  CB  VAL C  75      -9.972  23.199  -2.626  1.00 68.24           C  
ATOM   2874  O   VAL C  75      -9.902  25.646  -0.646  1.00 68.24           O  
ATOM   2875  CG1 VAL C  75     -10.010  24.571  -3.296  1.00 68.24           C  
ATOM   2876  CG2 VAL C  75      -9.027  22.261  -3.376  1.00 68.24           C  
ATOM   2877  N   HIS C  76     -11.233  24.136   0.432  1.00 67.16           N  
ATOM   2878  CA  HIS C  76     -12.070  25.168   1.034  1.00 67.16           C  
ATOM   2879  C   HIS C  76     -11.644  25.454   2.470  1.00 67.16           C  
ATOM   2880  CB  HIS C  76     -13.542  24.755   0.995  1.00 67.16           C  
ATOM   2881  O   HIS C  76     -12.340  26.165   3.198  1.00 67.16           O  
ATOM   2882  CG  HIS C  76     -14.078  24.576  -0.390  1.00 67.16           C  
ATOM   2883  CD2 HIS C  76     -14.524  23.472  -1.035  1.00 67.16           C  
ATOM   2884  ND1 HIS C  76     -14.198  25.619  -1.282  1.00 67.16           N  
ATOM   2885  CE1 HIS C  76     -14.696  25.163  -2.419  1.00 67.16           C  
ATOM   2886  NE2 HIS C  76     -14.903  23.863  -2.295  1.00 67.16           N  
ATOM   2887  N   LEU C  77     -10.503  24.975   2.751  1.00 68.70           N  
ATOM   2888  CA  LEU C  77      -9.998  25.271   4.088  1.00 68.70           C  
ATOM   2889  C   LEU C  77      -9.562  26.729   4.193  1.00 68.70           C  
ATOM   2890  CB  LEU C  77      -8.825  24.349   4.434  1.00 68.70           C  
ATOM   2891  O   LEU C  77      -9.062  27.303   3.223  1.00 68.70           O  
ATOM   2892  CG  LEU C  77      -9.179  22.898   4.764  1.00 68.70           C  
ATOM   2893  CD1 LEU C  77      -7.958  22.002   4.584  1.00 68.70           C  
ATOM   2894  CD2 LEU C  77      -9.723  22.790   6.185  1.00 68.70           C  
ATOM   2895  N   SER C  78      -9.715  27.374   5.363  1.00 69.71           N  
ATOM   2896  CA  SER C  78      -9.463  28.795   5.579  1.00 69.71           C  
ATOM   2897  C   SER C  78      -7.968  29.081   5.683  1.00 69.71           C  
ATOM   2898  CB  SER C  78     -10.172  29.279   6.844  1.00 69.71           C  
ATOM   2899  O   SER C  78      -7.472  30.043   5.093  1.00 69.71           O  
ATOM   2900  OG  SER C  78      -9.880  28.431   7.941  1.00 69.71           O  
ATOM   2901  N   ASP C  79      -7.307  28.161   6.418  1.00 70.44           N  
ATOM   2902  CA  ASP C  79      -5.869  28.345   6.584  1.00 70.44           C  
ATOM   2903  C   ASP C  79      -5.118  27.986   5.304  1.00 70.44           C  
ATOM   2904  CB  ASP C  79      -5.351  27.501   7.751  1.00 70.44           C  
ATOM   2905  O   ASP C  79      -5.205  26.854   4.823  1.00 70.44           O  
ATOM   2906  CG  ASP C  79      -3.912  27.818   8.119  1.00 70.44           C  
ATOM   2907  OD1 ASP C  79      -3.016  27.667   7.262  1.00 70.44           O  
ATOM   2908  OD2 ASP C  79      -3.672  28.219   9.279  1.00 70.44           O  
ATOM   2909  N   VAL C  80      -4.305  28.841   4.806  1.00 64.28           N  
ATOM   2910  CA  VAL C  80      -3.674  28.730   3.496  1.00 64.28           C  
ATOM   2911  C   VAL C  80      -2.662  27.586   3.505  1.00 64.28           C  
ATOM   2912  CB  VAL C  80      -2.983  30.050   3.085  1.00 64.28           C  
ATOM   2913  O   VAL C  80      -2.588  26.807   2.551  1.00 64.28           O  
ATOM   2914  CG1 VAL C  80      -2.180  29.861   1.799  1.00 64.28           C  
ATOM   2915  CG2 VAL C  80      -4.016  31.162   2.915  1.00 64.28           C  
ATOM   2916  N   VAL C  81      -1.865  27.467   4.591  1.00 67.59           N  
ATOM   2917  CA  VAL C  81      -0.829  26.443   4.678  1.00 67.59           C  
ATOM   2918  C   VAL C  81      -1.474  25.061   4.766  1.00 67.59           C  
ATOM   2919  CB  VAL C  81       0.099  26.676   5.892  1.00 67.59           C  
ATOM   2920  O   VAL C  81      -1.076  24.137   4.053  1.00 67.59           O  
ATOM   2921  CG1 VAL C  81       1.127  25.553   6.009  1.00 67.59           C  
ATOM   2922  CG2 VAL C  81       0.794  28.032   5.778  1.00 67.59           C  
ATOM   2923  N   LEU C  82      -2.485  24.970   5.560  1.00 75.24           N  
ATOM   2924  CA  LEU C  82      -3.192  23.702   5.703  1.00 75.24           C  
ATOM   2925  C   LEU C  82      -3.888  23.318   4.402  1.00 75.24           C  
ATOM   2926  CB  LEU C  82      -4.216  23.784   6.838  1.00 75.24           C  
ATOM   2927  O   LEU C  82      -3.861  22.153   3.999  1.00 75.24           O  
ATOM   2928  CG  LEU C  82      -3.651  23.856   8.257  1.00 75.24           C  
ATOM   2929  CD1 LEU C  82      -4.774  24.073   9.265  1.00 75.24           C  
ATOM   2930  CD2 LEU C  82      -2.868  22.589   8.586  1.00 75.24           C  
ATOM   2931  N   ARG C  83      -4.465  24.346   3.774  1.00 68.57           N  
ATOM   2932  CA  ARG C  83      -5.143  24.120   2.502  1.00 68.57           C  
ATOM   2933  C   ARG C  83      -4.185  23.545   1.464  1.00 68.57           C  
ATOM   2934  CB  ARG C  83      -5.759  25.421   1.982  1.00 68.57           C  
ATOM   2935  O   ARG C  83      -4.504  22.561   0.794  1.00 68.57           O  
ATOM   2936  CG  ARG C  83      -6.525  25.262   0.678  1.00 68.57           C  
ATOM   2937  CD  ARG C  83      -7.140  26.578   0.222  1.00 68.57           C  
ATOM   2938  NE  ARG C  83      -6.147  27.647   0.166  1.00 68.57           N  
ATOM   2939  NH1 ARG C  83      -7.655  29.301  -0.402  1.00 68.57           N  
ATOM   2940  NH2 ARG C  83      -5.434  29.807  -0.151  1.00 68.57           N  
ATOM   2941  CZ  ARG C  83      -6.414  28.916  -0.129  1.00 68.57           C  
ATOM   2942  N   PHE C  84      -3.032  24.063   1.460  1.00 64.41           N  
ATOM   2943  CA  PHE C  84      -2.026  23.633   0.497  1.00 64.41           C  
ATOM   2944  C   PHE C  84      -1.524  22.232   0.827  1.00 64.41           C  
ATOM   2945  CB  PHE C  84      -0.853  24.618   0.466  1.00 64.41           C  
ATOM   2946  O   PHE C  84      -1.552  21.340  -0.023  1.00 64.41           O  
ATOM   2947  CG  PHE C  84       0.297  24.165  -0.392  1.00 64.41           C  
ATOM   2948  CD1 PHE C  84       1.444  23.631   0.183  1.00 64.41           C  
ATOM   2949  CD2 PHE C  84       0.232  24.274  -1.775  1.00 64.41           C  
ATOM   2950  CE1 PHE C  84       2.510  23.212  -0.609  1.00 64.41           C  
ATOM   2951  CE2 PHE C  84       1.293  23.857  -2.573  1.00 64.41           C  
ATOM   2952  CZ  PHE C  84       2.432  23.327  -1.988  1.00 64.41           C  
ATOM   2953  N   CYS C  85      -1.116  21.986   1.997  1.00 74.89           N  
ATOM   2954  CA  CYS C  85      -0.511  20.727   2.418  1.00 74.89           C  
ATOM   2955  C   CYS C  85      -1.504  19.578   2.296  1.00 74.89           C  
ATOM   2956  CB  CYS C  85      -0.009  20.829   3.858  1.00 74.89           C  
ATOM   2957  O   CYS C  85      -1.180  18.529   1.736  1.00 74.89           O  
ATOM   2958  SG  CYS C  85       1.469  21.851   4.043  1.00 74.89           S  
ATOM   2959  N   ILE C  86      -2.703  19.803   2.668  1.00 82.12           N  
ATOM   2960  CA  ILE C  86      -3.700  18.739   2.722  1.00 82.12           C  
ATOM   2961  C   ILE C  86      -4.224  18.451   1.317  1.00 82.12           C  
ATOM   2962  CB  ILE C  86      -4.867  19.106   3.665  1.00 82.12           C  
ATOM   2963  O   ILE C  86      -4.389  17.290   0.935  1.00 82.12           O  
ATOM   2964  CG1 ILE C  86      -4.366  19.246   5.107  1.00 82.12           C  
ATOM   2965  CG2 ILE C  86      -5.984  18.062   3.573  1.00 82.12           C  
ATOM   2966  CD1 ILE C  86      -5.426  19.726   6.087  1.00 82.12           C  
ATOM   2967  N   THR C  87      -4.440  19.481   0.558  1.00 68.18           N  
ATOM   2968  CA  THR C  87      -4.928  19.299  -0.804  1.00 68.18           C  
ATOM   2969  C   THR C  87      -3.904  18.548  -1.651  1.00 68.18           C  
ATOM   2970  CB  THR C  87      -5.253  20.651  -1.467  1.00 68.18           C  
ATOM   2971  O   THR C  87      -4.237  17.557  -2.303  1.00 68.18           O  
ATOM   2972  CG2 THR C  87      -5.876  20.453  -2.845  1.00 68.18           C  
ATOM   2973  OG1 THR C  87      -6.172  21.373  -0.638  1.00 68.18           O  
ATOM   2974  N   VAL C  88      -2.690  18.952  -1.556  1.00 71.28           N  
ATOM   2975  CA  VAL C  88      -1.628  18.345  -2.352  1.00 71.28           C  
ATOM   2976  C   VAL C  88      -1.385  16.913  -1.883  1.00 71.28           C  
ATOM   2977  CB  VAL C  88      -0.320  19.162  -2.272  1.00 71.28           C  
ATOM   2978  O   VAL C  88      -1.125  16.022  -2.696  1.00 71.28           O  
ATOM   2979  CG1 VAL C  88       0.827  18.414  -2.948  1.00 71.28           C  
ATOM   2980  CG2 VAL C  88      -0.511  20.539  -2.906  1.00 71.28           C  
ATOM   2981  N   SER C  89      -1.488  16.722  -0.637  1.00 83.48           N  
ATOM   2982  CA  SER C  89      -1.328  15.375  -0.100  1.00 83.48           C  
ATOM   2983  C   SER C  89      -2.376  14.425  -0.668  1.00 83.48           C  
ATOM   2984  CB  SER C  89      -1.418  15.393   1.427  1.00 83.48           C  
ATOM   2985  O   SER C  89      -2.044  13.334  -1.135  1.00 83.48           O  
ATOM   2986  OG  SER C  89      -1.360  14.077   1.949  1.00 83.48           O  
ATOM   2987  N   HIS C  90      -3.605  14.846  -0.671  1.00 84.72           N  
ATOM   2988  CA  HIS C  90      -4.691  14.011  -1.170  1.00 84.72           C  
ATOM   2989  C   HIS C  90      -4.556  13.770  -2.670  1.00 84.72           C  
ATOM   2990  CB  HIS C  90      -6.046  14.652  -0.862  1.00 84.72           C  
ATOM   2991  O   HIS C  90      -4.876  12.684  -3.160  1.00 84.72           O  
ATOM   2992  CG  HIS C  90      -6.470  14.502   0.565  1.00 84.72           C  
ATOM   2993  CD2 HIS C  90      -6.879  15.420   1.472  1.00 84.72           C  
ATOM   2994  ND1 HIS C  90      -6.499  13.284   1.208  1.00 84.72           N  
ATOM   2995  CE1 HIS C  90      -6.910  13.459   2.452  1.00 84.72           C  
ATOM   2996  NE2 HIS C  90      -7.147  14.747   2.638  1.00 84.72           N  
ATOM   2997  N   LEU C  91      -4.071  14.773  -3.393  1.00 73.97           N  
ATOM   2998  CA  LEU C  91      -3.862  14.603  -4.827  1.00 73.97           C  
ATOM   2999  C   LEU C  91      -2.792  13.552  -5.101  1.00 73.97           C  
ATOM   3000  CB  LEU C  91      -3.464  15.934  -5.472  1.00 73.97           C  
ATOM   3001  O   LEU C  91      -2.964  12.697  -5.972  1.00 73.97           O  
ATOM   3002  CG  LEU C  91      -4.500  16.576  -6.396  1.00 73.97           C  
ATOM   3003  CD1 LEU C  91      -4.960  17.915  -5.827  1.00 73.97           C  
ATOM   3004  CD2 LEU C  91      -3.929  16.754  -7.799  1.00 73.97           C  
ATOM   3005  N   ASN C  92      -1.753  13.638  -4.357  1.00 77.52           N  
ATOM   3006  CA  ASN C  92      -0.696  12.642  -4.499  1.00 77.52           C  
ATOM   3007  C   ASN C  92      -1.176  11.253  -4.086  1.00 77.52           C  
ATOM   3008  CB  ASN C  92       0.534  13.043  -3.683  1.00 77.52           C  
ATOM   3009  O   ASN C  92      -0.802  10.254  -4.703  1.00 77.52           O  
ATOM   3010  CG  ASN C  92       1.420  14.034  -4.412  1.00 77.52           C  
ATOM   3011  ND2 ASN C  92       1.349  15.299  -4.013  1.00 77.52           N  
ATOM   3012  OD1 ASN C  92       2.163  13.666  -5.326  1.00 77.52           O  
ATOM   3013  N   ARG C  93      -1.948  11.181  -3.096  1.00 88.44           N  
ATOM   3014  CA  ARG C  93      -2.532   9.912  -2.677  1.00 88.44           C  
ATOM   3015  C   ARG C  93      -3.423   9.331  -3.770  1.00 88.44           C  
ATOM   3016  CB  ARG C  93      -3.334  10.089  -1.386  1.00 88.44           C  
ATOM   3017  O   ARG C  93      -3.420   8.120  -4.002  1.00 88.44           O  
ATOM   3018  CG  ARG C  93      -3.560   8.795  -0.619  1.00 88.44           C  
ATOM   3019  CD  ARG C  93      -4.005   9.059   0.813  1.00 88.44           C  
ATOM   3020  NE  ARG C  93      -5.364   9.590   0.866  1.00 88.44           N  
ATOM   3021  NH1 ARG C  93      -6.108   8.090   2.458  1.00 88.44           N  
ATOM   3022  NH2 ARG C  93      -7.534   9.675   1.615  1.00 88.44           N  
ATOM   3023  CZ  ARG C  93      -6.332   9.117   1.646  1.00 88.44           C  
ATOM   3024  N   ALA C  94      -4.198  10.213  -4.393  1.00 78.68           N  
ATOM   3025  CA  ALA C  94      -5.049   9.776  -5.497  1.00 78.68           C  
ATOM   3026  C   ALA C  94      -4.220   9.138  -6.609  1.00 78.68           C  
ATOM   3027  CB  ALA C  94      -5.854  10.951  -6.046  1.00 78.68           C  
ATOM   3028  O   ALA C  94      -4.573   8.074  -7.122  1.00 78.68           O  
ATOM   3029  N   LEU C  95      -3.127   9.787  -6.927  1.00 77.58           N  
ATOM   3030  CA  LEU C  95      -2.248   9.270  -7.971  1.00 77.58           C  
ATOM   3031  C   LEU C  95      -1.560   7.987  -7.517  1.00 77.58           C  
ATOM   3032  CB  LEU C  95      -1.199  10.317  -8.355  1.00 77.58           C  
ATOM   3033  O   LEU C  95      -1.366   7.066  -8.313  1.00 77.58           O  
ATOM   3034  CG  LEU C  95      -1.715  11.556  -9.088  1.00 77.58           C  
ATOM   3035  CD1 LEU C  95      -0.614  12.607  -9.193  1.00 77.58           C  
ATOM   3036  CD2 LEU C  95      -2.236  11.181 -10.472  1.00 77.58           C  
ATOM   3037  N   TYR C  96      -1.205   7.950  -6.293  1.00 84.26           N  
ATOM   3038  CA  TYR C  96      -0.619   6.744  -5.716  1.00 84.26           C  
ATOM   3039  C   TYR C  96      -1.557   5.553  -5.874  1.00 84.26           C  
ATOM   3040  CB  TYR C  96      -0.294   6.960  -4.235  1.00 84.26           C  
ATOM   3041  O   TYR C  96      -1.154   4.501  -6.376  1.00 84.26           O  
ATOM   3042  CG  TYR C  96      -0.090   5.677  -3.466  1.00 84.26           C  
ATOM   3043  CD1 TYR C  96      -1.013   5.263  -2.508  1.00 84.26           C  
ATOM   3044  CD2 TYR C  96       1.025   4.878  -3.694  1.00 84.26           C  
ATOM   3045  CE1 TYR C  96      -0.828   4.083  -1.795  1.00 84.26           C  
ATOM   3046  CE2 TYR C  96       1.219   3.696  -2.987  1.00 84.26           C  
ATOM   3047  OH  TYR C  96       0.476   2.138  -1.339  1.00 84.26           O  
ATOM   3048  CZ  TYR C  96       0.289   3.307  -2.042  1.00 84.26           C  
ATOM   3049  N   PHE C  97      -2.811   5.719  -5.493  1.00 85.56           N  
ATOM   3050  CA  PHE C  97      -3.793   4.645  -5.580  1.00 85.56           C  
ATOM   3051  C   PHE C  97      -4.034   4.249  -7.031  1.00 85.56           C  
ATOM   3052  CB  PHE C  97      -5.112   5.067  -4.925  1.00 85.56           C  
ATOM   3053  O   PHE C  97      -4.248   3.072  -7.332  1.00 85.56           O  
ATOM   3054  CG  PHE C  97      -5.085   5.022  -3.421  1.00 85.56           C  
ATOM   3055  CD1 PHE C  97      -4.599   3.904  -2.754  1.00 85.56           C  
ATOM   3056  CD2 PHE C  97      -5.546   6.098  -2.674  1.00 85.56           C  
ATOM   3057  CE1 PHE C  97      -4.573   3.859  -1.362  1.00 85.56           C  
ATOM   3058  CE2 PHE C  97      -5.523   6.060  -1.282  1.00 85.56           C  
ATOM   3059  CZ  PHE C  97      -5.037   4.940  -0.629  1.00 85.56           C  
ATOM   3060  N   ALA C  98      -4.017   5.186  -7.913  1.00 75.53           N  
ATOM   3061  CA  ALA C  98      -4.186   4.894  -9.334  1.00 75.53           C  
ATOM   3062  C   ALA C  98      -3.072   3.983  -9.843  1.00 75.53           C  
ATOM   3063  CB  ALA C  98      -4.221   6.189 -10.143  1.00 75.53           C  
ATOM   3064  O   ALA C  98      -3.336   2.993 -10.529  1.00 75.53           O  
ATOM   3065  N   CYS C  99      -1.865   4.368  -9.477  1.00 79.55           N  
ATOM   3066  CA  CYS C  99      -0.726   3.541  -9.860  1.00 79.55           C  
ATOM   3067  C   CYS C  99      -0.817   2.159  -9.225  1.00 79.55           C  
ATOM   3068  CB  CYS C  99       0.585   4.214  -9.453  1.00 79.55           C  
ATOM   3069  O   CYS C  99      -0.535   1.152  -9.877  1.00 79.55           O  
ATOM   3070  SG  CYS C  99       0.941   5.729 -10.368  1.00 79.55           S  
ATOM   3071  N   ASP C 100      -1.169   2.106  -8.049  1.00 86.09           N  
ATOM   3072  CA  ASP C 100      -1.305   0.847  -7.322  1.00 86.09           C  
ATOM   3073  C   ASP C 100      -2.333  -0.064  -7.989  1.00 86.09           C  
ATOM   3074  CB  ASP C 100      -1.700   1.108  -5.867  1.00 86.09           C  
ATOM   3075  O   ASP C 100      -2.158  -1.284  -8.025  1.00 86.09           O  
ATOM   3076  CG  ASP C 100      -1.131   0.081  -4.905  1.00 86.09           C  
ATOM   3077  OD1 ASP C 100      -0.006  -0.414  -5.135  1.00 86.09           O  
ATOM   3078  OD2 ASP C 100      -1.815  -0.240  -3.909  1.00 86.09           O  
ATOM   3079  N   ASN C 101      -3.432   0.581  -8.442  1.00 79.12           N  
ATOM   3080  CA  ASN C 101      -4.447  -0.175  -9.169  1.00 79.12           C  
ATOM   3081  C   ASN C 101      -3.872  -0.818 -10.428  1.00 79.12           C  
ATOM   3082  CB  ASN C 101      -5.632   0.725  -9.526  1.00 79.12           C  
ATOM   3083  O   ASN C 101      -4.181  -1.970 -10.738  1.00 79.12           O  
ATOM   3084  CG  ASN C 101      -6.454   1.116  -8.314  1.00 79.12           C  
ATOM   3085  ND2 ASN C 101      -7.288   2.138  -8.468  1.00 79.12           N  
ATOM   3086  OD1 ASN C 101      -6.341   0.505  -7.248  1.00 79.12           O  
ATOM   3087  N   VAL C 102      -3.066  -0.105 -11.156  1.00 76.10           N  
ATOM   3088  CA  VAL C 102      -2.415  -0.619 -12.356  1.00 76.10           C  
ATOM   3089  C   VAL C 102      -1.490  -1.777 -11.987  1.00 76.10           C  
ATOM   3090  CB  VAL C 102      -1.619   0.486 -13.087  1.00 76.10           C  
ATOM   3091  O   VAL C 102      -1.467  -2.803 -12.671  1.00 76.10           O  
ATOM   3092  CG1 VAL C 102      -0.839  -0.098 -14.263  1.00 76.10           C  
ATOM   3093  CG2 VAL C 102      -2.558   1.593 -13.562  1.00 76.10           C  
ATOM   3094  N   LEU C 103      -0.761  -1.600 -10.931  1.00 83.09           N  
ATOM   3095  CA  LEU C 103       0.150  -2.638 -10.462  1.00 83.09           C  
ATOM   3096  C   LEU C 103      -0.614  -3.906 -10.093  1.00 83.09           C  
ATOM   3097  CB  LEU C 103       0.952  -2.143  -9.256  1.00 83.09           C  
ATOM   3098  O   LEU C 103      -0.168  -5.015 -10.395  1.00 83.09           O  
ATOM   3099  CG  LEU C 103       2.147  -1.238  -9.563  1.00 83.09           C  
ATOM   3100  CD1 LEU C 103       2.605  -0.518  -8.299  1.00 83.09           C  
ATOM   3101  CD2 LEU C 103       3.290  -2.047 -10.167  1.00 83.09           C  
ATOM   3102  N   TRP C 104      -1.709  -3.687  -9.411  1.00 81.98           N  
ATOM   3103  CA  TRP C 104      -2.551  -4.822  -9.047  1.00 81.98           C  
ATOM   3104  C   TRP C 104      -3.031  -5.564 -10.290  1.00 81.98           C  
ATOM   3105  CB  TRP C 104      -3.753  -4.356  -8.220  1.00 81.98           C  
ATOM   3106  O   TRP C 104      -3.017  -6.797 -10.328  1.00 81.98           O  
ATOM   3107  CG  TRP C 104      -4.745  -5.441  -7.923  1.00 81.98           C  
ATOM   3108  CD1 TRP C 104      -4.664  -6.384  -6.937  1.00 81.98           C  
ATOM   3109  CD2 TRP C 104      -5.966  -5.695  -8.623  1.00 81.98           C  
ATOM   3110  CE2 TRP C 104      -6.577  -6.810  -8.006  1.00 81.98           C  
ATOM   3111  CE3 TRP C 104      -6.605  -5.088  -9.712  1.00 81.98           C  
ATOM   3112  NE1 TRP C 104      -5.763  -7.211  -6.982  1.00 81.98           N  
ATOM   3113  CH2 TRP C 104      -8.401  -6.717  -9.512  1.00 81.98           C  
ATOM   3114  CZ2 TRP C 104      -7.798  -7.330  -8.444  1.00 81.98           C  
ATOM   3115  CZ3 TRP C 104      -7.820  -5.607 -10.146  1.00 81.98           C  
ATOM   3116  N   ALA C 105      -3.458  -4.833 -11.303  1.00 72.18           N  
ATOM   3117  CA  ALA C 105      -3.923  -5.430 -12.552  1.00 72.18           C  
ATOM   3118  C   ALA C 105      -2.818  -6.248 -13.214  1.00 72.18           C  
ATOM   3119  CB  ALA C 105      -4.424  -4.348 -13.505  1.00 72.18           C  
ATOM   3120  O   ALA C 105      -3.081  -7.302 -13.797  1.00 72.18           O  
ATOM   3121  N   GLY C 106      -1.631  -5.738 -13.143  1.00 76.69           N  
ATOM   3122  CA  GLY C 106      -0.488  -6.456 -13.683  1.00 76.69           C  
ATOM   3123  C   GLY C 106      -0.181  -7.739 -12.934  1.00 76.69           C  
ATOM   3124  O   GLY C 106      -0.025  -8.798 -13.545  1.00 76.69           O  
ATOM   3125  N   LYS C 107      -0.178  -7.747 -11.660  1.00 76.25           N  
ATOM   3126  CA  LYS C 107       0.170  -8.891 -10.822  1.00 76.25           C  
ATOM   3127  C   LYS C 107      -0.938  -9.940 -10.836  1.00 76.25           C  
ATOM   3128  CB  LYS C 107       0.447  -8.441  -9.387  1.00 76.25           C  
ATOM   3129  O   LYS C 107      -0.675 -11.131 -10.661  1.00 76.25           O  
ATOM   3130  CG  LYS C 107       1.786  -7.741  -9.205  1.00 76.25           C  
ATOM   3131  CD  LYS C 107       2.067  -7.445  -7.738  1.00 76.25           C  
ATOM   3132  CE  LYS C 107       3.444  -6.822  -7.546  1.00 76.25           C  
ATOM   3133  NZ  LYS C 107       3.626  -6.297  -6.160  1.00 76.25           N  
ATOM   3134  N   SER C 108      -2.169  -9.480 -10.988  1.00 68.01           N  
ATOM   3135  CA  SER C 108      -3.309 -10.390 -11.014  1.00 68.01           C  
ATOM   3136  C   SER C 108      -3.406 -11.114 -12.353  1.00 68.01           C  
ATOM   3137  CB  SER C 108      -4.608  -9.632 -10.740  1.00 68.01           C  
ATOM   3138  O   SER C 108      -4.134 -12.101 -12.479  1.00 68.01           O  
ATOM   3139  OG  SER C 108      -4.885  -8.715 -11.784  1.00 68.01           O  
ATOM   3140  N   GLY C 109      -2.665 -10.662 -13.376  1.00 69.36           N  
ATOM   3141  CA  GLY C 109      -2.681 -11.275 -14.694  1.00 69.36           C  
ATOM   3142  C   GLY C 109      -3.655 -10.612 -15.649  1.00 69.36           C  
ATOM   3143  O   GLY C 109      -3.732 -10.982 -16.823  1.00 69.36           O  
ATOM   3144  N   LEU C 110      -4.366  -9.644 -15.190  1.00 67.76           N  
ATOM   3145  CA  LEU C 110      -5.343  -8.934 -16.008  1.00 67.76           C  
ATOM   3146  C   LEU C 110      -4.649  -8.050 -17.039  1.00 67.76           C  
ATOM   3147  CB  LEU C 110      -6.263  -8.085 -15.127  1.00 67.76           C  
ATOM   3148  O   LEU C 110      -5.185  -7.819 -18.126  1.00 67.76           O  
ATOM   3149  CG  LEU C 110      -7.352  -8.837 -14.361  1.00 67.76           C  
ATOM   3150  CD1 LEU C 110      -7.864  -7.992 -13.200  1.00 67.76           C  
ATOM   3151  CD2 LEU C 110      -8.495  -9.221 -15.294  1.00 67.76           C  
ATOM   3152  N   ALA C 111      -3.517  -7.539 -16.692  1.00 67.87           N  
ATOM   3153  CA  ALA C 111      -2.695  -6.719 -17.578  1.00 67.87           C  
ATOM   3154  C   ALA C 111      -1.231  -7.145 -17.520  1.00 67.87           C  
ATOM   3155  CB  ALA C 111      -2.831  -5.242 -17.214  1.00 67.87           C  
ATOM   3156  O   ALA C 111      -0.385  -6.414 -17.000  1.00 67.87           O  
ATOM   3157  N   PRO C 112      -0.909  -8.195 -18.185  1.00 65.45           N  
ATOM   3158  CA  PRO C 112       0.421  -8.796 -18.071  1.00 65.45           C  
ATOM   3159  C   PRO C 112       1.506  -7.961 -18.748  1.00 65.45           C  
ATOM   3160  CB  PRO C 112       0.258 -10.148 -18.769  1.00 65.45           C  
ATOM   3161  O   PRO C 112       2.684  -8.074 -18.400  1.00 65.45           O  
ATOM   3162  CG  PRO C 112      -1.049 -10.053 -19.487  1.00 65.45           C  
ATOM   3163  CD  PRO C 112      -1.805  -8.873 -18.946  1.00 65.45           C  
ATOM   3164  N   ARG C 113       1.160  -7.053 -19.595  1.00 69.40           N  
ATOM   3165  CA  ARG C 113       2.138  -6.277 -20.352  1.00 69.40           C  
ATOM   3166  C   ARG C 113       2.553  -5.025 -19.587  1.00 69.40           C  
ATOM   3167  CB  ARG C 113       1.575  -5.893 -21.722  1.00 69.40           C  
ATOM   3168  O   ARG C 113       3.424  -4.277 -20.037  1.00 69.40           O  
ATOM   3169  CG  ARG C 113       1.384  -7.072 -22.662  1.00 69.40           C  
ATOM   3170  CD  ARG C 113       0.914  -6.624 -24.039  1.00 69.40           C  
ATOM   3171  NE  ARG C 113       0.672  -7.762 -24.922  1.00 69.40           N  
ATOM   3172  NH1 ARG C 113      -0.188  -6.498 -26.655  1.00 69.40           N  
ATOM   3173  NH2 ARG C 113      -0.024  -8.775 -26.862  1.00 69.40           N  
ATOM   3174  CZ  ARG C 113       0.154  -7.676 -26.144  1.00 69.40           C  
ATOM   3175  N   VAL C 114       1.968  -4.940 -18.453  1.00 71.31           N  
ATOM   3176  CA  VAL C 114       2.275  -3.755 -17.658  1.00 71.31           C  
ATOM   3177  C   VAL C 114       3.683  -3.874 -17.077  1.00 71.31           C  
ATOM   3178  CB  VAL C 114       1.246  -3.551 -16.524  1.00 71.31           C  
ATOM   3179  O   VAL C 114       4.072  -4.937 -16.589  1.00 71.31           O  
ATOM   3180  CG1 VAL C 114       1.738  -2.498 -15.532  1.00 71.31           C  
ATOM   3181  CG2 VAL C 114      -0.111  -3.153 -17.101  1.00 71.31           C  
ATOM   3182  N   ASP C 115       4.528  -2.778 -17.305  1.00 74.89           N  
ATOM   3183  CA  ASP C 115       5.848  -2.713 -16.686  1.00 74.89           C  
ATOM   3184  C   ASP C 115       5.737  -2.522 -15.175  1.00 74.89           C  
ATOM   3185  CB  ASP C 115       6.673  -1.579 -17.300  1.00 74.89           C  
ATOM   3186  O   ASP C 115       5.559  -1.400 -14.697  1.00 74.89           O  
ATOM   3187  CG  ASP C 115       8.138  -1.629 -16.902  1.00 74.89           C  
ATOM   3188  OD1 ASP C 115       8.466  -2.227 -15.855  1.00 74.89           O  
ATOM   3189  OD2 ASP C 115       8.972  -1.063 -17.642  1.00 74.89           O  
ATOM   3190  N   GLN C 116       5.996  -3.547 -14.452  1.00 80.57           N  
ATOM   3191  CA  GLN C 116       5.791  -3.574 -13.007  1.00 80.57           C  
ATOM   3192  C   GLN C 116       6.772  -2.648 -12.294  1.00 80.57           C  
ATOM   3193  CB  GLN C 116       5.930  -5.000 -12.471  1.00 80.57           C  
ATOM   3194  O   GLN C 116       6.397  -1.940 -11.358  1.00 80.57           O  
ATOM   3195  CG  GLN C 116       4.831  -5.943 -12.941  1.00 80.57           C  
ATOM   3196  CD  GLN C 116       3.508  -5.699 -12.239  1.00 80.57           C  
ATOM   3197  NE2 GLN C 116       2.415  -6.107 -12.876  1.00 80.57           N  
ATOM   3198  OE1 GLN C 116       3.469  -5.150 -11.134  1.00 80.57           O  
ATOM   3199  N   GLU C 117       7.931  -2.603 -12.704  1.00 82.81           N  
ATOM   3200  CA  GLU C 117       8.971  -1.807 -12.058  1.00 82.81           C  
ATOM   3201  C   GLU C 117       8.711  -0.314 -12.232  1.00 82.81           C  
ATOM   3202  CB  GLU C 117      10.350  -2.170 -12.614  1.00 82.81           C  
ATOM   3203  O   GLU C 117       8.792   0.452 -11.269  1.00 82.81           O  
ATOM   3204  CG  GLU C 117      11.507  -1.578 -11.823  1.00 82.81           C  
ATOM   3205  CD  GLU C 117      12.866  -2.097 -12.267  1.00 82.81           C  
ATOM   3206  OE1 GLU C 117      13.887  -1.747 -11.633  1.00 82.81           O  
ATOM   3207  OE2 GLU C 117      12.909  -2.860 -13.259  1.00 82.81           O  
ATOM   3208  N   LYS C 118       8.352   0.056 -13.428  1.00 74.92           N  
ATOM   3209  CA  LYS C 118       8.084   1.460 -13.726  1.00 74.92           C  
ATOM   3210  C   LYS C 118       6.916   1.985 -12.897  1.00 74.92           C  
ATOM   3211  CB  LYS C 118       7.795   1.647 -15.216  1.00 74.92           C  
ATOM   3212  O   LYS C 118       7.015   3.046 -12.277  1.00 74.92           O  
ATOM   3213  CG  LYS C 118       7.586   3.097 -15.629  1.00 74.92           C  
ATOM   3214  CD  LYS C 118       7.272   3.215 -17.115  1.00 74.92           C  
ATOM   3215  CE  LYS C 118       6.903   4.642 -17.498  1.00 74.92           C  
ATOM   3216  NZ  LYS C 118       6.544   4.753 -18.943  1.00 74.92           N  
ATOM   3217  N   TRP C 119       5.880   1.261 -12.856  1.00 79.12           N  
ATOM   3218  CA  TRP C 119       4.674   1.698 -12.160  1.00 79.12           C  
ATOM   3219  C   TRP C 119       4.859   1.621 -10.649  1.00 79.12           C  
ATOM   3220  CB  TRP C 119       3.472   0.849 -12.584  1.00 79.12           C  
ATOM   3221  O   TRP C 119       4.290   2.424  -9.906  1.00 79.12           O  
ATOM   3222  CG  TRP C 119       2.903   1.223 -13.920  1.00 79.12           C  
ATOM   3223  CD1 TRP C 119       3.216   0.675 -15.132  1.00 79.12           C  
ATOM   3224  CD2 TRP C 119       1.923   2.234 -14.178  1.00 79.12           C  
ATOM   3225  CE2 TRP C 119       1.688   2.243 -15.571  1.00 79.12           C  
ATOM   3226  CE3 TRP C 119       1.219   3.133 -13.365  1.00 79.12           C  
ATOM   3227  NE1 TRP C 119       2.489   1.283 -16.129  1.00 79.12           N  
ATOM   3228  CH2 TRP C 119       0.103   3.986 -15.352  1.00 79.12           C  
ATOM   3229  CZ2 TRP C 119       0.778   3.117 -16.169  1.00 79.12           C  
ATOM   3230  CZ3 TRP C 119       0.314   4.002 -13.963  1.00 79.12           C  
ATOM   3231  N   ALA C 120       5.643   0.676 -10.249  1.00 85.40           N  
ATOM   3232  CA  ALA C 120       5.960   0.591  -8.826  1.00 85.40           C  
ATOM   3233  C   ALA C 120       6.755   1.810  -8.367  1.00 85.40           C  
ATOM   3234  CB  ALA C 120       6.737  -0.690  -8.530  1.00 85.40           C  
ATOM   3235  O   ALA C 120       6.463   2.390  -7.319  1.00 85.40           O  
ATOM   3236  N   GLN C 121       7.745   2.238  -9.166  1.00 80.93           N  
ATOM   3237  CA  GLN C 121       8.554   3.410  -8.850  1.00 80.93           C  
ATOM   3238  C   GLN C 121       7.698   4.672  -8.794  1.00 80.93           C  
ATOM   3239  CB  GLN C 121       9.675   3.582  -9.877  1.00 80.93           C  
ATOM   3240  O   GLN C 121       7.840   5.485  -7.879  1.00 80.93           O  
ATOM   3241  CG  GLN C 121      10.920   2.760  -9.572  1.00 80.93           C  
ATOM   3242  CD  GLN C 121      12.005   2.927 -10.619  1.00 80.93           C  
ATOM   3243  NE2 GLN C 121      13.091   2.175 -10.473  1.00 80.93           N  
ATOM   3244  OE1 GLN C 121      11.868   3.724 -11.552  1.00 80.93           O  
ATOM   3245  N   ARG C 122       6.798   4.783  -9.706  1.00 74.72           N  
ATOM   3246  CA  ARG C 122       5.899   5.932  -9.739  1.00 74.72           C  
ATOM   3247  C   ARG C 122       4.979   5.943  -8.522  1.00 74.72           C  
ATOM   3248  CB  ARG C 122       5.068   5.929 -11.024  1.00 74.72           C  
ATOM   3249  O   ARG C 122       4.765   6.991  -7.909  1.00 74.72           O  
ATOM   3250  CG  ARG C 122       5.838   6.376 -12.256  1.00 74.72           C  
ATOM   3251  CD  ARG C 122       4.947   6.425 -13.490  1.00 74.72           C  
ATOM   3252  NE  ARG C 122       5.713   6.733 -14.695  1.00 74.72           N  
ATOM   3253  NH1 ARG C 122       3.915   6.549 -16.134  1.00 74.72           N  
ATOM   3254  NH2 ARG C 122       5.992   7.074 -16.949  1.00 74.72           N  
ATOM   3255  CZ  ARG C 122       5.205   6.785 -15.923  1.00 74.72           C  
ATOM   3256  N   SER C 123       4.488   4.792  -8.220  1.00 86.13           N  
ATOM   3257  CA  SER C 123       3.597   4.670  -7.070  1.00 86.13           C  
ATOM   3258  C   SER C 123       4.285   5.125  -5.787  1.00 86.13           C  
ATOM   3259  CB  SER C 123       3.115   3.227  -6.916  1.00 86.13           C  
ATOM   3260  O   SER C 123       3.742   5.943  -5.042  1.00 86.13           O  
ATOM   3261  OG  SER C 123       2.365   3.072  -5.723  1.00 86.13           O  
ATOM   3262  N   PHE C 124       5.499   4.676  -5.591  1.00 85.28           N  
ATOM   3263  CA  PHE C 124       6.221   4.982  -4.362  1.00 85.28           C  
ATOM   3264  C   PHE C 124       6.642   6.446  -4.332  1.00 85.28           C  
ATOM   3265  CB  PHE C 124       7.451   4.079  -4.220  1.00 85.28           C  
ATOM   3266  O   PHE C 124       6.706   7.058  -3.263  1.00 85.28           O  
ATOM   3267  CG  PHE C 124       7.130   2.687  -3.746  1.00 85.28           C  
ATOM   3268  CD1 PHE C 124       6.614   2.473  -2.474  1.00 85.28           C  
ATOM   3269  CD2 PHE C 124       7.346   1.593  -4.573  1.00 85.28           C  
ATOM   3270  CE1 PHE C 124       6.317   1.186  -2.032  1.00 85.28           C  
ATOM   3271  CE2 PHE C 124       7.052   0.303  -4.139  1.00 85.28           C  
ATOM   3272  CZ  PHE C 124       6.538   0.102  -2.868  1.00 85.28           C  
ATOM   3273  N   ARG C 125       6.874   7.043  -5.462  1.00 79.66           N  
ATOM   3274  CA  ARG C 125       7.187   8.466  -5.531  1.00 79.66           C  
ATOM   3275  C   ARG C 125       6.004   9.310  -5.069  1.00 79.66           C  
ATOM   3276  CB  ARG C 125       7.588   8.861  -6.954  1.00 79.66           C  
ATOM   3277  O   ARG C 125       6.167  10.232  -4.267  1.00 79.66           O  
ATOM   3278  CG  ARG C 125       8.998   8.437  -7.336  1.00 79.66           C  
ATOM   3279  CD  ARG C 125       9.381   8.939  -8.721  1.00 79.66           C  
ATOM   3280  NE  ARG C 125      10.750   8.568  -9.069  1.00 79.66           N  
ATOM   3281  NH1 ARG C 125      10.498   8.951 -11.333  1.00 79.66           N  
ATOM   3282  NH2 ARG C 125      12.509   8.225 -10.505  1.00 79.66           N  
ATOM   3283  CZ  ARG C 125      11.249   8.582 -10.302  1.00 79.66           C  
ATOM   3284  N   TYR C 126       4.836   8.991  -5.582  1.00 79.19           N  
ATOM   3285  CA  TYR C 126       3.635   9.712  -5.176  1.00 79.19           C  
ATOM   3286  C   TYR C 126       3.335   9.485  -3.699  1.00 79.19           C  
ATOM   3287  CB  TYR C 126       2.435   9.279  -6.024  1.00 79.19           C  
ATOM   3288  O   TYR C 126       2.900  10.404  -3.000  1.00 79.19           O  
ATOM   3289  CG  TYR C 126       2.487   9.776  -7.448  1.00 79.19           C  
ATOM   3290  CD1 TYR C 126       2.624  11.134  -7.727  1.00 79.19           C  
ATOM   3291  CD2 TYR C 126       2.398   8.891  -8.517  1.00 79.19           C  
ATOM   3292  CE1 TYR C 126       2.670  11.598  -9.038  1.00 79.19           C  
ATOM   3293  CE2 TYR C 126       2.444   9.343  -9.831  1.00 79.19           C  
ATOM   3294  OH  TYR C 126       2.625  11.150 -11.381  1.00 79.19           O  
ATOM   3295  CZ  TYR C 126       2.580  10.696 -10.082  1.00 79.19           C  
ATOM   3296  N   TYR C 127       3.541   8.267  -3.285  1.00 89.09           N  
ATOM   3297  CA  TYR C 127       3.356   7.956  -1.872  1.00 89.09           C  
ATOM   3298  C   TYR C 127       4.289   8.792  -1.004  1.00 89.09           C  
ATOM   3299  CB  TYR C 127       3.597   6.466  -1.613  1.00 89.09           C  
ATOM   3300  O   TYR C 127       3.862   9.374  -0.004  1.00 89.09           O  
ATOM   3301  CG  TYR C 127       3.308   6.042  -0.193  1.00 89.09           C  
ATOM   3302  CD1 TYR C 127       4.124   5.122   0.459  1.00 89.09           C  
ATOM   3303  CD2 TYR C 127       2.217   6.561   0.497  1.00 89.09           C  
ATOM   3304  CE1 TYR C 127       3.860   4.726   1.767  1.00 89.09           C  
ATOM   3305  CE2 TYR C 127       1.944   6.173   1.805  1.00 89.09           C  
ATOM   3306  OH  TYR C 127       2.504   4.870   3.725  1.00 89.09           O  
ATOM   3307  CZ  TYR C 127       2.770   5.257   2.430  1.00 89.09           C  
ATOM   3308  N   LEU C 128       5.548   8.908  -1.427  1.00 83.19           N  
ATOM   3309  CA  LEU C 128       6.547   9.680  -0.695  1.00 83.19           C  
ATOM   3310  C   LEU C 128       6.144  11.148  -0.611  1.00 83.19           C  
ATOM   3311  CB  LEU C 128       7.918   9.552  -1.363  1.00 83.19           C  
ATOM   3312  O   LEU C 128       6.179  11.745   0.467  1.00 83.19           O  
ATOM   3313  CG  LEU C 128       9.059  10.346  -0.725  1.00 83.19           C  
ATOM   3314  CD1 LEU C 128       9.310   9.863   0.700  1.00 83.19           C  
ATOM   3315  CD2 LEU C 128      10.327  10.230  -1.565  1.00 83.19           C  
ATOM   3316  N   PHE C 129       5.692  11.676  -1.675  1.00 71.50           N  
ATOM   3317  CA  PHE C 129       5.308  13.082  -1.718  1.00 71.50           C  
ATOM   3318  C   PHE C 129       4.111  13.344  -0.811  1.00 71.50           C  
ATOM   3319  CB  PHE C 129       4.982  13.508  -3.153  1.00 71.50           C  
ATOM   3320  O   PHE C 129       4.039  14.385  -0.155  1.00 71.50           O  
ATOM   3321  CG  PHE C 129       6.185  13.951  -3.941  1.00 71.50           C  
ATOM   3322  CD1 PHE C 129       6.895  15.088  -3.573  1.00 71.50           C  
ATOM   3323  CD2 PHE C 129       6.605  13.232  -5.052  1.00 71.50           C  
ATOM   3324  CE1 PHE C 129       8.008  15.500  -4.301  1.00 71.50           C  
ATOM   3325  CE2 PHE C 129       7.717  13.638  -5.785  1.00 71.50           C  
ATOM   3326  CZ  PHE C 129       8.416  14.773  -5.408  1.00 71.50           C  
ATOM   3327  N   SER C 130       3.216  12.425  -0.817  1.00 84.56           N  
ATOM   3328  CA  SER C 130       2.069  12.571   0.073  1.00 84.56           C  
ATOM   3329  C   SER C 130       2.504  12.596   1.535  1.00 84.56           C  
ATOM   3330  CB  SER C 130       1.068  11.437  -0.150  1.00 84.56           C  
ATOM   3331  O   SER C 130       2.012  13.409   2.320  1.00 84.56           O  
ATOM   3332  OG  SER C 130       0.019  11.498   0.801  1.00 84.56           O  
ATOM   3333  N   LEU C 131       3.476  11.758   1.859  1.00 90.32           N  
ATOM   3334  CA  LEU C 131       3.974  11.672   3.227  1.00 90.32           C  
ATOM   3335  C   LEU C 131       4.697  12.954   3.625  1.00 90.32           C  
ATOM   3336  CB  LEU C 131       4.914  10.473   3.382  1.00 90.32           C  
ATOM   3337  O   LEU C 131       4.514  13.456   4.736  1.00 90.32           O  
ATOM   3338  CG  LEU C 131       4.253   9.094   3.421  1.00 90.32           C  
ATOM   3339  CD1 LEU C 131       5.309   7.998   3.320  1.00 90.32           C  
ATOM   3340  CD2 LEU C 131       3.428   8.933   4.693  1.00 90.32           C  
ATOM   3341  N   ILE C 132       5.426  13.488   2.743  1.00 81.29           N  
ATOM   3342  CA  ILE C 132       6.160  14.723   2.994  1.00 81.29           C  
ATOM   3343  C   ILE C 132       5.178  15.862   3.260  1.00 81.29           C  
ATOM   3344  CB  ILE C 132       7.087  15.080   1.810  1.00 81.29           C  
ATOM   3345  O   ILE C 132       5.370  16.651   4.189  1.00 81.29           O  
ATOM   3346  CG1 ILE C 132       8.240  14.075   1.713  1.00 81.29           C  
ATOM   3347  CG2 ILE C 132       7.616  16.510   1.951  1.00 81.29           C  
ATOM   3348  CD1 ILE C 132       9.097  14.235   0.465  1.00 81.29           C  
ATOM   3349  N   MET C 133       4.124  15.885   2.536  1.00 79.91           N  
ATOM   3350  CA  MET C 133       3.112  16.922   2.716  1.00 79.91           C  
ATOM   3351  C   MET C 133       2.399  16.760   4.054  1.00 79.91           C  
ATOM   3352  CB  MET C 133       2.095  16.885   1.573  1.00 79.91           C  
ATOM   3353  O   MET C 133       2.125  17.747   4.739  1.00 79.91           O  
ATOM   3354  CG  MET C 133       2.651  17.366   0.243  1.00 79.91           C  
ATOM   3355  SD  MET C 133       3.407  19.034   0.359  1.00 79.91           S  
ATOM   3356  CE  MET C 133       1.921  20.042   0.617  1.00 79.91           C  
ATOM   3357  N   ASN C 134       2.172  15.560   4.413  1.00 90.81           N  
ATOM   3358  CA  ASN C 134       1.534  15.296   5.699  1.00 90.81           C  
ATOM   3359  C   ASN C 134       2.436  15.693   6.864  1.00 90.81           C  
ATOM   3360  CB  ASN C 134       1.140  13.822   5.810  1.00 90.81           C  
ATOM   3361  O   ASN C 134       1.971  16.280   7.843  1.00 90.81           O  
ATOM   3362  CG  ASN C 134      -0.054  13.470   4.945  1.00 90.81           C  
ATOM   3363  ND2 ASN C 134      -0.187  12.191   4.611  1.00 90.81           N  
ATOM   3364  OD1 ASN C 134      -0.849  14.339   4.580  1.00 90.81           O  
ATOM   3365  N   LEU C 135       3.668  15.374   6.686  1.00 88.28           N  
ATOM   3366  CA  LEU C 135       4.619  15.731   7.733  1.00 88.28           C  
ATOM   3367  C   LEU C 135       4.811  17.242   7.802  1.00 88.28           C  
ATOM   3368  CB  LEU C 135       5.966  15.044   7.491  1.00 88.28           C  
ATOM   3369  O   LEU C 135       5.004  17.799   8.885  1.00 88.28           O  
ATOM   3370  CG  LEU C 135       6.076  13.588   7.945  1.00 88.28           C  
ATOM   3371  CD1 LEU C 135       7.290  12.923   7.304  1.00 88.28           C  
ATOM   3372  CD2 LEU C 135       6.155  13.506   9.465  1.00 88.28           C  
ATOM   3373  N   SER C 136       4.785  17.908   6.667  1.00 81.45           N  
ATOM   3374  CA  SER C 136       4.851  19.366   6.634  1.00 81.45           C  
ATOM   3375  C   SER C 136       3.648  19.990   7.333  1.00 81.45           C  
ATOM   3376  CB  SER C 136       4.930  19.867   5.192  1.00 81.45           C  
ATOM   3377  O   SER C 136       3.792  20.962   8.078  1.00 81.45           O  
ATOM   3378  OG  SER C 136       6.066  19.333   4.535  1.00 81.45           O  
ATOM   3379  N   ARG C 137       2.572  19.408   7.106  1.00 84.07           N  
ATOM   3380  CA  ARG C 137       1.367  19.860   7.795  1.00 84.07           C  
ATOM   3381  C   ARG C 137       1.510  19.708   9.305  1.00 84.07           C  
ATOM   3382  CB  ARG C 137       0.144  19.083   7.303  1.00 84.07           C  
ATOM   3383  O   ARG C 137       1.171  20.621  10.061  1.00 84.07           O  
ATOM   3384  CG  ARG C 137      -1.138  19.417   8.049  1.00 84.07           C  
ATOM   3385  CD  ARG C 137      -2.083  18.224   8.109  1.00 84.07           C  
ATOM   3386  NE  ARG C 137      -2.270  17.754   9.478  1.00 84.07           N  
ATOM   3387  NH1 ARG C 137      -4.201  16.568   9.026  1.00 84.07           N  
ATOM   3388  NH2 ARG C 137      -3.347  16.609  11.153  1.00 84.07           N  
ATOM   3389  CZ  ARG C 137      -3.272  16.978   9.883  1.00 84.07           C  
ATOM   3390  N   ASP C 138       1.982  18.564   9.716  1.00 90.93           N  
ATOM   3391  CA  ASP C 138       2.199  18.299  11.135  1.00 90.93           C  
ATOM   3392  C   ASP C 138       3.206  19.281  11.730  1.00 90.93           C  
ATOM   3393  CB  ASP C 138       2.679  16.861  11.345  1.00 90.93           C  
ATOM   3394  O   ASP C 138       3.006  19.792  12.833  1.00 90.93           O  
ATOM   3395  CG  ASP C 138       1.604  15.829  11.056  1.00 90.93           C  
ATOM   3396  OD1 ASP C 138       0.413  16.197  10.968  1.00 90.93           O  
ATOM   3397  OD2 ASP C 138       1.951  14.636  10.916  1.00 90.93           O  
ATOM   3398  N   ALA C 139       4.214  19.551  10.973  1.00 83.37           N  
ATOM   3399  CA  ALA C 139       5.239  20.485  11.429  1.00 83.37           C  
ATOM   3400  C   ALA C 139       4.663  21.887  11.608  1.00 83.37           C  
ATOM   3401  CB  ALA C 139       6.407  20.515  10.446  1.00 83.37           C  
ATOM   3402  O   ALA C 139       4.982  22.576  12.580  1.00 83.37           O  
ATOM   3403  N   TYR C 140       3.837  22.198  10.680  1.00 77.68           N  
ATOM   3404  CA  TYR C 140       3.185  23.500  10.757  1.00 77.68           C  
ATOM   3405  C   TYR C 140       2.301  23.595  11.995  1.00 77.68           C  
ATOM   3406  CB  TYR C 140       2.351  23.759   9.499  1.00 77.68           C  
ATOM   3407  O   TYR C 140       2.371  24.574  12.742  1.00 77.68           O  
ATOM   3408  CG  TYR C 140       1.570  25.050   9.543  1.00 77.68           C  
ATOM   3409  CD1 TYR C 140       0.189  25.045   9.726  1.00 77.68           C  
ATOM   3410  CD2 TYR C 140       2.210  26.277   9.402  1.00 77.68           C  
ATOM   3411  CE1 TYR C 140      -0.536  26.232   9.765  1.00 77.68           C  
ATOM   3412  CE2 TYR C 140       1.496  27.469   9.440  1.00 77.68           C  
ATOM   3413  OH  TYR C 140      -0.587  28.615   9.661  1.00 77.68           O  
ATOM   3414  CZ  TYR C 140       0.126  27.437   9.623  1.00 77.68           C  
ATOM   3415  N   GLU C 141       1.547  22.603  12.254  1.00 86.75           N  
ATOM   3416  CA  GLU C 141       0.669  22.575  13.419  1.00 86.75           C  
ATOM   3417  C   GLU C 141       1.472  22.594  14.717  1.00 86.75           C  
ATOM   3418  CB  GLU C 141      -0.238  21.342  13.380  1.00 86.75           C  
ATOM   3419  O   GLU C 141       1.101  23.277  15.673  1.00 86.75           O  
ATOM   3420  CG  GLU C 141      -1.469  21.512  12.501  1.00 86.75           C  
ATOM   3421  CD  GLU C 141      -2.460  20.367  12.629  1.00 86.75           C  
ATOM   3422  OE1 GLU C 141      -3.356  20.240  11.764  1.00 86.75           O  
ATOM   3423  OE2 GLU C 141      -2.341  19.590  13.603  1.00 86.75           O  
ATOM   3424  N   ILE C 142       2.509  21.902  14.751  1.00 84.87           N  
ATOM   3425  CA  ILE C 142       3.380  21.855  15.921  1.00 84.87           C  
ATOM   3426  C   ILE C 142       3.964  23.241  16.185  1.00 84.87           C  
ATOM   3427  CB  ILE C 142       4.514  20.821  15.740  1.00 84.87           C  
ATOM   3428  O   ILE C 142       3.986  23.704  17.328  1.00 84.87           O  
ATOM   3429  CG1 ILE C 142       3.946  19.397  15.763  1.00 84.87           C  
ATOM   3430  CG2 ILE C 142       5.585  21.001  16.820  1.00 84.87           C  
ATOM   3431  CD1 ILE C 142       4.954  18.323  15.377  1.00 84.87           C  
ATOM   3432  N   ARG C 143       4.324  23.889  15.100  1.00 77.98           N  
ATOM   3433  CA  ARG C 143       4.884  25.230  15.230  1.00 77.98           C  
ATOM   3434  C   ARG C 143       3.857  26.200  15.803  1.00 77.98           C  
ATOM   3435  CB  ARG C 143       5.384  25.737  13.875  1.00 77.98           C  
ATOM   3436  O   ARG C 143       4.176  27.004  16.681  1.00 77.98           O  
ATOM   3437  CG  ARG C 143       6.768  25.231  13.500  1.00 77.98           C  
ATOM   3438  CD  ARG C 143       7.290  25.900  12.236  1.00 77.98           C  
ATOM   3439  NE  ARG C 143       8.577  25.346  11.825  1.00 77.98           N  
ATOM   3440  NH1 ARG C 143       8.699  26.548   9.856  1.00 77.98           N  
ATOM   3441  NH2 ARG C 143      10.383  25.101  10.428  1.00 77.98           N  
ATOM   3442  CZ  ARG C 143       9.217  25.666  10.704  1.00 77.98           C  
ATOM   3443  N   LEU C 144       2.707  26.077  15.358  1.00 78.86           N  
ATOM   3444  CA  LEU C 144       1.638  26.947  15.837  1.00 78.86           C  
ATOM   3445  C   LEU C 144       1.342  26.685  17.310  1.00 78.86           C  
ATOM   3446  CB  LEU C 144       0.369  26.743  15.005  1.00 78.86           C  
ATOM   3447  O   LEU C 144       1.197  27.625  18.095  1.00 78.86           O  
ATOM   3448  CG  LEU C 144      -0.695  27.836  15.113  1.00 78.86           C  
ATOM   3449  CD1 LEU C 144      -0.316  29.032  14.245  1.00 78.86           C  
ATOM   3450  CD2 LEU C 144      -2.063  27.293  14.715  1.00 78.86           C  
ATOM   3451  N   LEU C 145       1.357  25.446  17.727  1.00 85.02           N  
ATOM   3452  CA  LEU C 145       1.045  25.062  19.100  1.00 85.02           C  
ATOM   3453  C   LEU C 145       2.176  25.456  20.044  1.00 85.02           C  
ATOM   3454  CB  LEU C 145       0.791  23.555  19.191  1.00 85.02           C  
ATOM   3455  O   LEU C 145       1.928  25.841  21.189  1.00 85.02           O  
ATOM   3456  CG  LEU C 145      -0.530  23.054  18.604  1.00 85.02           C  
ATOM   3457  CD1 LEU C 145      -0.541  21.530  18.549  1.00 85.02           C  
ATOM   3458  CD2 LEU C 145      -1.709  23.573  19.420  1.00 85.02           C  
ATOM   3459  N   MET C 146       3.353  25.309  19.573  1.00 82.22           N  
ATOM   3460  CA  MET C 146       4.508  25.689  20.381  1.00 82.22           C  
ATOM   3461  C   MET C 146       4.522  27.193  20.637  1.00 82.22           C  
ATOM   3462  CB  MET C 146       5.808  25.264  19.695  1.00 82.22           C  
ATOM   3463  O   MET C 146       4.857  27.636  21.737  1.00 82.22           O  
ATOM   3464  CG  MET C 146       6.067  23.767  19.748  1.00 82.22           C  
ATOM   3465  SD  MET C 146       7.683  23.307  19.011  1.00 82.22           S  
ATOM   3466  CE  MET C 146       8.805  23.867  20.323  1.00 82.22           C  
ATOM   3467  N   GLU C 147       4.149  27.993  19.617  1.00 76.56           N  
ATOM   3468  CA  GLU C 147       4.066  29.443  19.765  1.00 76.56           C  
ATOM   3469  C   GLU C 147       2.975  29.835  20.757  1.00 76.56           C  
ATOM   3470  CB  GLU C 147       3.809  30.108  18.410  1.00 76.56           C  
ATOM   3471  O   GLU C 147       3.167  30.738  21.574  1.00 76.56           O  
ATOM   3472  CG  GLU C 147       5.025  30.129  17.495  1.00 76.56           C  
ATOM   3473  CD  GLU C 147       4.727  30.696  16.116  1.00 76.56           C  
ATOM   3474  OE1 GLU C 147       5.638  30.712  15.257  1.00 76.56           O  
ATOM   3475  OE2 GLU C 147       3.575  31.129  15.893  1.00 76.56           O  
ATOM   3476  N   GLN C 148       1.919  29.096  20.712  1.00 77.88           N  
ATOM   3477  CA  GLN C 148       0.809  29.355  21.623  1.00 77.88           C  
ATOM   3478  C   GLN C 148       1.187  29.018  23.062  1.00 77.88           C  
ATOM   3479  CB  GLN C 148      -0.427  28.556  21.204  1.00 77.88           C  
ATOM   3480  O   GLN C 148       0.855  29.762  23.987  1.00 77.88           O  
ATOM   3481  CG  GLN C 148      -1.142  29.124  19.986  1.00 77.88           C  
ATOM   3482  CD  GLN C 148      -2.330  28.283  19.557  1.00 77.88           C  
ATOM   3483  NE2 GLN C 148      -3.124  28.807  18.629  1.00 77.88           N  
ATOM   3484  OE1 GLN C 148      -2.532  27.171  20.056  1.00 77.88           O  
ATOM   3485  N   GLU C 149       1.882  27.933  23.200  1.00 76.38           N  
ATOM   3486  CA  GLU C 149       2.287  27.496  24.532  1.00 76.38           C  
ATOM   3487  C   GLU C 149       3.355  28.418  25.115  1.00 76.38           C  
ATOM   3488  CB  GLU C 149       2.802  26.055  24.492  1.00 76.38           C  
ATOM   3489  O   GLU C 149       3.358  28.690  26.317  1.00 76.38           O  
ATOM   3490  CG  GLU C 149       1.699  25.009  24.421  1.00 76.38           C  
ATOM   3491  CD  GLU C 149       0.915  24.876  25.717  1.00 76.38           C  
ATOM   3492  OE1 GLU C 149      -0.202  24.311  25.695  1.00 76.38           O  
ATOM   3493  OE2 GLU C 149       1.421  25.342  26.762  1.00 76.38           O  
ATOM   3494  N   SER C 150       4.253  28.874  24.298  1.00 73.01           N  
ATOM   3495  CA  SER C 150       5.300  29.794  24.730  1.00 73.01           C  
ATOM   3496  C   SER C 150       4.717  31.141  25.141  1.00 73.01           C  
ATOM   3497  CB  SER C 150       6.331  29.993  23.618  1.00 73.01           C  
ATOM   3498  O   SER C 150       5.165  31.746  26.117  1.00 73.01           O  
ATOM   3499  OG  SER C 150       5.750  30.650  22.505  1.00 73.01           O  
ATOM   3500  N   SER C 151       3.750  31.560  24.402  1.00 71.71           N  
ATOM   3501  CA  SER C 151       3.081  32.818  24.718  1.00 71.71           C  
ATOM   3502  C   SER C 151       2.267  32.703  26.002  1.00 71.71           C  
ATOM   3503  CB  SER C 151       2.172  33.246  23.565  1.00 71.71           C  
ATOM   3504  O   SER C 151       2.208  33.647  26.793  1.00 71.71           O  
ATOM   3505  OG  SER C 151       1.635  32.116  22.901  1.00 71.71           O  
ATOM   3506  N   ALA C 152       1.668  31.543  26.178  1.00 67.90           N  
ATOM   3507  CA  ALA C 152       0.882  31.285  27.382  1.00 67.90           C  
ATOM   3508  C   ALA C 152       1.772  31.249  28.621  1.00 67.90           C  
ATOM   3509  CB  ALA C 152       0.114  29.973  27.245  1.00 67.90           C  
ATOM   3510  O   ALA C 152       1.392  31.754  29.680  1.00 67.90           O  
ATOM   3511  N   CYS C 153       2.894  30.673  28.467  1.00 65.08           N  
ATOM   3512  CA  CYS C 153       3.849  30.591  29.566  1.00 65.08           C  
ATOM   3513  C   CYS C 153       4.395  31.970  29.918  1.00 65.08           C  
ATOM   3514  CB  CYS C 153       5.001  29.653  29.207  1.00 65.08           C  
ATOM   3515  O   CYS C 153       4.567  32.292  31.095  1.00 65.08           O  
ATOM   3516  SG  CYS C 153       6.103  29.289  30.591  1.00 65.08           S  
ATOM   3517  N   SER C 154       4.593  32.824  28.911  1.00 66.15           N  
ATOM   3518  CA  SER C 154       5.090  34.181  29.111  1.00 66.15           C  
ATOM   3519  C   SER C 154       4.041  35.059  29.787  1.00 66.15           C  
ATOM   3520  CB  SER C 154       5.505  34.803  27.777  1.00 66.15           C  
ATOM   3521  O   SER C 154       4.369  35.870  30.655  1.00 66.15           O  
ATOM   3522  OG  SER C 154       6.164  36.041  27.982  1.00 66.15           O  
ATOM   3523  N   ARG C 155       2.799  34.776  29.514  1.00 65.47           N  
ATOM   3524  CA  ARG C 155       1.694  35.517  30.113  1.00 65.47           C  
ATOM   3525  C   ARG C 155       1.492  35.116  31.571  1.00 65.47           C  
ATOM   3526  CB  ARG C 155       0.404  35.291  29.324  1.00 65.47           C  
ATOM   3527  O   ARG C 155       1.198  35.962  32.418  1.00 65.47           O  
ATOM   3528  CG  ARG C 155       0.211  36.259  28.167  1.00 65.47           C  
ATOM   3529  CD  ARG C 155      -1.139  36.067  27.490  1.00 65.47           C  
ATOM   3530  NE  ARG C 155      -1.172  34.845  26.691  1.00 65.47           N  
ATOM   3531  NH1 ARG C 155      -3.476  34.763  26.536  1.00 65.47           N  
ATOM   3532  NH2 ARG C 155      -2.197  33.145  25.537  1.00 65.47           N  
ATOM   3533  CZ  ARG C 155      -2.281  34.254  26.256  1.00 65.47           C  
ATOM   3534  N   ARG C 156       1.664  33.816  31.866  1.00 60.51           N  
ATOM   3535  CA  ARG C 156       1.507  33.296  33.221  1.00 60.51           C  
ATOM   3536  C   ARG C 156       2.611  33.814  34.137  1.00 60.51           C  
ATOM   3537  CB  ARG C 156       1.506  31.766  33.214  1.00 60.51           C  
ATOM   3538  O   ARG C 156       2.368  34.095  35.313  1.00 60.51           O  
ATOM   3539  CG  ARG C 156       0.133  31.152  32.993  1.00 60.51           C  
ATOM   3540  CD  ARG C 156       0.187  29.630  33.012  1.00 60.51           C  
ATOM   3541  NE  ARG C 156      -1.085  29.041  32.603  1.00 60.51           N  
ATOM   3542  NH1 ARG C 156      -0.241  26.911  32.309  1.00 60.51           N  
ATOM   3543  NH2 ARG C 156      -2.460  27.333  31.920  1.00 60.51           N  
ATOM   3544  CZ  ARG C 156      -1.259  27.763  32.278  1.00 60.51           C  
ATOM   3545  N   LEU C 157       3.731  34.098  33.674  1.00 55.57           N  
ATOM   3546  CA  LEU C 157       4.867  34.581  34.451  1.00 55.57           C  
ATOM   3547  C   LEU C 157       4.757  36.081  34.700  1.00 55.57           C  
ATOM   3548  CB  LEU C 157       6.181  34.266  33.731  1.00 55.57           C  
ATOM   3549  O   LEU C 157       5.137  36.567  35.768  1.00 55.57           O  
ATOM   3550  CG  LEU C 157       7.415  34.092  34.618  1.00 55.57           C  
ATOM   3551  CD1 LEU C 157       7.336  32.775  35.383  1.00 55.57           C  
ATOM   3552  CD2 LEU C 157       8.688  34.156  33.782  1.00 55.57           C  
ATOM   3553  N   LYS C 158       4.144  36.920  33.840  1.00 58.21           N  
ATOM   3554  CA  LYS C 158       3.974  38.364  33.975  1.00 58.21           C  
ATOM   3555  C   LYS C 158       2.820  38.697  34.916  1.00 58.21           C  
ATOM   3556  CB  LYS C 158       3.738  39.007  32.608  1.00 58.21           C  
ATOM   3557  O   LYS C 158       2.856  39.710  35.617  1.00 58.21           O  
ATOM   3558  CG  LYS C 158       5.008  39.486  31.920  1.00 58.21           C  
ATOM   3559  CD  LYS C 158       4.705  40.139  30.578  1.00 58.21           C  
ATOM   3560  CE  LYS C 158       5.980  40.551  29.855  1.00 58.21           C  
ATOM   3561  NZ  LYS C 158       5.706  40.991  28.454  1.00 58.21           N  
ATOM   3562  N   GLY C 159       1.663  37.946  35.027  1.00 50.50           N  
ATOM   3563  CA  GLY C 159       0.495  38.250  35.838  1.00 50.50           C  
ATOM   3564  C   GLY C 159       0.712  37.992  37.317  1.00 50.50           C  
ATOM   3565  O   GLY C 159       0.045  38.592  38.163  1.00 50.50           O  
ATOM   3566  N   SER C 160       1.336  36.978  37.848  1.00 46.30           N  
ATOM   3567  CA  SER C 160       1.514  36.722  39.274  1.00 46.30           C  
ATOM   3568  C   SER C 160       2.510  37.697  39.891  1.00 46.30           C  
ATOM   3569  CB  SER C 160       1.983  35.285  39.506  1.00 46.30           C  
ATOM   3570  O   SER C 160       2.717  37.695  41.106  1.00 46.30           O  
ATOM   3571  OG  SER C 160       1.700  34.871  40.831  1.00 46.30           O  
ATOM   3572  N   GLY C 161       3.362  38.324  39.221  1.00 43.99           N  
ATOM   3573  CA  GLY C 161       4.400  39.160  39.802  1.00 43.99           C  
ATOM   3574  C   GLY C 161       3.883  40.499  40.295  1.00 43.99           C  
ATOM   3575  O   GLY C 161       3.179  41.203  39.568  1.00 43.99           O  
ATOM   3576  N   GLY C 162       3.458  40.623  41.639  1.00 42.21           N  
ATOM   3577  CA  GLY C 162       3.351  41.888  42.349  1.00 42.21           C  
ATOM   3578  C   GLY C 162       4.363  42.919  41.887  1.00 42.21           C  
ATOM   3579  O   GLY C 162       5.259  42.607  41.100  1.00 42.21           O  
ATOM   3580  N   GLY C 163       4.156  44.213  42.271  1.00 42.96           N  
ATOM   3581  CA  GLY C 163       4.830  45.481  42.046  1.00 42.96           C  
ATOM   3582  C   GLY C 163       6.305  45.444  42.396  1.00 42.96           C  
ATOM   3583  O   GLY C 163       6.880  46.459  42.794  1.00 42.96           O  
ATOM   3584  N   VAL C 164       7.012  44.352  42.581  1.00 39.27           N  
ATOM   3585  CA  VAL C 164       8.312  44.701  43.146  1.00 39.27           C  
ATOM   3586  C   VAL C 164       8.917  45.868  42.368  1.00 39.27           C  
ATOM   3587  CB  VAL C 164       9.277  43.495  43.135  1.00 39.27           C  
ATOM   3588  O   VAL C 164       8.804  45.929  41.141  1.00 39.27           O  
ATOM   3589  CG1 VAL C 164      10.572  43.834  43.871  1.00 39.27           C  
ATOM   3590  CG2 VAL C 164       8.609  42.272  43.759  1.00 39.27           C  
ATOM   3591  N   PRO C 165       9.166  47.078  43.193  1.00 39.53           N  
ATOM   3592  CA  PRO C 165       9.808  48.320  42.755  1.00 39.53           C  
ATOM   3593  C   PRO C 165      11.002  48.074  41.835  1.00 39.53           C  
ATOM   3594  CB  PRO C 165      10.255  48.968  44.068  1.00 39.53           C  
ATOM   3595  O   PRO C 165      11.563  46.975  41.825  1.00 39.53           O  
ATOM   3596  CG  PRO C 165      10.236  47.857  45.068  1.00 39.53           C  
ATOM   3597  CD  PRO C 165       9.790  46.601  44.376  1.00 39.53           C  
ATOM   3598  N   GLY C 166      11.102  48.911  40.808  1.00 38.67           N  
ATOM   3599  CA  GLY C 166      12.047  49.026  39.709  1.00 38.67           C  
ATOM   3600  C   GLY C 166      13.479  49.217  40.170  1.00 38.67           C  
ATOM   3601  O   GLY C 166      14.305  49.765  39.437  1.00 38.67           O  
ATOM   3602  N   GLY C 167      13.668  49.065  41.576  1.00 31.96           N  
ATOM   3603  CA  GLY C 167      14.855  49.835  41.914  1.00 31.96           C  
ATOM   3604  C   GLY C 167      16.012  49.596  40.964  1.00 31.96           C  
ATOM   3605  O   GLY C 167      16.604  50.546  40.447  1.00 31.96           O  
ATOM   3606  N   SER C 168      16.854  48.565  41.256  1.00 28.71           N  
ATOM   3607  CA  SER C 168      18.305  48.685  41.162  1.00 28.71           C  
ATOM   3608  C   SER C 168      18.763  48.729  39.708  1.00 28.71           C  
ATOM   3609  CB  SER C 168      18.987  47.523  41.885  1.00 28.71           C  
ATOM   3610  O   SER C 168      18.321  47.922  38.888  1.00 28.71           O  
ATOM   3611  OG  SER C 168      18.299  46.307  41.645  1.00 28.71           O  
ATOM   3612  N   GLU C 169      19.045  49.987  39.198  1.00 32.22           N  
ATOM   3613  CA  GLU C 169      19.823  50.303  38.004  1.00 32.22           C  
ATOM   3614  C   GLU C 169      21.126  49.509  37.968  1.00 32.22           C  
ATOM   3615  CB  GLU C 169      20.120  51.803  37.937  1.00 32.22           C  
ATOM   3616  O   GLU C 169      22.043  49.775  38.747  1.00 32.22           O  
ATOM   3617  CG  GLU C 169      18.877  52.670  37.789  1.00 32.22           C  
ATOM   3618  CD  GLU C 169      18.599  53.079  36.351  1.00 32.22           C  
ATOM   3619  OE1 GLU C 169      17.532  52.709  35.811  1.00 32.22           O  
ATOM   3620  OE2 GLU C 169      19.455  53.773  35.760  1.00 32.22           O  
ATOM   3621  N   THR C 170      21.168  48.236  38.364  1.00 30.93           N  
ATOM   3622  CA  THR C 170      22.542  47.745  38.335  1.00 30.93           C  
ATOM   3623  C   THR C 170      23.210  48.089  37.006  1.00 30.93           C  
ATOM   3624  CB  THR C 170      22.597  46.223  38.561  1.00 30.93           C  
ATOM   3625  O   THR C 170      22.550  48.134  35.966  1.00 30.93           O  
ATOM   3626  CG2 THR C 170      22.674  45.891  40.048  1.00 30.93           C  
ATOM   3627  OG1 THR C 170      21.420  45.621  38.009  1.00 30.93           O  
ATOM   3628  N   GLY C 171      24.321  48.903  37.098  1.00 32.79           N  
ATOM   3629  CA  GLY C 171      25.363  49.231  36.138  1.00 32.79           C  
ATOM   3630  C   GLY C 171      25.701  48.080  35.208  1.00 32.79           C  
ATOM   3631  O   GLY C 171      25.641  46.915  35.606  1.00 32.79           O  
ATOM   3632  N   GLY C 172      25.253  48.208  33.982  1.00 34.55           N  
ATOM   3633  CA  GLY C 172      25.497  47.347  32.836  1.00 34.55           C  
ATOM   3634  C   GLY C 172      26.965  47.024  32.634  1.00 34.55           C  
ATOM   3635  O   GLY C 172      27.754  47.897  32.265  1.00 34.55           O  
ATOM   3636  N   LEU C 173      27.692  46.536  33.738  1.00 30.42           N  
ATOM   3637  CA  LEU C 173      29.056  46.237  33.315  1.00 30.42           C  
ATOM   3638  C   LEU C 173      29.059  45.415  32.031  1.00 30.42           C  
ATOM   3639  CB  LEU C 173      29.806  45.486  34.418  1.00 30.42           C  
ATOM   3640  O   LEU C 173      28.398  44.378  31.951  1.00 30.42           O  
ATOM   3641  CG  LEU C 173      30.800  46.307  35.242  1.00 30.42           C  
ATOM   3642  CD1 LEU C 173      30.490  46.175  36.730  1.00 30.42           C  
ATOM   3643  CD2 LEU C 173      32.230  45.868  34.948  1.00 30.42           C  
ATOM   3644  N   GLY C 174      29.255  46.119  30.928  1.00 34.08           N  
ATOM   3645  CA  GLY C 174      29.561  45.627  29.594  1.00 34.08           C  
ATOM   3646  C   GLY C 174      30.648  44.570  29.583  1.00 34.08           C  
ATOM   3647  O   GLY C 174      31.837  44.894  29.627  1.00 34.08           O  
ATOM   3648  N   GLY C 175      30.624  43.642  30.595  1.00 33.96           N  
ATOM   3649  CA  GLY C 175      31.810  42.816  30.435  1.00 33.96           C  
ATOM   3650  C   GLY C 175      32.009  42.326  29.014  1.00 33.96           C  
ATOM   3651  O   GLY C 175      31.096  42.406  28.190  1.00 33.96           O  
ATOM   3652  N   PRO C 176      33.299  42.225  28.577  1.00 34.49           N  
ATOM   3653  CA  PRO C 176      33.710  41.772  27.246  1.00 34.49           C  
ATOM   3654  C   PRO C 176      32.972  40.513  26.797  1.00 34.49           C  
ATOM   3655  CB  PRO C 176      35.207  41.496  27.414  1.00 34.49           C  
ATOM   3656  O   PRO C 176      32.401  39.799  27.626  1.00 34.49           O  
ATOM   3657  CG  PRO C 176      35.425  41.463  28.892  1.00 34.49           C  
ATOM   3658  CD  PRO C 176      34.128  41.791  29.574  1.00 34.49           C  
ATOM   3659  N   GLY C 177      32.479  40.481  25.543  1.00 36.40           N  
ATOM   3660  CA  GLY C 177      31.967  39.423  24.686  1.00 36.40           C  
ATOM   3661  C   GLY C 177      32.710  38.110  24.850  1.00 36.40           C  
ATOM   3662  O   GLY C 177      33.880  38.003  24.475  1.00 36.40           O  
ATOM   3663  N   THR C 178      32.856  37.587  26.073  1.00 36.29           N  
ATOM   3664  CA  THR C 178      33.560  36.347  25.766  1.00 36.29           C  
ATOM   3665  C   THR C 178      32.847  35.581  24.656  1.00 36.29           C  
ATOM   3666  CB  THR C 178      33.685  35.452  27.013  1.00 36.29           C  
ATOM   3667  O   THR C 178      31.641  35.339  24.737  1.00 36.29           O  
ATOM   3668  CG2 THR C 178      34.713  36.012  27.991  1.00 36.29           C  
ATOM   3669  OG1 THR C 178      32.413  35.374  27.667  1.00 36.29           O  
ATOM   3670  N   PRO C 179      33.348  35.631  23.343  1.00 39.58           N  
ATOM   3671  CA  PRO C 179      32.877  34.946  22.137  1.00 39.58           C  
ATOM   3672  C   PRO C 179      32.477  33.496  22.400  1.00 39.58           C  
ATOM   3673  CB  PRO C 179      34.083  35.018  21.196  1.00 39.58           C  
ATOM   3674  O   PRO C 179      31.958  32.823  21.505  1.00 39.58           O  
ATOM   3675  CG  PRO C 179      35.228  35.410  22.073  1.00 39.58           C  
ATOM   3676  CD  PRO C 179      34.705  35.659  23.459  1.00 39.58           C  
ATOM   3677  N   GLY C 180      33.278  32.946  23.367  1.00 37.90           N  
ATOM   3678  CA  GLY C 180      33.389  31.517  23.122  1.00 37.90           C  
ATOM   3679  C   GLY C 180      32.097  30.765  23.380  1.00 37.90           C  
ATOM   3680  O   GLY C 180      32.000  29.570  23.093  1.00 37.90           O  
ATOM   3681  N   GLY C 181      31.338  31.130  24.514  1.00 43.85           N  
ATOM   3682  CA  GLY C 181      30.437  30.079  24.959  1.00 43.85           C  
ATOM   3683  C   GLY C 181      29.218  29.922  24.069  1.00 43.85           C  
ATOM   3684  O   GLY C 181      28.085  30.090  24.525  1.00 43.85           O  
ATOM   3685  N   GLY C 182      29.124  30.276  22.880  1.00 44.23           N  
ATOM   3686  CA  GLY C 182      28.019  30.125  21.946  1.00 44.23           C  
ATOM   3687  C   GLY C 182      27.421  28.731  21.951  1.00 44.23           C  
ATOM   3688  O   GLY C 182      26.202  28.573  21.856  1.00 44.23           O  
ATOM   3689  N   LEU C 183      28.198  27.684  22.189  1.00 50.45           N  
ATOM   3690  CA  LEU C 183      27.759  26.299  22.059  1.00 50.45           C  
ATOM   3691  C   LEU C 183      26.898  25.888  23.248  1.00 50.45           C  
ATOM   3692  CB  LEU C 183      28.965  25.364  21.939  1.00 50.45           C  
ATOM   3693  O   LEU C 183      25.857  25.250  23.075  1.00 50.45           O  
ATOM   3694  CG  LEU C 183      29.470  25.086  20.522  1.00 50.45           C  
ATOM   3695  CD1 LEU C 183      30.946  24.704  20.551  1.00 50.45           C  
ATOM   3696  CD2 LEU C 183      28.641  23.987  19.865  1.00 50.45           C  
ATOM   3697  N   PRO C 184      27.196  26.256  24.531  1.00 52.59           N  
ATOM   3698  CA  PRO C 184      26.367  25.840  25.665  1.00 52.59           C  
ATOM   3699  C   PRO C 184      24.998  26.516  25.674  1.00 52.59           C  
ATOM   3700  CB  PRO C 184      27.194  26.265  26.881  1.00 52.59           C  
ATOM   3701  O   PRO C 184      24.006  25.904  26.076  1.00 52.59           O  
ATOM   3702  CG  PRO C 184      28.291  27.111  26.320  1.00 52.59           C  
ATOM   3703  CD  PRO C 184      28.286  26.969  24.825  1.00 52.59           C  
ATOM   3704  N   GLN C 185      24.864  27.767  25.234  1.00 60.49           N  
ATOM   3705  CA  GLN C 185      23.587  28.471  25.173  1.00 60.49           C  
ATOM   3706  C   GLN C 185      22.677  27.865  24.108  1.00 60.49           C  
ATOM   3707  CB  GLN C 185      23.806  29.958  24.891  1.00 60.49           C  
ATOM   3708  O   GLN C 185      21.465  27.760  24.308  1.00 60.49           O  
ATOM   3709  CG  GLN C 185      24.097  30.783  26.138  1.00 60.49           C  
ATOM   3710  CD  GLN C 185      24.270  32.260  25.837  1.00 60.49           C  
ATOM   3711  NE2 GLN C 185      24.932  32.976  26.739  1.00 60.49           N  
ATOM   3712  OE1 GLN C 185      23.813  32.754  24.800  1.00 60.49           O  
ATOM   3713  N   LEU C 186      23.253  27.472  22.992  1.00 58.44           N  
ATOM   3714  CA  LEU C 186      22.484  26.804  21.947  1.00 58.44           C  
ATOM   3715  C   LEU C 186      21.957  25.459  22.435  1.00 58.44           C  
ATOM   3716  CB  LEU C 186      23.341  26.605  20.694  1.00 58.44           C  
ATOM   3717  O   LEU C 186      20.827  25.079  22.121  1.00 58.44           O  
ATOM   3718  CG  LEU C 186      22.749  27.115  19.379  1.00 58.44           C  
ATOM   3719  CD1 LEU C 186      23.280  28.509  19.064  1.00 58.44           C  
ATOM   3720  CD2 LEU C 186      23.061  26.149  18.242  1.00 58.44           C  
ATOM   3721  N   ALA C 187      22.799  24.701  23.080  1.00 59.50           N  
ATOM   3722  CA  ALA C 187      22.385  23.412  23.629  1.00 59.50           C  
ATOM   3723  C   ALA C 187      21.219  23.579  24.600  1.00 59.50           C  
ATOM   3724  CB  ALA C 187      23.559  22.728  24.325  1.00 59.50           C  
ATOM   3725  O   ALA C 187      20.288  22.770  24.605  1.00 59.50           O  
ATOM   3726  N   LEU C 188      21.302  24.584  25.469  1.00 65.78           N  
ATOM   3727  CA  LEU C 188      20.216  24.856  26.405  1.00 65.78           C  
ATOM   3728  C   LEU C 188      18.938  25.228  25.660  1.00 65.78           C  
ATOM   3729  CB  LEU C 188      20.606  25.981  27.367  1.00 65.78           C  
ATOM   3730  O   LEU C 188      17.850  24.773  26.021  1.00 65.78           O  
ATOM   3731  CG  LEU C 188      19.869  26.013  28.707  1.00 65.78           C  
ATOM   3732  CD1 LEU C 188      20.619  25.183  29.743  1.00 65.78           C  
ATOM   3733  CD2 LEU C 188      19.696  27.450  29.188  1.00 65.78           C  
ATOM   3734  N   LYS C 189      19.009  26.129  24.704  1.00 67.00           N  
ATOM   3735  CA  LYS C 189      17.856  26.506  23.892  1.00 67.00           C  
ATOM   3736  C   LYS C 189      17.238  25.286  23.215  1.00 67.00           C  
ATOM   3737  CB  LYS C 189      18.255  27.542  22.840  1.00 67.00           C  
ATOM   3738  O   LYS C 189      16.014  25.147  23.173  1.00 67.00           O  
ATOM   3739  CG  LYS C 189      18.293  28.971  23.362  1.00 67.00           C  
ATOM   3740  CD  LYS C 189      18.613  29.963  22.251  1.00 67.00           C  
ATOM   3741  CE  LYS C 189      18.757  31.380  22.791  1.00 67.00           C  
ATOM   3742  NZ  LYS C 189      19.212  32.332  21.734  1.00 67.00           N  
ATOM   3743  N   LEU C 190      18.033  24.423  22.675  1.00 68.20           N  
ATOM   3744  CA  LEU C 190      17.558  23.205  22.029  1.00 68.20           C  
ATOM   3745  C   LEU C 190      16.861  22.293  23.032  1.00 68.20           C  
ATOM   3746  CB  LEU C 190      18.721  22.461  21.367  1.00 68.20           C  
ATOM   3747  O   LEU C 190      15.814  21.717  22.731  1.00 68.20           O  
ATOM   3748  CG  LEU C 190      18.393  21.693  20.086  1.00 68.20           C  
ATOM   3749  CD1 LEU C 190      18.873  22.470  18.864  1.00 68.20           C  
ATOM   3750  CD2 LEU C 190      19.018  20.302  20.121  1.00 68.20           C  
ATOM   3751  N   ARG C 191      17.476  22.131  24.167  1.00 68.40           N  
ATOM   3752  CA  ARG C 191      16.875  21.306  25.211  1.00 68.40           C  
ATOM   3753  C   ARG C 191      15.494  21.827  25.593  1.00 68.40           C  
ATOM   3754  CB  ARG C 191      17.777  21.259  26.446  1.00 68.40           C  
ATOM   3755  O   ARG C 191      14.550  21.048  25.742  1.00 68.40           O  
ATOM   3756  CG  ARG C 191      17.534  20.054  27.341  1.00 68.40           C  
ATOM   3757  CD  ARG C 191      18.526  19.999  28.494  1.00 68.40           C  
ATOM   3758  NE  ARG C 191      18.215  18.915  29.421  1.00 68.40           N  
ATOM   3759  NH1 ARG C 191      19.918  19.413  30.900  1.00 68.40           N  
ATOM   3760  NH2 ARG C 191      18.514  17.648  31.313  1.00 68.40           N  
ATOM   3761  CZ  ARG C 191      18.883  18.661  30.543  1.00 68.40           C  
ATOM   3762  N   LEU C 192      15.382  23.175  25.769  1.00 72.08           N  
ATOM   3763  CA  LEU C 192      14.100  23.777  26.118  1.00 72.08           C  
ATOM   3764  C   LEU C 192      13.081  23.572  25.002  1.00 72.08           C  
ATOM   3765  CB  LEU C 192      14.269  25.272  26.402  1.00 72.08           C  
ATOM   3766  O   LEU C 192      11.908  23.300  25.268  1.00 72.08           O  
ATOM   3767  CG  LEU C 192      13.198  25.920  27.281  1.00 72.08           C  
ATOM   3768  CD1 LEU C 192      13.543  25.741  28.756  1.00 72.08           C  
ATOM   3769  CD2 LEU C 192      13.047  27.398  26.938  1.00 72.08           C  
ATOM   3770  N   GLN C 193      13.540  23.663  23.780  1.00 72.03           N  
ATOM   3771  CA  GLN C 193      12.660  23.460  22.634  1.00 72.03           C  
ATOM   3772  C   GLN C 193      12.154  22.021  22.577  1.00 72.03           C  
ATOM   3773  CB  GLN C 193      13.380  23.815  21.333  1.00 72.03           C  
ATOM   3774  O   GLN C 193      10.985  21.780  22.270  1.00 72.03           O  
ATOM   3775  CG  GLN C 193      13.382  25.305  21.018  1.00 72.03           C  
ATOM   3776  CD  GLN C 193      14.058  25.625  19.698  1.00 72.03           C  
ATOM   3777  NE2 GLN C 193      13.960  26.880  19.271  1.00 72.03           N  
ATOM   3778  OE1 GLN C 193      14.665  24.753  19.069  1.00 72.03           O  
ATOM   3779  N   VAL C 194      12.966  21.073  22.840  1.00 73.94           N  
ATOM   3780  CA  VAL C 194      12.606  19.659  22.830  1.00 73.94           C  
ATOM   3781  C   VAL C 194      11.601  19.374  23.944  1.00 73.94           C  
ATOM   3782  CB  VAL C 194      13.849  18.756  22.990  1.00 73.94           C  
ATOM   3783  O   VAL C 194      10.646  18.618  23.749  1.00 73.94           O  
ATOM   3784  CG1 VAL C 194      13.436  17.304  23.226  1.00 73.94           C  
ATOM   3785  CG2 VAL C 194      14.749  18.865  21.761  1.00 73.94           C  
ATOM   3786  N   LEU C 195      11.861  19.957  25.031  1.00 76.48           N  
ATOM   3787  CA  LEU C 195      10.935  19.787  26.145  1.00 76.48           C  
ATOM   3788  C   LEU C 195       9.573  20.390  25.817  1.00 76.48           C  
ATOM   3789  CB  LEU C 195      11.499  20.431  27.414  1.00 76.48           C  
ATOM   3790  O   LEU C 195       8.536  19.809  26.145  1.00 76.48           O  
ATOM   3791  CG  LEU C 195      12.640  19.682  28.105  1.00 76.48           C  
ATOM   3792  CD1 LEU C 195      13.217  20.524  29.238  1.00 76.48           C  
ATOM   3793  CD2 LEU C 195      12.156  18.333  28.626  1.00 76.48           C  
ATOM   3794  N   LEU C 196       9.633  21.590  25.241  1.00 80.79           N  
ATOM   3795  CA  LEU C 196       8.387  22.219  24.816  1.00 80.79           C  
ATOM   3796  C   LEU C 196       7.667  21.357  23.784  1.00 80.79           C  
ATOM   3797  CB  LEU C 196       8.659  23.609  24.236  1.00 80.79           C  
ATOM   3798  O   LEU C 196       6.448  21.188  23.852  1.00 80.79           O  
ATOM   3799  CG  LEU C 196       7.431  24.434  23.849  1.00 80.79           C  
ATOM   3800  CD1 LEU C 196       6.679  24.883  25.098  1.00 80.79           C  
ATOM   3801  CD2 LEU C 196       7.838  25.636  23.004  1.00 80.79           C  
ATOM   3802  N   LEU C 197       8.432  20.809  22.888  1.00 84.46           N  
ATOM   3803  CA  LEU C 197       7.874  19.920  21.875  1.00 84.46           C  
ATOM   3804  C   LEU C 197       7.217  18.704  22.521  1.00 84.46           C  
ATOM   3805  CB  LEU C 197       8.964  19.468  20.900  1.00 84.46           C  
ATOM   3806  O   LEU C 197       6.094  18.339  22.167  1.00 84.46           O  
ATOM   3807  CG  LEU C 197       8.533  18.487  19.808  1.00 84.46           C  
ATOM   3808  CD1 LEU C 197       7.513  19.140  18.882  1.00 84.46           C  
ATOM   3809  CD2 LEU C 197       9.744  17.999  19.019  1.00 84.46           C  
ATOM   3810  N   ALA C 198       7.855  18.128  23.423  1.00 80.67           N  
ATOM   3811  CA  ALA C 198       7.319  16.968  24.132  1.00 80.67           C  
ATOM   3812  C   ALA C 198       6.026  17.320  24.862  1.00 80.67           C  
ATOM   3813  CB  ALA C 198       8.351  16.423  25.116  1.00 80.67           C  
ATOM   3814  O   ALA C 198       5.065  16.548  24.842  1.00 80.67           O  
ATOM   3815  N   ARG C 199       6.048  18.481  25.425  1.00 76.47           N  
ATOM   3816  CA  ARG C 199       4.861  18.925  26.148  1.00 76.47           C  
ATOM   3817  C   ARG C 199       3.687  19.134  25.198  1.00 76.47           C  
ATOM   3818  CB  ARG C 199       5.151  20.218  26.915  1.00 76.47           C  
ATOM   3819  O   ARG C 199       2.563  18.723  25.492  1.00 76.47           O  
ATOM   3820  CG  ARG C 199       4.036  20.635  27.861  1.00 76.47           C  
ATOM   3821  CD  ARG C 199       4.457  21.797  28.750  1.00 76.47           C  
ATOM   3822  NE  ARG C 199       3.451  22.090  29.767  1.00 76.47           N  
ATOM   3823  NH1 ARG C 199       4.886  23.263  31.146  1.00 76.47           N  
ATOM   3824  NH2 ARG C 199       2.690  22.987  31.739  1.00 76.47           N  
ATOM   3825  CZ  ARG C 199       3.678  22.779  30.882  1.00 76.47           C  
ATOM   3826  N   VAL C 200       4.015  19.701  24.105  1.00 80.71           N  
ATOM   3827  CA  VAL C 200       2.978  19.998  23.122  1.00 80.71           C  
ATOM   3828  C   VAL C 200       2.424  18.698  22.546  1.00 80.71           C  
ATOM   3829  CB  VAL C 200       3.514  20.898  21.986  1.00 80.71           C  
ATOM   3830  O   VAL C 200       1.207  18.527  22.441  1.00 80.71           O  
ATOM   3831  CG1 VAL C 200       2.532  20.935  20.817  1.00 80.71           C  
ATOM   3832  CG2 VAL C 200       3.784  22.309  22.506  1.00 80.71           C  
ATOM   3833  N   LEU C 201       3.246  17.804  22.272  1.00 85.71           N  
ATOM   3834  CA  LEU C 201       2.833  16.551  21.649  1.00 85.71           C  
ATOM   3835  C   LEU C 201       2.068  15.678  22.638  1.00 85.71           C  
ATOM   3836  CB  LEU C 201       4.049  15.791  21.114  1.00 85.71           C  
ATOM   3837  O   LEU C 201       1.112  14.996  22.261  1.00 85.71           O  
ATOM   3838  CG  LEU C 201       4.676  16.333  19.829  1.00 85.71           C  
ATOM   3839  CD1 LEU C 201       5.982  15.605  19.528  1.00 85.71           C  
ATOM   3840  CD2 LEU C 201       3.704  16.200  18.662  1.00 85.71           C  
ATOM   3841  N   ARG C 202       2.489  15.732  23.888  1.00 79.06           N  
ATOM   3842  CA  ARG C 202       1.780  14.987  24.923  1.00 79.06           C  
ATOM   3843  C   ARG C 202       0.383  15.556  25.147  1.00 79.06           C  
ATOM   3844  CB  ARG C 202       2.569  15.002  26.234  1.00 79.06           C  
ATOM   3845  O   ARG C 202      -0.550  14.818  25.467  1.00 79.06           O  
ATOM   3846  CG  ARG C 202       3.485  13.802  26.415  1.00 79.06           C  
ATOM   3847  CD  ARG C 202       4.154  13.805  27.782  1.00 79.06           C  
ATOM   3848  NE  ARG C 202       5.455  13.143  27.747  1.00 79.06           N  
ATOM   3849  NH1 ARG C 202       6.318  14.289  29.559  1.00 79.06           N  
ATOM   3850  NH2 ARG C 202       7.596  12.729  28.469  1.00 79.06           N  
ATOM   3851  CZ  ARG C 202       6.453  13.389  28.592  1.00 79.06           C  
ATOM   3852  N   GLY C 203       0.275  16.867  24.845  1.00 78.04           N  
ATOM   3853  CA  GLY C 203      -1.004  17.532  25.037  1.00 78.04           C  
ATOM   3854  C   GLY C 203      -1.927  17.408  23.839  1.00 78.04           C  
ATOM   3855  O   GLY C 203      -3.119  17.706  23.934  1.00 78.04           O  
ATOM   3856  N   HIS C 204      -1.390  16.923  22.749  1.00 87.39           N  
ATOM   3857  CA  HIS C 204      -2.174  16.776  21.528  1.00 87.39           C  
ATOM   3858  C   HIS C 204      -1.981  15.394  20.912  1.00 87.39           C  
ATOM   3859  CB  HIS C 204      -1.797  17.859  20.515  1.00 87.39           C  
ATOM   3860  O   HIS C 204      -1.356  15.261  19.858  1.00 87.39           O  
ATOM   3861  CG  HIS C 204      -2.108  19.247  20.977  1.00 87.39           C  
ATOM   3862  CD2 HIS C 204      -1.324  20.190  21.550  1.00 87.39           C  
ATOM   3863  ND1 HIS C 204      -3.365  19.802  20.870  1.00 87.39           N  
ATOM   3864  CE1 HIS C 204      -3.340  21.031  21.359  1.00 87.39           C  
ATOM   3865  NE2 HIS C 204      -2.113  21.291  21.778  1.00 87.39           N  
ATOM   3866  N   PRO C 205      -2.665  14.384  21.484  1.00 85.99           N  
ATOM   3867  CA  PRO C 205      -2.473  12.983  21.104  1.00 85.99           C  
ATOM   3868  C   PRO C 205      -2.756  12.729  19.625  1.00 85.99           C  
ATOM   3869  CB  PRO C 205      -3.476  12.236  21.987  1.00 85.99           C  
ATOM   3870  O   PRO C 205      -2.029  11.974  18.974  1.00 85.99           O  
ATOM   3871  CG  PRO C 205      -4.423  13.290  22.464  1.00 85.99           C  
ATOM   3872  CD  PRO C 205      -3.727  14.619  22.406  1.00 85.99           C  
ATOM   3873  N   PRO C 206      -3.744  13.309  19.013  1.00 88.91           N  
ATOM   3874  CA  PRO C 206      -3.972  13.064  17.587  1.00 88.91           C  
ATOM   3875  C   PRO C 206      -2.801  13.514  16.717  1.00 88.91           C  
ATOM   3876  CB  PRO C 206      -5.226  13.887  17.284  1.00 88.91           C  
ATOM   3877  O   PRO C 206      -2.460  12.843  15.739  1.00 88.91           O  
ATOM   3878  CG  PRO C 206      -5.932  14.005  18.596  1.00 88.91           C  
ATOM   3879  CD  PRO C 206      -4.904  14.027  19.691  1.00 88.91           C  
ATOM   3880  N   LEU C 207      -2.247  14.635  17.065  1.00 92.45           N  
ATOM   3881  CA  LEU C 207      -1.097  15.137  16.321  1.00 92.45           C  
ATOM   3882  C   LEU C 207       0.112  14.228  16.512  1.00 92.45           C  
ATOM   3883  CB  LEU C 207      -0.753  16.562  16.764  1.00 92.45           C  
ATOM   3884  O   LEU C 207       0.828  13.930  15.552  1.00 92.45           O  
ATOM   3885  CG  LEU C 207       0.397  17.243  16.021  1.00 92.45           C  
ATOM   3886  CD1 LEU C 207       0.062  17.386  14.540  1.00 92.45           C  
ATOM   3887  CD2 LEU C 207       0.702  18.604  16.639  1.00 92.45           C  
ATOM   3888  N   LEU C 208       0.300  13.822  17.722  1.00 91.23           N  
ATOM   3889  CA  LEU C 208       1.408  12.923  18.026  1.00 91.23           C  
ATOM   3890  C   LEU C 208       1.292  11.629  17.228  1.00 91.23           C  
ATOM   3891  CB  LEU C 208       1.450  12.611  19.524  1.00 91.23           C  
ATOM   3892  O   LEU C 208       2.258  11.196  16.595  1.00 91.23           O  
ATOM   3893  CG  LEU C 208       2.492  11.586  19.974  1.00 91.23           C  
ATOM   3894  CD1 LEU C 208       3.899  12.111  19.713  1.00 91.23           C  
ATOM   3895  CD2 LEU C 208       2.307  11.247  21.450  1.00 91.23           C  
ATOM   3896  N   LEU C 209       0.158  11.042  17.251  1.00 91.74           N  
ATOM   3897  CA  LEU C 209      -0.069   9.788  16.541  1.00 91.74           C  
ATOM   3898  C   LEU C 209       0.157   9.963  15.043  1.00 91.74           C  
ATOM   3899  CB  LEU C 209      -1.488   9.275  16.798  1.00 91.74           C  
ATOM   3900  O   LEU C 209       0.756   9.101  14.396  1.00 91.74           O  
ATOM   3901  CG  LEU C 209      -1.731   8.605  18.151  1.00 91.74           C  
ATOM   3902  CD1 LEU C 209      -3.216   8.638  18.500  1.00 91.74           C  
ATOM   3903  CD2 LEU C 209      -1.211   7.171  18.139  1.00 91.74           C  
ATOM   3904  N   ASP C 210      -0.299  11.041  14.485  1.00 94.30           N  
ATOM   3905  CA  ASP C 210      -0.153  11.322  13.061  1.00 94.30           C  
ATOM   3906  C   ASP C 210       1.318  11.486  12.682  1.00 94.30           C  
ATOM   3907  CB  ASP C 210      -0.938  12.577  12.677  1.00 94.30           C  
ATOM   3908  O   ASP C 210       1.759  10.978  11.649  1.00 94.30           O  
ATOM   3909  CG  ASP C 210      -1.174  12.696  11.182  1.00 94.30           C  
ATOM   3910  OD1 ASP C 210      -1.822  11.803  10.594  1.00 94.30           O  
ATOM   3911  OD2 ASP C 210      -0.706  13.689  10.585  1.00 94.30           O  
ATOM   3912  N   VAL C 211       2.076  12.191  13.521  1.00 90.89           N  
ATOM   3913  CA  VAL C 211       3.497  12.417  13.281  1.00 90.89           C  
ATOM   3914  C   VAL C 211       4.243  11.085  13.300  1.00 90.89           C  
ATOM   3915  CB  VAL C 211       4.103  13.382  14.325  1.00 90.89           C  
ATOM   3916  O   VAL C 211       5.018  10.787  12.388  1.00 90.89           O  
ATOM   3917  CG1 VAL C 211       5.628  13.381  14.240  1.00 90.89           C  
ATOM   3918  CG2 VAL C 211       3.554  14.794  14.128  1.00 90.89           C  
ATOM   3919  N   VAL C 212       3.964  10.275  14.270  1.00 92.37           N  
ATOM   3920  CA  VAL C 212       4.644   8.993  14.422  1.00 92.37           C  
ATOM   3921  C   VAL C 212       4.272   8.070  13.264  1.00 92.37           C  
ATOM   3922  CB  VAL C 212       4.297   8.323  15.770  1.00 92.37           C  
ATOM   3923  O   VAL C 212       5.144   7.446  12.654  1.00 92.37           O  
ATOM   3924  CG1 VAL C 212       4.931   6.936  15.863  1.00 92.37           C  
ATOM   3925  CG2 VAL C 212       4.753   9.201  16.934  1.00 92.37           C  
ATOM   3926  N   ARG C 213       2.996   8.059  12.958  1.00 93.52           N  
ATOM   3927  CA  ARG C 213       2.515   7.211  11.872  1.00 93.52           C  
ATOM   3928  C   ARG C 213       3.188   7.576  10.553  1.00 93.52           C  
ATOM   3929  CB  ARG C 213       0.996   7.324  11.733  1.00 93.52           C  
ATOM   3930  O   ARG C 213       3.726   6.707   9.863  1.00 93.52           O  
ATOM   3931  CG  ARG C 213       0.414   6.475  10.614  1.00 93.52           C  
ATOM   3932  CD  ARG C 213      -1.064   6.767  10.394  1.00 93.52           C  
ATOM   3933  NE  ARG C 213      -1.576   6.092   9.205  1.00 93.52           N  
ATOM   3934  NH1 ARG C 213      -3.794   6.576   9.632  1.00 93.52           N  
ATOM   3935  NH2 ARG C 213      -3.216   5.378   7.765  1.00 93.52           N  
ATOM   3936  CZ  ARG C 213      -2.861   6.017   8.870  1.00 93.52           C  
ATOM   3937  N   ASN C 214       3.184   8.821  10.174  1.00 93.79           N  
ATOM   3938  CA  ASN C 214       3.756   9.287   8.915  1.00 93.79           C  
ATOM   3939  C   ASN C 214       5.276   9.151   8.906  1.00 93.79           C  
ATOM   3940  CB  ASN C 214       3.351  10.738   8.646  1.00 93.79           C  
ATOM   3941  O   ASN C 214       5.869   8.842   7.871  1.00 93.79           O  
ATOM   3942  CG  ASN C 214       1.882  10.880   8.301  1.00 93.79           C  
ATOM   3943  ND2 ASN C 214       1.281  11.992   8.710  1.00 93.79           N  
ATOM   3944  OD1 ASN C 214       1.291   9.998   7.673  1.00 93.79           O  
ATOM   3945  N   ALA C 215       5.900   9.352  10.075  1.00 89.92           N  
ATOM   3946  CA  ALA C 215       7.346   9.174  10.176  1.00 89.92           C  
ATOM   3947  C   ALA C 215       7.739   7.720   9.930  1.00 89.92           C  
ATOM   3948  CB  ALA C 215       7.844   9.631  11.545  1.00 89.92           C  
ATOM   3949  O   ALA C 215       8.691   7.443   9.196  1.00 89.92           O  
ATOM   3950  N   CYS C 216       6.980   6.884  10.505  1.00 91.56           N  
ATOM   3951  CA  CYS C 216       7.226   5.460  10.307  1.00 91.56           C  
ATOM   3952  C   CYS C 216       6.990   5.062   8.854  1.00 91.56           C  
ATOM   3953  CB  CYS C 216       6.330   4.629  11.224  1.00 91.56           C  
ATOM   3954  O   CYS C 216       7.756   4.281   8.288  1.00 91.56           O  
ATOM   3955  SG  CYS C 216       6.858   4.628  12.952  1.00 91.56           S  
ATOM   3956  N   ASP C 217       6.037   5.583   8.209  1.00 95.57           N  
ATOM   3957  CA  ASP C 217       5.693   5.247   6.831  1.00 95.57           C  
ATOM   3958  C   ASP C 217       6.750   5.768   5.859  1.00 95.57           C  
ATOM   3959  CB  ASP C 217       4.320   5.815   6.467  1.00 95.57           C  
ATOM   3960  O   ASP C 217       6.882   5.257   4.745  1.00 95.57           O  
ATOM   3961  CG  ASP C 217       3.173   4.925   6.915  1.00 95.57           C  
ATOM   3962  OD1 ASP C 217       3.410   3.742   7.240  1.00 95.57           O  
ATOM   3963  OD2 ASP C 217       2.022   5.411   6.940  1.00 95.57           O  
ATOM   3964  N   LEU C 218       7.524   6.724   6.257  1.00 88.40           N  
ATOM   3965  CA  LEU C 218       8.541   7.328   5.402  1.00 88.40           C  
ATOM   3966  C   LEU C 218       9.595   6.300   5.003  1.00 88.40           C  
ATOM   3967  CB  LEU C 218       9.206   8.510   6.112  1.00 88.40           C  
ATOM   3968  O   LEU C 218      10.153   6.371   3.906  1.00 88.40           O  
ATOM   3969  CG  LEU C 218       9.993   9.477   5.226  1.00 88.40           C  
ATOM   3970  CD1 LEU C 218       9.058  10.179   4.247  1.00 88.40           C  
ATOM   3971  CD2 LEU C 218      10.743  10.494   6.080  1.00 88.40           C  
ATOM   3972  N   PHE C 219       9.795   5.371   5.870  1.00 86.88           N  
ATOM   3973  CA  PHE C 219      10.851   4.389   5.652  1.00 86.88           C  
ATOM   3974  C   PHE C 219      10.469   3.422   4.538  1.00 86.88           C  
ATOM   3975  CB  PHE C 219      11.142   3.616   6.942  1.00 86.88           C  
ATOM   3976  O   PHE C 219      11.340   2.835   3.893  1.00 86.88           O  
ATOM   3977  CG  PHE C 219      11.820   4.439   8.004  1.00 86.88           C  
ATOM   3978  CD1 PHE C 219      13.198   4.615   7.993  1.00 86.88           C  
ATOM   3979  CD2 PHE C 219      11.078   5.039   9.013  1.00 86.88           C  
ATOM   3980  CE1 PHE C 219      13.828   5.377   8.974  1.00 86.88           C  
ATOM   3981  CE2 PHE C 219      11.700   5.801   9.998  1.00 86.88           C  
ATOM   3982  CZ  PHE C 219      13.076   5.968   9.977  1.00 86.88           C  
ATOM   3983  N   ILE C 220       9.242   3.340   4.261  1.00 91.80           N  
ATOM   3984  CA  ILE C 220       8.770   2.370   3.280  1.00 91.80           C  
ATOM   3985  C   ILE C 220       9.105   2.856   1.871  1.00 91.80           C  
ATOM   3986  CB  ILE C 220       7.251   2.122   3.415  1.00 91.80           C  
ATOM   3987  O   ILE C 220       9.891   2.226   1.160  1.00 91.80           O  
ATOM   3988  CG1 ILE C 220       6.921   1.575   4.808  1.00 91.80           C  
ATOM   3989  CG2 ILE C 220       6.760   1.169   2.321  1.00 91.80           C  
ATOM   3990  CD1 ILE C 220       5.430   1.499   5.106  1.00 91.80           C  
ATOM   3991  N   PRO C 221       8.613   4.038   1.482  1.00 87.53           N  
ATOM   3992  CA  PRO C 221       8.943   4.499   0.131  1.00 87.53           C  
ATOM   3993  C   PRO C 221      10.424   4.834  -0.032  1.00 87.53           C  
ATOM   3994  CB  PRO C 221       8.078   5.751  -0.035  1.00 87.53           C  
ATOM   3995  O   PRO C 221      10.979   4.681  -1.123  1.00 87.53           O  
ATOM   3996  CG  PRO C 221       7.744   6.173   1.359  1.00 87.53           C  
ATOM   3997  CD  PRO C 221       7.696   4.950   2.229  1.00 87.53           C  
ATOM   3998  N   LEU C 222      11.073   5.271   1.022  1.00 86.54           N  
ATOM   3999  CA  LEU C 222      12.494   5.595   0.952  1.00 86.54           C  
ATOM   4000  C   LEU C 222      13.319   4.356   0.619  1.00 86.54           C  
ATOM   4001  CB  LEU C 222      12.972   6.200   2.275  1.00 86.54           C  
ATOM   4002  O   LEU C 222      14.274   4.430  -0.156  1.00 86.54           O  
ATOM   4003  CG  LEU C 222      12.595   7.660   2.527  1.00 86.54           C  
ATOM   4004  CD1 LEU C 222      12.862   8.033   3.982  1.00 86.54           C  
ATOM   4005  CD2 LEU C 222      13.362   8.581   1.584  1.00 86.54           C  
ATOM   4006  N   ASP C 223      12.914   3.284   1.257  1.00 87.82           N  
ATOM   4007  CA  ASP C 223      13.605   2.022   1.010  1.00 87.82           C  
ATOM   4008  C   ASP C 223      13.335   1.515  -0.404  1.00 87.82           C  
ATOM   4009  CB  ASP C 223      13.182   0.968   2.036  1.00 87.82           C  
ATOM   4010  O   ASP C 223      14.264   1.151  -1.128  1.00 87.82           O  
ATOM   4011  CG  ASP C 223      13.969  -0.325   1.917  1.00 87.82           C  
ATOM   4012  OD1 ASP C 223      15.162  -0.350   2.288  1.00 87.82           O  
ATOM   4013  OD2 ASP C 223      13.392  -1.328   1.444  1.00 87.82           O  
ATOM   4014  N   LYS C 224      12.145   1.563  -0.891  1.00 86.13           N  
ATOM   4015  CA  LYS C 224      11.746   1.013  -2.183  1.00 86.13           C  
ATOM   4016  C   LYS C 224      12.299   1.853  -3.331  1.00 86.13           C  
ATOM   4017  CB  LYS C 224      10.223   0.927  -2.283  1.00 86.13           C  
ATOM   4018  O   LYS C 224      12.588   1.327  -4.408  1.00 86.13           O  
ATOM   4019  CG  LYS C 224       9.605  -0.155  -1.409  1.00 86.13           C  
ATOM   4020  CD  LYS C 224       9.975  -1.549  -1.901  1.00 86.13           C  
ATOM   4021  CE  LYS C 224       9.283  -2.632  -1.085  1.00 86.13           C  
ATOM   4022  NZ  LYS C 224       9.655  -4.001  -1.553  1.00 86.13           N  
ATOM   4023  N   LEU C 225      12.452   3.105  -3.132  1.00 80.21           N  
ATOM   4024  CA  LEU C 225      12.994   4.000  -4.148  1.00 80.21           C  
ATOM   4025  C   LEU C 225      14.519   3.998  -4.116  1.00 80.21           C  
ATOM   4026  CB  LEU C 225      12.471   5.424  -3.943  1.00 80.21           C  
ATOM   4027  O   LEU C 225      15.163   4.576  -4.994  1.00 80.21           O  
ATOM   4028  CG  LEU C 225      11.002   5.664  -4.297  1.00 80.21           C  
ATOM   4029  CD1 LEU C 225      10.535   7.004  -3.739  1.00 80.21           C  
ATOM   4030  CD2 LEU C 225      10.800   5.608  -5.807  1.00 80.21           C  
ATOM   4031  N   GLY C 226      15.093   3.335  -3.099  1.00 77.39           N  
ATOM   4032  CA  GLY C 226      16.538   3.217  -2.989  1.00 77.39           C  
ATOM   4033  C   GLY C 226      17.201   4.478  -2.468  1.00 77.39           C  
ATOM   4034  O   GLY C 226      18.403   4.677  -2.659  1.00 77.39           O  
ATOM   4035  N   LEU C 227      16.389   5.334  -1.896  1.00 73.94           N  
ATOM   4036  CA  LEU C 227      16.920   6.580  -1.354  1.00 73.94           C  
ATOM   4037  C   LEU C 227      17.608   6.341  -0.014  1.00 73.94           C  
ATOM   4038  CB  LEU C 227      15.801   7.613  -1.190  1.00 73.94           C  
ATOM   4039  O   LEU C 227      18.571   7.031   0.325  1.00 73.94           O  
ATOM   4040  CG  LEU C 227      15.114   8.077  -2.474  1.00 73.94           C  
ATOM   4041  CD1 LEU C 227      13.870   8.896  -2.143  1.00 73.94           C  
ATOM   4042  CD2 LEU C 227      16.078   8.886  -3.335  1.00 73.94           C  
ATOM   4043  N   TRP C 228      17.092   5.392   0.725  1.00 73.43           N  
ATOM   4044  CA  TRP C 228      17.657   4.933   1.989  1.00 73.43           C  
ATOM   4045  C   TRP C 228      17.396   3.445   2.195  1.00 73.43           C  
ATOM   4046  CB  TRP C 228      17.076   5.732   3.159  1.00 73.43           C  
ATOM   4047  O   TRP C 228      16.257   3.034   2.427  1.00 73.43           O  
ATOM   4048  CG  TRP C 228      17.794   5.519   4.458  1.00 73.43           C  
ATOM   4049  CD1 TRP C 228      18.130   4.323   5.027  1.00 73.43           C  
ATOM   4050  CD2 TRP C 228      18.261   6.534   5.352  1.00 73.43           C  
ATOM   4051  CE2 TRP C 228      18.872   5.880   6.445  1.00 73.43           C  
ATOM   4052  CE3 TRP C 228      18.223   7.935   5.336  1.00 73.43           C  
ATOM   4053  NE1 TRP C 228      18.779   4.532   6.222  1.00 73.43           N  
ATOM   4054  CH2 TRP C 228      19.389   7.949   7.470  1.00 73.43           C  
ATOM   4055  CZ2 TRP C 228      19.440   6.580   7.512  1.00 73.43           C  
ATOM   4056  CZ3 TRP C 228      18.789   8.630   6.398  1.00 73.43           C  
ATOM   4057  N   ARG C 229      18.418   2.691   2.225  1.00 77.25           N  
ATOM   4058  CA  ARG C 229      18.274   1.244   2.347  1.00 77.25           C  
ATOM   4059  C   ARG C 229      18.311   0.811   3.809  1.00 77.25           C  
ATOM   4060  CB  ARG C 229      19.373   0.526   1.561  1.00 77.25           C  
ATOM   4061  O   ARG C 229      19.385   0.580   4.367  1.00 77.25           O  
ATOM   4062  CG  ARG C 229      19.319   0.772   0.062  1.00 77.25           C  
ATOM   4063  CD  ARG C 229      20.202  -0.204  -0.703  1.00 77.25           C  
ATOM   4064  NE  ARG C 229      20.029  -0.071  -2.147  1.00 77.25           N  
ATOM   4065  NH1 ARG C 229      21.504  -1.764  -2.688  1.00 77.25           N  
ATOM   4066  NH2 ARG C 229      20.419  -0.609  -4.345  1.00 77.25           N  
ATOM   4067  CZ  ARG C 229      20.651  -0.815  -3.057  1.00 77.25           C  
ATOM   4068  N   CYS C 230      17.193   0.787   4.440  1.00 74.53           N  
ATOM   4069  CA  CYS C 230      17.080   0.452   5.855  1.00 74.53           C  
ATOM   4070  C   CYS C 230      17.049  -1.058   6.057  1.00 74.53           C  
ATOM   4071  CB  CYS C 230      15.824   1.082   6.456  1.00 74.53           C  
ATOM   4072  O   CYS C 230      17.493  -1.559   7.092  1.00 74.53           O  
ATOM   4073  SG  CYS C 230      15.784   2.884   6.336  1.00 74.53           S  
ATOM   4074  N   GLY C 231      16.678  -1.903   5.093  1.00 76.23           N  
ATOM   4075  CA  GLY C 231      16.547  -3.346   5.208  1.00 76.23           C  
ATOM   4076  C   GLY C 231      15.118  -3.798   5.444  1.00 76.23           C  
ATOM   4077  O   GLY C 231      14.287  -3.023   5.922  1.00 76.23           O  
ATOM   4078  N   PRO C 232      14.800  -5.009   5.215  1.00 78.33           N  
ATOM   4079  CA  PRO C 232      13.441  -5.548   5.305  1.00 78.33           C  
ATOM   4080  C   PRO C 232      12.914  -5.584   6.738  1.00 78.33           C  
ATOM   4081  CB  PRO C 232      13.584  -6.963   4.740  1.00 78.33           C  
ATOM   4082  O   PRO C 232      11.707  -5.453   6.960  1.00 78.33           O  
ATOM   4083  CG  PRO C 232      15.050  -7.249   4.795  1.00 78.33           C  
ATOM   4084  CD  PRO C 232      15.792  -5.943   4.779  1.00 78.33           C  
ATOM   4085  N   GLY C 233      13.844  -5.770   7.714  1.00 83.36           N  
ATOM   4086  CA  GLY C 233      13.429  -5.790   9.108  1.00 83.36           C  
ATOM   4087  C   GLY C 233      12.857  -4.466   9.578  1.00 83.36           C  
ATOM   4088  O   GLY C 233      11.757  -4.420  10.132  1.00 83.36           O  
ATOM   4089  N   ILE C 234      13.534  -3.372   9.343  1.00 86.07           N  
ATOM   4090  CA  ILE C 234      13.112  -2.038   9.756  1.00 86.07           C  
ATOM   4091  C   ILE C 234      11.845  -1.641   9.002  1.00 86.07           C  
ATOM   4092  CB  ILE C 234      14.226  -0.994   9.518  1.00 86.07           C  
ATOM   4093  O   ILE C 234      10.922  -1.066   9.585  1.00 86.07           O  
ATOM   4094  CG1 ILE C 234      15.430  -1.283  10.421  1.00 86.07           C  
ATOM   4095  CG2 ILE C 234      13.695   0.424   9.750  1.00 86.07           C  
ATOM   4096  CD1 ILE C 234      16.611  -0.349  10.196  1.00 86.07           C  
ATOM   4097  N   VAL C 235      11.763  -2.001   7.736  1.00 89.72           N  
ATOM   4098  CA  VAL C 235      10.582  -1.700   6.932  1.00 89.72           C  
ATOM   4099  C   VAL C 235       9.370  -2.436   7.499  1.00 89.72           C  
ATOM   4100  CB  VAL C 235      10.793  -2.081   5.450  1.00 89.72           C  
ATOM   4101  O   VAL C 235       8.291  -1.855   7.633  1.00 89.72           O  
ATOM   4102  CG1 VAL C 235       9.485  -1.958   4.670  1.00 89.72           C  
ATOM   4103  CG2 VAL C 235      11.876  -1.206   4.823  1.00 89.72           C  
ATOM   4104  N   GLY C 236       9.644  -3.712   7.829  1.00 90.06           N  
ATOM   4105  CA  GLY C 236       8.572  -4.491   8.429  1.00 90.06           C  
ATOM   4106  C   GLY C 236       8.104  -3.934   9.760  1.00 90.06           C  
ATOM   4107  O   GLY C 236       6.900  -3.829  10.006  1.00 90.06           O  
ATOM   4108  N   LEU C 237       9.007  -3.511  10.577  1.00 90.02           N  
ATOM   4109  CA  LEU C 237       8.686  -2.967  11.892  1.00 90.02           C  
ATOM   4110  C   LEU C 237       7.949  -1.638  11.765  1.00 90.02           C  
ATOM   4111  CB  LEU C 237       9.960  -2.780  12.720  1.00 90.02           C  
ATOM   4112  O   LEU C 237       6.890  -1.451  12.369  1.00 90.02           O  
ATOM   4113  CG  LEU C 237       9.779  -2.182  14.116  1.00 90.02           C  
ATOM   4114  CD1 LEU C 237       8.992  -3.139  15.005  1.00 90.02           C  
ATOM   4115  CD2 LEU C 237      11.133  -1.857  14.739  1.00 90.02           C  
ATOM   4116  N   CYS C 238       8.514  -0.788  11.019  1.00 91.03           N  
ATOM   4117  CA  CYS C 238       7.904   0.520  10.809  1.00 91.03           C  
ATOM   4118  C   CYS C 238       6.530   0.384  10.163  1.00 91.03           C  
ATOM   4119  CB  CYS C 238       8.803   1.397   9.937  1.00 91.03           C  
ATOM   4120  O   CYS C 238       5.585   1.071  10.554  1.00 91.03           O  
ATOM   4121  SG  CYS C 238      10.274   2.005  10.790  1.00 91.03           S  
ATOM   4122  N   GLY C 239       6.445  -0.554   9.219  1.00 93.21           N  
ATOM   4123  CA  GLY C 239       5.158  -0.808   8.592  1.00 93.21           C  
ATOM   4124  C   GLY C 239       4.116  -1.337   9.561  1.00 93.21           C  
ATOM   4125  O   GLY C 239       2.954  -0.928   9.515  1.00 93.21           O  
ATOM   4126  N   LEU C 240       4.499  -2.158  10.431  1.00 91.22           N  
ATOM   4127  CA  LEU C 240       3.595  -2.733  11.421  1.00 91.22           C  
ATOM   4128  C   LEU C 240       3.141  -1.675  12.422  1.00 91.22           C  
ATOM   4129  CB  LEU C 240       4.272  -3.892  12.157  1.00 91.22           C  
ATOM   4130  O   LEU C 240       1.948  -1.554  12.705  1.00 91.22           O  
ATOM   4131  CG  LEU C 240       3.430  -4.609  13.213  1.00 91.22           C  
ATOM   4132  CD1 LEU C 240       2.189  -5.224  12.574  1.00 91.22           C  
ATOM   4133  CD2 LEU C 240       4.257  -5.675  13.923  1.00 91.22           C  
ATOM   4134  N   VAL C 241       4.073  -0.920  12.918  1.00 89.81           N  
ATOM   4135  CA  VAL C 241       3.763   0.130  13.882  1.00 89.81           C  
ATOM   4136  C   VAL C 241       2.775   1.120  13.269  1.00 89.81           C  
ATOM   4137  CB  VAL C 241       5.038   0.869  14.347  1.00 89.81           C  
ATOM   4138  O   VAL C 241       1.753   1.445  13.878  1.00 89.81           O  
ATOM   4139  CG1 VAL C 241       4.677   2.102  15.173  1.00 89.81           C  
ATOM   4140  CG2 VAL C 241       5.936  -0.071  15.149  1.00 89.81           C  
ATOM   4141  N   SER C 242       3.082   1.528  12.079  1.00 92.17           N  
ATOM   4142  CA  SER C 242       2.206   2.476  11.399  1.00 92.17           C  
ATOM   4143  C   SER C 242       0.816   1.888  11.183  1.00 92.17           C  
ATOM   4144  CB  SER C 242       2.806   2.893  10.055  1.00 92.17           C  
ATOM   4145  O   SER C 242      -0.190   2.584  11.341  1.00 92.17           O  
ATOM   4146  OG  SER C 242       1.910   3.727   9.341  1.00 92.17           O  
ATOM   4147  N   SER C 243       0.718   0.637  10.884  1.00 90.82           N  
ATOM   4148  CA  SER C 243      -0.558  -0.035  10.663  1.00 90.82           C  
ATOM   4149  C   SER C 243      -1.373  -0.112  11.949  1.00 90.82           C  
ATOM   4150  CB  SER C 243      -0.334  -1.442  10.107  1.00 90.82           C  
ATOM   4151  O   SER C 243      -2.583   0.123  11.939  1.00 90.82           O  
ATOM   4152  OG  SER C 243       0.317  -1.388   8.849  1.00 90.82           O  
ATOM   4153  N   ILE C 244      -0.711  -0.384  12.994  1.00 88.28           N  
ATOM   4154  CA  ILE C 244      -1.376  -0.466  14.289  1.00 88.28           C  
ATOM   4155  C   ILE C 244      -1.917   0.907  14.681  1.00 88.28           C  
ATOM   4156  CB  ILE C 244      -0.422  -0.998  15.382  1.00 88.28           C  
ATOM   4157  O   ILE C 244      -3.052   1.024  15.148  1.00 88.28           O  
ATOM   4158  CG1 ILE C 244      -0.070  -2.466  15.116  1.00 88.28           C  
ATOM   4159  CG2 ILE C 244      -1.044  -0.827  16.771  1.00 88.28           C  
ATOM   4160  CD1 ILE C 244       1.011  -3.020  16.034  1.00 88.28           C  
ATOM   4161  N   LEU C 245      -1.106   1.888  14.470  1.00 90.74           N  
ATOM   4162  CA  LEU C 245      -1.534   3.249  14.779  1.00 90.74           C  
ATOM   4163  C   LEU C 245      -2.734   3.648  13.927  1.00 90.74           C  
ATOM   4164  CB  LEU C 245      -0.385   4.235  14.556  1.00 90.74           C  
ATOM   4165  O   LEU C 245      -3.647   4.321  14.410  1.00 90.74           O  
ATOM   4166  CG  LEU C 245       0.788   4.142  15.533  1.00 90.74           C  
ATOM   4167  CD1 LEU C 245       1.920   5.064  15.091  1.00 90.74           C  
ATOM   4168  CD2 LEU C 245       0.334   4.484  16.948  1.00 90.74           C  
ATOM   4169  N   SER C 246      -2.770   3.255  12.703  1.00 89.33           N  
ATOM   4170  CA  SER C 246      -3.893   3.545  11.818  1.00 89.33           C  
ATOM   4171  C   SER C 246      -5.162   2.842  12.287  1.00 89.33           C  
ATOM   4172  CB  SER C 246      -3.568   3.125  10.383  1.00 89.33           C  
ATOM   4173  O   SER C 246      -6.251   3.418  12.237  1.00 89.33           O  
ATOM   4174  OG  SER C 246      -2.585   3.977   9.820  1.00 89.33           O  
ATOM   4175  N   ILE C 247      -5.042   1.647  12.735  1.00 85.21           N  
ATOM   4176  CA  ILE C 247      -6.174   0.884  13.249  1.00 85.21           C  
ATOM   4177  C   ILE C 247      -6.715   1.552  14.512  1.00 85.21           C  
ATOM   4178  CB  ILE C 247      -5.781  -0.581  13.544  1.00 85.21           C  
ATOM   4179  O   ILE C 247      -7.930   1.653  14.697  1.00 85.21           O  
ATOM   4180  CG1 ILE C 247      -5.462  -1.320  12.240  1.00 85.21           C  
ATOM   4181  CG2 ILE C 247      -6.894  -1.293  14.319  1.00 85.21           C  
ATOM   4182  CD1 ILE C 247      -4.834  -2.692  12.444  1.00 85.21           C  
ATOM   4183  N   LEU C 248      -5.804   2.007  15.287  1.00 83.92           N  
ATOM   4184  CA  LEU C 248      -6.193   2.678  16.523  1.00 83.92           C  
ATOM   4185  C   LEU C 248      -7.042   3.910  16.228  1.00 83.92           C  
ATOM   4186  CB  LEU C 248      -4.955   3.077  17.329  1.00 83.92           C  
ATOM   4187  O   LEU C 248      -8.013   4.184  16.937  1.00 83.92           O  
ATOM   4188  CG  LEU C 248      -4.274   1.961  18.124  1.00 83.92           C  
ATOM   4189  CD1 LEU C 248      -2.970   2.464  18.732  1.00 83.92           C  
ATOM   4190  CD2 LEU C 248      -5.207   1.432  19.208  1.00 83.92           C  
ATOM   4191  N   THR C 249      -6.704   4.648  15.197  1.00 82.56           N  
ATOM   4192  CA  THR C 249      -7.451   5.846  14.830  1.00 82.56           C  
ATOM   4193  C   THR C 249      -8.840   5.482  14.316  1.00 82.56           C  
ATOM   4194  CB  THR C 249      -6.704   6.665  13.762  1.00 82.56           C  
ATOM   4195  O   THR C 249      -9.784   6.264  14.453  1.00 82.56           O  
ATOM   4196  CG2 THR C 249      -5.375   7.187  14.298  1.00 82.56           C  
ATOM   4197  OG1 THR C 249      -6.453   5.836  12.621  1.00 82.56           O  
ATOM   4198  N   LEU C 250      -8.984   4.312  13.791  1.00 79.99           N  
ATOM   4199  CA  LEU C 250     -10.279   3.853  13.300  1.00 79.99           C  
ATOM   4200  C   LEU C 250     -11.176   3.421  14.456  1.00 79.99           C  
ATOM   4201  CB  LEU C 250     -10.100   2.694  12.317  1.00 79.99           C  
ATOM   4202  O   LEU C 250     -12.388   3.647  14.424  1.00 79.99           O  
ATOM   4203  CG  LEU C 250      -9.768   3.075  10.873  1.00 79.99           C  
ATOM   4204  CD1 LEU C 250      -9.109   1.903  10.153  1.00 79.99           C  
ATOM   4205  CD2 LEU C 250     -11.025   3.524  10.136  1.00 79.99           C  
ATOM   4206  N   ILE C 251     -10.537   2.810  15.444  1.00 73.57           N  
ATOM   4207  CA  ILE C 251     -11.276   2.325  16.604  1.00 73.57           C  
ATOM   4208  C   ILE C 251     -11.671   3.502  17.494  1.00 73.57           C  
ATOM   4209  CB  ILE C 251     -10.451   1.297  17.411  1.00 73.57           C  
ATOM   4210  O   ILE C 251     -12.790   3.550  18.010  1.00 73.57           O  
ATOM   4211  CG1 ILE C 251     -10.158   0.059  16.556  1.00 73.57           C  
ATOM   4212  CG2 ILE C 251     -11.180   0.912  18.701  1.00 73.57           C  
ATOM   4213  CD1 ILE C 251      -9.217  -0.940  17.215  1.00 73.57           C  
ATOM   4214  N   TYR C 252     -10.741   4.461  17.621  1.00 76.45           N  
ATOM   4215  CA  TYR C 252     -10.978   5.660  18.417  1.00 76.45           C  
ATOM   4216  C   TYR C 252     -10.914   6.911  17.549  1.00 76.45           C  
ATOM   4217  CB  TYR C 252      -9.958   5.761  19.555  1.00 76.45           C  
ATOM   4218  O   TYR C 252      -9.869   7.560  17.461  1.00 76.45           O  
ATOM   4219  CG  TYR C 252      -9.953   4.563  20.473  1.00 76.45           C  
ATOM   4220  CD1 TYR C 252     -10.952   4.389  21.429  1.00 76.45           C  
ATOM   4221  CD2 TYR C 252      -8.950   3.603  20.388  1.00 76.45           C  
ATOM   4222  CE1 TYR C 252     -10.950   3.288  22.279  1.00 76.45           C  
ATOM   4223  CE2 TYR C 252      -8.938   2.498  21.233  1.00 76.45           C  
ATOM   4224  OH  TYR C 252      -9.934   1.257  23.012  1.00 76.45           O  
ATOM   4225  CZ  TYR C 252      -9.941   2.349  22.173  1.00 76.45           C  
ATOM   4226  N   PRO C 253     -12.036   7.312  17.004  1.00 75.48           N  
ATOM   4227  CA  PRO C 253     -12.079   8.416  16.043  1.00 75.48           C  
ATOM   4228  C   PRO C 253     -11.601   9.738  16.641  1.00 75.48           C  
ATOM   4229  CB  PRO C 253     -13.559   8.493  15.660  1.00 75.48           C  
ATOM   4230  O   PRO C 253     -11.181  10.636  15.908  1.00 75.48           O  
ATOM   4231  CG  PRO C 253     -14.136   7.187  16.101  1.00 75.48           C  
ATOM   4232  CD  PRO C 253     -13.223   6.585  17.130  1.00 75.48           C  
ATOM   4233  N   TRP C 254     -11.680   9.844  18.048  1.00 73.18           N  
ATOM   4234  CA  TRP C 254     -11.216  11.079  18.672  1.00 73.18           C  
ATOM   4235  C   TRP C 254      -9.711  11.245  18.497  1.00 73.18           C  
ATOM   4236  CB  TRP C 254     -11.575  11.097  20.160  1.00 73.18           C  
ATOM   4237  O   TRP C 254      -9.174  12.338  18.690  1.00 73.18           O  
ATOM   4238  CG  TRP C 254     -10.606  10.352  21.029  1.00 73.18           C  
ATOM   4239  CD1 TRP C 254      -9.245  10.478  21.042  1.00 73.18           C  
ATOM   4240  CD2 TRP C 254     -10.927   9.360  22.010  1.00 73.18           C  
ATOM   4241  CE2 TRP C 254      -9.709   8.928  22.580  1.00 73.18           C  
ATOM   4242  CE3 TRP C 254     -12.126   8.795  22.463  1.00 73.18           C  
ATOM   4243  NE1 TRP C 254      -8.699   9.625  21.973  1.00 73.18           N  
ATOM   4244  CH2 TRP C 254     -10.845   7.419  24.006  1.00 73.18           C  
ATOM   4245  CZ2 TRP C 254      -9.657   7.955  23.581  1.00 73.18           C  
ATOM   4246  CZ3 TRP C 254     -12.073   7.828  23.459  1.00 73.18           C  
ATOM   4247  N   LEU C 255      -9.064  10.208  18.007  1.00 77.91           N  
ATOM   4248  CA  LEU C 255      -7.621  10.246  17.801  1.00 77.91           C  
ATOM   4249  C   LEU C 255      -7.286  10.666  16.374  1.00 77.91           C  
ATOM   4250  CB  LEU C 255      -7.000   8.880  18.103  1.00 77.91           C  
ATOM   4251  O   LEU C 255      -6.114  10.850  16.035  1.00 77.91           O  
ATOM   4252  CG  LEU C 255      -6.903   8.489  19.578  1.00 77.91           C  
ATOM   4253  CD1 LEU C 255      -6.653   6.991  19.715  1.00 77.91           C  
ATOM   4254  CD2 LEU C 255      -5.803   9.286  20.271  1.00 77.91           C  
ATOM   4255  N   ARG C 256      -8.307  10.929  15.624  1.00 80.75           N  
ATOM   4256  CA  ARG C 256      -8.103  11.361  14.245  1.00 80.75           C  
ATOM   4257  C   ARG C 256      -7.848  12.863  14.175  1.00 80.75           C  
ATOM   4258  CB  ARG C 256      -9.311  10.993  13.381  1.00 80.75           C  
ATOM   4259  O   ARG C 256      -8.537  13.646  14.832  1.00 80.75           O  
ATOM   4260  CG  ARG C 256      -9.036  11.040  11.887  1.00 80.75           C  
ATOM   4261  CD  ARG C 256     -10.240  10.578  11.077  1.00 80.75           C  
ATOM   4262  NE  ARG C 256      -9.997  10.686   9.641  1.00 80.75           N  
ATOM   4263  NH1 ARG C 256     -11.961   9.638   9.022  1.00 80.75           N  
ATOM   4264  NH2 ARG C 256     -10.501  10.387   7.421  1.00 80.75           N  
ATOM   4265  CZ  ARG C 256     -10.820  10.237   8.698  1.00 80.75           C  
ATOM   4266  N   LEU C 257      -6.850  13.114  13.259  1.00 81.25           N  
ATOM   4267  CA  LEU C 257      -6.493  14.521  13.118  1.00 81.25           C  
ATOM   4268  C   LEU C 257      -7.491  15.248  12.222  1.00 81.25           C  
ATOM   4269  CB  LEU C 257      -5.080  14.661  12.545  1.00 81.25           C  
ATOM   4270  O   LEU C 257      -7.778  14.797  11.111  1.00 81.25           O  
ATOM   4271  CG  LEU C 257      -4.275  15.874  13.013  1.00 81.25           C  
ATOM   4272  CD1 LEU C 257      -3.349  15.485  14.160  1.00 81.25           C  
ATOM   4273  CD2 LEU C 257      -3.481  16.469  11.856  1.00 81.25           C  
ATOM   4274  N   LYS C 258      -8.051  16.277  12.770  1.00 72.85           N  
ATOM   4275  CA  LYS C 258      -8.990  17.093  12.005  1.00 72.85           C  
ATOM   4276  C   LYS C 258      -8.312  18.349  11.464  1.00 72.85           C  
ATOM   4277  CB  LYS C 258     -10.193  17.478  12.867  1.00 72.85           C  
ATOM   4278  O   LYS C 258      -7.476  18.951  12.142  1.00 72.85           O  
ATOM   4279  CG  LYS C 258     -11.073  16.301  13.262  1.00 72.85           C  
ATOM   4280  CD  LYS C 258     -12.291  16.755  14.056  1.00 72.85           C  
ATOM   4281  CE  LYS C 258     -13.154  15.574  14.482  1.00 72.85           C  
ATOM   4282  NZ  LYS C 258     -14.318  16.009  15.310  1.00 72.85           N  
ATOM   4283  N   PRO C 259      -8.634  18.714  10.296  1.00 65.24           N  
ATOM   4284  CA  PRO C 259      -8.030  19.931   9.748  1.00 65.24           C  
ATOM   4285  C   PRO C 259      -8.457  21.191  10.498  1.00 65.24           C  
ATOM   4286  CB  PRO C 259      -8.536  19.957   8.304  1.00 65.24           C  
ATOM   4287  O   PRO C 259      -9.515  21.207  11.133  1.00 65.24           O  
ATOM   4288  CG  PRO C 259      -9.586  18.895   8.248  1.00 65.24           C  
ATOM   4289  CD  PRO C 259      -9.575  18.144   9.549  1.00 65.24           C  
TER    4290      PRO C 259                                                      
ENDMDL                                                                          
END                                                                             
