# Supplementary material for: AI-guided pipeline for protein–protein interaction drug discovery identifies a SARS-CoV-2 inhibitor
Source: Mol Syst Biol. 2024 Mar 11;20(4):428–57. doi: 10.1038/s44320-024-00019-8 (PMC10987651; doi:10.1038/s44320-024-00019-8)
Supplement: Supplementary file 15 — Source Data Fig. 5 [file 44320_2024_19_MOESM15_ESM.zip]

Archive with 1,844 entries (1,718 files):
- Source Data Figure 5/
- __MACOSX/._Source Data Figure 5
- Source Data Figure 5/ColabFold/
- __MACOSX/Source Data Figure 5/._ColabFold
- Source Data Figure 5/PDBePISA/
- __MACOSX/Source Data Figure 5/._PDBePISA
- Source Data Figure 5/ColabFold/E-ORF7a_764d1.result/
- __MACOSX/Source Data Figure 5/ColabFold/._E-ORF7a_764d1.result
- Source Data Figure 5/ColabFold/.DS_Store
- __MACOSX/Source Data Figure 5/ColabFold/._.DS_Store
- Source Data Figure 5/ColabFold/ORF7a-ORF7a_b4818.result/
- __MACOSX/Source Data Figure 5/ColabFold/._ORF7a-ORF7a_b4818.result
- Source Data Figure 5/ColabFold/E-ORF7b_a7aff.result/
- __MACOSX/Source Data Figure 5/ColabFold/._E-ORF7b_a7aff.result
- Source Data Figure 5/ColabFold/ORF7a-ORF3a_5fed4.result/
- __MACOSX/Source Data Figure 5/ColabFold/._ORF7a-ORF3a_5fed4.result
- Source Data Figure 5/ColabFold/NSP8-NSP12_db995.result/
- __MACOSX/Source Data Figure 5/ColabFold/._NSP8-NSP12_db995.result
- Source Data Figure 5/ColabFold/NSP4-NSP4_8f98f.result/
- __MACOSX/Source Data Figure 5/ColabFold/._NSP4-NSP4_8f98f.result
- Source Data Figure 5/ColabFold/NSP6-ORF7a_43e6e.result/
- __MACOSX/Source Data Figure 5/ColabFold/._NSP6-ORF7a_43e6e.result
- Source Data Figure 5/ColabFold/E-NSP6_9c8a7.result/
- __MACOSX/Source Data Figure 5/ColabFold/._E-NSP6_9c8a7.result
- Source Data Figure 5/ColabFold/ORF7b-M_904cd.result/
- __MACOSX/Source Data Figure 5/ColabFold/._ORF7b-M_904cd.result
- Source Data Figure 5/ColabFold/ORF3a-ORF3a_4d856.result/
- __MACOSX/Source Data Figure 5/ColabFold/._ORF3a-ORF3a_4d856.result
- Source Data Figure 5/ColabFold/E-E_420f7.result/
- __MACOSX/Source Data Figure 5/ColabFold/._E-E_420f7.result
- Source Data Figure 5/ColabFold/ORF7b-ORF3a_a5d31.result/
- __MACOSX/Source Data Figure 5/ColabFold/._ORF7b-ORF3a_a5d31.result
- Source Data Figure 5/ColabFold/N-N_48a1e.result/
- __MACOSX/Source Data Figure 5/ColabFold/._N-N_48a1e.result
- Source Data Figure 5/ColabFold/NSP8-NSP8_21cf2.result/
- __MACOSX/Source Data Figure 5/ColabFold/._NSP8-NSP8_21cf2.result
- Source Data Figure 5/ColabFold/E-M_53cd1.result/
- __MACOSX/Source Data Figure 5/ColabFold/._E-M_53cd1.result
- Source Data Figure 5/ColabFold/NSP10-NSP16_3cd38.result/
- __MACOSX/Source Data Figure 5/ColabFold/._NSP10-NSP16_3cd38.result
- Source Data Figure 5/ColabFold/ORF7a-ORF7b_b885a.result/
- __MACOSX/Source Data Figure 5/ColabFold/._ORF7a-ORF7b_b885a.result
- Source Data Figure 5/ColabFold/ORF7b-ORF7b_fdfa7.result/
- __MACOSX/Source Data Figure 5/ColabFold/._ORF7b-ORF7b_fdfa7.result
- Source Data Figure 5/ColabFold/NSP14-NSP10_c009a.result/
- __MACOSX/Source Data Figure 5/ColabFold/._NSP14-NSP10_c009a.result
- Source Data Figure 5/ColabFold/M-M_834f0.result/
- __MACOSX/Source Data Figure 5/ColabFold/._M-M_834f0.result
- Source Data Figure 5/ColabFold/NSP7-NSP7_61fb5.result/
- __MACOSX/Source Data Figure 5/ColabFold/._NSP7-NSP7_61fb5.result
- Source Data Figure 5/PDBePISA/xml_filesE_E_420f7_unrelaxed_rank_4_model_1.pdb/
- __MACOSX/Source Data Figure 5/PDBePISA/._xml_filesE_E_420f7_unrelaxed_rank_4_model_1.pdb
- Source Data Figure 5/PDBePISA/xml_filesNSP6_ORF7a_43e6e_unrelaxed_rank_5_model_2.pdb/
- __MACOSX/Source Data Figure 5/PDBePISA/._xml_filesNSP6_ORF7a_43e6e_unrelaxed_rank_5_model_2.pdb
- Source Data Figure 5/PDBePISA/xml_filesORF7a_ORF3a_5fed4_unrelaxed_rank_2_model_4.pdb/
- __MACOSX/Source Data Figure 5/PDBePISA/._xml_filesORF7a_ORF3a_5fed4_unrelaxed_rank_2_model_4.pdb
- Source Data Figure 5/PDBePISA/xml_filesORF7a_ORF7b_b885a_unrelaxed_rank_2_model_2.pdb/
- __MACOSX/Source Data Figure 5/PDBePISA/._xml_filesORF7a_ORF7b_b885a_unrelaxed_rank_2_model_2.pdb
- Source Data Figure 5/PDBePISA/xml_filesE_M_53cd1_unrelaxed_rank_5_model_5.pdb/
- __MACOSX/Source Data Figure 5/PDBePISA/._xml_filesE_M_53cd1_unrelaxed_rank_5_model_5.pdb
- Source Data Figure 5/PDBePISA/xml_filesNSP7_NSP7_61fb5_unrelaxed_rank_2_model_4.pdb/
- __MACOSX/Source Data Figure 5/PDBePISA/._xml_filesNSP7_NSP7_61fb5_unrelaxed_rank_2_model_4.pdb
- Source Data Figure 5/PDBePISA/xml_filesNSP8_NSP8_21cf2_unrelaxed_rank_2_model_3.pdb/
- __MACOSX/Source Data Figure 5/PDBePISA/._xml_filesNSP8_NSP8_21cf2_unrelaxed_rank_2_model_3.pdb
- Source Data Figure 5/PDBePISA/xml_filesORF3a_ORF3a_4d856_unrelaxed_rank_1_model_4.pdb/
- __MACOSX/Source Data Figure 5/PDBePISA/._xml_filesORF3a_ORF3a_4d856_unrelaxed_rank_1_model_4.pdb
- Source Data Figure 5/PDBePISA/xml_filesORF3a_ORF3a_4d856_unrelaxed_rank_4_model_1.pdb/
- __MACOSX/Source Data Figure 5/PDBePISA/._xml_filesORF3a_ORF3a_4d856_unrelaxed_rank_4_model_1.pdb
- Source Data Figure 5/PDBePISA/xml_filesORF7b_M_904cd_unrelaxed_rank_5_model_1.pdb/
- __MACOSX/Source Data Figure 5/PDBePISA/._xml_filesORF7b_M_904cd_unrelaxed_rank_5_model_1.pdb
- Source Data Figure 5/PDBePISA/xml_filesM_M_834f0_unrelaxed_rank_5_model_3.pdb/
- __MACOSX/Source Data Figure 5/PDBePISA/._xml_filesM_M_834f0_unrelaxed_rank_5_model_3.pdb
- Source Data Figure 5/PDBePISA/xml_filesORF7b_ORF7b_fdfa7_unrelaxed_rank_2_model_1.pdb/
- __MACOSX/Source Data Figure 5/PDBePISA/._xml_filesORF7b_ORF7b_fdfa7_unrelaxed_rank_2_model_1.pdb
- Source Data Figure 5/PDBePISA/xml_filesNSP8_NSP12_db995_unrelaxed_rank_5_model_4.pdb/
- __MACOSX/Source Data Figure 5/PDBePISA/._xml_filesNSP8_NSP12_db995_unrelaxed_rank_5_model_4.pdb
- Source Data Figure 5/PDBePISA/xml_filesE_NSP6_9c8a7_unrelaxed_rank_2_model_2.pdb/
- __MACOSX/Source Data Figure 5/PDBePISA/._xml_filesE_NSP6_9c8a7_unrelaxed_rank_2_model_2.pdb
- Source Data Figure 5/PDBePISA/xml_filesE_ORF7a_764d1_unrelaxed_rank_3_model_4.pdb/
- __MACOSX/Source Data Figure 5/PDBePISA/._xml_filesE_ORF7a_764d1_unrelaxed_rank_3_model_4.pdb
- Source Data Figure 5/PDBePISA/xml_filesN_N_48a1e_unrelaxed_rank_4_model_4.pdb/
- __MACOSX/Source Data Figure 5/PDBePISA/._xml_filesN_N_48a1e_unrelaxed_rank_4_model_4.pdb
- Source Data Figure 5/PDBePISA/xml_filesORF7a_ORF7a_b4818_unrelaxed_rank_2_model_5.pdb/
- __MACOSX/Source Data Figure 5/PDBePISA/._xml_filesORF7a_ORF7a_b4818_unrelaxed_rank_2_model_5.pdb
- Source Data Figure 5/PDBePISA/.DS_Store
- __MACOSX/Source Data Figure 5/PDBePISA/._.DS_Store
- Source Data Figure 5/PDBePISA/xml_filesE_E_420f7_unrelaxed_rank_1_model_2.pdb/
- __MACOSX/Source Data Figure 5/PDBePISA/._xml_filesE_E_420f7_unrelaxed_rank_1_model_2.pdb
- Source Data Figure 5/PDBePISA/xml_filesORF7b_ORF3a_a5d31_unrelaxed_rank_2_model_1.pdb/
- __MACOSX/Source Data Figure 5/PDBePISA/._xml_filesORF7b_ORF3a_a5d31_unrelaxed_rank_2_model_1.pdb
- Source Data Figure 5/PDBePISA/xml_filesE_ORF7b_a7aff_unrelaxed_rank_2_model_4.pdb/
- __MACOSX/Source Data Figure 5/PDBePISA/._xml_filesE_ORF7b_a7aff_unrelaxed_rank_2_model_4.pdb
- Source Data Figure 5/PDBePISA/xml_filesNSP4_NSP4_8f98f_unrelaxed_rank_1_model_3.pdb/
- __MACOSX/Source Data Figure 5/PDBePISA/._xml_filesNSP4_NSP4_8f98f_unrelaxed_rank_1_model_3.pdb
- Source Data Figure 5/PDBePISA/xml_filesNSP10_NSP16_3cd38_unrelaxed_rank_4_model_5.pdb/
- __MACOSX/Source Data Figure 5/PDBePISA/._xml_filesNSP10_NSP16_3cd38_unrelaxed_rank_4_model_5.pdb
- Source Data Figure 5/PDBePISA/xml_filesNSP14_NSP10_c009a_unrelaxed_rank_5_model_3.pdb/
- __MACOSX/Source Data Figure 5/PDBePISA/._xml_filesNSP14_NSP10_c009a_unrelaxed_rank_5_model_3.pdb
- Source Data Figure 5/PDBePISA/xml_filesN_N_48a1e_unrelaxed_rank_1_model_2.pdb/
- __MACOSX/Source Data Figure 5/PDBePISA/._xml_filesN_N_48a1e_unrelaxed_rank_1_model_2.pdb
- Source Data Figure 5/PDBePISA/xml_filesNSP10_NSP16_3cd38_unrelaxed_rank_1_model_3.pdb/
- __MACOSX/Source Data Figure 5/PDBePISA/._xml_filesNSP10_NSP16_3cd38_unrelaxed_rank_1_model_3.pdb
- Source Data Figure 5/PDBePISA/xml_filesE_NSP6_9c8a7_unrelaxed_rank_1_model_4.pdb/
- __MACOSX/Source Data Figure 5/PDBePISA/._xml_filesE_NSP6_9c8a7_unrelaxed_rank_1_model_4.pdb
- Source Data Figure 5/PDBePISA/xml_filesE_ORF7b_a7aff_unrelaxed_rank_4_model_2.pdb/
- __MACOSX/Source Data Figure 5/PDBePISA/._xml_filesE_ORF7b_a7aff_unrelaxed_rank_4_model_2.pdb
- Source Data Figure 5/PDBePISA/xml_filesN_N_48a1e_unrelaxed_rank_2_model_3.pdb/
- __MACOSX/Source Data Figure 5/PDBePISA/._xml_filesN_N_48a1e_unrelaxed_rank_2_model_3.pdb
- Source Data Figure 5/PDBePISA/xml_filesORF7b_ORF3a_a5d31_unrelaxed_rank_1_model_2.pdb/
- __MACOSX/Source Data Figure 5/PDBePISA/._xml_filesORF7b_ORF3a_a5d31_unrelaxed_rank_1_model_2.pdb
- Source Data Figure 5/PDBePISA/xml_filesE_NSP6_9c8a7_unrelaxed_rank_4_model_1.pdb/
- __MACOSX/Source Data Figure 5/PDBePISA/._xml_filesE_NSP6_9c8a7_unrelaxed_rank_4_model_1.pdb
- Source Data Figure 5/PDBePISA/xml_filesNSP8_NSP8_21cf2_unrelaxed_rank_4_model_2.pdb/
- __MACOSX/Source Data Figure 5/PDBePISA/._xml_filesNSP8_NSP8_21cf2_unrelaxed_rank_4_model_2.pdb
- Source Data Figure 5/PDBePISA/xml_filesORF7b_M_904cd_unrelaxed_rank_3_model_2.pdb/
- __MACOSX/Source Data Figure 5/PDBePISA/._xml_filesORF7b_M_904cd_unrelaxed_rank_3_model_2.pdb
- Source Data Figure 5/PDBePISA/xml_filesORF7a_ORF7b_b885a_unrelaxed_rank_4_model_3.pdb/
- __MACOSX/Source Data Figure 5/PDBePISA/._xml_filesORF7a_ORF7b_b885a_unrelaxed_rank_4_model_3.pdb
- Source Data Figure 5/PDBePISA/xml_filesNSP10_NSP16_3cd38_unrelaxed_rank_2_model_2.pdb/
- __MACOSX/Source Data Figure 5/PDBePISA/._xml_filesNSP10_NSP16_3cd38_unrelaxed_rank_2_model_2.pdb
- Source Data Figure 5/PDBePISA/xml_filesNSP8_NSP8_21cf2_unrelaxed_rank_1_model_5.pdb/
- __MACOSX/Source Data Figure 5/PDBePISA/._xml_filesNSP8_NSP8_21cf2_unrelaxed_rank_1_model_5.pdb
- Source Data Figure 5/PDBePISA/xml_filesORF7a_ORF7a_b4818_unrelaxed_rank_4_model_1.pdb/
- __MACOSX/Source Data Figure 5/PDBePISA/._xml_filesORF7a_ORF7a_b4818_unrelaxed_rank_4_model_1.pdb
- Source Data Figure 5/PDBePISA/xml_filesM_M_834f0_unrelaxed_rank_3_model_2.pdb/
- __MACOSX/Source Data Figure 5/PDBePISA/._xml_filesM_M_834f0_unrelaxed_rank_3_model_2.pdb
- Source Data Figure 5/PDBePISA/xml_filesNSP14_NSP10_c009a_unrelaxed_rank_3_model_5.pdb/
- __MACOSX/Source Data Figure 5/PDBePISA/._xml_filesNSP14_NSP10_c009a_unrelaxed_rank_3_model_5.pdb
- Source Data Figure 5/PDBePISA/xml_filesNSP7_NSP7_61fb5_unrelaxed_rank_1_model_3.pdb/
- __MACOSX/Source Data Figure 5/PDBePISA/._xml_filesNSP7_NSP7_61fb5_unrelaxed_rank_1_model_3.pdb
- Source Data Figure 5/PDBePISA/xml_filesORF7b_ORF7b_fdfa7_unrelaxed_rank_1_model_5.pdb/
- __MACOSX/Source Data Figure 5/PDBePISA/._xml_filesORF7b_ORF7b_fdfa7_unrelaxed_rank_1_model_5.pdb
- Source Data Figure 5/PDBePISA/xml_filesNSP7_NSP7_61fb5_unrelaxed_rank_4_model_2.pdb/
- __MACOSX/Source Data Figure 5/PDBePISA/._xml_filesNSP7_NSP7_61fb5_unrelaxed_rank_4_model_2.pdb
- Source Data Figure 5/PDBePISA/xml_filesORF7b_ORF7b_fdfa7_unrelaxed_rank_4_model_4.pdb/
- __MACOSX/Source Data Figure 5/PDBePISA/._xml_filesORF7b_ORF7b_fdfa7_unrelaxed_rank_4_model_4.pdb
- Source Data Figure 5/PDBePISA/xml_filesORF3a_ORF3a_4d856_unrelaxed_rank_2_model_5.pdb/
- __MACOSX/Source Data Figure 5/PDBePISA/._xml_filesORF3a_ORF3a_4d856_unrelaxed_rank_2_model_5.pdb
- Source Data Figure 5/PDBePISA/xml_filesORF7a_ORF7b_b885a_unrelaxed_rank_1_model_1.pdb/
- __MACOSX/Source Data Figure 5/PDBePISA/._xml_filesORF7a_ORF7b_b885a_unrelaxed_rank_1_model_1.pdb
- Source Data Figure 5/PDBePISA/xml_filesE_ORF7a_764d1_unrelaxed_rank_5_model_5.pdb/
- __MACOSX/Source Data Figure 5/PDBePISA/._xml_filesE_ORF7a_764d1_unrelaxed_rank_5_model_5.pdb
- Source Data Figure 5/PDBePISA/xml_filesE_ORF7b_a7aff_unrelaxed_rank_1_model_1.pdb/
- __MACOSX/Source Data Figure 5/PDBePISA/._xml_filesE_ORF7b_a7aff_unrelaxed_rank_1_model_1.pdb
- Source Data Figure 5/PDBePISA/xml_filesNSP6_ORF7a_43e6e_unrelaxed_rank_3_model_4.pdb/
- __MACOSX/Source Data Figure 5/PDBePISA/._xml_filesNSP6_ORF7a_43e6e_unrelaxed_rank_3_model_4.pdb
- Source Data Figure 5/PDBePISA/xml_filesORF7a_ORF3a_5fed4_unrelaxed_rank_1_model_5.pdb/
- __MACOSX/Source Data Figure 5/PDBePISA/._xml_filesORF7a_ORF3a_5fed4_unrelaxed_rank_1_model_5.pdb
- Source Data Figure 5/PDBePISA/xml_filesORF7a_ORF7a_b4818_unrelaxed_rank_1_model_2.pdb/
- __MACOSX/Source Data Figure 5/PDBePISA/._xml_filesORF7a_ORF7a_b4818_unrelaxed_rank_1_model_2.pdb
- Source Data Figure 5/PDBePISA/xml_filesNSP8_NSP12_db995_unrelaxed_rank_3_model_3.pdb/
- __MACOSX/Source Data Figure 5/PDBePISA/._xml_filesNSP8_NSP12_db995_unrelaxed_rank_3_model_3.pdb
- Source Data Figure 5/PDBePISA/xml_filesORF7a_ORF3a_5fed4_unrelaxed_rank_4_model_1.pdb/
- __MACOSX/Source Data Figure 5/PDBePISA/._xml_filesORF7a_ORF3a_5fed4_unrelaxed_rank_4_model_1.pdb
- Source Data Figure 5/PDBePISA/xml_filesE_E_420f7_unrelaxed_rank_2_model_4.pdb/
- __MACOSX/Source Data Figure 5/PDBePISA/._xml_filesE_E_420f7_unrelaxed_rank_2_model_4.pdb
- Source Data Figure 5/PDBePISA/xml_filesORF7b_ORF3a_a5d31_unrelaxed_rank_4_model_3.pdb/
- __MACOSX/Source Data Figure 5/PDBePISA/._xml_filesORF7b_ORF3a_a5d31_unrelaxed_rank_4_model_3.pdb
- Source Data Figure 5/PDBePISA/xml_filesE_M_53cd1_unrelaxed_rank_3_model_1.pdb/
- __MACOSX/Source Data Figure 5/PDBePISA/._xml_filesE_M_53cd1_unrelaxed_rank_3_model_1.pdb
- Source Data Figure 5/PDBePISA/xml_filesM_M_834f0_unrelaxed_rank_4_model_4.pdb/
- __MACOSX/Source Data Figure 5/PDBePISA/._xml_filesM_M_834f0_unrelaxed_rank_4_model_4.pdb
- Source Data Figure 5/PDBePISA/xml_filesNSP6_ORF7a_43e6e_unrelaxed_rank_1_model_3.pdb/
- __MACOSX/Source Data Figure 5/PDBePISA/._xml_filesNSP6_ORF7a_43e6e_unrelaxed_rank_1_model_3.pdb
- Source Data Figure 5/PDBePISA/xml_filesE_E_420f7_unrelaxed_rank_5_model_5.pdb/
- __MACOSX/Source Data Figure 5/PDBePISA/._xml_filesE_E_420f7_unrelaxed_rank_5_model_5.pdb
- Source Data Figure 5/PDBePISA/xml_filesM_M_834f0_unrelaxed_rank_1_model_1.pdb/
- __MACOSX/Source Data Figure 5/PDBePISA/._xml_filesM_M_834f0_unrelaxed_rank_1_model_1.pdb
- Source Data Figure 5/PDBePISA/xml_filesE_M_53cd1_unrelaxed_rank_4_model_3.pdb/
- __MACOSX/Source Data Figure 5/PDBePISA/._xml_filesE_M_53cd1_unrelaxed_rank_4_model_3.pdb
- Source Data Figure 5/PDBePISA/xml_filesORF7a_ORF7a_b4818_unrelaxed_rank_3_model_4.pdb/
- __MACOSX/Source Data Figure 5/PDBePISA/._xml_filesORF7a_ORF7a_b4818_unrelaxed_rank_3_model_4.pdb
- Source Data Figure 5/PDBePISA/xml_filesORF7a_ORF3a_5fed4_unrelaxed_rank_3_model_2.pdb/
- __MACOSX/Source Data Figure 5/PDBePISA/._xml_filesORF7a_ORF3a_5fed4_unrelaxed_rank_3_model_2.pdb
- Source Data Figure 5/PDBePISA/xml_filesNSP8_NSP8_21cf2_unrelaxed_rank_3_model_4.pdb/
- __MACOSX/Source Data Figure 5/PDBePISA/._xml_filesNSP8_NSP8_21cf2_unrelaxed_rank_3_model_4.pdb
- Source Data Figure 5/PDBePISA/xml_filesORF7a_ORF7b_b885a_unrelaxed_rank_3_model_5.pdb/
- __MACOSX/Source Data Figure 5/PDBePISA/._xml_filesORF7a_ORF7b_b885a_unrelaxed_rank_3_model_5.pdb
- Source Data Figure 5/PDBePISA/xml_filesORF7b_M_904cd_unrelaxed_rank_4_model_4.pdb/
- __MACOSX/Source Data Figure 5/PDBePISA/._xml_filesORF7b_M_904cd_unrelaxed_rank_4_model_4.pdb
- Source Data Figure 5/PDBePISA/xml_filesNSP10_NSP16_3cd38_unrelaxed_rank_5_model_4.pdb/
- __MACOSX/Source Data Figure 5/PDBePISA/._xml_filesNSP10_NSP16_3cd38_unrelaxed_rank_5_model_4.pdb
- Source Data Figure 5/PDBePISA/xml_filesNSP14_NSP10_c009a_unrelaxed_rank_1_model_1.pdb/
- __MACOSX/Source Data Figure 5/PDBePISA/._xml_filesNSP14_NSP10_c009a_unrelaxed_rank_1_model_1.pdb
- Source Data Figure 5/PDBePISA/xml_filesNSP8_NSP12_db995_unrelaxed_rank_1_model_1.pdb/
- __MACOSX/Source Data Figure 5/PDBePISA/._xml_filesNSP8_NSP12_db995_unrelaxed_rank_1_model_1.pdb
- Source Data Figure 5/PDBePISA/xml_filesORF7b_ORF3a_a5d31_unrelaxed_rank_3_model_4.pdb/
- __MACOSX/Source Data Figure 5/PDBePISA/._xml_filesORF7b_ORF3a_a5d31_unrelaxed_rank_3_model_4.pdb
- Source Data Figure 5/PDBePISA/xml_filesORF7b_M_904cd_unrelaxed_rank_1_model_5.pdb/
- __MACOSX/Source Data Figure 5/PDBePISA/._xml_filesORF7b_M_904cd_unrelaxed_rank_1_model_5.pdb
- Source Data Figure 5/PDBePISA/xml_filesNSP14_NSP10_c009a_unrelaxed_rank_4_model_4.pdb/
- __MACOSX/Source Data Figure 5/PDBePISA/._xml_filesNSP14_NSP10_c009a_unrelaxed_rank_4_model_4.pdb
- Source Data Figure 5/PDBePISA/xml_filesNSP4_NSP4_8f98f_unrelaxed_rank_5_model_2.pdb/
- __MACOSX/Source Data Figure 5/PDBePISA/._xml_filesNSP4_NSP4_8f98f_unrelaxed_rank_5_model_2.pdb
- Source Data Figure 5/PDBePISA/xml_filesNSP8_NSP12_db995_unrelaxed_rank_4_model_5.pdb/
- __MACOSX/Source Data Figure 5/PDBePISA/._xml_filesNSP8_NSP12_db995_unrelaxed_rank_4_model_5.pdb
- Source Data Figure 5/PDBePISA/xml_filesE_NSP6_9c8a7_unrelaxed_rank_3_model_3.pdb/
- __MACOSX/Source Data Figure 5/PDBePISA/._xml_filesE_NSP6_9c8a7_unrelaxed_rank_3_model_3.pdb
- Source Data Figure 5/PDBePISA/xml_filesE_M_53cd1_unrelaxed_rank_1_model_2.pdb/
- __MACOSX/Source Data Figure 5/PDBePISA/._xml_filesE_M_53cd1_unrelaxed_rank_1_model_2.pdb
- Source Data Figure 5/PDBePISA/xml_filesNSP6_ORF7a_43e6e_unrelaxed_rank_4_model_1.pdb/
- __MACOSX/Source Data Figure 5/PDBePISA/._xml_filesNSP6_ORF7a_43e6e_unrelaxed_rank_4_model_1.pdb
- Source Data Figure 5/PDBePISA/xml_filesN_N_48a1e_unrelaxed_rank_5_model_1.pdb/
- __MACOSX/Source Data Figure 5/PDBePISA/._xml_filesN_N_48a1e_unrelaxed_rank_5_model_1.pdb
- Source Data Figure 5/PDBePISA/xml_filesE_ORF7a_764d1_unrelaxed_rank_2_model_1.pdb/
- __MACOSX/Source Data Figure 5/PDBePISA/._xml_filesE_ORF7a_764d1_unrelaxed_rank_2_model_1.pdb
- Source Data Figure 5/PDBePISA/xml_filesORF3a_ORF3a_4d856_unrelaxed_rank_5_model_3.pdb/
- __MACOSX/Source Data Figure 5/PDBePISA/._xml_filesORF3a_ORF3a_4d856_unrelaxed_rank_5_model_3.pdb
- Source Data Figure 5/PDBePISA/xml_filesORF7b_ORF7b_fdfa7_unrelaxed_rank_3_model_3.pdb/
- __MACOSX/Source Data Figure 5/PDBePISA/._xml_filesORF7b_ORF7b_fdfa7_unrelaxed_rank_3_model_3.pdb
- Source Data Figure 5/PDBePISA/xml_filesNSP7_NSP7_61fb5_unrelaxed_rank_3_model_5.pdb/
- __MACOSX/Source Data Figure 5/PDBePISA/._xml_filesNSP7_NSP7_61fb5_unrelaxed_rank_3_model_5.pdb
- Source Data Figure 5/PDBePISA/xml_filesE_ORF7b_a7aff_unrelaxed_rank_3_model_3.pdb/
- __MACOSX/Source Data Figure 5/PDBePISA/._xml_filesE_ORF7b_a7aff_unrelaxed_rank_3_model_3.pdb
- Source Data Figure 5/PDBePISA/xml_filesE_NSP6_9c8a7_unrelaxed_rank_5_model_5.pdb/
- __MACOSX/Source Data Figure 5/PDBePISA/._xml_filesE_NSP6_9c8a7_unrelaxed_rank_5_model_5.pdb
- Source Data Figure 5/PDBePISA/xml_filesE_ORF7a_764d1_unrelaxed_rank_1_model_2.pdb/
- __MACOSX/Source Data Figure 5/PDBePISA/._xml_filesE_ORF7a_764d1_unrelaxed_rank_1_model_2.pdb
- Source Data Figure 5/PDBePISA/xml_filesM_M_834f0_unrelaxed_rank_2_model_5.pdb/
- __MACOSX/Source Data Figure 5/PDBePISA/._xml_filesM_M_834f0_unrelaxed_rank_2_model_5.pdb
- Source Data Figure 5/PDBePISA/xml_filesNSP7_NSP7_61fb5_unrelaxed_rank_5_model_1.pdb/
- __MACOSX/Source Data Figure 5/PDBePISA/._xml_filesNSP7_NSP7_61fb5_unrelaxed_rank_5_model_1.pdb
- Source Data Figure 5/PDBePISA/xml_filesNSP8_NSP12_db995_unrelaxed_rank_2_model_2.pdb/
- __MACOSX/Source Data Figure 5/PDBePISA/._xml_filesNSP8_NSP12_db995_unrelaxed_rank_2_model_2.pdb
- Source Data Figure 5/PDBePISA/xml_filesNSP14_NSP10_c009a_unrelaxed_rank_2_model_2.pdb/
- __MACOSX/Source Data Figure 5/PDBePISA/._xml_filesNSP14_NSP10_c009a_unrelaxed_rank_2_model_2.pdb
- Source Data Figure 5/PDBePISA/xml_filesE_ORF7b_a7aff_unrelaxed_rank_5_model_5.pdb/
- __MACOSX/Source Data Figure 5/PDBePISA/._xml_filesE_ORF7b_a7aff_unrelaxed_rank_5_model_5.pdb
- Source Data Figure 5/PDBePISA/xml_filesORF7a_ORF7b_b885a_unrelaxed_rank_5_model_4.pdb/
- __MACOSX/Source Data Figure 5/PDBePISA/._xml_filesORF7a_ORF7b_b885a_unrelaxed_rank_5_model_4.pdb
- Source Data Figure 5/PDBePISA/xml_filesORF7a_ORF3a_5fed4_unrelaxed_rank_5_model_3.pdb/
- __MACOSX/Source Data Figure 5/PDBePISA/._xml_filesORF7a_ORF3a_5fed4_unrelaxed_rank_5_model_3.pdb
- Source Data Figure 5/PDBePISA/xml_filesN_N_48a1e_unrelaxed_rank_3_model_5.pdb/
- __MACOSX/Source Data Figure 5/PDBePISA/._xml_filesN_N_48a1e_unrelaxed_rank_3_model_5.pdb
- Source Data Figure 5/PDBePISA/xml_filesNSP6_ORF7a_43e6e_unrelaxed_rank_2_model_5.pdb/
- __MACOSX/Source Data Figure 5/PDBePISA/._xml_filesNSP6_ORF7a_43e6e_unrelaxed_rank_2_model_5.pdb
- Source Data Figure 5/PDBePISA/xml_filesNSP8_NSP8_21cf2_unrelaxed_rank_5_model_1.pdb/
- __MACOSX/Source Data Figure 5/PDBePISA/._xml_filesNSP8_NSP8_21cf2_unrelaxed_rank_5_model_1.pdb
- Source Data Figure 5/PDBePISA/xml_filesORF7b_ORF3a_a5d31_unrelaxed_rank_5_model_5.pdb/
- __MACOSX/Source Data Figure 5/PDBePISA/._xml_filesORF7b_ORF3a_a5d31_unrelaxed_rank_5_model_5.pdb
- Source Data Figure 5/PDBePISA/xml_filesNSP10_NSP16_3cd38_unrelaxed_rank_3_model_1.pdb/
- __MACOSX/Source Data Figure 5/PDBePISA/._xml_filesNSP10_NSP16_3cd38_unrelaxed_rank_3_model_1.pdb
- Source Data Figure 5/PDBePISA/xml_filesE_E_420f7_unrelaxed_rank_3_model_3.pdb/
- __MACOSX/Source Data Figure 5/PDBePISA/._xml_filesE_E_420f7_unrelaxed_rank_3_model_3.pdb
- Source Data Figure 5/PDBePISA/xml_filesORF7a_ORF7a_b4818_unrelaxed_rank_5_model_3.pdb/
- __MACOSX/Source Data Figure 5/PDBePISA/._xml_filesORF7a_ORF7a_b4818_unrelaxed_rank_5_model_3.pdb
- Source Data Figure 5/PDBePISA/xml_filesE_M_53cd1_unrelaxed_rank_2_model_4.pdb/
- __MACOSX/Source Data Figure 5/PDBePISA/._xml_filesE_M_53cd1_unrelaxed_rank_2_model_4.pdb
- Source Data Figure 5/PDBePISA/xml_filesORF3a_ORF3a_4d856_unrelaxed_rank_3_model_2.pdb/
- __MACOSX/Source Data Figure 5/PDBePISA/._xml_filesORF3a_ORF3a_4d856_unrelaxed_rank_3_model_2.pdb
- Source Data Figure 5/PDBePISA/xml_filesORF7b_M_904cd_unrelaxed_rank_2_model_3.pdb/
- __MACOSX/Source Data Figure 5/PDBePISA/._xml_filesORF7b_M_904cd_unrelaxed_rank_2_model_3.pdb
- Source Data Figure 5/PDBePISA/xml_filesORF7b_ORF7b_fdfa7_unrelaxed_rank_5_model_2.pdb/
- __MACOSX/Source Data Figure 5/PDBePISA/._xml_filesORF7b_ORF7b_fdfa7_unrelaxed_rank_5_model_2.pdb
- Source Data Figure 5/PDBePISA/xml_filesE_ORF7a_764d1_unrelaxed_rank_4_model_3.pdb/
- __MACOSX/Source Data Figure 5/PDBePISA/._xml_filesE_ORF7a_764d1_unrelaxed_rank_4_model_3.pdb
- Source Data Figure 5/ColabFold/E-ORF7a_764d1.result/E_ORF7a_764d1_unrelaxed_rank_2_model_1.pdb
- __MACOSX/Source Data Figure 5/ColabFold/E-ORF7a_764d1.result/._E_ORF7a_764d1_unrelaxed_rank_2_model_1.pdb
- Source Data Figure 5/ColabFold/E-ORF7a_764d1.result/E_ORF7a_764d1_unrelaxed_rank_5_model_5_scores.json
- __MACOSX/Source Data Figure 5/ColabFold/E-ORF7a_764d1.result/._E_ORF7a_764d1_unrelaxed_rank_5_model_5_scores.json
- Source Data Figure 5/ColabFold/E-ORF7a_764d1.result/E_ORF7a_764d1_unrelaxed_rank_1_model_2.pdb
- __MACOSX/Source Data Figure 5/ColabFold/E-ORF7a_764d1.result/._E_ORF7a_764d1_unrelaxed_rank_1_model_2.pdb
- Source Data Figure 5/ColabFold/E-ORF7a_764d1.result/config.json
- __MACOSX/Source Data Figure 5/ColabFold/E-ORF7a_764d1.result/._config.json
- Source Data Figure 5/ColabFold/E-ORF7a_764d1.result/E_ORF7a_764d1_PAE.png
- __MACOSX/Source Data Figure 5/ColabFold/E-ORF7a_764d1.result/._E_ORF7a_764d1_PAE.png
- Source Data Figure 5/ColabFold/E-ORF7a_764d1.result/E_ORF7a_764d1_unrelaxed_rank_4_model_3_scores.json
- __MACOSX/Source Data Figure 5/ColabFold/E-ORF7a_764d1.result/._E_ORF7a_764d1_unrelaxed_rank_4_model_3_scores.json
- Source Data Figure 5/ColabFold/E-ORF7a_764d1.result/E_ORF7a_764d1_unrelaxed_rank_4_model_3.pdb
- __MACOSX/Source Data Figure 5/ColabFold/E-ORF7a_764d1.result/._E_ORF7a_764d1_unrelaxed_rank_4_model_3.pdb
- Source Data Figure 5/ColabFold/E-ORF7a_764d1.result/E_ORF7a_764d1.a3m
- __MACOSX/Source Data Figure 5/ColabFold/E-ORF7a_764d1.result/._E_ORF7a_764d1.a3m
- Source Data Figure 5/ColabFold/E-ORF7a_764d1.result/E_ORF7a_764d1_predicted_aligned_error_v1.json
- __MACOSX/Source Data Figure 5/ColabFold/E-ORF7a_764d1.result/._E_ORF7a_764d1_predicted_aligned_error_v1.json
- Source Data Figure 5/ColabFold/E-ORF7a_764d1.result/E_ORF7a_764d1_unrelaxed_rank_2_model_1_scores.json
- __MACOSX/Source Data Figure 5/ColabFold/E-ORF7a_764d1.result/._E_ORF7a_764d1_unrelaxed_rank_2_model_1_scores.json
- Source Data Figure 5/ColabFold/E-ORF7a_764d1.result/E_ORF7a_764d1_unrelaxed_rank_3_model_4.pdb
- __MACOSX/Source Data Figure 5/ColabFold/E-ORF7a_764d1.result/._E_ORF7a_764d1_unrelaxed_rank_3_model_4.pdb
- Source Data Figure 5/ColabFold/E-ORF7a_764d1.result/E_ORF7a_764d1_coverage.png
- __MACOSX/Source Data Figure 5/ColabFold/E-ORF7a_764d1.result/._E_ORF7a_764d1_coverage.png
- Source Data Figure 5/ColabFold/E-ORF7a_764d1.result/E_ORF7a_764d1_unrelaxed_rank_3_model_4_scores.json
- __MACOSX/Source Data Figure 5/ColabFold/E-ORF7a_764d1.result/._E_ORF7a_764d1_unrelaxed_rank_3_model_4_scores.json
- Source Data Figure 5/ColabFold/E-ORF7a_764d1.result/cite.bibtex
- __MACOSX/Source Data Figure 5/ColabFold/E-ORF7a_764d1.result/._cite.bibtex
- Source Data Figure 5/ColabFold/E-ORF7a_764d1.result/E_ORF7a_764d1_unrelaxed_rank_5_model_5.pdb
- __MACOSX/Source Data Figure 5/ColabFold/E-ORF7a_764d1.result/._E_ORF7a_764d1_unrelaxed_rank_5_model_5.pdb
- Source Data Figure 5/ColabFold/E-ORF7a_764d1.result/E_ORF7a_764d1_plddt.png
- __MACOSX/Source Data Figure 5/ColabFold/E-ORF7a_764d1.result/._E_ORF7a_764d1_plddt.png
- Source Data Figure 5/ColabFold/E-ORF7a_764d1.result/E_ORF7a_764d1_unrelaxed_rank_1_model_2_scores.json
- __MACOSX/Source Data Figure 5/ColabFold/E-ORF7a_764d1.result/._E_ORF7a_764d1_unrelaxed_rank_1_model_2_scores.json
- Source Data Figure 5/ColabFold/ORF7a-ORF7a_b4818.result/ORF7a_ORF7a_b4818_unrelaxed_rank_3_model_4.pdb
- __MACOSX/Source Data Figure 5/ColabFold/ORF7a-ORF7a_b4818.result/._ORF7a_ORF7a_b4818_unrelaxed_rank_3_model_4.pdb
- Source Data Figure 5/ColabFold/ORF7a-ORF7a_b4818.result/ORF7a_ORF7a_b4818_unrelaxed_rank_4_model_1_scores.json
- __MACOSX/Source Data Figure 5/ColabFold/ORF7a-ORF7a_b4818.result/._ORF7a_ORF7a_b4818_unrelaxed_rank_4_model_1_scores.json
- Source Data Figure 5/ColabFold/ORF7a-ORF7a_b4818.result/ORF7a_ORF7a_b4818_unrelaxed_rank_3_model_4_scores.json
- __MACOSX/Source Data Figure 5/ColabFold/ORF7a-ORF7a_b4818.result/._ORF7a_ORF7a_b4818_unrelaxed_rank_3_model_4_scores.json
- Source Data Figure 5/ColabFold/ORF7a-ORF7a_b4818.result/config.json
- __MACOSX/Source Data Figure 5/ColabFold/ORF7a-ORF7a_b4818.result/._config.json
- Source Data Figure 5/ColabFold/ORF7a-ORF7a_b4818.result/ORF7a_ORF7a_b4818_coverage.png
- __MACOSX/Source Data Figure 5/ColabFold/ORF7a-ORF7a_b4818.result/._ORF7a_ORF7a_b4818_coverage.png
[truncated: 1,544 more entries]
